# Supplementary material for: Red: an intelligent, rapid, accurate tool for detecting repeats de-novo on the genomic scale
Source: BMC Bioinformatics. 2015 Jul 24;16:227. doi: 10.1186/s12859-015-0654-5 (PMC4513396; doi:10.1186/s12859-015-0654-5)
Supplement: Additional file 2 — Supplementary data set 1 — Source code. The command “tar -xzf file” results in a directory that contains the C++ source code of Red and instructions on how to compile the source code. [file 12859_2015_654_MOESM2_ESM.gz]

Archive with 66 entries (62 files):
- src
- src/.DS_Store
- src/exception
- src/HowToCompile.txt
- src/Makefile
- src/nonltr
- src/RepeatsDetector.cpp
- src/utility
- src/utility/.DS_Store
- src/utility/EmptyLocation.cpp
- src/utility/EmptyLocation.h
- src/utility/ILocation.h
- src/utility/Location.cpp
- src/utility/Location.h
- src/utility/Util.cpp
- src/utility/Util.h
- src/nonltr/._.DS_Store
- src/nonltr/.DS_Store
- src/nonltr/ChromDetector.cpp
- src/nonltr/ChromDetector.h
- src/nonltr/ChromDetectorMaxima.cpp
- src/nonltr/ChromDetectorMaxima.h
- src/nonltr/ChromListMaker.cpp
- src/nonltr/ChromListMaker.h
- src/nonltr/Chromosome.cpp
- src/nonltr/Chromosome.h
- src/nonltr/ChromosomeOneDigit.cpp
- src/nonltr/ChromosomeOneDigit.h
- src/nonltr/ChromosomeRandom.cpp
- src/nonltr/ChromosomeRandom.h
- src/nonltr/DetectorMaxima.cpp
- src/nonltr/DetectorMaxima.h
- src/nonltr/EnrichmentMarkovView.cpp
- src/nonltr/EnrichmentMarkovView.h
- src/nonltr/HMM.cpp
- src/nonltr/HMM.h
- src/nonltr/IChromosome.h
- src/nonltr/ITableView.h
- src/nonltr/KmerHashTable.cpp
- src/nonltr/KmerHashTable.h
- src/nonltr/LocationList.cpp
- src/nonltr/LocationList.h
- src/nonltr/LocationListCollection.cpp
- src/nonltr/LocationListCollection.h
- src/nonltr/Scanner.cpp
- src/nonltr/Scanner.h
- src/nonltr/Scorer.cpp
- src/nonltr/Scorer.h
- src/nonltr/TableBuilder.cpp
- src/nonltr/TableBuilder.h
- src/nonltr/Trainer.cpp
- src/nonltr/Trainer.h
- src/exception/._.DS_Store
- src/exception/.DS_Store
- src/exception/FileDoesNotExistException.cpp
- src/exception/FileDoesNotExistException.h
- src/exception/InvalidInputException.cpp
- src/exception/InvalidInputException.h
- src/exception/InvalidOperationException.cpp
- src/exception/InvalidOperationException.h
- src/exception/InvalidOrderOfOperationsException.cpp
- src/exception/InvalidOrderOfOperationsException.h
- src/exception/InvalidScoreException.cpp
- src/exception/InvalidScoreException.h
- src/exception/InvalidStateException.cpp
- src/exception/InvalidStateException.h
