# Supplementary material for: Red: an intelligent, rapid, accurate tool for detecting repeats de-novo on the genomic scale
Source: BMC Bioinformatics. 2015 Jul 24;16:227. doi: 10.1186/s12859-015-0654-5 (PMC4513396; doi:10.1186/s12859-015-0654-5)
Supplement: Additional file 2 — Supplementary data set 1 — Source code. The command “tar -xzf file” results in a directory that contains the C++ source code of Red and instructions on how to compile the source code. [file 12859_2015_654_MOESM2_ESM.gz › src/Makefile]

# CXX = /usr/bin/c++
CXX = /usr/bin/g++

CXXFLAGS =	-O3 -g -fmessage-length=0 -Wall 

#
# Objects
#

ORed  = ../bin/Red.o

# Exception
OInvalidInputException  = ../bin/exception/InvalidInputException.o
OInvalidStateException  = ../bin/exception/InvalidStateException.o
OFileDoesNotExistException  = ../bin/exception/FileDoesNotExistException.o
OInvalidOrderOfOperationsException  = ../bin/exception/InvalidOrderOfOperationsException.o
OInvalidScoreException  = ../bin/exception/InvalidScoreException.o
OInvalidOperationException = ../bin/exception/InvalidOperationException.o

# Utility
OUtil = ../bin/utility/Util.o
OLocation = ../bin/utility/Location.o
OEmptyLocation = ../bin/utility/EmptyLocation.o

# Non TR
OChromosome  = ../bin/nonltr/Chromosome.o
OChromosomeOneDigit = ../bin/nonltr/ChromosomeOneDigit.o
OChromosomeRandom = ../bin/nonltr/ChromosomeRandom.o
OChromListMaker = ../bin/nonltr/ChromListMaker.o
OTableBuilder = ../bin/nonltr/TableBuilder.o
OScorer = ../bin/nonltr/Scorer.o
ODetectorMaxima = ../bin/nonltr/DetectorMaxima.o
OChromDetectorMaxima =  ../bin/nonltr/ChromDetectorMaxima.o
OHMM = ../bin/nonltr/HMM.o
OScanner = ../bin/nonltr/Scanner.o
OTrainer = ../bin/nonltr/Trainer.o
OLocationList = ../bin/nonltr/LocationList.o
OLocationListCollection = ../bin/nonltr/LocationListCollection.o

OBJS = $(ORed) $(OInvalidInputException) $(OInvalidStateException) $(OFileDoesNotExistException) $(OInvalidOrderOfOperationsException) $(OInvalidOperationException) $(OInvalidScoreException) $(OUtil) $(OLocation) $(OEmptyLocation) $(OChromosome) $(OChromosomeOneDigit) $(OChromosomeRandom) $(OChromListMaker) $(OTableBuilder) $(OScorer) $(ODetectorMaxima) $(OChromDetector) $(OChromDetectorMaxima) $(OHMM) $(OScanner) $(OTrainer) $(OLocationList) $(OLocationListCollection)

#
# Target
#

TRed = ../bin/Red

#
# Make RepeatsDetector
#

$(TRed): $(OBJS)
	$(CXX) -o $(TRed) $(OBJS)

#
# RepeatsDetector
#

$(ORed): RepeatsDetector.cpp nonltr/KmerHashTable.h nonltr/KmerHashTable.cpp nonltr/TableBuilder.h nonltr/HMM.h nonltr/Scanner.h nonltr/Trainer.h utility/Util.h
	$(CXX) $(CXXFLAGS) -c RepeatsDetector.cpp -o $(ORed) 

#
# Exception
#
$(OInvalidInputException): exception/InvalidInputException.cpp exception/InvalidInputException.h
	$(CXX) $(CXXFLAGS) -c exception/InvalidInputException.cpp -o $(OInvalidInputException)
	
$(OInvalidStateException): exception/InvalidStateException.cpp exception/InvalidStateException.h
	$(CXX) $(CXXFLAGS) -c exception/InvalidStateException.cpp -o $(OInvalidStateException)	
	
$(OFileDoesNotExistException): exception/FileDoesNotExistException.cpp exception/FileDoesNotExistException.h
	$(CXX) $(CXXFLAGS) -c exception/FileDoesNotExistException.cpp -o $(OFileDoesNotExistException)

$(OInvalidOrderOfOperationsException): exception/InvalidOrderOfOperationsException.cpp exception/InvalidOrderOfOperationsException.h
	$(CXX) $(CXXFLAGS) -c exception/InvalidOrderOfOperationsException.cpp -o $(OInvalidOrderOfOperationsException)

$(OInvalidScoreException): exception/InvalidScoreException.cpp exception/InvalidScoreException.h
	$(CXX) $(CXXFLAGS) -c exception/InvalidScoreException.cpp -o $(OInvalidScoreException)

$(OInvalidOperationException): exception/InvalidOperationException.cpp exception/InvalidOperationException.h
	$(CXX) $(CXXFLAGS) -c exception/InvalidOperationException.cpp -o $(OInvalidOperationException)

#
# Utility
#

$(OUtil): utility/Util.cpp utility/Util.h utility/Location.h exception/FileDoesNotExistException.h 
	$(CXX) $(CXXFLAGS) -c utility/Util.cpp -o $(OUtil)
	
$(OLocation): utility/Location.cpp utility/Location.h utility/ILocation.h exception/InvalidInputException.h utility/Util.h 
	$(CXX) $(CXXFLAGS) -c utility/Location.cpp -o $(OLocation)
	
$(OEmptyLocation): utility/EmptyLocation.cpp utility/EmptyLocation.h utility/ILocation.h exception/InvalidOperationException.h
	$(CXX) $(CXXFLAGS) -c utility/EmptyLocation.cpp -o $(OEmptyLocation)	
			
#
# Non LTR
#

$(OChromosome): nonltr/Chromosome.cpp nonltr/Chromosome.h nonltr/IChromosome.h utility/Util.h exception/InvalidInputException.h exception/InvalidOperationException.h
	$(CXX) $(CXXFLAGS) -c nonltr/Chromosome.cpp -o $(OChromosome)
	
$(OChromosomeOneDigit): nonltr/ChromosomeOneDigit.cpp nonltr/ChromosomeOneDigit.h nonltr/Chromosome.h exception/InvalidInputException.h
	$(CXX) $(CXXFLAGS) -c nonltr/ChromosomeOneDigit.cpp	-o $(OChromosomeOneDigit)
	
$(OChromosomeRandom): nonltr/ChromosomeRandom.cpp nonltr/ChromosomeRandom.h nonltr/IChromosome.h exception/InvalidInputException.h exception/InvalidStateException.h utility/Util.h
	$(CXX) $(CXXFLAGS) -c nonltr/ChromosomeRandom.cpp -o $(OChromosomeRandom)
	
$(OTableBuilder): nonltr/TableBuilder.cpp nonltr/TableBuilder.h utility/Util.h nonltr/ChromosomeOneDigit.h nonltr/ITableView.h nonltr/KmerHashTable.h nonltr/KmerHashTable.cpp nonltr/EnrichmentMarkovView.h nonltr/EnrichmentMarkovView.cpp exception/InvalidStateException.h nonltr/ChromListMaker.h nonltr/IChromosome.h
	$(CXX) $(CXXFLAGS) -c nonltr/TableBuilder.cpp -o $(OTableBuilder)
	
$(OScorer): nonltr/Scorer.cpp nonltr/Scorer.h nonltr/ChromosomeOneDigit.h utility/Util.h exception/InvalidStateException.h
	$(CXX) $(CXXFLAGS) -c nonltr/Scorer.cpp -o $(OScorer)
		
$(ODetectorMaxima): nonltr/DetectorMaxima.cpp nonltr/DetectorMaxima.h utility/ILocation.h exception/InvalidStateException.h
	$(CXX) $(CXXFLAGS) -c nonltr/DetectorMaxima.cpp -o $(ODetectorMaxima)

$(OChromDetectorMaxima): nonltr/ChromDetectorMaxima.cpp nonltr/ChromDetectorMaxima.h nonltr/DetectorMaxima.h nonltr/ChromosomeOneDigit.h utility/Util.h utility/ILocation.h utility/Location.h
	$(CXX) $(CXXFLAGS) -c nonltr/ChromDetectorMaxima.cpp -o $(OChromDetectorMaxima)	
	
$(OHMM): nonltr/HMM.cpp nonltr/HMM.h utility/ILocation.h exception/InvalidStateException.h exception/InvalidInputException.h exception/FileDoesNotExistException.h exception/InvalidOperationException.h
	$(CXX) $(CXXFLAGS) -c nonltr/HMM.cpp -o $(OHMM)
	
$(OScanner): nonltr/Scanner.cpp nonltr/Scanner.h nonltr/Chromosome.h nonltr/ChromosomeOneDigit.h nonltr/HMM.h nonltr/ITableView.h nonltr/Scorer.h utility/Util.h utility/ILocation.h exception/InvalidInputException.h exception/InvalidStateException.h exception/FileDoesNotExistException.h exception/InvalidOperationException.h	
	$(CXX) $(CXXFLAGS) -c nonltr/Scanner.cpp -o $(OScanner)
	
$(OTrainer): nonltr/Trainer.cpp nonltr/Trainer.h nonltr/TableBuilder.h nonltr/KmerHashTable.h nonltr/KmerHashTable.cpp nonltr/HMM.h nonltr/ChromDetectorMaxima.h nonltr/Scorer.h nonltr/ChromListMaker.h utility/Util.h nonltr/LocationListCollection.h
	$(CXX) $(CXXFLAGS) -c nonltr/Trainer.cpp -o $(OTrainer)
	
$(OChromListMaker): nonltr/ChromListMaker.cpp nonltr/ChromListMaker.h nonltr/Chromosome.h nonltr/ChromosomeOneDigit.h utility/Util.h
	$(CXX) $(CXXFLAGS) -c nonltr/ChromListMaker.cpp -o $(OChromListMaker) 
	
$(OCluster): nonltr/Cluster.cpp nonltr/Cluster.h utility/Util.h exception/InvalidStateException.h exception/InvalidInputException.h
	$(CXX) $(CXXFLAGS) -c nonltr/Cluster.cpp -o $(OCluster)

$(OLocationList): nonltr/LocationList.cpp nonltr/LocationList.h utility/ILocation.h utility/Location.h exception/InvalidStateException.h
	$(CXX) $(CXXFLAGS) -c nonltr/LocationList.cpp -o $(OLocationList)

$(OLocationListCollection): nonltr/LocationListCollection.cpp nonltr/LocationListCollection.h utility/Location.h exception/InvalidStateException.h
	$(CXX) $(CXXFLAGS) -c nonltr/LocationListCollection.cpp -o $(OLocationListCollection)
	

#
# Make binary directories
#

red: $(TRed)

#
# Make Red
#

bin: 
	mkdir ../bin
	mkdir ../bin/exception			
	mkdir ../bin/utility
	mkdir ../bin/nonltr	

#
# Make clean
#

clean:
	rm -f ../bin/*.o ../bin/exception/*.o ../bin/ms/*.o ../bin/nonltr/*.o ../bin/test/*.o ../bin/utility/*.o ../bin/tr/*.o *.o $(TRed)
