# Supplementary material for: Red: an intelligent, rapid, accurate tool for detecting repeats de-novo on the genomic scale
Source: BMC Bioinformatics. 2015 Jul 24;16:227. doi: 10.1186/s12859-015-0654-5 (PMC4513396; doi:10.1186/s12859-015-0654-5)
Supplement: Additional file 2 — Supplementary data set 1 — Source code. The command “tar -xzf file” results in a directory that contains the C++ source code of Red and instructions on how to compile the source code. [file 12859_2015_654_MOESM2_ESM.gz › src/utility/EmptyLocation.cpp]

/*
 * EmptyLocation.cpp
 *
 *  Created on: Dec 28, 2012
 *      Author: Hani Zakaria Girgis, PhD
 */

#include "EmptyLocation.h"
#include "../exception/InvalidOperationException.h"

using namespace exception;

namespace utility {

EmptyLocation * EmptyLocation::INSTANCE = new EmptyLocation();

EmptyLocation * EmptyLocation::getInstance(){
	return INSTANCE;
}

EmptyLocation::EmptyLocation() {
	msg = new string("Empty location does not allow this operation.");
}

EmptyLocation::~EmptyLocation() {
	delete msg;
}

string EmptyLocation::toString() {
	return string("Empty");
}

int EmptyLocation::getEnd() const {
	throw InvalidOperationException(*msg);
}

int EmptyLocation::getStart() const {
	throw InvalidOperationException(*msg);
}

void EmptyLocation::setEnd(int int1) {
	throw InvalidOperationException(*msg);
}

void EmptyLocation::setStart(int int1) {
	throw InvalidOperationException(*msg);
}

int EmptyLocation::getLength() {
	throw InvalidOperationException(*msg);
}

} /* namespace tr */
