# Supplementary material for: Red: an intelligent, rapid, accurate tool for detecting repeats de-novo on the genomic scale
Source: BMC Bioinformatics. 2015 Jul 24;16:227. doi: 10.1186/s12859-015-0654-5 (PMC4513396; doi:10.1186/s12859-015-0654-5)
Supplement: Additional file 2 — Supplementary data set 1 — Source code. The command “tar -xzf file” results in a directory that contains the C++ source code of Red and instructions on how to compile the source code. [file 12859_2015_654_MOESM2_ESM.gz › src/utility/EmptyLocation.h]

/*
 * EmptyLocation.h
 *
 *  Created on: Dec 28, 2012
 *      Author: Hani Zakaria Girgis, PhD
 */

#ifndef EMPTYLOCATION_H_
#define EMPTYLOCATION_H_

#include "ILocation.h"

namespace utility {

class EmptyLocation: public ILocation {
private:
	string * msg;
	static EmptyLocation * INSTANCE;
	EmptyLocation();
	virtual ~EmptyLocation();

public:
	virtual int getEnd() const;
	virtual int getStart() const;
	virtual void setEnd(int);
	virtual void setStart(int);
	virtual int getLength();
	virtual string toString();

	static EmptyLocation * getInstance();

};

} /* namespace tr */
#endif /* EMPTYLOCATION_H_ */
