# Supplementary material for: Red: an intelligent, rapid, accurate tool for detecting repeats de-novo on the genomic scale
Source: BMC Bioinformatics. 2015 Jul 24;16:227. doi: 10.1186/s12859-015-0654-5 (PMC4513396; doi:10.1186/s12859-015-0654-5)
Supplement: Additional file 2 — Supplementary data set 1 — Source code. The command “tar -xzf file” results in a directory that contains the C++ source code of Red and instructions on how to compile the source code. [file 12859_2015_654_MOESM2_ESM.gz › src/utility/ILocation.h]

/*
 * ILocation.h
 *
 *  Created on: Dec 20, 2012
 *      Author: Hani Zakaria Girgis, PhD
 */

#ifndef ILOCATION_H_
#define ILOCATION_H_

#include <string>

using namespace std;

namespace utility {

class ILocation {
public:
	virtual int getEnd() const = 0;
	virtual int getStart() const = 0;
	virtual void setEnd(int) = 0;
	virtual void setStart(int) = 0;
	virtual int getLength() = 0;
	virtual string toString() = 0;
};

}

#endif /* ILOCATION_H_ */
