# Supplementary material for: Red: an intelligent, rapid, accurate tool for detecting repeats de-novo on the genomic scale
Source: BMC Bioinformatics. 2015 Jul 24;16:227. doi: 10.1186/s12859-015-0654-5 (PMC4513396; doi:10.1186/s12859-015-0654-5)
Supplement: Additional file 2 — Supplementary data set 1 — Source code. The command “tar -xzf file” results in a directory that contains the C++ source code of Red and instructions on how to compile the source code. [file 12859_2015_654_MOESM2_ESM.gz › src/utility/Location.h]

/*
 * Location.h
 *
 *  Created on: Dec 19, 2012
 *      Author: Hani Zakaria Girgis, PhD
 */

#ifndef LOCATION_H_
#define LOCATION_H_

#include "ILocation.h"

#include <string>

using namespace std;

namespace utility {

class Location : public ILocation{
private:
	int start;
	int end;
	void initialize(int, int);
	void check();

public:
	Location(int, int);
	Location(ILocation&);
	virtual ~Location();

	int getEnd() const;
	int getStart() const;
	void setEnd(int);
	void setStart(int);
	int getLength();
	string toString();
};

}

#endif /* LOCATION_H_ */
