# Supplementary material for: Red: an intelligent, rapid, accurate tool for detecting repeats de-novo on the genomic scale
Source: BMC Bioinformatics. 2015 Jul 24;16:227. doi: 10.1186/s12859-015-0654-5 (PMC4513396; doi:10.1186/s12859-015-0654-5)
Supplement: Additional file 2 — Supplementary data set 1 — Source code. The command “tar -xzf file” results in a directory that contains the C++ source code of Red and instructions on how to compile the source code. [file 12859_2015_654_MOESM2_ESM.gz › src/nonltr/ChromDetector.cpp]

/*
 * ChromDetector.cpp
 *
 *  Created on: Nov 8, 2012
 *      Author: Hani Zakaria Girgis, PhD
 */

#include <vector>

#include "ChromDetector.h"
#include "Detector.h"
#include "../utility/Util.h"

using namespace std;
using namespace nonltr;
using namespace utility;

ChromDetector::ChromDetector(double s, double w, double pDelta, double b,
		double mDelta, vector<int> * scores,
		const vector<vector<int> *> * segmentList) {

	regions = new vector<vector<int> *>();

	for (int i = 0; i < segmentList->size(); i++) {
		Detector * detector = new Detector(segmentList->at(i)->at(0),
				segmentList->at(i)->at(1), s, w, pDelta, b, mDelta, scores);
		vector<vector<int> *> * segRegions = detector->getRegions();
		regions->insert(regions->end(), segRegions->begin(), segRegions->end());
		delete detector;
	}
}

ChromDetector::~ChromDetector() {
	Util::deleteInVector(regions);
	regions->clear();
	delete regions;
}

vector<vector<int> *> * ChromDetector::getRegions() {
	return regions;
}
