# Supplementary material for: Red: an intelligent, rapid, accurate tool for detecting repeats de-novo on the genomic scale
Source: BMC Bioinformatics. 2015 Jul 24;16:227. doi: 10.1186/s12859-015-0654-5 (PMC4513396; doi:10.1186/s12859-015-0654-5)
Supplement: Additional file 2 — Supplementary data set 1 — Source code. The command “tar -xzf file” results in a directory that contains the C++ source code of Red and instructions on how to compile the source code. [file 12859_2015_654_MOESM2_ESM.gz › src/nonltr/ChromListMaker.h]

/*
 * ChromListMaker.h
 *
 *  Created on: Mar 13, 2014
 *      Author: Hani Zakaria Girgis, PhD
 */

#ifndef CHROMLISTMAKER_H_
#define CHROMLISTMAKER_H_

#include <string>
#include <vector>

#include "Chromosome.h"
#include "ChromosomeOneDigit.h"

#include "../utility/Util.h"

using namespace std;
using namespace utility;

namespace nonltr {

class ChromListMaker {
private:
	vector<Chromosome *> * chromList;
	string seqFile;

public:
	ChromListMaker(string);
	virtual ~ChromListMaker();
	const vector<Chromosome *> * makeChromList();
	const vector<Chromosome *> * makeChromOneDigitList();

};

} /* namespace nonltr */
#endif /* CHROMLISTMAKER_H_ */
