# Supplementary material for: Red: an intelligent, rapid, accurate tool for detecting repeats de-novo on the genomic scale
Source: BMC Bioinformatics. 2015 Jul 24;16:227. doi: 10.1186/s12859-015-0654-5 (PMC4513396; doi:10.1186/s12859-015-0654-5)
Supplement: Additional file 2 — Supplementary data set 1 — Source code. The command “tar -xzf file” results in a directory that contains the C++ source code of Red and instructions on how to compile the source code. [file 12859_2015_654_MOESM2_ESM.gz › src/nonltr/Chromosome.cpp]

/*
 * Chromosome.cpp
 *
 *  Created on: Mar 26, 2012
 *      Author: Hani Zakaria Girgis, PhD - NCBI/NLM/NIH
 */
#include "Chromosome.h"

Chromosome::Chromosome() {
	header = string("");
	base = string("");
	isHeaderReady = false;
	isBaseReady = false;
	isFinalized = false;
}

Chromosome::Chromosome(string fileName) {
	chromFile = fileName;
	readFasta();
	help(1000000, true);
}

Chromosome::Chromosome(string fileName, bool canMerge) {
	chromFile = fileName;
	readFasta();
	help(1000000, canMerge);
}

Chromosome::Chromosome(string fileName, int len) {
	chromFile = fileName;
	readFasta();
	help(len, true);
}

Chromosome::Chromosome(string &seq, string &info) {
	header = info;
	base = seq;
	help(1000000, true);
}

Chromosome::Chromosome(string &seq, string &info, int len) {
	header = info;
	base = seq;
	help(len, true);
}

void Chromosome::setHeader(string& info) {
	if (isFinalized) {
		string msg("This chromosome has been finalized. ");
		msg.append("The header cannot be modified.");
		throw InvalidOperationException(msg);
	} else {
		header = info;
		isHeaderReady = true;
	}
}

/**
 * This method can waste memory if the sequence is large.
 * Consider using the method appendToSequence instead
 */
void Chromosome::setSequence(string& seq) {
	if (isFinalized) {
		string msg("This chromosome has been finalized. ");
		msg.append("The sequence cannot be modified.");
		throw InvalidOperationException(msg);
	} else {
		base = seq;
		isBaseReady = true;
	}
}

void Chromosome::appendToSequence(string& line) {
	if (isFinalized) {
		string msg("This chromosome has been finalized. ");
		msg.append("The sequence cannot be modified.");
		throw InvalidOperationException(msg);
	} else {
		base.append(line);
		isBaseReady = true;
	}
}

void Chromosome::finalize() {
	if (isFinalized) {
		string msg("This chromosome has been already finalized. ");
		msg.append("Finalize can be only called once.");
		throw InvalidOperationException(msg);
	} else if (!(isHeaderReady && isBaseReady)) {
		string msg(
				"The header and the sequence must be set before calling finalize");
		throw InvalidOperationException(msg);
	} else {
		help(1000000, true);
		isFinalized = true;
	}
}

void Chromosome::help(int len, bool canMerge) {
	effectiveSize = 0;
	segLength = len;
	segment = new vector<vector<int> *>();
	segment->reserve(100);

	toUpperCase();
	removeN();
	if (canMerge) {
		mergeSegments();
	}
	makeSegmentList();
	calculateEffectiveSize();
}

Chromosome::~Chromosome() {
	base.clear();

	Util::deleteInVector(segment);
	segment->clear();
	delete segment;
}

void Chromosome::readFasta() {
	bool isFirst = true;
	header = string("");
	base = string("");

	ifstream in(chromFile.c_str());
	while (in.good()) {
		string line;
		getline(in, line);
		if (line[0] == '>') {
			if (!isFirst) {
				string msg = "Chromosome file: ";
				msg = msg + chromFile;
				msg =
						msg
								+ " must have one sequence only. But it has more than one.";
				throw InvalidInputException(msg);
			} else {
				header = line;
				isFirst = false;
			}
		} else {
			base.append(line);
		}
	}
	in.close();
}

/**
 * Convert alphabet to upper case if it has not been done before
 **/
void Chromosome::toUpperCase() {
	for (int i = 0; i < base.length(); i++) {
		base[i] = toupper(base[i]);
	}
}

/**
 * Segment coordinates are inclusive [s,e]
 **/
void Chromosome::removeN() {
	// Store non-N index
	int start = -1;
	for (int i = 0; i < base.size(); i++) {
		if (base[i] != 'N' && start == -1) {
			start = i;
		} else if (base[i] == 'N' && start != -1) {
			vector<int> * v = new vector<int>();
			v->push_back(start);
			v->push_back(i - 1);
			segment->push_back(v);

			start = -1;
		} else if (i == base.size() - 1 && base[i] != 'N' && start != -1) {
			vector<int> * v = new vector<int>();
			v->push_back(start);
			v->push_back(i);

			segment->push_back(v);
			start = -1;
		}
	}
}

/**
 * If the gap between two consecutive segments is less than 10 bp.
 * Segments that are shorter than 20 bp are not added.
 */
void Chromosome::mergeSegments() {
	vector<vector<int> *> * mSegment = new vector<vector<int> *>();

	int s = segment->at(0)->at(0);
	int e = segment->at(0)->at(1);

	for (int i = 1; i < segment->size(); i++) {
		int s1 = segment->at(i)->at(0);
		int e1 = segment->at(i)->at(1);

		if (s1 - e < 10) {
			e = e1;
		} else {
			if (e - s + 1 >= 20) {
				vector<int> * seg = new vector<int>();
				seg->push_back(s);
				seg->push_back(e);
				mSegment->push_back(seg);
			}

			s = s1;
			e = e1;
		}
	}

	// Handle the last index
	if (e - s + 1 >= 20) {
		vector<int> * seg = new vector<int>();
		seg->push_back(s);
		seg->push_back(e);
		mSegment->push_back(seg);
	}

	Util::deleteInVector(segment);
	segment->clear();
	segment = mSegment;
}

void Chromosome::makeSegmentList() {
	vector<vector<int> *> * segmentList = new vector<vector<int> *>();
	int segmentCount = segment->size();
	for (int oo = 0; oo < segmentCount; oo++) {
		int s = segment->at(oo)->at(0);
		int e = segment->at(oo)->at(1);

		if (e - s + 1 > segLength) {
			int fragNum = (int) (e - s + 1) / segLength;

			for (int h = 0; h < fragNum; h++) {
				int fragStart = s + (h * segLength);
				int fragEnd =
						(h == fragNum - 1) ? e : fragStart + segLength - 1;
				vector<int> * v = new vector<int>();
				v->push_back(fragStart);
				v->push_back(fragEnd);
				segmentList->push_back(v);
			}
		} else {
			vector<int> * v = new vector<int>();
			v->push_back(segment->at(oo)->at(0));
			v->push_back(segment->at(oo)->at(1));
			segmentList->push_back(v);
		}
	}

	Util::deleteInVector(segment);
	delete segment;
	segment = segmentList;
}

const string* Chromosome::getBase() {
	return &base;
}

const vector<vector<int> *> * Chromosome::getSegment() {
	return segment;
}

void Chromosome::printSegmentList(){
	int l = segment->size();
	cout << "Segment list size = " << l << endl;
	for(int i = 0; i < l; i++){
		cout << segment->at(i)->at(0) << "\t";
		cout << segment->at(i)->at(1) << endl;
	}
}

string Chromosome::getHeader() {
	return header;
}

int Chromosome::size() {
	return base.size();
}

void Chromosome::calculateEffectiveSize() {
	int segmentCount = segment->size();
	for (int oo = 0; oo < segmentCount; oo++) {
		int s = segment->at(oo)->at(0);
		int e = segment->at(oo)->at(1);
		effectiveSize += (e - s + 1);
	}
}

int Chromosome::getEffectiveSize() {
	return effectiveSize;
}

int Chromosome::getGcContent() {
	int gc = 0;
	int size = base.size();
	for (int i = 0; i < size; i++) {
		char n = base.at(i);
		if (n == 'C' || n == 'G') {
			gc++;
		}
	}
	return gc;
}
