# Supplementary material for: Red: an intelligent, rapid, accurate tool for detecting repeats de-novo on the genomic scale
Source: BMC Bioinformatics. 2015 Jul 24;16:227. doi: 10.1186/s12859-015-0654-5 (PMC4513396; doi:10.1186/s12859-015-0654-5)
Supplement: Additional file 2 — Supplementary data set 1 — Source code. The command “tar -xzf file” results in a directory that contains the C++ source code of Red and instructions on how to compile the source code. [file 12859_2015_654_MOESM2_ESM.gz › src/nonltr/Chromosome.h]

/*
 * Chromosome.h
 *
 *  Created on: Mar 26, 2012
 *      Author: Hani Zakaria Girgis, PhD - NCBI/NLM/NIH
 */
#ifndef CHROMOSOME_H_
#define CHROMOSOME_H_

#include <string>
#include <fstream>
#include <vector>
#include <iostream>
#include <map>

#include "IChromosome.h"
#include "../exception/InvalidOperationException.h"
#include "../exception/InvalidInputException.h"
#include "../utility/Util.h"

using namespace std;
using namespace nonltr;
using namespace utility;
using namespace exception;

namespace nonltr {
class Chromosome: public IChromosome {
public:
	Chromosome();
	Chromosome(string);
	Chromosome(string, bool);
	Chromosome(string, int);
	Chromosome(string &, string&);
	Chromosome(string &, string&, int);

	int getGcContent();

	virtual ~Chromosome();

	virtual const string* getBase();
	virtual const vector<vector<int> *> * getSegment();
	virtual void printSegmentList();
	virtual string getHeader();
	virtual int size();
	virtual int getEffectiveSize();
	virtual void setHeader(string&);
	virtual void setSequence(string&);
	virtual void appendToSequence(string&);
	virtual void finalize();


protected:
	string chromFile;
	string header;
	string base;
	int effectiveSize;
	int segLength;

	vector<vector<int> *> * segment;
	void readFasta();
	void toUpperCase();
	void removeN();
	void mergeSegments();
	virtual void help(int, bool);
	void makeSegmentList();
	void calculateEffectiveSize();

private:
	bool isHeaderReady;
	bool isBaseReady;
	bool isFinalized;

	void reverseSegments();

};
}

#endif /* CHROMOSOME_H_ */
