# Supplementary material for: Red: an intelligent, rapid, accurate tool for detecting repeats de-novo on the genomic scale
Source: BMC Bioinformatics. 2015 Jul 24;16:227. doi: 10.1186/s12859-015-0654-5 (PMC4513396; doi:10.1186/s12859-015-0654-5)
Supplement: Additional file 2 — Supplementary data set 1 — Source code. The command “tar -xzf file” results in a directory that contains the C++ source code of Red and instructions on how to compile the source code. [file 12859_2015_654_MOESM2_ESM.gz › src/nonltr/IChromosome.h]

/*
 * IChromosome.h
 *
 *  Created on: Feb 4, 2013
 *      Author: Hani Zakaria Girgis, PhD
 */

#ifndef ICHROMOSOME_H_
#define ICHROMOSOME_H_

#include <string>
#include <vector>

using namespace std;

namespace nonltr {

class IChromosome {
public:
	//IChromosome();
	//virtual ~IChromosome();
	virtual const string* getBase() = 0;
	virtual const vector<vector<int> *> * getSegment() = 0;
	virtual string getHeader() = 0;
};

} /* namespace tr */
#endif /* ICHROMOSOME_H_ */
