# Supplementary material for: Red: an intelligent, rapid, accurate tool for detecting repeats de-novo on the genomic scale
Source: BMC Bioinformatics. 2015 Jul 24;16:227. doi: 10.1186/s12859-015-0654-5 (PMC4513396; doi:10.1186/s12859-015-0654-5)
Supplement: Additional file 2 — Supplementary data set 1 — Source code. The command “tar -xzf file” results in a directory that contains the C++ source code of Red and instructions on how to compile the source code. [file 12859_2015_654_MOESM2_ESM.gz › src/nonltr/ITableView.h]

/*
 * ITableView.h
 *
 *  Created on: Aug 9, 2012
 *      Author: Hani Zakaria Girgis, PhD
 */

#ifndef ITABLEVIEW_H_
#define ITABLEVIEW_H_

#include <vector>

using namespace std;

namespace nonltr {

template<class I, class V>
class ITableView {
public:
	virtual V valueOf(const char*) = 0 ;
	virtual V valueOf(const char*, int) = 0;
	virtual V valueOf(I) = 0;

	virtual int getK() = 0;
	virtual I getMaxTableSize() = 0;
	virtual const V * getValues() const = 0;

	virtual void wholesaleValueOf(const char *, int, int, vector<V> *) = 0;
	virtual void wholesaleValueOf(const char *, int, int, vector<V> *, int) = 0;
};

}

#endif /* ITABLEVIEW_H_ */
