# Supplementary material for: Red: an intelligent, rapid, accurate tool for detecting repeats de-novo on the genomic scale
Source: BMC Bioinformatics. 2015 Jul 24;16:227. doi: 10.1186/s12859-015-0654-5 (PMC4513396; doi:10.1186/s12859-015-0654-5)
Supplement: Additional file 2 — Supplementary data set 1 — Source code. The command “tar -xzf file” results in a directory that contains the C++ source code of Red and instructions on how to compile the source code. [file 12859_2015_654_MOESM2_ESM.gz › src/nonltr/LocationListCollection.h]

/*
 * LocationListCollection.h
 *
 *  Created on: Feb 19, 2015
 *      Author: Hani Zakaria Girgis, PhD
 */

#ifndef SRC_NONLTR_LOCATIONLISTCOLLECTION_H_
#define SRC_NONLTR_LOCATIONLISTCOLLECTION_H_

#include <fstream>
#include <map>

#include "LocationList.h"
#include "../utility/Util.h"
#include "../exception/InvalidStateException.h"

using namespace std;
using namespace utility;

namespace nonltr {

class LocationListCollection {

private:
	string fileName;
	map<string, LocationList *> * collection;
	void readCoordinates();

public:
	LocationListCollection(string);
	virtual ~LocationListCollection();
	LocationList * const getLocationList(string);
	void print();
	void convertToRedFormat();
	void trim(int );
};

} /* namespace nonltr */

#endif /* SRC_NONLTR_LOCATIONLISTCOLLECTION_H_ */
