# Supplementary material for: Red: an intelligent, rapid, accurate tool for detecting repeats de-novo on the genomic scale
Source: BMC Bioinformatics. 2015 Jul 24;16:227. doi: 10.1186/s12859-015-0654-5 (PMC4513396; doi:10.1186/s12859-015-0654-5)
Supplement: Additional file 2 — Supplementary data set 1 — Source code. The command “tar -xzf file” results in a directory that contains the C++ source code of Red and instructions on how to compile the source code. [file 12859_2015_654_MOESM2_ESM.gz › src/nonltr/Scorer.h]

/*
 * Scorer.h
 *
 *  Created on: Aug 3, 2012
 *      Author: Hani Zakaria Girgis, PhD
 */

#ifndef SCORER_H_
#define SCORER_H_

#include <vector>
#include <fstream>
#include <iostream>
#include <math.h>
#include <limits>

#include "ITableView.h"
#include "ChromosomeOneDigit.h"
#include "../utility/Util.h"
#include "../exception/InvalidStateException.h"

using namespace std;
using namespace nonltr;
using namespace utility;
using namespace exception;

namespace nonltr {
class Scorer {
private:
	/* Fields */
	ChromosomeOneDigit * chrom;
	ITableView<unsigned long, int> * kmerTable;
	vector<int> * scores;
	int k;
	int max;

	/* Methods */
	void score();
	void calculateMax();

public:
	/* Methods */
	Scorer(ChromosomeOneDigit *, ITableView<unsigned long, int> *);
	virtual ~Scorer();
	void printScores(string, bool);
	vector<int>* getScores();
	int getK();
	void takeLog(double);
	int countLessOrEqual(int);
	int getMax();
};
}

#endif /* Scorer_H_ */
