# Supplementary material for: Red: an intelligent, rapid, accurate tool for detecting repeats de-novo on the genomic scale
Source: BMC Bioinformatics. 2015 Jul 24;16:227. doi: 10.1186/s12859-015-0654-5 (PMC4513396; doi:10.1186/s12859-015-0654-5)
Supplement: Additional file 2 — Supplementary data set 1 — Source code. The command “tar -xzf file” results in a directory that contains the C++ source code of Red and instructions on how to compile the source code. [file 12859_2015_654_MOESM2_ESM.gz › src/exception/InvalidOperationException.cpp]

/*
 * InvalidOperationException.cpp
 *
 *  Created on: Dec 20, 2012
 *      Author: Hani Zakaria Girgis, PhD
 */

#include <iostream>
#include "InvalidOperationException.h"


namespace exception {

InvalidOperationException::InvalidOperationException(string msg) : std::runtime_error(msg) {
	cerr << "Invalid Operation Exception." << endl;
	cerr << what() << endl;
}

}
