# Supplementary material for: Red: an intelligent, rapid, accurate tool for detecting repeats de-novo on the genomic scale
Source: BMC Bioinformatics. 2015 Jul 24;16:227. doi: 10.1186/s12859-015-0654-5 (PMC4513396; doi:10.1186/s12859-015-0654-5)
Supplement: Additional file 2 — Supplementary data set 1 — Source code. The command “tar -xzf file” results in a directory that contains the C++ source code of Red and instructions on how to compile the source code. [file 12859_2015_654_MOESM2_ESM.gz › src/exception/InvalidScoreException.cpp]

/*
 * InvalidScoreException.cpp
 *
 *  Created on: Apr 27, 2012
 *      Author: Hani Zakaria Girgis, PhD
 */

#include "InvalidScoreException.h"

#include <string>
#include <iostream>

using namespace std;
namespace exception{

InvalidScoreException::InvalidScoreException(string massage) {
	cerr << "Invalid Score Exception." << endl;
	cerr << massage << endl;
}

InvalidScoreException::~InvalidScoreException() {
	// TODO Auto-generated destructor stub
}
}
