# Supplementary material for: Red: an intelligent, rapid, accurate tool for detecting repeats de-novo on the genomic scale
Source: BMC Bioinformatics. 2015 Jul 24;16:227. doi: 10.1186/s12859-015-0654-5 (PMC4513396; doi:10.1186/s12859-015-0654-5)
Supplement: Additional file 2 — Supplementary data set 1 — Source code. The command “tar -xzf file” results in a directory that contains the C++ source code of Red and instructions on how to compile the source code. [file 12859_2015_654_MOESM2_ESM.gz › src/exception/InvalidScoreException.h]

/*
 * InvalidScoreException.h
 *
 *  Created on: Apr 27, 2012
 *      Author: Hani Zakaria Girgis, PhD
 */

#ifndef INVALIDSCOREEXCEPTION_H_
#define INVALIDSCOREEXCEPTION_H_

#include <string>

using namespace std;

namespace exception{
	class InvalidScoreException {
	public:
		InvalidScoreException(string);
		virtual ~InvalidScoreException();
	};
}

#endif /* INVALIDSCOREEXCEPTION_H_ */
