# Supplementary material for: Red: an intelligent, rapid, accurate tool for detecting repeats de-novo on the genomic scale
Source: BMC Bioinformatics. 2015 Jul 24;16:227. doi: 10.1186/s12859-015-0654-5 (PMC4513396; doi:10.1186/s12859-015-0654-5)
Supplement: Additional file 2 — Supplementary data set 1 — Source code. The command “tar -xzf file” results in a directory that contains the C++ source code of Red and instructions on how to compile the source code. [file 12859_2015_654_MOESM2_ESM.gz › src/exception/InvalidStateException.cpp]

/*
 * InvalidStateException.cpp
 *
 *  Created on: Aug 9, 2012
 *      Author: Hani Zakaria Girgis, PhD
 */

#include <iostream>
#include <string>
#include "InvalidStateException.h"

using namespace std;


namespace exception {
InvalidStateException::InvalidStateException(string msg) :
		std::runtime_error(msg) {
	cerr << "Invalid State Exception." << endl;
	cerr << what() << endl;
}
}

//InvalidStateException::~InvalidStateException() {
// TODO Auto-generated destructor stub
//}
