# Supplementary material for: Red: an intelligent, rapid, accurate tool for detecting repeats de-novo on the genomic scale
Source: BMC Bioinformatics. 2015 Jul 24;16:227. doi: 10.1186/s12859-015-0654-5 (PMC4513396; doi:10.1186/s12859-015-0654-5)
Supplement: Additional file 3 — Supplementary data set 2 — Binary for Unix 64-bit. The command “tar -xzf file” results in a directory that contains Red’s binary executable file compiled on a Unix 64-bit operating system and the manual. [file 12859_2015_654_MOESM3_ESM.gz]

Archive with 3 entries (2 files):
- redUnix64
- redUnix64/manual.txt
- redUnix64/Red
