# Supplementary material for: Red: an intelligent, rapid, accurate tool for detecting repeats de-novo on the genomic scale
Source: BMC Bioinformatics. 2015 Jul 24;16:227. doi: 10.1186/s12859-015-0654-5 (PMC4513396; doi:10.1186/s12859-015-0654-5)
Supplement: Additional file 4 — Supplementary data set 3 — Binary for Mac 64-bit. The command “tar -xzf file” results in a directory that contains Red’s binary executable file compiled on a Mac 64-bit operating system and the manual. [file 12859_2015_654_MOESM4_ESM.gz]

Archive with 4 entries (3 files):
- redMac64
- redMac64/._manual.txt
- redMac64/manual.txt
- redMac64/Red
