# Supplementary material for: Red: an intelligent, rapid, accurate tool for detecting repeats de-novo on the genomic scale
Source: BMC Bioinformatics. 2015 Jul 24;16:227. doi: 10.1186/s12859-015-0654-5 (PMC4513396; doi:10.1186/s12859-015-0654-5)
Supplement: Additional file 5 — Supplementary data set 4 — Red’s repeats of the Homo sapiens genome. The command “tar -xzf file” results in a directory that contains the locations of repeats found by Red in the genome of the Homo sapiens. [file 12859_2015_654_MOESM5_ESM.tar]

Archive with 195 entries (194 files):
- GnmRptHg38
- GnmRptHg38/chr1.rpt
- GnmRptHg38/chr10.rpt
- GnmRptHg38/chr11.rpt
- GnmRptHg38/chr11_KI270721v1_random.rpt
- GnmRptHg38/chr12.rpt
- GnmRptHg38/chr13.rpt
- GnmRptHg38/chr14.rpt
- GnmRptHg38/chr14_GL000009v2_random.rpt
- GnmRptHg38/chr14_GL000194v1_random.rpt
- GnmRptHg38/chr14_GL000225v1_random.rpt
- GnmRptHg38/chr14_KI270722v1_random.rpt
- GnmRptHg38/chr14_KI270723v1_random.rpt
- GnmRptHg38/chr14_KI270724v1_random.rpt
- GnmRptHg38/chr14_KI270725v1_random.rpt
- GnmRptHg38/chr14_KI270726v1_random.rpt
- GnmRptHg38/chr15.rpt
- GnmRptHg38/chr15_KI270727v1_random.rpt
- GnmRptHg38/chr16.rpt
- GnmRptHg38/chr16_KI270728v1_random.rpt
- GnmRptHg38/chr17.rpt
- GnmRptHg38/chr17_GL000205v2_random.rpt
- GnmRptHg38/chr17_KI270729v1_random.rpt
- GnmRptHg38/chr17_KI270730v1_random.rpt
- GnmRptHg38/chr18.rpt
- GnmRptHg38/chr19.rpt
- GnmRptHg38/chr1_KI270706v1_random.rpt
- GnmRptHg38/chr1_KI270707v1_random.rpt
- GnmRptHg38/chr1_KI270708v1_random.rpt
- GnmRptHg38/chr1_KI270709v1_random.rpt
- GnmRptHg38/chr1_KI270710v1_random.rpt
- GnmRptHg38/chr1_KI270711v1_random.rpt
- GnmRptHg38/chr1_KI270712v1_random.rpt
- GnmRptHg38/chr1_KI270713v1_random.rpt
- GnmRptHg38/chr1_KI270714v1_random.rpt
- GnmRptHg38/chr2.rpt
- GnmRptHg38/chr20.rpt
- GnmRptHg38/chr21.rpt
- GnmRptHg38/chr22.rpt
- GnmRptHg38/chr22_KI270731v1_random.rpt
- GnmRptHg38/chr22_KI270732v1_random.rpt
- GnmRptHg38/chr22_KI270733v1_random.rpt
- GnmRptHg38/chr22_KI270734v1_random.rpt
- GnmRptHg38/chr22_KI270735v1_random.rpt
- GnmRptHg38/chr22_KI270736v1_random.rpt
- GnmRptHg38/chr22_KI270737v1_random.rpt
- GnmRptHg38/chr22_KI270738v1_random.rpt
- GnmRptHg38/chr22_KI270739v1_random.rpt
- GnmRptHg38/chr2_KI270715v1_random.rpt
- GnmRptHg38/chr2_KI270716v1_random.rpt
- GnmRptHg38/chr3.rpt
- GnmRptHg38/chr3_GL000221v1_random.rpt
- GnmRptHg38/chr4.rpt
- GnmRptHg38/chr4_GL000008v2_random.rpt
- GnmRptHg38/chr5.rpt
- GnmRptHg38/chr5_GL000208v1_random.rpt
- GnmRptHg38/chr6.rpt
- GnmRptHg38/chr7.rpt
- GnmRptHg38/chr8.rpt
- GnmRptHg38/chr9.rpt
- GnmRptHg38/chr9_KI270717v1_random.rpt
- GnmRptHg38/chr9_KI270718v1_random.rpt
- GnmRptHg38/chr9_KI270719v1_random.rpt
- GnmRptHg38/chr9_KI270720v1_random.rpt
- GnmRptHg38/chrM.rpt
- GnmRptHg38/chrUn_GL000195v1.rpt
- GnmRptHg38/chrUn_GL000213v1.rpt
- GnmRptHg38/chrUn_GL000214v1.rpt
- GnmRptHg38/chrUn_GL000216v2.rpt
- GnmRptHg38/chrUn_GL000218v1.rpt
- GnmRptHg38/chrUn_GL000219v1.rpt
- GnmRptHg38/chrUn_GL000220v1.rpt
- GnmRptHg38/chrUn_GL000224v1.rpt
- GnmRptHg38/chrUn_GL000226v1.rpt
- GnmRptHg38/chrUn_KI270302v1.rpt
- GnmRptHg38/chrUn_KI270303v1.rpt
- GnmRptHg38/chrUn_KI270304v1.rpt
- GnmRptHg38/chrUn_KI270305v1.rpt
- GnmRptHg38/chrUn_KI270310v1.rpt
- GnmRptHg38/chrUn_KI270311v1.rpt
- GnmRptHg38/chrUn_KI270312v1.rpt
- GnmRptHg38/chrUn_KI270315v1.rpt
- GnmRptHg38/chrUn_KI270316v1.rpt
- GnmRptHg38/chrUn_KI270317v1.rpt
- GnmRptHg38/chrUn_KI270320v1.rpt
- GnmRptHg38/chrUn_KI270322v1.rpt
- GnmRptHg38/chrUn_KI270329v1.rpt
- GnmRptHg38/chrUn_KI270330v1.rpt
- GnmRptHg38/chrUn_KI270333v1.rpt
- GnmRptHg38/chrUn_KI270334v1.rpt
- GnmRptHg38/chrUn_KI270335v1.rpt
- GnmRptHg38/chrUn_KI270336v1.rpt
- GnmRptHg38/chrUn_KI270337v1.rpt
- GnmRptHg38/chrUn_KI270338v1.rpt
- GnmRptHg38/chrUn_KI270340v1.rpt
- GnmRptHg38/chrUn_KI270362v1.rpt
- GnmRptHg38/chrUn_KI270363v1.rpt
- GnmRptHg38/chrUn_KI270364v1.rpt
- GnmRptHg38/chrUn_KI270366v1.rpt
- GnmRptHg38/chrUn_KI270371v1.rpt
- GnmRptHg38/chrUn_KI270372v1.rpt
- GnmRptHg38/chrUn_KI270373v1.rpt
- GnmRptHg38/chrUn_KI270374v1.rpt
- GnmRptHg38/chrUn_KI270375v1.rpt
- GnmRptHg38/chrUn_KI270376v1.rpt
- GnmRptHg38/chrUn_KI270378v1.rpt
- GnmRptHg38/chrUn_KI270379v1.rpt
- GnmRptHg38/chrUn_KI270381v1.rpt
- GnmRptHg38/chrUn_KI270382v1.rpt
- GnmRptHg38/chrUn_KI270383v1.rpt
- GnmRptHg38/chrUn_KI270384v1.rpt
- GnmRptHg38/chrUn_KI270385v1.rpt
- GnmRptHg38/chrUn_KI270386v1.rpt
- GnmRptHg38/chrUn_KI270387v1.rpt
- GnmRptHg38/chrUn_KI270388v1.rpt
- GnmRptHg38/chrUn_KI270389v1.rpt
- GnmRptHg38/chrUn_KI270390v1.rpt
- GnmRptHg38/chrUn_KI270391v1.rpt
- GnmRptHg38/chrUn_KI270392v1.rpt
- GnmRptHg38/chrUn_KI270393v1.rpt
- GnmRptHg38/chrUn_KI270394v1.rpt
- GnmRptHg38/chrUn_KI270395v1.rpt
- GnmRptHg38/chrUn_KI270396v1.rpt
- GnmRptHg38/chrUn_KI270411v1.rpt
- GnmRptHg38/chrUn_KI270412v1.rpt
- GnmRptHg38/chrUn_KI270414v1.rpt
- GnmRptHg38/chrUn_KI270417v1.rpt
- GnmRptHg38/chrUn_KI270418v1.rpt
- GnmRptHg38/chrUn_KI270419v1.rpt
- GnmRptHg38/chrUn_KI270420v1.rpt
- GnmRptHg38/chrUn_KI270422v1.rpt
- GnmRptHg38/chrUn_KI270423v1.rpt
- GnmRptHg38/chrUn_KI270424v1.rpt
- GnmRptHg38/chrUn_KI270425v1.rpt
- GnmRptHg38/chrUn_KI270429v1.rpt
- GnmRptHg38/chrUn_KI270435v1.rpt
- GnmRptHg38/chrUn_KI270438v1.rpt
- GnmRptHg38/chrUn_KI270442v1.rpt
- GnmRptHg38/chrUn_KI270448v1.rpt
- GnmRptHg38/chrUn_KI270465v1.rpt
- GnmRptHg38/chrUn_KI270466v1.rpt
- GnmRptHg38/chrUn_KI270467v1.rpt
- GnmRptHg38/chrUn_KI270468v1.rpt
- GnmRptHg38/chrUn_KI270507v1.rpt
- GnmRptHg38/chrUn_KI270508v1.rpt
- GnmRptHg38/chrUn_KI270509v1.rpt
- GnmRptHg38/chrUn_KI270510v1.rpt
- GnmRptHg38/chrUn_KI270511v1.rpt
- GnmRptHg38/chrUn_KI270512v1.rpt
- GnmRptHg38/chrUn_KI270515v1.rpt
- GnmRptHg38/chrUn_KI270516v1.rpt
- GnmRptHg38/chrUn_KI270517v1.rpt
- GnmRptHg38/chrUn_KI270518v1.rpt
- GnmRptHg38/chrUn_KI270519v1.rpt
- GnmRptHg38/chrUn_KI270521v1.rpt
- GnmRptHg38/chrUn_KI270522v1.rpt
- GnmRptHg38/chrUn_KI270528v1.rpt
- GnmRptHg38/chrUn_KI270529v1.rpt
- GnmRptHg38/chrUn_KI270530v1.rpt
- GnmRptHg38/chrUn_KI270538v1.rpt
- GnmRptHg38/chrUn_KI270539v1.rpt
- GnmRptHg38/chrUn_KI270544v1.rpt
- GnmRptHg38/chrUn_KI270548v1.rpt
- GnmRptHg38/chrUn_KI270579v1.rpt
- GnmRptHg38/chrUn_KI270580v1.rpt
- GnmRptHg38/chrUn_KI270581v1.rpt
- GnmRptHg38/chrUn_KI270582v1.rpt
- GnmRptHg38/chrUn_KI270583v1.rpt
- GnmRptHg38/chrUn_KI270584v1.rpt
- GnmRptHg38/chrUn_KI270587v1.rpt
- GnmRptHg38/chrUn_KI270588v1.rpt
- GnmRptHg38/chrUn_KI270589v1.rpt
- GnmRptHg38/chrUn_KI270590v1.rpt
- GnmRptHg38/chrUn_KI270591v1.rpt
- GnmRptHg38/chrUn_KI270593v1.rpt
- GnmRptHg38/chrUn_KI270741v1.rpt
- GnmRptHg38/chrUn_KI270742v1.rpt
- GnmRptHg38/chrUn_KI270743v1.rpt
- GnmRptHg38/chrUn_KI270744v1.rpt
- GnmRptHg38/chrUn_KI270745v1.rpt
- GnmRptHg38/chrUn_KI270746v1.rpt
- GnmRptHg38/chrUn_KI270747v1.rpt
- GnmRptHg38/chrUn_KI270748v1.rpt
- GnmRptHg38/chrUn_KI270749v1.rpt
- GnmRptHg38/chrUn_KI270750v1.rpt
- GnmRptHg38/chrUn_KI270751v1.rpt
- GnmRptHg38/chrUn_KI270752v1.rpt
- GnmRptHg38/chrUn_KI270753v1.rpt
- GnmRptHg38/chrUn_KI270754v1.rpt
- GnmRptHg38/chrUn_KI270755v1.rpt
- GnmRptHg38/chrUn_KI270756v1.rpt
- GnmRptHg38/chrUn_KI270757v1.rpt
- GnmRptHg38/chrX.rpt
- GnmRptHg38/chrY.rpt
- GnmRptHg38/chrY_KI270740v1_random.rpt
