# Supplementary material for: Red: an intelligent, rapid, accurate tool for detecting repeats de-novo on the genomic scale
Source: BMC Bioinformatics. 2015 Jul 24;16:227. doi: 10.1186/s12859-015-0654-5 (PMC4513396; doi:10.1186/s12859-015-0654-5)
Supplement: Additional file 5 — Supplementary data set 4 — Red’s repeats of the Homo sapiens genome. The command “tar -xzf file” results in a directory that contains the locations of repeats found by Red in the genome of the Homo sapiens. [file 12859_2015_654_MOESM5_ESM.tar › GnmRptHg38/chr1.rpt]

>chr1:10000-17745
>chr1:17780-36999
>chr1:37079-37807
>chr1:37854-40733
>chr1:42923-43628
>chr1:43666-43780
>chr1:43812-44022
>chr1:44173-45539
>chr1:45569-46248
>chr1:46365-46495
>chr1:46615-46674
>chr1:46956-47085
>chr1:47550-47644
>chr1:47911-47980
>chr1:48406-49609
>chr1:50064-50170
>chr1:50544-50671
>chr1:51548-51882
>chr1:52072-52240
>chr1:53602-53864
>chr1:54700-55012
>chr1:57761-57858
>chr1:58227-58429
>chr1:59003-59112
>chr1:59353-59430
>chr1:59563-59698
>chr1:60401-60659
>chr1:61155-61344
>chr1:61844-62322
>chr1:62605-62706
>chr1:63008-63133
>chr1:63978-64328
>chr1:64422-64667
>chr1:65986-66065
>chr1:66157-66716
>chr1:66796-66842
>chr1:68468-68703
>chr1:70139-70393
>chr1:70542-71440
>chr1:71666-71828
>chr1:71854-78062
>chr1:78116-79049
>chr1:79211-79624
>chr1:79676-82100
>chr1:82162-87561
>chr1:87901-88209
>chr1:88664-88960
>chr1:89041-89489
>chr1:89526-108539
>chr1:108555-129676
>chr1:129683-155861
>chr1:155863-160478
>chr1:160488-188271
>chr1:188304-191529
>chr1:191561-202867
>chr1:202932-207526
>chr1:207597-207666
>chr1:257666-297968
>chr1:347968-370210
>chr1:370265-373283
>chr1:373359-382654
>chr1:382702-416191
>chr1:416231-436821
>chr1:436871-485661
>chr1:485670-514453
>chr1:514455-519074
>chr1:519084-535988
>chr1:585989-588552
>chr1:588801-588856
>chr1:588945-591312
>chr1:591353-592209
>chr1:592278-594966
>chr1:595012-597769
>chr1:597794-598811
>chr1:598904-601537
>chr1:601613-612544
>chr1:612592-629063
>chr1:629571-629619
>chr1:630785-631015
>chr1:632247-632309
>chr1:633478-633560
>chr1:634925-637137
>chr1:637183-651939
>chr1:651978-671800
>chr1:671850-720653
>chr1:720661-760943
>chr1:760952-777166
>chr1:777238-778444
>chr1:778898-779178
>chr1:779273-779673
>chr1:779725-780167
>chr1:780221-780998
>chr1:781070-782021
>chr1:782125-782587
>chr1:782673-783195
>chr1:783501-784276
>chr1:784964-785033
>chr1:785491-785736
>chr1:786284-787713
>chr1:788078-788466
>chr1:788634-791710
>chr1:792780-792834
>chr1:793716-794078
>chr1:794749-794835
>chr1:795202-795298
>chr1:795597-796069
>chr1:796185-796250
>chr1:796488-796898
>chr1:797421-797585
>chr1:798613-799052
>chr1:799480-800987
>chr1:801569-801726
>chr1:803095-803563
>chr1:803783-803848
>chr1:804307-804389
>chr1:807003-807091
>chr1:808211-808393
>chr1:808469-808725
>chr1:808962-809020
>chr1:809075-809241
>chr1:809279-809568
>chr1:810416-810503
>chr1:811961-812025
>chr1:812138-813067
>chr1:813838-813990
>chr1:815861-816084
>chr1:816124-816275
>chr1:816455-817293
>chr1:819766-820725
>chr1:820792-821576
>chr1:821624-821704
>chr1:821802-822325
>chr1:822406-822941
>chr1:823029-823245
>chr1:823299-823642
>chr1:823905-824134
>chr1:827583-827633
>chr1:828203-828428
>chr1:828733-829326
>chr1:830119-830202
>chr1:830296-830406
>chr1:830529-830617
>chr1:832513-832656
>chr1:832732-833087
>chr1:834904-835175
>chr1:836449-836512
>chr1:837015-837164
>chr1:839763-839807
>chr1:839980-840074
>chr1:840120-840288
>chr1:841547-841600
>chr1:844006-844343
>chr1:844944-845001
>chr1:845990-846612
>chr1:849441-849503
>chr1:849560-849664
>chr1:849748-849803
>chr1:850624-851210
>chr1:852479-852601
>chr1:852801-853266
>chr1:853407-853900
>chr1:855368-855580
>chr1:859121-859203
>chr1:859516-859606
>chr1:860202-860500
>chr1:860898-861143
>chr1:861587-862178
>chr1:862788-862844
>chr1:866545-870054
>chr1:870274-870359
>chr1:870871-871854
>chr1:872131-872472
>chr1:872564-873264
>chr1:873399-874026
>chr1:874202-874361
>chr1:874684-874902
>chr1:875027-875393
>chr1:875695-876480
>chr1:877226-877331
>chr1:877690-878348
>chr1:878912-878998
>chr1:879068-879143
>chr1:879253-879329
>chr1:879370-879479
>chr1:879618-882308
>chr1:882464-886093
>chr1:886121-887233
>chr1:887520-887642
>chr1:887736-887823
>chr1:888067-888739
>chr1:888956-889435
>chr1:889567-890521
>chr1:890939-893304
>chr1:893383-894132
>chr1:894159-898703
>chr1:898998-899330
>chr1:899678-899731
>chr1:900545-900672
>chr1:900935-901319
>chr1:902483-902791
>chr1:903061-903143
>chr1:903190-903273
>chr1:903407-903484
>chr1:903563-903724
>chr1:904411-904702
>chr1:905732-905807
>chr1:905985-906025
>chr1:907193-907547
>chr1:907607-907685
>chr1:908481-908873
>chr1:908920-909899
>chr1:910378-910411
>chr1:912080-912158
>chr1:914663-914997
>chr1:915704-915809
>chr1:916535-916607
>chr1:918985-919081
>chr1:925345-925411
>chr1:927808-927900
>chr1:928016-928060
>chr1:928108-928441
>chr1:930069-930152
>chr1:931923-932005
>chr1:933354-933429
>chr1:933960-934962
>chr1:935895-936037
>chr1:936234-936419
>chr1:938236-938351
>chr1:941160-941223
>chr1:941504-941564
>chr1:944372-944410
>chr1:944468-944531
>chr1:944736-944782
>chr1:945449-945505
>chr1:946780-947086
>chr1:948263-948484
>chr1:948638-948742
>chr1:950070-950649
>chr1:951264-951307
>chr1:953881-953938
>chr1:954578-954880
>chr1:955873-955924
>chr1:958085-958549
>chr1:960030-960477
>chr1:962057-962098
>chr1:964534-964844
>chr1:965765-965847
>chr1:967359-967399
>chr1:968085-968133
>chr1:968525-968561
>chr1:969289-969819
>chr1:971013-971042
>chr1:971428-971483
>chr1:972481-972850
>chr1:973714-973854
>chr1:974072-974240
>chr1:974718-974771
>chr1:975094-975551
>chr1:975887-975960
>chr1:976132-976205
>chr1:976683-978089
>chr1:981404-981448
>chr1:983455-983740
>chr1:984566-985170
>chr1:985512-985699
>chr1:985837-986548
>chr1:986664-989271
>chr1:989411-989625
>chr1:989743-989804
>chr1:989919-990585
>chr1:990637-991861
>chr1:992128-992518
>chr1:992664-992794
>chr1:992941-993140
>chr1:993723-993863
>chr1:993898-994832
>chr1:995025-995418
>chr1:995485-995543
>chr1:996157-996861
>chr1:997462-997583
>chr1:997818-997894
>chr1:1002155-1002307
>chr1:1002371-1002945
>chr1:1004895-1004967
>chr1:1007307-1007622
>chr1:1007738-1008201
>chr1:1008502-1009112
>chr1:1009380-1010357
>chr1:1010425-1010540
>chr1:1010726-1011333
>chr1:1011418-1011476
>chr1:1011680-1011783
>chr1:1012050-1013069
>chr1:1013546-1013574
>chr1:1015753-1019290
>chr1:1019466-1019516
>chr1:1019819-1019860
>chr1:1019928-1020101
>chr1:1020662-1020725
>chr1:1021624-1021871
>chr1:1023401-1023485
>chr1:1025453-1025592
>chr1:1027068-1027149
>chr1:1027200-1027278
>chr1:1027968-1028020
>chr1:1028467-1029208
>chr1:1029488-1029542
>chr1:1029596-1031290
>chr1:1031430-1031584
>chr1:1033620-1033860
>chr1:1034244-1034305
>chr1:1035163-1035255
>chr1:1035770-1035835
>chr1:1035941-1035996
>chr1:1036550-1036614
>chr1:1039940-1040005
>chr1:1040877-1041148
>chr1:1041678-1041918
>chr1:1045621-1045685
>chr1:1047730-1047791
>chr1:1047921-1047990
>chr1:1048379-1048419
>chr1:1048485-1048797
>chr1:1049056-1049176
>chr1:1049790-1049896
>chr1:1050707-1050766
>chr1:1050859-1050998
>chr1:1052573-1052808
>chr1:1055949-1056018
>chr1:1056191-1056720
>chr1:1057004-1057402
>chr1:1057464-1058111
>chr1:1058689-1058737
>chr1:1058830-1058906
>chr1:1060085-1060386
>chr1:1060942-1061667
>chr1:1061971-1062180
>chr1:1062565-1062623
>chr1:1062762-1062796
>chr1:1062866-1062948
>chr1:1063397-1063467
>chr1:1063593-1063691
>chr1:1064778-1065322
>chr1:1065539-1066482
>chr1:1068853-1068893
>chr1:1070721-1070815
>chr1:1071174-1071568
>chr1:1072128-1072174
>chr1:1074400-1074441
>chr1:1074647-1074740
>chr1:1075768-1079438
>chr1:1080632-1081052
>chr1:1081349-1081443
>chr1:1086372-1086504
>chr1:1089756-1089807
>chr1:1090560-1090643
>chr1:1091706-1091841
>chr1:1092830-1093049
>chr1:1093957-1094028
>chr1:1094091-1094834
>chr1:1095335-1095465
>chr1:1095519-1095680
>chr1:1095826-1095965
>chr1:1096208-1096556
>chr1:1096699-1097941
>chr1:1097993-1098541
>chr1:1098618-1098898
>chr1:1099018-1099088
>chr1:1099175-1099432
>chr1:1099478-1100298
>chr1:1101067-1101511
>chr1:1101725-1102199
>chr1:1102373-1103154
>chr1:1103755-1104305
>chr1:1104647-1104733
>chr1:1104773-1104829
>chr1:1105201-1105932
>chr1:1106230-1106494
>chr1:1106610-1109724
>chr1:1110262-1110305
>chr1:1111242-1111575
>chr1:1112089-1112132
>chr1:1112711-1112797
>chr1:1112845-1113268
>chr1:1113450-1113533
>chr1:1113665-1113773
>chr1:1113905-1114424
>chr1:1114840-1115100
>chr1:1115470-1115799
>chr1:1117090-1117220
>chr1:1117760-1118034
>chr1:1118988-1119132
>chr1:1119744-1120079
>chr1:1120445-1120488
>chr1:1120621-1120928
>chr1:1121624-1121742
>chr1:1122115-1122224
>chr1:1123683-1123805
>chr1:1123920-1124075
>chr1:1126291-1126565
>chr1:1126923-1127257
>chr1:1129038-1129154
>chr1:1129938-1130219
>chr1:1131213-1131315
>chr1:1131422-1131718
>chr1:1132669-1132708
>chr1:1133794-1134115
>chr1:1135158-1135218
>chr1:1135363-1135442
>chr1:1135505-1135789
>chr1:1135824-1135890
>chr1:1136934-1136990
>chr1:1137036-1137075
>chr1:1137376-1137425
>chr1:1137555-1137702
>chr1:1137782-1137903
>chr1:1138197-1138601
>chr1:1139070-1140710
>chr1:1141099-1141602
>chr1:1142045-1142157
>chr1:1142221-1142523
>chr1:1142859-1142909
>chr1:1143236-1143479
>chr1:1144848-1144954
>chr1:1145727-1145829
>chr1:1145922-1145987
>chr1:1147157-1147454
>chr1:1147757-1148115
>chr1:1148856-1149068
>chr1:1150773-1150907
>chr1:1152177-1152312
>chr1:1152408-1153898
>chr1:1154326-1155284
>chr1:1157278-1157519
>chr1:1158340-1158402
>chr1:1158617-1158760
>chr1:1159031-1159340
>chr1:1159822-1160115
>chr1:1160239-1160294
>chr1:1160677-1160830
>chr1:1161657-1161697
>chr1:1162010-1162065
>chr1:1165498-1165599
>chr1:1166132-1166208
>chr1:1166290-1166359
>chr1:1166505-1166574
>chr1:1167669-1167724
>chr1:1167993-1168123
>chr1:1170446-1170611
>chr1:1171140-1171269
>chr1:1171613-1171694
>chr1:1172070-1172180
>chr1:1172608-1173002
>chr1:1174838-1175231
>chr1:1175692-1176383
>chr1:1176951-1177614
>chr1:1178274-1178552
>chr1:1180863-1181078
>chr1:1182511-1182562
>chr1:1183284-1183386
>chr1:1183633-1183701
>chr1:1184658-1184961
>chr1:1185859-1185953
>chr1:1186008-1186395
>chr1:1186583-1189404
>chr1:1189464-1189526
>chr1:1189753-1192235
>chr1:1192361-1192926
>chr1:1192995-1194191
>chr1:1194469-1194555
>chr1:1194771-1195460
>chr1:1195508-1196079
>chr1:1197308-1197435
>chr1:1197856-1197914
>chr1:1200199-1200265
>chr1:1200929-1200973
>chr1:1201778-1202830
>chr1:1204289-1204347
>chr1:1207026-1207132
>chr1:1207682-1208127
>chr1:1209485-1209791
>chr1:1209860-1210133
>chr1:1211745-1211821
>chr1:1212217-1212850
>chr1:1213842-1213948
>chr1:1214178-1214283
>chr1:1214562-1214865
>chr1:1214936-1215009
>chr1:1215122-1215167
>chr1:1215335-1215381
>chr1:1217258-1217313
>chr1:1220975-1221084
>chr1:1221217-1221290
>chr1:1221342-1221462
>chr1:1221529-1221948
>chr1:1223416-1223451
>chr1:1223738-1223828
>chr1:1224273-1224585
>chr1:1224640-1224969
>chr1:1227188-1227477
>chr1:1228793-1228878
>chr1:1229185-1229519
>chr1:1230463-1230768
>chr1:1231014-1231124
>chr1:1239514-1239621
>chr1:1240118-1240199
>chr1:1240283-1240384
>chr1:1240555-1240693
>chr1:1243156-1243278
>chr1:1243534-1243611
>chr1:1244526-1244597
>chr1:1244705-1245304
>chr1:1246265-1246365
>chr1:1247667-1247748
>chr1:1248168-1248261
>chr1:1248606-1250554
>chr1:1250871-1250913
>chr1:1251355-1251660
>chr1:1251728-1252605
>chr1:1252633-1253591
>chr1:1256596-1256898
>chr1:1258027-1258342
>chr1:1258992-1259300
>chr1:1259355-1259451
>chr1:1261147-1261208
>chr1:1261645-1262163
>chr1:1263731-1264056
>chr1:1264483-1264894
>chr1:1265587-1265940
>chr1:1266283-1267218
>chr1:1268707-1268968
>chr1:1269113-1269773
>chr1:1269885-1270244
>chr1:1270778-1270873
>chr1:1271685-1272170
>chr1:1274236-1274293
>chr1:1274608-1274661
>chr1:1275726-1275776
>chr1:1275805-1275840
>chr1:1275935-1275983
>chr1:1276023-1276296
>chr1:1276461-1277869
>chr1:1278103-1278798
>chr1:1279395-1279711
>chr1:1279849-1279916
>chr1:1280033-1280472
>chr1:1280692-1280729
>chr1:1281011-1281059
>chr1:1282292-1282398
>chr1:1282748-1283053
>chr1:1283373-1283722
>chr1:1284095-1284347
>chr1:1284519-1284638
>chr1:1285907-1286024
>chr1:1287049-1287121
>chr1:1288027-1290298
>chr1:1291270-1291346
>chr1:1293726-1293814
>chr1:1293948-1293987
>chr1:1294622-1294697
>chr1:1295396-1295476
>chr1:1297117-1297811
>chr1:1298301-1298371
>chr1:1298423-1298495
>chr1:1299080-1299152
>chr1:1300763-1301575
>chr1:1301653-1301757
>chr1:1301898-1301985
>chr1:1302102-1302271
>chr1:1302341-1302432
>chr1:1303497-1303574
>chr1:1303745-1303795
>chr1:1304314-1304356
>chr1:1304725-1304798
>chr1:1304977-1305036
>chr1:1307639-1307707
>chr1:1307932-1307961
>chr1:1308176-1308218
>chr1:1310766-1310957
>chr1:1312536-1312590
>chr1:1315183-1315242
>chr1:1315679-1315864
>chr1:1316053-1317423
>chr1:1317866-1318283
>chr1:1318354-1318667
>chr1:1319977-1320063
>chr1:1320561-1320622
>chr1:1321715-1321777
>chr1:1322526-1322749
>chr1:1322967-1323083
>chr1:1323247-1323288
>chr1:1323415-1323712
>chr1:1323860-1324249
>chr1:1324754-1324809
>chr1:1328514-1328636
>chr1:1330927-1331033
>chr1:1331944-1331986
>chr1:1333600-1333671
>chr1:1337227-1337362
>chr1:1337804-1337906
>chr1:1339481-1339531
>chr1:1340736-1341246
>chr1:1341282-1341322
>chr1:1341536-1341572
>chr1:1343589-1343680
>chr1:1344047-1344116
>chr1:1344463-1344594
>chr1:1345341-1345444
>chr1:1345639-1345731
>chr1:1345888-1346004
>chr1:1347176-1347213
>chr1:1349501-1349542
>chr1:1349969-1351451
>chr1:1351769-1351817
>chr1:1353546-1353599
>chr1:1355134-1355238
>chr1:1355380-1355449
>chr1:1355741-1356128
>chr1:1356574-1356791
>chr1:1357521-1357786
>chr1:1358674-1358760
>chr1:1360271-1360477
>chr1:1360786-1360982
>chr1:1362444-1364329
>chr1:1364624-1365883
>chr1:1366125-1366271
>chr1:1366453-1366577
>chr1:1366647-1366715
>chr1:1366849-1366983
>chr1:1367030-1367450
>chr1:1367502-1367584
>chr1:1367711-1368312
>chr1:1368413-1370087
>chr1:1370268-1370599
>chr1:1371222-1371280
>chr1:1371649-1371738
>chr1:1372709-1373018
>chr1:1375695-1376013
>chr1:1376192-1376246
>chr1:1377351-1377697
>chr1:1378205-1378607
>chr1:1379070-1379340
>chr1:1379429-1380340
>chr1:1380728-1380849
>chr1:1382250-1382891
>chr1:1383050-1383335
>chr1:1383385-1383890
>chr1:1384246-1384536
>chr1:1384563-1384709
>chr1:1385079-1385637
>chr1:1388236-1389379
>chr1:1389555-1390134
>chr1:1393832-1394144
>chr1:1394461-1395084
>chr1:1395913-1397162
>chr1:1397303-1397456
>chr1:1397601-1397842
>chr1:1402716-1403159
>chr1:1403231-1403548
>chr1:1403873-1404801
>chr1:1404989-1405495
>chr1:1405561-1405591
>chr1:1405659-1405752
>chr1:1405949-1406355
>chr1:1407715-1407954
>chr1:1408001-1408329
>chr1:1408753-1409692
>chr1:1409803-1410781
>chr1:1410853-1411592
>chr1:1411844-1412977
>chr1:1413027-1413879
>chr1:1413939-1414027
>chr1:1414149-1417558
>chr1:1417632-1418039
>chr1:1418074-1418178
>chr1:1418254-1419046
>chr1:1420952-1421004
>chr1:1421817-1421920
>chr1:1422140-1422190
>chr1:1422778-1423144
>chr1:1423210-1423360
>chr1:1423458-1424226
>chr1:1424437-1424718
>chr1:1424799-1425103
>chr1:1425170-1425481
>chr1:1425685-1425747
>chr1:1425837-1425950
>chr1:1426713-1426830
>chr1:1426969-1427108
>chr1:1427212-1427517
>chr1:1427916-1428268
>chr1:1428671-1429502
>chr1:1429876-1430182
>chr1:1431007-1431061
>chr1:1431445-1431594
>chr1:1432082-1432178
>chr1:1435034-1435079
>chr1:1435818-1435865
>chr1:1438011-1438101
>chr1:1438364-1438445
>chr1:1439950-1440027
>chr1:1440947-1441017
>chr1:1442926-1443249
>chr1:1443366-1444147
>chr1:1444638-1444869
>chr1:1445332-1446921
>chr1:1447036-1448592
>chr1:1448768-1449051
>chr1:1449104-1449449
>chr1:1450043-1450345
>chr1:1450453-1451646
>chr1:1451983-1452059
>chr1:1452415-1452842
>chr1:1453182-1453945
>chr1:1454163-1454379
>chr1:1454415-1454765
>chr1:1454913-1455262
>chr1:1455401-1455600
>chr1:1455937-1456143
>chr1:1456267-1456889
>chr1:1457304-1457626
>chr1:1457655-1459030
>chr1:1459233-1459286
>chr1:1459880-1460392
>chr1:1461174-1461495
>chr1:1463264-1463345
>chr1:1463544-1464231
>chr1:1464485-1464790
>chr1:1464871-1465161
>chr1:1465224-1466734
>chr1:1466798-1467042
>chr1:1467145-1468052
>chr1:1468167-1468401
>chr1:1468964-1469446
>chr1:1469549-1469681
>chr1:1469708-1470501
>chr1:1470557-1471268
>chr1:1471838-1471991
>chr1:1472088-1472152
>chr1:1472858-1473802
>chr1:1474061-1474804
>chr1:1475792-1475856
>chr1:1475973-1476036
>chr1:1476503-1477233
>chr1:1477305-1477370
>chr1:1477445-1478282
>chr1:1478571-1478647
>chr1:1478771-1478860
>chr1:1479372-1479453
>chr1:1479518-1479627
>chr1:1480177-1480215
>chr1:1480804-1480867
>chr1:1481143-1481467
>chr1:1482595-1483784
>chr1:1484167-1484609
>chr1:1484706-1484760
>chr1:1484834-1485050
>chr1:1485086-1485435
>chr1:1485720-1485912
>chr1:1486256-1486446
>chr1:1486586-1487506
>chr1:1488005-1489069
>chr1:1489642-1489859
>chr1:1491227-1491569
>chr1:1491898-1493156
>chr1:1493328-1493374
>chr1:1493417-1494800
>chr1:1494993-1495310
>chr1:1495943-1496033
>chr1:1496556-1496787
>chr1:1496922-1496966
>chr1:1497196-1497852
>chr1:1497933-1498783
>chr1:1498898-1499285
>chr1:1499298-1499538
>chr1:1499583-1501690
>chr1:1501852-1502916
>chr1:1502935-1503255
>chr1:1503357-1503816
>chr1:1503915-1504300
>chr1:1504362-1504667
>chr1:1505004-1506241
>chr1:1506379-1507459
>chr1:1507510-1507662
>chr1:1507966-1508144
>chr1:1508254-1508499
>chr1:1508658-1509222
>chr1:1509779-1510271
>chr1:1510349-1510874
>chr1:1510936-1511310
>chr1:1512222-1512377
>chr1:1512472-1512536
>chr1:1512969-1513153
>chr1:1514146-1514210
>chr1:1514865-1515387
>chr1:1515796-1516001
>chr1:1516043-1516998
>chr1:1517238-1517314
>chr1:1517438-1517527
>chr1:1518056-1518130
>chr1:1518226-1518287
>chr1:1519197-1519521
>chr1:1520598-1521335
>chr1:1521695-1522347
>chr1:1522649-1522780
>chr1:1522814-1522874
>chr1:1522933-1523163
>chr1:1523985-1524937
>chr1:1525439-1526330
>chr1:1526533-1526585
>chr1:1527124-1527329
>chr1:1527949-1528268
>chr1:1528773-1528867
>chr1:1528964-1529085
>chr1:1530171-1531950
>chr1:1532044-1532467
>chr1:1532506-1532744
>chr1:1532900-1533943
>chr1:1534335-1534475
>chr1:1535005-1535103
>chr1:1536069-1536110
>chr1:1536189-1536287
>chr1:1536882-1536929
>chr1:1537467-1537575
>chr1:1538869-1538911
>chr1:1539311-1539402
>chr1:1539956-1540061
>chr1:1540096-1540202
>chr1:1540345-1540412
>chr1:1540633-1540701
>chr1:1541347-1541417
>chr1:1543587-1543811
>chr1:1544065-1544128
>chr1:1544329-1544641
>chr1:1545063-1545116
>chr1:1545371-1545426
>chr1:1545518-1545798
>chr1:1545992-1546041
>chr1:1546505-1547052
>chr1:1548273-1548583
>chr1:1548991-1549090
>chr1:1549197-1550179
>chr1:1552532-1552583
>chr1:1552733-1553065
>chr1:1553392-1553816
>chr1:1555707-1556555
>chr1:1557129-1557449
>chr1:1557511-1557811
>chr1:1557944-1558345
>chr1:1559576-1560157
>chr1:1560221-1560408
>chr1:1560712-1560861
>chr1:1561081-1561379
>chr1:1563216-1563859
>chr1:1565049-1565357
>chr1:1565975-1566285
>chr1:1566562-1566877
>chr1:1567675-1567941
>chr1:1568329-1569230
>chr1:1569538-1569772
>chr1:1570073-1570320
>chr1:1570822-1571429
>chr1:1571775-1572763
>chr1:1573000-1573619
>chr1:1574015-1574063
>chr1:1575706-1576117
>chr1:1576552-1576916
>chr1:1577369-1577507
>chr1:1577754-1578048
>chr1:1578178-1578521
>chr1:1578628-1578780
>chr1:1578815-1578975
>chr1:1579161-1581518
>chr1:1581646-1582391
>chr1:1583835-1583882
>chr1:1583940-1584856
>chr1:1585109-1585988
>chr1:1586245-1586339
>chr1:1586471-1586839
>chr1:1586865-1588166
>chr1:1588247-1588516
>chr1:1588876-1589407
>chr1:1589491-1589771
>chr1:1590158-1590462
>chr1:1590508-1590837
>chr1:1591230-1591595
>chr1:1591679-1591709
>chr1:1591851-1592002
>chr1:1592226-1593745
>chr1:1594837-1596874
>chr1:1597433-1597649
>chr1:1598121-1598241
>chr1:1598876-1598953
>chr1:1599234-1599271
>chr1:1599945-1600339
>chr1:1601615-1601672
>chr1:1602562-1602624
>chr1:1604263-1604427
>chr1:1605403-1606637
>chr1:1607329-1607655
>chr1:1608007-1609859
>chr1:1609979-1610033
>chr1:1610178-1610506
>chr1:1611466-1612192
>chr1:1612306-1612407
>chr1:1612520-1613793
>chr1:1614728-1615052
>chr1:1619081-1619390
>chr1:1620754-1620901
>chr1:1621349-1621424
>chr1:1622252-1622304
>chr1:1624087-1624172
>chr1:1625441-1625506
>chr1:1626023-1626185
>chr1:1626394-1626545
>chr1:1627435-1627670
>chr1:1627822-1627974
>chr1:1628440-1628498
>chr1:1629833-1629880
>chr1:1632664-1632708
>chr1:1632911-1632960
>chr1:1633123-1633188
>chr1:1633475-1633750
>chr1:1634339-1634412
>chr1:1634901-1635348
>chr1:1637188-1637341
>chr1:1637537-1637573
>chr1:1638433-1638472
>chr1:1638816-1639440
>chr1:1641219-1641529
>chr1:1641696-1641822
>chr1:1641938-1642044
>chr1:1642627-1642684
>chr1:1642759-1642817
>chr1:1642963-1643014
>chr1:1643555-1643616
>chr1:1643741-1643919
>chr1:1644098-1644624
>chr1:1644706-1645013
>chr1:1645363-1645681
>chr1:1645794-1646081
>chr1:1646818-1646867
>chr1:1646917-1647065
>chr1:1647140-1647178
>chr1:1647774-1648126
>chr1:1648767-1648939
>chr1:1649097-1649432
>chr1:1649639-1649956
>chr1:1649986-1650847
>chr1:1651306-1652395
>chr1:1652679-1654039
>chr1:1654421-1654578
>chr1:1654627-1655183
>chr1:1655613-1655939
>chr1:1656139-1656894
>chr1:1657616-1657898
>chr1:1657934-1658329
>chr1:1658917-1658978
>chr1:1659501-1659958
>chr1:1660226-1661230
>chr1:1662559-1662705
>chr1:1663108-1663291
>chr1:1663477-1663812
>chr1:1663943-1664228
>chr1:1664414-1664470
>chr1:1665674-1665809
>chr1:1666411-1666529
>chr1:1666623-1667463
>chr1:1667790-1668154
>chr1:1668702-1669038
>chr1:1669237-1669349
>chr1:1670262-1670745
>chr1:1672064-1672373
>chr1:1673035-1674098
>chr1:1674423-1674659
>chr1:1676284-1676378
>chr1:1676938-1677252
>chr1:1677466-1677753
>chr1:1678419-1678468
>chr1:1679536-1680346
>chr1:1680796-1680971
>chr1:1681185-1682158
>chr1:1682799-1683117
>chr1:1683790-1683872
>chr1:1684011-1684053
>chr1:1684468-1685463
>chr1:1685816-1686342
>chr1:1686441-1687096
>chr1:1687257-1687940
>chr1:1688318-1688639
>chr1:1688887-1689190
>chr1:1689696-1690934
>chr1:1691999-1692172
>chr1:1693392-1693461
>chr1:1693663-1694319
>chr1:1694566-1695062
>chr1:1695259-1696160
>chr1:1696498-1696570
>chr1:1696815-1696886
>chr1:1698407-1698525
>chr1:1698679-1698735
>chr1:1699823-1699867
>chr1:1700070-1700119
>chr1:1700282-1700347
>chr1:1700634-1700909
>chr1:1701498-1701637
>chr1:1701968-1702505
>chr1:1704377-1704483
>chr1:1704679-1704715
>chr1:1705575-1705614
>chr1:1705958-1706559
>chr1:1708352-1708661
>chr1:1708828-1708954
>chr1:1709070-1709176
>chr1:1709759-1709816
>chr1:1709891-1709949
>chr1:1710095-1710146
>chr1:1710696-1710753
>chr1:1710878-1711056
>chr1:1711235-1711761
>chr1:1711843-1712139
>chr1:1712294-1712378
>chr1:1712501-1713235
>chr1:1713972-1714021
>chr1:1714060-1714219
>chr1:1714294-1714332
>chr1:1715004-1715293
>chr1:1715924-1716056
>chr1:1716480-1717106
>chr1:1717565-1719200
>chr1:1719568-1720893
>chr1:1720956-1721292
>chr1:1721840-1722234
>chr1:1722949-1723231
>chr1:1723263-1723673
>chr1:1724837-1725269
>chr1:1725537-1727136
>chr1:1728466-1728612
>chr1:1728952-1729194
>chr1:1729387-1729716
>chr1:1729853-1730134
>chr1:1730320-1730376
>chr1:1730930-1731424
>chr1:1731628-1732264
>chr1:1732883-1733823
>chr1:1734149-1734517
>chr1:1734997-1735369
>chr1:1735571-1736855
>chr1:1737285-1737515
>chr1:1739142-1739236
>chr1:1739796-1740110
>chr1:1740313-1741085
>chr1:1741229-1741581
>chr1:1741829-1742455
>chr1:1742965-1744209
>chr1:1745274-1745447
>chr1:1746658-1746727
>chr1:1746929-1747291
>chr1:1747491-1748391
>chr1:1749519-1749588
>chr1:1749796-1749940
>chr1:1750092-1750307
>chr1:1751017-1751135
>chr1:1751289-1751345
>chr1:1752902-1752942
>chr1:1754729-1755138
>chr1:1759124-1759161
>chr1:1759898-1759951
>chr1:1760846-1761431
>chr1:1762465-1762801
>chr1:1763194-1763651
>chr1:1764608-1764913
>chr1:1765530-1766462
>chr1:1766653-1767312
>chr1:1767643-1768656
>chr1:1769135-1770228
>chr1:1770490-1771302
>chr1:1771710-1774041
>chr1:1774083-1774667
>chr1:1774823-1775161
>chr1:1776497-1777104
>chr1:1777600-1777642
>chr1:1779514-1779623
>chr1:1779684-1779801
>chr1:1781043-1781123
>chr1:1781768-1782195
>chr1:1783739-1784522
>chr1:1784573-1784809
>chr1:1785724-1785791
>chr1:1787685-1788055
>chr1:1788769-1788844
>chr1:1789389-1789734
>chr1:1790723-1790822
>chr1:1791170-1791481
>chr1:1792411-1793122
>chr1:1794226-1794325
>chr1:1794672-1794991
>chr1:1795479-1795777
>chr1:1797429-1797774
>chr1:1798709-1799396
>chr1:1800444-1800667
>chr1:1800808-1800865
>chr1:1801003-1801350
>chr1:1801636-1801769
>chr1:1802482-1802800
>chr1:1803307-1803581
>chr1:1803695-1804354
>chr1:1804871-1805485
>chr1:1805545-1805849
>chr1:1806694-1807002
>chr1:1807192-1807548
>chr1:1807695-1808308
>chr1:1808618-1808941
>chr1:1809179-1809525
>chr1:1809946-1811718
>chr1:1811780-1812089
>chr1:1812191-1812452
>chr1:1812810-1812852
>chr1:1813136-1813915
>chr1:1814015-1814102
>chr1:1814523-1815152
>chr1:1816130-1816171
>chr1:1816595-1817201
>chr1:1817330-1817503
>chr1:1818442-1818960
>chr1:1819192-1819879
>chr1:1820069-1820384
>chr1:1821769-1822126
>chr1:1822195-1822639
>chr1:1822882-1823280
>chr1:1823882-1824033
>chr1:1824345-1824445
>chr1:1824589-1824880
>chr1:1825549-1825895
>chr1:1826127-1826445
>chr1:1828035-1828372
>chr1:1828777-1829354
>chr1:1829733-1830043
>chr1:1830215-1831342
>chr1:1831451-1832114
>chr1:1834664-1834972
>chr1:1835784-1836129
>chr1:1836320-1837130
>chr1:1837200-1838329
>chr1:1838387-1838751
>chr1:1838995-1839103
>chr1:1839560-1840575
>chr1:1840915-1841498
>chr1:1841761-1842698
>chr1:1842754-1842805
>chr1:1843203-1843471
>chr1:1843804-1844415
>chr1:1845283-1845637
>chr1:1846263-1847278
>chr1:1847357-1847588
>chr1:1847780-1847876
>chr1:1848068-1848726
>chr1:1849399-1850523
>chr1:1850983-1851609
>chr1:1851755-1852100
>chr1:1852133-1852696
>chr1:1854624-1855750
>chr1:1856049-1856759
>chr1:1857196-1857363
>chr1:1857696-1857878
>chr1:1859005-1859319
>chr1:1859420-1859484
>chr1:1859651-1860277
>chr1:1860313-1860644
>chr1:1860684-1860741
>chr1:1860855-1861121
>chr1:1861173-1861502
>chr1:1861915-1862219
>chr1:1862451-1862765
>chr1:1863905-1864387
>chr1:1864968-1865593
>chr1:1865753-1866288
>chr1:1866498-1867467
>chr1:1868163-1869225
>chr1:1869859-1870449
>chr1:1870668-1870965
>chr1:1871164-1871497
>chr1:1871987-1872309
>chr1:1873070-1873187
>chr1:1873627-1873832
>chr1:1874183-1874813
>chr1:1874880-1875677
>chr1:1875833-1875963
>chr1:1876035-1876231
>chr1:1876308-1876477
>chr1:1876566-1876669
>chr1:1876966-1877343
>chr1:1877421-1877699
>chr1:1879416-1879786
>chr1:1879914-1880707
>chr1:1881384-1881704
>chr1:1882155-1882459
>chr1:1882616-1882971
>chr1:1883016-1883322
>chr1:1883975-1884537
>chr1:1884699-1885024
>chr1:1885122-1885442
>chr1:1885566-1885863
>chr1:1886026-1886327
>chr1:1886663-1887015
>chr1:1887611-1887956
>chr1:1888549-1888854
>chr1:1889509-1889630
>chr1:1890989-1891047
>chr1:1892623-1892657
>chr1:1893003-1893184
>chr1:1893245-1893295
>chr1:1893998-1894092
>chr1:1894380-1894420
>chr1:1894787-1894824
>chr1:1895942-1895976
>chr1:1896391-1897325
>chr1:1897421-1898016
>chr1:1899612-1899669
>chr1:1899754-1899873
>chr1:1900095-1901255
>chr1:1902166-1902240
>chr1:1902340-1903104
>chr1:1903416-1906253
>chr1:1907110-1907197
>chr1:1907589-1908298
>chr1:1908342-1908384
>chr1:1909408-1909704
>chr1:1910006-1910339
>chr1:1911989-1912074
>chr1:1912126-1912488
>chr1:1912635-1913336
>chr1:1913466-1913821
>chr1:1914779-1914812
>chr1:1915031-1915116
>chr1:1916064-1916101
>chr1:1916154-1916411
>chr1:1917229-1917271
>chr1:1917690-1917723
>chr1:1919181-1919262
>chr1:1920471-1920535
>chr1:1920639-1920695
>chr1:1921108-1921160
>chr1:1921713-1921763
>chr1:1921852-1921902
>chr1:1922879-1922982
>chr1:1924320-1924389
>chr1:1924832-1924885
>chr1:1925462-1925534
>chr1:1926531-1926599
>chr1:1927103-1927202
>chr1:1928116-1928349
>chr1:1929361-1929460
>chr1:1930568-1930709
>chr1:1931099-1932518
>chr1:1932575-1933550
>chr1:1933779-1933862
>chr1:1934226-1935578
>chr1:1935934-1936948
>chr1:1937902-1938327
>chr1:1938546-1938761
>chr1:1940824-1941141
>chr1:1944598-1944912
>chr1:1944980-1945264
>chr1:1945522-1946094
>chr1:1946893-1946942
>chr1:1947871-1948177
>chr1:1948284-1949526
>chr1:1949654-1949822
>chr1:1950186-1950668
>chr1:1951012-1951365
>chr1:1951394-1951611
>chr1:1951782-1951889
>chr1:1952014-1952253
>chr1:1952343-1953023
>chr1:1953334-1953616
>chr1:1954385-1954782
>chr1:1955018-1955106
>chr1:1955595-1955744
>chr1:1956326-1956370
>chr1:1957325-1957385
>chr1:1959265-1959572
>chr1:1960401-1960463
>chr1:1962125-1962961
>chr1:1963170-1963506
>chr1:1964501-1964855
>chr1:1965571-1965683
>chr1:1966695-1966764
>chr1:1966836-1967137
>chr1:1967878-1968199
>chr1:1969115-1969524
>chr1:1970177-1970323
>chr1:1970861-1971460
>chr1:1971579-1971643
>chr1:1972090-1972239
>chr1:1972559-1972886
>chr1:1973329-1973378
>chr1:1973802-1973840
>chr1:1974044-1974095
>chr1:1975957-1976116
>chr1:1976249-1976296
>chr1:1976356-1977202
>chr1:1977378-1977547
>chr1:1977831-1978167
>chr1:1978658-1978706
>chr1:1978896-1979944
>chr1:1980058-1980496
>chr1:1981395-1982367
>chr1:1983661-1984306
>chr1:1985663-1985731
>chr1:1986087-1986507
>chr1:1987507-1987844
>chr1:1987959-1988104
>chr1:1988806-1988875
>chr1:1989229-1989303
>chr1:1989364-1989454
>chr1:1989485-1989764
>chr1:1991187-1992052
>chr1:1992156-1992816
>chr1:1992874-1993589
>chr1:1993697-1994181
>chr1:1995215-1995523
>chr1:1995606-1996286
>chr1:1996649-1996967
>chr1:1997133-1997639
>chr1:1997972-1998297
>chr1:1998518-1998937
>chr1:1999146-1999250
>chr1:1999528-1999840
>chr1:1999878-2000228
>chr1:2000572-2000748
>chr1:2000928-2000967
>chr1:2001293-2001697
>chr1:2002247-2003025
>chr1:2004212-2004986
>chr1:2005622-2005964
>chr1:2006147-2006634
>chr1:2006891-2008046
>chr1:2008481-2009285
>chr1:2010118-2010463
>chr1:2011258-2011638
>chr1:2012102-2012631
>chr1:2012760-2013122
>chr1:2013211-2013255
>chr1:2013802-2014350
>chr1:2015153-2015215
>chr1:2016483-2016884
>chr1:2017079-2017392
>chr1:2018043-2018407
>chr1:2019176-2019344
>chr1:2020923-2021121
>chr1:2023997-2024257
>chr1:2025998-2026058
>chr1:2026550-2027177
>chr1:2029417-2029463
>chr1:2032133-2032220
>chr1:2032262-2032386
>chr1:2033481-2033513
>chr1:2033621-2033670
>chr1:2033957-2034005
>chr1:2034077-2034250
>chr1:2034393-2035031
>chr1:2036658-2036989
>chr1:2037211-2037280
>chr1:2037624-2037750
>chr1:2037900-2038033
>chr1:2038153-2038221
>chr1:2039499-2039771
>chr1:2040170-2040746
>chr1:2041997-2042231
>chr1:2042479-2042793
>chr1:2043504-2043577
>chr1:2043861-2044297
>chr1:2044403-2044685
>chr1:2045226-2045779
>chr1:2047384-2047475
>chr1:2048878-2049201
>chr1:2050441-2050487
>chr1:2052367-2052617
>chr1:2053083-2053404
>chr1:2053492-2053555
>chr1:2053976-2054053
>chr1:2054951-2055322
>chr1:2056703-2057035
>chr1:2057126-2057173
>chr1:2057575-2058462
>chr1:2058610-2059095
>chr1:2062131-2062186
>chr1:2062504-2062787
>chr1:2062855-2063620
>chr1:2063761-2064664
>chr1:2064692-2065707
>chr1:2065741-2066087
>chr1:2066222-2067116
>chr1:2070715-2070800
>chr1:2071176-2071272
>chr1:2072452-2072510
>chr1:2072554-2072616
>chr1:2072807-2072868
>chr1:2076454-2076752
>chr1:2077658-2077704
>chr1:2078126-2078224
>chr1:2078839-2079180
>chr1:2080703-2080752
>chr1:2081272-2081441
>chr1:2083943-2084262
>chr1:2084712-2085026
>chr1:2085601-2085839
>chr1:2086066-2086413
>chr1:2087024-2087392
>chr1:2088762-2088841
>chr1:2089492-2089530
>chr1:2089806-2089929
>chr1:2091031-2091419
>chr1:2093922-2093983
>chr1:2094354-2094834
>chr1:2095683-2096007
>chr1:2097759-2098242
>chr1:2098285-2098337
>chr1:2098634-2098984
>chr1:2100362-2100415
>chr1:2101476-2101545
>chr1:2102300-2102659
>chr1:2102869-2103154
>chr1:2103594-2103731
>chr1:2104039-2104084
>chr1:2104607-2104688
>chr1:2105395-2105700
>chr1:2105885-2105940
>chr1:2106386-2106917
>chr1:2107751-2108022
>chr1:2108274-2108318
>chr1:2109394-2109427
>chr1:2110711-2110835
>chr1:2111494-2111560
>chr1:2112656-2112999
>chr1:2113820-2113948
>chr1:2114491-2114808
>chr1:2116048-2116100
>chr1:2116964-2117274
>chr1:2117909-2118842
>chr1:2119002-2119128
>chr1:2119186-2119526
>chr1:2119752-2119952
>chr1:2120282-2120601
>chr1:2120718-2121115
>chr1:2121353-2121417
>chr1:2121634-2124423
>chr1:2124626-2124660
>chr1:2125491-2125577
>chr1:2127390-2127485
>chr1:2129882-2130216
>chr1:2130351-2130397
>chr1:2131272-2131430
>chr1:2131815-2132109
>chr1:2132923-2132965
>chr1:2136420-2136472
>chr1:2137004-2137409
>chr1:2138620-2138972
>chr1:2139276-2139635
>chr1:2140005-2140083
>chr1:2140366-2140957
>chr1:2141024-2141129
>chr1:2141307-2141651
>chr1:2141883-2142497
>chr1:2142727-2142768
>chr1:2143011-2143336
>chr1:2145515-2145954
>chr1:2146229-2146342
>chr1:2147001-2148480
>chr1:2149593-2150188
>chr1:2151677-2152558
>chr1:2152609-2152681
>chr1:2153425-2153470
>chr1:2154512-2154658
>chr1:2155089-2155704
>chr1:2155759-2155826
>chr1:2156832-2157067
>chr1:2157389-2157696
>chr1:2157732-2157841
>chr1:2158193-2158236
>chr1:2158919-2159121
>chr1:2161440-2161502
>chr1:2162126-2162440
>chr1:2162620-2162770
>chr1:2163603-2163925
>chr1:2164093-2164154
>chr1:2165804-2165854
>chr1:2166142-2166441
>chr1:2167582-2167906
>chr1:2168260-2168293
>chr1:2169327-2169402
>chr1:2170928-2170963
>chr1:2171040-2171668
>chr1:2175335-2175629
>chr1:2179724-2179778
>chr1:2181050-2181115
>chr1:2181245-2181301
>chr1:2182832-2183576
>chr1:2183631-2183769
>chr1:2187197-2187611
>chr1:2188727-2189361
>chr1:2191332-2191760
>chr1:2192633-2192928
>chr1:2194258-2194356
>chr1:2194775-2194830
>chr1:2195264-2195338
>chr1:2195394-2195461
>chr1:2195525-2195661
>chr1:2195953-2196051
>chr1:2196281-2196971
>chr1:2197580-2197661
>chr1:2199381-2199452
>chr1:2199789-2200536
>chr1:2201431-2202072
>chr1:2202339-2202885
>chr1:2203054-2203160
>chr1:2203522-2203591
>chr1:2204548-2204617
>chr1:2204881-2205249
>chr1:2206540-2206877
>chr1:2207156-2207234
>chr1:2209502-2209556
>chr1:2211195-2212204
>chr1:2212434-2212540
>chr1:2216218-2216404
>chr1:2216629-2216739
>chr1:2217010-2217969
>chr1:2218238-2218641
>chr1:2219536-2220505
>chr1:2220749-2220788
>chr1:2221324-2222003
>chr1:2222121-2222745
>chr1:2223245-2224101
>chr1:2224210-2224284
>chr1:2225160-2225313
>chr1:2225449-2226387
>chr1:2227249-2227299
>chr1:2227942-2228014
>chr1:2228067-2228202
>chr1:2228288-2228352
>chr1:2228466-2228566
>chr1:2228640-2228763
>chr1:2229719-2229770
>chr1:2230940-2231064
>chr1:2232744-2232790
>chr1:2232885-2232931
>chr1:2234202-2234290
>chr1:2235031-2235349
>chr1:2236405-2236708
>chr1:2238014-2238149
>chr1:2241390-2241723
>chr1:2241941-2242008
>chr1:2242501-2242813
>chr1:2243952-2244759
>chr1:2245044-2246349
>chr1:2246913-2247345
>chr1:2248094-2248179
>chr1:2249913-2250219
>chr1:2251266-2251441
>chr1:2252317-2252362
>chr1:2252798-2253107
>chr1:2253684-2253744
>chr1:2256221-2256324
>chr1:2257665-2258072
>chr1:2258549-2258917
>chr1:2260023-2260165
>chr1:2260508-2260839
>chr1:2260887-2260991
>chr1:2261264-2261378
>chr1:2261433-2261544
>chr1:2261645-2262577
>chr1:2262857-2263625
>chr1:2263669-2264012
>chr1:2264230-2264746
>chr1:2264795-2265113
>chr1:2265429-2265456
>chr1:2265665-2265998
>chr1:2266905-2266958
>chr1:2268834-2269252
>chr1:2269622-2270033
>chr1:2275457-2275812
>chr1:2277107-2277630
>chr1:2277666-2277771
>chr1:2279457-2279613
>chr1:2279703-2279859
>chr1:2280077-2280368
>chr1:2280570-2282545
>chr1:2285227-2286516
>chr1:2287333-2287554
>chr1:2287962-2288427
>chr1:2289492-2289609
>chr1:2291596-2291655
>chr1:2295983-2296018
>chr1:2296066-2296413
>chr1:2296662-2296718
>chr1:2297097-2297274
>chr1:2300064-2300104
>chr1:2301457-2301514
>chr1:2302893-2302953
>chr1:2306659-2306705
>chr1:2309097-2309150
>chr1:2309627-2309905
>chr1:2311883-2311974
>chr1:2312052-2312180
>chr1:2313279-2313378
>chr1:2313881-2313970
>chr1:2315262-2315310
>chr1:2315652-2315777
>chr1:2316164-2316324
>chr1:2317160-2317234
>chr1:2317358-2317490
>chr1:2318759-2318920
>chr1:2320345-2320402
>chr1:2320527-2320585
>chr1:2322187-2322302
>chr1:2323928-2323986
>chr1:2325074-2325929
>chr1:2326983-2327566
>chr1:2331802-2332031
>chr1:2339596-2339659
>chr1:2341395-2341736
>chr1:2342602-2342668
>chr1:2342803-2343021
>chr1:2343960-2344013
>chr1:2344751-2344837
>chr1:2345964-2346205
>chr1:2346292-2346742
>chr1:2346827-2346923
>chr1:2348401-2348466
>chr1:2348617-2348858
>chr1:2348933-2349091
>chr1:2349179-2349254
>chr1:2350918-2350959
>chr1:2353985-2354185
>chr1:2354301-2354555
>chr1:2354740-2354782
>chr1:2355481-2355569
>chr1:2355805-2355871
>chr1:2355983-2356051
>chr1:2357324-2357379
>chr1:2359267-2359347
>chr1:2359573-2359924
>chr1:2360914-2361126
>chr1:2361270-2361655
>chr1:2361802-2362358
>chr1:2362400-2362522
>chr1:2362586-2362962
>chr1:2363261-2363382
>chr1:2363430-2364106
>chr1:2364237-2367234
>chr1:2367283-2367480
>chr1:2367611-2368252
>chr1:2368297-2368386
>chr1:2368430-2369401
>chr1:2369472-2369629
>chr1:2369676-2369753
>chr1:2370456-2370518
>chr1:2370578-2372056
>chr1:2373299-2373370
>chr1:2377089-2377173
>chr1:2379722-2379859
>chr1:2380357-2380857
>chr1:2382081-2382136
>chr1:2382969-2383078
>chr1:2384453-2384492
>chr1:2386401-2386732
>chr1:2388566-2389149
>chr1:2389213-2389568
>chr1:2390747-2391026
>chr1:2394543-2394581
>chr1:2394637-2394681
>chr1:2396490-2396594
>chr1:2396649-2396729
>chr1:2398381-2398691
>chr1:2399701-2399753
>chr1:2400367-2400479
>chr1:2401175-2401448
>chr1:2406597-2406638
>chr1:2408006-2408056
>chr1:2409073-2409247
>chr1:2411190-2411821
>chr1:2413447-2413517
>chr1:2414800-2414855
>chr1:2414961-2415291
>chr1:2415796-2415834
>chr1:2416905-2416962
>chr1:2417724-2417807
>chr1:2419292-2419329
>chr1:2420555-2420744
>chr1:2420940-2421304
>chr1:2421644-2422319
>chr1:2422649-2422852
>chr1:2422899-2422947
>chr1:2423154-2423391
>chr1:2423453-2423637
>chr1:2423912-2424226
>chr1:2424352-2425387
>chr1:2425528-2425824
>chr1:2428928-2429131
>chr1:2429367-2429480
>chr1:2431109-2431167
>chr1:2431566-2431644
>chr1:2432325-2432431
>chr1:2435532-2435596
>chr1:2435921-2436606
>chr1:2436929-2437166
>chr1:2437673-2437776
>chr1:2438121-2438164
>chr1:2439996-2440057
>chr1:2441211-2441253
>chr1:2442235-2442268
>chr1:2443664-2443720
>chr1:2443825-2443922
>chr1:2445207-2445315
>chr1:2446731-2446901
>chr1:2446959-2447057
>chr1:2447399-2447481
>chr1:2448253-2448371
>chr1:2448529-2448580
>chr1:2449010-2449079
>chr1:2449125-2449546
>chr1:2450501-2450752
>chr1:2450882-2450927
>chr1:2451009-2451051
>chr1:2452424-2452496
>chr1:2453544-2453736
>chr1:2453904-2454013
>chr1:2454291-2454360
>chr1:2454590-2454704
>chr1:2456587-2456635
>chr1:2456671-2456731
>chr1:2458127-2458210
>chr1:2459294-2459753
>chr1:2462010-2462080
>chr1:2462153-2462454
>chr1:2463211-2463322
>chr1:2464938-2465043
>chr1:2465828-2465983
>chr1:2466143-2466278
>chr1:2468455-2468578
>chr1:2468913-2468985
>chr1:2469581-2469675
>chr1:2470339-2470379
>chr1:2472301-2472364
>chr1:2473675-2473815
>chr1:2474062-2474203
>chr1:2474809-2474898
>chr1:2476413-2476485
>chr1:2477672-2477741
>chr1:2478147-2478354
>chr1:2478727-2478902
>chr1:2479322-2479397
>chr1:2480294-2480432
>chr1:2480528-2480678
>chr1:2480970-2481194
>chr1:2481312-2481542
>chr1:2482271-2482339
>chr1:2483561-2483599
>chr1:2483788-2484057
>chr1:2485438-2485717
>chr1:2488428-2488516
>chr1:2489994-2490237
>chr1:2492363-2492419
>chr1:2492479-2492543
>chr1:2494975-2495124
>chr1:2495738-2495821
>chr1:2497915-2498100
>chr1:2498627-2498695
>chr1:2500226-2500314
>chr1:2500735-2500951
>chr1:2501506-2501556
>chr1:2502028-2502067
>chr1:2502544-2502728
>chr1:2503846-2503927
>chr1:2505231-2505438
>chr1:2507422-2507497
>chr1:2508039-2508109
>chr1:2509939-2510021
>chr1:2510877-2510993
>chr1:2511680-2511965
>chr1:2516570-2516671
>chr1:2518409-2518477
>chr1:2519303-2519345
>chr1:2519380-2519479
>chr1:2523309-2523363
>chr1:2525514-2525610
>chr1:2527495-2527546
>chr1:2528515-2528691
>chr1:2530568-2530670
>chr1:2531566-2531655
>chr1:2532754-2532821
>chr1:2533221-2533269
>chr1:2533386-2533422
>chr1:2534019-2534157
>chr1:2535147-2535211
>chr1:2536307-2536375
>chr1:2536537-2536993
>chr1:2537033-2537087
>chr1:2538121-2538635
>chr1:2539047-2539107
>chr1:2541096-2541131
>chr1:2541295-2541342
>chr1:2541433-2541586
>chr1:2544220-2544260
>chr1:2545783-2545896
>chr1:2546205-2546278
>chr1:2547542-2547654
>chr1:2548515-2548848
>chr1:2549138-2549231
>chr1:2549832-2550064
>chr1:2550796-2550837
>chr1:2551663-2551730
>chr1:2551874-2551965
>chr1:2552757-2552844
>chr1:2553383-2553540
>chr1:2554430-2554559
>chr1:2554675-2554710
>chr1:2554744-2554782
>chr1:2554896-2554949
>chr1:2555863-2555935
>chr1:2556445-2556508
>chr1:2557317-2557379
>chr1:2558515-2558590
>chr1:2560096-2560204
>chr1:2560732-2560768
>chr1:2560923-2561022
>chr1:2561192-2561492
>chr1:2561565-2561605
>chr1:2562075-2562124
>chr1:2562179-2562242
>chr1:2562902-2562967
>chr1:2563470-2563613
>chr1:2564809-2564934
>chr1:2565220-2565273
>chr1:2565346-2565443
>chr1:2565588-2566042
>chr1:2566676-2567153
>chr1:2568139-2568296
>chr1:2568835-2568922
>chr1:2570630-2570710
>chr1:2570751-2571030
>chr1:2571629-2572003
>chr1:2572126-2572445
>chr1:2573007-2573191
>chr1:2573399-2573472
>chr1:2574769-2574801
>chr1:2575222-2575263
>chr1:2575984-2576038
>chr1:2576675-2576714
>chr1:2577225-2577533
>chr1:2578633-2578859
>chr1:2579084-2579138
>chr1:2579251-2579583
>chr1:2580119-2580578
>chr1:2580850-2580912
>chr1:2581150-2581486
>chr1:2581862-2582246
>chr1:2582879-2583173
>chr1:2583308-2583372
>chr1:2583949-2584040
>chr1:2585724-2585769
>chr1:2587817-2587888
>chr1:2591110-2591140
>chr1:2591355-2591536
>chr1:2592271-2592656
>chr1:2595075-2595121
>chr1:2595172-2595218
>chr1:2595805-2595929
>chr1:2597647-2597695
>chr1:2598795-2598933
>chr1:2599009-2599074
>chr1:2599423-2600285
>chr1:2600362-2601013
>chr1:2605027-2605114
>chr1:2605796-2605857
>chr1:2607362-2607439
>chr1:2608409-2609082
>chr1:2610037-2610323
>chr1:2611670-2611889
>chr1:2612807-2612871
>chr1:2613716-2613982
>chr1:2614112-2614161
>chr1:2615273-2615309
>chr1:2615447-2615770
>chr1:2615991-2616386
>chr1:2616497-2616575
>chr1:2617028-2617611
>chr1:2618114-2618541
>chr1:2619365-2619718
>chr1:2619877-2619987
>chr1:2620536-2620630
>chr1:2620682-2622139
>chr1:2622335-2622418
>chr1:2622571-2623192
>chr1:2623226-2623319
>chr1:2624748-2626289
>chr1:2626405-2626618
>chr1:2626835-2626871
>chr1:2628933-2629062
>chr1:2629371-2629405
>chr1:2629516-2629562
>chr1:2630460-2630809
>chr1:2631028-2631119
>chr1:2631545-2631650
>chr1:2632047-2632111
>chr1:2632183-2632238
>chr1:2632327-2632407
>chr1:2633753-2633795
>chr1:2634378-2634443
>chr1:2634691-2635198
>chr1:2635286-2635454
>chr1:2635952-2636361
>chr1:2636844-2637428
>chr1:2638901-2638970
>chr1:2639041-2639154
>chr1:2639877-2639947
>chr1:2641003-2641268
>chr1:2641945-2642089
>chr1:2642346-2642510
>chr1:2643156-2643209
>chr1:2645696-2645735
>chr1:2646389-2646748
>chr1:2647055-2647212
>chr1:2647299-2647880
>chr1:2648573-2648793
>chr1:2648926-2649010
>chr1:2649081-2649136
>chr1:2649234-2649297
>chr1:2649398-2650453
>chr1:2650636-2650687
>chr1:2650734-2650966
>chr1:2651464-2651789
>chr1:2651923-2702781
>chr1:2746297-2767912
>chr1:2768002-2768056
>chr1:2768163-2768241
>chr1:2768405-2768458
>chr1:2768507-2775537
>chr1:2775790-2775866
>chr1:2776030-2776083
>chr1:2776132-2777448
>chr1:2777995-2778165
>chr1:2778714-2778784
>chr1:2778861-2779147
>chr1:2779281-2781058
>chr1:2781171-2781236
>chr1:2781307-2782637
>chr1:2782737-2782809
>chr1:2782837-2782894
>chr1:2783882-2784878
>chr1:2785754-2785822
>chr1:2788278-2788446
>chr1:2788805-2789118
>chr1:2791094-2791163
>chr1:2792001-2792270
>chr1:2793105-2793255
>chr1:2793858-2794372
>chr1:2794584-2794636
>chr1:2795019-2795265
>chr1:2795907-2796124
>chr1:2797034-2797091
>chr1:2798064-2798466
>chr1:2798566-2798746
>chr1:2799258-2799555
>chr1:2802247-2802383
>chr1:2802654-2802706
>chr1:2802840-2802913
>chr1:2806351-2806392
>chr1:2808805-2809053
>chr1:2810124-2810220
>chr1:2810617-2810694
>chr1:2811245-2811455
>chr1:2812053-2812234
>chr1:2812704-2812895
>chr1:2813090-2814489
>chr1:2815087-2815471
>chr1:2815666-2815725
>chr1:2816137-2816463
>chr1:2816961-2817076
>chr1:2817246-2817418
>chr1:2818262-2818323
>chr1:2818434-2818728
>chr1:2819313-2819716
>chr1:2820241-2820342
>chr1:2820653-2820761
>chr1:2820845-2820910
>chr1:2821198-2821274
>chr1:2821767-2821835
>chr1:2824564-2824843
>chr1:2824883-2824953
>chr1:2825848-2825980
>chr1:2827694-2827906
>chr1:2827946-2828440
>chr1:2830834-2830892
>chr1:2831063-2831227
>chr1:2832210-2832251
>chr1:2832315-2832448
>chr1:2835492-2835563
>chr1:2837114-2837655
>chr1:2837828-2837899
>chr1:2838346-2838649
>chr1:2838847-2838976
>chr1:2839066-2839101
>chr1:2839257-2839619
>chr1:2840059-2840251
>chr1:2840320-2840461
>chr1:2840807-2841022
>chr1:2841165-2841264
>chr1:2841864-2841907
>chr1:2842677-2842741
>chr1:2843233-2843582
>chr1:2843753-2843951
>chr1:2843998-2844357
>chr1:2844884-2845392
>chr1:2845580-2845688
>chr1:2846356-2846742
>chr1:2848260-2848333
>chr1:2848414-2848524
>chr1:2848716-2849728
>chr1:2849790-2849832
>chr1:2851215-2851385
>chr1:2851706-2851755
>chr1:2851948-2852951
>chr1:2853103-2853157
>chr1:2853349-2853608
>chr1:2856166-2856207
>chr1:2856652-2856721
>chr1:2859175-2859641
>chr1:2861116-2861179
>chr1:2861614-2861666
>chr1:2863994-2864093
>chr1:2864620-2864671
>chr1:2865406-2865459
>chr1:2869111-2869182
>chr1:2869748-2869815
>chr1:2869955-2870046
>chr1:2870328-2870408
>chr1:2870715-2870770
>chr1:2872601-2873102
>chr1:2873196-2873301
>chr1:2874830-2874886
>chr1:2878579-2878629
>chr1:2880173-2880283
>chr1:2881363-2881489
>chr1:2881762-2881840
>chr1:2883638-2883743
>chr1:2885711-2885875
>chr1:2887384-2887504
>chr1:2887684-2887815
>chr1:2889884-2890094
>chr1:2890831-2891049
>chr1:2891661-2891870
>chr1:2892037-2892135
>chr1:2893117-2893229
>chr1:2893619-2893682
>chr1:2896377-2897251
>chr1:2898714-2899155
>chr1:2902476-2902907
>chr1:2904155-2904273
>chr1:2904734-2904795
>chr1:2904940-2905031
>chr1:2905494-2905575
>chr1:2906653-2906712
>chr1:2907770-2907903
>chr1:2908048-2908256
>chr1:2910239-2910439
>chr1:2911800-2911871
>chr1:2912373-2912567
>chr1:2912798-2912852
>chr1:2915531-2915835
>chr1:2915853-2916299
>chr1:2917838-2917880
>chr1:2918861-2919026
>chr1:2920477-2920526
>chr1:2921405-2922034
>chr1:2922802-2922837
>chr1:2922898-2922998
>chr1:2923513-2923594
>chr1:2924480-2924531
>chr1:2926521-2926867
>chr1:2926893-2927239
>chr1:2929495-2929785
>chr1:2930143-2930247
>chr1:2931913-2931947
>chr1:2933169-2933257
>chr1:2935173-2935245
>chr1:2935314-2935432
>chr1:2935859-2936062
>chr1:2937233-2937295
>chr1:2937875-2938572
>chr1:2943296-2943560
>chr1:2944470-2944508
>chr1:2944604-2945170
>chr1:2947775-2947958
>chr1:2948609-2948797
>chr1:2949524-2950092
>chr1:2950520-2950646
>chr1:2952731-2952966
>chr1:2953905-2954050
>chr1:2954580-2956959
>chr1:2957451-2957634
>chr1:2958064-2958670
>chr1:2959007-2959037
>chr1:2960044-2960233
>chr1:2961432-2961510
>chr1:2962527-2962630
>chr1:2963403-2963694
>chr1:2963804-2963958
>chr1:2964426-2964823
>chr1:2964916-2965539
>chr1:2966020-2966359
>chr1:2967796-2967936
>chr1:2968943-2968990
>chr1:2969049-2969110
>chr1:2969371-2969470
>chr1:2971969-2972069
>chr1:2973396-2973450
>chr1:2974329-2974378
>chr1:2974559-2974713
>chr1:2976293-2978039
>chr1:2978827-2978998
>chr1:2981443-2981529
>chr1:2982076-2982108
>chr1:2982509-2982568
>chr1:2983064-2983107
>chr1:2983981-2984043
>chr1:2984823-2984890
>chr1:2985031-2985200
>chr1:2985745-2986474
>chr1:2987606-2987652
>chr1:2989063-2989620
>chr1:2990034-2990142
>chr1:2991173-2991734
>chr1:2992948-2993536
>chr1:2993966-2994077
>chr1:2994825-2995382
>chr1:2995662-2995742
>chr1:2995950-2995990
>chr1:2996113-2997289
>chr1:2997594-2997653
>chr1:2997835-2997931
>chr1:2998448-2998725
>chr1:2998768-2998849
>chr1:3001572-3001618
>chr1:3005915-3005972
>chr1:3006319-3006399
>chr1:3006447-3007120
>chr1:3007189-3007266
>chr1:3007303-3008094
>chr1:3008329-3008850
>chr1:3008988-3009024
>chr1:3009945-3011042
>chr1:3011465-3011502
>chr1:3012922-3013003
>chr1:3013259-3013477
>chr1:3014184-3014307
>chr1:3015677-3015725
>chr1:3016305-3016715
>chr1:3021374-3021433
>chr1:3024944-3025108
>chr1:3025780-3026510
>chr1:3028318-3028362
>chr1:3029070-3029505
>chr1:3032023-3032101
>chr1:3032431-3032543
>chr1:3033471-3033504
>chr1:3034466-3034522
>chr1:3035373-3035404
>chr1:3038992-3039029
>chr1:3039361-3039458
>chr1:3040218-3040411
>chr1:3041393-3041486
>chr1:3041954-3042847
>chr1:3043207-3044241
>chr1:3044303-3044429
>chr1:3044600-3044645
>chr1:3044750-3045459
>chr1:3045525-3045618
>chr1:3045796-3046012
>chr1:3046127-3046228
>chr1:3046371-3046540
>chr1:3046609-3046738
>chr1:3046940-3047009
>chr1:3047361-3047628
>chr1:3047705-3047956
>chr1:3048031-3048390
>chr1:3048762-3049020
>chr1:3049873-3049942
>chr1:3051033-3052301
>chr1:3052536-3052666
>chr1:3052932-3053038
>chr1:3053169-3053635
>chr1:3054925-3055045
>chr1:3055541-3055761
>chr1:3056425-3056729
>chr1:3057202-3057289
>chr1:3057924-3058257
>chr1:3058379-3058538
>chr1:3059023-3059178
>chr1:3060152-3060194
>chr1:3060581-3060665
>chr1:3060773-3060826
>chr1:3060976-3061067
>chr1:3062047-3062158
>chr1:3062905-3062974
>chr1:3063387-3063434
>chr1:3065370-3065435
>chr1:3065499-3065568
>chr1:3066817-3066862
>chr1:3069308-3069364
>chr1:3069589-3069646
>chr1:3069827-3069878
>chr1:3072624-3072706
>chr1:3074403-3074449
>chr1:3077315-3077360
>chr1:3085553-3085607
>chr1:3086942-3087006
>chr1:3088420-3089082
>chr1:3089903-3089944
>chr1:3091624-3091733
>chr1:3092224-3092276
>chr1:3095100-3095136
>chr1:3095952-3095986
>chr1:3100447-3100579
>chr1:3100962-3100993
>chr1:3101164-3101210
>chr1:3102235-3102332
>chr1:3108308-3108347
>chr1:3108631-3108685
>chr1:3108834-3109169
>chr1:3109921-3110570
>chr1:3111460-3111597
>chr1:3114137-3114687
>chr1:3114843-3114881
>chr1:3117936-3118251
>chr1:3119864-3119941
>chr1:3126606-3126647
>chr1:3129236-3129279
>chr1:3129313-3129475
>chr1:3129802-3129936
>chr1:3130152-3130214
>chr1:3130776-3130829
>chr1:3131806-3131889
>chr1:3137054-3137095
>chr1:3143452-3143778
>chr1:3144523-3144596
>chr1:3146424-3147236
>chr1:3148333-3148448
>chr1:3149449-3149490
>chr1:3150256-3150600
>chr1:3152271-3152430
>chr1:3153033-3153085
>chr1:3153234-3153367
>chr1:3156748-3156863
>chr1:3157249-3157303
>chr1:3158366-3158544
>chr1:3158630-3159064
>chr1:3159399-3159586
>chr1:3159923-3159977
>chr1:3160338-3160401
>chr1:3160827-3160884
>chr1:3162706-3162821
>chr1:3162872-3163343
>chr1:3163922-3164053
>chr1:3165215-3165946
>chr1:3167172-3167223
>chr1:3167537-3168373
>chr1:3169504-3169567
>chr1:3170189-3170400
>chr1:3171626-3171668
>chr1:3172748-3172912
>chr1:3174098-3174183
>chr1:3175941-3176362
>chr1:3176425-3177300
>chr1:3179227-3179453
>chr1:3180144-3180209
>chr1:3180862-3181924
>chr1:3182112-3182153
>chr1:3190155-3190301
>chr1:3191271-3191505
>chr1:3197275-3197359
>chr1:3197725-3197803
>chr1:3200145-3200233
>chr1:3200336-3200647
>chr1:3200902-3201027
>chr1:3201517-3201587
>chr1:3205573-3205668
>chr1:3208367-3208722
>chr1:3210422-3210509
>chr1:3212790-3212842
>chr1:3214411-3214651
>chr1:3215649-3215741
>chr1:3215935-3215999
>chr1:3220302-3220348
>chr1:3221705-3221748
>chr1:3223087-3223197
>chr1:3224429-3224551
>chr1:3225529-3225584
>chr1:3228488-3228524
>chr1:3232277-3232364
>chr1:3232442-3232484
>chr1:3236086-3236136
>chr1:3236195-3236292
>chr1:3237795-3237852
>chr1:3238194-3238256
>chr1:3239666-3240471
>chr1:3241430-3241477
>chr1:3246512-3246599
>chr1:3249194-3249264
>chr1:3250096-3250148
>chr1:3250663-3250716
>chr1:3251297-3251327
>chr1:3252596-3252653
>chr1:3253181-3255295
>chr1:3256547-3256893
>chr1:3257640-3257710
>chr1:3257821-3257868
>chr1:3260676-3260840
>chr1:3260957-3261001
>chr1:3263622-3263706
>chr1:3264268-3264786
>chr1:3266662-3266982
>chr1:3267156-3267335
>chr1:3268551-3268671
>chr1:3269361-3270049
>chr1:3270137-3270448
>chr1:3270660-3270880
>chr1:3271824-3271901
>chr1:3272793-3272853
>chr1:3273427-3273493
>chr1:3273619-3273648
>chr1:3274060-3274123
>chr1:3275371-3275485
>chr1:3277706-3277849
>chr1:3279752-3279819
>chr1:3280284-3280321
>chr1:3283354-3283420
>chr1:3284036-3284110
>chr1:3285216-3285294
>chr1:3287208-3287897
>chr1:3288624-3288824
>chr1:3291511-3291618
>chr1:3296937-3297048
>chr1:3297277-3297589
>chr1:3297888-3298021
>chr1:3299104-3300540
>chr1:3301037-3301412
>chr1:3301802-3301851
>chr1:3302095-3302154
>chr1:3302991-3303109
>chr1:3303226-3303311
>chr1:3303609-3303653
>chr1:3303888-3304318
>chr1:3306646-3306968
>chr1:3307062-3307142
>chr1:3307238-3307331
>chr1:3309149-3309283
>chr1:3309812-3309860
>chr1:3310751-3311018
>chr1:3311603-3311639
>chr1:3314562-3314615
>chr1:3315018-3315212
>chr1:3315608-3315675
>chr1:3316262-3316308
>chr1:3318591-3318631
>chr1:3319709-3319782
>chr1:3320311-3320485
>chr1:3321290-3321452
>chr1:3321619-3321904
>chr1:3322178-3322249
>chr1:3324055-3324116
>chr1:3325552-3325756
>chr1:3325798-3326219
>chr1:3327830-3327898
>chr1:3330223-3330295
>chr1:3330830-3330873
>chr1:3331441-3331483
>chr1:3332376-3332420
>chr1:3333654-3333704
>chr1:3333759-3333788
>chr1:3333815-3334022
>chr1:3335725-3335829
>chr1:3336286-3336810
>chr1:3336854-3337021
>chr1:3337905-3338097
>chr1:3338658-3338803
>chr1:3338930-3338976
>chr1:3340841-3340959
>chr1:3341892-3341960
>chr1:3343043-3343146
>chr1:3343242-3343416
>chr1:3343614-3344322
>chr1:3345657-3345850
>chr1:3346520-3346570
>chr1:3349964-3350355
>chr1:3350530-3350623
>chr1:3351523-3351814
>chr1:3353022-3353077
>chr1:3354171-3354481
>chr1:3357471-3357524
>chr1:3357728-3357886
>chr1:3359058-3359254
>chr1:3361798-3362040
>chr1:3362999-3363039
>chr1:3363792-3363849
>chr1:3365890-3366091
>chr1:3366979-3367287
>chr1:3370764-3371613
>chr1:3371747-3371864
>chr1:3372550-3372624
>chr1:3374959-3375104
>chr1:3375861-3375924
>chr1:3376712-3376786
>chr1:3379110-3380014
>chr1:3381386-3381689
>chr1:3383850-3383989
>chr1:3384242-3384302
>chr1:3388225-3388325
>chr1:3389201-3389260
>chr1:3389311-3389352
>chr1:3389944-3389991
>chr1:3390433-3390513
>chr1:3390829-3391134
>chr1:3393833-3393872
>chr1:3394453-3394513
>chr1:3401471-3401552
>chr1:3403003-3403106
>chr1:3405837-3405981
>chr1:3406443-3406774
>chr1:3409123-3409264
>chr1:3409642-3410230
>chr1:3412804-3412851
>chr1:3413119-3413306
>chr1:3414852-3414912
>chr1:3415070-3415158
>chr1:3416631-3416685
>chr1:3416963-3417030
>chr1:3417889-3417926
>chr1:3418593-3418668
>chr1:3419046-3419100
>chr1:3421129-3421176
>chr1:3421839-3422335
>chr1:3425064-3425364
>chr1:3426602-3426749
>chr1:3427495-3427609
>chr1:3428112-3428346
>chr1:3429230-3429289
>chr1:3430364-3430444
>chr1:3431296-3431359
>chr1:3431615-3431670
>chr1:3433421-3433655
>chr1:3434305-3434362
>chr1:3437103-3437148
>chr1:3438016-3438059
>chr1:3439073-3439339
>chr1:3439498-3439580
>chr1:3440099-3440178
>chr1:3440823-3440952
>chr1:3442359-3442399
>chr1:3443225-3443349
>chr1:3443414-3443976
>chr1:3444082-3444127
>chr1:3445409-3445456
>chr1:3445710-3446306
>chr1:3446485-3446872
>chr1:3447027-3447203
>chr1:3447277-3447614
>chr1:3447994-3448094
>chr1:3448448-3448761
>chr1:3448898-3449062
>chr1:3449321-3449695
>chr1:3449944-3450660
>chr1:3450957-3451138
>chr1:3451360-3451431
>chr1:3452262-3452327
>chr1:3453110-3453205
>chr1:3453457-3453535
>chr1:3454555-3454609
>chr1:3455807-3455855
>chr1:3456019-3456131
>chr1:3456215-3456255
>chr1:3457856-3457954
>chr1:3463041-3463077
>chr1:3463556-3463597
>chr1:3465057-3465176
>chr1:3465267-3465338
>chr1:3467307-3467539
>chr1:3470083-3470276
>chr1:3470364-3470482
>chr1:3471562-3471603
>chr1:3472849-3472970
>chr1:3473809-3473941
>chr1:3474568-3474632
>chr1:3474916-3475814
>chr1:3476097-3476204
>chr1:3476412-3476462
>chr1:3479236-3479360
>chr1:3479587-3479641
>chr1:3482054-3482113
>chr1:3482282-3482329
>chr1:3483336-3483441
>chr1:3485620-3485970
>chr1:3486405-3487183
>chr1:3487232-3487556
>chr1:3487962-3488154
>chr1:3490590-3490833
>chr1:3491446-3491489
>chr1:3491763-3491882
>chr1:3493139-3493395
>chr1:3494238-3494364
>chr1:3496519-3496622
>chr1:3496779-3496893
>chr1:3498010-3498062
>chr1:3498809-3498882
>chr1:3498951-3499004
>chr1:3500554-3500594
>chr1:3502102-3502265
>chr1:3502507-3502742
>chr1:3503448-3503546
>chr1:3503685-3503802
>chr1:3507083-3507154
>chr1:3508059-3508108
>chr1:3508499-3508554
>chr1:3509230-3509299
>chr1:3509630-3509793
>chr1:3510233-3510654
>chr1:3512445-3512823
>chr1:3513150-3514272
>chr1:3518852-3518917
>chr1:3519862-3519909
>chr1:3525595-3525681
>chr1:3526395-3526704
>chr1:3528590-3528848
>chr1:3529174-3529259
>chr1:3529378-3529447
>chr1:3531496-3531573
>chr1:3531800-3531866
>chr1:3532831-3532948
>chr1:3534484-3534527
>chr1:3535059-3535095
>chr1:3537065-3537221
>chr1:3538986-3539024
>chr1:3540629-3540670
>chr1:3541034-3541140
>chr1:3541674-3541735
>chr1:3542875-3542999
>chr1:3544853-3544913
>chr1:3545904-3545956
>chr1:3546140-3546196
>chr1:3546475-3546988
>chr1:3552420-3552716
>chr1:3555149-3555182
>chr1:3558351-3558492
>chr1:3558827-3559197
>chr1:3559383-3559555
>chr1:3559727-3560032
>chr1:3560423-3560501
>chr1:3562053-3562287
>chr1:3562308-3562371
>chr1:3563995-3564313
>chr1:3570693-3570745
>chr1:3571618-3571661
>chr1:3571732-3572499
>chr1:3572599-3573180
>chr1:3573526-3573618
>chr1:3574327-3574368
>chr1:3574406-3574464
>chr1:3574570-3574943
>chr1:3575517-3575860
>chr1:3576310-3576446
>chr1:3576668-3577071
>chr1:3579951-3580054
>chr1:3580185-3580325
>chr1:3580398-3580567
>chr1:3580729-3580775
>chr1:3583257-3583920
>chr1:3585112-3586238
>chr1:3586712-3586810
>chr1:3587050-3587084
>chr1:3587815-3588584
>chr1:3589189-3589302
>chr1:3591576-3591922
>chr1:3592034-3592131
>chr1:3592913-3592985
>chr1:3593421-3593486
>chr1:3594145-3594466
>chr1:3595267-3595331
>chr1:3595624-3595669
>chr1:3596129-3596186
>chr1:3596429-3596730
>chr1:3596854-3596908
>chr1:3597730-3597795
>chr1:3598049-3598110
>chr1:3599770-3599825
>chr1:3600099-3600180
>chr1:3600227-3600319
>chr1:3605038-3605215
>chr1:3605414-3605784
>chr1:3606247-3606305
>chr1:3606420-3606516
>chr1:3606951-3606991
>chr1:3607566-3607620
>chr1:3608185-3608238
>chr1:3609729-3609780
>chr1:3610466-3610511
>chr1:3611534-3611783
>chr1:3613812-3613978
>chr1:3617355-3617706
>chr1:3617948-3618076
>chr1:3618738-3618793
>chr1:3619427-3620408
>chr1:3620452-3622464
>chr1:3622541-3622794
>chr1:3623115-3623228
>chr1:3625143-3625199
>chr1:3625276-3625345
>chr1:3626572-3626949
>chr1:3627019-3627352
>chr1:3628626-3628693
>chr1:3629440-3629727
>chr1:3635531-3635839
>chr1:3637555-3637874
>chr1:3638822-3638855
>chr1:3639686-3639800
>chr1:3640374-3640787
>chr1:3640965-3641075
>chr1:3641720-3641887
>chr1:3642116-3642252
>chr1:3642440-3642757
>chr1:3643577-3644409
>chr1:3645341-3645555
>chr1:3645966-3646036
>chr1:3646417-3646570
>chr1:3650401-3650522
>chr1:3651956-3652001
>chr1:3653639-3653695
>chr1:3653852-3654232
>chr1:3655076-3655405
>chr1:3655891-3656200
>chr1:3656523-3656580
>chr1:3657346-3657460
>chr1:3658075-3658139
>chr1:3658717-3659051
>chr1:3659669-3659986
>chr1:3660340-3660381
>chr1:3661419-3662075
>chr1:3662260-3662312
>chr1:3662799-3662862
>chr1:3663427-3663726
>chr1:3664321-3664421
>chr1:3665641-3666406
>chr1:3667314-3667351
>chr1:3667465-3667806
>chr1:3668921-3669022
>chr1:3669910-3670007
>chr1:3670365-3670734
>chr1:3673508-3673560
>chr1:3674917-3675347
>chr1:3676038-3676518
>chr1:3677718-3678024
>chr1:3678769-3678836
>chr1:3679401-3680130
>chr1:3680952-3680992
>chr1:3681329-3681470
>chr1:3682172-3682237
>chr1:3683376-3683468
>chr1:3684186-3684244
>chr1:3684500-3684549
>chr1:3685483-3685550
>chr1:3686055-3686107
>chr1:3687177-3687307
>chr1:3687610-3687767
>chr1:3689415-3689586
>chr1:3691299-3691351
>chr1:3693063-3693134
>chr1:3693645-3695001
>chr1:3697824-3697860
>chr1:3698136-3698184
>chr1:3699025-3699122
>chr1:3700125-3700165
>chr1:3700529-3700798
>chr1:3701497-3701856
>chr1:3702162-3702285
>chr1:3702447-3702503
>chr1:3703692-3703781
>chr1:3705035-3705185
>chr1:3706269-3706523
>chr1:3707112-3707163
>chr1:3707806-3707856
>chr1:3710673-3710786
>chr1:3711251-3711401
>chr1:3712382-3712587
>chr1:3712744-3712855
>chr1:3712923-3713004
>chr1:3713298-3713353
>chr1:3716518-3716552
>chr1:3717224-3717389
>chr1:3717738-3717817
>chr1:3718201-3718237
>chr1:3718531-3718587
>chr1:3719851-3720216
>chr1:3720345-3720395
>chr1:3722567-3722637
>chr1:3722669-3722761
>chr1:3722830-3723308
>chr1:3723937-3724059
>chr1:3724214-3724283
>chr1:3724729-3725037
>chr1:3725346-3726989
>chr1:3728694-3729041
>chr1:3729155-3729226
>chr1:3729546-3729647
>chr1:3732689-3732728
>chr1:3735335-3735429
>chr1:3737572-3737875
>chr1:3739244-3740189
>chr1:3740423-3740720
>chr1:3741076-3741311
>chr1:3741370-3741656
>chr1:3743625-3743924
>chr1:3744174-3744547
>chr1:3746275-3746290
>chr1:3747727-3747918
>chr1:3748216-3749133
>chr1:3749615-3749675
>chr1:3749838-3750190
>chr1:3750395-3750604
>chr1:3750652-3751391
>chr1:3751594-3751906
>chr1:3751938-3752285
>chr1:3753297-3753638
>chr1:3755571-3755617
>chr1:3756036-3756393
>chr1:3757385-3759346
>chr1:3760307-3760367
>chr1:3760567-3760824
>chr1:3761911-3762002
>chr1:3763064-3763099
>chr1:3763250-3763339
>chr1:3764032-3764072
>chr1:3764677-3765062
>chr1:3765764-3766190
>chr1:3766371-3766414
>chr1:3766833-3767143
>chr1:3768097-3768401
>chr1:3770787-3770858
>chr1:3773596-3773732
>chr1:3774558-3774633
>chr1:3776379-3776454
>chr1:3777054-3777093
>chr1:3777338-3777475
>chr1:3777943-3777988
>chr1:3778145-3778196
>chr1:3778325-3778378
>chr1:3778755-3778826
>chr1:3780667-3780999
>chr1:3781689-3781998
>chr1:3782189-3782577
>chr1:3782805-3782910
>chr1:3783134-3783443
>chr1:3784703-3785014
>chr1:3785825-3786503
>chr1:3787021-3787090
>chr1:3789632-3789737
>chr1:3791427-3792124
>chr1:3792458-3792755
>chr1:3793017-3793509
>chr1:3793729-3793872
>chr1:3793906-3794236
>chr1:3794406-3794644
>chr1:3794760-3795079
>chr1:3796729-3796766
>chr1:3796803-3796869
>chr1:3797172-3797386
>chr1:3797524-3798619
>chr1:3798647-3799011
>chr1:3799066-3799638
>chr1:3800209-3800289
>chr1:3800841-3801204
>chr1:3801471-3802170
>chr1:3803117-3803442
>chr1:3804312-3804354
>chr1:3804464-3804578
>chr1:3805967-3807194
>chr1:3807236-3807806
>chr1:3807849-3808173
>chr1:3808281-3809691
>chr1:3809875-3810309
>chr1:3810399-3810953
>chr1:3811018-3811250
>chr1:3812139-3812253
>chr1:3812539-3812897
>chr1:3813004-3813057
>chr1:3813249-3813867
>chr1:3815695-3815985
>chr1:3816135-3816206
>chr1:3817043-3817357
>chr1:3817699-3817796
>chr1:3818754-3818787
>chr1:3819224-3819337
>chr1:3822211-3822284
>chr1:3822405-3822464
>chr1:3823096-3823194
>chr1:3824042-3824422
>chr1:3824902-3825180
>chr1:3826423-3826496
>chr1:3826827-3827119
>chr1:3827207-3827614
>chr1:3827837-3827900
>chr1:3828923-3829028
>chr1:3829422-3829481
>chr1:3830464-3830826
>chr1:3832174-3833299
>chr1:3833537-3833631
>chr1:3834238-3834475
>chr1:3835273-3835333
>chr1:3835373-3835676
>chr1:3835848-3836335
>chr1:3836831-3836911
>chr1:3838116-3838454
>chr1:3840254-3840850
>chr1:3841997-3842385
>chr1:3842679-3843075
>chr1:3843373-3843658
>chr1:3843761-3844124
>chr1:3844315-3844720
>chr1:3845352-3845640
>chr1:3845807-3846134
>chr1:3846523-3846588
>chr1:3847080-3847167
>chr1:3847800-3848052
>chr1:3848245-3848550
>chr1:3849290-3849539
>chr1:3849892-3849990
>chr1:3850022-3850116
>chr1:3851661-3851835
>chr1:3853031-3853097
>chr1:3853819-3853965
>chr1:3854459-3854782
>chr1:3854857-3855154
>chr1:3855199-3855347
>chr1:3855357-3855467
>chr1:3856128-3856382
>chr1:3856800-3856867
>chr1:3859933-3860020
>chr1:3860063-3860534
>chr1:3860836-3861216
>chr1:3861274-3861745
>chr1:3861884-3862550
>chr1:3862615-3863232
>chr1:3863302-3863361
>chr1:3863419-3863637
>chr1:3863786-3864370
>chr1:3864481-3864975
>chr1:3865006-3865080
>chr1:3866248-3866605
>chr1:3866713-3867222
>chr1:3867360-3867396
>chr1:3867581-3867958
>chr1:3868279-3868343
>chr1:3869066-3869375
>chr1:3870533-3870606
>chr1:3871285-3871583
>chr1:3871677-3871919
>chr1:3871980-3872037
>chr1:3872122-3872424
>chr1:3872596-3872685
>chr1:3872807-3872869
>chr1:3872984-3873169
>chr1:3873354-3873424
>chr1:3873481-3873883
>chr1:3874109-3874698
>chr1:3874798-3874846
>chr1:3874876-3874926
>chr1:3874968-3875021
>chr1:3875772-3876083
>chr1:3877326-3877632
>chr1:3878140-3878451
>chr1:3879397-3879607
>chr1:3879635-3879688
>chr1:3881122-3881228
>chr1:3881579-3881933
>chr1:3882040-3882686
>chr1:3882993-3883310
>chr1:3883801-3884190
>chr1:3884558-3884903
>chr1:3885316-3885441
>chr1:3885903-3886208
>chr1:3887268-3887932
>chr1:3888710-3889008
>chr1:3889409-3889726
>chr1:3889970-3890001
>chr1:3891461-3891512
>chr1:3891822-3892712
>chr1:3893537-3893939
>chr1:3894257-3894630
>chr1:3897273-3897409
>chr1:3897467-3898728
>chr1:3901554-3902185
>chr1:3905055-3905182
>chr1:3905869-3905910
>chr1:3907943-3907996
>chr1:3908362-3908503
>chr1:3908652-3908857
>chr1:3910732-3910849
>chr1:3911948-3912013
>chr1:3913846-3914179
>chr1:3916943-3917539
>chr1:3918342-3918704
>chr1:3920066-3920924
>chr1:3921051-3921128
>chr1:3921557-3921721
>chr1:3922086-3922344
>chr1:3922401-3922526
>chr1:3922589-3922700
>chr1:3922833-3923027
>chr1:3923113-3923201
>chr1:3926289-3926437
>chr1:3926487-3927633
>chr1:3927865-3927977
>chr1:3929145-3930790
>chr1:3933277-3933600
>chr1:3933651-3933827
>chr1:3933979-3934372
>chr1:3934561-3934745
>chr1:3934855-3934936
>chr1:3935085-3935384
>chr1:3936219-3936754
>chr1:3936886-3937529
>chr1:3937680-3937992
>chr1:3938337-3938418
>chr1:3941364-3941401
>chr1:3941720-3942567
>chr1:3942606-3942764
>chr1:3943019-3943063
>chr1:3943698-3943758
>chr1:3944934-3944984
>chr1:3945545-3945587
>chr1:3945822-3945871
>chr1:3947116-3947253
>chr1:3947296-3947603
>chr1:3949484-3949634
>chr1:3949754-3949792
>chr1:3949907-3949997
>chr1:3950045-3950489
>chr1:3950827-3951080
>chr1:3951139-3951452
>chr1:3951521-3951636
>chr1:3953101-3953351
>chr1:3953430-3953469
>chr1:3954139-3954245
>chr1:3955940-3956466
>chr1:3956487-3956537
>chr1:3956657-3956703
>chr1:3958659-3958701
>chr1:3959095-3959135
>chr1:3959273-3959583
>chr1:3960060-3961350
>chr1:3961540-3961951
>chr1:3962134-3962325
>chr1:3962444-3963246
>chr1:3964573-3964691
>chr1:3965018-3965324
>chr1:3965408-3965759
>chr1:3965886-3965981
>chr1:3966351-3966586
>chr1:3967666-3967700
>chr1:3972481-3973015
>chr1:3973088-3973259
>chr1:3974240-3974507
>chr1:3974898-3975059
>chr1:3975156-3975253
>chr1:3975593-3975636
>chr1:3975847-3976273
>chr1:3980207-3980594
>chr1:3982661-3983026
>chr1:3983778-3984188
>chr1:3985376-3986164
>chr1:3986898-3986939
>chr1:3988571-3988619
>chr1:3988795-3989095
>chr1:3989363-3991863
>chr1:3994541-3994789
>chr1:3994875-3994939
>chr1:3996634-3996725
>chr1:3997664-3998047
>chr1:3999072-3999397
>chr1:3999498-3999934
>chr1:4000230-4000356
>chr1:4002653-4002683
>chr1:4003030-4003457
>chr1:4003543-4003956
>chr1:4004087-4004142
>chr1:4005759-4006132
>chr1:4006978-4007986
>chr1:4010512-4010586
>chr1:4011382-4011488
>chr1:4011550-4011891
>chr1:4012164-4012251
>chr1:4012294-4012793
>chr1:4013282-4013511
>chr1:4013714-4014323
>chr1:4014744-4015402
>chr1:4015441-4015783
>chr1:4016861-4017120
>chr1:4018255-4018320
>chr1:4019576-4019617
>chr1:4021871-4022001
>chr1:4022057-4022239
>chr1:4023027-4023122
>chr1:4023261-4023378
>chr1:4023836-4023925
>chr1:4024135-4024256
>chr1:4024394-4024677
>chr1:4024817-4025264
>chr1:4026108-4026179
>chr1:4026380-4026749
>chr1:4028770-4028864
>chr1:4029123-4029456
>chr1:4029497-4030133
>chr1:4030467-4030948
>chr1:4031000-4031391
>chr1:4031463-4031599
>chr1:4032438-4032585
>chr1:4032893-4033055
>chr1:4033590-4033702
>chr1:4033912-4033987
>chr1:4034340-4034534
>chr1:4034603-4037638
>chr1:4037679-4043200
>chr1:4043684-4044283
>chr1:4045009-4045546
>chr1:4045840-4046253
>chr1:4047381-4047621
>chr1:4047903-4048003
>chr1:4048710-4048788
>chr1:4049631-4050212
>chr1:4050281-4050614
>chr1:4050715-4051060
>chr1:4051814-4051855
>chr1:4051930-4052664
>chr1:4054361-4054663
>chr1:4055843-4056486
>chr1:4058856-4058936
>chr1:4059099-4059208
>chr1:4059618-4060123
>chr1:4061231-4061351
>chr1:4061692-4061745
>chr1:4062474-4062629
>chr1:4063311-4063423
>chr1:4064228-4067685
>chr1:4070196-4070291
>chr1:4070431-4070585
>chr1:4070738-4070847
>chr1:4070877-4071184
>chr1:4072240-4072306
>chr1:4073208-4073391
>chr1:4073572-4073905
>chr1:4075082-4075199
>chr1:4075288-4075372
>chr1:4077239-4078851
>chr1:4078983-4079401
>chr1:4079480-4079847
>chr1:4080673-4081595
>chr1:4082328-4082490
>chr1:4082997-4083064
>chr1:4086412-4086591
>chr1:4086762-4086845
>chr1:4087356-4087718
>chr1:4087792-4088050
>chr1:4088585-4088657
>chr1:4089132-4089254
>chr1:4090568-4090704
>chr1:4091638-4091715
>chr1:4091982-4092039
>chr1:4092326-4092623
>chr1:4092898-4093401
>chr1:4094143-4094215
>chr1:4094767-4094914
>chr1:4095055-4095429
>chr1:4096471-4096538
>chr1:4096793-4097336
>chr1:4097442-4097485
>chr1:4097676-4098463
>chr1:4098951-4099118
>chr1:4099195-4099625
>chr1:4099797-4100457
>chr1:4100558-4100700
>chr1:4101219-4101262
>chr1:4102541-4105064
>chr1:4105798-4105831
>chr1:4106086-4106133
>chr1:4106772-4106811
>chr1:4108011-4108146
>chr1:4108210-4108286
>chr1:4113999-4114039
>chr1:4115086-4115142
>chr1:4115896-4116460
>chr1:4116587-4117131
>chr1:4120176-4120413
>chr1:4122619-4122686
>chr1:4123500-4123549
>chr1:4123916-4124245
>chr1:4124401-4124740
>chr1:4125428-4125789
>chr1:4125831-4126011
>chr1:4126430-4126567
>chr1:4126850-4126905
>chr1:4126952-4127412
>chr1:4128350-4128459
>chr1:4129216-4129462
>chr1:4132393-4132448
>chr1:4133238-4133295
>chr1:4135637-4137174
>chr1:4137731-4137909
>chr1:4138001-4138055
>chr1:4138736-4138775
>chr1:4139420-4139484
>chr1:4141645-4141731
>chr1:4142015-4142094
>chr1:4142349-4142686
>chr1:4142972-4143107
>chr1:4144347-4144380
>chr1:4144420-4144925
>chr1:4148020-4148366
>chr1:4148985-4149098
>chr1:4151024-4151145
>chr1:4151356-4151716
>chr1:4151787-4152106
>chr1:4153206-4153271
>chr1:4153712-4153752
>chr1:4153850-4153964
>chr1:4153999-4154173
>chr1:4154387-4154498
>chr1:4154897-4155527
>chr1:4155676-4156035
>chr1:4156880-4157061
>chr1:4157295-4157621
>chr1:4157753-4157836
>chr1:4158440-4158733
>chr1:4159897-4160236
>chr1:4160597-4160648
>chr1:4160890-4161210
>chr1:4162139-4162213
>chr1:4162687-4163420
>chr1:4164058-4164169
>chr1:4165110-4165271
>chr1:4167931-4168462
>chr1:4168621-4168971
>chr1:4169685-4170037
>chr1:4172958-4173003
>chr1:4173106-4173152
>chr1:4174985-4175023
>chr1:4175107-4175143
>chr1:4175211-4175391
>chr1:4176116-4176767
>chr1:4177571-4177779
>chr1:4178042-4178505
>chr1:4179355-4179824
>chr1:4180528-4180717
>chr1:4180826-4182189
>chr1:4182238-4188333
>chr1:4188424-4189366
>chr1:4189470-4190744
>chr1:4190927-4191012
>chr1:4191039-4191744
>chr1:4191790-4192342
>chr1:4192402-4192875
>chr1:4192934-4194102
>chr1:4194550-4194709
>chr1:4194821-4195203
>chr1:4195270-4195402
>chr1:4195455-4200345
>chr1:4200390-4200541
>chr1:4200606-4201035
>chr1:4202143-4202963
>chr1:4203810-4203862
>chr1:4205094-4205150
>chr1:4206061-4206757
>chr1:4208067-4208400
>chr1:4209659-4210166
>chr1:4211136-4211432
>chr1:4212167-4212931
>chr1:4214021-4214521
>chr1:4214828-4215037
>chr1:4215239-4215343
>chr1:4216319-4216393
>chr1:4217070-4217119
>chr1:4217276-4217539
>chr1:4217704-4217768
>chr1:4218352-4218437
>chr1:4219410-4219703
>chr1:4220155-4220210
>chr1:4220587-4220716
>chr1:4221793-4222116
>chr1:4222496-4222551
>chr1:4222697-4222820
>chr1:4223000-4223414
>chr1:4223490-4223615
>chr1:4223970-4224284
>chr1:4225000-4225040
>chr1:4225405-4225700
>chr1:4226003-4226567
>chr1:4226933-4227437
>chr1:4227716-4227800
>chr1:4228192-4228489
>chr1:4228965-4229773
>chr1:4230120-4230497
>chr1:4230605-4230638
>chr1:4230872-4231212
>chr1:4232333-4232732
>chr1:4234706-4235241
>chr1:4235402-4235805
>chr1:4235865-4235930
>chr1:4236168-4236764
>chr1:4237582-4237769
>chr1:4238341-4238758
>chr1:4238994-4239345
>chr1:4239929-4240927
>chr1:4241038-4241613
>chr1:4241698-4241877
>chr1:4242102-4242194
>chr1:4242434-4242829
>chr1:4242957-4243389
>chr1:4243932-4247152
>chr1:4247200-4247942
>chr1:4248029-4248524
>chr1:4248712-4248775
>chr1:4249397-4250094
>chr1:4250124-4250428
>chr1:4250844-4251261
>chr1:4251625-4251919
>chr1:4252492-4253065
>chr1:4253258-4253364
>chr1:4253465-4253861
>chr1:4254237-4254296
>chr1:4256928-4257102
>chr1:4257411-4259593
>chr1:4260580-4261195
>chr1:4261480-4261697
>chr1:4261786-4261916
>chr1:4262360-4262473
>chr1:4262752-4263014
>chr1:4264042-4264123
>chr1:4264152-4264804
>chr1:4264979-4265178
>chr1:4265241-4265322
>chr1:4266096-4266183
>chr1:4266349-4266653
>chr1:4269755-4269977
>chr1:4271875-4272125
>chr1:4272900-4273060
>chr1:4273094-4273246
>chr1:4273346-4273432
>chr1:4274110-4274544
>chr1:4275253-4275330
>chr1:4275391-4275446
>chr1:4276035-4276124
>chr1:4276677-4277074
>chr1:4278526-4278656
>chr1:4279297-4279458
>chr1:4279666-4279725
>chr1:4283015-4283342
>chr1:4284422-4285316
>chr1:4285899-4291349
>chr1:4292368-4292540
>chr1:4294138-4294193
>chr1:4295900-4297075
>chr1:4300451-4300494
>chr1:4300672-4300728
>chr1:4301860-4302015
>chr1:4302950-4303316
>chr1:4305579-4305652
>chr1:4305922-4306039
>chr1:4306223-4306591
>chr1:4308318-4308365
>chr1:4309167-4309576
>chr1:4311184-4311478
>chr1:4311713-4311984
>chr1:4312208-4312296
>chr1:4312713-4312754
>chr1:4312861-4313093
>chr1:4313323-4315558
>chr1:4317259-4317304
>chr1:4317448-4317551
>chr1:4317853-4317914
>chr1:4318183-4318362
>chr1:4318425-4318836
>chr1:4320178-4320245
>chr1:4321267-4321641
>chr1:4322572-4322647
>chr1:4325187-4325521
>chr1:4325981-4326320
>chr1:4326607-4326649
>chr1:4326967-4327509
>chr1:4330568-4330639
>chr1:4330824-4330989
>chr1:4331687-4332143
>chr1:4332342-4333693
>chr1:4334812-4334860
>chr1:4336494-4336840
>chr1:4338471-4338919
>chr1:4339585-4339688
>chr1:4340624-4340716
>chr1:4341012-4341334
>chr1:4341935-4342001
>chr1:4345718-4345925
>chr1:4345962-4346400
>chr1:4347774-4347887
>chr1:4348002-4348065
>chr1:4348512-4348627
>chr1:4348700-4348949
>chr1:4349324-4349486
>chr1:4349599-4350497
>chr1:4350857-4350910
>chr1:4351917-4352681
>chr1:4352917-4352980
>chr1:4353442-4353487
>chr1:4353531-4353651
>chr1:4354521-4354605
>chr1:4354956-4355023
>chr1:4355050-4355223
>chr1:4357039-4357383
>chr1:4357426-4357750
>chr1:4359148-4359206
>chr1:4359883-4359939
>chr1:4361780-4361889
>chr1:4364104-4365073
>chr1:4366548-4366622
>chr1:4366785-4366867
>chr1:4368584-4368669
>chr1:4368869-4369045
>chr1:4369094-4369789
>chr1:4370114-4370260
>chr1:4370366-4370442
>chr1:4371246-4371377
>chr1:4371721-4371763
>chr1:4372680-4372919
>chr1:4373004-4373874
>chr1:4373941-4373989
>chr1:4374604-4374660
>chr1:4374954-4375350
>chr1:4376149-4376528
>chr1:4376623-4376762
>chr1:4378695-4379096
>chr1:4379871-4380157
>chr1:4380260-4380616
>chr1:4381122-4382223
>chr1:4382317-4382352
>chr1:4382446-4382817
>chr1:4384002-4384126
>chr1:4384289-4384404
>chr1:4385002-4385403
>chr1:4386059-4386420
>chr1:4386769-4386847
>chr1:4386929-4387025
>chr1:4387137-4387258
>chr1:4388197-4388276
>chr1:4388422-4388464
>chr1:4389343-4389759
>chr1:4390946-4390996
>chr1:4391546-4392060
>chr1:4392158-4392253
>chr1:4392394-4393167
>chr1:4393183-4393790
>chr1:4394088-4394245
>chr1:4395322-4395488
>chr1:4400380-4400628
>chr1:4400722-4400792
>chr1:4400944-4401109
>chr1:4402192-4402326
>chr1:4402458-4402780
>chr1:4403192-4403348
>chr1:4403453-4403556
>chr1:4403767-4404002
>chr1:4404167-4404772
>chr1:4406238-4406329
>chr1:4407306-4407617
>chr1:4408164-4408199
>chr1:4410133-4410168
>chr1:4410471-4410834
>chr1:4411244-4411275
>chr1:4411513-4411590
>chr1:4411715-4411905
>chr1:4411965-4412099
>chr1:4412198-4412368
>chr1:4413158-4413218
>chr1:4413269-4413349
>chr1:4414555-4414881
>chr1:4417025-4417330
>chr1:4418608-4418669
>chr1:4419625-4419724
>chr1:4419971-4420140
>chr1:4420229-4420380
>chr1:4420495-4420620
>chr1:4420747-4420867
>chr1:4422296-4422386
>chr1:4423513-4423576
>chr1:4424099-4424259
>chr1:4424497-4424564
>chr1:4424614-4424762
>chr1:4425982-4426176
>chr1:4427131-4427208
>chr1:4427498-4427552
>chr1:4427728-4428231
>chr1:4428360-4428397
>chr1:4428783-4428954
>chr1:4429242-4429434
>chr1:4429473-4429579
>chr1:4429889-4430288
>chr1:4431881-4432213
>chr1:4434364-4435114
>chr1:4435345-4435841
>chr1:4436785-4436826
>chr1:4436981-4437042
>chr1:4437144-4438061
>chr1:4439558-4439810
>chr1:4440648-4441333
>chr1:4441554-4441621
>chr1:4442306-4442443
>chr1:4444675-4445193
>chr1:4446420-4446784
>chr1:4447131-4447563
>chr1:4448852-4448964
>chr1:4449560-4449884
>chr1:4449956-4450007
>chr1:4450056-4450156
>chr1:4450192-4450303
>chr1:4450558-4450693
>chr1:4451485-4451560
>chr1:4451925-4452321
>chr1:4452370-4453474
>chr1:4453561-4453935
>chr1:4455147-4455463
>chr1:4455571-4455729
>chr1:4456172-4456598
>chr1:4456685-4457035
>chr1:4457399-4457594
>chr1:4457785-4458170
>chr1:4458289-4458390
>chr1:4460105-4460175
>chr1:4461013-4461074
>chr1:4465019-4465531
>chr1:4465633-4466293
>chr1:4467346-4467386
>chr1:4467815-4468158
>chr1:4468316-4468439
>chr1:4468830-4468952
>chr1:4469097-4469167
>chr1:4470306-4470363
>chr1:4470921-4471597
>chr1:4472011-4472168
>chr1:4472484-4472593
>chr1:4472817-4473239
>chr1:4473838-4474118
>chr1:4475657-4475765
>chr1:4476503-4476549
>chr1:4477633-4477686
>chr1:4477932-4478017
>chr1:4478341-4479302
>chr1:4480514-4480577
>chr1:4485690-4485747
>chr1:4485917-4486017
>chr1:4487217-4487551
>chr1:4489694-4489762
>chr1:4490034-4490699
>chr1:4490817-4490939
>chr1:4492236-4492281
>chr1:4492626-4492818
>chr1:4492912-4493540
>chr1:4496146-4496664
>chr1:4496876-4496951
>chr1:4497970-4498483
>chr1:4499006-4499281
>chr1:4500026-4500348
>chr1:4501510-4501752
>chr1:4502088-4502161
>chr1:4503172-4503599
>chr1:4505233-4505315
>chr1:4506691-4506757
>chr1:4506854-4507021
>chr1:4508104-4508563
>chr1:4508809-4509105
>chr1:4510809-4510860
>chr1:4512347-4512576
>chr1:4512988-4513114
>chr1:4515098-4515286
>chr1:4515659-4515720
>chr1:4515823-4515979
>chr1:4516270-4516333
>chr1:4519016-4519150
>chr1:4522324-4522553
>chr1:4522721-4523002
>chr1:4524652-4524779
>chr1:4526457-4526536
>chr1:4528180-4528223
>chr1:4529022-4529328
>chr1:4530580-4530925
>chr1:4531478-4531776
>chr1:4533073-4533322
>chr1:4533479-4533529
>chr1:4533986-4534020
>chr1:4534304-4534606
>chr1:4534836-4535225
>chr1:4535602-4535723
>chr1:4535810-4535949
>chr1:4536655-4537162
>chr1:4537322-4537941
>chr1:4538080-4538125
>chr1:4538258-4538673
>chr1:4538763-4538985
>chr1:4539075-4540169
>chr1:4540369-4540406
>chr1:4540689-4540744
>chr1:4540799-4541095
>chr1:4541237-4541696
>chr1:4542298-4542397
>chr1:4542474-4542723
>chr1:4543404-4543592
>chr1:4543668-4543909
>chr1:4544375-4544988
>chr1:4546449-4546514
>chr1:4552137-4552498
>chr1:4555319-4555727
>chr1:4556106-4556199
>chr1:4556647-4556696
>chr1:4556934-4557786
>chr1:4559219-4559320
>chr1:4562125-4562431
>chr1:4562631-4562742
>chr1:4562979-4563604
>chr1:4564442-4564767
>chr1:4565367-4565577
>chr1:4565646-4565750
>chr1:4567033-4567071
>chr1:4567111-4567235
>chr1:4567498-4567872
>chr1:4569445-4569484
>chr1:4571878-4571928
>chr1:4573093-4573171
>chr1:4574010-4574312
>chr1:4574611-4574793
>chr1:4575948-4576261
>chr1:4576818-4578507
>chr1:4578540-4580769
>chr1:4581086-4581429
>chr1:4583764-4583881
>chr1:4584174-4584276
>chr1:4584953-4585026
>chr1:4587626-4588063
>chr1:4588104-4588395
>chr1:4588633-4588720
>chr1:4589354-4589409
>chr1:4589687-4589835
>chr1:4590114-4590478
>chr1:4590613-4590792
>chr1:4590928-4591018
>chr1:4591350-4591540
>chr1:4591589-4591917
>chr1:4592353-4592524
>chr1:4592626-4592660
>chr1:4593894-4593950
>chr1:4594919-4594967
>chr1:4597503-4598310
>chr1:4599159-4599472
>chr1:4600850-4600898
>chr1:4606651-4606829
>chr1:4607031-4607366
>chr1:4608013-4608190
>chr1:4608993-4609139
>chr1:4610556-4611151
>chr1:4612215-4612275
>chr1:4617302-4617335
>chr1:4617547-4617650
>chr1:4618077-4618159
>chr1:4618278-4619170
>chr1:4619938-4620205
>chr1:4620390-4620753
>chr1:4621022-4621342
>chr1:4621444-4621697
>chr1:4624120-4624212
>chr1:4625059-4625109
>chr1:4626638-4626735
>chr1:4629265-4629337
>chr1:4629631-4629691
>chr1:4631909-4632212
>chr1:4632471-4633449
>chr1:4633862-4633946
>chr1:4634168-4634264
>chr1:4635632-4635916
>chr1:4636465-4636515
>chr1:4639062-4640024
>chr1:4640416-4640606
>chr1:4640698-4640746
>chr1:4641088-4641121
>chr1:4641240-4641399
>chr1:4641638-4641734
>chr1:4642486-4642546
>chr1:4642629-4642752
>chr1:4644100-4644224
>chr1:4644279-4644484
>chr1:4645004-4645362
>chr1:4647034-4648008
>chr1:4648436-4648489
>chr1:4649105-4649229
>chr1:4649310-4649366
>chr1:4649467-4649722
>chr1:4651589-4651922
>chr1:4652638-4652674
>chr1:4653013-4653066
>chr1:4653328-4653407
>chr1:4653749-4653789
>chr1:4654661-4654731
>chr1:4655774-4655862
>chr1:4656263-4656317
>chr1:4657702-4657739
>chr1:4659714-4659865
>chr1:4659920-4659995
>chr1:4660125-4660184
>chr1:4661387-4661495
>chr1:4663122-4663265
>chr1:4664004-4664042
>chr1:4665826-4665950
>chr1:4666025-4666278
>chr1:4666456-4666623
>chr1:4666697-4666797
>chr1:4667321-4667737
>chr1:4667944-4668234
>chr1:4668318-4668388
>chr1:4668451-4668560
>chr1:4669044-4669762
>chr1:4669800-4669888
>chr1:4670022-4670094
>chr1:4671078-4671392
>chr1:4673022-4673109
>chr1:4673241-4673289
>chr1:4673342-4673431
>chr1:4674267-4674486
>chr1:4675654-4675721
>chr1:4676874-4677181
>chr1:4678434-4678574
>chr1:4679494-4679960
>chr1:4680030-4680432
>chr1:4681876-4682010
>chr1:4682661-4682936
>chr1:4683992-4684050
>chr1:4687745-4687916
>chr1:4688484-4688798
>chr1:4692677-4692759
>chr1:4693345-4693433
>chr1:4693663-4693838
>chr1:4695049-4695141
>chr1:4695615-4695817
>chr1:4696777-4697007
>chr1:4701163-4701213
>chr1:4701649-4701717
>chr1:4701870-4701944
>chr1:4704162-4705380
>chr1:4705744-4705806
>chr1:4707961-4708267
>chr1:4709200-4709268
>chr1:4709398-4709533
>chr1:4710031-4710185
>chr1:4712513-4712555
>chr1:4715315-4715679
>chr1:4716481-4716806
>chr1:4718465-4718783
>chr1:4722650-4722804
>chr1:4724659-4724726
>chr1:4725699-4725954
>chr1:4726138-4726202
>chr1:4729540-4729789
>chr1:4731016-4731419
>chr1:4732379-4732537
>chr1:4733414-4733454
>chr1:4734401-4734483
>chr1:4735632-4735707
>chr1:4736701-4736750
>chr1:4737255-4737355
>chr1:4737599-4737947
>chr1:4738562-4738621
>chr1:4739649-4739766
>chr1:4740058-4740878
>chr1:4741063-4741102
>chr1:4741325-4741574
>chr1:4741761-4741848
>chr1:4742365-4742400
>chr1:4743334-4743378
>chr1:4743532-4743572
>chr1:4744583-4744654
>chr1:4745317-4745377
>chr1:4745993-4746290
>chr1:4746290-4746382
>chr1:4747118-4747175
>chr1:4747703-4748040
>chr1:4748450-4748978
>chr1:4750158-4750266
>chr1:4752121-4752228
>chr1:4753540-4753971
>chr1:4754341-4754387
>chr1:4754812-4754904
>chr1:4755875-4756031
>chr1:4757340-4757430
>chr1:4757858-4758235
>chr1:4758313-4758698
>chr1:4760181-4760428
>chr1:4761554-4762147
>chr1:4763514-4763588
>chr1:4763636-4764223
>chr1:4766111-4766309
>chr1:4767205-4767757
>chr1:4774591-4774628
>chr1:4775011-4775081
>chr1:4779316-4779427
>chr1:4779791-4780160
>chr1:4780593-4780854
>chr1:4782561-4782606
>chr1:4783453-4783601
>chr1:4787281-4787383
>chr1:4787566-4787629
>chr1:4789780-4789820
>chr1:4790905-4791053
>chr1:4792059-4792161
>chr1:4792520-4792630
>chr1:4793165-4793252
>chr1:4793834-4794112
>chr1:4795555-4795617
>chr1:4795892-4796105
>chr1:4796164-4796197
>chr1:4798676-4799010
>chr1:4799529-4799611
>chr1:4802238-4802284
>chr1:4802377-4802607
>chr1:4805154-4805637
>chr1:4806817-4807168
>chr1:4807860-4807941
>chr1:4808241-4808827
>chr1:4809083-4809231
>chr1:4809355-4809934
>chr1:4809968-4810310
>chr1:4810383-4811270
>chr1:4811341-4811530
>chr1:4811596-4811730
>chr1:4812246-4812494
>chr1:4812658-4812905
>chr1:4813031-4813180
>chr1:4813349-4813399
>chr1:4813811-4813910
>chr1:4813990-4814246
>chr1:4814421-4814503
>chr1:4814630-4814882
>chr1:4815630-4816080
>chr1:4816389-4816990
>chr1:4817223-4817808
>chr1:4818138-4818403
>chr1:4818669-4818748
>chr1:4819025-4819099
>chr1:4819722-4819979
>chr1:4820614-4820675
>chr1:4821870-4822106
>chr1:4822166-4822467
>chr1:4822676-4822774
>chr1:4822864-4823169
>chr1:4823222-4824634
>chr1:4825219-4825274
>chr1:4825416-4825484
>chr1:4825539-4825895
>chr1:4826032-4826069
>chr1:4826760-4827351
>chr1:4832355-4832490
>chr1:4832799-4833468
>chr1:4833543-4833862
>chr1:4834099-4834301
>chr1:4834901-4835780
>chr1:4837217-4837268
>chr1:4837547-4837836
>chr1:4838800-4841003
>chr1:4841125-4841185
>chr1:4841454-4841493
>chr1:4841565-4841648
>chr1:4841786-4841841
>chr1:4842151-4842323
>chr1:4842625-4842665
>chr1:4843149-4843220
>chr1:4843484-4843737
>chr1:4843856-4843995
>chr1:4844144-4844643
>chr1:4844783-4845086
>chr1:4845945-4846045
>chr1:4846375-4846637
>chr1:4848743-4848826
>chr1:4849194-4849305
>chr1:4852365-4852407
>chr1:4853200-4853669
>chr1:4854987-4855065
>chr1:4855087-4855824
>chr1:4855874-4856121
>chr1:4856211-4856356
>chr1:4857438-4867238
>chr1:4868292-4868489
>chr1:4869987-4870025
>chr1:4870265-4870594
>chr1:4871448-4871615
>chr1:4872854-4872997
>chr1:4874166-4874203
>chr1:4874265-4874407
>chr1:4874448-4874571
>chr1:4874637-4874762
>chr1:4874789-4876265
>chr1:4877465-4877813
>chr1:4878398-4878923
>chr1:4883996-4884230
>chr1:4885288-4885590
>chr1:4886126-4886199
>chr1:4886359-4886673
>chr1:4886706-4887485
>chr1:4888224-4888635
>chr1:4890946-4891118
>chr1:4891200-4891359
>chr1:4892041-4892165
>chr1:4893052-4893422
>chr1:4893478-4894267
>chr1:4894433-4894488
>chr1:4896045-4896403
>chr1:4896487-4896588
>chr1:4897609-4898097
>chr1:4899344-4899564
>chr1:4900011-4900072
>chr1:4900792-4903234
>chr1:4903659-4903758
>chr1:4903774-4903854
>chr1:4903990-4904218
>chr1:4904986-4905052
>chr1:4905396-4905467
>chr1:4905900-4906275
>chr1:4906686-4907302
>chr1:4909151-4909461
>chr1:4910652-4910697
>chr1:4911694-4911987
>chr1:4912294-4912602
>chr1:4912718-4912777
>chr1:4913697-4914096
>chr1:4914287-4914390
>chr1:4914527-4914579
>chr1:4915590-4915629
>chr1:4915935-4916098
>chr1:4917996-4920326
>chr1:4920834-4920869
>chr1:4920927-4920989
>chr1:4921710-4921797
>chr1:4922425-4922507
>chr1:4922761-4923139
>chr1:4924467-4924576
>chr1:4925165-4925611
>chr1:4926866-4927044
>chr1:4929492-4929644
>chr1:4930285-4930807
>chr1:4932073-4932115
>chr1:4933590-4934468
>chr1:4934637-4934696
>chr1:4934765-4934911
>chr1:4937656-4937707
>chr1:4937969-4938091
>chr1:4938451-4938563
>chr1:4939920-4939982
>chr1:4942742-4943082
>chr1:4943717-4943799
>chr1:4944203-4944543
>chr1:4946158-4946211
>chr1:4946239-4946785
>chr1:4949895-4950613
>chr1:4950951-4951002
>chr1:4952302-4952345
>chr1:4954552-4954659
>chr1:4958458-4958817
>chr1:4959834-4960044
>chr1:4960105-4960176
>chr1:4961764-4962172
>chr1:4964302-4964400
>chr1:4964819-4964863
>chr1:4967110-4967193
>chr1:4967542-4967607
>chr1:4967810-4968115
>chr1:4968148-4968768
>chr1:4968832-4968933
>chr1:4969131-4969259
>chr1:4969716-4969811
>chr1:4972496-4972839
>chr1:4974494-4974802
>chr1:4980819-4980953
>chr1:4981891-4982324
>chr1:4984033-4984127
>chr1:4985966-4986271
>chr1:4987798-4987965
>chr1:4989293-4989410
>chr1:4990519-4990566
>chr1:4991088-4991157
>chr1:4992438-4992471
>chr1:4993295-4993468
>chr1:4993824-4993877
>chr1:4994096-4994213
>chr1:4994372-4994492
>chr1:4994624-4994743
>chr1:4994942-4995255
>chr1:4995356-4995505
>chr1:4995594-4996699
>chr1:4996790-4996861
>chr1:4997116-4997151
>chr1:4997238-4997561
>chr1:4998146-4998531
>chr1:4998959-4999133
>chr1:5002171-5002260
>chr1:5003252-5003652
>chr1:5004002-5004033
>chr1:5004360-5004771
>chr1:5005137-5005202
>chr1:5006335-5006861
>chr1:5008228-5008649
>chr1:5008902-5009169
>chr1:5010795-5010897
>chr1:5011407-5011467
>chr1:5011593-5011650
>chr1:5012780-5013157
>chr1:5013237-5013313
>chr1:5014282-5014325
>chr1:5014825-5015250
>chr1:5015343-5015443
>chr1:5016733-5017034
>chr1:5017430-5017562
>chr1:5018465-5019275
>chr1:5019396-5019492
>chr1:5019583-5019724
>chr1:5021570-5021959
>chr1:5022105-5022241
>chr1:5022348-5022426
>chr1:5023293-5023403
>chr1:5023579-5023616
>chr1:5023700-5023993
>chr1:5024412-5024790
>chr1:5025048-5025165
>chr1:5026431-5026490
>chr1:5026937-5026993
>chr1:5030448-5030743
>chr1:5031346-5031399
>chr1:5031539-5031575
>chr1:5031648-5031718
>chr1:5033760-5034105
>chr1:5035064-5035239
>chr1:5037487-5037852
>chr1:5038080-5038530
>chr1:5039238-5039293
>chr1:5040154-5040735
>chr1:5042183-5042554
>chr1:5042655-5042745
>chr1:5044792-5053136
>chr1:5053454-5053589
>chr1:5054633-5057093
>chr1:5057199-5057268
>chr1:5057392-5057566
>chr1:5057792-5057829
>chr1:5057996-5058321
>chr1:5058440-5058969
>chr1:5059262-5059564
>chr1:5059628-5060476
>chr1:5060524-5060600
>chr1:5060692-5060928
>chr1:5061442-5061589
>chr1:5061714-5062149
>chr1:5062264-5062595
>chr1:5062801-5062949
>chr1:5063077-5063632
>chr1:5063776-5064229
>chr1:5065197-5065330
>chr1:5065647-5065724
>chr1:5066066-5066203
>chr1:5066405-5066772
>chr1:5066831-5066906
>chr1:5068425-5069061
>chr1:5069467-5069567
>chr1:5070445-5070489
>chr1:5070575-5070995
>chr1:5071904-5071994
>chr1:5072228-5072280
>chr1:5072621-5072734
>chr1:5073493-5073837
>chr1:5075310-5075905
>chr1:5075971-5076416
>chr1:5076471-5076526
>chr1:5077947-5078043
>chr1:5078270-5078356
>chr1:5079839-5080018
>chr1:5080646-5081024
>chr1:5082877-5083399
>chr1:5083719-5083759
>chr1:5084107-5084397
>chr1:5085926-5086267
>chr1:5086407-5086455
>chr1:5087344-5088609
>chr1:5088652-5089710
>chr1:5092480-5092645
>chr1:5093596-5093677
>chr1:5094100-5094144
>chr1:5094371-5094433
>chr1:5094982-5095148
>chr1:5095444-5095484
>chr1:5095800-5096056
>chr1:5096472-5096502
>chr1:5096676-5096785
>chr1:5096841-5096898
>chr1:5097193-5097967
>chr1:5098477-5098786
>chr1:5101436-5102052
>chr1:5102438-5102741
>chr1:5102855-5103426
>chr1:5103475-5103868
>chr1:5104065-5104133
>chr1:5104639-5105017
>chr1:5106632-5106759
>chr1:5107711-5107764
>chr1:5108407-5108567
>chr1:5109032-5109104
>chr1:5109294-5109400
>chr1:5110408-5110549
>chr1:5110647-5110734
>chr1:5110882-5110968
>chr1:5112296-5112531
>chr1:5112597-5112676
>chr1:5112775-5113252
>chr1:5113975-5114386
>chr1:5114439-5119135
>chr1:5120223-5120540
>chr1:5120606-5121119
>chr1:5121225-5121280
>chr1:5121358-5121411
>chr1:5122200-5122299
>chr1:5123038-5123222
>chr1:5123289-5123403
>chr1:5124124-5124465
>chr1:5125038-5125163
>chr1:5125638-5125778
>chr1:5126297-5127069
>chr1:5127913-5128324
>chr1:5128580-5128629
>chr1:5129107-5129424
>chr1:5129602-5129728
>chr1:5130401-5130541
>chr1:5131266-5131999
>chr1:5134587-5134924
>chr1:5136993-5137194
>chr1:5137658-5137690
>chr1:5141860-5141891
>chr1:5142002-5142220
>chr1:5145006-5145093
>chr1:5145155-5145588
>chr1:5145746-5145844
>chr1:5146468-5146560
>chr1:5146785-5146861
>chr1:5149183-5149248
>chr1:5151804-5151847
>chr1:5152453-5155027
>chr1:5155586-5155876
>chr1:5156637-5156730
>chr1:5158287-5158535
>chr1:5158755-5158918
>chr1:5159141-5160334
>chr1:5161553-5161655
>chr1:5162732-5163051
>chr1:5163754-5164021
>chr1:5165152-5165294
>chr1:5166149-5166177
>chr1:5166627-5166686
>chr1:5166744-5167050
>chr1:5168348-5168646
>chr1:5171675-5171746
>chr1:5174981-5175304
>chr1:5175486-5175845
>chr1:5178376-5178727
>chr1:5179618-5179926
>chr1:5180035-5180138
>chr1:5180422-5180843
>chr1:5181013-5181155
>chr1:5181498-5181679
>chr1:5181813-5183240
>chr1:5183890-5183933
>chr1:5184873-5185227
>chr1:5188212-5188271
>chr1:5190599-5190969
>chr1:5191222-5191377
>chr1:5192708-5192848
>chr1:5193020-5193323
>chr1:5193681-5193846
>chr1:5194741-5194872
>chr1:5195648-5196059
>chr1:5196343-5196379
>chr1:5197033-5197112
>chr1:5197401-5197854
>chr1:5198738-5198817
>chr1:5201598-5201672
>chr1:5203214-5204089
>chr1:5204467-5204511
>chr1:5205016-5205399
>chr1:5205664-5205770
>chr1:5206217-5206274
>chr1:5208267-5208328
>chr1:5208435-5208598
>chr1:5209511-5209571
>chr1:5210428-5210786
>chr1:5211472-5211591
>chr1:5211729-5211837
>chr1:5211886-5211970
>chr1:5212059-5212298
>chr1:5212332-5212579
>chr1:5212949-5213088
>chr1:5213241-5213472
>chr1:5214034-5215437
>chr1:5215619-5215813
>chr1:5216099-5216599
>chr1:5216760-5217012
>chr1:5217126-5217317
>chr1:5218232-5218381
>chr1:5218797-5219241
>chr1:5222244-5222631
>chr1:5222883-5222919
>chr1:5223314-5223350
>chr1:5224392-5224588
>chr1:5224792-5224935
>chr1:5225028-5225471
>chr1:5225549-5225673
>chr1:5227318-5227369
>chr1:5227513-5227965
>chr1:5228799-5229290
>chr1:5229983-5230115
>chr1:5230613-5230978
>chr1:5232928-5233211
>chr1:5233304-5233679
>chr1:5234817-5234861
>chr1:5235199-5235235
>chr1:5238176-5238296
>chr1:5241474-5241599
>chr1:5242471-5242806
>chr1:5244288-5244357
>chr1:5246013-5246938
>chr1:5247085-5247174
>chr1:5247321-5248230
>chr1:5248374-5248582
>chr1:5248707-5249028
>chr1:5250937-5251627
>chr1:5251673-5251993
>chr1:5253491-5253907
>chr1:5256229-5256310
>chr1:5256477-5256613
>chr1:5256645-5256748
>chr1:5256905-5256998
>chr1:5257595-5257995
>chr1:5258134-5258582
>chr1:5258621-5258717
>chr1:5258907-5259201
>chr1:5259310-5259647
>chr1:5260485-5260587
>chr1:5261267-5261797
>chr1:5262490-5263216
>chr1:5263525-5263910
>chr1:5264988-5265266
>chr1:5266878-5266957
>chr1:5268047-5268094
>chr1:5269033-5269101
>chr1:5269365-5269446
>chr1:5269514-5269679
>chr1:5271732-5272107
>chr1:5276117-5276194
>chr1:5276350-5276474
>chr1:5276572-5276741
>chr1:5279514-5280148
>chr1:5280218-5280259
>chr1:5280691-5280727
>chr1:5282317-5282404
>chr1:5282593-5282648
>chr1:5282780-5282941
>chr1:5284133-5284449
>chr1:5284524-5284773
>chr1:5284840-5284971
>chr1:5286499-5286545
>chr1:5286764-5286811
>chr1:5288242-5288328
>chr1:5288471-5288791
>chr1:5289610-5290116
>chr1:5290261-5290360
>chr1:5290484-5291043
>chr1:5292411-5292786
>chr1:5293032-5293072
>chr1:5293112-5293231
>chr1:5295158-5295703
>chr1:5297936-5298066
>chr1:5299768-5299837
>chr1:5301026-5301450
>chr1:5302007-5302267
>chr1:5302616-5302806
>chr1:5302871-5303456
>chr1:5303527-5303743
>chr1:5303864-5304237
>chr1:5305542-5305709
>chr1:5305885-5305969
>chr1:5306391-5306744
>chr1:5307748-5308103
>chr1:5308766-5309063
>chr1:5309210-5309563
>chr1:5310357-5310395
>chr1:5310706-5310806
>chr1:5312349-5312420
>chr1:5313746-5313791
>chr1:5314011-5314115
>chr1:5314278-5314564
>chr1:5315138-5315595
>chr1:5316099-5316416
>chr1:5316819-5317105
>chr1:5318914-5319033
>chr1:5319413-5319523
>chr1:5319956-5320227
>chr1:5320353-5320434
>chr1:5321711-5322029
>chr1:5322678-5322745
>chr1:5326469-5326532
>chr1:5327417-5327474
>chr1:5328049-5328082
>chr1:5328999-5329053
>chr1:5329641-5329987
>chr1:5331657-5331981
>chr1:5332710-5333113
>chr1:5333852-5333950
>chr1:5334077-5334749
>chr1:5335137-5335284
>chr1:5335419-5335550
>chr1:5337012-5337303
>chr1:5337874-5337990
>chr1:5338222-5338359
>chr1:5339220-5339541
>chr1:5340004-5340178
>chr1:5342488-5342660
>chr1:5343926-5344019
>chr1:5345015-5345405
>chr1:5347132-5347395
>chr1:5348476-5348827
>chr1:5350382-5350424
>chr1:5350584-5351119
>chr1:5351750-5352064
>chr1:5353170-5353384
>chr1:5353483-5353652
>chr1:5354666-5354854
>chr1:5354884-5354928
>chr1:5355106-5355230
>chr1:5355571-5355885
>chr1:5356336-5356852
>chr1:5356986-5357220
>chr1:5358601-5359824
>chr1:5360090-5360176
>chr1:5360971-5361438
>chr1:5361893-5361976
>chr1:5362306-5362541
>chr1:5365172-5365728
>chr1:5367949-5368011
>chr1:5368192-5368311
>chr1:5369033-5369189
>chr1:5369515-5369820
>chr1:5370529-5371247
>chr1:5371312-5371371
>chr1:5372430-5373101
>chr1:5373577-5373724
>chr1:5373834-5374190
>chr1:5374793-5374924
>chr1:5374990-5375068
>chr1:5376488-5376589
>chr1:5378700-5378738
>chr1:5383604-5383671
>chr1:5383789-5384272
>chr1:5385589-5385806
>chr1:5386761-5387814
>chr1:5394631-5394860
>chr1:5396705-5396755
>chr1:5399091-5399493
>chr1:5400670-5400958
>chr1:5400987-5401047
>chr1:5401227-5401297
>chr1:5401806-5401854
>chr1:5402000-5402088
>chr1:5402576-5402617
>chr1:5403081-5403161
>chr1:5405486-5405546
>chr1:5405705-5405774
>chr1:5405961-5407021
>chr1:5408045-5408142
>chr1:5408778-5409220
>chr1:5410390-5410434
>chr1:5412771-5413054
>chr1:5415203-5415303
>chr1:5416029-5416609
>chr1:5416824-5416912
>chr1:5417310-5417668
>chr1:5417792-5417852
>chr1:5422491-5422649
>chr1:5422764-5422853
>chr1:5424313-5424348
>chr1:5426094-5426722
>chr1:5427029-5427103
>chr1:5428122-5428281
>chr1:5428713-5428898
>chr1:5428933-5429001
>chr1:5430295-5430478
>chr1:5431894-5431976
>chr1:5432360-5432403
>chr1:5433100-5433147
>chr1:5433204-5433296
>chr1:5435046-5435078
>chr1:5436322-5436544
>chr1:5437369-5440079
>chr1:5440844-5441350
>chr1:5441375-5441476
>chr1:5441713-5441813
>chr1:5442507-5442706
>chr1:5443041-5443176
>chr1:5443260-5443460
>chr1:5444189-5444259
>chr1:5445249-5445314
>chr1:5445388-5445541
>chr1:5445589-5445669
>chr1:5446191-5446614
>chr1:5447728-5447789
>chr1:5448070-5448170
>chr1:5448956-5449008
>chr1:5449174-5449461
>chr1:5451266-5451404
>chr1:5452007-5452707
>chr1:5455372-5455435
>chr1:5456802-5457500
>chr1:5458324-5458579
>chr1:5459233-5459658
>chr1:5459817-5459929
>chr1:5460815-5460909
>chr1:5461008-5461269
>chr1:5462401-5462545
>chr1:5463442-5463623
>chr1:5463681-5464144
>chr1:5464855-5465103
>chr1:5465528-5465739
>chr1:5465968-5466014
>chr1:5466698-5466790
>chr1:5466860-5467014
>chr1:5467261-5467351
>chr1:5468533-5468589
>chr1:5468733-5468854
>chr1:5469212-5469286
>chr1:5469471-5470045
>chr1:5471315-5471509
>chr1:5472809-5472850
>chr1:5473706-5474181
>chr1:5474248-5474339
>chr1:5475337-5475488
>chr1:5478433-5478474
>chr1:5479079-5479150
>chr1:5480929-5480965
>chr1:5482637-5482998
>chr1:5483067-5483291
>chr1:5484800-5484848
>chr1:5485412-5485896
>chr1:5485965-5486229
>chr1:5487950-5488447
>chr1:5489621-5490430
>chr1:5490696-5490759
>chr1:5491802-5491922
>chr1:5492136-5492220
>chr1:5492331-5492676
>chr1:5493664-5493730
>chr1:5494008-5494048
>chr1:5496705-5496939
>chr1:5497905-5497981
>chr1:5498347-5498392
>chr1:5499215-5499792
>chr1:5499889-5499968
>chr1:5500249-5500559
>chr1:5500671-5500854
>chr1:5504105-5504163
>chr1:5505114-5505243
>chr1:5507821-5507914
>chr1:5507961-5508506
>chr1:5509801-5509882
>chr1:5510692-5510746
>chr1:5511619-5511699
>chr1:5512549-5512603
>chr1:5512799-5512857
>chr1:5515098-5515290
>chr1:5515316-5515466
>chr1:5517468-5517741
>chr1:5518277-5518389
>chr1:5518491-5520099
>chr1:5520134-5521187
>chr1:5521754-5522092
>chr1:5523260-5523578
>chr1:5524686-5524824
>chr1:5525421-5525473
>chr1:5527723-5527838
>chr1:5528216-5528335
>chr1:5528771-5530478
>chr1:5530506-5531233
>chr1:5532785-5532852
>chr1:5533624-5533692
>chr1:5533736-5533824
>chr1:5533954-5534077
>chr1:5536472-5536725
>chr1:5537861-5538457
>chr1:5538589-5538915
>chr1:5538969-5539361
>chr1:5539698-5540128
>chr1:5540216-5540371
>chr1:5540425-5543130
>chr1:5543649-5543705
>chr1:5543857-5544014
>chr1:5544084-5544588
>chr1:5545109-5545487
>chr1:5545790-5547154
>chr1:5547225-5547557
>chr1:5547579-5547810
>chr1:5547988-5548035
>chr1:5548122-5548373
>chr1:5548416-5548694
>chr1:5548765-5548821
>chr1:5548965-5549146
>chr1:5549274-5549710
>chr1:5549745-5549920
>chr1:5549983-5550943
>chr1:5551015-5551205
>chr1:5552040-5552087
>chr1:5553385-5554070
>chr1:5554541-5554619
>chr1:5554961-5555118
>chr1:5555211-5555280
>chr1:5555543-5555657
>chr1:5557746-5558099
>chr1:5559003-5559288
>chr1:5559617-5559784
>chr1:5560130-5560236
>chr1:5560331-5560874
>chr1:5560914-5561015
>chr1:5561657-5563465
>chr1:5566330-5566386
>chr1:5567599-5567655
>chr1:5567855-5568263
>chr1:5569581-5569783
>chr1:5569958-5570038
>chr1:5570530-5570672
>chr1:5571575-5572122
>chr1:5572490-5572868
>chr1:5573253-5574635
>chr1:5576589-5576687
>chr1:5577522-5577996
>chr1:5578037-5578496
>chr1:5578847-5579333
>chr1:5579516-5580028
>chr1:5580110-5580195
>chr1:5581088-5581165
>chr1:5581417-5581456
>chr1:5582592-5583030
>chr1:5583790-5584138
>chr1:5584423-5585149
>chr1:5587074-5587124
>chr1:5587220-5587520
>chr1:5588586-5589771
>chr1:5589820-5591163
>chr1:5591405-5591718
>chr1:5591923-5592135
>chr1:5592231-5592784
>chr1:5593363-5593420
>chr1:5593807-5593855
>chr1:5594476-5594511
>chr1:5594800-5594871
>chr1:5595170-5595530
>chr1:5595623-5595724
>chr1:5596171-5596480
>chr1:5597276-5597336
>chr1:5599913-5600257
>chr1:5600960-5601000
>chr1:5601818-5601955
>chr1:5602585-5603036
>chr1:5603277-5604629
>chr1:5605228-5605289
>chr1:5605429-5605883
>chr1:5605926-5606010
>chr1:5606046-5606338
>chr1:5606604-5607579
>chr1:5607729-5607762
>chr1:5608059-5608207
>chr1:5608314-5608524
>chr1:5608658-5609160
>chr1:5609249-5609658
>chr1:5609729-5610380
>chr1:5610537-5610778
>chr1:5610930-5611064
>chr1:5612588-5612699
>chr1:5612785-5612839
>chr1:5612950-5613139
>chr1:5613183-5613255
>chr1:5613410-5613584
>chr1:5613714-5613778
>chr1:5614496-5614827
>chr1:5615845-5615972
>chr1:5617691-5617744
>chr1:5619068-5619153
>chr1:5619635-5619734
>chr1:5619821-5619861
>chr1:5621448-5621717
>chr1:5622798-5622832
>chr1:5624064-5624166
>chr1:5624763-5624902
>chr1:5624956-5625044
>chr1:5625130-5626262
>chr1:5626453-5626568
>chr1:5627309-5627536
>chr1:5627641-5627710
>chr1:5628592-5628648
>chr1:5630553-5631737
>chr1:5632664-5632831
>chr1:5633135-5633263
>chr1:5633514-5634362
>chr1:5634961-5635044
>chr1:5636419-5636477
>chr1:5637220-5638095
>chr1:5639593-5639982
>chr1:5640486-5641051
>chr1:5641078-5641225
>chr1:5641459-5642831
>chr1:5643111-5643385
>chr1:5644337-5644392
>chr1:5644769-5644837
>chr1:5645448-5645877
>chr1:5645975-5646019
>chr1:5648216-5648297
>chr1:5648466-5648540
>chr1:5650938-5650979
>chr1:5652983-5653102
>chr1:5653517-5653612
>chr1:5653745-5654839
>chr1:5655020-5655224
>chr1:5655385-5655474
>chr1:5655557-5656347
>chr1:5656575-5657051
>chr1:5659207-5659355
>chr1:5660332-5660376
>chr1:5660676-5660763
>chr1:5661174-5661231
>chr1:5662441-5662513
>chr1:5665604-5665640
>chr1:5665841-5666450
>chr1:5666642-5667003
>chr1:5667659-5668213
>chr1:5668360-5668447
>chr1:5668711-5668771
>chr1:5668963-5669817
>chr1:5669909-5670125
>chr1:5670709-5671043
>chr1:5671635-5671743
>chr1:5671805-5672128
>chr1:5672936-5674039
>chr1:5674209-5674611
>chr1:5674681-5676143
>chr1:5677133-5677209
>chr1:5677552-5677745
>chr1:5678653-5679305
>chr1:5681352-5681428
>chr1:5685109-5685178
>chr1:5686274-5686463
>chr1:5688324-5688446
>chr1:5688778-5688846
>chr1:5690557-5690620
>chr1:5691220-5691482
>chr1:5692663-5692747
>chr1:5694141-5695635
>chr1:5695918-5696052
>chr1:5696242-5696672
>chr1:5696738-5696841
>chr1:5697162-5697313
>chr1:5697689-5697943
>chr1:5698075-5698242
>chr1:5699446-5699508
>chr1:5699612-5699658
>chr1:5699914-5699975
>chr1:5700203-5700252
>chr1:5700354-5700906
>chr1:5700996-5701948
>chr1:5701989-5702045
>chr1:5702171-5702263
>chr1:5702379-5702476
>chr1:5702653-5703295
>chr1:5703605-5704275
>chr1:5704327-5704411
>chr1:5705074-5705107
>chr1:5705677-5705750
>chr1:5706571-5706630
>chr1:5707371-5707683
>chr1:5709399-5709489
>chr1:5710636-5710894
>chr1:5712009-5712417
>chr1:5714614-5715429
>chr1:5715722-5715923
>chr1:5715992-5716119
>chr1:5716259-5716315
>chr1:5718378-5718662
>chr1:5720441-5720492
>chr1:5720752-5720820
>chr1:5721220-5721298
>chr1:5722256-5722663
>chr1:5723070-5724401
>chr1:5726881-5727389
>chr1:5730199-5730317
>chr1:5730479-5730557
>chr1:5731465-5731533
>chr1:5731552-5731608
>chr1:5731675-5733405
>chr1:5733488-5733693
>chr1:5736111-5736151
>chr1:5736187-5737499
>chr1:5737620-5737988
>chr1:5738022-5738110
>chr1:5738408-5738515
>chr1:5739831-5739949
>chr1:5741303-5741493
>chr1:5742560-5742723
>chr1:5744055-5744367
>chr1:5744488-5744568
>chr1:5744676-5744927
>chr1:5745521-5745658
>chr1:5746290-5746333
>chr1:5747205-5747931
>chr1:5749416-5749506
>chr1:5749565-5750232
>chr1:5750540-5750643
>chr1:5751154-5751261
>chr1:5751477-5751674
>chr1:5753598-5753648
>chr1:5754224-5754266
>chr1:5754423-5754743
>chr1:5755050-5755119
>chr1:5756122-5756195
>chr1:5756306-5756355
>chr1:5756527-5756580
>chr1:5756750-5756819
>chr1:5757886-5758060
>chr1:5760095-5760221
>chr1:5760299-5761071
>chr1:5761135-5761168
>chr1:5761222-5761853
>chr1:5762219-5762971
>chr1:5763071-5763228
>chr1:5763435-5763822
>chr1:5766867-5767998
>chr1:5768091-5768166
>chr1:5768225-5768356
>chr1:5768552-5768606
>chr1:5770298-5770625
>chr1:5771884-5772172
>chr1:5772576-5772880
>chr1:5772993-5773388
>chr1:5775083-5775496
>chr1:5775558-5775721
>chr1:5775822-5775917
>chr1:5776867-5777225
>chr1:5777941-5778319
>chr1:5778551-5778622
>chr1:5778758-5779020
>chr1:5779072-5779154
>chr1:5779197-5779400
>chr1:5779950-5780018
>chr1:5781119-5781252
>chr1:5781721-5782655
>chr1:5782897-5783144
>chr1:5783371-5784053
>chr1:5784303-5784713
>chr1:5785610-5785742
>chr1:5786720-5786771
>chr1:5786999-5787073
>chr1:5787914-5788059
>chr1:5788301-5788601
>chr1:5789161-5790332
>chr1:5790374-5791471
>chr1:5792650-5792711
>chr1:5793426-5793463
>chr1:5794482-5794535
>chr1:5794576-5794680
>chr1:5795543-5795637
>chr1:5795794-5795911
>chr1:5796239-5796302
>chr1:5796392-5796478
>chr1:5799066-5799597
>chr1:5799639-5799804
>chr1:5801202-5801436
>chr1:5802426-5802594
>chr1:5802781-5802903
>chr1:5803247-5803292
>chr1:5803794-5804632
>chr1:5805924-5806168
>chr1:5806582-5806705
>chr1:5806818-5807209
>chr1:5807378-5807411
>chr1:5807550-5807631
>chr1:5808461-5808663
>chr1:5810944-5810994
>chr1:5811181-5811224
>chr1:5811991-5812333
>chr1:5813106-5813147
>chr1:5813500-5813810
>chr1:5814102-5814163
>chr1:5814805-5815199
>chr1:5815870-5816012
>chr1:5816576-5817413
>chr1:5817489-5817645
>chr1:5818194-5818316
>chr1:5818372-5818949
>chr1:5819077-5819221
>chr1:5821013-5821492
>chr1:5823244-5824229
>chr1:5824260-5826035
>chr1:5826603-5826635
>chr1:5828895-5829207
>chr1:5829515-5829887
>chr1:5830674-5830772
>chr1:5830849-5830927
>chr1:5831346-5831454
>chr1:5832246-5832475
>chr1:5835560-5836225
>chr1:5837644-5837963
>chr1:5839102-5839180
>chr1:5839280-5839385
>chr1:5839471-5839546
>chr1:5839888-5839956
>chr1:5840007-5840225
>chr1:5841231-5841321
>chr1:5841397-5841696
>chr1:5844607-5844645
>chr1:5845550-5845586
>chr1:5846275-5846355
>chr1:5847732-5848447
>chr1:5848560-5848646
>chr1:5849681-5849800
>chr1:5850294-5850352
>chr1:5851590-5852047
>chr1:5852395-5852428
>chr1:5853119-5853153
>chr1:5853220-5853256
>chr1:5853874-5854328
>chr1:5854633-5854689
>chr1:5855808-5855951
>chr1:5858421-5858534
>chr1:5863125-5863185
>chr1:5865366-5865529
>chr1:5868485-5869512
>chr1:5870297-5870353
>chr1:5873557-5873622
>chr1:5876217-5876377
>chr1:5879770-5879906
>chr1:5880005-5880050
>chr1:5882166-5882378
>chr1:5884417-5885253
>chr1:5885314-5885424
>chr1:5888019-5888187
>chr1:5888970-5889052
>chr1:5891132-5891213
>chr1:5892148-5892302
>chr1:5893175-5894493
>chr1:5894596-5894853
>chr1:5894892-5895543
>chr1:5898824-5898894
>chr1:5899584-5899665
>chr1:5899795-5900339
>chr1:5900452-5900511
>chr1:5900690-5901201
>chr1:5903031-5903083
>chr1:5904355-5904420
>chr1:5905976-5906057
>chr1:5907733-5907816
>chr1:5908995-5909054
>chr1:5909865-5909998
>chr1:5910444-5910490
>chr1:5912249-5912585
>chr1:5912953-5913180
>chr1:5914134-5914450
>chr1:5915168-5915235
>chr1:5916721-5916897
>chr1:5918485-5918552
>chr1:5919113-5919198
>chr1:5919289-5919384
>chr1:5919723-5920366
>chr1:5920841-5920879
>chr1:5920966-5921056
>chr1:5921541-5921640
>chr1:5921980-5922300
>chr1:5922507-5923048
>chr1:5924056-5924113
>chr1:5924283-5924399
>chr1:5924647-5924985
>chr1:5925134-5925430
>chr1:5925599-5925920
>chr1:5926415-5926570
>chr1:5928138-5928223
>chr1:5928331-5928500
>chr1:5928551-5928952
>chr1:5929359-5929440
>chr1:5929577-5929613
>chr1:5929688-5929897
>chr1:5930014-5930390
>chr1:5930498-5930773
>chr1:5930853-5931051
>chr1:5931162-5931377
>chr1:5931423-5932201
>chr1:5932329-5932407
>chr1:5935588-5935915
>chr1:5936581-5936647
>chr1:5936928-5937001
>chr1:5938637-5939084
>chr1:5939899-5939999
>chr1:5940105-5940224
>chr1:5940312-5940542
>chr1:5940673-5940828
>chr1:5941851-5941939
>chr1:5942219-5942592
>chr1:5944716-5944990
>chr1:5945177-5945250
>chr1:5945797-5945863
>chr1:5945970-5946057
>chr1:5946631-5946943
>chr1:5947415-5947522
>chr1:5948599-5948686
>chr1:5950845-5950892
>chr1:5951483-5951529
>chr1:5952546-5952682
>chr1:5953031-5953409
>chr1:5954501-5954759
>chr1:5954829-5955547
>chr1:5955588-5955763
>chr1:5955974-5956019
>chr1:5957459-5957764
>chr1:5957960-5958059
>chr1:5958258-5958947
>chr1:5959014-5959060
>chr1:5960259-5960307
>chr1:5961175-5961456
>chr1:5962132-5962352
>chr1:5963135-5963403
>chr1:5963670-5963991
>chr1:5964802-5965236
>chr1:5966024-5966128
>chr1:5966238-5966549
>chr1:5967724-5967852
>chr1:5968319-5968613
>chr1:5968753-5969047
>chr1:5970216-5970492
>chr1:5972383-5972463
>chr1:5972706-5973219
>chr1:5973408-5973590
>chr1:5977832-5977952
>chr1:5979305-5979364
>chr1:5979560-5979866
>chr1:5980882-5980935
>chr1:5981124-5981179
>chr1:5981942-5981990
>chr1:5982120-5982223
>chr1:5982270-5982406
>chr1:5982442-5982507
>chr1:5982643-5982781
>chr1:5984261-5984550
>chr1:5984694-5984747
>chr1:5985921-5985953
>chr1:5985994-5986021
>chr1:5988573-5988668
>chr1:5990426-5990474
>chr1:5990562-5990642
>chr1:5990723-5990759
>chr1:5991750-5991820
>chr1:5991902-5991979
>chr1:5993124-5993172
>chr1:5996669-5996709
>chr1:5997280-5997367
>chr1:5998252-5998299
>chr1:6001216-6001361
>chr1:6001836-6001887
>chr1:6004269-6004347
>chr1:6004434-6004748
>chr1:6004920-6005463
>chr1:6005832-6006825
>chr1:6008329-6008643
>chr1:6009382-6009449
>chr1:6009844-6010177
>chr1:6010312-6010426
>chr1:6010559-6010605
>chr1:6011140-6011450
>chr1:6012003-6012760
>chr1:6013994-6014079
>chr1:6015031-6015441
>chr1:6015504-6015571
>chr1:6015678-6016009
>chr1:6016127-6016324
>chr1:6017259-6017858
>chr1:6017912-6018241
>chr1:6018399-6018627
>chr1:6018897-6019343
>chr1:6020640-6021300
>chr1:6021435-6023175
>chr1:6023303-6024391
>chr1:6024908-6024949
>chr1:6025054-6025089
>chr1:6025821-6026001
>chr1:6026732-6026855
>chr1:6026954-6027019
>chr1:6027218-6027275
>chr1:6029032-6029333
>chr1:6029652-6029698
>chr1:6030445-6030906
>chr1:6031431-6031475
>chr1:6031591-6031935
>chr1:6032295-6032705
>chr1:6033151-6033543
>chr1:6034742-6034896
>chr1:6035606-6035654
>chr1:6035867-6035990
>chr1:6036218-6036662
>chr1:6036876-6037175
>chr1:6037803-6038183
>chr1:6038302-6038594
>chr1:6040474-6040537
>chr1:6041775-6041825
>chr1:6047568-6047620
>chr1:6049139-6049195
>chr1:6049282-6049389
>chr1:6049527-6049571
>chr1:6051758-6052425
>chr1:6052818-6052922
>chr1:6053249-6053339
>chr1:6053809-6054970
>chr1:6055347-6055673
>chr1:6056052-6056459
>chr1:6057417-6057475
>chr1:6057750-6058295
>chr1:6059170-6059496
>chr1:6059638-6059675
>chr1:6060616-6060928
>chr1:6061325-6061396
>chr1:6061588-6061653
>chr1:6062028-6062311
>chr1:6062706-6063899
>chr1:6067743-6068042
>chr1:6068697-6068847
>chr1:6074672-6074967
>chr1:6075699-6075930
>chr1:6076003-6076098
>chr1:6076905-6077233
>chr1:6078319-6078459
>chr1:6078858-6078984
>chr1:6079147-6079531
>chr1:6079651-6079867
>chr1:6081468-6081510
>chr1:6081922-6082076
>chr1:6084374-6084425
>chr1:6084532-6084825
>chr1:6085649-6085688
>chr1:6088017-6088739
>chr1:6088764-6088844
>chr1:6089587-6089622
>chr1:6089690-6090004
>chr1:6095141-6095237
>chr1:6095454-6095501
>chr1:6097434-6097468
>chr1:6099147-6099282
>chr1:6099789-6099858
>chr1:6100469-6100554
>chr1:6101210-6101284
>chr1:6101699-6101754
>chr1:6102237-6102287
>chr1:6102565-6102635
>chr1:6105609-6105673
>chr1:6106800-6108940
>chr1:6109240-6109358
>chr1:6110840-6111560
>chr1:6113137-6113582
>chr1:6113910-6114277
>chr1:6114381-6114625
>chr1:6114756-6115313
>chr1:6115615-6115742
>chr1:6115842-6115890
>chr1:6116192-6116328
>chr1:6117133-6117173
>chr1:6117325-6119018
>chr1:6119136-6119429
>chr1:6119691-6120167
>chr1:6120388-6120926
>chr1:6121614-6121663
>chr1:6122399-6122488
>chr1:6122530-6123214
>chr1:6123273-6123348
>chr1:6123430-6123852
>chr1:6123887-6123994
>chr1:6124105-6124149
>chr1:6124653-6124747
>chr1:6125440-6125495
>chr1:6126158-6126208
>chr1:6126869-6126986
>chr1:6127179-6127508
>chr1:6127877-6128041
>chr1:6129952-6130062
>chr1:6132902-6133066
>chr1:6135735-6136037
>chr1:6136381-6136414
>chr1:6136637-6136682
>chr1:6137120-6137420
>chr1:6137513-6137650
>chr1:6137863-6137986
>chr1:6138074-6138486
>chr1:6138706-6138794
>chr1:6138869-6138912
>chr1:6139117-6139832
>chr1:6140104-6140482
>chr1:6140592-6141684
>chr1:6141801-6141958
>chr1:6142682-6142793
>chr1:6143056-6143383
>chr1:6143762-6143824
>chr1:6144320-6144388
>chr1:6147933-6148020
>chr1:6149574-6150665
>chr1:6151399-6151507
>chr1:6151641-6151688
>chr1:6152350-6152412
>chr1:6153451-6153907
>chr1:6154753-6154792
>chr1:6155068-6155231
>chr1:6155382-6155470
>chr1:6155878-6155911
>chr1:6156241-6156563
>chr1:6156908-6157011
>chr1:6158112-6158188
>chr1:6158239-6158289
>chr1:6158519-6159262
>chr1:6159343-6159436
>chr1:6159973-6160534
>chr1:6161101-6161177
>chr1:6161384-6161449
>chr1:6161500-6161542
>chr1:6162092-6162534
>chr1:6164002-6164059
>chr1:6165180-6165217
>chr1:6165304-6165430
>chr1:6166198-6166346
>chr1:6167822-6167856
>chr1:6168307-6168519
>chr1:6168725-6169026
>chr1:6170679-6170727
>chr1:6171831-6171906
>chr1:6172308-6172472
>chr1:6172784-6172871
>chr1:6173065-6173409
>chr1:6173538-6173624
>chr1:6174023-6174170
>chr1:6174375-6175856
>chr1:6175986-6176028
>chr1:6177514-6177636
>chr1:6179836-6179881
>chr1:6182086-6182370
>chr1:6182561-6182941
>chr1:6186368-6186818
>chr1:6187029-6187669
>chr1:6188044-6188336
>chr1:6188401-6188560
>chr1:6188791-6189085
>chr1:6189435-6189943
>chr1:6190371-6190654
>chr1:6190939-6192005
>chr1:6192050-6192355
>chr1:6192412-6192752
>chr1:6192962-6193054
>chr1:6193178-6193751
>chr1:6193939-6194226
>chr1:6194586-6196097
>chr1:6196963-6197347
>chr1:6197650-6197722
>chr1:6200212-6200284
>chr1:6201144-6201733
>chr1:6201909-6202038
>chr1:6202117-6202478
>chr1:6202584-6203200
>chr1:6203566-6203882
>chr1:6203972-6204275
>chr1:6204347-6204841
>chr1:6205449-6205758
>chr1:6207304-6207351
>chr1:6208316-6208668
>chr1:6209208-6209244
>chr1:6209528-6209565
>chr1:6209722-6209768
>chr1:6210172-6210226
>chr1:6213229-6213494
>chr1:6214352-6215467
>chr1:6215666-6215824
>chr1:6216504-6217154
>chr1:6218232-6218290
>chr1:6218458-6218494
>chr1:6219489-6220126
>chr1:6222131-6222441
>chr1:6223094-6223412
>chr1:6223657-6223702
>chr1:6225855-6226410
>chr1:6226733-6226875
>chr1:6227531-6231214
>chr1:6231385-6231585
>chr1:6232553-6233171
>chr1:6233835-6234178
>chr1:6235669-6235714
>chr1:6236265-6236562
>chr1:6236772-6237082
>chr1:6237208-6237929
>chr1:6238401-6238586
>chr1:6238993-6239095
>chr1:6239718-6240037
>chr1:6244930-6245132
>chr1:6245319-6245382
>chr1:6249391-6249450
>chr1:6249684-6249730
>chr1:6251788-6252004
>chr1:6252232-6252291
>chr1:6252533-6252578
>chr1:6253104-6253439
>chr1:6255111-6256128
>chr1:6256154-6256781
>chr1:6258131-6258439
>chr1:6258969-6259298
>chr1:6261385-6261495
>chr1:6261745-6261854
>chr1:6262657-6262732
>chr1:6267459-6267541
>chr1:6268231-6268269
>chr1:6269681-6269774
>chr1:6270971-6271158
>chr1:6272224-6272274
>chr1:6275442-6275745
>chr1:6276924-6276978
>chr1:6277934-6278005
>chr1:6279340-6279421
>chr1:6279814-6279857
>chr1:6283158-6283438
>chr1:6283849-6284024
>chr1:6284291-6284608
>chr1:6285044-6285124
>chr1:6286590-6286624
>chr1:6286946-6287121
>chr1:6289066-6289862
>chr1:6290188-6290252
>chr1:6291265-6291497
>chr1:6292641-6293193
>chr1:6293518-6293693
>chr1:6295430-6295465
>chr1:6295523-6295562
>chr1:6295872-6296178
>chr1:6296396-6296858
>chr1:6297045-6297343
>chr1:6298147-6298432
>chr1:6300450-6300794
>chr1:6301578-6301649
>chr1:6304411-6306240
>chr1:6307922-6308757
>chr1:6309842-6309887
>chr1:6310645-6311104
>chr1:6312237-6312902
>chr1:6314368-6314427
>chr1:6315463-6315788
>chr1:6316474-6316817
>chr1:6317000-6317035
>chr1:6317722-6318019
>chr1:6318063-6318362
>chr1:6319194-6319499
>chr1:6319999-6320134
>chr1:6321417-6321806
>chr1:6322517-6322730
>chr1:6322843-6323160
>chr1:6323412-6323793
>chr1:6324767-6324899
>chr1:6325112-6325400
>chr1:6326639-6326959
>chr1:6327118-6327170
>chr1:6327750-6328096
>chr1:6328350-6328737
>chr1:6330053-6330170
>chr1:6331481-6331521
>chr1:6332530-6332872
>chr1:6333285-6333340
>chr1:6333690-6333749
>chr1:6334383-6334484
>chr1:6334882-6335517
>chr1:6335557-6335612
>chr1:6336062-6336379
>chr1:6337450-6337491
>chr1:6337655-6338028
>chr1:6338746-6338796
>chr1:6339734-6340271
>chr1:6340364-6340499
>chr1:6340745-6341071
>chr1:6341146-6341782
>chr1:6342072-6342114
>chr1:6342299-6342371
>chr1:6342470-6342628
>chr1:6343033-6343109
>chr1:6344459-6344810
>chr1:6345371-6345436
>chr1:6346037-6346463
>chr1:6347391-6347793
>chr1:6348054-6348126
>chr1:6348303-6348582
>chr1:6348675-6348725
>chr1:6352317-6352384
>chr1:6352522-6352829
>chr1:6352872-6353662
>chr1:6353818-6353890
>chr1:6354266-6354303
>chr1:6354592-6354900
>chr1:6355983-6356020
>chr1:6356115-6356153
>chr1:6356354-6356549
>chr1:6356631-6357277
>chr1:6357843-6358159
>chr1:6359288-6359498
>chr1:6361023-6361061
>chr1:6361207-6361399
>chr1:6361526-6361801
>chr1:6362141-6362491
>chr1:6362777-6365076
>chr1:6365157-6365226
>chr1:6365268-6366175
>chr1:6366213-6367587
>chr1:6367634-6368265
>chr1:6368780-6369321
>chr1:6369429-6372076
>chr1:6372106-6373057
>chr1:6373111-6373883
>chr1:6374964-6377390
>chr1:6377762-6378102
>chr1:6378706-6378781
>chr1:6378877-6379229
>chr1:6379407-6380660
>chr1:6380747-6381139
>chr1:6381305-6382483
>chr1:6382528-6384450
>chr1:6386442-6386482
>chr1:6386570-6386892
>chr1:6387922-6389053
>chr1:6389573-6389806
>chr1:6390283-6390597
>chr1:6390642-6390967
>chr1:6391012-6391523
>chr1:6394559-6396082
>chr1:6396123-6396407
>chr1:6396567-6396861
>chr1:6397138-6397285
>chr1:6398173-6398774
>chr1:6399408-6401190
>chr1:6401389-6401815
>chr1:6402110-6402840
>chr1:6403252-6404125
>chr1:6404417-6404781
>chr1:6405552-6405663
>chr1:6406094-6406770
>chr1:6406868-6409217
>chr1:6409362-6410979
>chr1:6411731-6412886
>chr1:6413464-6414303
>chr1:6414695-6414784
>chr1:6414924-6415216
>chr1:6415768-6416083
>chr1:6417583-6417880
>chr1:6421980-6422774
>chr1:6424670-6424746
>chr1:6425898-6425940
>chr1:6426347-6426480
>chr1:6426558-6426700
>chr1:6427790-6427909
>chr1:6428885-6428940
>chr1:6429766-6429833
>chr1:6430107-6430224
>chr1:6430604-6430846
>chr1:6431007-6431122
>chr1:6431318-6431713
>chr1:6431815-6432040
>chr1:6432823-6433650
>chr1:6433875-6434206
>chr1:6435783-6435871
>chr1:6436256-6436305
>chr1:6436408-6436791
>chr1:6438319-6438362
>chr1:6438618-6438681
>chr1:6438823-6439136
>chr1:6439252-6439469
>chr1:6439748-6440049
>chr1:6440438-6440517
>chr1:6441879-6441953
>chr1:6442264-6443239
>chr1:6444236-6444294
>chr1:6445090-6445124
>chr1:6445747-6445831
>chr1:6446257-6446637
>chr1:6446718-6446802
>chr1:6449580-6449672
>chr1:6450717-6450760
>chr1:6452051-6452460
>chr1:6452660-6452702
>chr1:6452789-6453199
>chr1:6453874-6453925
>chr1:6454610-6454649
>chr1:6455088-6455130
>chr1:6455968-6456044
>chr1:6457663-6459423
>chr1:6460186-6460295
>chr1:6462739-6462790
>chr1:6463336-6463765
>chr1:6463910-6464058
>chr1:6464255-6464358
>chr1:6464721-6464757
>chr1:6466508-6466806
>chr1:6469112-6469221
>chr1:6469691-6469738
>chr1:6470187-6470291
>chr1:6473460-6473519
>chr1:6473934-6474015
>chr1:6474249-6474326
>chr1:6474640-6474698
>chr1:6475128-6475300
>chr1:6476156-6476496
>chr1:6476746-6476970
>chr1:6477866-6478945
>chr1:6479273-6479929
>chr1:6480169-6480562
>chr1:6480650-6480947
>chr1:6481227-6481857
>chr1:6482568-6483008
>chr1:6483461-6483688
>chr1:6484350-6484439
>chr1:6484925-6485025
>chr1:6487098-6487422
>chr1:6488751-6488813
>chr1:6490758-6490843
>chr1:6492890-6492933
>chr1:6493636-6494571
>chr1:6494965-6495081
>chr1:6495521-6495611
>chr1:6495753-6495821
>chr1:6497337-6497565
>chr1:6499592-6499637
>chr1:6499780-6500083
>chr1:6501262-6501396
>chr1:6501604-6501691
>chr1:6502509-6502559
>chr1:6503127-6503755
>chr1:6504028-6504092
>chr1:6504266-6504303
>chr1:6504531-6504879
>chr1:6505016-6505061
>chr1:6505570-6505626
>chr1:6505751-6505850
>chr1:6507506-6507699
>chr1:6508847-6508922
>chr1:6509178-6509221
>chr1:6510307-6510635
>chr1:6510796-6511157
>chr1:6511243-6511341
>chr1:6511378-6511411
>chr1:6511716-6511770
>chr1:6512452-6512499
>chr1:6514066-6515093
>chr1:6515239-6515692
>chr1:6516075-6516275
>chr1:6516350-6517337
>chr1:6517926-6518570
>chr1:6518840-6519146
>chr1:6519949-6520002
>chr1:6520499-6520661
>chr1:6520848-6521204
>chr1:6521963-6522003
>chr1:6522054-6523183
>chr1:6523293-6523618
>chr1:6524725-6525044
>chr1:6525136-6525309
>chr1:6526467-6526501
>chr1:6526956-6527268
>chr1:6527364-6527958
>chr1:6528540-6528591
>chr1:6529288-6530494
>chr1:6530934-6531001
>chr1:6531235-6531517
>chr1:6532883-6533200
>chr1:6533876-6534272
>chr1:6534766-6535234
>chr1:6535574-6537013
>chr1:6537217-6538328
>chr1:6538390-6540912
>chr1:6541001-6541474
>chr1:6542181-6544577
>chr1:6545758-6545951
>chr1:6547570-6547855
>chr1:6548129-6548449
>chr1:6548782-6549301
>chr1:6549991-6550336
>chr1:6550658-6553128
>chr1:6553529-6553891
>chr1:6555850-6556208
>chr1:6556381-6557044
>chr1:6557403-6557881
>chr1:6558029-6558333
>chr1:6558436-6560298
>chr1:6560693-6561009
>chr1:6561424-6561705
>chr1:6561830-6562585
>chr1:6564797-6564903
>chr1:6565600-6565725
>chr1:6566232-6566313
>chr1:6566552-6566899
>chr1:6566969-6567043
>chr1:6567275-6567574
>chr1:6568032-6568097
>chr1:6568163-6568484
>chr1:6568561-6568713
>chr1:6569747-6569797
>chr1:6569984-6570056
>chr1:6570137-6570192
>chr1:6570556-6570670
>chr1:6571373-6571845
>chr1:6572254-6572557
>chr1:6572916-6573060
>chr1:6573178-6573466
>chr1:6573531-6574293
>chr1:6575496-6576127
>chr1:6577249-6577856
>chr1:6580963-6581014
>chr1:6581366-6581681
>chr1:6582845-6584272
>chr1:6586336-6586383
>chr1:6587399-6587503
>chr1:6589898-6590074
>chr1:6590440-6590547
>chr1:6593983-6594052
>chr1:6594374-6595076
>chr1:6595133-6595278
>chr1:6596075-6596468
>chr1:6598136-6598972
>chr1:6600035-6600376
>chr1:6604731-6605154
>chr1:6605456-6605666
>chr1:6605841-6606725
>chr1:6606836-6607868
>chr1:6608084-6609359
>chr1:6609860-6610144
>chr1:6610387-6610712
>chr1:6610945-6611294
>chr1:6611413-6611720
>chr1:6612036-6612455
>chr1:6616018-6616329
>chr1:6617129-6617744
>chr1:6617799-6617873
>chr1:6618141-6618952
>chr1:6619385-6619646
>chr1:6620596-6621210
>chr1:6624339-6624587
>chr1:6625121-6625213
>chr1:6625744-6625770
>chr1:6626020-6626328
>chr1:6626444-6626868
>chr1:6627354-6627671
>chr1:6628883-6629159
>chr1:6629408-6629680
>chr1:6630562-6632232
>chr1:6633386-6633452
>chr1:6633623-6633924
>chr1:6636846-6637178
>chr1:6638675-6638811
>chr1:6639316-6639638
>chr1:6640538-6640804
>chr1:6641072-6641450
>chr1:6641554-6641664
>chr1:6642529-6642711
>chr1:6643286-6643609
>chr1:6643876-6644436
>chr1:6646876-6647389
>chr1:6647532-6647860
>chr1:6648152-6648759
>chr1:6649013-6649486
>chr1:6649698-6650902
>chr1:6652424-6652656
>chr1:6654767-6655103
>chr1:6655558-6656247
>chr1:6656332-6656737
>chr1:6656802-6656933
>chr1:6657655-6657955
>chr1:6658000-6658077
>chr1:6659279-6659323
>chr1:6659470-6660086
>chr1:6660158-6660484
>chr1:6661947-6663106
>chr1:6664229-6664542
>chr1:6665075-6665381
>chr1:6666115-6666202
>chr1:6666363-6666718
>chr1:6668128-6668440
>chr1:6668609-6668732
>chr1:6668900-6669587
>chr1:6669919-6670228
>chr1:6670978-6671034
>chr1:6671197-6672140
>chr1:6672953-6673460
>chr1:6673709-6673749
>chr1:6674274-6674751
>chr1:6675386-6675729
>chr1:6676391-6676721
>chr1:6676885-6677187
>chr1:6677300-6677595
>chr1:6678679-6678953
>chr1:6680170-6680328
>chr1:6682673-6682925
>chr1:6684063-6684384
>chr1:6684978-6685184
>chr1:6685226-6685375
>chr1:6685570-6685633
>chr1:6686151-6686426
>chr1:6687350-6687661
>chr1:6688855-6688928
>chr1:6689515-6689823
>chr1:6690640-6690846
>chr1:6691872-6691933
>chr1:6692305-6692447
>chr1:6692508-6693186
>chr1:6693396-6694260
>chr1:6694641-6695292
>chr1:6695505-6695850
>chr1:6696753-6696829
>chr1:6697341-6697558
>chr1:6697594-6697700
>chr1:6697771-6698106
>chr1:6698631-6699315
>chr1:6699636-6699785
>chr1:6699929-6700040
>chr1:6700077-6700414
>chr1:6700493-6700608
>chr1:6702119-6702433
>chr1:6703475-6704160
>chr1:6704649-6704990
>chr1:6705155-6705760
>chr1:6705990-6706328
>chr1:6706407-6706626
>chr1:6708018-6708074
>chr1:6708491-6708826
>chr1:6708998-6709160
>chr1:6709791-6710159
>chr1:6710263-6711127
>chr1:6711552-6711873
>chr1:6712043-6712361
>chr1:6712873-6713662
>chr1:6713781-6716335
>chr1:6716554-6716775
>chr1:6717017-6718136
>chr1:6718437-6718478
>chr1:6718571-6718644
>chr1:6718740-6719757
>chr1:6720307-6720976
>chr1:6721065-6721364
>chr1:6721944-6722586
>chr1:6723045-6723318
>chr1:6723573-6723624
>chr1:6723702-6723769
>chr1:6724043-6724514
>chr1:6725355-6725696
>chr1:6725773-6725821
>chr1:6726333-6726471
>chr1:6726592-6726884
>chr1:6727069-6727442
>chr1:6727698-6727778
>chr1:6727985-6728645
>chr1:6728810-6729393
>chr1:6731225-6731341
>chr1:6731393-6731848
>chr1:6732344-6732737
>chr1:6733031-6733222
>chr1:6733365-6734419
>chr1:6735349-6735693
>chr1:6736014-6737008
>chr1:6737076-6737415
>chr1:6738074-6738185
>chr1:6738282-6738658
>chr1:6739029-6739196
>chr1:6739225-6739491
>chr1:6739794-6739864
>chr1:6740073-6740585
>chr1:6741037-6741369
>chr1:6741437-6741633
>chr1:6741767-6742096
>chr1:6742447-6743151
>chr1:6743278-6743378
>chr1:6744211-6746159
>chr1:6746275-6746290
>chr1:6747409-6747815
>chr1:6748199-6748336
>chr1:6748476-6749036
>chr1:6749351-6750580
>chr1:6750747-6751531
>chr1:6751673-6752312
>chr1:6752370-6752539
>chr1:6752589-6752693
>chr1:6752819-6753157
>chr1:6753573-6753686
>chr1:6753746-6754059
>chr1:6754724-6754812
>chr1:6754991-6755620
>chr1:6755899-6756196
>chr1:6756823-6757220
>chr1:6757341-6757691
>chr1:6758188-6758271
>chr1:6758350-6758667
>chr1:6759027-6759750
>chr1:6759834-6760138
>chr1:6760290-6761251
>chr1:6761670-6762188
>chr1:6762687-6763105
>chr1:6763349-6763708
>chr1:6763862-6765077
>chr1:6765543-6766033
>chr1:6766682-6767322
>chr1:6767508-6767810
>chr1:6768707-6769483
>chr1:6769675-6770503
>chr1:6772799-6774022
>chr1:6774575-6775441
>chr1:6775493-6775557
>chr1:6775818-6776757
>chr1:6777146-6777622
>chr1:6777933-6778288
>chr1:6778891-6779216
>chr1:6779684-6780022
>chr1:6780459-6780764
>chr1:6781212-6781788
>chr1:6782032-6782339
>chr1:6782559-6782978
>chr1:6783019-6783334
>chr1:6784674-6784766
>chr1:6785418-6785489
>chr1:6785659-6785886
>chr1:6789777-6790120
>chr1:6790341-6790415
>chr1:6791960-6792263
>chr1:6794807-6794928
>chr1:6795168-6795551
>chr1:6796113-6796437
>chr1:6797078-6797683
>chr1:6797904-6798307
>chr1:6798421-6798882
>chr1:6799022-6799384
>chr1:6799677-6799871
>chr1:6800088-6800512
>chr1:6801601-6801696
>chr1:6802716-6803054
>chr1:6803686-6805651
>chr1:6805713-6806338
>chr1:6806815-6806880
>chr1:6807357-6807740
>chr1:6808634-6808762
>chr1:6809002-6809331
>chr1:6809501-6809551
>chr1:6810138-6810179
>chr1:6810472-6810813
>chr1:6813602-6813797
>chr1:6814213-6814330
>chr1:6815179-6815510
>chr1:6815766-6815820
>chr1:6817647-6817803
>chr1:6818057-6818375
>chr1:6818623-6819118
>chr1:6819939-6820178
>chr1:6820634-6820697
>chr1:6822755-6822848
>chr1:6823076-6823210
>chr1:6823953-6824072
>chr1:6828269-6828620
>chr1:6828887-6829205
>chr1:6829585-6829697
>chr1:6829907-6830690
>chr1:6830801-6831122
>chr1:6832076-6832412
>chr1:6833297-6833339
>chr1:6834158-6834287
>chr1:6834635-6835021
>chr1:6835510-6835616
>chr1:6836017-6836083
>chr1:6836569-6836632
>chr1:6836752-6836791
>chr1:6836938-6837258
>chr1:6838754-6839493
>chr1:6839914-6840214
>chr1:6840897-6841014
>chr1:6841164-6841350
>chr1:6842606-6842955
>chr1:6843580-6843789
>chr1:6844089-6844137
>chr1:6844214-6844501
>chr1:6844517-6844700
>chr1:6844899-6845017
>chr1:6845472-6845577
>chr1:6845817-6846199
>chr1:6847000-6847245
>chr1:6847538-6848491
>chr1:6849014-6849112
>chr1:6849641-6850049
>chr1:6851590-6852041
>chr1:6852297-6852357
>chr1:6852506-6852656
>chr1:6853009-6853063
>chr1:6853401-6853487
>chr1:6853582-6853670
>chr1:6854110-6854258
>chr1:6854367-6854566
>chr1:6855064-6855666
>chr1:6857988-6858030
>chr1:6858437-6858523
>chr1:6859515-6859821
>chr1:6860003-6860110
>chr1:6860622-6860951
>chr1:6860976-6861260
>chr1:6861693-6862280
>chr1:6863008-6863111
>chr1:6863151-6863343
>chr1:6863778-6863832
>chr1:6863967-6864195
>chr1:6864927-6865110
>chr1:6865283-6865333
>chr1:6867022-6867088
>chr1:6867792-6868095
>chr1:6868228-6868305
>chr1:6868311-6868361
>chr1:6871841-6871886
>chr1:6872208-6872264
>chr1:6874263-6874415
>chr1:6875287-6875592
>chr1:6876338-6876689
>chr1:6879586-6879771
>chr1:6879808-6879932
>chr1:6880028-6880689
>chr1:6880777-6880823
>chr1:6881022-6881120
>chr1:6881677-6882194
>chr1:6882355-6882404
>chr1:6882885-6883195
>chr1:6883822-6883889
>chr1:6888092-6888123
>chr1:6888803-6888870
>chr1:6890579-6890875
>chr1:6892994-6893289
>chr1:6898227-6898582
>chr1:6899536-6899598
>chr1:6900573-6900863
>chr1:6900996-6901612
>chr1:6901758-6902252
>chr1:6902437-6902614
>chr1:6902667-6903133
>chr1:6903363-6903424
>chr1:6904524-6904899
>chr1:6905088-6905507
>chr1:6906183-6906246
>chr1:6911942-6912028
>chr1:6914098-6914454
>chr1:6917748-6917803
>chr1:6919601-6921947
>chr1:6925095-6925140
>chr1:6926270-6927337
>chr1:6928667-6928700
>chr1:6929089-6929802
>chr1:6930875-6930932
>chr1:6932016-6932094
>chr1:6932249-6932549
>chr1:6932668-6933031
>chr1:6933092-6933813
>chr1:6933955-6934100
>chr1:6934656-6934705
>chr1:6936703-6937927
>chr1:6938012-6938089
>chr1:6938324-6938491
>chr1:6938688-6938792
>chr1:6939933-6940001
>chr1:6940110-6940148
>chr1:6940193-6940602
>chr1:6942380-6942691
>chr1:6943159-6943233
>chr1:6943454-6944005
>chr1:6944069-6944250
>chr1:6944523-6944573
>chr1:6944791-6944992
>chr1:6945125-6945233
>chr1:6945315-6945862
>chr1:6945987-6946379
>chr1:6946430-6947101
>chr1:6947189-6948176
>chr1:6951318-6951388
>chr1:6952116-6952924
>chr1:6955154-6955327
>chr1:6956333-6956404
>chr1:6957243-6957367
>chr1:6957428-6957461
>chr1:6957763-6957837
>chr1:6959970-6960053
>chr1:6960511-6960547
>chr1:6960916-6961012
>chr1:6962303-6962395
>chr1:6962607-6962751
>chr1:6962800-6962893
>chr1:6965183-6965341
>chr1:6966397-6967266
>chr1:6968464-6968562
>chr1:6969780-6969826
>chr1:6970056-6970173
>chr1:6971877-6971926
>chr1:6972808-6973180
>chr1:6973362-6973487
>chr1:6973518-6973666
>chr1:6974156-6974229
>chr1:6975668-6975894
>chr1:6976702-6977140
>chr1:6977343-6977645
>chr1:6977831-6978704
>chr1:6979160-6979228
>chr1:6980527-6980913
>chr1:6981289-6982013
>chr1:6982802-6982837
>chr1:6983642-6984232
>chr1:6984359-6984636
>chr1:6987138-6987471
>chr1:6987801-6987892
>chr1:6990190-6990537
>chr1:6990723-6990912
>chr1:6990998-6991559
>chr1:6991592-6993616
>chr1:6993721-6994450
>chr1:6994638-6995619
>chr1:6996667-6996850
>chr1:6997626-6998005
>chr1:6998038-6998326
>chr1:6998851-6999061
>chr1:6999264-6999661
>chr1:7001863-7002197
>chr1:7003067-7003223
>chr1:7004205-7004267
>chr1:7004686-7005075
>chr1:7005412-7005541
>chr1:7009039-7009136
>chr1:7010058-7010175
>chr1:7010695-7010744
>chr1:7011188-7011379
>chr1:7013176-7013539
>chr1:7015644-7016122
>chr1:7016499-7016865
>chr1:7017914-7018132
>chr1:7020234-7020402
>chr1:7020432-7020536
>chr1:7023632-7024074
>chr1:7025685-7025768
>chr1:7025845-7026145
>chr1:7026621-7026930
>chr1:7027884-7028220
>chr1:7029034-7029072
>chr1:7029212-7029518
>chr1:7029665-7030036
>chr1:7030588-7031151
>chr1:7031186-7031258
>chr1:7031430-7032337
>chr1:7032424-7032464
>chr1:7032630-7033147
>chr1:7033206-7033292
>chr1:7033452-7033932
>chr1:7034143-7034489
>chr1:7035068-7035413
>chr1:7037531-7037850
>chr1:7037975-7038061
>chr1:7038251-7038333
>chr1:7038751-7039098
>chr1:7039224-7039295
>chr1:7040427-7040469
>chr1:7040774-7041023
>chr1:7046606-7046670
>chr1:7046741-7046803
>chr1:7047503-7047574
>chr1:7049437-7049731
>chr1:7050695-7050765
>chr1:7053595-7053863
>chr1:7054428-7054480
>chr1:7054781-7055224
>chr1:7056293-7056335
>chr1:7057064-7057137
>chr1:7058854-7058934
>chr1:7059319-7059651
>chr1:7060263-7060542
>chr1:7061583-7061754
>chr1:7061910-7062216
>chr1:7062995-7063096
>chr1:7063872-7064305
>chr1:7064393-7064465
>chr1:7065217-7065273
>chr1:7065427-7065485
>chr1:7067400-7067449
>chr1:7067504-7067558
>chr1:7069288-7069378
>chr1:7071106-7071156
>chr1:7072404-7072565
>chr1:7073518-7073591
>chr1:7073882-7073936
>chr1:7074388-7074442
>chr1:7074713-7074779
>chr1:7075384-7075425
>chr1:7075650-7075958
>chr1:7079463-7079886
>chr1:7080049-7080083
>chr1:7080520-7080752
>chr1:7081768-7081824
>chr1:7082153-7082496
>chr1:7082974-7083054
>chr1:7084151-7084233
>chr1:7084858-7085128
>chr1:7085703-7085792
>chr1:7086403-7086827
>chr1:7087634-7087717
>chr1:7087967-7088023
>chr1:7088491-7088527
>chr1:7089522-7089596
>chr1:7092629-7092675
>chr1:7094699-7094737
>chr1:7095038-7095088
>chr1:7096484-7096553
>chr1:7097701-7098059
>chr1:7099019-7099342
>chr1:7099767-7099823
>chr1:7101642-7101691
>chr1:7101787-7102072
>chr1:7102934-7102978
>chr1:7103319-7104369
>chr1:7105630-7105955
>chr1:7106232-7106391
>chr1:7106448-7106502
>chr1:7107247-7107310
>chr1:7107705-7107750
>chr1:7107989-7108042
>chr1:7108775-7108811
>chr1:7109017-7109088
>chr1:7110960-7111338
>chr1:7111454-7111489
>chr1:7111608-7111919
>chr1:7114246-7115791
>chr1:7116618-7117336
>chr1:7118232-7118497
>chr1:7119980-7120293
>chr1:7123155-7123211
>chr1:7125281-7125335
>chr1:7125711-7126252
>chr1:7126766-7127070
>chr1:7128680-7129150
>chr1:7129224-7129285
>chr1:7129372-7129427
>chr1:7129584-7129782
>chr1:7129907-7130657
>chr1:7130814-7131258
>chr1:7131310-7131375
>chr1:7131558-7133052
>chr1:7133177-7133231
>chr1:7133433-7133519
>chr1:7133846-7134066
>chr1:7134087-7134760
>chr1:7134800-7135523
>chr1:7137798-7137877
>chr1:7137967-7138295
>chr1:7138709-7139392
>chr1:7139909-7140170
>chr1:7142507-7142881
>chr1:7144054-7144320
>chr1:7144379-7144496
>chr1:7146676-7146861
>chr1:7147097-7148390
>chr1:7150538-7150619
>chr1:7155123-7155185
>chr1:7155528-7155720
>chr1:7155972-7156305
>chr1:7157038-7157406
>chr1:7157695-7157792
>chr1:7157850-7158278
>chr1:7159484-7159852
>chr1:7159907-7160267
>chr1:7161000-7161068
>chr1:7161186-7161300
>chr1:7161398-7161744
>chr1:7162332-7162736
>chr1:7162866-7162919
>chr1:7164648-7164718
>chr1:7165384-7165792
>chr1:7166061-7166370
>chr1:7166815-7167166
>chr1:7167618-7168212
>chr1:7168388-7168762
>chr1:7169123-7169225
>chr1:7169543-7169832
>chr1:7169927-7170102
>chr1:7170239-7170772
>chr1:7170911-7171019
>chr1:7171120-7171159
>chr1:7171586-7171675
>chr1:7171747-7171902
>chr1:7171979-7172018
>chr1:7172138-7172454
>chr1:7173388-7173695
>chr1:7175041-7175082
>chr1:7179665-7179705
>chr1:7179940-7180421
>chr1:7180555-7180856
>chr1:7181068-7181101
>chr1:7181932-7182535
>chr1:7182823-7182872
>chr1:7183009-7183256
>chr1:7183346-7183468
>chr1:7183948-7184559
>chr1:7185988-7186045
>chr1:7186124-7186326
>chr1:7187110-7187152
>chr1:7187877-7189023
>chr1:7189331-7190397
>chr1:7190639-7190682
>chr1:7190873-7190931
>chr1:7191542-7191659
>chr1:7193061-7193378
>chr1:7195726-7196402
>chr1:7199709-7199834
>chr1:7200924-7200972
>chr1:7201139-7201566
>chr1:7201631-7203458
>chr1:7203562-7203672
>chr1:7203723-7204379
>chr1:7204422-7205684
>chr1:7205832-7205956
>chr1:7206222-7206269
>chr1:7206582-7206691
>chr1:7209771-7209994
>chr1:7210253-7210283
>chr1:7210615-7210699
>chr1:7212394-7213101
>chr1:7213237-7215083
>chr1:7215243-7215836
>chr1:7215935-7216328
>chr1:7216454-7216782
>chr1:7217016-7217463
>chr1:7219442-7220084
>chr1:7221688-7221723
>chr1:7223140-7223188
>chr1:7223316-7223411
>chr1:7224759-7224796
>chr1:7225089-7225390
>chr1:7226819-7227137
>chr1:7227325-7227628
>chr1:7228316-7228382
>chr1:7229035-7229175
>chr1:7229386-7229679
>chr1:7230259-7230455
>chr1:7231326-7231678
>chr1:7234776-7235093
>chr1:7235321-7235654
>chr1:7236565-7236603
>chr1:7237951-7238085
>chr1:7238506-7238911
>chr1:7239141-7239199
>chr1:7239681-7239903
>chr1:7239960-7240117
>chr1:7240269-7240994
>chr1:7241038-7241220
>chr1:7241333-7241882
>chr1:7241917-7242382
>chr1:7242638-7243006
>chr1:7243309-7244941
>chr1:7245146-7245266
>chr1:7246241-7246275
>chr1:7246606-7246939
>chr1:7255031-7255345
>chr1:7256270-7256588
>chr1:7256692-7256986
>chr1:7257674-7257714
>chr1:7258229-7258300
>chr1:7259420-7259469
>chr1:7259957-7260186
>chr1:7262272-7262587
>chr1:7264177-7264234
>chr1:7264986-7265052
>chr1:7265280-7265719
>chr1:7269016-7269209
>chr1:7270009-7270136
>chr1:7270183-7270630
>chr1:7270721-7270893
>chr1:7271076-7271263
>chr1:7271309-7271365
>chr1:7271447-7273653
>chr1:7274750-7275320
>chr1:7275620-7275714
>chr1:7275907-7276609
>chr1:7276733-7276806
>chr1:7276889-7277190
>chr1:7278535-7278588
>chr1:7284121-7284500
>chr1:7286804-7286888
>chr1:7287457-7287509
>chr1:7287567-7287631
>chr1:7287830-7287939
>chr1:7288861-7289270
>chr1:7289572-7289709
>chr1:7289821-7289877
>chr1:7289973-7290032
>chr1:7290849-7290929
>chr1:7295820-7295913
>chr1:7297158-7297217
>chr1:7299037-7299150
>chr1:7300357-7300702
>chr1:7303350-7303435
>chr1:7303938-7304167
>chr1:7305763-7306056
>chr1:7306407-7306645
>chr1:7306815-7307366
>chr1:7307427-7307589
>chr1:7307722-7308806
>chr1:7308945-7309744
>chr1:7310452-7311068
>chr1:7311280-7311344
>chr1:7311415-7311510
>chr1:7315846-7316408
>chr1:7317370-7317431
>chr1:7318763-7318883
>chr1:7319223-7319701
>chr1:7320002-7320119
>chr1:7320242-7320289
>chr1:7322460-7322680
>chr1:7322899-7323174
>chr1:7323486-7323660
>chr1:7324205-7324363
>chr1:7324456-7324827
>chr1:7325832-7326179
>chr1:7326423-7326844
>chr1:7327129-7327437
>chr1:7327844-7327925
>chr1:7328222-7328329
>chr1:7328361-7328805
>chr1:7328839-7328925
>chr1:7330960-7331265
>chr1:7335120-7335176
>chr1:7337397-7337450
>chr1:7337477-7337701
>chr1:7337928-7338062
>chr1:7338764-7339244
>chr1:7339492-7339901
>chr1:7340071-7340302
>chr1:7340529-7340776
>chr1:7341832-7341916
>chr1:7342063-7342100
>chr1:7343751-7343808
>chr1:7344750-7345210
>chr1:7347549-7347804
>chr1:7349598-7349907
>chr1:7352099-7352224
>chr1:7353415-7354877
>chr1:7354911-7355549
>chr1:7355717-7355900
>chr1:7356245-7356300
>chr1:7356464-7356546
>chr1:7356805-7356849
>chr1:7357665-7357710
>chr1:7359896-7360238
>chr1:7360455-7360515
>chr1:7361842-7361935
>chr1:7364265-7364528
>chr1:7364696-7364770
>chr1:7364854-7364904
>chr1:7366087-7366186
>chr1:7366965-7367041
>chr1:7367770-7368474
>chr1:7369071-7369185
>chr1:7370893-7371567
>chr1:7373135-7373208
>chr1:7377608-7378002
>chr1:7378343-7378446
>chr1:7378541-7378781
>chr1:7380294-7380597
>chr1:7381117-7381918
>chr1:7382824-7382897
>chr1:7382960-7383038
>chr1:7383477-7383595
>chr1:7383706-7383847
>chr1:7385051-7385304
>chr1:7385523-7385675
>chr1:7388100-7388195
>chr1:7389035-7389109
>chr1:7389238-7389339
>chr1:7390526-7390562
>chr1:7390996-7391300
>chr1:7391715-7393047
>chr1:7393067-7398830
>chr1:7398958-7399488
>chr1:7399618-7400500
>chr1:7400873-7401157
>chr1:7401238-7401328
>chr1:7401425-7401809
>chr1:7402941-7403377
>chr1:7403555-7403616
>chr1:7404890-7404960
>chr1:7405338-7405663
>chr1:7405709-7405748
>chr1:7406555-7406682
>chr1:7407323-7407465
>chr1:7410892-7411024
>chr1:7411331-7411571
>chr1:7411687-7417922
>chr1:7418147-7418502
>chr1:7419135-7419520
>chr1:7420436-7420487
>chr1:7421121-7421461
>chr1:7422333-7422398
>chr1:7423172-7423501
>chr1:7429329-7430591
>chr1:7432256-7432323
>chr1:7432886-7432925
>chr1:7433670-7433796
>chr1:7434419-7434509
>chr1:7434655-7435126
>chr1:7437008-7437153
>chr1:7437544-7437644
>chr1:7439111-7439158
>chr1:7442779-7442892
>chr1:7444858-7444906
>chr1:7445040-7445077
>chr1:7446286-7446334
>chr1:7446785-7446843
>chr1:7447412-7447467
>chr1:7447544-7447667
>chr1:7448131-7448163
>chr1:7448599-7448922
>chr1:7449505-7449816
>chr1:7449943-7450082
>chr1:7451292-7451349
>chr1:7451675-7451769
>chr1:7452422-7452499
>chr1:7452598-7452687
>chr1:7452821-7452930
>chr1:7453287-7453390
>chr1:7456142-7456324
>chr1:7456983-7457067
>chr1:7461397-7461487
>chr1:7462099-7462752
>chr1:7463310-7463678
>chr1:7465289-7465395
>chr1:7469893-7469929
>chr1:7470106-7470148
>chr1:7470660-7470699
>chr1:7472303-7472368
>chr1:7472806-7472854
>chr1:7473166-7473276
>chr1:7474131-7474397
>chr1:7475099-7475159
>chr1:7479894-7480515
>chr1:7481287-7481432
>chr1:7481540-7481613
>chr1:7484503-7484805
>chr1:7486947-7486986
>chr1:7487305-7487465
>chr1:7488478-7488981
>chr1:7490363-7490710
>chr1:7492546-7493480
>chr1:7494515-7494832
>chr1:7496026-7496089
>chr1:7498050-7500462
>chr1:7501448-7501579
>chr1:7501956-7502006
>chr1:7502872-7502929
>chr1:7503916-7503973
>chr1:7504471-7504535
>chr1:7505429-7505496
>chr1:7506232-7506384
>chr1:7507118-7507189
>chr1:7507370-7507405
>chr1:7508526-7508821
>chr1:7512110-7512178
>chr1:7513636-7514114
>chr1:7515037-7515188
>chr1:7516373-7516438
>chr1:7518879-7519113
>chr1:7520157-7520345
>chr1:7520898-7520953
>chr1:7521300-7521386
>chr1:7521550-7521843
>chr1:7522003-7522052
>chr1:7522137-7522373
>chr1:7522406-7522512
>chr1:7522679-7523171
>chr1:7523577-7524190
>chr1:7524943-7524993
>chr1:7526236-7526273
>chr1:7527542-7527630
>chr1:7528703-7528856
>chr1:7529497-7529533
>chr1:7530809-7531208
>chr1:7532271-7532557
>chr1:7533627-7533989
>chr1:7534907-7535004
>chr1:7538389-7538682
>chr1:7540195-7540265
>chr1:7542002-7542135
>chr1:7542188-7542293
>chr1:7542419-7543174
>chr1:7543381-7543834
>chr1:7544000-7544420
>chr1:7544615-7544862
>chr1:7544919-7545061
>chr1:7545465-7545594
>chr1:7545657-7546866
>chr1:7547145-7547282
>chr1:7547449-7547763
>chr1:7548401-7549274
>chr1:7549998-7550105
>chr1:7550450-7550499
>chr1:7551157-7551224
>chr1:7551302-7551382
>chr1:7553067-7553327
>chr1:7555383-7555537
>chr1:7557021-7557305
>chr1:7558059-7558132
>chr1:7559372-7559411
>chr1:7560437-7560485
>chr1:7560835-7560881
>chr1:7561299-7561366
>chr1:7561735-7561778
>chr1:7564903-7564972
>chr1:7565734-7565924
>chr1:7568033-7569839
>chr1:7570380-7570430
>chr1:7570895-7570934
>chr1:7571192-7572775
>chr1:7573750-7574092
>chr1:7575869-7575940
>chr1:7575974-7576709
>chr1:7577810-7577911
>chr1:7578596-7578639
>chr1:7578861-7578943
>chr1:7579528-7579866
>chr1:7580050-7580096
>chr1:7580901-7580983
>chr1:7583161-7583267
>chr1:7585388-7585427
>chr1:7591848-7592216
>chr1:7593439-7594283
>chr1:7594486-7594549
>chr1:7594635-7594685
>chr1:7595612-7595791
>chr1:7597517-7597600
>chr1:7597753-7605863
>chr1:7606810-7606886
>chr1:7607023-7607517
>chr1:7607630-7607727
>chr1:7609449-7609566
>chr1:7609709-7609768
>chr1:7611997-7612632
>chr1:7613714-7613796
>chr1:7613938-7614134
>chr1:7614969-7615065
>chr1:7619601-7619904
>chr1:7620152-7620236
>chr1:7620687-7620737
>chr1:7620916-7621020
>chr1:7622274-7622316
>chr1:7622968-7623015
>chr1:7623256-7623306
>chr1:7623570-7623771
>chr1:7624530-7624588
>chr1:7627542-7627628
>chr1:7631031-7631092
>chr1:7632617-7632651
>chr1:7634303-7634401
>chr1:7634552-7634660
>chr1:7635067-7635117
>chr1:7635321-7635629
>chr1:7636427-7636740
>chr1:7636966-7637019
>chr1:7637771-7637812
>chr1:7638334-7638644
>chr1:7638979-7639368
>chr1:7639483-7639781
>chr1:7640077-7640205
>chr1:7642001-7642072
>chr1:7646293-7646775
>chr1:7647808-7648435
>chr1:7651720-7651768
>chr1:7652865-7652944
>chr1:7653086-7653579
>chr1:7653766-7653864
>chr1:7654094-7655735
>chr1:7655883-7655942
>chr1:7656042-7656181
>chr1:7656222-7656566
>chr1:7658542-7658718
>chr1:7659246-7659564
>chr1:7659717-7659791
>chr1:7659888-7660531
>chr1:7661559-7661622
>chr1:7663279-7663333
>chr1:7665424-7665727
>chr1:7665882-7666195
>chr1:7666862-7667192
>chr1:7670667-7670703
>chr1:7672380-7672739
>chr1:7672801-7673021
>chr1:7673782-7673834
>chr1:7674455-7674815
>chr1:7675132-7675207
>chr1:7680352-7680397
>chr1:7680838-7680894
>chr1:7682881-7683217
>chr1:7684623-7684790
>chr1:7685521-7685674
>chr1:7686119-7686173
>chr1:7687995-7688309
>chr1:7688951-7689597
>chr1:7689764-7689822
>chr1:7689876-7690201
>chr1:7691938-7692017
>chr1:7692503-7692560
>chr1:7693067-7693436
>chr1:7693565-7693646
>chr1:7696146-7696501
>chr1:7698133-7698455
>chr1:7699115-7699248
>chr1:7699364-7700350
>chr1:7700967-7701049
>chr1:7701161-7701218
>chr1:7701396-7701755
>chr1:7704778-7704843
>chr1:7704935-7704997
>chr1:7705191-7705254
>chr1:7705519-7705577
>chr1:7706879-7707208
>chr1:7707397-7707669
>chr1:7708040-7708501
>chr1:7710321-7710629
>chr1:7710705-7710739
>chr1:7711023-7711374
>chr1:7712302-7712621
>chr1:7712699-7713069
>chr1:7714527-7714821
>chr1:7715472-7715618
>chr1:7715934-7716336
>chr1:7716743-7716967
>chr1:7716997-7717082
>chr1:7717342-7717756
>chr1:7718551-7718848
>chr1:7720358-7720678
>chr1:7721710-7721958
>chr1:7722773-7722916
>chr1:7723196-7723279
>chr1:7723399-7723472
>chr1:7723746-7724464
>chr1:7724543-7724965
>chr1:7727091-7727426
>chr1:7729082-7729418
>chr1:7729651-7729779
>chr1:7730218-7730257
>chr1:7730302-7730341
>chr1:7730630-7731001
>chr1:7731074-7731112
>chr1:7731267-7731884
>chr1:7732887-7733241
>chr1:7733948-7734283
>chr1:7735210-7735493
>chr1:7735749-7736240
>chr1:7739472-7740138
>chr1:7740928-7740989
>chr1:7741272-7741585
>chr1:7741609-7741939
>chr1:7742825-7743374
>chr1:7743530-7743572
>chr1:7743803-7744433
>chr1:7745240-7745590
>chr1:7746261-7746290
>chr1:7746290-7746414
>chr1:7746616-7746957
>chr1:7747210-7747314
>chr1:7747535-7747602
>chr1:7747886-7748345
>chr1:7748966-7749032
>chr1:7751749-7751862
>chr1:7754598-7754659
>chr1:7755038-7755364
>chr1:7756556-7756935
>chr1:7757211-7757359
>chr1:7757463-7757865
>chr1:7758618-7759181
>chr1:7759498-7759543
>chr1:7761878-7762134
>chr1:7762869-7763109
>chr1:7764688-7764987
>chr1:7765737-7766059
>chr1:7766535-7766632
>chr1:7772122-7772242
>chr1:7772601-7772895
>chr1:7774414-7774538
>chr1:7774599-7776700
>chr1:7776790-7777126
>chr1:7778274-7778743
>chr1:7778805-7779339
>chr1:7782738-7782816
>chr1:7783031-7783337
>chr1:7785948-7786307
>chr1:7788618-7788918
>chr1:7789208-7789717
>chr1:7790056-7792463
>chr1:7794202-7794544
>chr1:7794793-7794961
>chr1:7795538-7795598
>chr1:7796147-7796202
>chr1:7796305-7796618
>chr1:7796750-7796821
>chr1:7797266-7797664
>chr1:7799219-7799258
>chr1:7799321-7799644
>chr1:7799719-7800068
>chr1:7800191-7800498
>chr1:7800660-7800958
>chr1:7801881-7801988
>chr1:7802256-7802597
>chr1:7803273-7803630
>chr1:7804374-7804727
>chr1:7804862-7805168
>chr1:7805814-7805913
>chr1:7806520-7806872
>chr1:7807944-7808292
>chr1:7809122-7809197
>chr1:7810718-7810763
>chr1:7810908-7810995
>chr1:7811359-7811643
>chr1:7812305-7812654
>chr1:7814295-7814383
>chr1:7814610-7814740
>chr1:7815048-7815110
>chr1:7815532-7816100
>chr1:7816296-7816352
>chr1:7816496-7816589
>chr1:7816847-7816925
>chr1:7817013-7817086
>chr1:7818019-7818083
>chr1:7818239-7818390
>chr1:7818655-7818766
>chr1:7819676-7819912
>chr1:7821089-7821200
>chr1:7822116-7822580
>chr1:7822725-7823669
>chr1:7824178-7824565
>chr1:7825606-7826026
>chr1:7828707-7828876
>chr1:7829192-7829573
>chr1:7829660-7829787
>chr1:7830253-7830340
>chr1:7830620-7830671
>chr1:7830753-7830835
>chr1:7831170-7831312
>chr1:7831472-7832753
>chr1:7832859-7832990
>chr1:7833197-7833643
>chr1:7833707-7834277
>chr1:7834332-7834862
>chr1:7835979-7836534
>chr1:7837797-7838063
>chr1:7838184-7838744
>chr1:7838805-7839075
>chr1:7839291-7839453
>chr1:7839602-7839815
>chr1:7839900-7839991
>chr1:7840126-7840948
>chr1:7841018-7841233
>chr1:7841292-7841332
>chr1:7841654-7841714
>chr1:7841990-7842569
>chr1:7844032-7844085
>chr1:7844836-7844881
>chr1:7845358-7845436
>chr1:7845660-7845742
>chr1:7846073-7846404
>chr1:7847009-7847404
>chr1:7848162-7848823
>chr1:7848898-7848941
>chr1:7849205-7849512
>chr1:7849953-7850272
>chr1:7853894-7854685
>chr1:7854791-7856134
>chr1:7856773-7857151
>chr1:7857185-7857298
>chr1:7857503-7857862
>chr1:7858581-7858885
>chr1:7859232-7859292
>chr1:7859526-7859598
>chr1:7859721-7860021
>chr1:7860549-7861045
>chr1:7861916-7862230
>chr1:7862387-7862882
>chr1:7862974-7863417
>chr1:7863549-7863616
>chr1:7864170-7864230
>chr1:7864879-7865965
>chr1:7866855-7867200
>chr1:7867293-7867967
>chr1:7868726-7869086
>chr1:7870261-7870402
>chr1:7871488-7873878
>chr1:7874323-7874442
>chr1:7874567-7875425
>chr1:7876702-7876772
>chr1:7876842-7877246
>chr1:7877379-7878698
>chr1:7878856-7880976
>chr1:7881000-7884142
>chr1:7884297-7884617
>chr1:7884776-7885288
>chr1:7885884-7885928
>chr1:7886645-7887082
>chr1:7887486-7887798
>chr1:7888313-7888385
>chr1:7889089-7890144
>chr1:7890647-7890816
>chr1:7890943-7891800
>chr1:7892418-7892925
>chr1:7893223-7893531
>chr1:7894117-7894494
>chr1:7894670-7894992
>chr1:7895082-7895397
>chr1:7896561-7896599
>chr1:7896698-7897090
>chr1:7897365-7897892
>chr1:7898459-7898741
>chr1:7898880-7899266
>chr1:7899494-7899669
>chr1:7899810-7899844
>chr1:7900113-7900862
>chr1:7901056-7901142
>chr1:7901479-7901718
>chr1:7902574-7902697
>chr1:7902961-7903692
>chr1:7904033-7904110
>chr1:7904232-7904969
>chr1:7905122-7905574
>chr1:7906396-7906532
>chr1:7906935-7907244
>chr1:7907361-7907664
>chr1:7907873-7908484
>chr1:7908663-7909920
>chr1:7910086-7911027
>chr1:7911614-7911922
>chr1:7912374-7912689
>chr1:7912870-7912984
>chr1:7913569-7914421
>chr1:7914834-7915688
>chr1:7915840-7915942
>chr1:7916869-7917233
>chr1:7917294-7917403
>chr1:7917712-7918674
>chr1:7919219-7919716
>chr1:7920388-7920668
>chr1:7921047-7921708
>chr1:7922502-7923207
>chr1:7923554-7926449
>chr1:7926554-7926766
>chr1:7926940-7928144
>chr1:7928502-7928971
>chr1:7929077-7929487
>chr1:7929597-7929705
>chr1:7929960-7930307
>chr1:7930504-7930808
>chr1:7930987-7931085
>chr1:7931708-7932166
>chr1:7932649-7932771
>chr1:7932844-7932873
>chr1:7933449-7934749
>chr1:7935464-7935861
>chr1:7935936-7936493
>chr1:7936656-7936736
>chr1:7937174-7937454
>chr1:7937977-7938079
>chr1:7939007-7939338
>chr1:7941454-7941508
>chr1:7941627-7942258
>chr1:7943597-7943836
>chr1:7944251-7944630
>chr1:7945684-7945906
>chr1:7946122-7946348
>chr1:7946496-7946809
>chr1:7947349-7947432
>chr1:7947467-7947499
>chr1:7948275-7948686
>chr1:7950193-7950518
>chr1:7951020-7951354
>chr1:7952034-7953707
>chr1:7955001-7955337
>chr1:7955626-7955722
>chr1:7956907-7957199
>chr1:7957469-7959581
>chr1:7959643-7959677
>chr1:7959718-7960404
>chr1:7960525-7960584
>chr1:7960759-7961059
>chr1:7963093-7963679
>chr1:7963795-7964109
>chr1:7964282-7964331
>chr1:7965091-7965302
>chr1:7965833-7965994
>chr1:7966409-7967328
>chr1:7967365-7967591
>chr1:7967640-7968350
>chr1:7968450-7968912
>chr1:7969415-7970195
>chr1:7971645-7972009
>chr1:7972172-7972458
>chr1:7972540-7973065
>chr1:7973488-7973934
>chr1:7973998-7974679
>chr1:7974869-7975171
>chr1:7976695-7977027
>chr1:7977476-7977591
>chr1:7977745-7978851
>chr1:7979210-7979804
>chr1:7979870-7980188
>chr1:7980851-7981018
>chr1:7981193-7981234
>chr1:7981352-7981493
>chr1:7981633-7982287
>chr1:7985453-7985821
>chr1:7986959-7987291
>chr1:7987337-7988679
>chr1:7989268-7989334
>chr1:7990082-7990700
>chr1:7990866-7991184
>chr1:7991234-7991298
>chr1:7991532-7991855
>chr1:7992465-7992985
>chr1:7993107-7993642
>chr1:7993674-7994201
>chr1:7994249-7994816
>chr1:7994911-7996101
>chr1:7996305-7996839
>chr1:7996926-7997030
>chr1:7997292-7998564
>chr1:7998611-7999192
>chr1:7999251-7999591
>chr1:7999828-8000397
>chr1:8000559-8001046
>chr1:8001152-8001189
>chr1:8001290-8002195
>chr1:8002760-8003114
>chr1:8005611-8006238
>chr1:8006681-8006717
>chr1:8006948-8007324
>chr1:8007390-8007887
>chr1:8007937-8008095
>chr1:8008331-8008641
>chr1:8008794-8009120
>chr1:8009314-8009629
>chr1:8010915-8011005
>chr1:8011127-8011201
>chr1:8011735-8011802
>chr1:8016574-8016621
>chr1:8017030-8017078
>chr1:8017143-8017211
>chr1:8018361-8018395
>chr1:8020476-8020853
>chr1:8021690-8021747
>chr1:8022386-8022539
>chr1:8023255-8023594
>chr1:8029474-8029531
>chr1:8029789-8030088
>chr1:8030238-8030604
>chr1:8030833-8031491
>chr1:8031879-8032222
>chr1:8032782-8033116
>chr1:8033746-8034085
>chr1:8034380-8034761
>chr1:8034808-8035151
>chr1:8035645-8036153
>chr1:8036551-8036876
>chr1:8037650-8038007
>chr1:8038247-8038390
>chr1:8038653-8038987
>chr1:8039367-8039517
>chr1:8040926-8041421
>chr1:8041607-8041733
>chr1:8041953-8042218
>chr1:8042565-8042846
>chr1:8043151-8043442
>chr1:8043709-8043889
>chr1:8044091-8044354
>chr1:8044677-8045513
>chr1:8045744-8046073
>chr1:8046552-8046964
>chr1:8048483-8048828
>chr1:8049091-8049873
>chr1:8050398-8051383
>chr1:8051496-8051551
>chr1:8051986-8052983
>chr1:8053098-8053466
>chr1:8053651-8053766
>chr1:8054279-8054570
>chr1:8054871-8055180
>chr1:8055411-8056079
>chr1:8056455-8056765
>chr1:8056811-8056907
>chr1:8057154-8057285
>chr1:8057360-8057567
>chr1:8057648-8057777
>chr1:8057894-8058411
>chr1:8058650-8058947
>chr1:8059336-8059667
>chr1:8059736-8059869
>chr1:8060129-8061150
>chr1:8061246-8061355
>chr1:8062091-8062171
>chr1:8062258-8062891
>chr1:8063041-8063192
>chr1:8063362-8063521
>chr1:8063987-8064424
>chr1:8064766-8065132
>chr1:8065374-8066139
>chr1:8066642-8067245
>chr1:8067558-8068034
>chr1:8068226-8068570
>chr1:8069020-8069351
>chr1:8069450-8070384
>chr1:8071241-8071611
>chr1:8072063-8072276
>chr1:8072819-8073114
>chr1:8073450-8073796
>chr1:8074119-8074904
>chr1:8075285-8075590
>chr1:8075852-8075896
>chr1:8076149-8076361
>chr1:8076455-8077047
>chr1:8079157-8079218
>chr1:8079299-8079619
>chr1:8079699-8080008
>chr1:8081535-8081919
>chr1:8082013-8082347
>chr1:8082704-8083017
>chr1:8083319-8083394
>chr1:8084731-8085116
>chr1:8085553-8085903
>chr1:8086074-8086191
>chr1:8087092-8087767
>chr1:8088040-8088316
>chr1:8088441-8088823
>chr1:8089008-8089405
>chr1:8090779-8091104
>chr1:8091347-8091711
>chr1:8092043-8092407
>chr1:8093161-8093527
>chr1:8095662-8095710
>chr1:8097908-8098076
>chr1:8098160-8098300
>chr1:8098434-8098540
>chr1:8098623-8100125
>chr1:8100241-8100582
>chr1:8100950-8101001
>chr1:8101131-8101479
>chr1:8101776-8102295
>chr1:8102397-8102470
>chr1:8102599-8102650
>chr1:8102742-8103046
>chr1:8103236-8103769
>chr1:8103837-8104235
>chr1:8104261-8104306
>chr1:8104349-8104522
>chr1:8104902-8105201
>chr1:8105915-8106236
>chr1:8106945-8107674
>chr1:8108179-8108484
>chr1:8108883-8109379
>chr1:8109446-8110143
>chr1:8110181-8110222
>chr1:8110302-8111800
>chr1:8111922-8111979
>chr1:8112085-8112450
>chr1:8112729-8113024
>chr1:8113557-8113888
>chr1:8114143-8114195
>chr1:8114364-8114888
>chr1:8114963-8115363
>chr1:8116254-8116571
>chr1:8117769-8118064
>chr1:8118693-8119041
>chr1:8119203-8119247
>chr1:8119512-8119967
>chr1:8121695-8122030
>chr1:8122065-8122102
>chr1:8122628-8123162
>chr1:8123391-8124449
>chr1:8124940-8124974
>chr1:8125028-8125347
>chr1:8125973-8126634
>chr1:8126724-8127059
>chr1:8127178-8127234
>chr1:8127639-8128018
>chr1:8128150-8128465
>chr1:8128632-8128939
>chr1:8128982-8129766
>chr1:8129925-8130249
>chr1:8130337-8130991
>chr1:8131314-8131657
>chr1:8132154-8132575
>chr1:8132898-8133181
>chr1:8135326-8135640
>chr1:8136485-8136838
>chr1:8137131-8137446
>chr1:8138507-8138963
>chr1:8139280-8139701
>chr1:8140626-8141142
>chr1:8141372-8141672
>chr1:8141981-8142322
>chr1:8142417-8142846
>chr1:8143671-8144304
>chr1:8144657-8144723
>chr1:8144915-8145265
>chr1:8145301-8145770
>chr1:8146586-8147220
>chr1:8148503-8149072
>chr1:8149549-8149678
>chr1:8149836-8150158
>chr1:8150394-8150706
>chr1:8150743-8150989
>chr1:8151080-8151393
>chr1:8151448-8151514
>chr1:8151724-8152035
>chr1:8152365-8152668
>chr1:8153060-8153813
>chr1:8154333-8154711
>chr1:8155880-8156055
>chr1:8156417-8156735
>chr1:8156837-8157010
>chr1:8157483-8158037
>chr1:8159021-8159723
>chr1:8159772-8160044
>chr1:8160082-8160782
>chr1:8161232-8161528
>chr1:8162825-8163408
>chr1:8164226-8164747
>chr1:8164924-8165510
>chr1:8165635-8166012
>chr1:8166215-8166291
>chr1:8166813-8166944
>chr1:8167594-8167889
>chr1:8168489-8169396
>chr1:8169767-8169852
>chr1:8170793-8171385
>chr1:8171528-8171708
>chr1:8172593-8173103
>chr1:8173165-8173785
>chr1:8174056-8174367
>chr1:8174709-8174838
>chr1:8174941-8176933
>chr1:8176984-8177583
>chr1:8177756-8177906
>chr1:8177983-8178347
>chr1:8178395-8178488
>chr1:8179232-8179275
>chr1:8179619-8179882
>chr1:8180213-8180363
>chr1:8180406-8181543
>chr1:8183034-8183347
>chr1:8183444-8183516
>chr1:8183726-8184058
>chr1:8184593-8184660
>chr1:8184713-8185410
>chr1:8185576-8185680
>chr1:8186013-8186410
>chr1:8186702-8187667
>chr1:8187708-8188474
>chr1:8188767-8189546
>chr1:8190363-8191222
>chr1:8191536-8192198
>chr1:8192239-8192563
>chr1:8192930-8193229
>chr1:8193458-8193862
>chr1:8195375-8196109
>chr1:8196542-8197787
>chr1:8198190-8198249
>chr1:8198313-8198794
>chr1:8198942-8199253
>chr1:8199623-8199937
>chr1:8200519-8200678
>chr1:8201002-8201295
>chr1:8202897-8203043
>chr1:8203986-8204312
>chr1:8205130-8205800
>chr1:8206079-8206424
>chr1:8206651-8206814
>chr1:8207155-8207456
>chr1:8207580-8207902
>chr1:8208167-8208475
>chr1:8209262-8209576
>chr1:8209718-8209912
>chr1:8210039-8210374
>chr1:8210767-8211070
>chr1:8211474-8211684
>chr1:8213349-8213416
>chr1:8213890-8213961
>chr1:8214079-8214498
>chr1:8215095-8215221
>chr1:8215914-8215961
>chr1:8216339-8216919
>chr1:8217827-8217986
>chr1:8218176-8218260
>chr1:8219036-8219515
>chr1:8219848-8220237
>chr1:8220537-8220877
>chr1:8221179-8221477
>chr1:8221861-8222487
>chr1:8222820-8223690
>chr1:8224008-8224398
>chr1:8224632-8224939
>chr1:8225514-8225588
>chr1:8225674-8226148
>chr1:8226222-8226518
>chr1:8226569-8226708
>chr1:8227665-8228049
>chr1:8228423-8228497
>chr1:8228612-8229498
>chr1:8229774-8230091
>chr1:8230683-8231017
>chr1:8231347-8231694
>chr1:8232327-8232383
>chr1:8232921-8232998
>chr1:8233055-8233393
>chr1:8233609-8233709
>chr1:8233771-8234135
>chr1:8234270-8234691
>chr1:8235511-8235835
>chr1:8236255-8236998
>chr1:8237256-8237537
>chr1:8237754-8237908
>chr1:8239037-8239414
>chr1:8239636-8239752
>chr1:8239833-8240263
>chr1:8240351-8241422
>chr1:8242066-8242536
>chr1:8242631-8244071
>chr1:8244463-8244570
>chr1:8244872-8245933
>chr1:8245991-8246820
>chr1:8246931-8247272
>chr1:8247470-8247776
>chr1:8248181-8248482
>chr1:8248558-8248895
>chr1:8249062-8249660
>chr1:8249939-8249984
>chr1:8250092-8250153
>chr1:8250412-8250462
>chr1:8250906-8251271
>chr1:8251987-8252517
>chr1:8252725-8252972
>chr1:8253044-8256051
>chr1:8256803-8257091
>chr1:8257141-8257196
>chr1:8258081-8258415
>chr1:8258544-8258859
>chr1:8260038-8260241
>chr1:8260634-8261002
>chr1:8261320-8262367
>chr1:8262420-8263034
>chr1:8263280-8263353
>chr1:8263482-8263781
>chr1:8264333-8264675
>chr1:8264842-8265328
>chr1:8265782-8266587
>chr1:8266819-8267192
>chr1:8267230-8267370
>chr1:8267505-8267566
>chr1:8267700-8268079
>chr1:8268232-8268734
>chr1:8269165-8269526
>chr1:8270247-8270583
>chr1:8271575-8272260
>chr1:8272596-8273064
>chr1:8273671-8273913
>chr1:8274919-8275541
>chr1:8275693-8276038
>chr1:8276391-8276425
>chr1:8276639-8278185
>chr1:8278297-8278455
>chr1:8278549-8278887
>chr1:8279105-8279411
>chr1:8279448-8280639
>chr1:8280658-8281302
>chr1:8281377-8281840
>chr1:8284419-8284750
>chr1:8285571-8285912
>chr1:8286086-8286188
>chr1:8286498-8286888
>chr1:8286989-8287294
>chr1:8287504-8287896
>chr1:8288244-8289374
>chr1:8289578-8290280
>chr1:8290444-8290773
>chr1:8291079-8291693
>chr1:8292223-8292976
>chr1:8293321-8293402
>chr1:8293774-8294099
>chr1:8295639-8295842
>chr1:8296294-8296938
>chr1:8297643-8297967
>chr1:8298479-8298783
>chr1:8299035-8299383
>chr1:8299703-8300023
>chr1:8300430-8300487
>chr1:8301219-8301334
>chr1:8301503-8301558
>chr1:8301701-8301810
>chr1:8303538-8303904
>chr1:8304231-8304726
>chr1:8304796-8305700
>chr1:8306077-8308117
>chr1:8308320-8308650
>chr1:8308987-8309262
>chr1:8309341-8309654
>chr1:8309704-8310419
>chr1:8310455-8310489
>chr1:8310992-8311272
>chr1:8311409-8311689
>chr1:8312050-8312158
>chr1:8312551-8312591
>chr1:8313292-8313397
>chr1:8313498-8313812
>chr1:8314745-8314847
>chr1:8315090-8315154
>chr1:8316552-8316725
>chr1:8316988-8317289
>chr1:8317471-8317655
>chr1:8318995-8319302
>chr1:8319691-8320021
>chr1:8320357-8320735
>chr1:8321634-8322452
>chr1:8323179-8323522
>chr1:8326359-8326394
>chr1:8326625-8327007
>chr1:8327546-8328178
>chr1:8328549-8328870
>chr1:8329980-8330027
>chr1:8331074-8331666
>chr1:8331791-8332099
>chr1:8332503-8332816
>chr1:8333217-8333751
>chr1:8334463-8334736
>chr1:8336119-8336435
>chr1:8337030-8337720
>chr1:8338124-8338180
>chr1:8338309-8338452
>chr1:8338718-8338800
>chr1:8340080-8340473
>chr1:8340908-8341554
>chr1:8341603-8342246
>chr1:8342344-8342391
>chr1:8342696-8342946
>chr1:8344267-8344385
>chr1:8344547-8345205
>chr1:8347292-8347617
>chr1:8349634-8349744
>chr1:8350590-8350667
>chr1:8351942-8351989
>chr1:8355678-8355829
>chr1:8357212-8357266
>chr1:8359790-8359837
>chr1:8361218-8361320
>chr1:8366894-8366958
>chr1:8368177-8368494
>chr1:8368764-8369193
>chr1:8369482-8369553
>chr1:8369783-8370144
>chr1:8371572-8371621
>chr1:8374331-8374390
>chr1:8375509-8375862
>chr1:8376972-8377115
>chr1:8378273-8378775
>chr1:8380348-8380700
>chr1:8383569-8383911
>chr1:8385688-8386059
>chr1:8387990-8388040
>chr1:8388310-8388629
>chr1:8390630-8390678
>chr1:8391310-8391368
>chr1:8391748-8392108
>chr1:8392274-8392452
>chr1:8393841-8393899
>chr1:8394455-8394526
>chr1:8395192-8395520
>chr1:8396641-8396718
>chr1:8397285-8397331
>chr1:8399205-8399289
>chr1:8399898-8400592
>chr1:8400747-8401086
>chr1:8401325-8402171
>chr1:8402888-8404542
>chr1:8405632-8405991
>chr1:8406111-8406357
>chr1:8406457-8406682
>chr1:8410984-8411040
>chr1:8411371-8411418
>chr1:8413223-8413644
>chr1:8413774-8414082
>chr1:8414256-8414583
>chr1:8416300-8416706
>chr1:8420180-8420335
>chr1:8422663-8422707
>chr1:8423710-8423766
>chr1:8423858-8423923
>chr1:8425827-8425971
>chr1:8426166-8426480
>chr1:8427040-8427157
>chr1:8428758-8428857
>chr1:8429134-8429179
>chr1:8431152-8431768
>chr1:8433508-8433865
>chr1:8433925-8434011
>chr1:8435286-8435334
>chr1:8436033-8436353
>chr1:8436685-8436847
>chr1:8437964-8438327
>chr1:8439786-8440094
>chr1:8440319-8440928
>chr1:8442082-8442909
>chr1:8442954-8443055
>chr1:8443096-8444194
>chr1:8444233-8444924
>chr1:8445701-8447663
>chr1:8448417-8448917
>chr1:8451144-8451448
>chr1:8453516-8453868
>chr1:8454265-8454328
>chr1:8454458-8454880
>chr1:8455101-8455137
>chr1:8455227-8455314
>chr1:8456706-8456790
>chr1:8456985-8457042
>chr1:8457578-8457901
>chr1:8461175-8461255
>chr1:8461755-8462168
>chr1:8462755-8462959
>chr1:8463628-8463755
>chr1:8465401-8465558
>chr1:8466415-8466500
>chr1:8466567-8466675
>chr1:8467488-8467554
>chr1:8467631-8467952
>chr1:8468601-8469083
>chr1:8469297-8469663
>chr1:8470267-8470559
>chr1:8470793-8471144
>chr1:8471344-8472117
>chr1:8474937-8475025
>chr1:8475057-8475764
>chr1:8476928-8476983
>chr1:8478303-8478401
>chr1:8479101-8479474
>chr1:8479726-8479837
>chr1:8480063-8480841
>chr1:8481132-8481418
>chr1:8481540-8481601
>chr1:8482073-8482164
>chr1:8482281-8482720
>chr1:8482835-8482914
>chr1:8484390-8484786
>chr1:8485088-8485371
>chr1:8485732-8486104
>chr1:8486249-8486566
>chr1:8487027-8487071
>chr1:8487124-8487681
>chr1:8487834-8488021
>chr1:8488135-8488654
>chr1:8488884-8488951
>chr1:8489031-8489409
>chr1:8489476-8490399
>chr1:8491109-8491644
>chr1:8492394-8493126
>chr1:8493979-8494032
>chr1:8494142-8494228
>chr1:8494398-8494772
>chr1:8495314-8495610
>chr1:8495792-8496191
>chr1:8496297-8496547
>chr1:8496876-8497060
>chr1:8498050-8498775
>chr1:8499806-8500167
>chr1:8500394-8503143
>chr1:8504470-8504864
>chr1:8505508-8505879
>chr1:8507124-8507310
>chr1:8507427-8508249
>chr1:8508340-8508456
>chr1:8508922-8509252
>chr1:8509394-8509809
>chr1:8510027-8510127
>chr1:8510925-8511050
>chr1:8512001-8512338
>chr1:8513494-8513833
>chr1:8514017-8514120
>chr1:8514255-8514325
>chr1:8514430-8514808
>chr1:8515093-8515672
>chr1:8515927-8516220
>chr1:8516330-8516468
>chr1:8516872-8516920
>chr1:8517147-8517207
>chr1:8518921-8518979
>chr1:8519110-8519456
>chr1:8521329-8521511
>chr1:8521910-8521965
>chr1:8522588-8523227
>chr1:8528354-8528470
>chr1:8528590-8528729
>chr1:8528870-8529637
>chr1:8530662-8531145
>chr1:8531220-8531480
>chr1:8531774-8532109
>chr1:8532384-8533032
>chr1:8534270-8534319
>chr1:8534967-8535035
>chr1:8535373-8535441
>chr1:8535747-8536170
>chr1:8536930-8537221
>chr1:8537902-8537988
>chr1:8539383-8539693
>chr1:8540064-8540416
>chr1:8542530-8542812
>chr1:8543649-8543705
>chr1:8544145-8544590
>chr1:8545575-8546327
>chr1:8546559-8546885
>chr1:8547330-8547670
>chr1:8547829-8547943
>chr1:8548698-8549005
>chr1:8550508-8550880
>chr1:8553872-8554199
>chr1:8554399-8554711
>chr1:8555172-8555280
>chr1:8555905-8555952
>chr1:8556090-8556154
>chr1:8558771-8559352
>chr1:8560178-8560234
>chr1:8561931-8562084
>chr1:8562473-8562699
>chr1:8564243-8564495
>chr1:8564599-8565366
>chr1:8565424-8565781
>chr1:8566297-8566656
>chr1:8566789-8567146
>chr1:8567987-8568100
>chr1:8568413-8568526
>chr1:8568630-8568927
>chr1:8569605-8569916
>chr1:8570047-8570455
>chr1:8572084-8572209
>chr1:8572599-8572666
>chr1:8573114-8573166
>chr1:8573361-8573454
>chr1:8573523-8573587
>chr1:8573810-8574197
>chr1:8574274-8574596
>chr1:8575032-8575145
>chr1:8575410-8575671
>chr1:8575811-8575955
>chr1:8576815-8577273
>chr1:8577795-8578089
>chr1:8579718-8580036
>chr1:8580472-8581076
>chr1:8581163-8581281
>chr1:8581655-8581741
>chr1:8582180-8582762
>chr1:8583653-8583771
>chr1:8584192-8584540
>chr1:8584864-8585172
>chr1:8585837-8585919
>chr1:8588033-8588096
>chr1:8588835-8589461
>chr1:8592283-8592737
>chr1:8593242-8593639
>chr1:8594871-8595158
>chr1:8595314-8595638
>chr1:8596078-8596165
>chr1:8596478-8596855
>chr1:8597114-8597400
>chr1:8598271-8598339
>chr1:8599944-8599979
>chr1:8600048-8600309
>chr1:8600746-8601320
>chr1:8601721-8601801
>chr1:8602087-8602426
>chr1:8603771-8603970
>chr1:8604307-8604380
>chr1:8604567-8604679
>chr1:8605150-8606100
>chr1:8607076-8607353
>chr1:8607526-8608539
>chr1:8608760-8609227
>chr1:8609865-8610068
>chr1:8610300-8610629
>chr1:8610704-8611544
>chr1:8617067-8617470
>chr1:8621598-8621675
>chr1:8623165-8623545
>chr1:8624481-8624651
>chr1:8625118-8625262
>chr1:8625488-8625609
>chr1:8626414-8626726
>chr1:8626772-8626884
>chr1:8627328-8627623
>chr1:8628661-8628706
>chr1:8630623-8630792
>chr1:8631230-8631425
>chr1:8633138-8633959
>chr1:8634719-8635040
>chr1:8635920-8636293
>chr1:8636381-8636604
>chr1:8638640-8639079
>chr1:8639964-8640198
>chr1:8642053-8642124
>chr1:8642258-8642318
>chr1:8642607-8642700
>chr1:8644691-8644797
>chr1:8644831-8644876
>chr1:8645600-8645634
>chr1:8646176-8646568
>chr1:8646646-8646689
>chr1:8646796-8647185
>chr1:8648244-8648535
>chr1:8649377-8649747
>chr1:8650027-8650064
>chr1:8650484-8651408
>chr1:8651560-8652009
>chr1:8652459-8652965
>chr1:8653419-8653723
>chr1:8654023-8654366
>chr1:8654608-8654944
>chr1:8655190-8655542
>chr1:8656212-8656289
>chr1:8656822-8657346
>chr1:8657514-8657870
>chr1:8658150-8658292
>chr1:8658456-8658813
>chr1:8659270-8659584
>chr1:8660017-8660131
>chr1:8661107-8661156
>chr1:8661324-8661403
>chr1:8661662-8661698
>chr1:8662399-8662722
>chr1:8663749-8663792
>chr1:8664559-8664683
>chr1:8665729-8665798
>chr1:8667390-8667732
>chr1:8667864-8667937
>chr1:8668002-8668101
>chr1:8668595-8668762
>chr1:8668831-8669493
>chr1:8671983-8672475
>chr1:8673084-8673403
>chr1:8673759-8674118
>chr1:8674394-8674427
>chr1:8675303-8676004
>chr1:8677127-8677467
>chr1:8678326-8678733
>chr1:8678939-8679092
>chr1:8683614-8683970
>chr1:8684823-8685144
>chr1:8685400-8685631
>chr1:8685992-8686763
>chr1:8688133-8689005
>chr1:8690084-8690386
>chr1:8690838-8691199
>chr1:8692304-8692743
>chr1:8693078-8693948
>chr1:8694112-8696977
>chr1:8697249-8697692
>chr1:8697987-8698117
>chr1:8698654-8698823
>chr1:8698888-8698997
>chr1:8699624-8699723
>chr1:8700022-8700335
>chr1:8701258-8701350
>chr1:8705831-8706313
>chr1:8706558-8706599
>chr1:8707919-8708843
>chr1:8708900-8709423
>chr1:8709730-8709805
>chr1:8710511-8710819
>chr1:8710895-8711262
>chr1:8712760-8712807
>chr1:8713407-8713776
>chr1:8714881-8716504
>chr1:8720021-8720352
>chr1:8720770-8721073
>chr1:8721323-8721616
>chr1:8722006-8722055
>chr1:8722614-8722701
>chr1:8722775-8722889
>chr1:8724540-8724882
>chr1:8725279-8725616
>chr1:8725909-8725968
>chr1:8726119-8726454
>chr1:8726800-8727795
>chr1:8728881-8729203
>chr1:8729230-8729532
>chr1:8729598-8729662
>chr1:8730308-8730779
>chr1:8731161-8731200
>chr1:8731750-8732222
>chr1:8732296-8732518
>chr1:8732611-8733198
>chr1:8733699-8734146
>chr1:8734559-8734733
>chr1:8735579-8735953
>chr1:8736184-8736616
>chr1:8737580-8737754
>chr1:8738265-8738492
>chr1:8739812-8739900
>chr1:8740175-8740723
>chr1:8740791-8741002
>chr1:8741386-8741778
>chr1:8742537-8742933
>chr1:8743110-8743590
>chr1:8744011-8744054
>chr1:8745055-8745432
>chr1:8745793-8746082
>chr1:8746475-8746616
>chr1:8746745-8746944
>chr1:8747011-8747308
>chr1:8747786-8748085
>chr1:8748947-8749029
>chr1:8749864-8750281
>chr1:8750409-8751078
>chr1:8752067-8752156
>chr1:8752798-8752946
>chr1:8753488-8753563
>chr1:8755773-8756193
>chr1:8756709-8757119
>chr1:8757820-8758386
>chr1:8758404-8759137
>chr1:8760007-8760337
>chr1:8760518-8760738
>chr1:8761627-8761951
>chr1:8762332-8762403
>chr1:8763346-8763961
>chr1:8764761-8764961
>chr1:8765041-8766159
>chr1:8766252-8766660
>chr1:8766977-8767104
>chr1:8767314-8767631
>chr1:8767661-8768015
>chr1:8768343-8768607
>chr1:8769481-8770096
>chr1:8771264-8771516
>chr1:8771606-8771964
>chr1:8772492-8773119
>chr1:8773406-8773843
>chr1:8774226-8774297
>chr1:8774372-8774661
>chr1:8774921-8775638
>chr1:8775786-8775903
>chr1:8776294-8777038
>chr1:8777525-8777839
>chr1:8778556-8779144
>chr1:8779225-8779750
>chr1:8779877-8780115
>chr1:8780871-8781652
>chr1:8782171-8782213
>chr1:8782617-8782924
>chr1:8782984-8783359
>chr1:8783525-8783719
>chr1:8783849-8784116
>chr1:8785628-8785921
>chr1:8786200-8786771
>chr1:8786874-8786948
>chr1:8787208-8787240
>chr1:8787277-8787310
>chr1:8787533-8788122
>chr1:8788360-8788670
>chr1:8788888-8789343
>chr1:8790491-8790544
>chr1:8790611-8790890
>chr1:8791406-8791444
>chr1:8791937-8792138
>chr1:8792861-8793198
>chr1:8793797-8794395
>chr1:8794619-8795519
>chr1:8795694-8796054
>chr1:8796591-8796635
>chr1:8797106-8797386
>chr1:8797970-8798453
>chr1:8798655-8799326
>chr1:8799434-8800267
>chr1:8800449-8801663
>chr1:8803188-8803492
>chr1:8803576-8803868
>chr1:8804674-8804721
>chr1:8804849-8806551
>chr1:8807039-8807380
>chr1:8808000-8808174
>chr1:8808426-8808605
>chr1:8808846-8809167
>chr1:8809973-8810638
>chr1:8811319-8811638
>chr1:8812282-8812671
>chr1:8813599-8813943
>chr1:8815825-8815892
>chr1:8817812-8817873
>chr1:8818859-8819231
>chr1:8819553-8819789
>chr1:8820190-8820561
>chr1:8821016-8821254
>chr1:8822275-8822583
>chr1:8823609-8825798
>chr1:8826525-8827884
>chr1:8828037-8828522
>chr1:8828674-8828983
>chr1:8829084-8829406
>chr1:8829840-8829896
>chr1:8830133-8830503
>chr1:8830728-8831053
>chr1:8831268-8831545
>chr1:8831583-8832526
>chr1:8832576-8833729
>chr1:8833794-8834117
>chr1:8834184-8836002
>chr1:8836785-8837121
>chr1:8838017-8838119
>chr1:8838779-8839737
>chr1:8839980-8840353
>chr1:8840705-8841014
>chr1:8841376-8843056
>chr1:8843213-8843686
>chr1:8843954-8844421
>chr1:8845262-8845316
>chr1:8846669-8847284
>chr1:8848402-8848718
>chr1:8849671-8849985
>chr1:8850060-8852225
>chr1:8852370-8852769
>chr1:8853297-8853642
>chr1:8853775-8854108
>chr1:8854867-8855445
>chr1:8855645-8856822
>chr1:8857530-8858028
>chr1:8858762-8858801
>chr1:8858919-8859202
>chr1:8859371-8859501
>chr1:8859645-8860339
>chr1:8861922-8862287
>chr1:8863633-8863724
>chr1:8864323-8864596
>chr1:8865171-8865243
>chr1:8865938-8866119
>chr1:8866221-8866265
>chr1:8866627-8866799
>chr1:8867552-8867861
>chr1:8868661-8868995
>chr1:8869520-8869864
>chr1:8872230-8872271
>chr1:8872378-8872684
>chr1:8873299-8873413
>chr1:8874274-8874626
>chr1:8875205-8875273
>chr1:8875746-8875882
>chr1:8876606-8877395
>chr1:8877570-8877882
>chr1:8881100-8883403
>chr1:8883472-8883525
>chr1:8883976-8884283
>chr1:8884530-8884837
>chr1:8885385-8885691
>chr1:8886030-8886575
>chr1:8886655-8886983
>chr1:8887396-8888010
>chr1:8888121-8889341
>chr1:8889797-8889886
>chr1:8890278-8891632
>chr1:8892247-8893462
>chr1:8893505-8894427
>chr1:8894471-8895102
>chr1:8895269-8900022
>chr1:8900088-8900465
>chr1:8900497-8902344
>chr1:8902620-8903114
>chr1:8903158-8903636
>chr1:8903684-8903824
>chr1:8904367-8904665
>chr1:8904984-8905725
>chr1:8906273-8907370
>chr1:8907809-8908561
>chr1:8908664-8909000
>chr1:8909232-8909687
>chr1:8910042-8910220
>chr1:8910756-8911051
>chr1:8911217-8911353
>chr1:8911896-8911949
>chr1:8912168-8912914
>chr1:8913001-8913567
>chr1:8914068-8914404
>chr1:8914867-8915173
>chr1:8915853-8916081
>chr1:8916210-8917479
>chr1:8917763-8918242
>chr1:8918540-8918695
>chr1:8918793-8918880
>chr1:8918952-8919284
>chr1:8919572-8920176
>chr1:8920310-8920933
>chr1:8921282-8921320
>chr1:8921645-8921681
>chr1:8924066-8924481
>chr1:8925347-8925439
>chr1:8925888-8925940
>chr1:8927666-8928262
>chr1:8928341-8928491
>chr1:8928685-8929010
>chr1:8929221-8929975
>chr1:8930221-8930303
>chr1:8930668-8931721
>chr1:8931815-8932716
>chr1:8933002-8933363
>chr1:8933488-8933976
>chr1:8934116-8934168
>chr1:8934249-8935379
>chr1:8935476-8935815
>chr1:8935881-8937061
>chr1:8937175-8937796
>chr1:8938086-8938614
>chr1:8938722-8939168
>chr1:8939245-8939449
>chr1:8939530-8939742
>chr1:8940870-8941242
>chr1:8941514-8941753
>chr1:8942096-8942446
>chr1:8942845-8943075
>chr1:8944283-8944693
>chr1:8946025-8946338
>chr1:8946781-8947148
>chr1:8947862-8948155
>chr1:8948681-8948993
>chr1:8949172-8949206
>chr1:8949426-8949501
>chr1:8949971-8950310
>chr1:8950566-8951250
>chr1:8951811-8952471
>chr1:8952627-8953663
>chr1:8953725-8954575
>chr1:8954614-8954866
>chr1:8955096-8955404
>chr1:8955936-8956242
>chr1:8956354-8956701
>chr1:8957325-8957971
>chr1:8958159-8958471
>chr1:8959304-8960321
>chr1:8960611-8960906
>chr1:8960964-8961128
>chr1:8961511-8961615
>chr1:8961919-8962241
>chr1:8962683-8962781
>chr1:8963454-8963844
>chr1:8964115-8964548
>chr1:8964954-8965320
>chr1:8965356-8966411
>chr1:8966965-8967142
>chr1:8967972-8968271
>chr1:8968591-8969343
>chr1:8969585-8969662
>chr1:8969925-8970312
>chr1:8970492-8970804
>chr1:8971303-8971615
>chr1:8972036-8972719
>chr1:8973036-8973329
>chr1:8973675-8974128
>chr1:8975255-8975866
>chr1:8976157-8976386
>chr1:8977413-8977781
>chr1:8977909-8978694
>chr1:8979151-8979879
>chr1:8979991-8980500
>chr1:8980934-8981820
>chr1:8981998-8982046
>chr1:8982592-8982744
>chr1:8982785-8983499
>chr1:8983649-8983756
>chr1:8983992-8984476
>chr1:8984667-8985045
>chr1:8985745-8985910
>chr1:8986007-8986040
>chr1:8986448-8986737
>chr1:8987018-8987690
>chr1:8989394-8989689
>chr1:8990103-8990191
>chr1:8990287-8990621
>chr1:8990833-8991488
>chr1:8992200-8992609
>chr1:8992996-8993353
>chr1:8993557-8993935
>chr1:8994746-8995921
>chr1:8995988-8996134
>chr1:8996404-8996550
>chr1:8996722-8997909
>chr1:8998126-8998473
>chr1:8998561-8998812
>chr1:8998940-8999318
>chr1:9000167-9000653
>chr1:9000739-9000819
>chr1:9000985-9001060
>chr1:9001375-9002818
>chr1:9003576-9003913
>chr1:9004073-9004332
>chr1:9005575-9005820
>chr1:9006259-9006567
>chr1:9007734-9007902
>chr1:9008599-9008899
>chr1:9009446-9009759
>chr1:9010338-9010653
>chr1:9011276-9011533
>chr1:9011643-9012067
>chr1:9012838-9013377
>chr1:9014456-9014608
>chr1:9015066-9015098
>chr1:9015718-9016058
>chr1:9016321-9016747
>chr1:9016806-9016948
>chr1:9017027-9017368
>chr1:9017418-9017454
>chr1:9018675-9018727
>chr1:9018896-9019071
>chr1:9019468-9019586
>chr1:9019649-9020113
>chr1:9020660-9021337
>chr1:9021613-9021660
>chr1:9023320-9023778
>chr1:9023825-9024242
>chr1:9025525-9025566
>chr1:9025833-9025905
>chr1:9026123-9026166
>chr1:9026688-9027504
>chr1:9027901-9028242
>chr1:9028377-9028587
>chr1:9028646-9029088
>chr1:9029234-9029562
>chr1:9029763-9030106
>chr1:9030559-9030696
>chr1:9030874-9030947
>chr1:9031079-9031580
>chr1:9031673-9032429
>chr1:9032562-9032921
>chr1:9033216-9033555
>chr1:9033818-9033854
>chr1:9033921-9033972
>chr1:9034011-9034125
>chr1:9034515-9034719
>chr1:9035693-9036102
>chr1:9036167-9036891
>chr1:9042270-9042436
>chr1:9042559-9042653
>chr1:9043712-9044365
>chr1:9044544-9044860
>chr1:9045028-9045312
>chr1:9045602-9045931
>chr1:9046800-9046903
>chr1:9046932-9047261
>chr1:9048163-9048964
>chr1:9049363-9050737
>chr1:9050844-9050901
>chr1:9051132-9052550
>chr1:9052694-9053979
>chr1:9054601-9054957
>chr1:9055134-9055549
>chr1:9055654-9055938
>chr1:9056175-9056489
>chr1:9057004-9057346
>chr1:9058440-9058540
>chr1:9058749-9058792
>chr1:9059124-9059456
>chr1:9059541-9059888
>chr1:9059982-9060744
>chr1:9060935-9061622
>chr1:9061734-9061820
>chr1:9062545-9062902
>chr1:9063123-9064126
>chr1:9064761-9065072
>chr1:9065599-9065965
>chr1:9066229-9066521
>chr1:9066693-9067082
>chr1:9067244-9067373
>chr1:9067903-9068715
>chr1:9069428-9069486
>chr1:9070033-9070398
>chr1:9071121-9071408
>chr1:9072265-9072416
>chr1:9072684-9073043
>chr1:9073797-9074100
>chr1:9074217-9074366
>chr1:9074588-9075140
>chr1:9075351-9075520
>chr1:9075651-9076279
>chr1:9076676-9078006
>chr1:9078105-9078616
>chr1:9079480-9080074
>chr1:9080299-9080661
>chr1:9080891-9081455
>chr1:9081511-9082688
>chr1:9082891-9083083
>chr1:9083290-9084316
>chr1:9084365-9084449
>chr1:9084808-9084886
>chr1:9085140-9085571
>chr1:9085625-9085707
>chr1:9086395-9086748
>chr1:9086857-9087021
>chr1:9087113-9087607
>chr1:9087820-9087920
>chr1:9088498-9088813
>chr1:9093566-9093693
>chr1:9094334-9094635
>chr1:9095328-9095401
>chr1:9095511-9095563
>chr1:9095746-9096490
>chr1:9096587-9096909
>chr1:9097391-9097904
>chr1:9097937-9098429
>chr1:9099419-9099537
>chr1:9099921-9099976
>chr1:9100490-9100564
>chr1:9100816-9100978
>chr1:9101050-9101361
>chr1:9102010-9102436
>chr1:9102911-9103074
>chr1:9103166-9103469
>chr1:9104713-9105101
>chr1:9106087-9106192
>chr1:9106682-9107002
>chr1:9107353-9108093
>chr1:9108246-9108286
>chr1:9108628-9109697
>chr1:9110233-9110555
>chr1:9111760-9111991
>chr1:9112448-9112803
>chr1:9113631-9114352
>chr1:9114741-9114962
>chr1:9115149-9115323
>chr1:9116116-9116383
>chr1:9116485-9117145
>chr1:9117474-9117821
>chr1:9118609-9118710
>chr1:9118740-9119587
>chr1:9121044-9121707
>chr1:9122655-9122740
>chr1:9122872-9124167
>chr1:9124283-9125382
>chr1:9125971-9126302
>chr1:9126861-9127184
>chr1:9130103-9130162
>chr1:9130455-9132436
>chr1:9132489-9132849
>chr1:9133039-9133110
>chr1:9133159-9133629
>chr1:9133737-9133887
>chr1:9133959-9134238
>chr1:9135764-9137077
>chr1:9137653-9139167
>chr1:9139242-9139581
>chr1:9139788-9140289
>chr1:9140348-9140493
>chr1:9140784-9141438
>chr1:9141739-9141921
>chr1:9142530-9143129
>chr1:9143669-9144921
>chr1:9145323-9145374
>chr1:9145687-9146003
>chr1:9146268-9146916
>chr1:9147485-9147817
>chr1:9148003-9148100
>chr1:9148134-9148220
>chr1:9148452-9148510
>chr1:9148949-9149202
>chr1:9149256-9149540
>chr1:9151800-9152281
>chr1:9152539-9152606
>chr1:9152882-9153047
>chr1:9153451-9153579
>chr1:9153586-9153768
>chr1:9154722-9155944
>chr1:9156360-9156699
>chr1:9157856-9158510
>chr1:9158699-9159046
>chr1:9159685-9159986
>chr1:9159998-9160099
>chr1:9160558-9160905
>chr1:9162208-9162364
>chr1:9163423-9163587
>chr1:9164219-9164757
>chr1:9165678-9166376
>chr1:9167027-9167661
>chr1:9168111-9168725
>chr1:9169273-9169675
>chr1:9170249-9170568
>chr1:9170620-9170906
>chr1:9171442-9171692
>chr1:9171763-9172132
>chr1:9172388-9172688
>chr1:9172744-9172846
>chr1:9173220-9173861
>chr1:9175054-9175296
>chr1:9175810-9176545
>chr1:9177079-9177897
>chr1:9178041-9178483
>chr1:9179294-9179602
>chr1:9184183-9184509
>chr1:9184894-9184968
>chr1:9185702-9186004
>chr1:9186183-9186506
>chr1:9186913-9186985
>chr1:9187830-9188324
>chr1:9188440-9188582
>chr1:9189063-9189481
>chr1:9189675-9189714
>chr1:9190244-9190287
>chr1:9190366-9190665
>chr1:9191883-9191927
>chr1:9192189-9192507
>chr1:9193650-9193707
>chr1:9193866-9194232
>chr1:9194493-9194663
>chr1:9194707-9194875
>chr1:9194948-9195582
>chr1:9196970-9197063
>chr1:9197637-9197708
>chr1:9198060-9198103
>chr1:9198911-9198976
>chr1:9201735-9201870
>chr1:9202895-9202941
>chr1:9204423-9204785
>chr1:9204903-9205602
>chr1:9205686-9205786
>chr1:9206067-9206220
>chr1:9206776-9207085
>chr1:9208228-9208950
>chr1:9209185-9209490
>chr1:9209890-9210631
>chr1:9210806-9211306
>chr1:9212135-9212472
>chr1:9213244-9213502
>chr1:9214518-9215130
>chr1:9215632-9216256
>chr1:9216519-9216840
>chr1:9217349-9217957
>chr1:9218375-9219646
>chr1:9219673-9220035
>chr1:9220205-9220364
>chr1:9220807-9221213
>chr1:9221284-9221565
>chr1:9222127-9222785
>chr1:9222864-9222913
>chr1:9223246-9224109
>chr1:9224189-9224511
>chr1:9224860-9224925
>chr1:9225721-9225791
>chr1:9226311-9226679
>chr1:9226731-9229330
>chr1:9229408-9229689
>chr1:9229717-9230003
>chr1:9230078-9231027
>chr1:9231134-9231599
>chr1:9232463-9233095
>chr1:9233690-9234026
>chr1:9234655-9234854
>chr1:9235069-9235115
>chr1:9235564-9235903
>chr1:9236022-9236296
>chr1:9236376-9236663
>chr1:9236697-9236814
>chr1:9237206-9237619
>chr1:9238197-9238230
>chr1:9238999-9239326
>chr1:9241376-9241706
>chr1:9242297-9242352
>chr1:9242975-9243033
>chr1:9243521-9243606
>chr1:9244286-9244373
>chr1:9245932-9246272
>chr1:9247507-9247605
>chr1:9248172-9248356
>chr1:9248531-9248620
>chr1:9249968-9250061
>chr1:9250361-9250579
>chr1:9250842-9250883
>chr1:9251431-9251480
>chr1:9252334-9252712
>chr1:9254065-9254431
>chr1:9254856-9254901
>chr1:9254983-9255586
>chr1:9256013-9256091
>chr1:9257106-9257424
>chr1:9258333-9258481
>chr1:9258686-9258909
>chr1:9258947-9259352
>chr1:9259417-9259520
>chr1:9259686-9260240
>chr1:9260283-9260537
>chr1:9261474-9261546
>chr1:9262322-9262373
>chr1:9265632-9265810
>chr1:9266824-9267129
>chr1:9267904-9268267
>chr1:9270946-9271330
>chr1:9273174-9273235
>chr1:9274250-9274607
>chr1:9274664-9275018
>chr1:9276377-9276685
>chr1:9276712-9276774
>chr1:9277074-9278078
>chr1:9278210-9278246
>chr1:9278389-9278488
>chr1:9278743-9278813
>chr1:9279770-9279827
>chr1:9280251-9280290
>chr1:9280356-9280457
>chr1:9280834-9280925
>chr1:9281401-9281457
>chr1:9282075-9282124
>chr1:9282430-9282567
>chr1:9283004-9283291
>chr1:9283857-9283986
>chr1:9284060-9284231
>chr1:9284445-9284659
>chr1:9284769-9284854
>chr1:9284975-9285289
>chr1:9286658-9287023
>chr1:9287414-9287463
>chr1:9287579-9287631
>chr1:9287733-9288080
>chr1:9288814-9288880
>chr1:9289306-9289431
>chr1:9289757-9289820
>chr1:9290060-9290108
>chr1:9290921-9291704
>chr1:9292722-9292846
>chr1:9292927-9292987
>chr1:9293571-9293639
>chr1:9293892-9294003
>chr1:9294055-9294385
>chr1:9295187-9295254
>chr1:9296517-9296664
>chr1:9298101-9298321
>chr1:9298364-9298479
>chr1:9298690-9298746
>chr1:9298864-9299166
>chr1:9299316-9299986
>chr1:9300179-9300310
>chr1:9300499-9300575
>chr1:9300618-9300653
>chr1:9300743-9300838
>chr1:9300953-9301076
>chr1:9301126-9301516
>chr1:9302138-9302276
>chr1:9302457-9302605
>chr1:9302652-9302876
>chr1:9302909-9302962
>chr1:9303187-9303637
>chr1:9303738-9303777
>chr1:9303956-9304105
>chr1:9304250-9304335
>chr1:9304766-9304961
>chr1:9305714-9305774
>chr1:9306890-9307326
>chr1:9307391-9307430
>chr1:9308899-9308993
>chr1:9309257-9309885
>chr1:9310405-9310715
>chr1:9312011-9312324
>chr1:9312971-9313450
>chr1:9313870-9314206
>chr1:9315443-9315500
>chr1:9315843-9315896
>chr1:9316859-9316903
>chr1:9317191-9317290
>chr1:9317482-9317804
>chr1:9318118-9318196
>chr1:9318461-9318600
>chr1:9318901-9319293
>chr1:9319385-9319449
>chr1:9319933-9319988
>chr1:9320206-9320243
>chr1:9320915-9321005
>chr1:9321085-9321172
>chr1:9323276-9323325
>chr1:9325563-9325630
>chr1:9327780-9327816
>chr1:9329497-9329714
>chr1:9330180-9330503
>chr1:9330603-9330768
>chr1:9330883-9330978
>chr1:9331318-9331634
>chr1:9332038-9332214
>chr1:9333283-9333631
>chr1:9334058-9335119
>chr1:9335217-9335804
>chr1:9336229-9336593
>chr1:9337457-9337541
>chr1:9340176-9340289
>chr1:9340591-9340635
>chr1:9341697-9342008
>chr1:9343034-9343571
>chr1:9343770-9344118
>chr1:9344295-9344364
>chr1:9345879-9345922
>chr1:9346674-9346721
>chr1:9347032-9347179
>chr1:9347963-9348240
>chr1:9348936-9349005
>chr1:9349916-9350089
>chr1:9350564-9350667
>chr1:9351095-9351250
>chr1:9351953-9352120
>chr1:9352630-9352706
>chr1:9352810-9352880
>chr1:9353646-9353936
>chr1:9354559-9354817
>chr1:9354874-9354947
>chr1:9356586-9356658
>chr1:9356782-9356897
>chr1:9356970-9357388
>chr1:9358068-9358142
>chr1:9359415-9359702
>chr1:9360698-9360750
>chr1:9361130-9361308
>chr1:9362162-9362214
>chr1:9363594-9364004
>chr1:9364792-9365419
>chr1:9365481-9365630
>chr1:9366586-9366879
>chr1:9367128-9367169
>chr1:9367911-9367989
>chr1:9369014-9369071
>chr1:9369375-9369416
>chr1:9370323-9370378
>chr1:9370803-9371098
>chr1:9371295-9371352
>chr1:9373480-9373522
>chr1:9373640-9373730
>chr1:9374228-9374353
>chr1:9374382-9375192
>chr1:9375326-9375413
>chr1:9377725-9378082
>chr1:9378499-9378852
>chr1:9378981-9379064
>chr1:9379349-9380399
>chr1:9380977-9381063
>chr1:9381329-9381666
>chr1:9381756-9382067
>chr1:9383028-9383060
>chr1:9383491-9383861
>chr1:9383899-9384176
>chr1:9384421-9384472
>chr1:9384638-9384712
>chr1:9385246-9385565
>chr1:9385922-9386040
>chr1:9386737-9387057
>chr1:9387214-9387267
>chr1:9387791-9388189
>chr1:9389065-9389948
>chr1:9390103-9390506
>chr1:9390585-9390961
>chr1:9391087-9391739
>chr1:9391783-9392046
>chr1:9393159-9393216
>chr1:9393267-9393644
>chr1:9395165-9395393
>chr1:9395961-9396792
>chr1:9397175-9397621
>chr1:9398308-9398596
>chr1:9398774-9399420
>chr1:9399493-9399579
>chr1:9401284-9401618
>chr1:9401646-9401686
>chr1:9402531-9402845
>chr1:9403137-9403802
>chr1:9405688-9406033
>chr1:9406794-9407224
>chr1:9407524-9408314
>chr1:9408590-9408915
>chr1:9409028-9409336
>chr1:9409416-9409647
>chr1:9409776-9409906
>chr1:9410005-9410435
>chr1:9410612-9410639
>chr1:9411313-9412510
>chr1:9414196-9414285
>chr1:9414370-9415295
>chr1:9415411-9415778
>chr1:9415938-9416336
>chr1:9417097-9417198
>chr1:9418486-9418807
>chr1:9419241-9419509
>chr1:9420016-9420346
>chr1:9420555-9420904
>chr1:9421708-9421795
>chr1:9423701-9424059
>chr1:9424532-9424583
>chr1:9424651-9424955
>chr1:9425133-9425276
>chr1:9425870-9425962
>chr1:9426914-9427269
>chr1:9427810-9427971
>chr1:9428028-9428348
>chr1:9429630-9429711
>chr1:9430014-9430049
>chr1:9430749-9431400
>chr1:9431682-9432657
>chr1:9432931-9433228
>chr1:9433931-9434404
>chr1:9436556-9437267
>chr1:9437350-9437536
>chr1:9437627-9437851
>chr1:9438008-9438042
>chr1:9440000-9440793
>chr1:9442051-9442402
>chr1:9443138-9443253
>chr1:9443525-9443956
>chr1:9444658-9444691
>chr1:9444817-9444891
>chr1:9444958-9445011
>chr1:9445263-9445614
>chr1:9445883-9446216
>chr1:9446463-9446506
>chr1:9446970-9447287
>chr1:9447440-9447784
>chr1:9448000-9448319
>chr1:9448601-9448662
>chr1:9450601-9450676
>chr1:9450744-9451521
>chr1:9452077-9452390
>chr1:9452928-9453253
>chr1:9453397-9453736
>chr1:9454160-9454199
>chr1:9454838-9454982
>chr1:9455129-9455298
>chr1:9457513-9459161
>chr1:9459360-9459611
>chr1:9459889-9460040
>chr1:9460602-9460910
>chr1:9461114-9461746
>chr1:9461827-9462172
>chr1:9462258-9464670
>chr1:9464757-9465637
>chr1:9466299-9466637
>chr1:9468690-9470635
>chr1:9470917-9471257
>chr1:9471299-9471493
>chr1:9472804-9472837
>chr1:9473078-9473135
>chr1:9473576-9473608
>chr1:9473785-9474043
>chr1:9474157-9474198
>chr1:9474327-9474641
>chr1:9474794-9475133
>chr1:9475529-9475568
>chr1:9475963-9476892
>chr1:9477591-9478372
>chr1:9478734-9479422
>chr1:9479708-9480028
>chr1:9480431-9481060
>chr1:9481829-9482156
>chr1:9482318-9482492
>chr1:9483827-9484970
>chr1:9485380-9485441
>chr1:9485784-9486102
>chr1:9487207-9487560
>chr1:9487597-9488388
>chr1:9488795-9489142
>chr1:9489471-9490533
>chr1:9490868-9491081
>chr1:9491439-9491800
>chr1:9492020-9492162
>chr1:9492510-9492676
>chr1:9492755-9493096
>chr1:9493186-9493538
>chr1:9493788-9494385
>chr1:9494492-9494791
>chr1:9495082-9495140
>chr1:9495852-9496766
>chr1:9496958-9497270
>chr1:9497340-9500123
>chr1:9500254-9500827
>chr1:9501750-9502382
>chr1:9502426-9503070
>chr1:9503670-9504406
>chr1:9504489-9504519
>chr1:9504848-9505178
>chr1:9505620-9505819
>chr1:9505860-9506293
>chr1:9506698-9507014
>chr1:9507230-9507540
>chr1:9507817-9510098
>chr1:9510487-9510948
>chr1:9511128-9511566
>chr1:9511762-9514148
>chr1:9514329-9514408
>chr1:9514563-9514926
>chr1:9515160-9516229
>chr1:9516341-9516528
>chr1:9516759-9517123
>chr1:9517321-9517744
>chr1:9517940-9518254
>chr1:9518961-9519283
>chr1:9519341-9519680
>chr1:9519817-9520265
>chr1:9520699-9520769
>chr1:9520915-9521449
>chr1:9521671-9524854
>chr1:9524942-9525397
>chr1:9525497-9526680
>chr1:9526983-9527995
>chr1:9528053-9528299
>chr1:9528478-9528760
>chr1:9528852-9528953
>chr1:9529409-9529581
>chr1:9529887-9530159
>chr1:9530519-9531179
>chr1:9531485-9532750
>chr1:9533521-9534624
>chr1:9534762-9536267
>chr1:9536408-9536782
>chr1:9536897-9537843
>chr1:9538714-9539022
>chr1:9540954-9541593
>chr1:9541790-9542100
>chr1:9542803-9543475
>chr1:9543766-9544154
>chr1:9544294-9544568
>chr1:9545147-9545981
>chr1:9546172-9546489
>chr1:9547169-9547460
>chr1:9547618-9548184
>chr1:9548263-9548619
>chr1:9549627-9550225
>chr1:9550629-9551010
>chr1:9551073-9551409
>chr1:9552212-9552539
>chr1:9552901-9553534
>chr1:9554153-9554803
>chr1:9555107-9555425
>chr1:9555667-9555982
>chr1:9556380-9556506
>chr1:9556662-9556748
>chr1:9556921-9557261
>chr1:9557386-9557605
>chr1:9557816-9557995
>chr1:9559749-9559808
>chr1:9559909-9560575
>chr1:9560943-9561273
>chr1:9561960-9562457
>chr1:9562541-9563299
>chr1:9563676-9563962
>chr1:9564338-9565917
>chr1:9566072-9566348
>chr1:9566559-9567058
>chr1:9568153-9568478
>chr1:9568563-9569263
>chr1:9570661-9571019
>chr1:9571288-9571578
>chr1:9571623-9571942
>chr1:9572326-9572637
>chr1:9572777-9572937
>chr1:9573938-9574410
>chr1:9574654-9574829
>chr1:9574925-9575222
>chr1:9575333-9575636
>chr1:9576889-9577001
>chr1:9577182-9577515
>chr1:9577916-9578222
>chr1:9578466-9578555
>chr1:9578615-9578776
>chr1:9579171-9579488
>chr1:9579561-9579655
>chr1:9580573-9580900
>chr1:9581467-9581752
>chr1:9581901-9582239
>chr1:9582935-9583248
>chr1:9583733-9584016
>chr1:9584392-9584995
>chr1:9585299-9586418
>chr1:9587161-9588262
>chr1:9588785-9588895
>chr1:9589071-9589191
>chr1:9589895-9589967
>chr1:9591244-9591287
>chr1:9594317-9594448
>chr1:9595533-9595647
>chr1:9595700-9595834
>chr1:9596348-9596423
>chr1:9596458-9596489
>chr1:9598734-9599905
>chr1:9600558-9600602
>chr1:9600628-9600873
>chr1:9602379-9602433
>chr1:9602753-9602806
>chr1:9604971-9605047
>chr1:9605261-9605407
>chr1:9607963-9608248
>chr1:9608585-9608631
>chr1:9609570-9609668
>chr1:9610521-9610566
>chr1:9611158-9611505
>chr1:9612181-9612220
>chr1:9613343-9613415
>chr1:9613606-9613734
>chr1:9615959-9616899
>chr1:9617158-9617611
>chr1:9618303-9618882
>chr1:9619465-9620231
>chr1:9620315-9620986
>chr1:9621069-9621932
>chr1:9622048-9622554
>chr1:9622808-9623121
>chr1:9623271-9623590
>chr1:9623917-9624332
>chr1:9624523-9624571
>chr1:9624642-9624974
>chr1:9625011-9625784
>chr1:9626140-9626183
>chr1:9626616-9626926
>chr1:9627961-9628324
>chr1:9628742-9628821
>chr1:9629415-9629482
>chr1:9629557-9629636
>chr1:9630424-9630559
>chr1:9630753-9630929
>chr1:9631366-9631692
>chr1:9631953-9632465
>chr1:9632854-9633160
>chr1:9633333-9633609
>chr1:9633965-9634600
>chr1:9634872-9635274
>chr1:9636211-9636493
>chr1:9636872-9637753
>chr1:9637823-9638150
>chr1:9638445-9639055
>chr1:9639711-9640098
>chr1:9640228-9640677
>chr1:9642075-9642736
>chr1:9642776-9643522
>chr1:9643628-9643794
>chr1:9644236-9644562
>chr1:9644993-9645312
>chr1:9645433-9646079
>chr1:9646187-9646230
>chr1:9646666-9647777
>chr1:9648110-9648258
>chr1:9648811-9649169
>chr1:9649249-9649649
>chr1:9650136-9650699
>chr1:9650838-9651153
>chr1:9653349-9653425
>chr1:9653923-9654071
>chr1:9654763-9655091
>chr1:9655407-9655476
>chr1:9655663-9655998
>chr1:9656219-9656303
>chr1:9656403-9657276
>chr1:9658093-9658445
>chr1:9658546-9658881
>chr1:9659097-9659427
>chr1:9659448-9660216
>chr1:9660250-9660448
>chr1:9660909-9662303
>chr1:9662674-9662990
>chr1:9663547-9664356
>chr1:9664917-9665204
>chr1:9665389-9665447
>chr1:9665743-9668052
>chr1:9668256-9668639
>chr1:9668889-9668946
>chr1:9669147-9669613
>chr1:9669866-9670176
>chr1:9670735-9671476
>chr1:9671634-9671749
>chr1:9672422-9672730
>chr1:9672936-9672984
>chr1:9673082-9673705
>chr1:9674391-9675523
>chr1:9675578-9676370
>chr1:9677359-9677675
>chr1:9677723-9678480
>chr1:9679059-9679371
>chr1:9679670-9680635
>chr1:9681000-9681706
>chr1:9681988-9682841
>chr1:9683070-9683483
>chr1:9684222-9684893
>chr1:9685256-9685839
>chr1:9686257-9686656
>chr1:9687521-9687642
>chr1:9688571-9688842
>chr1:9689434-9689624
>chr1:9692420-9692786
>chr1:9693193-9693521
>chr1:9693638-9693715
>chr1:9694248-9694548
>chr1:9694686-9695043
>chr1:9695552-9697527
>chr1:9697569-9698467
>chr1:9698902-9699016
>chr1:9699075-9699208
>chr1:9699429-9699464
>chr1:9699570-9699925
>chr1:9700082-9700265
>chr1:9700978-9701026
>chr1:9701387-9701707
>chr1:9701972-9702282
>chr1:9702489-9702823
>chr1:9702978-9703015
>chr1:9703881-9703965
>chr1:9704487-9704819
>chr1:9705104-9705830
>chr1:9705954-9706517
>chr1:9706563-9707141
>chr1:9707344-9707693
>chr1:9707787-9708096
>chr1:9708161-9708482
>chr1:9708532-9708876
>chr1:9709023-9710015
>chr1:9710648-9711399
>chr1:9711579-9711814
>chr1:9711893-9712073
>chr1:9712263-9713420
>chr1:9713613-9713791
>chr1:9713829-9714154
>chr1:9714283-9714332
>chr1:9714860-9715201
>chr1:9715778-9715857
>chr1:9717249-9717372
>chr1:9717511-9717573
>chr1:9717910-9718000
>chr1:9718626-9718662
>chr1:9719313-9719767
>chr1:9720651-9720698
>chr1:9721852-9721900
>chr1:9723847-9723901
>chr1:9724078-9724315
>chr1:9724435-9724512
>chr1:9724699-9724804
>chr1:9725276-9726537
>chr1:9727802-9728112
>chr1:9729415-9729463
>chr1:9729840-9729917
>chr1:9730074-9730125
>chr1:9730570-9730604
>chr1:9730640-9730688
>chr1:9732034-9732356
>chr1:9732901-9733050
>chr1:9734285-9734600
>chr1:9736785-9737085
>chr1:9738622-9738949
>chr1:9739557-9740480
>chr1:9741622-9741925
>chr1:9742709-9742930
>chr1:9743281-9743463
>chr1:9743546-9743846
>chr1:9744759-9745056
>chr1:9745141-9745269
>chr1:9745372-9745679
>chr1:9745722-9746088
>chr1:9746189-9746264
>chr1:9746290-9746310
>chr1:9746432-9746799
>chr1:9746891-9747241
>chr1:9747489-9748073
>chr1:9748419-9748799
>chr1:9748909-9749238
>chr1:9750444-9750707
>chr1:9750763-9751131
>chr1:9752606-9752917
>chr1:9753025-9753347
>chr1:9753468-9754112
>chr1:9754245-9754889
>chr1:9756778-9757081
>chr1:9757211-9757606
>chr1:9757938-9758644
>chr1:9758925-9759071
>chr1:9759269-9759644
>chr1:9760064-9760129
>chr1:9760534-9760676
>chr1:9760710-9760827
>chr1:9761112-9761570
>chr1:9762161-9762880
>chr1:9762956-9763267
>chr1:9763941-9764709
>chr1:9765067-9765899
>chr1:9766351-9766689
>chr1:9767242-9767564
>chr1:9767809-9767895
>chr1:9768020-9768106
>chr1:9768524-9769192
>chr1:9769295-9769433
>chr1:9769601-9770113
>chr1:9770703-9771035
>chr1:9771227-9771612
>chr1:9771979-9772475
>chr1:9773725-9774240
>chr1:9774282-9774578
>chr1:9774705-9774903
>chr1:9774956-9775311
>chr1:9775961-9776479
>chr1:9776760-9777645
>chr1:9778067-9778327
>chr1:9778728-9779062
>chr1:9779248-9779725
>chr1:9779837-9780184
>chr1:9780900-9781044
>chr1:9781435-9781746
>chr1:9782721-9783019
>chr1:9783290-9784484
>chr1:9784981-9785373
>chr1:9785860-9786182
>chr1:9786349-9786677
>chr1:9787020-9787094
>chr1:9787397-9788935
>chr1:9789085-9789130
>chr1:9789256-9789366
>chr1:9789668-9790064
>chr1:9790506-9790625
>chr1:9790813-9791169
>chr1:9791284-9792234
>chr1:9793011-9793320
>chr1:9794320-9794611
>chr1:9795134-9795482
>chr1:9795611-9795958
>chr1:9795976-9796308
>chr1:9796388-9796708
>chr1:9797202-9797673
>chr1:9797857-9798730
>chr1:9798896-9799297
>chr1:9799327-9802093
>chr1:9802810-9803126
>chr1:9803500-9803868
>chr1:9804077-9804387
>chr1:9804551-9805152
>chr1:9805483-9806335
>chr1:9806518-9806908
>chr1:9808205-9808267
>chr1:9809479-9810836
>chr1:9811854-9812162
>chr1:9812555-9813567
>chr1:9813792-9814391
>chr1:9814438-9814938
>chr1:9815624-9816542
>chr1:9816551-9816950
>chr1:9817078-9817196
>chr1:9817318-9817646
>chr1:9817991-9818629
>chr1:9818726-9819099
>chr1:9819421-9819465
>chr1:9820047-9820166
>chr1:9820228-9820613
>chr1:9821141-9821435
>chr1:9823999-9824127
>chr1:9824920-9824977
>chr1:9825400-9825456
>chr1:9827138-9827494
>chr1:9828248-9829180
>chr1:9829499-9829614
>chr1:9829790-9830222
>chr1:9830400-9830899
>chr1:9831629-9832007
>chr1:9832086-9833103
>chr1:9833315-9833609
>chr1:9833950-9834377
>chr1:9834741-9835196
>chr1:9837205-9839058
>chr1:9839501-9839865
>chr1:9839981-9840062
>chr1:9840768-9841120
>chr1:9841744-9841789
>chr1:9842604-9842700
>chr1:9843311-9843386
>chr1:9843709-9843752
>chr1:9844447-9844562
>chr1:9844885-9844942
>chr1:9845593-9845840
>chr1:9848572-9848744
>chr1:9850574-9850638
>chr1:9850988-9851128
>chr1:9851339-9851677
>chr1:9853866-9854395
>chr1:9854564-9855155
>chr1:9855265-9857995
>chr1:9858711-9858829
>chr1:9859072-9859156
>chr1:9860173-9860238
>chr1:9860291-9860701
>chr1:9862260-9862384
>chr1:9864347-9864632
>chr1:9864933-9865269
>chr1:9865311-9865664
>chr1:9866407-9866677
>chr1:9868044-9868136
>chr1:9868617-9868938
>chr1:9868983-9869309
>chr1:9869359-9869698
>chr1:9871898-9871973
>chr1:9872812-9872865
>chr1:9873733-9874005
>chr1:9874265-9874554
>chr1:9876305-9876655
>chr1:9878911-9879208
>chr1:9879941-9880758
>chr1:9880985-9881647
>chr1:9882106-9882222
>chr1:9882628-9882689
>chr1:9882725-9882763
>chr1:9883404-9883491
>chr1:9883983-9884114
>chr1:9884227-9884355
>chr1:9884824-9884881
>chr1:9885343-9886006
>chr1:9886321-9886393
>chr1:9887222-9887314
>chr1:9887402-9887731
>chr1:9887807-9888574
>chr1:9889298-9889344
>chr1:9891657-9892615
>chr1:9894301-9895930
>chr1:9896410-9898537
>chr1:9898625-9900385
>chr1:9901255-9901334
>chr1:9902760-9903066
>chr1:9903125-9903206
>chr1:9905420-9905801
>chr1:9905852-9906184
>chr1:9906257-9906569
>chr1:9907142-9907478
>chr1:9907917-9908021
>chr1:9908071-9908872
>chr1:9910032-9910068
>chr1:9910382-9910433
>chr1:9911397-9912060
>chr1:9912971-9913650
>chr1:9913734-9914330
>chr1:9915350-9916360
>chr1:9916793-9916915
>chr1:9917277-9917819
>chr1:9918748-9918887
>chr1:9919070-9919395
>chr1:9919554-9920336
>chr1:9920748-9921071
>chr1:9921192-9922097
>chr1:9922564-9922608
>chr1:9923203-9924712
>chr1:9925028-9925348
>chr1:9925593-9926184
>chr1:9927308-9927605
>chr1:9927666-9929193
>chr1:9929899-9929943
>chr1:9930691-9931643
>chr1:9932050-9932698
>chr1:9932963-9933315
>chr1:9933475-9933546
>chr1:9933614-9934256
>chr1:9935046-9935459
>chr1:9935851-9936160
>chr1:9936676-9937898
>chr1:9938175-9938685
>chr1:9939079-9939655
>chr1:9939831-9940647
>chr1:9941137-9941802
>chr1:9941915-9942224
>chr1:9943970-9944405
>chr1:9944545-9944649
>chr1:9944942-9945328
>chr1:9945377-9946060
>chr1:9946677-9946781
>chr1:9946826-9947009
>chr1:9947181-9947318
>chr1:9947375-9947428
>chr1:9947524-9947599
>chr1:9947902-9947953
>chr1:9948265-9948581
>chr1:9948636-9949300
>chr1:9949382-9949760
>chr1:9950077-9950392
>chr1:9950740-9951113
>chr1:9951454-9951781
>chr1:9952026-9952333
>chr1:9952518-9952882
>chr1:9952986-9954522
>chr1:9954608-9955639
>chr1:9956157-9957612
>chr1:9958272-9958742
>chr1:9958848-9958918
>chr1:9959082-9959709
>chr1:9960105-9960510
>chr1:9960556-9960655
>chr1:9961772-9962070
>chr1:9962197-9962493
>chr1:9962594-9962986
>chr1:9963413-9963769
>chr1:9963874-9964565
>chr1:9964661-9964938
>chr1:9965029-9966707
>chr1:9966891-9967268
>chr1:9967681-9967727
>chr1:9967760-9968969
>chr1:9969478-9969784
>chr1:9970395-9970732
>chr1:9971315-9971994
>chr1:9972199-9972511
>chr1:9972673-9972980
>chr1:9973086-9974132
>chr1:9974239-9974829
>chr1:9974949-9975072
>chr1:9975195-9975519
>chr1:9975708-9975761
>chr1:9975957-9976310
>chr1:9976602-9977399
>chr1:9977581-9977885
>chr1:9978066-9978436
>chr1:9978954-9979049
>chr1:9979191-9979838
>chr1:9979911-9980235
>chr1:9980351-9980958
>chr1:9981240-9981700
>chr1:9981857-9982165
>chr1:9982793-9983682
>chr1:9984047-9984353
>chr1:9984597-9984678
>chr1:9985258-9985316
>chr1:9985629-9985947
>chr1:9986433-9987831
>chr1:9987909-9987956
>chr1:9987987-9988293
>chr1:9988433-9990029
>chr1:9991173-9991471
>chr1:9991576-9991757
>chr1:9991871-9992387
>chr1:9992625-9992939
>chr1:9993188-9993506
>chr1:9993923-9994010
>chr1:9994078-9995045
>chr1:9995107-9996386
>chr1:9998051-9999620
>chr1:9999787-10000566
>chr1:10000731-10001038
>chr1:10001290-10001567
>chr1:10001786-10002130
>chr1:10002483-10002808
>chr1:10002950-10003663
>chr1:10003736-10004658
>chr1:10004789-10005014
>chr1:10005149-10005918
>chr1:10006223-10006793
>chr1:10006928-10007364
>chr1:10007779-10008077
>chr1:10008313-10008796
>chr1:10008989-10009031
>chr1:10009128-10009379
>chr1:10009507-10010009
>chr1:10010100-10011019
>chr1:10011108-10011231
>chr1:10011787-10012412
>chr1:10012504-10012975
>chr1:10013078-10014015
>chr1:10014057-10014216
>chr1:10014331-10014782
>chr1:10014904-10014934
>chr1:10015082-10015728
>chr1:10016174-10016581
>chr1:10016647-10017607
>chr1:10017757-10017825
>chr1:10017900-10018316
>chr1:10018396-10019011
>chr1:10019074-10019599
>chr1:10019810-10019918
>chr1:10020007-10020420
>chr1:10020673-10020821
>chr1:10020942-10021481
>chr1:10021577-10021864
>chr1:10022007-10022689
>chr1:10022877-10024461
>chr1:10024610-10024657
>chr1:10024918-10025158
>chr1:10025554-10026954
>chr1:10027397-10031519
>chr1:10031850-10032195
>chr1:10034980-10035326
>chr1:10035386-10036049
>chr1:10036474-10036611
>chr1:10037016-10037326
>chr1:10037564-10037861
>chr1:10037976-10038322
>chr1:10038806-10039096
>chr1:10039425-10039797
>chr1:10040122-10040529
>chr1:10040569-10040926
>chr1:10041156-10041240
>chr1:10041318-10041643
>chr1:10041688-10042113
>chr1:10042362-10042685
>chr1:10042991-10043318
>chr1:10043415-10043715
>chr1:10044023-10045048
>chr1:10045112-10045263
>chr1:10047477-10047792
>chr1:10047858-10048146
>chr1:10049157-10049231
>chr1:10049474-10049924
>chr1:10050079-10050379
>chr1:10050622-10050867
>chr1:10050986-10051159
>chr1:10051216-10051272
>chr1:10052056-10052410
>chr1:10052593-10052656
>chr1:10052845-10055090
>chr1:10055259-10055557
>chr1:10055629-10055974
>chr1:10056356-10056442
>chr1:10056843-10057160
>chr1:10057401-10057771
>chr1:10058577-10058635
>chr1:10058956-10059258
>chr1:10060146-10060258
>chr1:10060309-10060545
>chr1:10060782-10061038
>chr1:10061253-10061561
>chr1:10061896-10062593
>chr1:10062667-10063300
>chr1:10063612-10063981
>chr1:10064754-10065068
>chr1:10065140-10065300
>chr1:10065913-10066438
>chr1:10066576-10066926
>chr1:10067670-10068704
>chr1:10069269-10069364
>chr1:10069527-10069794
>chr1:10069989-10070292
>chr1:10070872-10071606
>chr1:10071670-10071817
>chr1:10073373-10073755
>chr1:10073900-10074135
>chr1:10075086-10075273
>chr1:10075763-10076084
>chr1:10076229-10076549
>chr1:10076704-10077357
>chr1:10077696-10077826
>chr1:10078006-10078338
>chr1:10078856-10079102
>chr1:10079166-10079596
>chr1:10080132-10082065
>chr1:10082213-10082538
>chr1:10082628-10083204
>chr1:10084655-10085008
>chr1:10085775-10086414
>chr1:10086686-10086976
>chr1:10088352-10089308
>chr1:10089393-10089434
>chr1:10089629-10090020
>chr1:10090144-10090426
>chr1:10090563-10090721
>chr1:10091435-10092038
>chr1:10092103-10092864
>chr1:10093079-10093154
>chr1:10093659-10094002
>chr1:10094363-10095077
>chr1:10095748-10096072
>chr1:10096451-10097044
>chr1:10097499-10098217
>chr1:10098896-10099261
>chr1:10099944-10100969
>chr1:10101486-10101812
>chr1:10102161-10102222
>chr1:10102357-10102730
>chr1:10103347-10104062
>chr1:10105268-10105359
>chr1:10106148-10106186
>chr1:10107275-10107351
>chr1:10107547-10107884
>chr1:10107924-10107964
>chr1:10109642-10110004
>chr1:10110396-10110553
>chr1:10110647-10110702
>chr1:10110873-10111195
>chr1:10111668-10111983
>chr1:10112347-10112668
>chr1:10113005-10113428
>chr1:10113782-10114092
>chr1:10114529-10114899
>chr1:10115182-10115573
>chr1:10115659-10115930
>chr1:10116166-10116519
>chr1:10117753-10117800
>chr1:10118164-10118217
>chr1:10118317-10119282
>chr1:10120215-10120897
>chr1:10121078-10121727
>chr1:10123117-10123456
>chr1:10123756-10124500
>chr1:10124839-10125156
>chr1:10125978-10126405
>chr1:10126871-10127001
>chr1:10127185-10127300
>chr1:10129630-10129956
>chr1:10130080-10130424
>chr1:10131188-10131514
>chr1:10131599-10132155
>chr1:10132764-10132804
>chr1:10133321-10133366
>chr1:10133604-10134130
>chr1:10134207-10134581
>chr1:10134692-10134964
>chr1:10135319-10135816
>chr1:10136188-10136488
>chr1:10136597-10137015
>chr1:10137897-10138564
>chr1:10138934-10139414
>chr1:10139579-10139717
>chr1:10139737-10140045
>chr1:10140162-10140368
>chr1:10140528-10140576
>chr1:10141187-10141296
>chr1:10141412-10141579
>chr1:10142334-10142822
>chr1:10142849-10143531
>chr1:10144452-10144789
>chr1:10145310-10145672
>chr1:10146165-10146481
>chr1:10147205-10147561
>chr1:10147916-10148241
>chr1:10148334-10148995
>chr1:10149868-10149969
>chr1:10150126-10150235
>chr1:10150570-10151192
>chr1:10151945-10152311
>chr1:10152485-10152832
>chr1:10153246-10154373
>chr1:10154536-10154890
>chr1:10155060-10155130
>chr1:10155377-10155413
>chr1:10155733-10156065
>chr1:10156212-10156521
>chr1:10156784-10157828
>chr1:10158722-10159046
>chr1:10159384-10159714
>chr1:10160629-10160965
>chr1:10161979-10162864
>chr1:10163028-10164517
>chr1:10165668-10165725
>chr1:10166477-10167488
>chr1:10167582-10167891
>chr1:10168607-10168931
>chr1:10169727-10170029
>chr1:10171449-10171928
>chr1:10172341-10172451
>chr1:10172698-10172739
>chr1:10172857-10173062
>chr1:10173191-10173531
>chr1:10174072-10174730
>chr1:10175346-10175702
>chr1:10175987-10177697
>chr1:10177925-10177973
>chr1:10181522-10182271
>chr1:10182961-10183293
>chr1:10183427-10183762
>chr1:10184281-10184592
>chr1:10184658-10185793
>chr1:10186247-10186341
>chr1:10186853-10186951
>chr1:10187294-10188369
>chr1:10188505-10188873
>chr1:10189318-10189660
>chr1:10190175-10191569
>chr1:10191629-10192206
>chr1:10192633-10193268
>chr1:10193662-10193967
>chr1:10194426-10194576
>chr1:10194762-10195116
>chr1:10195219-10196218
>chr1:10196382-10196687
>chr1:10197429-10198029
>chr1:10198138-10198318
>chr1:10198412-10200227
>chr1:10200945-10201162
>chr1:10201782-10202084
>chr1:10202151-10202478
>chr1:10202524-10202853
>chr1:10203185-10203801
>chr1:10203981-10204091
>chr1:10204631-10205128
>chr1:10205190-10206502
>chr1:10206557-10206798
>chr1:10206940-10207978
>chr1:10208139-10208288
>chr1:10208332-10208656
>chr1:10208897-10209234
>chr1:10211243-10211283
>chr1:10212578-10212960
>chr1:10213373-10213418
>chr1:10213850-10214114
>chr1:10214274-10214878
>chr1:10215104-10215857
>chr1:10216945-10217707
>chr1:10218402-10218746
>chr1:10219175-10220984
>chr1:10221062-10221442
>chr1:10221804-10222048
>chr1:10222964-10223292
>chr1:10223524-10223888
>chr1:10223894-10223937
>chr1:10223954-10224080
>chr1:10224109-10224761
>chr1:10224859-10225494
>chr1:10226510-10227345
>chr1:10227600-10228217
>chr1:10229196-10229435
>chr1:10229566-10230142
>chr1:10230418-10230737
>chr1:10230808-10231255
>chr1:10231390-10231692
>chr1:10231907-10231946
>chr1:10231969-10232111
>chr1:10233307-10233486
>chr1:10233644-10234000
>chr1:10234193-10235897
>chr1:10235983-10236345
>chr1:10237726-10238804
>chr1:10238909-10239142
>chr1:10239284-10239536
>chr1:10239578-10240514
>chr1:10240646-10240883
>chr1:10241034-10241413
>chr1:10242283-10242848
>chr1:10243125-10243428
>chr1:10244288-10244917
>chr1:10246436-10247162
>chr1:10247646-10247721
>chr1:10247764-10248061
>chr1:10248177-10248505
>chr1:10249616-10250108
>chr1:10250322-10250813
>chr1:10250880-10251191
>chr1:10251443-10251747
>chr1:10252029-10253051
>chr1:10253353-10253654
>chr1:10254588-10255251
>chr1:10255301-10255613
>chr1:10255667-10255701
>chr1:10255875-10256119
>chr1:10256506-10256560
>chr1:10256680-10257016
>chr1:10257103-10257253
>chr1:10257316-10257497
>chr1:10257643-10257986
>chr1:10258288-10258333
>chr1:10259232-10259858
>chr1:10259903-10261719
>chr1:10262161-10262427
>chr1:10262620-10262708
>chr1:10263015-10263368
>chr1:10264641-10265922
>chr1:10266933-10267378
>chr1:10268812-10269025
>chr1:10269149-10269850
>chr1:10270277-10271012
>chr1:10271150-10271318
>chr1:10271619-10271762
>chr1:10273243-10273429
>chr1:10273950-10274240
>chr1:10274864-10275047
>chr1:10275415-10275458
>chr1:10275879-10276228
>chr1:10276790-10277629
>chr1:10278247-10278317
>chr1:10278457-10278516
>chr1:10279675-10280008
>chr1:10280204-10280545
>chr1:10282257-10282342
>chr1:10282916-10283244
>chr1:10284084-10284886
>chr1:10286045-10286345
>chr1:10287241-10287435
>chr1:10288185-10288235
>chr1:10288643-10288732
>chr1:10289598-10289915
>chr1:10290088-10290283
>chr1:10290469-10290879
>chr1:10291420-10291787
>chr1:10293391-10293752
>chr1:10294583-10294899
>chr1:10298811-10299146
>chr1:10299912-10300305
>chr1:10301057-10301185
>chr1:10301326-10301728
>chr1:10302996-10303144
>chr1:10306431-10306554
>chr1:10306701-10306796
>chr1:10307290-10307693
>chr1:10310176-10310346
>chr1:10311207-10311561
>chr1:10311827-10311954
>chr1:10312879-10312942
>chr1:10313035-10313370
>chr1:10313542-10314207
>chr1:10314356-10314725
>chr1:10315151-10315480
>chr1:10315767-10316251
>chr1:10316442-10317099
>chr1:10317187-10317249
>chr1:10317445-10317869
>chr1:10318430-10318733
>chr1:10319049-10319403
>chr1:10319855-10319945
>chr1:10320101-10320145
>chr1:10320692-10321019
>chr1:10321100-10321406
>chr1:10322006-10322092
>chr1:10322800-10322841
>chr1:10322898-10323148
>chr1:10323382-10323609
>chr1:10327054-10327520
>chr1:10327921-10328219
>chr1:10329444-10329730
>chr1:10330718-10330807
>chr1:10330972-10331125
>chr1:10332029-10332370
>chr1:10332500-10334175
>chr1:10334927-10335554
>chr1:10335615-10335652
>chr1:10335711-10335849
>chr1:10336036-10336078
>chr1:10336149-10336452
>chr1:10339305-10339351
>chr1:10340558-10340834
>chr1:10341172-10341227
>chr1:10341678-10341979
>chr1:10343468-10343821
>chr1:10344903-10345156
>chr1:10345672-10345782
>chr1:10346084-10346221
>chr1:10346342-10346670
>chr1:10346793-10347022
>chr1:10348030-10348076
>chr1:10348765-10348942
>chr1:10349141-10349459
>chr1:10349826-10349871
>chr1:10350005-10350595
>chr1:10350709-10351095
>chr1:10351147-10351221
>chr1:10351488-10351524
>chr1:10351680-10352311
>chr1:10353717-10353794
>chr1:10354395-10354501
>chr1:10354595-10354682
>chr1:10355269-10355339
>chr1:10355553-10355732
>chr1:10356082-10356399
>chr1:10356516-10357283
>chr1:10357450-10358053
>chr1:10358561-10358704
>chr1:10359750-10360079
>chr1:10360376-10360713
>chr1:10362122-10362549
>chr1:10362695-10363090
>chr1:10363401-10363767
>chr1:10363998-10364054
>chr1:10364130-10364588
>chr1:10364718-10365031
>chr1:10365204-10365239
>chr1:10365809-10366280
>chr1:10366655-10366987
>chr1:10367072-10368034
>chr1:10369339-10370694
>chr1:10370784-10371005
>chr1:10371659-10371955
>chr1:10372212-10373540
>chr1:10373896-10373974
>chr1:10375377-10376106
>chr1:10376810-10376892
>chr1:10377648-10377957
>chr1:10379704-10379866
>chr1:10380421-10380748
>chr1:10381909-10382756
>chr1:10383369-10383462
>chr1:10383741-10384297
>chr1:10384820-10385165
>chr1:10385249-10385326
>chr1:10385976-10386258
>chr1:10386539-10386855
>chr1:10387057-10387564
>chr1:10388842-10389368
>chr1:10389602-10390483
>chr1:10390517-10390811
>chr1:10391071-10391706
>chr1:10391885-10392510
>chr1:10392557-10393312
>chr1:10393384-10393789
>chr1:10393932-10394550
>chr1:10394763-10395069
>chr1:10395189-10396959
>chr1:10396989-10398261
>chr1:10400804-10401226
>chr1:10401729-10402071
>chr1:10402248-10402377
>chr1:10402462-10402974
>chr1:10403303-10403621
>chr1:10404534-10404805
>chr1:10404919-10405441
>chr1:10405478-10406174
>chr1:10406273-10406412
>chr1:10406991-10407485
>chr1:10407670-10407981
>chr1:10408657-10408914
>chr1:10409459-10409960
>chr1:10410161-10410459
>chr1:10410839-10410879
>chr1:10413598-10414059
>chr1:10414107-10414150
>chr1:10414363-10414692
>chr1:10414799-10415099
>chr1:10416093-10416299
>chr1:10416518-10416971
>chr1:10417702-10418014
>chr1:10418167-10418428
>chr1:10418487-10418818
>chr1:10418977-10419322
>chr1:10420840-10421307
>chr1:10421656-10421725
>chr1:10421765-10422455
>chr1:10422634-10423053
>chr1:10423469-10423766
>chr1:10423946-10424103
>chr1:10424875-10424914
>chr1:10424981-10427903
>chr1:10428272-10428474
>chr1:10428517-10428823
>chr1:10429179-10429220
>chr1:10429496-10429881
>chr1:10431564-10431868
>chr1:10432075-10432392
>chr1:10432611-10432670
>chr1:10432751-10432845
>chr1:10435668-10435921
>chr1:10435977-10436754
>chr1:10437116-10438454
>chr1:10439461-10439766
>chr1:10441009-10442102
>chr1:10442774-10442834
>chr1:10442881-10444383
>chr1:10445113-10447034
>chr1:10447324-10448023
>chr1:10448630-10449476
>chr1:10452213-10452678
>chr1:10453014-10453653
>chr1:10454161-10454476
>chr1:10454534-10454768
>chr1:10454884-10456143
>chr1:10457140-10457727
>chr1:10457907-10458021
>chr1:10458525-10459160
>chr1:10459747-10460828
>chr1:10460902-10461213
>chr1:10461855-10462435
>chr1:10463649-10463972
>chr1:10464067-10464775
>chr1:10464993-10466523
>chr1:10466668-10466991
>chr1:10467491-10467816
>chr1:10468315-10468360
>chr1:10468456-10468678
>chr1:10468721-10469096
>chr1:10469540-10470278
>chr1:10470409-10471087
>chr1:10473213-10473697
>chr1:10473845-10474089
>chr1:10474421-10474735
>chr1:10476483-10476794
>chr1:10477069-10477358
>chr1:10477843-10478236
>chr1:10478587-10479457
>chr1:10479846-10480044
>chr1:10480201-10481741
>chr1:10481849-10482738
>chr1:10483134-10483628
>chr1:10483908-10484668
>chr1:10485006-10485084
>chr1:10485206-10485613
>chr1:10485645-10486195
>chr1:10486391-10486620
>chr1:10486672-10487014
>chr1:10487315-10488862
>chr1:10488914-10489441
>chr1:10490012-10490046
>chr1:10490099-10490143
>chr1:10490706-10491004
>chr1:10491045-10491172
>chr1:10491381-10492004
>chr1:10492463-10492606
>chr1:10492716-10492806
>chr1:10493427-10493701
>chr1:10497965-10498342
>chr1:10499442-10499759
>chr1:10500117-10500424
>chr1:10500596-10500877
>chr1:10501284-10501915
>chr1:10502153-10502200
>chr1:10502815-10503354
>chr1:10503714-10504077
>chr1:10504697-10505093
>chr1:10505184-10505965
>chr1:10506259-10506652
>chr1:10508192-10508496
>chr1:10508902-10509311
>chr1:10509516-10509590
>chr1:10509692-10509750
>chr1:10511214-10511359
>chr1:10511959-10512262
>chr1:10512676-10513034
>chr1:10514075-10514211
>chr1:10517597-10517677
>chr1:10519797-10520488
>chr1:10520986-10521280
>chr1:10524673-10525016
>chr1:10525618-10526487
>chr1:10526607-10526839
>chr1:10526926-10527559
>chr1:10527684-10527981
>chr1:10530225-10530276
>chr1:10533466-10533510
>chr1:10534352-10534512
>chr1:10538058-10538144
>chr1:10538993-10539043
>chr1:10542150-10542210
>chr1:10542423-10542836
>chr1:10543135-10543437
>chr1:10543589-10543919
>chr1:10544210-10544339
>chr1:10544507-10545280
>chr1:10545349-10545454
>chr1:10545679-10546122
>chr1:10546277-10546913
>chr1:10547483-10547758
>chr1:10547925-10548250
>chr1:10549629-10550002
>chr1:10551814-10552452
>chr1:10553697-10553788
>chr1:10553999-10554324
>chr1:10554704-10554933
>chr1:10556802-10556891
>chr1:10557288-10557619
>chr1:10558142-10558385
>chr1:10558451-10558772
>chr1:10559295-10559356
>chr1:10560025-10560362
>chr1:10560420-10561126
>chr1:10561350-10561667
>chr1:10561771-10562301
>chr1:10562521-10562593
>chr1:10562885-10564069
>chr1:10564461-10565253
>chr1:10565530-10565939
>chr1:10566310-10566368
>chr1:10566508-10567012
>chr1:10567079-10567206
>chr1:10567352-10567936
>chr1:10568718-10569043
>chr1:10570216-10570688
>chr1:10570844-10571163
>chr1:10571404-10571834
>chr1:10572353-10572385
>chr1:10572486-10572889
>chr1:10572943-10573149
>chr1:10573222-10573461
>chr1:10573698-10574122
>chr1:10574862-10575135
>chr1:10576277-10576336
>chr1:10576641-10577467
>chr1:10577512-10577846
>chr1:10578638-10578781
>chr1:10578833-10578890
>chr1:10579447-10580024
>chr1:10580224-10580639
>chr1:10580786-10581056
>chr1:10581108-10581143
>chr1:10581292-10581850
>chr1:10582085-10582208
>chr1:10582718-10583040
>chr1:10583198-10583364
>chr1:10583412-10583678
>chr1:10584166-10584214
>chr1:10585332-10585455
>chr1:10585546-10585589
>chr1:10585617-10585912
>chr1:10586594-10586977
>chr1:10587086-10587119
>chr1:10587173-10587516
>chr1:10587937-10588342
>chr1:10588493-10588577
>chr1:10588755-10589116
>chr1:10589468-10589766
>chr1:10590386-10590530
>chr1:10591634-10591747
>chr1:10599767-10599838
>chr1:10600052-10601326
>chr1:10604350-10604628
>chr1:10606511-10606557
>chr1:10606839-10606962
>chr1:10607041-10607169
>chr1:10607222-10607536
>chr1:10607790-10608750
>chr1:10608913-10609495
>chr1:10609582-10610159
>chr1:10610212-10611272
>chr1:10611417-10612370
>chr1:10614377-10614454
>chr1:10616862-10616919
>chr1:10616958-10616999
>chr1:10617067-10617153
>chr1:10617442-10617721
>chr1:10618784-10618879
>chr1:10619282-10619657
>chr1:10619803-10620833
>chr1:10621335-10621658
>chr1:10622087-10622192
>chr1:10623144-10623210
>chr1:10624442-10624507
>chr1:10625025-10625124
>chr1:10625255-10625334
>chr1:10627877-10628238
>chr1:10629795-10629854
>chr1:10630050-10630231
>chr1:10631961-10632032
>chr1:10633270-10633405
>chr1:10636828-10636961
>chr1:10637383-10637449
>chr1:10638960-10639283
>chr1:10642281-10642400
>chr1:10642810-10642865
>chr1:10644100-10644200
>chr1:10645238-10645537
>chr1:10647067-10647117
>chr1:10649512-10649630
>chr1:10649986-10650035
>chr1:10651067-10651182
>chr1:10651267-10651357
>chr1:10652112-10652222
>chr1:10652525-10652605
>chr1:10653312-10653434
>chr1:10656727-10656821
>chr1:10657553-10657599
>chr1:10657777-10657841
>chr1:10657971-10658137
>chr1:10658629-10658692
>chr1:10659165-10659274
>chr1:10661392-10661435
>chr1:10661484-10661637
>chr1:10661949-10662060
>chr1:10662242-10662363
>chr1:10663245-10663378
>chr1:10663613-10663725
>chr1:10663905-10663994
>chr1:10665900-10665972
>chr1:10666783-10666857
>chr1:10667680-10667919
>chr1:10668914-10668973
>chr1:10670581-10670629
>chr1:10672197-10672263
>chr1:10673134-10673237
>chr1:10673428-10673484
>chr1:10674740-10674965
>chr1:10675637-10675718
>chr1:10675786-10675948
>chr1:10676049-10676160
>chr1:10676750-10676823
>chr1:10680030-10680096
>chr1:10680259-10680308
>chr1:10680857-10681260
>chr1:10684171-10684217
>chr1:10685800-10685871
>chr1:10685947-10686035
>chr1:10687654-10687762
>chr1:10688973-10689042
>chr1:10690981-10691116
>chr1:10692480-10692525
>chr1:10694511-10694722
>chr1:10695530-10695605
>chr1:10695962-10696011
>chr1:10696126-10696260
>chr1:10699348-10699395
>chr1:10699700-10699751
>chr1:10699900-10700122
>chr1:10700747-10700956
>chr1:10701404-10701456
>chr1:10703018-10703084
>chr1:10703858-10703904
>chr1:10707200-10707249
>chr1:10707523-10707559
>chr1:10708029-10708073
>chr1:10708153-10708310
>chr1:10708734-10709005
>chr1:10709285-10709323
>chr1:10709541-10709666
>chr1:10710848-10711164
>chr1:10711556-10712416
>chr1:10713975-10714370
>chr1:10714769-10714887
>chr1:10715416-10716312
>chr1:10717016-10717097
>chr1:10717251-10717330
>chr1:10717371-10717417
>chr1:10717538-10717674
>chr1:10718059-10718142
>chr1:10718841-10719228
>chr1:10721201-10721324
>chr1:10723072-10723124
>chr1:10724830-10724903
>chr1:10726090-10726148
>chr1:10727134-10727196
>chr1:10729074-10729169
>chr1:10729796-10730367
>chr1:10730629-10730708
>chr1:10730820-10731140
>chr1:10731240-10731624
>chr1:10731937-10732345
>chr1:10734641-10734702
>chr1:10736876-10737027
>chr1:10738366-10738511
>chr1:10740637-10741410
>chr1:10741778-10741816
>chr1:10742696-10743005
>chr1:10743414-10743449
>chr1:10743660-10743721
>chr1:10743843-10743908
>chr1:10744344-10744731
>chr1:10746250-10746283
>chr1:10746848-10746951
>chr1:10747812-10748123
>chr1:10749224-10749561
>chr1:10750259-10750944
>chr1:10751062-10751109
>chr1:10752709-10753229
>chr1:10755547-10755595
>chr1:10755835-10755906
>chr1:10756619-10756679
>chr1:10757496-10757815
>chr1:10758304-10758644
>chr1:10759679-10759733
>chr1:10759805-10759854
>chr1:10763854-10764252
>chr1:10766279-10766409
>chr1:10767291-10767336
>chr1:10768170-10768698
>chr1:10768856-10769178
>chr1:10769281-10769361
>chr1:10769486-10769871
>chr1:10769924-10769980
>chr1:10770031-10770422
>chr1:10771252-10771293
>chr1:10771612-10771709
>chr1:10772069-10772223
>chr1:10773004-10773080
>chr1:10773367-10773433
>chr1:10777109-10777144
>chr1:10780656-10780719
>chr1:10780802-10780842
>chr1:10780986-10781257
>chr1:10782731-10782789
>chr1:10783244-10783306
>chr1:10783567-10783910
>chr1:10784550-10784882
>chr1:10785003-10785327
>chr1:10786614-10786658
>chr1:10787152-10787231
>chr1:10788753-10788893
>chr1:10789256-10789407
>chr1:10789518-10789614
>chr1:10791715-10791770
>chr1:10792310-10792397
>chr1:10793087-10793124
>chr1:10794132-10794215
>chr1:10795698-10795738
>chr1:10796384-10796468
>chr1:10797356-10797496
>chr1:10798810-10798910
>chr1:10798999-10799043
>chr1:10799788-10799901
>chr1:10801247-10801616
>chr1:10801836-10802175
>chr1:10804205-10804245
>chr1:10804345-10804387
>chr1:10804644-10804790
>chr1:10805076-10805520
>chr1:10806024-10806402
>chr1:10806898-10807476
>chr1:10808602-10808684
>chr1:10810642-10810694
>chr1:10810778-10810821
>chr1:10811510-10811869
>chr1:10811928-10812312
>chr1:10814921-10814965
>chr1:10816185-10816232
>chr1:10816386-10816430
>chr1:10817177-10817245
>chr1:10817368-10817439
>chr1:10817607-10817717
>chr1:10817888-10818336
>chr1:10818392-10818439
>chr1:10818870-10818972
>chr1:10819152-10819214
>chr1:10819434-10819556
>chr1:10819656-10819713
>chr1:10820333-10820377
>chr1:10820850-10821168
>chr1:10821524-10821647
>chr1:10821812-10822382
>chr1:10823010-10823063
>chr1:10823594-10823862
>chr1:10824629-10824732
>chr1:10825466-10825628
>chr1:10826214-10826884
>chr1:10828265-10828317
>chr1:10828928-10828985
>chr1:10829032-10829343
>chr1:10829931-10829975
>chr1:10830613-10830660
>chr1:10831060-10831128
>chr1:10831629-10831704
>chr1:10832054-10832406
>chr1:10833162-10833229
>chr1:10833377-10833741
>chr1:10833971-10834452
>chr1:10834885-10835062
>chr1:10835157-10835194
>chr1:10835385-10835440
>chr1:10835580-10835632
>chr1:10836321-10836361
>chr1:10836506-10836832
>chr1:10837648-10837881
>chr1:10838015-10838056
>chr1:10838761-10838803
>chr1:10840606-10840943
>chr1:10842080-10842434
>chr1:10843191-10843697
>chr1:10844169-10844373
>chr1:10844407-10844846
>chr1:10844895-10845210
>chr1:10845598-10846440
>chr1:10846485-10846539
>chr1:10847262-10847780
>chr1:10848007-10848365
>chr1:10848463-10849120
>chr1:10849556-10849626
>chr1:10850847-10851190
>chr1:10853113-10853270
>chr1:10853466-10853963
>chr1:10854092-10855116
>chr1:10855200-10855296
>chr1:10855767-10855856
>chr1:10856500-10856592
>chr1:10857543-10857619
>chr1:10858629-10858752
>chr1:10858800-10858832
>chr1:10859122-10859783
>chr1:10860073-10860120
>chr1:10861562-10861598
>chr1:10862133-10862233
>chr1:10862414-10862481
>chr1:10862640-10862687
>chr1:10862777-10862862
>chr1:10864383-10864417
>chr1:10865281-10865347
>chr1:10865774-10866201
>chr1:10866283-10866376
>chr1:10868201-10868315
>chr1:10868360-10868444
>chr1:10868850-10868890
>chr1:10870611-10870715
>chr1:10870815-10870906
>chr1:10871217-10871872
>chr1:10872694-10872820
>chr1:10872880-10872935
>chr1:10873727-10874058
>chr1:10874238-10874275
>chr1:10875083-10875123
>chr1:10875589-10876413
>chr1:10876493-10876634
>chr1:10876817-10877233
>chr1:10877530-10877587
>chr1:10878676-10878744
>chr1:10879063-10879690
>chr1:10880315-10880431
>chr1:10880463-10880777
>chr1:10881317-10881641
>chr1:10881872-10882111
>chr1:10882386-10882439
>chr1:10882474-10882799
>chr1:10883208-10883784
>chr1:10883901-10884488
>chr1:10884612-10885261
>chr1:10885585-10887430
>chr1:10887674-10888353
>chr1:10888775-10888829
>chr1:10889515-10889556
>chr1:10891666-10892005
>chr1:10892158-10892430
>chr1:10892558-10893292
>chr1:10893417-10893915
>chr1:10894156-10894475
>chr1:10894588-10894935
>chr1:10895406-10895732
>chr1:10895992-10896395
>chr1:10897991-10898065
>chr1:10899287-10899830
>chr1:10899942-10900032
>chr1:10900192-10900278
>chr1:10901382-10901568
>chr1:10902105-10902220
>chr1:10902508-10902569
>chr1:10903073-10903552
>chr1:10904523-10904607
>chr1:10905354-10905387
>chr1:10906016-10906131
>chr1:10908945-10909320
>chr1:10909515-10909572
>chr1:10909840-10909883
>chr1:10910117-10910174
>chr1:10911125-10911238
>chr1:10911854-10911997
>chr1:10912069-10912352
>chr1:10913282-10913347
>chr1:10913840-10913876
>chr1:10914935-10915461
>chr1:10915645-10915696
>chr1:10915741-10915799
>chr1:10916780-10916841
>chr1:10917007-10917049
>chr1:10917354-10917805
>chr1:10918624-10918711
>chr1:10918936-10919246
>chr1:10919405-10920019
>chr1:10921369-10921680
>chr1:10921779-10923301
>chr1:10923340-10925491
>chr1:10925600-10926239
>chr1:10926523-10926811
>chr1:10927242-10927313
>chr1:10927412-10928326
>chr1:10928438-10928474
>chr1:10929286-10930337
>chr1:10930443-10932313
>chr1:10932403-10933513
>chr1:10933639-10933769
>chr1:10933978-10934312
>chr1:10934390-10934526
>chr1:10935186-10935334
>chr1:10935834-10935981
>chr1:10936104-10936617
>chr1:10936663-10937066
>chr1:10937430-10937507
>chr1:10938040-10938358
>chr1:10939232-10939274
>chr1:10940347-10940405
>chr1:10940749-10940789
>chr1:10941072-10941156
>chr1:10941672-10941739
>chr1:10943008-10943092
>chr1:10943288-10943346
>chr1:10943504-10943599
>chr1:10943682-10943984
>chr1:10944837-10944916
>chr1:10944957-10945227
>chr1:10945521-10945611
>chr1:10946021-10946091
>chr1:10947128-10947253
>chr1:10948938-10949261
>chr1:10949675-10949788
>chr1:10950017-10950404
>chr1:10951132-10951792
>chr1:10952201-10952274
>chr1:10952511-10952814
>chr1:10954165-10954500
>chr1:10954626-10954901
>chr1:10955555-10955874
>chr1:10956465-10956846
>chr1:10960089-10960444
>chr1:10961607-10962080
>chr1:10962160-10962476
>chr1:10962834-10963451
>chr1:10964628-10965004
>chr1:10965462-10965850
>chr1:10965931-10966015
>chr1:10966142-10966238
>chr1:10966831-10967168
>chr1:10967204-10967503
>chr1:10967571-10968204
>chr1:10969584-10969651
>chr1:10969816-10969913
>chr1:10970088-10970189
>chr1:10970333-10970635
>chr1:10970862-10971175
>chr1:10971471-10971615
>chr1:10972248-10972473
>chr1:10972794-10972960
>chr1:10973083-10973414
>chr1:10973588-10974297
>chr1:10974413-10974728
>chr1:10974961-10975633
>chr1:10976312-10976650
>chr1:10976882-10977663
>chr1:10977864-10978351
>chr1:10978422-10978724
>chr1:10978871-10979292
>chr1:10979762-10980098
>chr1:10980153-10980196
>chr1:10980744-10980793
>chr1:10981160-10981577
>chr1:10981715-10981770
>chr1:10982408-10983545
>chr1:10983705-10985101
>chr1:10985146-10985566
>chr1:10986188-10986565
>chr1:10987015-10987653
>chr1:10987677-10988115
>chr1:10988608-10988842
>chr1:10989476-10990257
>chr1:10990417-10990758
>chr1:10991089-10991409
>chr1:10991794-10992591
>chr1:10992638-10992677
>chr1:10993142-10993225
>chr1:10993315-10993366
>chr1:10993466-10994808
>chr1:10994889-10995216
>chr1:10995261-10996148
>chr1:10996393-10997303
>chr1:10997488-10998308
>chr1:10998605-10998700
>chr1:10998913-10999342
>chr1:10999531-10999941
>chr1:11000246-11000620
>chr1:11000664-11000813
>chr1:11000899-11001353
>chr1:11001470-11002476
>chr1:11002517-11002923
>chr1:11003119-11003434
>chr1:11003606-11004316
>chr1:11004417-11004795
>chr1:11005026-11006360
>chr1:11006455-11007066
>chr1:11007278-11007597
>chr1:11007709-11007765
>chr1:11007841-11009326
>chr1:11009429-11009732
>chr1:11010162-11010519
>chr1:11010681-11011701
>chr1:11011808-11012041
>chr1:11012272-11012318
>chr1:11014139-11014211
>chr1:11014652-11016447
>chr1:11017049-11017508
>chr1:11017770-11018521
>chr1:11019359-11020244
>chr1:11020622-11020924
>chr1:11021057-11021924
>chr1:11027845-11028241
>chr1:11028670-11029422
>chr1:11029664-11029948
>chr1:11030907-11031132
>chr1:11031237-11031540
>chr1:11031646-11031920
>chr1:11031999-11032189
>chr1:11032326-11034256
>chr1:11034412-11034782
>chr1:11035236-11035575
>chr1:11035609-11035935
>chr1:11036218-11036564
>chr1:11037042-11037394
>chr1:11038189-11038272
>chr1:11038795-11038867
>chr1:11038991-11039059
>chr1:11039291-11042709
>chr1:11043518-11043568
>chr1:11043656-11043710
>chr1:11044151-11044221
>chr1:11046007-11046321
>chr1:11046423-11046475
>chr1:11047098-11047184
>chr1:11047420-11047739
>chr1:11047812-11048211
>chr1:11048255-11049689
>chr1:11049723-11050026
>chr1:11050442-11051095
>chr1:11051163-11052225
>chr1:11053702-11053744
>chr1:11055117-11055776
>chr1:11055949-11056024
>chr1:11056161-11056211
>chr1:11056754-11057189
>chr1:11057319-11057555
>chr1:11057775-11058131
>chr1:11058272-11058589
>chr1:11058889-11058963
>chr1:11059942-11060005
>chr1:11061174-11061621
>chr1:11062468-11062840
>chr1:11062958-11063017
>chr1:11063646-11064038
>chr1:11064264-11064876
>chr1:11065814-11066486
>chr1:11066982-11067628
>chr1:11069232-11069261
>chr1:11069940-11070222
>chr1:11070320-11070513
>chr1:11073022-11073438
>chr1:11073583-11073914
>chr1:11074417-11074709
>chr1:11074878-11074919
>chr1:11075018-11075324
>chr1:11075654-11076362
>chr1:11076972-11077297
>chr1:11077987-11078603
>chr1:11079048-11079699
>chr1:11081508-11082121
>chr1:11082995-11083252
>chr1:11083278-11087084
>chr1:11088910-11089232
>chr1:11089321-11090334
>chr1:11090744-11090887
>chr1:11091679-11091991
>chr1:11092062-11093112
>chr1:11093781-11095233
>chr1:11095424-11095785
>chr1:11095970-11097848
>chr1:11100191-11100248
>chr1:11100332-11101521
>chr1:11102411-11103612
>chr1:11103990-11105831
>chr1:11108425-11109022
>chr1:11109906-11109959
>chr1:11110396-11110842
>chr1:11111200-11111512
>chr1:11111882-11112001
>chr1:11113562-11114306
>chr1:11115672-11115780
>chr1:11116313-11116606
>chr1:11116676-11116792
>chr1:11117150-11117467
>chr1:11117781-11118116
>chr1:11118224-11119026
>chr1:11119122-11119868
>chr1:11119917-11121050
>chr1:11122202-11122809
>chr1:11123196-11124391
>chr1:11125439-11126073
>chr1:11129865-11130026
>chr1:11133716-11134086
>chr1:11135518-11136171
>chr1:11136465-11137145
>chr1:11138295-11138332
>chr1:11139705-11140127
>chr1:11140241-11140558
>chr1:11140626-11140661
>chr1:11141115-11142062
>chr1:11142228-11142600
>chr1:11144281-11144357
>chr1:11145373-11145807
>chr1:11148603-11149126
>chr1:11149241-11149303
>chr1:11149494-11149740
>chr1:11151480-11151579
>chr1:11152347-11152404
>chr1:11153029-11153083
>chr1:11153144-11153209
>chr1:11153551-11154396
>chr1:11154615-11155065
>chr1:11155423-11155606
>chr1:11155963-11156320
>chr1:11157823-11157919
>chr1:11159353-11159674
>chr1:11160068-11160403
>chr1:11160602-11160698
>chr1:11160800-11167275
>chr1:11167771-11168091
>chr1:11168194-11168361
>chr1:11168868-11168908
>chr1:11169637-11169728
>chr1:11170402-11170616
>chr1:11170670-11170856
>chr1:11170955-11171451
>chr1:11171742-11172063
>chr1:11172245-11172896
>chr1:11172983-11173622
>chr1:11175712-11176056
>chr1:11177272-11177604
>chr1:11179924-11180211
>chr1:11180777-11181073
>chr1:11181349-11181561
>chr1:11181930-11182251
>chr1:11182528-11182684
>chr1:11182802-11182906
>chr1:11183008-11183147
>chr1:11183270-11183503
>chr1:11184445-11184792
>chr1:11185252-11185640
>chr1:11185793-11186113
>chr1:11187177-11187578
>chr1:11188465-11188512
>chr1:11192465-11192751
>chr1:11193030-11193314
>chr1:11196533-11196902
>chr1:11197521-11197834
>chr1:11199454-11199597
>chr1:11199902-11199973
>chr1:11200645-11201045
>chr1:11201079-11201146
>chr1:11201370-11201420
>chr1:11201611-11203720
>chr1:11204303-11204361
>chr1:11205392-11205534
>chr1:11206484-11206611
>chr1:11207091-11207801
>chr1:11208797-11208884
>chr1:11209749-11210592
>chr1:11211359-11211699
>chr1:11212147-11212204
>chr1:11216390-11216701
>chr1:11216804-11216872
>chr1:11217377-11217787
>chr1:11218144-11218457
>chr1:11218919-11219236
>chr1:11219698-11220111
>chr1:11220372-11220437
>chr1:11220676-11220873
>chr1:11220963-11221305
>chr1:11221692-11221774
>chr1:11222168-11222814
>chr1:11223037-11223158
>chr1:11223751-11224183
>chr1:11224698-11224754
>chr1:11224879-11224998
>chr1:11225357-11225763
>chr1:11226116-11226246
>chr1:11226293-11226430
>chr1:11226503-11226789
>chr1:11226868-11227336
>chr1:11228196-11228495
>chr1:11229831-11230116
>chr1:11230136-11230440
>chr1:11231716-11232016
>chr1:11232272-11232332
>chr1:11232557-11233267
>chr1:11235329-11235508
>chr1:11235698-11236434
>chr1:11236496-11236834
>chr1:11238761-11239076
>chr1:11239619-11239938
>chr1:11240892-11241342
>chr1:11241843-11241905
>chr1:11242072-11242533
>chr1:11243387-11243721
>chr1:11243833-11244293
>chr1:11244346-11245005
>chr1:11245628-11245925
>chr1:11248524-11248857
>chr1:11248955-11249348
>chr1:11249382-11250431
>chr1:11250502-11250581
>chr1:11251299-11251333
>chr1:11251570-11251817
>chr1:11252036-11252497
>chr1:11253263-11253331
>chr1:11253614-11253770
>chr1:11254134-11254557
>chr1:11254737-11255415
>chr1:11255559-11255854
>chr1:11257249-11257575
>chr1:11257726-11257761
>chr1:11257822-11258125
>chr1:11259657-11260128
>chr1:11260245-11260709
>chr1:11260746-11261142
>chr1:11261218-11261498
>chr1:11261966-11262010
>chr1:11263133-11263650
>chr1:11263798-11264467
>chr1:11264740-11265830
>chr1:11265964-11266384
>chr1:11266552-11267622
>chr1:11267668-11267785
>chr1:11267895-11268619
>chr1:11269042-11269380
>chr1:11269581-11269868
>chr1:11270188-11271576
>chr1:11271993-11272481
>chr1:11272707-11272763
>chr1:11272941-11273177
>chr1:11274280-11274914
>chr1:11275090-11275168
>chr1:11275344-11275738
>chr1:11276260-11276317
>chr1:11276374-11276719
>chr1:11276965-11277269
>chr1:11277311-11278281
>chr1:11278846-11279177
>chr1:11279407-11279721
>chr1:11280338-11280401
>chr1:11280662-11280743
>chr1:11281435-11281813
>chr1:11281869-11282188
>chr1:11282581-11283164
>chr1:11284066-11284106
>chr1:11284427-11284775
>chr1:11287614-11287965
>chr1:11288611-11288941
>chr1:11289553-11290171
>chr1:11290688-11290988
>chr1:11291331-11291636
>chr1:11291661-11291704
>chr1:11291985-11292318
>chr1:11292630-11292725
>chr1:11293532-11293581
>chr1:11293669-11294014
>chr1:11294189-11294451
>chr1:11296185-11296238
>chr1:11296487-11296822
>chr1:11296917-11297030
>chr1:11297168-11297521
>chr1:11297923-11298648
>chr1:11299547-11299682
>chr1:11299787-11300844
>chr1:11301036-11301359
>chr1:11301391-11301452
>chr1:11302032-11302101
>chr1:11302313-11302561
>chr1:11303028-11303324
>chr1:11303459-11303787
>chr1:11304341-11304653
>chr1:11304979-11306616
>chr1:11307671-11307961
>chr1:11309556-11310017
>chr1:11310265-11310364
>chr1:11310514-11310674
>chr1:11311188-11311541
>chr1:11312524-11312581
>chr1:11312789-11312878
>chr1:11313049-11313346
>chr1:11313827-11313883
>chr1:11314208-11314763
>chr1:11315327-11315707
>chr1:11316269-11316324
>chr1:11316696-11316767
>chr1:11317130-11317796
>chr1:11317854-11317976
>chr1:11318268-11318621
>chr1:11319866-11319921
>chr1:11320693-11320795
>chr1:11320896-11321055
>chr1:11321100-11321566
>chr1:11321960-11322064
>chr1:11322547-11322878
>chr1:11322957-11323067
>chr1:11323224-11323520
>chr1:11323903-11324020
>chr1:11324273-11324428
>chr1:11325476-11325788
>chr1:11326253-11326301
>chr1:11326473-11326632
>chr1:11326689-11326839
>chr1:11327971-11328308
>chr1:11329754-11330122
>chr1:11330735-11331006
>chr1:11331068-11331251
>chr1:11332090-11333126
>chr1:11333321-11333378
>chr1:11333445-11333768
>chr1:11333996-11334340
>chr1:11334580-11334652
>chr1:11335049-11335100
>chr1:11335864-11335939
>chr1:11336320-11336672
>chr1:11337369-11337495
>chr1:11338014-11338256
>chr1:11338610-11338705
>chr1:11338842-11338916
>chr1:11338973-11339286
>chr1:11340593-11341060
>chr1:11341352-11341593
>chr1:11342996-11343064
>chr1:11343265-11343297
>chr1:11343641-11343953
>chr1:11344010-11344101
>chr1:11344871-11344957
>chr1:11345542-11345893
>chr1:11346761-11347040
>chr1:11347449-11348026
>chr1:11348242-11348373
>chr1:11348414-11349156
>chr1:11349525-11349850
>chr1:11350933-11351321
>chr1:11351568-11351605
>chr1:11352163-11352211
>chr1:11352580-11352967
>chr1:11353532-11353842
>chr1:11354125-11354436
>chr1:11356503-11356869
>chr1:11356991-11357319
>chr1:11357847-11357884
>chr1:11358363-11358735
>chr1:11359893-11359939
>chr1:11360160-11360733
>chr1:11361394-11361710
>chr1:11361901-11361947
>chr1:11362243-11362560
>chr1:11362966-11363012
>chr1:11363219-11363531
>chr1:11363673-11363760
>chr1:11364419-11365108
>chr1:11365151-11365441
>chr1:11366518-11366969
>chr1:11367324-11367393
>chr1:11367840-11368178
>chr1:11368348-11368597
>chr1:11368957-11369271
>chr1:11369332-11369422
>chr1:11370480-11370954
>chr1:11371612-11372251
>chr1:11372320-11372524
>chr1:11372733-11372768
>chr1:11373468-11374451
>chr1:11374818-11374899
>chr1:11375001-11375312
>chr1:11376175-11376561
>chr1:11377143-11377298
>chr1:11377512-11377843
>chr1:11377888-11377952
>chr1:11378378-11378589
>chr1:11378715-11379383
>chr1:11380203-11380509
>chr1:11380819-11380869
>chr1:11380933-11381247
>chr1:11381515-11381961
>chr1:11382429-11382760
>chr1:11383024-11383564
>chr1:11385552-11385599
>chr1:11385648-11385719
>chr1:11385936-11386300
>chr1:11386424-11386810
>chr1:11387138-11387176
>chr1:11387948-11388038
>chr1:11388484-11388796
>chr1:11388983-11389158
>chr1:11389346-11390365
>chr1:11390988-11391031
>chr1:11391265-11391354
>chr1:11391973-11392024
>chr1:11392915-11393309
>chr1:11394355-11394742
>chr1:11394808-11394962
>chr1:11395030-11395069
>chr1:11395244-11395278
>chr1:11396687-11396731
>chr1:11396811-11397108
>chr1:11398173-11398239
>chr1:11398285-11398328
>chr1:11398721-11399333
>chr1:11399549-11399865
>chr1:11400497-11400637
>chr1:11401078-11401658
>chr1:11401852-11402775
>chr1:11403072-11403799
>chr1:11404169-11404248
>chr1:11404524-11404999
>chr1:11405046-11405218
>chr1:11405424-11405785
>chr1:11405808-11406211
>chr1:11406661-11407145
>chr1:11407702-11408081
>chr1:11408551-11409440
>chr1:11410128-11411905
>chr1:11412731-11412776
>chr1:11412877-11413086
>chr1:11413533-11413576
>chr1:11413799-11413970
>chr1:11414288-11414435
>chr1:11414503-11414796
>chr1:11415451-11415586
>chr1:11415692-11415907
>chr1:11416387-11416424
>chr1:11416896-11416974
>chr1:11417703-11418051
>chr1:11418451-11418549
>chr1:11418681-11418730
>chr1:11419247-11420569
>chr1:11420970-11421471
>chr1:11421641-11421680
>chr1:11421715-11422105
>chr1:11422297-11422351
>chr1:11423204-11423938
>chr1:11424050-11424181
>chr1:11424317-11424728
>chr1:11424924-11425256
>chr1:11425820-11426883
>chr1:11427085-11427217
>chr1:11427812-11427874
>chr1:11428290-11428599
>chr1:11428678-11428734
>chr1:11429799-11430099
>chr1:11430145-11430241
>chr1:11430894-11432079
>chr1:11432222-11432644
>chr1:11432891-11433024
>chr1:11433269-11433747
>chr1:11434608-11434691
>chr1:11435756-11436070
>chr1:11437448-11437731
>chr1:11437998-11438067
>chr1:11440093-11440166
>chr1:11441240-11441290
>chr1:11441718-11441942
>chr1:11444516-11444620
>chr1:11445404-11445816
>chr1:11446819-11446863
>chr1:11447145-11447177
>chr1:11447308-11447728
>chr1:11449970-11450133
>chr1:11450168-11450232
>chr1:11451256-11451821
>chr1:11453065-11453102
>chr1:11453233-11453320
>chr1:11453880-11453928
>chr1:11454057-11454110
>chr1:11454908-11455046
>chr1:11455376-11455417
>chr1:11457245-11457288
>chr1:11457367-11457530
>chr1:11457773-11457838
>chr1:11457917-11458330
>chr1:11458519-11458590
>chr1:11459064-11459150
>chr1:11459525-11459628
>chr1:11459763-11459860
>chr1:11460081-11460395
>chr1:11462279-11462514
>chr1:11462842-11463197
>chr1:11463919-11464589
>chr1:11464722-11465446
>chr1:11465515-11465649
>chr1:11466055-11466098
>chr1:11469741-11469801
>chr1:11469825-11470363
>chr1:11470431-11470535
>chr1:11470852-11470901
>chr1:11471455-11471782
>chr1:11472488-11472548
>chr1:11472603-11472663
>chr1:11473283-11473667
>chr1:11475644-11475712
>chr1:11475789-11475842
>chr1:11476228-11476442
>chr1:11481034-11481163
>chr1:11481992-11482056
>chr1:11483338-11483376
>chr1:11483439-11483504
>chr1:11484968-11485062
>chr1:11485640-11485776
>chr1:11486705-11486940
>chr1:11488430-11488478
>chr1:11490197-11490570
>chr1:11491276-11491641
>chr1:11491787-11492152
>chr1:11493074-11493310
>chr1:11493440-11493853
>chr1:11494936-11495004
>chr1:11495110-11495421
>chr1:11495598-11495646
>chr1:11496349-11496496
>chr1:11497178-11497844
>chr1:11498578-11498663
>chr1:11499614-11499785
>chr1:11501024-11501064
>chr1:11502153-11502190
>chr1:11503225-11503345
>chr1:11503455-11503522
>chr1:11503637-11503769
>chr1:11504186-11504280
>chr1:11504523-11504881
>chr1:11505934-11506190
>chr1:11506366-11506703
>chr1:11506782-11507076
>chr1:11508003-11508500
>chr1:11508540-11508949
>chr1:11509028-11509470
>chr1:11509707-11510379
>chr1:11510460-11513422
>chr1:11513635-11513688
>chr1:11514530-11514597
>chr1:11516840-11516908
>chr1:11517934-11518003
>chr1:11518679-11518737
>chr1:11519960-11520016
>chr1:11521243-11521692
>chr1:11522517-11523036
>chr1:11523505-11523859
>chr1:11524571-11525011
>chr1:11525487-11525610
>chr1:11525779-11526026
>chr1:11526368-11526477
>chr1:11526876-11527576
>chr1:11528844-11528989
>chr1:11529450-11529518
>chr1:11530554-11530746
>chr1:11531801-11531856
>chr1:11532651-11533564
>chr1:11534007-11534108
>chr1:11537341-11537420
>chr1:11538207-11538299
>chr1:11538455-11538532
>chr1:11539341-11539647
>chr1:11539859-11539913
>chr1:11541266-11541433
>chr1:11543152-11543184
>chr1:11544174-11544641
>chr1:11544951-11545073
>chr1:11547358-11547725
>chr1:11548065-11548690
>chr1:11549128-11549195
>chr1:11549266-11549540
>chr1:11549606-11550307
>chr1:11550875-11550911
>chr1:11551376-11551462
>chr1:11551726-11552315
>chr1:11552510-11552752
>chr1:11553409-11553861
>chr1:11556673-11556710
>chr1:11557143-11557196
>chr1:11557448-11557485
>chr1:11559211-11559279
>chr1:11559936-11560049
>chr1:11561711-11562788
>chr1:11562861-11562909
>chr1:11563905-11563943
>chr1:11564087-11564423
>chr1:11564483-11564912
>chr1:11565716-11565807
>chr1:11566024-11566138
>chr1:11566178-11566256
>chr1:11567410-11567459
>chr1:11567625-11567863
>chr1:11567954-11568273
>chr1:11568519-11568821
>chr1:11569458-11569571
>chr1:11569911-11569987
>chr1:11570076-11570165
>chr1:11570235-11570280
>chr1:11570776-11570877
>chr1:11571722-11571982
>chr1:11572241-11572292
>chr1:11573096-11573297
>chr1:11573361-11573525
>chr1:11573694-11573735
>chr1:11574224-11575254
>chr1:11575377-11575435
>chr1:11575686-11576256
>chr1:11576768-11577444
>chr1:11577768-11577944
>chr1:11578599-11578902
>chr1:11579109-11579216
>chr1:11579999-11580451
>chr1:11580881-11581016
>chr1:11581554-11581969
>chr1:11582286-11582601
>chr1:11582717-11582881
>chr1:11583220-11583253
>chr1:11583296-11583577
>chr1:11584398-11584522
>chr1:11584811-11584931
>chr1:11585075-11585223
>chr1:11586303-11586345
>chr1:11587354-11587395
>chr1:11587478-11587526
>chr1:11587638-11588201
>chr1:11588423-11588739
>chr1:11589093-11589432
>chr1:11590426-11590496
>chr1:11590920-11591265
>chr1:11591901-11591961
>chr1:11592231-11592546
>chr1:11592599-11592662
>chr1:11592722-11592796
>chr1:11593541-11593619
>chr1:11594836-11594882
>chr1:11595129-11595334
>chr1:11595681-11596391
>chr1:11596972-11597305
>chr1:11597416-11597554
>chr1:11597990-11598205
>chr1:11598294-11598509
>chr1:11598973-11599037
>chr1:11599129-11599305
>chr1:11599552-11599636
>chr1:11599701-11599767
>chr1:11600034-11600105
>chr1:11600655-11600703
>chr1:11601484-11601818
>chr1:11603028-11603083
>chr1:11603492-11603921
>chr1:11604409-11605020
>chr1:11605541-11605721
>chr1:11606638-11607020
>chr1:11607141-11607973
>chr1:11608146-11608213
>chr1:11608549-11609911
>chr1:11610782-11610857
>chr1:11612930-11613441
>chr1:11613513-11613705
>chr1:11615563-11615916
>chr1:11616797-11616887
>chr1:11617241-11617294
>chr1:11618385-11618695
>chr1:11619259-11619321
>chr1:11619518-11619560
>chr1:11619681-11620067
>chr1:11620226-11620273
>chr1:11621356-11621438
>chr1:11621565-11621626
>chr1:11623466-11623748
>chr1:11623855-11624318
>chr1:11624456-11624759
>chr1:11624810-11625284
>chr1:11625360-11625411
>chr1:11626052-11626105
>chr1:11626891-11627424
>chr1:11627561-11627930
>chr1:11628039-11628354
>chr1:11629386-11629440
>chr1:11629594-11629661
>chr1:11630485-11630608
>chr1:11630674-11630855
>chr1:11631833-11632532
>chr1:11633223-11633985
>chr1:11635021-11635096
>chr1:11635251-11635505
>chr1:11635584-11636021
>chr1:11636782-11636968
>chr1:11637341-11637494
>chr1:11639469-11640051
>chr1:11640505-11640543
>chr1:11641225-11641540
>chr1:11641591-11641650
>chr1:11642694-11643045
>chr1:11643330-11643489
>chr1:11643515-11643570
>chr1:11643752-11643799
>chr1:11644182-11644501
>chr1:11644600-11644894
>chr1:11644940-11645233
>chr1:11645414-11645787
>chr1:11646266-11646373
>chr1:11647702-11647759
>chr1:11648360-11648451
>chr1:11648969-11649010
>chr1:11649220-11649280
>chr1:11649511-11649572
>chr1:11650243-11650322
>chr1:11651521-11651643
>chr1:11651708-11652129
>chr1:11652383-11652431
>chr1:11652731-11652850
>chr1:11654799-11654879
>chr1:11654961-11655024
>chr1:11655242-11655290
>chr1:11656247-11656790
>chr1:11657155-11657238
>chr1:11657306-11657763
>chr1:11658171-11658215
>chr1:11659096-11660458
>chr1:11660586-11660635
>chr1:11660768-11661086
>chr1:11662478-11662554
>chr1:11662647-11663372
>chr1:11663546-11663949
>chr1:11665063-11665908
>chr1:11666006-11666144
>chr1:11666185-11666689
>chr1:11666861-11667166
>chr1:11667783-11668131
>chr1:11668419-11668612
>chr1:11669050-11669123
>chr1:11669185-11669516
>chr1:11669582-11670231
>chr1:11670596-11670759
>chr1:11672103-11672145
>chr1:11672288-11672601
>chr1:11673201-11673243
>chr1:11673429-11673584
>chr1:11673999-11674353
>chr1:11675767-11675836
>chr1:11676353-11676509
>chr1:11677707-11678650
>chr1:11678762-11679206
>chr1:11679532-11679837
>chr1:11679979-11680296
>chr1:11683425-11684006
>chr1:11684932-11685234
>chr1:11685458-11686010
>chr1:11686442-11686710
>chr1:11686839-11686907
>chr1:11687017-11687784
>chr1:11687831-11687940
>chr1:11688141-11688184
>chr1:11688273-11688585
>chr1:11688687-11689852
>chr1:11690095-11690223
>chr1:11690245-11690286
>chr1:11690920-11690969
>chr1:11691576-11691689
>chr1:11692934-11693005
>chr1:11695288-11695647
>chr1:11696299-11697038
>chr1:11697081-11697143
>chr1:11698581-11698815
>chr1:11699466-11700278
>chr1:11700542-11700587
>chr1:11702033-11702709
>chr1:11702763-11703050
>chr1:11705578-11705701
>chr1:11706931-11707223
>chr1:11708326-11708587
>chr1:11708634-11708716
>chr1:11708912-11708950
>chr1:11709896-11710522
>chr1:11710595-11711144
>chr1:11712612-11713211
>chr1:11713603-11714239
>chr1:11715844-11716205
>chr1:11716553-11716792
>chr1:11716999-11717307
>chr1:11717389-11718338
>chr1:11718403-11718790
>chr1:11718878-11719208
>chr1:11720080-11720126
>chr1:11720304-11720704
>chr1:11721631-11722153
>chr1:11722782-11723131
>chr1:11723484-11723947
>chr1:11725083-11725415
>chr1:11726085-11726397
>chr1:11727057-11727155
>chr1:11727276-11727311
>chr1:11727585-11727800
>chr1:11727831-11728620
>chr1:11729440-11729473
>chr1:11729685-11729772
>chr1:11730175-11730421
>chr1:11730954-11731562
>chr1:11732258-11732608
>chr1:11732809-11733116
>chr1:11733356-11733539
>chr1:11733599-11733930
>chr1:11734027-11734442
>chr1:11735009-11735306
>chr1:11739262-11739673
>chr1:11741031-11741120
>chr1:11741179-11741261
>chr1:11741603-11741798
>chr1:11742170-11742839
>chr1:11743234-11743870
>chr1:11743970-11744324
>chr1:11744653-11745665
>chr1:11746613-11746706
>chr1:11749226-11749300
>chr1:11749401-11749486
>chr1:11749789-11749869
>chr1:11751033-11751071
>chr1:11751572-11751831
>chr1:11752797-11752844
>chr1:11752968-11753568
>chr1:11754013-11754377
>chr1:11754654-11754729
>chr1:11755276-11755447
>chr1:11755561-11755916
>chr1:11756319-11756630
>chr1:11756787-11757204
>chr1:11757569-11757941
>chr1:11758032-11758370
>chr1:11758666-11759329
>chr1:11759471-11760217
>chr1:11760461-11761356
>chr1:11763148-11763452
>chr1:11764757-11765103
>chr1:11765162-11765219
>chr1:11765406-11765522
>chr1:11766976-11767041
>chr1:11767103-11767188
>chr1:11767535-11767832
>chr1:11768434-11768557
>chr1:11768786-11768871
>chr1:11769231-11769607
>chr1:11769663-11769949
>chr1:11770091-11770375
>chr1:11770437-11771315
>chr1:11771772-11771871
>chr1:11772029-11772087
>chr1:11772271-11772579
>chr1:11772885-11773198
>chr1:11773356-11773755
>chr1:11773891-11774366
>chr1:11774967-11775349
>chr1:11775975-11776343
>chr1:11776481-11776593
>chr1:11776651-11776909
>chr1:11777357-11777711
>chr1:11777789-11777853
>chr1:11778141-11778321
>chr1:11778795-11779017
>chr1:11779344-11779475
>chr1:11779704-11779773
>chr1:11780142-11780180
>chr1:11780566-11780618
>chr1:11781026-11781345
>chr1:11781588-11782045
>chr1:11782646-11782946
>chr1:11783235-11783549
>chr1:11783832-11784164
>chr1:11785723-11786130
>chr1:11786450-11786712
>chr1:11787891-11787934
>chr1:11789128-11789184
>chr1:11790911-11790955
>chr1:11793073-11793731
>chr1:11795485-11795637
>chr1:11796912-11797236
>chr1:11797288-11797615
>chr1:11798267-11798395
>chr1:11798724-11799051
>chr1:11799620-11799933
>chr1:11801642-11801973
>chr1:11804079-11804494
>chr1:11806245-11806320
>chr1:11808188-11808379
>chr1:11808609-11808688
>chr1:11808832-11809159
>chr1:11809425-11809791
>chr1:11810784-11811209
>chr1:11811339-11811722
>chr1:11811993-11812141
>chr1:11812318-11812570
>chr1:11812654-11812849
>chr1:11813368-11813719
>chr1:11814259-11814558
>chr1:11814744-11815056
>chr1:11815320-11815711
>chr1:11816100-11816350
>chr1:11816761-11816868
>chr1:11817075-11817223
>chr1:11817975-11818128
>chr1:11818259-11818483
>chr1:11818792-11819190
>chr1:11820194-11820296
>chr1:11820446-11821207
>chr1:11821246-11821592
>chr1:11822216-11822571
>chr1:11823014-11823501
>chr1:11824098-11824149
>chr1:11825055-11825093
>chr1:11825595-11825954
>chr1:11826084-11826121
>chr1:11827424-11827711
>chr1:11828421-11828466
>chr1:11829529-11829798
>chr1:11829847-11829946
>chr1:11830371-11830585
>chr1:11830721-11831577
>chr1:11831678-11831922
>chr1:11834031-11834115
>chr1:11834717-11834791
>chr1:11835258-11835607
>chr1:11839078-11839193
>chr1:11839222-11839566
>chr1:11841634-11841679
>chr1:11843116-11843477
>chr1:11845079-11845392
>chr1:11845922-11846004
>chr1:11846313-11846931
>chr1:11848980-11849371
>chr1:11850738-11851128
>chr1:11851507-11851535
>chr1:11851703-11851936
>chr1:11852180-11852476
>chr1:11852512-11852812
>chr1:11853310-11853650
>chr1:11853902-11854576
>chr1:11855144-11855560
>chr1:11855712-11856371
>chr1:11857515-11857575
>chr1:11857787-11857837
>chr1:11858849-11858895
>chr1:11859865-11860195
>chr1:11861671-11861774
>chr1:11861820-11862189
>chr1:11862434-11862511
>chr1:11863119-11863446
>chr1:11863574-11863873
>chr1:11864225-11864568
>chr1:11865260-11865542
>chr1:11865714-11866700
>chr1:11867134-11867469
>chr1:11867487-11867730
>chr1:11868060-11868429
>chr1:11869067-11869380
>chr1:11870177-11870249
>chr1:11870344-11870639
>chr1:11870754-11871365
>chr1:11871444-11871784
>chr1:11872188-11872494
>chr1:11873127-11873527
>chr1:11873883-11873943
>chr1:11874661-11874835
>chr1:11875660-11876178
>chr1:11876691-11877135
>chr1:11877389-11877774
>chr1:11880462-11880629
>chr1:11880866-11880930
>chr1:11881334-11881407
>chr1:11882088-11882179
>chr1:11882240-11882316
>chr1:11882621-11882864
>chr1:11884102-11884865
>chr1:11885278-11885451
>chr1:11886602-11886947
>chr1:11888037-11888372
>chr1:11889442-11889786
>chr1:11889859-11891159
>chr1:11891635-11891939
>chr1:11892806-11893232
>chr1:11894337-11894789
>chr1:11895446-11895497
>chr1:11895541-11896424
>chr1:11896549-11897040
>chr1:11897740-11898079
>chr1:11899745-11900688
>chr1:11901018-11901154
>chr1:11901242-11902287
>chr1:11902623-11903831
>chr1:11903882-11904295
>chr1:11904349-11904660
>chr1:11904693-11905042
>chr1:11905088-11905254
>chr1:11905325-11905799
>chr1:11905878-11906019
>chr1:11906069-11906139
>chr1:11906449-11906767
>chr1:11907117-11907169
>chr1:11907278-11907348
>chr1:11907546-11907644
>chr1:11907731-11907773
>chr1:11908147-11908217
>chr1:11908701-11908797
>chr1:11909174-11909600
>chr1:11909830-11909928
>chr1:11910213-11910609
>chr1:11910764-11911557
>chr1:11911909-11912193
>chr1:11912411-11913368
>chr1:11913709-11913825
>chr1:11913997-11914070
>chr1:11914321-11914658
>chr1:11914696-11914992
>chr1:11915269-11915667
>chr1:11915878-11916573
>chr1:11916603-11916900
>chr1:11917154-11917481
>chr1:11917649-11917984
>chr1:11918422-11918718
>chr1:11920989-11921116
>chr1:11921507-11922357
>chr1:11923814-11924032
>chr1:11924177-11924462
>chr1:11926078-11926403
>chr1:11926782-11927865
>chr1:11928316-11929764
>chr1:11930246-11930572
>chr1:11930819-11931121
>chr1:11931519-11932118
>chr1:11932168-11932477
>chr1:11932564-11932897
>chr1:11933089-11933429
>chr1:11933594-11934080
>chr1:11935475-11936186
>chr1:11936297-11936354
>chr1:11936506-11937177
>chr1:11937935-11938254
>chr1:11939604-11940323
>chr1:11940522-11940575
>chr1:11941055-11941100
>chr1:11941221-11942293
>chr1:11942958-11943599
>chr1:11943919-11944270
>chr1:11944411-11944472
>chr1:11945085-11945475
>chr1:11945631-11946009
>chr1:11946078-11946309
>chr1:11946755-11947760
>chr1:11948451-11948768
>chr1:11949011-11949045
>chr1:11949414-11949727
>chr1:11950271-11950333
>chr1:11950807-11951121
>chr1:11951222-11951922
>chr1:11952894-11952928
>chr1:11952975-11954494
>chr1:11955009-11955051
>chr1:11955610-11956052
>chr1:11956122-11956428
>chr1:11956751-11956814
>chr1:11957009-11957062
>chr1:11957591-11957625
>chr1:11957738-11957831
>chr1:11958153-11958217
>chr1:11958845-11959261
>chr1:11959431-11960279
>chr1:11961100-11961412
>chr1:11961571-11963101
>chr1:11963663-11963899
>chr1:11965233-11965331
>chr1:11965410-11965452
>chr1:11966011-11966080
>chr1:11966348-11966541
>chr1:11966815-11966933
>chr1:11967582-11967939
>chr1:11967967-11968258
>chr1:11968501-11968820
>chr1:11968862-11969310
>chr1:11969764-11970442
>chr1:11970479-11970574
>chr1:11970846-11971309
>chr1:11971466-11971675
>chr1:11972149-11972681
>chr1:11973214-11973800
>chr1:11973928-11973969
>chr1:11974032-11974485
>chr1:11975622-11975934
>chr1:11976013-11976506
>chr1:11976646-11977678
>chr1:11978086-11978395
>chr1:11978817-11979533
>chr1:11981163-11981490
>chr1:11983028-11983400
>chr1:11984572-11984643
>chr1:11984700-11984801
>chr1:11984956-11985139
>chr1:11985493-11985777
>chr1:11986580-11988054
>chr1:11988112-11989007
>chr1:11991300-11991419
>chr1:11991485-11992119
>chr1:11992271-11992366
>chr1:11992865-11993921
>chr1:11994281-11994629
>chr1:11994964-11995649
>chr1:11996751-11997068
>chr1:11997861-11998217
>chr1:11998262-11998597
>chr1:11999477-12000488
>chr1:12000999-12001319
>chr1:12002381-12002698
>chr1:12003380-12003743
>chr1:12005082-12005377
>chr1:12007755-12009250
>chr1:12009859-12010171
>chr1:12010345-12010391
>chr1:12010550-12010620
>chr1:12011301-12011363
>chr1:12013761-12014094
>chr1:12015042-12015480
>chr1:12015663-12016456
>chr1:12016495-12016597
>chr1:12016795-12017235
>chr1:12017390-12017849
>chr1:12018067-12018690
>chr1:12018800-12019153
>chr1:12020177-12021561
>chr1:12023055-12024067
>chr1:12024365-12024715
>chr1:12024780-12025389
>chr1:12025755-12026318
>chr1:12026975-12027311
>chr1:12027904-12028235
>chr1:12028969-12029024
>chr1:12030505-12030789
>chr1:12031921-12032011
>chr1:12032746-12033552
>chr1:12033689-12034331
>chr1:12034779-12035076
>chr1:12036051-12036986
>chr1:12037044-12037361
>chr1:12037467-12037643
>chr1:12037948-12038002
>chr1:12039052-12039201
>chr1:12039760-12040448
>chr1:12040974-12041394
>chr1:12042123-12043769
>chr1:12043854-12044190
>chr1:12044254-12044378
>chr1:12044457-12044778
>chr1:12044872-12045092
>chr1:12045690-12046376
>chr1:12046850-12046947
>chr1:12047214-12047325
>chr1:12048098-12048484
>chr1:12048717-12049166
>chr1:12049360-12049711
>chr1:12050153-12050456
>chr1:12050534-12051197
>chr1:12051575-12051858
>chr1:12052404-12052493
>chr1:12053240-12053422
>chr1:12053836-12053941
>chr1:12054140-12054225
>chr1:12056147-12056454
>chr1:12057059-12057191
>chr1:12057862-12058009
>chr1:12058158-12058194
>chr1:12058428-12058585
>chr1:12059030-12059350
>chr1:12061275-12061402
>chr1:12062180-12062977
>chr1:12064997-12065385
>chr1:12066331-12066957
>chr1:12067399-12067665
>chr1:12067862-12067956
>chr1:12068858-12069487
>chr1:12069644-12069708
>chr1:12069908-12070633
>chr1:12071174-12071463
>chr1:12071502-12071988
>chr1:12072090-12072151
>chr1:12073017-12073302
>chr1:12073422-12073901
>chr1:12074271-12074582
>chr1:12074765-12075382
>chr1:12075776-12075986
>chr1:12076069-12076433
>chr1:12076955-12077564
>chr1:12077918-12077971
>chr1:12078232-12078665
>chr1:12078699-12078731
>chr1:12079895-12080864
>chr1:12080947-12081022
>chr1:12081929-12082067
>chr1:12082263-12082615
>chr1:12082710-12082824
>chr1:12083029-12083198
>chr1:12083276-12083317
>chr1:12083368-12083717
>chr1:12084546-12084593
>chr1:12084954-12085563
>chr1:12086464-12086984
>chr1:12087049-12087491
>chr1:12087842-12087898
>chr1:12089049-12089192
>chr1:12089246-12089301
>chr1:12089795-12090651
>chr1:12090856-12091220
>chr1:12091327-12091423
>chr1:12091680-12093285
>chr1:12093543-12094173
>chr1:12094349-12094453
>chr1:12094631-12094915
>chr1:12095276-12095594
>chr1:12096305-12096563
>chr1:12097259-12097371
>chr1:12097710-12097784
>chr1:12098051-12098084
>chr1:12099143-12101976
>chr1:12102514-12103914
>chr1:12104012-12104242
>chr1:12105649-12105972
>chr1:12107106-12107426
>chr1:12107482-12107581
>chr1:12108098-12108380
>chr1:12108531-12108841
>chr1:12109022-12109087
>chr1:12109594-12109694
>chr1:12110588-12110903
>chr1:12110960-12111000
>chr1:12111155-12111488
>chr1:12112241-12112317
>chr1:12112394-12112699
>chr1:12113025-12113145
>chr1:12113318-12113861
>chr1:12114172-12114234
>chr1:12114725-12115027
>chr1:12115979-12116289
>chr1:12116406-12116808
>chr1:12117079-12117388
>chr1:12117674-12117749
>chr1:12117912-12118416
>chr1:12118841-12119211
>chr1:12119491-12119831
>chr1:12121915-12122719
>chr1:12122849-12123169
>chr1:12123950-12124312
>chr1:12124538-12124899
>chr1:12125289-12125378
>chr1:12126586-12126751
>chr1:12126961-12127039
>chr1:12127431-12127483
>chr1:12127832-12127871
>chr1:12128749-12129167
>chr1:12129450-12129481
>chr1:12129884-12130218
>chr1:12131130-12132196
>chr1:12132289-12132322
>chr1:12132477-12132930
>chr1:12133456-12134057
>chr1:12134963-12135379
>chr1:12136346-12136795
>chr1:12136860-12137102
>chr1:12137220-12137367
>chr1:12137527-12137610
>chr1:12137874-12137922
>chr1:12138452-12138534
>chr1:12139432-12139482
>chr1:12139728-12139939
>chr1:12140148-12140223
>chr1:12140381-12140505
>chr1:12140746-12140907
>chr1:12141208-12141249
>chr1:12141809-12141851
>chr1:12142472-12142581
>chr1:12144505-12144804
>chr1:12146192-12146292
>chr1:12147059-12147118
>chr1:12147265-12147313
>chr1:12147681-12148024
>chr1:12148621-12148946
>chr1:12149449-12149504
>chr1:12149736-12149814
>chr1:12149902-12149992
>chr1:12150080-12150151
>chr1:12150972-12151084
>chr1:12151673-12151729
>chr1:12151880-12152058
>chr1:12152596-12152750
>chr1:12152988-12153020
>chr1:12153990-12154267
>chr1:12154435-12154801
>chr1:12155124-12155203
>chr1:12155929-12156242
>chr1:12156565-12156926
>chr1:12158293-12158391
>chr1:12159159-12160037
>chr1:12160266-12161024
>chr1:12162421-12162555
>chr1:12162947-12162995
>chr1:12163777-12163955
>chr1:12164108-12164178
>chr1:12164539-12164625
>chr1:12165950-12165996
>chr1:12166246-12166609
>chr1:12166885-12166964
>chr1:12168598-12168649
>chr1:12168721-12168757
>chr1:12169314-12169371
>chr1:12169453-12169515
>chr1:12169716-12169759
>chr1:12170171-12170261
>chr1:12170663-12171397
>chr1:12171664-12171698
>chr1:12171769-12171885
>chr1:12172318-12172396
>chr1:12172525-12172592
>chr1:12174035-12174568
>chr1:12174704-12174745
>chr1:12175149-12175230
>chr1:12175487-12175686
>chr1:12175868-12176253
>chr1:12176405-12176468
>chr1:12176961-12177321
>chr1:12177623-12177815
>chr1:12180142-12180310
>chr1:12180358-12180412
>chr1:12182555-12182587
>chr1:12182897-12182969
>chr1:12183468-12183887
>chr1:12184890-12184930
>chr1:12186536-12186587
>chr1:12187125-12187458
>chr1:12187576-12187638
>chr1:12188179-12188218
>chr1:12189006-12189250
>chr1:12189791-12189866
>chr1:12189999-12190063
>chr1:12190204-12190487
>chr1:12193285-12193599
>chr1:12194621-12194790
>chr1:12195790-12195817
>chr1:12195899-12196347
>chr1:12196441-12196508
>chr1:12196912-12197233
>chr1:12197524-12197591
>chr1:12197842-12198145
>chr1:12198562-12198996
>chr1:12199213-12199320
>chr1:12199363-12199412
>chr1:12199833-12199887
>chr1:12200109-12200161
>chr1:12200419-12200467
>chr1:12200627-12201301
>chr1:12201368-12201451
>chr1:12201479-12201546
>chr1:12201880-12201968
>chr1:12202430-12202480
>chr1:12202746-12202808
>chr1:12203749-12204024
>chr1:12204172-12204222
>chr1:12204785-12204831
>chr1:12204889-12205100
>chr1:12205610-12205932
>chr1:12206095-12206446
>chr1:12206544-12206706
>chr1:12207280-12207428
>chr1:12207616-12207927
>chr1:12208801-12208966
>chr1:12209767-12209978
>chr1:12210262-12210541
>chr1:12210729-12210781
>chr1:12210971-12211248
>chr1:12211325-12211409
>chr1:12211766-12212278
>chr1:12212803-12214295
>chr1:12214681-12214737
>chr1:12214897-12215070
>chr1:12215496-12215634
>chr1:12215723-12215876
>chr1:12216940-12217431
>chr1:12217610-12217652
>chr1:12217907-12218612
>chr1:12219043-12219400
>chr1:12219737-12219837
>chr1:12220034-12220730
>chr1:12220986-12221020
>chr1:12221639-12225247
>chr1:12225337-12225717
>chr1:12225877-12227186
>chr1:12227334-12227555
>chr1:12227598-12228249
>chr1:12228794-12229095
>chr1:12229334-12229409
>chr1:12231697-12232034
>chr1:12232975-12233308
>chr1:12233381-12233438
>chr1:12233762-12234228
>chr1:12234780-12234882
>chr1:12235290-12235629
>chr1:12236382-12236673
>chr1:12237049-12237162
>chr1:12237254-12238936
>chr1:12239128-12239462
>chr1:12240308-12240624
>chr1:12240806-12240851
>chr1:12240908-12241252
>chr1:12242103-12242135
>chr1:12242798-12243458
>chr1:12243527-12243612
>chr1:12244972-12245025
>chr1:12245372-12245982
>chr1:12246258-12246555
>chr1:12246852-12248686
>chr1:12248931-12249002
>chr1:12249525-12249588
>chr1:12250012-12250107
>chr1:12250412-12250481
>chr1:12250814-12251191
>chr1:12251848-12251904
>chr1:12251937-12251969
>chr1:12252035-12252104
>chr1:12252478-12253379
>chr1:12253577-12253674
>chr1:12254211-12254346
>chr1:12254484-12254833
>chr1:12254939-12255248
>chr1:12255486-12255960
>chr1:12256048-12256209
>chr1:12259006-12259611
>chr1:12259996-12260330
>chr1:12261556-12261607
>chr1:12262334-12263102
>chr1:12263432-12263508
>chr1:12263910-12264786
>chr1:12264826-12266420
>chr1:12266466-12266721
>chr1:12267926-12268249
>chr1:12268546-12268619
>chr1:12269856-12270551
>chr1:12270702-12270887
>chr1:12271381-12271688
>chr1:12271906-12272202
>chr1:12273532-12273707
>chr1:12273777-12274619
>chr1:12274789-12275415
>chr1:12278249-12278561
>chr1:12280489-12280795
>chr1:12280869-12280961
>chr1:12281775-12282244
>chr1:12285204-12285632
>chr1:12285870-12286415
>chr1:12286513-12286606
>chr1:12286850-12287164
>chr1:12287404-12287440
>chr1:12287509-12287563
>chr1:12288826-12289147
>chr1:12289208-12289441
>chr1:12289663-12289953
>chr1:12290417-12290738
>chr1:12291350-12291613
>chr1:12291969-12292802
>chr1:12294527-12294829
>chr1:12294908-12295344
>chr1:12297647-12297684
>chr1:12298110-12298211
>chr1:12298353-12299034
>chr1:12299906-12300611
>chr1:12301641-12301749
>chr1:12301835-12301865
>chr1:12301939-12302234
>chr1:12305250-12305600
>chr1:12305886-12306231
>chr1:12306689-12307045
>chr1:12307428-12307794
>chr1:12308645-12308955
>chr1:12309045-12309095
>chr1:12309182-12309805
>chr1:12310744-12311223
>chr1:12312471-12312743
>chr1:12313282-12313472
>chr1:12315816-12316121
>chr1:12317448-12317816
>chr1:12321100-12321215
>chr1:12322049-12322315
>chr1:12322886-12323368
>chr1:12323942-12324538
>chr1:12325067-12325633
>chr1:12325783-12325899
>chr1:12325948-12326015
>chr1:12326347-12326945
>chr1:12327292-12327330
>chr1:12327457-12327510
>chr1:12328389-12328472
>chr1:12328546-12328841
>chr1:12329201-12329516
>chr1:12330120-12330438
>chr1:12330564-12330921
>chr1:12331408-12331746
>chr1:12332304-12332362
>chr1:12332603-12332654
>chr1:12334490-12334801
>chr1:12335111-12335459
>chr1:12336989-12337106
>chr1:12340439-12340486
>chr1:12343109-12343714
>chr1:12344644-12344741
>chr1:12347167-12347476
>chr1:12350384-12350528
>chr1:12350723-12351013
>chr1:12351144-12351224
>chr1:12351287-12352304
>chr1:12352390-12352437
>chr1:12352530-12353150
>chr1:12353243-12353600
>chr1:12353688-12353723
>chr1:12354396-12354575
>chr1:12354890-12355315
>chr1:12355371-12355642
>chr1:12357085-12357136
>chr1:12357551-12357597
>chr1:12357724-12358025
>chr1:12359357-12359547
>chr1:12361088-12361141
>chr1:12361202-12361253
>chr1:12361318-12362180
>chr1:12363658-12364437
>chr1:12364462-12365328
>chr1:12365417-12365752
>chr1:12365914-12366256
>chr1:12367549-12368128
>chr1:12368251-12368319
>chr1:12369194-12369240
>chr1:12371041-12371227
>chr1:12371314-12372672
>chr1:12373123-12373452
>chr1:12373606-12373752
>chr1:12374165-12374225
>chr1:12374354-12374422
>chr1:12374715-12375097
>chr1:12375326-12375408
>chr1:12376383-12376487
>chr1:12376544-12376611
>chr1:12377032-12377378
>chr1:12377488-12377831
>chr1:12379755-12380093
>chr1:12380203-12380283
>chr1:12381453-12381523
>chr1:12381582-12382427
>chr1:12382572-12382618
>chr1:12383206-12383315
>chr1:12383438-12383486
>chr1:12383683-12383730
>chr1:12383772-12383818
>chr1:12384641-12384950
>chr1:12387353-12387395
>chr1:12387758-12387934
>chr1:12388212-12388872
>chr1:12388955-12391740
>chr1:12391857-12393036
>chr1:12393089-12394731
>chr1:12394767-12396070
>chr1:12396242-12396290
>chr1:12396889-12397257
>chr1:12398343-12398456
>chr1:12398919-12398989
>chr1:12399114-12399967
>chr1:12400679-12401020
>chr1:12402475-12402599
>chr1:12404608-12404657
>chr1:12408364-12408664
>chr1:12409028-12409115
>chr1:12409939-12409994
>chr1:12410642-12410770
>chr1:12411347-12411585
>chr1:12412290-12412334
>chr1:12412409-12412446
>chr1:12413120-12413774
>chr1:12413873-12413915
>chr1:12413999-12414417
>chr1:12415893-12416134
>chr1:12416956-12417036
>chr1:12417892-12418208
>chr1:12418443-12418537
>chr1:12419370-12419897
>chr1:12419920-12419999
>chr1:12421808-12422139
>chr1:12425262-12425547
>chr1:12425682-12425769
>chr1:12426688-12427047
>chr1:12427211-12427323
>chr1:12427402-12427694
>chr1:12429292-12429621
>chr1:12432006-12432417
>chr1:12432634-12432899
>chr1:12433250-12433302
>chr1:12433891-12434067
>chr1:12435211-12435528
>chr1:12436074-12436130
>chr1:12436627-12436973
>chr1:12438160-12438489
>chr1:12439462-12439847
>chr1:12440562-12441231
>chr1:12441856-12442059
>chr1:12442220-12442343
>chr1:12442589-12442893
>chr1:12443224-12443381
>chr1:12443818-12444230
>chr1:12446126-12446443
>chr1:12447311-12447428
>chr1:12449792-12450219
>chr1:12450455-12450545
>chr1:12450786-12450821
>chr1:12451861-12451939
>chr1:12455591-12455955
>chr1:12456212-12456667
>chr1:12458393-12458580
>chr1:12459080-12459408
>chr1:12459465-12459781
>chr1:12460543-12460709
>chr1:12461525-12461581
>chr1:12462466-12462567
>chr1:12463462-12463572
>chr1:12463616-12463772
>chr1:12465277-12465384
>chr1:12465845-12466177
>chr1:12467180-12467472
>chr1:12468700-12469064
>chr1:12469312-12469379
>chr1:12471013-12471513
>chr1:12475888-12475928
>chr1:12479493-12479579
>chr1:12482555-12482602
>chr1:12483700-12484009
>chr1:12484555-12484589
>chr1:12487305-12487748
>chr1:12488256-12488316
>chr1:12488574-12488671
>chr1:12489699-12489946
>chr1:12492356-12492468
>chr1:12492673-12492718
>chr1:12493198-12493511
>chr1:12495143-12495463
>chr1:12496838-12496910
>chr1:12498631-12498947
>chr1:12500566-12500687
>chr1:12500715-12501062
>chr1:12503314-12503477
>chr1:12504140-12504335
>chr1:12504930-12504964
>chr1:12505224-12505259
>chr1:12508417-12508712
>chr1:12510477-12510593
>chr1:12512249-12512455
>chr1:12512551-12512751
>chr1:12514121-12514363
>chr1:12515286-12515620
>chr1:12515773-12516971
>chr1:12517529-12517972
>chr1:12518028-12518290
>chr1:12518368-12518656
>chr1:12520147-12520468
>chr1:12520692-12520995
>chr1:12521739-12522403
>chr1:12522613-12522983
>chr1:12523137-12523479
>chr1:12524130-12524194
>chr1:12524663-12524966
>chr1:12525083-12525296
>chr1:12525537-12525843
>chr1:12526345-12527330
>chr1:12527898-12527938
>chr1:12528707-12529051
>chr1:12529916-12530300
>chr1:12530367-12530411
>chr1:12530839-12531212
>chr1:12531468-12531505
>chr1:12531793-12532126
>chr1:12532283-12533186
>chr1:12533303-12533399
>chr1:12533446-12535306
>chr1:12535768-12535986
>chr1:12536016-12536090
>chr1:12536650-12536704
>chr1:12536896-12537296
>chr1:12537674-12537709
>chr1:12538579-12538936
>chr1:12539044-12539188
>chr1:12539612-12539964
>chr1:12541544-12541594
>chr1:12542488-12542543
>chr1:12543212-12543588
>chr1:12544155-12544496
>chr1:12545397-12546679
>chr1:12547781-12547986
>chr1:12550197-12550501
>chr1:12550691-12550781
>chr1:12551064-12551107
>chr1:12551263-12551581
>chr1:12551744-12551785
>chr1:12551900-12551999
>chr1:12553422-12553485
>chr1:12553636-12553684
>chr1:12553824-12553893
>chr1:12555088-12555366
>chr1:12556030-12556111
>chr1:12556197-12556241
>chr1:12557079-12557596
>chr1:12557880-12558247
>chr1:12558702-12559020
>chr1:12559433-12559727
>chr1:12559955-12560263
>chr1:12560530-12561249
>chr1:12561860-12562605
>chr1:12562632-12564617
>chr1:12565503-12565564
>chr1:12565677-12565916
>chr1:12566189-12566223
>chr1:12566589-12566877
>chr1:12568564-12569936
>chr1:12571411-12571486
>chr1:12571522-12571918
>chr1:12572061-12572500
>chr1:12573503-12573551
>chr1:12574191-12574453
>chr1:12574870-12574984
>chr1:12575038-12575337
>chr1:12575688-12576116
>chr1:12576274-12576574
>chr1:12576873-12576975
>chr1:12577538-12577878
>chr1:12578317-12578620
>chr1:12579465-12579775
>chr1:12580792-12581165
>chr1:12582734-12583993
>chr1:12584431-12584584
>chr1:12584868-12585420
>chr1:12585571-12585642
>chr1:12586549-12586802
>chr1:12587134-12587436
>chr1:12587595-12587762
>chr1:12588401-12588440
>chr1:12589263-12589645
>chr1:12589710-12589873
>chr1:12590159-12590240
>chr1:12590333-12590614
>chr1:12592253-12592313
>chr1:12592526-12592675
>chr1:12593344-12593520
>chr1:12595353-12595447
>chr1:12595480-12595565
>chr1:12595854-12595906
>chr1:12597094-12597384
>chr1:12598190-12598377
>chr1:12599784-12599940
>chr1:12600045-12600096
>chr1:12601873-12601927
>chr1:12602708-12602788
>chr1:12604760-12605106
>chr1:12605614-12607128
>chr1:12607153-12608240
>chr1:12608342-12608463
>chr1:12609355-12609440
>chr1:12609785-12609906
>chr1:12610064-12610377
>chr1:12610450-12610593
>chr1:12611819-12611928
>chr1:12612684-12613193
>chr1:12613226-12613302
>chr1:12613746-12614074
>chr1:12619318-12619373
>chr1:12621078-12621467
>chr1:12622961-12623157
>chr1:12623628-12624197
>chr1:12624207-12624324
>chr1:12624382-12624429
>chr1:12624770-12624816
>chr1:12624918-12625252
>chr1:12625453-12625532
>chr1:12625659-12626640
>chr1:12627639-12627977
>chr1:12628176-12628443
>chr1:12628517-12628599
>chr1:12628810-12629129
>chr1:12629342-12629416
>chr1:12630216-12630697
>chr1:12630760-12630904
>chr1:12630962-12631989
>chr1:12632083-12632885
>chr1:12633247-12633724
>chr1:12633759-12634226
>chr1:12634330-12634867
>chr1:12634940-12635001
>chr1:12635027-12635157
>chr1:12635319-12635444
>chr1:12635817-12636128
>chr1:12636213-12636305
>chr1:12636814-12636874
>chr1:12637253-12638167
>chr1:12638810-12639387
>chr1:12639681-12640319
>chr1:12640402-12640646
>chr1:12640848-12640977
>chr1:12641183-12642120
>chr1:12642461-12642862
>chr1:12643428-12643784
>chr1:12644034-12644080
>chr1:12644751-12645883
>chr1:12645970-12646016
>chr1:12646284-12646332
>chr1:12647002-12647401
>chr1:12647630-12648705
>chr1:12649103-12649170
>chr1:12650517-12650837
>chr1:12651824-12652148
>chr1:12652513-12652575
>chr1:12652647-12652730
>chr1:12652831-12652977
>chr1:12654605-12654932
>chr1:12656852-12657190
>chr1:12657628-12657699
>chr1:12657842-12657881
>chr1:12657953-12658576
>chr1:12658930-12659034
>chr1:12659635-12660304
>chr1:12660625-12660996
>chr1:12661185-12661217
>chr1:12663214-12663533
>chr1:12664301-12664653
>chr1:12665044-12665533
>chr1:12666989-12667035
>chr1:12667242-12667374
>chr1:12667503-12667832
>chr1:12668254-12668311
>chr1:12668369-12668477
>chr1:12670504-12670849
>chr1:12671653-12673233
>chr1:12673647-12673960
>chr1:12675599-12675900
>chr1:12676020-12676471
>chr1:12676540-12676875
>chr1:12677130-12677458
>chr1:12677939-12678109
>chr1:12678185-12678360
>chr1:12678647-12679732
>chr1:12680023-12680112
>chr1:12680201-12680291
>chr1:12680421-12680617
>chr1:12681217-12681579
>chr1:12681736-12683152
>chr1:12683819-12683953
>chr1:12684489-12684541
>chr1:12684762-12684996
>chr1:12685037-12685195
>chr1:12685872-12686004
>chr1:12686163-12686489
>chr1:12686599-12687421
>chr1:12687769-12687818
>chr1:12688055-12688520
>chr1:12688802-12689159
>chr1:12689504-12689858
>chr1:12690762-12691059
>chr1:12692783-12692908
>chr1:12692932-12693076
>chr1:12693331-12693406
>chr1:12693486-12693536
>chr1:12693596-12694144
>chr1:12694546-12694915
>chr1:12695050-12695627
>chr1:12695765-12695797
>chr1:12696153-12696469
>chr1:12696738-12697105
>chr1:12697742-12698316
>chr1:12698576-12698697
>chr1:12698782-12698841
>chr1:12699170-12699205
>chr1:12699321-12699656
>chr1:12700408-12701128
>chr1:12701507-12701568
>chr1:12701743-12702497
>chr1:12702991-12703038
>chr1:12703994-12707674
>chr1:12707773-12708232
>chr1:12708389-12708781
>chr1:12708969-12709236
>chr1:12709363-12709655
>chr1:12709678-12709728
>chr1:12709910-12709953
>chr1:12709974-12710245
>chr1:12710348-12710576
>chr1:12710711-12711255
>chr1:12711379-12711448
>chr1:12711496-12711814
>chr1:12711943-12712275
>chr1:12712409-12712912
>chr1:12713295-12714644
>chr1:12715456-12715591
>chr1:12716638-12716713
>chr1:12718145-12718362
>chr1:12718479-12718806
>chr1:12719236-12719339
>chr1:12719970-12720033
>chr1:12720941-12721501
>chr1:12722044-12722382
>chr1:12722961-12723171
>chr1:12723225-12724268
>chr1:12724313-12724789
>chr1:12726980-12727033
>chr1:12728299-12728616
>chr1:12728643-12728864
>chr1:12728896-12728990
>chr1:12729036-12729263
>chr1:12729313-12729959
>chr1:12730034-12734262
>chr1:12736137-12736895
>chr1:12736952-12737146
>chr1:12737209-12737284
>chr1:12737570-12737676
>chr1:12737891-12738155
>chr1:12738564-12739710
>chr1:12739981-12740303
>chr1:12740536-12741209
>chr1:12741614-12741767
>chr1:12741941-12742902
>chr1:12743228-12743586
>chr1:12743680-12743850
>chr1:12744806-12745114
>chr1:12745844-12745952
>chr1:12747053-12747447
>chr1:12747913-12747984
>chr1:12748705-12749190
>chr1:12749331-12749710
>chr1:12749772-12749957
>chr1:12750275-12750495
>chr1:12750606-12750763
>chr1:12750847-12753653
>chr1:12753713-12754793
>chr1:12754883-12755467
>chr1:12757312-12757691
>chr1:12758060-12758112
>chr1:12761521-12761841
>chr1:12762830-12763311
>chr1:12763588-12763636
>chr1:12763971-12764007
>chr1:12764792-12765242
>chr1:12765398-12766265
>chr1:12766380-12766819
>chr1:12766904-12768013
>chr1:12768045-12768128
>chr1:12768652-12768739
>chr1:12770398-12770462
>chr1:12772136-12772427
>chr1:12774940-12774973
>chr1:12776081-12776126
>chr1:12777228-12777347
>chr1:12780114-12781640
>chr1:12781681-12782260
>chr1:12782416-12783316
>chr1:12783591-12783970
>chr1:12784098-12785523
>chr1:12785567-12785935
>chr1:12786048-12786367
>chr1:12786907-12787156
>chr1:12787519-12787721
>chr1:12788302-12788431
>chr1:12789103-12789784
>chr1:12790376-12790631
>chr1:12790986-12791543
>chr1:12791591-12791769
>chr1:12792016-12792322
>chr1:12792408-12793141
>chr1:12793220-12793367
>chr1:12793445-12793534
>chr1:12793644-12793837
>chr1:12793929-12794175
>chr1:12794544-12795243
>chr1:12795421-12795602
>chr1:12795633-12796351
>chr1:12796584-12797065
>chr1:12798433-12798913
>chr1:12798996-12799573
>chr1:12799691-12799783
>chr1:12799853-12800316
>chr1:12800381-12800598
>chr1:12800815-12800866
>chr1:12801030-12801353
>chr1:12801644-12805505
>chr1:12805960-12806074
>chr1:12808470-12808534
>chr1:12808632-12808953
>chr1:12809036-12809387
>chr1:12809584-12809722
>chr1:12812425-12812505
>chr1:12812788-12820246
>chr1:12820417-12820706
>chr1:12820735-12822009
>chr1:12822045-12823153
>chr1:12823273-12823444
>chr1:12823572-12824739
>chr1:12824766-12824985
>chr1:12825145-12825593
>chr1:12825692-12830261
>chr1:12830324-12831494
>chr1:12831560-12832026
>chr1:12832117-12834298
>chr1:12834413-12835401
>chr1:12835703-12836136
>chr1:12836327-12836750
>chr1:12836787-12837029
>chr1:12837050-12837400
>chr1:12837745-12838053
>chr1:12838163-12838509
>chr1:12838664-12838730
>chr1:12839025-12839140
>chr1:12839156-12839225
>chr1:12839388-12839723
>chr1:12840370-12840448
>chr1:12840504-12840907
>chr1:12841006-12841412
>chr1:12841643-12842591
>chr1:12842688-12843640
>chr1:12843784-12844472
>chr1:12844515-12844605
>chr1:12844704-12844924
>chr1:12844996-12845377
>chr1:12845515-12845945
>chr1:12846267-12847170
>chr1:12847609-12847847
>chr1:12848059-12848180
>chr1:12848207-12848377
>chr1:12848627-12848930
>chr1:12849026-12849320
>chr1:12849441-12849535
>chr1:12849673-12849856
>chr1:12850070-12850223
>chr1:12850928-12851195
>chr1:12851902-12852560
>chr1:12852963-12853253
>chr1:12853715-12854046
>chr1:12854246-12854311
>chr1:12854350-12854557
>chr1:12854822-12855235
>chr1:12855556-12855776
>chr1:12856036-12856299
>chr1:12856657-12856740
>chr1:12856815-12857442
>chr1:12857685-12857999
>chr1:12858105-12858575
>chr1:12858642-12858713
>chr1:12859034-12859131
>chr1:12859426-12859615
>chr1:12859690-12859953
>chr1:12860341-12860693
>chr1:12860746-12860924
>chr1:12861204-12862035
>chr1:12862252-12862823
>chr1:12864278-12865357
>chr1:12865602-12865697
>chr1:12865846-12866087
>chr1:12866122-12866628
>chr1:12866787-12867246
>chr1:12867412-12880195
>chr1:12880296-12883321
>chr1:12883509-12884388
>chr1:12884426-12886011
>chr1:12886040-12886822
>chr1:12886887-12888482
>chr1:12888595-12889079
>chr1:12889192-12890171
>chr1:12890478-12890856
>chr1:12891102-12892176
>chr1:12892487-12892848
>chr1:12892978-12893049
>chr1:12893540-12893602
>chr1:12893923-12894208
>chr1:12894486-12894608
>chr1:12894856-12894934
>chr1:12894990-12895402
>chr1:12895447-12895574
>chr1:12895657-12895855
>chr1:12896167-12896310
>chr1:12896437-12896699
>chr1:12896829-12896906
>chr1:12897013-12898081
>chr1:12898181-12898841
>chr1:12898970-12899380
>chr1:12899444-12899504
>chr1:12899660-12899806
>chr1:12900023-12900123
>chr1:12900684-12900748
>chr1:12901866-12903886
>chr1:12904302-12904632
>chr1:12905015-12910535
>chr1:12910672-12910727
>chr1:12913635-12913826
>chr1:12915221-12915263
>chr1:12915461-12915689
>chr1:12916355-12916484
>chr1:12916842-12916929
>chr1:12917625-12917841
>chr1:12918900-12918945
>chr1:12919810-12919874
>chr1:12919978-12920168
>chr1:12922050-12923334
>chr1:12923835-12923880
>chr1:12923954-12924102
>chr1:12925482-12925850
>chr1:12925917-12926026
>chr1:12926161-12926332
>chr1:12927382-12927507
>chr1:12927678-12927727
>chr1:12927794-12928499
>chr1:12928895-12929210
>chr1:12931221-12931503
>chr1:12931689-12931831
>chr1:12934566-12934627
>chr1:12934904-12935549
>chr1:12935669-12936468
>chr1:12936504-12936569
>chr1:12937473-12938653
>chr1:12938688-12939326
>chr1:12939425-12939974
>chr1:12940100-12942590
>chr1:12942637-12943466
>chr1:12943584-12944172
>chr1:12944324-12946095
>chr1:12946229-12946415
>chr1:12946456-12946618
>chr1:12946682-12948386
>chr1:12948433-12949200
>chr1:12949281-12949687
>chr1:12949769-12950468
>chr1:12950582-12951567
>chr1:12952459-12953015
>chr1:12953129-12953223
>chr1:12953353-12954205
>chr1:12954364-12954384
>chr1:13004384-13004401
>chr1:13004674-13004828
>chr1:13005669-13005846
>chr1:13006224-13006843
>chr1:13008048-13008777
>chr1:13008881-13009423
>chr1:13009609-13010266
>chr1:13010406-13011035
>chr1:13011537-13011987
>chr1:13012207-13012420
>chr1:13012481-13014570
>chr1:13014718-13018310
>chr1:13018425-13019116
>chr1:13019157-13019430
>chr1:13019640-13020015
>chr1:13020148-13020197
>chr1:13020231-13021988
>chr1:13022101-13022448
>chr1:13022976-13023225
>chr1:13023588-13023790
>chr1:13023821-13023876
>chr1:13025161-13025928
>chr1:13026529-13026774
>chr1:13027289-13027690
>chr1:13027738-13027878
>chr1:13028154-13028450
>chr1:13028543-13029167
>chr1:13029356-13029670
>chr1:13029780-13029958
>chr1:13030087-13030307
>chr1:13030695-13031329
>chr1:13031555-13032122
>chr1:13032211-13032437
>chr1:13032631-13033202
>chr1:13034248-13034399
>chr1:13034661-13035043
>chr1:13035127-13035232
>chr1:13035295-13036105
>chr1:13036226-13036467
>chr1:13036502-13037008
>chr1:13037167-13037689
>chr1:13037792-13050459
>chr1:13050560-13050864
>chr1:13050897-13053725
>chr1:13053772-13054584
>chr1:13054691-13057282
>chr1:13057328-13058951
>chr1:13059072-13060051
>chr1:13060266-13060975
>chr1:13061236-13061406
>chr1:13061433-13061554
>chr1:13061766-13061947
>chr1:13062602-13063508
>chr1:13063723-13064037
>chr1:13064655-13064999
>chr1:13066237-13066997
>chr1:13067061-13068808
>chr1:13068955-13069794
>chr1:13069939-13070132
>chr1:13070167-13071974
>chr1:13072043-13072674
>chr1:13072797-13076801
>chr1:13076900-13077348
>chr1:13077490-13078911
>chr1:13079035-13081924
>chr1:13082037-13082251
>chr1:13082402-13082457
>chr1:13082612-13082988
>chr1:13083276-13083354
>chr1:13084035-13084690
>chr1:13084844-13085291
>chr1:13085556-13085597
>chr1:13085770-13085810
>chr1:13087011-13087147
>chr1:13087842-13087971
>chr1:13088757-13089000
>chr1:13089274-13090185
>chr1:13091297-13091351
>chr1:13091669-13091818
>chr1:13092435-13092623
>chr1:13092752-13092913
>chr1:13093068-13093339
>chr1:13094202-13094511
>chr1:13094915-13095095
>chr1:13095160-13095275
>chr1:13095367-13095536
>chr1:13095989-13096207
>chr1:13097115-13097290
>chr1:13097666-13097748
>chr1:13097780-13098033
>chr1:13098271-13098938
>chr1:13098988-13099134
>chr1:13099423-13099483
>chr1:13099623-13099971
>chr1:13101007-13101542
>chr1:13101733-13101784
>chr1:13102619-13104194
>chr1:13104673-13104751
>chr1:13104807-13105204
>chr1:13105308-13105520
>chr1:13105611-13105718
>chr1:13105949-13106521
>chr1:13106603-13106737
>chr1:13106799-13106917
>chr1:13107010-13107961
>chr1:13108109-13108705
>chr1:13108848-13108951
>chr1:13109032-13109141
>chr1:13109207-13109262
>chr1:13109328-13109635
>chr1:13109847-13110113
>chr1:13110144-13110275
>chr1:13110534-13110616
>chr1:13111488-13111592
>chr1:13111864-13112164
>chr1:13112542-13112747
>chr1:13112815-13113133
>chr1:13113264-13113324
>chr1:13113379-13114812
>chr1:13115206-13115299
>chr1:13115616-13115958
>chr1:13116170-13116488
>chr1:13116739-13117022
>chr1:13117076-13117420
>chr1:13117536-13117954
>chr1:13118045-13118424
>chr1:13118565-13118665
>chr1:13118839-13118889
>chr1:13118938-13118973
>chr1:13120533-13120850
>chr1:13121488-13121805
>chr1:13121998-13122314
>chr1:13122579-13124154
>chr1:13124989-13125040
>chr1:13125231-13125778
>chr1:13126814-13127162
>chr1:13127302-13127362
>chr1:13127651-13127797
>chr1:13127847-13128517
>chr1:13128755-13129008
>chr1:13129040-13129122
>chr1:13129498-13129673
>chr1:13130581-13130799
>chr1:13131252-13131421
>chr1:13131513-13131628
>chr1:13131693-13131873
>chr1:13132277-13132586
>chr1:13133449-13133720
>chr1:13133875-13134036
>chr1:13134165-13134353
>chr1:13134970-13135119
>chr1:13135437-13135491
>chr1:13136603-13137514
>chr1:13137788-13138031
>chr1:13138817-13138946
>chr1:13139641-13139777
>chr1:13140978-13141018
>chr1:13141191-13141232
>chr1:13141497-13141944
>chr1:13142098-13142753
>chr1:13143434-13143512
>chr1:13143802-13144176
>chr1:13144331-13144386
>chr1:13144537-13144751
>chr1:13144864-13147753
>chr1:13147877-13149298
>chr1:13149440-13149888
>chr1:13149987-13153991
>chr1:13154114-13154745
>chr1:13154814-13156624
>chr1:13156659-13156852
>chr1:13156997-13157835
>chr1:13157948-13159730
>chr1:13159794-13160554
>chr1:13161792-13162136
>chr1:13162754-13163068
>chr1:13163283-13164189
>chr1:13164844-13165025
>chr1:13165237-13165358
>chr1:13165385-13165555
>chr1:13165816-13166525
>chr1:13166740-13167719
>chr1:13167832-13168373
>chr1:13168436-13168514
>chr1:13168661-13169628
>chr1:13169656-13171213
>chr1:13171280-13171439
>chr1:13171526-13172591
>chr1:13172651-13174248
>chr1:13174355-13175167
>chr1:13175214-13178042
>chr1:13178075-13178379
>chr1:13178490-13178934
>chr1:13179021-13180470
>chr1:13180614-13183842
>chr1:13183886-13191154
>chr1:13191320-13191779
>chr1:13191942-13192266
>chr1:13192306-13192448
>chr1:13192483-13192724
>chr1:13192845-13193655
>chr1:13193718-13193823
>chr1:13193907-13194719
>chr1:13195759-13196296
>chr1:13196515-13196741
>chr1:13196830-13197397
>chr1:13197623-13197735
>chr1:13197905-13198257
>chr1:13198645-13198891
>chr1:13198983-13199172
>chr1:13199282-13199596
>chr1:13199785-13200407
>chr1:13200502-13200798
>chr1:13201036-13201214
>chr1:13201262-13201663
>chr1:13202178-13202446
>chr1:13203024-13203798
>chr1:13205083-13205138
>chr1:13205169-13205371
>chr1:13205735-13205983
>chr1:13206511-13206858
>chr1:13206971-13208728
>chr1:13208762-13208811
>chr1:13208944-13209319
>chr1:13209529-13210534
>chr1:13210649-13210845
>chr1:13210875-13214241
>chr1:13214389-13216477
>chr1:13216539-13216752
>chr1:13216972-13217422
>chr1:13217924-13218552
>chr1:13218692-13219348
>chr1:13219534-13220075
>chr1:13220179-13220908
>chr1:13222113-13222731
>chr1:13223109-13223286
>chr1:13224132-13224281
>chr1:13225258-13225464
>chr1:13225535-13225687
>chr1:13226035-13226112
>chr1:13226455-13226787
>chr1:13226871-13227153
>chr1:13227315-13228281
>chr1:13228323-13228399
>chr1:13228595-13228893
>chr1:13229425-13230489
>chr1:13231233-13231640
>chr1:13231957-13232697
>chr1:13232799-13233131
>chr1:13233195-13233525
>chr1:13233578-13234091
>chr1:13234260-13235619
>chr1:13235656-13235976
>chr1:13236051-13236169
>chr1:13236318-13236789
>chr1:13236931-13237360
>chr1:13237990-13240102
>chr1:13240205-13240391
>chr1:13240451-13240515
>chr1:13240661-13240962
>chr1:13240980-13241093
>chr1:13241842-13244184
>chr1:13244263-13244557
>chr1:13244657-13244775
>chr1:13244844-13245511
>chr1:13245863-13246715
>chr1:13246806-13246849
>chr1:13247159-13247259
>chr1:13247586-13248438
>chr1:13248568-13248662
>chr1:13248776-13249332
>chr1:13250224-13251209
>chr1:13251323-13252017
>chr1:13252104-13252510
>chr1:13252582-13255109
>chr1:13255173-13255335
>chr1:13255376-13255562
>chr1:13255696-13257462
>chr1:13257614-13258202
>chr1:13258320-13259149
>chr1:13259196-13261686
>chr1:13261812-13262360
>chr1:13262459-13262915
>chr1:13262992-13263097
>chr1:13263132-13264312
>chr1:13265216-13265281
>chr1:13265317-13266116
>chr1:13266236-13266884
>chr1:13267161-13267222
>chr1:13269958-13270100
>chr1:13270286-13270568
>chr1:13270896-13271014
>chr1:13272579-13272893
>chr1:13273289-13273994
>chr1:13274061-13274110
>chr1:13274281-13274406
>chr1:13275456-13275627
>chr1:13275762-13275871
>chr1:13275937-13276302
>chr1:13277682-13277830
>chr1:13277904-13277949
>chr1:13278450-13279708
>chr1:13281615-13281805
>chr1:13281909-13281973
>chr1:13282838-13282883
>chr1:13283942-13284158
>chr1:13284854-13284941
>chr1:13285299-13285428
>chr1:13286094-13286300
>chr1:13286498-13286540
>chr1:13287935-13288126
>chr1:13291052-13291108
>chr1:13291245-13296776
>chr1:13297183-13297488
>chr1:13297908-13299936
>chr1:13301054-13301118
>chr1:13301678-13301778
>chr1:13301995-13302141
>chr1:13302297-13302357
>chr1:13302421-13302563
>chr1:13302587-13302831
>chr1:13302960-13303620
>chr1:13303720-13304788
>chr1:13304895-13304972
>chr1:13305102-13305364
>chr1:13305491-13305634
>chr1:13305946-13306144
>chr1:13306227-13306354
>chr1:13306399-13306811
>chr1:13306867-13306945
>chr1:13307193-13307315
>chr1:13307593-13307879
>chr1:13308146-13308508
>chr1:13308753-13308824
>chr1:13308954-13309315
>chr1:13309626-13310700
>chr1:13310934-13311326
>chr1:13311633-13312612
>chr1:13312725-13313400
>chr1:13313547-13314903
>chr1:13314943-13315764
>chr1:13315792-13316638
>chr1:13316696-13317377
>chr1:13317464-13318292
>chr1:13318341-13321511
>chr1:13321612-13322059
>chr1:13322153-13336850
>chr1:13337016-13337487
>chr1:13337646-13338152
>chr1:13338187-13338428
>chr1:13338577-13338672
>chr1:13338747-13338834
>chr1:13338920-13340423
>chr1:13341454-13342000
>chr1:13342088-13342447
>chr1:13342514-13343102
>chr1:13343373-13343760
>chr1:13344443-13344618
>chr1:13344693-13344758
>chr1:13345007-13345321
>chr1:13345510-13346134
>chr1:13346224-13346523
>chr1:13346799-13346939
>chr1:13346987-13347284
>chr1:13347461-13347544
>chr1:13347903-13348186
>chr1:13348764-13349540
>chr1:13350933-13351135
>chr1:13351498-13351746
>chr1:13352275-13352622
>chr1:13352740-13354492
>chr1:13354526-13354575
>chr1:13354703-13355083
>chr1:13355279-13355542
>chr1:13355593-13356251
>chr1:13356399-13356861
>chr1:13357019-13359240
>chr1:13359294-13359990
>chr1:13360128-13360506
>chr1:13360537-13362221
>chr1:13362283-13362402
>chr1:13362716-13363166
>chr1:13363668-13364293
>chr1:13364433-13365083
>chr1:13365293-13365813
>chr1:13365917-13366638
>chr1:13367846-13368466
>chr1:13368844-13369060
>chr1:13369867-13370016
>chr1:13371052-13371258
>chr1:13371329-13371481
>chr1:13371829-13371968
>chr1:13372154-13372457
>chr1:13372557-13372879
>chr1:13372986-13373307
>chr1:13373412-13374760
>chr1:13375002-13375161
>chr1:13375708-13376806
>chr1:13377521-13377856
>chr1:13378217-13378868
>chr1:13378955-13379109
>chr1:13379272-13380556
>chr1:13380703-13381180
>chr1:13381264-13381634
>chr1:13382328-13383250
>chr1:13383385-13384670
>chr1:13384719-13384795
>chr1:13384939-13385239
>chr1:13385284-13385397
>chr1:13386131-13388386
>chr1:13388501-13388604
>chr1:13388673-13389305
>chr1:13389509-13390514
>chr1:13390601-13390644
>chr1:13390928-13391057
>chr1:13391384-13391604
>chr1:13391818-13392230
>chr1:13392367-13392461
>chr1:13392568-13393099
>chr1:13394170-13397637
>chr1:13397832-13398079
>chr1:13398353-13398797
>chr1:13399115-13399431
>chr1:13399985-13400710
>chr1:13400942-13401652
>chr1:13401839-13402492
>chr1:13402927-13403229
>chr1:13403509-13404221
>chr1:13404344-13404650
>chr1:13405073-13405105
>chr1:13405330-13405660
>chr1:13406349-13406667
>chr1:13407074-13407393
>chr1:13407940-13408080
>chr1:13408176-13408323
>chr1:13408443-13408687
>chr1:13408760-13408903
>chr1:13408964-13409196
>chr1:13409285-13409638
>chr1:13409681-13410580
>chr1:13410777-13411365
>chr1:13412013-13412340
>chr1:13412786-13413121
>chr1:13413235-13413668
>chr1:13413957-13415022
>chr1:13415111-13415386
>chr1:13415447-13415945
>chr1:13416195-13416533
>chr1:13416880-13417615
>chr1:13417738-13418076
>chr1:13418595-13418748
>chr1:13418995-13419813
>chr1:13420012-13420514
>chr1:13420916-13421025
>chr1:13421330-13421814
>chr1:13422206-13422547
>chr1:13422627-13422696
>chr1:13422946-13423293
>chr1:13423421-13424489
>chr1:13424684-13425327
>chr1:13425401-13425728
>chr1:13425874-13426196
>chr1:13426283-13426604
>chr1:13426783-13427367
>chr1:13427455-13427919
>chr1:13428179-13428428
>chr1:13428749-13429064
>chr1:13429182-13430939
>chr1:13431515-13432136
>chr1:13432620-13432656
>chr1:13432819-13434942
>chr1:13434976-13435109
>chr1:13435878-13435952
>chr1:13436638-13437310
>chr1:13437531-13438130
>chr1:13438598-13438822
>chr1:13438904-13440827
>chr1:13441062-13441153
>chr1:13441566-13442234
>chr1:13442501-13442984
>chr1:13443030-13443343
>chr1:13444075-13444880
>chr1:13445138-13445671
>chr1:13445914-13446662
>chr1:13446752-13447577
>chr1:13447767-13448383
>chr1:13448700-13449357
>chr1:13449653-13450150
>chr1:13450625-13451131
>chr1:13451241-13451395
>chr1:13452138-13453048
>chr1:13453177-13453539
>chr1:13453824-13454289
>chr1:13454596-13454934
>chr1:13455278-13455616
>chr1:13456285-13456824
>chr1:13456908-13457010
>chr1:13457432-13458532
>chr1:13459063-13459243
>chr1:13459479-13460015
>chr1:13461114-13461147
>chr1:13461215-13462610
>chr1:13464025-13464417
>chr1:13465292-13465394
>chr1:13465605-13466680
>chr1:13467351-13467445
>chr1:13467921-13468230
>chr1:13470043-13470352
>chr1:13471645-13471953
>chr1:13472580-13472902
>chr1:13473463-13473988
>chr1:13474164-13474272
>chr1:13474943-13475273
>chr1:13476329-13476657
>chr1:13476881-13477127
>chr1:13477507-13477832
>chr1:13478305-13478375
>chr1:13479008-13479131
>chr1:13479971-13480377
>chr1:13480447-13482010
>chr1:13482133-13482231
>chr1:13482291-13482603
>chr1:13482931-13482975
>chr1:13483126-13483453
>chr1:13483891-13484057
>chr1:13484987-13485592
>chr1:13485772-13486166
>chr1:13486323-13486409
>chr1:13486578-13486886
>chr1:13487073-13487146
>chr1:13488021-13488068
>chr1:13488273-13488597
>chr1:13489410-13489542
>chr1:13490134-13490465
>chr1:13491126-13491163
>chr1:13491295-13491994
>chr1:13492025-13492721
>chr1:13493557-13493638
>chr1:13493776-13494115
>chr1:13495472-13495519
>chr1:13496189-13496472
>chr1:13496822-13497011
>chr1:13497681-13497970
>chr1:13498174-13498260
>chr1:13498344-13498675
>chr1:13498971-13499059
>chr1:13499093-13499504
>chr1:13499845-13500807
>chr1:13501142-13502296
>chr1:13503255-13503575
>chr1:13504431-13504907
>chr1:13505185-13505243
>chr1:13505695-13505821
>chr1:13505888-13505924
>chr1:13506443-13506765
>chr1:13507455-13507857
>chr1:13507949-13508263
>chr1:13510504-13510843
>chr1:13511418-13511482
>chr1:13512892-13512950
>chr1:13513763-13513829
>chr1:13514910-13514981
>chr1:13517607-13517680
>chr1:13518565-13518705
>chr1:13518923-13519112
>chr1:13519537-13519885
>chr1:13520712-13520767
>chr1:13522082-13522330
>chr1:13522756-13523078
>chr1:13523282-13523333
>chr1:13523420-13523749
>chr1:13524579-13524916
>chr1:13525025-13525062
>chr1:13525774-13526094
>chr1:13526270-13526435
>chr1:13526459-13527764
>chr1:13528660-13528957
>chr1:13529161-13529232
>chr1:13529395-13529784
>chr1:13530269-13530585
>chr1:13530857-13531175
>chr1:13531518-13531642
>chr1:13532041-13532337
>chr1:13532465-13532802
>chr1:13533010-13533045
>chr1:13533432-13533784
>chr1:13533966-13535308
>chr1:13536103-13536199
>chr1:13536252-13536601
>chr1:13537836-13537868
>chr1:13538295-13538774
>chr1:13539210-13539546
>chr1:13540390-13540478
>chr1:13541309-13541664
>chr1:13542696-13543468
>chr1:13544780-13545146
>chr1:13545325-13545375
>chr1:13545605-13545917
>chr1:13546509-13546810
>chr1:13547831-13548132
>chr1:13548598-13548911
>chr1:13549183-13549324
>chr1:13549365-13549480
>chr1:13549860-13550282
>chr1:13551351-13551504
>chr1:13551997-13552561
>chr1:13552673-13552957
>chr1:13553164-13553233
>chr1:13553290-13553343
>chr1:13554057-13554361
>chr1:13554546-13554855
>chr1:13555274-13555618
>chr1:13557265-13557581
>chr1:13557666-13557762
>chr1:13557987-13558431
>chr1:13558923-13559529
>chr1:13559589-13560150
>chr1:13560187-13560591
>chr1:13560661-13561918
>chr1:13561974-13566549
>chr1:13566598-13567644
>chr1:13567686-13569642
>chr1:13569703-13570641
>chr1:13570710-13572322
>chr1:13572362-13572400
>chr1:13572454-13573307
>chr1:13573484-13573896
>chr1:13574093-13574996
>chr1:13575028-13575357
>chr1:13575843-13576183
>chr1:13578312-13578631
>chr1:13579058-13579144
>chr1:13579395-13579932
>chr1:13580456-13580501
>chr1:13580668-13581060
>chr1:13581375-13581431
>chr1:13585057-13585112
>chr1:13586777-13587080
>chr1:13588538-13589034
>chr1:13589812-13590130
>chr1:13590938-13591233
>chr1:13591341-13592094
>chr1:13592192-13592225
>chr1:13592398-13593013
>chr1:13593570-13593652
>chr1:13594703-13595030
>chr1:13595906-13596223
>chr1:13597722-13598317
>chr1:13599001-13599659
>chr1:13600343-13600664
>chr1:13601372-13601662
>chr1:13601944-13602339
>chr1:13602593-13603403
>chr1:13603584-13603893
>chr1:13604134-13604185
>chr1:13605625-13605927
>chr1:13606031-13606308
>chr1:13606509-13606723
>chr1:13606898-13606966
>chr1:13607459-13607527
>chr1:13607570-13607603
>chr1:13607818-13608139
>chr1:13609039-13609081
>chr1:13609390-13610219
>chr1:13610939-13611753
>chr1:13614497-13614799
>chr1:13615268-13615598
>chr1:13617470-13617673
>chr1:13618190-13618542
>chr1:13618941-13619061
>chr1:13621037-13621101
>chr1:13621251-13621289
>chr1:13621752-13622106
>chr1:13623065-13623258
>chr1:13623755-13623809
>chr1:13623884-13624190
>chr1:13625081-13625155
>chr1:13625239-13625558
>chr1:13625672-13626014
>chr1:13626614-13626788
>chr1:13626833-13627078
>chr1:13627562-13628158
>chr1:13628250-13628635
>chr1:13629147-13629432
>chr1:13629805-13629841
>chr1:13630299-13630895
>chr1:13631533-13631929
>chr1:13632091-13633224
>chr1:13633288-13633659
>chr1:13634110-13634209
>chr1:13634264-13634744
>chr1:13636598-13636946
>chr1:13637481-13637798
>chr1:13637861-13638381
>chr1:13639120-13639236
>chr1:13639317-13639399
>chr1:13639578-13639646
>chr1:13640166-13640923
>chr1:13642626-13643368
>chr1:13643417-13644020
>chr1:13644065-13644665
>chr1:13645128-13645438
>chr1:13645715-13645780
>chr1:13646115-13646423
>chr1:13647225-13647877
>chr1:13648072-13648497
>chr1:13649011-13649348
>chr1:13649991-13650300
>chr1:13650617-13650722
>chr1:13650951-13651294
>chr1:13651608-13651659
>chr1:13652536-13652870
>chr1:13653860-13653993
>chr1:13654091-13654873
>chr1:13654911-13654987
>chr1:13655724-13656031
>chr1:13657321-13659090
>chr1:13659121-13659585
>chr1:13659663-13659745
>chr1:13659953-13660030
>chr1:13660712-13661043
>chr1:13661220-13661565
>chr1:13661986-13662412
>chr1:13662749-13662950
>chr1:13663340-13663849
>chr1:13664174-13664361
>chr1:13665202-13665519
>chr1:13666834-13666958
>chr1:13667268-13667584
>chr1:13667983-13668636
>chr1:13668682-13668835
>chr1:13669252-13669389
>chr1:13669428-13670184
>chr1:13670576-13670914
>chr1:13671101-13671404
>chr1:13671808-13672271
>chr1:13672553-13672905
>chr1:13673000-13673720
>chr1:13673763-13674075
>chr1:13674660-13674845
>chr1:13675171-13675206
>chr1:13675325-13677320
>chr1:13677360-13677653
>chr1:13677734-13678085
>chr1:13678573-13678939
>chr1:13680029-13680696
>chr1:13680852-13681155
>chr1:13681432-13681875
>chr1:13682710-13682991
>chr1:13683850-13684010
>chr1:13684086-13684349
>chr1:13684640-13685120
>chr1:13685149-13685306
>chr1:13685348-13685511
>chr1:13686318-13686446
>chr1:13687982-13689795
>chr1:13689886-13690287
>chr1:13690482-13690807
>chr1:13690943-13691284
>chr1:13691863-13692170
>chr1:13692314-13693305
>chr1:13693334-13693560
>chr1:13694215-13694921
>chr1:13695178-13695215
>chr1:13696195-13696496
>chr1:13697370-13697508
>chr1:13697705-13697767
>chr1:13697832-13697937
>chr1:13697963-13698104
>chr1:13698623-13699293
>chr1:13700848-13700898
>chr1:13701787-13702075
>chr1:13703186-13703332
>chr1:13705696-13706006
>chr1:13707873-13707908
>chr1:13709711-13709777
>chr1:13709825-13709876
>chr1:13710795-13711105
>chr1:13712016-13712305
>chr1:13712550-13712823
>chr1:13713873-13714198
>chr1:13715950-13716482
>chr1:13716812-13716871
>chr1:13718734-13718784
>chr1:13719647-13719715
>chr1:13720178-13720232
>chr1:13721107-13721204
>chr1:13721842-13721930
>chr1:13724481-13724864
>chr1:13725117-13725169
>chr1:13725214-13725530
>chr1:13726180-13726243
>chr1:13727284-13727553
>chr1:13728490-13728537
>chr1:13728666-13728766
>chr1:13731311-13731424
>chr1:13731813-13731865
>chr1:13732506-13732553
>chr1:13732872-13733025
>chr1:13735565-13735849
>chr1:13736098-13736427
>chr1:13736495-13736682
>chr1:13737232-13737514
>chr1:13739022-13739353
>chr1:13740635-13740741
>chr1:13741125-13741175
>chr1:13741705-13741786
>chr1:13742191-13742500
>chr1:13743116-13743432
>chr1:13744216-13744248
>chr1:13744546-13744602
>chr1:13745330-13745815
>chr1:13745976-13746092
>chr1:13746152-13746274
>chr1:13746520-13746858
>chr1:13747756-13747812
>chr1:13748193-13748231
>chr1:13750357-13750409
>chr1:13751921-13752043
>chr1:13752132-13752178
>chr1:13755763-13756288
>chr1:13758159-13758477
>chr1:13758830-13758913
>chr1:13765462-13765778
>chr1:13767255-13768699
>chr1:13771442-13771761
>chr1:13772985-13773088
>chr1:13773428-13773762
>chr1:13774664-13775000
>chr1:13776474-13776533
>chr1:13778573-13778662
>chr1:13780941-13781034
>chr1:13785821-13786140
>chr1:13787619-13787719
>chr1:13793717-13793908
>chr1:13794212-13794291
>chr1:13794453-13794522
>chr1:13795261-13795390
>chr1:13796471-13796779
>chr1:13799132-13799482
>chr1:13800058-13800095
>chr1:13800484-13800525
>chr1:13801530-13801613
>chr1:13801660-13801730
>chr1:13805876-13806018
>chr1:13806869-13806914
>chr1:13807014-13807096
>chr1:13807601-13807711
>chr1:13808203-13808486
>chr1:13809800-13809983
>chr1:13810031-13810151
>chr1:13810478-13810805
>chr1:13810892-13811216
>chr1:13811733-13811922
>chr1:13813540-13813576
>chr1:13814928-13814995
>chr1:13815085-13815416
>chr1:13816753-13816839
>chr1:13816902-13816987
>chr1:13817081-13817351
>chr1:13817718-13817949
>chr1:13818324-13818702
>chr1:13819473-13819826
>chr1:13819856-13819978
>chr1:13821228-13821773
>chr1:13822060-13822102
>chr1:13822382-13822696
>chr1:13823262-13823310
>chr1:13825381-13826003
>chr1:13826063-13826332
>chr1:13826599-13826806
>chr1:13826970-13827127
>chr1:13830683-13830718
>chr1:13831512-13831858
>chr1:13831958-13832034
>chr1:13833901-13834226
>chr1:13834555-13835032
>chr1:13835874-13836121
>chr1:13836801-13837794
>chr1:13838110-13838485
>chr1:13838557-13840006
>chr1:13840216-13840255
>chr1:13840537-13844407
>chr1:13844472-13844720
>chr1:13844860-13844982
>chr1:13845274-13845373
>chr1:13845502-13846511
>chr1:13846543-13846616
>chr1:13846649-13846742
>chr1:13846889-13847360
>chr1:13847463-13851075
>chr1:13851137-13851178
>chr1:13851256-13851314
>chr1:13851731-13852827
>chr1:13852903-13853140
>chr1:13853340-13853532
>chr1:13853596-13853643
>chr1:13853794-13853916
>chr1:13854030-13854183
>chr1:13854259-13854318
>chr1:13854400-13856983
>chr1:13857060-13858836
>chr1:13859792-13859895
>chr1:13860956-13861326
>chr1:13861556-13861621
>chr1:13862297-13863044
>chr1:13864195-13864399
>chr1:13865396-13865730
>chr1:13866887-13867133
>chr1:13867234-13867325
>chr1:13869026-13869083
>chr1:13869914-13870861
>chr1:13871233-13871737
>chr1:13872771-13872801
>chr1:13874191-13874420
>chr1:13874446-13874530
>chr1:13875443-13875930
>chr1:13875980-13876072
>chr1:13876187-13876382
>chr1:13876531-13877159
>chr1:13877248-13877368
>chr1:13877509-13877592
>chr1:13878349-13878415
>chr1:13879571-13880094
>chr1:13880376-13880412
>chr1:13880480-13880810
>chr1:13881111-13881396
>chr1:13882159-13882278
>chr1:13882528-13882620
>chr1:13882686-13882785
>chr1:13883720-13883913
>chr1:13884815-13885251
>chr1:13885741-13885876
>chr1:13886121-13886188
>chr1:13887362-13887480
>chr1:13887526-13887665
>chr1:13887701-13887815
>chr1:13888718-13888853
>chr1:13888884-13889060
>chr1:13890020-13890257
>chr1:13891223-13891569
>chr1:13894962-13895030
>chr1:13895977-13896190
>chr1:13896237-13896591
>chr1:13897089-13897211
>chr1:13899635-13899926
>chr1:13900288-13900364
>chr1:13900708-13900873
>chr1:13901042-13901100
>chr1:13902691-13902871
>chr1:13906057-13906184
>chr1:13910032-13910762
>chr1:13910816-13911529
>chr1:13911727-13911782
>chr1:13912570-13912901
>chr1:13913913-13913987
>chr1:13914664-13914791
>chr1:13915032-13915184
>chr1:13915260-13915438
>chr1:13916855-13916906
>chr1:13917068-13917115
>chr1:13917172-13918978
>chr1:13919264-13919344
>chr1:13919642-13919722
>chr1:13919852-13920275
>chr1:13920495-13920932
>chr1:13921121-13921190
>chr1:13921273-13921448
>chr1:13921620-13921936
>chr1:13923090-13923832
>chr1:13924416-13925004
>chr1:13925101-13925159
>chr1:13928392-13928486
>chr1:13929036-13929208
>chr1:13929909-13930003
>chr1:13930484-13930554
>chr1:13931437-13931504
>chr1:13931764-13932652
>chr1:13932925-13933079
>chr1:13933184-13933506
>chr1:13934947-13935273
>chr1:13936023-13938603
>chr1:13938659-13938846
>chr1:13938957-13939144
>chr1:13939252-13940519
>chr1:13940803-13941241
>chr1:13941322-13941368
>chr1:13941748-13941796
>chr1:13942253-13942573
>chr1:13942719-13942762
>chr1:13943262-13943510
>chr1:13943733-13944206
>chr1:13944248-13944365
>chr1:13945012-13945536
>chr1:13946858-13947287
>chr1:13947355-13947719
>chr1:13947753-13948068
>chr1:13948212-13948613
>chr1:13948871-13948921
>chr1:13950037-13950125
>chr1:13950371-13950422
>chr1:13951268-13951354
>chr1:13951575-13951677
>chr1:13952319-13952387
>chr1:13953591-13953686
>chr1:13954123-13954273
>chr1:13954834-13954952
>chr1:13955211-13955251
>chr1:13955291-13955593
>chr1:13957438-13957643
>chr1:13957767-13957894
>chr1:13958048-13958102
>chr1:13958223-13958601
>chr1:13959138-13959184
>chr1:13959257-13959322
>chr1:13959977-13960043
>chr1:13960174-13960305
>chr1:13960953-13961143
>chr1:13961258-13961386
>chr1:13962555-13962924
>chr1:13963301-13963343
>chr1:13963615-13963812
>chr1:13963842-13963943
>chr1:13964082-13964147
>chr1:13966137-13966231
>chr1:13966810-13966918
>chr1:13968720-13968859
>chr1:13969031-13969220
>chr1:13969255-13969388
>chr1:13969427-13969589
>chr1:13970384-13970417
>chr1:13971584-13972370
>chr1:13972931-13973155
>chr1:13973732-13973776
>chr1:13973982-13974058
>chr1:13974411-13974859
>chr1:13974981-13975069
>chr1:13975790-13975842
>chr1:13977317-13977403
>chr1:13977840-13978140
>chr1:13978371-13978524
>chr1:13978823-13979147
>chr1:13979646-13979977
>chr1:13980165-13980525
>chr1:13981011-13981121
>chr1:13981221-13981395
>chr1:13982236-13983726
>chr1:13983992-13984322
>chr1:13984816-13984934
>chr1:13985046-13986274
>chr1:13987130-13987443
>chr1:13987496-13988009
>chr1:13988093-13988157
>chr1:13988914-13989220
>chr1:13990165-13990267
>chr1:13990581-13990716
>chr1:13991093-13991157
>chr1:13991253-13991476
>chr1:13995092-13995134
>chr1:13995377-13995620
>chr1:13995671-13995830
>chr1:13995925-13996029
>chr1:13996057-13997363
>chr1:13997389-14003398
>chr1:14003700-14003790
>chr1:14004274-14004384
>chr1:14004384-14004401
>chr1:14004672-14004916
>chr1:14004964-14005210
>chr1:14006035-14007385
>chr1:14007884-14007981
>chr1:14008445-14008496
>chr1:14008724-14009266
>chr1:14009324-14009380
>chr1:14009445-14009633
>chr1:14010991-14011054
>chr1:14011634-14011830
>chr1:14012525-14012849
>chr1:14014573-14014683
>chr1:14015415-14015758
>chr1:14016403-14016448
>chr1:14018479-14018998
>chr1:14019814-14020331
>chr1:14021145-14021247
>chr1:14022472-14022575
>chr1:14022910-14022947
>chr1:14023000-14023362
>chr1:14024314-14024519
>chr1:14025649-14025770
>chr1:14026125-14026253
>chr1:14026651-14026806
>chr1:14028754-14030680
>chr1:14031495-14031554
>chr1:14032181-14032272
>chr1:14032324-14032459
>chr1:14033007-14033056
>chr1:14035435-14035780
>chr1:14036023-14036128
>chr1:14036536-14036709
>chr1:14036753-14037081
>chr1:14037997-14038133
>chr1:14038877-14039202
>chr1:14040007-14040128
>chr1:14040469-14040830
>chr1:14040885-14040960
>chr1:14041082-14041163
>chr1:14041797-14041929
>chr1:14042884-14043048
>chr1:14043091-14043638
>chr1:14043939-14044137
>chr1:14044385-14044501
>chr1:14045044-14045250
>chr1:14045692-14045764
>chr1:14047035-14047115
>chr1:14047586-14047930
>chr1:14048047-14048192
>chr1:14048397-14049500
>chr1:14049613-14049722
>chr1:14049973-14050250
>chr1:14050332-14050684
>chr1:14050702-14050737
>chr1:14051098-14051134
>chr1:14051566-14051897
>chr1:14053165-14053222
>chr1:14053263-14053302
>chr1:14053725-14054064
>chr1:14054283-14054314
>chr1:14054653-14054784
>chr1:14055173-14055314
>chr1:14056421-14056619
>chr1:14056829-14057066
>chr1:14057103-14057451
>chr1:14057602-14057642
>chr1:14057781-14057872
>chr1:14058136-14058266
>chr1:14059102-14059694
>chr1:14060082-14060392
>chr1:14061207-14061435
>chr1:14063652-14064160
>chr1:14065772-14066396
>chr1:14067093-14067187
>chr1:14068759-14069103
>chr1:14069870-14070304
>chr1:14072083-14072205
>chr1:14073344-14074005
>chr1:14074260-14074305
>chr1:14075777-14075826
>chr1:14075884-14076563
>chr1:14076717-14076774
>chr1:14077641-14077787
>chr1:14077825-14077900
>chr1:14078347-14079681
>chr1:14079825-14079955
>chr1:14080006-14080099
>chr1:14080604-14080640
>chr1:14081732-14082082
>chr1:14082842-14083092
>chr1:14083377-14083424
>chr1:14084708-14084985
>chr1:14085439-14086748
>chr1:14086785-14086864
>chr1:14086967-14087021
>chr1:14087127-14087477
>chr1:14087553-14088066
>chr1:14088318-14088730
>chr1:14088857-14088931
>chr1:14089011-14089111
>chr1:14089139-14089218
>chr1:14089386-14089429
>chr1:14089479-14089515
>chr1:14090294-14090422
>chr1:14090827-14091145
>chr1:14092045-14092642
>chr1:14093713-14093816
>chr1:14093897-14093927
>chr1:14094097-14094193
>chr1:14094572-14094625
>chr1:14095582-14095613
>chr1:14096580-14096657
>chr1:14097599-14097637
>chr1:14099308-14099423
>chr1:14099911-14099980
>chr1:14100772-14101127
>chr1:14101490-14101550
>chr1:14102764-14103248
>chr1:14103326-14103486
>chr1:14103542-14103577
>chr1:14103720-14103903
>chr1:14105381-14105421
>chr1:14106020-14106083
>chr1:14106915-14107102
>chr1:14107353-14107398
>chr1:14108410-14108469
>chr1:14111730-14112041
>chr1:14113559-14113601
>chr1:14115037-14117594
>chr1:14119848-14119919
>chr1:14120060-14120501
>chr1:14121545-14121597
>chr1:14122181-14122297
>chr1:14124885-14124920
>chr1:14125056-14125254
>chr1:14125463-14125561
>chr1:14125688-14125746
>chr1:14126602-14126695
>chr1:14126801-14127126
>chr1:14128345-14128734
>chr1:14129729-14129801
>chr1:14130239-14130286
>chr1:14130867-14131293
>chr1:14133081-14133449
>chr1:14134460-14134512
>chr1:14134754-14134822
>chr1:14134965-14135128
>chr1:14136048-14136088
>chr1:14137533-14137604
>chr1:14137689-14137872
>chr1:14139893-14140021
>chr1:14140205-14140414
>chr1:14143662-14144022
>chr1:14144436-14144785
>chr1:14144918-14145060
>chr1:14145152-14145486
>chr1:14145541-14145879
>chr1:14146246-14146587
>chr1:14146974-14147332
>chr1:14147504-14147823
>chr1:14147957-14148377
>chr1:14149028-14149412
>chr1:14151928-14157330
>chr1:14157362-14160057
>chr1:14160094-14160379
>chr1:14160426-14160641
>chr1:14161180-14161252
>chr1:14162517-14162845
>chr1:14163088-14163728
>chr1:14164527-14164847
>chr1:14166021-14166342
>chr1:14166656-14166874
>chr1:14167436-14167820
>chr1:14169276-14169335
>chr1:14169908-14169949
>chr1:14170561-14171445
>chr1:14172549-14172592
>chr1:14175092-14175405
>chr1:14176815-14177331
>chr1:14177430-14177517
>chr1:14177807-14178297
>chr1:14178421-14178580
>chr1:14181747-14181798
>chr1:14184130-14184328
>chr1:14184370-14184454
>chr1:14187597-14187733
>chr1:14187894-14187954
>chr1:14190371-14190526
>chr1:14192818-14193330
>chr1:14193383-14193495
>chr1:14197412-14197723
>chr1:14198316-14198627
>chr1:14198824-14198907
>chr1:14199375-14199420
>chr1:14200250-14200328
>chr1:14201192-14201311
>chr1:14201680-14202010
>chr1:14202702-14203023
>chr1:14205610-14206044
>chr1:14206174-14206288
>chr1:14206937-14207282
>chr1:14207512-14207655
>chr1:14209482-14209567
>chr1:14210064-14210442
>chr1:14210686-14210767
>chr1:14210914-14211036
>chr1:14211202-14211560
>chr1:14211680-14211871
>chr1:14213626-14213680
>chr1:14214516-14214663
>chr1:14216623-14217330
>chr1:14218625-14218732
>chr1:14219034-14219124
>chr1:14219548-14219592
>chr1:14222647-14222706
>chr1:14224969-14225693
>chr1:14225743-14226921
>chr1:14226951-14227098
>chr1:14228305-14228376
>chr1:14230094-14230161
>chr1:14231860-14231904
>chr1:14232310-14232362
>chr1:14232929-14233013
>chr1:14233112-14233436
>chr1:14233813-14234574
>chr1:14234920-14235041
>chr1:14235077-14235451
>chr1:14235535-14235669
>chr1:14236630-14237015
>chr1:14237954-14238214
>chr1:14239446-14239763
>chr1:14243626-14243690
>chr1:14244412-14244513
>chr1:14244658-14244777
>chr1:14244949-14245223
>chr1:14245761-14246579
>chr1:14247473-14247578
>chr1:14250768-14250910
>chr1:14251635-14251951
>chr1:14252500-14252536
>chr1:14254659-14255394
>chr1:14256379-14256534
>chr1:14257151-14258009
>chr1:14258139-14258532
>chr1:14260113-14260258
>chr1:14260415-14260456
>chr1:14260762-14260840
>chr1:14261112-14261349
>chr1:14262073-14262279
>chr1:14264025-14264106
>chr1:14264244-14264815
>chr1:14264901-14264967
>chr1:14266063-14266126
>chr1:14266481-14266513
>chr1:14266735-14267619
>chr1:14267699-14267984
>chr1:14269392-14269481
>chr1:14270031-14270167
>chr1:14271009-14271343
>chr1:14272132-14272164
>chr1:14272529-14272911
>chr1:14274825-14274871
>chr1:14275263-14275415
>chr1:14275661-14275751
>chr1:14276153-14276917
>chr1:14277030-14277137
>chr1:14277377-14277697
>chr1:14277824-14277854
>chr1:14278025-14278210
>chr1:14278281-14278592
>chr1:14279177-14279221
>chr1:14280075-14280403
>chr1:14280517-14280702
>chr1:14280869-14280989
>chr1:14283408-14283757
>chr1:14283838-14284306
>chr1:14286130-14286183
>chr1:14286278-14286402
>chr1:14287384-14292056
>chr1:14294057-14294106
>chr1:14294477-14294542
>chr1:14295969-14296078
>chr1:14296177-14296223
>chr1:14296618-14296911
>chr1:14296963-14297025
>chr1:14297958-14298204
>chr1:14299065-14299545
>chr1:14299809-14299886
>chr1:14300264-14300537
>chr1:14301826-14301874
>chr1:14303266-14303544
>chr1:14308196-14308301
>chr1:14308623-14308703
>chr1:14309480-14309878
>chr1:14311699-14311801
>chr1:14312122-14312333
>chr1:14312869-14313294
>chr1:14314614-14315191
>chr1:14315347-14315466
>chr1:14315837-14315916
>chr1:14315990-14316022
>chr1:14316142-14316612
>chr1:14316686-14316878
>chr1:14317167-14317469
>chr1:14317558-14317868
>chr1:14317996-14318496
>chr1:14318605-14318654
>chr1:14318862-14319070
>chr1:14320796-14320836
>chr1:14320894-14321016
>chr1:14322132-14322262
>chr1:14322820-14323213
>chr1:14325518-14325644
>chr1:14326638-14326702
>chr1:14327030-14327068
>chr1:14328401-14328715
>chr1:14331029-14331070
>chr1:14331738-14331844
>chr1:14332714-14333423
>chr1:14333498-14333614
>chr1:14334091-14334401
>chr1:14334660-14334704
>chr1:14334880-14335871
>chr1:14336121-14336408
>chr1:14336482-14336971
>chr1:14337516-14337556
>chr1:14337606-14337915
>chr1:14338180-14338585
>chr1:14339083-14339141
>chr1:14339395-14339534
>chr1:14339650-14339843
>chr1:14340878-14341281
>chr1:14341380-14341424
>chr1:14341785-14342691
>chr1:14342859-14343182
>chr1:14344580-14344657
>chr1:14344912-14345230
>chr1:14345312-14345477
>chr1:14345684-14345750
>chr1:14346804-14346870
>chr1:14347660-14347716
>chr1:14347851-14348397
>chr1:14349848-14350167
>chr1:14350280-14350344
>chr1:14351243-14351602
>chr1:14352732-14353001
>chr1:14353165-14353523
>chr1:14354130-14354511
>chr1:14354555-14354936
>chr1:14355210-14361841
>chr1:14362040-14362082
>chr1:14363635-14363799
>chr1:14364428-14364511
>chr1:14364649-14364737
>chr1:14364774-14365488
>chr1:14365605-14365684
>chr1:14366687-14366894
>chr1:14366947-14367585
>chr1:14370639-14370993
>chr1:14371211-14371262
>chr1:14372421-14372511
>chr1:14373184-14373426
>chr1:14373518-14373667
>chr1:14375599-14375917
>chr1:14376241-14376295
>chr1:14376372-14376648
>chr1:14378342-14378477
>chr1:14378590-14378640
>chr1:14378681-14378825
>chr1:14378948-14379133
>chr1:14379181-14381038
>chr1:14381097-14389403
>chr1:14389448-14390025
>chr1:14390656-14390793
>chr1:14391803-14391893
>chr1:14392637-14392769
>chr1:14393738-14393876
>chr1:14394854-14394894
>chr1:14395006-14395316
>chr1:14395881-14396218
>chr1:14397202-14397406
>chr1:14397548-14397896
>chr1:14398449-14398496
>chr1:14399010-14399312
>chr1:14401532-14401746
>chr1:14401806-14401849
>chr1:14402825-14403130
>chr1:14403515-14403635
>chr1:14403708-14403918
>chr1:14404120-14404172
>chr1:14404256-14404463
>chr1:14405605-14405776
>chr1:14405899-14406860
>chr1:14408412-14408526
>chr1:14409797-14410393
>chr1:14410695-14410783
>chr1:14410839-14411014
>chr1:14411304-14411595
>chr1:14411892-14411945
>chr1:14412930-14413110
>chr1:14413285-14413648
>chr1:14413921-14413989
>chr1:14414105-14414146
>chr1:14414726-14415077
>chr1:14415180-14415260
>chr1:14415348-14415387
>chr1:14415741-14415790
>chr1:14416451-14417221
>chr1:14417710-14418050
>chr1:14418380-14418418
>chr1:14419506-14419822
>chr1:14419906-14420436
>chr1:14420476-14421082
>chr1:14425763-14425842
>chr1:14426233-14426311
>chr1:14427273-14427355
>chr1:14427550-14427715
>chr1:14428509-14428998
>chr1:14429747-14429785
>chr1:14429863-14430153
>chr1:14430999-14431097
>chr1:14431483-14432021
>chr1:14432527-14432962
>chr1:14433202-14433492
>chr1:14433568-14433874
>chr1:14433955-14434049
>chr1:14434187-14434241
>chr1:14434595-14434634
>chr1:14435993-14436251
>chr1:14436309-14436913
>chr1:14437609-14437652
>chr1:14437857-14437909
>chr1:14438211-14438272
>chr1:14438489-14438598
>chr1:14439570-14439734
>chr1:14440605-14440726
>chr1:14441066-14441120
>chr1:14441355-14441513
>chr1:14444264-14444615
>chr1:14444891-14445330
>chr1:14445442-14445595
>chr1:14445726-14445759
>chr1:14445908-14446208
>chr1:14446935-14447122
>chr1:14447204-14447546
>chr1:14450304-14450625
>chr1:14450813-14451229
>chr1:14451502-14452245
>chr1:14452942-14453290
>chr1:14453555-14453851
>chr1:14454762-14454994
>chr1:14456793-14457102
>chr1:14457787-14458355
>chr1:14458847-14458918
>chr1:14459817-14459919
>chr1:14461220-14461639
>chr1:14461941-14462030
>chr1:14462555-14463157
>chr1:14463200-14463367
>chr1:14463513-14463570
>chr1:14464516-14464825
>chr1:14465095-14465423
>chr1:14465811-14466022
>chr1:14466078-14466149
>chr1:14466308-14467517
>chr1:14470872-14470958
>chr1:14471082-14471358
>chr1:14471925-14472179
>chr1:14472514-14472544
>chr1:14473174-14473667
>chr1:14474952-14475184
>chr1:14477037-14477502
>chr1:14478172-14478347
>chr1:14478523-14478603
>chr1:14479530-14479569
>chr1:14480281-14480405
>chr1:14480522-14480968
>chr1:14482427-14482573
>chr1:14483444-14483569
>chr1:14483614-14484494
>chr1:14485335-14486013
>chr1:14489439-14489802
>chr1:14490450-14490959
>chr1:14491296-14491509
>chr1:14491995-14492063
>chr1:14492638-14492808
>chr1:14492962-14493015
>chr1:14493275-14493315
>chr1:14494089-14494203
>chr1:14496829-14496895
>chr1:14498316-14498764
>chr1:14499950-14500029
>chr1:14500475-14500774
>chr1:14500815-14501311
>chr1:14501448-14501498
>chr1:14501627-14501743
>chr1:14501776-14501907
>chr1:14502026-14502146
>chr1:14502290-14502330
>chr1:14503200-14503532
>chr1:14503707-14503747
>chr1:14505481-14506150
>chr1:14507798-14507989
>chr1:14509658-14509898
>chr1:14510111-14510396
>chr1:14510435-14510565
>chr1:14510609-14510799
>chr1:14512283-14512388
>chr1:14514023-14514649
>chr1:14516675-14516710
>chr1:14518192-14518538
>chr1:14523779-14523837
>chr1:14523983-14524322
>chr1:14525320-14525585
>chr1:14526545-14526601
>chr1:14527199-14527938
>chr1:14527994-14528404
>chr1:14528501-14528775
>chr1:14528944-14529317
>chr1:14530389-14531145
>chr1:14532446-14533059
>chr1:14534348-14534677
>chr1:14535397-14535720
>chr1:14536599-14536895
>chr1:14537059-14537111
>chr1:14538364-14538474
>chr1:14539368-14539479
>chr1:14539535-14539605
>chr1:14540618-14540660
>chr1:14542183-14542757
>chr1:14544218-14544408
>chr1:14544753-14544873
>chr1:14545857-14545902
>chr1:14547549-14547898
>chr1:14547953-14548503
>chr1:14549105-14549185
>chr1:14550142-14550193
>chr1:14550471-14550563
>chr1:14550683-14550784
>chr1:14551946-14552029
>chr1:14553019-14553366
>chr1:14556120-14556407
>chr1:14557465-14557726
>chr1:14558914-14558972
>chr1:14560275-14560608
>chr1:14560682-14560791
>chr1:14561615-14561956
>chr1:14563280-14563351
>chr1:14563879-14564098
>chr1:14564493-14564890
>chr1:14565152-14566241
>chr1:14566298-14567640
>chr1:14568014-14568087
>chr1:14568331-14568813
>chr1:14569278-14569632
>chr1:14569830-14570156
>chr1:14570223-14570281
>chr1:14570455-14570541
>chr1:14570596-14570832
>chr1:14573366-14573682
>chr1:14574318-14574720
>chr1:14575182-14575589
>chr1:14576243-14576495
>chr1:14577832-14577930
>chr1:14579199-14579243
>chr1:14579341-14579661
>chr1:14580189-14580531
>chr1:14581993-14582106
>chr1:14582221-14582288
>chr1:14583061-14583192
>chr1:14584630-14585207
>chr1:14586441-14586831
>chr1:14587083-14587823
>chr1:14588586-14588632
>chr1:14590687-14590720
>chr1:14594898-14595159
>chr1:14595394-14595731
>chr1:14596434-14596718
>chr1:14596762-14597032
>chr1:14597484-14597545
>chr1:14598729-14598792
>chr1:14599114-14599160
>chr1:14600036-14600151
>chr1:14601991-14602072
>chr1:14604835-14604952
>chr1:14605551-14605778
>chr1:14606764-14606897
>chr1:14606992-14607107
>chr1:14607287-14607380
>chr1:14608203-14608265
>chr1:14610100-14610526
>chr1:14611448-14611711
>chr1:14611830-14611872
>chr1:14611929-14612013
>chr1:14612654-14612736
>chr1:14615217-14615689
>chr1:14617194-14617419
>chr1:14619202-14619580
>chr1:14619656-14619882
>chr1:14621535-14621925
>chr1:14622347-14622788
>chr1:14622932-14623506
>chr1:14623583-14624026
>chr1:14624117-14624496
>chr1:14624676-14624719
>chr1:14626979-14627043
>chr1:14627166-14627300
>chr1:14627557-14627635
>chr1:14628860-14629150
>chr1:14629962-14629997
>chr1:14630402-14630563
>chr1:14630787-14630902
>chr1:14632903-14633249
>chr1:14633296-14633407
>chr1:14633450-14633646
>chr1:14633859-14633904
>chr1:14635374-14635419
>chr1:14635727-14635806
>chr1:14636206-14636256
>chr1:14637370-14637494
>chr1:14637754-14638001
>chr1:14638160-14638601
>chr1:14639815-14639859
>chr1:14641767-14642759
>chr1:14643077-14646032
>chr1:14646263-14646455
>chr1:14646625-14646713
>chr1:14649325-14649378
>chr1:14650054-14650123
>chr1:14650270-14650580
>chr1:14652433-14652792
>chr1:14652860-14652927
>chr1:14653883-14654325
>chr1:14655810-14655905
>chr1:14655981-14656160
>chr1:14656475-14656887
>chr1:14657053-14657413
>chr1:14657449-14657520
>chr1:14657875-14657915
>chr1:14658217-14658358
>chr1:14658939-14659272
>chr1:14660590-14660626
>chr1:14661410-14661930
>chr1:14662646-14663261
>chr1:14663594-14663665
>chr1:14663757-14664468
>chr1:14664611-14664958
>chr1:14666421-14666515
>chr1:14666718-14667083
>chr1:14668552-14668662
>chr1:14669374-14669784
>chr1:14670079-14670178
>chr1:14670346-14670422
>chr1:14670567-14670608
>chr1:14670696-14670787
>chr1:14671035-14671150
>chr1:14671315-14671410
>chr1:14674055-14674202
>chr1:14674755-14674957
>chr1:14676492-14676952
>chr1:14678096-14678626
>chr1:14679649-14679780
>chr1:14680161-14680229
>chr1:14680426-14680996
>chr1:14681117-14681392
>chr1:14681448-14682175
>chr1:14682271-14682633
>chr1:14684375-14684754
>chr1:14684880-14684948
>chr1:14685278-14685320
>chr1:14685904-14685961
>chr1:14686063-14686371
>chr1:14688906-14689244
>chr1:14691323-14691772
>chr1:14692427-14692509
>chr1:14692643-14692938
>chr1:14694451-14694510
>chr1:14694713-14694773
>chr1:14695515-14695808
>chr1:14696501-14696538
>chr1:14696684-14696816
>chr1:14696998-14697381
>chr1:14698529-14698565
>chr1:14700247-14700487
>chr1:14701143-14701437
>chr1:14701497-14701832
>chr1:14702822-14702878
>chr1:14703012-14703061
>chr1:14703202-14703917
>chr1:14705002-14705798
>chr1:14705876-14706816
>chr1:14709848-14709912
>chr1:14710302-14710382
>chr1:14710539-14710795
>chr1:14710827-14711349
>chr1:14711544-14711578
>chr1:14713242-14713311
>chr1:14713459-14713532
>chr1:14713656-14714004
>chr1:14714765-14715187
>chr1:14716127-14716196
>chr1:14717347-14717395
>chr1:14719519-14719932
>chr1:14720717-14720858
>chr1:14721127-14721498
>chr1:14721867-14722186
>chr1:14722843-14723170
>chr1:14725382-14725429
>chr1:14725583-14725627
>chr1:14726752-14726823
>chr1:14727066-14727154
>chr1:14727319-14727760
>chr1:14727836-14728459
>chr1:14728790-14728839
>chr1:14729829-14729870
>chr1:14730003-14730034
>chr1:14730101-14730404
>chr1:14731469-14731514
>chr1:14732336-14732709
>chr1:14734252-14734614
>chr1:14735047-14735363
>chr1:14736208-14736613
>chr1:14736810-14736952
>chr1:14737119-14737165
>chr1:14737795-14737841
>chr1:14737878-14737921
>chr1:14738800-14738857
>chr1:14738891-14739202
>chr1:14742217-14742278
>chr1:14743151-14743453
>chr1:14744281-14744764
>chr1:14745241-14745272
>chr1:14746603-14746680
>chr1:14746845-14747845
>chr1:14749814-14749852
>chr1:14749925-14750030
>chr1:14751086-14751125
>chr1:14751868-14752218
>chr1:14752423-14752774
>chr1:14753129-14753259
>chr1:14753456-14753628
>chr1:14753808-14753978
>chr1:14754347-14754660
>chr1:14754810-14754857
>chr1:14754956-14755280
>chr1:14757423-14757569
>chr1:14757859-14757928
>chr1:14758068-14758606
>chr1:14758908-14758986
>chr1:14759761-14759795
>chr1:14760572-14760617
>chr1:14760661-14760876
>chr1:14760928-14761027
>chr1:14762435-14762755
>chr1:14763727-14764052
>chr1:14764338-14764401
>chr1:14765115-14765254
>chr1:14768167-14768222
>chr1:14769349-14769668
>chr1:14771544-14771862
>chr1:14772092-14772504
>chr1:14773719-14773863
>chr1:14774389-14774790
>chr1:14775996-14776306
>chr1:14776575-14777354
>chr1:14777746-14778200
>chr1:14779317-14779386
>chr1:14780837-14780905
>chr1:14781011-14781367
>chr1:14781686-14781780
>chr1:14781985-14782034
>chr1:14782272-14782597
>chr1:14784472-14784776
>chr1:14785657-14785747
>chr1:14788053-14788116
>chr1:14789972-14790312
>chr1:14790355-14790554
>chr1:14790739-14790991
>chr1:14792177-14792219
>chr1:14792601-14792993
>chr1:14793134-14793191
>chr1:14793561-14793677
>chr1:14794703-14795251
>chr1:14795709-14795818
>chr1:14797043-14797362
>chr1:14797751-14797796
>chr1:14798007-14798060
>chr1:14798383-14799081
>chr1:14800191-14800829
>chr1:14800925-14801071
>chr1:14801663-14801966
>chr1:14802120-14802461
>chr1:14803195-14803253
>chr1:14805422-14805817
>chr1:14807487-14807793
>chr1:14808260-14808604
>chr1:14808875-14808977
>chr1:14812509-14812777
>chr1:14813435-14813506
>chr1:14814212-14814529
>chr1:14816139-14816178
>chr1:14816574-14816857
>chr1:14817531-14817588
>chr1:14818719-14819066
>chr1:14819316-14819356
>chr1:14819674-14820015
>chr1:14821189-14821791
>chr1:14823801-14824143
>chr1:14824673-14824720
>chr1:14825563-14825638
>chr1:14827221-14827515
>chr1:14829420-14829596
>chr1:14830116-14830154
>chr1:14830466-14830888
>chr1:14831033-14831158
>chr1:14831334-14831376
>chr1:14831858-14832233
>chr1:14832519-14832691
>chr1:14832922-14832958
>chr1:14832992-14833125
>chr1:14833409-14833448
>chr1:14833964-14834665
>chr1:14834803-14834853
>chr1:14835614-14835647
>chr1:14836197-14836435
>chr1:14836640-14836693
>chr1:14836759-14836858
>chr1:14837088-14838337
>chr1:14838387-14838418
>chr1:14838624-14838928
>chr1:14839339-14839429
>chr1:14841131-14841476
>chr1:14842221-14842312
>chr1:14842727-14842881
>chr1:14843309-14843371
>chr1:14843653-14843732
>chr1:14844233-14844321
>chr1:14844814-14845603
>chr1:14846831-14846903
>chr1:14847665-14848056
>chr1:14848153-14848255
>chr1:14848357-14848403
>chr1:14849928-14850290
>chr1:14850458-14850526
>chr1:14852483-14852544
>chr1:14852812-14853005
>chr1:14854350-14854526
>chr1:14854682-14854724
>chr1:14854749-14854804
>chr1:14857247-14857535
>chr1:14857817-14857932
>chr1:14857999-14858633
>chr1:14858938-14859236
>chr1:14859374-14859465
>chr1:14860086-14860536
>chr1:14860993-14861437
>chr1:14864276-14864535
>chr1:14865851-14866221
>chr1:14866389-14866740
>chr1:14867488-14867547
>chr1:14868384-14868439
>chr1:14868693-14868859
>chr1:14870214-14870663
>chr1:14872191-14872434
>chr1:14872746-14873237
>chr1:14874452-14874539
>chr1:14874818-14874860
>chr1:14875027-14875426
>chr1:14876537-14876620
>chr1:14876756-14876789
>chr1:14877652-14877693
>chr1:14878310-14878422
>chr1:14878497-14878544
>chr1:14879856-14879905
>chr1:14882396-14882448
>chr1:14882998-14883432
>chr1:14884017-14884065
>chr1:14884102-14884405
>chr1:14885488-14885665
>chr1:14885942-14886038
>chr1:14886091-14886879
>chr1:14886973-14887266
>chr1:14888910-14889133
>chr1:14889459-14889501
>chr1:14889654-14889749
>chr1:14890708-14891541
>chr1:14892364-14892444
>chr1:14893050-14893412
>chr1:14894680-14894771
>chr1:14895911-14895943
>chr1:14896073-14896421
>chr1:14896857-14896956
>chr1:14897458-14897683
>chr1:14899646-14899745
>chr1:14900464-14900771
>chr1:14900951-14901073
>chr1:14902219-14902556
>chr1:14902847-14903172
>chr1:14904217-14904322
>chr1:14904740-14905344
>chr1:14905554-14906224
>chr1:14907109-14907494
>chr1:14908119-14908998
>chr1:14909792-14910108
>chr1:14911866-14912205
>chr1:14912480-14912697
>chr1:14914124-14914259
>chr1:14914687-14915231
>chr1:14915928-14916480
>chr1:14916637-14916928
>chr1:14917834-14918180
>chr1:14918341-14918752
>chr1:14918836-14919007
>chr1:14919173-14919473
>chr1:14919742-14919915
>chr1:14919947-14920080
>chr1:14920708-14920762
>chr1:14921376-14921493
>chr1:14921686-14922019
>chr1:14922543-14922819
>chr1:14924035-14924125
>chr1:14924571-14924651
>chr1:14925541-14925579
>chr1:14927277-14927385
>chr1:14927761-14927800
>chr1:14928165-14928485
>chr1:14928997-14929089
>chr1:14931153-14931538
>chr1:14931762-14931795
>chr1:14932785-14933014
>chr1:14933089-14933396
>chr1:14933627-14934511
>chr1:14935227-14935428
>chr1:14935642-14935729
>chr1:14938133-14938200
>chr1:14938253-14938563
>chr1:14938782-14938845
>chr1:14938942-14939570
>chr1:14940893-14941272
>chr1:14941535-14941580
>chr1:14942989-14943070
>chr1:14943600-14943682
>chr1:14943786-14944102
>chr1:14945518-14945574
>chr1:14946303-14946583
>chr1:14948139-14948258
>chr1:14948868-14949202
>chr1:14951428-14951776
>chr1:14953123-14953217
>chr1:14953428-14953472
>chr1:14954604-14954969
>chr1:14955926-14955961
>chr1:14955995-14956040
>chr1:14956317-14956636
>chr1:14958065-14958144
>chr1:14958766-14958866
>chr1:14958930-14958965
>chr1:14959399-14959499
>chr1:14963562-14964193
>chr1:14964280-14964320
>chr1:14965017-14965323
>chr1:14965839-14966276
>chr1:14966671-14966971
>chr1:14967742-14967826
>chr1:14967895-14968463
>chr1:14969787-14970192
>chr1:14971056-14971425
>chr1:14971551-14971790
>chr1:14972500-14972818
>chr1:14973053-14973086
>chr1:14973213-14973798
>chr1:14974223-14974254
>chr1:14974533-14974563
>chr1:14974816-14974864
>chr1:14975645-14976063
>chr1:14976149-14976322
>chr1:14976767-14977093
>chr1:14977878-14978059
>chr1:14978846-14979436
>chr1:14979869-14980193
>chr1:14982412-14982728
>chr1:14983652-14984425
>chr1:14984854-14985576
>chr1:14985696-14986057
>chr1:14987203-14987513
>chr1:14988059-14988115
>chr1:14988151-14988268
>chr1:14988347-14988399
>chr1:14989189-14989499
>chr1:14990197-14990812
>chr1:14991049-14991431
>chr1:14992628-14993127
>chr1:14993174-14993504
>chr1:14995377-14995636
>chr1:14997147-14997554
>chr1:14997851-14997896
>chr1:14998535-14999202
>chr1:14999890-15000091
>chr1:15000127-15000437
>chr1:15000796-15001145
>chr1:15001181-15001535
>chr1:15001890-15002186
>chr1:15002595-15003004
>chr1:15003386-15003428
>chr1:15003491-15003528
>chr1:15004384-15004401
>chr1:15004819-15004890
>chr1:15005440-15005804
>chr1:15006570-15007105
>chr1:15008392-15008436
>chr1:15009853-15009939
>chr1:15010225-15010692
>chr1:15011469-15011565
>chr1:15012085-15012192
>chr1:15012640-15012936
>chr1:15013206-15013249
>chr1:15013465-15013786
>chr1:15014946-15015452
>chr1:15016053-15016149
>chr1:15016284-15016591
>chr1:15016744-15016784
>chr1:15017014-15017328
>chr1:15017515-15017827
>chr1:15019320-15019717
>chr1:15020034-15020074
>chr1:15020334-15020384
>chr1:15021532-15021723
>chr1:15021794-15022143
>chr1:15023414-15023467
>chr1:15025007-15025167
>chr1:15025803-15025929
>chr1:15026187-15026279
>chr1:15026656-15026875
>chr1:15027009-15027398
>chr1:15027462-15027502
>chr1:15027821-15027885
>chr1:15029878-15029960
>chr1:15030238-15030562
>chr1:15030846-15030914
>chr1:15031544-15032019
>chr1:15032133-15033213
>chr1:15033251-15033448
>chr1:15033487-15034221
>chr1:15034892-15034992
>chr1:15035157-15035237
>chr1:15035393-15035433
>chr1:15035561-15035816
>chr1:15036199-15036427
>chr1:15037969-15038260
>chr1:15038779-15039110
>chr1:15039541-15039696
>chr1:15040482-15041652
>chr1:15041871-15041932
>chr1:15042313-15042479
>chr1:15043627-15043885
>chr1:15044463-15044760
>chr1:15045332-15045440
>chr1:15045465-15045547
>chr1:15045606-15045759
>chr1:15045824-15046431
>chr1:15047478-15047783
>chr1:15048554-15048792
>chr1:15048827-15048911
>chr1:15049398-15049537
>chr1:15049653-15050225
>chr1:15050414-15050463
>chr1:15051823-15051889
>chr1:15051977-15052047
>chr1:15052128-15052635
>chr1:15053974-15054036
>chr1:15054274-15054711
>chr1:15055190-15055498
>chr1:15055798-15055854
>chr1:15057424-15057484
>chr1:15057672-15057806
>chr1:15058585-15058633
>chr1:15058732-15059045
>chr1:15059104-15059249
>chr1:15060304-15060376
>chr1:15061493-15061822
>chr1:15063920-15064010
>chr1:15065014-15065335
>chr1:15066078-15066215
>chr1:15068098-15068153
>chr1:15069158-15069216
>chr1:15069505-15069679
>chr1:15069900-15069936
>chr1:15070651-15070866
>chr1:15071233-15071559
>chr1:15072098-15072158
>chr1:15072581-15072712
>chr1:15072757-15072883
>chr1:15073157-15073196
>chr1:15073883-15073962
>chr1:15075005-15075044
>chr1:15076607-15076705
>chr1:15078060-15078433
>chr1:15079342-15079387
>chr1:15080373-15080480
>chr1:15081122-15081181
>chr1:15081298-15081344
>chr1:15081719-15081816
>chr1:15082681-15082929
>chr1:15084274-15084331
>chr1:15085004-15085089
>chr1:15085235-15085784
>chr1:15085945-15086296
>chr1:15086907-15087043
>chr1:15087175-15087351
>chr1:15087389-15087703
>chr1:15088144-15088241
>chr1:15088962-15089015
>chr1:15089205-15089307
>chr1:15090016-15090061
>chr1:15090834-15090917
>chr1:15091330-15091651
>chr1:15092039-15092790
>chr1:15093403-15094012
>chr1:15094113-15094147
>chr1:15096418-15096838
>chr1:15097508-15097830
>chr1:15101180-15101385
>chr1:15101763-15102007
>chr1:15102181-15102310
>chr1:15102965-15103279
>chr1:15104322-15104367
>chr1:15104891-15105446
>chr1:15105989-15106387
>chr1:15107490-15107568
>chr1:15107801-15107854
>chr1:15109097-15109363
>chr1:15109405-15109441
>chr1:15109584-15110598
>chr1:15111255-15111593
>chr1:15111769-15111879
>chr1:15113631-15114009
>chr1:15114297-15114448
>chr1:15119365-15119676
>chr1:15121166-15121275
>chr1:15121510-15122100
>chr1:15122833-15123156
>chr1:15123650-15124005
>chr1:15125106-15125156
>chr1:15125195-15125284
>chr1:15125359-15125428
>chr1:15125813-15125956
>chr1:15126172-15126250
>chr1:15126672-15126704
>chr1:15127551-15127883
>chr1:15129816-15129972
>chr1:15130089-15130149
>chr1:15130466-15130558
>chr1:15130805-15130855
>chr1:15131440-15131682
>chr1:15132143-15132433
>chr1:15132526-15132659
>chr1:15133367-15133748
>chr1:15134434-15134495
>chr1:15134614-15134930
>chr1:15134974-15135026
>chr1:15135069-15135206
>chr1:15135335-15136433
>chr1:15136552-15136865
>chr1:15137127-15137245
>chr1:15137298-15137385
>chr1:15137496-15137841
>chr1:15138490-15138955
>chr1:15139007-15139125
>chr1:15139289-15139696
>chr1:15140858-15140908
>chr1:15141363-15141671
>chr1:15142403-15142511
>chr1:15142604-15144508
>chr1:15144962-15145278
>chr1:15145319-15145482
>chr1:15146207-15146268
>chr1:15147051-15147107
>chr1:15147480-15147760
>chr1:15148802-15149109
>chr1:15149369-15149726
>chr1:15150293-15150402
>chr1:15150595-15150670
>chr1:15150765-15150820
>chr1:15150976-15151085
>chr1:15152623-15152675
>chr1:15153385-15153467
>chr1:15155236-15155317
>chr1:15155357-15155431
>chr1:15155975-15156038
>chr1:15156734-15156822
>chr1:15157903-15158097
>chr1:15159537-15159838
>chr1:15160250-15160576
>chr1:15161202-15163062
>chr1:15163723-15164136
>chr1:15164262-15164378
>chr1:15164542-15164600
>chr1:15164792-15165325
>chr1:15165419-15165469
>chr1:15165858-15166003
>chr1:15166431-15166881
>chr1:15166914-15167373
>chr1:15167479-15167592
>chr1:15168308-15168391
>chr1:15170069-15170136
>chr1:15170264-15170995
>chr1:15171047-15171217
>chr1:15172091-15172558
>chr1:15172707-15172826
>chr1:15172943-15173001
>chr1:15173202-15173533
>chr1:15173634-15173700
>chr1:15174270-15174555
>chr1:15174657-15174903
>chr1:15175113-15175436
>chr1:15175498-15175899
>chr1:15176506-15176540
>chr1:15177324-15177397
>chr1:15177650-15177714
>chr1:15178648-15178731
>chr1:15179188-15179226
>chr1:15179517-15179808
>chr1:15180656-15180691
>chr1:15180767-15180894
>chr1:15181086-15181164
>chr1:15181879-15182212
>chr1:15182281-15182356
>chr1:15182497-15182567
>chr1:15182782-15183068
>chr1:15183421-15183480
>chr1:15183988-15184358
>chr1:15184819-15184915
>chr1:15187171-15187222
>chr1:15189003-15189381
>chr1:15189661-15189777
>chr1:15190743-15191106
>chr1:15191170-15191284
>chr1:15192420-15192754
>chr1:15193549-15193866
>chr1:15194148-15194262
>chr1:15194643-15194681
>chr1:15194906-15195233
>chr1:15196371-15196457
>chr1:15196534-15196648
>chr1:15197685-15197725
>chr1:15198248-15198285
>chr1:15198410-15198737
>chr1:15199131-15199436
>chr1:15200137-15200620
>chr1:15201125-15201207
>chr1:15201312-15201476
>chr1:15202365-15202742
>chr1:15203127-15203570
>chr1:15204265-15204547
>chr1:15205956-15206385
>chr1:15208051-15208092
>chr1:15208231-15208658
>chr1:15209049-15209401
>chr1:15209691-15210081
>chr1:15211561-15211636
>chr1:15213839-15214176
>chr1:15214861-15214906
>chr1:15215654-15216109
>chr1:15217073-15217180
>chr1:15217386-15217520
>chr1:15217882-15217952
>chr1:15218677-15218752
>chr1:15218824-15218894
>chr1:15218918-15219092
>chr1:15220519-15220606
>chr1:15220681-15220755
>chr1:15221994-15222185
>chr1:15222611-15222831
>chr1:15223457-15223776
>chr1:15224888-15225242
>chr1:15225819-15225863
>chr1:15227960-15228314
>chr1:15228683-15229009
>chr1:15229280-15229587
>chr1:15229965-15230009
>chr1:15230798-15231113
>chr1:15231225-15232339
>chr1:15233225-15233676
>chr1:15233755-15234084
>chr1:15234885-15235914
>chr1:15236425-15236482
>chr1:15236802-15237191
>chr1:15237341-15237463
>chr1:15237961-15238259
>chr1:15238923-15239618
>chr1:15240053-15240127
>chr1:15240204-15240251
>chr1:15240344-15241242
>chr1:15241335-15241697
>chr1:15241945-15242264
>chr1:15243887-15243964
>chr1:15244700-15245556
>chr1:15245945-15246345
>chr1:15248575-15248895
>chr1:15249760-15249829
>chr1:15249909-15249963
>chr1:15250401-15250429
>chr1:15250696-15250875
>chr1:15250947-15251374
>chr1:15252169-15252370
>chr1:15252513-15252575
>chr1:15253115-15253144
>chr1:15253281-15253667
>chr1:15253740-15253967
>chr1:15254258-15254442
>chr1:15255728-15255776
>chr1:15256364-15256677
>chr1:15257792-15258270
>chr1:15258354-15259126
>chr1:15259328-15259416
>chr1:15260317-15260500
>chr1:15261863-15262005
>chr1:15262290-15263956
>chr1:15264076-15265227
>chr1:15265683-15266003
>chr1:15266073-15269390
>chr1:15269414-15269677
>chr1:15269790-15270217
>chr1:15270752-15271461
>chr1:15271943-15272004
>chr1:15272135-15272190
>chr1:15273325-15273372
>chr1:15273697-15273753
>chr1:15273823-15274070
>chr1:15274293-15274664
>chr1:15274774-15274860
>chr1:15274956-15275318
>chr1:15276512-15276809
>chr1:15278118-15278254
>chr1:15278459-15278822
>chr1:15279445-15279541
>chr1:15281244-15281289
>chr1:15281474-15281809
>chr1:15282806-15282951
>chr1:15283102-15283310
>chr1:15283468-15283579
>chr1:15284192-15284585
>chr1:15284903-15284964
>chr1:15285249-15285585
>chr1:15285760-15286546
>chr1:15287299-15287684
>chr1:15288146-15288188
>chr1:15288938-15289287
>chr1:15289708-15289838
>chr1:15290701-15291474
>chr1:15291810-15291887
>chr1:15292028-15293020
>chr1:15293327-15293752
>chr1:15294326-15294748
>chr1:15295142-15295718
>chr1:15295789-15295865
>chr1:15296242-15296582
>chr1:15296965-15297139
>chr1:15297374-15297404
>chr1:15297598-15297664
>chr1:15297838-15298470
>chr1:15298853-15299251
>chr1:15299687-15299774
>chr1:15300761-15301137
>chr1:15301742-15302067
>chr1:15302391-15302782
>chr1:15302959-15303061
>chr1:15303565-15303881
>chr1:15305497-15308096
>chr1:15309277-15309366
>chr1:15309585-15309795
>chr1:15310567-15310613
>chr1:15310947-15311015
>chr1:15311965-15312055
>chr1:15312368-15312673
>chr1:15313315-15313346
>chr1:15313781-15314119
>chr1:15314592-15314920
>chr1:15315471-15315791
>chr1:15316894-15317225
>chr1:15318332-15318675
>chr1:15319014-15319132
>chr1:15319421-15319743
>chr1:15320065-15320270
>chr1:15320462-15320535
>chr1:15320876-15321230
>chr1:15321345-15321452
>chr1:15321733-15321894
>chr1:15322458-15322712
>chr1:15322824-15323303
>chr1:15325309-15325348
>chr1:15327749-15328069
>chr1:15328173-15328293
>chr1:15329149-15329213
>chr1:15329738-15329781
>chr1:15329856-15330036
>chr1:15330451-15330521
>chr1:15331323-15331773
>chr1:15332423-15332730
>chr1:15333295-15333402
>chr1:15333459-15333550
>chr1:15333792-15334200
>chr1:15334251-15334290
>chr1:15336480-15336514
>chr1:15337208-15337315
>chr1:15337363-15337422
>chr1:15337524-15337657
>chr1:15338318-15338510
>chr1:15339008-15339326
>chr1:15339837-15340124
>chr1:15340710-15341337
>chr1:15341398-15341528
>chr1:15342666-15343095
>chr1:15343536-15343606
>chr1:15344438-15344645
>chr1:15347423-15347758
>chr1:15348805-15348863
>chr1:15348935-15348986
>chr1:15349303-15349353
>chr1:15350594-15350666
>chr1:15351062-15351392
>chr1:15353051-15353139
>chr1:15353411-15353759
>chr1:15354918-15355229
>chr1:15355432-15355466
>chr1:15356583-15356895
>chr1:15357337-15357778
>chr1:15358463-15358551
>chr1:15359524-15360143
>chr1:15360239-15360387
>chr1:15361329-15361429
>chr1:15361732-15362033
>chr1:15362842-15362970
>chr1:15363018-15363501
>chr1:15364324-15364654
>chr1:15365309-15365621
>chr1:15365980-15366316
>chr1:15367170-15367433
>chr1:15367794-15367858
>chr1:15367921-15368297
>chr1:15368619-15369035
>chr1:15369937-15370283
>chr1:15370457-15370492
>chr1:15371160-15371226
>chr1:15372173-15372260
>chr1:15373208-15373529
>chr1:15373577-15373970
>chr1:15374850-15375166
>chr1:15376000-15376394
>chr1:15376579-15377039
>chr1:15377550-15378319
>chr1:15378983-15379979
>chr1:15380094-15380157
>chr1:15380346-15380447
>chr1:15381511-15381562
>chr1:15382544-15382624
>chr1:15383115-15383153
>chr1:15383788-15383821
>chr1:15385502-15385802
>chr1:15386810-15387192
>chr1:15387460-15387887
>chr1:15388234-15388367
>chr1:15389177-15389504
>chr1:15389746-15389950
>chr1:15390059-15390432
>chr1:15391243-15391498
>chr1:15392240-15392544
>chr1:15393061-15393503
>chr1:15393596-15393771
>chr1:15394221-15394329
>chr1:15394660-15394772
>chr1:15394960-15395329
>chr1:15395704-15395903
>chr1:15396025-15396360
>chr1:15396424-15397230
>chr1:15397855-15398467
>chr1:15398816-15399155
>chr1:15399279-15399578
>chr1:15400603-15400716
>chr1:15402326-15402442
>chr1:15402710-15402757
>chr1:15402952-15403013
>chr1:15403303-15403950
>chr1:15404093-15404128
>chr1:15404176-15404634
>chr1:15404811-15405122
>chr1:15405937-15405977
>chr1:15406347-15406671
>chr1:15408558-15408625
>chr1:15409801-15409854
>chr1:15411559-15411606
>chr1:15412414-15412482
>chr1:15412917-15412960
>chr1:15413176-15413252
>chr1:15413918-15413978
>chr1:15414943-15414979
>chr1:15415478-15415843
>chr1:15416617-15416671
>chr1:15416815-15417118
>chr1:15417963-15418612
>chr1:15418883-15419018
>chr1:15419549-15419633
>chr1:15420323-15420970
>chr1:15421170-15421211
>chr1:15422084-15422396
>chr1:15422433-15422883
>chr1:15423551-15423634
>chr1:15423905-15424211
>chr1:15424719-15424776
>chr1:15424989-15425036
>chr1:15425234-15425547
>chr1:15426575-15426657
>chr1:15428055-15428590
>chr1:15428993-15429171
>chr1:15430180-15430277
>chr1:15430583-15430933
>chr1:15431538-15431670
>chr1:15431907-15432225
>chr1:15432964-15433064
>chr1:15433146-15433429
>chr1:15433931-15434868
>chr1:15435341-15435555
>chr1:15436128-15436679
>chr1:15437378-15438156
>chr1:15438902-15439503
>chr1:15439727-15440046
>chr1:15440744-15440788
>chr1:15440869-15441204
>chr1:15441325-15441408
>chr1:15441615-15442045
>chr1:15442206-15442272
>chr1:15442898-15442980
>chr1:15443627-15443711
>chr1:15443972-15444293
>chr1:15444996-15445048
>chr1:15445202-15445277
>chr1:15445750-15446113
>chr1:15447620-15447690
>chr1:15448160-15448794
>chr1:15448884-15449080
>chr1:15449262-15449339
>chr1:15450117-15450435
>chr1:15450484-15450810
>chr1:15450905-15451171
>chr1:15451224-15451346
>chr1:15451397-15451615
>chr1:15451714-15451879
>chr1:15452478-15452533
>chr1:15452642-15452939
>chr1:15453337-15453497
>chr1:15454007-15454421
>chr1:15454742-15455513
>chr1:15455795-15456464
>chr1:15456827-15456891
>chr1:15457192-15457649
>chr1:15458623-15459453
>chr1:15459842-15460065
>chr1:15460721-15461366
>chr1:15461851-15461927
>chr1:15462053-15462095
>chr1:15462364-15462537
>chr1:15463500-15463571
>chr1:15463736-15464126
>chr1:15464829-15464890
>chr1:15464998-15465311
>chr1:15466274-15466579
>chr1:15467129-15467214
>chr1:15467805-15468120
>chr1:15468513-15468816
>chr1:15468901-15469206
>chr1:15469297-15469328
>chr1:15470532-15470885
>chr1:15470971-15471579
>chr1:15472126-15472450
>chr1:15472951-15472984
>chr1:15473394-15473712
>chr1:15474129-15474923
>chr1:15475191-15475344
>chr1:15475439-15475844
>chr1:15476207-15476263
>chr1:15476693-15477045
>chr1:15477398-15477560
>chr1:15478008-15478874
>chr1:15479257-15479591
>chr1:15479618-15479933
>chr1:15480054-15480117
>chr1:15480233-15481109
>chr1:15481390-15481466
>chr1:15481898-15482069
>chr1:15482765-15483067
>chr1:15483378-15484031
>chr1:15484731-15485198
>chr1:15486192-15486479
>chr1:15487035-15487094
>chr1:15487859-15487920
>chr1:15488079-15488425
>chr1:15489769-15490894
>chr1:15491457-15491789
>chr1:15492046-15492176
>chr1:15492287-15492355
>chr1:15493190-15493253
>chr1:15493794-15493841
>chr1:15494278-15494901
>chr1:15495114-15495163
>chr1:15495497-15496480
>chr1:15496580-15497958
>chr1:15498023-15498534
>chr1:15498737-15499039
>chr1:15501367-15501454
>chr1:15501758-15502043
>chr1:15502318-15502497
>chr1:15503102-15503348
>chr1:15503979-15504143
>chr1:15505593-15505666
>chr1:15506163-15506485
>chr1:15506648-15506707
>chr1:15507380-15507600
>chr1:15508238-15508834
>chr1:15508901-15509222
>chr1:15509338-15509694
>chr1:15509778-15509867
>chr1:15509922-15510257
>chr1:15510643-15510730
>chr1:15510970-15511059
>chr1:15511164-15511722
>chr1:15512301-15512377
>chr1:15512464-15512774
>chr1:15512870-15513182
>chr1:15513233-15513351
>chr1:15514134-15514259
>chr1:15514731-15515065
>chr1:15515500-15515648
>chr1:15515768-15516668
>chr1:15517161-15517305
>chr1:15518847-15519486
>chr1:15519702-15520025
>chr1:15520260-15521961
>chr1:15522431-15522717
>chr1:15523286-15523385
>chr1:15523696-15523753
>chr1:15525979-15526119
>chr1:15528151-15528476
>chr1:15529815-15530379
>chr1:15530595-15531029
>chr1:15532180-15532259
>chr1:15533209-15533655
>chr1:15534430-15534756
>chr1:15535481-15536380
>chr1:15536837-15537228
>chr1:15537729-15537785
>chr1:15538107-15538733
>chr1:15539244-15540523
>chr1:15540645-15540769
>chr1:15541684-15541734
>chr1:15541944-15542125
>chr1:15542360-15542423
>chr1:15542692-15542734
>chr1:15542811-15542933
>chr1:15543056-15543111
>chr1:15543127-15543179
>chr1:15543540-15543585
>chr1:15545219-15545288
>chr1:15546015-15546425
>chr1:15546884-15546946
>chr1:15547133-15547759
>chr1:15548533-15548737
>chr1:15548770-15548965
>chr1:15549434-15550051
>chr1:15550852-15551174
>chr1:15551632-15552676
>chr1:15552743-15553595
>chr1:15553904-15554228
>chr1:15554276-15554318
>chr1:15554896-15554971
>chr1:15555066-15556671
>chr1:15556907-15556974
>chr1:15557433-15557622
>chr1:15557675-15558656
>chr1:15558873-15559241
>chr1:15559756-15560086
>chr1:15560203-15560238
>chr1:15560544-15560632
>chr1:15561147-15561257
>chr1:15561400-15561702
>chr1:15561746-15561850
>chr1:15562415-15562808
>chr1:15563244-15563874
>chr1:15564527-15565140
>chr1:15566598-15566924
>chr1:15567273-15567322
>chr1:15569651-15569954
>chr1:15570335-15570575
>chr1:15571579-15571653
>chr1:15571945-15572662
>chr1:15572817-15572906
>chr1:15572954-15573462
>chr1:15574373-15574702
>chr1:15575723-15577065
>chr1:15577296-15577593
>chr1:15578283-15578613
>chr1:15580111-15580508
>chr1:15580594-15581378
>chr1:15581460-15582302
>chr1:15582686-15583022
>chr1:15583544-15583577
>chr1:15583720-15583832
>chr1:15584049-15584449
>chr1:15585227-15585438
>chr1:15585554-15586100
>chr1:15586325-15586622
>chr1:15587508-15587579
>chr1:15587680-15588443
>chr1:15588520-15589414
>chr1:15589535-15590921
>chr1:15591085-15591850
>chr1:15591882-15592079
>chr1:15592709-15593293
>chr1:15593473-15593528
>chr1:15593577-15593650
>chr1:15593886-15595191
>chr1:15595492-15595834
>chr1:15596735-15596868
>chr1:15597083-15597568
>chr1:15597756-15598171
>chr1:15598248-15598443
>chr1:15598951-15599274
>chr1:15599602-15599809
>chr1:15599986-15600950
>chr1:15601227-15601608
>chr1:15601771-15602434
>chr1:15602701-15603075
>chr1:15604031-15604304
>chr1:15604387-15604526
>chr1:15604679-15604943
>chr1:15605281-15605488
>chr1:15605574-15605621
>chr1:15605777-15605820
>chr1:15606693-15608681
>chr1:15608736-15609701
>chr1:15609896-15609944
>chr1:15610415-15611007
>chr1:15611062-15611819
>chr1:15612114-15613550
>chr1:15613853-15614506
>chr1:15614953-15615329
>chr1:15616070-15616400
>chr1:15617218-15617346
>chr1:15619082-15619788
>chr1:15621378-15621689
>chr1:15622052-15622328
>chr1:15623365-15623707
>chr1:15623773-15624076
>chr1:15624442-15624894
>chr1:15625415-15625925
>chr1:15627041-15627114
>chr1:15628670-15629006
>chr1:15629308-15629628
>chr1:15629713-15630100
>chr1:15630823-15631148
>chr1:15631276-15631403
>chr1:15631807-15632106
>chr1:15632274-15632557
>chr1:15632939-15633236
>chr1:15634487-15635243
>chr1:15635290-15635347
>chr1:15635390-15635710
>chr1:15636172-15636465
>chr1:15636495-15636811
>chr1:15637194-15637723
>chr1:15638525-15638807
>chr1:15639462-15639662
>chr1:15639723-15640014
>chr1:15640234-15640275
>chr1:15641185-15641472
>chr1:15641656-15641999
>chr1:15642504-15643167
>chr1:15643937-15643992
>chr1:15644565-15645193
>chr1:15645593-15645853
>chr1:15646374-15646789
>chr1:15646947-15647513
>chr1:15647664-15648012
>chr1:15648760-15648867
>chr1:15648947-15649673
>chr1:15650386-15651194
>chr1:15651371-15651622
>chr1:15652012-15653022
>chr1:15653219-15653437
>chr1:15653531-15653775
>chr1:15654372-15654667
>chr1:15655332-15656178
>chr1:15658130-15658756
>chr1:15661770-15661808
>chr1:15664056-15664165
>chr1:15664237-15664433
>chr1:15664979-15665288
>chr1:15666907-15667271
>chr1:15668931-15669066
>chr1:15669258-15669758
>chr1:15670002-15670050
>chr1:15670423-15670723
>chr1:15671233-15671539
>chr1:15672101-15674596
>chr1:15675158-15675458
>chr1:15675589-15676025
>chr1:15676230-15676615
>chr1:15676829-15676873
>chr1:15677001-15677531
>chr1:15677742-15678070
>chr1:15678214-15679272
>chr1:15679339-15679541
>chr1:15679876-15680151
>chr1:15680289-15680800
>chr1:15680970-15681120
>chr1:15681921-15682715
>chr1:15683065-15683244
>chr1:15683483-15684148
>chr1:15684470-15684553
>chr1:15685390-15685591
>chr1:15686408-15687457
>chr1:15688332-15688693
>chr1:15688961-15689276
>chr1:15689744-15690357
>chr1:15690491-15690538
>chr1:15691073-15691419
>chr1:15691789-15692114
>chr1:15692584-15693339
>chr1:15694047-15694403
>chr1:15694757-15695063
>chr1:15695507-15696114
>chr1:15696307-15696648
>chr1:15697578-15697857
>chr1:15698183-15698853
>chr1:15699046-15700021
>chr1:15700187-15700290
>chr1:15700828-15701813
>chr1:15702405-15703042
>chr1:15704252-15704379
>chr1:15705165-15705485
>chr1:15705816-15706096
>chr1:15706255-15706297
>chr1:15706378-15706740
>chr1:15707091-15707518
>chr1:15707789-15708515
>chr1:15708581-15708725
>chr1:15708986-15709067
>chr1:15709470-15709599
>chr1:15709817-15709901
>chr1:15709940-15710672
>chr1:15710782-15711736
>chr1:15711807-15712142
>chr1:15712634-15713301
>chr1:15713542-15714259
>chr1:15714335-15714381
>chr1:15715270-15715740
>chr1:15716958-15717454
>chr1:15718649-15718697
>chr1:15719162-15719479
>chr1:15720111-15720174
>chr1:15720949-15720996
>chr1:15721214-15721286
>chr1:15722124-15722451
>chr1:15723468-15723822
>chr1:15724194-15724509
>chr1:15724727-15724800
>chr1:15725878-15726032
>chr1:15727576-15727610
>chr1:15729245-15729302
>chr1:15730043-15730087
>chr1:15730154-15730462
>chr1:15730722-15730785
>chr1:15731402-15731457
>chr1:15732963-15733058
>chr1:15734718-15734832
>chr1:15735163-15735305
>chr1:15735704-15735772
>chr1:15735926-15735955
>chr1:15737240-15737603
>chr1:15738429-15738492
>chr1:15738708-15738854
>chr1:15738967-15739108
>chr1:15740007-15740664
>chr1:15740696-15740986
>chr1:15741916-15742236
>chr1:15742300-15742367
>chr1:15742411-15742454
>chr1:15743508-15743569
>chr1:15743663-15743995
>chr1:15745023-15746437
>chr1:15746619-15746684
>chr1:15747104-15747467
>chr1:15747705-15747835
>chr1:15748006-15748357
>chr1:15748938-15749039
>chr1:15750544-15750863
>chr1:15751488-15751861
>chr1:15752151-15752248
>chr1:15752366-15752966
>chr1:15753049-15753391
>chr1:15753847-15753933
>chr1:15754139-15755249
>chr1:15755676-15755746
>chr1:15755919-15756154
>chr1:15758199-15758241
>chr1:15758476-15758804
>chr1:15759921-15760559
>chr1:15762073-15762682
>chr1:15763060-15763930
>chr1:15764022-15764063
>chr1:15766061-15767237
>chr1:15767863-15768187
>chr1:15768667-15768742
>chr1:15769184-15770250
>chr1:15770682-15770722
>chr1:15770822-15771623
>chr1:15772367-15772450
>chr1:15772666-15772835
>chr1:15772882-15774171
>chr1:15774898-15775559
>chr1:15775640-15775752
>chr1:15775931-15776289
>chr1:15776574-15776902
>chr1:15777582-15777951
>chr1:15778276-15778432
>chr1:15778511-15778547
>chr1:15778634-15779616
>chr1:15779855-15780531
>chr1:15781067-15781541
>chr1:15781715-15782055
>chr1:15782099-15782447
>chr1:15782799-15783100
>chr1:15783282-15783480
>chr1:15783560-15784223
>chr1:15785045-15785646
>chr1:15786848-15787417
>chr1:15787655-15788735
>chr1:15789233-15789708
>chr1:15790054-15792018
>chr1:15792378-15792754
>chr1:15792860-15793929
>chr1:15794210-15794284
>chr1:15794300-15794330
>chr1:15794642-15795102
>chr1:15795537-15795857
>chr1:15796112-15796180
>chr1:15796203-15796358
>chr1:15797073-15797698
>chr1:15798275-15799128
>chr1:15799465-15799504
>chr1:15800830-15800902
>chr1:15801316-15801359
>chr1:15801414-15802567
>chr1:15803075-15803888
>chr1:15803976-15804276
>chr1:15804424-15805257
>chr1:15805383-15806188
>chr1:15806226-15806833
>chr1:15806862-15807188
>chr1:15807570-15807608
>chr1:15807695-15807825
>chr1:15807861-15808357
>chr1:15808487-15808875
>chr1:15809302-15809956
>chr1:15810530-15810828
>chr1:15810933-15811261
>chr1:15811771-15812081
>chr1:15812472-15812577
>chr1:15812689-15813574
>chr1:15813671-15815440
>chr1:15816023-15816322
>chr1:15816977-15817322
>chr1:15817870-15818583
>chr1:15818651-15819092
>chr1:15819201-15820542
>chr1:15820734-15822072
>chr1:15822132-15822448
>chr1:15822587-15822663
>chr1:15822876-15824150
>chr1:15824192-15825277
>chr1:15825384-15825775
>chr1:15826173-15826980
>chr1:15827447-15828210
>chr1:15828711-15828949
>chr1:15829035-15829343
>chr1:15829490-15829940
>chr1:15830122-15830284
>chr1:15830367-15830474
>chr1:15830717-15831048
>chr1:15831411-15831736
>chr1:15832183-15832520
>chr1:15832618-15832917
>chr1:15833172-15833544
>chr1:15833595-15833678
>chr1:15836477-15836913
>chr1:15837922-15838248
>chr1:15838437-15838671
>chr1:15838928-15838987
>chr1:15839174-15841452
>chr1:15841595-15842319
>chr1:15842453-15843776
>chr1:15844548-15844867
>chr1:15845234-15845436
>chr1:15845558-15845877
>chr1:15846014-15846639
>chr1:15846825-15847115
>chr1:15847916-15847993
>chr1:15850388-15850596
>chr1:15851091-15851147
>chr1:15851682-15852051
>chr1:15852361-15852518
>chr1:15852743-15854130
>chr1:15854483-15854784
>chr1:15855549-15855875
>chr1:15855930-15856297
>chr1:15856561-15856877
>chr1:15857042-15858352
>chr1:15858487-15858971
>chr1:15859157-15859677
>chr1:15859865-15861524
>chr1:15861652-15862070
>chr1:15862730-15863292
>chr1:15863528-15864469
>chr1:15864594-15865355
>chr1:15865426-15865978
>chr1:15866337-15866739
>chr1:15866957-15868896
>chr1:15869025-15869360
>chr1:15869387-15869461
>chr1:15869522-15869746
>chr1:15869873-15870177
>chr1:15870964-15871273
>chr1:15871318-15871599
>chr1:15871943-15872630
>chr1:15877261-15877577
>chr1:15877713-15878136
>chr1:15878723-15879298
>chr1:15879675-15880050
>chr1:15880419-15880764
>chr1:15880992-15881285
>chr1:15882354-15882675
>chr1:15882977-15883021
>chr1:15883098-15883153
>chr1:15883414-15883673
>chr1:15883795-15884108
>chr1:15884693-15885039
>chr1:15885206-15885296
>chr1:15886974-15887603
>chr1:15887694-15888238
>chr1:15888310-15888937
>chr1:15889125-15889470
>chr1:15889700-15890020
>chr1:15890264-15890535
>chr1:15890574-15890819
>chr1:15890864-15891001
>chr1:15891186-15891819
>chr1:15891933-15892541
>chr1:15892782-15893126
>chr1:15893689-15894051
>chr1:15894226-15894275
>chr1:15894525-15895544
>chr1:15895698-15896500
>chr1:15896765-15896965
>chr1:15897155-15897828
>chr1:15898150-15898977
>chr1:15899094-15899523
>chr1:15899582-15900138
>chr1:15901015-15901704
>chr1:15901841-15902245
>chr1:15902297-15902367
>chr1:15902525-15902690
>chr1:15903307-15903771
>chr1:15904192-15904523
>chr1:15904665-15905875
>chr1:15906427-15907492
>chr1:15908164-15908848
>chr1:15909834-15910154
>chr1:15910563-15910656
>chr1:15910823-15910968
>chr1:15911672-15912004
>chr1:15913427-15913903
>chr1:15914539-15914852
>chr1:15915218-15915837
>chr1:15916493-15916751
>chr1:15916840-15917150
>chr1:15917385-15917689
>chr1:15918132-15918518
>chr1:15920050-15920364
>chr1:15920501-15920556
>chr1:15920736-15920788
>chr1:15921031-15921348
>chr1:15921939-15922016
>chr1:15922617-15922917
>chr1:15923661-15923973
>chr1:15924438-15924764
>chr1:15925561-15925720
>chr1:15926106-15926479
>chr1:15926556-15926604
>chr1:15926678-15927010
>chr1:15927737-15927813
>chr1:15935946-15936030
>chr1:15936336-15936774
>chr1:15938135-15938420
>chr1:15938487-15938560
>chr1:15940791-15941002
>chr1:15941794-15941858
>chr1:15942230-15942314
>chr1:15945121-15945183
>chr1:15946251-15946301
>chr1:15946834-15946872
>chr1:15947732-15947803
>chr1:15949960-15950017
>chr1:15950201-15950240
>chr1:15951218-15951356
>chr1:15951950-15951987
>chr1:15953187-15953352
>chr1:15954568-15955188
>chr1:15955560-15955875
>chr1:15956894-15957270
>chr1:15959336-15959815
>chr1:15960238-15960290
>chr1:15960910-15961172
>chr1:15961929-15962244
>chr1:15962802-15963232
>chr1:15963823-15964155
>chr1:15964434-15964742
>chr1:15964825-15965306
>chr1:15965367-15965410
>chr1:15965640-15965749
>chr1:15966769-15966952
>chr1:15967141-15967552
>chr1:15967753-15967862
>chr1:15967961-15968133
>chr1:15968916-15969477
>chr1:15970390-15970856
>chr1:15971275-15971626
>chr1:15971768-15971814
>chr1:15972203-15972245
>chr1:15973903-15974487
>chr1:15974551-15974864
>chr1:15976268-15976408
>chr1:15977013-15980230
>chr1:15980394-15980433
>chr1:15980525-15981527
>chr1:15981671-15982079
>chr1:15982247-15982573
>chr1:15984114-15984570
>chr1:15985021-15985649
>chr1:15986000-15987287
>chr1:15987330-15987557
>chr1:15987658-15987973
>chr1:15988514-15988822
>chr1:15988956-15989249
>chr1:15989878-15990029
>chr1:15990181-15990308
>chr1:15990506-15990690
>chr1:15990878-15990966
>chr1:15991036-15991163
>chr1:15991208-15991267
>chr1:15991390-15991429
>chr1:15991508-15991709
>chr1:15991951-15992066
>chr1:15992271-15992327
>chr1:15992779-15992895
>chr1:15994045-15994119
>chr1:15994916-15994953
>chr1:15995095-15995164
>chr1:15995359-15995693
>chr1:15996002-15996513
>chr1:15996549-15996767
>chr1:15996988-15997088
>chr1:15997414-15997500
>chr1:15998059-15998140
>chr1:15998213-15998290
>chr1:15998458-15998587
>chr1:15998854-15998994
>chr1:15999573-15999859
>chr1:15999931-16000749
>chr1:16001210-16002079
>chr1:16002237-16002698
>chr1:16002858-16003849
>chr1:16004398-16004768
>chr1:16005255-16005383
>chr1:16005552-16005872
>chr1:16007192-16007228
>chr1:16007439-16007766
>chr1:16008504-16008881
>chr1:16009601-16009645
>chr1:16010103-16010399
>chr1:16010427-16010545
>chr1:16010638-16010678
>chr1:16010786-16010816
>chr1:16010979-16011188
>chr1:16011229-16011510
>chr1:16011559-16012313
>chr1:16012382-16012421
>chr1:16013159-16013202
>chr1:16013483-16013630
>chr1:16014074-16014240
>chr1:16014961-16015022
>chr1:16015537-16015589
>chr1:16015886-16016021
>chr1:16016722-16016830
>chr1:16017431-16017506
>chr1:16017868-16017920
>chr1:16018973-16019006
>chr1:16020264-16020316
>chr1:16021560-16021686
>chr1:16022849-16022910
>chr1:16023027-16023105
>chr1:16023699-16023771
>chr1:16024085-16024224
>chr1:16024301-16024579
>chr1:16025103-16025219
>chr1:16025388-16026059
>chr1:16026258-16026544
>chr1:16026623-16026685
>chr1:16026787-16026879
>chr1:16026920-16027074
>chr1:16027428-16027825
>chr1:16029793-16029858
>chr1:16030108-16030312
>chr1:16030802-16030867
>chr1:16030941-16031047
>chr1:16031947-16032022
>chr1:16032265-16032358
>chr1:16032816-16032955
>chr1:16033718-16033764
>chr1:16034561-16034662
>chr1:16034878-16035023
>chr1:16035264-16035747
>chr1:16035906-16035989
>chr1:16037856-16038200
>chr1:16038379-16038493
>chr1:16038761-16039087
>chr1:16039202-16039396
>chr1:16040929-16041219
>chr1:16042059-16042109
>chr1:16042290-16042335
>chr1:16043426-16043565
>chr1:16043655-16043715
>chr1:16043804-16043977
>chr1:16044726-16044786
>chr1:16045447-16045583
>chr1:16045849-16046215
>chr1:16046274-16046351
>chr1:16046405-16046465
>chr1:16046903-16047004
>chr1:16047154-16047768
>chr1:16047995-16048101
>chr1:16048236-16048351
>chr1:16048430-16048492
>chr1:16048970-16049068
>chr1:16049238-16049622
>chr1:16050345-16050532
>chr1:16051187-16051302
>chr1:16051878-16052086
>chr1:16052739-16052773
>chr1:16052953-16053333
>chr1:16053876-16053951
>chr1:16056129-16056210
>chr1:16056552-16056611
>chr1:16056976-16057022
>chr1:16057831-16057921
>chr1:16058523-16058706
>chr1:16058835-16059000
>chr1:16059159-16059247
>chr1:16059350-16059384
>chr1:16060492-16060586
>chr1:16061282-16061357
>chr1:16061625-16061892
>chr1:16062374-16062424
>chr1:16062541-16062631
>chr1:16063088-16063222
>chr1:16064435-16064492
>chr1:16064923-16065045
>chr1:16065731-16065776
>chr1:16065889-16066192
>chr1:16066431-16066521
>chr1:16066595-16066651
>chr1:16067102-16067164
>chr1:16068445-16068499
>chr1:16069011-16069137
>chr1:16069770-16070063
>chr1:16070499-16070868
>chr1:16071156-16071219
>chr1:16071321-16071387
>chr1:16073677-16073713
>chr1:16074713-16075376
>chr1:16075581-16075650
>chr1:16076349-16076383
>chr1:16076499-16076616
>chr1:16077059-16077109
>chr1:16077492-16077523
>chr1:16078508-16078855
>chr1:16080036-16080374
>chr1:16080910-16081620
>chr1:16082791-16082986
>chr1:16083297-16083388
>chr1:16083582-16083668
>chr1:16084016-16084501
>chr1:16084702-16085345
>chr1:16085534-16085604
>chr1:16085935-16086387
>chr1:16086405-16086615
>chr1:16086858-16087497
>chr1:16087924-16088031
>chr1:16088089-16088180
>chr1:16088373-16088452
>chr1:16088816-16088859
>chr1:16088968-16089056
>chr1:16089478-16089972
>chr1:16090670-16090714
>chr1:16093188-16093509
>chr1:16094628-16094995
>chr1:16095050-16095347
>chr1:16095933-16096352
>chr1:16097039-16097542
>chr1:16097835-16098136
>chr1:16098316-16099085
>chr1:16099270-16099306
>chr1:16099549-16101043
>chr1:16101183-16101538
>chr1:16101981-16102764
>chr1:16102811-16109025
>chr1:16109187-16109419
>chr1:16109456-16109564
>chr1:16110138-16110199
>chr1:16110589-16110622
>chr1:16111263-16111712
>chr1:16113318-16113387
>chr1:16113637-16114530
>chr1:16115270-16115319
>chr1:16116570-16116660
>chr1:16116722-16116868
>chr1:16117005-16117053
>chr1:16117185-16117483
>chr1:16118271-16118573
>chr1:16119120-16119177
>chr1:16119889-16119945
>chr1:16121232-16121349
>chr1:16121519-16121837
>chr1:16122026-16122095
>chr1:16123389-16123911
>chr1:16124162-16124212
>chr1:16125329-16125453
>chr1:16125644-16125825
>chr1:16126851-16126935
>chr1:16127410-16127483
>chr1:16127680-16127767
>chr1:16127993-16128113
>chr1:16129023-16129083
>chr1:16129217-16129366
>chr1:16130644-16130921
>chr1:16131097-16131593
>chr1:16133723-16133857
>chr1:16135296-16135367
>chr1:16135509-16135562
>chr1:16135852-16136154
>chr1:16136300-16137728
>chr1:16140292-16140360
>chr1:16140583-16141052
>chr1:16142451-16143300
>chr1:16144826-16144874
>chr1:16145554-16145762
>chr1:16145843-16145911
>chr1:16147710-16148195
>chr1:16149338-16149450
>chr1:16149863-16149951
>chr1:16150248-16150361
>chr1:16151682-16151791
>chr1:16152470-16152545
>chr1:16153337-16153503
>chr1:16154038-16154119
>chr1:16154466-16154788
>chr1:16156677-16156731
>chr1:16157503-16158150
>chr1:16158516-16158886
>chr1:16159652-16159908
>chr1:16160427-16161561
>chr1:16162887-16163247
>chr1:16163342-16163677
>chr1:16163849-16164196
>chr1:16164715-16164810
>chr1:16164922-16164983
>chr1:16165355-16165420
>chr1:16165820-16165947
>chr1:16166131-16166308
>chr1:16166749-16167246
>chr1:16167312-16167408
>chr1:16168083-16168788
>chr1:16169749-16170054
>chr1:16170574-16170639
>chr1:16170820-16171131
>chr1:16171330-16171383
>chr1:16171681-16171760
>chr1:16172667-16172988
>chr1:16173467-16173602
>chr1:16173787-16173977
>chr1:16174111-16174225
>chr1:16174753-16174810
>chr1:16174982-16175046
>chr1:16175613-16175688
>chr1:16176191-16176398
>chr1:16176562-16176617
>chr1:16177049-16177134
>chr1:16177977-16178020
>chr1:16178145-16178585
>chr1:16178906-16178957
>chr1:16179531-16180458
>chr1:16180683-16181021
>chr1:16181348-16181595
>chr1:16182770-16183153
>chr1:16183661-16183751
>chr1:16184106-16184196
>chr1:16185378-16186604
>chr1:16186824-16186901
>chr1:16187046-16187511
>chr1:16187745-16187834
>chr1:16188177-16188606
>chr1:16188824-16188873
>chr1:16189523-16189828
>chr1:16190280-16190333
>chr1:16190693-16190771
>chr1:16190841-16190869
>chr1:16191129-16191522
>chr1:16191966-16192085
>chr1:16192528-16192928
>chr1:16193046-16193446
>chr1:16193613-16193690
>chr1:16193725-16193863
>chr1:16193981-16195236
>chr1:16195310-16195624
>chr1:16195800-16196456
>chr1:16197117-16197547
>chr1:16197574-16197644
>chr1:16197766-16197930
>chr1:16199264-16199374
>chr1:16199701-16200001
>chr1:16200207-16201256
>chr1:16201978-16202105
>chr1:16202816-16202985
>chr1:16203725-16203784
>chr1:16204036-16204178
>chr1:16206902-16206941
>chr1:16207326-16207396
>chr1:16208694-16208775
>chr1:16209263-16209406
>chr1:16210081-16210162
>chr1:16210344-16210467
>chr1:16210756-16210793
>chr1:16210955-16211012
>chr1:16211407-16211444
>chr1:16211927-16211976
>chr1:16212646-16212687
>chr1:16213462-16213630
>chr1:16213707-16214558
>chr1:16214627-16215221
>chr1:16215416-16215749
>chr1:16216706-16216749
>chr1:16216929-16216992
>chr1:16217422-16217482
>chr1:16217629-16217672
>chr1:16217962-16218041
>chr1:16218860-16218916
>chr1:16219500-16219549
>chr1:16220512-16220675
>chr1:16221496-16221718
>chr1:16221928-16221984
>chr1:16222272-16223686
>chr1:16223922-16224532
>chr1:16227251-16227569
>chr1:16228927-16229552
>chr1:16229633-16229691
>chr1:16231032-16231334
>chr1:16233792-16234470
>chr1:16234515-16234661
>chr1:16234727-16235029
>chr1:16235673-16235980
>chr1:16237419-16237453
>chr1:16237668-16237716
>chr1:16238164-16238510
>chr1:16239019-16240068
>chr1:16240170-16241031
>chr1:16241187-16241324
>chr1:16241465-16241547
>chr1:16241824-16242174
>chr1:16242694-16242764
>chr1:16243457-16243531
>chr1:16243615-16243747
>chr1:16245328-16245625
>chr1:16246223-16246927
>chr1:16247532-16247587
>chr1:16249782-16249824
>chr1:16252181-16252226
>chr1:16255357-16255620
>chr1:16256968-16257128
>chr1:16257680-16257983
>chr1:16258327-16258657
>chr1:16258750-16259024
>chr1:16259478-16259811
>chr1:16259954-16260010
>chr1:16260159-16261031
>chr1:16261696-16262016
>chr1:16262148-16262311
>chr1:16262426-16262648
>chr1:16262685-16263002
>chr1:16263078-16264112
>chr1:16265079-16265585
>chr1:16266334-16266410
>chr1:16268664-16269378
>chr1:16269403-16270343
>chr1:16270550-16270870
>chr1:16271235-16271587
>chr1:16271847-16272165
>chr1:16272264-16272560
>chr1:16273489-16273910
>chr1:16273950-16274011
>chr1:16274062-16274382
>chr1:16274580-16274892
>chr1:16275337-16275592
>chr1:16275695-16275997
>chr1:16276072-16276434
>chr1:16277282-16278416
>chr1:16278760-16279080
>chr1:16279321-16279440
>chr1:16279840-16280805
>chr1:16280867-16281305
>chr1:16281444-16282005
>chr1:16282196-16282997
>chr1:16283481-16283822
>chr1:16284541-16285176
>chr1:16285230-16285604
>chr1:16285841-16286173
>chr1:16286236-16286615
>chr1:16287584-16287767
>chr1:16287795-16288486
>chr1:16288649-16289000
>chr1:16289109-16289392
>chr1:16289733-16290044
>chr1:16290318-16290683
>chr1:16290809-16290922
>chr1:16291357-16292017
>chr1:16292263-16292596
>chr1:16292903-16293031
>chr1:16293147-16293420
>chr1:16295355-16295701
>chr1:16296333-16296694
>chr1:16296906-16297276
>chr1:16297571-16297897
>chr1:16297925-16298266
>chr1:16298514-16298815
>chr1:16298999-16299333
>chr1:16299635-16299946
>chr1:16300883-16301224
>chr1:16301365-16301703
>chr1:16301764-16301929
>chr1:16302251-16303093
>chr1:16303565-16304437
>chr1:16304679-16305735
>chr1:16305990-16306322
>chr1:16306685-16307545
>chr1:16307589-16308703
>chr1:16308737-16309553
>chr1:16309577-16311601
>chr1:16311628-16313145
>chr1:16313256-16313438
>chr1:16313972-16314283
>chr1:16314638-16314920
>chr1:16315884-16316233
>chr1:16316296-16316778
>chr1:16316966-16317950
>chr1:16318129-16318450
>chr1:16319308-16319366
>chr1:16319619-16319949
>chr1:16320076-16320387
>chr1:16320491-16320838
>chr1:16321714-16322068
>chr1:16322288-16322611
>chr1:16323101-16323456
>chr1:16323510-16323850
>chr1:16324531-16325353
>chr1:16325645-16325933
>chr1:16326010-16326731
>chr1:16327019-16327120
>chr1:16327699-16327979
>chr1:16328521-16328644
>chr1:16328696-16328771
>chr1:16328874-16329189
>chr1:16329294-16329951
>chr1:16330210-16332078
>chr1:16332533-16332846
>chr1:16333327-16333631
>chr1:16334149-16334443
>chr1:16334922-16335433
>chr1:16335570-16335867
>chr1:16335902-16336656
>chr1:16336689-16337066
>chr1:16337594-16338340
>chr1:16338728-16339109
>chr1:16339294-16339646
>chr1:16339804-16340624
>chr1:16340810-16340849
>chr1:16341326-16341601
>chr1:16341657-16342610
>chr1:16342705-16342853
>chr1:16342958-16344636
>chr1:16344788-16345872
>chr1:16346406-16348029
>chr1:16348417-16348737
>chr1:16349570-16349910
>chr1:16350457-16350855
>chr1:16352300-16352344
>chr1:16352910-16352958
>chr1:16353201-16354788
>chr1:16354929-16355208
>chr1:16355297-16355645
>chr1:16355775-16356079
>chr1:16356201-16356699
>chr1:16356793-16356854
>chr1:16356981-16357860
>chr1:16358326-16359735
>chr1:16359774-16360230
>chr1:16360469-16361449
>chr1:16361504-16363199
>chr1:16363283-16363346
>chr1:16363639-16363958
>chr1:16364102-16364443
>chr1:16364791-16365174
>chr1:16365286-16365606
>chr1:16365701-16365738
>chr1:16365857-16366604
>chr1:16367213-16367248
>chr1:16369124-16369216
>chr1:16369370-16369488
>chr1:16369604-16369918
>chr1:16370212-16370802
>chr1:16371159-16371947
>chr1:16372102-16372487
>chr1:16373237-16373910
>chr1:16374860-16375178
>chr1:16375312-16375617
>chr1:16376534-16376826
>chr1:16376896-16377056
>chr1:16377308-16377592
>chr1:16378280-16378583
>chr1:16378727-16379403
>chr1:16379739-16379979
>chr1:16380214-16381082
>chr1:16381094-16382005
>chr1:16382058-16382089
>chr1:16382178-16382795
>chr1:16382866-16383967
>chr1:16384254-16384403
>chr1:16388100-16388444
>chr1:16388672-16388940
>chr1:16389069-16389749
>chr1:16390403-16390464
>chr1:16390971-16391030
>chr1:16393808-16393875
>chr1:16394001-16394062
>chr1:16394694-16394981
>chr1:16397439-16397637
>chr1:16397799-16398182
>chr1:16399620-16399664
>chr1:16399993-16400424
>chr1:16400928-16401161
>chr1:16401292-16401589
>chr1:16402219-16402982
>chr1:16403442-16403614
>chr1:16404201-16404872
>chr1:16405220-16405637
>chr1:16406106-16406866
>chr1:16407433-16408079
>chr1:16408583-16408898
>chr1:16409258-16409295
>chr1:16409664-16409744
>chr1:16410039-16410829
>chr1:16411177-16411828
>chr1:16412461-16414399
>chr1:16414610-16414919
>chr1:16415047-16415316
>chr1:16415535-16415877
>chr1:16416390-16416702
>chr1:16417252-16417860
>chr1:16417956-16417997
>chr1:16418243-16418846
>chr1:16419652-16419933
>chr1:16420390-16420544
>chr1:16422365-16422407
>chr1:16422495-16422801
>chr1:16422873-16423845
>chr1:16424041-16424721
>chr1:16424905-16425220
>chr1:16425287-16425434
>chr1:16425896-16426180
>chr1:16426247-16426920
>chr1:16427443-16427593
>chr1:16427871-16427959
>chr1:16428378-16428690
>chr1:16429020-16429797
>chr1:16429868-16430542
>chr1:16432075-16432456
>chr1:16432995-16433042
>chr1:16433831-16436999
>chr1:16437496-16437530
>chr1:16437759-16438774
>chr1:16438838-16439736
>chr1:16439831-16440153
>chr1:16441838-16441902
>chr1:16441967-16442260
>chr1:16442638-16442924
>chr1:16443253-16443288
>chr1:16443463-16443546
>chr1:16444815-16445135
>chr1:16445384-16445510
>chr1:16445622-16447188
>chr1:16449852-16449945
>chr1:16450242-16450410
>chr1:16450605-16450987
>chr1:16451277-16451491
>chr1:16451581-16451618
>chr1:16452739-16452803
>chr1:16453097-16453413
>chr1:16453491-16453859
>chr1:16453958-16454797
>chr1:16455993-16456331
>chr1:16456735-16458671
>chr1:16459434-16459465
>chr1:16460489-16461133
>chr1:16461420-16461708
>chr1:16462993-16463928
>chr1:16463960-16464194
>chr1:16464572-16464899
>chr1:16464944-16464998
>chr1:16465284-16465768
>chr1:16465899-16466010
>chr1:16466255-16466704
>chr1:16466791-16467107
>chr1:16467867-16467921
>chr1:16468996-16469055
>chr1:16470070-16470288
>chr1:16470364-16470422
>chr1:16470781-16471171
>chr1:16471279-16471365
>chr1:16471742-16471807
>chr1:16472015-16472139
>chr1:16472860-16472912
>chr1:16473334-16473426
>chr1:16473836-16473916
>chr1:16474687-16475005
>chr1:16475303-16475624
>chr1:16475755-16475815
>chr1:16476104-16476222
>chr1:16477043-16477120
>chr1:16477219-16477661
>chr1:16477744-16477846
>chr1:16478386-16478570
>chr1:16478957-16480029
>chr1:16480055-16480219
>chr1:16480712-16480961
>chr1:16481024-16481486
>chr1:16481578-16482337
>chr1:16482376-16483160
>chr1:16483589-16483712
>chr1:16483763-16483870
>chr1:16484957-16485062
>chr1:16485769-16486218
>chr1:16486498-16486587
>chr1:16486727-16487062
>chr1:16487477-16488443
>chr1:16489027-16489329
>chr1:16489378-16489453
>chr1:16490067-16490362
>chr1:16490510-16490667
>chr1:16490946-16491070
>chr1:16491295-16491467
>chr1:16492060-16492424
>chr1:16492606-16492994
>chr1:16493165-16493600
>chr1:16493716-16493883
>chr1:16493935-16494015
>chr1:16494324-16494637
>chr1:16495128-16495240
>chr1:16495339-16495375
>chr1:16496209-16496867
>chr1:16497081-16497556
>chr1:16497704-16498042
>chr1:16499341-16499390
>chr1:16499918-16500504
>chr1:16501127-16501181
>chr1:16502214-16502497
>chr1:16502570-16503101
>chr1:16503152-16504246
>chr1:16504343-16504424
>chr1:16504540-16505202
>chr1:16505798-16506226
>chr1:16506575-16506637
>chr1:16506745-16506869
>chr1:16506961-16507163
>chr1:16507295-16508197
>chr1:16508409-16509140
>chr1:16509533-16513984
>chr1:16514104-16514814
>chr1:16514880-16515001
>chr1:16515103-16516888
>chr1:16516941-16517269
>chr1:16517346-16517415
>chr1:16517580-16518225
>chr1:16518271-16518352
>chr1:16518511-16519355
>chr1:16519442-16519782
>chr1:16519960-16520406
>chr1:16520581-16520663
>chr1:16520819-16521268
>chr1:16521440-16521989
>chr1:16522518-16522721
>chr1:16523034-16523127
>chr1:16523777-16524105
>chr1:16524293-16524356
>chr1:16524551-16524828
>chr1:16525137-16525389
>chr1:16525684-16525818
>chr1:16525930-16526080
>chr1:16526679-16527091
>chr1:16527213-16527510
>chr1:16527594-16527669
>chr1:16527738-16527966
>chr1:16528390-16528463
>chr1:16528601-16528793
>chr1:16528969-16530374
>chr1:16530686-16530867
>chr1:16531087-16531899
>chr1:16532285-16532381
>chr1:16532430-16532465
>chr1:16532573-16533515
>chr1:16533573-16533648
>chr1:16534159-16534589
>chr1:16534682-16534754
>chr1:16535201-16535470
>chr1:16535766-16535809
>chr1:16536394-16536539
>chr1:16536899-16536973
>chr1:16537001-16537087
>chr1:16537202-16537541
>chr1:16537562-16538325
>chr1:16538388-16538474
>chr1:16538584-16538659
>chr1:16538817-16539005
>chr1:16539073-16539248
>chr1:16539589-16539759
>chr1:16540145-16543269
>chr1:16543349-16544211
>chr1:16544304-16544668
>chr1:16544908-16545352
>chr1:16545956-16546015
>chr1:16546163-16546221
>chr1:16546447-16546552
>chr1:16546831-16547232
>chr1:16547624-16547671
>chr1:16548647-16548916
>chr1:16549058-16549375
>chr1:16549700-16549815
>chr1:16549894-16550261
>chr1:16550307-16550449
>chr1:16550774-16550908
>chr1:16550993-16551403
>chr1:16551481-16552019
>chr1:16552106-16553321
>chr1:16553660-16553824
>chr1:16554128-16554310
>chr1:16554390-16554561
>chr1:16554694-16554874
>chr1:16554957-16555102
>chr1:16555240-16555473
>chr1:16555872-16556035
>chr1:16556293-16556590
>chr1:16556653-16556769
>chr1:16557181-16557381
>chr1:16557471-16557593
>chr1:16557679-16557734
>chr1:16557874-16558662
>chr1:16558767-16559570
>chr1:16559637-16561513
>chr1:16561582-16593525
>chr1:16593601-16597193
>chr1:16597257-16597452
>chr1:16597821-16599374
>chr1:16599455-16599964
>chr1:16600025-16600445
>chr1:16601251-16601425
>chr1:16601618-16601931
>chr1:16602184-16602467
>chr1:16602776-16602978
>chr1:16603067-16603212
>chr1:16603294-16603489
>chr1:16603819-16604847
>chr1:16605290-16605576
>chr1:16605847-16605996
>chr1:16606115-16606798
>chr1:16607081-16607303
>chr1:16607714-16608286
>chr1:16608345-16608393
>chr1:16608834-16608889
>chr1:16608947-16609197
>chr1:16609525-16610130
>chr1:16610233-16610398
>chr1:16610501-16610636
>chr1:16610679-16611771
>chr1:16611816-16612278
>chr1:16612683-16612748
>chr1:16612999-16613143
>chr1:16613377-16613463
>chr1:16614046-16614218
>chr1:16614477-16614558
>chr1:16615305-16615608
>chr1:16615636-16615785
>chr1:16616338-16616788
>chr1:16619350-16619441
>chr1:16619614-16619682
>chr1:16620327-16620460
>chr1:16620517-16620682
>chr1:16620820-16621186
>chr1:16622257-16622329
>chr1:16622407-16623033
>chr1:16624411-16624477
>chr1:16624666-16624982
>chr1:16625273-16625574
>chr1:16626054-16626172
>chr1:16626536-16626622
>chr1:16627033-16627139
>chr1:16627430-16627870
>chr1:16627951-16628076
>chr1:16628185-16628247
>chr1:16628600-16628802
>chr1:16629178-16630011
>chr1:16630245-16630365
>chr1:16630420-16630526
>chr1:16631665-16631859
>chr1:16632087-16632255
>chr1:16632475-16632580
>chr1:16632634-16632944
>chr1:16633408-16633886
>chr1:16634374-16634805
>chr1:16635036-16635668
>chr1:16636057-16636390
>chr1:16636458-16637077
>chr1:16637260-16637932
>chr1:16638831-16639101
>chr1:16639335-16639394
>chr1:16639958-16641617
>chr1:16641739-16641970
>chr1:16642008-16642348
>chr1:16643345-16643405
>chr1:16645742-16645799
>chr1:16646012-16646059
>chr1:16646711-16646743
>chr1:16647579-16647670
>chr1:16649700-16649805
>chr1:16649948-16650018
>chr1:16651139-16651234
>chr1:16653371-16653786
>chr1:16653890-16654270
>chr1:16655809-16656070
>chr1:16656144-16656232
>chr1:16656312-16656365
>chr1:16656478-16656636
>chr1:16656701-16656936
>chr1:16657209-16657376
>chr1:16657938-16658316
>chr1:16658632-16658900
>chr1:16659085-16659255
>chr1:16659326-16659531
>chr1:16659714-16659826
>chr1:16660051-16660145
>chr1:16660233-16660868
>chr1:16661109-16661600
>chr1:16661668-16661819
>chr1:16662212-16664256
>chr1:16664472-16666657
>chr1:16666767-16667476
>chr1:16667573-16667647
>chr1:16667767-16669552
>chr1:16669708-16669777
>chr1:16669968-16670110
>chr1:16670287-16670467
>chr1:16670659-16671979
>chr1:16672200-16672272
>chr1:16672326-16674029
>chr1:16674278-16676689
>chr1:16676846-16676996
>chr1:16677133-16677690
>chr1:16678495-16678633
>chr1:16679046-16679258
>chr1:16679307-16679469
>chr1:16680988-16681257
>chr1:16681395-16681708
>chr1:16681808-16682418
>chr1:16682496-16683034
>chr1:16684655-16684768
>chr1:16686312-16687260
>chr1:16688379-16688484
>chr1:16689015-16690806
>chr1:16691311-16691461
>chr1:16691924-16692033
>chr1:16692432-16692526
>chr1:16692568-16692606
>chr1:16693338-16693420
>chr1:16694588-16694639
>chr1:16695313-16695630
>chr1:16695855-16695974
>chr1:16696041-16696475
>chr1:16696959-16697194
>chr1:16698129-16698195
>chr1:16698198-16698407
>chr1:16698838-16699010
>chr1:16699087-16699236
>chr1:16699513-16699572
>chr1:16701248-16701323
>chr1:16701489-16701538
>chr1:16701808-16701888
>chr1:16701973-16702377
>chr1:16702421-16702665
>chr1:16702804-16702884
>chr1:16703129-16703164
>chr1:16703879-16703934
>chr1:16704328-16704387
>chr1:16704469-16704866
>chr1:16705435-16706113
>chr1:16706395-16706478
>chr1:16707107-16707220
>chr1:16707728-16707893
>chr1:16708252-16708597
>chr1:16709024-16709070
>chr1:16709216-16709528
>chr1:16711316-16711693
>chr1:16711803-16711848
>chr1:16712185-16712243
>chr1:16713864-16714140
>chr1:16714453-16715244
>chr1:16716000-16716225
>chr1:16716328-16716714
>chr1:16716913-16717081
>chr1:16717230-16717430
>chr1:16719435-16719498
>chr1:16720470-16720596
>chr1:16721168-16721512
>chr1:16721771-16721835
>chr1:16723473-16723816
>chr1:16724350-16724523
>chr1:16726077-16726469
>chr1:16726541-16726586
>chr1:16726999-16727055
>chr1:16727978-16728319
>chr1:16728398-16728472
>chr1:16728620-16728732
>chr1:16728856-16729600
>chr1:16729683-16729951
>chr1:16730159-16732719
>chr1:16732788-16732864
>chr1:16732922-16733185
>chr1:16733487-16735137
>chr1:16735191-16735263
>chr1:16735468-16736804
>chr1:16736996-16737176
>chr1:16737353-16737495
>chr1:16737686-16737755
>chr1:16737911-16739696
>chr1:16739816-16739890
>chr1:16739987-16740696
>chr1:16740806-16742991
>chr1:16743207-16745249
>chr1:16745642-16745796
>chr1:16745864-16746355
>chr1:16746596-16747231
>chr1:16747319-16747413
>chr1:16747638-16747750
>chr1:16747933-16748138
>chr1:16748209-16748379
>chr1:16748564-16748909
>chr1:16749151-16749529
>chr1:16750091-16750258
>chr1:16750531-16750766
>chr1:16750831-16750989
>chr1:16751102-16751155
>chr1:16751235-16751323
>chr1:16751397-16751658
>chr1:16753197-16753615
>chr1:16753679-16754094
>chr1:16756232-16756479
>chr1:16757448-16757518
>chr1:16757661-16757766
>chr1:16759799-16759890
>chr1:16760726-16760758
>chr1:16761422-16761469
>chr1:16761771-16761893
>chr1:16762559-16762780
>chr1:16762857-16763050
>chr1:16765634-16765712
>chr1:16769171-16769229
>chr1:16771335-16771596
>chr1:16772075-16772386
>chr1:16773226-16773325
>chr1:16773399-16773602
>chr1:16773932-16774356
>chr1:16776006-16776042
>chr1:16776328-16776372
>chr1:16777634-16777694
>chr1:16777846-16777911
>chr1:16778489-16778907
>chr1:16779003-16779072
>chr1:16779135-16779509
>chr1:16782210-16782243
>chr1:16782845-16782975
>chr1:16783015-16783119
>chr1:16783269-16783921
>chr1:16783980-16784034
>chr1:16784175-16784223
>chr1:16784317-16784961
>chr1:16786803-16787188
>chr1:16790391-16790653
>chr1:16790954-16791019
>chr1:16791311-16791861
>chr1:16791926-16792240
>chr1:16792321-16792494
>chr1:16792537-16792588
>chr1:16792799-16793014
>chr1:16793133-16793372
>chr1:16793488-16793897
>chr1:16794503-16794636
>chr1:16797043-16797097
>chr1:16798372-16799059
>chr1:16799087-16799163
>chr1:16849163-16849188
>chr1:16849293-16849591
>chr1:16849659-16850081
>chr1:16850203-16850258
>chr1:16850384-16850466
>chr1:16850556-16850741
>chr1:16851168-16851284
>chr1:16851347-16851644
>chr1:16851902-16852065
>chr1:16852464-16852697
>chr1:16852835-16852980
>chr1:16853063-16853243
>chr1:16853376-16853547
>chr1:16853627-16853809
>chr1:16854113-16854277
>chr1:16854616-16854831
>chr1:16854992-16855831
>chr1:16855960-16856336
>chr1:16856715-16856947
>chr1:16856992-16857166
>chr1:16857448-16858041
>chr1:16858123-16858235
>chr1:16858560-16858868
>chr1:16859018-16859287
>chr1:16860697-16860828
>chr1:16860903-16861286
>chr1:16861713-16861766
>chr1:16861914-16861973
>chr1:16862577-16862977
>chr1:16863265-16863377
>chr1:16863511-16864583
>chr1:16864711-16867457
>chr1:16867526-16867789
>chr1:16868175-16868345
>chr1:16868685-16868860
>chr1:16868928-16869115
>chr1:16869156-16869219
>chr1:16869273-16869348
>chr1:16869458-16869544
>chr1:16869869-16870730
>chr1:16871393-16871538
>chr1:16872123-16872172
>chr1:16872462-16872650
>chr1:16873199-16873772
>chr1:16874285-16874359
>chr1:16874418-16875090
>chr1:16875183-16875303
>chr1:16875468-16875503
>chr1:16876037-16876828
>chr1:16876953-16877152
>chr1:16877390-16878939
>chr1:16879450-16879518
>chr1:16880062-16880161
>chr1:16880213-16880313
>chr1:16880403-16880758
>chr1:16880836-16881176
>chr1:16881632-16881706
>chr1:16881836-16882154
>chr1:16882528-16882858
>chr1:16883533-16884690
>chr1:16885695-16885823
>chr1:16886030-16886197
>chr1:16886246-16886302
>chr1:16886361-16886540
>chr1:16886916-16886963
>chr1:16887245-16887343
>chr1:16887521-16887590
>chr1:16887744-16887829
>chr1:16888354-16888516
>chr1:16888616-16888885
>chr1:16889092-16889521
>chr1:16889671-16889748
>chr1:16889929-16889993
>chr1:16890092-16890379
>chr1:16890590-16890742
>chr1:16890807-16890897
>chr1:16891192-16891834
>chr1:16892172-16892224
>chr1:16892302-16892664
>chr1:16892898-16892965
>chr1:16893027-16893333
>chr1:16893386-16894581
>chr1:16894624-16894950
>chr1:16895257-16895396
>chr1:16895491-16896161
>chr1:16896283-16896696
>chr1:16896720-16896766
>chr1:16896982-16897059
>chr1:16897146-16898447
>chr1:16898823-16900646
>chr1:16901097-16901134
>chr1:16901171-16901705
>chr1:16902046-16902838
>chr1:16903138-16903356
>chr1:16904025-16904319
>chr1:16904969-16905012
>chr1:16905083-16905187
>chr1:16905534-16905589
>chr1:16905618-16905872
>chr1:16906181-16906507
>chr1:16907549-16907960
>chr1:16908175-16908239
>chr1:16908649-16908997
>chr1:16909063-16909876
>chr1:16910080-16910527
>chr1:16910686-16911454
>chr1:16912252-16912322
>chr1:16913185-16913448
>chr1:16915389-16915654
>chr1:16915819-16916294
>chr1:16916460-16917151
>chr1:16917985-16918021
>chr1:16918120-16918232
>chr1:16918724-16919039
>chr1:16919353-16919428
>chr1:16919587-16919647
>chr1:16919763-16920554
>chr1:16920764-16921032
>chr1:16921698-16921859
>chr1:16922925-16922972
>chr1:16923521-16923565
>chr1:16923658-16923967
>chr1:16925255-16925296
>chr1:16925351-16925618
>chr1:16928256-16928355
>chr1:16928492-16929137
>chr1:16929701-16929865
>chr1:16930147-16930261
>chr1:16930324-16930388
>chr1:16930580-16930702
>chr1:16930850-16931014
>chr1:16931767-16932067
>chr1:16932142-16932468
>chr1:16932642-16932726
>chr1:16932877-16933486
>chr1:16933551-16933848
>chr1:16934307-16935305
>chr1:16935400-16935725
>chr1:16936099-16936571
>chr1:16936737-16936800
>chr1:16937064-16937375
>chr1:16937431-16937536
>chr1:16939169-16939618
>chr1:16940242-16940982
>chr1:16941021-16941832
>chr1:16941863-16942296
>chr1:16942825-16943561
>chr1:16943952-16944239
>chr1:16944470-16944557
>chr1:16944674-16944798
>chr1:16944879-16945319
>chr1:16945611-16945717
>chr1:16946582-16946711
>chr1:16947163-16947511
>chr1:16947653-16947691
>chr1:16947811-16948138
>chr1:16949619-16950646
>chr1:16950775-16950817
>chr1:16951879-16952179
>chr1:16952210-16952504
>chr1:16952645-16952807
>chr1:16952864-16952963
>chr1:16953643-16953711
>chr1:16953884-16953975
>chr1:16955831-16955907
>chr1:16956525-16956684
>chr1:16956980-16957791
>chr1:16958101-16958137
>chr1:16958964-16959425
>chr1:16959878-16960576
>chr1:16961351-16961570
>chr1:16961616-16961890
>chr1:16962034-16963198
>chr1:16963819-16965152
>chr1:16966498-16966593
>chr1:16966781-16967153
>chr1:16967337-16967426
>chr1:16967508-16967607
>chr1:16967669-16967744
>chr1:16968487-16968609
>chr1:16968809-16968885
>chr1:16970833-16970904
>chr1:16972760-16972815
>chr1:16973385-16973441
>chr1:16973758-16974073
>chr1:16976193-16976251
>chr1:16977456-16977537
>chr1:16977992-16978139
>chr1:16979396-16979467
>chr1:16981081-16981274
>chr1:16981904-16982220
>chr1:16982344-16982996
>chr1:16983888-16983933
>chr1:16984022-16984460
>chr1:16984621-16984673
>chr1:16985266-16985662
>chr1:16986720-16986777
>chr1:16987268-16987300
>chr1:16988601-16989559
>chr1:16990507-16991369
>chr1:16991494-16991556
>chr1:16992558-16992602
>chr1:16992903-16993523
>chr1:16994177-16994554
>chr1:16994667-16994974
>chr1:16995480-16995750
>chr1:16996201-16996249
>chr1:16997555-16997911
>chr1:16998209-16998513
>chr1:16999098-16999440
>chr1:16999629-16999939
>chr1:17000138-17000255
>chr1:17000529-17000639
>chr1:17000739-17000973
>chr1:17001057-17001482
>chr1:17002670-17002731
>chr1:17003274-17003988
>chr1:17004848-17004890
>chr1:17005854-17006169
>chr1:17006248-17006557
>chr1:17006836-17007247
>chr1:17007533-17007957
>chr1:17008032-17008431
>chr1:17008667-17008981
>chr1:17009403-17009700
>chr1:17009887-17010388
>chr1:17010820-17010885
>chr1:17012261-17012435
>chr1:17013196-17013270
>chr1:17013562-17013644
>chr1:17013736-17013888
>chr1:17014395-17014745
>chr1:17015218-17015386
>chr1:17015740-17015999
>chr1:17016705-17017527
>chr1:17017563-17017696
>chr1:17017833-17018171
>chr1:17019715-17019955
>chr1:17020656-17020814
>chr1:17021059-17021811
>chr1:17025229-17026074
>chr1:17026350-17026667
>chr1:17026731-17026994
>chr1:17027870-17027914
>chr1:17029119-17029632
>chr1:17029745-17029892
>chr1:17029918-17030334
>chr1:17030668-17030940
>chr1:17030981-17031090
>chr1:17032108-17032530
>chr1:17033917-17034074
>chr1:17034134-17034684
>chr1:17034849-17034952
>chr1:17035273-17035318
>chr1:17035566-17035920
>chr1:17036056-17036962
>chr1:17037017-17037069
>chr1:17037232-17038281
>chr1:17038391-17039681
>chr1:17040393-17040765
>chr1:17040859-17041703
>chr1:17041905-17042183
>chr1:17042455-17042793
>chr1:17042929-17043268
>chr1:17043896-17044039
>chr1:17044324-17044645
>chr1:17045247-17045639
>chr1:17045798-17045831
>chr1:17045908-17046001
>chr1:17046584-17047984
>chr1:17048157-17048310
>chr1:17048619-17049602
>chr1:17049634-17049949
>chr1:17050360-17050692
>chr1:17051816-17052189
>chr1:17053428-17053469
>chr1:17053885-17053955
>chr1:17054358-17055269
>chr1:17057216-17057539
>chr1:17057732-17058060
>chr1:17058683-17059287
>chr1:17060587-17060651
>chr1:17060999-17061404
>chr1:17061949-17062067
>chr1:17062227-17062307
>chr1:17062552-17063046
>chr1:17063245-17063622
>chr1:17064648-17064956
>chr1:17065159-17065475
>chr1:17066218-17066464
>chr1:17069491-17069728
>chr1:17069910-17069955
>chr1:17070641-17071112
>chr1:17071343-17071410
>chr1:17072081-17072216
>chr1:17073097-17073439
>chr1:17073539-17073782
>chr1:17074004-17074537
>chr1:17075321-17075435
>chr1:17075694-17075746
>chr1:17076193-17076888
>chr1:17076972-17077024
>chr1:17077357-17077430
>chr1:17077551-17077702
>chr1:17078042-17079007
>chr1:17079625-17079700
>chr1:17079789-17080109
>chr1:17080273-17080360
>chr1:17081331-17081421
>chr1:17081785-17082138
>chr1:17082406-17082450
>chr1:17082875-17083369
>chr1:17087017-17087113
>chr1:17087433-17087823
>chr1:17088621-17089003
>chr1:17091507-17091699
>chr1:17092582-17093396
>chr1:17095374-17095476
>chr1:17095959-17096056
>chr1:17096733-17096819
>chr1:17096905-17097027
>chr1:17100261-17101055
>chr1:17101826-17101896
>chr1:17102204-17102255
>chr1:17103780-17104753
>chr1:17105061-17105712
>chr1:17106353-17106832
>chr1:17106927-17106984
>chr1:17107511-17107670
>chr1:17107959-17108253
>chr1:17109044-17109387
>chr1:17109436-17109792
>chr1:17110203-17110272
>chr1:17110443-17110560
>chr1:17110957-17111029
>chr1:17111094-17111397
>chr1:17111701-17111836
>chr1:17112997-17113068
>chr1:17113187-17113316
>chr1:17114210-17114314
>chr1:17114719-17114860
>chr1:17116118-17116179
>chr1:17116655-17116755
>chr1:17116999-17117078
>chr1:17117278-17117396
>chr1:17118088-17118182
>chr1:17120060-17120123
>chr1:17120173-17120219
>chr1:17120750-17121082
>chr1:17122634-17122822
>chr1:17123615-17123683
>chr1:17123795-17123953
>chr1:17124390-17124851
>chr1:17124962-17125705
>chr1:17126134-17126204
>chr1:17126428-17126523
>chr1:17126669-17127733
>chr1:17127872-17128307
>chr1:17128832-17129190
>chr1:17129432-17130099
>chr1:17130477-17130970
>chr1:17131019-17132179
>chr1:17132390-17132567
>chr1:17133617-17134072
>chr1:17134648-17135197
>chr1:17136807-17137301
>chr1:17137780-17137882
>chr1:17137939-17138032
>chr1:17138102-17138192
>chr1:17139337-17139699
>chr1:17139937-17140459
>chr1:17140795-17141408
>chr1:17141504-17141595
>chr1:17141711-17141853
>chr1:17142161-17142356
>chr1:17142932-17143179
>chr1:17143261-17143319
>chr1:17144255-17144529
>chr1:17144626-17144849
>chr1:17146016-17146380
>chr1:17146817-17146889
>chr1:17147623-17147849
>chr1:17148444-17148601
>chr1:17149757-17149790
>chr1:17150104-17150191
>chr1:17150497-17153906
>chr1:17154195-17154324
>chr1:17154380-17154473
>chr1:17154589-17154740
>chr1:17155355-17156573
>chr1:17156652-17157358
>chr1:17157963-17158170
>chr1:17158244-17158378
>chr1:17158505-17158920
>chr1:17159675-17159721
>chr1:17160315-17160810
>chr1:17160854-17160973
>chr1:17161977-17162037
>chr1:17162864-17163020
>chr1:17163935-17163987
>chr1:17165674-17165856
>chr1:17165956-17166249
>chr1:17167162-17167232
>chr1:17168996-17169056
>chr1:17169254-17169863
>chr1:17169931-17170011
>chr1:17170285-17170680
>chr1:17170973-17171309
>chr1:17171556-17171938
>chr1:17172207-17172624
>chr1:17172714-17172996
>chr1:17173776-17174278
>chr1:17174391-17175196
>chr1:17175431-17175479
>chr1:17175571-17175966
>chr1:17176212-17176408
>chr1:17177038-17177643
>chr1:17177684-17177768
>chr1:17178085-17178913
>chr1:17179119-17179242
>chr1:17179303-17180927
>chr1:17182161-17182911
>chr1:17183165-17183244
>chr1:17184351-17184393
>chr1:17184529-17184878
>chr1:17187624-17187952
>chr1:17188145-17188208
>chr1:17188271-17188348
>chr1:17188465-17188956
>chr1:17189137-17189559
>chr1:17190923-17191001
>chr1:17191058-17191660
>chr1:17191757-17192304
>chr1:17192558-17192589
>chr1:17194008-17194079
>chr1:17194261-17194557
>chr1:17194694-17194739
>chr1:17196069-17196184
>chr1:17197752-17197792
>chr1:17197962-17198405
>chr1:17198635-17198687
>chr1:17198789-17198854
>chr1:17199139-17199181
>chr1:17199368-17199407
>chr1:17200276-17200378
>chr1:17200508-17200853
>chr1:17201469-17201587
>chr1:17202259-17202707
>chr1:17202920-17202974
>chr1:17203028-17203138
>chr1:17203995-17204061
>chr1:17204870-17204922
>chr1:17205883-17205948
>chr1:17206287-17206334
>chr1:17206524-17206602
>chr1:17206665-17206983
>chr1:17207392-17207440
>chr1:17209009-17209091
>chr1:17209728-17209785
>chr1:17209825-17210344
>chr1:17210700-17210797
>chr1:17211193-17211525
>chr1:17213248-17213319
>chr1:17213362-17213395
>chr1:17214243-17214354
>chr1:17215352-17215424
>chr1:17216583-17216901
>chr1:17216987-17217081
>chr1:17218296-17218451
>chr1:17220119-17220219
>chr1:17220482-17220575
>chr1:17221208-17221334
>chr1:17221366-17221521
>chr1:17221987-17222021
>chr1:17222194-17222246
>chr1:17223300-17223425
>chr1:17224614-17224666
>chr1:17226636-17227586
>chr1:17227857-17228278
>chr1:17228423-17228531
>chr1:17228828-17228956
>chr1:17229018-17229079
>chr1:17229163-17229250
>chr1:17231074-17231124
>chr1:17231243-17231325
>chr1:17231637-17232396
>chr1:17232465-17232610
>chr1:17234064-17234336
>chr1:17234579-17234634
>chr1:17234868-17235332
>chr1:17235538-17235609
>chr1:17236233-17236372
>chr1:17236489-17236850
>chr1:17237669-17237826
>chr1:17237991-17238364
>chr1:17238770-17238856
>chr1:17238961-17239141
>chr1:17239319-17239360
>chr1:17240906-17241005
>chr1:17241085-17241160
>chr1:17241451-17241981
>chr1:17242170-17242235
>chr1:17242336-17242458
>chr1:17242793-17242912
>chr1:17243313-17243386
>chr1:17244071-17244133
>chr1:17246359-17246760
>chr1:17247908-17248230
>chr1:17248348-17248664
>chr1:17249628-17249872
>chr1:17250088-17250425
>chr1:17251123-17251211
>chr1:17251415-17251668
>chr1:17252384-17252717
>chr1:17254392-17254595
>chr1:17254716-17255028
>chr1:17255351-17255392
>chr1:17256084-17256147
>chr1:17256749-17257064
>chr1:17257193-17257370
>chr1:17257492-17257533
>chr1:17257802-17257835
>chr1:17257988-17258100
>chr1:17259060-17259507
>chr1:17261373-17261440
>chr1:17262544-17263310
>chr1:17263793-17263843
>chr1:17264033-17264078
>chr1:17264656-17265070
>chr1:17266011-17266181
>chr1:17267083-17267159
>chr1:17267742-17267814
>chr1:17268474-17269191
>chr1:17269503-17269923
>chr1:17270443-17270674
>chr1:17270810-17270880
>chr1:17271003-17271058
>chr1:17271650-17271846
>chr1:17272453-17272856
>chr1:17273467-17273737
>chr1:17273859-17273899
>chr1:17275155-17275473
>chr1:17276024-17276433
>chr1:17277177-17277498
>chr1:17278218-17278522
>chr1:17279592-17279672
>chr1:17281337-17281758
>chr1:17281929-17281973
>chr1:17282265-17282376
>chr1:17285208-17285492
>chr1:17285625-17286117
>chr1:17286221-17286378
>chr1:17286832-17286946
>chr1:17287268-17287303
>chr1:17288157-17288791
>chr1:17289036-17289347
>chr1:17290174-17290457
>chr1:17290747-17290797
>chr1:17291199-17291265
>chr1:17291476-17291837
>chr1:17291876-17292000
>chr1:17292134-17292699
>chr1:17292816-17293087
>chr1:17293191-17293515
>chr1:17293787-17293854
>chr1:17293928-17294177
>chr1:17294262-17294814
>chr1:17294893-17295228
>chr1:17295616-17295672
>chr1:17296525-17296651
>chr1:17296774-17297005
>chr1:17297292-17297603
>chr1:17298448-17298495
>chr1:17299115-17299920
>chr1:17299960-17300699
>chr1:17301347-17302580
>chr1:17303106-17303174
>chr1:17303231-17303497
>chr1:17303754-17303835
>chr1:17305943-17306016
>chr1:17306265-17306330
>chr1:17306473-17306532
>chr1:17307553-17307627
>chr1:17308610-17308651
>chr1:17308836-17308892
>chr1:17309072-17309143
>chr1:17309201-17309505
>chr1:17309530-17309585
>chr1:17310200-17310329
>chr1:17310542-17311315
>chr1:17311540-17311830
>chr1:17311873-17311931
>chr1:17312141-17313654
>chr1:17314010-17314049
>chr1:17314604-17314649
>chr1:17315214-17315365
>chr1:17316106-17316757
>chr1:17317104-17317572
>chr1:17317655-17318065
>chr1:17318307-17318357
>chr1:17318675-17319167
>chr1:17319287-17319507
>chr1:17319552-17319682
>chr1:17319793-17319912
>chr1:17319965-17321037
>chr1:17321327-17321461
>chr1:17321767-17321808
>chr1:17321881-17322976
>chr1:17323107-17323285
>chr1:17323321-17323893
>chr1:17324135-17324188
>chr1:17324423-17324642
>chr1:17325227-17325553
>chr1:17325714-17326009
>chr1:17326133-17326403
>chr1:17326875-17327252
>chr1:17327366-17328689
>chr1:17328975-17329705
>chr1:17329868-17329907
>chr1:17330318-17330555
>chr1:17330624-17330675
>chr1:17330711-17330969
>chr1:17331387-17331482
>chr1:17331627-17332092
>chr1:17332227-17332655
>chr1:17332795-17332846
>chr1:17334259-17334613
>chr1:17334855-17335379
>chr1:17337089-17337564
>chr1:17337630-17337954
>chr1:17339864-17339932
>chr1:17340017-17340080
>chr1:17340362-17340531
>chr1:17340778-17341413
>chr1:17342238-17342312
>chr1:17342673-17343283
>chr1:17343539-17345819
>chr1:17346910-17347241
>chr1:17347541-17347654
>chr1:17348708-17348850
>chr1:17349415-17349759
>chr1:17350900-17351237
>chr1:17351320-17351587
>chr1:17351712-17352136
>chr1:17352463-17352600
>chr1:17353173-17353415
>chr1:17353643-17353683
>chr1:17353741-17354259
>chr1:17354872-17354928
>chr1:17355077-17355575
>chr1:17356553-17356600
>chr1:17356692-17356750
>chr1:17357181-17357469
>chr1:17357521-17358623
>chr1:17359202-17359286
>chr1:17359656-17359740
>chr1:17360001-17360304
>chr1:17360459-17360515
>chr1:17361077-17361230
>chr1:17361644-17361738
>chr1:17361864-17361896
>chr1:17362089-17362706
>chr1:17362748-17363421
>chr1:17364200-17364240
>chr1:17364555-17366352
>chr1:17367087-17367231
>chr1:17368213-17368555
>chr1:17368703-17369110
>chr1:17369153-17369476
>chr1:17369705-17369776
>chr1:17370862-17371094
>chr1:17371420-17371709
>chr1:17372382-17372422
>chr1:17373435-17373831
>chr1:17374339-17374634
>chr1:17375962-17376700
>chr1:17376829-17377278
>chr1:17378585-17379561
>chr1:17380172-17380645
>chr1:17381420-17381454
>chr1:17382807-17383088
>chr1:17383559-17384728
>chr1:17385070-17385143
>chr1:17386097-17386139
>chr1:17387154-17387765
>chr1:17390006-17390712
>chr1:17391205-17391523
>chr1:17391687-17391806
>chr1:17392811-17393159
>chr1:17393535-17393820
>chr1:17394160-17394207
>chr1:17395113-17395576
>chr1:17396055-17396433
>chr1:17398619-17398687
>chr1:17399247-17400186
>chr1:17400236-17400544
>chr1:17402401-17402472
>chr1:17403646-17404028
>chr1:17404568-17404844
>chr1:17404907-17404952
>chr1:17405257-17405838
>chr1:17406771-17406959
>chr1:17407509-17407700
>chr1:17407819-17407879
>chr1:17408056-17408116
>chr1:17408734-17408826
>chr1:17410665-17410727
>chr1:17411290-17411604
>chr1:17413325-17413408
>chr1:17413846-17413981
>chr1:17414243-17414581
>chr1:17414658-17414930
>chr1:17415405-17416101
>chr1:17417402-17417672
>chr1:17417944-17418061
>chr1:17418208-17418305
>chr1:17418368-17418663
>chr1:17419048-17419358
>chr1:17421224-17421514
>chr1:17421736-17422072
>chr1:17426132-17426187
>chr1:17426497-17426590
>chr1:17426723-17427063
>chr1:17428933-17429029
>chr1:17430205-17431005
>chr1:17431030-17431563
>chr1:17431836-17432217
>chr1:17432790-17433088
>chr1:17434164-17434295
>chr1:17434490-17434780
>chr1:17434829-17435121
>chr1:17435666-17435949
>chr1:17436231-17436530
>chr1:17438353-17438394
>chr1:17439429-17439499
>chr1:17439736-17439888
>chr1:17440302-17440390
>chr1:17442017-17442047
>chr1:17442256-17442803
>chr1:17442936-17443280
>chr1:17443861-17445117
>chr1:17445192-17446440
>chr1:17446774-17447082
>chr1:17447207-17447523
>chr1:17448042-17448384
>chr1:17448523-17449146
>chr1:17449402-17449749
>chr1:17449812-17450181
>chr1:17450501-17451128
>chr1:17451255-17451547
>chr1:17452128-17452718
>chr1:17452861-17452940
>chr1:17453107-17455480
>chr1:17455876-17456511
>chr1:17456662-17457190
>chr1:17457254-17458746
>chr1:17458990-17459052
>chr1:17459103-17459148
>chr1:17459308-17459622
>chr1:17459699-17460203
>chr1:17460644-17460738
>chr1:17460950-17461560
>chr1:17461686-17461972
>chr1:17462106-17462734
>chr1:17462792-17463398
>chr1:17463434-17463541
>chr1:17463626-17464793
>chr1:17464892-17465205
>chr1:17465703-17466041
>chr1:17466073-17466415
>chr1:17466707-17467643
>chr1:17467813-17468541
>chr1:17468595-17469370
>chr1:17469514-17470165
>chr1:17470396-17470491
>chr1:17470548-17470618
>chr1:17470724-17473886
>chr1:17473923-17475225
>chr1:17475262-17475943
>chr1:17476215-17476256
>chr1:17476435-17477415
>chr1:17477862-17479028
>chr1:17479150-17479516
>chr1:17479843-17480888
>chr1:17481056-17481448
>chr1:17481614-17483264
>chr1:17483387-17483989
>chr1:17484275-17484428
>chr1:17484472-17485398
>chr1:17485822-17486185
>chr1:17486309-17486460
>chr1:17486488-17486599
>chr1:17486664-17487027
>chr1:17487139-17488898
>chr1:17489391-17489430
>chr1:17489856-17491012
>chr1:17491074-17492453
>chr1:17492467-17493513
>chr1:17493584-17494083
>chr1:17494315-17494364
>chr1:17494749-17494856
>chr1:17495002-17496415
>chr1:17496456-17496511
>chr1:17496624-17498356
>chr1:17498404-17498462
>chr1:17498517-17501364
>chr1:17501514-17501748
>chr1:17501870-17502197
>chr1:17503484-17503840
>chr1:17503979-17505242
>chr1:17505572-17505882
>chr1:17506071-17506406
>chr1:17506543-17506658
>chr1:17506919-17507108
>chr1:17507397-17507800
>chr1:17508543-17508972
>chr1:17509107-17509423
>chr1:17509550-17509614
>chr1:17510200-17510401
>chr1:17510462-17510647
>chr1:17512025-17513088
>chr1:17513771-17514435
>chr1:17515298-17515939
>chr1:17516312-17516384
>chr1:17517209-17517605
>chr1:17517644-17518051
>chr1:17518121-17518210
>chr1:17518478-17519185
>chr1:17519250-17520055
>chr1:17520829-17520876
>chr1:17521180-17521479
>chr1:17521642-17521691
>chr1:17522395-17522459
>chr1:17522956-17523557
>chr1:17523998-17524604
>chr1:17524638-17524703
>chr1:17525170-17525210
>chr1:17525518-17526239
>chr1:17526621-17526922
>chr1:17527446-17527495
>chr1:17527833-17528691
>chr1:17528917-17529306
>chr1:17529782-17530144
>chr1:17530359-17530400
>chr1:17530638-17531047
>chr1:17531454-17531622
>chr1:17531978-17532073
>chr1:17532561-17532901
>chr1:17533182-17533468
>chr1:17533946-17534891
>chr1:17534955-17535442
>chr1:17535530-17535572
>chr1:17536186-17536495
>chr1:17536846-17537196
>chr1:17537708-17538088
>chr1:17541268-17541434
>chr1:17541545-17542451
>chr1:17542745-17542780
>chr1:17543297-17545306
>chr1:17545919-17545963
>chr1:17548000-17548043
>chr1:17548195-17548251
>chr1:17548368-17548502
>chr1:17548628-17549328
>chr1:17549792-17549854
>chr1:17550354-17550680
>chr1:17550827-17550868
>chr1:17551723-17551797
>chr1:17551985-17552046
>chr1:17552390-17552863
>chr1:17553270-17553314
>chr1:17553501-17553818
>chr1:17554322-17554452
>chr1:17554552-17554893
>chr1:17555355-17555661
>chr1:17556174-17556427
>chr1:17556868-17557385
>chr1:17557993-17558334
>chr1:17558368-17558420
>chr1:17560571-17561036
>chr1:17561966-17562064
>chr1:17562131-17562437
>chr1:17563230-17563793
>chr1:17564627-17564698
>chr1:17565044-17565152
>chr1:17565186-17565387
>chr1:17565844-17565888
>chr1:17566180-17566380
>chr1:17567361-17567671
>chr1:17568209-17568275
>chr1:17568872-17568945
>chr1:17569077-17569141
>chr1:17569886-17570008
>chr1:17570353-17570496
>chr1:17570724-17570763
>chr1:17570853-17570913
>chr1:17571518-17571836
>chr1:17572658-17572861
>chr1:17573351-17573464
>chr1:17573558-17573616
>chr1:17574120-17574266
>chr1:17576795-17576835
>chr1:17576895-17577445
>chr1:17577802-17577843
>chr1:17578453-17578668
>chr1:17579017-17579320
>chr1:17579396-17579546
>chr1:17581002-17581400
>chr1:17582847-17583195
>chr1:17583821-17584370
>chr1:17584448-17584533
>chr1:17584707-17584890
>chr1:17586002-17586135
>chr1:17586265-17586326
>chr1:17587700-17587813
>chr1:17588121-17588208
>chr1:17588849-17588932
>chr1:17589012-17589185
>chr1:17590706-17591051
>chr1:17591180-17592037
>chr1:17593391-17593517
>chr1:17593748-17593807
>chr1:17594465-17594788
>chr1:17595000-17595050
>chr1:17595840-17595946
>chr1:17596058-17596114
>chr1:17596745-17596967
>chr1:17598034-17598675
>chr1:17599077-17599363
>chr1:17599834-17599970
>chr1:17600708-17601102
>chr1:17601438-17601748
>chr1:17602940-17602993
>chr1:17606274-17606594
>chr1:17606718-17606802
>chr1:17607185-17607492
>chr1:17608758-17609186
>chr1:17611527-17611713
>chr1:17611972-17612100
>chr1:17612410-17612502
>chr1:17612957-17613038
>chr1:17613849-17613884
>chr1:17617236-17617330
>chr1:17617707-17617747
>chr1:17618583-17618633
>chr1:17619338-17619495
>chr1:17619804-17620224
>chr1:17620599-17620680
>chr1:17621222-17621539
>chr1:17621963-17622001
>chr1:17625423-17625457
>chr1:17626322-17626378
>chr1:17626645-17626732
>chr1:17626921-17626999
>chr1:17628047-17628360
>chr1:17628470-17628554
>chr1:17629005-17629333
>chr1:17631904-17631965
>chr1:17633335-17633653
>chr1:17634091-17634128
>chr1:17634571-17634622
>chr1:17634761-17634831
>chr1:17635292-17635367
>chr1:17635442-17635529
>chr1:17637513-17637809
>chr1:17638842-17638904
>chr1:17639206-17639268
>chr1:17639534-17639586
>chr1:17639710-17639798
>chr1:17640472-17640688
>chr1:17641341-17642018
>chr1:17642299-17642356
>chr1:17642512-17642594
>chr1:17645520-17645612
>chr1:17648164-17648230
>chr1:17649176-17649213
>chr1:17649752-17649808
>chr1:17650127-17650804
>chr1:17652678-17652803
>chr1:17653936-17653986
>chr1:17655236-17655524
>chr1:17656074-17656176
>chr1:17656714-17656765
>chr1:17658125-17658293
>chr1:17658621-17658709
>chr1:17659960-17660062
>chr1:17661083-17661394
>chr1:17662374-17662419
>chr1:17662687-17662718
>chr1:17663268-17663583
>chr1:17663738-17663784
>chr1:17664142-17664262
>chr1:17664319-17664407
>chr1:17666077-17666248
>chr1:17666632-17666877
>chr1:17667990-17668059
>chr1:17668629-17668687
>chr1:17668952-17669013
>chr1:17669444-17669556
>chr1:17670814-17670906
>chr1:17674738-17674836
>chr1:17674924-17674975
>chr1:17675424-17676084
>chr1:17676127-17676587
>chr1:17677462-17677567
>chr1:17677998-17678040
>chr1:17678403-17678759
>chr1:17680056-17680124
>chr1:17680260-17680301
>chr1:17680753-17681106
>chr1:17681602-17681645
>chr1:17683072-17683671
>chr1:17684810-17684882
>chr1:17685376-17685452
>chr1:17685935-17686129
>chr1:17687312-17687346
>chr1:17689431-17689656
>chr1:17691676-17691756
>chr1:17691792-17691874
>chr1:17692626-17692687
>chr1:17694227-17694280
>chr1:17694978-17695085
>chr1:17695908-17696271
>chr1:17697519-17697650
>chr1:17697714-17697927
>chr1:17698056-17698096
>chr1:17698306-17698495
>chr1:17700374-17700420
>chr1:17700548-17700622
>chr1:17700907-17700954
>chr1:17702045-17702362
>chr1:17703687-17704185
>chr1:17704290-17704944
>chr1:17705125-17705164
>chr1:17705463-17705603
>chr1:17705917-17706135
>chr1:17706942-17706980
>chr1:17707611-17707914
>chr1:17708326-17708678
>chr1:17708845-17709210
>chr1:17710086-17710251
>chr1:17710426-17710481
[truncated: 5,119,004 more chars]
