# Supplementary material for: Red: an intelligent, rapid, accurate tool for detecting repeats de-novo on the genomic scale
Source: BMC Bioinformatics. 2015 Jul 24;16:227. doi: 10.1186/s12859-015-0654-5 (PMC4513396; doi:10.1186/s12859-015-0654-5)
Supplement: Additional file 5 — Supplementary data set 4 — Red’s repeats of the Homo sapiens genome. The command “tar -xzf file” results in a directory that contains the locations of repeats found by Red in the genome of the Homo sapiens. [file 12859_2015_654_MOESM5_ESM.tar › GnmRptHg38/chr10.rpt]

>chr10:10000-10631
>chr10:10727-11733
>chr10:11781-12129
>chr10:12972-13134
>chr10:13418-13651
>chr10:13691-14372
>chr10:14678-14806
>chr10:14973-15748
>chr10:15778-16046
>chr10:16123-24772
>chr10:24990-25092
>chr10:25335-25514
>chr10:25668-26067
>chr10:26237-26585
>chr10:26926-32147
>chr10:32290-42892
>chr10:42963-43446
>chr10:43581-44255
>chr10:44617-44720
>chr10:45161-45284
>chr10:45476-45725
>chr10:45947-46001
>chr10:46023-46350
>chr10:46474-46593
>chr10:46951-47246
>chr10:47454-47752
>chr10:47796-48195
>chr10:48244-48318
>chr10:48570-49196
>chr10:49360-49400
>chr10:49510-49694
>chr10:49903-51615
>chr10:51704-52151
>chr10:52278-52856
>chr10:52923-56045
>chr10:56075-63925
>chr10:64213-64574
>chr10:64800-65157
>chr10:65436-65761
>chr10:66362-67069
>chr10:67376-68296
>chr10:69610-69862
>chr10:70146-70481
>chr10:70566-70875
>chr10:71017-72897
>chr10:73189-73670
>chr10:74121-74211
>chr10:74358-75779
>chr10:75834-76165
>chr10:76454-76712
>chr10:76786-77882
>chr10:77988-78711
>chr10:79336-79966
>chr10:80644-80848
>chr10:81247-81684
>chr10:81989-82435
>chr10:83584-83692
>chr10:83950-84212
>chr10:84305-84451
>chr10:85118-85252
>chr10:86716-87120
>chr10:87939-88028
>chr10:88163-88608
>chr10:88803-89060
>chr10:89232-89301
>chr10:89772-89858
>chr10:90761-91414
>chr10:91524-92107
>chr10:92142-92242
>chr10:92336-92572
>chr10:93429-93551
>chr10:93750-93889
>chr10:94622-95684
>chr10:95872-97804
>chr10:98077-98116
>chr10:98159-99738
>chr10:99769-100397
>chr10:100549-101262
>chr10:101400-101437
>chr10:101473-101755
>chr10:102691-103176
>chr10:103244-103383
>chr10:103811-103864
>chr10:103910-104974
>chr10:105046-105596
>chr10:105948-105993
>chr10:106031-106106
>chr10:106156-106284
>chr10:106341-106406
>chr10:106463-107327
>chr10:107657-107713
>chr10:108637-109414
>chr10:109514-109621
>chr10:110401-111209
>chr10:111742-112102
>chr10:113818-114122
>chr10:114252-114625
>chr10:114695-114809
>chr10:114940-115323
>chr10:115896-115946
>chr10:118231-118324
>chr10:118932-122595
>chr10:122673-122852
>chr10:123596-123734
>chr10:123930-124003
>chr10:124200-124567
>chr10:125423-125778
>chr10:126155-126449
>chr10:126566-126947
>chr10:127013-127361
>chr10:127760-127869
>chr10:128092-128321
>chr10:129023-129329
>chr10:130101-130174
>chr10:130520-130656
>chr10:130823-131145
>chr10:131543-131860
>chr10:132191-132321
>chr10:134140-134248
>chr10:135346-135455
>chr10:135508-135610
>chr10:135736-135799
>chr10:138104-138422
>chr10:138786-139113
>chr10:139698-140010
>chr10:140468-140708
>chr10:141399-141452
>chr10:142094-142340
>chr10:143881-144120
>chr10:144237-144562
>chr10:144669-147472
>chr10:148202-148463
>chr10:149276-149643
>chr10:149871-152995
>chr10:153720-153755
>chr10:154308-154355
>chr10:154696-154998
>chr10:155349-155534
>chr10:156130-156164
>chr10:157079-157549
>chr10:157804-157852
>chr10:157905-159103
>chr10:159741-159978
>chr10:160141-160796
>chr10:160859-161273
>chr10:161373-161948
>chr10:161987-162075
>chr10:162177-162348
>chr10:162541-162723
>chr10:163603-163713
>chr10:164896-165003
>chr10:165783-165990
>chr10:166183-166293
>chr10:166357-167198
>chr10:167282-167372
>chr10:167464-167516
>chr10:167792-167981
>chr10:168364-168524
>chr10:168637-168670
>chr10:169407-169497
>chr10:169991-170300
>chr10:170406-170583
>chr10:170940-170986
>chr10:171077-171239
>chr10:171298-171537
>chr10:171663-172164
>chr10:172242-172372
>chr10:172585-172942
>chr10:173079-173147
>chr10:173202-173717
>chr10:173804-174001
>chr10:174042-174221
>chr10:174256-175608
>chr10:175680-175813
>chr10:178581-178622
>chr10:180270-180705
>chr10:181094-181185
>chr10:181336-181691
>chr10:184341-184430
>chr10:185511-185887
>chr10:186009-186692
>chr10:186892-187654
>chr10:188081-188180
>chr10:188309-188612
>chr10:191094-191176
>chr10:191344-191428
>chr10:191608-191729
>chr10:193889-194363
>chr10:194432-194604
>chr10:194642-194744
>chr10:195524-195623
>chr10:195841-195910
>chr10:196389-196466
>chr10:196767-196835
>chr10:196955-197322
>chr10:197767-197875
>chr10:199219-199406
>chr10:199476-200034
>chr10:200162-200577
>chr10:204471-204564
>chr10:204789-204942
>chr10:205401-205711
>chr10:206051-206380
>chr10:206750-208558
>chr10:209000-209069
>chr10:210873-211280
>chr10:214315-214467
>chr10:215546-215854
>chr10:216321-216389
>chr10:217243-217534
>chr10:222195-222236
>chr10:222809-222867
>chr10:222994-223339
>chr10:224923-225166
>chr10:225308-225675
>chr10:228189-228234
>chr10:229925-230061
>chr10:230194-230506
>chr10:231007-231123
>chr10:231183-231230
>chr10:235015-235184
>chr10:237213-237529
>chr10:238351-238663
>chr10:240219-240545
>chr10:240724-240800
>chr10:241178-241529
>chr10:241634-241749
>chr10:243239-243292
>chr10:243544-243894
>chr10:244983-245080
>chr10:250236-250265
>chr10:250342-250511
>chr10:250752-251026
>chr10:251763-251883
>chr10:252682-252832
>chr10:253014-253104
>chr10:253151-253208
>chr10:255268-255582
>chr10:256969-257078
>chr10:258574-258854
>chr10:259545-259626
>chr10:260092-260408
>chr10:260445-260743
>chr10:261373-261749
>chr10:263023-263348
>chr10:263402-263456
>chr10:263679-264168
>chr10:264382-265313
>chr10:265499-266713
>chr10:269199-269230
>chr10:272049-272351
>chr10:273584-273903
>chr10:274193-274332
>chr10:277160-277221
>chr10:277955-278021
>chr10:281972-282128
>chr10:284398-284548
>chr10:284671-284753
>chr10:285512-285584
>chr10:286601-286670
>chr10:287097-287347
>chr10:287730-287777
>chr10:289271-289526
>chr10:294024-294072
>chr10:294354-294636
>chr10:294746-297727
>chr10:299372-299554
>chr10:299635-299900
>chr10:299940-299991
>chr10:300081-300483
>chr10:300592-300874
>chr10:302064-302128
>chr10:302714-302805
>chr10:303433-303854
>chr10:303919-303952
>chr10:304035-304096
>chr10:305618-305934
>chr10:306868-306941
>chr10:307040-307277
>chr10:307445-307550
>chr10:307778-308099
>chr10:309555-309853
>chr10:310522-310614
>chr10:313520-313564
>chr10:314751-314846
>chr10:316805-316862
>chr10:318897-319214
>chr10:319358-319429
>chr10:320249-320544
>chr10:320621-320786
>chr10:321531-323461
>chr10:324961-325290
>chr10:325782-326223
>chr10:327577-327743
>chr10:329991-330124
>chr10:330521-331108
>chr10:331552-331685
>chr10:331870-332240
>chr10:332898-333212
>chr10:333392-333470
>chr10:333838-334573
>chr10:334709-334784
>chr10:334951-335087
>chr10:335903-336227
>chr10:336375-336443
>chr10:336744-337588
>chr10:337590-337744
>chr10:337890-338252
>chr10:338444-338492
>chr10:338745-339007
>chr10:339917-340204
>chr10:340564-340714
>chr10:341726-341918
>chr10:342154-342466
>chr10:343004-343312
>chr10:344372-344410
>chr10:345424-348069
>chr10:350096-350344
>chr10:350629-350952
>chr10:353269-353679
>chr10:355793-356132
>chr10:358571-358883
>chr10:359784-359924
>chr10:365257-365629
>chr10:367130-367429
>chr10:367891-368267
>chr10:368347-368405
>chr10:369926-369967
>chr10:370786-370841
>chr10:371090-371218
>chr10:371438-371621
>chr10:371777-371878
>chr10:372064-372379
>chr10:373467-374054
>chr10:375256-375460
>chr10:378482-378758
>chr10:379180-379236
>chr10:379815-380497
>chr10:382141-382198
>chr10:384297-384540
>chr10:384765-384920
>chr10:387428-387709
>chr10:389053-389212
>chr10:389385-389420
>chr10:391599-391654
>chr10:392722-392768
>chr10:393415-394090
>chr10:394277-394906
>chr10:395006-395463
>chr10:397241-397546
>chr10:397779-398636
>chr10:400042-400315
>chr10:400506-404545
>chr10:406323-406381
>chr10:406484-407130
>chr10:407638-408131
>chr10:408267-408361
>chr10:412967-413134
>chr10:413508-413591
>chr10:414471-415060
>chr10:417622-417689
>chr10:417756-418247
>chr10:424276-424674
>chr10:424902-425694
>chr10:426188-426415
>chr10:426495-426636
>chr10:426757-427037
>chr10:427631-427877
>chr10:427964-428038
>chr10:429029-430016
>chr10:430072-430104
>chr10:430202-430255
>chr10:430424-430754
>chr10:430912-431226
>chr10:431354-432045
>chr10:432094-432311
>chr10:432425-433259
>chr10:433388-433886
>chr10:434019-434574
>chr10:434612-434805
>chr10:434943-435055
>chr10:435958-436082
>chr10:436518-437471
>chr10:438414-439148
>chr10:439236-439343
>chr10:439439-439660
>chr10:440273-440372
>chr10:441379-441788
>chr10:443216-443318
>chr10:443503-443594
>chr10:444790-444893
>chr10:444950-445003
>chr10:445167-445717
>chr10:445780-446082
>chr10:446178-446254
>chr10:446334-446442
>chr10:447136-449175
>chr10:449462-449919
>chr10:453852-454091
>chr10:455161-456495
>chr10:457544-457869
>chr10:459862-459999
>chr10:460594-467984
>chr10:468475-468797
>chr10:469277-469642
>chr10:470808-470850
>chr10:471745-471917
>chr10:477247-478402
>chr10:478878-478969
>chr10:479314-479631
>chr10:483795-484144
>chr10:487564-487882
>chr10:489553-490285
>chr10:494738-494966
>chr10:495051-495249
>chr10:495302-495415
>chr10:496067-496724
>chr10:496779-497233
>chr10:497896-498158
>chr10:499348-499532
>chr10:499677-499797
>chr10:500649-500715
>chr10:501856-502157
>chr10:504968-505004
>chr10:505523-505694
>chr10:512260-512914
>chr10:515436-515761
>chr10:516336-516865
>chr10:517177-517222
>chr10:518601-518748
>chr10:522074-522121
>chr10:522173-522397
>chr10:523266-523573
>chr10:525172-525239
>chr10:526304-526394
>chr10:529776-529908
>chr10:530534-530688
>chr10:532253-532305
>chr10:532495-532797
>chr10:532861-533026
>chr10:533553-533599
>chr10:534291-534347
>chr10:534661-534983
>chr10:536074-536125
>chr10:537787-538093
>chr10:538169-538462
>chr10:539431-539488
>chr10:540968-541142
>chr10:544269-544541
>chr10:544618-544884
>chr10:545141-545492
>chr10:545779-545816
>chr10:546005-546341
>chr10:548434-548557
>chr10:550027-550417
>chr10:551246-551322
>chr10:552525-552858
>chr10:556157-556392
>chr10:557395-557501
>chr10:557665-557926
>chr10:558898-558942
>chr10:559577-559725
>chr10:560753-560804
>chr10:560975-561155
>chr10:567166-567454
>chr10:567661-567924
>chr10:568477-568804
>chr10:571425-571564
>chr10:573461-573730
>chr10:576623-576919
>chr10:577790-577856
>chr10:580187-580235
>chr10:581866-581907
>chr10:582072-582141
>chr10:582389-582590
>chr10:584379-585015
>chr10:587001-587264
>chr10:587583-588326
>chr10:588840-588884
>chr10:589511-589612
>chr10:591114-591427
>chr10:592650-592755
>chr10:593073-593113
>chr10:594408-594534
>chr10:596198-596534
>chr10:602578-602655
>chr10:603130-603346
>chr10:603725-603763
>chr10:603949-604089
>chr10:608103-608278
>chr10:608328-608733
>chr10:610404-610606
>chr10:610634-611373
>chr10:612010-612303
>chr10:621555-621591
>chr10:622250-622422
>chr10:623447-623802
>chr10:626516-626622
>chr10:628851-628908
>chr10:631186-631230
>chr10:632353-632971
>chr10:633113-633163
>chr10:634565-634799
>chr10:635623-635710
>chr10:636279-636343
>chr10:637313-637575
>chr10:638293-638334
>chr10:640674-640790
>chr10:641779-642059
>chr10:642229-642297
>chr10:642874-643547
>chr10:645414-645523
>chr10:646999-649413
>chr10:653162-653487
>chr10:654955-654997
>chr10:655193-655414
>chr10:657103-658414
>chr10:658926-659116
>chr10:659245-659374
>chr10:660106-660527
>chr10:664632-664780
>chr10:665070-665161
>chr10:667069-667251
>chr10:667826-667899
>chr10:667985-668627
>chr10:670055-670396
>chr10:671309-672115
>chr10:674130-676443
>chr10:676524-676689
>chr10:676790-677098
>chr10:678512-679657
>chr10:680864-680963
>chr10:681563-681716
>chr10:684845-685233
>chr10:685640-685990
>chr10:686701-686819
>chr10:688363-688446
>chr10:689376-689491
>chr10:689663-689864
>chr10:689990-690068
>chr10:690935-690988
>chr10:691644-691686
>chr10:691801-692134
>chr10:694661-694793
>chr10:697375-697412
>chr10:698330-698651
>chr10:698758-699247
>chr10:699302-699362
>chr10:700175-700658
>chr10:701097-701206
>chr10:702252-703298
>chr10:703980-704323
>chr10:704646-704677
>chr10:704785-704924
>chr10:705024-705383
>chr10:705916-706009
>chr10:706481-706679
>chr10:707191-707452
>chr10:707499-707700
>chr10:707751-708266
>chr10:708454-708520
>chr10:708697-708771
>chr10:708976-709286
>chr10:709652-709714
>chr10:709994-710098
>chr10:710307-710811
>chr10:711558-712425
>chr10:713628-713820
>chr10:713960-714024
>chr10:714438-714528
>chr10:715479-715868
>chr10:716421-716747
>chr10:717044-717075
>chr10:717681-718501
>chr10:719253-719650
>chr10:721122-721202
>chr10:721490-722055
>chr10:723200-724141
>chr10:724291-724340
>chr10:724650-725267
>chr10:725684-725753
>chr10:725955-726026
>chr10:726348-726717
>chr10:727414-727480
>chr10:728090-728422
>chr10:728739-728826
>chr10:729113-729233
>chr10:730110-730431
>chr10:731395-732247
>chr10:733143-733302
>chr10:733448-733530
>chr10:733596-734305
>chr10:734353-735182
>chr10:735393-738792
>chr10:739350-739806
>chr10:739963-740785
>chr10:741031-741223
>chr10:741768-741831
>chr10:742812-743195
>chr10:744064-744565
>chr10:744893-745577
>chr10:746009-750234
>chr10:750380-750576
>chr10:750628-751016
>chr10:751140-751532
>chr10:751661-751721
>chr10:751810-751901
>chr10:752246-752636
>chr10:753151-753194
>chr10:753331-753451
>chr10:753498-753746
>chr10:753786-753846
>chr10:754389-755235
>chr10:755514-756320
>chr10:756552-756665
>chr10:757092-757636
>chr10:757798-758192
>chr10:758939-759018
>chr10:759402-759446
>chr10:759885-760026
>chr10:760185-760418
>chr10:760505-760944
>chr10:760988-761517
>chr10:761612-762132
>chr10:762195-762520
>chr10:762586-765905
>chr10:766088-767214
>chr10:768084-768157
>chr10:768495-769234
>chr10:769391-769952
>chr10:770211-770531
>chr10:771639-771948
>chr10:772232-772291
>chr10:773114-773423
>chr10:776140-776559
>chr10:776695-776760
>chr10:777258-777965
>chr10:778319-778530
>chr10:778583-778635
>chr10:779461-780954
>chr10:781564-782277
>chr10:782533-782620
>chr10:783739-784455
>chr10:786307-786487
>chr10:787581-787937
>chr10:790543-790788
>chr10:791498-791885
>chr10:792533-792812
>chr10:793654-794306
>chr10:794393-794427
>chr10:794597-794797
>chr10:794926-795003
>chr10:795064-795605
>chr10:795662-799095
>chr10:799133-801633
>chr10:801680-802466
>chr10:803703-803738
>chr10:808719-808789
>chr10:808924-808988
>chr10:811739-811829
>chr10:813754-814157
>chr10:815941-816256
>chr10:824209-824534
>chr10:826783-826836
>chr10:826983-827291
>chr10:831776-832440
>chr10:832873-832950
>chr10:833150-833309
>chr10:833462-833993
>chr10:834862-835068
>chr10:835704-835951
>chr10:837235-837319
>chr10:838132-838490
>chr10:838599-838690
>chr10:838720-839099
>chr10:839152-839739
>chr10:840067-840123
>chr10:840463-840501
>chr10:840757-841171
>chr10:841854-841903
>chr10:842205-842501
>chr10:843329-843730
>chr10:847508-847833
>chr10:848458-848537
>chr10:849274-849564
>chr10:849926-849969
>chr10:850452-850579
>chr10:850729-850946
>chr10:851175-851485
>chr10:851782-852121
>chr10:852639-852731
>chr10:852840-852983
>chr10:853162-853302
>chr10:853391-853749
>chr10:853815-855135
>chr10:855173-855537
>chr10:855648-855808
>chr10:855970-856075
>chr10:856780-856839
>chr10:857421-857512
>chr10:858295-858435
>chr10:858491-860028
>chr10:860098-860174
>chr10:860380-860687
>chr10:860848-861175
>chr10:862451-862790
>chr10:863221-863533
>chr10:864639-864993
>chr10:867575-867860
>chr10:869554-869964
>chr10:873015-873122
>chr10:873860-874264
>chr10:874700-874936
>chr10:875237-875303
>chr10:875540-875623
>chr10:875803-876012
>chr10:876053-876455
>chr10:876506-876971
>chr10:877180-877414
>chr10:877508-877645
>chr10:879485-880079
>chr10:880393-880700
>chr10:882193-882614
>chr10:883195-883773
>chr10:883861-883920
>chr10:884498-884599
>chr10:885053-885146
>chr10:885340-885461
>chr10:886039-887088
>chr10:887191-887400
>chr10:887424-888495
>chr10:888758-889121
>chr10:889235-889425
>chr10:889696-889945
>chr10:891608-891669
>chr10:892516-892857
>chr10:892928-893318
>chr10:893659-893767
>chr10:894896-895240
>chr10:895427-895465
>chr10:895551-895706
>chr10:896262-896362
>chr10:896475-896598
>chr10:896922-898188
>chr10:898313-898493
>chr10:900058-900386
>chr10:900415-900602
>chr10:900636-901217
>chr10:902649-902948
>chr10:904016-904633
>chr10:904889-905177
>chr10:905648-905732
>chr10:907836-908411
>chr10:908532-908646
>chr10:909006-909323
>chr10:909502-909797
>chr10:910143-910235
>chr10:910297-910366
>chr10:911362-911470
>chr10:912183-912395
>chr10:912590-912893
>chr10:913242-913456
>chr10:913629-913921
>chr10:914067-914832
>chr10:915068-915298
>chr10:915454-915927
>chr10:916173-916270
>chr10:916385-917088
>chr10:917179-917223
>chr10:917594-917883
>chr10:918268-918670
>chr10:918785-919186
>chr10:920462-920801
>chr10:920988-921308
>chr10:922007-922311
>chr10:922428-923088
>chr10:923866-924263
>chr10:925373-925821
>chr10:926748-927096
>chr10:927936-928218
>chr10:928574-929015
>chr10:929308-929654
>chr10:931273-931333
>chr10:931540-931572
>chr10:931964-932008
>chr10:932161-932218
>chr10:932302-932686
>chr10:933282-933325
>chr10:933826-934134
>chr10:934214-934528
>chr10:935686-936026
>chr10:936239-936305
>chr10:936434-936718
>chr10:936955-937348
>chr10:937848-938638
>chr10:939836-940510
>chr10:941293-941627
>chr10:941709-941925
>chr10:942822-942863
>chr10:942938-943260
>chr10:943337-943588
>chr10:945049-945708
>chr10:945826-946029
>chr10:946870-947176
>chr10:947597-947976
>chr10:948208-948550
>chr10:949072-949568
>chr10:949653-950281
>chr10:950381-950475
>chr10:950645-951575
>chr10:951753-953693
>chr10:954745-955150
>chr10:956337-956654
>chr10:957149-957466
>chr10:957782-958097
>chr10:959402-959959
>chr10:960065-960149
>chr10:960315-960363
>chr10:960424-960749
>chr10:961125-962446
>chr10:963675-963761
>chr10:963937-963976
>chr10:964067-964361
>chr10:966138-966461
>chr10:966818-966961
>chr10:967456-967511
>chr10:967758-968010
>chr10:969445-969762
>chr10:972005-972426
>chr10:973347-973704
>chr10:975714-976155
>chr10:976210-976351
>chr10:976685-976986
>chr10:977105-977846
>chr10:979165-979206
>chr10:979442-979502
>chr10:979684-980553
>chr10:980639-980801
>chr10:980861-980984
>chr10:981010-981883
>chr10:982087-982493
>chr10:982589-982654
>chr10:983391-983634
>chr10:984699-984967
>chr10:986664-986964
>chr10:987436-987483
>chr10:989144-989420
>chr10:989738-990044
>chr10:990436-990755
>chr10:991640-991999
>chr10:992058-992421
>chr10:993238-993583
>chr10:993818-994059
>chr10:994153-994202
>chr10:994248-994572
>chr10:995461-995585
>chr10:998059-998391
>chr10:999102-999410
>chr10:999664-999981
>chr10:1000231-1000544
>chr10:1001588-1001656
>chr10:1001690-1002911
>chr10:1003360-1003506
>chr10:1004590-1004644
>chr10:1005127-1005472
>chr10:1006349-1006649
>chr10:1007350-1007612
>chr10:1008127-1008440
>chr10:1009625-1010000
>chr10:1010027-1010266
>chr10:1011391-1011569
>chr10:1012956-1013640
>chr10:1014365-1014688
>chr10:1014837-1014890
>chr10:1015356-1015733
>chr10:1016768-1016958
>chr10:1018128-1018420
>chr10:1018521-1018823
>chr10:1019872-1019921
>chr10:1020199-1020490
>chr10:1021960-1022310
>chr10:1023164-1023688
>chr10:1023741-1024040
>chr10:1025252-1025560
>chr10:1026134-1026407
>chr10:1027103-1027151
>chr10:1028167-1028614
>chr10:1029394-1029689
>chr10:1030005-1030281
>chr10:1030691-1030994
>chr10:1031152-1031428
>chr10:1031562-1032219
>chr10:1032311-1032667
>chr10:1032954-1033263
>chr10:1034170-1034497
>chr10:1035993-1036356
>chr10:1038004-1038072
>chr10:1038170-1038299
>chr10:1038634-1039278
>chr10:1040349-1040443
>chr10:1041780-1042171
>chr10:1042453-1042491
>chr10:1042823-1042990
>chr10:1043431-1043517
>chr10:1044982-1045127
>chr10:1045318-1045362
>chr10:1045446-1045764
>chr10:1046062-1046174
>chr10:1046277-1047672
>chr10:1047823-1047930
>chr10:1048053-1048212
>chr10:1049654-1049957
>chr10:1050170-1050342
>chr10:1050513-1050728
>chr10:1050858-1050969
>chr10:1051117-1051355
>chr10:1051585-1052344
>chr10:1052396-1052700
>chr10:1052733-1052875
>chr10:1052949-1053963
>chr10:1054053-1054223
>chr10:1054696-1054884
>chr10:1054941-1055051
>chr10:1055818-1056117
>chr10:1059089-1059391
>chr10:1059467-1060145
>chr10:1060724-1060984
>chr10:1061409-1061463
>chr10:1061556-1061913
>chr10:1062796-1063083
>chr10:1063262-1063314
>chr10:1064108-1064312
>chr10:1064553-1064900
>chr10:1065423-1065498
>chr10:1065793-1065955
>chr10:1066061-1067141
>chr10:1067531-1067699
>chr10:1067773-1067827
>chr10:1067874-1068614
>chr10:1068744-1069240
>chr10:1069835-1070233
>chr10:1071545-1071579
>chr10:1072313-1072612
>chr10:1073602-1073789
>chr10:1074035-1074167
>chr10:1075287-1075537
>chr10:1075779-1076083
>chr10:1076219-1076702
>chr10:1076751-1077013
>chr10:1078644-1078815
>chr10:1079056-1079405
>chr10:1079520-1079861
>chr10:1080571-1080905
>chr10:1084050-1084098
>chr10:1084942-1085341
>chr10:1087217-1087285
>chr10:1087406-1087588
>chr10:1087655-1088536
>chr10:1088617-1088845
>chr10:1089353-1089402
>chr10:1089961-1090466
>chr10:1091886-1092883
>chr10:1093337-1093470
>chr10:1094690-1094937
>chr10:1095007-1095357
>chr10:1096567-1096629
>chr10:1096850-1096897
>chr10:1098109-1098635
>chr10:1101262-1101574
>chr10:1102243-1102335
>chr10:1102367-1102635
>chr10:1103024-1103064
>chr10:1104055-1104122
>chr10:1104545-1104610
>chr10:1105784-1106089
>chr10:1106414-1106820
>chr10:1109437-1109744
>chr10:1111906-1112054
>chr10:1112121-1112242
>chr10:1112596-1113073
>chr10:1113122-1114262
>chr10:1114343-1114496
>chr10:1114998-1115071
>chr10:1116303-1116369
>chr10:1116473-1116527
>chr10:1117034-1117355
>chr10:1117852-1118585
>chr10:1119769-1119824
>chr10:1123240-1123715
>chr10:1124656-1124714
>chr10:1125209-1125520
>chr10:1126121-1126424
>chr10:1131683-1131725
>chr10:1133317-1133507
>chr10:1134445-1134775
>chr10:1135775-1136144
>chr10:1137080-1137251
>chr10:1137324-1137402
>chr10:1138108-1138219
>chr10:1138485-1138544
>chr10:1139040-1139115
>chr10:1139764-1140469
>chr10:1140547-1140657
>chr10:1142510-1144951
>chr10:1145060-1145782
>chr10:1146011-1146070
>chr10:1146242-1146298
>chr10:1146413-1147022
>chr10:1148156-1148304
>chr10:1148492-1148887
>chr10:1150400-1150623
>chr10:1152029-1152351
>chr10:1152804-1152969
>chr10:1154098-1154145
>chr10:1155089-1155196
>chr10:1156183-1156407
>chr10:1157272-1157557
>chr10:1158127-1158157
>chr10:1158346-1158768
>chr10:1159697-1159844
>chr10:1161525-1161829
>chr10:1164447-1164523
>chr10:1165126-1165159
>chr10:1165384-1165531
>chr10:1166202-1166337
>chr10:1168631-1168936
>chr10:1171183-1171340
>chr10:1173551-1173864
>chr10:1174791-1175108
>chr10:1176898-1177204
>chr10:1177386-1177465
>chr10:1177809-1177952
>chr10:1178233-1178366
>chr10:1180167-1180463
>chr10:1182354-1182517
>chr10:1183622-1183706
>chr10:1185451-1185536
>chr10:1187334-1187435
>chr10:1189723-1189979
>chr10:1192666-1192984
>chr10:1194472-1194627
>chr10:1196283-1196321
>chr10:1196748-1196904
>chr10:1199613-1199677
>chr10:1201688-1201946
>chr10:1202087-1202482
>chr10:1203528-1203590
>chr10:1206970-1207385
>chr10:1208513-1208552
>chr10:1209570-1209793
>chr10:1211129-1211412
>chr10:1212654-1212852
>chr10:1213007-1213367
>chr10:1214186-1214515
>chr10:1218037-1218358
>chr10:1218599-1219294
>chr10:1219633-1220468
>chr10:1221391-1227559
>chr10:1229305-1229380
>chr10:1229654-1229827
>chr10:1232124-1232218
>chr10:1232341-1232965
>chr10:1233943-1234294
>chr10:1234478-1235052
>chr10:1235367-1235811
>chr10:1236126-1237071
>chr10:1237211-1240379
>chr10:1240941-1241278
>chr10:1243695-1243748
>chr10:1245229-1247509
>chr10:1249132-1249460
>chr10:1250280-1250387
>chr10:1250635-1250746
>chr10:1251075-1251546
>chr10:1251638-1252040
>chr10:1252205-1252292
>chr10:1253482-1253541
>chr10:1257295-1257340
>chr10:1258067-1263313
>chr10:1265547-1266144
>chr10:1269071-1269146
>chr10:1269543-1269580
>chr10:1271142-1271215
>chr10:1271531-1271671
>chr10:1272081-1272161
>chr10:1272914-1273094
>chr10:1273254-1273426
>chr10:1275491-1278615
>chr10:1278974-1279120
>chr10:1279301-1279649
>chr10:1279944-1280005
>chr10:1280118-1280270
>chr10:1280582-1280660
>chr10:1281795-1281842
>chr10:1287243-1287321
>chr10:1287408-1287507
>chr10:1288863-1289037
>chr10:1289085-1289485
>chr10:1292119-1292268
>chr10:1292925-1293382
>chr10:1295748-1295799
>chr10:1297087-1297171
>chr10:1297907-1297994
>chr10:1298717-1299061
>chr10:1300670-1300714
>chr10:1301536-1301620
>chr10:1302013-1308339
>chr10:1308415-1308689
>chr10:1313206-1313450
>chr10:1314403-1314479
>chr10:1321311-1321680
>chr10:1321884-1321952
>chr10:1322018-1322063
>chr10:1323287-1323555
>chr10:1323635-1323836
>chr10:1324158-1324192
>chr10:1324530-1324727
>chr10:1326594-1326658
>chr10:1326767-1327145
>chr10:1327218-1327945
>chr10:1328706-1329026
>chr10:1330726-1330859
>chr10:1330974-1331447
>chr10:1331503-1331592
>chr10:1332110-1332458
>chr10:1334443-1334546
>chr10:1334635-1334683
>chr10:1335187-1335551
>chr10:1340061-1341071
>chr10:1341122-1341639
>chr10:1341695-1341893
>chr10:1343172-1344038
>chr10:1347066-1347121
>chr10:1347894-1348064
>chr10:1348544-1348615
>chr10:1348927-1353397
>chr10:1353438-1353816
>chr10:1353848-1354552
>chr10:1355856-1356020
>chr10:1357506-1357613
>chr10:1358037-1358101
>chr10:1360458-1360558
>chr10:1360926-1360996
>chr10:1361165-1361236
>chr10:1362066-1362110
>chr10:1362217-1362252
>chr10:1362299-1362383
>chr10:1364614-1364731
>chr10:1364838-1365267
>chr10:1365349-1365488
>chr10:1368184-1368268
>chr10:1370070-1371070
>chr10:1371146-1372506
>chr10:1372923-1373164
>chr10:1373486-1373709
>chr10:1373820-1373963
>chr10:1375712-1376079
>chr10:1376850-1377554
>chr10:1381155-1381450
>chr10:1381573-1381622
>chr10:1381661-1381875
>chr10:1382086-1382211
>chr10:1385673-1385760
>chr10:1386166-1386491
>chr10:1387662-1387727
>chr10:1387831-1388034
>chr10:1388311-1388647
>chr10:1388839-1388895
>chr10:1388997-1389227
>chr10:1389475-1389807
>chr10:1390869-1391477
>chr10:1391779-1392080
>chr10:1392885-1392926
>chr10:1393198-1393478
>chr10:1394856-1395185
>chr10:1396567-1398291
>chr10:1399022-1399056
>chr10:1399786-1399839
>chr10:1400124-1400170
>chr10:1405412-1405678
>chr10:1407918-1408004
>chr10:1408182-1408242
>chr10:1409468-1409588
>chr10:1409875-1410327
>chr10:1412370-1412403
>chr10:1413180-1413285
>chr10:1414253-1415238
>chr10:1415318-1415483
>chr10:1418833-1418890
>chr10:1419092-1419367
>chr10:1423568-1423796
>chr10:1423846-1423932
>chr10:1424146-1424191
>chr10:1427298-1427809
>chr10:1427937-1428702
>chr10:1428786-1429013
>chr10:1429813-1429916
>chr10:1430428-1430931
>chr10:1431015-1431099
>chr10:1431191-1431344
>chr10:1431418-1431671
>chr10:1432195-1432221
>chr10:1434385-1435004
>chr10:1436131-1436201
>chr10:1437043-1437288
>chr10:1437998-1438094
>chr10:1438146-1440198
>chr10:1441640-1441721
>chr10:1443003-1443110
>chr10:1443924-1445303
>chr10:1445356-1445570
>chr10:1447267-1447333
>chr10:1447527-1448090
>chr10:1448422-1448483
>chr10:1450921-1451034
>chr10:1452324-1452376
>chr10:1452440-1452819
>chr10:1453283-1453455
>chr10:1453552-1453607
>chr10:1453647-1453795
>chr10:1453865-1454384
>chr10:1454498-1454602
>chr10:1454813-1454876
>chr10:1455307-1455369
>chr10:1455462-1455506
>chr10:1456790-1457056
>chr10:1457930-1458033
>chr10:1458863-1460976
>chr10:1461644-1462011
>chr10:1462133-1462188
>chr10:1462520-1462886
>chr10:1463730-1463888
>chr10:1464084-1464866
>chr10:1465877-1466039
>chr10:1467041-1467089
>chr10:1470753-1471090
>chr10:1471384-1471758
>chr10:1472913-1472993
>chr10:1473203-1473310
>chr10:1473351-1473685
>chr10:1474299-1474372
>chr10:1475387-1475500
>chr10:1476115-1476258
>chr10:1476300-1476391
>chr10:1477450-1477584
>chr10:1478617-1478760
>chr10:1480086-1481900
>chr10:1481965-1482136
>chr10:1482290-1482347
>chr10:1482423-1482691
>chr10:1487880-1487937
>chr10:1490407-1490732
>chr10:1491034-1491375
>chr10:1492497-1492556
>chr10:1493720-1494068
>chr10:1494184-1494227
>chr10:1494933-1495029
>chr10:1495698-1496838
>chr10:1498073-1498449
>chr10:1498604-1498680
>chr10:1498794-1499229
>chr10:1499678-1499932
>chr10:1500857-1501194
>chr10:1501557-1501623
>chr10:1502971-1503017
>chr10:1503200-1503435
>chr10:1503604-1503738
>chr10:1503784-1504019
>chr10:1504681-1504798
>chr10:1504897-1505234
>chr10:1506776-1506863
>chr10:1508494-1508807
>chr10:1509979-1510485
>chr10:1510843-1511151
>chr10:1511858-1511932
>chr10:1512412-1512466
>chr10:1513149-1513194
>chr10:1513940-1514273
>chr10:1516493-1516583
>chr10:1519765-1519866
>chr10:1521435-1522037
>chr10:1523931-1524146
>chr10:1525714-1526050
>chr10:1526185-1526266
>chr10:1526347-1526470
>chr10:1526572-1526752
>chr10:1529052-1529369
>chr10:1530820-1530948
>chr10:1531554-1531857
>chr10:1533121-1533419
>chr10:1534021-1534469
>chr10:1536330-1536426
>chr10:1536717-1538020
>chr10:1538984-1539037
>chr10:1540454-1542957
>chr10:1544192-1544295
>chr10:1544367-1544449
>chr10:1545923-1546262
>chr10:1547191-1547742
>chr10:1549425-1549490
>chr10:1551103-1551244
>chr10:1552568-1552603
>chr10:1552698-1552758
>chr10:1554230-1554313
>chr10:1554794-1555173
>chr10:1555264-1555405
>chr10:1555644-1556063
>chr10:1557616-1558000
>chr10:1558210-1558826
>chr10:1560424-1560585
>chr10:1561478-1561533
>chr10:1563606-1564769
>chr10:1568490-1568677
>chr10:1568770-1568848
>chr10:1568994-1569288
>chr10:1571620-1572272
>chr10:1574546-1574805
>chr10:1575583-1575694
>chr10:1576166-1576402
>chr10:1576845-1576955
>chr10:1577821-1577956
>chr10:1578684-1578738
>chr10:1578796-1578950
>chr10:1579343-1579398
>chr10:1580187-1580406
>chr10:1580740-1580789
>chr10:1580968-1581084
>chr10:1583603-1583664
>chr10:1583724-1583775
>chr10:1583807-1583891
>chr10:1583971-1584078
>chr10:1584198-1584277
>chr10:1584408-1585153
>chr10:1585266-1586201
>chr10:1587404-1587451
>chr10:1587701-1588011
>chr10:1589665-1590079
>chr10:1590692-1590748
>chr10:1592270-1593388
>chr10:1594003-1594340
>chr10:1594953-1595003
>chr10:1597315-1598116
>chr10:1598626-1598794
>chr10:1599739-1600062
>chr10:1600375-1600690
>chr10:1602607-1603172
>chr10:1603779-1604140
>chr10:1608432-1608875
>chr10:1610745-1610920
>chr10:1612669-1612749
>chr10:1614375-1614414
>chr10:1614583-1614929
>chr10:1615093-1615254
>chr10:1616382-1617823
>chr10:1618586-1618673
>chr10:1619232-1619320
>chr10:1619461-1619754
>chr10:1619881-1620241
>chr10:1621161-1621229
>chr10:1621390-1621719
>chr10:1622219-1622534
>chr10:1622583-1622638
>chr10:1623141-1623221
>chr10:1624007-1624319
>chr10:1625908-1626422
>chr10:1626807-1626881
>chr10:1627041-1627102
>chr10:1630706-1631035
>chr10:1631218-1631275
>chr10:1632229-1632380
>chr10:1632441-1632481
>chr10:1633034-1633343
>chr10:1633442-1633681
>chr10:1634039-1634108
>chr10:1636228-1636505
>chr10:1636668-1636923
>chr10:1639554-1639908
>chr10:1641685-1642020
>chr10:1642681-1642839
>chr10:1644445-1644486
>chr10:1647297-1647927
>chr10:1651355-1651409
>chr10:1653977-1654044
>chr10:1656488-1656553
>chr10:1657805-1657857
>chr10:1658080-1658390
>chr10:1659734-1660069
>chr10:1660818-1661258
>chr10:1663039-1663203
>chr10:1663541-1663920
>chr10:1663965-1664006
>chr10:1664356-1664458
>chr10:1665980-1666038
>chr10:1666270-1666309
>chr10:1669390-1669999
>chr10:1673312-1673362
>chr10:1674882-1675743
>chr10:1676497-1676654
>chr10:1685018-1685066
>chr10:1687047-1687324
>chr10:1689053-1689250
>chr10:1689351-1689439
>chr10:1690585-1690684
>chr10:1691011-1691393
>chr10:1695750-1695863
>chr10:1695916-1696295
>chr10:1696854-1697158
>chr10:1698740-1699092
>chr10:1699190-1701939
>chr10:1702383-1702430
>chr10:1704123-1704624
>chr10:1708683-1708719
>chr10:1712062-1712102
>chr10:1712606-1712910
>chr10:1714846-1715045
>chr10:1717449-1717882
>chr10:1718028-1718109
>chr10:1718955-1719269
>chr10:1719505-1720431
>chr10:1720499-1720567
>chr10:1722919-1723043
>chr10:1724931-1725017
>chr10:1726622-1726732
>chr10:1727033-1727072
>chr10:1732197-1732282
>chr10:1734046-1734156
>chr10:1737164-1737240
>chr10:1738000-1738058
>chr10:1738747-1738789
>chr10:1741912-1742186
>chr10:1746683-1746878
>chr10:1747107-1747229
>chr10:1748213-1748293
>chr10:1748763-1748849
>chr10:1749427-1749552
>chr10:1749953-1751197
>chr10:1754994-1755045
>chr10:1755623-1755678
>chr10:1756744-1756876
>chr10:1758978-1759470
>chr10:1760152-1760477
>chr10:1760654-1760704
>chr10:1760841-1760874
>chr10:1761535-1761730
>chr10:1764401-1764761
>chr10:1765423-1765609
>chr10:1765682-1765755
>chr10:1765788-1766099
>chr10:1766698-1770958
>chr10:1772238-1772574
>chr10:1773142-1773273
>chr10:1773336-1773683
>chr10:1773903-1773977
>chr10:1774676-1774730
>chr10:1775293-1775540
>chr10:1776109-1776448
>chr10:1776601-1776667
>chr10:1776683-1777126
>chr10:1777630-1777718
>chr10:1777938-1778280
>chr10:1779029-1779321
>chr10:1779562-1779620
>chr10:1779701-1779796
>chr10:1780969-1781043
>chr10:1781458-1781915
>chr10:1782256-1782343
>chr10:1782446-1782556
>chr10:1783338-1784947
>chr10:1785063-1785126
>chr10:1785276-1785324
>chr10:1785521-1785600
>chr10:1791625-1792626
>chr10:1792829-1793058
>chr10:1793306-1793838
>chr10:1793939-1794001
>chr10:1795196-1795489
>chr10:1796055-1796114
>chr10:1799049-1799094
>chr10:1799808-1799856
>chr10:1799964-1800087
>chr10:1800162-1800599
>chr10:1801120-1801565
>chr10:1802985-1803217
>chr10:1803383-1803450
>chr10:1803898-1804213
>chr10:1806744-1807064
>chr10:1808406-1808551
>chr10:1809649-1809741
>chr10:1809956-1810277
>chr10:1810447-1810584
>chr10:1811114-1811217
>chr10:1812684-1812737
>chr10:1813048-1813210
>chr10:1813792-1813890
>chr10:1814130-1814232
>chr10:1814639-1814717
>chr10:1814986-1815055
>chr10:1815076-1815600
>chr10:1815708-1815798
>chr10:1816282-1816772
>chr10:1817825-1817910
>chr10:1817937-1818017
>chr10:1818567-1818696
>chr10:1818846-1818902
>chr10:1820483-1820853
>chr10:1820938-1820985
>chr10:1821565-1821933
>chr10:1825629-1825782
>chr10:1825893-1825994
>chr10:1826689-1827002
>chr10:1827493-1827805
>chr10:1827902-1828007
>chr10:1828170-1828411
>chr10:1830463-1830516
>chr10:1831774-1831840
>chr10:1832842-1833414
>chr10:1834027-1834394
>chr10:1834915-1834992
>chr10:1835810-1835927
>chr10:1837242-1838002
>chr10:1838174-1838232
>chr10:1839219-1839596
>chr10:1840855-1841203
>chr10:1841790-1842402
>chr10:1848445-1848570
>chr10:1849068-1849721
>chr10:1849830-1849934
>chr10:1850875-1850962
>chr10:1851216-1851405
>chr10:1851492-1851757
>chr10:1852341-1852686
>chr10:1853243-1853284
>chr10:1854654-1854744
>chr10:1854893-1855223
>chr10:1857671-1857987
>chr10:1859581-1859650
>chr10:1859797-1860183
>chr10:1862831-1862875
>chr10:1863295-1863337
>chr10:1863408-1863629
>chr10:1863720-1863810
>chr10:1863913-1864212
>chr10:1864256-1865080
>chr10:1865204-1865284
>chr10:1865316-1865614
>chr10:1865689-1865862
>chr10:1866007-1866242
>chr10:1867037-1867128
>chr10:1867452-1867624
>chr10:1867891-1868020
>chr10:1870700-1870816
>chr10:1871585-1871674
>chr10:1871729-1871832
>chr10:1871901-1872018
>chr10:1872095-1872234
>chr10:1872899-1873146
>chr10:1873173-1873238
>chr10:1875232-1876279
>chr10:1876401-1876460
>chr10:1877689-1877765
>chr10:1877827-1878224
>chr10:1878459-1878767
>chr10:1879107-1879160
>chr10:1879749-1880020
>chr10:1884310-1884366
>chr10:1884551-1884888
>chr10:1885287-1885558
>chr10:1886303-1886564
>chr10:1886635-1886711
>chr10:1887178-1887672
>chr10:1887826-1889101
>chr10:1889674-1889983
>chr10:1890189-1890243
>chr10:1891082-1891171
>chr10:1892075-1892138
>chr10:1892213-1892554
>chr10:1893527-1893706
>chr10:1895192-1895282
>chr10:1896693-1896744
>chr10:1896866-1896997
>chr10:1897561-1897848
>chr10:1898337-1898563
>chr10:1898617-1899424
>chr10:1900233-1900283
>chr10:1900383-1900523
>chr10:1900614-1900904
>chr10:1901298-1901330
>chr10:1901401-1902009
>chr10:1902084-1902436
>chr10:1902535-1902671
>chr10:1902796-1902992
>chr10:1904090-1904228
>chr10:1904750-1905082
>chr10:1906659-1906908
>chr10:1907344-1907467
>chr10:1908297-1908626
>chr10:1909376-1909491
>chr10:1910418-1910955
>chr10:1913907-1914026
>chr10:1914379-1914935
>chr10:1915184-1915524
>chr10:1915857-1915914
>chr10:1916050-1916125
>chr10:1916391-1916500
>chr10:1916638-1916740
>chr10:1917028-1917104
>chr10:1917860-1917902
>chr10:1918461-1918508
>chr10:1919522-1919567
>chr10:1919920-1920094
>chr10:1920408-1920455
>chr10:1922964-1923026
>chr10:1924341-1924683
>chr10:1925112-1925175
>chr10:1926050-1926097
>chr10:1926323-1926377
>chr10:1926435-1926864
>chr10:1927886-1928052
>chr10:1930789-1931124
>chr10:1931840-1932539
>chr10:1932707-1932758
>chr10:1933520-1933558
>chr10:1933668-1933974
>chr10:1935093-1935435
>chr10:1935666-1935718
>chr10:1936441-1936548
>chr10:1936826-1936966
>chr10:1937193-1937518
>chr10:1938045-1938281
>chr10:1939519-1939555
>chr10:1940854-1940901
>chr10:1944006-1944047
>chr10:1944119-1944449
>chr10:1944977-1945095
>chr10:1945627-1945963
>chr10:1947603-1947660
>chr10:1947864-1948205
>chr10:1948761-1948953
>chr10:1953277-1953570
>chr10:1955400-1955692
>chr10:1956004-1956064
>chr10:1956090-1956175
>chr10:1956508-1956989
>chr10:1957387-1957808
>chr10:1958191-1958366
>chr10:1958464-1958563
>chr10:1959089-1959274
>chr10:1959398-1959982
>chr10:1960583-1960819
>chr10:1962656-1962753
>chr10:1965301-1965391
>chr10:1966279-1966339
>chr10:1970692-1970775
>chr10:1971461-1971761
>chr10:1972058-1972104
>chr10:1974503-1974828
>chr10:1975025-1975179
>chr10:1976150-1976208
>chr10:1976585-1976986
>chr10:1979079-1979152
>chr10:1980960-1981028
>chr10:1982683-1982899
>chr10:1983388-1983481
>chr10:1983534-1984679
>chr10:1984731-1985030
>chr10:1986038-1986412
>chr10:1986437-1986495
>chr10:1986677-1987262
>chr10:1988640-1988677
>chr10:1990742-1990849
>chr10:1991358-1991767
>chr10:1991905-1992140
>chr10:1992245-1992551
>chr10:1993469-1993632
>chr10:1994422-1994488
>chr10:1994690-1994740
>chr10:1995222-1995628
>chr10:1995832-1996199
>chr10:1996894-1997181
>chr10:1998563-1998661
>chr10:1999143-1999280
>chr10:1999314-1999745
>chr10:1999774-1999881
>chr10:2000970-2001133
>chr10:2001372-2001484
>chr10:2001855-2001953
>chr10:2002775-2003270
>chr10:2003686-2003766
>chr10:2006014-2006115
>chr10:2006876-2007245
>chr10:2007970-2008045
>chr10:2009332-2009724
>chr10:2009944-2010000
>chr10:2010000-2010258
>chr10:2013924-2014016
>chr10:2014062-2014188
>chr10:2015035-2015625
>chr10:2016970-2017043
>chr10:2017507-2017604
>chr10:2017941-2019332
>chr10:2020868-2021115
>chr10:2022978-2023296
>chr10:2023719-2023821
>chr10:2024085-2024129
>chr10:2026497-2026778
>chr10:2027866-2029140
>chr10:2029409-2029588
>chr10:2030708-2031108
>chr10:2031331-2031478
>chr10:2031588-2031705
>chr10:2031852-2032433
>chr10:2032512-2033184
>chr10:2033294-2033394
>chr10:2033506-2033572
>chr10:2033764-2034954
>chr10:2035078-2035163
>chr10:2035264-2035517
>chr10:2037207-2037647
>chr10:2039231-2039389
>chr10:2042040-2042346
>chr10:2043010-2043057
>chr10:2044548-2044607
>chr10:2044722-2044829
>chr10:2045525-2045630
>chr10:2045836-2046100
>chr10:2047356-2047463
>chr10:2047987-2048102
>chr10:2053102-2053164
>chr10:2055385-2055633
>chr10:2056277-2056365
>chr10:2056427-2056683
>chr10:2057066-2057499
>chr10:2057835-2057892
>chr10:2060477-2060810
>chr10:2060929-2061010
>chr10:2061163-2061198
>chr10:2061383-2061429
>chr10:2061837-2061954
>chr10:2062466-2062874
>chr10:2063122-2064513
>chr10:2064555-2065906
>chr10:2065995-2066033
>chr10:2066375-2066913
>chr10:2067737-2068061
>chr10:2068318-2068418
>chr10:2071253-2071624
>chr10:2072896-2073106
>chr10:2074373-2074579
>chr10:2074630-2074800
>chr10:2075012-2075185
>chr10:2078649-2078826
>chr10:2078927-2079523
>chr10:2082139-2082233
>chr10:2083429-2083472
>chr10:2084132-2084550
>chr10:2085126-2085426
>chr10:2087392-2087619
>chr10:2088420-2088824
>chr10:2089749-2089811
>chr10:2089968-2090280
>chr10:2090678-2090803
>chr10:2091095-2091420
>chr10:2092796-2093166
>chr10:2095430-2095597
>chr10:2095887-2096249
>chr10:2096791-2096893
>chr10:2097164-2097476
>chr10:2097544-2097689
>chr10:2097712-2097829
>chr10:2097873-2097958
>chr10:2098674-2098788
>chr10:2100567-2100770
>chr10:2102464-2103125
>chr10:2104268-2104351
>chr10:2104422-2104618
>chr10:2105198-2105283
>chr10:2105321-2105616
>chr10:2105793-2105828
>chr10:2105879-2105954
>chr10:2106139-2106232
>chr10:2106349-2106454
>chr10:2107749-2108049
>chr10:2113255-2113294
>chr10:2113356-2113654
>chr10:2114657-2114973
>chr10:2116998-2117739
>chr10:2117774-2117825
>chr10:2118757-2119283
>chr10:2119611-2119808
>chr10:2119926-2120154
>chr10:2120284-2120381
>chr10:2121361-2121711
>chr10:2122555-2122730
>chr10:2123712-2123749
>chr10:2123869-2123981
>chr10:2124949-2125490
>chr10:2125593-2125826
>chr10:2126068-2126204
>chr10:2128789-2128867
>chr10:2131232-2131296
>chr10:2131402-2131510
>chr10:2131862-2131900
>chr10:2132395-2132690
>chr10:2132777-2133112
>chr10:2133279-2133774
>chr10:2134013-2134064
>chr10:2134540-2134577
>chr10:2134825-2135016
>chr10:2135098-2135191
>chr10:2135359-2135473
>chr10:2136817-2137163
>chr10:2137544-2137631
>chr10:2139748-2139872
>chr10:2140335-2140681
>chr10:2141262-2141573
>chr10:2143700-2144022
>chr10:2144224-2144274
>chr10:2145788-2145901
>chr10:2147089-2147479
>chr10:2148223-2148321
>chr10:2149089-2149405
>chr10:2150752-2150916
>chr10:2151014-2151296
>chr10:2151346-2151480
>chr10:2151688-2151868
>chr10:2152186-2152495
>chr10:2152581-2152722
>chr10:2153208-2153739
>chr10:2153959-2154024
>chr10:2154909-2155240
>chr10:2156449-2156676
>chr10:2157957-2158014
>chr10:2158116-2158242
>chr10:2158889-2159038
>chr10:2160513-2161284
>chr10:2163823-2164180
>chr10:2164341-2164886
>chr10:2164958-2165047
>chr10:2165082-2165400
>chr10:2165493-2165580
>chr10:2165742-2165771
>chr10:2167147-2167340
>chr10:2167983-2168018
>chr10:2169961-2170008
>chr10:2170890-2171353
>chr10:2172183-2172420
>chr10:2173815-2174167
>chr10:2174200-2174239
>chr10:2175863-2176272
>chr10:2177793-2177951
>chr10:2178561-2179004
>chr10:2182295-2182603
>chr10:2183839-2184109
>chr10:2184276-2184353
>chr10:2185206-2185300
>chr10:2185347-2185431
>chr10:2189167-2189792
>chr10:2190147-2190773
>chr10:2190905-2191075
>chr10:2191906-2192307
>chr10:2192443-2192645
>chr10:2193281-2193385
>chr10:2193633-2193689
>chr10:2193774-2194099
>chr10:2197052-2197191
>chr10:2197582-2197692
>chr10:2197778-2197962
>chr10:2198047-2198141
>chr10:2198493-2198593
>chr10:2199402-2199482
>chr10:2199865-2199968
>chr10:2200236-2200589
>chr10:2201113-2201427
>chr10:2201534-2201584
>chr10:2201735-2202250
>chr10:2202502-2202630
>chr10:2202757-2202819
>chr10:2203161-2203567
>chr10:2204272-2204781
>chr10:2205963-2206013
>chr10:2207243-2207288
>chr10:2207984-2208060
>chr10:2209073-2209113
>chr10:2211283-2211512
>chr10:2213920-2214017
>chr10:2216046-2216104
>chr10:2216769-2216931
>chr10:2219583-2219775
>chr10:2219939-2220118
>chr10:2220385-2220486
>chr10:2221707-2221767
>chr10:2222896-2222979
>chr10:2224075-2224312
>chr10:2225604-2225764
>chr10:2226522-2226794
>chr10:2226994-2227272
>chr10:2227383-2227603
>chr10:2229243-2229568
>chr10:2229648-2229952
>chr10:2230326-2230501
>chr10:2231158-2231406
>chr10:2231725-2232643
>chr10:2232846-2233167
>chr10:2234289-2234331
>chr10:2234594-2234896
>chr10:2235382-2235533
>chr10:2235857-2236280
>chr10:2237475-2237618
>chr10:2238196-2238589
>chr10:2239836-2239914
>chr10:2240003-2240063
>chr10:2240286-2240352
>chr10:2240511-2240571
>chr10:2241843-2242030
>chr10:2242691-2242734
>chr10:2245667-2246544
>chr10:2246664-2246738
>chr10:2248553-2248596
>chr10:2248761-2248987
>chr10:2249668-2249804
>chr10:2249949-2249987
>chr10:2250177-2250650
>chr10:2250767-2250979
>chr10:2251109-2251384
>chr10:2253595-2253694
>chr10:2254071-2255119
>chr10:2258378-2258780
>chr10:2258929-2259003
>chr10:2260274-2260360
>chr10:2260636-2260703
>chr10:2260754-2261087
>chr10:2261541-2262176
>chr10:2263101-2263192
>chr10:2263890-2263936
>chr10:2265031-2265799
>chr10:2266524-2266583
>chr10:2267720-2267777
>chr10:2268425-2268481
>chr10:2271067-2271391
>chr10:2272018-2272363
>chr10:2273662-2273901
>chr10:2274547-2275104
>chr10:2275391-2276146
>chr10:2276455-2276501
>chr10:2277491-2277733
>chr10:2279091-2279202
>chr10:2285713-2285754
>chr10:2286348-2286470
>chr10:2286551-2286883
>chr10:2286964-2287007
>chr10:2287171-2287451
>chr10:2287925-2288025
>chr10:2288371-2288419
>chr10:2288697-2288787
>chr10:2290562-2291188
>chr10:2293016-2293218
>chr10:2294096-2294560
>chr10:2296236-2296359
>chr10:2296835-2297450
>chr10:2298094-2298433
>chr10:2301598-2301671
>chr10:2301777-2301937
>chr10:2305362-2305574
>chr10:2306435-2306669
>chr10:2308735-2309128
>chr10:2309482-2309557
>chr10:2310289-2310394
>chr10:2310946-2311036
>chr10:2311209-2311246
>chr10:2311524-2311566
>chr10:2311701-2312476
>chr10:2312585-2312703
>chr10:2313598-2313670
>chr10:2314030-2314452
>chr10:2314928-2314993
>chr10:2315078-2315289
>chr10:2315971-2316118
>chr10:2316172-2316595
>chr10:2316724-2316854
>chr10:2316921-2317238
>chr10:2318572-2318650
>chr10:2318778-2318821
>chr10:2320350-2320411
>chr10:2320447-2320792
>chr10:2321090-2321378
>chr10:2321739-2321828
>chr10:2321881-2322497
>chr10:2322535-2322595
>chr10:2322794-2324799
>chr10:2324832-2324926
>chr10:2325050-2325711
>chr10:2327968-2328625
>chr10:2329203-2329244
>chr10:2331214-2331429
>chr10:2331498-2331886
>chr10:2332203-2332523
>chr10:2336703-2337031
>chr10:2337286-2337822
>chr10:2337864-2338002
>chr10:2338090-2338401
>chr10:2338502-2339155
>chr10:2339464-2339562
>chr10:2339729-2339955
>chr10:2340079-2340191
>chr10:2340359-2340932
>chr10:2341758-2341885
>chr10:2343333-2343509
>chr10:2343946-2344323
>chr10:2345320-2345539
>chr10:2345766-2346062
>chr10:2346108-2346403
>chr10:2346513-2346570
>chr10:2346733-2347630
>chr10:2347880-2347956
>chr10:2348173-2348211
>chr10:2350111-2350213
>chr10:2350532-2350578
>chr10:2353763-2354665
>chr10:2356704-2356912
>chr10:2357586-2357815
>chr10:2358197-2358278
>chr10:2359276-2359349
>chr10:2360230-2360629
>chr10:2360788-2361100
>chr10:2362786-2362838
>chr10:2363060-2363132
>chr10:2363475-2363727
>chr10:2364099-2364179
>chr10:2364523-2364643
>chr10:2365205-2365898
>chr10:2366250-2366324
>chr10:2366951-2366986
>chr10:2369127-2369827
>chr10:2369992-2370070
>chr10:2370345-2370397
>chr10:2370583-2370698
>chr10:2370967-2371038
>chr10:2371251-2371380
>chr10:2371590-2372002
>chr10:2372296-2372329
>chr10:2372409-2372755
>chr10:2373643-2373957
>chr10:2374926-2375022
>chr10:2376138-2376172
>chr10:2376464-2376733
>chr10:2377127-2377467
>chr10:2377930-2378036
>chr10:2378236-2378533
>chr10:2378639-2378933
>chr10:2379993-2380272
>chr10:2381045-2381140
>chr10:2381214-2381314
>chr10:2381385-2381427
>chr10:2381536-2381859
>chr10:2383865-2384238
>chr10:2385027-2385424
>chr10:2385709-2385765
>chr10:2386473-2386524
>chr10:2386867-2387253
>chr10:2388013-2388120
>chr10:2388230-2388320
>chr10:2388472-2388531
>chr10:2388570-2388680
>chr10:2389768-2389865
>chr10:2390457-2390555
>chr10:2390858-2390921
>chr10:2390997-2391316
>chr10:2391423-2391574
>chr10:2392230-2392588
>chr10:2394082-2394376
>chr10:2395934-2396032
>chr10:2396076-2396272
>chr10:2398240-2398604
>chr10:2398673-2398758
>chr10:2400278-2400385
>chr10:2401292-2401420
>chr10:2401898-2402013
>chr10:2403521-2403888
>chr10:2404830-2404882
>chr10:2407018-2407056
>chr10:2407365-2407542
>chr10:2408930-2409346
>chr10:2409561-2409654
>chr10:2410096-2410165
>chr10:2410434-2410735
>chr10:2411038-2411077
>chr10:2411122-2411471
>chr10:2411712-2411814
>chr10:2413897-2413971
>chr10:2414190-2414273
>chr10:2414675-2414801
>chr10:2416433-2416612
>chr10:2417116-2417370
>chr10:2417901-2418040
>chr10:2418103-2418305
>chr10:2419983-2420132
>chr10:2420598-2420962
>chr10:2423306-2423398
>chr10:2425669-2425773
>chr10:2426038-2426129
>chr10:2427011-2427122
>chr10:2428055-2428190
>chr10:2428778-2429029
>chr10:2430534-2430929
>chr10:2432073-2432125
>chr10:2432510-2432602
>chr10:2432971-2433382
>chr10:2434034-2434415
>chr10:2435967-2436031
>chr10:2436216-2436507
>chr10:2436613-2436937
>chr10:2437486-2437616
>chr10:2441669-2441952
>chr10:2442106-2442386
>chr10:2443276-2443345
>chr10:2443425-2443619
>chr10:2444210-2444600
>chr10:2449495-2449947
>chr10:2450027-2450099
>chr10:2450325-2450543
>chr10:2450750-2450807
>chr10:2451410-2451463
>chr10:2451607-2451883
>chr10:2451974-2452087
>chr10:2452470-2453027
>chr10:2453077-2453195
>chr10:2454378-2454646
>chr10:2455001-2455052
>chr10:2455646-2455779
>chr10:2455862-2455999
>chr10:2458796-2458912
>chr10:2459084-2459249
>chr10:2459337-2459585
>chr10:2459797-2459881
>chr10:2460218-2460426
>chr10:2460462-2460744
>chr10:2461585-2461737
>chr10:2464894-2464990
>chr10:2466347-2466800
>chr10:2467005-2467073
>chr10:2467530-2467862
>chr10:2468935-2469001
>chr10:2472542-2472651
>chr10:2473637-2473708
>chr10:2473948-2474319
>chr10:2475928-2475969
>chr10:2477169-2477201
>chr10:2477696-2477773
>chr10:2477940-2478344
>chr10:2479015-2479223
>chr10:2479891-2480204
>chr10:2481905-2482325
>chr10:2482801-2482874
>chr10:2483103-2483480
>chr10:2485050-2485332
>chr10:2485536-2485674
>chr10:2489169-2489615
>chr10:2490295-2490466
>chr10:2490874-2492758
>chr10:2495285-2495453
>chr10:2495899-2496177
>chr10:2496396-2496702
>chr10:2497063-2497412
>chr10:2500662-2500865
>chr10:2501303-2501525
>chr10:2501618-2501913
>chr10:2503576-2503692
>chr10:2505198-2505233
>chr10:2506464-2506784
>chr10:2507820-2507855
>chr10:2507988-2508049
>chr10:2508499-2508668
>chr10:2509731-2509884
>chr10:2511139-2511631
>chr10:2512282-2512382
>chr10:2514146-2514398
>chr10:2514471-2514526
>chr10:2514597-2514658
>chr10:2514709-2514872
>chr10:2515104-2515307
>chr10:2516967-2517092
>chr10:2517293-2518199
>chr10:2518267-2518332
>chr10:2518938-2518996
>chr10:2519461-2519593
>chr10:2521051-2523591
>chr10:2524937-2525039
>chr10:2527365-2527453
>chr10:2528887-2529210
>chr10:2530496-2530817
>chr10:2530875-2531124
>chr10:2532033-2532335
>chr10:2534015-2534072
>chr10:2535084-2535386
>chr10:2536294-2536564
>chr10:2536678-2537005
>chr10:2538149-2538836
>chr10:2539458-2539773
>chr10:2540371-2540686
>chr10:2542485-2542693
>chr10:2542759-2542830
>chr10:2544560-2544934
>chr10:2545336-2545661
>chr10:2545793-2545840
>chr10:2546753-2547149
>chr10:2547922-2548032
>chr10:2549936-2550187
>chr10:2550542-2550704
>chr10:2550865-2550931
>chr10:2551146-2551204
>chr10:2552418-2552729
>chr10:2555431-2555486
>chr10:2555955-2556337
>chr10:2556365-2556638
>chr10:2557781-2558131
>chr10:2558766-2558867
>chr10:2559232-2559306
>chr10:2559682-2559804
>chr10:2560214-2560483
>chr10:2561417-2561738
>chr10:2562557-2562685
>chr10:2563306-2563401
>chr10:2568712-2568889
>chr10:2569219-2569586
>chr10:2571229-2571776
>chr10:2572046-2572414
>chr10:2573235-2573483
>chr10:2573586-2573873
>chr10:2576949-2577111
>chr10:2578082-2578390
>chr10:2580513-2580589
>chr10:2580726-2581049
>chr10:2581709-2581804
>chr10:2582258-2582374
>chr10:2583150-2584600
>chr10:2586373-2586458
>chr10:2587101-2587546
>chr10:2588113-2588150
>chr10:2588312-2588640
>chr10:2591380-2591740
>chr10:2594250-2594548
>chr10:2594865-2594938
>chr10:2595423-2596066
>chr10:2596107-2596146
>chr10:2596865-2596922
>chr10:2597238-2597377
>chr10:2600301-2600354
>chr10:2600683-2600741
>chr10:2601277-2601623
>chr10:2602080-2602405
>chr10:2602999-2603117
>chr10:2605193-2605274
>chr10:2605425-2605841
>chr10:2606167-2606580
>chr10:2607506-2607753
>chr10:2608796-2609119
>chr10:2610702-2610776
>chr10:2611583-2611632
>chr10:2613636-2614068
>chr10:2614346-2614563
>chr10:2615047-2615325
>chr10:2618061-2618106
>chr10:2618518-2618572
>chr10:2618678-2618847
>chr10:2619717-2619781
>chr10:2620168-2620333
>chr10:2620608-2620937
>chr10:2621602-2621883
>chr10:2622168-2622224
>chr10:2623329-2623376
>chr10:2623671-2623708
>chr10:2629080-2629124
>chr10:2629667-2629916
>chr10:2635470-2635531
>chr10:2636195-2636284
>chr10:2636513-2636618
>chr10:2636725-2636822
>chr10:2637171-2637468
>chr10:2638387-2638487
>chr10:2639949-2639984
>chr10:2640097-2640482
>chr10:2641432-2641870
>chr10:2642654-2642877
>chr10:2643140-2643499
>chr10:2644896-2645015
>chr10:2646102-2646166
>chr10:2646466-2646513
>chr10:2647244-2647783
>chr10:2648273-2648358
>chr10:2651307-2652065
>chr10:2653537-2653943
>chr10:2656005-2656078
>chr10:2656426-2656765
>chr10:2657528-2657578
>chr10:2657782-2658315
>chr10:2660760-2660823
>chr10:2660888-2660961
>chr10:2662522-2662705
>chr10:2663074-2663242
>chr10:2663959-2664231
>chr10:2665955-2666150
>chr10:2666299-2666506
>chr10:2666966-2667538
>chr10:2667767-2667927
>chr10:2668887-2669081
>chr10:2669682-2669905
>chr10:2673140-2673191
>chr10:2674978-2675051
>chr10:2675729-2676167
>chr10:2676348-2676423
>chr10:2676745-2677074
>chr10:2677848-2678167
>chr10:2679213-2679269
>chr10:2679838-2679878
>chr10:2681538-2681783
>chr10:2683911-2684784
>chr10:2685640-2686287
>chr10:2687894-2688040
>chr10:2688849-2689341
>chr10:2690011-2690057
>chr10:2690252-2690337
>chr10:2692579-2692901
>chr10:2693881-2693957
>chr10:2695380-2695777
>chr10:2695842-2695909
>chr10:2697459-2697543
>chr10:2698968-2699015
>chr10:2699420-2699456
>chr10:2700372-2700415
>chr10:2701316-2701427
>chr10:2705265-2705357
>chr10:2705446-2705748
>chr10:2706048-2706100
>chr10:2706283-2706647
>chr10:2706688-2706758
>chr10:2707144-2707484
>chr10:2707604-2707643
>chr10:2707820-2707950
>chr10:2708038-2708303
>chr10:2709052-2709401
>chr10:2709466-2709571
>chr10:2709609-2709905
>chr10:2710624-2710684
>chr10:2710978-2711347
>chr10:2711951-2712156
>chr10:2712355-2712395
>chr10:2713769-2714100
>chr10:2715380-2715472
>chr10:2716012-2716366
>chr10:2717383-2717684
>chr10:2717748-2718013
>chr10:2721788-2722373
>chr10:2722963-2723004
>chr10:2723942-2724276
>chr10:2724746-2725427
>chr10:2727086-2727640
>chr10:2727801-2728015
>chr10:2729484-2729577
>chr10:2729744-2729863
>chr10:2730333-2730627
>chr10:2730827-2730927
>chr10:2735090-2735206
>chr10:2736080-2736533
>chr10:2736969-2737053
>chr10:2737670-2737751
>chr10:2739329-2739708
>chr10:2741271-2742514
>chr10:2743424-2744232
>chr10:2745313-2745639
>chr10:2746129-2746222
>chr10:2748115-2748415
>chr10:2749157-2750155
>chr10:2750475-2750530
>chr10:2750741-2750810
>chr10:2752668-2752749
>chr10:2753904-2754226
>chr10:2754667-2754787
>chr10:2754939-2755535
>chr10:2756273-2756540
>chr10:2756686-2757211
>chr10:2757287-2757392
>chr10:2758053-2758312
>chr10:2759408-2759665
>chr10:2759838-2759934
>chr10:2759992-2760085
>chr10:2760735-2761071
>chr10:2761137-2761254
>chr10:2761558-2761913
>chr10:2762093-2762202
>chr10:2763904-2764229
>chr10:2766719-2767037
>chr10:2767551-2770759
>chr10:2771711-2771798
>chr10:2772017-2772270
>chr10:2772349-2772449
>chr10:2774427-2774607
>chr10:2775429-2775463
>chr10:2776132-2776512
>chr10:2776864-2777271
>chr10:2777420-2777577
>chr10:2777692-2777881
>chr10:2778812-2778849
>chr10:2779122-2779450
>chr10:2781159-2781198
>chr10:2782497-2782536
>chr10:2782985-2783059
>chr10:2783387-2783495
>chr10:2784263-2784323
>chr10:2785977-2786376
>chr10:2787901-2788254
>chr10:2788954-2789145
>chr10:2792004-2792095
>chr10:2793937-2794002
>chr10:2794059-2794501
>chr10:2794701-2794990
>chr10:2795229-2795740
>chr10:2795770-2797862
>chr10:2797950-2798237
>chr10:2800078-2800275
>chr10:2800630-2801399
>chr10:2801536-2801591
>chr10:2802153-2802250
>chr10:2802714-2803342
>chr10:2803380-2803666
>chr10:2805834-2807219
>chr10:2807260-2808066
>chr10:2808287-2808686
>chr10:2808757-2809479
>chr10:2810274-2810381
>chr10:2810627-2811498
>chr10:2811940-2812035
>chr10:2812359-2812463
>chr10:2813122-2813454
>chr10:2815266-2815582
>chr10:2816378-2816701
>chr10:2816892-2817278
>chr10:2819795-2819848
>chr10:2820422-2820609
>chr10:2821152-2821468
>chr10:2822607-2822662
>chr10:2822986-2823035
>chr10:2824602-2824723
>chr10:2825039-2825244
>chr10:2825440-2825589
>chr10:2826659-2826710
>chr10:2827068-2827205
>chr10:2827384-2827781
>chr10:2829279-2829384
>chr10:2829593-2829687
>chr10:2830893-2831157
>chr10:2832070-2832370
>chr10:2832694-2832793
>chr10:2832989-2833143
>chr10:2836533-2836897
>chr10:2841942-2842291
>chr10:2843885-2844207
>chr10:2844776-2844828
>chr10:2845142-2845293
>chr10:2845386-2845614
>chr10:2846544-2846655
>chr10:2846919-2846954
>chr10:2847371-2847996
>chr10:2848264-2848667
>chr10:2849313-2849630
>chr10:2850126-2850183
>chr10:2850627-2850954
>chr10:2852308-2852355
>chr10:2853626-2853741
>chr10:2854086-2854194
>chr10:2855138-2855631
>chr10:2855751-2855784
>chr10:2855906-2856057
>chr10:2856965-2857157
>chr10:2859674-2859767
>chr10:2860305-2860337
>chr10:2860544-2860592
>chr10:2861510-2861584
>chr10:2862325-2862396
>chr10:2863103-2863546
>chr10:2863644-2863710
>chr10:2864675-2865035
>chr10:2865106-2865194
>chr10:2865759-2865998
>chr10:2866505-2866549
>chr10:2867606-2867741
>chr10:2867830-2867894
>chr10:2868907-2869100
>chr10:2869897-2870339
>chr10:2871738-2871979
>chr10:2872969-2873287
>chr10:2874042-2874183
>chr10:2874965-2875000
>chr10:2875543-2876140
>chr10:2876193-2876372
>chr10:2877039-2877136
>chr10:2878047-2878265
>chr10:2879880-2880437
>chr10:2883554-2883643
>chr10:2883808-2884563
>chr10:2885008-2885330
>chr10:2886033-2886063
>chr10:2887787-2887834
>chr10:2888215-2888971
>chr10:2889186-2889484
>chr10:2890564-2890776
>chr10:2891325-2891388
>chr10:2892074-2892444
>chr10:2892531-2892597
>chr10:2892794-2893135
>chr10:2893587-2893915
>chr10:2893974-2894056
>chr10:2894500-2894577
>chr10:2894631-2894736
>chr10:2895523-2895589
>chr10:2896398-2896732
>chr10:2896785-2896815
>chr10:2896923-2896990
>chr10:2898221-2898626
>chr10:2899151-2899543
>chr10:2901678-2901805
>chr10:2901933-2902310
>chr10:2903171-2903226
>chr10:2904569-2904629
>chr10:2906803-2907316
>chr10:2907614-2907991
>chr10:2908353-2908428
>chr10:2909721-2909925
>chr10:2910105-2910197
>chr10:2910701-2910740
>chr10:2911917-2911998
>chr10:2915201-2915260
>chr10:2917552-2917617
>chr10:2917886-2917979
>chr10:2921425-2921499
>chr10:2922879-2923191
>chr10:2927233-2927274
>chr10:2927383-2927515
>chr10:2929304-2929357
>chr10:2930880-2931182
>chr10:2931440-2931814
>chr10:2933488-2933645
>chr10:2935403-2935554
>chr10:2936743-2936793
>chr10:2938327-2938642
>chr10:2939998-2940027
>chr10:2940110-2940867
>chr10:2940944-2941077
>chr10:2941265-2942320
>chr10:2945268-2945357
>chr10:2945512-2945715
>chr10:2945813-2946068
>chr10:2946491-2947361
>chr10:2947398-2947794
>chr10:2949101-2949499
>chr10:2952048-2952337
>chr10:2953681-2953986
>chr10:2954346-2954407
>chr10:2954460-2954645
>chr10:2954915-2954983
>chr10:2955045-2955106
>chr10:2955234-2955320
>chr10:2955473-2955507
>chr10:2956117-2957285
>chr10:2957687-2957989
>chr10:2959110-2959514
>chr10:2959711-2960231
>chr10:2960755-2960835
>chr10:2961139-2961250
>chr10:2961428-2961844
>chr10:2962456-2962693
>chr10:2963339-2963412
>chr10:2963947-2964027
>chr10:2964116-2964563
>chr10:2964641-2964809
>chr10:2965029-2965610
>chr10:2965943-2966402
>chr10:2967351-2967656
>chr10:2967843-2968119
>chr10:2970486-2970735
>chr10:2970786-2970882
>chr10:2970963-2971263
>chr10:2975162-2976569
>chr10:2976660-2976811
>chr10:2977018-2977117
>chr10:2977282-2977656
>chr10:2978105-2978190
>chr10:2978401-2978518
>chr10:2978797-2979109
>chr10:2979582-2980054
>chr10:2980442-2980786
>chr10:2981039-2981264
>chr10:2982606-2982673
>chr10:2982914-2983206
>chr10:2983469-2983769
>chr10:2983985-2984205
>chr10:2984581-2984631
>chr10:2986049-2986139
>chr10:2987144-2987728
>chr10:2988763-2989011
>chr10:2990528-2990728
>chr10:2991285-2991336
>chr10:2991462-2991824
>chr10:2992158-2992833
>chr10:2995561-2998477
>chr10:2998740-2999039
>chr10:3000424-3000897
>chr10:3000993-3001612
>chr10:3002281-3002314
>chr10:3003992-3004480
>chr10:3004592-3005234
>chr10:3005365-3005752
>chr10:3005837-3006034
>chr10:3006373-3006417
>chr10:3007041-3007366
>chr10:3009630-3009712
>chr10:3009984-3010000
>chr10:3010000-3010016
>chr10:3011552-3011776
>chr10:3011859-3012129
>chr10:3013924-3014041
>chr10:3016298-3016364
>chr10:3017118-3017431
>chr10:3017804-3018159
>chr10:3018899-3018963
>chr10:3019031-3019074
>chr10:3019277-3019588
>chr10:3020704-3020759
>chr10:3022680-3023687
>chr10:3024634-3024984
>chr10:3026188-3026241
>chr10:3026290-3026467
>chr10:3026534-3026864
>chr10:3026914-3026994
>chr10:3027092-3028202
>chr10:3028837-3028903
>chr10:3029742-3029816
>chr10:3031374-3031414
>chr10:3031617-3032733
>chr10:3033658-3034014
>chr10:3034690-3034762
>chr10:3035382-3035739
>chr10:3036429-3036485
>chr10:3037989-3038317
>chr10:3039075-3039452
>chr10:3039618-3039666
>chr10:3039820-3040148
>chr10:3040398-3041622
>chr10:3041679-3042533
>chr10:3043339-3043668
>chr10:3044396-3045082
>chr10:3046456-3046774
>chr10:3047194-3047261
>chr10:3047714-3047932
>chr10:3048184-3048219
>chr10:3049260-3049561
>chr10:3050854-3051273
>chr10:3051404-3051891
>chr10:3051921-3052124
>chr10:3053230-3053339
>chr10:3053473-3053887
>chr10:3055406-3056035
>chr10:3056544-3056789
>chr10:3057424-3057529
>chr10:3057554-3057818
>chr10:3059072-3059338
>chr10:3059526-3059831
>chr10:3059995-3060188
>chr10:3060686-3063177
>chr10:3063675-3063725
>chr10:3064612-3064665
>chr10:3067380-3067517
>chr10:3069129-3069208
>chr10:3069606-3069745
>chr10:3070757-3071045
>chr10:3073162-3073314
>chr10:3073821-3074147
>chr10:3074475-3074509
>chr10:3074813-3075328
>chr10:3075588-3076051
>chr10:3076514-3076588
>chr10:3077237-3077587
>chr10:3078702-3078810
>chr10:3079228-3079602
>chr10:3079649-3079699
>chr10:3080233-3080557
>chr10:3082670-3083024
>chr10:3083362-3083427
>chr10:3083627-3083952
>chr10:3084687-3085810
>chr10:3086971-3087274
>chr10:3087950-3088457
>chr10:3088622-3088785
>chr10:3088875-3089260
>chr10:3089449-3090114
>chr10:3091531-3091842
>chr10:3092621-3092705
>chr10:3093633-3093973
>chr10:3096792-3097104
>chr10:3097657-3098043
>chr10:3098387-3098696
>chr10:3099835-3100114
>chr10:3100249-3100304
>chr10:3101962-3102275
>chr10:3102387-3102700
>chr10:3103363-3103677
>chr10:3106199-3106516
>chr10:3106577-3107035
>chr10:3110181-3110552
>chr10:3110650-3111190
>chr10:3111629-3111673
>chr10:3112556-3112864
>chr10:3114129-3114453
>chr10:3114762-3114813
>chr10:3118145-3118519
>chr10:3119297-3119644
>chr10:3120677-3120826
>chr10:3121777-3122126
>chr10:3125023-3125060
>chr10:3130572-3130856
>chr10:3131017-3131213
>chr10:3131431-3131779
>chr10:3132920-3133063
>chr10:3133429-3133753
>chr10:3135934-3136267
>chr10:3139504-3139546
>chr10:3139683-3139838
>chr10:3140051-3140162
>chr10:3140305-3140375
>chr10:3140940-3141218
>chr10:3142802-3142904
>chr10:3144503-3144873
>chr10:3151740-3152085
>chr10:3153389-3153653
>chr10:3154469-3154622
>chr10:3157528-3157860
>chr10:3158320-3158369
>chr10:3158420-3158572
>chr10:3160505-3161198
>chr10:3161845-3162186
>chr10:3163125-3163264
>chr10:3164459-3164593
>chr10:3166658-3166874
>chr10:3167266-3167309
>chr10:3167335-3167380
>chr10:3168423-3169098
>chr10:3169337-3169418
>chr10:3170678-3170961
>chr10:3171448-3171873
>chr10:3173414-3173536
>chr10:3174072-3174136
>chr10:3174475-3174566
>chr10:3174606-3175363
>chr10:3175908-3176114
>chr10:3176626-3176664
>chr10:3177528-3177567
>chr10:3178416-3178737
>chr10:3179575-3179935
>chr10:3180244-3180406
>chr10:3180691-3181250
>chr10:3182030-3182457
>chr10:3182971-3183114
>chr10:3183361-3183444
>chr10:3184382-3184712
>chr10:3185231-3186208
>chr10:3186748-3186879
>chr10:3187025-3187472
>chr10:3188575-3188692
>chr10:3188882-3188960
>chr10:3189115-3189484
>chr10:3190206-3190242
>chr10:3190996-3191067
>chr10:3191402-3191471
>chr10:3191514-3191862
>chr10:3192222-3192617
>chr10:3192703-3192950
>chr10:3194485-3194947
>chr10:3196180-3196553
>chr10:3197082-3197220
>chr10:3198373-3198563
>chr10:3198787-3198882
>chr10:3198926-3199072
>chr10:3200247-3200601
>chr10:3201222-3201252
>chr10:3201392-3201460
>chr10:3201535-3201613
>chr10:3202529-3202955
>chr10:3203002-3203150
>chr10:3203903-3203965
>chr10:3204567-3204884
>chr10:3205403-3205608
>chr10:3205932-3206412
>chr10:3208183-3208489
>chr10:3209182-3210089
>chr10:3212077-3212372
>chr10:3212743-3212848
>chr10:3212991-3213169
>chr10:3214127-3214157
>chr10:3214988-3215273
>chr10:3216090-3216179
>chr10:3216657-3217382
>chr10:3217564-3217774
>chr10:3218283-3218604
>chr10:3218828-3219669
>chr10:3221523-3221666
>chr10:3221726-3221793
>chr10:3221820-3222062
>chr10:3224268-3224502
>chr10:3224556-3225065
>chr10:3225092-3225159
>chr10:3225219-3225314
>chr10:3226405-3226774
>chr10:3228011-3228383
>chr10:3230572-3230967
>chr10:3231576-3231948
>chr10:3233926-3234220
>chr10:3234429-3234587
>chr10:3235204-3235503
>chr10:3236484-3236521
>chr10:3240286-3240323
>chr10:3240760-3240843
>chr10:3240890-3241189
>chr10:3242276-3242820
>chr10:3242980-3243016
>chr10:3243353-3243528
>chr10:3247833-3247883
>chr10:3248066-3248593
>chr10:3250455-3250876
>chr10:3251740-3252715
>chr10:3253233-3253331
>chr10:3253890-3254508
>chr10:3255388-3255700
>chr10:3256296-3256636
>chr10:3258952-3259257
>chr10:3261939-3261984
>chr10:3262464-3262541
>chr10:3265464-3265567
>chr10:3265655-3265787
>chr10:3265823-3266336
>chr10:3266630-3267003
>chr10:3267245-3267311
>chr10:3267617-3267946
>chr10:3268558-3268594
>chr10:3268620-3268693
>chr10:3268767-3268835
>chr10:3268918-3269213
>chr10:3273069-3273417
>chr10:3273455-3273633
>chr10:3276228-3276407
>chr10:3278006-3278346
>chr10:3278474-3278535
>chr10:3279453-3279586
>chr10:3280044-3280086
>chr10:3280181-3280377
>chr10:3280559-3280638
>chr10:3282652-3282747
>chr10:3283270-3283996
>chr10:3284750-3284824
>chr10:3285123-3285515
>chr10:3285806-3286430
>chr10:3287231-3287403
>chr10:3287923-3287992
>chr10:3288046-3288118
>chr10:3289281-3289367
>chr10:3289589-3289767
>chr10:3290655-3290733
>chr10:3291599-3291946
>chr10:3294862-3295188
>chr10:3296277-3296618
>chr10:3296945-3296992
>chr10:3297026-3297202
>chr10:3297336-3297460
>chr10:3297475-3297522
>chr10:3297846-3298175
>chr10:3298706-3298815
>chr10:3299728-3299867
>chr10:3301331-3301634
>chr10:3302067-3302304
>chr10:3302612-3303102
>chr10:3303525-3303954
>chr10:3304113-3304144
>chr10:3304316-3304392
>chr10:3304738-3304811
>chr10:3305995-3306055
>chr10:3307527-3307829
>chr10:3308672-3308748
>chr10:3309454-3309817
>chr10:3312945-3313089
>chr10:3314007-3315258
>chr10:3315509-3315755
>chr10:3315862-3316053
>chr10:3316663-3316702
>chr10:3316779-3317124
>chr10:3317406-3317713
>chr10:3317812-3318683
>chr10:3318790-3320391
>chr10:3321618-3322136
>chr10:3322492-3322541
>chr10:3322780-3322846
>chr10:3323198-3323525
>chr10:3323594-3323682
>chr10:3323740-3323782
>chr10:3325226-3325656
>chr10:3325698-3325933
>chr10:3326352-3326468
>chr10:3327124-3327701
>chr10:3327733-3328000
>chr10:3328678-3328843
>chr10:3329004-3329147
>chr10:3329398-3329450
>chr10:3332261-3332460
>chr10:3334040-3334352
>chr10:3335177-3335230
>chr10:3337298-3337386
>chr10:3337790-3337862
>chr10:3337995-3338378
>chr10:3338451-3338598
>chr10:3339140-3339265
>chr10:3341588-3341926
>chr10:3343311-3343697
>chr10:3343753-3344079
>chr10:3344842-3344936
>chr10:3346144-3346534
>chr10:3349754-3350078
>chr10:3350982-3351020
>chr10:3351339-3351458
>chr10:3352345-3352659
>chr10:3353575-3353660
>chr10:3353807-3353867
>chr10:3353965-3354112
>chr10:3354157-3354327
>chr10:3354467-3355001
>chr10:3356325-3356510
>chr10:3357823-3358169
>chr10:3359049-3359090
>chr10:3359259-3359588
>chr10:3360810-3362132
>chr10:3364209-3364521
>chr10:3367138-3367296
>chr10:3367435-3367777
>chr10:3369610-3369932
>chr10:3370097-3370191
>chr10:3370446-3370812
>chr10:3370926-3371293
>chr10:3371470-3371507
>chr10:3371554-3372320
>chr10:3372482-3372572
>chr10:3373261-3373793
>chr10:3375691-3375887
>chr10:3377203-3377300
>chr10:3377621-3377666
>chr10:3378019-3378103
>chr10:3378205-3378271
>chr10:3381075-3381419
>chr10:3381787-3381885
>chr10:3381985-3382443
>chr10:3382808-3383296
>chr10:3384037-3384342
>chr10:3385407-3386064
>chr10:3386193-3386281
>chr10:3387541-3387884
>chr10:3388458-3388503
>chr10:3388701-3388735
>chr10:3389211-3389292
>chr10:3390331-3390408
>chr10:3391564-3391774
>chr10:3393310-3393352
>chr10:3393860-3394390
>chr10:3394739-3394813
>chr10:3397033-3397236
>chr10:3397305-3397336
>chr10:3398611-3398927
>chr10:3399438-3399660
>chr10:3400750-3401077
>chr10:3403368-3403427
>chr10:3404257-3404566
>chr10:3404719-3404750
>chr10:3405138-3405263
>chr10:3406303-3406380
>chr10:3408175-3408333
>chr10:3408389-3408434
>chr10:3408635-3409055
>chr10:3409974-3410045
>chr10:3410341-3410856
>chr10:3410967-3411100
>chr10:3411778-3411818
>chr10:3412458-3412612
>chr10:3413260-3413593
>chr10:3413661-3414032
>chr10:3415642-3415777
>chr10:3417544-3417885
>chr10:3419697-3419816
>chr10:3420361-3420404
>chr10:3422755-3423126
>chr10:3423442-3423481
>chr10:3426768-3426825
>chr10:3427889-3428149
>chr10:3428404-3428708
>chr10:3428969-3429022
>chr10:3429120-3429660
>chr10:3433072-3433153
>chr10:3433533-3433813
>chr10:3434503-3434796
>chr10:3435372-3435748
>chr10:3436029-3436090
>chr10:3437189-3437292
>chr10:3438090-3438802
>chr10:3439024-3439129
>chr10:3439265-3439313
>chr10:3439959-3440105
>chr10:3440471-3440623
>chr10:3440754-3440888
>chr10:3441560-3442100
>chr10:3442229-3442269
>chr10:3442356-3442399
>chr10:3442579-3442664
>chr10:3442688-3442793
>chr10:3443426-3443724
>chr10:3443750-3444139
>chr10:3444633-3444709
>chr10:3446740-3447164
>chr10:3447756-3447920
>chr10:3448148-3448197
>chr10:3448241-3448540
>chr10:3448600-3450438
>chr10:3450524-3450609
>chr10:3451668-3451706
>chr10:3453871-3454220
>chr10:3454359-3454728
>chr10:3455950-3456020
>chr10:3456268-3457613
>chr10:3457640-3457779
>chr10:3457814-3458865
>chr10:3459194-3459792
>chr10:3459920-3460078
>chr10:3466195-3466541
>chr10:3466715-3466747
>chr10:3468819-3468975
>chr10:3469857-3470359
>chr10:3470781-3470826
>chr10:3471063-3471439
>chr10:3474036-3474388
>chr10:3475886-3476015
>chr10:3476155-3476199
>chr10:3477084-3477141
>chr10:3478232-3478281
>chr10:3480374-3480428
>chr10:3481598-3481644
>chr10:3481712-3481799
>chr10:3483070-3483446
>chr10:3486315-3486435
>chr10:3486750-3486832
>chr10:3487124-3487173
>chr10:3487229-3487399
>chr10:3488373-3489930
>chr10:3491602-3491997
>chr10:3492070-3492178
>chr10:3493481-3493587
>chr10:3495095-3495413
>chr10:3497922-3498122
>chr10:3498176-3498280
>chr10:3499288-3499329
>chr10:3499443-3499850
>chr10:3500096-3500190
>chr10:3501254-3501626
>chr10:3502271-3502319
>chr10:3504002-3504053
>chr10:3504459-3504824
>chr10:3504974-3505022
>chr10:3505331-3505666
>chr10:3505736-3506084
>chr10:3507610-3508326
>chr10:3510323-3510388
>chr10:3511080-3511120
>chr10:3512556-3512616
>chr10:3512682-3512992
>chr10:3513673-3514047
>chr10:3515287-3515330
>chr10:3515606-3515911
>chr10:3516371-3516434
>chr10:3517088-3517185
>chr10:3517622-3517983
>chr10:3519846-3520164
>chr10:3524079-3524431
>chr10:3524648-3525841
>chr10:3526080-3526161
>chr10:3528635-3528940
>chr10:3531899-3532059
>chr10:3532465-3532608
>chr10:3535616-3535725
>chr10:3536032-3536076
>chr10:3536781-3536818
>chr10:3538062-3538210
>chr10:3540299-3540339
>chr10:3542686-3543027
>chr10:3543448-3543493
>chr10:3544180-3544298
>chr10:3544849-3545390
>chr10:3545919-3547716
>chr10:3549548-3549867
>chr10:3550069-3550259
>chr10:3550864-3551139
>chr10:3553913-3554134
>chr10:3554646-3554814
>chr10:3554907-3555219
>chr10:3556319-3556798
>chr10:3556825-3556881
>chr10:3557460-3557560
>chr10:3557807-3558127
>chr10:3559955-3560063
>chr10:3560645-3561199
>chr10:3561769-3562114
>chr10:3562409-3562451
>chr10:3562905-3563253
>chr10:3564738-3564802
>chr10:3564978-3565066
>chr10:3565165-3565292
>chr10:3565375-3565437
>chr10:3565510-3565674
>chr10:3566428-3566788
>chr10:3567182-3567225
>chr10:3567271-3567324
>chr10:3568950-3569026
>chr10:3569386-3569555
>chr10:3570817-3570896
>chr10:3574049-3574138
>chr10:3577696-3578023
>chr10:3578296-3578337
>chr10:3578790-3579585
>chr10:3581050-3581214
>chr10:3582923-3583040
>chr10:3585780-3586098
>chr10:3587506-3587681
>chr10:3588789-3588844
>chr10:3589205-3589296
>chr10:3590023-3590322
>chr10:3590541-3590639
>chr10:3591795-3591852
>chr10:3593707-3593820
>chr10:3593885-3593958
>chr10:3594332-3594500
>chr10:3594650-3594756
>chr10:3596286-3596393
>chr10:3596759-3596854
>chr10:3596962-3597034
>chr10:3597538-3597668
>chr10:3597910-3598390
>chr10:3599080-3599134
>chr10:3599192-3599476
>chr10:3600057-3600168
>chr10:3601254-3601387
>chr10:3602836-3603231
>chr10:3604021-3604314
>chr10:3604331-3604693
>chr10:3604922-3604979
>chr10:3605259-3605307
>chr10:3605408-3605500
>chr10:3605609-3605671
>chr10:3605747-3605790
>chr10:3605839-3605887
>chr10:3606254-3606385
>chr10:3606864-3606949
>chr10:3607783-3607921
>chr10:3608002-3608097
>chr10:3608217-3609700
>chr10:3609736-3613413
>chr10:3614414-3614522
>chr10:3614855-3614903
>chr10:3615916-3615994
>chr10:3616673-3616731
>chr10:3618116-3618195
>chr10:3618553-3618754
>chr10:3621077-3621661
>chr10:3621747-3621790
>chr10:3622340-3622611
>chr10:3627787-3627835
>chr10:3628177-3628731
>chr10:3628817-3628935
>chr10:3629178-3629319
>chr10:3632415-3632461
>chr10:3632692-3632737
>chr10:3633434-3633597
>chr10:3633805-3633902
>chr10:3634238-3634352
>chr10:3634457-3635050
>chr10:3636090-3636448
>chr10:3639148-3639355
>chr10:3642858-3643180
>chr10:3643259-3643293
>chr10:3643855-3644196
>chr10:3644982-3645911
>chr10:3646997-3647099
>chr10:3648587-3648923
>chr10:3649330-3649406
>chr10:3649593-3649724
>chr10:3649942-3649993
>chr10:3650105-3650181
>chr10:3651822-3651882
>chr10:3652419-3652663
>chr10:3652783-3652895
>chr10:3653422-3654466
>chr10:3655148-3655267
>chr10:3656916-3657080
>chr10:3659043-3659093
>chr10:3659603-3660026
>chr10:3660210-3660525
>chr10:3661218-3662405
>chr10:3662926-3663410
>chr10:3664036-3664389
>chr10:3665583-3665634
>chr10:3666854-3666948
>chr10:3667919-3668336
>chr10:3669432-3669661
>chr10:3672589-3673320
>chr10:3673417-3673461
>chr10:3673767-3674249
>chr10:3674647-3674770
>chr10:3674882-3674934
>chr10:3675087-3675426
>chr10:3675624-3675705
>chr10:3676076-3676397
>chr10:3677234-3677417
>chr10:3677757-3678039
>chr10:3678609-3678973
>chr10:3679072-3679149
>chr10:3679352-3679521
>chr10:3679617-3679701
>chr10:3680712-3681351
>chr10:3682689-3682817
>chr10:3686179-3686421
>chr10:3687241-3687275
>chr10:3687357-3687629
>chr10:3689012-3689190
>chr10:3689365-3689449
>chr10:3690932-3691018
>chr10:3694337-3694594
>chr10:3694652-3694730
>chr10:3699414-3699573
>chr10:3700931-3700972
>chr10:3701243-3701437
>chr10:3701769-3702074
>chr10:3702535-3702618
>chr10:3703518-3703807
>chr10:3705910-3706541
>chr10:3707967-3708346
>chr10:3710583-3710917
>chr10:3711246-3711557
>chr10:3711903-3712018
>chr10:3712094-3712231
>chr10:3712805-3712945
>chr10:3714174-3714513
>chr10:3715574-3715934
>chr10:3718024-3718108
>chr10:3719069-3719125
>chr10:3719879-3720205
>chr10:3722774-3722816
>chr10:3723007-3723085
>chr10:3724205-3724243
>chr10:3724840-3724998
>chr10:3726913-3727244
>chr10:3727650-3727695
>chr10:3728209-3728327
>chr10:3728421-3728490
>chr10:3729077-3729391
>chr10:3731519-3731834
>chr10:3732101-3732577
>chr10:3733518-3733936
>chr10:3736222-3736287
>chr10:3737153-3737267
>chr10:3737635-3738264
>chr10:3738299-3738366
>chr10:3738961-3739042
>chr10:3739447-3739869
>chr10:3740947-3741465
>chr10:3741626-3742275
>chr10:3742332-3742477
>chr10:3742713-3742785
>chr10:3742911-3743066
>chr10:3743707-3744316
>chr10:3744586-3745201
>chr10:3746177-3746458
>chr10:3748399-3748506
>chr10:3749298-3749621
>chr10:3750966-3751011
>chr10:3752474-3752767
>chr10:3753479-3754222
>chr10:3754666-3754756
>chr10:3756461-3756616
>chr10:3758841-3759152
>chr10:3759281-3759337
>chr10:3759426-3759733
>chr10:3760815-3760934
>chr10:3761682-3761748
>chr10:3765559-3765616
>chr10:3767128-3767167
>chr10:3767287-3767547
>chr10:3769260-3769589
>chr10:3770439-3770640
>chr10:3771155-3772444
>chr10:3773224-3773488
>chr10:3774129-3774536
>chr10:3776373-3776422
>chr10:3776919-3776975
>chr10:3778040-3778079
>chr10:3779006-3779094
>chr10:3784500-3784613
>chr10:3785255-3785304
>chr10:3788470-3788535
>chr10:3788650-3788965
>chr10:3789734-3789953
>chr10:3790494-3790547
>chr10:3791491-3791692
>chr10:3791990-3792078
>chr10:3792921-3793072
>chr10:3793706-3793918
>chr10:3794074-3794123
>chr10:3796053-3796094
>chr10:3798280-3799408
>chr10:3799464-3800283
>chr10:3800432-3800713
>chr10:3802459-3803050
>chr10:3804884-3805162
>chr10:3806123-3806194
>chr10:3807878-3807947
>chr10:3808649-3808862
>chr10:3808983-3809308
>chr10:3809738-3810055
>chr10:3812458-3812511
>chr10:3812720-3812939
>chr10:3813108-3813188
>chr10:3814646-3814984
>chr10:3815176-3815297
>chr10:3815640-3815709
>chr10:3815872-3815970
>chr10:3816015-3816204
>chr10:3817668-3817963
>chr10:3818022-3818249
>chr10:3818338-3818511
>chr10:3818583-3818940
>chr10:3819229-3819535
>chr10:3822000-3822345
>chr10:3828516-3828619
>chr10:3830272-3830676
>chr10:3830803-3830885
>chr10:3832322-3832643
>chr10:3833419-3833759
>chr10:3835211-3835265
>chr10:3837152-3837197
>chr10:3838153-3838237
>chr10:3838939-3839072
>chr10:3839628-3839758
>chr10:3841066-3841410
>chr10:3842073-3842125
>chr10:3842174-3843681
>chr10:3843854-3844208
>chr10:3844700-3844956
>chr10:3845648-3845711
>chr10:3845921-3846284
>chr10:3847376-3847415
>chr10:3847466-3847851
>chr10:3848708-3848823
>chr10:3849043-3849192
>chr10:3849229-3849313
>chr10:3850119-3850398
>chr10:3850911-3851219
>chr10:3852827-3852873
>chr10:3854495-3854777
>chr10:3855342-3855443
>chr10:3855948-3856246
>chr10:3857347-3857407
>chr10:3857494-3857618
>chr10:3857723-3857970
>chr10:3858120-3858202
>chr10:3858240-3858289
>chr10:3858749-3858785
>chr10:3859004-3859296
>chr10:3859801-3860349
>chr10:3860356-3860469
>chr10:3861339-3861401
>chr10:3861449-3861759
>chr10:3862432-3862465
>chr10:3862719-3862841
>chr10:3862917-3863687
>chr10:3863799-3864130
>chr10:3865036-3865313
>chr10:3865411-3865475
>chr10:3866700-3867060
>chr10:3868301-3868885
>chr10:3869550-3869793
>chr10:3869887-3869974
>chr10:3870200-3870506
>chr10:3870965-3871032
>chr10:3871638-3871729
>chr10:3873695-3873786
>chr10:3874439-3874993
>chr10:3875627-3875675
>chr10:3875984-3876042
>chr10:3876513-3876824
>chr10:3878164-3878617
>chr10:3880020-3880209
>chr10:3880775-3881383
>chr10:3881608-3881721
>chr10:3882229-3882599
>chr10:3883588-3883915
>chr10:3884862-3885174
>chr10:3886192-3886261
>chr10:3887557-3887851
>chr10:3888525-3888578
>chr10:3888638-3889312
>chr10:3890874-3891229
>chr10:3891306-3891451
>chr10:3891940-3892284
>chr10:3894640-3894973
>chr10:3895717-3896056
>chr10:3896532-3896849
>chr10:3897592-3897900
>chr10:3898539-3898906
>chr10:3899300-3899396
>chr10:3899488-3900060
>chr10:3900119-3900452
>chr10:3900531-3900878
>chr10:3900917-3901027
>chr10:3901341-3901648
>chr10:3902723-3902850
>chr10:3903495-3903942
>chr10:3905274-3905710
>chr10:3906153-3906236
>chr10:3907282-3907323
>chr10:3908018-3908086
>chr10:3908202-3908301
>chr10:3908776-3909047
>chr10:3909870-3910469
>chr10:3912391-3912758
>chr10:3913870-3914034
>chr10:3914266-3914305
>chr10:3915051-3915102
>chr10:3915181-3915299
>chr10:3915338-3915569
>chr10:3915682-3915872
>chr10:3916583-3916647
>chr10:3917220-3917564
>chr10:3917630-3919467
>chr10:3921141-3921443
>chr10:3921724-3922078
>chr10:3922599-3922915
>chr10:3923690-3924145
>chr10:3924833-3925183
>chr10:3925821-3926165
>chr10:3927537-3927948
>chr10:3928084-3928215
>chr10:3928970-3929332
>chr10:3930173-3930760
>chr10:3930957-3931008
>chr10:3932484-3932598
>chr10:3933711-3933843
>chr10:3934487-3934777
>chr10:3936571-3936724
>chr10:3936848-3937167
>chr10:3938528-3939382
>chr10:3939753-3939880
>chr10:3940160-3940633
>chr10:3940771-3940849
>chr10:3940880-3941027
>chr10:3941801-3942332
>chr10:3943993-3944184
>chr10:3944336-3944708
>chr10:3945378-3945756
>chr10:3946770-3947220
>chr10:3947281-3947346
>chr10:3947734-3948145
>chr10:3948915-3949019
>chr10:3950590-3950668
>chr10:3950754-3950896
>chr10:3951599-3951729
>chr10:3951760-3952085
>chr10:3952724-3952846
>chr10:3952897-3952937
>chr10:3953206-3954604
>chr10:3956272-3956366
>chr10:3956474-3956813
>chr10:3957143-3957490
>chr10:3958880-3959283
>chr10:3962632-3962734
>chr10:3963554-3963847
>chr10:3965461-3965770
>chr10:3967324-3967653
>chr10:3967901-3967962
>chr10:3968498-3968849
>chr10:3970097-3970714
>chr10:3970775-3970834
>chr10:3971444-3971741
>chr10:3973950-3974020
>chr10:3974141-3974742
>chr10:3974933-3975024
>chr10:3976216-3976467
>chr10:3977997-3978089
>chr10:3978300-3978342
>chr10:3978878-3979236
>chr10:3982357-3982420
>chr10:3982488-3982582
>chr10:3982805-3982850
>chr10:3983104-3983281
>chr10:3983963-3984119
>chr10:3984172-3984492
>chr10:3984683-3984832
>chr10:3984946-3985695
>chr10:3987949-3988066
>chr10:3988795-3989323
>chr10:3990204-3990575
>chr10:3992391-3992546
>chr10:3994524-3994788
>chr10:3995137-3995493
>chr10:3996571-3996641
>chr10:3997188-3997547
>chr10:3998155-3998981
>chr10:3999065-3999200
>chr10:3999380-3999853
>chr10:4000972-4001119
>chr10:4002082-4002284
>chr10:4006432-4006737
>chr10:4006854-4006924
>chr10:4009313-4009618
>chr10:4010432-4010897
>chr10:4011884-4012168
>chr10:4012881-4013509
>chr10:4015759-4016085
>chr10:4016353-4016602
>chr10:4018849-4019059
>chr10:4019206-4019370
>chr10:4019663-4019967
>chr10:4020227-4020572
>chr10:4020905-4021431
>chr10:4022791-4023071
>chr10:4025802-4026200
>chr10:4030261-4030310
>chr10:4030852-4031361
>chr10:4032457-4032782
>chr10:4035960-4036386
>chr10:4038752-4039113
>chr10:4040850-4041087
>chr10:4041166-4041503
>chr10:4044016-4044080
>chr10:4044432-4044546
>chr10:4044742-4045071
>chr10:4045307-4045718
>chr10:4046428-4046595
>chr10:4047612-4047914
>chr10:4050405-4050525
>chr10:4050592-4050687
>chr10:4050974-4051045
>chr10:4052639-4052757
>chr10:4052832-4052892
>chr10:4052948-4053075
>chr10:4053247-4053321
>chr10:4054058-4054421
>chr10:4054637-4054677
>chr10:4055342-4055651
>chr10:4055723-4056194
>chr10:4059293-4059599
>chr10:4063022-4063102
>chr10:4063214-4063315
>chr10:4063396-4063645
>chr10:4064288-4064770
>chr10:4065176-4065400
>chr10:4066267-4066493
>chr10:4069109-4069148
>chr10:4069185-4069228
>chr10:4071815-4072648
>chr10:4075169-4075585
>chr10:4075682-4075753
>chr10:4076146-4076459
>chr10:4077363-4077404
>chr10:4077500-4077575
>chr10:4077731-4078311
>chr10:4078618-4078717
>chr10:4078878-4078966
>chr10:4079294-4079353
>chr10:4079472-4079512
>chr10:4079674-4079898
>chr10:4080582-4080698
>chr10:4080806-4080927
>chr10:4081163-4081455
>chr10:4082464-4082802
>chr10:4084973-4085308
>chr10:4087322-4087691
>chr10:4087728-4087929
>chr10:4088028-4088633
>chr10:4090465-4090801
>chr10:4091314-4091559
>chr10:4092025-4092173
>chr10:4093096-4093399
>chr10:4094158-4095172
>chr10:4096143-4096378
>chr10:4097253-4097306
>chr10:4097987-4098071
>chr10:4099538-4100012
>chr10:4101363-4101780
>chr10:4104488-4104577
>chr10:4105404-4105764
>chr10:4106740-4107069
>chr10:4109064-4109210
>chr10:4110106-4110676
>chr10:4110941-4110995
>chr10:4111113-4111444
>chr10:4111804-4111958
>chr10:4112399-4112454
>chr10:4112951-4113032
>chr10:4113211-4113539
>chr10:4113616-4113956
>chr10:4114252-4114708
>chr10:4114885-4115091
>chr10:4116212-4116434
>chr10:4117224-4117923
>chr10:4118127-4118167
>chr10:4118887-4119006
>chr10:4120059-4120478
>chr10:4120749-4120994
>chr10:4121173-4121515
>chr10:4122846-4124093
>chr10:4124169-4124489
>chr10:4124672-4124743
>chr10:4125303-4125651
>chr10:4126665-4127660
>chr10:4128483-4129275
>chr10:4130644-4130681
>chr10:4132155-4132581
>chr10:4133235-4133296
>chr10:4134097-4134189
>chr10:4137011-4137339
>chr10:4139842-4140299
>chr10:4140545-4140649
>chr10:4141249-4141321
>chr10:4141630-4141673
>chr10:4143501-4143797
>chr10:4144446-4144541
>chr10:4144594-4144627
>chr10:4145394-4145696
>chr10:4146592-4146930
>chr10:4147609-4147990
>chr10:4148033-4148122
>chr10:4148265-4148373
>chr10:4148693-4148819
>chr10:4148976-4149373
>chr10:4149406-4149877
>chr10:4152822-4153182
>chr10:4153310-4153634
>chr10:4154942-4155140
>chr10:4155232-4156508
>chr10:4156603-4156674
>chr10:4156827-4157258
>chr10:4157840-4158038
>chr10:4158880-4159207
>chr10:4159603-4159888
>chr10:4160299-4160419
>chr10:4161612-4161974
>chr10:4164371-4164421
>chr10:4165397-4165703
>chr10:4166195-4166516
>chr10:4168385-4168506
>chr10:4169153-4169460
>chr10:4171461-4171599
>chr10:4172046-4173444
>chr10:4173545-4173717
>chr10:4173785-4173826
>chr10:4174457-4174761
>chr10:4175728-4175799
>chr10:4176352-4176644
>chr10:4176912-4177355
>chr10:4178617-4178722
>chr10:4179479-4179756
>chr10:4182539-4183114
>chr10:4184281-4184767
>chr10:4185796-4186114
>chr10:4187687-4187956
>chr10:4189745-4190383
>chr10:4193849-4194199
>chr10:4195493-4196025
>chr10:4198969-4199099
>chr10:4200422-4200596
>chr10:4200790-4201131
>chr10:4201389-4201454
>chr10:4204049-4204368
>chr10:4208786-4209058
>chr10:4211550-4211804
>chr10:4211922-4212020
>chr10:4213517-4213878
>chr10:4214329-4214446
>chr10:4218411-4218468
>chr10:4218642-4219020
>chr10:4219139-4219466
>chr10:4219835-4219928
>chr10:4220122-4220170
>chr10:4220341-4220593
>chr10:4221276-4221704
>chr10:4222329-4222422
>chr10:4222622-4222701
>chr10:4223442-4223731
>chr10:4224079-4224175
>chr10:4224203-4224737
>chr10:4225081-4225486
>chr10:4225579-4225716
>chr10:4225805-4225888
>chr10:4227007-4227309
>chr10:4228395-4228473
>chr10:4228513-4228896
>chr10:4228971-4229015
>chr10:4230895-4231080
>chr10:4231815-4232151
>chr10:4232227-4232791
>chr10:4232916-4232975
>chr10:4233050-4233086
>chr10:4233142-4233494
>chr10:4233845-4234279
>chr10:4234385-4234494
>chr10:4234651-4234743
>chr10:4235099-4235358
>chr10:4236753-4237822
>chr10:4240393-4240479
>chr10:4241348-4241402
>chr10:4245460-4245638
>chr10:4245703-4245793
>chr10:4246249-4246450
>chr10:4246627-4246675
>chr10:4249693-4250012
>chr10:4250401-4250588
>chr10:4250704-4250899
>chr10:4253413-4253525
>chr10:4253575-4253937
>chr10:4256750-4256884
>chr10:4257575-4257738
>chr10:4259041-4259419
>chr10:4261253-4261376
>chr10:4261796-4262308
>chr10:4263251-4263315
>chr10:4264621-4264660
>chr10:4265060-4265626
>chr10:4266725-4266797
>chr10:4267934-4267980
>chr10:4268455-4268813
>chr10:4269586-4269925
>chr10:4271973-4272128
>chr10:4272476-4272590
>chr10:4273218-4273262
>chr10:4273642-4273693
>chr10:4273989-4274143
>chr10:4274239-4275226
>chr10:4275795-4275964
>chr10:4279742-4279774
>chr10:4280394-4280486
>chr10:4280572-4280629
>chr10:4281209-4281246
>chr10:4282816-4283051
>chr10:4284924-4285243
>chr10:4285738-4285840
>chr10:4286930-4287150
>chr10:4289082-4289274
>chr10:4289348-4289440
>chr10:4290223-4290620
>chr10:4291768-4291931
>chr10:4292380-4292556
>chr10:4292636-4292671
>chr10:4292868-4292948
>chr10:4293542-4293593
>chr10:4294059-4294313
>chr10:4294341-4294814
>chr10:4295503-4296001
>chr10:4296784-4296854
>chr10:4296979-4297324
>chr10:4297406-4297788
>chr10:4297842-4297930
>chr10:4298051-4298199
>chr10:4298275-4299617
>chr10:4302041-4302370
>chr10:4302978-4303066
>chr10:4303245-4303626
>chr10:4304606-4304772
>chr10:4305660-4305738
>chr10:4308419-4308709
>chr10:4308832-4308906
>chr10:4309094-4309126
>chr10:4309453-4309495
>chr10:4310723-4311061
>chr10:4312101-4312159
>chr10:4312419-4312464
>chr10:4312516-4312590
>chr10:4313003-4313072
>chr10:4314406-4314446
>chr10:4314707-4315175
>chr10:4316105-4316153
>chr10:4317310-4317370
>chr10:4318128-4318200
>chr10:4318750-4318833
>chr10:4320976-4321169
>chr10:4321585-4321955
>chr10:4322639-4323142
>chr10:4323312-4323461
>chr10:4327834-4328308
>chr10:4328448-4328653
>chr10:4329069-4329276
>chr10:4329667-4329713
>chr10:4329844-4329963
>chr10:4332015-4332155
>chr10:4332479-4333436
>chr10:4333562-4333640
>chr10:4333814-4334419
>chr10:4335814-4335897
>chr10:4337377-4337473
>chr10:4340428-4340498
>chr10:4341739-4342037
>chr10:4342768-4342834
>chr10:4342931-4343045
>chr10:4343213-4343304
>chr10:4343371-4343474
>chr10:4344312-4344378
>chr10:4345632-4345724
>chr10:4346608-4346958
>chr10:4347088-4347234
>chr10:4347321-4347423
>chr10:4348444-4348570
>chr10:4349001-4350237
>chr10:4351531-4351584
>chr10:4355348-4355461
>chr10:4357067-4357424
>chr10:4357636-4357782
>chr10:4360162-4360422
>chr10:4363149-4363488
>chr10:4364446-4364498
>chr10:4365551-4365687
>chr10:4365985-4366077
>chr10:4366490-4366632
>chr10:4367493-4367629
>chr10:4367761-4368573
>chr10:4370184-4370231
>chr10:4373386-4373493
>chr10:4373826-4374239
>chr10:4374298-4374436
>chr10:4374593-4374893
>chr10:4375277-4375385
>chr10:4376029-4376279
>chr10:4376321-4376368
>chr10:4376655-4376762
>chr10:4377897-4378204
>chr10:4378815-4379086
>chr10:4379146-4379188
>chr10:4379455-4379516
>chr10:4379673-4379883
>chr10:4380346-4380444
>chr10:4381796-4382147
>chr10:4382689-4382866
>chr10:4386872-4387036
>chr10:4387078-4387283
>chr10:4387710-4387891
>chr10:4388139-4388410
>chr10:4388694-4388795
>chr10:4388865-4389111
>chr10:4392329-4392645
>chr10:4392678-4392735
>chr10:4394355-4394677
>chr10:4396938-4397075
>chr10:4397554-4397695
>chr10:4398725-4398915
>chr10:4400220-4400473
>chr10:4400748-4400809
>chr10:4400848-4400877
>chr10:4400959-4401597
>chr10:4401672-4401755
>chr10:4402122-4402310
>chr10:4406892-4407189
>chr10:4410027-4410551
>chr10:4412619-4412766
>chr10:4413355-4414637
>chr10:4414932-4415480
>chr10:4418571-4418637
>chr10:4419725-4419771
>chr10:4419811-4419861
>chr10:4419977-4420124
>chr10:4420483-4420791
>chr10:4420940-4421193
>chr10:4421616-4422040
>chr10:4422123-4422177
>chr10:4422368-4422822
>chr10:4422969-4423283
>chr10:4423332-4423454
>chr10:4423636-4423809
>chr10:4424188-4424423
>chr10:4424815-4425160
>chr10:4425630-4425780
>chr10:4426079-4426486
>chr10:4430573-4430616
>chr10:4432344-4432747
>chr10:4432885-4433185
>chr10:4433250-4433320
>chr10:4433401-4433648
>chr10:4433754-4433926
>chr10:4438828-4438913
>chr10:4440163-4440414
>chr10:4440785-4441119
>chr10:4441466-4441503
>chr10:4441669-4441851
>chr10:4442149-4442346
>chr10:4442563-4442639
>chr10:4442996-4443146
>chr10:4443448-4444003
>chr10:4444263-4444507
>chr10:4444737-4444779
>chr10:4444814-4445111
>chr10:4445372-4447101
>chr10:4447693-4447969
>chr10:4448706-4449228
>chr10:4453092-4453135
>chr10:4453886-4454453
>chr10:4454796-4454968
>chr10:4455512-4455650
>chr10:4458155-4458323
>chr10:4458393-4458711
>chr10:4459195-4459499
>chr10:4460941-4461101
>chr10:4462193-4462355
>chr10:4463249-4463403
>chr10:4463519-4464377
>chr10:4466478-4466551
>chr10:4466903-4466989
>chr10:4467377-4467529
>chr10:4468029-4468157
>chr10:4468403-4468763
>chr10:4470019-4470070
>chr10:4471644-4471903
>chr10:4472591-4472671
>chr10:4472731-4473122
>chr10:4474267-4474299
>chr10:4474648-4474711
>chr10:4475374-4475685
>chr10:4476990-4477086
>chr10:4478199-4478503
>chr10:4478629-4478675
>chr10:4480012-4480065
>chr10:4483607-4483754
>chr10:4484126-4484182
>chr10:4488259-4488564
>chr10:4489285-4489333
>chr10:4490778-4490883
>chr10:4491522-4491627
>chr10:4491698-4491869
>chr10:4492016-4492135
>chr10:4492321-4492523
>chr10:4492826-4493088
>chr10:4493517-4493571
>chr10:4493790-4493947
>chr10:4494029-4494070
>chr10:4495545-4496207
>chr10:4496448-4497337
>chr10:4499624-4499712
>chr10:4501846-4501961
>chr10:4502361-4502447
>chr10:4503024-4503118
>chr10:4503401-4503464
>chr10:4504437-4504541
>chr10:4506680-4507005
>chr10:4507997-4508291
>chr10:4509926-4510275
>chr10:4513333-4513649
>chr10:4515049-4515136
>chr10:4516212-4516271
>chr10:4518299-4518433
>chr10:4518591-4518965
>chr10:4519545-4519615
>chr10:4520348-4520416
>chr10:4521142-4521198
>chr10:4521322-4521800
>chr10:4525791-4525999
>chr10:4527439-4527604
>chr10:4527689-4527735
>chr10:4528623-4528676
>chr10:4529344-4529759
>chr10:4530377-4530694
>chr10:4530777-4531055
>chr10:4531995-4532152
>chr10:4532991-4533078
>chr10:4533305-4533363
>chr10:4534458-4534743
>chr10:4538602-4538906
>chr10:4540387-4540550
>chr10:4540744-4541038
>chr10:4543314-4543488
>chr10:4544511-4544559
>chr10:4544616-4545005
>chr10:4546511-4546634
>chr10:4546768-4547193
>chr10:4547847-4548266
>chr10:4548921-4549345
>chr10:4549845-4549923
>chr10:4550723-4550876
>chr10:4553149-4553192
>chr10:4553940-4554105
>chr10:4554743-4555074
>chr10:4555179-4555319
>chr10:4557055-4557232
>chr10:4557263-4557386
>chr10:4557439-4557518
>chr10:4558775-4559093
>chr10:4559188-4559275
>chr10:4559519-4559672
>chr10:4559982-4560052
>chr10:4563304-4563691
>chr10:4564816-4564884
>chr10:4565048-4565085
>chr10:4565452-4565569
>chr10:4565731-4565793
>chr10:4568383-4568444
>chr10:4569759-4569793
>chr10:4569999-4570298
>chr10:4570392-4570456
>chr10:4570527-4570598
>chr10:4571623-4571885
>chr10:4571988-4572146
>chr10:4572183-4572381
>chr10:4572549-4572995
>chr10:4573335-4573597
>chr10:4575017-4575049
>chr10:4575105-4575265
>chr10:4575436-4575667
>chr10:4575749-4575783
>chr10:4575996-4576414
>chr10:4576492-4577050
>chr10:4577401-4577455
>chr10:4577599-4577650
>chr10:4577690-4577760
>chr10:4578287-4578353
>chr10:4578429-4579031
>chr10:4579222-4579505
>chr10:4579982-4580036
>chr10:4580152-4580185
>chr10:4580248-4580411
>chr10:4581219-4581304
>chr10:4582227-4582562
>chr10:4584247-4584387
>chr10:4586007-4586047
>chr10:4586315-4586382
>chr10:4590114-4590204
>chr10:4591776-4591866
>chr10:4592609-4592957
>chr10:4593195-4593261
>chr10:4593888-4594209
>chr10:4595308-4595657
>chr10:4596660-4596852
>chr10:4597161-4597220
>chr10:4597547-4597605
>chr10:4597856-4598799
>chr10:4600669-4600709
>chr10:4601655-4601818
>chr10:4601849-4602090
>chr10:4602701-4602829
>chr10:4603006-4603051
>chr10:4603254-4603358
>chr10:4603407-4603453
>chr10:4603538-4603648
>chr10:4604199-4604488
>chr10:4604552-4604976
>chr10:4605723-4605796
>chr10:4607236-4607629
>chr10:4608287-4608355
>chr10:4612210-4612424
>chr10:4612597-4613354
>chr10:4613995-4614362
>chr10:4614456-4614502
>chr10:4614585-4614687
>chr10:4614838-4615071
>chr10:4615552-4615754
>chr10:4615976-4616024
>chr10:4616061-4616103
>chr10:4616381-4616646
>chr10:4617264-4617329
>chr10:4618461-4618525
>chr10:4620898-4621675
>chr10:4622721-4622804
>chr10:4626436-4626491
>chr10:4627335-4627718
>chr10:4628473-4628527
>chr10:4629476-4629755
>chr10:4630011-4630296
>chr10:4632716-4632776
>chr10:4632944-4633178
>chr10:4633328-4633421
>chr10:4633474-4633608
>chr10:4634274-4634596
>chr10:4635032-4635114
>chr10:4639411-4639550
>chr10:4642109-4642187
>chr10:4642725-4642756
>chr10:4644391-4644581
>chr10:4644681-4644718
>chr10:4644781-4644955
>chr10:4645420-4645478
>chr10:4647936-4648408
>chr10:4651901-4652006
>chr10:4653044-4653145
>chr10:4653158-4653223
>chr10:4654455-4654585
>chr10:4654802-4654900
>chr10:4655418-4655580
>chr10:4655698-4655738
>chr10:4656357-4656622
>chr10:4657032-4657205
>chr10:4657303-4658221
>chr10:4659218-4659509
>chr10:4660485-4660651
>chr10:4660945-4661227
>chr10:4662633-4662841
>chr10:4664582-4665377
>chr10:4665383-4665713
>chr10:4665879-4666405
>chr10:4666540-4666700
>chr10:4666889-4666936
>chr10:4667024-4667643
>chr10:4667722-4668025
>chr10:4668114-4668356
>chr10:4668423-4668652
>chr10:4668811-4668940
>chr10:4669090-4669196
>chr10:4669252-4669354
>chr10:4669721-4670121
>chr10:4670231-4670437
>chr10:4670850-4670933
>chr10:4671776-4671811
>chr10:4673599-4673636
>chr10:4675105-4675202
>chr10:4675287-4675639
>chr10:4676544-4676587
>chr10:4677080-4677324
>chr10:4678532-4678613
>chr10:4679325-4679631
>chr10:4679670-4679848
>chr10:4680775-4681080
>chr10:4681589-4681690
>chr10:4683642-4683964
>chr10:4684593-4684645
>chr10:4688601-4688740
>chr10:4688895-4688974
>chr10:4689336-4689429
>chr10:4690983-4691150
>chr10:4691804-4691908
>chr10:4692059-4692352
>chr10:4692934-4693379
>chr10:4694041-4694196
>chr10:4694669-4695031
>chr10:4696707-4696810
>chr10:4697342-4697723
>chr10:4697781-4697891
>chr10:4698066-4698189
>chr10:4698268-4698322
>chr10:4698523-4698646
>chr10:4698779-4700021
>chr10:4701857-4701894
>chr10:4702234-4702478
>chr10:4702531-4702748
>chr10:4703231-4703603
>chr10:4703965-4704029
>chr10:4704681-4704885
>chr10:4705248-4705685
>chr10:4705730-4705939
>chr10:4709225-4709360
>chr10:4709467-4709551
>chr10:4710844-4710918
>chr10:4713231-4713297
>chr10:4713704-4713813
>chr10:4713928-4713967
>chr10:4714044-4714382
>chr10:4714824-4714873
>chr10:4715419-4715532
>chr10:4715996-4716353
>chr10:4716375-4716431
>chr10:4718720-4718911
>chr10:4719255-4719352
>chr10:4719917-4720031
>chr10:4721209-4721614
>chr10:4722384-4722497
>chr10:4722694-4722805
>chr10:4723630-4723756
>chr10:4724527-4724601
>chr10:4724660-4724840
>chr10:4725463-4725570
>chr10:4726572-4726828
>chr10:4726957-4727094
>chr10:4727588-4727654
>chr10:4727912-4728041
>chr10:4728236-4728541
>chr10:4730676-4730853
>chr10:4731411-4731445
>chr10:4732466-4732822
>chr10:4734351-4734732
>chr10:4735003-4735211
>chr10:4735788-4736154
>chr10:4736399-4736679
>chr10:4737587-4737666
>chr10:4738620-4738789
>chr10:4738951-4739334
>chr10:4739737-4739809
>chr10:4741462-4741666
>chr10:4741727-4741857
>chr10:4744025-4744080
>chr10:4744289-4744418
>chr10:4744795-4744860
>chr10:4745236-4745708
>chr10:4749750-4750046
>chr10:4751154-4751237
>chr10:4752026-4752687
>chr10:4753167-4753218
>chr10:4753303-4753460
>chr10:4753829-4754173
>chr10:4754885-4755191
>chr10:4755893-4756292
>chr10:4756588-4756775
>chr10:4756980-4757087
>chr10:4758667-4759395
>chr10:4760162-4760213
>chr10:4760619-4760672
>chr10:4763541-4763718
>chr10:4764715-4764800
>chr10:4769979-4770037
>chr10:4773015-4773238
>chr10:4773663-4773900
>chr10:4773989-4774084
>chr10:4774228-4774361
>chr10:4774501-4774542
>chr10:4774682-4774968
>chr10:4775165-4775606
>chr10:4776030-4776292
>chr10:4776869-4776963
>chr10:4777212-4777304
>chr10:4777423-4777667
>chr10:4778231-4778296
>chr10:4779174-4779274
>chr10:4783863-4783959
>chr10:4785261-4785302
>chr10:4785851-4786006
>chr10:4786961-4787279
>chr10:4787447-4787522
>chr10:4787647-4787712
>chr10:4787905-4788006
>chr10:4788104-4788397
>chr10:4788671-4788998
>chr10:4789111-4789391
>chr10:4789779-4789866
>chr10:4790103-4790178
>chr10:4790314-4790366
>chr10:4790916-4790967
>chr10:4791041-4791153
>chr10:4791411-4791780
>chr10:4792457-4792616
>chr10:4792799-4792970
>chr10:4793556-4796290
>chr10:4796929-4796957
>chr10:4798689-4799067
>chr10:4799483-4799602
>chr10:4800219-4800273
>chr10:4802566-4802626
>chr10:4803164-4803215
>chr10:4805332-4806530
>chr10:4806599-4806699
>chr10:4807055-4807826
>chr10:4807878-4807967
>chr10:4808003-4808247
>chr10:4808916-4809199
>chr10:4810743-4810902
>chr10:4811518-4811798
>chr10:4813305-4813623
>chr10:4814114-4814445
>chr10:4814997-4816170
>chr10:4816527-4817265
>chr10:4817431-4817755
>chr10:4818050-4818233
>chr10:4818743-4818783
>chr10:4819195-4819244
>chr10:4819638-4819696
>chr10:4820310-4820608
>chr10:4822767-4824679
>chr10:4826283-4826324
>chr10:4826806-4827114
>chr10:4827256-4827297
>chr10:4827409-4827521
>chr10:4828478-4828518
>chr10:4828923-4829000
>chr10:4829548-4829760
>chr10:4831313-4831664
>chr10:4832533-4832611
>chr10:4832718-4832782
>chr10:4834541-4834668
>chr10:4835579-4835655
>chr10:4836152-4836212
>chr10:4838376-4838481
>chr10:4840425-4840497
>chr10:4840665-4840703
>chr10:4844034-4844874
>chr10:4844905-4845559
>chr10:4846545-4846849
>chr10:4848032-4848212
>chr10:4849306-4849363
>chr10:4849558-4849647
>chr10:4850646-4850748
>chr10:4852706-4852925
>chr10:4853455-4853612
>chr10:4853670-4854652
>chr10:4854741-4855345
>chr10:4855486-4855604
>chr10:4855655-4857786
>chr10:4857892-4858028
>chr10:4858342-4858385
>chr10:4858804-4859141
>chr10:4861361-4861714
>chr10:4861748-4864820
>chr10:4865190-4865278
>chr10:4866427-4867295
>chr10:4868532-4869140
>chr10:4869445-4869857
>chr10:4870479-4870757
>chr10:4871079-4871272
>chr10:4871426-4871520
>chr10:4873017-4873423
>chr10:4873672-4873741
>chr10:4877127-4877413
>chr10:4878153-4878415
>chr10:4879016-4879885
>chr10:4879975-4880027
>chr10:4880107-4880933
>chr10:4881015-4881073
>chr10:4881129-4882729
>chr10:4884819-4885130
>chr10:4885717-4886066
>chr10:4886325-4886640
>chr10:4886702-4886964
>chr10:4887140-4887211
>chr10:4889096-4889174
>chr10:4890549-4890714
>chr10:4892044-4892347
>chr10:4892394-4892521
>chr10:4892847-4893703
>chr10:4894337-4894432
>chr10:4894486-4894768
>chr10:4894931-4900447
>chr10:4900486-4901302
>chr10:4901477-4901802
>chr10:4901841-4902136
>chr10:4902951-4903997
>chr10:4904270-4904514
>chr10:4904636-4904871
>chr10:4904965-4906680
>chr10:4906736-4906905
>chr10:4907026-4907317
>chr10:4907465-4908109
>chr10:4908195-4908285
>chr10:4909197-4909248
>chr10:4909472-4909628
>chr10:4910019-4910686
>chr10:4910757-4910965
>chr10:4911033-4911091
>chr10:4911216-4911266
>chr10:4911381-4911509
>chr10:4912151-4912737
>chr10:4913841-4913927
>chr10:4914075-4914259
>chr10:4914572-4914614
>chr10:4914765-4914906
>chr10:4914966-4915695
>chr10:4915937-4916063
>chr10:4916455-4916568
>chr10:4916710-4916746
>chr10:4916900-4917318
>chr10:4918321-4918406
>chr10:4918440-4918981
>chr10:4919093-4919176
>chr10:4919297-4919359
>chr10:4919504-4919797
>chr10:4922793-4923178
>chr10:4923794-4924852
>chr10:4925203-4925289
>chr10:4925442-4925878
>chr10:4926288-4926760
>chr10:4927551-4927804
>chr10:4927895-4928335
>chr10:4928418-4928654
>chr10:4928862-4929071
>chr10:4929131-4929376
>chr10:4929423-4930006
>chr10:4930055-4930108
>chr10:4930369-4930547
>chr10:4930689-4931405
>chr10:4933319-4933471
>chr10:4933611-4933671
>chr10:4935830-4935876
>chr10:4936394-4938012
>chr10:4938471-4938520
>chr10:4940079-4940129
>chr10:4940606-4940649
>chr10:4942839-4942875
>chr10:4943203-4943489
>chr10:4943571-4943651
>chr10:4943982-4944790
>chr10:4944865-4945207
>chr10:4945256-4946437
>chr10:4952129-4952297
>chr10:4952400-4952604
>chr10:4953062-4953395
>chr10:4954040-4954087
>chr10:4955081-4955155
>chr10:4955251-4955666
>chr10:4956300-4956622
>chr10:4956853-4956935
>chr10:4957795-4957891
>chr10:4958408-4958470
>chr10:4959318-4959712
>chr10:4959851-4960894
>chr10:4961305-4961349
>chr10:4961564-4961941
>chr10:4962358-4962456
>chr10:4962901-4963031
>chr10:4965244-4965566
>chr10:4968598-4968717
>chr10:4969775-4969837
>chr10:4970564-4970970
>chr10:4971108-4971214
>chr10:4971456-4971533
>chr10:4972742-4972867
>chr10:4973747-4974368
>chr10:4974527-4974697
>chr10:4975100-4975277
>chr10:4976046-4976153
>chr10:4980684-4980798
>chr10:4980821-4980894
>chr10:4981099-4981180
>chr10:4981309-4981514
>chr10:4982202-4982289
>chr10:4982598-4982803
>chr10:4982931-4983056
>chr10:4984329-4984401
>chr10:4984610-4984815
>chr10:4984894-4984978
>chr10:4985833-4985976
>chr10:4986042-4986638
>chr10:4986764-4986906
>chr10:4986943-4987057
>chr10:4991610-4991717
>chr10:4992484-4993005
>chr10:4993374-4993539
>chr10:4993773-4994015
>chr10:4994097-4994335
>chr10:4995200-4995325
>chr10:4996828-4996948
>chr10:4997554-4997761
>chr10:5004244-5004354
>chr10:5004853-5004919
>chr10:5005381-5005727
>chr10:5005797-5005933
>chr10:5006357-5006625
>chr10:5006786-5007091
>chr10:5007270-5007388
>chr10:5007766-5007805
>chr10:5008021-5008083
>chr10:5008600-5008696
>chr10:5009553-5009710
>chr10:5009867-5010000
>chr10:5010039-5010330
>chr10:5011046-5011465
>chr10:5012327-5012400
>chr10:5012671-5012716
>chr10:5013032-5013348
>chr10:5013690-5014015
>chr10:5014114-5014221
>chr10:5015740-5016875
>chr10:5016957-5017206
>chr10:5017279-5018157
>chr10:5018492-5018572
>chr10:5018654-5018911
>chr10:5021471-5021516
>chr10:5021995-5022045
>chr10:5022777-5022907
>chr10:5024642-5024809
>chr10:5026135-5026248
>chr10:5026314-5026508
>chr10:5026555-5026869
>chr10:5026920-5027137
>chr10:5027395-5028077
>chr10:5028126-5028371
>chr10:5028542-5029085
>chr10:5029220-5029911
>chr10:5029986-5030253
>chr10:5030354-5030630
>chr10:5030719-5030789
>chr10:5031041-5031381
>chr10:5031867-5033088
>chr10:5034831-5034978
>chr10:5035018-5035526
>chr10:5035615-5035829
>chr10:5035981-5036589
>chr10:5036659-5037224
>chr10:5037251-5037348
>chr10:5037409-5037858
>chr10:5038060-5038579
>chr10:5044257-5044289
>chr10:5046690-5047641
>chr10:5048243-5048397
>chr10:5050187-5050284
>chr10:5051077-5051418
>chr10:5051972-5059755
>chr10:5059817-5061222
>chr10:5063096-5063201
>chr10:5063403-5063440
>chr10:5063521-5063750
>chr10:5063952-5064062
>chr10:5064135-5064218
>chr10:5064310-5065343
>chr10:5065480-5065553
>chr10:5065668-5066598
>chr10:5066665-5066706
>chr10:5066923-5067647
>chr10:5067839-5068515
>chr10:5068650-5069174
>chr10:5069288-5069440
>chr10:5069516-5069894
>chr10:5070131-5070219
>chr10:5070265-5070392
>chr10:5070516-5070637
>chr10:5070765-5070844
>chr10:5072708-5072788
>chr10:5072933-5073320
>chr10:5073860-5074393
>chr10:5074459-5074515
>chr10:5074689-5074779
>chr10:5074865-5075070
>chr10:5075591-5075906
>chr10:5076225-5076347
>chr10:5076395-5076519
>chr10:5077851-5077960
>chr10:5078019-5078483
>chr10:5080335-5080656
>chr10:5081698-5081756
>chr10:5082138-5082806
>chr10:5083002-5087907
>chr10:5088001-5088540
>chr10:5088933-5089499
>chr10:5091264-5091305
>chr10:5093890-5093973
>chr10:5100000-5100326
>chr10:5100723-5100817
>chr10:5102643-5102770
>chr10:5102910-5103192
>chr10:5104112-5104224
>chr10:5104832-5104971
>chr10:5106440-5106811
>chr10:5108321-5108528
>chr10:5109689-5114342
>chr10:5114506-5114559
>chr10:5114779-5117129
>chr10:5117553-5117927
>chr10:5118222-5118586
>chr10:5118773-5118813
>chr10:5119500-5119599
>chr10:5119923-5120473
>chr10:5120940-5121034
>chr10:5124476-5124667
>chr10:5125377-5125470
>chr10:5125686-5125827
>chr10:5125871-5125952
>chr10:5126011-5126073
>chr10:5126124-5126161
>chr10:5126235-5126433
>chr10:5126642-5128208
>chr10:5128325-5131259
>chr10:5131282-5132255
>chr10:5133044-5133385
>chr10:5135483-5135600
>chr10:5136265-5136680
>chr10:5137180-5141006
>chr10:5141076-5141159
>chr10:5141226-5141487
>chr10:5141697-5141726
>chr10:5141905-5141989
>chr10:5142213-5142292
>chr10:5142349-5142416
>chr10:5142847-5142963
>chr10:5143586-5143801
>chr10:5144036-5146383
>chr10:5146626-5146832
>chr10:5146929-5147104
>chr10:5147163-5147234
>chr10:5147704-5147756
>chr10:5148232-5148312
>chr10:5149214-5149471
>chr10:5149769-5149901
>chr10:5150405-5150545
>chr10:5150690-5150760
>chr10:5150869-5151952
>chr10:5152197-5152274
>chr10:5152571-5152676
>chr10:5153132-5153255
>chr10:5153421-5153854
>chr10:5153919-5153954
>chr10:5156502-5156580
>chr10:5157986-5158021
>chr10:5160644-5160702
>chr10:5161026-5161135
>chr10:5163583-5163698
>chr10:5164326-5164390
>chr10:5164608-5164659
>chr10:5165990-5166108
>chr10:5166192-5167844
>chr10:5169110-5169269
>chr10:5169754-5169843
>chr10:5170232-5170988
>chr10:5171084-5172033
>chr10:5172129-5173013
>chr10:5173084-5173320
>chr10:5173686-5173776
>chr10:5174067-5174137
>chr10:5174348-5174498
>chr10:5174625-5174660
>chr10:5174799-5181133
>chr10:5181315-5181456
>chr10:5181677-5181892
>chr10:5181955-5182081
>chr10:5182255-5182304
>chr10:5182358-5182450
>chr10:5182602-5183254
>chr10:5184269-5184319
>chr10:5184674-5184749
>chr10:5186155-5186588
>chr10:5189114-5189190
>chr10:5189678-5191178
>chr10:5191369-5192078
>chr10:5192113-5192321
>chr10:5192597-5193833
>chr10:5193898-5194332
>chr10:5194477-5194814
>chr10:5195511-5195915
>chr10:5196570-5196662
>chr10:5197980-5198129
>chr10:5198730-5199045
>chr10:5199293-5199511
>chr10:5199813-5200130
>chr10:5200585-5200669
>chr10:5200729-5201659
>chr10:5201699-5203112
>chr10:5203609-5203765
>chr10:5209514-5212090
>chr10:5212507-5212603
>chr10:5214005-5214113
>chr10:5215221-5215659
>chr10:5216138-5216412
>chr10:5217437-5217783
>chr10:5218092-5218149
>chr10:5218514-5218597
>chr10:5220677-5221454
>chr10:5221525-5221638
>chr10:5221763-5221900
>chr10:5222141-5222548
>chr10:5222615-5228916
>chr10:5229026-5229062
>chr10:5229630-5229671
>chr10:5229938-5230410
>chr10:5230671-5230985
>chr10:5231083-5231170
>chr10:5231260-5231974
>chr10:5232026-5232082
>chr10:5232521-5232613
>chr10:5232685-5232742
>chr10:5233116-5233298
>chr10:5234489-5241110
>chr10:5241262-5241449
>chr10:5241529-5241692
>chr10:5241805-5241997
>chr10:5242063-5242190
>chr10:5242979-5243053
>chr10:5243724-5243952
>chr10:5244851-5245196
>chr10:5245328-5251740
>chr10:5251818-5251950
>chr10:5252235-5252325
>chr10:5253760-5254267
>chr10:5254380-5254486
>chr10:5254793-5258335
>chr10:5258741-5258868
>chr10:5261890-5262269
>chr10:5262490-5262560
>chr10:5263293-5263357
>chr10:5263611-5265811
>chr10:5266335-5266670
>chr10:5266784-5267121
>chr10:5267224-5267294
>chr10:5267536-5268096
>chr10:5268430-5268483
>chr10:5268516-5268660
>chr10:5268769-5269036
>chr10:5269168-5269392
>chr10:5269735-5269900
>chr10:5270408-5270583
>chr10:5272482-5272527
>chr10:5274627-5274939
>chr10:5275767-5275836
>chr10:5276140-5276309
>chr10:5276904-5276949
>chr10:5277437-5277502
>chr10:5278890-5279431
>chr10:5279743-5279816
>chr10:5280100-5280166
>chr10:5280285-5280371
>chr10:5280620-5280853
>chr10:5280920-5281065
>chr10:5281222-5281289
>chr10:5281868-5281908
>chr10:5282868-5282928
>chr10:5283856-5284094
>chr10:5286084-5286488
>chr10:5286808-5287229
>chr10:5288770-5289786
>chr10:5290064-5290320
>chr10:5291575-5291649
>chr10:5291805-5291849
>chr10:5292252-5292308
>chr10:5292542-5292912
>chr10:5293001-5293091
>chr10:5293399-5293536
>chr10:5294277-5294404
>chr10:5294668-5295035
>chr10:5295196-5295326
>chr10:5295357-5295391
>chr10:5295449-5295622
>chr10:5296080-5296353
>chr10:5297445-5297499
>chr10:5298393-5299414
>chr10:5299613-5299843
>chr10:5300289-5300940
>chr10:5301656-5301719
>chr10:5302648-5303072
>chr10:5303592-5303887
>chr10:5304224-5304307
>chr10:5304385-5304488
>chr10:5304834-5304900
>chr10:5306208-5306573
>chr10:5307055-5307238
>chr10:5307282-5307325
>chr10:5307443-5307609
>chr10:5308512-5308671
>chr10:5309224-5309269
>chr10:5310301-5310601
>chr10:5311299-5311612
>chr10:5312147-5312590
>chr10:5315496-5316171
>chr10:5320004-5320313
>chr10:5320390-5320830
>chr10:5321252-5321593
>chr10:5321709-5321849
>chr10:5321895-5321934
>chr10:5322421-5322671
>chr10:5322781-5323194
>chr10:5323956-5324456
>chr10:5325895-5326235
>chr10:5327753-5328183
>chr10:5328611-5328661
>chr10:5328724-5328931
>chr10:5330468-5330619
>chr10:5330725-5331098
>chr10:5331175-5331493
>chr10:5332066-5332706
>chr10:5333127-5333578
>chr10:5335377-5335458
>chr10:5335590-5335813
>chr10:5336825-5337046
>chr10:5338077-5338320
>chr10:5338975-5339249
>chr10:5339353-5339551
>chr10:5339626-5339948
>chr10:5339992-5340436
>chr10:5340807-5341142
>chr10:5342571-5342608
>chr10:5342641-5342734
>chr10:5343032-5343212
>chr10:5344350-5344473
>chr10:5344592-5344644
>chr10:5344979-5345842
>chr10:5347404-5347823
>chr10:5348734-5348851
>chr10:5349212-5349612
>chr10:5350304-5350514
>chr10:5350624-5350662
>chr10:5350804-5350847
>chr10:5350929-5351022
>chr10:5352400-5352756
>chr10:5353092-5353303
>chr10:5353741-5353900
>chr10:5355733-5355946
>chr10:5356052-5356103
>chr10:5356351-5356429
>chr10:5359636-5359736
>chr10:5360064-5360137
>chr10:5360365-5360460
>chr10:5360869-5360981
>chr10:5362711-5362836
>chr10:5363006-5363122
>chr10:5363806-5364123
>chr10:5364192-5364228
>chr10:5364766-5364830
>chr10:5367408-5367513
>chr10:5367838-5367954
>chr10:5367993-5368295
>chr10:5369857-5371405
>chr10:5372541-5372891
>chr10:5373731-5373787
>chr10:5374211-5374326
>chr10:5375421-5375510
>chr10:5375635-5375673
>chr10:5377049-5377373
>chr10:5378003-5378356
>chr10:5378445-5378620
>chr10:5378672-5379072
>chr10:5379257-5379624
>chr10:5379754-5379793
>chr10:5380284-5380692
>chr10:5381175-5381689
>chr10:5382160-5382321
>chr10:5382565-5382721
>chr10:5382874-5383132
>chr10:5384245-5384599
>chr10:5384827-5385156
>chr10:5385358-5385447
>chr10:5385565-5386209
>chr10:5386617-5387408
>chr10:5387595-5388031
>chr10:5388442-5388805
>chr10:5390696-5390905
>chr10:5391184-5391272
>chr10:5395695-5395848
>chr10:5396002-5396145
>chr10:5396215-5396552
>chr10:5397998-5398626
>chr10:5398663-5398966
>chr10:5399282-5399528
>chr10:5400342-5400655
>chr10:5401283-5401345
>chr10:5402579-5402933
>chr10:5404092-5404137
>chr10:5405299-5405397
>chr10:5405616-5406130
>chr10:5406342-5406429
>chr10:5407201-5407246
>chr10:5407538-5407846
>chr10:5408086-5408133
>chr10:5408347-5408402
>chr10:5409003-5409121
>chr10:5409635-5409703
>chr10:5410074-5410171
>chr10:5410663-5411128
>chr10:5411228-5411452
>chr10:5411498-5411920
>chr10:5415256-5415313
>chr10:5415430-5416472
>chr10:5416536-5416982
>chr10:5417028-5417076
>chr10:5417143-5417694
>chr10:5417731-5418265
>chr10:5418378-5418680
>chr10:5418796-5418868
>chr10:5418912-5419356
>chr10:5419408-5420152
>chr10:5420578-5420900
>chr10:5421006-5421069
>chr10:5421113-5421199
>chr10:5421628-5422394
>chr10:5423073-5423119
>chr10:5423726-5423789
>chr10:5426051-5426118
>chr10:5426301-5426361
>chr10:5427683-5427756
>chr10:5428716-5429040
>chr10:5429290-5429354
>chr10:5429893-5429940
>chr10:5430279-5431209
>chr10:5431761-5431998
>chr10:5433231-5433331
>chr10:5433427-5433481
>chr10:5433788-5433963
>chr10:5435191-5435276
>chr10:5435472-5435624
>chr10:5436161-5436539
>chr10:5437741-5438109
>chr10:5438256-5438801
>chr10:5442610-5442921
>chr10:5448061-5448153
>chr10:5450331-5450517
>chr10:5450583-5450641
>chr10:5451060-5451173
>chr10:5451323-5451383
>chr10:5451555-5451612
>chr10:5451699-5451745
>chr10:5457082-5457224
>chr10:5457617-5457763
>chr10:5459963-5460297
>chr10:5461795-5461838
>chr10:5461954-5462039
>chr10:5462328-5462371
>chr10:5464187-5465495
>chr10:5465540-5465648
>chr10:5465686-5465716
>chr10:5466844-5466880
>chr10:5467746-5467905
>chr10:5468432-5468589
>chr10:5469144-5469226
>chr10:5469954-5470000
>chr10:5470731-5477016
>chr10:5479386-5479590
>chr10:5480258-5480289
>chr10:5481406-5481684
>chr10:5481871-5481906
>chr10:5482100-5482149
>chr10:5482361-5482409
>chr10:5482945-5483553
>chr10:5484036-5484125
>chr10:5484314-5484361
>chr10:5486334-5486383
>chr10:5487071-5487156
>chr10:5487388-5487431
>chr10:5488010-5488354
>chr10:5488969-5489059
>chr10:5494309-5494573
>chr10:5495212-5495569
>chr10:5495675-5495742
>chr10:5496294-5496335
>chr10:5496588-5496732
>chr10:5497201-5498360
>chr10:5498530-5498611
>chr10:5499623-5499739
>chr10:5503258-5503474
>chr10:5503929-5504143
>chr10:5506291-5506336
>chr10:5506357-5506546
>chr10:5509519-5509662
>chr10:5510037-5510358
>chr10:5513679-5513995
>chr10:5514047-5514145
>chr10:5516956-5517100
>chr10:5517593-5517713
>chr10:5517833-5517934
>chr10:5519337-5519395
>chr10:5519512-5519819
>chr10:5520016-5520118
>chr10:5520239-5521306
>chr10:5521504-5521831
>chr10:5523380-5523455
>chr10:5524070-5524125
>chr10:5524671-5524706
>chr10:5527230-5527265
>chr10:5528198-5528510
>chr10:5528560-5528942
>chr10:5531552-5531646
>chr10:5531734-5531891
>chr10:5535693-5536071
>chr10:5536240-5536342
>chr10:5537049-5537345
>chr10:5537648-5538009
>chr10:5538032-5538125
>chr10:5538198-5538538
>chr10:5539180-5539218
>chr10:5539996-5540351
>chr10:5540386-5540568
>chr10:5541694-5541781
>chr10:5541977-5542895
>chr10:5542969-5543055
>chr10:5543277-5543435
>chr10:5543572-5543700
>chr10:5543836-5544123
>chr10:5545279-5545359
>chr10:5548839-5548978
>chr10:5549320-5549392
>chr10:5549983-5550037
>chr10:5551011-5551336
>chr10:5552767-5552804
>chr10:5553532-5553700
>chr10:5554764-5554841
>chr10:5555308-5555366
>chr10:5555475-5555511
>chr10:5555646-5555953
>chr10:5556413-5556461
>chr10:5558044-5558170
>chr10:5559045-5559357
>chr10:5560186-5560347
>chr10:5567089-5567406
>chr10:5568568-5568844
>chr10:5568924-5568977
>chr10:5569037-5569253
>chr10:5572998-5573428
>chr10:5576189-5576631
>chr10:5577008-5577806
>chr10:5578067-5578382
>chr10:5578924-5579510
>chr10:5579683-5579761
>chr10:5579952-5580492
>chr10:5580545-5580635
>chr10:5580767-5581201
>chr10:5581505-5581748
>chr10:5581870-5582004
>chr10:5582571-5582607
>chr10:5583159-5583443
>chr10:5584297-5584612
>chr10:5584925-5584984
>chr10:5586100-5586172
>chr10:5586417-5586490
>chr10:5586519-5586592
>chr10:5586622-5587074
>chr10:5590925-5590986
>chr10:5591861-5591948
>chr10:5593280-5593592
>chr10:5593881-5594186
>chr10:5596731-5596850
>chr10:5598071-5598717
>chr10:5600702-5600781
>chr10:5601096-5601373
>chr10:5602679-5602796
>chr10:5603200-5603239
>chr10:5603365-5603492
>chr10:5604277-5604353
>chr10:5604634-5604938
>chr10:5605535-5605826
>chr10:5607292-5607668
>chr10:5609290-5609329
>chr10:5610397-5610741
>chr10:5611239-5611358
>chr10:5611491-5611795
>chr10:5612377-5612463
>chr10:5612633-5612978
>chr10:5613161-5613475
>chr10:5614804-5615204
>chr10:5616315-5616558
>chr10:5617171-5617236
>chr10:5617817-5617954
>chr10:5619318-5619385
>chr10:5621504-5621826
>chr10:5622414-5622631
>chr10:5622732-5622808
>chr10:5622870-5622999
>chr10:5623582-5623805
>chr10:5624005-5624375
>chr10:5625158-5625245
>chr10:5625424-5625778
>chr10:5626994-5627339
>chr10:5627420-5627713
>chr10:5627840-5627972
>chr10:5628078-5628151
>chr10:5629422-5629459
>chr10:5629520-5629610
>chr10:5630264-5630397
>chr10:5630458-5630600
>chr10:5631401-5631541
>chr10:5631700-5631853
>chr10:5633816-5634730
>chr10:5635193-5635286
>chr10:5636449-5636589
>chr10:5637341-5637513
>chr10:5637786-5638434
>chr10:5639384-5639463
>chr10:5641057-5641398
>chr10:5642641-5642906
>chr10:5644223-5644897
>chr10:5645228-5645362
>chr10:5647143-5647264
>chr10:5647592-5647672
>chr10:5647959-5648947
>chr10:5649532-5649833
>chr10:5649994-5650086
>chr10:5650761-5650801
>chr10:5651717-5652066
>chr10:5652545-5652645
>chr10:5653589-5654028
>chr10:5654803-5655112
>chr10:5656267-5656551
>chr10:5657229-5658640
>chr10:5660325-5660366
>chr10:5661166-5661256
>chr10:5661459-5661808
>chr10:5662230-5662655
>chr10:5663116-5663246
>chr10:5664204-5664294
>chr10:5664658-5665142
>chr10:5668057-5668185
>chr10:5668636-5668864
>chr10:5669444-5669582
>chr10:5671518-5671960
>chr10:5672618-5672907
>chr10:5673235-5673378
>chr10:5673580-5674473
>chr10:5674734-5674827
>chr10:5674966-5675162
>chr10:5675353-5676237
>chr10:5676387-5676692
>chr10:5679062-5679267
>chr10:5679355-5679563
>chr10:5680237-5680331
>chr10:5680489-5680642
>chr10:5680995-5681152
>chr10:5681234-5681691
>chr10:5682355-5682426
>chr10:5682838-5682902
>chr10:5683296-5684112
>chr10:5687060-5687113
>chr10:5687533-5687915
>chr10:5688204-5688513
>chr10:5688646-5689006
>chr10:5689174-5689822
>chr10:5690096-5690313
>chr10:5690866-5691213
>chr10:5691893-5692240
>chr10:5693589-5693658
>chr10:5694967-5695059
>chr10:5696347-5696656
>chr10:5697868-5697975
>chr10:5698633-5698922
>chr10:5698962-5699229
>chr10:5699362-5699480
>chr10:5699854-5699896
>chr10:5699972-5700572
>chr10:5700608-5701035
>chr10:5701074-5701261
>chr10:5701304-5702625
>chr10:5703482-5703807
>chr10:5703934-5704269
>chr10:5705006-5705073
>chr10:5705104-5705139
>chr10:5705301-5705840
>chr10:5705930-5706063
>chr10:5706153-5706407
>chr10:5706718-5707065
>chr10:5707641-5707777
>chr10:5708508-5709039
>chr10:5710672-5710778
>chr10:5713928-5714082
>chr10:5714662-5714795
>chr10:5715224-5715290
>chr10:5715362-5715622
>chr10:5715660-5716362
>chr10:5716614-5716980
>chr10:5717858-5717959
>chr10:5718465-5718755
>chr10:5719323-5719674
>chr10:5720763-5720878
>chr10:5721944-5721997
>chr10:5722164-5722478
>chr10:5722604-5723405
>chr10:5724609-5724968
>chr10:5725063-5725427
>chr10:5725489-5725789
>chr10:5727804-5728653
>chr10:5729064-5729650
>chr10:5731246-5731545
>chr10:5732548-5732839
>chr10:5733211-5733514
>chr10:5734093-5734196
>chr10:5734702-5735054
>chr10:5735953-5736558
>chr10:5736926-5737378
>chr10:5739383-5739522
>chr10:5741152-5741194
>chr10:5744286-5744914
>chr10:5745457-5745755
>chr10:5750916-5750970
>chr10:5751292-5751569
>chr10:5753348-5753660
>chr10:5754027-5754259
>chr10:5754389-5754617
>chr10:5754756-5755083
>chr10:5755236-5755625
>chr10:5755726-5756012
>chr10:5758271-5758571
>chr10:5758915-5759002
>chr10:5760095-5760187
>chr10:5760248-5760324
>chr10:5761744-5762251
>chr10:5762467-5762515
>chr10:5763153-5763330
>chr10:5763698-5763729
>chr10:5764545-5764651
>chr10:5767328-5767622
>chr10:5768418-5768487
>chr10:5768530-5769679
>chr10:5769736-5769901
>chr10:5769988-5771140
>chr10:5771295-5771345
>chr10:5771442-5771536
>chr10:5771805-5772115
>chr10:5772177-5772212
>chr10:5772467-5772791
>chr10:5774168-5774357
>chr10:5774640-5774685
>chr10:5774882-5774927
>chr10:5775035-5775311
>chr10:5776726-5776897
>chr10:5777187-5778335
>chr10:5778535-5778626
>chr10:5779179-5779552
>chr10:5779654-5780256
>chr10:5780430-5780504
>chr10:5781324-5782080
>chr10:5782151-5782377
>chr10:5782530-5783103
>chr10:5783209-5784896
>chr10:5785366-5785681
>chr10:5786160-5786463
>chr10:5787001-5787074
>chr10:5787226-5787580
>chr10:5788186-5788750
>chr10:5788777-5789783
>chr10:5789828-5790048
>chr10:5790081-5790144
>chr10:5790306-5790674
>chr10:5790826-5791021
>chr10:5791067-5791902
>chr10:5792258-5792303
>chr10:5792976-5793298
>chr10:5793874-5794238
>chr10:5794706-5794802
>chr10:5795134-5795431
>chr10:5795639-5795947
>chr10:5796019-5796447
>chr10:5796886-5796951
>chr10:5797120-5797775
>chr10:5797976-5798049
>chr10:5798090-5798619
>chr10:5798688-5799696
>chr10:5800898-5801259
>chr10:5801389-5802042
>chr10:5802310-5802628
>chr10:5802688-5802751
>chr10:5803185-5803428
>chr10:5803861-5803902
>chr10:5803965-5804400
>chr10:5804801-5805131
>chr10:5805397-5805738
>chr10:5805924-5806012
>chr10:5806188-5806429
>chr10:5808047-5808692
>chr10:5808952-5809332
>chr10:5813348-5813386
>chr10:5813433-5813512
>chr10:5814825-5815034
>chr10:5815330-5815440
>chr10:5815507-5816280
>chr10:5816513-5816728
>chr10:5816881-5816953
>chr10:5817035-5817347
>chr10:5817846-5818164
>chr10:5818406-5818736
>chr10:5818826-5818859
>chr10:5818957-5819086
>chr10:5819302-5819632
>chr10:5819989-5820113
>chr10:5821052-5821384
>chr10:5821511-5821624
>chr10:5821695-5821944
>chr10:5822011-5822101
>chr10:5822556-5822889
>chr10:5823136-5823316
>chr10:5823643-5824296
>chr10:5824409-5824452
>chr10:5824568-5825118
>chr10:5825484-5826096
>chr10:5826412-5827040
>chr10:5827264-5827608
>chr10:5828258-5828604
>chr10:5829489-5829761
>chr10:5829970-5830423
>chr10:5830473-5830731
>chr10:5831717-5832671
>chr10:5833352-5833687
>chr10:5834851-5835154
>chr10:5835373-5835715
>chr10:5836049-5836853
>chr10:5836909-5837276
>chr10:5837312-5838639
>chr10:5838707-5838990
>chr10:5839024-5839205
>chr10:5839338-5839625
>chr10:5839878-5840275
>chr10:5841482-5841585
>chr10:5841980-5843716
>chr10:5843933-5843971
>chr10:5844329-5844634
>chr10:5845284-5846191
>chr10:5846709-5847084
>chr10:5847336-5847937
>chr10:5848040-5848354
>chr10:5848826-5849187
>chr10:5849547-5850176
>chr10:5850454-5851380
>chr10:5851420-5851749
>chr10:5851827-5852293
>chr10:5852706-5853363
>chr10:5853564-5853689
>chr10:5853812-5854146
>chr10:5854611-5855238
>chr10:5855357-5855425
>chr10:5855527-5855851
>chr10:5856295-5856379
>chr10:5856431-5856784
>chr10:5857291-5857933
>chr10:5858122-5858295
>chr10:5858718-5858854
>chr10:5859277-5860033
>chr10:5860793-5861027
>chr10:5861151-5861429
>chr10:5861891-5862416
>chr10:5862682-5862799
>chr10:5863334-5869187
>chr10:5869753-5869893
>chr10:5870379-5870711
>chr10:5871103-5871432
>chr10:5871755-5871833
>chr10:5872191-5873457
>chr10:5873894-5874186
>chr10:5875393-5875436
>chr10:5875689-5876188
>chr10:5876851-5876908
>chr10:5877095-5877446
>chr10:5878510-5878822
>chr10:5879185-5879493
>chr10:5879875-5880164
>chr10:5880426-5880635
>chr10:5880670-5880838
>chr10:5880922-5881106
>chr10:5881400-5882090
>chr10:5882252-5882534
>chr10:5883098-5883220
>chr10:5883286-5883595
>chr10:5883670-5883818
>chr10:5884443-5884749
>chr10:5885169-5885611
>chr10:5886316-5886632
>chr10:5887366-5887744
>chr10:5889241-5889294
>chr10:5890285-5890326
>chr10:5891609-5891914
>chr10:5893018-5893355
>chr10:5897400-5897453
>chr10:5898131-5898722
>chr10:5899288-5899350
>chr10:5900323-5900360
>chr10:5900620-5900703
>chr10:5900803-5901461
>chr10:5901539-5901907
>chr10:5902295-5902396
>chr10:5902487-5902733
>chr10:5903311-5903633
>chr10:5904049-5904333
>chr10:5904568-5904734
>chr10:5904832-5904872
>chr10:5905231-5905566
>chr10:5906950-5908262
>chr10:5908293-5908347
>chr10:5908584-5908923
>chr10:5909993-5910302
>chr10:5912061-5912378
>chr10:5912465-5912562
>chr10:5914919-5914969
>chr10:5915792-5915843
>chr10:5916474-5916779
>chr10:5919192-5919591
>chr10:5919805-5919897
>chr10:5919954-5920132
>chr10:5920316-5920406
>chr10:5920475-5920579
>chr10:5922092-5922245
>chr10:5922737-5923187
>chr10:5923524-5923619
>chr10:5924559-5924902
>chr10:5924920-5924986
>chr10:5925941-5926424
>chr10:5927387-5927430
>chr10:5927779-5928108
>chr10:5928156-5928451
>chr10:5929557-5929596
>chr10:5930764-5931101
>chr10:5931861-5932163
>chr10:5932381-5932449
>chr10:5932647-5933023
>chr10:5933106-5933432
>chr10:5933651-5933954
>chr10:5934352-5935004
>chr10:5937748-5937924
>chr10:5938028-5938102
>chr10:5938893-5938922
>chr10:5939166-5939450
>chr10:5939522-5940232
>chr10:5940305-5940582
>chr10:5941286-5941563
>chr10:5942865-5943274
>chr10:5944095-5944315
>chr10:5944398-5944508
>chr10:5945411-5945553
>chr10:5946523-5946871
>chr10:5947392-5947696
>chr10:5948578-5948920
>chr10:5949810-5950218
>chr10:5950315-5950388
>chr10:5950755-5950796
>chr10:5950853-5951361
>chr10:5951512-5951988
>chr10:5953414-5953517
>chr10:5954138-5954952
>chr10:5955098-5955425
>chr10:5956010-5956325
>chr10:5956945-5957914
>chr10:5958381-5958693
>chr10:5958926-5959009
>chr10:5959121-5959310
>chr10:5960789-5961447
>chr10:5962299-5962612
>chr10:5964159-5964470
>chr10:5964916-5964961
>chr10:5965712-5966138
>chr10:5966710-5967053
>chr10:5967163-5967508
>chr10:5967767-5968123
>chr10:5969129-5969794
>chr10:5969841-5969934
>chr10:5970102-5970149
>chr10:5970679-5971025
>chr10:5972330-5972625
>chr10:5973251-5973448
>chr10:5973554-5973967
>chr10:5974018-5974303
>chr10:5974509-5975213
>chr10:5975559-5976006
>chr10:5977408-5977447
>chr10:5978469-5978930
>chr10:5979505-5979546
>chr10:5979913-5980425
>chr10:5980595-5980896
>chr10:5980961-5981264
>chr10:5981983-5982335
>chr10:5982474-5982531
>chr10:5982656-5982875
>chr10:5984192-5984293
>chr10:5984357-5984894
>chr10:5985107-5985263
>chr10:5985433-5985746
>chr10:5986608-5986808
>chr10:5987175-5987718
>chr10:5988483-5988824
>chr10:5988889-5989220
>chr10:5989365-5989835
>chr10:5989948-5990240
>chr10:5990667-5990851
>chr10:5991522-5991689
>chr10:5992449-5992508
>chr10:5992641-5992746
>chr10:5992828-5993093
>chr10:5993267-5994208
>chr10:5994380-5994729
>chr10:5994967-5995419
>chr10:5996184-5996501
>chr10:5998078-5998523
>chr10:5998700-5999019
>chr10:6001083-6001369
>chr10:6001705-6001779
>chr10:6001844-6002326
>chr10:6002460-6002874
>chr10:6002910-6002987
>chr10:6003337-6003458
>chr10:6003502-6003996
>chr10:6004545-6005912
>chr10:6006272-6006384
>chr10:6006519-6006633
>chr10:6006711-6007058
>chr10:6007122-6007209
>chr10:6007324-6007647
>chr10:6007962-6008421
>chr10:6008571-6008607
>chr10:6009360-6009487
>chr10:6009596-6009957
>chr10:6010000-6010073
>chr10:6010143-6010638
>chr10:6011331-6011400
>chr10:6011542-6011846
>chr10:6011867-6011927
>chr10:6012971-6013137
>chr10:6013237-6013284
>chr10:6013310-6013431
>chr10:6013735-6014155
>chr10:6015031-6015381
>chr10:6015525-6015719
>chr10:6015840-6016106
>chr10:6016152-6016507
>chr10:6016559-6016912
>chr10:6017391-6017879
>chr10:6018145-6018202
>chr10:6018805-6019257
>chr10:6019956-6020029
>chr10:6020532-6020839
>chr10:6023310-6023643
>chr10:6024948-6025693
>chr10:6027037-6027364
>chr10:6028639-6030040
>chr10:6030193-6030273
>chr10:6030349-6030409
>chr10:6030435-6030522
>chr10:6031109-6031225
>chr10:6031310-6031796
>chr10:6032347-6032879
>chr10:6033089-6033366
>chr10:6033372-6033430
>chr10:6033827-6033867
>chr10:6037257-6037350
>chr10:6038928-6038999
>chr10:6041105-6041576
>chr10:6043000-6043052
>chr10:6043158-6043305
>chr10:6043409-6043731
>chr10:6044214-6044305
>chr10:6044435-6044621
>chr10:6045866-6045914
>chr10:6047638-6047881
>chr10:6047938-6048033
>chr10:6048497-6048542
>chr10:6048983-6049229
>chr10:6049341-6049499
>chr10:6050317-6050673
>chr10:6051480-6051863
>chr10:6052398-6052504
>chr10:6053655-6053798
>chr10:6054849-6055013
>chr10:6055450-6055908
>chr10:6056458-6056788
>chr10:6057839-6058174
>chr10:6060238-6060269
>chr10:6060314-6060803
>chr10:6061071-6061374
>chr10:6063183-6063654
>chr10:6063837-6064167
>chr10:6064539-6065175
>chr10:6065281-6065582
>chr10:6067099-6067394
>chr10:6068160-6068369
>chr10:6070001-6070293
>chr10:6071406-6071497
>chr10:6072047-6072351
>chr10:6072940-6074388
>chr10:6075591-6075748
>chr10:6076185-6076530
>chr10:6078104-6078341
>chr10:6078739-6079035
>chr10:6079453-6079768
>chr10:6080129-6080445
>chr10:6080590-6080797
>chr10:6081011-6081349
>chr10:6081675-6081817
>chr10:6084219-6085173
>chr10:6085377-6086203
>chr10:6087176-6087466
>chr10:6088117-6088247
>chr10:6089408-6089469
>chr10:6090973-6091359
>chr10:6093174-6093567
>chr10:6093697-6094259
>chr10:6095200-6095515
>chr10:6097407-6097735
>chr10:6098422-6098853
>chr10:6099076-6099132
>chr10:6099426-6099536
>chr10:6099585-6100079
>chr10:6100537-6100598
>chr10:6101797-6101860
>chr10:6102782-6103155
>chr10:6103282-6103333
>chr10:6103546-6103589
>chr10:6105347-6105439
>chr10:6105488-6105616
>chr10:6105716-6105805
>chr10:6107143-6107915
>chr10:6109332-6109423
>chr10:6110939-6111003
>chr10:6111325-6111623
>chr10:6116746-6116875
>chr10:6117344-6117427
>chr10:6117515-6117825
>chr10:6118148-6118760
>chr10:6119025-6119597
>chr10:6121496-6121898
>chr10:6122046-6122244
>chr10:6122499-6122846
>chr10:6123069-6123376
>chr10:6123429-6123465
>chr10:6124136-6124318
>chr10:6124366-6124613
>chr10:6125401-6125848
>chr10:6126714-6127023
>chr10:6127225-6127291
>chr10:6127326-6127453
>chr10:6127863-6128171
>chr10:6129514-6129849
>chr10:6130158-6130349
>chr10:6130490-6130840
>chr10:6131853-6132225
>chr10:6132284-6133446
>chr10:6135343-6135740
>chr10:6137192-6137275
>chr10:6137361-6137755
>chr10:6137925-6138238
>chr10:6138601-6138635
>chr10:6138919-6138992
>chr10:6139266-6139617
>chr10:6139834-6139985
>chr10:6142065-6142194
>chr10:6142290-6142658
>chr10:6142699-6142796
>chr10:6144095-6144478
>chr10:6148793-6149090
>chr10:6149286-6150044
>chr10:6150321-6150374
>chr10:6150408-6150653
>chr10:6150713-6151032
>chr10:6152371-6152440
>chr10:6152589-6153239
>chr10:6153549-6153889
>chr10:6154244-6154550
>chr10:6155192-6155525
>chr10:6155979-6157133
>chr10:6157206-6157534
>chr10:6157988-6158396
>chr10:6158580-6158890
>chr10:6159083-6160112
>chr10:6160436-6161236
>chr10:6161454-6162450
>chr10:6162489-6162615
>chr10:6164483-6165465
>chr10:6165700-6166437
>chr10:6166774-6167121
>chr10:6167482-6167533
>chr10:6168406-6168463
>chr10:6168969-6169245
>chr10:6170431-6170566
>chr10:6170995-6171728
>chr10:6172544-6172836
>chr10:6173147-6173182
>chr10:6174120-6174188
>chr10:6174826-6175142
>chr10:6175252-6175316
>chr10:6176422-6176765
>chr10:6177322-6177827
>chr10:6179597-6179648
>chr10:6180078-6180247
>chr10:6180401-6180761
>chr10:6180997-6182021
>chr10:6182708-6182746
>chr10:6183498-6184358
>chr10:6184462-6184911
>chr10:6185624-6185951
>chr10:6186121-6186247
>chr10:6186661-6186800
>chr10:6187089-6187383
>chr10:6187927-6188094
>chr10:6188489-6188628
>chr10:6188810-6189265
>chr10:6189530-6189817
>chr10:6189929-6190248
>chr10:6190515-6190694
>chr10:6190791-6191091
>chr10:6193066-6193390
>chr10:6193577-6194043
>chr10:6194842-6195168
>chr10:6196129-6197538
>chr10:6197642-6197840
>chr10:6198016-6198291
>chr10:6198489-6198949
>chr10:6199481-6199794
>chr10:6200653-6200702
>chr10:6203835-6203932
>chr10:6204495-6204529
>chr10:6205374-6205695
>chr10:6205757-6207593
>chr10:6208080-6208407
>chr10:6209394-6210201
>chr10:6210328-6211063
>chr10:6212645-6212843
>chr10:6212902-6212945
>chr10:6213267-6213524
>chr10:6214139-6214430
>chr10:6214530-6214694
>chr10:6216269-6216323
>chr10:6218329-6218764
>chr10:6219751-6219883
>chr10:6220038-6220451
>chr10:6220921-6220990
>chr10:6223614-6223922
>chr10:6224483-6224784
>chr10:6226780-6227112
>chr10:6227468-6227536
>chr10:6229734-6229841
>chr10:6229928-6230029
>chr10:6230416-6230476
>chr10:6230694-6231022
>chr10:6232634-6232703
>chr10:6233650-6233703
>chr10:6235722-6236072
>chr10:6237522-6237913
>chr10:6238131-6238514
>chr10:6238543-6239126
>chr10:6239608-6239974
>chr10:6240222-6240621
>chr10:6240717-6241249
>chr10:6241557-6241763
>chr10:6241793-6242129
>chr10:6242568-6242897
>chr10:6243714-6244153
>chr10:6245005-6245042
>chr10:6245095-6245811
>chr10:6246275-6246744
>chr10:6246795-6246846
>chr10:6248322-6250015
>chr10:6250203-6250823
>chr10:6251681-6252025
>chr10:6252895-6253236
>chr10:6253752-6254064
>chr10:6254580-6255422
>chr10:6255458-6255523
>chr10:6259055-6259709
>chr10:6260103-6260528
>chr10:6260731-6260856
>chr10:6261352-6262571
>chr10:6262971-6263496
>chr10:6263639-6263987
>chr10:6264298-6264741
>chr10:6265049-6265505
>chr10:6265872-6266343
>chr10:6266760-6266808
>chr10:6266962-6267090
>chr10:6267663-6268014
>chr10:6268365-6269102
>chr10:6269328-6269456
>chr10:6269840-6270185
>chr10:6272402-6272718
>chr10:6273017-6273204
>chr10:6273671-6273754
>chr10:6273936-6274230
>chr10:6274558-6274868
>chr10:6275615-6275804
>chr10:6276715-6276794
>chr10:6276980-6278580
>chr10:6279130-6279208
>chr10:6280791-6281260
>chr10:6281930-6282160
>chr10:6282959-6283285
>chr10:6283471-6283586
>chr10:6283822-6283964
>chr10:6284087-6284642
>chr10:6284711-6285167
>chr10:6285227-6287607
>chr10:6287719-6288043
>chr10:6288175-6291104
>chr10:6291222-6291579
>chr10:6291926-6292651
>chr10:6293334-6293643
>chr10:6294231-6294630
>chr10:6294771-6295117
>chr10:6295209-6295552
>chr10:6296012-6296242
>chr10:6296356-6296962
>chr10:6298374-6298693
>chr10:6302030-6302688
>chr10:6302734-6302840
>chr10:6303253-6303305
>chr10:6303530-6303855
>chr10:6304507-6304653
>chr10:6304701-6304838
>chr10:6304862-6305499
>chr10:6306012-6306174
>chr10:6306900-6307165
>chr10:6307221-6307401
>chr10:6307489-6307629
>chr10:6307779-6308044
>chr10:6308225-6308548
>chr10:6309256-6309772
>chr10:6310030-6310233
>chr10:6311460-6311779
>chr10:6315284-6315426
>chr10:6315477-6315782
>chr10:6316439-6316765
>chr10:6319076-6319145
>chr10:6319191-6319735
>chr10:6319893-6320230
>chr10:6320432-6320730
>chr10:6322872-6322989
>chr10:6323115-6323233
>chr10:6323893-6324302
>chr10:6324347-6324856
>chr10:6324956-6325323
>chr10:6325528-6325564
>chr10:6326125-6326468
>chr10:6328140-6328170
>chr10:6329648-6329789
>chr10:6329906-6330151
>chr10:6330443-6330801
>chr10:6331039-6331190
>chr10:6331307-6331385
>chr10:6331435-6331662
>chr10:6331869-6332198
>chr10:6332430-6332572
>chr10:6333466-6333981
>chr10:6334213-6334318
>chr10:6335179-6335618
>chr10:6336298-6336812
>chr10:6336836-6336985
>chr10:6337077-6337121
>chr10:6338022-6338249
>chr10:6339493-6340561
>chr10:6341245-6341872
>chr10:6342533-6342846
>chr10:6343423-6343544
>chr10:6344732-6344778
>chr10:6345268-6345317
>chr10:6345477-6345778
>chr10:6345821-6345949
>chr10:6347051-6347325
>chr10:6349302-6349649
>chr10:6351601-6351822
>chr10:6352186-6352221
>chr10:6352396-6352458
>chr10:6353071-6353168
>chr10:6353296-6353376
>chr10:6354398-6354476
>chr10:6355213-6355284
>chr10:6356079-6356184
>chr10:6356667-6357963
>chr10:6358029-6360492
>chr10:6360619-6361292
>chr10:6361887-6361969
>chr10:6364249-6364828
>chr10:6365667-6365731
>chr10:6366117-6366536
>chr10:6366910-6367348
>chr10:6368363-6368638
>chr10:6368774-6368981
>chr10:6369579-6375672
>chr10:6376291-6376483
>chr10:6376688-6376758
>chr10:6377031-6377605
>chr10:6377640-6377801
>chr10:6378194-6378684
>chr10:6378895-6379035
>chr10:6379099-6379253
>chr10:6379430-6381701
>chr10:6383632-6383947
>chr10:6385292-6385359
>chr10:6386840-6387378
>chr10:6387466-6387794
>chr10:6388757-6388835
>chr10:6389680-6389775
>chr10:6390629-6391310
>chr10:6392237-6392436
>chr10:6392541-6393121
>chr10:6393285-6393408
>chr10:6393564-6393878
>chr10:6394936-6395817
>chr10:6396299-6396402
>chr10:6396452-6396566
>chr10:6396613-6396738
>chr10:6396767-6396941
>chr10:6396989-6398339
>chr10:6398732-6399071
>chr10:6400739-6400854
>chr10:6400935-6401040
>chr10:6402049-6402355
>chr10:6402651-6402918
>chr10:6402984-6403053
>chr10:6404185-6404256
>chr10:6404366-6405286
>chr10:6407421-6407600
>chr10:6408352-6408657
>chr10:6409266-6409602
>chr10:6410696-6411013
>chr10:6411270-6411382
>chr10:6411653-6411685
>chr10:6412060-6412228
>chr10:6412927-6413259
>chr10:6413500-6413889
>chr10:6414880-6415464
>chr10:6415726-6416069
>chr10:6416178-6416929
>chr10:6418760-6419280
>chr10:6419680-6420245
>chr10:6421203-6421566
>chr10:6422271-6422386
>chr10:6425203-6425526
>chr10:6425688-6425831
>chr10:6426840-6427046
>chr10:6428718-6428808
>chr10:6429103-6429208
>chr10:6429642-6430163
>chr10:6433727-6434037
>chr10:6434354-6434423
>chr10:6434893-6435109
>chr10:6435602-6436190
>chr10:6436561-6436778
>chr10:6437337-6437495
>chr10:6437640-6438007
>chr10:6438597-6438866
>chr10:6439462-6439809
>chr10:6439867-6440262
>chr10:6440495-6440535
>chr10:6440699-6441015
>chr10:6441212-6441574
>chr10:6442671-6442997
>chr10:6443343-6444452
>chr10:6444867-6445161
>chr10:6446353-6446673
>chr10:6447118-6447429
>chr10:6448415-6448751
>chr10:6448784-6454134
>chr10:6455779-6455900
>chr10:6457117-6457174
>chr10:6457553-6457620
>chr10:6457876-6458386
>chr10:6459524-6459604
>chr10:6459676-6459867
>chr10:6460427-6461306
>chr10:6462659-6463061
>chr10:6464418-6464745
>chr10:6467293-6467485
>chr10:6467926-6468049
>chr10:6469826-6469939
>chr10:6470664-6470939
>chr10:6471442-6471806
>chr10:6472021-6472330
>chr10:6472572-6473016
>chr10:6476032-6476173
>chr10:6477566-6477923
>chr10:6479642-6479982
>chr10:6480629-6480748
>chr10:6481944-6482058
>chr10:6482148-6482466
>chr10:6482581-6482988
>chr10:6484128-6484436
>chr10:6486308-6486616
>chr10:6486681-6486748
>chr10:6487422-6487460
>chr10:6487665-6488055
>chr10:6488360-6488686
>chr10:6488749-6489098
>chr10:6489698-6489776
>chr10:6490432-6490787
>chr10:6492624-6492659
>chr10:6493314-6493382
>chr10:6495767-6496315
>chr10:6496615-6496858
>chr10:6500261-6500664
>chr10:6501531-6501862
>chr10:6503724-6504103
>chr10:6504862-6505218
>chr10:6505384-6505953
>chr10:6506170-6506253
>chr10:6506367-6506494
>chr10:6506571-6506636
>chr10:6509428-6509726
>chr10:6511451-6511923
>chr10:6518429-6518866
>chr10:6519522-6519576
>chr10:6519734-6519763
>chr10:6520572-6520722
>chr10:6521551-6521617
>chr10:6521885-6522246
>chr10:6523139-6523505
>chr10:6524726-6524779
>chr10:6525252-6525494
>chr10:6526035-6526130
>chr10:6526263-6526305
>chr10:6526998-6527035
>chr10:6531305-6531399
>chr10:6531795-6531907
>chr10:6532970-6533501
>chr10:6534058-6534124
>chr10:6534727-6534877
>chr10:6537396-6537447
>chr10:6538767-6539048
>chr10:6539269-6539760
>chr10:6540201-6540937
>chr10:6543372-6543465
>chr10:6544653-6544922
>chr10:6545425-6545693
>chr10:6545720-6546024
>chr10:6546469-6548905
>chr10:6549510-6550077
>chr10:6550157-6552358
>chr10:6552479-6553061
>chr10:6553201-6553671
>chr10:6554056-6554138
>chr10:6554749-6555272
>chr10:6555728-6556045
>chr10:6556153-6556715
>chr10:6559353-6559666
>chr10:6559823-6559896
>chr10:6560719-6561055
>chr10:6561098-6561417
>chr10:6562718-6562849
>chr10:6563029-6563079
>chr10:6565802-6565844
>chr10:6567922-6568830
>chr10:6569105-6569175
>chr10:6570563-6570858
>chr10:6571526-6571858
>chr10:6572211-6573042
>chr10:6573116-6573176
>chr10:6573829-6574113
>chr10:6575755-6576743
>chr10:6576857-6576920
>chr10:6577510-6577569
>chr10:6577587-6577659
>chr10:6579915-6579945
>chr10:6580248-6580334
>chr10:6581199-6581585
>chr10:6582328-6582650
>chr10:6582856-6583173
>chr10:6586976-6587048
>chr10:6587724-6587867
>chr10:6588011-6588088
>chr10:6589967-6590017
>chr10:6590482-6590875
>chr10:6591786-6591856
>chr10:6591955-6591993
>chr10:6593794-6593865
>chr10:6594353-6594384
>chr10:6594828-6595428
>chr10:6597088-6597163
>chr10:6597314-6597535
>chr10:6597635-6597972
>chr10:6598583-6599191
>chr10:6599788-6600150
>chr10:6601199-6601555
>chr10:6601957-6602021
>chr10:6604928-6605366
>chr10:6605653-6605984
>chr10:6606493-6606975
>chr10:6608277-6608351
>chr10:6611832-6613230
>chr10:6613709-6614113
>chr10:6614528-6615240
>chr10:6616720-6617359
>chr10:6618189-6618235
>chr10:6618354-6618464
>chr10:6618609-6618701
>chr10:6618828-6619132
>chr10:6619423-6619738
>chr10:6621319-6621396
>chr10:6622821-6622861
>chr10:6623250-6623346
>chr10:6624646-6624712
>chr10:6625878-6625958
>chr10:6627059-6627352
>chr10:6627994-6628053
>chr10:6628223-6628732
>chr10:6629572-6635576
>chr10:6636907-6636944
>chr10:6638354-6638789
>chr10:6638914-6639527
>chr10:6639775-6639850
>chr10:6640024-6640162
>chr10:6640432-6640477
>chr10:6640572-6640825
>chr10:6640928-6641071
>chr10:6641129-6641455
>chr10:6641601-6641937
>chr10:6642011-6642502
>chr10:6642829-6642898
>chr10:6643380-6643567
>chr10:6646078-6646449
>chr10:6646705-6647311
>chr10:6647664-6647695
>chr10:6648359-6648393
>chr10:6648478-6648521
>chr10:6648781-6649129
>chr10:6651317-6651636
>chr10:6651895-6652075
>chr10:6652879-6653170
>chr10:6655198-6655607
>chr10:6655649-6655878
>chr10:6655934-6656000
>chr10:6657642-6657781
>chr10:6658619-6658760
>chr10:6658880-6659164
>chr10:6659647-6659875
>chr10:6660158-6660451
>chr10:6660484-6660620
>chr10:6660787-6660845
>chr10:6661069-6661256
>chr10:6661300-6663503
>chr10:6665571-6665877
>chr10:6667082-6667266
>chr10:6669734-6669784
>chr10:6670011-6670254
>chr10:6672345-6672413
>chr10:6672583-6672891
>chr10:6674010-6674065
>chr10:6675904-6676183
>chr10:6676377-6677622
>chr10:6678425-6678586
>chr10:6678860-6679010
>chr10:6681909-6682036
>chr10:6683375-6683463
>chr10:6683608-6683683
>chr10:6683745-6683938
>chr10:6684298-6684471
>chr10:6684911-6685408
>chr10:6685979-6686458
>chr10:6688506-6688546
>chr10:6689613-6689759
>chr10:6689815-6689946
>chr10:6690131-6690861
>chr10:6690933-6691330
>chr10:6691835-6691900
>chr10:6692633-6692754
>chr10:6692982-6693129
>chr10:6693419-6693819
>chr10:6695690-6695785
>chr10:6698134-6698419
>chr10:6699639-6699943
>chr10:6702620-6702659
>chr10:6702992-6703364
>chr10:6704144-6704881
>chr10:6705362-6705520
>chr10:6705981-6706609
>chr10:6707167-6707369
>chr10:6709836-6709900
>chr10:6710133-6710385
>chr10:6710532-6710866
>chr10:6712130-6712364
>chr10:6712904-6713233
>chr10:6714035-6714483
>chr10:6715107-6715686
>chr10:6715856-6716130
>chr10:6717380-6717456
>chr10:6717658-6718043
>chr10:6719205-6719839
>chr10:6719900-6720359
>chr10:6720792-6721198
>chr10:6721377-6721440
>chr10:6722901-6723060
>chr10:6723135-6723188
>chr10:6723775-6724199
>chr10:6724651-6725103
>chr10:6725651-6726442
>chr10:6731297-6731619
>chr10:6731771-6731986
>chr10:6732064-6732237
>chr10:6733566-6733908
>chr10:6734563-6735547
>chr10:6736802-6736963
>chr10:6739416-6739760
>chr10:6740523-6740566
>chr10:6742218-6742505
>chr10:6742563-6742791
>chr10:6742923-6743279
>chr10:6743321-6743506
>chr10:6743612-6743651
>chr10:6745700-6745851
>chr10:6746073-6746562
>chr10:6746859-6746898
>chr10:6747467-6747572
>chr10:6747668-6748146
>chr10:6748202-6748256
>chr10:6748366-6748469
>chr10:6748920-6749043
>chr10:6749118-6749165
>chr10:6749936-6750019
>chr10:6750816-6751291
>chr10:6751444-6751507
>chr10:6753169-6753624
>chr10:6754192-6754433
>chr10:6754669-6754781
>chr10:6756447-6756813
>chr10:6757351-6757512
>chr10:6757605-6758162
>chr10:6759437-6759547
>chr10:6760816-6761475
>chr10:6762537-6762618
>chr10:6765228-6765715
>chr10:6767433-6767734
>chr10:6767886-6767982
>chr10:6768271-6768565
>chr10:6769396-6769711
>chr10:6770114-6770181
>chr10:6770268-6770321
>chr10:6770577-6770704
>chr10:6771788-6771850
>chr10:6772132-6772258
>chr10:6772611-6772816
>chr10:6773070-6773613
>chr10:6774753-6774834
>chr10:6777099-6777438
>chr10:6777667-6777725
>chr10:6777931-6778062
>chr10:6778633-6779060
>chr10:6779397-6780012
>chr10:6782441-6782646
>chr10:6783237-6783317
>chr10:6784129-6784839
>chr10:6785276-6785821
>chr10:6785941-6786011
>chr10:6786768-6786806
>chr10:6787047-6787123
>chr10:6787877-6787939
>chr10:6793094-6793167
>chr10:6793315-6793533
>chr10:6793570-6793659
>chr10:6793734-6793855
>chr10:6794943-6795589
>chr10:6796185-6796374
>chr10:6796666-6796726
>chr10:6797077-6803038
>chr10:6804121-6810319
>chr10:6812116-6812605
>chr10:6815923-6815989
>chr10:6816531-6816933
>chr10:6817443-6817755
>chr10:6820854-6821492
>chr10:6822211-6822389
>chr10:6822822-6823204
>chr10:6824176-6832498
>chr10:6832564-6833647
>chr10:6834772-6837091
>chr10:6837114-6837749
>chr10:6839115-6839165
>chr10:6840520-6840568
>chr10:6842534-6842669
>chr10:6842782-6842943
>chr10:6845143-6845339
>chr10:6845754-6845796
>chr10:6846094-6846166
>chr10:6846300-6846459
>chr10:6846548-6846633
>chr10:6847032-6847084
>chr10:6848169-6848588
>chr10:6848822-6849138
>chr10:6849812-6850141
>chr10:6850373-6850858
>chr10:6851779-6851952
>chr10:6852147-6852207
>chr10:6852411-6852736
>chr10:6853745-6854185
>chr10:6854396-6854440
>chr10:6854552-6855493
>chr10:6857565-6857633
>chr10:6858254-6858313
>chr10:6858511-6862220
>chr10:6862609-6862724
>chr10:6862907-6862951
>chr10:6863470-6863619
>chr10:6864268-6864327
>chr10:6865102-6865427
>chr10:6866595-6866755
>chr10:6866847-6867140
>chr10:6869664-6869866
>chr10:6869918-6870368
>chr10:6870503-6870542
>chr10:6871496-6871789
>chr10:6872162-6872564
>chr10:6874010-6874422
>chr10:6875057-6875240
>chr10:6876279-6876642
>chr10:6876717-6876790
>chr10:6878093-6878131
>chr10:6879212-6879541
>chr10:6880128-6880193
>chr10:6880994-6881304
>chr10:6882372-6882674
>chr10:6883649-6884133
>chr10:6884994-6885141
>chr10:6885615-6885958
>chr10:6886394-6887139
>chr10:6887415-6887532
>chr10:6887692-6887788
>chr10:6888027-6888068
>chr10:6889108-6889333
>chr10:6889520-6889569
>chr10:6890475-6890622
>chr10:6891617-6891729
>chr10:6891824-6891942
>chr10:6891980-6892371
>chr10:6893444-6893639
>chr10:6895303-6895698
>chr10:6896028-6896158
>chr10:6896210-6897227
>chr10:6897266-6897370
>chr10:6897807-6898023
>chr10:6898092-6898133
>chr10:6900520-6901367
>chr10:6902795-6903519
>chr10:6903737-6903859
>chr10:6904733-6904769
>chr10:6904967-6905114
>chr10:6905210-6905400
>chr10:6905915-6907819
>chr10:6908525-6908745
>chr10:6908868-6909181
>chr10:6909242-6909387
>chr10:6910878-6910960
>chr10:6911182-6911646
>chr10:6911715-6912070
>chr10:6913296-6913544
>chr10:6913822-6913918
>chr10:6915073-6915198
>chr10:6915386-6915550
>chr10:6918092-6918169
>chr10:6919004-6919093
>chr10:6919139-6919196
>chr10:6919233-6919311
>chr10:6919479-6919833
>chr10:6920958-6921291
>chr10:6922299-6922373
>chr10:6922442-6922569
>chr10:6922917-6922960
>chr10:6923365-6923737
>chr10:6923848-6923966
>chr10:6925633-6926175
>chr10:6929938-6930022
>chr10:6931264-6931609
>chr10:6931738-6932098
>chr10:6932272-6932608
>chr10:6932764-6933071
>chr10:6933902-6935077
>chr10:6935399-6935858
>chr10:6936432-6936799
>chr10:6937291-6937379
>chr10:6937965-6938081
>chr10:6938798-6938900
>chr10:6939808-6939988
>chr10:6940255-6940325
>chr10:6940597-6940843
>chr10:6941263-6941628
>chr10:6942121-6942484
>chr10:6943116-6943748
>chr10:6944679-6944713
>chr10:6944807-6945210
>chr10:6945357-6945485
>chr10:6946442-6948765
>chr10:6948857-6949035
>chr10:6949275-6949705
>chr10:6950061-6950975
>chr10:6952702-6953021
>chr10:6955914-6955983
>chr10:6957523-6957803
>chr10:6959423-6959527
>chr10:6959855-6960029
>chr10:6961218-6961344
>chr10:6963176-6963609
>chr10:6963807-6963840
>chr10:6964100-6964597
>chr10:6964674-6964780
>chr10:6964948-6965085
>chr10:6965295-6965588
>chr10:6966172-6966365
>chr10:6967537-6969563
>chr10:6969826-6969875
>chr10:6974536-6974582
>chr10:6975102-6975141
>chr10:6976270-6976698
>chr10:6978363-6978442
>chr10:6979973-6980154
>chr10:6981190-6981232
>chr10:6981323-6981735
>chr10:6982111-6982245
>chr10:6983495-6984451
>chr10:6985989-6986347
>chr10:6988034-6988605
>chr10:6988862-6989134
>chr10:6989465-6989868
>chr10:6990567-6990662
>chr10:6991193-6991502
>chr10:6991705-6992754
>chr10:6992897-6992932
>chr10:6993217-6993554
>chr10:6993656-6993715
>chr10:6995728-6995844
>chr10:6996863-6996935
>chr10:6997848-6997920
>chr10:7000403-7000652
>chr10:7001701-7002084
>chr10:7004459-7005626
>chr10:7006552-7006639
>chr10:7008546-7008651
>chr10:7008815-7009750
>chr10:7009788-7009958
>chr10:7010000-7010163
>chr10:7010782-7010965
>chr10:7012169-7012225
>chr10:7013241-7013284
>chr10:7013558-7013601
>chr10:7015503-7015593
>chr10:7016436-7016473
>chr10:7019391-7019618
>chr10:7019751-7019808
>chr10:7019856-7020228
>chr10:7020283-7020337
>chr10:7020473-7021515
>chr10:7021595-7022859
>chr10:7022935-7023081
>chr10:7023137-7025230
>chr10:7025301-7025892
>chr10:7025950-7026606
>chr10:7026987-7027047
>chr10:7028411-7028449
>chr10:7028539-7028940
>chr10:7029652-7030147
>chr10:7030489-7030905
>chr10:7031364-7031450
>chr10:7031721-7032035
>chr10:7032119-7032512
>chr10:7032553-7032913
>chr10:7035093-7035430
>chr10:7036612-7036650
>chr10:7037428-7037980
>chr10:7039263-7039643
>chr10:7039948-7040078
>chr10:7041395-7041454
>chr10:7041611-7041760
>chr10:7041895-7041938
>chr10:7041978-7042431
>chr10:7043282-7043624
>chr10:7044295-7044404
>chr10:7044484-7044544
>chr10:7044720-7044967
>chr10:7047643-7048040
>chr10:7048602-7049520
>chr10:7049592-7049752
>chr10:7050045-7050456
>chr10:7051462-7051617
>chr10:7051668-7052306
>chr10:7054442-7054746
>chr10:7054927-7054966
>chr10:7055942-7056276
>chr10:7056397-7057305
>chr10:7057629-7063540
>chr10:7064684-7065355
>chr10:7065548-7066699
>chr10:7067486-7067762
>chr10:7068103-7069129
>chr10:7069597-7069700
>chr10:7070998-7071058
>chr10:7071976-7072032
>chr10:7072533-7072766
>chr10:7074270-7074334
>chr10:7075419-7075473
>chr10:7077353-7077422
>chr10:7078568-7079050
>chr10:7079177-7079694
>chr10:7079764-7080402
>chr10:7086393-7086425
>chr10:7087389-7087620
>chr10:7088870-7089242
>chr10:7090243-7090352
>chr10:7091437-7092067
>chr10:7092884-7093108
>chr10:7093823-7094299
>chr10:7094801-7095544
>chr10:7095687-7096071
>chr10:7098172-7098623
>chr10:7099241-7099587
>chr10:7099681-7099784
>chr10:7100598-7100921
>chr10:7101053-7101379
>chr10:7102513-7102889
>chr10:7103922-7105334
>chr10:7106659-7106836
>chr10:7107614-7107794
>chr10:7107918-7107995
>chr10:7108153-7108520
>chr10:7109020-7109776
>chr10:7110055-7110351
>chr10:7110844-7111171
>chr10:7111288-7111332
>chr10:7112198-7112569
>chr10:7113192-7113741
>chr10:7113789-7113883
>chr10:7114515-7114558
>chr10:7115908-7116192
>chr10:7116671-7116803
>chr10:7118613-7118987
>chr10:7120749-7121067
>chr10:7121786-7122151
>chr10:7124594-7124647
>chr10:7127584-7130978
>chr10:7131021-7131281
>chr10:7134125-7134199
>chr10:7134994-7135535
>chr10:7136710-7136755
>chr10:7136954-7137021
>chr10:7137449-7142980
>chr10:7143734-7144033
>chr10:7146518-7146836
>chr10:7146935-7147013
>chr10:7147575-7148282
>chr10:7149046-7149762
>chr10:7150063-7150423
>chr10:7150974-7151268
>chr10:7153967-7154006
>chr10:7154214-7154352
>chr10:7154628-7154714
>chr10:7155327-7155600
>chr10:7157592-7157790
>chr10:7157847-7157979
>chr10:7162821-7163153
>chr10:7164102-7164377
>chr10:7166408-7166550
>chr10:7167907-7168083
>chr10:7168942-7169266
>chr10:7170161-7170269
>chr10:7170708-7170797
>chr10:7172933-7173140
>chr10:7175364-7175459
>chr10:7175890-7175935
>chr10:7177605-7177892
>chr10:7177931-7178051
>chr10:7178153-7178197
>chr10:7178554-7178600
>chr10:7180112-7180529
>chr10:7181009-7181422
>chr10:7182007-7182326
>chr10:7182454-7182902
>chr10:7184183-7184556
>chr10:7186365-7186616
>chr10:7187347-7187453
>chr10:7190732-7191165
>chr10:7195632-7195705
>chr10:7198765-7199304
>chr10:7201210-7201341
>chr10:7203717-7204022
>chr10:7204611-7204941
>chr10:7205063-7205218
>chr10:7205276-7205395
>chr10:7206939-7207577
>chr10:7208439-7208730
>chr10:7209305-7209339
>chr10:7210913-7211024
>chr10:7212804-7213271
>chr10:7213694-7213794
>chr10:7214008-7214084
>chr10:7215099-7215427
>chr10:7216208-7216573
>chr10:7217196-7217381
>chr10:7220730-7220762
>chr10:7220827-7221129
>chr10:7221280-7221807
>chr10:7221927-7222150
>chr10:7222406-7222524
>chr10:7222669-7223294
>chr10:7223408-7223453
>chr10:7223617-7223815
>chr10:7224703-7224782
>chr10:7226717-7226834
>chr10:7226916-7227007
>chr10:7228332-7228401
>chr10:7228668-7228867
>chr10:7229291-7229626
>chr10:7229698-7230019
>chr10:7230515-7231078
>chr10:7231330-7231391
>chr10:7232726-7232824
>chr10:7234196-7234264
>chr10:7234718-7234825
>chr10:7235180-7235225
>chr10:7235489-7235649
>chr10:7237360-7237413
>chr10:7240429-7240473
>chr10:7240513-7240601
>chr10:7240924-7241303
>chr10:7241568-7241716
>chr10:7246377-7246755
>chr10:7247056-7247418
>chr10:7247858-7248016
>chr10:7250120-7250281
>chr10:7250314-7250817
>chr10:7251009-7251480
>chr10:7253101-7253196
>chr10:7254533-7254836
>chr10:7255804-7256003
>chr10:7256833-7257151
>chr10:7257950-7258254
>chr10:7263222-7263547
>chr10:7265060-7265508
>chr10:7265944-7265986
>chr10:7266081-7266391
>chr10:7267438-7267662
>chr10:7268510-7268854
>chr10:7269672-7269768
>chr10:7270044-7270077
>chr10:7270850-7270916
>chr10:7270981-7271299
>chr10:7271651-7272014
>chr10:7272793-7273093
>chr10:7273417-7274115
>chr10:7274200-7274861
>chr10:7275340-7275406
>chr10:7275465-7275535
>chr10:7276525-7276832
>chr10:7278831-7279130
>chr10:7280060-7280276
>chr10:7280966-7281275
>chr10:7281865-7282103
>chr10:7283397-7283526
>chr10:7286517-7286772
>chr10:7287065-7287384
>chr10:7288742-7289007
>chr10:7290548-7290865
>chr10:7292704-7293004
>chr10:7293088-7293403
>chr10:7293685-7293749
>chr10:7296653-7296715
>chr10:7296746-7297004
>chr10:7297457-7297575
>chr10:7297616-7297775
>chr10:7298558-7298808
>chr10:7298881-7300337
>chr10:7300714-7300838
>chr10:7303486-7303538
>chr10:7304101-7304473
>chr10:7306305-7306421
>chr10:7306487-7306552
>chr10:7306701-7306814
>chr10:7307058-7307246
>chr10:7308107-7308401
>chr10:7308994-7309073
>chr10:7310747-7311116
>chr10:7311966-7312238
>chr10:7313156-7313239
>chr10:7313371-7313786
>chr10:7313927-7314070
>chr10:7314618-7315138
>chr10:7315205-7315290
>chr10:7315523-7315812
>chr10:7317360-7317666
>chr10:7318853-7318947
>chr10:7319640-7320124
>chr10:7320658-7320698
>chr10:7321197-7321503
>chr10:7322038-7322399
>chr10:7322539-7322654
>chr10:7322984-7323512
>chr10:7324658-7324735
>chr10:7324920-7325330
>chr10:7325791-7325953
>chr10:7327418-7327689
>chr10:7327874-7328079
>chr10:7328128-7328495
>chr10:7328599-7328647
>chr10:7329225-7329261
>chr10:7330630-7330732
>chr10:7331736-7332056
>chr10:7332761-7333170
>chr10:7333399-7333649
>chr10:7333753-7333847
>chr10:7335233-7335271
>chr10:7336465-7336690
>chr10:7337329-7337731
>chr10:7338241-7338740
>chr10:7338951-7339297
>chr10:7340250-7340464
>chr10:7340552-7340689
>chr10:7341692-7341742
>chr10:7342390-7342703
>chr10:7342952-7343729
>chr10:7344236-7344983
>chr10:7345326-7345664
>chr10:7346663-7347044
>chr10:7349416-7349765
>chr10:7352331-7352535
>chr10:7352726-7353053
>chr10:7353767-7354145
>chr10:7355245-7355340
>chr10:7355494-7355839
>chr10:7356384-7356723
>chr10:7357222-7357269
>chr10:7357982-7358476
>chr10:7358569-7358622
>chr10:7358727-7358798
>chr10:7360159-7360492
>chr10:7360934-7361005
>chr10:7361278-7361318
>chr10:7363043-7363721
>chr10:7365625-7365959
>chr10:7366902-7366951
>chr10:7367030-7367107
>chr10:7368085-7368198
>chr10:7369047-7369124
>chr10:7369868-7370170
>chr10:7371112-7371466
>chr10:7371917-7372225
>chr10:7373048-7373162
>chr10:7373214-7373325
>chr10:7373941-7374286
>chr10:7375734-7375806
>chr10:7376437-7376720
>chr10:7376884-7377206
>chr10:7377298-7378852
>chr10:7380706-7381121
>chr10:7382122-7382440
>chr10:7383236-7383358
>chr10:7383909-7384248
>chr10:7385713-7386014
>chr10:7386350-7386587
>chr10:7386779-7386888
>chr10:7387628-7387975
>chr10:7388263-7388685
>chr10:7390305-7390381
>chr10:7390817-7391144
>chr10:7391181-7391494
>chr10:7392231-7392529
>chr10:7392977-7393336
>chr10:7393992-7394240
>chr10:7395032-7395278
>chr10:7395568-7395705
>chr10:7395949-7396264
>chr10:7396681-7397084
>chr10:7399213-7399574
>chr10:7400046-7400116
>chr10:7400846-7401161
>chr10:7401662-7401727
>chr10:7403361-7403673
>chr10:7403928-7404075
>chr10:7404590-7404648
>chr10:7409061-7409110
>chr10:7409914-7409972
>chr10:7410661-7410758
>chr10:7411063-7411134
>chr10:7415529-7415856
>chr10:7416522-7416800
>chr10:7417784-7417888
>chr10:7418062-7418127
>chr10:7418415-7418819
>chr10:7419397-7419457
>chr10:7420143-7420570
>chr10:7420718-7420962
>chr10:7421922-7422576
>chr10:7423083-7423141
>chr10:7424945-7425000
>chr10:7427185-7427252
>chr10:7427396-7427568
>chr10:7427588-7428229
>chr10:7428532-7428708
>chr10:7429623-7429936
>chr10:7430557-7430932
>chr10:7431929-7432262
>chr10:7434075-7434391
>chr10:7434612-7434696
>chr10:7435134-7435474
>chr10:7435778-7435923
>chr10:7436151-7436472
>chr10:7436590-7436638
>chr10:7437981-7438165
>chr10:7439351-7439760
>chr10:7440212-7440520
>chr10:7440836-7441197
>chr10:7443554-7444220
>chr10:7446190-7446304
>chr10:7446352-7446508
>chr10:7447333-7447712
>chr10:7448458-7448588
>chr10:7449294-7449522
>chr10:7449664-7449759
>chr10:7449972-7450025
>chr10:7450700-7451044
>chr10:7451820-7452134
>chr10:7452675-7452993
>chr10:7453123-7453212
>chr10:7453486-7453516
>chr10:7453706-7454432
>chr10:7454595-7454776
>chr10:7455088-7455248
>chr10:7456819-7456878
>chr10:7457042-7457386
>chr10:7457837-7458135
>chr10:7460284-7460614
>chr10:7461174-7461597
>chr10:7461948-7462242
>chr10:7462363-7462725
>chr10:7463187-7463443
>chr10:7463684-7464232
>chr10:7464269-7464457
>chr10:7465112-7465157
>chr10:7465203-7465686
>chr10:7466469-7466619
>chr10:7467400-7467639
>chr10:7468298-7468439
>chr10:7468553-7468853
>chr10:7470332-7470469
>chr10:7470636-7470902
>chr10:7470986-7471398
>chr10:7471481-7471566
>chr10:7472350-7472504
>chr10:7472989-7473155
>chr10:7473414-7473880
>chr10:7473942-7474301
>chr10:7474684-7474964
>chr10:7476582-7476715
>chr10:7476791-7477237
>chr10:7477571-7477657
>chr10:7477736-7477875
>chr10:7478251-7478337
>chr10:7478727-7479010
>chr10:7479474-7479855
>chr10:7480359-7480449
>chr10:7481813-7481889
>chr10:7482094-7482552
>chr10:7482891-7482921
>chr10:7484235-7484301
>chr10:7484370-7484404
>chr10:7486491-7486685
>chr10:7486746-7486807
>chr10:7486854-7486916
>chr10:7487111-7487424
>chr10:7488213-7488258
>chr10:7490552-7490849
>chr10:7491415-7491748
>chr10:7495984-7496308
>chr10:7498714-7498988
>chr10:7499091-7499589
>chr10:7499867-7500491
>chr10:7500762-7501079
>chr10:7503257-7503360
>chr10:7504680-7504751
>chr10:7504775-7504828
>chr10:7505242-7505600
>chr10:7505720-7505758
>chr10:7507011-7507313
>chr10:7507509-7507862
>chr10:7508124-7508528
>chr10:7509259-7509307
>chr10:7509454-7509690
>chr10:7509723-7510436
>chr10:7510513-7511077
>chr10:7511136-7511663
>chr10:7512151-7512481
>chr10:7512650-7512787
>chr10:7513058-7513269
>chr10:7514876-7515271
>chr10:7516024-7516418
>chr10:7516553-7516909
>chr10:7517212-7517264
>chr10:7517436-7517798
>chr10:7518685-7518985
>chr10:7519051-7519726
>chr10:7519896-7520572
>chr10:7521300-7522074
>chr10:7523916-7523975
>chr10:7524222-7524431
>chr10:7524525-7524842
>chr10:7525706-7525743
>chr10:7526403-7526448
>chr10:7527580-7527735
>chr10:7527933-7527985
>chr10:7529554-7529763
>chr10:7529804-7530270
>chr10:7531075-7531153
>chr10:7532393-7532714
>chr10:7533824-7534037
>chr10:7534770-7535316
>chr10:7535796-7536143
>chr10:7538278-7538323
>chr10:7540144-7540467
>chr10:7543661-7544049
>chr10:7544381-7544478
>chr10:7544706-7545641
>chr10:7549123-7549583
>chr10:7550331-7550409
>chr10:7550504-7550984
>chr10:7551036-7551171
>chr10:7551235-7551265
>chr10:7551620-7551741
>chr10:7552710-7553001
>chr10:7553910-7553962
>chr10:7554606-7554954
>chr10:7556055-7556155
>chr10:7556513-7556829
>chr10:7557958-7558184
>chr10:7558420-7558731
>chr10:7559615-7560290
>chr10:7561066-7561150
>chr10:7561309-7561360
>chr10:7562754-7562860
>chr10:7564271-7564561
>chr10:7564679-7565337
>chr10:7565367-7565865
>chr10:7566444-7566939
>chr10:7567310-7567628
>chr10:7567761-7567946
>chr10:7568977-7569325
>chr10:7570595-7570922
>chr10:7571215-7571312
>chr10:7571383-7571755
>chr10:7572759-7573098
>chr10:7573378-7573723
>chr10:7573895-7574059
>chr10:7574422-7574824
>chr10:7575198-7575308
>chr10:7576017-7576321
>chr10:7577758-7577821
>chr10:7578147-7578191
>chr10:7579180-7579530
>chr10:7580125-7580425
>chr10:7580964-7581309
>chr10:7581561-7582181
>chr10:7582618-7583155
>chr10:7583326-7583640
>chr10:7584049-7584127
>chr10:7584283-7584660
>chr10:7586854-7587132
>chr10:7587447-7587479
>chr10:7587590-7587649
>chr10:7588095-7588544
>chr10:7588844-7588893
>chr10:7589173-7589468
>chr10:7590831-7591201
>chr10:7591842-7592264
>chr10:7592422-7592553
>chr10:7592934-7593047
>chr10:7593340-7593855
>chr10:7595089-7595278
>chr10:7595719-7596043
>chr10:7596734-7597103
>chr10:7598396-7598493
>chr10:7600435-7600488
>chr10:7600686-7601039
>chr10:7601839-7602208
>chr10:7602344-7602715
>chr10:7603189-7603359
>chr10:7603419-7603889
>chr10:7604812-7605136
>chr10:7605837-7605923
>chr10:7606114-7606788
>chr10:7607317-7607814
>chr10:7608276-7608597
>chr10:7611202-7611274
>chr10:7612295-7612423
>chr10:7612956-7613275
>chr10:7614363-7614592
>chr10:7614918-7615293
>chr10:7616544-7616829
>chr10:7617484-7617566
>chr10:7617966-7618271
>chr10:7619329-7619413
>chr10:7619493-7619627
>chr10:7619692-7620202
>chr10:7620950-7621050
>chr10:7622428-7622470
>chr10:7622661-7622750
>chr10:7623515-7623836
>chr10:7624220-7624929
>chr10:7625187-7625405
>chr10:7625493-7625857
>chr10:7627137-7627361
>chr10:7627760-7628424
>chr10:7628482-7629840
>chr10:7630383-7630486
>chr10:7630536-7630789
>chr10:7631813-7632121
>chr10:7633803-7634132
>chr10:7634907-7635098
>chr10:7636220-7636296
>chr10:7636762-7637069
>chr10:7640175-7640475
>chr10:7641513-7641795
>chr10:7643149-7643313
>chr10:7643953-7644975
>chr10:7645342-7645407
>chr10:7646506-7646557
>chr10:7647047-7647166
>chr10:7647236-7647324
>chr10:7647957-7648276
>chr10:7649147-7649340
>chr10:7649481-7649564
>chr10:7650437-7650753
>chr10:7651099-7651161
>chr10:7651294-7651651
>chr10:7653215-7653527
>chr10:7653647-7654156
>chr10:7654668-7654828
>chr10:7654925-7654984
>chr10:7656239-7656561
>chr10:7656734-7657562
>chr10:7657734-7657766
>chr10:7658438-7659012
>chr10:7659087-7659431
>chr10:7660955-7661262
>chr10:7661657-7662023
>chr10:7662071-7662407
>chr10:7663694-7663764
>chr10:7664114-7664457
>chr10:7664591-7664648
>chr10:7664952-7664980
>chr10:7665281-7665347
>chr10:7666976-7667284
>chr10:7667352-7667544
>chr10:7667617-7667687
>chr10:7670263-7670314
>chr10:7671306-7671652
>chr10:7671884-7672358
>chr10:7673502-7673552
>chr10:7673677-7673867
>chr10:7673983-7674401
>chr10:7675378-7675683
>chr10:7676228-7676362
>chr10:7676452-7676740
>chr10:7677001-7677564
>chr10:7677608-7677656
>chr10:7677751-7678891
>chr10:7679010-7679065
>chr10:7679240-7679272
>chr10:7679436-7679623
>chr10:7679688-7680034
>chr10:7680228-7680618
>chr10:7680777-7680826
>chr10:7681222-7681415
>chr10:7681561-7682444
>chr10:7682504-7685551
>chr10:7685937-7686309
>chr10:7686850-7686962
>chr10:7687950-7689228
>chr10:7689743-7689828
>chr10:7690694-7691220
>chr10:7691289-7693585
>chr10:7693802-7693876
>chr10:7693948-7694122
>chr10:7695150-7695465
>chr10:7697842-7697965
>chr10:7698402-7698831
>chr10:7698924-7698962
>chr10:7699291-7699347
>chr10:7699862-7700480
>chr10:7701179-7701475
>chr10:7701574-7701649
>chr10:7701693-7702017
>chr10:7702467-7702718
>chr10:7703072-7703149
>chr10:7704780-7705128
>chr10:7705198-7705276
>chr10:7705423-7705691
>chr10:7707526-7707857
>chr10:7709355-7709401
>chr10:7709851-7710162
>chr10:7710822-7711300
>chr10:7712151-7712293
>chr10:7712829-7713151
>chr10:7713688-7713971
>chr10:7714159-7714610
>chr10:7715135-7715551
>chr10:7715784-7716312
>chr10:7716473-7716763
>chr10:7716945-7717258
>chr10:7718036-7718191
>chr10:7718509-7718799
>chr10:7719524-7720180
>chr10:7720236-7720371
>chr10:7722946-7723107
>chr10:7723782-7723856
>chr10:7724280-7724629
>chr10:7724835-7725055
>chr10:7725166-7725202
>chr10:7725411-7725464
>chr10:7728367-7728696
>chr10:7728954-7729541
>chr10:7730535-7730702
>chr10:7730861-7731197
>chr10:7731461-7731759
>chr10:7732682-7733403
>chr10:7734155-7734293
>chr10:7734353-7734732
>chr10:7735160-7735243
>chr10:7735343-7736376
>chr10:7736443-7736566
>chr10:7737360-7738315
>chr10:7738824-7738898
>chr10:7739487-7740206
>chr10:7741161-7741487
>chr10:7742226-7742314
>chr10:7742452-7742885
>chr10:7743360-7743439
>chr10:7743464-7743927
>chr10:7745200-7745244
>chr10:7745459-7746471
>chr10:7747602-7748287
>chr10:7748514-7748878
>chr10:7749592-7749940
>chr10:7750246-7750421
>chr10:7750468-7750709
>chr10:7751419-7751577
>chr10:7751686-7751728
>chr10:7751864-7752509
>chr10:7752613-7752719
>chr10:7752801-7753100
>chr10:7753518-7753553
>chr10:7754048-7754665
>chr10:7754940-7755674
>chr10:7756979-7757068
>chr10:7757213-7757628
>chr10:7758073-7758372
>chr10:7759383-7759424
>chr10:7759633-7759682
>chr10:7760393-7760560
>chr10:7760602-7761312
>chr10:7761513-7762057
>chr10:7762890-7763284
>chr10:7763364-7763401
>chr10:7764867-7765604
>chr10:7766733-7767104
>chr10:7767568-7767891
>chr10:7768230-7768549
>chr10:7768731-7769056
>chr10:7769883-7770259
>chr10:7770398-7770493
>chr10:7771582-7771933
>chr10:7772920-7772971
>chr10:7773259-7773312
>chr10:7774072-7774205
>chr10:7774577-7774682
>chr10:7775920-7777056
>chr10:7777614-7777914
>chr10:7778445-7778779
>chr10:7779119-7779475
>chr10:7779564-7779835
>chr10:7780384-7780702
>chr10:7781472-7782191
>chr10:7782390-7782750
>chr10:7784298-7784654
>chr10:7784960-7785220
>chr10:7785480-7786085
>chr10:7786337-7786420
>chr10:7786679-7786871
>chr10:7787343-7787381
>chr10:7790729-7790877
>chr10:7791017-7791340
>chr10:7792287-7792376
>chr10:7792431-7792809
>chr10:7792944-7794130
>chr10:7794210-7794808
>chr10:7796065-7796117
>chr10:7796569-7796886
>chr10:7797383-7797436
>chr10:7798204-7798833
>chr10:7800190-7800800
>chr10:7801491-7801879
>chr10:7803296-7803606
>chr10:7803980-7804048
>chr10:7805430-7806053
>chr10:7806358-7806727
>chr10:7807437-7807484
>chr10:7807991-7808346
>chr10:7808521-7808645
>chr10:7808937-7809127
>chr10:7809306-7809411
>chr10:7810044-7810327
>chr10:7811361-7811787
>chr10:7811938-7812257
>chr10:7812587-7812927
>chr10:7813300-7813463
>chr10:7814949-7815016
>chr10:7815400-7815739
>chr10:7816943-7817053
>chr10:7820370-7820797
>chr10:7822198-7822240
>chr10:7822977-7823247
>chr10:7823347-7823932
>chr10:7825332-7825996
>chr10:7826413-7826694
>chr10:7827233-7827976
>chr10:7828100-7828256
>chr10:7828716-7829075
>chr10:7829138-7829225
>chr10:7829368-7829786
>chr10:7829893-7830005
>chr10:7830304-7830342
>chr10:7830453-7830835
>chr10:7831033-7831100
>chr10:7831339-7831649
>chr10:7831865-7833571
>chr10:7833940-7834086
>chr10:7834214-7834436
>chr10:7835115-7835332
>chr10:7836268-7836591
>chr10:7836945-7837839
>chr10:7837989-7838036
>chr10:7838352-7838685
>chr10:7840063-7840459
>chr10:7840822-7841202
>chr10:7842120-7842466
>chr10:7843129-7843455
>chr10:7844354-7844686
>chr10:7844894-7844995
>chr10:7845303-7845334
>chr10:7845807-7846286
>chr10:7846484-7846658
>chr10:7847364-7848104
>chr10:7849119-7849304
>chr10:7849669-7849986
>chr10:7850389-7850731
>chr10:7851765-7852206
>chr10:7853016-7853084
>chr10:7853136-7853203
>chr10:7853552-7853593
>chr10:7853670-7853707
>chr10:7854049-7854085
>chr10:7855799-7855951
>chr10:7856180-7856536
>chr10:7857084-7857141
>chr10:7858984-7859324
>chr10:7859985-7860321
>chr10:7860561-7860630
>chr10:7860776-7861436
>chr10:7861527-7861664
>chr10:7861819-7861997
>chr10:7862260-7862317
>chr10:7862439-7863042
>chr10:7863290-7863993
>chr10:7864110-7864315
>chr10:7864564-7864622
>chr10:7864717-7864969
>chr10:7865145-7865525
>chr10:7866658-7866699
>chr10:7866896-7867393
>chr10:7867736-7868184
>chr10:7869078-7869201
>chr10:7869240-7869359
>chr10:7871428-7871746
>chr10:7872814-7872870
>chr10:7873074-7873155
>chr10:7874488-7874720
>chr10:7875949-7876085
>chr10:7877339-7877675
>chr10:7878436-7878479
>chr10:7878743-7879031
>chr10:7879979-7880262
>chr10:7880954-7881294
>chr10:7881462-7881515
>chr10:7882775-7883083
>chr10:7883521-7884182
>chr10:7884363-7884678
>chr10:7884905-7884966
>chr10:7885115-7885287
>chr10:7885937-7886243
>chr10:7886885-7887230
>chr10:7889326-7889417
>chr10:7891341-7891445
>chr10:7891559-7891667
>chr10:7892019-7892120
>chr10:7892503-7892619
>chr10:7892782-7893253
>chr10:7894598-7894652
>chr10:7894851-7895144
>chr10:7895691-7895824
>chr10:7896724-7896766
>chr10:7897636-7897987
>chr10:7898261-7898605
>chr10:7900289-7900338
>chr10:7902166-7902447
>chr10:7902914-7903294
>chr10:7905593-7905959
>chr10:7906771-7906886
>chr10:7908877-7908997
>chr10:7909944-7910109
>chr10:7910342-7910748
>chr10:7912226-7912401
>chr10:7912900-7912962
>chr10:7914919-7915257
>chr10:7915355-7915996
>chr10:7917742-7917848
>chr10:7919567-7920390
>chr10:7921075-7921157
>chr10:7921456-7921638
>chr10:7923228-7923282
>chr10:7923527-7923629
>chr10:7925517-7926094
>chr10:7928386-7928475
>chr10:7929110-7929302
>chr10:7929372-7929713
>chr10:7929913-7930016
>chr10:7930056-7930185
>chr10:7930819-7930866
>chr10:7932665-7932985
>chr10:7933815-7933869
>chr10:7934335-7934379
>chr10:7934418-7934745
>chr10:7934939-7935615
>chr10:7936253-7936299
>chr10:7936501-7937684
>chr10:7940667-7941009
>chr10:7941285-7941366
>chr10:7944020-7944151
>chr10:7945321-7945447
>chr10:7945954-7945999
>chr10:7946438-7946746
>chr10:7946905-7947136
>chr10:7948053-7948391
>chr10:7951071-7951103
>chr10:7951560-7951594
>chr10:7953701-7955066
>chr10:7956018-7956524
>chr10:7958480-7958638
>chr10:7958808-7959187
>chr10:7959238-7959304
>chr10:7959370-7959545
>chr10:7960381-7960433
>chr10:7960722-7960823
>chr10:7961771-7962152
>chr10:7962978-7963019
>chr10:7963566-7963837
>chr10:7965064-7965216
>chr10:7965578-7965742
>chr10:7966826-7966884
>chr10:7968442-7968736
>chr10:7969021-7969316
>chr10:7969425-7969485
>chr10:7973658-7974185
>chr10:7974774-7975098
>chr10:7976222-7976741
>chr10:7977516-7977560
>chr10:7978867-7979373
>chr10:7979802-7979984
>chr10:7981997-7982059
>chr10:7982362-7982689
>chr10:7983688-7983994
>chr10:7985754-7986089
>chr10:7987042-7987348
>chr10:7987541-7987640
>chr10:7988175-7988763
>chr10:7989274-7989323
>chr10:7991148-7991446
>chr10:7991581-7991630
>chr10:7991695-7991750
>chr10:7992753-7992856
>chr10:7993177-7993482
>chr10:7993989-7994135
>chr10:7994206-7994279
>chr10:7994498-7995011
>chr10:7995610-7995673
>chr10:7996132-7996213
>chr10:7996673-7996996
>chr10:7998196-7998301
>chr10:7998531-7998877
>chr10:7999083-7999169
>chr10:7999410-7999775
>chr10:7999971-8000053
>chr10:8000117-8000810
>chr10:8002244-8002286
>chr10:8002807-8002895
>chr10:8003409-8003530
>chr10:8003656-8004427
>chr10:8004670-8004722
>chr10:8005961-8006398
>chr10:8007552-8007619
>chr10:8008086-8008400
>chr10:8009215-8009275
>chr10:8009420-8010000
>chr10:8010000-8010213
>chr10:8010619-8010931
>chr10:8011219-8011583
>chr10:8011886-8012207
>chr10:8016081-8016147
>chr10:8016256-8016298
>chr10:8016486-8016548
>chr10:8018964-8019030
>chr10:8019200-8020345
>chr10:8020595-8020889
>chr10:8021122-8021973
>chr10:8022739-8023034
>chr10:8023185-8023558
>chr10:8024280-8024989
>chr10:8026006-8026338
>chr10:8027435-8028400
>chr10:8028852-8029182
>chr10:8029219-8029860
>chr10:8030150-8030481
>chr10:8031219-8031519
>chr10:8032317-8032358
>chr10:8032694-8033021
>chr10:8033073-8033377
>chr10:8037513-8037583
>chr10:8038813-8038870
>chr10:8049069-8049161
>chr10:8053558-8053605
>chr10:8054507-8054563
>chr10:8054762-8054799
>chr10:8057159-8057233
>chr10:8058833-8058901
>chr10:8060356-8060429
>chr10:8061505-8061543
>chr10:8063209-8063259
>chr10:8064259-8064339
>chr10:8065246-8065617
>chr10:8066046-8066117
>chr10:8066397-8066463
>chr10:8067530-8067873
>chr10:8068475-8068759
>chr10:8072855-8073175
>chr10:8075153-8075204
>chr10:8076268-8076663
>chr10:8076974-8077072
>chr10:8077236-8077624
>chr10:8078453-8078769
>chr10:8078822-8079112
>chr10:8079988-8080532
>chr10:8081965-8082125
>chr10:8082928-8083255
>chr10:8083911-8083965
>chr10:8084269-8084638
>chr10:8085488-8085797
>chr10:8085863-8086241
>chr10:8087018-8087311
>chr10:8087595-8087767
>chr10:8087993-8088637
>chr10:8089187-8089834
>chr10:8090199-8090463
>chr10:8091108-8091434
>chr10:8091679-8091957
>chr10:8093016-8093744
>chr10:8094685-8094975
>chr10:8095093-8095242
>chr10:8096385-8096915
>chr10:8098502-8098543
>chr10:8098636-8099260
>chr10:8099875-8099989
>chr10:8100846-8101262
>chr10:8102229-8102521
>chr10:8102554-8102841
>chr10:8105780-8105904
>chr10:8105934-8106265
>chr10:8107063-8107443
>chr10:8108307-8108748
>chr10:8108904-8109239
>chr10:8109985-8110483
>chr10:8110779-8110845
>chr10:8111160-8111264
>chr10:8111503-8111615
>chr10:8111884-8112229
>chr10:8112846-8113514
>chr10:8114689-8114889
>chr10:8115220-8115377
>chr10:8115888-8116526
>chr10:8116567-8116612
>chr10:8117526-8118495
>chr10:8119012-8119181
>chr10:8120205-8120537
>chr10:8120798-8120931
>chr10:8121897-8122198
>chr10:8122943-8123444
>chr10:8123870-8124155
>chr10:8124340-8124670
>chr10:8125874-8126561
>chr10:8127247-8127406
>chr10:8127830-8128243
>chr10:8128794-8128854
>chr10:8130218-8130302
>chr10:8130671-8131023
>chr10:8132031-8132355
>chr10:8132466-8132822
>chr10:8132962-8133009
>chr10:8134813-8135182
>chr10:8135447-8135771
>chr10:8135880-8136211
>chr10:8137714-8137817
>chr10:8138060-8138503
>chr10:8139640-8139953
>chr10:8141667-8141719
>chr10:8142486-8142796
>chr10:8143239-8143283
>chr10:8145590-8145815
>chr10:8146414-8146516
>chr10:8147314-8147439
>chr10:8147719-8148112
>chr10:8148507-8148558
>chr10:8148615-8148684
>chr10:8149247-8149818
>chr10:8150845-8150968
>chr10:8151091-8151254
>chr10:8151437-8151591
>chr10:8151853-8151958
>chr10:8153390-8153667
>chr10:8154250-8154570
>chr10:8154776-8155087
>chr10:8155266-8156149
>chr10:8156175-8156539
>chr10:8156594-8156634
>chr10:8157713-8157793
>chr10:8158028-8158168
>chr10:8160167-8160608
>chr10:8161122-8161206
>chr10:8161766-8161871
>chr10:8163033-8163348
>chr10:8163679-8163723
>chr10:8164674-8165200
>chr10:8165432-8165757
>chr10:8166334-8166775
>chr10:8167595-8168167
>chr10:8168516-8168610
>chr10:8168971-8169292
>chr10:8169882-8170010
>chr10:8170236-8170551
>chr10:8170909-8170981
>chr10:8171167-8171260
>chr10:8171612-8171851
>chr10:8172060-8172087
>chr10:8172776-8173182
>chr10:8174375-8174417
>chr10:8175332-8175586
>chr10:8175680-8176007
>chr10:8176451-8176528
>chr10:8176899-8177278
>chr10:8177361-8177673
>chr10:8177737-8178014
>chr10:8178861-8179122
>chr10:8179596-8180253
>chr10:8182698-8182800
>chr10:8184491-8184799
>chr10:8185260-8185995
>chr10:8186376-8186476
>chr10:8186591-8186931
>chr10:8188523-8189065
>chr10:8190082-8190436
>chr10:8190609-8190776
>chr10:8191078-8191444
>chr10:8191748-8192256
>chr10:8192453-8192529
>chr10:8192659-8193152
>chr10:8193394-8193452
>chr10:8194558-8194868
>chr10:8195231-8195772
>chr10:8195933-8196480
>chr10:8196866-8197313
>chr10:8197983-8198826
>chr10:8199752-8200021
>chr10:8200521-8200597
>chr10:8201095-8201393
>chr10:8201999-8203116
>chr10:8203492-8203595
>chr10:8204173-8204485
>chr10:8205319-8205726
>chr10:8206000-8206136
>chr10:8207350-8207751
>chr10:8210463-8210638
>chr10:8210768-8210824
>chr10:8211578-8211805
>chr10:8212062-8212387
>chr10:8212472-8212853
>chr10:8213379-8213694
>chr10:8214068-8214388
>chr10:8214469-8214875
>chr10:8216128-8216718
>chr10:8217706-8218467
>chr10:8219457-8219887
>chr10:8220416-8220746
>chr10:8220984-8221382
>chr10:8222224-8222497
>chr10:8222906-8223226
>chr10:8225945-8226276
>chr10:8227400-8227436
>chr10:8228026-8228322
>chr10:8228450-8228636
>chr10:8229079-8229116
>chr10:8229705-8230536
>chr10:8230806-8230966
>chr10:8232663-8233024
>chr10:8235030-8235069
>chr10:8235411-8235449
>chr10:8236247-8236290
>chr10:8236493-8236789
>chr10:8238521-8238606
>chr10:8240067-8240353
>chr10:8241169-8241210
>chr10:8241713-8241827
>chr10:8242901-8243289
>chr10:8243360-8243542
>chr10:8243753-8243878
>chr10:8244593-8244904
>chr10:8245374-8245462
>chr10:8246204-8246385
>chr10:8246607-8247098
>chr10:8247729-8247833
>chr10:8248372-8248653
>chr10:8250966-8251012
>chr10:8251396-8251576
>chr10:8252771-8253236
>chr10:8254258-8254505
>chr10:8255150-8255364
>chr10:8257468-8257741
>chr10:8258136-8258215
>chr10:8259055-8259293
>chr10:8262208-8263030
>chr10:8263645-8263956
>chr10:8266029-8266114
>chr10:8266217-8266315
>chr10:8267221-8267363
>chr10:8267564-8267601
>chr10:8267652-8267977
>chr10:8268372-8270362
>chr10:8270715-8270818
>chr10:8270939-8271114
>chr10:8271514-8271965
>chr10:8272279-8272593
>chr10:8272801-8272865
>chr10:8275466-8275564
>chr10:8275768-8275918
>chr10:8275967-8276418
>chr10:8278272-8278407
>chr10:8278493-8278797
>chr10:8279795-8279871
>chr10:8279969-8280133
>chr10:8280336-8280755
>chr10:8282127-8282204
>chr10:8284341-8284384
>chr10:8284840-8284889
>chr10:8285850-8286520
>chr10:8286826-8286881
>chr10:8287309-8287643
>chr10:8287749-8287805
>chr10:8290307-8290382
>chr10:8290496-8290627
>chr10:8291363-8291632
>chr10:8292265-8292376
>chr10:8292591-8292722
>chr10:8292803-8292919
>chr10:8293033-8293222
>chr10:8293714-8293891
>chr10:8295403-8295681
>chr10:8296404-8296535
>chr10:8296589-8296657
>chr10:8296732-8298059
>chr10:8298323-8298481
>chr10:8300461-8300813
>chr10:8303740-8304166
>chr10:8304793-8304991
>chr10:8305576-8305640
>chr10:8306436-8306533
>chr10:8307630-8307695
>chr10:8307890-8308311
>chr10:8309816-8310127
>chr10:8311680-8311734
>chr10:8314162-8314255
>chr10:8315438-8315526
>chr10:8316442-8316922
>chr10:8317163-8317497
>chr10:8317895-8317950
>chr10:8318186-8318843
>chr10:8319493-8319535
>chr10:8319886-8320202
>chr10:8320499-8320884
>chr10:8321557-8321614
>chr10:8325355-8325410
>chr10:8325959-8326012
>chr10:8327347-8327683
>chr10:8330359-8330461
>chr10:8330730-8331081
>chr10:8331954-8332060
>chr10:8332837-8333077
>chr10:8333352-8333564
>chr10:8333878-8333933
>chr10:8334083-8334547
>chr10:8335800-8336086
>chr10:8336209-8336495
>chr10:8337030-8337087
>chr10:8337141-8337371
>chr10:8337748-8338103
>chr10:8338193-8338334
>chr10:8338609-8338683
>chr10:8338996-8339321
>chr10:8341195-8341633
>chr10:8342767-8342868
>chr10:8343011-8343101
>chr10:8343309-8343361
>chr10:8344512-8344690
>chr10:8345316-8345663
>chr10:8347442-8348040
>chr10:8348571-8348703
>chr10:8350922-8351288
>chr10:8351543-8351871
>chr10:8353545-8353636
>chr10:8354580-8355288
>chr10:8356264-8356674
>chr10:8358893-8358999
>chr10:8359135-8359680
>chr10:8360928-8361037
>chr10:8362535-8363190
>chr10:8365059-8365439
>chr10:8365887-8365975
>chr10:8366813-8368584
>chr10:8368956-8369278
>chr10:8369499-8369687
>chr10:8370178-8370221
>chr10:8370736-8371208
>chr10:8371292-8371514
>chr10:8371949-8372641
>chr10:8372850-8373182
>chr10:8373257-8373291
>chr10:8373577-8374250
>chr10:8374794-8375204
>chr10:8375849-8376034
>chr10:8377428-8377855
>chr10:8379533-8379626
>chr10:8380743-8381019
>chr10:8381138-8381200
>chr10:8381528-8381979
>chr10:8382147-8382211
>chr10:8382412-8382551
>chr10:8383754-8384190
>chr10:8384489-8384592
>chr10:8384653-8384973
>chr10:8385067-8385307
>chr10:8385694-8385976
>chr10:8386639-8386951
>chr10:8387470-8388098
>chr10:8388681-8389071
>chr10:8390803-8390964
>chr10:8391094-8391984
>chr10:8394561-8394838
>chr10:8395794-8395857
>chr10:8396046-8396327
>chr10:8397503-8397570
>chr10:8397777-8397979
>chr10:8399310-8399684
>chr10:8400502-8400647
>chr10:8401602-8401677
>chr10:8402008-8402318
>chr10:8405135-8405184
>chr10:8405391-8405560
>chr10:8406887-8407296
>chr10:8408249-8408339
>chr10:8408481-8408812
>chr10:8409324-8409605
>chr10:8409686-8409805
>chr10:8409898-8409949
>chr10:8410417-8410583
>chr10:8410654-8410723
>chr10:8410896-8410953
>chr10:8411207-8411528
>chr10:8411820-8411988
>chr10:8413231-8413594
>chr10:8414062-8414649
>chr10:8414892-8415554
>chr10:8416866-8417149
>chr10:8417904-8418497
>chr10:8418967-8419298
>chr10:8419759-8420236
>chr10:8420916-8421374
>chr10:8421413-8421629
>chr10:8422050-8422797
>chr10:8423262-8424109
>chr10:8425452-8426163
>chr10:8427786-8428328
>chr10:8428665-8428763
>chr10:8429133-8429203
>chr10:8430098-8430235
>chr10:8430287-8430585
>chr10:8432192-8432548
>chr10:8433208-8433699
>chr10:8434137-8434208
>chr10:8434586-8434937
>chr10:8436880-8437048
>chr10:8437369-8437690
>chr10:8439636-8440078
>chr10:8440191-8440300
>chr10:8440526-8440623
>chr10:8442392-8442730
>chr10:8443191-8443484
>chr10:8445824-8445977
>chr10:8446795-8447106
>chr10:8447591-8448190
>chr10:8448253-8448327
>chr10:8448838-8449528
>chr10:8449892-8450347
>chr10:8450578-8450626
>chr10:8450691-8450775
>chr10:8450917-8451231
>chr10:8451777-8452127
>chr10:8452586-8452923
>chr10:8454094-8454445
>chr10:8455684-8456016
>chr10:8457176-8457654
>chr10:8458213-8458342
>chr10:8458510-8458805
>chr10:8460007-8460670
>chr10:8461104-8461568
>chr10:8463269-8463548
>chr10:8464455-8464764
>chr10:8465219-8465537
>chr10:8466277-8466312
>chr10:8467657-8468159
>chr10:8468435-8468555
>chr10:8468636-8469022
>chr10:8469262-8469308
>chr10:8469662-8470288
>chr10:8470492-8470742
>chr10:8471065-8471185
>chr10:8471404-8471436
>chr10:8472328-8472457
>chr10:8472500-8472660
>chr10:8473050-8473200
>chr10:8473720-8474082
>chr10:8474542-8474877
>chr10:8476252-8476582
>chr10:8477024-8477082
>chr10:8477103-8477193
>chr10:8477871-8477971
>chr10:8478189-8478867
>chr10:8479823-8480516
>chr10:8480867-8481127
>chr10:8482560-8483064
>chr10:8483334-8483706
>chr10:8483884-8484034
>chr10:8484480-8484902
>chr10:8485473-8485526
>chr10:8485895-8485998
>chr10:8486120-8486351
>chr10:8486773-8487124
>chr10:8488596-8489019
>chr10:8489632-8489701
>chr10:8490600-8491000
>chr10:8492046-8492378
>chr10:8493211-8493563
>chr10:8493779-8494138
>chr10:8494831-8495481
>chr10:8495749-8496064
>chr10:8496539-8496605
>chr10:8496675-8496773
>chr10:8497353-8497537
>chr10:8498094-8498181
>chr10:8498432-8498534
>chr10:8499428-8499757
>chr10:8499864-8500303
>chr10:8500597-8500869
>chr10:8501097-8501223
>chr10:8506182-8506917
>chr10:8507662-8507954
>chr10:8508718-8508836
>chr10:8509155-8509638
>chr10:8509822-8510117
>chr10:8511588-8511722
>chr10:8512706-8513037
>chr10:8513336-8513813
>chr10:8513929-8514231
>chr10:8514436-8514851
>chr10:8515007-8515209
>chr10:8515633-8516016
>chr10:8517602-8517711
>chr10:8518054-8518142
>chr10:8519189-8519427
>chr10:8519539-8519901
>chr10:8520838-8521041
>chr10:8522227-8522630
>chr10:8523946-8524249
>chr10:8525356-8525778
>chr10:8526176-8526471
>chr10:8526824-8526861
>chr10:8527465-8527676
>chr10:8528093-8528462
>chr10:8528702-8529496
>chr10:8529853-8529976
>chr10:8530279-8530574
>chr10:8531772-8532099
>chr10:8533022-8533161
>chr10:8535501-8536077
>chr10:8536315-8536358
>chr10:8538520-8538833
>chr10:8538938-8539102
>chr10:8539280-8539467
>chr10:8540154-8540337
>chr10:8541067-8541577
>chr10:8545253-8545835
>chr10:8546011-8546071
>chr10:8546606-8546805
>chr10:8546948-8547092
>chr10:8547378-8547563
>chr10:8547630-8547682
>chr10:8547805-8547868
>chr10:8548427-8548539
>chr10:8548606-8548870
>chr10:8549752-8549836
>chr10:8550219-8550318
>chr10:8551507-8551649
>chr10:8552504-8552805
>chr10:8552944-8553374
>chr10:8555663-8555728
>chr10:8555802-8555836
>chr10:8557622-8557689
>chr10:8559614-8559936
>chr10:8561487-8561529
>chr10:8561744-8561797
>chr10:8561909-8562042
>chr10:8562740-8563171
>chr10:8564439-8564930
>chr10:8565256-8565474
>chr10:8565645-8565723
>chr10:8565884-8565949
>chr10:8566473-8566720
>chr10:8566828-8566870
>chr10:8566974-8567240
>chr10:8567770-8567821
>chr10:8569360-8569642
>chr10:8569942-8570044
>chr10:8570076-8570130
>chr10:8570369-8571061
>chr10:8571417-8571552
>chr10:8573756-8574074
>chr10:8574898-8575259
>chr10:8575892-8575992
>chr10:8576635-8576985
>chr10:8578134-8578169
>chr10:8579887-8580329
>chr10:8581969-8582033
>chr10:8582824-8583488
>chr10:8583581-8584168
>chr10:8585525-8585881
>chr10:8586851-8587241
>chr10:8590256-8590563
>chr10:8591554-8591661
>chr10:8592569-8592679
>chr10:8592868-8593112
>chr10:8593446-8593546
>chr10:8595319-8595440
>chr10:8597615-8597930
>chr10:8598112-8598167
>chr10:8598539-8599195
>chr10:8599607-8599677
>chr10:8599823-8600209
>chr10:8600686-8600775
>chr10:8601385-8601492
>chr10:8601589-8602213
>chr10:8603390-8603503
>chr10:8603676-8603714
>chr10:8606163-8606377
>chr10:8607048-8607589
>chr10:8607783-8608051
>chr10:8609234-8610259
>chr10:8610296-8610556
>chr10:8610621-8611028
>chr10:8611174-8611633
>chr10:8611724-8612143
>chr10:8613125-8613223
>chr10:8615573-8616029
>chr10:8618824-8618896
>chr10:8619270-8619308
>chr10:8623434-8623849
>chr10:8624222-8624265
>chr10:8625665-8626015
>chr10:8626800-8626951
>chr10:8627178-8627537
>chr10:8628034-8628140
>chr10:8628743-8629090
>chr10:8629280-8629314
>chr10:8629371-8630019
>chr10:8630647-8631131
>chr10:8632071-8632228
>chr10:8633513-8634149
>chr10:8637186-8637562
>chr10:8639004-8639498
>chr10:8642304-8642680
>chr10:8642950-8643124
>chr10:8643171-8643216
>chr10:8646084-8646441
>chr10:8646822-8646917
>chr10:8647337-8647574
>chr10:8651961-8652006
>chr10:8652980-8653082
>chr10:8654555-8655704
>chr10:8658083-8658169
>chr10:8659333-8659640
>chr10:8661212-8661874
>chr10:8662464-8662573
>chr10:8663875-8664205
>chr10:8664659-8664867
>chr10:8666765-8667127
>chr10:8667849-8668054
>chr10:8668243-8668686
>chr10:8670862-8670961
>chr10:8671017-8671273
>chr10:8672496-8672872
>chr10:8673762-8673808
>chr10:8673905-8674088
>chr10:8675850-8676304
>chr10:8677830-8677882
>chr10:8678393-8678828
>chr10:8679130-8679695
>chr10:8679794-8679877
>chr10:8679937-8680008
>chr10:8681360-8682144
>chr10:8682609-8682659
>chr10:8684588-8685478
>chr10:8686486-8686794
>chr10:8687688-8688014
>chr10:8689945-8690310
>chr10:8690476-8690550
>chr10:8692436-8692542
>chr10:8693663-8694169
>chr10:8695150-8695492
>chr10:8695766-8696097
>chr10:8696433-8696568
>chr10:8697777-8698160
>chr10:8698705-8699501
>chr10:8700066-8700436
>chr10:8703138-8703443
>chr10:8703711-8703819
>chr10:8704084-8704124
>chr10:8704624-8704841
>chr10:8704970-8705077
>chr10:8707272-8707314
>chr10:8707993-8708993
>chr10:8709542-8709700
>chr10:8709874-8709975
>chr10:8710278-8710639
>chr10:8710832-8712261
>chr10:8713420-8713478
>chr10:8713847-8713897
>chr10:8714048-8714116
>chr10:8714910-8715107
>chr10:8715403-8718281
>chr10:8718696-8718765
>chr10:8718888-8718959
>chr10:8719219-8719394
>chr10:8720831-8720952
>chr10:8722278-8723350
>chr10:8724733-8724945
>chr10:8725004-8725214
>chr10:8725504-8725533
>chr10:8727536-8727594
>chr10:8730674-8730761
>chr10:8730802-8730872
>chr10:8731707-8731748
>chr10:8733090-8733376
>chr10:8734354-8734670
>chr10:8738017-8738096
>chr10:8738491-8738521
>chr10:8738656-8738970
>chr10:8739366-8739639
>chr10:8740014-8740349
>chr10:8740783-8742612
>chr10:8742717-8742776
>chr10:8743129-8743443
>chr10:8743753-8743935
>chr10:8743988-8744069
>chr10:8744424-8744596
>chr10:8745286-8746005
>chr10:8747813-8747945
>chr10:8748975-8749285
>chr10:8749605-8750143
>chr10:8750929-8751053
>chr10:8754274-8754425
>chr10:8754809-8754881
>chr10:8755035-8755167
>chr10:8755354-8755429
>chr10:8756149-8756191
>chr10:8757033-8757288
>chr10:8757445-8757750
>chr10:8758939-8759640
>chr10:8760647-8760741
>chr10:8761678-8761748
>chr10:8761990-8762062
>chr10:8762591-8762633
>chr10:8763980-8764103
>chr10:8764676-8764901
>chr10:8765009-8765277
>chr10:8765453-8765574
>chr10:8766687-8766825
>chr10:8767952-8768009
>chr10:8770373-8770427
>chr10:8771932-8772100
>chr10:8774537-8774846
>chr10:8775272-8775564
>chr10:8777973-8778030
>chr10:8779608-8779711
>chr10:8780033-8780382
>chr10:8781185-8781469
>chr10:8785701-8785892
>chr10:8786755-8786820
>chr10:8786960-8787026
>chr10:8787448-8787540
>chr10:8788195-8788527
>chr10:8788745-8789082
>chr10:8790440-8790507
>chr10:8791240-8791344
>chr10:8791473-8791949
>chr10:8792784-8792984
>chr10:8793219-8793447
>chr10:8793491-8793524
>chr10:8793709-8794338
>chr10:8794840-8795165
>chr10:8796057-8796385
>chr10:8796544-8796851
>chr10:8797131-8797507
>chr10:8798367-8798557
>chr10:8803135-8803230
>chr10:8803449-8803795
>chr10:8804321-8804657
>chr10:8804710-8805011
>chr10:8805854-8806409
>chr10:8806603-8806672
>chr10:8806871-8806971
>chr10:8807618-8807662
>chr10:8807983-8808051
>chr10:8808101-8808186
>chr10:8808360-8808546
>chr10:8810408-8810523
>chr10:8810908-8811101
>chr10:8811251-8811371
>chr10:8811573-8811644
>chr10:8811921-8812088
>chr10:8813036-8813101
>chr10:8814493-8815922
>chr10:8817653-8817775
>chr10:8818373-8818671
>chr10:8818828-8818916
>chr10:8819391-8819439
>chr10:8819496-8819572
>chr10:8819698-8819788
>chr10:8821639-8821976
>chr10:8825504-8825552
>chr10:8826589-8826639
>chr10:8827471-8827553
>chr10:8828424-8828537
>chr10:8828810-8828886
>chr10:8829260-8829611
>chr10:8830797-8830844
>chr10:8832084-8832272
>chr10:8832512-8832587
>chr10:8832822-8832918
>chr10:8835351-8835654
>chr10:8836615-8836674
>chr10:8837160-8837363
>chr10:8837509-8837677
>chr10:8837856-8837908
>chr10:8838109-8838177
>chr10:8838342-8839019
>chr10:8839521-8840105
>chr10:8840203-8840267
>chr10:8843565-8843785
>chr10:8844726-8845323
>chr10:8845579-8845700
>chr10:8846386-8846674
>chr10:8846870-8846966
>chr10:8848088-8848201
>chr10:8849064-8849172
>chr10:8850455-8850548
>chr10:8850767-8850847
>chr10:8851056-8851463
>chr10:8852284-8852341
>chr10:8852963-8853282
>chr10:8854697-8855007
>chr10:8855091-8855501
>chr10:8855889-8856160
>chr10:8858140-8858214
>chr10:8859053-8859120
>chr10:8860171-8860237
>chr10:8860851-8861075
>chr10:8862610-8862651
>chr10:8863524-8864935
>chr10:8865960-8866020
>chr10:8866213-8866283
>chr10:8867213-8867407
>chr10:8867611-8867742
>chr10:8868205-8868254
>chr10:8868353-8869901
>chr10:8870843-8871175
>chr10:8871241-8871365
>chr10:8871954-8872571
>chr10:8872829-8872878
>chr10:8878806-8879026
>chr10:8879062-8879171
>chr10:8879345-8879748
>chr10:8880215-8880415
>chr10:8880503-8880720
>chr10:8880970-8881053
>chr10:8881786-8881856
>chr10:8882164-8882454
>chr10:8883936-8883997
>chr10:8884050-8884133
>chr10:8884747-8884790
>chr10:8884865-8884975
>chr10:8885059-8885911
>chr10:8886016-8886245
>chr10:8886290-8886858
>chr10:8886905-8886991
>chr10:8887214-8887668
>chr10:8887923-8888179
>chr10:8888757-8888817
>chr10:8889164-8889285
>chr10:8889337-8889421
>chr10:8889624-8889669
>chr10:8889911-8890096
>chr10:8890435-8890686
>chr10:8891068-8891196
>chr10:8891240-8891394
>chr10:8892445-8892748
>chr10:8894915-8895195
>chr10:8896048-8896535
>chr10:8896794-8897572
>chr10:8899441-8899488
>chr10:8899612-8900138
>chr10:8901513-8902128
>chr10:8902755-8902851
>chr10:8904451-8904509
>chr10:8904880-8904959
>chr10:8905783-8906265
>chr10:8906736-8906858
>chr10:8907042-8907126
>chr10:8908058-8908390
>chr10:8912897-8913284
>chr10:8913944-8914213
>chr10:8914644-8914745
>chr10:8914840-8915328
>chr10:8915893-8915954
>chr10:8916024-8916161
>chr10:8916272-8916847
>chr10:8916939-8916978
>chr10:8917276-8917308
>chr10:8917572-8917655
>chr10:8917722-8918382
>chr10:8918483-8918533
>chr10:8918662-8918711
>chr10:8919076-8919169
>chr10:8920006-8920732
>chr10:8921183-8921298
>chr10:8923751-8924138
>chr10:8924994-8925213
>chr10:8925251-8925489
>chr10:8925714-8926420
>chr10:8926568-8926868
>chr10:8927480-8927571
>chr10:8929454-8929692
>chr10:8930189-8930580
>chr10:8933310-8933421
>chr10:8933451-8933515
>chr10:8933795-8934534
>chr10:8935064-8935580
>chr10:8936099-8936290
>chr10:8936413-8936543
>chr10:8936643-8936700
>chr10:8936848-8937086
>chr10:8937907-8938049
>chr10:8938361-8938507
>chr10:8938711-8938816
>chr10:8938947-8939143
>chr10:8939373-8939515
>chr10:8939677-8940354
>chr10:8940439-8940578
>chr10:8940777-8940941
>chr10:8941402-8942048
>chr10:8942161-8942332
>chr10:8942789-8942847
>chr10:8943751-8943789
>chr10:8945133-8945699
>chr10:8947496-8948127
>chr10:8949033-8949118
>chr10:8950513-8950980
>chr10:8952134-8952211
>chr10:8952531-8952608
>chr10:8953007-8953046
>chr10:8953366-8953466
>chr10:8953816-8953918
>chr10:8954135-8954185
>chr10:8954583-8955707
>chr10:8955864-8955932
>chr10:8956130-8956166
>chr10:8956543-8956683
>chr10:8957094-8957262
>chr10:8957910-8958257
>chr10:8958334-8958777
>chr10:8958892-8958968
>chr10:8959456-8959798
>chr10:8960643-8960721
>chr10:8960750-8960861
>chr10:8961443-8961503
>chr10:8961938-8962044
>chr10:8962740-8963769
>chr10:8964226-8964451
>chr10:8968312-8968582
>chr10:8968816-8969221
>chr10:8969404-8969497
>chr10:8970226-8970279
>chr10:8973688-8973759
>chr10:8973926-8974485
>chr10:8974920-8975342
>chr10:8975490-8975541
>chr10:8977071-8977280
>chr10:8977494-8977546
>chr10:8981156-8981281
>chr10:8982414-8982475
>chr10:8982555-8982864
>chr10:8983586-8985258
>chr10:8985407-8985749
>chr10:8986697-8986757
>chr10:8989030-8989187
>chr10:8989422-8989534
>chr10:8989692-8989835
>chr10:8991533-8991714
>chr10:8991831-8992002
>chr10:8992343-8992784
>chr10:8992864-8992915
>chr10:8993025-8993101
>chr10:8993328-8993463
>chr10:8994260-8994321
>chr10:8994612-8994925
>chr10:8997247-8997310
>chr10:8997587-8998032
>chr10:9000063-9000381
>chr10:9001229-9001604
>chr10:9001648-9002001
>chr10:9002584-9002944
>chr10:9003095-9003194
>chr10:9003285-9003346
>chr10:9003925-9003988
>chr10:9005271-9005316
>chr10:9007418-9007511
>chr10:9008011-9008099
>chr10:9009284-9009626
>chr10:9009968-9010000
>chr10:9010000-9010032
>chr10:9011233-9011544
>chr10:9012212-9012280
>chr10:9012645-9012750
>chr10:9018260-9018319
>chr10:9019637-9019830
>chr10:9020953-9021083
>chr10:9022003-9022051
>chr10:9024891-9024973
>chr10:9025770-9025814
>chr10:9025910-9026018
>chr10:9026766-9027339
>chr10:9029381-9029668
>chr10:9030210-9030352
>chr10:9030469-9030522
>chr10:9030542-9030818
>chr10:9030917-9031426
>chr10:9031478-9032452
>chr10:9032787-9032822
>chr10:9033189-9033234
>chr10:9033286-9033512
>chr10:9033639-9033678
>chr10:9033923-9033978
>chr10:9035870-9035906
>chr10:9036829-9036898
>chr10:9037383-9037451
>chr10:9037586-9037791
>chr10:9039478-9039513
>chr10:9039642-9039745
>chr10:9042811-9042888
>chr10:9044491-9044549
>chr10:9044827-9046776
>chr10:9046820-9046975
>chr10:9047420-9047465
>chr10:9047840-9047961
>chr10:9048097-9048303
>chr10:9048525-9048749
>chr10:9049299-9050899
>chr10:9051010-9051255
>chr10:9051815-9051855
>chr10:9052388-9052445
>chr10:9052565-9052617
>chr10:9052694-9052809
>chr10:9052858-9052985
>chr10:9053037-9053350
>chr10:9053648-9054304
>chr10:9054467-9054660
>chr10:9054746-9054862
>chr10:9055016-9055126
>chr10:9055327-9055399
>chr10:9055586-9056757
>chr10:9056854-9057935
>chr10:9058067-9058400
>chr10:9059570-9060082
>chr10:9062130-9062197
>chr10:9063264-9063567
>chr10:9063950-9064084
>chr10:9066085-9066203
>chr10:9067169-9067228
>chr10:9067429-9067959
>chr10:9068831-9069226
>chr10:9070067-9071590
>chr10:9071634-9071759
>chr10:9072482-9072590
>chr10:9073313-9073408
>chr10:9074256-9074317
>chr10:9074711-9074972
>chr10:9075046-9075242
>chr10:9077196-9078124
>chr10:9078970-9079099
>chr10:9080158-9080193
>chr10:9081429-9081735
>chr10:9081829-9081890
>chr10:9083721-9084058
>chr10:9085863-9086194
>chr10:9086600-9086638
>chr10:9087995-9088068
>chr10:9089368-9089414
>chr10:9089877-9090437
>chr10:9092274-9092352
>chr10:9092925-9093128
>chr10:9093163-9093292
>chr10:9093725-9094274
>chr10:9094747-9094825
>chr10:9094935-9095302
>chr10:9096844-9097140
>chr10:9099131-9099447
>chr10:9099513-9099958
>chr10:9100819-9101156
>chr10:9102087-9102144
>chr10:9104667-9104749
>chr10:9105885-9105951
>chr10:9106155-9106220
>chr10:9108663-9109160
>chr10:9110385-9110560
>chr10:9112740-9113042
>chr10:9113079-9113336
>chr10:9113646-9113726
>chr10:9114147-9114525
>chr10:9114618-9114858
>chr10:9114986-9115092
>chr10:9116191-9116495
>chr10:9116584-9116632
>chr10:9116686-9117701
>chr10:9117761-9117899
>chr10:9118281-9118400
>chr10:9119631-9120065
>chr10:9120245-9120325
>chr10:9121000-9121278
>chr10:9121467-9121960
>chr10:9126335-9126522
>chr10:9127428-9127589
>chr10:9128321-9128426
>chr10:9129253-9129335
>chr10:9129465-9129976
>chr10:9131056-9131418
>chr10:9131860-9132084
>chr10:9133123-9133288
>chr10:9133328-9133449
>chr10:9134088-9134382
>chr10:9134864-9134932
>chr10:9135429-9135487
>chr10:9135544-9135982
>chr10:9136666-9137074
>chr10:9137732-9138078
>chr10:9138583-9138635
>chr10:9138884-9139799
>chr10:9140877-9141530
>chr10:9141991-9142348
>chr10:9142637-9142848
>chr10:9142988-9143072
>chr10:9145649-9145733
>chr10:9146284-9146416
>chr10:9146495-9146577
>chr10:9146724-9147891
>chr10:9148183-9148450
>chr10:9150133-9150166
>chr10:9152371-9152478
>chr10:9152524-9152688
>chr10:9153207-9153646
>chr10:9153832-9153886
>chr10:9155071-9155414
>chr10:9156665-9156942
>chr10:9159096-9159206
>chr10:9159328-9159432
>chr10:9159521-9160048
>chr10:9160107-9160241
>chr10:9160324-9160450
>chr10:9160609-9161572
>chr10:9161634-9161754
>chr10:9161884-9162063
>chr10:9162414-9162531
>chr10:9164360-9164434
>chr10:9164574-9165103
>chr10:9166467-9166563
>chr10:9168207-9168264
>chr10:9168845-9169128
>chr10:9169269-9169340
>chr10:9172134-9172550
>chr10:9173064-9173440
>chr10:9173605-9173707
>chr10:9174690-9174995
>chr10:9177137-9177457
>chr10:9178562-9178617
>chr10:9179503-9179611
>chr10:9181665-9181940
>chr10:9182128-9182520
>chr10:9183158-9184561
>chr10:9184830-9185098
>chr10:9187523-9187648
>chr10:9187931-9188125
>chr10:9189146-9189566
>chr10:9189948-9190198
>chr10:9191152-9191256
>chr10:9191533-9191691
>chr10:9191966-9192053
>chr10:9192378-9192682
>chr10:9192756-9192916
>chr10:9193228-9193707
>chr10:9194248-9194565
>chr10:9197246-9197318
>chr10:9197407-9197472
>chr10:9199481-9199795
>chr10:9201451-9201756
>chr10:9202955-9203005
>chr10:9203135-9203313
>chr10:9203558-9203603
>chr10:9204849-9205200
>chr10:9205267-9205359
>chr10:9206491-9206575
>chr10:9207544-9207792
>chr10:9208485-9208534
>chr10:9208672-9208826
>chr10:9211121-9211178
>chr10:9211671-9211842
>chr10:9214445-9214656
>chr10:9215225-9215714
>chr10:9216968-9217306
>chr10:9218121-9218197
>chr10:9221343-9221637
>chr10:9234941-9234990
>chr10:9235043-9235082
>chr10:9235168-9235242
>chr10:9235890-9235988
>chr10:9236347-9236590
>chr10:9240024-9240088
>chr10:9241261-9241316
>chr10:9241686-9241810
>chr10:9242487-9242569
>chr10:9242804-9243296
>chr10:9245136-9245228
>chr10:9245796-9245880
>chr10:9246016-9246463
>chr10:9246908-9246983
>chr10:9247514-9247822
>chr10:9248444-9251262
>chr10:9251749-9252453
>chr10:9254956-9255294
>chr10:9256055-9256121
>chr10:9256255-9256432
>chr10:9258773-9258851
>chr10:9259091-9259350
>chr10:9265047-9265135
>chr10:9267685-9268100
>chr10:9268541-9269362
>chr10:9269897-9270034
>chr10:9271482-9272328
>chr10:9272400-9274192
>chr10:9274243-9274472
>chr10:9274500-9274911
>chr10:9274990-9275068
>chr10:9276726-9277051
>chr10:9277502-9277583
>chr10:9278684-9278748
>chr10:9279365-9279676
>chr10:9279975-9280449
>chr10:9280769-9280813
>chr10:9282424-9282543
>chr10:9282936-9283259
>chr10:9283870-9283995
>chr10:9288599-9288718
>chr10:9289719-9289763
>chr10:9289851-9289902
>chr10:9292528-9292873
>chr10:9292946-9293745
>chr10:9293782-9293951
>chr10:9294826-9294909
>chr10:9297114-9297246
>chr10:9297526-9297629
>chr10:9299495-9299844
>chr10:9300883-9301249
>chr10:9303930-9304354
>chr10:9304739-9304832
>chr10:9305140-9305230
>chr10:9305990-9306806
>chr10:9309930-9309971
>chr10:9310743-9311104
>chr10:9314965-9315324
>chr10:9317920-9318010
>chr10:9318075-9318435
>chr10:9319029-9319133
>chr10:9320825-9321078
>chr10:9321772-9321813
>chr10:9322088-9322226
>chr10:9323491-9323597
>chr10:9324472-9324959
>chr10:9325324-9325400
>chr10:9325448-9325529
>chr10:9325727-9325816
>chr10:9326867-9326951
>chr10:9327279-9327377
>chr10:9328073-9328426
>chr10:9328917-9329089
>chr10:9329413-9329763
>chr10:9330204-9330323
>chr10:9330414-9330581
>chr10:9331216-9331369
>chr10:9331502-9331583
>chr10:9331903-9332121
>chr10:9332231-9332558
>chr10:9333450-9333835
>chr10:9334410-9334563
>chr10:9334933-9334980
>chr10:9335818-9336170
>chr10:9336274-9336856
>chr10:9336937-9337369
>chr10:9339046-9339187
>chr10:9339377-9339675
>chr10:9340146-9340277
>chr10:9340980-9341176
>chr10:9342312-9342413
>chr10:9342552-9342606
>chr10:9343827-9344134
>chr10:9345274-9345599
>chr10:9345721-9345775
>chr10:9345897-9346193
>chr10:9346708-9346984
>chr10:9347136-9347290
>chr10:9347424-9347520
>chr10:9347677-9348169
>chr10:9348508-9348627
>chr10:9349290-9349693
>chr10:9349829-9350518
>chr10:9351665-9351766
>chr10:9351868-9352037
>chr10:9353181-9353587
>chr10:9353756-9353886
>chr10:9353941-9354033
>chr10:9354070-9354602
>chr10:9354794-9354980
>chr10:9355013-9355063
>chr10:9356307-9356584
>chr10:9357052-9357425
>chr10:9358099-9358171
>chr10:9358761-9359143
>chr10:9359468-9359824
>chr10:9359897-9360282
>chr10:9360758-9361175
>chr10:9362583-9363101
>chr10:9364194-9364594
>chr10:9364755-9364802
>chr10:9365243-9366245
>chr10:9366832-9366939
>chr10:9367186-9367268
>chr10:9367401-9367506
>chr10:9367659-9367700
>chr10:9368923-9369083
>chr10:9369150-9369287
>chr10:9370185-9370230
>chr10:9370406-9370710
>chr10:9370876-9372982
>chr10:9373253-9373742
>chr10:9374348-9374647
>chr10:9375810-9375886
>chr10:9377897-9377929
>chr10:9379414-9379747
>chr10:9380434-9380844
>chr10:9380943-9380994
>chr10:9383510-9383546
>chr10:9384886-9385120
>chr10:9385828-9386125
>chr10:9387864-9387971
>chr10:9388019-9388645
>chr10:9388722-9388831
>chr10:9390866-9391024
>chr10:9391380-9391797
>chr10:9391884-9392224
>chr10:9392343-9392475
>chr10:9392611-9392656
>chr10:9392742-9392843
>chr10:9393617-9393944
>chr10:9394417-9394560
>chr10:9394910-9394987
>chr10:9395246-9395282
>chr10:9395897-9395945
>chr10:9396216-9396438
>chr10:9396723-9396864
>chr10:9397951-9397991
>chr10:9398359-9398730
>chr10:9399035-9399078
>chr10:9399610-9399689
>chr10:9400249-9400357
>chr10:9400586-9400866
>chr10:9400927-9401096
>chr10:9401324-9401379
>chr10:9401821-9402891
>chr10:9403142-9403535
>chr10:9403684-9403802
>chr10:9404416-9404473
>chr10:9405596-9405888
>chr10:9405983-9406296
>chr10:9406476-9406544
>chr10:9407199-9407655
>chr10:9407780-9407978
>chr10:9408103-9408218
>chr10:9409142-9411325
>chr10:9411559-9411598
>chr10:9412395-9412486
>chr10:9412563-9413177
>chr10:9413216-9414955
>chr10:9415018-9415321
>chr10:9415893-9415978
>chr10:9418637-9418736
>chr10:9419811-9419867
>chr10:9420141-9420496
>chr10:9420561-9420798
>chr10:9421018-9421207
>chr10:9422018-9422335
>chr10:9422674-9423574
>chr10:9424434-9424482
>chr10:9424637-9424734
>chr10:9425788-9426152
>chr10:9426864-9426955
>chr10:9427261-9427323
>chr10:9427541-9427639
>chr10:9428870-9429260
>chr10:9429388-9429741
>chr10:9430023-9430218
>chr10:9430816-9430954
>chr10:9432867-9432949
>chr10:9437176-9437247
>chr10:9437794-9438087
>chr10:9438854-9438975
>chr10:9440493-9440602
>chr10:9440970-9441361
>chr10:9442186-9442263
>chr10:9442401-9442437
>chr10:9442998-9443261
>chr10:9445461-9445796
>chr10:9445987-9446047
>chr10:9446253-9446316
>chr10:9446429-9446578
>chr10:9446866-9447000
>chr10:9447030-9447084
>chr10:9447437-9447603
>chr10:9447689-9447764
>chr10:9448427-9448690
>chr10:9449865-9449955
>chr10:9450007-9450372
>chr10:9451618-9451673
>chr10:9453110-9453234
>chr10:9453480-9454546
>chr10:9454716-9455134
>chr10:9455504-9455558
>chr10:9457354-9457543
>chr10:9457590-9457634
>chr10:9457795-9457885
>chr10:9458177-9458226
>chr10:9460093-9460576
>chr10:9461522-9462042
>chr10:9462831-9462941
>chr10:9463313-9463420
>chr10:9463670-9463786
>chr10:9464288-9464458
>chr10:9464558-9464605
>chr10:9464652-9464850
>chr10:9465335-9465792
>chr10:9465864-9466123
>chr10:9466191-9466265
>chr10:9466346-9466474
>chr10:9466569-9467010
>chr10:9467056-9467218
>chr10:9467256-9467304
>chr10:9467497-9468010
>chr10:9469018-9469116
>chr10:9470471-9470520
>chr10:9472924-9473256
>chr10:9473582-9473712
>chr10:9474126-9474689
>chr10:9475804-9475877
>chr10:9477715-9477774
>chr10:9477833-9478166
>chr10:9478855-9478895
>chr10:9480255-9480632
>chr10:9481510-9481668
>chr10:9481771-9481966
>chr10:9482148-9482661
>chr10:9482792-9483002
>chr10:9483091-9483206
>chr10:9483385-9484833
>chr10:9484898-9485042
>chr10:9485204-9487473
>chr10:9487730-9487867
>chr10:9488231-9488846
>chr10:9488923-9489072
>chr10:9489338-9489871
>chr10:9490019-9490226
>chr10:9490357-9490409
>chr10:9490527-9490565
>chr10:9491399-9491718
>chr10:9491962-9492079
>chr10:9492139-9492500
>chr10:9492815-9492996
>chr10:9493109-9493395
>chr10:9494077-9494109
>chr10:9494258-9494314
>chr10:9496766-9496905
>chr10:9497241-9497305
>chr10:9498040-9498216
>chr10:9498689-9498739
>chr10:9498780-9498825
>chr10:9499803-9499998
>chr10:9502123-9502233
>chr10:9502664-9503294
>chr10:9503783-9503843
>chr10:9504538-9504692
>chr10:9504851-9505069
>chr10:9506921-9507305
>chr10:9507712-9508319
>chr10:9509372-9509442
>chr10:9510887-9511150
>chr10:9511605-9511943
>chr10:9512859-9513184
>chr10:9513572-9513659
>chr10:9515552-9515944
>chr10:9516790-9517226
>chr10:9517253-9517286
>chr10:9517421-9517576
>chr10:9518469-9518564
>chr10:9518643-9519098
>chr10:9519428-9519774
>chr10:9519883-9526142
>chr10:9527584-9527947
>chr10:9528732-9528763
>chr10:9528903-9528981
>chr10:9529434-9529570
>chr10:9529809-9530721
>chr10:9531129-9531193
>chr10:9531542-9532004
>chr10:9532132-9532661
>chr10:9534537-9534968
>chr10:9536045-9536606
>chr10:9536672-9537323
>chr10:9538120-9538315
>chr10:9538420-9538465
>chr10:9540159-9541563
>chr10:9541928-9541963
>chr10:9542343-9542522
>chr10:9542960-9543048
>chr10:9543123-9543473
>chr10:9543581-9543650
>chr10:9543846-9544336
>chr10:9544776-9544821
>chr10:9545252-9545315
>chr10:9545368-9545404
>chr10:9546787-9546827
>chr10:9549919-9550190
>chr10:9551282-9551375
>chr10:9551661-9551740
>chr10:9551894-9552326
>chr10:9552746-9552882
>chr10:9552917-9553600
>chr10:9554280-9554405
>chr10:9554467-9555239
>chr10:9555562-9555940
>chr10:9556458-9556769
>chr10:9557033-9557092
>chr10:9557583-9557711
>chr10:9558320-9558447
>chr10:9558488-9558935
>chr10:9559089-9559196
>chr10:9560827-9560916
>chr10:9565544-9565709
>chr10:9565860-9565961
>chr10:9566155-9566250
>chr10:9566384-9568037
>chr10:9568099-9568965
>chr10:9569649-9569764
>chr10:9570848-9570905
>chr10:9571320-9571404
>chr10:9572487-9572795
>chr10:9572898-9573249
>chr10:9575244-9575462
>chr10:9576015-9576144
>chr10:9576181-9576230
>chr10:9578695-9578797
>chr10:9578855-9579059
>chr10:9579116-9579400
>chr10:9580352-9580816
>chr10:9582016-9582290
>chr10:9583015-9585419
>chr10:9585822-9585961
>chr10:9586187-9586285
>chr10:9587832-9589841
>chr10:9589918-9590502
>chr10:9590551-9590873
>chr10:9591023-9591103
>chr10:9591568-9591729
>chr10:9591796-9592031
>chr10:9592210-9592268
>chr10:9593031-9593100
>chr10:9593850-9594046
>chr10:9594173-9594314
>chr10:9594619-9595064
>chr10:9595148-9595207
>chr10:9595369-9595693
>chr10:9595730-9595817
>chr10:9596033-9596329
>chr10:9598904-9599374
>chr10:9599660-9599765
>chr10:9600164-9600348
>chr10:9600494-9600668
>chr10:9600857-9600908
>chr10:9601808-9601889
>chr10:9602020-9602140
>chr10:9602192-9602387
>chr10:9602689-9602728
>chr10:9603285-9603616
>chr10:9606884-9607065
>chr10:9607532-9607812
>chr10:9608543-9608640
>chr10:9608813-9608879
>chr10:9609041-9609081
>chr10:9611489-9611822
>chr10:9611969-9612166
>chr10:9613062-9613164
>chr10:9615884-9615929
>chr10:9616014-9616552
>chr10:9616589-9616742
>chr10:9616857-9617107
>chr10:9617259-9617340
>chr10:9617429-9617536
>chr10:9617860-9618104
>chr10:9618484-9619159
>chr10:9619372-9619492
>chr10:9619550-9620101
>chr10:9620267-9620412
>chr10:9620602-9620783
>chr10:9620848-9620980
>chr10:9621029-9621077
>chr10:9621186-9621355
>chr10:9621925-9622173
>chr10:9622815-9623140
>chr10:9623218-9623596
>chr10:9623639-9623800
>chr10:9623937-9624002
>chr10:9624234-9624329
>chr10:9624564-9624620
>chr10:9630298-9630634
>chr10:9630935-9631029
>chr10:9631253-9631667
>chr10:9632089-9632222
>chr10:9635139-9635455
>chr10:9636798-9636895
>chr10:9637027-9637109
>chr10:9638638-9638747
>chr10:9639963-9640011
>chr10:9641301-9641440
>chr10:9641521-9641563
>chr10:9641735-9642154
>chr10:9643444-9643550
>chr10:9643607-9643655
>chr10:9644022-9644098
>chr10:9644570-9644631
>chr10:9647848-9647979
>chr10:9648319-9648512
>chr10:9648872-9648950
>chr10:9649003-9649138
>chr10:9649644-9649736
>chr10:9649794-9649912
>chr10:9650150-9650428
>chr10:9650831-9650962
>chr10:9651879-9652384
>chr10:9653045-9653099
>chr10:9653240-9653551
>chr10:9653684-9654064
>chr10:9654863-9655516
>chr10:9656872-9656931
>chr10:9660123-9661119
>chr10:9661395-9661489
>chr10:9661613-9661768
>chr10:9661846-9661966
>chr10:9662023-9662194
>chr10:9662392-9662450
>chr10:9662705-9663076
>chr10:9663570-9663766
>chr10:9663831-9663886
>chr10:9663928-9664084
>chr10:9664931-9665118
>chr10:9665404-9666052
>chr10:9666344-9666700
>chr10:9667188-9667286
>chr10:9668125-9668193
>chr10:9668810-9668863
>chr10:9669448-9669561
>chr10:9669863-9670568
>chr10:9673250-9673324
>chr10:9675063-9675166
>chr10:9675769-9675883
>chr10:9676459-9676514
>chr10:9677047-9677492
>chr10:9678906-9679041
>chr10:9680464-9682782
>chr10:9684064-9684430
>chr10:9684706-9684932
>chr10:9685173-9685290
>chr10:9685840-9686342
>chr10:9686429-9686631
>chr10:9686871-9687003
>chr10:9687203-9687254
>chr10:9687311-9687471
>chr10:9689022-9689142
>chr10:9692253-9692563
>chr10:9693302-9693641
>chr10:9693835-9693990
>chr10:9696119-9696156
>chr10:9696331-9696470
>chr10:9700712-9700779
>chr10:9701019-9701068
>chr10:9702058-9702291
>chr10:9702668-9702868
>chr10:9704498-9705083
>chr10:9705175-9705495
>chr10:9705949-9706063
>chr10:9706249-9706353
>chr10:9706536-9706627
>chr10:9707714-9708419
>chr10:9710438-9710498
>chr10:9711255-9711322
>chr10:9712248-9712308
>chr10:9712382-9712802
>chr10:9713775-9713879
>chr10:9714645-9714718
>chr10:9715171-9715943
>chr10:9716156-9716290
>chr10:9716438-9716501
>chr10:9717155-9717201
>chr10:9717311-9717546
>chr10:9717702-9717766
>chr10:9718088-9718205
>chr10:9718424-9718560
>chr10:9719059-9719136
>chr10:9719470-9719512
>chr10:9720017-9720056
>chr10:9720244-9720352
>chr10:9720396-9720490
>chr10:9721520-9721577
>chr10:9721640-9721760
>chr10:9722872-9723248
>chr10:9723714-9723756
>chr10:9724521-9724616
>chr10:9725456-9726509
>chr10:9727630-9727734
>chr10:9728393-9728511
>chr10:9728606-9729126
>chr10:9730150-9730338
>chr10:9730638-9730731
>chr10:9730895-9731159
>chr10:9731216-9731422
>chr10:9731512-9731596
>chr10:9732104-9732141
>chr10:9733433-9733563
>chr10:9733640-9733721
>chr10:9733887-9733954
>chr10:9734398-9734706
>chr10:9735381-9735676
>chr10:9736602-9736978
>chr10:9738155-9738505
>chr10:9739843-9740012
>chr10:9740725-9740793
>chr10:9741091-9741269
>chr10:9741866-9742209
>chr10:9742262-9742436
>chr10:9743007-9743380
>chr10:9743513-9743714
>chr10:9744259-9744449
>chr10:9744713-9744833
>chr10:9744886-9744973
>chr10:9745090-9745489
>chr10:9745537-9745685
>chr10:9745737-9745886
>chr10:9746118-9746492
>chr10:9747119-9747250
>chr10:9747253-9747299
>chr10:9748012-9748188
>chr10:9748286-9748363
>chr10:9750485-9750653
>chr10:9751175-9751314
>chr10:9752043-9752305
>chr10:9752620-9752862
>chr10:9753056-9753121
>chr10:9753428-9753597
>chr10:9753968-9754058
>chr10:9757024-9757101
>chr10:9757784-9758132
>chr10:9759060-9759119
>chr10:9759863-9760243
>chr10:9760395-9760551
>chr10:9760593-9760811
>chr10:9761208-9761256
>chr10:9761666-9761877
>chr10:9764142-9764274
>chr10:9764353-9764561
>chr10:9766496-9766546
>chr10:9767492-9767811
>chr10:9768190-9768527
>chr10:9769826-9770009
>chr10:9770079-9770399
>chr10:9770990-9771174
>chr10:9771214-9771292
>chr10:9771733-9771898
>chr10:9772167-9772238
>chr10:9772368-9772808
>chr10:9773002-9773046
>chr10:9773101-9773931
>chr10:9774239-9774299
>chr10:9774380-9774608
>chr10:9775024-9775083
>chr10:9775186-9775299
>chr10:9775525-9775675
>chr10:9775804-9776142
>chr10:9776966-9777149
>chr10:9778799-9779028
>chr10:9780093-9780150
>chr10:9780602-9780727
>chr10:9781262-9781419
>chr10:9783298-9783375
>chr10:9783580-9783857
>chr10:9784120-9784454
>chr10:9784490-9784528
>chr10:9785032-9785152
>chr10:9786241-9786637
>chr10:9788010-9788126
>chr10:9788201-9788235
>chr10:9788269-9788457
>chr10:9788765-9788838
>chr10:9791381-9791653
>chr10:9793503-9793668
>chr10:9794206-9794547
>chr10:9795265-9795354
>chr10:9795508-9795850
>chr10:9797233-9797588
>chr10:9798660-9799291
>chr10:9799359-9799439
>chr10:9799537-9799883
>chr10:9800298-9801528
>chr10:9803967-9804162
>chr10:9807282-9807320
>chr10:9807630-9807847
>chr10:9810337-9810426
>chr10:9810486-9811176
>chr10:9811462-9811804
>chr10:9811959-9812017
>chr10:9813349-9813476
>chr10:9813592-9813915
>chr10:9815292-9815470
>chr10:9816038-9817392
>chr10:9817491-9818411
>chr10:9818444-9818783
>chr10:9819087-9819294
>chr10:9819385-9819445
>chr10:9819481-9819527
>chr10:9819602-9819664
>chr10:9819968-9820027
>chr10:9820551-9820687
>chr10:9820875-9820922
>chr10:9822605-9822958
>chr10:9824027-9824066
>chr10:9824920-9825329
>chr10:9825499-9825614
>chr10:9825708-9825930
>chr10:9827540-9827968
>chr10:9829290-9829332
>chr10:9830365-9830687
>chr10:9831411-9832519
>chr10:9833089-9833402
>chr10:9835283-9836090
>chr10:9836921-9837205
>chr10:9837275-9837691
>chr10:9837739-9837963
>chr10:9838005-9838084
>chr10:9838128-9839524
>chr10:9839569-9841498
>chr10:9841572-9841754
>chr10:9842916-9843692
>chr10:9843749-9843915
>chr10:9844130-9844703
>chr10:9845670-9845924
>chr10:9846187-9846361
>chr10:9846618-9846930
>chr10:9851367-9851524
>chr10:9851791-9852013
>chr10:9852116-9852234
>chr10:9852332-9852462
>chr10:9853967-9854040
>chr10:9855006-9855783
>chr10:9856297-9856630
>chr10:9857201-9857371
>chr10:9857535-9857814
>chr10:9858281-9858450
>chr10:9860388-9860441
>chr10:9860845-9861033
>chr10:9862141-9862200
>chr10:9863313-9863597
>chr10:9863811-9863992
>chr10:9864978-9865408
>chr10:9865781-9865991
>chr10:9866174-9866216
>chr10:9866981-9867332
>chr10:9867389-9867677
>chr10:9869854-9869932
>chr10:9870377-9870485
>chr10:9870542-9870781
>chr10:9870932-9871024
>chr10:9871037-9871142
>chr10:9871702-9871931
>chr10:9876941-9877479
>chr10:9877592-9877661
>chr10:9877866-9877984
>chr10:9878331-9878596
>chr10:9878857-9878938
>chr10:9879834-9881055
>chr10:9881340-9881724
>chr10:9881980-9882114
>chr10:9882920-9883050
>chr10:9884180-9884313
>chr10:9884507-9884655
>chr10:9884709-9884939
>chr10:9885032-9885128
>chr10:9885188-9885754
>chr10:9885813-9886655
>chr10:9886696-9886773
>chr10:9886817-9886927
>chr10:9889989-9890478
>chr10:9892410-9892905
>chr10:9894067-9894279
>chr10:9895109-9895247
>chr10:9896427-9896795
>chr10:9896901-9896966
>chr10:9897261-9897615
>chr10:9898055-9898520
>chr10:9898955-9899013
>chr10:9899764-9900156
>chr10:9900426-9900520
>chr10:9902888-9903040
>chr10:9903400-9903734
>chr10:9905205-9905550
>chr10:9906028-9906136
>chr10:9907588-9907973
>chr10:9908341-9908796
>chr10:9910147-9910992
>chr10:9911135-9911288
>chr10:9911383-9911538
>chr10:9911642-9911691
>chr10:9911845-9912290
>chr10:9912939-9913280
>chr10:9913592-9913782
>chr10:9914850-9914911
>chr10:9915460-9915534
>chr10:9916180-9916243
>chr10:9916427-9916781
>chr10:9917168-9917249
>chr10:9918094-9918344
>chr10:9919357-9919420
>chr10:9919856-9920222
>chr10:9924744-9925430
>chr10:9926128-9926246
>chr10:9927582-9927711
>chr10:9927980-9928320
>chr10:9930542-9931256
>chr10:9932278-9932326
>chr10:9933321-9933662
>chr10:9934196-9934666
>chr10:9935210-9935866
>chr10:9936076-9936480
>chr10:9936902-9937005
>chr10:9937461-9938050
>chr10:9938182-9938291
>chr10:9938434-9938671
>chr10:9938791-9938920
>chr10:9938987-9939335
>chr10:9939910-9940120
>chr10:9941501-9941560
>chr10:9941653-9941705
>chr10:9942388-9942720
>chr10:9943415-9943743
>chr10:9945509-9945573
>chr10:9945829-9945867
>chr10:9947104-9947430
>chr10:9949069-9949356
>chr10:9949846-9949908
>chr10:9950440-9951148
>chr10:9953983-9954042
>chr10:9955781-9956216
>chr10:9956541-9956868
>chr10:9957943-9963779
>chr10:9963919-9963981
>chr10:9965317-9965410
>chr10:9965627-9965738
>chr10:9965934-9966243
>chr10:9966975-9967025
>chr10:9967431-9967786
>chr10:9967855-9968130
>chr10:9968429-9968488
>chr10:9968693-9968758
>chr10:9969402-9969488
>chr10:9969898-9970117
>chr10:9970224-9970300
>chr10:9970495-9971038
>chr10:9971140-9971585
>chr10:9972897-9972983
>chr10:9973044-9974109
>chr10:9974235-9974377
>chr10:9974436-9974827
>chr10:9974944-9978272
>chr10:9978380-9978420
>chr10:9978504-9978536
>chr10:9979164-9979716
>chr10:9980020-9980120
>chr10:9980290-9980343
>chr10:9980528-9980577
>chr10:9980796-9980863
>chr10:9982832-9982923
>chr10:9983132-9983285
>chr10:9983378-9983786
>chr10:9983974-9984482
>chr10:9984833-9984963
>chr10:9985017-9985147
>chr10:9985252-9985439
>chr10:9985617-9985653
>chr10:9986260-9986648
>chr10:9988116-9988479
>chr10:9988674-9988757
>chr10:9989591-9989727
>chr10:9990496-9990552
>chr10:9990670-9990736
>chr10:9994575-9995031
>chr10:9995328-9995670
>chr10:9996334-9997036
>chr10:9997106-9997212
>chr10:9998363-9998768
>chr10:10000081-10000138
>chr10:10000537-10000698
>chr10:10000793-10000935
>chr10:10001275-10001333
>chr10:10001880-10002073
>chr10:10002183-10002239
>chr10:10002337-10002831
>chr10:10003781-10003936
>chr10:10004028-10004236
>chr10:10005320-10005787
>chr10:10005935-10005994
>chr10:10006843-10007142
>chr10:10010000-10010021
>chr10:10012472-10012585
>chr10:10014062-10014259
>chr10:10014313-10015071
>chr10:10015151-10015621
>chr10:10015751-10017550
>chr10:10017727-10017897
>chr10:10017936-10018812
>chr10:10019263-10019378
>chr10:10020642-10020957
>chr10:10021440-10021486
>chr10:10023068-10023109
>chr10:10023997-10024375
>chr10:10024828-10025072
>chr10:10025934-10026050
>chr10:10026591-10026863
>chr10:10027252-10027310
>chr10:10027454-10027531
>chr10:10028394-10028824
>chr10:10029501-10030621
>chr10:10030688-10030778
>chr10:10031604-10031935
>chr10:10032071-10032117
>chr10:10033323-10033642
>chr10:10034045-10034123
>chr10:10034172-10034222
>chr10:10034327-10034732
>chr10:10034776-10035097
>chr10:10035606-10035739
>chr10:10035900-10035969
>chr10:10036836-10036906
>chr10:10037192-10037863
>chr10:10040880-10041322
>chr10:10041741-10042323
>chr10:10043426-10043922
>chr10:10045191-10045235
>chr10:10045959-10046330
>chr10:10046356-10046784
>chr10:10048220-10048285
>chr10:10048435-10048799
>chr10:10048907-10048959
>chr10:10049765-10050176
>chr10:10050766-10050892
>chr10:10052128-10052436
>chr10:10057443-10057740
>chr10:10058964-10059031
>chr10:10059920-10060319
>chr10:10060429-10060909
>chr10:10060966-10061134
>chr10:10064223-10064641
>chr10:10065189-10065501
>chr10:10065829-10065863
>chr10:10065995-10066290
>chr10:10068936-10068979
>chr10:10069342-10075461
>chr10:10075515-10075661
>chr10:10075708-10075746
>chr10:10076244-10076442
>chr10:10076686-10077202
>chr10:10078092-10078169
>chr10:10079688-10079747
>chr10:10080090-10080164
>chr10:10080204-10080264
>chr10:10081033-10081362
>chr10:10082283-10082326
>chr10:10082854-10082902
>chr10:10082981-10083583
>chr10:10085051-10085178
>chr10:10085494-10086628
>chr10:10087160-10088057
>chr10:10088458-10088964
>chr10:10089264-10089392
>chr10:10089636-10090216
>chr10:10091834-10092207
>chr10:10093684-10094121
>chr10:10097425-10098047
>chr10:10098399-10098649
>chr10:10098727-10099145
>chr10:10099232-10099714
>chr10:10099792-10100366
>chr10:10100487-10100611
>chr10:10100637-10100736
>chr10:10104890-10105092
>chr10:10105227-10105494
>chr10:10105639-10105943
>chr10:10105996-10106094
>chr10:10106487-10106622
>chr10:10106804-10106849
>chr10:10106902-10106992
>chr10:10107067-10108477
>chr10:10108651-10108731
>chr10:10108866-10108995
>chr10:10110498-10110835
>chr10:10111778-10112114
>chr10:10112319-10112364
>chr10:10114046-10114111
>chr10:10114188-10114601
>chr10:10114628-10115836
>chr10:10116933-10117011
>chr10:10117455-10117486
>chr10:10117584-10117946
>chr10:10121026-10121332
>chr10:10123524-10123716
>chr10:10124819-10125154
>chr10:10125642-10126172
>chr10:10126279-10126849
>chr10:10126938-10127263
>chr10:10127814-10127860
>chr10:10127937-10128263
>chr10:10128769-10128961
>chr10:10129848-10130277
>chr10:10131834-10131953
>chr10:10132487-10132563
>chr10:10133851-10133890
>chr10:10136243-10136552
>chr10:10136859-10137277
>chr10:10137387-10137742
>chr10:10137924-10138057
>chr10:10138167-10138231
>chr10:10138982-10139046
>chr10:10139478-10139573
>chr10:10139858-10139905
>chr10:10139979-10140031
>chr10:10143430-10143489
>chr10:10145170-10145264
>chr10:10147821-10148053
>chr10:10148173-10148537
>chr10:10151003-10151358
>chr10:10152394-10152769
>chr10:10153629-10153977
>chr10:10154432-10154542
>chr10:10154611-10154973
>chr10:10155519-10155874
>chr10:10159402-10159858
>chr10:10160436-10161076
>chr10:10161103-10162617
>chr10:10163024-10163438
>chr10:10163727-10163950
>chr10:10164066-10164247
>chr10:10164291-10164855
>chr10:10166003-10166044
>chr10:10166362-10166477
>chr10:10166673-10166778
>chr10:10169149-10169312
>chr10:10169385-10169696
>chr10:10170177-10170417
>chr10:10171235-10171281
>chr10:10171537-10171809
>chr10:10171954-10172087
>chr10:10173157-10173376
>chr10:10173483-10174125
>chr10:10174566-10174618
>chr10:10175263-10175741
>chr10:10175868-10176142
>chr10:10177047-10177133
>chr10:10177448-10177529
>chr10:10177702-10177977
>chr10:10180463-10180529
>chr10:10180597-10183954
>chr10:10184393-10184503
>chr10:10184863-10184932
>chr10:10185982-10186293
>chr10:10187223-10187982
>chr10:10189091-10190891
>chr10:10191173-10191368
>chr10:10191978-10192113
>chr10:10192987-10193884
>chr10:10194289-10194336
>chr10:10195995-10196108
>chr10:10197126-10197292
>chr10:10197853-10198040
>chr10:10198448-10198616
>chr10:10199168-10199278
>chr10:10200406-10200596
>chr10:10202189-10202356
>chr10:10202678-10204576
>chr10:10204610-10204969
>chr10:10205258-10205322
>chr10:10206494-10206631
>chr10:10208960-10208996
>chr10:10210362-10210687
>chr10:10212400-10212961
>chr10:10213449-10213788
>chr10:10213915-10214130
>chr10:10215926-10216017
>chr10:10216109-10216165
>chr10:10216710-10217123
>chr10:10217222-10217280
>chr10:10218536-10218589
>chr10:10218639-10218708
>chr10:10219743-10219850
>chr10:10219927-10220250
>chr10:10221356-10221469
>chr10:10222130-10222675
>chr10:10222816-10223348
>chr10:10225922-10226237
>chr10:10226777-10226940
>chr10:10228003-10228071
>chr10:10229393-10229490
>chr10:10229649-10229907
>chr10:10230069-10230114
>chr10:10231018-10231061
>chr10:10232611-10232736
>chr10:10232819-10232887
>chr10:10234498-10234587
>chr10:10234997-10235126
>chr10:10235804-10235916
>chr10:10236535-10236621
>chr10:10236949-10237517
>chr10:10237628-10237880
>chr10:10238293-10238331
>chr10:10238523-10238664
>chr10:10239449-10239759
>chr10:10239789-10239893
>chr10:10240081-10240291
>chr10:10240314-10241119
>chr10:10241235-10241334
>chr10:10241388-10241441
>chr10:10241516-10241721
>chr10:10242470-10242519
>chr10:10242687-10242726
>chr10:10242778-10242924
>chr10:10243199-10243342
>chr10:10243399-10243739
>chr10:10243789-10244074
>chr10:10244182-10244536
>chr10:10244582-10244856
>chr10:10244970-10245082
>chr10:10245239-10245943
>chr10:10246139-10247848
>chr10:10248032-10248239
>chr10:10248425-10248698
>chr10:10248876-10248995
>chr10:10250258-10250622
>chr10:10250763-10251571
>chr10:10252248-10252580
>chr10:10253016-10253304
>chr10:10253699-10253759
>chr10:10255049-10255156
>chr10:10255456-10255835
>chr10:10256009-10256043
>chr10:10257031-10257167
>chr10:10258017-10258359
>chr10:10258544-10258709
>chr10:10258753-10258933
>chr10:10260003-10260285
>chr10:10261168-10261503
>chr10:10261598-10262325
>chr10:10262675-10262717
>chr10:10262876-10262957
>chr10:10263254-10263499
>chr10:10263651-10263833
>chr10:10264866-10265249
>chr10:10265294-10265625
>chr10:10265968-10266019
>chr10:10266200-10266448
>chr10:10266515-10267273
>chr10:10268986-10269245
>chr10:10271285-10271701
>chr10:10272160-10272225
>chr10:10272406-10272555
>chr10:10273091-10273511
>chr10:10274384-10274454
>chr10:10275742-10275858
>chr10:10275930-10277089
>chr10:10277127-10277228
>chr10:10277305-10277503
>chr10:10277534-10278452
>chr10:10279911-10279989
>chr10:10280268-10280378
>chr10:10280628-10280709
>chr10:10280776-10280839
>chr10:10281631-10281925
>chr10:10282036-10282457
>chr10:10282520-10282625
>chr10:10283120-10284009
>chr10:10284563-10284932
>chr10:10285254-10285560
>chr10:10285643-10285888
>chr10:10286235-10286282
>chr10:10287136-10287277
>chr10:10288023-10289222
>chr10:10289254-10292057
>chr10:10294031-10294110
>chr10:10294179-10294530
>chr10:10296119-10296216
>chr10:10296349-10297091
>chr10:10297145-10297499
>chr10:10298114-10298165
>chr10:10298677-10298798
>chr10:10299655-10299984
>chr10:10300557-10300637
>chr10:10301229-10301304
>chr10:10303585-10303654
>chr10:10304229-10304542
>chr10:10305721-10305823
>chr10:10306044-10306128
>chr10:10307727-10307773
>chr10:10308520-10308898
>chr10:10309900-10310261
>chr10:10311074-10311415
>chr10:10317887-10317922
>chr10:10318420-10318485
>chr10:10318577-10321202
>chr10:10321268-10321902
>chr10:10322156-10322596
>chr10:10322684-10322718
>chr10:10323170-10323333
>chr10:10323428-10323536
>chr10:10323661-10323715
>chr10:10323982-10324077
>chr10:10324158-10324219
>chr10:10324416-10324448
>chr10:10324492-10325231
>chr10:10327276-10327352
>chr10:10330015-10330106
>chr10:10331081-10331329
>chr10:10332398-10332699
>chr10:10332801-10332856
>chr10:10333900-10334386
>chr10:10334424-10334619
>chr10:10335507-10335748
>chr10:10336170-10336220
>chr10:10336569-10337014
>chr10:10340266-10340590
>chr10:10340810-10340851
>chr10:10341336-10341407
>chr10:10348527-10348832
>chr10:10349036-10349111
>chr10:10349258-10349401
>chr10:10349757-10350221
>chr10:10350287-10350388
>chr10:10350577-10350685
>chr10:10350734-10350775
>chr10:10351065-10351337
>chr10:10356284-10356609
>chr10:10358158-10358208
>chr10:10360088-10360245
>chr10:10360445-10360513
>chr10:10362613-10362926
>chr10:10363002-10363062
>chr10:10364113-10364252
>chr10:10367625-10367827
>chr10:10368299-10368624
>chr10:10369791-10369862
>chr10:10369989-10370178
>chr10:10371602-10371635
>chr10:10373092-10373494
>chr10:10373859-10373903
>chr10:10374110-10374423
>chr10:10374535-10374825
>chr10:10376020-10376127
>chr10:10377149-10377195
>chr10:10377238-10377470
>chr10:10378061-10378361
>chr10:10379612-10379747
>chr10:10379811-10379857
>chr10:10380019-10380283
>chr10:10380367-10380451
>chr10:10381107-10381467
>chr10:10381891-10381939
>chr10:10382048-10382121
>chr10:10382156-10383394
>chr10:10383599-10383648
>chr10:10383915-10383957
>chr10:10384070-10384488
>chr10:10384661-10384778
>chr10:10385027-10385128
>chr10:10387556-10387682
>chr10:10389077-10389144
>chr10:10389628-10389927
>chr10:10390023-10390113
>chr10:10390281-10390396
>chr10:10392158-10392192
>chr10:10392609-10392640
>chr10:10392797-10393160
>chr10:10393293-10393344
>chr10:10394238-10394416
>chr10:10395988-10396200
>chr10:10396263-10396395
>chr10:10397253-10397347
>chr10:10397615-10397791
>chr10:10398828-10398877
>chr10:10399051-10399219
>chr10:10399277-10400659
>chr10:10401341-10401659
>chr10:10402825-10403147
>chr10:10403612-10403652
>chr10:10404368-10404440
>chr10:10404534-10404686
>chr10:10405235-10405442
>chr10:10405917-10406389
>chr10:10406452-10406609
>chr10:10407796-10408037
>chr10:10408983-10409692
>chr10:10410338-10410746
>chr10:10411996-10412053
>chr10:10412978-10413197
>chr10:10413288-10413341
>chr10:10413477-10413748
>chr10:10414325-10414363
>chr10:10415926-10416272
>chr10:10417448-10417504
>chr10:10419125-10419288
>chr10:10419502-10420101
>chr10:10420153-10420227
>chr10:10420323-10420862
>chr10:10422088-10422320
>chr10:10422949-10423688
>chr10:10427504-10427829
>chr10:10428409-10429139
>chr10:10431238-10431613
>chr10:10431651-10431690
>chr10:10434112-10434870
>chr10:10435106-10435426
>chr10:10436243-10436403
>chr10:10437186-10437271
>chr10:10439655-10439963
>chr10:10441062-10441107
>chr10:10442233-10442497
>chr10:10442548-10442753
>chr10:10442872-10442978
>chr10:10443710-10444087
>chr10:10444270-10444307
>chr10:10447055-10447335
>chr10:10447744-10448162
>chr10:10449190-10449247
>chr10:10449713-10449791
>chr10:10451235-10451286
>chr10:10451408-10451773
>chr10:10451917-10452947
>chr10:10452986-10453190
>chr10:10454227-10454397
>chr10:10455181-10455522
>chr10:10455853-10455936
>chr10:10456338-10456465
>chr10:10459915-10460183
>chr10:10460919-10460989
>chr10:10462586-10462656
>chr10:10463838-10463879
>chr10:10466253-10466427
>chr10:10467849-10467907
>chr10:10467998-10468173
>chr10:10468239-10468323
>chr10:10468396-10468462
>chr10:10468522-10468627
>chr10:10468747-10469062
>chr10:10469918-10470060
>chr10:10470129-10470171
>chr10:10470280-10470396
>chr10:10471247-10471455
>chr10:10471572-10471730
>chr10:10472132-10472205
>chr10:10472294-10472642
>chr10:10473039-10473174
>chr10:10473427-10473500
>chr10:10474156-10474308
>chr10:10477250-10477307
>chr10:10477663-10477749
>chr10:10479166-10479473
>chr10:10479972-10480003
>chr10:10480919-10481079
>chr10:10483786-10484619
>chr10:10486536-10486771
>chr10:10488570-10488701
>chr10:10489462-10489512
>chr10:10491956-10492020
>chr10:10492331-10493836
>chr10:10494988-10495303
>chr10:10496087-10496149
>chr10:10496911-10497240
>chr10:10497536-10497590
>chr10:10499063-10499366
>chr10:10499590-10499903
>chr10:10500182-10500732
>chr10:10500825-10501238
>chr10:10501316-10501843
>chr10:10502029-10502083
>chr10:10502229-10502342
>chr10:10502530-10502599
>chr10:10502644-10502792
>chr10:10503058-10503138
>chr10:10503420-10503790
>chr10:10504033-10504409
>chr10:10504466-10504619
>chr10:10504928-10504986
>chr10:10506661-10506968
>chr10:10508659-10509024
>chr10:10509375-10509417
>chr10:10509485-10509592
>chr10:10510529-10510678
>chr10:10511100-10511546
>chr10:10511702-10511781
>chr10:10512396-10512716
>chr10:10514418-10514450
>chr10:10522547-10522873
>chr10:10525067-10525100
>chr10:10525133-10525180
>chr10:10525257-10525749
>chr10:10525800-10525947
>chr10:10526019-10526099
>chr10:10526684-10526725
>chr10:10527153-10527472
>chr10:10529279-10529712
>chr10:10530047-10530624
>chr10:10535434-10535768
>chr10:10536010-10536320
>chr10:10537009-10537042
>chr10:10540904-10541270
>chr10:10541336-10541957
>chr10:10542222-10542257
>chr10:10543557-10543787
>chr10:10546742-10547134
>chr10:10547635-10547736
>chr10:10549055-10549835
>chr10:10550034-10550396
>chr10:10550494-10551023
>chr10:10551191-10551226
>chr10:10552904-10553473
>chr10:10555693-10555759
>chr10:10556004-10558866
>chr10:10558970-10559092
>chr10:10559323-10559398
>chr10:10560529-10561187
>chr10:10561660-10561729
>chr10:10562457-10562521
>chr10:10562701-10562829
>chr10:10563324-10563642
>chr10:10564636-10564718
>chr10:10566382-10566665
>chr10:10567882-10567921
>chr10:10568128-10568186
>chr10:10569154-10569564
>chr10:10570450-10570551
>chr10:10572260-10573444
>chr10:10573607-10573758
>chr10:10574693-10575020
>chr10:10577348-10578541
>chr10:10579851-10579924
>chr10:10580075-10580139
>chr10:10580530-10580612
>chr10:10581741-10582046
>chr10:10584173-10584611
>chr10:10587129-10587166
>chr10:10587520-10587623
>chr10:10588966-10589527
>chr10:10591386-10591496
>chr10:10591905-10591937
>chr10:10593121-10593242
>chr10:10593759-10593882
>chr10:10595519-10595548
>chr10:10595688-10595921
>chr10:10595980-10596110
>chr10:10597893-10597931
>chr10:10598696-10599052
>chr10:10599730-10600034
>chr10:10600843-10600923
>chr10:10601718-10602220
>chr10:10603920-10604212
>chr10:10604848-10605410
>chr10:10607801-10608183
>chr10:10615514-10615899
>chr10:10616272-10616332
>chr10:10616669-10617087
>chr10:10618605-10618640
>chr10:10618928-10619357
>chr10:10620146-10621272
>chr10:10621589-10621651
>chr10:10622323-10622677
>chr10:10622809-10623168
>chr10:10623762-10623808
>chr10:10627885-10628213
>chr10:10628577-10628868
>chr10:10632971-10633118
>chr10:10634170-10634221
>chr10:10634630-10634882
>chr10:10638342-10638399
>chr10:10639404-10639458
>chr10:10640582-10640689
>chr10:10641415-10641755
>chr10:10643202-10643593
>chr10:10645369-10645675
>chr10:10650378-10656899
>chr10:10656934-10657086
>chr10:10657309-10657455
>chr10:10659963-10660075
>chr10:10661028-10661115
>chr10:10661447-10661638
>chr10:10666572-10666978
>chr10:10668121-10668207
>chr10:10668595-10668960
>chr10:10669882-10670270
>chr10:10670587-10671230
>chr10:10671313-10671461
>chr10:10671536-10672221
>chr10:10672300-10672468
>chr10:10672564-10672722
>chr10:10672781-10673040
>chr10:10673258-10674070
>chr10:10674333-10674372
>chr10:10674543-10675085
>chr10:10675165-10675255
>chr10:10675318-10675690
>chr10:10676073-10676204
>chr10:10679255-10679643
>chr10:10680128-10680271
>chr10:10680355-10680437
>chr10:10681557-10681704
>chr10:10683364-10683411
>chr10:10684426-10684777
>chr10:10686255-10686357
>chr10:10686456-10686813
>chr10:10688716-10689566
>chr10:10690592-10697001
>chr10:10697519-10697578
>chr10:10697708-10698058
>chr10:10698910-10698989
>chr10:10699189-10699236
>chr10:10700698-10700763
>chr10:10702597-10702910
>chr10:10703668-10703708
>chr10:10704904-10705208
>chr10:10708614-10708675
>chr10:10708839-10708886
>chr10:10709324-10709445
>chr10:10711591-10711928
>chr10:10713341-10713394
>chr10:10713745-10714065
>chr10:10716257-10716615
>chr10:10718293-10718649
>chr10:10718962-10719539
>chr10:10719814-10719855
>chr10:10721881-10722344
>chr10:10724129-10724205
>chr10:10724338-10724685
>chr10:10725821-10725992
>chr10:10726787-10727083
>chr10:10727127-10727194
>chr10:10727485-10727955
>chr10:10728158-10728498
>chr10:10729553-10729789
>chr10:10730160-10730498
>chr10:10732479-10732829
>chr10:10733497-10733867
>chr10:10735208-10735341
>chr10:10736288-10736433
>chr10:10736978-10737020
>chr10:10738139-10738177
>chr10:10738646-10738733
>chr10:10738835-10739190
>chr10:10739246-10739576
>chr10:10739783-10740531
>chr10:10740630-10740859
>chr10:10741010-10741540
>chr10:10742104-10742559
>chr10:10742977-10743098
>chr10:10747698-10748007
>chr10:10748119-10748286
>chr10:10748465-10748779
>chr10:10749792-10749849
>chr10:10749992-10750305
>chr10:10752401-10752730
>chr10:10754133-10754437
>chr10:10756303-10756376
>chr10:10756448-10756564
>chr10:10756805-10757613
>chr10:10759273-10759611
>chr10:10759895-10760223
>chr10:10760912-10760963
>chr10:10761431-10761635
>chr10:10761777-10762011
>chr10:10762758-10762972
>chr10:10767454-10767575
>chr10:10767707-10768206
>chr10:10768520-10768876
>chr10:10769470-10769845
>chr10:10770248-10770441
>chr10:10771438-10771851
>chr10:10772307-10772440
>chr10:10774400-10775178
>chr10:10775285-10775636
>chr10:10779467-10779526
>chr10:10780451-10780781
>chr10:10781157-10782236
>chr10:10782386-10782572
>chr10:10783350-10783537
>chr10:10783688-10784022
>chr10:10784113-10784153
>chr10:10784206-10784296
>chr10:10784349-10784532
>chr10:10784559-10784784
>chr10:10785342-10786063
>chr10:10787353-10787441
>chr10:10788407-10788792
>chr10:10789652-10789766
>chr10:10790216-10790256
>chr10:10790945-10791001
>chr10:10791074-10791140
>chr10:10791436-10791499
>chr10:10791920-10792099
>chr10:10792875-10792914
>chr10:10793893-10794054
>chr10:10799190-10799621
>chr10:10800343-10800645
>chr10:10802170-10802506
>chr10:10803814-10803848
>chr10:10805076-10805150
>chr10:10805571-10805607
>chr10:10806157-10806519
>chr10:10808986-10809082
>chr10:10809162-10809385
>chr10:10809720-10810057
>chr10:10810559-10810602
>chr10:10812073-10812442
>chr10:10813729-10813799
>chr10:10817175-10817796
>chr10:10818533-10818880
>chr10:10819600-10819654
>chr10:10819898-10820278
>chr10:10821669-10821930
>chr10:10822709-10822845
>chr10:10823037-10823197
>chr10:10823792-10824034
>chr10:10825176-10825513
>chr10:10825784-10825826
>chr10:10826397-10826504
>chr10:10828017-10828700
>chr10:10829029-10829091
>chr10:10831640-10832309
>chr10:10833655-10834460
>chr10:10835144-10835710
>chr10:10836196-10836239
>chr10:10836627-10836938
>chr10:10837092-10837472
>chr10:10837829-10838040
>chr10:10838180-10838266
>chr10:10838425-10838468
>chr10:10838792-10839180
>chr10:10839212-10839294
>chr10:10839799-10840226
>chr10:10840256-10840444
>chr10:10840549-10841329
>chr10:10841441-10842333
>chr10:10842400-10842878
>chr10:10842970-10843063
>chr10:10843141-10843644
>chr10:10844059-10844113
>chr10:10845406-10845462
>chr10:10845619-10845653
>chr10:10847137-10847229
>chr10:10847736-10847776
>chr10:10847989-10848049
>chr10:10849054-10849512
>chr10:10849635-10849673
>chr10:10849842-10850177
>chr10:10850638-10850735
>chr10:10850761-10851105
>chr10:10851217-10851292
>chr10:10851458-10851848
>chr10:10851899-10852063
>chr10:10852117-10852416
>chr10:10852972-10853307
>chr10:10854610-10854674
>chr10:10856900-10856955
>chr10:10857473-10857773
>chr10:10857986-10858044
>chr10:10858134-10858210
>chr10:10859104-10859214
>chr10:10859989-10860185
>chr10:10860460-10861393
>chr10:10861474-10861534
>chr10:10861692-10861762
>chr10:10863530-10863665
>chr10:10863867-10863925
>chr10:10864415-10864735
>chr10:10866330-10866604
>chr10:10866665-10867021
>chr10:10867148-10867219
>chr10:10868564-10868620
>chr10:10869277-10869590
>chr10:10869850-10869985
>chr10:10871519-10871651
>chr10:10872029-10872129
>chr10:10872414-10872477
>chr10:10872616-10872702
>chr10:10874023-10874302
>chr10:10877197-10877652
>chr10:10877786-10877837
>chr10:10879977-10880041
>chr10:10881383-10881416
>chr10:10882765-10882812
>chr10:10883852-10884041
>chr10:10884960-10885274
>chr10:10885551-10885646
>chr10:10885766-10885818
>chr10:10885891-10885977
>chr10:10886104-10886189
>chr10:10886565-10886860
>chr10:10886940-10886980
>chr10:10887711-10888078
>chr10:10890106-10890163
>chr10:10890724-10891058
>chr10:10891401-10891566
>chr10:10893536-10894014
>chr10:10895378-10895447
>chr10:10895717-10895771
>chr10:10896302-10896420
>chr10:10896449-10896602
>chr10:10896747-10896808
>chr10:10897370-10897438
>chr10:10898094-10898195
>chr10:10898328-10898385
>chr10:10898580-10898851
>chr10:10899155-10899374
>chr10:10899536-10899948
>chr10:10899989-10900595
>chr10:10900821-10900870
>chr10:10901544-10901587
>chr10:10901644-10902019
>chr10:10902093-10902350
>chr10:10902761-10903023
>chr10:10904197-10904575
>chr10:10905422-10906128
>chr10:10906692-10907008
>chr10:10907096-10907145
>chr10:10907628-10907679
>chr10:10908203-10908523
>chr10:10908779-10909131
>chr10:10910418-10910811
>chr10:10912408-10912700
>chr10:10913363-10913695
>chr10:10913780-10914016
>chr10:10914838-10915135
>chr10:10915402-10915741
>chr10:10916604-10917041
>chr10:10917325-10917640
>chr10:10918982-10919303
>chr10:10920674-10920842
>chr10:10920926-10921571
>chr10:10921820-10921857
>chr10:10924109-10924330
>chr10:10925913-10925961
>chr10:10926440-10926534
>chr10:10927475-10927771
>chr10:10928253-10928331
>chr10:10928846-10929028
>chr10:10929580-10929676
>chr10:10931758-10932097
>chr10:10932255-10932478
>chr10:10932659-10932733
>chr10:10932908-10934186
>chr10:10935748-10936214
>chr10:10936829-10936896
>chr10:10937028-10937458
>chr10:10939079-10939977
>chr10:10941704-10942044
>chr10:10942187-10942274
>chr10:10943209-10943263
>chr10:10943581-10943907
>chr10:10944591-10945093
>chr10:10947592-10947658
>chr10:10948854-10948893
>chr10:10949472-10949822
>chr10:10951129-10951444
>chr10:10954160-10954621
>chr10:10956630-10956973
>chr10:10957541-10957573
>chr10:10958597-10958828
>chr10:10958922-10959120
>chr10:10959152-10959325
>chr10:10961436-10961783
>chr10:10961934-10962214
>chr10:10962434-10962794
>chr10:10962990-10963362
>chr10:10964656-10964706
>chr10:10964785-10964855
>chr10:10966471-10966523
>chr10:10966979-10967054
>chr10:10967118-10967235
>chr10:10967329-10967369
>chr10:10968419-10968459
>chr10:10969096-10969271
>chr10:10969553-10969619
>chr10:10970026-10970385
>chr10:10971553-10971997
>chr10:10972993-10973312
>chr10:10973598-10973949
>chr10:10974145-10974222
>chr10:10975082-10975487
>chr10:10975901-10976228
>chr10:10977534-10977625
>chr10:10977995-10978052
>chr10:10979330-10979702
>chr10:10980061-10980128
>chr10:10980695-10980921
>chr10:10981688-10981862
>chr10:10981939-10982279
>chr10:10983547-10983871
>chr10:10984049-10984175
>chr10:10984751-10984808
>chr10:10985736-10985776
>chr10:10987721-10988772
>chr10:10990166-10990306
>chr10:10991963-10992040
>chr10:10993752-10994067
>chr10:10994438-10994782
>chr10:10996824-10996873
>chr10:10997253-10997304
>chr10:10997834-10998214
>chr10:10999467-10999603
>chr10:11002005-11002390
>chr10:11004402-11004450
>chr10:11005222-11005308
>chr10:11009315-11009375
>chr10:11011373-11011435
>chr10:11013237-11013337
>chr10:11024326-11024648
>chr10:11025193-11025660
>chr10:11026660-11026712
>chr10:11028395-11029018
>chr10:11032342-11032432
>chr10:11033256-11033559
>chr10:11037038-11037408
>chr10:11038665-11038715
>chr10:11040778-11040855
>chr10:11041032-11041182
>chr10:11041212-11041301
>chr10:11042563-11042820
>chr10:11042911-11043137
>chr10:11045157-11045605
>chr10:11051856-11052059
>chr10:11052132-11052236
>chr10:11053595-11053922
>chr10:11054442-11054526
>chr10:11054730-11055007
>chr10:11058476-11059040
>chr10:11060751-11060854
>chr10:11060972-11061056
>chr10:11061140-11061173
>chr10:11061225-11062099
>chr10:11062220-11062504
>chr10:11062600-11062821
>chr10:11063062-11063206
>chr10:11065610-11065696
>chr10:11068555-11068868
>chr10:11072871-11073156
>chr10:11075304-11075358
>chr10:11077016-11077076
>chr10:11079382-11079765
>chr10:11080105-11080224
>chr10:11086021-11086053
>chr10:11089117-11089156
>chr10:11089720-11090199
>chr10:11092503-11092689
>chr10:11094956-11095006
>chr10:11099850-11100258
>chr10:11100384-11100434
>chr10:11104406-11104601
>chr10:11104626-11104700
>chr10:11105686-11105758
>chr10:11106183-11106560
>chr10:11107674-11108126
>chr10:11109975-11110306
>chr10:11118364-11118469
>chr10:11119597-11119643
>chr10:11121408-11121494
>chr10:11123239-11123552
>chr10:11123870-11124295
>chr10:11124644-11124682
>chr10:11126854-11130296
>chr10:11135885-11135930
>chr10:11136295-11136654
>chr10:11136956-11137129
>chr10:11140290-11140407
>chr10:11140736-11141033
>chr10:11142383-11142708
>chr10:11142890-11143103
>chr10:11144603-11144905
>chr10:11149090-11149373
>chr10:11160221-11160258
>chr10:11160525-11160581
>chr10:11165028-11165076
>chr10:11167850-11167907
>chr10:11172668-11172714
>chr10:11176165-11176200
>chr10:11178953-11179042
>chr10:11180054-11180125
>chr10:11180743-11181158
>chr10:11183002-11183077
>chr10:11183639-11183807
>chr10:11183981-11184210
>chr10:11184477-11184576
>chr10:11184614-11184814
>chr10:11185078-11185344
>chr10:11185412-11185778
>chr10:11185840-11185956
>chr10:11186492-11186789
>chr10:11187075-11187216
>chr10:11187322-11187355
>chr10:11187478-11187539
>chr10:11187937-11188701
>chr10:11189400-11189449
>chr10:11189622-11189669
>chr10:11190881-11190975
>chr10:11192874-11192913
>chr10:11194016-11194441
>chr10:11196375-11197113
>chr10:11208533-11208640
>chr10:11208687-11208840
>chr10:11210880-11211289
>chr10:11211717-11211857
>chr10:11213993-11214316
>chr10:11218170-11218272
>chr10:11221353-11221427
>chr10:11222294-11222336
>chr10:11223829-11223914
>chr10:11229585-11229897
>chr10:11231801-11232230
>chr10:11234307-11234358
>chr10:11234390-11234750
>chr10:11237876-11237916
>chr10:11239781-11240084
>chr10:11240928-11241003
>chr10:11241201-11241519
>chr10:11244364-11244685
>chr10:11246659-11246737
>chr10:11247887-11247930
>chr10:11248404-11248469
>chr10:11248761-11248804
>chr10:11250257-11250331
>chr10:11253899-11253971
>chr10:11254833-11254924
>chr10:11258688-11259005
>chr10:11262293-11262392
>chr10:11267572-11267664
>chr10:11268901-11269042
>chr10:11269148-11269231
>chr10:11272054-11272174
>chr10:11273186-11273339
>chr10:11273385-11273555
>chr10:11273694-11274067
>chr10:11277386-11277439
>chr10:11280965-11281084
>chr10:11281466-11281764
>chr10:11282121-11282185
>chr10:11282946-11283070
>chr10:11283433-11283706
>chr10:11283795-11285170
>chr10:11285826-11285887
>chr10:11290460-11290541
>chr10:11294625-11294977
>chr10:11295210-11295266
>chr10:11295500-11295540
>chr10:11297653-11298125
>chr10:11301343-11301552
>chr10:11303804-11303860
>chr10:11304141-11304321
>chr10:11304383-11304543
>chr10:11304668-11304856
>chr10:11307971-11308643
>chr10:11308903-11309169
>chr10:11309275-11309402
>chr10:11310472-11310504
>chr10:11312646-11312999
>chr10:11313372-11313451
>chr10:11314085-11314169
>chr10:11321534-11321662
>chr10:11323418-11323490
>chr10:11329314-11329427
>chr10:11329771-11329883
>chr10:11333962-11333990
>chr10:11336530-11336660
>chr10:11338915-11339051
>chr10:11339129-11339161
>chr10:11341468-11341537
>chr10:11345259-11345335
>chr10:11345651-11345681
>chr10:11345725-11345757
>chr10:11345928-11346023
>chr10:11346354-11346724
>chr10:11347572-11347921
>chr10:11348311-11348484
>chr10:11348599-11348797
>chr10:11349490-11349568
>chr10:11350086-11350480
>chr10:11351277-11351593
>chr10:11352239-11352354
>chr10:11352477-11352515
>chr10:11352613-11352791
>chr10:11353357-11353484
>chr10:11353935-11354014
>chr10:11354309-11354724
>chr10:11356104-11356248
>chr10:11356438-11356814
>chr10:11356898-11357202
>chr10:11358093-11358204
>chr10:11358329-11358378
>chr10:11358855-11359206
>chr10:11359349-11359393
>chr10:11359794-11359833
>chr10:11360642-11361052
>chr10:11361228-11361494
>chr10:11362585-11362910
>chr10:11363809-11364180
>chr10:11364243-11364936
>chr10:11365003-11365168
>chr10:11365316-11367042
>chr10:11368305-11368353
>chr10:11368387-11368556
>chr10:11368841-11369038
>chr10:11369123-11369191
>chr10:11369270-11369477
>chr10:11369656-11369868
>chr10:11370219-11370525
>chr10:11370584-11370846
>chr10:11371465-11372115
>chr10:11372246-11372621
>chr10:11372836-11373147
>chr10:11373252-11373538
>chr10:11374232-11374291
>chr10:11374436-11374498
>chr10:11374668-11374712
>chr10:11375013-11375317
>chr10:11375473-11375549
>chr10:11376395-11376740
>chr10:11377427-11377478
>chr10:11377844-11378169
>chr10:11378663-11378826
>chr10:11380283-11381025
>chr10:11381172-11381213
>chr10:11381502-11381538
>chr10:11381877-11381942
>chr10:11381996-11382272
>chr10:11383588-11384201
>chr10:11384947-11385320
>chr10:11386686-11387041
>chr10:11388434-11388883
>chr10:11390056-11390321
>chr10:11390438-11390476
>chr10:11390846-11391949
>chr10:11392010-11392728
>chr10:11393734-11394203
>chr10:11394271-11394776
>chr10:11394962-11395009
>chr10:11397253-11397319
>chr10:11397770-11397807
>chr10:11398867-11399165
>chr10:11400990-11401081
>chr10:11402507-11402606
>chr10:11402637-11402769
>chr10:11402823-11403117
>chr10:11403511-11404665
>chr10:11405526-11405729
>chr10:11406180-11406516
>chr10:11407135-11407883
>chr10:11408465-11408999
>chr10:11409996-11410033
>chr10:11410697-11411959
>chr10:11412922-11413096
>chr10:11413893-11414326
>chr10:11415193-11415270
>chr10:11415505-11415641
>chr10:11415681-11416187
>chr10:11416460-11416499
>chr10:11416615-11416649
>chr10:11416701-11417094
>chr10:11417212-11417319
>chr10:11417406-11418029
>chr10:11418280-11419388
>chr10:11419478-11421353
>chr10:11421449-11422046
>chr10:11422942-11423245
>chr10:11425607-11426291
>chr10:11426651-11427185
>chr10:11427220-11427314
>chr10:11428234-11428559
>chr10:11430004-11430053
>chr10:11430228-11430327
>chr10:11432015-11432538
>chr10:11432782-11433099
>chr10:11433258-11433558
>chr10:11434057-11434150
>chr10:11434737-11434824
>chr10:11434972-11435057
>chr10:11435504-11435545
>chr10:11436040-11436101
>chr10:11436365-11436690
>chr10:11438269-11438329
>chr10:11438593-11438808
>chr10:11438900-11439112
>chr10:11440235-11440488
>chr10:11440551-11440810
>chr10:11441750-11441952
>chr10:11442015-11442048
>chr10:11442300-11442554
>chr10:11444571-11444806
>chr10:11445360-11445742
>chr10:11446391-11446442
>chr10:11446584-11446616
>chr10:11446647-11446732
>chr10:11449163-11449214
>chr10:11449427-11449751
>chr10:11450001-11450037
>chr10:11450911-11451139
>chr10:11452346-11452504
>chr10:11453152-11453440
>chr10:11453543-11453845
>chr10:11454635-11454744
>chr10:11455547-11455616
>chr10:11455935-11456063
>chr10:11456114-11456818
>chr10:11457122-11457206
>chr10:11458600-11459062
>chr10:11459460-11459749
>chr10:11460099-11460240
>chr10:11460475-11460675
>chr10:11465426-11465625
>chr10:11466623-11466865
>chr10:11470851-11471990
>chr10:11472971-11473050
>chr10:11475319-11475662
>chr10:11475770-11475826
>chr10:11476858-11477236
>chr10:11477414-11477501
>chr10:11478423-11478481
>chr10:11478642-11478985
>chr10:11479563-11479882
>chr10:11480247-11480293
>chr10:11482288-11482380
>chr10:11482558-11482641
>chr10:11482774-11482813
>chr10:11482892-11483110
>chr10:11483481-11483715
>chr10:11484933-11484990
>chr10:11488128-11488412
>chr10:11490532-11490605
>chr10:11490888-11491130
>chr10:11491170-11491224
>chr10:11491819-11491866
>chr10:11492423-11492484
>chr10:11492614-11492777
>chr10:11493389-11493471
>chr10:11494490-11495452
>chr10:11495503-11495663
>chr10:11497121-11497451
>chr10:11497902-11498265
>chr10:11499447-11499559
>chr10:11499750-11500127
>chr10:11500169-11500386
>chr10:11501757-11501833
>chr10:11501971-11502280
>chr10:11503826-11503913
>chr10:11505368-11505518
>chr10:11506352-11506665
>chr10:11507802-11507921
>chr10:11508156-11508397
>chr10:11509941-11510022
>chr10:11510757-11510824
>chr10:11513459-11513523
>chr10:11515542-11515613
>chr10:11516846-11516890
>chr10:11518921-11518983
>chr10:11519340-11519708
>chr10:11520843-11520900
>chr10:11521297-11521687
>chr10:11523047-11523103
>chr10:11524157-11524243
>chr10:11527182-11527287
>chr10:11527713-11527790
>chr10:11528115-11528160
>chr10:11529144-11529246
>chr10:11529309-11529400
>chr10:11529813-11530148
>chr10:11531315-11531615
>chr10:11531699-11531887
>chr10:11533587-11533814
>chr10:11533989-11534211
>chr10:11535786-11535833
>chr10:11536294-11536326
>chr10:11536437-11536614
>chr10:11537102-11537411
>chr10:11537586-11537645
>chr10:11538046-11538121
>chr10:11538491-11538544
>chr10:11539774-11539870
>chr10:11541120-11541286
>chr10:11541869-11541926
>chr10:11542430-11542742
>chr10:11543222-11543583
>chr10:11543783-11544118
>chr10:11544463-11544859
>chr10:11546360-11546663
>chr10:11547519-11547848
>chr10:11547904-11547978
>chr10:11550017-11550067
>chr10:11550431-11550932
>chr10:11551085-11551248
>chr10:11552857-11553110
>chr10:11553604-11553930
>chr10:11554710-11555557
>chr10:11556739-11556801
>chr10:11559836-11559889
>chr10:11560655-11560736
>chr10:11562010-11562284
>chr10:11562898-11563249
>chr10:11563364-11563634
>chr10:11564242-11564276
>chr10:11564509-11564589
>chr10:11565351-11565653
>chr10:11566494-11566572
>chr10:11566642-11566748
>chr10:11566828-11567285
>chr10:11567375-11567420
>chr10:11567703-11567739
>chr10:11570309-11570351
>chr10:11570615-11570685
>chr10:11571027-11571393
>chr10:11572626-11572698
>chr10:11572769-11573016
>chr10:11574694-11574742
>chr10:11576164-11576246
>chr10:11576373-11576432
>chr10:11576547-11576721
>chr10:11576981-11577423
>chr10:11577482-11577844
>chr10:11577961-11578274
>chr10:11578485-11578658
>chr10:11578987-11579162
>chr10:11579779-11579869
>chr10:11580812-11580918
>chr10:11581761-11582430
>chr10:11583169-11583517
>chr10:11583717-11584219
>chr10:11584646-11584984
>chr10:11585258-11586111
>chr10:11587809-11587889
>chr10:11591436-11591738
>chr10:11591787-11592174
>chr10:11593244-11593369
>chr10:11596331-11596642
>chr10:11598469-11598541
>chr10:11599724-11599968
>chr10:11600677-11601098
>chr10:11602012-11602087
>chr10:11602369-11602458
>chr10:11602667-11602877
>chr10:11603997-11604075
>chr10:11604824-11604971
>chr10:11606043-11606133
>chr10:11606684-11607096
>chr10:11607314-11607883
>chr10:11609047-11609360
>chr10:11611512-11611546
>chr10:11612093-11612174
>chr10:11612849-11612987
>chr10:11613075-11613180
>chr10:11613590-11613865
>chr10:11614980-11615307
>chr10:11615563-11615656
>chr10:11617091-11617158
>chr10:11617552-11617636
>chr10:11617702-11618197
>chr10:11618520-11618834
>chr10:11619857-11619940
>chr10:11620127-11620260
>chr10:11620315-11620931
>chr10:11621109-11621530
>chr10:11622145-11622790
>chr10:11624342-11625057
>chr10:11626447-11626816
>chr10:11626882-11627854
>chr10:11628009-11628068
>chr10:11628154-11628210
>chr10:11628562-11629331
>chr10:11629573-11629961
>chr10:11630018-11630116
>chr10:11630603-11630914
>chr10:11631291-11631525
>chr10:11631970-11632393
>chr10:11632513-11632995
>chr10:11633051-11634207
>chr10:11634247-11635012
>chr10:11635064-11635627
>chr10:11635738-11636465
>chr10:11636824-11636854
>chr10:11637318-11638043
>chr10:11640027-11640265
>chr10:11640916-11641233
>chr10:11641257-11641703
>chr10:11643330-11643634
>chr10:11643962-11645057
>chr10:11645131-11645236
>chr10:11645445-11645924
>chr10:11646953-11647277
>chr10:11647401-11647515
>chr10:11648166-11648848
>chr10:11649161-11649464
>chr10:11650076-11650913
>chr10:11651724-11652033
>chr10:11652166-11652546
>chr10:11653077-11653372
>chr10:11654106-11654332
>chr10:11655037-11655447
>chr10:11656109-11656144
>chr10:11656321-11656529
>chr10:11656662-11657022
>chr10:11657218-11657661
>chr10:11657900-11658584
>chr10:11660395-11661133
>chr10:11661195-11661569
>chr10:11661757-11662517
>chr10:11663040-11663408
>chr10:11665097-11665950
>chr10:11666250-11666488
>chr10:11667435-11667775
>chr10:11667968-11668608
>chr10:11669657-11669942
>chr10:11670261-11670380
>chr10:11670867-11670905
>chr10:11671074-11671212
>chr10:11671326-11671783
>chr10:11671936-11671990
>chr10:11672180-11672587
>chr10:11672700-11673105
>chr10:11673244-11673352
>chr10:11673720-11673772
>chr10:11674426-11674485
>chr10:11674715-11675381
>chr10:11675883-11676335
>chr10:11676586-11676668
>chr10:11677138-11677433
>chr10:11677653-11678095
>chr10:11678153-11678265
>chr10:11678299-11678334
>chr10:11678375-11679276
>chr10:11679500-11679876
>chr10:11680576-11680633
>chr10:11681941-11682297
>chr10:11682541-11682730
>chr10:11684113-11684641
>chr10:11686343-11686980
>chr10:11688506-11688851
>chr10:11689484-11689804
>chr10:11690422-11691022
>chr10:11691636-11691711
>chr10:11691993-11692380
>chr10:11692458-11692595
>chr10:11692677-11693348
>chr10:11694060-11694850
>chr10:11694870-11694919
>chr10:11695514-11695605
>chr10:11695880-11695960
>chr10:11696452-11696751
>chr10:11697352-11697916
>chr10:11698332-11698396
>chr10:11698502-11698579
>chr10:11698692-11698994
>chr10:11699827-11700347
>chr10:11700806-11701317
>chr10:11701578-11701719
>chr10:11702067-11702392
>chr10:11702557-11702636
>chr10:11702930-11703952
>chr10:11704045-11704394
>chr10:11704643-11704718
>chr10:11706128-11706999
>chr10:11707417-11707615
>chr10:11707841-11707882
>chr10:11707915-11707964
>chr10:11708589-11709033
>chr10:11709732-11709852
>chr10:11709916-11710025
>chr10:11710148-11710590
>chr10:11710815-11711762
>chr10:11711995-11712429
>chr10:11714569-11714834
>chr10:11715124-11715180
>chr10:11715358-11715464
>chr10:11715630-11715694
>chr10:11717011-11717263
>chr10:11717514-11718225
>chr10:11718276-11719044
>chr10:11719178-11719530
>chr10:11720852-11720988
>chr10:11721283-11721377
>chr10:11721557-11721898
>chr10:11722198-11722254
>chr10:11722287-11722366
>chr10:11722521-11722663
>chr10:11722812-11723121
>chr10:11723413-11723470
>chr10:11724162-11724423
>chr10:11724540-11724873
>chr10:11725026-11725116
>chr10:11726182-11726518
>chr10:11726764-11726830
>chr10:11726975-11727289
>chr10:11727335-11727446
>chr10:11728395-11728846
>chr10:11729148-11729265
>chr10:11729480-11729513
>chr10:11729669-11730449
>chr10:11730518-11730940
>chr10:11731027-11731192
>chr10:11731426-11737662
>chr10:11737911-11737983
>chr10:11738541-11738836
>chr10:11738922-11739307
>chr10:11739672-11739973
>chr10:11740422-11740467
>chr10:11741293-11741618
>chr10:11742266-11742417
>chr10:11742939-11743042
>chr10:11746046-11746890
>chr10:11747972-11748012
>chr10:11748250-11748913
>chr10:11749765-11750098
>chr10:11750754-11750853
>chr10:11752065-11752437
>chr10:11752644-11752790
>chr10:11752939-11753463
>chr10:11753758-11754032
>chr10:11755028-11755349
>chr10:11756739-11757059
>chr10:11757327-11757400
>chr10:11758858-11759447
>chr10:11759535-11759564
>chr10:11761252-11761378
>chr10:11761686-11762067
>chr10:11764312-11764612
>chr10:11766340-11766736
>chr10:11767019-11767208
>chr10:11767462-11768130
>chr10:11768206-11768367
>chr10:11768423-11768480
>chr10:11768951-11769261
>chr10:11769566-11769902
>chr10:11770276-11770989
>chr10:11771173-11771658
>chr10:11772126-11772312
>chr10:11772354-11772403
>chr10:11772524-11772638
>chr10:11773460-11773496
>chr10:11774419-11775045
>chr10:11775111-11775479
>chr10:11776534-11776878
>chr10:11777084-11777167
>chr10:11777270-11777710
>chr10:11777790-11777904
>chr10:11778127-11778519
>chr10:11779015-11779477
>chr10:11779845-11780685
>chr10:11780762-11780895
>chr10:11781102-11781152
>chr10:11781685-11782693
>chr10:11783306-11783355
>chr10:11784512-11784575
>chr10:11784735-11784966
>chr10:11785450-11785766
>chr10:11786143-11786516
>chr10:11786765-11787076
>chr10:11787196-11787320
>chr10:11787506-11787584
>chr10:11788530-11788830
>chr10:11789247-11789312
>chr10:11790275-11790570
>chr10:11790743-11791160
>chr10:11791904-11792263
>chr10:11792383-11792531
>chr10:11792612-11793844
>chr10:11794372-11794643
>chr10:11794862-11795277
>chr10:11795405-11795690
>chr10:11795947-11796234
>chr10:11796885-11797187
>chr10:11797905-11798099
>chr10:11798188-11798846
>chr10:11799341-11799579
>chr10:11800217-11800992
>chr10:11801452-11802473
>chr10:11802870-11803243
>chr10:11803322-11803857
>chr10:11804220-11804448
>chr10:11804470-11804510
>chr10:11805758-11806153
>chr10:11807270-11807586
>chr10:11808970-11809020
>chr10:11809313-11809973
>chr10:11810090-11810443
>chr10:11811610-11812057
>chr10:11812114-11812770
>chr10:11812824-11812949
>chr10:11814825-11815132
>chr10:11815577-11815857
>chr10:11816153-11816557
>chr10:11816679-11816815
>chr10:11816902-11817228
>chr10:11817375-11817764
>chr10:11818066-11818793
>chr10:11819137-11819453
>chr10:11819713-11819867
>chr10:11819953-11820401
>chr10:11820693-11820962
>chr10:11821231-11821821
>chr10:11822537-11822638
>chr10:11822724-11823065
>chr10:11825855-11826016
>chr10:11826222-11827184
>chr10:11827217-11827257
>chr10:11827678-11827968
>chr10:11828412-11828729
>chr10:11829274-11829596
>chr10:11829799-11830206
>chr10:11830241-11830424
>chr10:11830484-11830617
>chr10:11831197-11831252
>chr10:11832831-11833143
>chr10:11833260-11833706
>chr10:11833924-11834298
>chr10:11834418-11835141
>chr10:11836009-11836502
>chr10:11836826-11836960
>chr10:11837163-11837197
>chr10:11837442-11837480
>chr10:11839352-11839438
>chr10:11839537-11840248
>chr10:11840670-11841079
>chr10:11841197-11841263
>chr10:11841299-11841408
>chr10:11841967-11842493
>chr10:11842815-11843868
>chr10:11843991-11844365
>chr10:11844609-11844925
>chr10:11844991-11845142
>chr10:11845715-11845752
>chr10:11845955-11846328
>chr10:11846739-11847056
>chr10:11847108-11847188
>chr10:11847380-11847752
>chr10:11848133-11848473
>chr10:11848902-11849210
>chr10:11850921-11851246
>chr10:11851633-11851798
>chr10:11852524-11852870
>chr10:11853244-11853644
>chr10:11854295-11854616
>chr10:11854632-11854772
>chr10:11855181-11855509
>chr10:11855649-11855792
>chr10:11857440-11857769
>chr10:11857919-11858245
>chr10:11858724-11859040
>chr10:11859134-11859447
>chr10:11859977-11860073
>chr10:11860317-11860678
>chr10:11860780-11861105
>chr10:11862278-11862792
>chr10:11863426-11863508
>chr10:11864234-11864482
>chr10:11864551-11864984
>chr10:11865188-11865294
>chr10:11866976-11867639
>chr10:11868250-11868958
>chr10:11870836-11870906
>chr10:11872801-11873036
>chr10:11873646-11873929
>chr10:11874100-11874383
>chr10:11874567-11874662
>chr10:11875700-11875783
>chr10:11876595-11876896
>chr10:11878149-11878483
>chr10:11879140-11879769
>chr10:11879866-11879958
>chr10:11881262-11881322
>chr10:11881646-11881696
>chr10:11881833-11881887
>chr10:11883534-11883572
>chr10:11883701-11883784
>chr10:11884418-11884744
>chr10:11885423-11885610
>chr10:11887852-11888040
>chr10:11888240-11888531
>chr10:11888956-11889267
>chr10:11889422-11889735
>chr10:11890534-11890830
>chr10:11892161-11892211
>chr10:11892730-11893064
>chr10:11893244-11893538
>chr10:11895465-11896836
>chr10:11897334-11897448
>chr10:11897508-11897807
>chr10:11898636-11898691
>chr10:11899893-11900197
>chr10:11900567-11900885
>chr10:11902100-11902155
>chr10:11902304-11902364
>chr10:11903365-11903825
>chr10:11903981-11904351
>chr10:11904555-11905520
>chr10:11905864-11906871
>chr10:11907399-11907736
>chr10:11908394-11908491
>chr10:11909339-11909639
>chr10:11910963-11911596
>chr10:11912203-11912598
>chr10:11913719-11914042
>chr10:11914075-11914395
>chr10:11914556-11915403
>chr10:11915826-11916138
>chr10:11916428-11916767
>chr10:11916813-11917122
>chr10:11917333-11918181
>chr10:11919620-11919925
>chr10:11921415-11921622
>chr10:11921862-11922074
>chr10:11922137-11922190
>chr10:11922523-11922571
>chr10:11922825-11923075
>chr10:11923176-11923924
>chr10:11924292-11925188
>chr10:11925460-11925522
>chr10:11927355-11927399
>chr10:11928098-11928356
>chr10:11928408-11929165
>chr10:11929398-11929667
>chr10:11930463-11930791
>chr10:11931169-11931341
>chr10:11931825-11932189
>chr10:11932948-11933058
>chr10:11933257-11933532
>chr10:11934576-11934889
>chr10:11935329-11935393
>chr10:11936081-11936415
>chr10:11937869-11937978
>chr10:11938815-11939210
>chr10:11939487-11939952
>chr10:11941862-11941948
>chr10:11942086-11942422
>chr10:11943110-11943175
>chr10:11943676-11943765
>chr10:11944218-11944587
>chr10:11946745-11947187
>chr10:11947500-11947814
>chr10:11947960-11948276
>chr10:11950067-11950105
>chr10:11951048-11951410
>chr10:11952250-11952319
>chr10:11952464-11952779
>chr10:11953006-11953063
>chr10:11953221-11953357
>chr10:11954316-11954847
>chr10:11955853-11956173
>chr10:11956655-11956731
>chr10:11956824-11957871
>chr10:11958012-11958227
>chr10:11959475-11959788
>chr10:11960111-11961111
>chr10:11962174-11962211
>chr10:11963303-11963652
>chr10:11964773-11965112
>chr10:11965445-11965762
>chr10:11966008-11966134
>chr10:11966418-11966729
>chr10:11966946-11967134
>chr10:11967209-11967329
>chr10:11967541-11967861
>chr10:11967893-11968195
>chr10:11968862-11969474
>chr10:11969779-11970020
>chr10:11970288-11970855
>chr10:11971082-11971582
>chr10:11971726-11972098
>chr10:11972377-11974807
>chr10:11975113-11975261
>chr10:11975496-11975823
>chr10:11979196-11979285
>chr10:11979602-11979932
>chr10:11980459-11980742
>chr10:11980929-11981208
>chr10:11981530-11981592
>chr10:11981676-11981990
>chr10:11982630-11982920
>chr10:11983367-11984217
>chr10:11984368-11984526
>chr10:11984733-11985017
>chr10:11985349-11985654
>chr10:11985719-11985819
>chr10:11985889-11986192
>chr10:11987217-11987333
>chr10:11987456-11987799
>chr10:11987908-11988620
>chr10:11989285-11989474
>chr10:11990446-11991024
>chr10:11991852-11992164
>chr10:11992345-11992404
>chr10:11992868-11993184
>chr10:11993683-11994012
>chr10:11994073-11994175
>chr10:11994710-11995010
>chr10:11995393-11995790
>chr10:11996344-11996651
>chr10:11996975-11997122
>chr10:11997238-11997402
>chr10:11998360-11999031
>chr10:11999191-11999542
>chr10:12000491-12000827
>chr10:12000964-12001010
>chr10:12001107-12001475
>chr10:12001943-12002264
>chr10:12003062-12003158
>chr10:12003640-12003973
>chr10:12004503-12004593
>chr10:12005251-12005314
>chr10:12005552-12006173
>chr10:12006626-12006866
>chr10:12006924-12007123
>chr10:12007545-12008267
>chr10:12008342-12009207
>chr10:12010127-12010165
>chr10:12010335-12010539
>chr10:12010805-12012366
>chr10:12012461-12013578
>chr10:12013766-12013917
>chr10:12015412-12015761
>chr10:12016186-12016369
>chr10:12016405-12017073
>chr10:12017730-12017948
>chr10:12018158-12018826
>chr10:12019017-12019417
>chr10:12019718-12020506
>chr10:12020612-12020846
>chr10:12021242-12021539
>chr10:12021857-12022448
>chr10:12023385-12024027
>chr10:12024179-12024914
>chr10:12025260-12025588
>chr10:12025801-12026098
>chr10:12026668-12026945
>chr10:12029673-12029993
>chr10:12030278-12031202
>chr10:12031320-12031356
>chr10:12031534-12031767
>chr10:12031981-12032364
>chr10:12032473-12032757
>chr10:12032857-12033038
>chr10:12033132-12033201
>chr10:12033244-12033873
>chr10:12034129-12034164
>chr10:12034296-12034833
>chr10:12035100-12035176
>chr10:12036384-12036545
>chr10:12036740-12037699
>chr10:12037934-12038004
>chr10:12038093-12038965
>chr10:12039116-12039210
>chr10:12039603-12039926
>chr10:12040130-12040487
>chr10:12044235-12044574
>chr10:12044703-12045042
>chr10:12046002-12046317
>chr10:12046472-12046899
>chr10:12047195-12047540
>chr10:12047880-12048625
>chr10:12048856-12049503
>chr10:12049655-12050339
>chr10:12050905-12051258
>chr10:12051665-12052010
>chr10:12052156-12052804
>chr10:12053245-12053543
>chr10:12053820-12054147
>chr10:12054435-12055864
>chr10:12056138-12056931
>chr10:12057185-12057528
>chr10:12057689-12058151
>chr10:12058295-12058613
>chr10:12058764-12059634
>chr10:12059755-12060517
>chr10:12060663-12061144
>chr10:12061467-12061814
>chr10:12061900-12062498
>chr10:12063134-12063298
>chr10:12063394-12064296
>chr10:12064332-12064649
>chr10:12064820-12064866
>chr10:12065552-12065894
>chr10:12066184-12067186
>chr10:12067653-12068528
>chr10:12069296-12069342
>chr10:12069490-12069843
>chr10:12070467-12070795
>chr10:12071452-12071848
>chr10:12071971-12072061
>chr10:12072184-12072535
>chr10:12072728-12073595
>chr10:12074115-12074809
>chr10:12074891-12075133
>chr10:12075171-12075816
>chr10:12075854-12075975
>chr10:12076195-12076974
>chr10:12077063-12077127
>chr10:12077212-12077540
>chr10:12078137-12078636
>chr10:12078674-12078922
>chr10:12079030-12079252
>chr10:12079371-12079713
>chr10:12079990-12080332
>chr10:12080441-12081414
>chr10:12081830-12082154
>chr10:12082836-12083750
>chr10:12083914-12084229
>chr10:12084751-12085063
>chr10:12085112-12085331
>chr10:12085590-12086651
>chr10:12086704-12086994
>chr10:12087796-12088269
>chr10:12088340-12088497
>chr10:12088576-12088918
>chr10:12089647-12090006
>chr10:12090352-12091435
>chr10:12091783-12092325
>chr10:12092515-12093482
>chr10:12093702-12093795
>chr10:12094307-12094636
>chr10:12094682-12094944
>chr10:12095212-12096066
>chr10:12096348-12096726
>chr10:12097046-12097122
>chr10:12097187-12097572
>chr10:12098075-12098111
>chr10:12098532-12099198
>chr10:12099374-12099700
>chr10:12099810-12100103
>chr10:12100274-12100568
>chr10:12101627-12101908
>chr10:12102137-12102487
>chr10:12102696-12103243
>chr10:12103541-12103877
>chr10:12103906-12104034
>chr10:12104095-12104726
>chr10:12104868-12105136
>chr10:12105276-12105589
>chr10:12105827-12106125
>chr10:12106930-12107289
>chr10:12107424-12107723
>chr10:12108246-12108602
>chr10:12108759-12109179
>chr10:12109513-12109561
>chr10:12109704-12109854
>chr10:12109983-12111074
>chr10:12111184-12111468
>chr10:12112026-12112329
>chr10:12113178-12113549
>chr10:12113618-12113913
>chr10:12113979-12114602
>chr10:12114761-12115415
>chr10:12115785-12117462
>chr10:12117842-12118193
>chr10:12118404-12118717
>chr10:12119018-12120097
>chr10:12120287-12120621
>chr10:12120934-12121226
>chr10:12121420-12121765
>chr10:12122325-12122668
>chr10:12123307-12123907
>chr10:12124124-12124400
>chr10:12124730-12124927
>chr10:12125060-12125693
>chr10:12125773-12125889
>chr10:12126021-12126706
>chr10:12127088-12127403
>chr10:12127509-12127786
>chr10:12128425-12128742
>chr10:12128907-12129224
>chr10:12130706-12130831
>chr10:12130890-12131180
>chr10:12131672-12132640
>chr10:12133989-12134310
>chr10:12134642-12134949
>chr10:12135013-12135957
>chr10:12136286-12137225
>chr10:12137301-12137593
>chr10:12137676-12138124
>chr10:12138731-12138840
>chr10:12138943-12139273
>chr10:12139337-12140007
>chr10:12140086-12140138
>chr10:12140606-12141227
>chr10:12142247-12142409
>chr10:12142739-12142794
>chr10:12142942-12143074
>chr10:12143430-12143742
>chr10:12143891-12144124
>chr10:12144457-12144503
>chr10:12144697-12145121
>chr10:12145991-12146347
>chr10:12146475-12147220
>chr10:12147334-12147702
>chr10:12147934-12148883
>chr10:12149078-12149391
>chr10:12150000-12150080
>chr10:12150765-12151102
>chr10:12151283-12151617
>chr10:12151734-12151916
>chr10:12152089-12152387
>chr10:12152477-12153084
>chr10:12156375-12156440
>chr10:12157325-12157808
>chr10:12158436-12158750
>chr10:12158965-12159280
>chr10:12159375-12159721
>chr10:12161159-12161822
>chr10:12162551-12163136
>chr10:12163204-12163686
>chr10:12163804-12163871
>chr10:12163953-12164014
>chr10:12165029-12165110
>chr10:12166171-12166221
>chr10:12168038-12168363
>chr10:12168751-12169094
>chr10:12171198-12171231
>chr10:12171619-12172044
>chr10:12172281-12172408
>chr10:12173209-12173568
>chr10:12173856-12174169
>chr10:12174283-12174580
>chr10:12174935-12176626
>chr10:12176833-12177139
>chr10:12177249-12177552
>chr10:12177612-12177657
>chr10:12180139-12180205
>chr10:12181051-12181513
>chr10:12181692-12182141
>chr10:12182288-12182360
>chr10:12182723-12183040
>chr10:12183944-12184367
>chr10:12185213-12185257
>chr10:12186604-12186942
>chr10:12187028-12187335
>chr10:12187622-12187707
>chr10:12187829-12188108
>chr10:12188438-12188757
>chr10:12189099-12189411
>chr10:12189883-12190215
>chr10:12190598-12190930
>chr10:12191045-12191425
>chr10:12191617-12191747
>chr10:12192195-12192340
>chr10:12192531-12192873
>chr10:12193873-12194205
>chr10:12194879-12195201
>chr10:12197348-12197683
>chr10:12197741-12197786
>chr10:12199538-12199583
>chr10:12199800-12200430
>chr10:12200599-12200946
>chr10:12201095-12201150
>chr10:12202041-12202178
>chr10:12202297-12202559
>chr10:12202638-12203097
>chr10:12203127-12203170
>chr10:12203330-12203367
>chr10:12203784-12204128
>chr10:12204328-12205459
>chr10:12205781-12206147
>chr10:12206523-12207292
>chr10:12207379-12207482
>chr10:12208416-12208642
>chr10:12208707-12208771
>chr10:12209210-12209891
>chr10:12210632-12211009
>chr10:12211821-12212134
>chr10:12212234-12212278
>chr10:12212467-12212912
>chr10:12216422-12216496
>chr10:12217799-12218548
>chr10:12219303-12219458
>chr10:12219684-12220135
>chr10:12220661-12221117
>chr10:12221577-12221914
>chr10:12222331-12222494
>chr10:12222736-12222851
>chr10:12222886-12223587
>chr10:12223847-12224211
>chr10:12224750-12224825
>chr10:12225080-12225426
>chr10:12225726-12227321
>chr10:12227483-12227822
>chr10:12227955-12228236
>chr10:12228361-12229027
>chr10:12230117-12230495
>chr10:12230582-12230688
>chr10:12231331-12232152
>chr10:12232261-12232323
>chr10:12232783-12233038
>chr10:12233593-12233634
>chr10:12234056-12234524
>chr10:12234747-12234940
>chr10:12236315-12236935
>chr10:12237354-12237759
>chr10:12238593-12239158
>chr10:12239409-12240029
>chr10:12240598-12240828
>chr10:12242638-12242979
>chr10:12243089-12243411
>chr10:12243499-12243818
>chr10:12244740-12245052
>chr10:12245235-12245565
>chr10:12245798-12246085
>chr10:12246857-12247568
>chr10:12247666-12248021
>chr10:12248184-12249453
>chr10:12250607-12251120
>chr10:12251358-12251815
>chr10:12252010-12252336
>chr10:12252578-12252879
>chr10:12253431-12253613
>chr10:12253769-12254396
>chr10:12254549-12255049
>chr10:12255565-12256535
>chr10:12256752-12256988
>chr10:12257335-12257911
>chr10:12258283-12258787
>chr10:12258873-12259534
>chr10:12259915-12260312
>chr10:12260551-12260876
>chr10:12261168-12261534
>chr10:12261658-12262349
>chr10:12263114-12263460
>chr10:12263765-12264227
>chr10:12264792-12264993
>chr10:12265060-12265598
>chr10:12266095-12266425
>chr10:12266799-12266861
>chr10:12267032-12268701
>chr10:12269673-12270010
>chr10:12270242-12270513
>chr10:12270546-12270903
>chr10:12271414-12272231
>chr10:12272304-12272623
>chr10:12273320-12274119
>chr10:12274289-12274993
>chr10:12275102-12275915
>chr10:12275973-12276255
>chr10:12276737-12279285
>chr10:12279583-12279913
>chr10:12280100-12280418
>chr10:12280622-12281330
>chr10:12281633-12282118
>chr10:12282454-12286929
>chr10:12287436-12287806
>chr10:12288149-12288440
>chr10:12288758-12289105
>chr10:12289451-12289758
>chr10:12289958-12290269
>chr10:12290647-12292271
>chr10:12292306-12292645
>chr10:12293202-12293518
>chr10:12293839-12293901
>chr10:12293935-12294689
>chr10:12294946-12295239
>chr10:12295450-12295595
>chr10:12295809-12296109
>chr10:12296219-12296566
>chr10:12296617-12296976
>chr10:12297182-12297503
>chr10:12298060-12298922
>chr10:12299027-12299344
>chr10:12299775-12300084
>chr10:12300177-12300916
>chr10:12301154-12301424
>chr10:12302085-12302711
>chr10:12302856-12302908
>chr10:12302966-12303268
>chr10:12303587-12303903
>chr10:12304139-12304447
>chr10:12304615-12305037
>chr10:12305740-12306101
>chr10:12306383-12306964
>chr10:12307315-12307599
>chr10:12307694-12308023
>chr10:12308418-12308809
>chr10:12309400-12310192
>chr10:12310288-12311084
>chr10:12311217-12311258
>chr10:12311408-12311737
>chr10:12312096-12312443
>chr10:12313038-12313319
>chr10:12313482-12313868
>chr10:12314537-12314950
>chr10:12315166-12315820
>chr10:12316056-12317737
>chr10:12317984-12318558
>chr10:12318686-12319779
>chr10:12320071-12320431
>chr10:12320646-12320974
>chr10:12321312-12321683
>chr10:12322207-12322519
>chr10:12323471-12323751
>chr10:12323957-12324963
>chr10:12325231-12326100
>chr10:12326645-12326997
>chr10:12327847-12327882
>chr10:12327955-12328823
>chr10:12329094-12329415
>chr10:12329499-12329547
>chr10:12329985-12330300
>chr10:12330541-12331199
>chr10:12331244-12331908
>chr10:12331970-12332734
>chr10:12333007-12333264
>chr10:12334623-12334962
>chr10:12335216-12336564
>chr10:12336760-12337166
>chr10:12338417-12338740
>chr10:12339359-12339704
>chr10:12341873-12342234
>chr10:12342510-12342848
>chr10:12343123-12343243
>chr10:12343376-12343478
>chr10:12343709-12344309
>chr10:12344476-12344556
>chr10:12345147-12346286
>chr10:12346531-12346826
>chr10:12347016-12347667
>chr10:12347779-12347852
>chr10:12349399-12349578
>chr10:12349744-12349812
>chr10:12352024-12352127
>chr10:12352318-12353043
>chr10:12354331-12354731
>chr10:12354839-12355134
>chr10:12355404-12355516
>chr10:12355906-12355955
>chr10:12356067-12356213
>chr10:12356498-12356756
>chr10:12356974-12357087
>chr10:12357145-12357618
>chr10:12358087-12358563
>chr10:12360975-12361023
>chr10:12361237-12361887
>chr10:12361997-12362270
>chr10:12362338-12362369
>chr10:12362424-12363607
>chr10:12363677-12364046
>chr10:12364232-12364544
>chr10:12364870-12365308
>chr10:12365451-12366092
>chr10:12366328-12366682
>chr10:12367292-12368386
>chr10:12368640-12369125
>chr10:12369642-12370061
>chr10:12370310-12371962
>chr10:12372111-12372259
>chr10:12372316-12372386
>chr10:12372612-12372928
>chr10:12373160-12373679
>chr10:12373791-12373945
>chr10:12373974-12374299
>chr10:12374660-12375095
>chr10:12375876-12376211
>chr10:12376738-12377070
>chr10:12378243-12378541
>chr10:12378780-12379112
>chr10:12379429-12379795
>chr10:12379925-12380226
>chr10:12380569-12380882
>chr10:12381337-12381650
>chr10:12382047-12382134
>chr10:12382486-12382848
>chr10:12383863-12383946
>chr10:12384168-12384539
>chr10:12384670-12384760
>chr10:12384807-12386100
>chr10:12386155-12386491
>chr10:12386916-12387223
>chr10:12387336-12387469
>chr10:12387512-12387839
>chr10:12388130-12388336
>chr10:12390225-12390333
>chr10:12390726-12390800
>chr10:12391923-12392953
>chr10:12393029-12393359
>chr10:12394174-12394249
>chr10:12395034-12395412
>chr10:12395640-12396206
>chr10:12397829-12397883
>chr10:12398335-12398656
>chr10:12399215-12399515
>chr10:12399672-12399954
>chr10:12399992-12400040
>chr10:12400827-12401376
>chr10:12401459-12401543
>chr10:12401647-12401741
>chr10:12401895-12402496
>chr10:12403699-12403802
>chr10:12403964-12404384
>chr10:12404686-12404989
>chr10:12406381-12406765
>chr10:12407849-12408502
>chr10:12408821-12409179
>chr10:12409476-12409627
>chr10:12409711-12409853
>chr10:12410026-12410135
>chr10:12411597-12411896
>chr10:12412311-12412699
>chr10:12413029-12413432
>chr10:12413482-12413619
>chr10:12415274-12415639
>chr10:12415798-12415927
>chr10:12417047-12417091
>chr10:12417127-12417196
>chr10:12417500-12417562
>chr10:12417769-12418077
>chr10:12418334-12418607
>chr10:12419964-12420294
>chr10:12421497-12421724
>chr10:12421814-12422123
>chr10:12422667-12422973
>chr10:12423227-12423535
>chr10:12424633-12424832
>chr10:12425256-12425582
>chr10:12426240-12427130
>chr10:12427688-12428240
>chr10:12428761-12428970
>chr10:12429127-12429653
>chr10:12430731-12431143
>chr10:12432414-12432721
>chr10:12433982-12434119
>chr10:12434920-12435275
>chr10:12436827-12436860
>chr10:12437134-12437536
>chr10:12437573-12437895
>chr10:12439747-12440120
>chr10:12440275-12440594
>chr10:12441152-12441500
>chr10:12441544-12441828
>chr10:12442167-12442517
>chr10:12443447-12444329
>chr10:12444392-12444442
>chr10:12444494-12444629
>chr10:12444705-12445338
>chr10:12446115-12446653
>chr10:12447348-12448504
>chr10:12449551-12450257
>chr10:12451222-12451263
>chr10:12452257-12452982
>chr10:12453097-12453626
>chr10:12454179-12454762
>chr10:12455189-12455695
>chr10:12456580-12456795
>chr10:12457093-12457431
>chr10:12457500-12457806
>chr10:12458409-12458738
>chr10:12458840-12459211
>chr10:12459617-12459676
>chr10:12460239-12460858
>chr10:12461400-12461711
>chr10:12462078-12462470
>chr10:12462679-12462863
>chr10:12463186-12463478
>chr10:12463778-12464113
>chr10:12464516-12464837
>chr10:12465337-12465660
>chr10:12465997-12466599
>chr10:12467136-12467455
>chr10:12468049-12468363
>chr10:12468598-12468665
>chr10:12470453-12470816
>chr10:12470908-12470945
>chr10:12471016-12471118
>chr10:12471745-12472081
>chr10:12472442-12472482
>chr10:12472511-12472835
>chr10:12473305-12473608
>chr10:12474192-12475612
>chr10:12475989-12476314
>chr10:12477130-12477420
>chr10:12477647-12477691
>chr10:12477980-12478591
>chr10:12478953-12478995
>chr10:12479171-12479591
>chr10:12480140-12480476
>chr10:12480628-12480693
>chr10:12480853-12481895
>chr10:12483182-12484009
>chr10:12484780-12484857
>chr10:12486138-12486460
>chr10:12486507-12486596
>chr10:12486766-12487184
>chr10:12488452-12489277
>chr10:12489510-12489575
>chr10:12490546-12490835
>chr10:12490974-12491198
>chr10:12491783-12492092
>chr10:12492331-12492647
>chr10:12493384-12493798
>chr10:12494388-12494477
>chr10:12494563-12494871
>chr10:12495784-12496102
>chr10:12496703-12497503
>chr10:12497808-12498220
>chr10:12499990-12500307
>chr10:12500946-12500999
>chr10:12502016-12502087
>chr10:12503011-12503198
>chr10:12504351-12504394
>chr10:12504558-12504602
>chr10:12505803-12505893
>chr10:12506098-12506821
>chr10:12507889-12508017
>chr10:12508220-12508356
>chr10:12508462-12508756
>chr10:12509460-12509758
>chr10:12510128-12510426
>chr10:12511313-12511660
>chr10:12512380-12512515
>chr10:12513452-12513799
>chr10:12514819-12515213
>chr10:12515380-12516022
>chr10:12516081-12516584
>chr10:12516717-12516790
>chr10:12516847-12516918
>chr10:12517037-12517095
>chr10:12517278-12517390
>chr10:12517531-12517615
>chr10:12517813-12518077
>chr10:12518165-12518345
>chr10:12518427-12521557
>chr10:12521731-12521837
>chr10:12522140-12523810
>chr10:12523885-12524270
>chr10:12524373-12524748
>chr10:12524925-12525073
>chr10:12525504-12526175
>chr10:12526629-12527042
>chr10:12527265-12527675
>chr10:12528027-12528184
>chr10:12528683-12529156
>chr10:12530378-12530422
>chr10:12530766-12531066
>chr10:12532252-12533252
>chr10:12534143-12534671
>chr10:12536267-12536574
>chr10:12537048-12537470
>chr10:12537733-12537934
>chr10:12538975-12539069
>chr10:12539908-12540232
>chr10:12541373-12541667
>chr10:12541837-12542177
>chr10:12542732-12543343
>chr10:12544697-12544914
>chr10:12545226-12545451
>chr10:12545515-12545825
>chr10:12546552-12546975
>chr10:12547634-12547695
>chr10:12548410-12549395
>chr10:12550233-12550289
>chr10:12551049-12551873
>chr10:12552726-12553043
>chr10:12554068-12554460
>chr10:12554557-12554859
>chr10:12556253-12556309
>chr10:12556469-12556517
>chr10:12557258-12557593
>chr10:12558237-12558585
>chr10:12558950-12559312
>chr10:12560267-12560606
>chr10:12560895-12561201
>chr10:12562105-12562213
>chr10:12562948-12563160
>chr10:12563236-12563605
>chr10:12563661-12563728
>chr10:12564056-12564214
>chr10:12564635-12564717
>chr10:12564932-12565552
>chr10:12568082-12568687
>chr10:12569428-12569747
>chr10:12569891-12570231
>chr10:12570354-12570992
>chr10:12571144-12571541
>chr10:12572155-12572394
>chr10:12572624-12572934
>chr10:12573597-12574011
>chr10:12574288-12575406
>chr10:12576221-12576272
>chr10:12576305-12576350
>chr10:12576429-12576761
>chr10:12578062-12578714
>chr10:12580875-12582804
>chr10:12582951-12583122
>chr10:12583566-12583876
>chr10:12584507-12584820
>chr10:12585205-12585310
>chr10:12585447-12585812
>chr10:12586159-12586235
>chr10:12586320-12586488
>chr10:12588760-12589315
>chr10:12590202-12590620
>chr10:12591684-12592062
>chr10:12592875-12593198
>chr10:12593268-12593768
>chr10:12593888-12594147
>chr10:12595058-12595354
>chr10:12596401-12596476
>chr10:12598441-12598475
>chr10:12599873-12600147
>chr10:12600639-12601169
>chr10:12601458-12601767
>chr10:12602212-12602364
>chr10:12602889-12603210
>chr10:12604864-12605184
>chr10:12605653-12605699
>chr10:12606823-12607132
>chr10:12607689-12608003
>chr10:12608109-12608428
>chr10:12609142-12609178
>chr10:12609238-12609790
>chr10:12611036-12611104
>chr10:12611539-12611903
>chr10:12612052-12612130
>chr10:12612305-12612506
>chr10:12612809-12612878
>chr10:12613576-12613783
>chr10:12614145-12614195
>chr10:12615373-12616209
>chr10:12616459-12616821
>chr10:12618127-12618181
>chr10:12618606-12618690
>chr10:12619284-12619783
>chr10:12619898-12620294
>chr10:12620361-12620955
>chr10:12621046-12621301
>chr10:12621355-12621830
>chr10:12623003-12623548
>chr10:12623778-12624114
>chr10:12624268-12624362
>chr10:12624478-12624565
>chr10:12624945-12625338
>chr10:12625367-12625658
>chr10:12626223-12626308
>chr10:12626417-12626783
>chr10:12627032-12627425
>chr10:12627616-12627701
>chr10:12627754-12628168
>chr10:12628315-12628397
>chr10:12628459-12628727
>chr10:12628769-12629129
>chr10:12630379-12630745
>chr10:12631210-12631657
>chr10:12631920-12631987
>chr10:12632673-12633005
>chr10:12633559-12633844
>chr10:12634348-12634432
>chr10:12636030-12636130
>chr10:12636354-12636633
>chr10:12636967-12637267
>chr10:12639197-12639601
>chr10:12640951-12641669
>chr10:12641757-12642047
>chr10:12642984-12643311
>chr10:12643443-12644138
>chr10:12646810-12647452
>chr10:12648451-12648773
>chr10:12648863-12649160
>chr10:12650646-12650680
>chr10:12651355-12652072
>chr10:12652143-12652266
>chr10:12652291-12652614
>chr10:12652934-12653357
>chr10:12654866-12654898
>chr10:12655053-12655341
>chr10:12655377-12655433
>chr10:12655532-12655603
>chr10:12656285-12656519
>chr10:12656852-12656965
>chr10:12657138-12657467
>chr10:12657631-12657667
>chr10:12657863-12658163
>chr10:12658505-12658628
>chr10:12658709-12659113
>chr10:12659165-12659208
>chr10:12660202-12660295
>chr10:12661442-12661509
>chr10:12662374-12662669
>chr10:12662920-12663268
>chr10:12665441-12665499
>chr10:12668893-12669262
>chr10:12669730-12669930
>chr10:12669993-12670127
>chr10:12670161-12670265
>chr10:12670299-12671063
>chr10:12671096-12671254
>chr10:12671282-12671419
>chr10:12671495-12671712
>chr10:12671765-12672215
>chr10:12672357-12672673
>chr10:12672758-12672890
>chr10:12672912-12673189
>chr10:12673359-12673522
>chr10:12673665-12673751
>chr10:12673971-12674239
>chr10:12674748-12675060
>chr10:12675425-12675505
>chr10:12675923-12676260
>chr10:12678090-12678631
>chr10:12678693-12679063
>chr10:12679980-12680109
>chr10:12680795-12680909
>chr10:12681929-12682251
>chr10:12682644-12682751
>chr10:12682872-12683463
>chr10:12683675-12683737
>chr10:12684993-12685320
>chr10:12686325-12686629
>chr10:12686758-12686830
>chr10:12688661-12688992
>chr10:12689510-12689809
>chr10:12691345-12691779
>chr10:12692973-12693605
>chr10:12693752-12694647
>chr10:12694944-12695168
>chr10:12695448-12695489
>chr10:12695769-12696577
>chr10:12697395-12697700
>chr10:12698292-12698345
>chr10:12698397-12699262
>chr10:12699317-12699451
>chr10:12699528-12699630
>chr10:12699728-12699915
>chr10:12700142-12700545
>chr10:12700768-12700850
>chr10:12701101-12701251
>chr10:12703579-12703902
>chr10:12705139-12705497
>chr10:12706250-12706359
>chr10:12706420-12706805
>chr10:12708828-12708922
>chr10:12710022-12710136
>chr10:12710378-12710412
>chr10:12712455-12712626
>chr10:12712670-12712721
>chr10:12713078-12713275
>chr10:12714338-12715161
>chr10:12715697-12716063
>chr10:12716251-12716352
>chr10:12717551-12717932
>chr10:12719107-12719452
>chr10:12721501-12721639
>chr10:12721995-12722501
>chr10:12723641-12724260
>chr10:12724802-12724901
>chr10:12725248-12725361
>chr10:12725767-12726056
>chr10:12726136-12726460
>chr10:12727755-12728059
>chr10:12728801-12728846
>chr10:12729353-12729644
>chr10:12731036-12731152
>chr10:12731317-12731361
>chr10:12731959-12732251
>chr10:12732397-12732768
>chr10:12734039-12734593
>chr10:12735185-12735503
>chr10:12736525-12736612
>chr10:12737883-12737928
>chr10:12738544-12738868
>chr10:12738942-12739594
>chr10:12740310-12740674
>chr10:12741726-12741802
>chr10:12742142-12742472
>chr10:12743009-12743405
>chr10:12743490-12743564
>chr10:12743651-12744917
>chr10:12745064-12745427
>chr10:12745586-12745899
>chr10:12746149-12746388
>chr10:12746598-12746661
>chr10:12746956-12747823
>chr10:12747952-12748021
>chr10:12748732-12748854
>chr10:12749506-12749914
>chr10:12750644-12750726
>chr10:12750767-12751148
>chr10:12751232-12751466
>chr10:12751945-12752295
>chr10:12752443-12752487
>chr10:12752939-12753222
>chr10:12753886-12754198
>chr10:12754579-12754902
>chr10:12755430-12755757
>chr10:12756638-12756948
>chr10:12757119-12757309
>chr10:12757618-12758405
>chr10:12759047-12759373
>chr10:12761548-12761909
>chr10:12763665-12763705
>chr10:12763932-12763972
>chr10:12764092-12764400
>chr10:12764810-12765116
>chr10:12765599-12765699
>chr10:12765810-12766708
>chr10:12767139-12768376
>chr10:12770470-12770506
>chr10:12770576-12770609
>chr10:12770874-12771227
>chr10:12771742-12772058
>chr10:12773362-12773406
>chr10:12773483-12773544
>chr10:12773607-12773924
>chr10:12774209-12774253
>chr10:12774368-12774468
>chr10:12774669-12774766
>chr10:12774827-12774880
>chr10:12774974-12776122
>chr10:12776470-12776640
>chr10:12777330-12777682
>chr10:12777916-12778004
>chr10:12778588-12778884
>chr10:12778974-12779077
>chr10:12779414-12779712
>chr10:12781645-12781976
>chr10:12782956-12783294
>chr10:12784196-12784499
>chr10:12786535-12786715
>chr10:12786838-12787175
>chr10:12787714-12787985
>chr10:12788156-12788286
>chr10:12789160-12789334
>chr10:12789408-12789505
>chr10:12790587-12790670
>chr10:12790712-12791013
>chr10:12791290-12792092
>chr10:12792946-12792996
>chr10:12793487-12793710
>chr10:12797205-12797514
>chr10:12799395-12799481
>chr10:12801219-12801745
>chr10:12802109-12802151
>chr10:12802499-12802840
>chr10:12803061-12803180
>chr10:12803407-12803682
>chr10:12804326-12805277
>chr10:12805389-12805675
>chr10:12807516-12807565
>chr10:12808497-12809795
>chr10:12809865-12810579
>chr10:12810911-12811014
>chr10:12812329-12812638
>chr10:12813735-12814100
>chr10:12814367-12814766
>chr10:12814925-12815161
>chr10:12816553-12817228
>chr10:12817538-12817589
>chr10:12817672-12817990
>chr10:12818348-12818681
>chr10:12818788-12818841
>chr10:12819378-12819448
>chr10:12820059-12820334
>chr10:12821076-12821136
>chr10:12821236-12821346
>chr10:12821678-12822005
>chr10:12822760-12822829
>chr10:12824079-12824195
>chr10:12825122-12825304
>chr10:12825846-12826166
>chr10:12827101-12827975
>chr10:12828356-12828775
>chr10:12828881-12828944
>chr10:12829410-12829760
>chr10:12832814-12833114
>chr10:12834241-12834280
>chr10:12836514-12836840
>chr10:12838629-12838996
>chr10:12839499-12839796
>chr10:12840759-12841294
>chr10:12841366-12841534
>chr10:12842221-12842270
>chr10:12842827-12843139
>chr10:12843850-12844532
>chr10:12845726-12846131
>chr10:12846302-12846354
>chr10:12846715-12846922
>chr10:12847349-12847439
>chr10:12848162-12848479
>chr10:12850691-12851222
>chr10:12851277-12851554
>chr10:12851636-12851756
>chr10:12852152-12852767
>chr10:12853059-12854047
>chr10:12854056-12854517
>chr10:12855675-12855776
>chr10:12856054-12861803
>chr10:12862569-12862664
>chr10:12863024-12864095
>chr10:12864229-12864397
>chr10:12864648-12864982
>chr10:12865443-12865748
>chr10:12866116-12866468
>chr10:12866579-12867087
>chr10:12868249-12868293
>chr10:12868683-12869630
>chr10:12870141-12870442
>chr10:12870553-12870613
>chr10:12870669-12870935
>chr10:12872748-12873056
>chr10:12873659-12873981
>chr10:12874162-12874647
>chr10:12875192-12875261
>chr10:12875675-12876388
>chr10:12876872-12877303
>chr10:12877392-12877466
>chr10:12877673-12877987
>chr10:12878126-12878203
>chr10:12880152-12880341
>chr10:12880786-12881154
>chr10:12881314-12881658
>chr10:12882133-12882204
>chr10:12882498-12882586
>chr10:12882818-12882965
>chr10:12883086-12883419
>chr10:12883519-12883926
>chr10:12885008-12885967
>chr10:12886196-12886255
>chr10:12886797-12887080
>chr10:12887221-12887537
>chr10:12888984-12889143
>chr10:12889432-12889912
>chr10:12890469-12890824
>chr10:12892836-12893321
>chr10:12893878-12894489
>chr10:12895314-12895377
>chr10:12895781-12896018
>chr10:12899809-12900238
>chr10:12900393-12900714
>chr10:12901253-12901587
>chr10:12904178-12904447
>chr10:12905209-12905271
>chr10:12907310-12907665
>chr10:12907709-12907776
>chr10:12908598-12908885
>chr10:12910602-12910894
>chr10:12911332-12911479
>chr10:12911537-12911595
>chr10:12911635-12912878
>chr10:12912936-12913481
>chr10:12913518-12915148
>chr10:12915275-12915324
>chr10:12915400-12915547
>chr10:12916092-12916452
>chr10:12916517-12916634
>chr10:12917157-12917551
>chr10:12918762-12919090
>chr10:12919300-12919629
>chr10:12920026-12920414
>chr10:12920561-12920658
>chr10:12921518-12921655
>chr10:12921733-12922083
>chr10:12922593-12922653
>chr10:12924706-12924775
>chr10:12926611-12926643
>chr10:12926695-12926840
>chr10:12928990-12929295
>chr10:12930922-12931239
>chr10:12931903-12931962
>chr10:12932033-12932531
>chr10:12932678-12933064
>chr10:12933110-12934126
>chr10:12934235-12934630
>chr10:12934715-12935434
>chr10:12935486-12935897
>chr10:12936073-12936951
>chr10:12937450-12937621
>chr10:12939341-12939594
>chr10:12940976-12941142
>chr10:12941166-12941499
>chr10:12942319-12942518
>chr10:12942557-12942892
>chr10:12943324-12943583
>chr10:12943638-12943739
>chr10:12943868-12943934
>chr10:12944008-12944184
>chr10:12944279-12944609
>chr10:12945652-12945729
>chr10:12946588-12946677
>chr10:12947146-12947456
>chr10:12947983-12948362
>chr10:12948714-12949003
>chr10:12951073-12951379
>chr10:12951506-12951839
>chr10:12952251-12952299
>chr10:12952979-12953383
>chr10:12954016-12954117
>chr10:12954438-12954776
>chr10:12955553-12956153
>chr10:12956663-12956703
>chr10:12957436-12957505
>chr10:12957719-12958250
>chr10:12959194-12959507
>chr10:12959869-12960193
>chr10:12962313-12962628
>chr10:12963588-12963885
>chr10:12964087-12964385
>chr10:12965281-12965336
>chr10:12967446-12967691
>chr10:12967802-12968724
>chr10:12968813-12969450
>chr10:12969536-12969943
>chr10:12970324-12970909
>chr10:12971690-12971994
>chr10:12972523-12972853
>chr10:12976281-12976319
>chr10:12976768-12976849
>chr10:12976988-12977353
>chr10:12978023-12978330
>chr10:12979041-12979099
>chr10:12979370-12979707
>chr10:12981031-12981494
>chr10:12981837-12982161
>chr10:12982202-12983186
>chr10:12983287-12983626
>chr10:12983674-12984783
>chr10:12985183-12985236
>chr10:12985369-12985463
>chr10:12985565-12985605
>chr10:12985776-12986816
>chr10:12988341-12988646
>chr10:12989375-12989732
>chr10:12989961-12990273
>chr10:12991300-12991624
>chr10:12992067-12992792
>chr10:12994112-12994459
>chr10:12994759-12995110
>chr10:12995171-12995534
>chr10:12996332-12996631
>chr10:12996675-12997114
>chr10:12997819-12998078
>chr10:12998954-12999283
>chr10:13001591-13001648
>chr10:13002368-13002906
>chr10:13003005-13003098
>chr10:13003310-13003365
>chr10:13004524-13004581
>chr10:13006486-13006573
>chr10:13007715-13007861
>chr10:13008737-13009371
>chr10:13009439-13009638
>chr10:13009683-13010000
>chr10:13010000-13010539
>chr10:13010664-13010741
>chr10:13010894-13013105
>chr10:13013416-13013525
>chr10:13013719-13014502
>chr10:13015817-13016130
>chr10:13017229-13017581
>chr10:13017651-13017760
>chr10:13018629-13019288
>chr10:13019704-13020034
>chr10:13020849-13021000
>chr10:13021709-13022108
>chr10:13022501-13022625
>chr10:13024985-13025109
>chr10:13025876-13026223
>chr10:13027562-13027744
>chr10:13028040-13028540
>chr10:13029242-13034519
>chr10:13034692-13035076
>chr10:13035860-13036175
>chr10:13036293-13036362
>chr10:13036442-13037088
>chr10:13037240-13037329
>chr10:13037410-13037450
>chr10:13037677-13037814
>chr10:13037992-13038437
>chr10:13039145-13039444
>chr10:13040421-13040730
>chr10:13041482-13041937
>chr10:13042622-13042948
>chr10:13043028-13044962
>chr10:13045308-13045665
>chr10:13045715-13046757
>chr10:13047774-13048039
>chr10:13048128-13048496
>chr10:13050436-13051076
>chr10:13052074-13052473
>chr10:13052658-13052999
>chr10:13053283-13053601
>chr10:13053882-13054165
>chr10:13054640-13054973
>chr10:13055340-13055606
>chr10:13056160-13056200
>chr10:13057021-13057322
>chr10:13057501-13058349
>chr10:13058979-13059069
>chr10:13059799-13060177
>chr10:13060488-13060804
>chr10:13061470-13062227
>chr10:13062587-13063297
>chr10:13063536-13063578
>chr10:13063909-13064230
>chr10:13064364-13064990
>chr10:13066163-13066325
>chr10:13066598-13066717
>chr10:13066791-13067005
>chr10:13067307-13067542
>chr10:13067647-13068083
>chr10:13068253-13068286
>chr10:13068391-13070576
>chr10:13070628-13071255
>chr10:13071339-13071548
>chr10:13071728-13071888
>chr10:13071932-13071974
>chr10:13071997-13072080
>chr10:13072263-13073167
>chr10:13073501-13073779
>chr10:13074105-13074485
>chr10:13074560-13074603
>chr10:13075781-13076094
>chr10:13076250-13079206
>chr10:13079223-13079350
>chr10:13079693-13079906
>chr10:13080306-13080607
>chr10:13081204-13081450
>chr10:13081992-13083150
>chr10:13083234-13084166
>chr10:13084237-13084711
>chr10:13085541-13086003
>chr10:13086454-13086750
>chr10:13087084-13087421
>chr10:13088698-13089038
>chr10:13089640-13090499
>chr10:13090616-13091562
>chr10:13093098-13093479
>chr10:13094235-13094906
>chr10:13095120-13095223
>chr10:13095359-13095602
>chr10:13095751-13095901
>chr10:13096070-13096474
>chr10:13097364-13097744
>chr10:13097998-13098150
>chr10:13098312-13098481
>chr10:13098698-13099082
>chr10:13099311-13099459
>chr10:13101383-13101426
>chr10:13102655-13103002
>chr10:13103719-13103772
>chr10:13104240-13104430
>chr10:13104952-13105101
>chr10:13105625-13106043
>chr10:13107091-13107684
>chr10:13108552-13108929
>chr10:13109526-13109870
>chr10:13111331-13111775
>chr10:13111828-13112378
>chr10:13113024-13113330
>chr10:13113365-13113407
>chr10:13113749-13114130
>chr10:13114640-13115671
>chr10:13117076-13117750
>chr10:13119104-13119517
>chr10:13119566-13121161
>chr10:13121247-13121359
>chr10:13121453-13121590
>chr10:13122670-13122979
>chr10:13126273-13126584
>chr10:13126742-13127060
>chr10:13127139-13127356
>chr10:13127545-13127652
>chr10:13127974-13128058
>chr10:13128380-13128494
>chr10:13128551-13128848
>chr10:13129251-13129641
>chr10:13130140-13130460
>chr10:13130682-13130740
>chr10:13130863-13131167
>chr10:13132292-13132360
>chr10:13132486-13132677
>chr10:13132744-13132857
>chr10:13133799-13134113
>chr10:13134406-13134812
>chr10:13135943-13136540
>chr10:13136924-13137333
>chr10:13139003-13139195
>chr10:13139532-13139700
>chr10:13139763-13139820
>chr10:13140206-13140381
>chr10:13142252-13142600
>chr10:13143159-13143556
>chr10:13143924-13144004
>chr10:13144152-13144189
>chr10:13144563-13144748
>chr10:13144905-13145190
>chr10:13145423-13145548
>chr10:13145660-13146389
>chr10:13146445-13146695
>chr10:13146762-13147442
>chr10:13147563-13148069
>chr10:13148108-13148453
>chr10:13148525-13149368
>chr10:13149431-13150318
>chr10:13150442-13150843
>chr10:13151407-13151585
>chr10:13151667-13151775
>chr10:13151926-13152396
>chr10:13152473-13152754
>chr10:13153295-13153575
>chr10:13154030-13156498
>chr10:13157633-13158023
>chr10:13158418-13158464
>chr10:13158656-13158985
>chr10:13159355-13159526
>chr10:13159644-13159760
>chr10:13160123-13160470
>chr10:13161853-13161925
>chr10:13162765-13163360
>chr10:13163697-13163834
>chr10:13163975-13164016
>chr10:13164579-13164616
>chr10:13164772-13164917
>chr10:13165129-13165274
>chr10:13165584-13165920
>chr10:13166323-13166692
>chr10:13166872-13167166
>chr10:13168591-13168645
>chr10:13168990-13169155
>chr10:13169267-13169421
>chr10:13169698-13170008
>chr10:13170658-13170830
>chr10:13171736-13172083
>chr10:13172974-13173200
>chr10:13174072-13174430
>chr10:13174565-13174599
>chr10:13174843-13175423
>chr10:13176078-13176155
>chr10:13176594-13176899
>chr10:13177331-13177517
>chr10:13177586-13177874
>chr10:13177955-13179228
>chr10:13179965-13180287
>chr10:13181389-13181705
>chr10:13182188-13182496
>chr10:13183173-13183473
>chr10:13183705-13184294
>chr10:13185779-13186065
>chr10:13186590-13187743
>chr10:13187866-13188154
>chr10:13188439-13188527
>chr10:13189310-13189630
>chr10:13189871-13190077
>chr10:13190198-13190706
>chr10:13191450-13191597
>chr10:13192891-13193122
>chr10:13194018-13194560
>chr10:13195560-13196207
>chr10:13196484-13196819
>chr10:13196909-13197259
>chr10:13197926-13198199
>chr10:13198589-13198619
>chr10:13198888-13199233
>chr10:13199842-13200157
>chr10:13200847-13201187
>chr10:13201987-13202389
>chr10:13202802-13203150
>chr10:13204795-13205208
>chr10:13205269-13205738
>chr10:13206785-13207112
>chr10:13207155-13207292
>chr10:13207495-13207861
>chr10:13208099-13208643
>chr10:13209725-13209768
>chr10:13210019-13210321
>chr10:13211221-13211537
>chr10:13212230-13212401
>chr10:13212497-13212632
>chr10:13212953-13213187
>chr10:13213279-13213463
>chr10:13213525-13215133
>chr10:13215323-13215813
>chr10:13215995-13216345
>chr10:13217267-13218737
>chr10:13218765-13218900
>chr10:13218992-13219430
>chr10:13220577-13220775
>chr10:13221181-13221555
>chr10:13222638-13223290
>chr10:13223327-13223856
>chr10:13224022-13224511
>chr10:13225051-13225309
>chr10:13225388-13225696
>chr10:13226159-13226633
>chr10:13227434-13227781
>chr10:13228051-13228364
>chr10:13228901-13229531
>chr10:13230157-13230331
>chr10:13230721-13231078
>chr10:13232076-13232404
>chr10:13233979-13234049
>chr10:13234927-13235570
>chr10:13235909-13236686
>chr10:13237133-13237594
>chr10:13237844-13238246
>chr10:13239109-13240597
>chr10:13240983-13241752
>chr10:13241994-13242691
>chr10:13242916-13243231
>chr10:13243837-13244186
>chr10:13245023-13246048
>chr10:13246144-13246890
>chr10:13248192-13248560
>chr10:13248636-13248952
>chr10:13249152-13249526
>chr10:13249890-13250270
>chr10:13250753-13251389
>chr10:13251770-13252187
>chr10:13252272-13252309
>chr10:13252542-13253283
>chr10:13253510-13254403
>chr10:13254512-13255842
>chr10:13256758-13257267
>chr10:13257344-13257660
>chr10:13258096-13261474
>chr10:13261598-13262215
>chr10:13262772-13263092
>chr10:13264186-13264507
>chr10:13264821-13265090
>chr10:13265598-13266707
>chr10:13266909-13267207
>chr10:13267388-13267721
>chr10:13268404-13271047
>chr10:13271217-13271266
>chr10:13272520-13272567
>chr10:13273028-13273515
>chr10:13273701-13274025
>chr10:13274228-13274559
>chr10:13274820-13274958
>chr10:13275494-13275621
>chr10:13275646-13276022
>chr10:13276363-13276648
>chr10:13277376-13277705
>chr10:13278534-13278839
>chr10:13278984-13279318
>chr10:13279950-13280273
>chr10:13280352-13280657
>chr10:13281961-13282632
>chr10:13282766-13282804
>chr10:13282975-13283435
>chr10:13284027-13284345
>chr10:13285172-13285483
>chr10:13285593-13286170
>chr10:13286447-13286733
>chr10:13286825-13287432
>chr10:13287896-13288178
>chr10:13288573-13288924
>chr10:13289178-13289586
>chr10:13289648-13290330
>chr10:13290610-13290688
>chr10:13290807-13291136
>chr10:13291447-13291801
>chr10:13292661-13292980
>chr10:13293279-13293734
>chr10:13293798-13293872
>chr10:13293916-13294235
>chr10:13294274-13294361
>chr10:13294833-13294891
>chr10:13294950-13295371
>chr10:13295648-13296577
>chr10:13296679-13297233
>chr10:13297441-13297941
>chr10:13298251-13299165
>chr10:13300257-13300471
>chr10:13300687-13301389
>chr10:13301537-13301765
>chr10:13302004-13302057
>chr10:13302609-13302892
>chr10:13303067-13303413
>chr10:13303628-13303674
>chr10:13304005-13305158
>chr10:13305301-13305788
>chr10:13306151-13306333
>chr10:13306506-13306790
>chr10:13306964-13307386
>chr10:13307448-13307910
>chr10:13307969-13308042
>chr10:13308587-13309862
>chr10:13310150-13310482
>chr10:13311032-13311417
>chr10:13311552-13312829
>chr10:13313089-13313163
>chr10:13313268-13313600
>chr10:13313641-13314249
>chr10:13314333-13314697
>chr10:13315861-13316049
>chr10:13316203-13316535
>chr10:13316584-13316703
>chr10:13316877-13317195
>chr10:13317923-13317995
>chr10:13319496-13319782
>chr10:13320185-13320485
>chr10:13320550-13320831
>chr10:13321243-13321533
>chr10:13321603-13321684
>chr10:13322063-13322459
>chr10:13323355-13323658
>chr10:13323720-13323952
>chr10:13324140-13324872
>chr10:13324995-13325140
>chr10:13325306-13326062
>chr10:13326096-13326835
>chr10:13326964-13327275
>chr10:13327486-13327572
>chr10:13327635-13327661
>chr10:13329237-13329326
>chr10:13329987-13330146
>chr10:13330824-13331689
>chr10:13331741-13331801
>chr10:13331912-13332130
>chr10:13332289-13332918
>chr10:13333042-13333789
>chr10:13334127-13334754
>chr10:13335354-13335983
>chr10:13336862-13337227
>chr10:13338455-13338584
>chr10:13339606-13339759
>chr10:13339786-13339840
>chr10:13341620-13342679
>chr10:13342725-13343092
>chr10:13343524-13343853
>chr10:13344537-13344680
>chr10:13345597-13345896
>chr10:13347367-13347469
>chr10:13347713-13347893
>chr10:13349323-13349499
>chr10:13349637-13349722
>chr10:13350479-13350772
>chr10:13350816-13351509
>chr10:13352045-13352170
>chr10:13352901-13352992
>chr10:13353280-13353435
>chr10:13353570-13353624
>chr10:13353776-13354701
>chr10:13355110-13355527
>chr10:13355593-13356359
>chr10:13357183-13357846
>chr10:13358099-13358984
>chr10:13359380-13359707
>chr10:13360170-13360469
>chr10:13360548-13360717
>chr10:13360823-13361152
>chr10:13361345-13361645
>chr10:13361989-13362624
>chr10:13362744-13363140
>chr10:13363489-13363822
>chr10:13364023-13364968
>chr10:13365104-13365165
>chr10:13365567-13365871
>chr10:13366469-13367019
>chr10:13367257-13367591
>chr10:13367634-13367934
>chr10:13368118-13368863
>chr10:13369019-13369354
>chr10:13369632-13370048
>chr10:13370175-13371246
>chr10:13371284-13371596
>chr10:13372284-13372890
>chr10:13373132-13373443
>chr10:13373697-13373746
>chr10:13374073-13374902
>chr10:13375171-13375480
>chr10:13375701-13376075
>chr10:13377070-13378050
>chr10:13378311-13379744
>chr10:13379796-13380020
>chr10:13380109-13380416
>chr10:13380940-13381422
>chr10:13381524-13381987
>chr10:13382104-13382579
>chr10:13383311-13383347
>chr10:13383806-13384159
>chr10:13384780-13385087
>chr10:13385487-13386164
>chr10:13386804-13387175
>chr10:13387341-13387683
>chr10:13388588-13388701
>chr10:13389573-13390047
>chr10:13390938-13391971
>chr10:13392599-13392893
>chr10:13393348-13393662
>chr10:13393890-13394401
>chr10:13394766-13395510
>chr10:13395746-13397024
>chr10:13397187-13397243
>chr10:13397796-13398923
>chr10:13399040-13399489
>chr10:13399537-13399619
>chr10:13400628-13401086
>chr10:13401235-13401502
>chr10:13401641-13401975
>chr10:13402696-13403003
>chr10:13403284-13403674
>chr10:13403811-13404176
>chr10:13404479-13405198
>chr10:13405228-13405717
>chr10:13406679-13407001
>chr10:13407593-13408437
>chr10:13408645-13409616
>chr10:13410854-13411162
>chr10:13411354-13412629
>chr10:13412868-13413323
>chr10:13413736-13413835
>chr10:13413963-13414059
>chr10:13414286-13414687
>chr10:13415438-13415884
>chr10:13417108-13417420
>chr10:13418079-13418873
>chr10:13419138-13419407
>chr10:13419747-13419862
>chr10:13420113-13420414
>chr10:13420647-13420783
>chr10:13421667-13422015
>chr10:13422213-13422529
>chr10:13423575-13423624
>chr10:13424040-13424422
>chr10:13424516-13424926
>chr10:13425048-13425153
>chr10:13425524-13425678
>chr10:13425781-13429359
>chr10:13429450-13430352
>chr10:13430409-13430626
>chr10:13431600-13431665
>chr10:13431737-13431802
>chr10:13431893-13432273
>chr10:13432344-13432642
>chr10:13432852-13432957
>chr10:13433283-13434260
>chr10:13435066-13435394
>chr10:13435719-13436702
>chr10:13436821-13437168
>chr10:13438154-13438461
>chr10:13439495-13439541
>chr10:13441215-13441267
>chr10:13443678-13443751
>chr10:13443917-13443976
>chr10:13444779-13445136
>chr10:13447524-13447818
>chr10:13448728-13449025
>chr10:13450769-13450804
>chr10:13451200-13451559
>chr10:13451601-13451864
>chr10:13453656-13453765
>chr10:13453903-13453939
>chr10:13454261-13454612
>chr10:13454678-13454761
>chr10:13454882-13455211
>chr10:13455467-13455569
>chr10:13456701-13456802
>chr10:13460443-13460538
>chr10:13461407-13461750
>chr10:13462128-13462559
>chr10:13463142-13463246
>chr10:13463582-13463725
>chr10:13466247-13466586
>chr10:13467849-13467884
>chr10:13469476-13469781
>chr10:13471907-13472190
>chr10:13472369-13472468
>chr10:13472627-13473048
>chr10:13473179-13473775
>chr10:13473803-13473971
>chr10:13474047-13474248
>chr10:13474492-13474668
>chr10:13475756-13475838
>chr10:13478632-13478720
>chr10:13478988-13479313
>chr10:13485848-13486318
>chr10:13487204-13487286
>chr10:13487360-13487690
>chr10:13487789-13488093
>chr10:13488242-13488275
>chr10:13488468-13488794
>chr10:13489042-13489096
>chr10:13489545-13489619
>chr10:13489908-13489998
>chr10:13490788-13491351
>chr10:13494066-13494454
>chr10:13495377-13495676
>chr10:13498045-13498403
>chr10:13501082-13501420
>chr10:13501563-13501871
>chr10:13503434-13503819
>chr10:13505976-13506026
>chr10:13510146-13510314
>chr10:13510738-13511196
>chr10:13511312-13511373
>chr10:13512133-13512285
>chr10:13513069-13513160
>chr10:13515530-13515582
>chr10:13516423-13516790
>chr10:13517052-13517246
>chr10:13517485-13517783
>chr10:13519183-13519562
>chr10:13524342-13524675
>chr10:13528536-13528622
>chr10:13528866-13528934
>chr10:13530501-13530821
>chr10:13531262-13531550
>chr10:13531851-13532000
>chr10:13532397-13532432
>chr10:13532796-13532907
>chr10:13533590-13533626
>chr10:13533991-13534690
>chr10:13534831-13535252
>chr10:13535308-13535493
>chr10:13535596-13535695
>chr10:13536623-13536745
>chr10:13537292-13537626
>chr10:13538062-13538965
>chr10:13539268-13539326
>chr10:13539951-13540271
>chr10:13540626-13540981
>chr10:13541423-13541510
>chr10:13541676-13541959
>chr10:13542311-13542633
>chr10:13543514-13543879
>chr10:13544684-13545048
>chr10:13545495-13545721
>chr10:13546772-13546826
>chr10:13547469-13547784
>chr10:13548598-13548902
>chr10:13549822-13549877
>chr10:13550035-13550089
>chr10:13550162-13550202
>chr10:13550250-13550363
>chr10:13551436-13551646
>chr10:13551747-13552136
>chr10:13552324-13552451
>chr10:13552559-13552828
>chr10:13553162-13553779
>chr10:13553923-13554497
>chr10:13554657-13555045
>chr10:13555424-13555748
>chr10:13555966-13556096
>chr10:13556218-13556510
>chr10:13556955-13557014
>chr10:13557266-13557896
>chr10:13558061-13558172
>chr10:13558224-13559325
>chr10:13559434-13559596
>chr10:13559731-13560052
>chr10:13561065-13561363
>chr10:13562891-13563274
>chr10:13563383-13563835
>chr10:13563981-13564244
>chr10:13564618-13564756
>chr10:13564782-13565602
>chr10:13566007-13566338
>chr10:13566885-13567015
>chr10:13567063-13567130
>chr10:13567642-13568089
>chr10:13568378-13568699
>chr10:13568864-13569344
>chr10:13569472-13572142
>chr10:13572261-13572312
>chr10:13572526-13572860
>chr10:13572942-13573515
>chr10:13573628-13573843
>chr10:13574337-13574520
>chr10:13574748-13574802
>chr10:13575096-13575385
>chr10:13575550-13575729
>chr10:13575989-13576552
>chr10:13576919-13577035
>chr10:13577235-13577847
>chr10:13577996-13578400
>chr10:13578831-13578901
>chr10:13579101-13579219
>chr10:13579276-13579585
>chr10:13579908-13580234
>chr10:13581649-13581916
>chr10:13582101-13582630
>chr10:13582692-13582860
>chr10:13584113-13584233
>chr10:13584596-13584866
>chr10:13584927-13585284
>chr10:13585724-13586139
>chr10:13587366-13587425
>chr10:13587802-13587879
>chr10:13588131-13588666
>chr10:13589216-13589271
>chr10:13590317-13590847
>chr10:13591309-13591586
>chr10:13591630-13591821
>chr10:13592146-13592232
>chr10:13594364-13594707
>chr10:13596758-13596921
>chr10:13597425-13597477
>chr10:13597671-13597723
>chr10:13598518-13598708
>chr10:13600557-13600671
>chr10:13600772-13601085
>chr10:13602712-13603041
>chr10:13603271-13603363
>chr10:13604742-13604811
>chr10:13605302-13605604
>chr10:13605870-13606169
>chr10:13606294-13606772
>chr10:13606847-13607845
>chr10:13610494-13610535
>chr10:13611205-13611394
>chr10:13611868-13612582
>chr10:13612638-13612794
>chr10:13618324-13618679
>chr10:13618922-13619245
>chr10:13619318-13619402
>chr10:13622910-13623221
>chr10:13623924-13624283
>chr10:13625047-13625305
>chr10:13626044-13626100
>chr10:13628344-13628641
>chr10:13629335-13629433
>chr10:13630015-13630109
>chr10:13630690-13630770
>chr10:13632053-13632377
>chr10:13634847-13635751
>chr10:13636133-13636439
>chr10:13637076-13637139
>chr10:13637344-13637427
>chr10:13638380-13638637
>chr10:13638749-13638904
>chr10:13639529-13639585
>chr10:13647595-13647739
>chr10:13648983-13649026
>chr10:13651473-13651690
>chr10:13651975-13652051
>chr10:13652947-13653001
>chr10:13653246-13653503
>chr10:13657099-13657245
>chr10:13657542-13657686
>chr10:13657854-13658174
>chr10:13658597-13658909
>chr10:13662917-13663222
>chr10:13664801-13665380
>chr10:13666892-13667215
>chr10:13669007-13669336
>chr10:13670795-13670896
>chr10:13671134-13671468
>chr10:13672085-13672127
>chr10:13672434-13672560
>chr10:13673539-13673615
>chr10:13673765-13674072
>chr10:13675398-13675730
>chr10:13675860-13675999
>chr10:13676232-13676581
>chr10:13678756-13678950
>chr10:13679055-13679512
>chr10:13680172-13680321
>chr10:13680437-13680861
>chr10:13681540-13681595
>chr10:13681922-13682226
>chr10:13682473-13682811
>chr10:13683023-13683163
>chr10:13683313-13683602
>chr10:13683712-13684012
>chr10:13685126-13685232
>chr10:13685696-13685813
>chr10:13686232-13686281
>chr10:13687004-13687330
>chr10:13688116-13688579
>chr10:13688699-13689008
>chr10:13689128-13689225
>chr10:13689532-13689824
>chr10:13690989-13691295
>chr10:13692108-13692452
>chr10:13692836-13693192
>chr10:13694420-13694486
>chr10:13694627-13694899
>chr10:13695137-13695443
>chr10:13696022-13696055
>chr10:13696412-13696796
>chr10:13697145-13697450
>chr10:13698080-13698178
>chr10:13699058-13699372
>chr10:13700098-13700256
>chr10:13702072-13702387
>chr10:13703769-13704046
>chr10:13704663-13704709
>chr10:13704781-13705082
>chr10:13706349-13706396
>chr10:13708968-13709347
>chr10:13709797-13710058
>chr10:13710716-13711034
>chr10:13711792-13711871
>chr10:13712236-13712540
>chr10:13713753-13714354
>chr10:13714746-13715071
>chr10:13715483-13715604
>chr10:13715632-13715903
>chr10:13717297-13717627
>chr10:13718962-13719068
>chr10:13720047-13720354
>chr10:13720502-13720543
>chr10:13720864-13721102
>chr10:13721175-13721490
>chr10:13722252-13722552
>chr10:13722977-13723240
>chr10:13723365-13723524
>chr10:13724099-13724417
>chr10:13726078-13726337
>chr10:13726625-13727285
>chr10:13727811-13727967
>chr10:13728564-13728877
>chr10:13730723-13731088
>chr10:13731358-13731676
>chr10:13733441-13733733
>chr10:13734427-13734465
>chr10:13734752-13735178
>chr10:13735855-13736192
>chr10:13737074-13737397
>chr10:13738618-13738921
>chr10:13739160-13739252
>chr10:13739790-13740126
>chr10:13740821-13741459
>chr10:13741846-13742170
>chr10:13742512-13742818
>chr10:13744963-13745218
>chr10:13746199-13746494
>chr10:13747139-13747589
>chr10:13748380-13748585
>chr10:13748659-13748879
>chr10:13749695-13750172
>chr10:13751707-13752061
>chr10:13753531-13753854
>chr10:13754155-13754196
>chr10:13756346-13756653
>chr10:13757753-13758050
>chr10:13758604-13758889
>chr10:13760071-13760132
>chr10:13760312-13760564
>chr10:13762109-13762158
>chr10:13762763-13763010
>chr10:13763658-13764553
>chr10:13765102-13765483
>chr10:13766806-13767109
>chr10:13767238-13767543
>chr10:13768764-13768800
>chr10:13768973-13769980
>chr10:13770409-13770734
>chr10:13771104-13771390
>chr10:13771790-13772249
>chr10:13772617-13773120
>chr10:13774791-13775014
>chr10:13776109-13776420
>chr10:13776624-13776687
>chr10:13777787-13778087
>chr10:13778819-13779328
>chr10:13780040-13780341
>chr10:13780538-13780818
>chr10:13780872-13782160
>chr10:13782411-13782739
>chr10:13783361-13783711
>chr10:13784673-13785020
>chr10:13785558-13786630
>chr10:13786667-13786746
>chr10:13787438-13787708
>chr10:13787741-13787895
>chr10:13789768-13789841
>chr10:13791446-13791487
>chr10:13793176-13793469
>chr10:13794121-13794444
>chr10:13796703-13797026
>chr10:13797349-13797484
>chr10:13798119-13798745
>chr10:13799140-13799443
>chr10:13799890-13800278
>chr10:13800945-13801233
>chr10:13802456-13802776
>chr10:13802894-13803223
>chr10:13803307-13803645
>chr10:13804519-13804862
>chr10:13805125-13805296
>chr10:13805390-13805478
>chr10:13805674-13806363
>chr10:13806808-13807159
>chr10:13807319-13807523
>chr10:13807813-13808102
>chr10:13808969-13809040
>chr10:13809691-13809744
>chr10:13811136-13811292
>chr10:13811307-13811591
>chr10:13811851-13812529
>chr10:13813161-13813457
>chr10:13813514-13813665
>chr10:13813780-13813842
>chr10:13814301-13814707
>chr10:13815230-13815369
>chr10:13816460-13816498
>chr10:13817465-13817845
>chr10:13818073-13818490
>chr10:13818616-13818741
>chr10:13818809-13819161
>chr10:13819346-13819427
>chr10:13819687-13820095
>chr10:13822083-13822192
>chr10:13822476-13822508
>chr10:13822868-13823092
>chr10:13824072-13825170
>chr10:13825327-13825640
>chr10:13827805-13827856
>chr10:13828187-13829110
>chr10:13829237-13829522
>chr10:13830788-13831108
>chr10:13831297-13831461
>chr10:13832553-13832656
>chr10:13832704-13832908
>chr10:13833117-13833491
>chr10:13833964-13834345
>chr10:13835472-13836292
>chr10:13836470-13836509
>chr10:13836733-13837079
>chr10:13837832-13837889
>chr10:13838102-13838793
>chr10:13838981-13839309
>chr10:13840146-13841145
>chr10:13841240-13841344
>chr10:13841460-13841569
>chr10:13842677-13842953
>chr10:13843292-13843323
>chr10:13843520-13843821
>chr10:13844120-13844196
>chr10:13845973-13846090
>chr10:13846220-13846339
>chr10:13847486-13847559
>chr10:13848584-13848642
>chr10:13849487-13849780
>chr10:13849879-13850290
>chr10:13850803-13851274
>chr10:13851316-13852170
>chr10:13852232-13852622
>chr10:13852779-13852832
>chr10:13853300-13853878
>chr10:13854435-13854735
>chr10:13855959-13856078
>chr10:13858145-13858473
>chr10:13859089-13859508
>chr10:13860692-13860922
>chr10:13861152-13861238
>chr10:13862910-13862964
>chr10:13863295-13863616
>chr10:13863971-13864297
>chr10:13864542-13864899
>chr10:13864955-13865130
>chr10:13865380-13865777
>chr10:13866656-13867158
>chr10:13867225-13868108
>chr10:13868198-13868284
>chr10:13868515-13868824
>chr10:13869994-13870047
>chr10:13872904-13873213
>chr10:13873530-13873843
>chr10:13873960-13874274
>chr10:13876772-13876935
>chr10:13878450-13878870
>chr10:13879021-13879581
>chr10:13879647-13879983
>chr10:13880343-13880431
>chr10:13881011-13881454
>chr10:13882795-13883121
>chr10:13883208-13883532
>chr10:13884097-13884248
>chr10:13884434-13884626
>chr10:13885105-13885231
>chr10:13886550-13886767
>chr10:13887395-13887692
>chr10:13891754-13891797
>chr10:13893018-13893260
>chr10:13893521-13893815
>chr10:13893983-13894065
>chr10:13894828-13895483
>chr10:13895623-13896781
>chr10:13897657-13897962
>chr10:13898084-13898397
>chr10:13898868-13899192
>chr10:13899493-13899667
>chr10:13900590-13900970
>chr10:13901314-13901637
>chr10:13901908-13902314
>chr10:13902548-13902873
>chr10:13903421-13903930
>chr10:13904728-13905023
>chr10:13906189-13906226
>chr10:13907265-13907307
>chr10:13907877-13908209
>chr10:13908797-13908834
>chr10:13911567-13911877
>chr10:13912242-13913081
>chr10:13913100-13913266
>chr10:13913361-13913472
>chr10:13914815-13915051
>chr10:13915376-13915697
>chr10:13915869-13915917
>chr10:13916551-13916656
>chr10:13916768-13916892
>chr10:13917276-13917599
>chr10:13918103-13918301
>chr10:13918515-13918828
>chr10:13919497-13919981
>chr10:13920943-13921721
>chr10:13921900-13921948
>chr10:13922025-13922235
>chr10:13923418-13923506
>chr10:13924781-13925071
>chr10:13925560-13925892
>chr10:13926970-13927273
>chr10:13928023-13928293
>chr10:13928334-13928461
>chr10:13928733-13928864
>chr10:13929897-13930016
>chr10:13930766-13931133
>chr10:13931627-13932004
>chr10:13932223-13932267
>chr10:13932839-13933533
>chr10:13934815-13934922
>chr10:13935001-13935488
>chr10:13936171-13936206
>chr10:13936474-13936715
>chr10:13938204-13938546
>chr10:13938781-13938894
>chr10:13941087-13941461
>chr10:13942649-13942952
>chr10:13943360-13943723
>chr10:13944119-13944613
>chr10:13946581-13946668
>chr10:13947313-13947346
>chr10:13947572-13947645
>chr10:13947881-13948076
>chr10:13948183-13948359
>chr10:13948644-13948986
>chr10:13950616-13950684
>chr10:13951596-13951968
>chr10:13952130-13952552
>chr10:13952661-13953004
>chr10:13953420-13953531
>chr10:13953690-13953984
>chr10:13954210-13954570
>chr10:13955098-13955440
>chr10:13956138-13956452
>chr10:13957252-13957557
>chr10:13958278-13958886
>chr10:13959210-13959475
>chr10:13960745-13960785
>chr10:13961849-13962088
>chr10:13963980-13964097
>chr10:13964196-13964285
>chr10:13964654-13964988
>chr10:13965980-13966449
>chr10:13966732-13967579
>chr10:13967759-13968019
>chr10:13968453-13968765
>chr10:13969548-13969911
>chr10:13971048-13971206
>chr10:13973265-13973494
>chr10:13973673-13973828
>chr10:13974037-13974121
>chr10:13974516-13974836
>chr10:13974935-13975628
>chr10:13977473-13978182
>chr10:13980468-13980773
>chr10:13981454-13981785
>chr10:13982050-13982826
>chr10:13982931-13983185
>chr10:13983662-13984017
>chr10:13984359-13984586
>chr10:13984624-13984810
>chr10:13986119-13986707
>chr10:13988544-13988832
>chr10:13989344-13989659
>chr10:13989773-13989935
>chr10:13990021-13990140
>chr10:13992624-13993009
>chr10:13993784-13993826
>chr10:13994009-13994737
>chr10:13995304-13995595
>chr10:13995874-13996268
>chr10:13996968-13997045
>chr10:13997605-13997898
>chr10:13998269-13998309
>chr10:13998652-13998724
>chr10:13999092-13999174
>chr10:14000361-14000681
>chr10:14001156-14001225
>chr10:14004258-14004567
>chr10:14004998-14005348
>chr10:14009864-14009928
>chr10:14010654-14010813
>chr10:14011724-14012049
>chr10:14012136-14012170
>chr10:14013634-14013963
>chr10:14014297-14014340
>chr10:14014890-14015453
>chr10:14018159-14018494
>chr10:14019293-14019472
>chr10:14021257-14021604
>chr10:14025298-14025419
>chr10:14025611-14025844
>chr10:14026962-14027094
>chr10:14027354-14027656
>chr10:14028611-14028662
>chr10:14029847-14030414
>chr10:14031268-14031551
>chr10:14031966-14032084
>chr10:14033002-14034052
>chr10:14035124-14035470
>chr10:14035878-14036079
>chr10:14036625-14036886
>chr10:14037111-14037641
>chr10:14038022-14038371
>chr10:14039020-14039069
>chr10:14039337-14040156
>chr10:14042003-14042555
>chr10:14042677-14042957
>chr10:14043508-14043553
>chr10:14043839-14044129
>chr10:14044384-14044490
>chr10:14044572-14044638
>chr10:14044709-14044763
>chr10:14044906-14045192
>chr10:14045546-14046142
>chr10:14046193-14046248
>chr10:14048517-14048920
>chr10:14049638-14049900
>chr10:14050081-14050199
>chr10:14050307-14050385
>chr10:14050558-14050659
>chr10:14050832-14050963
>chr10:14051909-14052004
>chr10:14052222-14052865
>chr10:14052975-14053060
>chr10:14053729-14054175
>chr10:14054673-14055025
>chr10:14055433-14055504
>chr10:14055631-14056436
>chr10:14056487-14056590
>chr10:14057561-14057875
>chr10:14059595-14059695
>chr10:14059886-14059970
>chr10:14060364-14060453
>chr10:14061134-14061502
>chr10:14062766-14062891
>chr10:14064588-14064886
>chr10:14065166-14065517
>chr10:14066998-14067332
>chr10:14067531-14067855
>chr10:14068849-14068939
>chr10:14072944-14073076
>chr10:14073833-14074105
>chr10:14075705-14075809
>chr10:14076356-14076652
>chr10:14076770-14076819
>chr10:14076890-14077014
>chr10:14077367-14077479
>chr10:14081959-14082242
>chr10:14084162-14084452
>chr10:14084865-14084928
>chr10:14087128-14087405
>chr10:14088074-14088817
>chr10:14089027-14089070
>chr10:14089618-14089663
>chr10:14090811-14090977
>chr10:14091406-14091740
>chr10:14096071-14096408
>chr10:14096804-14097193
>chr10:14097846-14098192
>chr10:14098383-14098713
>chr10:14099620-14099896
>chr10:14101721-14101806
>chr10:14102233-14102463
>chr10:14105298-14105443
>chr10:14105486-14105624
>chr10:14105724-14105897
>chr10:14106789-14107511
>chr10:14109691-14110125
>chr10:14110627-14110678
>chr10:14110770-14111294
>chr10:14111840-14112045
>chr10:14112532-14112917
>chr10:14113158-14113560
>chr10:14113604-14113697
>chr10:14113764-14113849
>chr10:14115490-14115900
>chr10:14118178-14118227
>chr10:14118526-14118920
>chr10:14120321-14120352
>chr10:14120462-14120511
>chr10:14121036-14121494
>chr10:14122098-14122240
>chr10:14122337-14123156
>chr10:14123770-14123813
>chr10:14124309-14124728
>chr10:14125656-14125773
>chr10:14125851-14125932
>chr10:14126158-14126512
>chr10:14127541-14127610
>chr10:14127874-14128403
>chr10:14128757-14128788
>chr10:14129247-14129421
>chr10:14130219-14130579
>chr10:14132023-14132293
>chr10:14132681-14132727
>chr10:14133327-14133399
>chr10:14134242-14134758
>chr10:14135038-14135586
>chr10:14136224-14136897
>chr10:14137821-14137872
>chr10:14138474-14138796
>chr10:14139418-14139712
>chr10:14140034-14140354
>chr10:14142812-14143411
>chr10:14143455-14144009
>chr10:14144303-14144352
>chr10:14145656-14145740
>chr10:14146022-14146095
>chr10:14146409-14146436
>chr10:14147347-14147965
>chr10:14148476-14148797
>chr10:14149325-14149675
>chr10:14149847-14150235
>chr10:14151136-14151229
>chr10:14151281-14151583
>chr10:14151694-14151758
>chr10:14152057-14152429
>chr10:14152608-14152839
>chr10:14155003-14155348
>chr10:14155678-14155731
>chr10:14156427-14156501
>chr10:14158336-14158564
>chr10:14158591-14158881
>chr10:14159271-14160734
>chr10:14160804-14161944
>chr10:14163216-14163285
>chr10:14164778-14166311
>chr10:14166427-14166520
>chr10:14167068-14167162
>chr10:14167241-14167585
>chr10:14169228-14169381
>chr10:14170765-14170873
>chr10:14173532-14173599
>chr10:14174221-14174330
>chr10:14174525-14174576
>chr10:14174842-14174920
>chr10:14175548-14175818
>chr10:14176460-14176833
>chr10:14177182-14177478
>chr10:14179695-14180110
>chr10:14181604-14181992
>chr10:14182259-14182539
>chr10:14184080-14184404
>chr10:14186309-14186362
>chr10:14186828-14187184
>chr10:14187587-14187795
>chr10:14188654-14188928
>chr10:14189227-14189635
>chr10:14190352-14190882
>chr10:14191222-14191261
>chr10:14193677-14193738
>chr10:14194313-14194662
>chr10:14196129-14196190
>chr10:14196523-14196567
>chr10:14196730-14196760
>chr10:14197369-14197665
>chr10:14198834-14198927
>chr10:14199088-14200234
>chr10:14200281-14200536
>chr10:14201842-14202150
>chr10:14202308-14202701
>chr10:14202777-14203077
>chr10:14204134-14204374
>chr10:14205425-14205837
>chr10:14206513-14206863
>chr10:14207219-14207482
>chr10:14207880-14208229
>chr10:14208305-14208379
>chr10:14209092-14209194
>chr10:14209405-14210440
>chr10:14210557-14210593
>chr10:14210713-14211030
>chr10:14212951-14213285
>chr10:14213381-14213470
>chr10:14213709-14214189
>chr10:14214407-14214454
>chr10:14216368-14216554
>chr10:14217242-14217621
>chr10:14217817-14218148
>chr10:14218565-14219000
>chr10:14220775-14220893
>chr10:14221584-14221845
>chr10:14222789-14223138
>chr10:14223440-14223814
>chr10:14225136-14225288
>chr10:14226105-14226239
>chr10:14226567-14226638
>chr10:14227189-14227559
>chr10:14227890-14228205
>chr10:14229058-14229118
>chr10:14229498-14229729
>chr10:14230595-14230644
>chr10:14230693-14232952
>chr10:14233057-14233132
>chr10:14233284-14233593
>chr10:14235157-14235451
>chr10:14237014-14237112
>chr10:14237320-14237680
>chr10:14238495-14238972
>chr10:14239304-14239674
>chr10:14239768-14239816
>chr10:14242789-14242888
>chr10:14242995-14243802
>chr10:14245490-14245757
>chr10:14246357-14246630
>chr10:14247492-14247571
>chr10:14247695-14247724
>chr10:14249020-14249454
>chr10:14249929-14250282
>chr10:14251423-14251465
>chr10:14252007-14252180
>chr10:14252813-14252983
>chr10:14253671-14253790
>chr10:14254745-14254798
>chr10:14255662-14256025
>chr10:14256265-14256301
>chr10:14256408-14256536
>chr10:14256693-14257343
>chr10:14257574-14257947
>chr10:14258019-14258515
>chr10:14258730-14258904
>chr10:14261324-14261368
>chr10:14264788-14265084
>chr10:14266151-14266210
>chr10:14268093-14268212
>chr10:14269388-14269534
>chr10:14270096-14270126
>chr10:14270313-14270400
>chr10:14270687-14270739
>chr10:14270794-14270830
>chr10:14270907-14271386
>chr10:14272588-14272663
>chr10:14272928-14273251
>chr10:14275755-14276071
>chr10:14276687-14276724
>chr10:14276846-14277166
>chr10:14277323-14277620
>chr10:14279172-14279526
>chr10:14280332-14280429
>chr10:14280906-14281755
>chr10:14281880-14282265
>chr10:14283438-14283573
>chr10:14284362-14284674
>chr10:14284824-14284897
>chr10:14288564-14288647
>chr10:14288700-14289650
>chr10:14289689-14289774
>chr10:14289821-14290896
>chr10:14291205-14291311
>chr10:14291476-14291681
>chr10:14291883-14292001
>chr10:14292485-14292829
>chr10:14293040-14293200
>chr10:14293274-14293463
>chr10:14297994-14298194
>chr10:14300500-14300545
>chr10:14302485-14302648
>chr10:14303297-14303383
>chr10:14303881-14304211
>chr10:14304325-14304404
>chr10:14304874-14304941
>chr10:14305651-14306264
>chr10:14309162-14309497
>chr10:14310320-14310617
>chr10:14310759-14310796
>chr10:14310831-14310895
>chr10:14312516-14312657
>chr10:14312698-14312982
>chr10:14313069-14313412
>chr10:14315852-14315911
>chr10:14316197-14316555
>chr10:14317530-14317595
>chr10:14317628-14317759
>chr10:14319338-14319388
>chr10:14321041-14321090
>chr10:14321175-14321405
>chr10:14321717-14322155
>chr10:14324642-14324966
>chr10:14325711-14325752
>chr10:14326005-14326053
>chr10:14327936-14327967
>chr10:14328602-14328677
>chr10:14330913-14331009
>chr10:14331543-14332297
>chr10:14334591-14334907
>chr10:14336564-14336711
>chr10:14336809-14336968
>chr10:14337056-14337149
>chr10:14337527-14337893
>chr10:14338090-14338231
>chr10:14338478-14338698
>chr10:14338973-14339322
>chr10:14339697-14340018
>chr10:14341624-14341955
>chr10:14342953-14343067
>chr10:14343731-14343788
>chr10:14344866-14345038
>chr10:14345323-14346080
>chr10:14347020-14347379
>chr10:14347462-14347948
>chr10:14349830-14350354
>chr10:14350626-14350714
>chr10:14350971-14351028
>chr10:14351365-14351540
>chr10:14351909-14352250
>chr10:14355141-14355194
>chr10:14355310-14355409
>chr10:14357299-14358107
>chr10:14358424-14358480
>chr10:14359876-14360058
>chr10:14360138-14360300
>chr10:14361043-14361116
>chr10:14361431-14361548
>chr10:14361625-14361778
>chr10:14361886-14361955
>chr10:14362613-14363009
>chr10:14364965-14365305
>chr10:14365803-14365874
>chr10:14367293-14367577
>chr10:14367923-14368284
>chr10:14369969-14370216
>chr10:14370360-14370604
>chr10:14372513-14372574
>chr10:14373757-14374047
>chr10:14374497-14374973
>chr10:14375500-14375934
>chr10:14375981-14376180
>chr10:14376397-14377274
>chr10:14377601-14378334
>chr10:14378860-14378932
>chr10:14379482-14379565
>chr10:14380310-14380604
>chr10:14381682-14381782
>chr10:14381826-14381882
>chr10:14382702-14383067
>chr10:14383662-14384033
>chr10:14384111-14384840
>chr10:14386544-14386576
>chr10:14387139-14387454
>chr10:14387555-14388512
>chr10:14388907-14389165
>chr10:14389219-14389464
>chr10:14389560-14389632
>chr10:14389948-14390196
>chr10:14391742-14392386
>chr10:14394349-14394477
>chr10:14394511-14394889
>chr10:14394976-14395076
>chr10:14395197-14395511
>chr10:14396003-14396097
>chr10:14396187-14396559
>chr10:14398196-14398902
>chr10:14399274-14399532
>chr10:14400764-14400843
>chr10:14400934-14401046
>chr10:14401680-14402354
>chr10:14402449-14402489
>chr10:14402769-14403150
>chr10:14404522-14404670
>chr10:14406098-14406263
>chr10:14406572-14406951
>chr10:14407682-14408265
>chr10:14408940-14409259
>chr10:14409538-14410369
>chr10:14410756-14411087
>chr10:14412897-14413041
>chr10:14413379-14413455
>chr10:14413695-14413931
>chr10:14414013-14414606
>chr10:14414693-14414753
>chr10:14415338-14415669
>chr10:14415830-14416382
>chr10:14417121-14417754
>chr10:14417791-14417906
>chr10:14418446-14418999
>chr10:14419647-14420010
>chr10:14421041-14421284
>chr10:14421317-14421407
>chr10:14422137-14422173
>chr10:14422500-14422582
>chr10:14422718-14422806
>chr10:14423277-14423631
>chr10:14424056-14424384
>chr10:14425863-14426179
>chr10:14426505-14426581
>chr10:14427202-14427777
>chr10:14429727-14429806
>chr10:14430430-14430509
>chr10:14430971-14431631
>chr10:14433866-14434228
>chr10:14435486-14435850
>chr10:14437378-14437735
>chr10:14438120-14438740
>chr10:14440148-14440252
>chr10:14440375-14440444
>chr10:14440840-14441129
>chr10:14441167-14441217
>chr10:14441514-14441892
>chr10:14442238-14442404
>chr10:14442567-14442691
>chr10:14443306-14443798
>chr10:14443859-14444509
>chr10:14446068-14446532
>chr10:14446782-14446888
>chr10:14448369-14448508
>chr10:14448783-14448883
>chr10:14449076-14449155
>chr10:14449361-14449930
>chr10:14450956-14453187
>chr10:14454091-14454149
>chr10:14455102-14455516
>chr10:14455986-14456035
>chr10:14456310-14456384
>chr10:14456461-14456552
>chr10:14456658-14456804
>chr10:14457038-14457148
>chr10:14457195-14457405
>chr10:14457587-14457660
>chr10:14458013-14458383
>chr10:14459274-14459679
>chr10:14460205-14460545
>chr10:14461903-14462351
>chr10:14462479-14462998
>chr10:14463541-14463801
>chr10:14463902-14464214
>chr10:14464525-14464868
>chr10:14465333-14465701
>chr10:14466720-14466828
>chr10:14467366-14467650
>chr10:14468692-14468773
>chr10:14469678-14469746
>chr10:14469883-14469938
>chr10:14469978-14470261
>chr10:14471234-14471551
>chr10:14471714-14471920
>chr10:14472306-14472390
>chr10:14473289-14473379
>chr10:14473473-14473810
>chr10:14474293-14474597
>chr10:14475087-14475917
>chr10:14477148-14477422
>chr10:14479078-14479876
>chr10:14482061-14482691
>chr10:14482917-14483248
>chr10:14484593-14484686
>chr10:14485595-14485706
>chr10:14485767-14485975
>chr10:14486028-14486220
>chr10:14486251-14486437
>chr10:14487003-14487149
>chr10:14488363-14488839
>chr10:14488871-14489075
>chr10:14489126-14489208
>chr10:14489856-14490049
>chr10:14492120-14492264
>chr10:14492477-14492815
>chr10:14493214-14493351
>chr10:14493517-14493590
>chr10:14493657-14493953
>chr10:14494029-14494115
>chr10:14494217-14494257
>chr10:14494386-14494541
>chr10:14494582-14495393
>chr10:14496595-14497219
>chr10:14497792-14498075
>chr10:14498729-14499056
>chr10:14499518-14499645
>chr10:14499921-14500241
>chr10:14500360-14501296
>chr10:14501372-14501418
>chr10:14502356-14502425
>chr10:14503669-14504335
>chr10:14504390-14505248
>chr10:14505545-14505696
>chr10:14506526-14506767
>chr10:14508200-14508508
>chr10:14509529-14509816
>chr10:14510193-14510319
>chr10:14510395-14510590
>chr10:14510662-14511021
>chr10:14512661-14512960
>chr10:14513555-14516539
>chr10:14516902-14517249
>chr10:14517679-14517794
>chr10:14522416-14522726
>chr10:14523871-14524347
>chr10:14526187-14526496
>chr10:14526818-14527142
>chr10:14528167-14528549
>chr10:14528986-14529053
>chr10:14531236-14531863
>chr10:14532215-14532263
>chr10:14537506-14537858
>chr10:14538280-14538339
>chr10:14541966-14542298
>chr10:14544637-14544675
>chr10:14546161-14546210
>chr10:14547457-14547769
>chr10:14548807-14549235
>chr10:14551041-14551101
>chr10:14551165-14551530
>chr10:14552528-14552847
>chr10:14553809-14553905
>chr10:14556414-14556462
>chr10:14558262-14558322
>chr10:14559557-14559873
>chr10:14561766-14562173
>chr10:14563247-14563466
>chr10:14564045-14564173
>chr10:14564921-14565096
>chr10:14566056-14566130
>chr10:14566865-14567191
>chr10:14568712-14568866
>chr10:14569390-14569440
>chr10:14570447-14570819
>chr10:14570955-14571158
>chr10:14572579-14572730
>chr10:14573188-14573795
>chr10:14575190-14575510
>chr10:14575864-14576186
>chr10:14576243-14576560
>chr10:14579754-14580028
>chr10:14580073-14580384
>chr10:14581615-14581937
>chr10:14582350-14582684
>chr10:14582732-14583131
>chr10:14584648-14584811
>chr10:14584854-14585001
>chr10:14585055-14585290
>chr10:14585397-14585451
>chr10:14586469-14586763
>chr10:14588679-14589208
>chr10:14589554-14589852
>chr10:14590697-14591021
>chr10:14593426-14593715
>chr10:14594226-14594543
>chr10:14595417-14595700
>chr10:14596452-14596601
>chr10:14597658-14598219
>chr10:14598264-14598471
>chr10:14598498-14598567
>chr10:14598665-14598712
>chr10:14599532-14599659
>chr10:14600583-14600639
>chr10:14600655-14601075
>chr10:14602363-14602412
>chr10:14602999-14603043
>chr10:14603112-14603170
>chr10:14604430-14604510
>chr10:14604735-14604958
>chr10:14606464-14606626
>chr10:14606660-14606936
>chr10:14607214-14607294
>chr10:14609384-14609466
>chr10:14610054-14610371
>chr10:14611480-14611540
>chr10:14611888-14612015
>chr10:14612959-14613271
>chr10:14613823-14614152
>chr10:14614373-14614711
>chr10:14615043-14615358
>chr10:14616639-14617065
>chr10:14617815-14617890
>chr10:14618257-14618436
>chr10:14618520-14618898
>chr10:14618979-14619039
>chr10:14619157-14619242
>chr10:14619357-14619481
>chr10:14619756-14619820
>chr10:14620002-14620345
>chr10:14620479-14620855
>chr10:14620937-14620997
>chr10:14622299-14622590
>chr10:14623548-14623841
>chr10:14624381-14624652
>chr10:14624938-14625292
>chr10:14626496-14626756
>chr10:14627459-14627785
>chr10:14628068-14628423
>chr10:14628699-14628903
>chr10:14629174-14629924
>chr10:14630522-14630910
>chr10:14631996-14632644
>chr10:14632870-14633219
>chr10:14633518-14633573
>chr10:14634053-14634434
>chr10:14634800-14635173
>chr10:14635609-14635968
>chr10:14636563-14636722
>chr10:14637377-14637667
>chr10:14638905-14639275
>chr10:14640121-14640167
>chr10:14640721-14640795
>chr10:14641424-14642014
>chr10:14642076-14642166
>chr10:14642703-14643180
>chr10:14643405-14643804
>chr10:14644161-14644305
>chr10:14646188-14647112
>chr10:14647162-14647249
>chr10:14647392-14647713
>chr10:14649012-14649862
>chr10:14650306-14650590
>chr10:14651304-14651638
>chr10:14652504-14652624
>chr10:14654935-14655161
>chr10:14655227-14655578
>chr10:14656711-14656767
>chr10:14657808-14658096
>chr10:14658665-14658798
>chr10:14659146-14659486
>chr10:14660872-14661241
>chr10:14661286-14661330
>chr10:14661423-14661733
>chr10:14662374-14662618
>chr10:14662791-14663335
>chr10:14663407-14663494
>chr10:14664369-14664842
>chr10:14666033-14666556
>chr10:14668025-14668346
>chr10:14669078-14670086
>chr10:14671238-14671554
>chr10:14671872-14671918
>chr10:14672065-14672392
>chr10:14672517-14672576
>chr10:14673026-14674382
>chr10:14674723-14674988
>chr10:14675881-14676192
>chr10:14676971-14677115
>chr10:14677347-14677687
>chr10:14677722-14677793
>chr10:14677987-14678046
>chr10:14678603-14678667
>chr10:14678967-14679431
>chr10:14679645-14680108
>chr10:14680268-14680590
>chr10:14681206-14681310
>chr10:14682240-14682936
>chr10:14683736-14683813
>chr10:14683938-14684619
>chr10:14684789-14685453
>chr10:14685770-14686393
>chr10:14686416-14686460
>chr10:14687626-14687664
>chr10:14687801-14688557
>chr10:14688983-14689051
>chr10:14689094-14689406
>chr10:14689671-14690058
>chr10:14690312-14690360
>chr10:14690443-14690833
>chr10:14690879-14690956
>chr10:14691066-14691244
>chr10:14691575-14691904
>chr10:14693142-14693592
>chr10:14693704-14695012
>chr10:14695102-14696053
>chr10:14696099-14696655
>chr10:14697829-14698149
>chr10:14698771-14698887
>chr10:14699303-14699387
>chr10:14699605-14699726
>chr10:14699904-14700235
>chr10:14701149-14701561
>chr10:14702326-14702676
>chr10:14703304-14703692
>chr10:14704660-14705268
>chr10:14705466-14705821
>chr10:14705999-14706527
>chr10:14706609-14706663
>chr10:14706851-14707223
>chr10:14708082-14708386
>chr10:14708616-14708743
>chr10:14708772-14710658
>chr10:14710699-14711974
>chr10:14712166-14712642
>chr10:14713015-14713054
>chr10:14713695-14714213
>chr10:14715652-14715759
>chr10:14715932-14716042
>chr10:14716394-14716470
>chr10:14716682-14716761
>chr10:14716805-14717129
>chr10:14717259-14717308
>chr10:14717385-14717839
>chr10:14718043-14718583
>chr10:14720238-14720593
>chr10:14720831-14723108
>chr10:14723155-14723412
>chr10:14723662-14724125
>chr10:14724165-14724513
>chr10:14725482-14725656
>chr10:14725696-14725803
>chr10:14725834-14726297
>chr10:14726754-14727293
>chr10:14727550-14727626
>chr10:14727987-14728105
>chr10:14729010-14729276
>chr10:14729608-14730220
>chr10:14730821-14730857
>chr10:14731273-14731929
>chr10:14732713-14733151
>chr10:14734368-14734609
>chr10:14734724-14734823
>chr10:14735206-14735400
>chr10:14736025-14736059
>chr10:14737225-14737656
>chr10:14738837-14738954
>chr10:14739584-14739666
>chr10:14739945-14740643
>chr10:14740752-14740797
>chr10:14741703-14742013
>chr10:14742089-14742421
>chr10:14742931-14747886
>chr10:14750327-14750629
>chr10:14750673-14750906
>chr10:14751489-14751724
>chr10:14752639-14752962
>chr10:14753148-14753189
>chr10:14753930-14754294
>chr10:14755319-14755531
>chr10:14756071-14756126
>chr10:14756358-14756455
>chr10:14756496-14757219
>chr10:14757842-14757924
>chr10:14758745-14759235
>chr10:14759508-14760014
>chr10:14760768-14761042
>chr10:14761592-14761900
>chr10:14762511-14762809
>chr10:14762978-14763309
>chr10:14766553-14766606
>chr10:14766735-14766788
>chr10:14766848-14767500
>chr10:14767563-14768705
>chr10:14769379-14769691
>chr10:14770241-14770563
>chr10:14771422-14771822
>chr10:14771987-14772439
>chr10:14776926-14777067
>chr10:14777128-14777168
>chr10:14777234-14777930
>chr10:14778039-14778450
>chr10:14778570-14778691
>chr10:14779015-14779196
>chr10:14779983-14780288
>chr10:14781035-14781105
>chr10:14782370-14782701
>chr10:14783107-14783295
>chr10:14783363-14783772
>chr10:14784089-14784425
>chr10:14785695-14785972
>chr10:14786061-14786121
>chr10:14786177-14786573
>chr10:14787710-14787906
>chr10:14789360-14789734
>chr10:14790333-14790422
>chr10:14790539-14790683
>chr10:14791075-14791441
>chr10:14791827-14792291
>chr10:14792542-14792849
>chr10:14792943-14793246
>chr10:14793364-14795394
>chr10:14795660-14795823
>chr10:14796091-14796443
>chr10:14796511-14796815
>chr10:14797287-14797411
>chr10:14797489-14799023
>chr10:14799431-14799779
>chr10:14800744-14800913
>chr10:14802217-14802559
>chr10:14804045-14804486
>chr10:14804762-14805011
>chr10:14805271-14805604
>chr10:14806111-14806437
>chr10:14806781-14807490
>chr10:14807882-14807935
>chr10:14808124-14808419
>chr10:14808998-14809296
>chr10:14809582-14809890
>chr10:14809950-14810250
>chr10:14810573-14810886
>chr10:14811083-14811141
>chr10:14812171-14813135
>chr10:14813525-14813618
>chr10:14813746-14815287
>chr10:14815507-14815560
>chr10:14815664-14815733
>chr10:14815850-14816731
>chr10:14816770-14817729
>chr10:14817857-14818304
>chr10:14818606-14819000
>chr10:14819055-14819105
>chr10:14820134-14820220
>chr10:14820345-14821578
>chr10:14822427-14822589
>chr10:14823503-14823852
>chr10:14824319-14824600
>chr10:14824959-14825278
>chr10:14825690-14826556
>chr10:14826669-14826767
>chr10:14826891-14827254
>chr10:14827562-14827918
>chr10:14828359-14828661
>chr10:14828717-14829063
>chr10:14829321-14829927
>chr10:14830552-14830883
>chr10:14831366-14831878
>chr10:14832839-14833171
>chr10:14833392-14833609
>chr10:14834070-14834383
>chr10:14835611-14835699
>chr10:14835966-14836053
>chr10:14836646-14836984
>chr10:14839273-14839578
>chr10:14840793-14840859
>chr10:14841434-14841581
>chr10:14843221-14843324
>chr10:14844176-14844261
>chr10:14845582-14846006
>chr10:14846219-14846250
>chr10:14846650-14846693
>chr10:14847499-14847538
>chr10:14847765-14847801
>chr10:14849973-14850295
>chr10:14850576-14850841
>chr10:14853702-14854054
>chr10:14854805-14854886
>chr10:14855410-14855456
>chr10:14855781-14855840
>chr10:14856020-14856106
>chr10:14856150-14856295
>chr10:14856558-14856909
>chr10:14857476-14857633
>chr10:14858741-14858857
>chr10:14861397-14861620
>chr10:14861713-14862987
>chr10:14863832-14866060
>chr10:14866844-14866963
>chr10:14868829-14869155
>chr10:14869290-14869638
>chr10:14869945-14870003
>chr10:14871977-14872718
>chr10:14873344-14873395
>chr10:14873923-14874054
>chr10:14874514-14874607
>chr10:14874754-14874809
>chr10:14875219-14875276
>chr10:14875572-14876036
>chr10:14878084-14878206
>chr10:14881056-14881097
>chr10:14881285-14881352
>chr10:14882887-14883169
>chr10:14883334-14883836
>chr10:14883902-14884620
>chr10:14884795-14884864
>chr10:14886016-14886142
>chr10:14886627-14886738
>chr10:14888343-14888666
>chr10:14888785-14889129
>chr10:14890387-14890729
>chr10:14891276-14891475
>chr10:14892837-14893388
>chr10:14894353-14894672
>chr10:14894905-14894948
>chr10:14895140-14895482
>chr10:14895761-14896247
>chr10:14897663-14897724
>chr10:14898078-14898120
>chr10:14898146-14898301
>chr10:14899060-14899377
>chr10:14900083-14900268
>chr10:14900917-14900982
>chr10:14901552-14901914
>chr10:14902314-14902420
>chr10:14902541-14902577
>chr10:14904013-14904315
>chr10:14904483-14904636
>chr10:14905700-14906019
>chr10:14906222-14906261
>chr10:14906864-14907134
>chr10:14907788-14908391
>chr10:14910418-14910599
>chr10:14911188-14911302
>chr10:14911560-14911644
>chr10:14911777-14911888
>chr10:14912171-14912428
>chr10:14912508-14913208
>chr10:14913379-14913909
>chr10:14914119-14914250
>chr10:14914510-14914552
>chr10:14914630-14915446
>chr10:14915587-14915720
>chr10:14915788-14915840
>chr10:14916370-14916405
>chr10:14916519-14916878
>chr10:14916905-14917102
>chr10:14917250-14918116
>chr10:14918162-14918262
>chr10:14918309-14918680
>chr10:14920693-14921343
>chr10:14922152-14922479
>chr10:14923519-14923659
>chr10:14923820-14923866
>chr10:14924487-14924890
>chr10:14925547-14925641
>chr10:14925761-14926125
>chr10:14926396-14926667
>chr10:14927100-14927384
>chr10:14927555-14927643
>chr10:14927869-14927927
>chr10:14928589-14928637
>chr10:14928775-14929772
>chr10:14930127-14930838
>chr10:14931272-14931613
>chr10:14931753-14932264
>chr10:14932352-14932653
>chr10:14932965-14933010
>chr10:14933352-14933662
>chr10:14933979-14934395
>chr10:14934801-14935131
>chr10:14935177-14935450
>chr10:14935902-14936438
>chr10:14936853-14937929
>chr10:14938926-14939638
>chr10:14940096-14940181
>chr10:14940313-14940594
>chr10:14940854-14941567
>chr10:14942493-14942575
>chr10:14942843-14943224
>chr10:14943437-14943867
>chr10:14944135-14944538
>chr10:14944659-14944977
>chr10:14945282-14945344
>chr10:14945623-14946309
>chr10:14946366-14946399
>chr10:14946670-14947262
>chr10:14947503-14947635
>chr10:14947772-14948222
>chr10:14948570-14948763
>chr10:14949762-14950365
>chr10:14951089-14951429
>chr10:14951802-14951931
>chr10:14952277-14952734
>chr10:14953789-14953882
>chr10:14954962-14955234
>chr10:14955385-14955724
>chr10:14956169-14956614
>chr10:14956679-14957094
>chr10:14957397-14957480
>chr10:14957574-14957953
>chr10:14958578-14958937
>chr10:14960398-14961254
>chr10:14961468-14962103
>chr10:14962750-14963481
>chr10:14963663-14964166
>chr10:14964557-14965232
>chr10:14966053-14966455
>chr10:14966705-14967014
>chr10:14967502-14967615
>chr10:14967688-14967729
>chr10:14967796-14967832
>chr10:14968203-14968553
>chr10:14968724-14969103
>chr10:14969160-14969833
>chr10:14971090-14971565
>chr10:14971831-14972318
>chr10:14972854-14973174
>chr10:14973482-14973800
>chr10:14973962-14974579
>chr10:14974631-14975111
>chr10:14975195-14976092
>chr10:14976463-14977252
>chr10:14977330-14978346
>chr10:14978438-14978605
>chr10:14978727-14978789
>chr10:14978882-14978939
>chr10:14978998-14979400
>chr10:14979437-14979872
>chr10:14979970-14980038
>chr10:14980101-14980150
>chr10:14980390-14980587
>chr10:14980677-14983711
>chr10:14983842-14984048
>chr10:14984151-14984285
>chr10:14984376-14984416
>chr10:14984569-14985405
>chr10:14985534-14990038
>chr10:14990067-14990791
>chr10:14990828-14992900
>chr10:14992943-14995409
>chr10:14995436-14996001
>chr10:14996070-14996122
>chr10:14996547-14997008
>chr10:14997059-14998617
>chr10:14998691-15000582
>chr10:15000729-15001533
>chr10:15001591-15002939
>chr10:15003016-15010000
>chr10:15010000-15010636
>chr10:15010746-15010860
>chr10:15010947-15012760
>chr10:15012794-15013773
>chr10:15013848-15015350
>chr10:15015868-15016190
>chr10:15016506-15016919
>chr10:15017321-15017641
>chr10:15017715-15018038
>chr10:15018491-15018686
>chr10:15018748-15019944
>chr10:15020956-15021517
>chr10:15022086-15022158
>chr10:15022290-15022575
>chr10:15022856-15023577
>chr10:15024310-15024373
>chr10:15024512-15024596
>chr10:15024863-15025247
>chr10:15025453-15026215
>chr10:15026487-15027162
>chr10:15027634-15027814
>chr10:15027846-15028103
>chr10:15028250-15028461
>chr10:15028710-15029045
>chr10:15029151-15029491
>chr10:15030218-15030906
>chr10:15031249-15031592
>chr10:15031866-15032648
>chr10:15032867-15033165
>chr10:15033434-15033651
>chr10:15033741-15033993
>chr10:15034102-15034438
>chr10:15034776-15035082
>chr10:15035288-15035553
>chr10:15035587-15035635
>chr10:15036212-15037114
>chr10:15037251-15037590
>chr10:15038011-15038767
>chr10:15038935-15039225
>chr10:15039286-15039595
>chr10:15040567-15040613
>chr10:15041217-15041881
>chr10:15042149-15042686
>chr10:15042844-15043227
>chr10:15043434-15043766
>chr10:15044410-15044676
>chr10:15045808-15046399
>chr10:15046441-15046752
>chr10:15047067-15047113
>chr10:15047423-15047762
>chr10:15048201-15048546
>chr10:15048673-15049432
>chr10:15050135-15050884
>chr10:15051035-15051275
>chr10:15051944-15052336
>chr10:15052432-15052561
>chr10:15052737-15053257
>chr10:15053379-15053413
>chr10:15053462-15054448
>chr10:15054931-15055231
>chr10:15055818-15056211
>chr10:15056587-15056976
>chr10:15057348-15057714
>chr10:15057895-15058442
>chr10:15058889-15059833
>chr10:15059988-15060097
>chr10:15060140-15060663
>chr10:15062547-15062617
>chr10:15062729-15063411
>chr10:15063769-15063852
>chr10:15063946-15064008
>chr10:15064525-15065048
>chr10:15065272-15065323
>chr10:15065954-15066384
>chr10:15066578-15067127
>chr10:15067459-15067505
>chr10:15068108-15068203
>chr10:15068326-15068698
>chr10:15069574-15069891
>chr10:15070458-15071136
>chr10:15071306-15071353
>chr10:15071898-15072291
>chr10:15072420-15072690
>chr10:15072782-15072958
>chr10:15073408-15073681
>chr10:15074213-15074538
>chr10:15074748-15075113
>chr10:15075439-15075471
>chr10:15075617-15076092
>chr10:15076391-15076805
>chr10:15076921-15078327
>chr10:15078826-15078934
>chr10:15079290-15079882
>chr10:15080295-15080604
>chr10:15081127-15081177
>chr10:15081224-15081473
>chr10:15081938-15082360
>chr10:15082748-15083076
>chr10:15083491-15083812
>chr10:15084413-15085016
>chr10:15085994-15086324
>chr10:15086591-15087203
>chr10:15087295-15087331
>chr10:15087487-15088064
>chr10:15089065-15089150
>chr10:15089182-15089843
>chr10:15090819-15091245
>chr10:15091585-15092026
>chr10:15092371-15092708
>chr10:15093135-15093311
>chr10:15094103-15094167
>chr10:15094318-15094618
>chr10:15094746-15095058
>chr10:15096003-15096360
>chr10:15098189-15098520
>chr10:15098602-15098910
>chr10:15099344-15099917
>chr10:15100689-15100991
>chr10:15101362-15101551
>chr10:15101605-15101907
>chr10:15102236-15102516
>chr10:15102897-15103221
>chr10:15104398-15104992
>chr10:15106007-15106320
>chr10:15106675-15107114
>chr10:15107126-15107337
>chr10:15107451-15107762
>chr10:15108182-15108487
>chr10:15109293-15109611
>chr10:15109829-15109875
>chr10:15109987-15110654
>chr10:15110753-15111099
>chr10:15111220-15111634
>chr10:15111782-15112591
>chr10:15113120-15113517
>chr10:15114428-15114478
>chr10:15114677-15115038
>chr10:15115473-15115765
>chr10:15115950-15115986
>chr10:15116383-15116571
>chr10:15116759-15116882
>chr10:15116962-15117453
>chr10:15117750-15118032
>chr10:15118248-15118583
>chr10:15119575-15119606
>chr10:15120059-15120604
>chr10:15121374-15121669
>chr10:15122409-15122722
>chr10:15123226-15123601
>chr10:15124806-15124887
>chr10:15125122-15125221
>chr10:15125605-15125972
>chr10:15126023-15126059
>chr10:15126140-15126427
>chr10:15126597-15127929
>chr10:15128714-15129006
>chr10:15129687-15129906
>chr10:15130441-15131082
>chr10:15131293-15131439
>chr10:15131835-15132339
>chr10:15132410-15132732
>chr10:15133363-15133403
>chr10:15133571-15133905
>chr10:15134265-15134346
>chr10:15134695-15135009
>chr10:15135182-15135271
>chr10:15135843-15136519
>chr10:15137981-15138360
>chr10:15138856-15139350
>chr10:15139860-15139945
>chr10:15140120-15140688
>chr10:15141487-15141541
>chr10:15142274-15142553
>chr10:15143207-15143250
>chr10:15143571-15143959
>chr10:15144443-15144869
>chr10:15144897-15145009
>chr10:15145272-15145746
>chr10:15146803-15147056
>chr10:15147724-15147826
>chr10:15148103-15148574
>chr10:15149004-15149862
>chr10:15151048-15151358
>chr10:15151537-15151576
>chr10:15151716-15152054
>chr10:15153037-15153101
>chr10:15153157-15153286
>chr10:15153630-15153956
>chr10:15154095-15154154
>chr10:15154589-15154823
>chr10:15154881-15155253
>chr10:15155347-15155776
>chr10:15156011-15156487
>chr10:15156610-15156906
>chr10:15157499-15157552
>chr10:15158026-15158350
>chr10:15158743-15158832
>chr10:15159346-15159730
>chr10:15160484-15160779
>chr10:15160874-15161120
>chr10:15161337-15161663
>chr10:15161887-15162320
>chr10:15162399-15162482
>chr10:15162745-15163275
>chr10:15163895-15164173
>chr10:15164748-15165198
>chr10:15165603-15165925
>chr10:15168715-15168871
>chr10:15169054-15169122
>chr10:15171300-15171354
>chr10:15171440-15172222
>chr10:15173044-15173131
>chr10:15173683-15174008
>chr10:15174044-15174142
>chr10:15174203-15174912
>chr10:15175126-15176332
>chr10:15176712-15177581
>chr10:15177727-15178886
>chr10:15179198-15179257
>chr10:15179445-15179723
>chr10:15179890-15180209
>chr10:15180320-15180628
>chr10:15180679-15180747
>chr10:15181855-15182420
>chr10:15183557-15184142
>chr10:15185701-15185801
>chr10:15185852-15186529
>chr10:15187203-15187528
>chr10:15187600-15188228
>chr10:15189153-15189460
>chr10:15190050-15190367
>chr10:15190722-15190914
>chr10:15191412-15191720
>chr10:15192119-15192442
>chr10:15193157-15193810
>chr10:15194163-15195181
>chr10:15195390-15195714
>chr10:15196536-15197053
>chr10:15197738-15198127
>chr10:15198645-15199602
>chr10:15200325-15200653
>chr10:15201259-15201366
>chr10:15202454-15202737
>chr10:15202833-15203016
>chr10:15203170-15203581
>chr10:15203633-15203730
>chr10:15203928-15204284
>chr10:15204470-15204531
>chr10:15204948-15205119
>chr10:15205226-15205647
>chr10:15206438-15206821
>chr10:15207131-15207960
>chr10:15209275-15209625
>chr10:15211309-15211581
>chr10:15214754-15215073
>chr10:15215353-15215657
>chr10:15216422-15216747
>chr10:15217636-15217936
>chr10:15218068-15218384
>chr10:15218604-15218892
>chr10:15218998-15219326
>chr10:15219569-15219881
>chr10:15220335-15220384
>chr10:15222382-15222417
>chr10:15222450-15222535
>chr10:15223027-15223207
>chr10:15223585-15223937
>chr10:15224276-15224323
>chr10:15224448-15224858
>chr10:15227009-15227306
>chr10:15227376-15227676
>chr10:15228334-15228645
>chr10:15229400-15229959
>chr10:15231231-15231509
>chr10:15231796-15232114
>chr10:15232268-15232313
>chr10:15233008-15233375
>chr10:15233518-15233570
>chr10:15233618-15233915
>chr10:15234369-15234444
>chr10:15234647-15235348
>chr10:15236423-15236515
>chr10:15236827-15237042
>chr10:15239272-15239605
>chr10:15239823-15240377
>chr10:15240780-15241100
>chr10:15241354-15241419
>chr10:15241673-15241797
>chr10:15241856-15241959
>chr10:15242200-15242289
>chr10:15242496-15242805
>chr10:15243802-15244554
>chr10:15245048-15245394
>chr10:15245486-15245713
>chr10:15246528-15246854
>chr10:15246954-15247027
>chr10:15247348-15247462
>chr10:15247681-15247780
>chr10:15249081-15249434
>chr10:15250470-15250817
>chr10:15251399-15251721
>chr10:15252986-15253309
>chr10:15255617-15255954
>chr10:15257377-15257457
>chr10:15257577-15257635
>chr10:15258033-15258366
>chr10:15259557-15259669
>chr10:15259806-15260134
>chr10:15261856-15262173
>chr10:15263652-15264285
>chr10:15264451-15264823
>chr10:15265234-15265580
>chr10:15265993-15266036
>chr10:15266565-15266907
>chr10:15267304-15267652
>chr10:15267734-15267792
>chr10:15268775-15269419
>chr10:15269920-15275587
>chr10:15275766-15275854
>chr10:15276152-15276487
>chr10:15276655-15276991
>chr10:15277058-15277113
>chr10:15277188-15277581
>chr10:15277755-15278057
>chr10:15278510-15278753
>chr10:15279635-15280128
>chr10:15280918-15281332
>chr10:15281574-15281884
>chr10:15282060-15282228
>chr10:15282359-15282503
>chr10:15282643-15282801
>chr10:15283128-15283170
>chr10:15283564-15283840
>chr10:15284433-15284710
>chr10:15286277-15286586
>chr10:15287078-15288482
>chr10:15288804-15289127
>chr10:15289719-15289840
>chr10:15289923-15290224
>chr10:15290924-15291153
>chr10:15291336-15291406
>chr10:15292066-15292152
>chr10:15292199-15292784
>chr10:15293101-15293180
>chr10:15293248-15293385
>chr10:15294895-15295243
>chr10:15296285-15296401
>chr10:15297046-15297365
>chr10:15298115-15298441
>chr10:15298897-15299249
>chr10:15299668-15300007
>chr10:15301165-15301503
>chr10:15302132-15302532
>chr10:15302899-15303304
>chr10:15304372-15304411
>chr10:15304672-15305042
>chr10:15305387-15305662
>chr10:15306259-15306666
>chr10:15307356-15307671
>chr10:15307799-15308109
>chr10:15308457-15308696
>chr10:15308814-15309023
>chr10:15309205-15309554
>chr10:15310571-15310842
>chr10:15312022-15312085
>chr10:15312667-15312999
>chr10:15317373-15317701
>chr10:15317795-15318081
>chr10:15319259-15319752
>chr10:15319908-15320770
>chr10:15321594-15321669
>chr10:15322851-15323500
>chr10:15324723-15324792
>chr10:15325222-15325576
>chr10:15326319-15326910
>chr10:15327364-15327966
>chr10:15328107-15328468
>chr10:15329388-15329614
>chr10:15330049-15330334
>chr10:15330689-15331224
>chr10:15331717-15331914
>chr10:15331957-15332261
>chr10:15333202-15333860
>chr10:15334957-15335293
>chr10:15336887-15337181
>chr10:15337438-15337977
>chr10:15338695-15339045
>chr10:15339288-15339428
>chr10:15339756-15340113
>chr10:15342282-15342601
>chr10:15343141-15343335
>chr10:15344320-15344539
>chr10:15344592-15344679
>chr10:15346101-15346404
>chr10:15347547-15347886
>chr10:15347991-15348284
>chr10:15348321-15348442
>chr10:15348701-15348740
>chr10:15350315-15350952
>chr10:15351563-15352289
>chr10:15354206-15354505
>chr10:15355101-15355384
>chr10:15355435-15355760
>chr10:15356164-15356354
>chr10:15356698-15357322
>chr10:15357562-15357771
>chr10:15357966-15358417
>chr10:15359923-15360232
>chr10:15361084-15361184
>chr10:15361411-15361708
>chr10:15362419-15362758
>chr10:15364555-15364805
>chr10:15365425-15365827
>chr10:15366054-15366459
>chr10:15366903-15367230
>chr10:15367324-15367412
>chr10:15370862-15370917
>chr10:15371179-15371402
>chr10:15371915-15372143
>chr10:15372267-15372769
>chr10:15373612-15373780
>chr10:15373885-15374091
>chr10:15374912-15375221
>chr10:15375262-15375317
>chr10:15375709-15376025
>chr10:15376361-15376704
>chr10:15376834-15376941
>chr10:15377348-15377640
>chr10:15378257-15378549
>chr10:15378825-15379137
>chr10:15379570-15379924
>chr10:15380253-15380605
>chr10:15380730-15380824
>chr10:15380895-15381102
>chr10:15381767-15382082
>chr10:15382193-15382518
>chr10:15383062-15383377
>chr10:15383533-15383853
>chr10:15384940-15385210
>chr10:15385368-15385671
>chr10:15386450-15386503
>chr10:15386632-15386940
>chr10:15387560-15387767
>chr10:15387903-15388241
>chr10:15388353-15388692
>chr10:15388830-15389369
>chr10:15389625-15390047
>chr10:15390266-15390582
>chr10:15390698-15390734
>chr10:15391004-15391485
>chr10:15392262-15392565
>chr10:15392891-15392984
>chr10:15393114-15393268
>chr10:15394005-15394207
>chr10:15394709-15394938
>chr10:15395568-15395712
>chr10:15395829-15395956
>chr10:15396088-15396425
>chr10:15396627-15396963
>chr10:15397034-15397091
>chr10:15397532-15397804
>chr10:15397975-15398072
>chr10:15398132-15398321
>chr10:15398401-15399373
>chr10:15399438-15406030
>chr10:15407699-15408027
>chr10:15408059-15408356
>chr10:15409292-15409800
>chr10:15409935-15410472
>chr10:15411904-15412206
>chr10:15412531-15412670
>chr10:15412743-15413264
>chr10:15414096-15414919
>chr10:15415010-15415159
>chr10:15416463-15416515
>chr10:15416719-15417033
>chr10:15417320-15417498
>chr10:15417882-15418706
>chr10:15420246-15420447
>chr10:15420728-15421036
>chr10:15421463-15422853
>chr10:15423175-15423327
>chr10:15423511-15423861
>chr10:15424325-15424479
>chr10:15424586-15424890
>chr10:15425206-15426688
>chr10:15427317-15427382
>chr10:15429082-15429400
>chr10:15429457-15430275
>chr10:15430348-15430662
>chr10:15430989-15431316
>chr10:15431602-15431773
>chr10:15431831-15432278
>chr10:15432318-15432387
>chr10:15432990-15433044
>chr10:15433120-15433253
>chr10:15433453-15433829
>chr10:15434246-15434630
>chr10:15435234-15435721
>chr10:15435889-15436241
>chr10:15436335-15436626
>chr10:15437779-15437943
>chr10:15438013-15438615
>chr10:15438681-15439119
>chr10:15440279-15440384
>chr10:15441391-15441671
>chr10:15441789-15442108
>chr10:15442525-15442934
>chr10:15443064-15443789
>chr10:15444837-15444890
>chr10:15445439-15446217
>chr10:15447033-15447521
>chr10:15448523-15448613
>chr10:15448688-15449498
>chr10:15450074-15450572
>chr10:15452661-15452879
>chr10:15454600-15454741
>chr10:15455153-15455917
>chr10:15456208-15456256
>chr10:15456536-15456853
>chr10:15458090-15458207
>chr10:15458309-15458446
>chr10:15458730-15458844
>chr10:15459095-15459289
>chr10:15460469-15460792
>chr10:15460941-15461260
>chr10:15463189-15463298
>chr10:15464006-15464362
>chr10:15465093-15465132
>chr10:15465446-15466383
>chr10:15467057-15467437
>chr10:15468019-15468274
>chr10:15469933-15470249
>chr10:15471543-15471824
>chr10:15475310-15475382
>chr10:15475492-15475850
>chr10:15476934-15477279
>chr10:15477769-15477826
>chr10:15480470-15480900
>chr10:15481135-15481195
>chr10:15481702-15481964
>chr10:15482503-15482928
>chr10:15484660-15484972
>chr10:15485415-15485817
>chr10:15487129-15487439
>chr10:15487742-15488062
>chr10:15488383-15488728
>chr10:15488974-15489050
>chr10:15489548-15489937
>chr10:15490100-15490863
>chr10:15492577-15493205
>chr10:15493898-15494292
>chr10:15494333-15494665
>chr10:15495650-15495868
>chr10:15495907-15496191
>chr10:15496259-15496386
>chr10:15496565-15496709
>chr10:15496739-15496832
>chr10:15498366-15498695
>chr10:15499152-15499191
>chr10:15499343-15499758
>chr10:15500303-15500728
>chr10:15502294-15502393
>chr10:15502509-15502909
>chr10:15503045-15503389
>chr10:15503776-15503907
>chr10:15505735-15505802
>chr10:15506566-15506932
>chr10:15507949-15508301
>chr10:15509417-15509746
>chr10:15509876-15510082
>chr10:15510375-15510690
>chr10:15511547-15512018
>chr10:15512248-15512309
>chr10:15512535-15512797
>chr10:15513338-15513747
>chr10:15514341-15514718
>chr10:15517303-15517630
>chr10:15520132-15520448
>chr10:15520993-15521327
>chr10:15521824-15522259
>chr10:15522722-15523032
>chr10:15523621-15523969
>chr10:15524974-15525222
>chr10:15525276-15525899
>chr10:15526180-15526481
>chr10:15527900-15528226
>chr10:15528933-15529199
>chr10:15530260-15530568
>chr10:15531164-15531210
>chr10:15531309-15531435
>chr10:15531630-15531968
>chr10:15532046-15532515
>chr10:15533911-15534217
>chr10:15534780-15536192
>chr10:15537819-15538146
>chr10:15538225-15538525
>chr10:15538607-15538671
>chr10:15539685-15540209
>chr10:15540252-15540461
>chr10:15540742-15540780
>chr10:15540848-15540978
>chr10:15541305-15541353
>chr10:15542745-15542835
>chr10:15543440-15543486
>chr10:15543845-15544346
>chr10:15544382-15544516
>chr10:15544658-15544721
>chr10:15545096-15545188
>chr10:15545671-15545864
>chr10:15546330-15546431
>chr10:15546647-15546903
>chr10:15547239-15547609
>chr10:15548011-15548353
>chr10:15549160-15549518
>chr10:15549968-15550330
>chr10:15550825-15550864
>chr10:15552098-15552826
>chr10:15552966-15553286
>chr10:15553488-15553605
>chr10:15553714-15554007
>chr10:15554101-15554157
>chr10:15554713-15555021
>chr10:15555668-15556354
>chr10:15556495-15556826
>chr10:15557095-15557380
>chr10:15557533-15557682
>chr10:15559558-15560315
>chr10:15560908-15561324
>chr10:15561415-15561481
>chr10:15561728-15562187
>chr10:15562844-15563242
>chr10:15563626-15563956
>chr10:15565348-15565393
>chr10:15565559-15565959
>chr10:15566518-15567205
>chr10:15567945-15568214
>chr10:15569580-15569687
>chr10:15570302-15570643
>chr10:15573974-15574127
>chr10:15574384-15574723
>chr10:15574812-15574978
>chr10:15575150-15575433
>chr10:15575952-15575990
>chr10:15576792-15576843
>chr10:15577925-15578013
>chr10:15578182-15578547
>chr10:15578977-15579058
>chr10:15580010-15580162
>chr10:15580217-15580305
>chr10:15580696-15580820
>chr10:15581224-15581300
>chr10:15581861-15582267
>chr10:15582844-15583532
>chr10:15583807-15584345
>chr10:15584734-15585059
>chr10:15586026-15586362
>chr10:15586920-15587314
>chr10:15589667-15590067
>chr10:15591397-15591456
>chr10:15592555-15592898
>chr10:15593836-15594128
>chr10:15594510-15594812
>chr10:15595780-15596070
>chr10:15596336-15596434
>chr10:15598316-15598415
>chr10:15599561-15599602
>chr10:15599648-15599958
>chr10:15600068-15600293
>chr10:15600910-15601265
>chr10:15601372-15601442
>chr10:15601540-15601680
>chr10:15602375-15602776
>chr10:15604540-15604580
>chr10:15611472-15611804
>chr10:15612871-15613210
>chr10:15615502-15615809
>chr10:15615935-15616006
>chr10:15617399-15617700
>chr10:15617814-15618255
>chr10:15618410-15618637
>chr10:15618705-15618935
>chr10:15621737-15622194
>chr10:15622261-15622328
>chr10:15622568-15622648
>chr10:15623066-15623742
>chr10:15623893-15624056
>chr10:15625641-15626538
>chr10:15626602-15626870
>chr10:15626945-15627000
>chr10:15627744-15628710
>chr10:15628802-15628891
>chr10:15629097-15629220
>chr10:15629253-15629310
>chr10:15629421-15630068
>chr10:15630311-15630369
>chr10:15630809-15631728
>chr10:15633372-15633726
>chr10:15634945-15635321
>chr10:15635896-15636041
>chr10:15636840-15637149
>chr10:15637511-15637927
>chr10:15638844-15639119
>chr10:15640091-15640218
>chr10:15641061-15641221
>chr10:15641850-15642165
>chr10:15642536-15642578
>chr10:15643284-15643575
>chr10:15644223-15644502
>chr10:15644520-15644632
>chr10:15644774-15645129
>chr10:15647430-15647769
>chr10:15648363-15648597
>chr10:15649176-15649657
>chr10:15649719-15650231
>chr10:15650516-15650691
>chr10:15653298-15653414
>chr10:15653613-15654199
>chr10:15655771-15656110
>chr10:15656342-15656672
>chr10:15657483-15657642
>chr10:15658775-15658838
>chr10:15659625-15659852
>chr10:15659923-15659993
>chr10:15660570-15660831
>chr10:15660956-15661100
>chr10:15661140-15661396
>chr10:15662344-15662640
>chr10:15663596-15663934
>chr10:15664182-15664268
>chr10:15664488-15670261
>chr10:15673050-15673388
>chr10:15674624-15674963
>chr10:15675444-15675476
>chr10:15676734-15677141
>chr10:15677193-15677451
>chr10:15679297-15679621
>chr10:15680210-15680357
>chr10:15682568-15682876
>chr10:15683253-15683347
>chr10:15684371-15684657
>chr10:15687648-15687748
>chr10:15688168-15689241
>chr10:15690861-15692265
>chr10:15692780-15693113
>chr10:15694050-15694704
>chr10:15696672-15697001
>chr10:15697644-15697779
>chr10:15697879-15699314
>chr10:15699935-15700036
>chr10:15700414-15700456
>chr10:15700560-15700763
>chr10:15702284-15702592
>chr10:15702797-15702879
>chr10:15703703-15703772
>chr10:15704328-15704392
>chr10:15705965-15706018
>chr10:15706375-15706786
>chr10:15707196-15707235
>chr10:15707401-15707920
>chr10:15710047-15710105
>chr10:15711437-15711569
>chr10:15712121-15712238
>chr10:15712295-15712637
>chr10:15713831-15713920
>chr10:15716638-15716997
>chr10:15720427-15720994
>chr10:15721834-15722168
>chr10:15723050-15723505
>chr10:15725994-15726316
>chr10:15726931-15727306
>chr10:15728493-15728727
>chr10:15729032-15729258
>chr10:15729320-15729418
>chr10:15729513-15729696
>chr10:15729860-15730317
>chr10:15730541-15730622
>chr10:15730954-15731017
>chr10:15731186-15731253
>chr10:15731379-15731465
>chr10:15731515-15731601
>chr10:15732589-15732719
>chr10:15732770-15732828
>chr10:15733025-15733079
>chr10:15733258-15733669
>chr10:15733795-15734008
>chr10:15734235-15734382
>chr10:15734621-15734982
>chr10:15735115-15735410
>chr10:15736239-15736557
>chr10:15736708-15737265
>chr10:15738912-15739158
>chr10:15740034-15740385
>chr10:15740878-15741211
>chr10:15742075-15742735
>chr10:15743834-15744224
>chr10:15747239-15747590
>chr10:15748720-15749090
>chr10:15749641-15750005
>chr10:15750236-15750524
>chr10:15750753-15751085
>chr10:15751862-15752794
>chr10:15753137-15753773
>chr10:15753936-15754237
>chr10:15754612-15754939
>chr10:15756282-15756320
>chr10:15757025-15757080
>chr10:15757182-15757304
>chr10:15757400-15757629
>chr10:15757693-15758031
>chr10:15760392-15760747
>chr10:15761090-15761667
>chr10:15761883-15762783
>chr10:15763722-15764170
>chr10:15764660-15764717
>chr10:15764826-15765053
>chr10:15765176-15765223
>chr10:15765870-15766193
>chr10:15766710-15767046
>chr10:15769865-15769968
>chr10:15770777-15770922
>chr10:15771030-15771433
>chr10:15771655-15771704
>chr10:15772174-15772222
>chr10:15772365-15774948
>chr10:15775153-15775388
>chr10:15775466-15775882
>chr10:15776009-15776061
>chr10:15776315-15776427
>chr10:15776496-15777036
>chr10:15778804-15778894
>chr10:15780852-15780987
>chr10:15783448-15783542
>chr10:15784467-15784752
>chr10:15791343-15791395
>chr10:15792266-15792321
>chr10:15793560-15793615
>chr10:15796459-15796543
>chr10:15798510-15798809
>chr10:15799079-15799496
>chr10:15800029-15800286
>chr10:15800518-15800637
>chr10:15800981-15801155
>chr10:15801456-15801527
>chr10:15801861-15801954
>chr10:15802047-15802610
>chr10:15802931-15802976
>chr10:15803117-15803205
>chr10:15808946-15809044
>chr10:15810803-15811063
>chr10:15811337-15811386
>chr10:15811834-15812386
>chr10:15814969-15815048
>chr10:15815655-15815752
>chr10:15815945-15816352
>chr10:15816385-15816565
>chr10:15818297-15818975
>chr10:15819958-15820015
>chr10:15820220-15820324
>chr10:15820834-15820977
>chr10:15823512-15823670
>chr10:15823796-15824427
>chr10:15825079-15825306
>chr10:15825401-15825488
>chr10:15825673-15825787
>chr10:15825933-15825996
>chr10:15826715-15826774
>chr10:15826901-15827142
>chr10:15827249-15827581
>chr10:15828238-15828310
>chr10:15828454-15828640
>chr10:15828910-15829016
>chr10:15829456-15829504
>chr10:15831665-15831978
>chr10:15832726-15832931
>chr10:15833906-15834084
>chr10:15834592-15834684
>chr10:15834888-15834951
>chr10:15837358-15837426
>chr10:15837795-15837834
>chr10:15838862-15838997
>chr10:15839745-15839870
>chr10:15841314-15841372
>chr10:15844062-15844186
>chr10:15845499-15846128
>chr10:15846724-15847027
>chr10:15848344-15848676
>chr10:15849375-15849500
>chr10:15849972-15850995
>chr10:15851790-15851847
>chr10:15852854-15853061
>chr10:15854348-15854446
>chr10:15855816-15855942
>chr10:15856660-15856793
>chr10:15857108-15857327
>chr10:15858539-15858627
>chr10:15858738-15858800
>chr10:15861754-15861855
>chr10:15862108-15862152
>chr10:15862702-15863158
>chr10:15865145-15865318
>chr10:15865407-15866395
>chr10:15866563-15866596
>chr10:15867495-15867566
>chr10:15867653-15867765
>chr10:15868327-15868419
>chr10:15870139-15870383
>chr10:15870482-15870682
>chr10:15871403-15871523
>chr10:15871665-15871892
>chr10:15872444-15878678
>chr10:15879505-15879551
>chr10:15880694-15881246
>chr10:15882062-15882131
>chr10:15883567-15883613
>chr10:15884543-15885069
>chr10:15885970-15886315
>chr10:15886393-15886789
>chr10:15887189-15887664
>chr10:15887946-15888391
>chr10:15888506-15888920
>chr10:15889322-15889365
>chr10:15889648-15890017
>chr10:15890077-15890198
>chr10:15890315-15890384
>chr10:15890680-15890735
>chr10:15890933-15891052
>chr10:15891256-15891752
>chr10:15892211-15892256
>chr10:15892975-15893097
>chr10:15893256-15893318
>chr10:15893861-15894243
>chr10:15894419-15895120
>chr10:15896610-15896669
>chr10:15896823-15896943
>chr10:15898660-15899012
>chr10:15899330-15899423
>chr10:15899694-15899764
>chr10:15900485-15901284
>chr10:15902899-15903057
>chr10:15903361-15903931
>chr10:15904017-15904065
>chr10:15904451-15904489
>chr10:15905655-15905753
>chr10:15906275-15906627
>chr10:15909489-15909764
>chr10:15910274-15910647
>chr10:15910878-15910970
>chr10:15912099-15912178
>chr10:15912396-15912464
>chr10:15912785-15912892
>chr10:15913038-15913252
>chr10:15913649-15913995
>chr10:15914057-15914254
>chr10:15914400-15914511
>chr10:15914672-15914864
>chr10:15914921-15915364
>chr10:15915429-15915506
>chr10:15915543-15921879
>chr10:15922044-15922133
>chr10:15922365-15922625
>chr10:15922724-15924602
>chr10:15924690-15924823
>chr10:15924891-15925008
>chr10:15925293-15925652
>chr10:15925822-15926780
>chr10:15926986-15927298
>chr10:15927756-15927857
>chr10:15928086-15928183
>chr10:15929879-15929953
>chr10:15931024-15931105
>chr10:15931531-15931668
>chr10:15931754-15932797
>chr10:15933537-15933890
>chr10:15935438-15935483
>chr10:15935926-15936097
>chr10:15936639-15936719
>chr10:15936751-15937000
>chr10:15937164-15937586
>chr10:15937636-15937680
>chr10:15938198-15938299
>chr10:15938361-15938700
>chr10:15939393-15939796
>chr10:15940170-15940347
>chr10:15941138-15941208
>chr10:15941308-15941462
>chr10:15941690-15941988
>chr10:15942822-15942911
>chr10:15942939-15943163
>chr10:15944329-15944658
>chr10:15944705-15944975
>chr10:15945105-15945315
>chr10:15945404-15945804
>chr10:15946402-15946743
>chr10:15947191-15947977
>chr10:15948168-15948508
>chr10:15948687-15948732
>chr10:15948765-15948956
>chr10:15951274-15951613
>chr10:15952292-15952343
>chr10:15952795-15952858
>chr10:15954257-15954329
>chr10:15954940-15955247
>chr10:15955295-15955343
>chr10:15955756-15955832
>chr10:15955871-15956312
>chr10:15956385-15956591
>chr10:15956790-15956965
>chr10:15957297-15957600
>chr10:15958095-15958466
>chr10:15961603-15961897
>chr10:15961981-15962020
>chr10:15962108-15962386
>chr10:15963019-15963702
>chr10:15965228-15966161
>chr10:15966493-15966825
>chr10:15967933-15968090
>chr10:15968227-15968407
>chr10:15969363-15969501
>chr10:15970275-15971090
>chr10:15972251-15972527
>chr10:15972664-15972981
>chr10:15974901-15974950
>chr10:15975101-15975230
>chr10:15975451-15975936
>chr10:15976576-15976965
>chr10:15980106-15980179
>chr10:15981012-15982656
>chr10:15983043-15983992
>chr10:15984345-15984517
>chr10:15984953-15985336
>chr10:15987157-15987208
>chr10:15987636-15987720
>chr10:15988190-15988633
>chr10:15990948-15991334
>chr10:15994189-15995148
>chr10:15995209-15996213
>chr10:15996275-15996760
>chr10:15997750-15998094
>chr10:15998302-15998381
>chr10:15998557-15998882
>chr10:16002793-16002950
>chr10:16003102-16003166
>chr10:16003214-16003284
>chr10:16003564-16003781
>chr10:16003990-16004027
>chr10:16004518-16004665
>chr10:16004997-16005106
>chr10:16005688-16005802
>chr10:16006931-16007031
>chr10:16007632-16007985
>chr10:16008377-16008491
>chr10:16009120-16009766
>chr10:16010000-16010020
>chr10:16010979-16011087
>chr10:16011328-16011680
>chr10:16012927-16013536
>chr10:16013899-16013948
>chr10:16015387-16015438
>chr10:16015714-16015865
>chr10:16017309-16017348
>chr10:16017610-16018603
>chr10:16018692-16019004
>chr10:16019727-16019766
>chr10:16021224-16021591
>chr10:16022705-16022775
>chr10:16022838-16023165
>chr10:16023565-16023960
>chr10:16026996-16027317
>chr10:16027696-16027732
>chr10:16028901-16029151
>chr10:16029543-16029790
>chr10:16029870-16029989
>chr10:16030222-16030305
>chr10:16030376-16030422
>chr10:16033065-16033440
>chr10:16034231-16035480
>chr10:16035654-16035786
>chr10:16035848-16035997
>chr10:16037636-16037840
>chr10:16038156-16038481
>chr10:16039214-16039541
>chr10:16040788-16041108
>chr10:16041168-16041224
>chr10:16045222-16045602
>chr10:16045710-16045840
>chr10:16045915-16046028
>chr10:16046137-16046735
>chr10:16047255-16047625
>chr10:16047765-16047870
>chr10:16048938-16049034
>chr10:16050477-16050812
>chr10:16051321-16051656
>chr10:16053052-16054156
>chr10:16054982-16055364
>chr10:16058334-16058752
>chr10:16058865-16059347
>chr10:16059892-16059982
>chr10:16060130-16060180
>chr10:16060512-16060882
>chr10:16061129-16061544
>chr10:16062046-16062323
>chr10:16062427-16063550
>chr10:16063705-16063859
>chr10:16064055-16064592
>chr10:16064734-16064804
>chr10:16064903-16065523
>chr10:16065573-16067843
>chr10:16067917-16068105
>chr10:16069092-16069576
>chr10:16069747-16069855
>chr10:16070059-16070205
>chr10:16070656-16070788
>chr10:16072166-16072588
>chr10:16073570-16073899
>chr10:16075084-16075415
>chr10:16077269-16077613
>chr10:16077869-16077944
>chr10:16078473-16078634
>chr10:16079567-16079642
>chr10:16079762-16080118
>chr10:16080186-16080661
>chr10:16080897-16080963
>chr10:16081522-16081717
>chr10:16081769-16084294
>chr10:16085151-16088694
>chr10:16089190-16091733
>chr10:16091795-16092268
>chr10:16092388-16092565
>chr10:16092839-16092899
>chr10:16093291-16093345
>chr10:16093393-16093504
>chr10:16093581-16093656
>chr10:16093938-16094269
>chr10:16094393-16094742
>chr10:16094976-16095074
>chr10:16095175-16095228
>chr10:16095455-16095656
>chr10:16095886-16095963
>chr10:16096034-16096152
>chr10:16096604-16096712
>chr10:16096743-16097699
>chr10:16098103-16098219
>chr10:16098430-16098557
>chr10:16099182-16099232
>chr10:16100334-16100447
>chr10:16100675-16100716
>chr10:16101291-16101877
>chr10:16102512-16102833
>chr10:16103130-16103280
>chr10:16105732-16105775
>chr10:16106133-16106170
>chr10:16106318-16106413
>chr10:16106784-16106839
>chr10:16107707-16107771
>chr10:16108463-16108841
>chr10:16109549-16109605
>chr10:16109847-16110218
>chr10:16110292-16110416
>chr10:16110595-16111215
>chr10:16111242-16111366
>chr10:16112838-16113000
>chr10:16113257-16113332
>chr10:16113439-16113495
>chr10:16115699-16115917
>chr10:16116115-16116341
>chr10:16118851-16118915
>chr10:16120278-16120646
>chr10:16121840-16122519
>chr10:16123410-16123459
>chr10:16123863-16124282
>chr10:16124518-16124657
>chr10:16124718-16125134
>chr10:16126805-16127120
>chr10:16127159-16130934
>chr10:16131566-16131981
>chr10:16132540-16132959
>chr10:16133383-16133870
>chr10:16134206-16134277
>chr10:16134696-16134765
>chr10:16134839-16135220
>chr10:16136128-16137363
>chr10:16137451-16137581
>chr10:16137813-16137857
>chr10:16138379-16139205
>chr10:16139413-16141239
>chr10:16141550-16141758
>chr10:16142246-16142298
>chr10:16142380-16143040
>chr10:16144383-16144584
>chr10:16146317-16147518
>chr10:16147746-16147874
>chr10:16147922-16148051
>chr10:16149080-16149131
>chr10:16149784-16150086
>chr10:16150373-16151205
>chr10:16151249-16151404
>chr10:16151866-16152062
>chr10:16152132-16152193
>chr10:16152415-16152771
>chr10:16153082-16153109
>chr10:16154760-16155126
>chr10:16155662-16155725
>chr10:16157931-16158067
>chr10:16158166-16158251
>chr10:16160166-16160234
>chr10:16161526-16161623
>chr10:16162871-16163073
>chr10:16163093-16164026
>chr10:16164105-16164426
>chr10:16164970-16166615
>chr10:16166715-16168060
>chr10:16168112-16168861
>chr10:16168895-16169421
>chr10:16169488-16170537
>chr10:16170596-16178249
>chr10:16178942-16178983
>chr10:16179307-16179563
>chr10:16180776-16181015
>chr10:16181124-16181531
>chr10:16181560-16181730
>chr10:16183670-16183745
>chr10:16183807-16183947
>chr10:16184101-16184201
>chr10:16184255-16184305
>chr10:16184353-16184407
>chr10:16184576-16184739
>chr10:16185430-16185657
>chr10:16186218-16186468
>chr10:16186555-16186636
>chr10:16186686-16186817
>chr10:16187053-16187218
>chr10:16187395-16187672
>chr10:16187868-16188015
>chr10:16188582-16189313
>chr10:16190228-16190779
>chr10:16191328-16191586
>chr10:16191827-16191910
>chr10:16191957-16192339
>chr10:16192690-16193080
>chr10:16193198-16193503
>chr10:16193621-16194020
>chr10:16195796-16196280
>chr10:16196656-16197094
>chr10:16197147-16197535
>chr10:16198091-16199552
>chr10:16200022-16200523
>chr10:16201434-16201688
>chr10:16201786-16205906
>chr10:16205933-16208831
>chr10:16208876-16209091
>chr10:16209167-16209745
>chr10:16209833-16210019
>chr10:16210132-16210526
>chr10:16210747-16211082
>chr10:16211860-16212169
>chr10:16213192-16213236
>chr10:16213297-16213353
>chr10:16214356-16214652
>chr10:16215089-16215233
>chr10:16215922-16219810
>chr10:16220023-16220167
>chr10:16220340-16220384
>chr10:16221214-16221320
>chr10:16221442-16224304
>chr10:16224358-16224436
>chr10:16224938-16225269
>chr10:16225928-16226279
>chr10:16226711-16227528
>chr10:16227610-16228144
>chr10:16228294-16228535
>chr10:16228601-16228810
>chr10:16229466-16229774
>chr10:16230433-16230467
>chr10:16230783-16231099
>chr10:16235635-16236086
>chr10:16237117-16237225
>chr10:16237484-16237565
>chr10:16238141-16238211
>chr10:16238421-16238606
>chr10:16239477-16239669
>chr10:16239769-16240528
>chr10:16240972-16241040
>chr10:16241713-16242252
>chr10:16242547-16242655
>chr10:16243251-16243755
>chr10:16243891-16244019
>chr10:16244333-16244694
>chr10:16244903-16245099
>chr10:16245476-16245641
>chr10:16246166-16246515
>chr10:16246762-16246982
>chr10:16247097-16247154
>chr10:16247295-16249472
>chr10:16249606-16251260
>chr10:16251408-16251625
>chr10:16251823-16252024
>chr10:16252064-16252255
>chr10:16252291-16252349
>chr10:16252468-16254423
>chr10:16254470-16254782
>chr10:16254863-16255157
>chr10:16255872-16256265
>chr10:16257428-16257819
>chr10:16259385-16259648
>chr10:16260324-16260851
>chr10:16263303-16263422
>chr10:16263912-16264958
>chr10:16266854-16267065
>chr10:16267267-16267315
>chr10:16267352-16267383
>chr10:16267435-16267813
>chr10:16268419-16269151
>chr10:16269366-16269756
>chr10:16273129-16273276
>chr10:16273326-16273356
>chr10:16273480-16273799
>chr10:16273951-16274111
>chr10:16277075-16277416
>chr10:16279171-16279584
>chr10:16281580-16281838
>chr10:16282169-16282654
>chr10:16282710-16283127
>chr10:16283268-16283600
>chr10:16284236-16284286
>chr10:16285106-16285429
>chr10:16285562-16285619
>chr10:16285944-16286409
>chr10:16286549-16286719
>chr10:16286775-16287297
>chr10:16287763-16287875
>chr10:16288282-16288380
>chr10:16289927-16290268
>chr10:16291379-16291532
>chr10:16291602-16291896
>chr10:16292213-16292401
>chr10:16292738-16293397
>chr10:16294618-16295276
>chr10:16296849-16297417
>chr10:16298233-16298782
>chr10:16299912-16300325
>chr10:16300382-16300443
>chr10:16300481-16300896
>chr10:16300948-16301421
>chr10:16302211-16302901
>chr10:16304112-16304390
>chr10:16304776-16304868
>chr10:16305015-16305239
>chr10:16306257-16308039
>chr10:16308311-16308654
>chr10:16309209-16309241
>chr10:16309321-16309683
>chr10:16309942-16309989
>chr10:16310175-16310228
>chr10:16310498-16310702
>chr10:16310836-16311318
>chr10:16311670-16311922
>chr10:16311983-16312050
>chr10:16312198-16312510
>chr10:16313095-16313145
>chr10:16313816-16313855
>chr10:16314631-16315286
>chr10:16315553-16315592
>chr10:16316121-16316461
>chr10:16317524-16317852
>chr10:16317989-16318391
>chr10:16318503-16318562
>chr10:16318835-16319016
>chr10:16320602-16320759
>chr10:16320987-16321331
>chr10:16321725-16322722
>chr10:16323721-16324499
>chr10:16325660-16325966
>chr10:16326606-16326909
>chr10:16327150-16327346
>chr10:16328567-16328733
>chr10:16328831-16328974
>chr10:16329208-16329672
>chr10:16330680-16330918
>chr10:16330955-16331071
>chr10:16331469-16331549
>chr10:16331801-16331849
>chr10:16332002-16332320
>chr10:16332727-16333011
>chr10:16333553-16333867
>chr10:16334949-16335284
>chr10:16335827-16336322
>chr10:16336543-16336678
>chr10:16336727-16338216
>chr10:16338378-16339294
>chr10:16339437-16339586
>chr10:16341190-16341551
>chr10:16342017-16342342
>chr10:16343103-16343488
>chr10:16343711-16344009
>chr10:16344261-16344577
>chr10:16344954-16345345
>chr10:16345508-16345712
>chr10:16346603-16346661
>chr10:16346918-16347016
>chr10:16347347-16347472
>chr10:16347512-16347625
>chr10:16347760-16348351
>chr10:16348705-16348918
>chr10:16349387-16349720
>chr10:16350447-16350872
>chr10:16350918-16351024
>chr10:16351222-16351528
>chr10:16351756-16352070
>chr10:16352290-16353780
>chr10:16354425-16354915
>chr10:16354988-16355035
>chr10:16355271-16355675
>chr10:16355719-16356112
>chr10:16356354-16356418
>chr10:16356772-16356840
>chr10:16357075-16357215
>chr10:16357354-16357436
>chr10:16357503-16357631
>chr10:16357929-16358033
>chr10:16358251-16358781
>chr10:16358886-16358955
>chr10:16359336-16359974
>chr10:16360148-16360195
>chr10:16360376-16360409
>chr10:16360581-16360697
>chr10:16360920-16361607
>chr10:16361997-16362754
>chr10:16363378-16363703
>chr10:16364173-16364494
>chr10:16364852-16365152
>chr10:16365445-16365505
>chr10:16365583-16365875
>chr10:16366074-16366129
>chr10:16366528-16366765
>chr10:16369680-16370156
>chr10:16370865-16371386
>chr10:16371774-16372028
>chr10:16372202-16373309
>chr10:16373608-16373669
>chr10:16373823-16374151
>chr10:16374203-16374240
>chr10:16374481-16374672
>chr10:16376685-16376796
>chr10:16376877-16377353
>chr10:16377663-16378057
>chr10:16378101-16378444
>chr10:16378793-16379268
>chr10:16379310-16379431
>chr10:16379626-16380017
>chr10:16380271-16380810
>chr10:16381507-16381897
>chr10:16382592-16382886
>chr10:16384674-16385003
>chr10:16386140-16386734
>chr10:16387205-16387577
>chr10:16387912-16388234
>chr10:16388353-16388677
>chr10:16388854-16389199
>chr10:16389765-16390000
>chr10:16390097-16390492
>chr10:16390946-16391268
>chr10:16391867-16392280
>chr10:16394200-16394270
>chr10:16394399-16395350
>chr10:16395708-16396020
>chr10:16396629-16396964
>chr10:16397045-16397345
>chr10:16397372-16397499
>chr10:16397600-16397891
>chr10:16398210-16398602
>chr10:16398734-16399084
>chr10:16399580-16399866
>chr10:16400086-16400471
>chr10:16400600-16400655
>chr10:16401741-16402056
>chr10:16402419-16403410
>chr10:16403783-16403853
>chr10:16405163-16405466
>chr10:16405813-16406479
>chr10:16406784-16406975
>chr10:16407068-16407225
>chr10:16409070-16409564
>chr10:16410008-16410064
>chr10:16410413-16410690
>chr10:16410817-16410900
>chr10:16411007-16411339
>chr10:16411416-16411463
>chr10:16411838-16412016
>chr10:16412343-16413133
>chr10:16413579-16413898
>chr10:16414464-16415047
>chr10:16415516-16415833
>chr10:16416067-16416419
>chr10:16416884-16417925
>chr10:16418505-16419080
>chr10:16419533-16419714
>chr10:16419963-16420042
>chr10:16420225-16420944
>chr10:16423312-16423414
>chr10:16423841-16424161
>chr10:16424374-16425029
>chr10:16425497-16425709
>chr10:16425793-16426137
>chr10:16426188-16426573
>chr10:16426965-16427557
>chr10:16427776-16427807
>chr10:16428208-16428294
>chr10:16428415-16428764
>chr10:16429239-16429604
>chr10:16429947-16430355
>chr10:16430501-16431412
>chr10:16431584-16431904
>chr10:16432895-16433575
>chr10:16433811-16434155
>chr10:16434630-16435021
>chr10:16435350-16435840
>chr10:16435897-16436008
>chr10:16436063-16436135
>chr10:16436244-16436316
>chr10:16437347-16437625
>chr10:16438003-16438944
>chr10:16439706-16439872
>chr10:16440077-16440444
>chr10:16442196-16442274
>chr10:16442485-16443004
>chr10:16443075-16443345
>chr10:16443982-16444430
>chr10:16444510-16444694
>chr10:16445260-16445435
>chr10:16446197-16446437
>chr10:16446752-16447395
>chr10:16447743-16449282
>chr10:16449318-16449390
>chr10:16449420-16450548
>chr10:16450584-16450723
>chr10:16450772-16451744
>chr10:16452080-16453246
>chr10:16454288-16454583
>chr10:16454923-16455248
>chr10:16455411-16455706
>chr10:16456741-16457084
>chr10:16457185-16457517
>chr10:16457574-16457908
>chr10:16459000-16459043
>chr10:16459678-16460053
>chr10:16460741-16461024
>chr10:16461254-16461378
>chr10:16461974-16462292
>chr10:16462560-16463224
>chr10:16463396-16463719
>chr10:16464809-16465159
>chr10:16465694-16466052
>chr10:16466360-16466665
>chr10:16467095-16467329
>chr10:16467527-16467832
>chr10:16468054-16468369
>chr10:16468581-16468638
>chr10:16468691-16469009
>chr10:16469663-16469934
>chr10:16470488-16470898
>chr10:16471598-16471734
>chr10:16472311-16472667
>chr10:16473431-16473550
>chr10:16473932-16474152
>chr10:16474623-16475185
>chr10:16475929-16476382
>chr10:16476510-16477503
>chr10:16478285-16478646
>chr10:16479939-16480075
>chr10:16480192-16480500
>chr10:16482321-16482379
>chr10:16482774-16483120
>chr10:16483571-16483942
>chr10:16485451-16485503
>chr10:16485824-16485970
>chr10:16487089-16487278
>chr10:16487473-16487503
>chr10:16487912-16488026
>chr10:16488421-16488539
>chr10:16488590-16488892
>chr10:16488960-16489013
>chr10:16489614-16489802
>chr10:16490005-16490228
>chr10:16490883-16491011
>chr10:16492960-16493057
>chr10:16493391-16493569
>chr10:16493663-16493854
>chr10:16494968-16495087
>chr10:16495156-16495500
>chr10:16496802-16497224
>chr10:16498285-16498612
>chr10:16499394-16499736
>chr10:16499793-16500085
>chr10:16500223-16500552
>chr10:16500712-16501250
>chr10:16501292-16501398
>chr10:16502704-16503859
>chr10:16507213-16507327
>chr10:16508033-16508373
>chr10:16513256-16513515
>chr10:16518166-16518211
>chr10:16520400-16520481
>chr10:16521045-16521088
>chr10:16521322-16521379
>chr10:16521621-16521656
>chr10:16522190-16522246
>chr10:16523191-16523304
>chr10:16525375-16525479
>chr10:16525724-16525763
>chr10:16526009-16526375
>chr10:16528228-16528477
>chr10:16528996-16529308
>chr10:16531893-16532219
>chr10:16532485-16532978
>chr10:16533307-16533648
>chr10:16534596-16535015
>chr10:16535250-16535668
>chr10:16535799-16535931
>chr10:16536109-16536207
>chr10:16537054-16537216
>chr10:16537394-16537574
>chr10:16537924-16537989
>chr10:16538073-16538509
>chr10:16538625-16538687
>chr10:16540119-16540180
>chr10:16540732-16541199
>chr10:16541245-16541299
>chr10:16541399-16541586
>chr10:16541679-16541803
>chr10:16541846-16542202
>chr10:16542444-16542826
>chr10:16543725-16544026
>chr10:16545946-16546200
>chr10:16546485-16546843
>chr10:16547125-16547270
>chr10:16547433-16548368
>chr10:16549963-16550559
>chr10:16550961-16551297
>chr10:16551385-16551730
>chr10:16552800-16553157
>chr10:16553560-16553635
>chr10:16553740-16554087
>chr10:16554126-16559838
>chr10:16561341-16562064
>chr10:16562106-16562722
>chr10:16562778-16563034
>chr10:16563188-16563410
>chr10:16563734-16564100
>chr10:16564362-16564635
>chr10:16565003-16565594
>chr10:16566349-16566820
>chr10:16566856-16566945
>chr10:16567421-16567891
>chr10:16568121-16568760
>chr10:16569175-16569326
>chr10:16570199-16570530
>chr10:16571133-16571457
>chr10:16571694-16571860
>chr10:16572413-16573352
>chr10:16574402-16574578
>chr10:16575869-16576552
>chr10:16576647-16576724
>chr10:16579739-16580015
>chr10:16581220-16581336
>chr10:16581655-16582548
>chr10:16582688-16582759
>chr10:16583134-16583417
>chr10:16583746-16583814
>chr10:16583975-16584095
>chr10:16584280-16584345
>chr10:16584600-16585118
>chr10:16586016-16586398
>chr10:16586927-16586972
>chr10:16588000-16588661
>chr10:16590124-16590427
>chr10:16590928-16591214
>chr10:16592049-16592103
>chr10:16594421-16595216
>chr10:16595723-16595980
>chr10:16596710-16597048
>chr10:16597504-16597544
>chr10:16598269-16598776
>chr10:16600576-16600846
>chr10:16602144-16602191
>chr10:16605797-16606041
>chr10:16606295-16606413
>chr10:16606980-16607153
>chr10:16607181-16607384
>chr10:16607872-16608136
>chr10:16608221-16608342
>chr10:16608705-16608804
>chr10:16608853-16609155
>chr10:16609947-16610092
>chr10:16610467-16610841
>chr10:16611947-16611978
>chr10:16613779-16613826
>chr10:16614278-16614420
>chr10:16614562-16614690
>chr10:16614857-16619003
>chr10:16620574-16620866
>chr10:16621122-16621174
>chr10:16621489-16621888
>chr10:16621998-16622131
>chr10:16623007-16623199
>chr10:16623243-16623807
>chr10:16626032-16626448
>chr10:16627460-16627761
>chr10:16629190-16629246
>chr10:16629897-16630236
>chr10:16632620-16632973
>chr10:16633064-16633104
>chr10:16634966-16635011
>chr10:16636992-16637029
>chr10:16640111-16640174
>chr10:16641061-16641175
>chr10:16641292-16641542
>chr10:16643638-16643696
>chr10:16643835-16644137
>chr10:16645519-16646110
>chr10:16646796-16647678
>chr10:16647781-16647855
>chr10:16647926-16648252
>chr10:16648774-16648817
>chr10:16650398-16650451
>chr10:16650584-16650922
>chr10:16652175-16652267
>chr10:16652582-16652990
>chr10:16653999-16654293
>chr10:16654381-16654691
>chr10:16654774-16655016
>chr10:16655572-16655697
>chr10:16655982-16656079
>chr10:16657705-16658016
>chr10:16658122-16658239
>chr10:16658444-16658751
>chr10:16660669-16661071
>chr10:16662614-16662658
>chr10:16664891-16665247
>chr10:16666450-16666561
>chr10:16666700-16667088
>chr10:16667477-16667804
>chr10:16668091-16668130
>chr10:16669565-16669903
>chr10:16670774-16671329
>chr10:16671437-16672746
>chr10:16672926-16672993
>chr10:16674769-16675265
>chr10:16676163-16676831
>chr10:16679888-16680175
>chr10:16680353-16680867
>chr10:16681799-16681848
>chr10:16682210-16682791
>chr10:16683565-16683822
>chr10:16683892-16684061
>chr10:16684184-16684488
>chr10:16684582-16684752
>chr10:16684947-16685829
>chr10:16687380-16687464
>chr10:16687703-16688028
>chr10:16688269-16688634
>chr10:16688728-16689000
>chr10:16691748-16692079
>chr10:16692957-16693250
>chr10:16693578-16693912
>chr10:16694479-16694865
>chr10:16695344-16695415
>chr10:16697371-16697705
>chr10:16697984-16698054
>chr10:16702149-16702286
>chr10:16702353-16702490
>chr10:16702538-16702881
>chr10:16702962-16703289
>chr10:16703752-16703944
>chr10:16704099-16704176
>chr10:16704864-16705793
>chr10:16705860-16706104
>chr10:16706146-16706655
>chr10:16706881-16708087
>chr10:16708139-16711471
>chr10:16711613-16711892
>chr10:16712073-16712225
>chr10:16712887-16713079
>chr10:16713120-16713689
>chr10:16715244-16715844
>chr10:16716770-16716832
>chr10:16717265-16717327
>chr10:16718064-16718145
>chr10:16718695-16719335
>chr10:16720769-16721033
>chr10:16722009-16722312
>chr10:16722752-16723103
>chr10:16723922-16724263
>chr10:16725501-16725537
>chr10:16725603-16725672
>chr10:16725717-16725837
>chr10:16725941-16726106
>chr10:16726258-16726571
>chr10:16728800-16729053
>chr10:16729905-16730087
>chr10:16730187-16730339
>chr10:16730838-16731119
>chr10:16731245-16731448
>chr10:16732310-16732459
>chr10:16732536-16732649
>chr10:16732981-16733019
>chr10:16733171-16733544
>chr10:16734719-16735158
>chr10:16735528-16735910
>chr10:16736613-16736859
>chr10:16736984-16737079
>chr10:16737447-16737561
>chr10:16738140-16738483
>chr10:16738613-16740030
>chr10:16740054-16740463
>chr10:16740517-16740860
>chr10:16740944-16741361
>chr10:16741435-16741506
>chr10:16743828-16744161
>chr10:16745317-16745733
>chr10:16747667-16748015
>chr10:16748367-16748475
>chr10:16748660-16748751
>chr10:16749929-16750056
>chr10:16750885-16751172
>chr10:16753772-16754005
>chr10:16754317-16754470
>chr10:16755100-16755509
>chr10:16755603-16755838
>chr10:16756169-16757136
>chr10:16758527-16758612
>chr10:16759192-16759537
>chr10:16760219-16760538
>chr10:16760952-16761218
>chr10:16761366-16761433
>chr10:16761569-16761878
>chr10:16762255-16762402
>chr10:16762755-16763035
>chr10:16763207-16763626
>chr10:16766429-16767030
>chr10:16772584-16772675
>chr10:16772919-16773239
>chr10:16773305-16773379
>chr10:16774333-16774593
>chr10:16774812-16775064
>chr10:16776895-16776980
>chr10:16777166-16777216
>chr10:16778012-16778214
>chr10:16778644-16778713
>chr10:16780235-16780527
>chr10:16781714-16781849
>chr10:16782858-16783212
>chr10:16783352-16783646
>chr10:16784106-16785703
>chr10:16785958-16786019
>chr10:16787520-16787887
>chr10:16788370-16788446
>chr10:16790622-16791646
>chr10:16792231-16792535
>chr10:16793827-16793954
>chr10:16794032-16794092
>chr10:16794134-16794305
>chr10:16794936-16794994
>chr10:16795069-16795568
>chr10:16797214-16797330
>chr10:16797847-16798184
>chr10:16798295-16798723
>chr10:16799485-16799541
>chr10:16800132-16800187
>chr10:16800300-16800397
>chr10:16800479-16800608
>chr10:16800734-16800989
>chr10:16801088-16801179
>chr10:16801232-16801309
>chr10:16801460-16802092
>chr10:16802133-16802169
>chr10:16802209-16802648
>chr10:16802798-16803000
>chr10:16803111-16803314
>chr10:16803407-16803547
>chr10:16803622-16803762
>chr10:16803902-16805688
>chr10:16806083-16806171
>chr10:16806409-16806583
>chr10:16806768-16807016
>chr10:16807689-16808057
>chr10:16808192-16808510
>chr10:16808758-16809040
>chr10:16809897-16810277
>chr10:16810778-16811107
>chr10:16811162-16811306
>chr10:16811418-16811528
>chr10:16812149-16812496
>chr10:16812981-16813096
>chr10:16813122-16813196
>chr10:16814154-16814491
>chr10:16815048-16815092
>chr10:16815532-16815703
>chr10:16818789-16818853
>chr10:16818899-16818960
>chr10:16819109-16819224
>chr10:16819300-16819352
>chr10:16820126-16820233
>chr10:16820745-16820803
>chr10:16821215-16821362
>chr10:16821785-16822960
>chr10:16823010-16823088
>chr10:16823207-16823365
>chr10:16823931-16824382
>chr10:16824510-16824801
>chr10:16825388-16825473
>chr10:16825532-16825878
>chr10:16826362-16826575
>chr10:16827269-16827396
>chr10:16827595-16827905
>chr10:16828348-16828746
>chr10:16829158-16829259
>chr10:16829800-16830230
>chr10:16830598-16831135
>chr10:16831828-16831917
>chr10:16834370-16834420
>chr10:16835768-16835882
>chr10:16838614-16838985
>chr10:16839348-16840250
>chr10:16841638-16841935
>chr10:16841981-16842288
>chr10:16843783-16843905
>chr10:16843987-16844278
>chr10:16845450-16845717
>chr10:16846545-16846849
>chr10:16847153-16847562
>chr10:16848280-16848309
>chr10:16848724-16849005
>chr10:16850405-16850788
>chr10:16851575-16852496
>chr10:16852918-16852977
>chr10:16854884-16855249
>chr10:16857062-16857221
>chr10:16857516-16857776
>chr10:16857822-16857875
>chr10:16857975-16859162
>chr10:16859250-16859473
>chr10:16861140-16861462
>chr10:16861855-16862195
>chr10:16862323-16862381
>chr10:16863552-16863852
>chr10:16864638-16865276
>chr10:16865492-16865971
>chr10:16867372-16867445
>chr10:16869160-16869479
>chr10:16871019-16871451
>chr10:16871934-16872270
>chr10:16872309-16872734
>chr10:16873099-16873135
>chr10:16873386-16873758
>chr10:16873863-16873915
>chr10:16877774-16877811
>chr10:16877929-16878379
>chr10:16878799-16879035
>chr10:16879109-16879262
>chr10:16882723-16883121
>chr10:16883508-16883654
>chr10:16883884-16884314
>chr10:16886787-16887128
>chr10:16887535-16888172
>chr10:16888325-16888388
>chr10:16888677-16888719
>chr10:16889618-16889939
>chr10:16891426-16891497
>chr10:16892441-16892823
>chr10:16892968-16893026
>chr10:16893736-16893972
>chr10:16894204-16894599
>chr10:16894743-16894866
>chr10:16895314-16895674
>chr10:16896495-16896594
>chr10:16896842-16897022
>chr10:16898039-16898099
>chr10:16901535-16902423
>chr10:16903092-16903306
>chr10:16903573-16903932
>chr10:16905828-16906162
>chr10:16908107-16908619
>chr10:16908868-16909192
>chr10:16909996-16910306
>chr10:16910727-16910871
>chr10:16912294-16912491
>chr10:16914248-16914652
>chr10:16915303-16915377
>chr10:16916019-16916083
>chr10:16916743-16917561
>chr10:16917653-16918620
>chr10:16921412-16921474
>chr10:16922824-16923185
>chr10:16923802-16924086
>chr10:16925001-16925197
>chr10:16925915-16925966
>chr10:16926801-16927196
>chr10:16927363-16927402
>chr10:16928082-16928125
>chr10:16928496-16928803
>chr10:16930968-16931390
>chr10:16932560-16932724
>chr10:16933744-16933836
>chr10:16935124-16935457
>chr10:16935599-16935996
>chr10:16936711-16937048
>chr10:16941397-16941911
>chr10:16942381-16942934
>chr10:16945347-16945405
>chr10:16945475-16945802
>chr10:16946403-16946802
>chr10:16947926-16948233
>chr10:16950180-16950532
>chr10:16953612-16953962
>chr10:16955090-16955414
>chr10:16956288-16956353
>chr10:16956748-16957241
>chr10:16957269-16957720
>chr10:16957785-16957923
>chr10:16958316-16958536
>chr10:16958859-16958923
>chr10:16959042-16959087
>chr10:16959163-16959195
>chr10:16959299-16959663
>chr10:16960203-16960633
>chr10:16961036-16961377
>chr10:16961700-16962012
>chr10:16962727-16962795
>chr10:16963048-16963100
>chr10:16963162-16963492
>chr10:16963830-16963910
>chr10:16966441-16966748
>chr10:16967650-16968048
>chr10:16969361-16969696
>chr10:16970263-16970597
>chr10:16970791-16970834
>chr10:16972433-16972726
>chr10:16973509-16973604
>chr10:16973643-16973938
>chr10:16974422-16975042
>chr10:16975102-16975144
>chr10:16975619-16976262
>chr10:16976456-16976575
>chr10:16977152-16977442
>chr10:16977507-16977772
>chr10:16978775-16980918
>chr10:16981031-16981543
>chr10:16981588-16981668
>chr10:16985054-16985592
>chr10:16985662-16985720
>chr10:16985979-16986047
>chr10:16989008-16989111
>chr10:16989222-16989611
>chr10:16991472-16991642
>chr10:16991715-16992415
>chr10:16993650-16993810
>chr10:16994043-16994104
>chr10:16994181-16994229
>chr10:16994749-16995112
>chr10:16995481-16995633
>chr10:16997144-16997479
>chr10:16998002-16998275
>chr10:16998323-16998590
>chr10:17000785-17001614
>chr10:17004686-17004968
>chr10:17005772-17006183
>chr10:17007161-17007198
>chr10:17007612-17007650
>chr10:17007850-17008136
>chr10:17008228-17008370
>chr10:17010040-17010094
>chr10:17010353-17010678
>chr10:17011174-17014991
>chr10:17015048-17019164
>chr10:17020311-17020479
>chr10:17020581-17020888
>chr10:17021290-17021329
>chr10:17024484-17024822
>chr10:17026349-17026666
>chr10:17027951-17028019
>chr10:17028206-17028278
>chr10:17028437-17028777
>chr10:17030008-17030353
>chr10:17030632-17030953
>chr10:17031410-17031485
>chr10:17035643-17035957
>chr10:17037913-17038148
>chr10:17038950-17039124
>chr10:17041315-17041400
>chr10:17044030-17044332
>chr10:17045343-17045712
>chr10:17046245-17046281
>chr10:17047607-17047664
>chr10:17048437-17048681
>chr10:17049101-17049178
>chr10:17049857-17049901
>chr10:17051025-17051410
>chr10:17051607-17051769
>chr10:17052330-17052832
>chr10:17053362-17053650
>chr10:17053828-17054637
>chr10:17054784-17054927
>chr10:17055420-17055663
>chr10:17055756-17055924
>chr10:17056302-17056627
>chr10:17056686-17056988
>chr10:17057128-17057366
>chr10:17057493-17057606
>chr10:17057811-17058164
>chr10:17058451-17058518
>chr10:17058978-17059021
>chr10:17060110-17060423
>chr10:17060761-17061115
>chr10:17062351-17062422
>chr10:17063871-17063919
>chr10:17065108-17065175
>chr10:17065910-17066151
>chr10:17066746-17066846
>chr10:17067314-17067439
>chr10:17067725-17067804
>chr10:17068773-17070351
>chr10:17070419-17071155
>chr10:17071269-17071324
>chr10:17072354-17072595
>chr10:17072783-17072997
>chr10:17073441-17073751
>chr10:17075032-17075386
>chr10:17076911-17076990
>chr10:17078036-17078116
>chr10:17079198-17079544
>chr10:17081796-17081835
>chr10:17082814-17082900
>chr10:17083197-17083550
>chr10:17085920-17086274
>chr10:17086680-17086749
>chr10:17087455-17087779
>chr10:17089297-17089432
>chr10:17089845-17090186
>chr10:17090464-17090531
>chr10:17090634-17090741
>chr10:17090895-17090964
>chr10:17091383-17091446
>chr10:17091879-17092078
>chr10:17092179-17092982
>chr10:17093936-17094042
>chr10:17094288-17096518
>chr10:17097092-17097254
>chr10:17097313-17097490
>chr10:17097593-17097711
>chr10:17098304-17098356
>chr10:17098448-17098504
>chr10:17098660-17098982
>chr10:17099242-17099338
>chr10:17099566-17099929
>chr10:17101829-17101898
>chr10:17102113-17102925
>chr10:17104694-17105170
>chr10:17105996-17106661
>chr10:17107414-17107800
>chr10:17108180-17108252
>chr10:17110343-17110828
>chr10:17111633-17111943
>chr10:17112118-17112205
>chr10:17112334-17112443
>chr10:17112979-17113297
>chr10:17114954-17115280
>chr10:17117300-17117583
>chr10:17117637-17117732
>chr10:17118419-17118758
>chr10:17119348-17119684
>chr10:17121342-17121718
>chr10:17121865-17121938
>chr10:17124389-17124733
>chr10:17124817-17125286
>chr10:17125639-17125677
>chr10:17126900-17127030
>chr10:17127147-17127556
>chr10:17128765-17129032
>chr10:17130124-17130628
>chr10:17131040-17131466
>chr10:17131552-17131923
>chr10:17132067-17132167
>chr10:17133365-17133496
>chr10:17133965-17134294
>chr10:17135398-17135632
>chr10:17135736-17136102
>chr10:17136311-17136442
>chr10:17136537-17136696
>chr10:17136765-17136936
>chr10:17137564-17137857
>chr10:17138879-17138914
>chr10:17140027-17140354
>chr10:17141013-17141550
>chr10:17141822-17141875
>chr10:17142116-17142274
>chr10:17143218-17143289
>chr10:17143326-17143375
>chr10:17143467-17143514
>chr10:17144136-17144202
>chr10:17144897-17145298
>chr10:17147356-17147648
>chr10:17147716-17147827
>chr10:17148885-17148990
>chr10:17149483-17150345
>chr10:17150599-17150651
>chr10:17150987-17151297
>chr10:17151615-17151898
>chr10:17154031-17154080
>chr10:17154605-17154656
>chr10:17154779-17155239
>chr10:17155690-17155837
>chr10:17156231-17156544
>chr10:17158738-17159006
>chr10:17159523-17159575
>chr10:17159932-17160007
>chr10:17160245-17160291
>chr10:17160417-17160826
>chr10:17162392-17162865
>chr10:17163369-17166544
>chr10:17167343-17167430
>chr10:17167592-17167772
>chr10:17167980-17168309
>chr10:17168465-17168838
>chr10:17172369-17172565
>chr10:17173073-17173298
>chr10:17173670-17174100
>chr10:17175124-17175180
>chr10:17177174-17177543
>chr10:17178392-17178783
>chr10:17179446-17179606
>chr10:17180253-17180559
>chr10:17183370-17183774
>chr10:17184307-17184463
>chr10:17185075-17185238
>chr10:17185268-17186098
>chr10:17186233-17186352
>chr10:17186496-17186688
>chr10:17187181-17187321
>chr10:17187469-17187714
>chr10:17187889-17188031
>chr10:17190540-17190607
>chr10:17190830-17190924
>chr10:17191270-17191341
>chr10:17192783-17195611
>chr10:17197300-17197414
>chr10:17197528-17198166
>chr10:17198251-17198333
>chr10:17198393-17198582
>chr10:17198620-17198830
>chr10:17200607-17200689
>chr10:17202459-17202506
>chr10:17202612-17203011
>chr10:17203081-17203188
>chr10:17205757-17206229
>chr10:17207068-17207178
>chr10:17207302-17207448
>chr10:17207779-17208111
>chr10:17209004-17209226
>chr10:17210200-17210382
>chr10:17210850-17211161
>chr10:17211586-17211650
>chr10:17212062-17212360
>chr10:17212842-17212917
>chr10:17213747-17213978
>chr10:17214256-17214412
>chr10:17216849-17217162
>chr10:17217255-17217552
>chr10:17218386-17218459
>chr10:17218687-17218979
>chr10:17219535-17219599
>chr10:17219824-17220595
>chr10:17221442-17221740
>chr10:17221903-17222238
>chr10:17222759-17223265
>chr10:17224200-17224502
>chr10:17224551-17224889
>chr10:17226490-17226778
>chr10:17230900-17231085
>chr10:17232873-17233296
>chr10:17234097-17234418
>chr10:17235538-17235602
>chr10:17237988-17238160
>chr10:17238219-17238372
>chr10:17238969-17239285
>chr10:17239896-17240347
>chr10:17241066-17241885
>chr10:17242049-17242726
>chr10:17243103-17243160
>chr10:17244554-17244585
>chr10:17244662-17244743
>chr10:17245227-17245280
>chr10:17245378-17245735
>chr10:17245857-17246014
>chr10:17246168-17246255
>chr10:17246869-17247519
>chr10:17247736-17247855
>chr10:17247945-17248290
>chr10:17248373-17249004
>chr10:17249126-17249194
>chr10:17251213-17251541
>chr10:17252002-17252523
>chr10:17253020-17253358
>chr10:17254462-17254896
>chr10:17255498-17255968
>chr10:17256333-17256392
>chr10:17257406-17257453
>chr10:17257630-17257724
>chr10:17258429-17258776
>chr10:17259172-17259498
>chr10:17259592-17259832
>chr10:17259966-17260213
>chr10:17260525-17261277
>chr10:17261881-17262301
>chr10:17262340-17262460
>chr10:17262531-17262868
>chr10:17263279-17264304
>chr10:17265227-17265331
>chr10:17265940-17267375
>chr10:17269476-17269746
>chr10:17270320-17270643
>chr10:17270888-17271814
>chr10:17272121-17272246
>chr10:17272507-17272593
>chr10:17272750-17272802
>chr10:17273737-17274289
>chr10:17275827-17276174
>chr10:17276960-17277055
>chr10:17278290-17278570
>chr10:17278652-17278691
>chr10:17279012-17279068
>chr10:17280218-17280487
>chr10:17280773-17281121
>chr10:17281411-17284069
>chr10:17284385-17284527
>chr10:17285230-17286263
>chr10:17287205-17287482
>chr10:17287558-17288050
>chr10:17289506-17289843
>chr10:17290792-17291078
>chr10:17291678-17292151
>chr10:17292200-17292679
>chr10:17293173-17293503
>chr10:17293882-17294233
>chr10:17294732-17295054
>chr10:17295302-17295943
>chr10:17296417-17296780
>chr10:17296868-17297191
>chr10:17297770-17298169
>chr10:17298942-17299385
>chr10:17299490-17299626
>chr10:17299917-17300347
>chr10:17300535-17301339
>chr10:17302681-17302752
>chr10:17303459-17304495
>chr10:17304642-17304848
>chr10:17305486-17305799
>chr10:17306342-17306716
>chr10:17307967-17308368
>chr10:17308640-17308692
>chr10:17308939-17309310
>chr10:17309630-17309762
>chr10:17309880-17310079
>chr10:17310129-17310412
>chr10:17311232-17311287
>chr10:17311374-17313059
>chr10:17313255-17313454
>chr10:17313708-17313880
>chr10:17314096-17314205
>chr10:17314736-17315181
>chr10:17315628-17315970
>chr10:17318209-17318525
>chr10:17321593-17322326
>chr10:17323305-17323726
>chr10:17324781-17325368
>chr10:17326622-17326661
>chr10:17327291-17327957
>chr10:17328850-17328897
>chr10:17329288-17329321
>chr10:17331740-17334020
>chr10:17334220-17334612
>chr10:17335643-17335753
>chr10:17335913-17336284
>chr10:17336587-17336900
>chr10:17336958-17337414
>chr10:17337492-17337558
>chr10:17338023-17338368
>chr10:17339617-17339803
>chr10:17340092-17340703
>chr10:17341465-17342117
>chr10:17342667-17342969
>chr10:17343085-17343122
>chr10:17343908-17344068
>chr10:17344261-17344628
>chr10:17345088-17345132
>chr10:17346316-17346728
>chr10:17346789-17346895
>chr10:17347014-17347207
>chr10:17347697-17347980
>chr10:17349371-17349456
>chr10:17350429-17350559
>chr10:17351520-17352206
>chr10:17353776-17353839
>chr10:17355440-17355488
>chr10:17356384-17356701
>chr10:17357132-17357425
>chr10:17358453-17358834
>chr10:17360693-17360999
>chr10:17361154-17361473
>chr10:17361551-17361623
>chr10:17361882-17361922
>chr10:17362039-17362103
>chr10:17362705-17363035
>chr10:17363692-17363792
>chr10:17365429-17365764
>chr10:17367140-17367508
>chr10:17368005-17368437
>chr10:17368646-17368704
>chr10:17369237-17369493
>chr10:17369593-17370548
>chr10:17371503-17371831
>chr10:17372723-17372776
>chr10:17372928-17372993
>chr10:17373223-17373484
>chr10:17374467-17374761
>chr10:17374877-17375104
>chr10:17376842-17377499
>chr10:17378829-17379156
>chr10:17379241-17379347
>chr10:17379421-17380460
>chr10:17380502-17381038
>chr10:17381116-17383659
>chr10:17383696-17384233
>chr10:17384277-17384921
>chr10:17384989-17386680
>chr10:17386836-17386955
>chr10:17387250-17387571
>chr10:17387984-17388026
>chr10:17388502-17388532
>chr10:17388644-17389103
>chr10:17389209-17389340
>chr10:17389849-17390287
>chr10:17390799-17391562
>chr10:17392375-17392537
>chr10:17392868-17392950
>chr10:17393004-17393162
>chr10:17393239-17393393
>chr10:17393714-17393777
>chr10:17394967-17395306
>chr10:17395593-17395895
>chr10:17397215-17397544
>chr10:17398036-17398348
>chr10:17399613-17399956
>chr10:17400145-17402961
>chr10:17403507-17403596
>chr10:17403776-17404093
>chr10:17405069-17405467
>chr10:17405597-17405913
>chr10:17406041-17406201
>chr10:17406323-17406427
>chr10:17406519-17406569
>chr10:17406702-17407094
>chr10:17408375-17409087
>chr10:17409167-17409232
>chr10:17409372-17409898
>chr10:17411169-17411535
>chr10:17412696-17412995
>chr10:17414484-17414741
>chr10:17415798-17416108
>chr10:17416932-17417340
>chr10:17418087-17418341
>chr10:17418709-17419146
>chr10:17419242-17419565
>chr10:17420124-17420453
>chr10:17420755-17421138
>chr10:17421559-17421717
>chr10:17421770-17421849
>chr10:17424085-17424408
[truncated: 2,777,955 more chars]
