# Supplementary material for: Red: an intelligent, rapid, accurate tool for detecting repeats de-novo on the genomic scale
Source: BMC Bioinformatics. 2015 Jul 24;16:227. doi: 10.1186/s12859-015-0654-5 (PMC4513396; doi:10.1186/s12859-015-0654-5)
Supplement: Additional file 5 — Supplementary data set 4 — Red’s repeats of the Homo sapiens genome. The command “tar -xzf file” results in a directory that contains the locations of repeats found by Red in the genome of the Homo sapiens. [file 12859_2015_654_MOESM5_ESM.tar › GnmRptHg38/chr11.rpt]

>chr11:60000-121879
>chr11:121887-155707
>chr11:155717-177589
>chr11:177738-178336
>chr11:178452-179184
>chr11:179283-179642
>chr11:179813-179953
>chr11:180146-180642
>chr11:180768-183233
>chr11:183289-183473
>chr11:183576-185326
>chr11:185411-185579
>chr11:185941-187049
>chr11:187228-189569
>chr11:189683-190218
>chr11:190377-190715
>chr11:190811-191916
>chr11:192420-192552
>chr11:193303-193656
>chr11:194594-195071
>chr11:195576-195659
>chr11:195742-196596
>chr11:197769-197829
>chr11:198877-198968
>chr11:199491-199559
>chr11:199860-199916
>chr11:200638-200680
>chr11:201298-202238
>chr11:202311-202546
>chr11:202581-202694
>chr11:203935-204049
>chr11:204981-205094
>chr11:207578-207645
>chr11:208325-208399
>chr11:213609-213965
>chr11:215133-215426
>chr11:217009-217456
>chr11:217779-218167
>chr11:219877-220405
>chr11:220873-220964
>chr11:221024-221452
>chr11:222410-222459
>chr11:223055-223123
>chr11:223766-224074
>chr11:225001-225056
>chr11:225126-225537
>chr11:226048-226145
>chr11:226219-226256
>chr11:226330-227940
>chr11:228324-229015
>chr11:229093-229787
>chr11:230062-230298
>chr11:230802-231528
>chr11:231688-231741
>chr11:232090-232408
>chr11:232458-232566
>chr11:234399-235499
>chr11:236355-236488
>chr11:238137-238204
>chr11:238489-238915
>chr11:240064-240426
>chr11:240788-241455
>chr11:242770-243093
>chr11:243887-243927
>chr11:244779-244904
>chr11:244949-245247
>chr11:245638-245901
>chr11:246204-246532
>chr11:246834-247250
>chr11:247542-247834
>chr11:249530-249871
>chr11:251498-251552
>chr11:254257-254738
>chr11:254985-255048
>chr11:255512-255664
>chr11:255876-256386
>chr11:257798-258066
>chr11:258486-258543
>chr11:258611-258941
>chr11:259324-259470
>chr11:259644-259809
>chr11:260344-260451
>chr11:260647-261200
>chr11:261251-261756
>chr11:261892-262194
>chr11:262633-263292
>chr11:263483-263595
>chr11:263634-263811
>chr11:263880-264241
>chr11:264413-264509
>chr11:264713-264928
>chr11:265007-265426
>chr11:265482-265847
>chr11:265915-266005
>chr11:266130-266635
>chr11:267138-267595
>chr11:268271-268366
>chr11:268475-268806
>chr11:269053-269142
>chr11:269399-269475
>chr11:269760-270429
>chr11:270574-270634
>chr11:271787-272011
>chr11:272047-272083
>chr11:273391-274823
>chr11:274864-275370
>chr11:275440-277965
>chr11:278126-278251
>chr11:282146-282254
>chr11:282929-282986
>chr11:283224-283618
>chr11:284621-284824
>chr11:285464-285538
>chr11:286436-287006
>chr11:287308-287887
>chr11:288815-288894
>chr11:292091-292192
>chr11:292848-292896
>chr11:295386-295443
>chr11:297117-297174
>chr11:297577-297617
>chr11:298924-298976
>chr11:299222-299255
>chr11:300565-301256
>chr11:301351-302927
>chr11:303204-303550
>chr11:304648-305003
>chr11:305098-305138
>chr11:305205-305459
>chr11:305539-305567
>chr11:305606-305837
>chr11:305864-305948
>chr11:307484-307810
>chr11:307868-307911
>chr11:308460-308553
>chr11:308812-309140
>chr11:309457-310160
>chr11:310443-310513
>chr11:311589-311668
>chr11:311970-312047
>chr11:312109-312149
>chr11:312486-312557
>chr11:312673-312972
>chr11:313046-313221
>chr11:314378-314471
>chr11:314959-315008
>chr11:315697-315733
>chr11:316551-316592
>chr11:316698-317004
>chr11:317094-317658
>chr11:317796-317935
>chr11:318112-318191
>chr11:319266-319336
>chr11:319786-319837
>chr11:319873-319952
>chr11:321205-323473
>chr11:323761-324074
>chr11:324815-325763
>chr11:327309-327415
>chr11:327729-327988
>chr11:328564-329460
>chr11:329533-329689
>chr11:329921-330140
>chr11:331608-332609
>chr11:333758-334175
>chr11:335019-335546
>chr11:335675-335737
>chr11:335983-336023
>chr11:336968-337008
>chr11:337181-338405
>chr11:338441-338905
>chr11:338980-339640
>chr11:340231-340346
>chr11:340742-341256
>chr11:341327-342256
>chr11:342839-343147
>chr11:343455-344159
>chr11:344471-344507
>chr11:344575-344907
>chr11:345584-345975
>chr11:346207-346284
>chr11:346630-348335
>chr11:348422-349321
>chr11:349501-350180
>chr11:350262-350754
>chr11:350933-351039
>chr11:351159-351214
>chr11:351519-351624
>chr11:351709-352292
>chr11:352351-352596
>chr11:352810-353082
>chr11:353858-355294
>chr11:355624-355685
>chr11:356451-358040
>chr11:358161-358202
>chr11:358875-359212
>chr11:359533-360380
>chr11:360467-360550
>chr11:361375-362391
>chr11:363062-363959
>chr11:364015-364292
>chr11:364417-364458
>chr11:365570-365950
>chr11:366831-367200
>chr11:367732-368088
>chr11:369069-369114
>chr11:369299-369442
>chr11:369696-369807
>chr11:369840-369877
>chr11:369956-370080
>chr11:372781-372822
>chr11:373402-373433
>chr11:373642-373700
>chr11:374662-375314
>chr11:376492-376540
>chr11:377043-377077
>chr11:377799-377910
>chr11:379479-379510
>chr11:381198-381688
>chr11:382661-383267
>chr11:384301-384384
>chr11:384504-384586
>chr11:384840-385720
>chr11:386036-386833
>chr11:387916-388017
>chr11:388149-388197
>chr11:388715-389923
>chr11:390479-390989
>chr11:391144-391265
>chr11:391928-391975
>chr11:392174-392253
>chr11:392713-392774
>chr11:392966-393025
>chr11:393180-393328
>chr11:395140-395191
>chr11:395952-396035
>chr11:397855-398847
>chr11:399253-399599
>chr11:399734-399791
>chr11:400757-403078
>chr11:403312-403361
>chr11:403781-403877
>chr11:405596-405648
>chr11:405760-405816
>chr11:406083-406182
>chr11:406249-406345
>chr11:407166-407286
>chr11:407883-407925
>chr11:410452-412752
>chr11:412949-413031
>chr11:413629-414438
>chr11:415205-415342
>chr11:417086-417139
>chr11:417656-417708
>chr11:418981-419035
>chr11:419417-419456
>chr11:420869-420937
>chr11:421394-421629
>chr11:422394-422669
>chr11:422835-423225
>chr11:423514-424214
>chr11:424932-425307
>chr11:425697-426078
>chr11:426220-426602
>chr11:427108-427364
>chr11:427442-427737
>chr11:428236-428334
>chr11:428872-429415
>chr11:429849-430020
>chr11:430396-430649
>chr11:430770-431642
>chr11:431758-431852
>chr11:432130-432310
>chr11:433702-433808
>chr11:435078-435954
>chr11:435995-436388
>chr11:436580-437018
>chr11:437172-437315
>chr11:439041-439109
>chr11:440479-440901
>chr11:440956-441087
>chr11:442012-442175
>chr11:442342-442485
>chr11:442920-442999
>chr11:443226-443555
>chr11:443987-444382
>chr11:445061-445519
>chr11:446128-446184
>chr11:447295-447628
>chr11:447693-447979
>chr11:448567-448819
>chr11:448969-449400
>chr11:449666-449956
>chr11:452846-453033
>chr11:454539-454830
>chr11:456129-456473
>chr11:456547-456635
>chr11:456973-457188
>chr11:457415-457533
>chr11:458073-458863
>chr11:458964-459438
>chr11:461494-461669
>chr11:462875-463508
>chr11:463555-463905
>chr11:463970-464289
>chr11:464733-464903
>chr11:465192-465470
>chr11:465593-467209
>chr11:467446-467998
>chr11:468047-468147
>chr11:468723-468819
>chr11:468874-469537
>chr11:469754-469798
>chr11:470559-470897
>chr11:470944-471029
>chr11:471083-471397
>chr11:471621-472133
>chr11:474171-474275
>chr11:474972-475191
>chr11:475228-475597
>chr11:477003-477106
>chr11:477290-477371
>chr11:477398-477441
>chr11:478214-478745
>chr11:480131-481164
>chr11:481484-481604
>chr11:481750-483684
>chr11:484301-484378
>chr11:484532-484576
>chr11:484700-485331
>chr11:485425-486136
>chr11:486556-486872
>chr11:487359-487403
>chr11:487972-488161
>chr11:489533-489598
>chr11:490758-490967
>chr11:491686-492513
>chr11:493326-493917
>chr11:494127-494417
>chr11:494811-494859
>chr11:496067-496125
>chr11:496255-496712
>chr11:497038-497893
>chr11:499175-499217
>chr11:500840-501147
>chr11:502314-502391
>chr11:503118-503196
>chr11:505036-505372
>chr11:505432-505481
>chr11:505624-506134
>chr11:507284-507366
>chr11:508172-509080
>chr11:509530-509847
>chr11:510316-510925
>chr11:511036-511356
>chr11:511942-512511
>chr11:512653-512738
>chr11:512815-513078
>chr11:513190-513548
>chr11:513604-514766
>chr11:515551-515869
>chr11:516022-516415
>chr11:516568-516604
>chr11:516654-518623
>chr11:519240-520664
>chr11:521354-524028
>chr11:524342-526237
>chr11:526650-527310
>chr11:527415-527479
>chr11:527523-528154
>chr11:530393-531211
>chr11:531351-531454
>chr11:531578-531633
>chr11:532414-532480
>chr11:533383-533428
>chr11:534386-534456
>chr11:535196-535354
>chr11:535430-535491
>chr11:536398-536777
>chr11:537819-537907
>chr11:539073-539698
>chr11:539805-539844
>chr11:541832-542628
>chr11:542876-543520
>chr11:543747-544057
>chr11:545925-546580
>chr11:546770-547269
>chr11:547343-547738
>chr11:547785-548157
>chr11:548233-548763
>chr11:551006-551138
>chr11:552346-552388
>chr11:552427-552471
>chr11:553082-553139
>chr11:553473-553508
>chr11:553784-553859
>chr11:555130-555285
>chr11:557044-557190
>chr11:557729-557887
>chr11:558314-558374
>chr11:559728-559797
>chr11:559836-559941
>chr11:562857-562917
>chr11:563029-563089
>chr11:564479-565056
>chr11:565216-565711
>chr11:565809-565932
>chr11:566616-566943
>chr11:570155-571211
>chr11:571435-571579
>chr11:571639-571687
>chr11:571843-571893
>chr11:572251-573155
>chr11:573666-574521
>chr11:575897-575943
>chr11:576700-576925
>chr11:578631-579273
>chr11:580693-581110
>chr11:582242-583535
>chr11:583630-583712
>chr11:583813-583868
>chr11:584473-584588
>chr11:584715-585069
>chr11:585205-585673
>chr11:585702-586298
>chr11:588340-588714
>chr11:588820-589161
>chr11:590708-591006
>chr11:591772-592241
>chr11:594395-594508
>chr11:594555-594862
>chr11:595081-595391
>chr11:599227-599560
>chr11:599663-600152
>chr11:600240-601453
>chr11:601669-601703
>chr11:602395-603624
>chr11:603724-604007
>chr11:604478-604802
>chr11:606290-606368
>chr11:613578-613767
>chr11:614010-614112
>chr11:614283-614367
>chr11:616067-616178
>chr11:616225-616500
>chr11:617798-617911
>chr11:618622-618957
>chr11:619971-620059
>chr11:620186-620234
>chr11:620804-620866
>chr11:622403-622786
>chr11:623019-623317
>chr11:623642-623687
>chr11:625187-625265
>chr11:626631-626718
>chr11:626997-627140
>chr11:627663-628063
>chr11:628854-629352
>chr11:629572-629626
>chr11:629763-633543
>chr11:633726-634683
>chr11:634971-635573
>chr11:638824-639258
>chr11:639547-639601
>chr11:640001-640153
>chr11:641273-641513
>chr11:641706-641865
>chr11:642157-642200
>chr11:642712-642891
>chr11:643027-643346
>chr11:643579-643645
>chr11:644876-645171
>chr11:645249-645620
>chr11:645951-646283
>chr11:646924-647533
>chr11:647807-648113
>chr11:648167-648499
>chr11:648875-650426
>chr11:650506-650917
>chr11:650968-651910
>chr11:652336-652669
>chr11:652803-653116
>chr11:653247-653731
>chr11:654156-654468
>chr11:654585-655085
>chr11:655814-656485
>chr11:658074-658453
>chr11:659119-659468
>chr11:659945-660011
>chr11:661431-661721
>chr11:661880-662293
>chr11:663019-663080
>chr11:663129-663511
>chr11:663592-663694
>chr11:663930-664251
>chr11:664411-665363
>chr11:666407-668128
>chr11:668415-670072
>chr11:670412-671547
>chr11:671589-671909
>chr11:671954-672004
>chr11:672524-673574
>chr11:674857-675844
>chr11:675891-676357
>chr11:676533-676805
>chr11:677142-677444
>chr11:677666-678220
>chr11:679006-679353
>chr11:680430-680565
>chr11:681221-681747
>chr11:683541-683650
>chr11:684139-684459
>chr11:685075-686344
>chr11:687469-687803
>chr11:689181-689550
>chr11:690036-690384
>chr11:690454-690769
>chr11:692566-692891
>chr11:694082-694325
>chr11:694906-695008
>chr11:696398-697265
>chr11:699249-699354
>chr11:699442-699797
>chr11:700242-700552
>chr11:701174-701813
>chr11:704830-704911
>chr11:705475-705685
>chr11:706135-706183
>chr11:707295-707413
>chr11:708798-709026
>chr11:710553-710798
>chr11:711219-712302
>chr11:712347-712580
>chr11:712687-712729
>chr11:712917-713081
>chr11:713377-714011
>chr11:714205-714531
>chr11:714589-714697
>chr11:714918-715267
>chr11:715589-716561
>chr11:716699-716775
>chr11:716967-717348
>chr11:717587-719272
>chr11:719406-719477
>chr11:719953-720066
>chr11:720759-720807
>chr11:720932-721083
>chr11:721652-721774
>chr11:721998-722067
>chr11:722806-723101
>chr11:723742-723780
>chr11:725235-725569
>chr11:726188-726275
>chr11:728895-729078
>chr11:730215-731525
>chr11:731634-732570
>chr11:732646-733004
>chr11:733657-733817
>chr11:734181-734662
>chr11:734729-736525
>chr11:736776-737412
>chr11:737691-737866
>chr11:738072-738749
>chr11:738841-739280
>chr11:739416-739607
>chr11:739655-741209
>chr11:741220-742479
>chr11:742897-742942
>chr11:743072-744038
>chr11:744271-745296
>chr11:745357-745422
>chr11:745473-745566
>chr11:745614-745787
>chr11:745818-746729
>chr11:749057-749434
>chr11:750283-750842
>chr11:750982-751230
>chr11:751393-752011
>chr11:752056-752465
>chr11:752572-752729
>chr11:752904-753001
>chr11:753106-753917
>chr11:753974-754288
>chr11:754456-754941
>chr11:755088-755466
>chr11:756333-756845
>chr11:757287-757596
>chr11:757765-758906
>chr11:759244-759887
>chr11:760573-761520
>chr11:761638-762268
>chr11:763183-763345
>chr11:765528-766128
>chr11:766907-767005
>chr11:767774-769129
>chr11:769314-769921
>chr11:772215-772430
>chr11:773138-773230
>chr11:774536-774853
>chr11:775956-776323
>chr11:776762-776813
>chr11:777187-777230
>chr11:778082-778389
>chr11:778634-778977
>chr11:779368-779466
>chr11:780096-780155
>chr11:780815-781574
>chr11:783184-783476
>chr11:784153-784474
>chr11:784517-784897
>chr11:785134-785861
>chr11:788697-788783
>chr11:789133-789204
>chr11:789951-790021
>chr11:790134-790180
>chr11:790339-790379
>chr11:791141-791247
>chr11:791770-791954
>chr11:792455-792552
>chr11:792781-792872
>chr11:793174-793246
>chr11:798676-798966
>chr11:799456-799512
>chr11:799747-799814
>chr11:800696-800750
>chr11:801657-801910
>chr11:803352-803416
>chr11:803643-803735
>chr11:803870-803911
>chr11:803968-804017
>chr11:805821-806110
>chr11:806491-807862
>chr11:807939-808683
>chr11:810507-810804
>chr11:811037-811295
>chr11:812586-812631
>chr11:813094-813373
>chr11:814029-815698
>chr11:816625-817608
>chr11:817827-818424
>chr11:819901-819948
>chr11:822829-823359
>chr11:823860-823938
>chr11:826528-826837
>chr11:828028-828232
>chr11:829462-829494
>chr11:829725-829769
>chr11:832886-832929
>chr11:834111-834386
>chr11:835337-836001
>chr11:837125-837202
>chr11:838883-839019
>chr11:839658-839931
>chr11:841423-842034
>chr11:843403-843459
>chr11:844164-844291
>chr11:845807-845943
>chr11:846079-846232
>chr11:846708-846838
>chr11:848196-848749
>chr11:849788-849844
>chr11:850574-850639
>chr11:851631-851889
>chr11:852117-852427
>chr11:852786-852823
>chr11:852913-853144
>chr11:853525-853637
>chr11:853969-854052
>chr11:854795-854889
>chr11:857360-857705
>chr11:858341-858394
>chr11:859291-859518
>chr11:859924-860060
>chr11:861255-861953
>chr11:864057-864235
>chr11:864526-864587
>chr11:865257-865356
>chr11:866255-866383
>chr11:867200-867643
>chr11:868303-868508
>chr11:870245-870383
>chr11:870978-871304
>chr11:872159-872563
>chr11:872838-872943
>chr11:874172-874754
>chr11:874962-875195
>chr11:877278-877540
>chr11:877823-877902
>chr11:878092-879573
>chr11:881154-881306
>chr11:881338-881655
>chr11:881709-882361
>chr11:882407-882485
>chr11:885727-886453
>chr11:886609-886670
>chr11:886999-887321
>chr11:889015-889065
>chr11:889627-889713
>chr11:889789-890075
>chr11:891841-892146
>chr11:892256-892351
>chr11:892465-892523
>chr11:893020-893224
>chr11:893834-894157
>chr11:896083-897287
>chr11:898618-898766
>chr11:899104-899191
>chr11:899419-899461
>chr11:899626-899748
>chr11:900219-900323
>chr11:901113-901162
>chr11:903488-903846
>chr11:904489-904569
>chr11:905262-905697
>chr11:906030-906472
>chr11:906716-907064
>chr11:907191-907473
>chr11:908836-908943
>chr11:909727-910157
>chr11:910849-911003
>chr11:912058-912333
>chr11:912554-912872
>chr11:913059-913318
>chr11:913374-913449
>chr11:913478-914100
>chr11:914574-914739
>chr11:915478-916074
>chr11:916182-916933
>chr11:917138-917444
>chr11:917790-917878
>chr11:918282-919140
>chr11:919575-920051
>chr11:920471-921477
>chr11:923007-923795
>chr11:925341-925395
>chr11:926090-926176
>chr11:926249-926306
>chr11:927053-927361
>chr11:927529-927815
>chr11:928159-928341
>chr11:929561-930148
>chr11:930514-930826
>chr11:931780-932258
>chr11:932914-933299
>chr11:934235-934440
>chr11:934846-936696
>chr11:936948-937326
>chr11:937398-937729
>chr11:938475-938782
>chr11:938922-939285
>chr11:939413-939752
>chr11:939892-940253
>chr11:940370-940416
>chr11:941425-942225
>chr11:942586-942746
>chr11:943088-944102
>chr11:944316-944403
>chr11:945302-945626
>chr11:945688-945819
>chr11:946452-946819
>chr11:946992-947304
>chr11:947502-947992
>chr11:948142-948211
>chr11:948243-948894
>chr11:948966-950023
>chr11:950120-950263
>chr11:950306-950589
>chr11:950694-950727
>chr11:950822-951545
>chr11:951869-952165
>chr11:953182-953503
>chr11:953813-954142
>chr11:954303-954728
>chr11:956023-956483
>chr11:956853-957015
>chr11:957112-957186
>chr11:957311-957412
>chr11:957475-957598
>chr11:958031-958122
>chr11:958199-958317
>chr11:958707-958854
>chr11:960223-960956
>chr11:961060-962043
>chr11:962446-962745
>chr11:963047-963105
>chr11:963144-963448
>chr11:963609-963931
>chr11:964636-964717
>chr11:964845-965287
>chr11:965833-966508
>chr11:966877-967175
>chr11:967342-967662
>chr11:969216-969530
>chr11:970070-970126
>chr11:971297-971342
>chr11:972399-972729
>chr11:974005-974243
>chr11:974396-975006
>chr11:975209-975247
>chr11:975301-975720
>chr11:975798-975855
>chr11:979577-979863
>chr11:980013-980572
>chr11:982038-982388
>chr11:982494-983692
>chr11:984980-985288
>chr11:987349-987686
>chr11:988847-989352
>chr11:990341-990420
>chr11:990789-990928
>chr11:991664-991791
>chr11:994376-995035
>chr11:995720-995770
>chr11:997384-997491
>chr11:997616-997941
>chr11:998733-998991
>chr11:999284-999618
>chr11:999722-1000112
>chr11:1003202-1003289
>chr11:1003834-1004847
>chr11:1005332-1005443
>chr11:1009496-1009633
>chr11:1012697-1012756
>chr11:1016567-1016805
>chr11:1017851-1017984
>chr11:1018409-1018482
>chr11:1019057-1019140
>chr11:1019754-1019883
>chr11:1020093-1020168
>chr11:1020781-1021005
>chr11:1021352-1021650
>chr11:1021991-1022484
>chr11:1022695-1023135
>chr11:1023224-1023435
>chr11:1023661-1023711
>chr11:1024601-1024640
>chr11:1026237-1026369
>chr11:1026517-1026557
>chr11:1029655-1029782
>chr11:1030112-1030190
>chr11:1030354-1030404
>chr11:1031076-1031178
>chr11:1032245-1032389
>chr11:1032556-1032890
>chr11:1035867-1035982
>chr11:1036167-1036242
>chr11:1037272-1037364
>chr11:1038111-1038316
>chr11:1038976-1039272
>chr11:1039940-1040062
>chr11:1040395-1040558
>chr11:1040825-1040957
>chr11:1041185-1041269
>chr11:1042577-1042710
>chr11:1042755-1042811
>chr11:1044030-1044920
>chr11:1045148-1045320
>chr11:1045421-1045741
>chr11:1045922-1046247
>chr11:1046556-1047006
>chr11:1048064-1048464
>chr11:1049337-1049465
>chr11:1049756-1049831
>chr11:1050106-1050250
>chr11:1050443-1050514
>chr11:1052183-1052246
>chr11:1052325-1052440
>chr11:1053257-1053329
>chr11:1053634-1053710
>chr11:1054442-1054508
>chr11:1055357-1055445
>chr11:1055664-1055801
>chr11:1057021-1057858
>chr11:1058098-1058149
>chr11:1058326-1059136
>chr11:1060124-1060371
>chr11:1061246-1061417
>chr11:1061919-1062058
>chr11:1062152-1062317
>chr11:1062367-1062403
>chr11:1062509-1062601
>chr11:1062978-1063065
>chr11:1063351-1063432
>chr11:1063871-1064147
>chr11:1064717-1066008
>chr11:1066165-1066217
>chr11:1066324-1067223
>chr11:1067485-1068107
>chr11:1069384-1069421
>chr11:1069610-1070564
>chr11:1071149-1071386
>chr11:1072123-1072210
>chr11:1073640-1073702
>chr11:1076609-1076678
>chr11:1076750-1076891
>chr11:1077058-1077191
>chr11:1077587-1077705
>chr11:1077798-1077865
>chr11:1078671-1081574
>chr11:1082626-1082751
>chr11:1085611-1085687
>chr11:1087058-1087457
>chr11:1088129-1088189
>chr11:1088528-1088882
>chr11:1090605-1090726
>chr11:1091233-1092138
>chr11:1092954-1093128
>chr11:1094424-1095094
>chr11:1095522-1099763
>chr11:1102719-1102769
>chr11:1104050-1104083
>chr11:1104920-1104961
>chr11:1105779-1105815
>chr11:1106022-1106673
>chr11:1109158-1109288
>chr11:1110825-1110988
>chr11:1111011-1111468
>chr11:1112244-1112460
>chr11:1113110-1113486
>chr11:1114156-1114210
>chr11:1114278-1114668
>chr11:1115234-1115781
>chr11:1116407-1116489
>chr11:1117400-1117444
>chr11:1117597-1118015
>chr11:1118210-1118291
>chr11:1118370-1118869
>chr11:1120336-1120441
>chr11:1121122-1121205
>chr11:1122927-1123345
>chr11:1124310-1125927
>chr11:1127846-1127888
>chr11:1128897-1128944
>chr11:1129330-1129390
>chr11:1130723-1131033
>chr11:1131980-1132047
>chr11:1132452-1132966
>chr11:1133255-1133621
>chr11:1134663-1134747
>chr11:1135497-1135634
>chr11:1135948-1136492
>chr11:1136588-1136828
>chr11:1136922-1137078
>chr11:1137151-1137515
>chr11:1137590-1137623
>chr11:1137665-1138103
>chr11:1138287-1138856
>chr11:1140085-1140394
>chr11:1140759-1140807
>chr11:1140951-1141048
>chr11:1141469-1141498
>chr11:1142283-1142427
>chr11:1142535-1142614
>chr11:1142745-1143165
>chr11:1143622-1143691
>chr11:1144209-1144249
>chr11:1144274-1144341
>chr11:1144654-1145104
>chr11:1145294-1145344
>chr11:1145548-1145616
>chr11:1145755-1146079
>chr11:1146659-1146798
>chr11:1146971-1147063
>chr11:1147522-1147935
>chr11:1148014-1148505
>chr11:1149496-1149553
>chr11:1149691-1149745
>chr11:1151016-1151052
>chr11:1151907-1152005
>chr11:1152354-1152446
>chr11:1153574-1153654
>chr11:1154544-1156655
>chr11:1157178-1157330
>chr11:1159291-1160096
>chr11:1161080-1161151
>chr11:1161796-1161865
>chr11:1164327-1164381
>chr11:1164749-1165207
>chr11:1166104-1167361
>chr11:1168568-1168616
>chr11:1169293-1171997
>chr11:1172566-1174082
>chr11:1174361-1174475
>chr11:1175421-1176045
>chr11:1178334-1178472
>chr11:1179429-1179715
>chr11:1181405-1181454
>chr11:1182811-1182866
>chr11:1183463-1183678
>chr11:1183930-1183985
>chr11:1184404-1186567
>chr11:1186608-1187282
>chr11:1187324-1187640
>chr11:1187687-1189119
>chr11:1189201-1189420
>chr11:1189508-1189601
>chr11:1189642-1192181
>chr11:1192232-1192307
>chr11:1193203-1193399
>chr11:1195401-1195503
>chr11:1196144-1196189
>chr11:1197543-1197580
>chr11:1201390-1202109
>chr11:1202797-1202916
>chr11:1203554-1203649
>chr11:1204142-1204236
>chr11:1204579-1204819
>chr11:1207834-1207968
>chr11:1208528-1208610
>chr11:1209236-1209351
>chr11:1209987-1210500
>chr11:1210783-1211270
>chr11:1211503-1211911
>chr11:1212015-1212423
>chr11:1212471-1213583
>chr11:1213685-1214100
>chr11:1214213-1214727
>chr11:1214757-1215026
>chr11:1215240-1217025
>chr11:1217099-1217159
>chr11:1217730-1218205
>chr11:1218302-1218388
>chr11:1219534-1219666
>chr11:1220430-1220478
>chr11:1220938-1220982
>chr11:1223894-1223978
>chr11:1224444-1224724
>chr11:1226946-1227013
>chr11:1228379-1228447
>chr11:1228798-1229023
>chr11:1231621-1231689
>chr11:1231913-1232011
>chr11:1233807-1233944
>chr11:1234115-1234187
>chr11:1234687-1234813
>chr11:1235652-1235844
>chr11:1236080-1236198
>chr11:1236292-1236358
>chr11:1236807-1236945
>chr11:1237583-1237899
>chr11:1238119-1238169
>chr11:1239037-1239088
>chr11:1239241-1239293
>chr11:1239521-1239581
>chr11:1239917-1240023
>chr11:1240730-1240789
>chr11:1242694-1245824
>chr11:1245982-1246019
>chr11:1246245-1246438
>chr11:1246593-1249707
>chr11:1249753-1249790
>chr11:1250016-1251071
>chr11:1251340-1251431
>chr11:1251638-1251716
>chr11:1252026-1252243
>chr11:1253047-1253170
>chr11:1253577-1253810
>chr11:1255550-1256177
>chr11:1256485-1256600
>chr11:1259058-1259362
>chr11:1260152-1260253
>chr11:1262213-1262264
>chr11:1263222-1263270
>chr11:1263840-1264177
>chr11:1264408-1267318
>chr11:1267964-1268284
>chr11:1268705-1269312
>chr11:1271010-1271086
>chr11:1273206-1273565
>chr11:1274550-1274594
>chr11:1279312-1279348
>chr11:1281129-1281213
>chr11:1282173-1282966
>chr11:1284346-1284654
>chr11:1284942-1285014
>chr11:1286531-1286982
>chr11:1287345-1287932
>chr11:1288425-1288496
>chr11:1288967-1289126
>chr11:1291166-1291206
>chr11:1291637-1291860
>chr11:1293399-1293471
>chr11:1294066-1295088
>chr11:1295803-1295949
>chr11:1296526-1297052
>chr11:1303747-1304033
>chr11:1304748-1304872
>chr11:1306785-1306964
>chr11:1308138-1308519
>chr11:1310642-1310793
>chr11:1311760-1311858
>chr11:1312023-1312060
>chr11:1312853-1315586
>chr11:1315671-1317147
>chr11:1317769-1318081
>chr11:1318812-1319189
>chr11:1319581-1319622
>chr11:1319679-1319730
>chr11:1320268-1321072
>chr11:1321289-1321655
>chr11:1321812-1322998
>chr11:1323058-1323417
>chr11:1323559-1323647
>chr11:1324167-1324309
>chr11:1325222-1325567
>chr11:1326089-1326535
>chr11:1326562-1326645
>chr11:1326948-1326985
>chr11:1327635-1327748
>chr11:1327787-1327974
>chr11:1328133-1328238
>chr11:1328283-1328591
>chr11:1328925-1329011
>chr11:1329051-1329238
>chr11:1329517-1329895
>chr11:1330061-1330454
>chr11:1330597-1332174
>chr11:1332284-1332375
>chr11:1332747-1333216
>chr11:1334079-1334153
>chr11:1334214-1334384
>chr11:1334448-1334517
>chr11:1334609-1334953
>chr11:1335008-1335192
>chr11:1335378-1335523
>chr11:1336256-1336397
>chr11:1336679-1336883
>chr11:1337928-1338211
>chr11:1338400-1338542
>chr11:1338583-1338742
>chr11:1339442-1339500
>chr11:1339576-1339972
>chr11:1340595-1341028
>chr11:1341300-1342120
>chr11:1342713-1343032
>chr11:1343060-1343379
>chr11:1343569-1343694
>chr11:1344021-1344083
>chr11:1344785-1345208
>chr11:1345295-1345896
>chr11:1346287-1346794
>chr11:1347664-1347976
>chr11:1349308-1349355
>chr11:1350912-1351238
>chr11:1351787-1353084
>chr11:1355104-1355917
>chr11:1356301-1357141
>chr11:1357301-1357646
>chr11:1357711-1357910
>chr11:1358717-1358896
>chr11:1358932-1359012
>chr11:1359205-1359528
>chr11:1361583-1361753
>chr11:1362320-1362632
>chr11:1362961-1363148
>chr11:1363208-1363338
>chr11:1365144-1365503
>chr11:1365580-1366271
>chr11:1366394-1366972
>chr11:1367257-1367580
>chr11:1367922-1368043
>chr11:1370077-1370122
>chr11:1370399-1370489
>chr11:1371811-1372030
>chr11:1372875-1373202
>chr11:1373905-1373955
>chr11:1374390-1374483
>chr11:1374633-1374714
>chr11:1375752-1375825
>chr11:1376098-1376462
>chr11:1376783-1377049
>chr11:1377182-1377350
>chr11:1377879-1380436
>chr11:1380570-1381362
>chr11:1381623-1381676
>chr11:1381997-1382075
>chr11:1382137-1382233
>chr11:1383650-1384380
>chr11:1385077-1385817
>chr11:1386100-1386768
>chr11:1387805-1387865
>chr11:1388329-1388383
>chr11:1388699-1388740
>chr11:1389911-1390032
>chr11:1391341-1391429
>chr11:1393507-1393738
>chr11:1393841-1395035
>chr11:1396171-1396305
>chr11:1397045-1397124
>chr11:1397236-1397315
>chr11:1402513-1402626
>chr11:1403385-1403491
>chr11:1406179-1406545
>chr11:1406882-1406958
>chr11:1407906-1408004
>chr11:1409170-1409252
>chr11:1409874-1410450
>chr11:1411437-1411636
>chr11:1411953-1412469
>chr11:1413256-1413685
>chr11:1414548-1414653
>chr11:1415075-1415578
>chr11:1416819-1417215
>chr11:1417442-1418661
>chr11:1419624-1419956
>chr11:1420133-1420187
>chr11:1421945-1421984
>chr11:1422113-1422155
>chr11:1422597-1422670
>chr11:1423585-1423840
>chr11:1424726-1424795
>chr11:1426165-1426338
>chr11:1427014-1427294
>chr11:1427839-1427898
>chr11:1428463-1428507
>chr11:1428984-1429173
>chr11:1429472-1433188
>chr11:1433810-1433889
>chr11:1434306-1434744
>chr11:1434966-1434998
>chr11:1435191-1435616
>chr11:1436778-1436809
>chr11:1436991-1437102
>chr11:1437865-1437918
>chr11:1437952-1438237
>chr11:1439141-1439249
>chr11:1439704-1439962
>chr11:1440520-1440572
>chr11:1441048-1442003
>chr11:1442219-1442267
>chr11:1442466-1442517
>chr11:1442613-1442697
>chr11:1443408-1443457
>chr11:1444474-1444698
>chr11:1446045-1446202
>chr11:1446269-1446311
>chr11:1446336-1446537
>chr11:1446634-1446691
>chr11:1446780-1446884
>chr11:1447491-1447629
>chr11:1452877-1452912
>chr11:1453444-1453491
>chr11:1453718-1453764
>chr11:1455286-1455407
>chr11:1455889-1456012
>chr11:1456802-1456872
>chr11:1459146-1459182
>chr11:1459838-1459875
>chr11:1460074-1460149
>chr11:1460379-1460492
>chr11:1461618-1461808
>chr11:1462156-1462214
>chr11:1465966-1466242
>chr11:1468109-1468160
>chr11:1469595-1469653
>chr11:1471049-1471121
>chr11:1474257-1474355
>chr11:1474612-1474741
>chr11:1475371-1475428
>chr11:1475467-1475595
>chr11:1475924-1475973
>chr11:1476114-1476294
>chr11:1477580-1477642
>chr11:1477912-1477971
>chr11:1479513-1479550
>chr11:1481682-1481875
>chr11:1482069-1482119
>chr11:1483549-1483629
>chr11:1483843-1484009
>chr11:1484812-1484877
>chr11:1486772-1487024
>chr11:1488796-1488839
>chr11:1489828-1490605
>chr11:1490672-1490885
>chr11:1491414-1491561
>chr11:1491598-1491663
>chr11:1491745-1492314
>chr11:1493276-1493571
>chr11:1494123-1494217
>chr11:1495054-1495620
>chr11:1496010-1496143
>chr11:1496499-1496608
>chr11:1497001-1497114
>chr11:1498566-1498631
>chr11:1498973-1499263
>chr11:1499779-1499827
>chr11:1500278-1500349
>chr11:1500735-1500790
>chr11:1503106-1503175
>chr11:1505184-1505460
>chr11:1505968-1506300
>chr11:1509961-1510618
>chr11:1511445-1511630
>chr11:1512735-1513012
>chr11:1513969-1514014
>chr11:1517119-1517162
>chr11:1518700-1518878
>chr11:1520066-1520261
>chr11:1521656-1521781
>chr11:1522201-1522494
>chr11:1524535-1525015
>chr11:1525768-1526370
>chr11:1527446-1527784
>chr11:1527883-1527946
>chr11:1530365-1530641
>chr11:1533866-1534171
>chr11:1535065-1535110
>chr11:1535553-1535712
>chr11:1536843-1537331
>chr11:1537645-1537938
>chr11:1538112-1538192
>chr11:1538721-1539041
>chr11:1539143-1539560
>chr11:1539988-1540041
>chr11:1540344-1540988
>chr11:1541094-1541177
>chr11:1541231-1541294
>chr11:1542706-1543501
>chr11:1543648-1543823
>chr11:1544235-1544276
>chr11:1544576-1544619
>chr11:1544656-1544783
>chr11:1545408-1545504
>chr11:1545620-1546030
>chr11:1548386-1548424
>chr11:1548813-1549000
>chr11:1549568-1549627
>chr11:1550502-1552344
>chr11:1552817-1552918
>chr11:1553113-1553219
>chr11:1553312-1553612
>chr11:1553672-1553716
>chr11:1554616-1554659
>chr11:1554960-1555129
>chr11:1556056-1556110
>chr11:1556987-1557042
>chr11:1558707-1558815
>chr11:1560764-1560891
>chr11:1561567-1561712
>chr11:1561794-1561925
>chr11:1562571-1562727
>chr11:1563767-1563811
>chr11:1564109-1564229
>chr11:1564435-1564591
>chr11:1568299-1568396
>chr11:1568576-1568642
>chr11:1568816-1568865
>chr11:1568955-1569009
>chr11:1569148-1569235
>chr11:1570914-1571019
>chr11:1571816-1571895
>chr11:1571976-1572068
>chr11:1572171-1572210
>chr11:1575165-1575687
>chr11:1575860-1576157
>chr11:1576260-1576656
>chr11:1576705-1577373
>chr11:1577384-1577695
>chr11:1577756-1578072
>chr11:1578999-1579091
>chr11:1579307-1580001
>chr11:1580168-1580962
>chr11:1581079-1581857
>chr11:1582749-1583145
>chr11:1583227-1583608
>chr11:1584390-1584536
>chr11:1584622-1585333
>chr11:1585565-1586012
>chr11:1586210-1586560
>chr11:1587103-1588111
>chr11:1588163-1588522
>chr11:1588630-1588725
>chr11:1589531-1590083
>chr11:1590554-1591365
>chr11:1591562-1591878
>chr11:1592199-1592530
>chr11:1593088-1593419
>chr11:1593728-1594042
>chr11:1594260-1594600
>chr11:1594776-1594947
>chr11:1594962-1595081
>chr11:1595186-1595525
>chr11:1595873-1596020
>chr11:1596780-1596911
>chr11:1597680-1598329
>chr11:1598742-1600968
>chr11:1601112-1601565
>chr11:1601941-1602108
>chr11:1602893-1603046
>chr11:1603459-1603580
>chr11:1603691-1603972
>chr11:1605151-1605210
>chr11:1605263-1605311
>chr11:1605778-1606017
>chr11:1607688-1608449
>chr11:1608809-1608882
>chr11:1609198-1610006
>chr11:1610218-1610420
>chr11:1610449-1610872
>chr11:1611325-1611551
>chr11:1611759-1612141
>chr11:1612601-1612957
>chr11:1613049-1613211
>chr11:1613379-1613486
>chr11:1613729-1614386
>chr11:1614601-1615131
>chr11:1615301-1615346
>chr11:1615384-1615432
>chr11:1615684-1615740
>chr11:1616158-1616209
>chr11:1616532-1616972
>chr11:1617209-1617916
>chr11:1618923-1619237
>chr11:1620086-1620188
>chr11:1620764-1621014
>chr11:1621386-1622176
>chr11:1622774-1623115
>chr11:1623324-1623636
>chr11:1624344-1624664
>chr11:1625598-1625882
>chr11:1626755-1627066
>chr11:1627292-1627352
>chr11:1628371-1628501
>chr11:1629757-1630445
>chr11:1630494-1630588
>chr11:1630935-1631031
>chr11:1631621-1632160
>chr11:1632875-1632909
>chr11:1633118-1633262
>chr11:1633297-1633896
>chr11:1634410-1634766
>chr11:1634834-1635060
>chr11:1635213-1635299
>chr11:1635441-1635662
>chr11:1636162-1636318
>chr11:1636800-1637507
>chr11:1637585-1637707
>chr11:1638197-1638477
>chr11:1638745-1639009
>chr11:1641591-1641782
>chr11:1642048-1642354
>chr11:1643684-1644029
>chr11:1644069-1644659
>chr11:1646088-1646392
>chr11:1646772-1647115
>chr11:1647401-1647436
>chr11:1647537-1647989
>chr11:1648833-1648903
>chr11:1649460-1649962
>chr11:1650231-1650290
>chr11:1651000-1651215
>chr11:1651412-1651795
>chr11:1654162-1654322
>chr11:1654860-1654911
>chr11:1656896-1657648
>chr11:1657934-1658261
>chr11:1658542-1658861
>chr11:1659178-1659543
>chr11:1660531-1660613
>chr11:1660859-1661590
>chr11:1663942-1664028
>chr11:1664529-1664715
>chr11:1665625-1665728
>chr11:1666098-1666321
>chr11:1667743-1667788
>chr11:1668034-1668088
>chr11:1668622-1668957
>chr11:1669795-1669919
>chr11:1670494-1670888
>chr11:1670938-1671125
>chr11:1671307-1671803
>chr11:1672118-1672171
>chr11:1672608-1672682
>chr11:1672773-1672872
>chr11:1672972-1673095
>chr11:1673261-1673425
>chr11:1673718-1673781
>chr11:1673893-1673981
>chr11:1676344-1676490
>chr11:1676648-1676745
>chr11:1677055-1677979
>chr11:1678316-1678660
>chr11:1679255-1679635
>chr11:1679773-1679873
>chr11:1680588-1680827
>chr11:1680883-1681058
>chr11:1681233-1682040
>chr11:1684415-1685103
>chr11:1685473-1685618
>chr11:1685674-1685755
>chr11:1686609-1687110
>chr11:1687611-1687697
>chr11:1690162-1690737
>chr11:1690833-1690926
>chr11:1693158-1693211
>chr11:1694985-1695093
>chr11:1695753-1696024
>chr11:1696055-1696145
>chr11:1696480-1696813
>chr11:1697181-1697612
>chr11:1698119-1699507
>chr11:1702077-1702232
>chr11:1702369-1702979
>chr11:1703033-1703179
>chr11:1703385-1703529
>chr11:1703717-1704336
>chr11:1705738-1705870
>chr11:1706009-1706187
>chr11:1706240-1706483
>chr11:1706571-1706732
>chr11:1707194-1707225
>chr11:1708242-1708402
>chr11:1708550-1708642
>chr11:1709262-1709723
>chr11:1709766-1709853
>chr11:1710092-1710911
>chr11:1711085-1711306
>chr11:1711882-1713598
>chr11:1714107-1714149
>chr11:1714221-1714542
>chr11:1716050-1717250
>chr11:1717596-1717755
>chr11:1718517-1718806
>chr11:1719928-1720010
>chr11:1720337-1720706
>chr11:1721169-1721635
>chr11:1722241-1722278
>chr11:1723426-1723814
>chr11:1723955-1724507
>chr11:1725063-1725882
>chr11:1726132-1726213
>chr11:1726958-1727148
>chr11:1727348-1727638
>chr11:1728649-1728743
>chr11:1730171-1730235
>chr11:1730902-1732405
>chr11:1733384-1733503
>chr11:1735437-1735536
>chr11:1735692-1735806
>chr11:1736406-1736613
>chr11:1738772-1739089
>chr11:1739513-1739621
>chr11:1740008-1740338
>chr11:1740791-1741248
>chr11:1741388-1741468
>chr11:1741743-1742009
>chr11:1742716-1742766
>chr11:1742853-1743609
>chr11:1745601-1745647
>chr11:1745768-1746412
>chr11:1748084-1748145
>chr11:1749512-1749685
>chr11:1752582-1752622
>chr11:1753907-1753994
>chr11:1754176-1754765
>chr11:1755093-1755153
>chr11:1757970-1758018
>chr11:1758226-1758297
>chr11:1759249-1759337
>chr11:1761697-1761825
>chr11:1762350-1762389
>chr11:1763982-1764015
>chr11:1764267-1764324
>chr11:1764740-1765490
>chr11:1765569-1765679
>chr11:1765897-1765967
>chr11:1768074-1768163
>chr11:1768532-1768896
>chr11:1769155-1769527
>chr11:1769632-1769929
>chr11:1770305-1770618
>chr11:1771076-1771266
>chr11:1771386-1771434
>chr11:1771482-1771531
>chr11:1771590-1771729
>chr11:1771791-1772047
>chr11:1772095-1772334
>chr11:1773153-1773189
>chr11:1774690-1774819
>chr11:1775302-1776431
>chr11:1776570-1776838
>chr11:1777300-1777358
>chr11:1777452-1777751
>chr11:1778628-1778756
>chr11:1779030-1779099
>chr11:1782046-1782082
>chr11:1783518-1783640
>chr11:1784343-1784626
>chr11:1784864-1784901
>chr11:1785320-1785682
>chr11:1785779-1785950
>chr11:1786152-1786197
>chr11:1786358-1786833
>chr11:1787079-1787470
>chr11:1787566-1789107
>chr11:1789519-1789999
>chr11:1790299-1791734
>chr11:1791834-1791922
>chr11:1792138-1792506
>chr11:1792667-1792905
>chr11:1793092-1793140
>chr11:1793564-1794233
>chr11:1794605-1794699
>chr11:1794999-1795277
>chr11:1795373-1795719
>chr11:1795989-1796311
>chr11:1797158-1797471
>chr11:1797992-1798285
>chr11:1798400-1798608
>chr11:1799165-1799488
>chr11:1799538-1799898
>chr11:1800063-1800103
>chr11:1800232-1800604
>chr11:1800700-1800956
>chr11:1801623-1801676
>chr11:1801833-1801890
>chr11:1801993-1802408
>chr11:1802562-1802616
>chr11:1802726-1802815
>chr11:1802935-1802972
>chr11:1803150-1803183
>chr11:1803366-1803423
>chr11:1803685-1803915
>chr11:1804121-1804321
>chr11:1804590-1804729
>chr11:1805440-1805494
>chr11:1806028-1806416
>chr11:1806500-1806602
>chr11:1806803-1806847
>chr11:1807007-1807310
>chr11:1807792-1807878
>chr11:1808357-1808667
>chr11:1808728-1808857
>chr11:1809207-1809540
>chr11:1809667-1809739
>chr11:1809898-1810515
>chr11:1811355-1811717
>chr11:1811904-1812246
>chr11:1812638-1812880
>chr11:1813120-1813186
>chr11:1813402-1813450
>chr11:1813611-1813985
>chr11:1814213-1814519
>chr11:1814565-1814613
>chr11:1816191-1816493
>chr11:1816700-1817431
>chr11:1817785-1817877
>chr11:1818395-1818502
>chr11:1818703-1818734
>chr11:1818776-1818927
>chr11:1819042-1819172
>chr11:1819857-1819942
>chr11:1821296-1822029
>chr11:1830256-1830311
>chr11:1831337-1831409
>chr11:1831526-1831634
>chr11:1831740-1831787
>chr11:1832152-1832207
>chr11:1833801-1833866
>chr11:1834195-1834246
>chr11:1834494-1834571
>chr11:1834684-1834758
>chr11:1834814-1834871
>chr11:1835350-1835390
>chr11:1836320-1836409
>chr11:1838112-1838216
>chr11:1838392-1838484
>chr11:1839083-1839136
>chr11:1839514-1839578
>chr11:1840191-1840406
>chr11:1840656-1840767
>chr11:1842254-1842351
>chr11:1843658-1843713
>chr11:1844900-1845468
>chr11:1845782-1845869
>chr11:1846319-1846386
>chr11:1847137-1847258
>chr11:1847712-1848209
>chr11:1849255-1849546
>chr11:1850350-1850682
>chr11:1851041-1851377
>chr11:1856550-1856772
>chr11:1857751-1858058
>chr11:1858851-1858914
>chr11:1859685-1859754
>chr11:1860141-1860411
>chr11:1860747-1860796
>chr11:1861439-1862226
>chr11:1863702-1863763
>chr11:1864037-1864207
>chr11:1864432-1864514
>chr11:1864594-1864921
>chr11:1865050-1865140
>chr11:1865438-1865512
>chr11:1866949-1867121
>chr11:1867279-1867381
>chr11:1868512-1868586
>chr11:1868726-1868800
>chr11:1869099-1869153
>chr11:1869342-1869460
>chr11:1871700-1872772
>chr11:1873058-1873114
>chr11:1873147-1873188
>chr11:1873490-1873669
>chr11:1874113-1874362
>chr11:1874451-1874791
>chr11:1874901-1875084
>chr11:1875219-1875348
>chr11:1875802-1876633
>chr11:1876704-1876751
>chr11:1877029-1877563
>chr11:1879057-1879376
>chr11:1881814-1881855
>chr11:1881888-1881941
>chr11:1882440-1882524
>chr11:1882658-1882758
>chr11:1882873-1882961
>chr11:1883304-1883355
>chr11:1883757-1883846
>chr11:1886433-1886538
>chr11:1886686-1886914
>chr11:1886982-1887058
>chr11:1887158-1887375
>chr11:1888618-1888665
>chr11:1889430-1889551
>chr11:1889906-1889947
>chr11:1890487-1890550
>chr11:1891303-1891372
>chr11:1891625-1891701
>chr11:1892582-1894142
>chr11:1894181-1894561
>chr11:1895056-1895426
>chr11:1895528-1895782
>chr11:1895834-1896014
>chr11:1896295-1896421
>chr11:1896782-1897045
>chr11:1897569-1897596
>chr11:1897809-1897840
>chr11:1898155-1898586
>chr11:1898724-1898997
>chr11:1899092-1899123
>chr11:1899196-1899260
>chr11:1900023-1900079
>chr11:1900192-1900384
>chr11:1900792-1901357
>chr11:1901917-1902272
>chr11:1902534-1903467
>chr11:1904228-1904834
>chr11:1904949-1905758
>chr11:1905827-1906132
>chr11:1907106-1907202
>chr11:1907423-1907742
>chr11:1908299-1908350
>chr11:1908424-1908468
>chr11:1908543-1908597
>chr11:1909096-1909814
>chr11:1910249-1910595
>chr11:1911159-1911722
>chr11:1911894-1912210
>chr11:1912623-1912916
>chr11:1913099-1913450
>chr11:1915038-1915130
>chr11:1915619-1916219
>chr11:1916570-1916652
>chr11:1918637-1918681
>chr11:1920036-1920148
>chr11:1920795-1920865
>chr11:1921063-1921136
>chr11:1922607-1922745
>chr11:1922999-1923050
>chr11:1924026-1924279
>chr11:1925332-1925370
>chr11:1926206-1926271
>chr11:1927640-1927682
>chr11:1928361-1928489
>chr11:1929544-1929630
>chr11:1929789-1929979
>chr11:1930800-1930909
>chr11:1931295-1931328
>chr11:1931657-1931731
>chr11:1932684-1933287
>chr11:1936087-1936135
>chr11:1939011-1939050
>chr11:1939767-1940578
>chr11:1940888-1941495
>chr11:1941613-1941754
>chr11:1942082-1942181
>chr11:1942406-1942495
>chr11:1943091-1943612
>chr11:1944278-1944320
>chr11:1944604-1945296
>chr11:1945767-1945850
>chr11:1946133-1946233
>chr11:1946349-1946428
>chr11:1946559-1947219
>chr11:1948318-1948411
>chr11:1948742-1949165
>chr11:1949454-1949592
>chr11:1949771-1949909
>chr11:1950484-1950750
>chr11:1951756-1952025
>chr11:1952551-1952776
>chr11:1954791-1954898
>chr11:1955454-1955584
>chr11:1956008-1956136
>chr11:1956366-1956561
>chr11:1956996-1957050
>chr11:1957167-1957261
>chr11:1957464-1957552
>chr11:1957604-1957793
>chr11:1958683-1958798
>chr11:1960144-1960618
>chr11:1960728-1960809
>chr11:1961235-1961585
>chr11:1962072-1962415
>chr11:1962471-1962574
>chr11:1963929-1964014
>chr11:1964474-1964575
>chr11:1964830-1964934
>chr11:1966202-1966510
>chr11:1966597-1966665
>chr11:1966954-1967192
>chr11:1967836-1967950
>chr11:1968256-1968432
>chr11:1969294-1969467
>chr11:1970421-1970484
>chr11:1970937-1970975
>chr11:1971235-1971315
>chr11:1971387-1971507
>chr11:1971830-1971941
>chr11:1972202-1972317
>chr11:1972375-1972423
>chr11:1972494-1972584
>chr11:1973589-1973658
>chr11:1973743-1973953
>chr11:1974589-1974675
>chr11:1975616-1975666
>chr11:1975768-1976624
>chr11:1976729-1977015
>chr11:1977788-1977894
>chr11:1978440-1978841
>chr11:1979070-1979152
>chr11:1980409-1980720
>chr11:1981183-1981298
>chr11:1982421-1982842
>chr11:1983096-1983367
>chr11:1983524-1983652
>chr11:1984355-1984466
>chr11:1985473-1985509
>chr11:1985870-1986417
>chr11:1986490-1986605
>chr11:1987012-1987538
>chr11:1987659-1987799
>chr11:1987836-1988004
>chr11:1988187-1988778
>chr11:1989125-1989830
>chr11:1990082-1990239
>chr11:1990425-1990516
>chr11:1990837-1991068
>chr11:1991239-1991405
>chr11:1992880-1993039
>chr11:1993125-1993179
>chr11:1993907-1994008
>chr11:1994139-1994209
>chr11:1994415-1994594
>chr11:1994920-1995113
>chr11:1995203-1995248
>chr11:1995522-1995618
>chr11:1995796-1995861
>chr11:1995998-1996116
>chr11:1996460-1996507
>chr11:1997151-1997215
>chr11:1997719-1997853
>chr11:1998142-1998315
>chr11:1999910-2000108
>chr11:2000149-2000265
>chr11:2000357-2001046
>chr11:2002196-2002234
>chr11:2002423-2002480
>chr11:2002601-2002757
>chr11:2002780-2002874
>chr11:2003002-2003039
>chr11:2003514-2004430
>chr11:2004721-2005063
>chr11:2005493-2005778
>chr11:2006638-2007415
>chr11:2007515-2007621
>chr11:2007708-2007804
>chr11:2008310-2008359
>chr11:2008621-2008694
>chr11:2009217-2009305
>chr11:2010286-2010443
>chr11:2012886-2012979
>chr11:2013585-2013653
>chr11:2013889-2014018
>chr11:2014191-2014319
>chr11:2014579-2014980
>chr11:2015082-2015284
>chr11:2015575-2015724
>chr11:2016330-2016499
>chr11:2016630-2016716
>chr11:2017069-2017359
>chr11:2017475-2017684
>chr11:2018465-2018522
>chr11:2019142-2019191
>chr11:2020095-2020424
>chr11:2020732-2020793
>chr11:2021314-2021995
>chr11:2022104-2022218
>chr11:2023189-2023502
>chr11:2023804-2023934
>chr11:2024255-2024305
>chr11:2024576-2025326
>chr11:2025510-2026316
>chr11:2026766-2026932
>chr11:2027054-2027226
>chr11:2027583-2027662
>chr11:2028177-2028265
>chr11:2028366-2028587
>chr11:2029030-2029140
>chr11:2029377-2029431
>chr11:2029569-2029648
>chr11:2030146-2030695
>chr11:2030854-2030967
>chr11:2031197-2031352
>chr11:2033030-2033207
>chr11:2033694-2033790
>chr11:2034388-2034630
>chr11:2034891-2035030
>chr11:2035226-2035513
>chr11:2036831-2036882
>chr11:2037238-2037484
>chr11:2037526-2037747
>chr11:2038288-2038351
>chr11:2038684-2038883
>chr11:2039123-2039280
>chr11:2040240-2040407
>chr11:2040713-2041160
>chr11:2041454-2041612
>chr11:2041732-2042718
>chr11:2042844-2043112
>chr11:2043171-2043241
>chr11:2043555-2044235
>chr11:2044399-2044766
>chr11:2045560-2046400
>chr11:2046662-2047063
>chr11:2047178-2047217
>chr11:2047831-2047997
>chr11:2048471-2049010
>chr11:2049396-2049452
>chr11:2049759-2050670
>chr11:2050968-2051104
>chr11:2051238-2051550
>chr11:2052070-2052352
>chr11:2052498-2052724
>chr11:2053570-2053815
>chr11:2054105-2054495
>chr11:2054557-2054661
>chr11:2055358-2055546
>chr11:2055969-2056012
>chr11:2056144-2056249
>chr11:2056324-2056431
>chr11:2056815-2056910
>chr11:2057070-2058133
>chr11:2058526-2059288
>chr11:2059380-2059492
>chr11:2059683-2059772
>chr11:2059926-2060000
>chr11:2060770-2060933
>chr11:2062120-2062353
>chr11:2062505-2062886
>chr11:2063301-2064074
>chr11:2064255-2064376
>chr11:2064485-2064689
>chr11:2064955-2065167
>chr11:2065465-2065608
>chr11:2065994-2066191
>chr11:2066313-2066578
>chr11:2066678-2066781
>chr11:2066846-2067453
>chr11:2067509-2068104
>chr11:2068154-2069160
>chr11:2069639-2069741
>chr11:2069841-2069939
>chr11:2072167-2072215
>chr11:2074173-2074345
>chr11:2074627-2074806
>chr11:2075050-2075129
>chr11:2075226-2075294
>chr11:2075557-2075598
>chr11:2075892-2075928
>chr11:2076312-2076647
>chr11:2076904-2077024
>chr11:2077353-2077390
>chr11:2077470-2077563
>chr11:2077737-2078923
>chr11:2079298-2079339
>chr11:2079426-2079661
>chr11:2079713-2079932
>chr11:2079981-2080020
>chr11:2080297-2080337
>chr11:2080583-2081030
>chr11:2081229-2082238
>chr11:2082593-2083691
>chr11:2083966-2084170
>chr11:2085128-2085260
>chr11:2087113-2087977
>chr11:2088098-2088133
>chr11:2088839-2088885
>chr11:2091108-2091326
>chr11:2091459-2091649
>chr11:2093276-2093446
>chr11:2095048-2095098
>chr11:2095675-2095763
>chr11:2096345-2096387
>chr11:2099322-2099459
>chr11:2099930-2099977
>chr11:2100053-2100239
>chr11:2101376-2101486
>chr11:2101551-2101600
>chr11:2102119-2102491
>chr11:2102889-2102952
>chr11:2104339-2104384
>chr11:2104490-2104678
>chr11:2105501-2105657
>chr11:2106441-2107378
>chr11:2107561-2107647
>chr11:2108236-2108307
>chr11:2110402-2110539
>chr11:2110712-2110830
>chr11:2111448-2111981
>chr11:2112251-2112288
>chr11:2112390-2113077
>chr11:2113318-2113595
>chr11:2114065-2114126
>chr11:2114249-2114303
>chr11:2116865-2117018
>chr11:2117125-2117559
>chr11:2119209-2119563
>chr11:2119853-2120020
>chr11:2120917-2121058
>chr11:2122649-2122770
>chr11:2122999-2123229
>chr11:2123552-2123608
>chr11:2124238-2124378
>chr11:2124855-2127392
>chr11:2127624-2127710
>chr11:2127765-2127836
>chr11:2128041-2128115
>chr11:2128456-2128510
>chr11:2129005-2129075
>chr11:2130755-2130800
>chr11:2131414-2132105
>chr11:2132642-2132742
>chr11:2133704-2133930
>chr11:2136073-2136119
>chr11:2136989-2137064
>chr11:2137207-2137260
>chr11:2138065-2138217
>chr11:2139488-2139652
>chr11:2141820-2141880
>chr11:2147204-2147308
>chr11:2147580-2147767
>chr11:2152784-2152908
>chr11:2153284-2153611
>chr11:2153959-2154089
>chr11:2154341-2154540
>chr11:2155114-2155192
>chr11:2155556-2155606
>chr11:2156405-2156530
>chr11:2158455-2158644
>chr11:2158963-2159020
>chr11:2159927-2160012
>chr11:2161071-2161130
>chr11:2161526-2162075
>chr11:2163967-2164039
>chr11:2165547-2165662
>chr11:2165929-2166248
>chr11:2167676-2167816
>chr11:2168664-2168783
>chr11:2170661-2170843
>chr11:2171081-2171150
>chr11:2171300-2171350
>chr11:2172077-2172151
>chr11:2173173-2173263
>chr11:2174008-2174053
>chr11:2174958-2175299
>chr11:2176412-2176467
>chr11:2177358-2177602
>chr11:2178024-2178099
>chr11:2178258-2178361
>chr11:2178677-2178728
>chr11:2180466-2180588
>chr11:2181179-2181635
>chr11:2181997-2182126
>chr11:2183070-2183544
>chr11:2183846-2184516
>chr11:2187164-2188088
>chr11:2189191-2189523
>chr11:2191237-2191402
>chr11:2191470-2191799
>chr11:2193010-2193161
>chr11:2194099-2194350
>chr11:2194748-2194844
>chr11:2196033-2196080
>chr11:2196596-2196686
>chr11:2196789-2197402
>chr11:2197859-2197892
>chr11:2198312-2198380
>chr11:2201222-2201504
>chr11:2202435-2202483
>chr11:2202830-2202963
>chr11:2203497-2203536
>chr11:2203862-2203941
>chr11:2204239-2204305
>chr11:2205097-2205168
>chr11:2206774-2207061
>chr11:2207551-2207631
>chr11:2209489-2209645
>chr11:2211018-2211096
>chr11:2211980-2212284
>chr11:2212428-2212475
>chr11:2213269-2213381
>chr11:2214674-2214720
>chr11:2214829-2214890
>chr11:2216329-2216513
>chr11:2216652-2217003
>chr11:2218612-2218731
>chr11:2218776-2218817
>chr11:2218877-2219636
>chr11:2219887-2219970
>chr11:2220167-2220240
>chr11:2220345-2221269
>chr11:2222277-2222362
>chr11:2222993-2223085
>chr11:2223991-2224074
>chr11:2224133-2224186
>chr11:2224240-2224542
>chr11:2224721-2225529
>chr11:2225668-2227323
>chr11:2227355-2227572
>chr11:2227759-2228289
>chr11:2228352-2228473
>chr11:2228668-2228714
>chr11:2228892-2229019
>chr11:2229641-2232388
>chr11:2232417-2232542
>chr11:2232746-2232978
>chr11:2233084-2233449
>chr11:2233678-2234034
>chr11:2234954-2235031
>chr11:2236315-2236472
>chr11:2237226-2237700
>chr11:2237966-2238009
>chr11:2238129-2238217
>chr11:2238364-2238436
>chr11:2238537-2238585
>chr11:2239087-2239762
>chr11:2239801-2240030
>chr11:2240062-2240178
>chr11:2240200-2240825
>chr11:2240960-2241054
>chr11:2241237-2241402
>chr11:2241479-2241623
>chr11:2241829-2242176
>chr11:2242244-2242444
>chr11:2242944-2243193
>chr11:2243332-2243547
>chr11:2243620-2244097
>chr11:2244160-2244723
>chr11:2244912-2245025
>chr11:2245455-2245529
>chr11:2245689-2245796
>chr11:2246077-2246339
>chr11:2246471-2246604
>chr11:2246921-2247330
>chr11:2247433-2247476
>chr11:2250216-2250276
>chr11:2251631-2252323
>chr11:2252585-2252642
>chr11:2252771-2253237
>chr11:2253337-2253591
>chr11:2253741-2254282
>chr11:2254430-2254518
>chr11:2254665-2254977
>chr11:2255153-2255241
>chr11:2255322-2255384
>chr11:2255480-2255603
>chr11:2255758-2255894
>chr11:2256187-2256366
>chr11:2256814-2257081
>chr11:2257369-2257468
>chr11:2257716-2258023
>chr11:2259877-2259994
>chr11:2260050-2260090
>chr11:2261165-2261274
>chr11:2262269-2262315
>chr11:2262344-2262440
>chr11:2263116-2263294
>chr11:2263630-2263779
>chr11:2264331-2264556
>chr11:2265658-2265771
>chr11:2266861-2266898
>chr11:2267032-2267094
>chr11:2269675-2269723
>chr11:2273358-2273420
>chr11:2273554-2273612
>chr11:2274172-2274357
>chr11:2274437-2274480
>chr11:2274552-2274614
>chr11:2274746-2275079
>chr11:2276245-2276307
>chr11:2276948-2276987
>chr11:2277787-2277959
>chr11:2279392-2280665
>chr11:2281033-2281188
>chr11:2281295-2281603
>chr11:2282062-2282234
>chr11:2282560-2282662
>chr11:2282789-2282933
>chr11:2283036-2283166
>chr11:2283463-2283750
>chr11:2284010-2284258
>chr11:2285052-2285116
>chr11:2285383-2285660
>chr11:2285882-2286986
>chr11:2287530-2287790
>chr11:2288893-2289349
>chr11:2289632-2289874
>chr11:2290618-2290667
>chr11:2290922-2292713
>chr11:2293038-2293370
>chr11:2295398-2295453
>chr11:2295504-2295610
>chr11:2297648-2297727
>chr11:2297794-2297912
>chr11:2299949-2300019
>chr11:2300065-2300386
>chr11:2301895-2301952
>chr11:2302074-2302147
>chr11:2302229-2302285
>chr11:2303044-2303113
>chr11:2303239-2303389
>chr11:2303872-2303961
>chr11:2304876-2304959
>chr11:2305038-2305135
>chr11:2305984-2306044
>chr11:2306528-2306584
>chr11:2306709-2307181
>chr11:2307990-2308171
>chr11:2308323-2308380
>chr11:2310456-2310597
>chr11:2311034-2311112
>chr11:2311988-2312090
>chr11:2314043-2314202
>chr11:2315084-2315222
>chr11:2315254-2315351
>chr11:2315798-2315843
>chr11:2317573-2317622
>chr11:2318017-2318444
>chr11:2318770-2319703
>chr11:2321714-2324098
>chr11:2324182-2324312
>chr11:2324435-2324893
>chr11:2325002-2325056
>chr11:2325480-2325610
>chr11:2325765-2325910
>chr11:2326011-2326400
>chr11:2326557-2326672
>chr11:2327594-2327815
>chr11:2327999-2328058
>chr11:2328382-2328484
>chr11:2328673-2328762
>chr11:2330002-2330038
>chr11:2330110-2330486
>chr11:2331135-2331216
>chr11:2331251-2331450
>chr11:2331483-2333501
>chr11:2334285-2334724
>chr11:2335036-2335113
>chr11:2335787-2336233
>chr11:2336733-2336862
>chr11:2336895-2337343
>chr11:2337593-2337633
>chr11:2337956-2340427
>chr11:2340470-2340692
>chr11:2340820-2340878
>chr11:2340966-2341113
>chr11:2341508-2341663
>chr11:2341706-2341891
>chr11:2341951-2342706
>chr11:2343339-2343882
>chr11:2344073-2344423
>chr11:2345105-2345658
>chr11:2345746-2345874
>chr11:2347457-2347657
>chr11:2347937-2348162
>chr11:2348206-2349336
>chr11:2349405-2349611
>chr11:2349668-2350827
>chr11:2350890-2351036
>chr11:2351195-2351421
>chr11:2351480-2351552
>chr11:2351680-2351779
>chr11:2352098-2352182
>chr11:2352797-2353099
>chr11:2353579-2353627
>chr11:2353679-2353982
>chr11:2354061-2354186
>chr11:2354286-2354861
>chr11:2355378-2355407
>chr11:2356080-2356760
>chr11:2357306-2357347
>chr11:2357474-2357579
>chr11:2358560-2358868
>chr11:2358997-2359102
>chr11:2359379-2359524
>chr11:2359617-2359683
>chr11:2360128-2360178
>chr11:2360447-2360505
>chr11:2360696-2361019
>chr11:2361299-2361353
>chr11:2361993-2362455
>chr11:2362806-2362868
>chr11:2363514-2363550
>chr11:2363634-2363682
>chr11:2363856-2363966
>chr11:2364377-2364780
>chr11:2364869-2365256
>chr11:2365416-2365494
>chr11:2365541-2365575
>chr11:2369179-2369461
>chr11:2370325-2370763
>chr11:2370888-2371786
>chr11:2371873-2372698
>chr11:2372741-2372942
>chr11:2373099-2373496
>chr11:2373593-2373682
>chr11:2375533-2375669
>chr11:2377371-2377567
>chr11:2379206-2379502
>chr11:2385248-2385362
>chr11:2385512-2385717
>chr11:2385810-2385920
>chr11:2387127-2387163
>chr11:2388002-2388223
>chr11:2388243-2388295
>chr11:2388420-2388477
>chr11:2388740-2388818
>chr11:2389264-2389404
>chr11:2390933-2391210
>chr11:2391335-2391378
>chr11:2392074-2392147
>chr11:2392801-2392857
>chr11:2394216-2394284
>chr11:2395340-2395379
>chr11:2397080-2397171
>chr11:2397562-2397651
>chr11:2397857-2398478
>chr11:2400475-2400511
>chr11:2405619-2405722
>chr11:2406877-2406942
>chr11:2407169-2407222
>chr11:2408666-2408735
>chr11:2409439-2409484
>chr11:2409541-2409607
>chr11:2411592-2411633
>chr11:2411783-2412050
>chr11:2413168-2413227
>chr11:2413635-2413720
>chr11:2413805-2413855
>chr11:2414246-2414297
>chr11:2415991-2416068
>chr11:2417002-2417081
>chr11:2417144-2417507
>chr11:2417984-2418084
>chr11:2419321-2419643
>chr11:2419992-2420077
>chr11:2421328-2421428
>chr11:2422791-2422879
>chr11:2423818-2423890
>chr11:2424244-2424342
>chr11:2424595-2424694
>chr11:2428431-2428698
>chr11:2428752-2429978
>chr11:2430273-2430956
>chr11:2431895-2431985
>chr11:2433771-2433800
>chr11:2434529-2434563
>chr11:2434688-2434783
>chr11:2434917-2435149
>chr11:2435348-2435790
>chr11:2437925-2438337
>chr11:2438377-2440328
>chr11:2441058-2441120
>chr11:2441417-2442008
>chr11:2444089-2444154
>chr11:2444489-2444624
>chr11:2444707-2444767
>chr11:2444936-2445013
>chr11:2450849-2450944
>chr11:2451214-2451372
>chr11:2453085-2453397
>chr11:2453693-2453771
>chr11:2453923-2454072
>chr11:2454643-2455933
>chr11:2455984-2457348
>chr11:2457401-2457664
>chr11:2457703-2457784
>chr11:2458627-2458695
>chr11:2461412-2461478
>chr11:2461632-2461692
>chr11:2461920-2461974
>chr11:2462142-2462180
>chr11:2463002-2463111
>chr11:2463594-2463627
>chr11:2464266-2464378
>chr11:2464612-2464682
>chr11:2465119-2465240
>chr11:2466432-2466538
>chr11:2466973-2467028
>chr11:2467371-2467433
>chr11:2468115-2468433
>chr11:2469184-2470167
>chr11:2470389-2470419
>chr11:2470699-2470954
>chr11:2471539-2472487
>chr11:2473134-2473237
>chr11:2474690-2474736
>chr11:2474875-2474946
>chr11:2475685-2476003
>chr11:2476263-2476332
>chr11:2476438-2476553
>chr11:2476687-2476996
>chr11:2477612-2477730
>chr11:2478319-2480649
>chr11:2481471-2482070
>chr11:2482185-2482218
>chr11:2484153-2484496
>chr11:2485302-2485380
>chr11:2485522-2485723
>chr11:2485788-2486469
>chr11:2486498-2488542
>chr11:2488594-2489165
>chr11:2489332-2492243
>chr11:2492351-2498878
>chr11:2498903-2504941
>chr11:2505021-2505316
>chr11:2505798-2505874
>chr11:2506000-2506108
>chr11:2506159-2506306
>chr11:2510012-2510603
>chr11:2512931-2512985
>chr11:2514529-2514832
>chr11:2514981-2515058
>chr11:2515135-2515191
>chr11:2515248-2515379
>chr11:2515575-2515632
>chr11:2516698-2516772
>chr11:2519003-2519063
>chr11:2519392-2519669
>chr11:2520619-2520737
>chr11:2521028-2521100
>chr11:2521131-2521207
>chr11:2523173-2523503
>chr11:2523789-2523875
>chr11:2525078-2525138
>chr11:2526428-2526584
>chr11:2526651-2526713
>chr11:2531178-2531310
>chr11:2534614-2534687
>chr11:2534805-2534862
>chr11:2536067-2536110
>chr11:2536418-2536466
>chr11:2536834-2536874
>chr11:2537073-2537143
>chr11:2537676-2538021
>chr11:2538376-2538429
>chr11:2538806-2538881
>chr11:2542138-2542180
>chr11:2542441-2542478
>chr11:2543038-2543221
>chr11:2543336-2543873
>chr11:2544215-2544430
>chr11:2544995-2545048
>chr11:2545239-2545369
>chr11:2545789-2546080
>chr11:2546129-2546281
>chr11:2546563-2546980
>chr11:2547222-2547540
>chr11:2551065-2551116
>chr11:2551311-2551341
>chr11:2551468-2551695
>chr11:2551969-2552133
>chr11:2552306-2552463
>chr11:2552652-2552874
>chr11:2552960-2553072
>chr11:2553131-2553210
>chr11:2553471-2553547
>chr11:2553631-2554019
>chr11:2554492-2554607
>chr11:2556263-2556368
>chr11:2556494-2556648
>chr11:2559458-2559501
>chr11:2559791-2559906
>chr11:2560224-2560305
>chr11:2560937-2561236
>chr11:2562008-2562057
>chr11:2562203-2562334
>chr11:2564093-2564185
>chr11:2564305-2564794
>chr11:2565087-2565192
>chr11:2565324-2565519
>chr11:2566908-2567001
>chr11:2567949-2568327
>chr11:2568854-2569191
>chr11:2570143-2570404
>chr11:2571031-2571111
>chr11:2573730-2573777
>chr11:2576934-2577006
>chr11:2578278-2578387
>chr11:2578851-2578931
>chr11:2579906-2580089
>chr11:2582256-2582338
>chr11:2583678-2583728
>chr11:2584065-2584712
>chr11:2585803-2585844
>chr11:2586561-2586612
>chr11:2589228-2589289
>chr11:2590728-2590812
>chr11:2595181-2595365
>chr11:2595400-2596136
>chr11:2596376-2596596
>chr11:2596795-2596943
>chr11:2597983-2598334
>chr11:2598796-2598874
>chr11:2599536-2599870
>chr11:2600165-2600295
>chr11:2600401-2600509
>chr11:2600656-2600825
>chr11:2601228-2601387
>chr11:2601562-2601674
>chr11:2601960-2602047
>chr11:2602154-2602716
>chr11:2603031-2603412
>chr11:2603572-2604848
>chr11:2604930-2605605
>chr11:2605715-2605781
>chr11:2605866-2606225
>chr11:2606294-2606422
>chr11:2606457-2606692
>chr11:2606779-2608133
>chr11:2608266-2609495
>chr11:2609531-2609905
>chr11:2609980-2610175
>chr11:2610930-2611159
>chr11:2611186-2611599
>chr11:2611666-2611810
>chr11:2612091-2612398
>chr11:2614347-2615379
>chr11:2615482-2615972
>chr11:2616101-2616370
>chr11:2616687-2616856
>chr11:2616963-2617021
>chr11:2617153-2617477
>chr11:2617630-2618434
>chr11:2618521-2619257
>chr11:2619289-2619468
>chr11:2619529-2619875
>chr11:2619957-2621310
>chr11:2621383-2622131
>chr11:2622295-2622658
>chr11:2622922-2624989
>chr11:2625117-2626122
>chr11:2626292-2626939
>chr11:2626981-2627502
>chr11:2627540-2627708
>chr11:2627742-2628795
>chr11:2628869-2629521
>chr11:2629544-2629588
>chr11:2629656-2630391
>chr11:2630514-2630621
>chr11:2630662-2630716
>chr11:2630805-2630975
>chr11:2631230-2631395
>chr11:2631870-2632924
>chr11:2633025-2633741
>chr11:2634057-2640561
>chr11:2640590-2641817
>chr11:2641888-2642348
>chr11:2642492-2642970
>chr11:2643087-2643249
>chr11:2643305-2643382
>chr11:2643493-2643768
>chr11:2643933-2643975
>chr11:2644156-2644549
>chr11:2644596-2644689
>chr11:2646196-2646249
>chr11:2646295-2648355
>chr11:2648455-2648726
>chr11:2648812-2649170
>chr11:2649223-2649572
>chr11:2649642-2650402
>chr11:2650443-2650474
>chr11:2653540-2653578
>chr11:2657539-2657591
>chr11:2657665-2657707
>chr11:2657767-2657839
>chr11:2658355-2658421
>chr11:2658636-2658811
>chr11:2659312-2659546
>chr11:2659624-2660206
>chr11:2660545-2660585
>chr11:2661855-2661913
>chr11:2662362-2662511
>chr11:2668735-2668923
>chr11:2669212-2669272
>chr11:2671833-2671914
>chr11:2672223-2672261
>chr11:2675366-2675429
>chr11:2678092-2678173
>chr11:2678285-2678346
>chr11:2679355-2679478
>chr11:2679877-2680195
>chr11:2680407-2680627
>chr11:2682472-2682515
>chr11:2690021-2690062
>chr11:2691671-2691743
>chr11:2694325-2694383
>chr11:2701558-2701644
>chr11:2701696-2701771
>chr11:2706315-2706499
>chr11:2709210-2709257
>chr11:2709424-2711116
>chr11:2711897-2711948
>chr11:2714408-2714521
>chr11:2715216-2715295
>chr11:2719248-2719436
>chr11:2721816-2721865
>chr11:2722782-2722836
>chr11:2725117-2725157
>chr11:2725764-2725863
>chr11:2727279-2727353
>chr11:2727553-2727640
>chr11:2728031-2728185
>chr11:2729510-2729555
>chr11:2730293-2730425
>chr11:2730790-2730928
>chr11:2731663-2731770
>chr11:2732795-2732890
>chr11:2732944-2733103
>chr11:2733169-2733232
>chr11:2733640-2733687
>chr11:2733774-2733981
>chr11:2735240-2735321
>chr11:2735678-2735765
>chr11:2737957-2738028
>chr11:2740166-2740253
>chr11:2740559-2740698
>chr11:2745790-2746308
>chr11:2747416-2747517
>chr11:2748576-2748734
>chr11:2749240-2749290
>chr11:2749369-2749470
>chr11:2749531-2749973
>chr11:2750139-2750222
>chr11:2752429-2752651
>chr11:2753875-2754190
>chr11:2755061-2755561
>chr11:2756598-2756755
>chr11:2756920-2757488
>chr11:2757563-2757660
>chr11:2758188-2758434
>chr11:2759137-2759202
>chr11:2759393-2759445
>chr11:2759741-2759860
>chr11:2760096-2760169
>chr11:2760745-2761170
>chr11:2761301-2761489
>chr11:2761530-2761634
>chr11:2762633-2762886
>chr11:2763208-2763851
>chr11:2764133-2764255
>chr11:2764480-2764615
>chr11:2764940-2764994
>chr11:2766863-2767168
>chr11:2769311-2769387
>chr11:2769786-2769845
>chr11:2771699-2771785
>chr11:2771938-2772129
>chr11:2772628-2772700
>chr11:2773441-2773548
>chr11:2773595-2773637
>chr11:2774912-2774951
>chr11:2775310-2775370
>chr11:2775558-2775705
>chr11:2776151-2776273
>chr11:2781224-2781299
>chr11:2781412-2781585
>chr11:2782630-2782708
>chr11:2783473-2784133
>chr11:2784291-2784964
>chr11:2785119-2785481
>chr11:2785576-2785657
>chr11:2785985-2786073
>chr11:2786314-2786376
>chr11:2786658-2786726
>chr11:2787516-2787678
>chr11:2787756-2787793
>chr11:2790467-2790570
>chr11:2792869-2792967
>chr11:2793330-2793641
>chr11:2797227-2797288
>chr11:2798878-2798958
>chr11:2799370-2799415
>chr11:2799512-2799605
>chr11:2800103-2800162
>chr11:2801043-2801111
>chr11:2801406-2801526
>chr11:2801607-2801707
>chr11:2803483-2803566
>chr11:2803749-2803798
>chr11:2805512-2805552
>chr11:2805655-2805690
>chr11:2806184-2806336
>chr11:2807655-2807755
>chr11:2808843-2809135
>chr11:2812234-2812375
>chr11:2813848-2814516
>chr11:2814552-2814705
>chr11:2815769-2815834
>chr11:2816785-2816820
>chr11:2818689-2818724
>chr11:2819094-2819151
>chr11:2820035-2820207
>chr11:2821957-2822137
>chr11:2825900-2825961
>chr11:2826266-2826316
>chr11:2826618-2826800
>chr11:2828074-2828111
>chr11:2829900-2830087
>chr11:2831423-2831497
>chr11:2831601-2831855
>chr11:2833335-2833384
>chr11:2833934-2834001
>chr11:2834881-2835103
>chr11:2835208-2835331
>chr11:2835397-2835444
>chr11:2835504-2835569
>chr11:2836260-2836364
>chr11:2837317-2837386
>chr11:2837628-2837742
>chr11:2838301-2838407
>chr11:2838486-2838527
>chr11:2839008-2839048
>chr11:2839599-2839668
>chr11:2840040-2840279
>chr11:2842901-2842957
>chr11:2845193-2845231
>chr11:2847450-2847510
>chr11:2847992-2848032
>chr11:2849184-2849219
>chr11:2850157-2850240
>chr11:2850811-2850877
>chr11:2851849-2851957
>chr11:2852104-2852418
>chr11:2852517-2852811
>chr11:2853030-2853173
>chr11:2854246-2854475
>chr11:2855670-2855711
>chr11:2856162-2856465
>chr11:2857603-2857675
>chr11:2857859-2858023
>chr11:2859822-2859857
>chr11:2862421-2862472
>chr11:2862915-2862962
>chr11:2863544-2864025
>chr11:2864286-2864386
>chr11:2865239-2865728
>chr11:2867061-2867321
>chr11:2868074-2868138
>chr11:2868689-2868822
>chr11:2871099-2871200
>chr11:2872309-2872640
>chr11:2872857-2873415
>chr11:2873492-2874144
>chr11:2875616-2875767
>chr11:2875980-2876120
>chr11:2876322-2876686
>chr11:2876958-2877039
>chr11:2877176-2877529
>chr11:2877889-2878539
>chr11:2879563-2879599
>chr11:2879687-2880116
>chr11:2883566-2883643
>chr11:2884185-2884240
>chr11:2884626-2884665
>chr11:2884835-2885025
>chr11:2885514-2885573
>chr11:2885892-2886003
>chr11:2886106-2886179
>chr11:2886837-2886914
>chr11:2888753-2889139
>chr11:2890561-2890673
>chr11:2891236-2891331
>chr11:2891777-2891975
>chr11:2892553-2892670
>chr11:2893156-2893288
>chr11:2893512-2893821
>chr11:2894119-2894196
>chr11:2894387-2894720
>chr11:2895205-2895269
>chr11:2895578-2895874
>chr11:2896159-2896265
>chr11:2898354-2898397
>chr11:2898666-2898822
>chr11:2898979-2899034
>chr11:2900373-2900769
>chr11:2901167-2901209
>chr11:2901621-2901781
>chr11:2901893-2901986
>chr11:2903496-2903535
>chr11:2905409-2905720
>chr11:2906024-2906957
>chr11:2907294-2907429
>chr11:2907558-2907626
>chr11:2908127-2908223
>chr11:2911294-2911684
>chr11:2912901-2913024
>chr11:2914399-2914435
>chr11:2915786-2915836
>chr11:2917030-2917072
>chr11:2918152-2918194
>chr11:2918731-2918979
>chr11:2919643-2919687
>chr11:2920276-2920353
>chr11:2920932-2921306
>chr11:2921522-2921837
>chr11:2922632-2922728
>chr11:2922782-2922979
>chr11:2924793-2924870
>chr11:2925550-2925886
>chr11:2925962-2926488
>chr11:2926557-2926629
>chr11:2926771-2926856
>chr11:2926920-2926957
>chr11:2929448-2929535
>chr11:2932056-2932129
>chr11:2933375-2933458
>chr11:2934299-2934604
>chr11:2935233-2935610
>chr11:2935680-2937085
>chr11:2937246-2937576
>chr11:2937804-2939001
>chr11:2939403-2939740
>chr11:2940122-2940222
>chr11:2940641-2940671
>chr11:2941207-2941435
>chr11:2941485-2941547
>chr11:2941628-2941766
>chr11:2941945-2942312
>chr11:2942618-2942659
>chr11:2942738-2942804
>chr11:2943834-2943923
>chr11:2945433-2945484
>chr11:2949809-2949864
>chr11:2951507-2951562
>chr11:2955040-2955619
>chr11:2959394-2959433
>chr11:2960676-2960767
>chr11:2961670-2961893
>chr11:2962801-2963173
>chr11:2963429-2963493
>chr11:2965332-2965834
>chr11:2967114-2967196
>chr11:2967303-2967660
>chr11:2968961-2969392
>chr11:2971879-2971911
>chr11:2972389-2972524
>chr11:2972629-2972972
>chr11:2973739-2974247
>chr11:2974594-2975029
>chr11:2975169-2975320
>chr11:2975429-2975615
>chr11:2977893-2978029
>chr11:2979333-2979387
>chr11:2979485-2979801
>chr11:2980198-2980491
>chr11:2980797-2981854
>chr11:2982737-2983051
>chr11:2983352-2983498
>chr11:2983761-2984200
>chr11:2984286-2984612
>chr11:2984899-2985173
>chr11:2985458-2985644
>chr11:2986082-2986409
>chr11:2986521-2986566
>chr11:2986624-2986927
>chr11:2987283-2987788
>chr11:2992023-2992138
>chr11:2993088-2993128
>chr11:2993487-2994198
>chr11:2994508-2994582
>chr11:2994694-2994942
>chr11:2996686-2997003
>chr11:2997900-2998173
>chr11:2998935-2999211
>chr11:2999850-2999885
>chr11:3002566-3002598
>chr11:3002680-3002745
>chr11:3004816-3005134
>chr11:3005483-3005526
>chr11:3005622-3005912
>chr11:3006025-3006499
>chr11:3008337-3008648
>chr11:3009385-3009534
>chr11:3011297-3011649
>chr11:3012872-3013449
>chr11:3013562-3013827
>chr11:3013901-3013990
>chr11:3016095-3016522
>chr11:3016617-3016911
>chr11:3016987-3017076
>chr11:3017319-3017668
>chr11:3019412-3019732
>chr11:3021577-3021739
>chr11:3023372-3023859
>chr11:3023905-3024236
>chr11:3024440-3024734
>chr11:3025205-3025615
>chr11:3025975-3026141
>chr11:3026275-3026334
>chr11:3027442-3028453
>chr11:3031541-3031717
>chr11:3031841-3031921
>chr11:3031968-3032473
>chr11:3032669-3032892
>chr11:3033058-3033102
>chr11:3033578-3033725
>chr11:3033920-3034084
>chr11:3034155-3035229
>chr11:3035456-3035790
>chr11:3036441-3036560
>chr11:3036640-3036781
>chr11:3036906-3037052
>chr11:3038419-3038458
>chr11:3040032-3040387
>chr11:3041289-3041343
>chr11:3042424-3042519
>chr11:3042938-3042988
>chr11:3044435-3044727
>chr11:3045263-3045568
>chr11:3046945-3047302
>chr11:3048213-3048360
>chr11:3048775-3048854
>chr11:3049031-3049283
>chr11:3051771-3051821
>chr11:3053167-3053534
>chr11:3055165-3055445
>chr11:3058019-3058620
>chr11:3059020-3059204
>chr11:3059458-3060000
>chr11:3060000-3060135
>chr11:3060194-3060358
>chr11:3060934-3062261
>chr11:3062340-3062371
>chr11:3063183-3067503
>chr11:3068557-3070362
>chr11:3070574-3070899
>chr11:3071365-3071567
>chr11:3071653-3071696
>chr11:3071969-3072542
>chr11:3072580-3072887
>chr11:3073400-3073712
>chr11:3073858-3074604
>chr11:3075786-3076162
>chr11:3076242-3076581
>chr11:3076754-3077079
>chr11:3077873-3078107
>chr11:3078194-3078590
>chr11:3078764-3081640
>chr11:3081673-3083383
>chr11:3083552-3083642
>chr11:3084734-3085086
>chr11:3085730-3086031
>chr11:3086436-3086571
>chr11:3086972-3087092
>chr11:3089033-3089131
>chr11:3090308-3090437
>chr11:3090726-3090847
>chr11:3094034-3094074
>chr11:3094345-3094400
>chr11:3095231-3095357
>chr11:3095660-3095714
>chr11:3096333-3096724
>chr11:3096896-3097183
>chr11:3097784-3098111
>chr11:3098460-3099223
>chr11:3099437-3099585
>chr11:3099780-3100042
>chr11:3100391-3100426
>chr11:3100914-3101270
>chr11:3102948-3103011
>chr11:3103608-3103660
>chr11:3104068-3104139
>chr11:3105134-3105181
>chr11:3106712-3106864
>chr11:3107036-3107085
>chr11:3107654-3107717
>chr11:3108028-3108133
>chr11:3108578-3108622
>chr11:3108755-3109376
>chr11:3110577-3111692
>chr11:3111878-3112342
>chr11:3112391-3112962
>chr11:3112998-3115841
>chr11:3115881-3117675
>chr11:3117709-3118913
>chr11:3119024-3119378
>chr11:3121047-3121365
>chr11:3122117-3122226
>chr11:3123353-3123414
>chr11:3124152-3124207
>chr11:3124787-3124846
>chr11:3125292-3125428
>chr11:3125490-3126190
>chr11:3126281-3126318
>chr11:3127960-3128002
>chr11:3128204-3128394
>chr11:3128589-3128717
>chr11:3129279-3129342
>chr11:3130425-3130607
>chr11:3131341-3132095
>chr11:3132532-3132615
>chr11:3133032-3133075
>chr11:3133244-3133325
>chr11:3133548-3133615
>chr11:3133937-3134073
>chr11:3134789-3134876
>chr11:3137538-3137803
>chr11:3138389-3138457
>chr11:3139089-3139246
>chr11:3141900-3142226
>chr11:3142520-3142576
>chr11:3142965-3143151
>chr11:3143725-3143757
>chr11:3147198-3147340
>chr11:3149803-3149861
>chr11:3149927-3150116
>chr11:3151140-3151372
>chr11:3152458-3152525
>chr11:3153143-3153307
>chr11:3153998-3154041
>chr11:3154772-3155159
>chr11:3155404-3155701
>chr11:3155906-3156188
>chr11:3156863-3156904
>chr11:3157483-3157628
>chr11:3159667-3159717
>chr11:3159991-3160173
>chr11:3160661-3160698
>chr11:3161540-3161580
>chr11:3161952-3162015
>chr11:3167509-3167540
>chr11:3168269-3168324
>chr11:3168645-3169041
>chr11:3169638-3169693
>chr11:3169911-3170078
>chr11:3171562-3171927
>chr11:3172816-3173129
>chr11:3173806-3174733
>chr11:3175892-3175933
>chr11:3176567-3176706
>chr11:3176953-3177193
>chr11:3177304-3177396
>chr11:3177585-3178094
>chr11:3178494-3178658
>chr11:3178835-3179292
>chr11:3179384-3179716
>chr11:3179972-3180441
>chr11:3180747-3180804
>chr11:3180975-3181067
>chr11:3181494-3181546
>chr11:3182804-3182887
>chr11:3183015-3183305
>chr11:3183391-3183431
>chr11:3184171-3185421
>chr11:3185884-3186316
>chr11:3186473-3186822
>chr11:3186875-3187117
>chr11:3187193-3187238
>chr11:3187262-3187362
>chr11:3187516-3187808
>chr11:3187926-3188073
>chr11:3188274-3188601
>chr11:3188907-3189237
>chr11:3189528-3189592
>chr11:3190017-3190083
>chr11:3190523-3190705
>chr11:3191330-3191636
>chr11:3191916-3192062
>chr11:3192124-3192314
>chr11:3192611-3192727
>chr11:3193159-3193287
>chr11:3193597-3193679
>chr11:3194242-3194325
>chr11:3194455-3194590
>chr11:3196306-3196393
>chr11:3196557-3196746
>chr11:3196793-3196921
>chr11:3197015-3197077
>chr11:3197753-3197791
>chr11:3197930-3198012
>chr11:3199281-3199574
>chr11:3200448-3200698
>chr11:3201117-3201178
>chr11:3204067-3204119
>chr11:3204596-3204649
>chr11:3205093-3205134
>chr11:3205991-3206212
>chr11:3206556-3207171
>chr11:3207229-3207362
>chr11:3209006-3209046
>chr11:3209653-3209943
>chr11:3210062-3210813
>chr11:3211214-3211351
>chr11:3211519-3212023
>chr11:3212393-3212567
>chr11:3212992-3213064
>chr11:3214814-3215032
>chr11:3216779-3217152
>chr11:3217583-3217666
>chr11:3219294-3219419
>chr11:3219786-3219993
>chr11:3220360-3220503
>chr11:3221296-3221357
>chr11:3222862-3223103
>chr11:3224004-3224224
>chr11:3225434-3225577
>chr11:3228112-3228189
>chr11:3228769-3228947
>chr11:3229207-3229512
>chr11:3230183-3230257
>chr11:3230290-3230341
>chr11:3230625-3230671
>chr11:3230905-3230944
>chr11:3231302-3231443
>chr11:3231525-3231648
>chr11:3232606-3232674
>chr11:3233616-3233922
>chr11:3234626-3234910
>chr11:3235926-3236234
>chr11:3236339-3236398
>chr11:3237156-3237819
>chr11:3237857-3238105
>chr11:3238302-3238332
>chr11:3238876-3238945
>chr11:3239141-3239498
>chr11:3240105-3241162
>chr11:3241604-3241658
>chr11:3242227-3242334
>chr11:3242541-3243640
>chr11:3243938-3244013
>chr11:3244190-3244665
>chr11:3244736-3245153
>chr11:3245404-3245965
>chr11:3246311-3246857
>chr11:3247065-3247446
>chr11:3247753-3248141
>chr11:3248345-3248488
>chr11:3248528-3248696
>chr11:3249016-3249379
>chr11:3249565-3249945
>chr11:3250384-3250954
>chr11:3251239-3251831
>chr11:3251942-3252723
>chr11:3253077-3253116
>chr11:3255353-3255419
>chr11:3255540-3255844
>chr11:3257031-3257128
>chr11:3257159-3257274
>chr11:3257424-3257862
>chr11:3258466-3258591
>chr11:3259077-3259190
>chr11:3259417-3259816
>chr11:3260068-3260350
>chr11:3261114-3261443
>chr11:3261737-3261929
>chr11:3262113-3262288
>chr11:3262372-3262457
>chr11:3262689-3262769
>chr11:3263462-3263589
>chr11:3264001-3270974
>chr11:3271071-3271141
>chr11:3271666-3272116
>chr11:3274879-3274961
>chr11:3275075-3275612
>chr11:3275709-3276210
>chr11:3279343-3280292
>chr11:3280777-3280908
>chr11:3281594-3281819
>chr11:3283189-3283516
>chr11:3284612-3284927
>chr11:3285974-3286779
>chr11:3287044-3287532
>chr11:3287768-3288184
>chr11:3288614-3288726
>chr11:3289605-3290230
>chr11:3290377-3290553
>chr11:3292295-3292632
>chr11:3292854-3293235
>chr11:3293536-3293944
>chr11:3294148-3294291
>chr11:3294331-3294499
>chr11:3294819-3295182
>chr11:3295368-3295748
>chr11:3296187-3296757
>chr11:3297042-3297551
>chr11:3297745-3298526
>chr11:3298880-3298919
>chr11:3301156-3301222
>chr11:3301343-3301660
>chr11:3302848-3303076
>chr11:3303241-3303617
>chr11:3304294-3304409
>chr11:3304905-3305018
>chr11:3305246-3305646
>chr11:3305898-3306180
>chr11:3306944-3307273
>chr11:3307567-3307759
>chr11:3307915-3308117
>chr11:3308201-3308286
>chr11:3308518-3308598
>chr11:3309291-3309418
>chr11:3309834-3316961
>chr11:3317486-3317936
>chr11:3320698-3320780
>chr11:3320894-3321429
>chr11:3321525-3322011
>chr11:3324781-3324819
>chr11:3325159-3326107
>chr11:3326592-3326723
>chr11:3327409-3327634
>chr11:3329006-3329333
>chr11:3330429-3330744
>chr11:3331791-3332596
>chr11:3332861-3333349
>chr11:3333585-3334001
>chr11:3334431-3334543
>chr11:3335422-3336047
>chr11:3336202-3336370
>chr11:3337335-3337376
>chr11:3338112-3338449
>chr11:3338973-3339134
>chr11:3339357-3339465
>chr11:3340303-3340563
>chr11:3342264-3342530
>chr11:3342792-3342868
>chr11:3343339-3343559
>chr11:3344345-3344419
>chr11:3345911-3346253
>chr11:3346382-3346598
>chr11:3346897-3347182
>chr11:3347232-3347420
>chr11:3347450-3348271
>chr11:3348441-3348478
>chr11:3348903-3349177
>chr11:3349605-3349922
>chr11:3350058-3350135
>chr11:3350899-3350951
>chr11:3351299-3351706
>chr11:3352403-3352455
>chr11:3353814-3354138
>chr11:3354406-3354480
>chr11:3354978-3355209
>chr11:3355480-3355671
>chr11:3357796-3357850
>chr11:3358089-3358166
>chr11:3358589-3358658
>chr11:3359161-3359466
>chr11:3359575-3359804
>chr11:3360101-3360424
>chr11:3361766-3362048
>chr11:3362375-3362457
>chr11:3362552-3362635
>chr11:3363476-3363588
>chr11:3363697-3363888
>chr11:3364154-3364326
>chr11:3365404-3366379
>chr11:3366455-3366524
>chr11:3366765-3367063
>chr11:3367073-3367208
>chr11:3367253-3367316
>chr11:3367635-3367688
>chr11:3367787-3368241
>chr11:3368328-3368463
>chr11:3368532-3368598
>chr11:3368732-3368772
>chr11:3368875-3369272
>chr11:3369428-3369586
>chr11:3369703-3369806
>chr11:3369931-3370352
>chr11:3371591-3371740
>chr11:3372726-3373036
>chr11:3376275-3376457
>chr11:3377651-3377721
>chr11:3378022-3378334
>chr11:3379259-3379297
>chr11:3379592-3379658
>chr11:3380764-3381127
>chr11:3382171-3382314
>chr11:3382779-3382868
>chr11:3383196-3383289
>chr11:3383334-3383364
>chr11:3383594-3384000
>chr11:3384195-3384244
>chr11:3384403-3384792
>chr11:3385461-3385545
>chr11:3386611-3386824
>chr11:3386863-3387506
>chr11:3387603-3388472
>chr11:3388539-3398078
>chr11:3398152-3399972
>chr11:3400251-3401251
>chr11:3401446-3401585
>chr11:3401627-3402266
>chr11:3402325-3402960
>chr11:3403063-3404669
>chr11:3404832-3406468
>chr11:3406535-3407012
>chr11:3407110-3413018
>chr11:3413113-3413898
>chr11:3413984-3415124
>chr11:3415162-3422614
>chr11:3422705-3422897
>chr11:3423008-3425670
>chr11:3425720-3428103
>chr11:3428461-3428715
>chr11:3428787-3429102
>chr11:3429915-3429992
>chr11:3430024-3437406
>chr11:3437533-3439180
>chr11:3439239-3440183
>chr11:3440244-3443480
>chr11:3443579-3450448
>chr11:3450476-3454064
>chr11:3454121-3454382
>chr11:3454414-3454900
>chr11:3454929-3467259
>chr11:3467306-3489064
>chr11:3489130-3490677
>chr11:3490723-3491158
>chr11:3491344-3501784
>chr11:3501955-3502578
>chr11:3502654-3503444
>chr11:3503519-3508686
>chr11:3508727-3511053
>chr11:3511098-3514385
>chr11:3514420-3514483
>chr11:3514539-3516729
>chr11:3516892-3517656
>chr11:3517681-3518592
>chr11:3518631-3521672
>chr11:3521843-3528544
>chr11:3528659-3528801
>chr11:3528931-3532531
>chr11:3532637-3536065
>chr11:3536071-3551944
>chr11:3551986-3555900
>chr11:3556007-3559910
>chr11:3559965-3560048
>chr11:3560188-3560954
>chr11:3561166-3562432
>chr11:3562577-3565323
>chr11:3565422-3565722
>chr11:3565778-3568496
>chr11:3568587-3576447
>chr11:3576539-3580256
>chr11:3580292-3603431
>chr11:3603508-3604255
>chr11:3604413-3605113
>chr11:3605754-3605857
>chr11:3606130-3607528
>chr11:3608425-3609384
>chr11:3611519-3611924
>chr11:3611993-3612308
>chr11:3612364-3613025
>chr11:3613070-3613689
>chr11:3614904-3615013
>chr11:3618650-3619456
>chr11:3619668-3620015
>chr11:3621869-3621973
>chr11:3623324-3623791
>chr11:3624732-3624846
>chr11:3624988-3625456
>chr11:3625861-3626011
>chr11:3627645-3628672
>chr11:3628950-3629041
>chr11:3629249-3629794
>chr11:3630359-3630687
>chr11:3630812-3631498
>chr11:3632339-3632664
>chr11:3633044-3633344
>chr11:3633771-3633953
>chr11:3635176-3635242
>chr11:3637478-3637527
>chr11:3638097-3638410
>chr11:3640579-3641040
>chr11:3641630-3641738
>chr11:3643203-3643561
>chr11:3643897-3644192
>chr11:3644382-3644946
>chr11:3645676-3645710
>chr11:3645786-3645836
>chr11:3646819-3646859
>chr11:3646995-3647685
>chr11:3647940-3653641
>chr11:3653752-3654823
>chr11:3655921-3656797
>chr11:3657291-3657579
>chr11:3657972-3658373
>chr11:3659148-3659219
>chr11:3659437-3659529
>chr11:3661487-3661804
>chr11:3662532-3662876
>chr11:3662980-3663166
>chr11:3663568-3663901
>chr11:3665001-3665334
>chr11:3668209-3668530
>chr11:3669981-3670029
>chr11:3670694-3670738
>chr11:3671088-3671126
>chr11:3671695-3671768
>chr11:3672939-3673140
>chr11:3673555-3673862
>chr11:3673954-3674231
>chr11:3676390-3676488
>chr11:3677436-3677536
>chr11:3677822-3678146
>chr11:3678851-3679131
>chr11:3679831-3681783
>chr11:3681825-3682369
>chr11:3682420-3682482
>chr11:3682558-3682700
>chr11:3682777-3682867
>chr11:3683547-3683846
>chr11:3683920-3684370
>chr11:3684977-3685186
>chr11:3686500-3686563
>chr11:3686702-3687518
>chr11:3687702-3688852
>chr11:3688947-3690829
>chr11:3691547-3691841
>chr11:3691916-3692667
>chr11:3693585-3693669
>chr11:3693942-3694400
>chr11:3694453-3694936
>chr11:3695021-3695278
>chr11:3695891-3696857
>chr11:3697127-3697279
>chr11:3697522-3697854
>chr11:3698340-3698935
>chr11:3700055-3700307
>chr11:3701244-3701552
>chr11:3701651-3702244
>chr11:3703110-3703603
>chr11:3703809-3703990
>chr11:3704116-3704266
>chr11:3704734-3705027
>chr11:3705779-3706204
>chr11:3707474-3708129
>chr11:3709128-3709637
>chr11:3709793-3710003
>chr11:3710961-3711229
>chr11:3713401-3713717
>chr11:3714642-3717300
>chr11:3717390-3717850
>chr11:3718072-3718662
>chr11:3718836-3719220
>chr11:3719739-3720055
>chr11:3720419-3720539
>chr11:3720838-3720933
>chr11:3720958-3721008
>chr11:3721383-3721782
>chr11:3722119-3722390
>chr11:3722515-3722849
>chr11:3723486-3723561
>chr11:3723653-3723783
>chr11:3723995-3724039
>chr11:3724105-3724804
>chr11:3725799-3726032
>chr11:3726074-3726116
>chr11:3726228-3726376
>chr11:3726548-3726710
>chr11:3726764-3727060
>chr11:3727205-3727350
>chr11:3727600-3728047
>chr11:3728442-3728775
>chr11:3729433-3729700
>chr11:3729957-3730224
>chr11:3730369-3730667
>chr11:3730725-3730797
>chr11:3730956-3731374
>chr11:3731739-3731959
>chr11:3732111-3732245
>chr11:3733083-3733162
>chr11:3733233-3733740
>chr11:3734014-3734380
>chr11:3734735-3734939
>chr11:3735939-3736255
>chr11:3736319-3736660
>chr11:3737335-3737656
>chr11:3738293-3738414
>chr11:3738496-3738821
>chr11:3739157-3739553
>chr11:3739803-3740104
>chr11:3740225-3740562
>chr11:3740796-3741130
>chr11:3741307-3741683
>chr11:3742377-3742749
>chr11:3742997-3744118
>chr11:3744842-3744885
>chr11:3745133-3745193
>chr11:3745620-3745758
>chr11:3745978-3746298
>chr11:3746622-3746919
>chr11:3747206-3747312
>chr11:3748274-3748729
>chr11:3749019-3749659
>chr11:3750164-3750401
>chr11:3750607-3750919
>chr11:3751071-3751376
>chr11:3751574-3752572
>chr11:3753625-3753986
>chr11:3754129-3754469
>chr11:3754627-3754974
>chr11:3755154-3755542
>chr11:3755586-3755997
>chr11:3756494-3757165
>chr11:3757201-3757841
>chr11:3758020-3758356
>chr11:3758497-3758825
>chr11:3759257-3759632
>chr11:3759805-3760183
>chr11:3760986-3761131
>chr11:3761341-3762474
>chr11:3763567-3763854
>chr11:3763920-3764044
>chr11:3764115-3765253
>chr11:3765312-3767269
>chr11:3767361-3767645
>chr11:3768111-3768439
>chr11:3769116-3769608
>chr11:3769640-3770554
>chr11:3770874-3771168
>chr11:3771461-3771557
>chr11:3771646-3771675
>chr11:3772213-3772333
>chr11:3772536-3773019
>chr11:3773111-3773381
>chr11:3773468-3773525
>chr11:3774111-3774719
>chr11:3775239-3775581
>chr11:3776107-3776797
>chr11:3776919-3776971
>chr11:3777337-3777652
>chr11:3777910-3778235
>chr11:3779316-3779705
>chr11:3779783-3779983
>chr11:3780256-3780590
>chr11:3780645-3781211
>chr11:3781316-3781429
>chr11:3781846-3781922
>chr11:3782610-3782849
>chr11:3783072-3783728
>chr11:3783861-3783923
>chr11:3784493-3784690
>chr11:3784846-3785161
>chr11:3785472-3785784
>chr11:3785975-3786056
>chr11:3786938-3786990
>chr11:3787292-3787585
>chr11:3787681-3788032
>chr11:3788317-3789046
>chr11:3789470-3790085
>chr11:3790414-3790447
>chr11:3790841-3792211
>chr11:3792336-3792691
>chr11:3792831-3793245
>chr11:3793303-3793588
>chr11:3793682-3794019
>chr11:3794299-3794874
>chr11:3795150-3795469
>chr11:3795573-3795637
>chr11:3798318-3798950
>chr11:3799256-3799546
>chr11:3799654-3799957
>chr11:3800455-3802099
>chr11:3802803-3804111
>chr11:3804612-3805033
>chr11:3805250-3805981
>chr11:3806006-3806058
>chr11:3806694-3807664
>chr11:3809008-3809110
>chr11:3812276-3812480
>chr11:3813198-3813741
>chr11:3814236-3815154
>chr11:3815291-3815555
>chr11:3816945-3816991
>chr11:3817765-3818328
>chr11:3819025-3819271
>chr11:3819822-3819867
>chr11:3820397-3820948
>chr11:3821448-3822682
>chr11:3823004-3823343
>chr11:3824491-3824528
>chr11:3825521-3825642
>chr11:3828436-3828926
>chr11:3829247-3829556
>chr11:3829747-3830054
>chr11:3830287-3830744
>chr11:3831404-3831452
>chr11:3832398-3832489
>chr11:3832915-3832953
>chr11:3833000-3833425
>chr11:3833547-3833650
>chr11:3833956-3834232
>chr11:3836071-3836389
>chr11:3836613-3837062
>chr11:3841931-3841990
>chr11:3842127-3842479
>chr11:3842520-3842937
>chr11:3843455-3843612
>chr11:3844050-3844381
>chr11:3845369-3845830
>chr11:3846025-3846067
>chr11:3846216-3846930
>chr11:3847064-3847406
>chr11:3847672-3848429
>chr11:3848896-3848945
>chr11:3849755-3850091
>chr11:3850219-3850891
>chr11:3851207-3851484
>chr11:3851768-3852873
>chr11:3853300-3853689
>chr11:3855542-3855662
>chr11:3855871-3855921
>chr11:3857235-3857529
>chr11:3858233-3858262
>chr11:3859908-3859995
>chr11:3860214-3860451
>chr11:3861219-3861543
>chr11:3862024-3862195
>chr11:3862594-3863672
>chr11:3863716-3863837
>chr11:3864458-3864517
>chr11:3866434-3866706
>chr11:3866784-3866912
>chr11:3867823-3867882
>chr11:3868942-3869338
>chr11:3870100-3870203
>chr11:3870461-3870800
>chr11:3870863-3871168
>chr11:3872061-3872361
>chr11:3872486-3872838
>chr11:3872939-3873570
>chr11:3874946-3875039
>chr11:3875427-3875749
>chr11:3876417-3876726
>chr11:3876865-3876950
>chr11:3878180-3878411
>chr11:3878935-3879256
>chr11:3881108-3883095
>chr11:3883226-3883271
>chr11:3883342-3883681
>chr11:3884141-3884310
>chr11:3884701-3885476
>chr11:3885607-3885940
>chr11:3886377-3887025
>chr11:3887673-3887994
>chr11:3888548-3888854
>chr11:3889096-3889140
>chr11:3889307-3889578
>chr11:3890553-3890707
>chr11:3891206-3892063
>chr11:3892140-3893041
>chr11:3893650-3894078
>chr11:3894730-3895056
>chr11:3895590-3896209
>chr11:3896295-3896359
>chr11:3896822-3896884
>chr11:3896954-3897034
>chr11:3897465-3901201
>chr11:3901751-3902071
>chr11:3902344-3902667
>chr11:3902977-3903225
>chr11:3903905-3904251
>chr11:3906541-3906773
>chr11:3906875-3906966
>chr11:3907754-3907866
>chr11:3908153-3908638
>chr11:3909535-3909823
>chr11:3910437-3911025
>chr11:3911331-3911681
>chr11:3912087-3912311
>chr11:3912367-3912667
>chr11:3913205-3913468
>chr11:3913632-3913720
>chr11:3913820-3913901
>chr11:3913939-3914389
>chr11:3914428-3916228
>chr11:3916287-3916914
>chr11:3917429-3917751
>chr11:3918246-3918582
>chr11:3919211-3919511
>chr11:3919757-3920528
>chr11:3920781-3921098
>chr11:3921594-3921721
>chr11:3922041-3922537
>chr11:3922761-3923121
>chr11:3923291-3923630
>chr11:3923904-3924547
>chr11:3925023-3925422
>chr11:3925689-3925724
>chr11:3926383-3926445
>chr11:3928226-3928526
>chr11:3928592-3928632
>chr11:3928875-3929137
>chr11:3930881-3931011
>chr11:3931637-3931838
>chr11:3931885-3931991
>chr11:3932132-3932251
>chr11:3932296-3932919
>chr11:3933323-3933494
>chr11:3935882-3936056
>chr11:3936096-3936264
>chr11:3937039-3937334
>chr11:3937930-3938244
>chr11:3938548-3938834
>chr11:3939480-3939526
>chr11:3939601-3939752
>chr11:3940468-3940550
>chr11:3940873-3941124
>chr11:3941575-3942063
>chr11:3943615-3943790
>chr11:3945054-3945610
>chr11:3945725-3946125
>chr11:3946822-3946909
>chr11:3947802-3947880
>chr11:3948953-3949131
>chr11:3949802-3949875
>chr11:3949982-3950953
>chr11:3952128-3952436
>chr11:3953760-3954082
>chr11:3954308-3954380
>chr11:3954791-3955311
>chr11:3955487-3955823
>chr11:3955887-3955997
>chr11:3956633-3956956
>chr11:3957250-3958169
>chr11:3958240-3958345
>chr11:3958686-3958973
>chr11:3959408-3959461
>chr11:3960285-3960650
>chr11:3960789-3960856
>chr11:3961009-3961296
>chr11:3961491-3961813
>chr11:3962067-3962217
>chr11:3962327-3962564
>chr11:3962648-3962769
>chr11:3962874-3962973
>chr11:3963153-3963541
>chr11:3963999-3964097
>chr11:3964711-3965027
>chr11:3965092-3965301
>chr11:3965716-3966050
>chr11:3969201-3969533
>chr11:3970553-3971018
>chr11:3971084-3971574
>chr11:3972416-3972781
>chr11:3972950-3972987
>chr11:3973149-3973176
>chr11:3973231-3973286
>chr11:3973372-3973929
>chr11:3974018-3974110
>chr11:3974389-3974541
>chr11:3975245-3976351
>chr11:3976672-3977107
>chr11:3977519-3977633
>chr11:3977688-3977839
>chr11:3978139-3978753
>chr11:3979414-3979737
>chr11:3980494-3980718
>chr11:3980752-3980875
>chr11:3980997-3981232
>chr11:3981951-3982334
>chr11:3982677-3982813
>chr11:3982915-3983261
>chr11:3983423-3983477
>chr11:3983815-3984169
>chr11:3985929-3986087
>chr11:3988327-3988868
>chr11:3988932-3989435
>chr11:3989512-3990897
>chr11:3991010-3992636
>chr11:3992711-3992749
>chr11:3993338-3993968
>chr11:3994244-3994853
>chr11:3994946-3995036
>chr11:3995628-3995924
>chr11:3997382-3997469
>chr11:3998117-3998159
>chr11:3998897-3999386
>chr11:3999582-4005756
>chr11:4006019-4006746
>chr11:4007980-4008851
>chr11:4008987-4009683
>chr11:4009811-4010500
>chr11:4010625-4017208
>chr11:4018012-4018677
>chr11:4019273-4022690
>chr11:4023015-4023365
>chr11:4023512-4023642
>chr11:4025267-4025311
>chr11:4026336-4026451
>chr11:4027295-4027611
>chr11:4028077-4028734
>chr11:4028903-4029230
>chr11:4029491-4029977
>chr11:4030037-4030378
>chr11:4031054-4032034
>chr11:4032151-4032342
>chr11:4032389-4035295
>chr11:4035542-4036991
>chr11:4037019-4037475
>chr11:4037548-4038430
>chr11:4039155-4039650
>chr11:4039757-4040072
>chr11:4040204-4040251
>chr11:4040596-4040658
>chr11:4041498-4041917
>chr11:4042216-4042441
>chr11:4043728-4044033
>chr11:4044812-4044975
>chr11:4045452-4046221
>chr11:4046636-4046956
>chr11:4047199-4048124
>chr11:4048697-4049057
>chr11:4049313-4049639
>chr11:4049856-4050046
>chr11:4050660-4051114
>chr11:4051268-4054231
>chr11:4054369-4054734
>chr11:4055052-4055380
>chr11:4055859-4056117
>chr11:4056374-4056506
>chr11:4056854-4056930
>chr11:4057502-4057946
>chr11:4061663-4063223
>chr11:4063270-4063444
>chr11:4063502-4063627
>chr11:4064674-4064708
>chr11:4066406-4066438
>chr11:4066553-4066747
>chr11:4069010-4069074
>chr11:4071167-4071219
>chr11:4071319-4071666
>chr11:4071710-4071830
>chr11:4073547-4073632
>chr11:4074829-4075194
>chr11:4075434-4075804
>chr11:4075887-4076594
>chr11:4076953-4077264
>chr11:4077376-4077429
>chr11:4077613-4077794
>chr11:4078572-4078869
>chr11:4078937-4079686
>chr11:4079931-4080312
>chr11:4080465-4080768
>chr11:4082369-4082449
>chr11:4082730-4082767
>chr11:4083784-4083898
>chr11:4085045-4085150
>chr11:4085964-4086084
>chr11:4086651-4086740
>chr11:4086868-4086955
>chr11:4087146-4087241
>chr11:4087405-4087445
>chr11:4088935-4089225
>chr11:4090888-4091131
>chr11:4092747-4092803
>chr11:4093323-4093395
>chr11:4093505-4093944
>chr11:4095368-4095398
>chr11:4096037-4096309
>chr11:4096647-4096835
>chr11:4097000-4097309
>chr11:4097592-4097779
>chr11:4098265-4098446
>chr11:4099126-4099445
>chr11:4100240-4100565
>chr11:4100624-4100657
>chr11:4101322-4101659
>chr11:4102197-4102672
>chr11:4103568-4104133
>chr11:4105234-4105882
>chr11:4106341-4106789
>chr11:4106851-4107196
>chr11:4107714-4107768
>chr11:4108309-4108630
>chr11:4109312-4109441
>chr11:4110037-4110791
>chr11:4111087-4111438
>chr11:4112242-4112694
>chr11:4112812-4112965
>chr11:4113567-4114671
>chr11:4114704-4115352
>chr11:4115561-4115862
>chr11:4115941-4117017
>chr11:4117369-4117509
>chr11:4118888-4118936
>chr11:4120054-4120181
>chr11:4120366-4120667
>chr11:4120716-4121050
>chr11:4122569-4122960
>chr11:4123722-4123853
>chr11:4124782-4125459
>chr11:4126211-4126339
>chr11:4126566-4126604
>chr11:4127294-4127528
>chr11:4127566-4127701
>chr11:4128155-4128413
>chr11:4130381-4130701
>chr11:4131020-4131395
>chr11:4132560-4132636
>chr11:4133031-4133154
>chr11:4133199-4133364
>chr11:4133850-4133925
>chr11:4133976-4134282
>chr11:4135827-4135907
>chr11:4136204-4138113
>chr11:4138293-4138325
>chr11:4138885-4140298
>chr11:4140465-4140657
>chr11:4140901-4141212
>chr11:4141808-4142030
>chr11:4142299-4142433
>chr11:4142475-4142832
>chr11:4142972-4143041
>chr11:4143257-4143301
>chr11:4143437-4143507
>chr11:4143736-4143794
>chr11:4144833-4144907
>chr11:4145025-4145365
>chr11:4148267-4148380
>chr11:4148533-4149942
>chr11:4150063-4150809
>chr11:4151290-4151710
>chr11:4152180-4152338
>chr11:4152406-4152516
>chr11:4153134-4153390
>chr11:4153617-4153678
>chr11:4155158-4156453
>chr11:4157824-4160193
>chr11:4160280-4160807
>chr11:4161869-4162221
>chr11:4162448-4163429
>chr11:4166613-4166679
>chr11:4166897-4167110
>chr11:4167201-4167251
>chr11:4167345-4167405
>chr11:4168944-4169472
>chr11:4169501-4178853
>chr11:4179187-4179432
>chr11:4180046-4180087
>chr11:4180405-4180764
>chr11:4181389-4181431
>chr11:4182523-4182634
>chr11:4182795-4182927
>chr11:4184571-4184659
>chr11:4185042-4185102
>chr11:4185192-4185290
>chr11:4185834-4185965
>chr11:4186103-4186164
>chr11:4186315-4186463
>chr11:4186619-4186872
>chr11:4187444-4187476
>chr11:4188524-4188671
>chr11:4191129-4191172
>chr11:4193724-4193862
>chr11:4194934-4195124
>chr11:4195323-4195511
>chr11:4195659-4195727
>chr11:4195858-4195996
>chr11:4196078-4196162
>chr11:4197365-4197419
>chr11:4197610-4197690
>chr11:4197921-4198339
>chr11:4198385-4198457
>chr11:4199022-4200827
>chr11:4201228-4201600
>chr11:4205063-4205352
>chr11:4205583-4205824
>chr11:4207088-4207474
>chr11:4207594-4207709
>chr11:4207914-4207988
>chr11:4208146-4208415
>chr11:4209043-4209122
>chr11:4210665-4210753
>chr11:4212745-4212943
>chr11:4213152-4213226
>chr11:4215784-4215833
>chr11:4216379-4216671
>chr11:4218237-4218493
>chr11:4219293-4225326
>chr11:4225869-4226137
>chr11:4226738-4226787
>chr11:4227081-4227188
>chr11:4227306-4228064
>chr11:4230772-4230834
>chr11:4231009-4231459
>chr11:4231569-4232008
>chr11:4232441-4232518
>chr11:4232850-4232940
>chr11:4233249-4233579
>chr11:4233639-4234334
>chr11:4234366-4234655
>chr11:4235357-4235464
>chr11:4236297-4236534
>chr11:4236913-4238827
>chr11:4241159-4241571
>chr11:4241603-4242288
>chr11:4242477-4242678
>chr11:4242987-4243178
>chr11:4243408-4243484
>chr11:4243667-4243750
>chr11:4243914-4244383
>chr11:4244467-4245018
>chr11:4248011-4248594
>chr11:4248730-4248847
>chr11:4249084-4249386
>chr11:4249787-4250059
>chr11:4250600-4251061
>chr11:4251858-4252121
>chr11:4252526-4258562
>chr11:4258648-4260794
>chr11:4260867-4260928
>chr11:4261156-4261530
>chr11:4261664-4262017
>chr11:4262266-4262361
>chr11:4263511-4268514
>chr11:4268631-4269430
>chr11:4269646-4270232
>chr11:4270462-4270821
>chr11:4271595-4271888
>chr11:4273088-4273459
>chr11:4273967-4274131
>chr11:4274229-4275464
>chr11:4275729-4276627
>chr11:4276720-4277180
>chr11:4277306-4277706
>chr11:4277749-4277950
>chr11:4278303-4278359
>chr11:4278617-4278998
>chr11:4279058-4280072
>chr11:4280775-4280882
>chr11:4281711-4281886
>chr11:4282331-4284268
>chr11:4286603-4287731
>chr11:4287791-4288172
>chr11:4288533-4288621
>chr11:4288839-4289040
>chr11:4289083-4289481
>chr11:4289607-4291057
>chr11:4291322-4292556
>chr11:4292654-4292818
>chr11:4293326-4293697
>chr11:4294897-4295190
>chr11:4295964-4296323
>chr11:4296553-4297138
>chr11:4297354-4298151
>chr11:4298268-4303351
>chr11:4304417-4304570
>chr11:4304790-4305115
>chr11:4305263-4305618
>chr11:4305837-4305910
>chr11:4306136-4308113
>chr11:4308177-4314236
>chr11:4314631-4314905
>chr11:4315696-4316710
>chr11:4316739-4321312
>chr11:4321401-4321910
>chr11:4322449-4322713
>chr11:4323292-4323420
>chr11:4323656-4323816
>chr11:4323881-4324467
>chr11:4327485-4327700
>chr11:4327788-4327993
>chr11:4328120-4328215
>chr11:4328251-4328589
>chr11:4328730-4328836
>chr11:4329018-4329095
>chr11:4329326-4329517
>chr11:4329741-4330156
>chr11:4330216-4331233
>chr11:4333682-4335620
>chr11:4336065-4336240
>chr11:4337069-4337176
>chr11:4337909-4338892
>chr11:4339081-4339325
>chr11:4340243-4340643
>chr11:4340770-4341120
>chr11:4341322-4342217
>chr11:4342482-4343696
>chr11:4343812-4343976
>chr11:4344485-4344861
>chr11:4346081-4346377
>chr11:4347151-4347534
>chr11:4347739-4348326
>chr11:4348542-4349341
>chr11:4349458-4354540
>chr11:4355710-4355759
>chr11:4355951-4356057
>chr11:4356106-4356304
>chr11:4356479-4356808
>chr11:4357057-4366020
>chr11:4370447-4370510
>chr11:4370922-4371022
>chr11:4371472-4371505
>chr11:4372001-4372292
>chr11:4372596-4373321
>chr11:4373748-4373786
>chr11:4374188-4374304
>chr11:4375426-4375473
>chr11:4375621-4375662
>chr11:4379372-4379517
>chr11:4379679-4379747
>chr11:4381159-4381270
>chr11:4381356-4381409
>chr11:4381560-4381597
>chr11:4382153-4382701
>chr11:4382950-4382999
>chr11:4383801-4383876
>chr11:4387560-4387866
>chr11:4388359-4388455
>chr11:4388629-4388698
>chr11:4390459-4392649
>chr11:4393560-4393610
>chr11:4393692-4393780
>chr11:4394296-4409343
>chr11:4410648-4410938
>chr11:4411576-4411898
>chr11:4412214-4412260
>chr11:4412937-4412979
>chr11:4413281-4413356
>chr11:4414391-4414530
>chr11:4415371-4415442
>chr11:4415880-4415983
>chr11:4417632-4417669
>chr11:4420316-4420369
>chr11:4422686-4422944
>chr11:4423127-4423501
>chr11:4423871-4424524
>chr11:4426082-4426159
>chr11:4426268-4426685
>chr11:4427097-4427202
>chr11:4427233-4427407
>chr11:4427612-4427733
>chr11:4428258-4428800
>chr11:4428950-4429199
>chr11:4429300-4429723
>chr11:4432675-4432712
>chr11:4435677-4435922
>chr11:4437334-4437383
>chr11:4437513-4438332
>chr11:4438404-4438610
>chr11:4439395-4441428
>chr11:4441736-4442666
>chr11:4443460-4443632
>chr11:4444842-4445118
>chr11:4445482-4445557
>chr11:4445991-4446177
>chr11:4446638-4446742
>chr11:4449646-4449841
>chr11:4451565-4451764
>chr11:4451809-4452307
>chr11:4452558-4452628
>chr11:4452789-4452991
>chr11:4453235-4453994
>chr11:4454266-4454643
>chr11:4456648-4456735
>chr11:4456827-4456863
>chr11:4459436-4459626
>chr11:4459822-4460328
>chr11:4460468-4461482
>chr11:4463193-4463225
>chr11:4463339-4463488
>chr11:4464587-4464767
>chr11:4465381-4465424
>chr11:4466295-4466422
>chr11:4466719-4467504
>chr11:4472903-4473228
>chr11:4474098-4474156
>chr11:4475081-4475307
>chr11:4476809-4476973
>chr11:4477408-4477486
>chr11:4477770-4478178
>chr11:4478926-4479069
>chr11:4479126-4479294
>chr11:4480511-4480874
>chr11:4487717-4487880
>chr11:4488213-4488329
>chr11:4488539-4488606
>chr11:4489146-4489399
>chr11:4490743-4491094
>chr11:4491276-4491938
>chr11:4492027-4492127
>chr11:4492738-4493757
>chr11:4494350-4494513
>chr11:4495953-4496027
>chr11:4497594-4497801
>chr11:4497930-4498007
>chr11:4498129-4498291
>chr11:4498327-4498539
>chr11:4498650-4500454
>chr11:4500603-4500652
>chr11:4500741-4502111
>chr11:4502195-4502304
>chr11:4502486-4502838
>chr11:4502900-4502964
>chr11:4505816-4505854
>chr11:4506279-4508888
>chr11:4514801-4514942
>chr11:4515058-4515105
>chr11:4516892-4517190
>chr11:4520169-4520948
>chr11:4521229-4521272
>chr11:4522327-4522391
>chr11:4522407-4522446
>chr11:4522724-4522781
>chr11:4522881-4523276
>chr11:4523324-4523484
>chr11:4523561-4523613
>chr11:4523655-4523752
>chr11:4523792-4524041
>chr11:4524160-4524858
>chr11:4524948-4526334
>chr11:4526531-4528685
>chr11:4528749-4529022
>chr11:4529430-4529876
>chr11:4530048-4530259
>chr11:4530459-4530935
>chr11:4530989-4531053
>chr11:4531091-4531173
>chr11:4531403-4537890
>chr11:4538455-4538608
>chr11:4538691-4539109
>chr11:4546524-4546631
>chr11:4547140-4547218
>chr11:4548671-4550039
>chr11:4550542-4550879
>chr11:4552247-4552406
>chr11:4552645-4552961
>chr11:4553333-4553463
>chr11:4553557-4553858
>chr11:4553965-4554395
>chr11:4554449-4554558
>chr11:4559100-4559475
>chr11:4559562-4562513
>chr11:4562559-4565477
>chr11:4567425-4567717
>chr11:4568154-4568280
>chr11:4568347-4568598
>chr11:4568680-4568809
>chr11:4568967-4569072
>chr11:4569527-4569617
>chr11:4569675-4569909
>chr11:4572477-4572831
>chr11:4573095-4573172
>chr11:4574455-4574930
>chr11:4575458-4575814
>chr11:4577474-4577537
>chr11:4577681-4577806
>chr11:4577865-4577997
>chr11:4579768-4579816
>chr11:4582393-4582733
>chr11:4595955-4596423
>chr11:4599139-4599564
>chr11:4603698-4603752
>chr11:4604002-4604053
>chr11:4606447-4606832
>chr11:4607268-4607361
>chr11:4608715-4608774
>chr11:4608927-4608961
>chr11:4609310-4609387
>chr11:4611078-4611143
>chr11:4611250-4611355
>chr11:4613007-4613167
>chr11:4613438-4613767
>chr11:4616052-4616183
>chr11:4616859-4617259
>chr11:4617294-4617439
>chr11:4618964-4619222
>chr11:4619343-4619383
>chr11:4619841-4621495
>chr11:4621777-4621905
>chr11:4622340-4623882
>chr11:4624038-4624126
>chr11:4624402-4624631
>chr11:4624682-4624850
>chr11:4624907-4625740
>chr11:4626107-4626278
>chr11:4626679-4626764
>chr11:4626872-4626997
>chr11:4627031-4627321
>chr11:4627550-4627675
>chr11:4628372-4633125
>chr11:4633431-4633508
>chr11:4634883-4634942
>chr11:4635889-4635964
>chr11:4637765-4637830
>chr11:4638769-4639173
>chr11:4642381-4642582
>chr11:4643846-4643897
>chr11:4644316-4644365
>chr11:4645357-4645397
>chr11:4649795-4649951
>chr11:4650767-4650907
>chr11:4652870-4652921
>chr11:4653519-4653664
>chr11:4656742-4656815
>chr11:4657284-4657692
>chr11:4658161-4658258
>chr11:4658919-4659109
>chr11:4659713-4659773
>chr11:4662236-4662706
>chr11:4663042-4663471
>chr11:4664045-4664201
>chr11:4665977-4666046
>chr11:4666994-4668678
>chr11:4668806-4669479
>chr11:4669513-4669956
>chr11:4669998-4670070
>chr11:4670298-4670737
>chr11:4673425-4673571
>chr11:4674496-4674718
>chr11:4675126-4675163
>chr11:4675250-4675574
>chr11:4676228-4676543
>chr11:4676856-4677205
>chr11:4677317-4677439
>chr11:4677615-4677760
>chr11:4678282-4679351
>chr11:4680837-4681426
>chr11:4682323-4682368
>chr11:4683397-4683459
>chr11:4686129-4686172
>chr11:4689896-4690298
>chr11:4693043-4693290
>chr11:4693429-4693755
>chr11:4694081-4694227
>chr11:4694468-4694621
>chr11:4696507-4696575
>chr11:4697937-4698119
>chr11:4698309-4698382
>chr11:4699309-4699391
>chr11:4699451-4699571
>chr11:4701336-4701506
>chr11:4701965-4702011
>chr11:4705669-4706001
>chr11:4706209-4707453
>chr11:4711245-4711393
>chr11:4712508-4712583
>chr11:4712764-4712859
>chr11:4714886-4714959
>chr11:4715800-4715935
>chr11:4716628-4716963
>chr11:4718475-4718575
>chr11:4721937-4722002
>chr11:4722042-4722308
>chr11:4722603-4723030
>chr11:4723089-4723340
>chr11:4723412-4723930
>chr11:4724840-4725311
>chr11:4726186-4726467
>chr11:4726672-4727209
>chr11:4727380-4727959
>chr11:4728068-4728130
>chr11:4729082-4729141
>chr11:4730878-4731243
>chr11:4732403-4732577
>chr11:4732635-4732823
>chr11:4732971-4733156
>chr11:4733403-4733503
>chr11:4733726-4734210
>chr11:4734285-4734540
>chr11:4734641-4734727
>chr11:4735217-4735393
>chr11:4735924-4736017
>chr11:4737355-4737687
>chr11:4737812-4738102
>chr11:4738710-4738770
>chr11:4740394-4740707
>chr11:4740935-4741841
>chr11:4742431-4742597
>chr11:4742851-4742899
>chr11:4743804-4744100
>chr11:4744801-4744861
>chr11:4745360-4745513
>chr11:4745808-4745943
>chr11:4746526-4746880
>chr11:4747775-4748583
>chr11:4748717-4750803
>chr11:4750843-4750941
>chr11:4753214-4753412
>chr11:4756850-4756980
>chr11:4757194-4757265
>chr11:4757319-4757388
>chr11:4757491-4758256
>chr11:4758781-4759160
>chr11:4762706-4762761
>chr11:4763306-4763372
>chr11:4764525-4764931
>chr11:4766673-4766769
>chr11:4768755-4768862
>chr11:4770563-4770860
>chr11:4773227-4773264
>chr11:4773616-4776968
>chr11:4777126-4777160
>chr11:4777415-4777486
>chr11:4777639-4777694
>chr11:4777858-4777923
>chr11:4778701-4778904
>chr11:4779531-4779595
>chr11:4780457-4780600
>chr11:4780759-4781083
>chr11:4781304-4781611
>chr11:4781688-4784061
>chr11:4784394-4784559
>chr11:4784714-4784971
>chr11:4785576-4785635
>chr11:4787809-4787948
>chr11:4789253-4789375
>chr11:4789519-4789811
>chr11:4790038-4790424
>chr11:4791071-4791109
>chr11:4791981-4792092
>chr11:4792890-4792949
>chr11:4794259-4794314
>chr11:4795769-4795875
>chr11:4797248-4797287
>chr11:4799196-4799881
>chr11:4799953-4800092
>chr11:4800197-4801251
>chr11:4801302-4801836
>chr11:4801879-4802017
>chr11:4802328-4802438
>chr11:4802577-4802692
>chr11:4804659-4804958
>chr11:4806023-4806676
>chr11:4807034-4808114
>chr11:4811150-4811591
>chr11:4812217-4812324
>chr11:4812468-4812578
>chr11:4812761-4812806
>chr11:4812956-4813179
>chr11:4813279-4813520
>chr11:4814292-4814452
>chr11:4814837-4815544
>chr11:4815946-4816481
>chr11:4816690-4816976
>chr11:4817064-4817099
>chr11:4817209-4817243
>chr11:4817308-4817703
>chr11:4819558-4819866
>chr11:4820471-4820713
>chr11:4827387-4827446
>chr11:4829435-4829473
>chr11:4831486-4831557
>chr11:4834671-4834783
>chr11:4834869-4834977
>chr11:4835155-4835251
>chr11:4835942-4836067
>chr11:4836379-4836470
>chr11:4836646-4836955
>chr11:4837124-4837547
>chr11:4837608-4837717
>chr11:4837881-4837968
>chr11:4838030-4838365
>chr11:4838745-4838794
>chr11:4838986-4839183
>chr11:4839234-4839282
>chr11:4839379-4839511
>chr11:4839553-4840055
>chr11:4840131-4841463
>chr11:4841532-4846721
>chr11:4846954-4847014
>chr11:4847333-4847671
>chr11:4849828-4850178
>chr11:4850667-4850753
>chr11:4850857-4850943
>chr11:4851609-4851969
>chr11:4852126-4852188
>chr11:4852244-4852319
>chr11:4852442-4853659
>chr11:4853985-4859305
>chr11:4861395-4861636
>chr11:4864951-4865040
>chr11:4865141-4865187
>chr11:4865564-4865624
>chr11:4866414-4870342
>chr11:4870502-4870586
>chr11:4873840-4873889
>chr11:4874217-4874304
>chr11:4875332-4875511
>chr11:4877670-4877740
>chr11:4877806-4877901
>chr11:4878135-4878282
>chr11:4878354-4878439
>chr11:4878916-4879246
>chr11:4879581-4879648
>chr11:4880465-4880511
>chr11:4885524-4885600
>chr11:4886900-4887170
>chr11:4889267-4889451
>chr11:4890975-4891039
>chr11:4891138-4891518
>chr11:4893143-4893334
>chr11:4893683-4894043
>chr11:4894142-4894299
>chr11:4894554-4894662
>chr11:4895637-4895977
>chr11:4896798-4896934
>chr11:4897072-4897481
>chr11:4897854-4898039
>chr11:4898301-4898427
>chr11:4898781-4898903
>chr11:4899779-4899825
>chr11:4901135-4901482
>chr11:4901852-4901967
>chr11:4902338-4902640
>chr11:4902900-4903127
>chr11:4904525-4904595
>chr11:4905498-4905577
>chr11:4905587-4905700
>chr11:4905930-4906051
>chr11:4906760-4907103
>chr11:4909973-4910160
>chr11:4912706-4912855
>chr11:4916031-4916166
>chr11:4918099-4918160
>chr11:4921365-4921421
>chr11:4921746-4921988
>chr11:4922057-4922181
>chr11:4922282-4922314
>chr11:4922598-4922727
>chr11:4922893-4922956
>chr11:4923059-4923233
>chr11:4924746-4924803
>chr11:4926127-4926192
>chr11:4926415-4926504
>chr11:4928086-4928189
>chr11:4929150-4929222
>chr11:4931067-4931103
>chr11:4931482-4931580
>chr11:4933518-4936475
>chr11:4937030-4937133
>chr11:4941489-4941566
>chr11:4941804-4942121
>chr11:4942231-4942307
>chr11:4942513-4942698
>chr11:4942780-4942825
>chr11:4943636-4943676
>chr11:4943812-4943866
>chr11:4944775-4944861
>chr11:4945044-4945192
>chr11:4945637-4945686
>chr11:4948303-4948387
>chr11:4949127-4949181
>chr11:4949308-4949403
>chr11:4949654-4949854
>chr11:4950325-4950679
>chr11:4953387-4953504
>chr11:4953769-4954064
>chr11:4954250-4954306
>chr11:4956935-4957019
>chr11:4957675-4957965
>chr11:4958438-4958682
>chr11:4958948-4959304
>chr11:4959846-4959924
>chr11:4960701-4960870
>chr11:4961420-4961698
>chr11:4963076-4963604
>chr11:4963689-4965076
>chr11:4965298-4965342
>chr11:4967806-4967993
>chr11:4968278-4968593
>chr11:4969756-4969813
>chr11:4969865-4969933
>chr11:4971532-4971759
>chr11:4971880-4972095
>chr11:4974253-4974377
>chr11:4974754-4975140
>chr11:4975886-4975928
>chr11:4977894-4978227
>chr11:4979851-4979894
>chr11:4980459-4980538
>chr11:4980648-4980767
>chr11:4981046-4982274
>chr11:4983798-4983853
>chr11:4985680-4985812
>chr11:4986177-4987276
>chr11:4987379-4987717
>chr11:4988362-4988493
>chr11:4990229-4990331
>chr11:4993476-4993606
>chr11:4995120-4995187
>chr11:4995968-4996053
>chr11:4996190-4996368
>chr11:4996632-4996821
>chr11:4998161-4998267
>chr11:4998423-4998495
>chr11:5000904-5001199
>chr11:5001349-5001404
>chr11:5002978-5003166
>chr11:5003256-5003409
>chr11:5003452-5003545
>chr11:5003577-5003651
>chr11:5003857-5004010
>chr11:5005283-5005363
>chr11:5005650-5005698
>chr11:5005817-5006978
>chr11:5007499-5007537
>chr11:5007626-5007685
>chr11:5007767-5008210
>chr11:5008425-5008456
>chr11:5008879-5008925
>chr11:5009572-5009852
>chr11:5010748-5010817
>chr11:5012386-5012431
>chr11:5014486-5014940
>chr11:5017951-5018033
>chr11:5018548-5019498
>chr11:5019834-5020574
>chr11:5020623-5020683
>chr11:5020862-5021215
>chr11:5022474-5022634
>chr11:5023009-5023671
>chr11:5023736-5023856
>chr11:5024146-5024268
>chr11:5024304-5024435
>chr11:5024861-5025016
>chr11:5025432-5025486
>chr11:5025751-5025815
>chr11:5026039-5026475
>chr11:5026853-5026924
>chr11:5026968-5027821
>chr11:5027873-5028426
>chr11:5028507-5029678
>chr11:5029964-5030575
>chr11:5030625-5031392
>chr11:5031591-5031910
>chr11:5032518-5032718
>chr11:5032935-5032968
>chr11:5033984-5034037
>chr11:5034140-5034255
>chr11:5034330-5034412
>chr11:5035132-5035355
>chr11:5035771-5035823
>chr11:5038323-5038479
>chr11:5039732-5039848
>chr11:5039924-5040040
>chr11:5040906-5041154
>chr11:5041231-5041445
>chr11:5041722-5042862
>chr11:5042971-5043231
>chr11:5043283-5043752
>chr11:5044040-5044229
>chr11:5045227-5045288
>chr11:5047835-5047932
>chr11:5049353-5049918
>chr11:5050151-5050593
>chr11:5051010-5051115
>chr11:5051161-5051359
>chr11:5051485-5051516
>chr11:5051652-5051740
>chr11:5052481-5052590
>chr11:5052809-5053422
>chr11:5053943-5055337
>chr11:5055457-5055550
>chr11:5058212-5058503
>chr11:5060000-5060044
>chr11:5060765-5061094
>chr11:5062072-5062328
>chr11:5062384-5062478
>chr11:5062613-5062674
>chr11:5063001-5063471
>chr11:5065885-5065950
>chr11:5066763-5066852
>chr11:5068220-5068374
>chr11:5071618-5071685
>chr11:5073038-5073206
>chr11:5074908-5075026
>chr11:5075920-5076040
>chr11:5077836-5077914
>chr11:5078961-5079100
>chr11:5079521-5079584
>chr11:5079672-5079876
>chr11:5079956-5080711
>chr11:5080858-5081313
>chr11:5081378-5082154
>chr11:5082279-5082525
>chr11:5083146-5083335
>chr11:5085048-5085103
>chr11:5085652-5086007
>chr11:5086226-5086523
>chr11:5086564-5086722
>chr11:5087233-5087385
>chr11:5087747-5087867
>chr11:5088118-5088219
>chr11:5090288-5090636
>chr11:5090976-5091098
>chr11:5091365-5091476
>chr11:5091593-5092201
>chr11:5094365-5094537
>chr11:5094669-5094760
>chr11:5094840-5094895
>chr11:5095086-5095526
>chr11:5096705-5097509
>chr11:5098355-5098406
>chr11:5098856-5099482
>chr11:5099769-5099858
>chr11:5100095-5100276
>chr11:5101582-5101995
>chr11:5102987-5103045
>chr11:5103083-5103236
>chr11:5104486-5104549
>chr11:5105790-5105868
>chr11:5106545-5106626
>chr11:5107422-5107789
>chr11:5107928-5108019
>chr11:5108312-5108507
>chr11:5109461-5109859
>chr11:5110142-5110254
>chr11:5110767-5110866
>chr11:5110916-5116385
>chr11:5117837-5118038
>chr11:5118398-5118532
>chr11:5118649-5119076
>chr11:5121864-5121928
>chr11:5122387-5122628
>chr11:5123291-5123444
>chr11:5124762-5127607
>chr11:5127914-5128027
>chr11:5128517-5128709
>chr11:5128888-5128971
>chr11:5131316-5131374
>chr11:5133081-5133400
>chr11:5134149-5134206
>chr11:5134463-5134568
>chr11:5134629-5134766
>chr11:5134835-5135175
>chr11:5135478-5135970
>chr11:5139033-5139457
>chr11:5139620-5139861
>chr11:5141092-5141741
>chr11:5141890-5142120
>chr11:5144182-5145887
>chr11:5146450-5146635
>chr11:5147317-5147697
>chr11:5147795-5147919
>chr11:5148214-5148536
>chr11:5148682-5148794
>chr11:5153369-5153409
>chr11:5155387-5155451
>chr11:5156323-5157438
>chr11:5157535-5159487
>chr11:5159541-5159620
>chr11:5159737-5166287
>chr11:5166443-5166770
>chr11:5166919-5167053
>chr11:5167119-5167278
>chr11:5167329-5167566
>chr11:5169668-5169721
>chr11:5169831-5169990
>chr11:5172806-5172885
>chr11:5173279-5173349
>chr11:5173548-5174391
>chr11:5174536-5174606
>chr11:5174732-5174888
>chr11:5175003-5175270
>chr11:5175678-5175823
>chr11:5176956-5177053
>chr11:5178873-5178956
>chr11:5179442-5184198
>chr11:5184271-5184397
>chr11:5188515-5188619
>chr11:5188656-5188729
>chr11:5189058-5189265
>chr11:5189305-5189835
>chr11:5189920-5190730
>chr11:5190773-5191966
>chr11:5192403-5192724
>chr11:5192882-5193157
>chr11:5193627-5194423
>chr11:5194497-5195020
>chr11:5195659-5195701
>chr11:5196212-5196464
>chr11:5197949-5198255
>chr11:5202462-5202526
>chr11:5202560-5202619
>chr11:5202726-5202768
>chr11:5203736-5204025
>chr11:5205234-5205571
>chr11:5205778-5206384
>chr11:5206676-5206766
>chr11:5208025-5208119
>chr11:5209376-5209440
>chr11:5210765-5211118
>chr11:5211426-5214961
>chr11:5215336-5215536
>chr11:5216003-5222443
>chr11:5223159-5224251
>chr11:5224277-5224411
>chr11:5226010-5226247
>chr11:5227100-5227140
>chr11:5227583-5227683
>chr11:5228447-5228646
>chr11:5230602-5230695
>chr11:5230823-5231002
>chr11:5232035-5232104
>chr11:5233818-5233980
>chr11:5234995-5235169
>chr11:5235402-5235684
>chr11:5236980-5237252
>chr11:5238008-5238322
>chr11:5241106-5241262
>chr11:5244109-5244475
>chr11:5245974-5246764
>chr11:5246879-5246942
>chr11:5247169-5247486
>chr11:5251239-5251543
>chr11:5251675-5251745
>chr11:5251955-5252095
>chr11:5253663-5253723
>chr11:5256537-5256854
>chr11:5258162-5258667
>chr11:5258732-5266803
>chr11:5271197-5271496
>chr11:5272212-5272525
>chr11:5274269-5274608
>chr11:5275797-5275874
>chr11:5276147-5276246
>chr11:5276366-5276533
>chr11:5277672-5277765
>chr11:5278500-5278823
>chr11:5280494-5280549
>chr11:5281070-5281454
>chr11:5281704-5281741
>chr11:5281894-5281944
>chr11:5283504-5283797
>chr11:5284495-5284583
>chr11:5284808-5284847
>chr11:5286635-5286885
>chr11:5287172-5287552
>chr11:5289039-5289316
>chr11:5290090-5290168
>chr11:5290955-5291026
>chr11:5292420-5292613
>chr11:5293253-5294962
>chr11:5295428-5295482
>chr11:5298137-5298471
>chr11:5300753-5300864
>chr11:5302260-5302308
>chr11:5302495-5302697
>chr11:5304628-5305094
>chr11:5305379-5305793
>chr11:5306521-5306597
>chr11:5307609-5307982
>chr11:5309549-5309865
>chr11:5310034-5310119
>chr11:5310376-5310528
>chr11:5313062-5314203
>chr11:5314552-5314634
>chr11:5317142-5317524
>chr11:5317581-5320137
>chr11:5320383-5320501
>chr11:5325802-5325875
>chr11:5327986-5328119
>chr11:5328982-5329332
>chr11:5329742-5330510
>chr11:5331457-5331565
>chr11:5332281-5332618
>chr11:5333451-5333635
>chr11:5336103-5336229
>chr11:5336263-5336323
>chr11:5336455-5336495
>chr11:5336543-5338487
>chr11:5339416-5339710
>chr11:5347735-5347822
>chr11:5348644-5348862
>chr11:5349491-5349626
>chr11:5352733-5352906
>chr11:5353469-5353513
>chr11:5355908-5361167
>chr11:5361327-5361359
>chr11:5363230-5363286
>chr11:5363438-5363477
>chr11:5366331-5366757
>chr11:5367234-5367779
>chr11:5368376-5368411
>chr11:5369411-5369592
>chr11:5371872-5372250
>chr11:5372303-5373206
>chr11:5373343-5379504
>chr11:5381107-5381190
>chr11:5383964-5384012
>chr11:5384130-5384330
>chr11:5384681-5384728
>chr11:5385574-5385661
>chr11:5385793-5385993
>chr11:5387959-5388193
>chr11:5388655-5388714
>chr11:5391739-5392118
>chr11:5392623-5392947
>chr11:5393186-5393339
>chr11:5393678-5393796
>chr11:5393990-5394149
>chr11:5396156-5398266
>chr11:5398563-5398960
>chr11:5399761-5399852
>chr11:5400285-5400418
>chr11:5401785-5402314
>chr11:5404105-5404969
>chr11:5407603-5407683
>chr11:5407931-5408009
>chr11:5408326-5408421
>chr11:5409389-5409658
>chr11:5410022-5410094
>chr11:5410486-5410706
>chr11:5410778-5411509
>chr11:5411600-5411697
>chr11:5411881-5411939
>chr11:5412301-5418877
>chr11:5419387-5419615
>chr11:5420086-5420178
>chr11:5420390-5420752
>chr11:5424245-5424472
>chr11:5424528-5425114
>chr11:5425997-5426237
>chr11:5426848-5426980
>chr11:5427219-5427277
>chr11:5428241-5428500
>chr11:5428617-5428771
>chr11:5428875-5429284
>chr11:5431855-5432139
>chr11:5432201-5432258
>chr11:5433260-5433372
>chr11:5433623-5433861
>chr11:5444038-5444078
>chr11:5445914-5446260
>chr11:5446367-5446461
>chr11:5450106-5450435
>chr11:5450761-5450995
>chr11:5452217-5452554
>chr11:5454709-5454813
>chr11:5455181-5455318
>chr11:5455536-5455641
>chr11:5456539-5460617
>chr11:5464285-5466146
>chr11:5471330-5471676
>chr11:5476918-5477069
>chr11:5477495-5483723
>chr11:5484696-5484733
>chr11:5485179-5485237
>chr11:5486095-5486476
>chr11:5490093-5490309
>chr11:5491151-5491222
>chr11:5492648-5493011
>chr11:5494528-5494605
>chr11:5495172-5495893
>chr11:5497040-5497113
>chr11:5497226-5497460
>chr11:5501772-5502096
>chr11:5502552-5502618
>chr11:5503868-5503904
>chr11:5505102-5505160
>chr11:5505455-5505849
>chr11:5510688-5510776
>chr11:5511578-5511639
>chr11:5511704-5511872
>chr11:5511915-5511973
>chr11:5512014-5512055
>chr11:5512921-5513157
>chr11:5513290-5513401
>chr11:5519377-5519684
>chr11:5521124-5521524
>chr11:5521951-5522286
>chr11:5523973-5524224
>chr11:5529056-5529254
>chr11:5529630-5530029
>chr11:5530934-5531436
>chr11:5532164-5532213
>chr11:5532419-5532776
>chr11:5535490-5535947
>chr11:5536591-5539475
>chr11:5540134-5541019
>chr11:5541672-5541998
>chr11:5542143-5542214
>chr11:5542611-5543327
>chr11:5546962-5547258
>chr11:5547511-5548046
>chr11:5549190-5549381
>chr11:5549969-5550315
>chr11:5553865-5554033
>chr11:5555263-5555526
>chr11:5558114-5558170
>chr11:5558321-5558381
>chr11:5558453-5559271
>chr11:5559374-5559683
>chr11:5560531-5560596
>chr11:5562685-5563024
>chr11:5563969-5564079
>chr11:5564608-5564824
>chr11:5564893-5565422
>chr11:5565913-5566007
>chr11:5569127-5570218
>chr11:5570234-5570274
>chr11:5570318-5570535
>chr11:5570815-5572557
>chr11:5572603-5573326
>chr11:5573375-5573987
>chr11:5574147-5574346
>chr11:5574438-5574481
>chr11:5577447-5577534
>chr11:5578224-5578329
>chr11:5578706-5579011
>chr11:5579278-5579327
>chr11:5579554-5579934
>chr11:5580316-5580675
>chr11:5581252-5581320
>chr11:5583509-5583866
>chr11:5584239-5584768
>chr11:5584842-5584955
>chr11:5585122-5585287
>chr11:5585673-5585753
>chr11:5586113-5586246
>chr11:5586872-5586941
>chr11:5587372-5587665
>chr11:5587813-5588512
>chr11:5588777-5589098
>chr11:5589690-5591020
>chr11:5591363-5591792
>chr11:5592336-5592445
>chr11:5592602-5593036
>chr11:5593963-5594090
>chr11:5594274-5594583
>chr11:5595713-5595985
>chr11:5596485-5596574
>chr11:5597187-5597228
>chr11:5598519-5598654
>chr11:5598818-5599189
>chr11:5599353-5599708
>chr11:5601471-5601764
>chr11:5602142-5602439
>chr11:5602655-5603022
>chr11:5603978-5604304
>chr11:5605849-5605982
>chr11:5606918-5607215
>chr11:5608078-5608146
>chr11:5608638-5608707
>chr11:5608845-5608936
>chr11:5609560-5609943
>chr11:5611405-5611750
>chr11:5612787-5613043
>chr11:5614787-5614865
>chr11:5614939-5615379
>chr11:5615515-5616464
>chr11:5616743-5617200
>chr11:5617497-5617792
>chr11:5618137-5618410
>chr11:5619676-5620052
>chr11:5620143-5620503
>chr11:5621611-5622059
>chr11:5622119-5622646
>chr11:5622763-5623108
>chr11:5623146-5623736
>chr11:5626597-5626899
>chr11:5627094-5627393
>chr11:5628707-5628877
>chr11:5628977-5629394
>chr11:5629700-5630009
>chr11:5632802-5633252
>chr11:5633816-5633926
>chr11:5634444-5634554
>chr11:5635174-5635562
>chr11:5635758-5635830
>chr11:5635843-5635921
>chr11:5636122-5636309
>chr11:5636861-5637186
>chr11:5637541-5637626
>chr11:5637698-5637854
>chr11:5638826-5638883
>chr11:5638982-5639066
>chr11:5639191-5639294
>chr11:5639392-5639718
>chr11:5639839-5640269
>chr11:5640338-5640627
>chr11:5640878-5641102
>chr11:5644784-5644969
>chr11:5645080-5645506
>chr11:5645871-5646149
>chr11:5647530-5647824
>chr11:5648163-5648542
>chr11:5650021-5650187
>chr11:5651246-5653278
>chr11:5653339-5653793
>chr11:5653896-5654303
>chr11:5654448-5654509
>chr11:5654881-5655214
>chr11:5655762-5657961
>chr11:5658083-5658153
>chr11:5658287-5658627
>chr11:5658707-5659293
>chr11:5659978-5660275
>chr11:5660753-5661098
>chr11:5662840-5663175
>chr11:5663347-5663386
>chr11:5663609-5664246
>chr11:5665580-5665618
>chr11:5667174-5667510
>chr11:5668065-5668254
>chr11:5668445-5668751
>chr11:5669087-5669456
>chr11:5669704-5669982
>chr11:5670166-5670480
>chr11:5670959-5671348
>chr11:5671494-5671826
>chr11:5672144-5672503
>chr11:5673030-5673156
>chr11:5673603-5673907
>chr11:5674009-5674197
>chr11:5674712-5674904
>chr11:5674949-5675489
>chr11:5675645-5677748
>chr11:5679062-5679168
>chr11:5681254-5682299
>chr11:5682756-5684187
>chr11:5685585-5685925
>chr11:5686560-5687086
>chr11:5687224-5687551
>chr11:5688516-5688908
>chr11:5690206-5690676
>chr11:5691154-5691603
>chr11:5692702-5692814
>chr11:5692885-5693193
>chr11:5693405-5694033
>chr11:5694744-5694825
>chr11:5695393-5695504
>chr11:5697684-5698041
>chr11:5698945-5699575
>chr11:5699737-5699927
>chr11:5699963-5700990
>chr11:5701108-5701377
>chr11:5701614-5701743
>chr11:5701934-5702570
>chr11:5702623-5702781
>chr11:5703052-5704301
>chr11:5704477-5704640
>chr11:5704705-5704781
>chr11:5706388-5706450
>chr11:5707466-5707893
>chr11:5708729-5708893
>chr11:5709914-5709954
>chr11:5710053-5710170
>chr11:5711107-5711242
>chr11:5711772-5711902
>chr11:5711917-5712247
>chr11:5712814-5712976
>chr11:5713421-5713459
>chr11:5714226-5717635
>chr11:5717669-5717887
>chr11:5718023-5718075
>chr11:5718553-5718598
>chr11:5718986-5719099
>chr11:5721762-5722206
>chr11:5726192-5726291
>chr11:5726836-5726899
>chr11:5728890-5729461
>chr11:5730188-5730497
>chr11:5731864-5731992
>chr11:5732210-5732246
>chr11:5737642-5737720
>chr11:5739262-5739590
>chr11:5740509-5740867
>chr11:5741950-5742032
>chr11:5742088-5742474
>chr11:5742517-5742572
>chr11:5742631-5742699
>chr11:5742908-5743109
>chr11:5743388-5743453
>chr11:5743583-5744102
>chr11:5744237-5744352
>chr11:5744608-5746635
>chr11:5746704-5747175
>chr11:5747298-5747368
>chr11:5747437-5747600
>chr11:5748619-5748692
>chr11:5750078-5750130
>chr11:5750553-5750911
>chr11:5751489-5751709
>chr11:5752563-5752610
>chr11:5753038-5753085
>chr11:5753214-5753284
>chr11:5753558-5754225
>chr11:5757597-5757786
>chr11:5757859-5758631
>chr11:5759344-5759827
>chr11:5759889-5760041
>chr11:5762115-5762165
>chr11:5762557-5762841
>chr11:5763293-5763616
>chr11:5764141-5764247
>chr11:5764285-5764328
>chr11:5765057-5765235
>chr11:5766413-5766648
>chr11:5766885-5767073
>chr11:5767268-5767407
>chr11:5767757-5767862
>chr11:5767946-5768012
>chr11:5768195-5768746
>chr11:5771262-5771442
>chr11:5771536-5771752
>chr11:5772066-5772709
>chr11:5772831-5773002
>chr11:5773142-5773196
>chr11:5773555-5774332
>chr11:5774471-5774533
>chr11:5775019-5775349
>chr11:5776272-5776327
>chr11:5776651-5777491
>chr11:5777596-5777635
>chr11:5778761-5778846
>chr11:5779236-5779278
>chr11:5780432-5780922
>chr11:5782176-5782223
>chr11:5782902-5782954
>chr11:5784473-5784773
>chr11:5784977-5785204
>chr11:5785302-5785350
>chr11:5786223-5786712
>chr11:5788954-5789010
>chr11:5790679-5791095
>chr11:5791257-5791313
>chr11:5791834-5791910
>chr11:5792069-5792610
>chr11:5792794-5793451
>chr11:5793709-5795395
>chr11:5795512-5796122
>chr11:5796230-5796286
>chr11:5797804-5797971
>chr11:5799134-5799283
>chr11:5801927-5802215
>chr11:5802479-5802651
>chr11:5802936-5803086
>chr11:5803287-5803507
>chr11:5804157-5804294
>chr11:5804449-5804727
>chr11:5805287-5805414
>chr11:5805489-5805706
>chr11:5806459-5806528
>chr11:5806729-5806773
>chr11:5808218-5808273
>chr11:5809188-5809411
>chr11:5809482-5809658
>chr11:5809763-5809877
>chr11:5810964-5811198
>chr11:5811469-5813015
>chr11:5813085-5813682
>chr11:5813714-5814511
>chr11:5814645-5816354
>chr11:5816543-5816818
>chr11:5816913-5817009
>chr11:5818161-5818259
>chr11:5819664-5819734
>chr11:5821331-5821477
>chr11:5822031-5822254
>chr11:5822801-5823138
>chr11:5823964-5824110
>chr11:5824461-5824795
>chr11:5825191-5827786
>chr11:5828004-5828584
>chr11:5829673-5830309
>chr11:5830598-5832561
>chr11:5832684-5832890
>chr11:5833050-5833261
>chr11:5834001-5834071
>chr11:5834632-5835077
>chr11:5835560-5838182
>chr11:5838237-5838778
>chr11:5838875-5839714
>chr11:5839857-5839933
>chr11:5840640-5840700
>chr11:5842431-5842917
>chr11:5844142-5844367
>chr11:5845890-5846007
>chr11:5847082-5847143
>chr11:5847236-5847506
>chr11:5848012-5848474
>chr11:5848966-5849303
>chr11:5850204-5850290
>chr11:5850572-5851736
>chr11:5851778-5851885
>chr11:5851939-5854839
>chr11:5854967-5855081
>chr11:5855142-5855258
>chr11:5856000-5856095
>chr11:5859243-5859295
>chr11:5860409-5860805
>chr11:5861873-5862054
>chr11:5862145-5862498
>chr11:5862974-5864057
>chr11:5864177-5864707
>chr11:5864885-5865479
>chr11:5865575-5869134
>chr11:5869216-5869692
>chr11:5869785-5870671
>chr11:5870726-5871126
>chr11:5872541-5872594
>chr11:5875392-5875482
>chr11:5876093-5876972
>chr11:5877121-5877362
>chr11:5877613-5877712
>chr11:5878183-5878635
>chr11:5880910-5880994
>chr11:5882645-5882779
>chr11:5883521-5883650
>chr11:5885742-5886282
>chr11:5886457-5886503
>chr11:5888337-5888387
>chr11:5888810-5889089
>chr11:5889580-5890061
>chr11:5891467-5892046
>chr11:5894223-5894255
>chr11:5894330-5894371
>chr11:5894853-5894968
>chr11:5895337-5895478
>chr11:5895759-5896458
>chr11:5897116-5898670
>chr11:5898707-5899296
>chr11:5904507-5910386
>chr11:5910466-5911009
>chr11:5911159-5911905
>chr11:5912430-5912615
>chr11:5914489-5918454
>chr11:5918856-5921884
>chr11:5922427-5922568
>chr11:5922679-5923229
>chr11:5923323-5923445
>chr11:5923519-5923910
>chr11:5924023-5924419
>chr11:5924444-5924942
>chr11:5925416-5926615
>chr11:5927027-5927095
>chr11:5927478-5927534
>chr11:5928411-5928470
>chr11:5928699-5928791
>chr11:5929738-5929804
>chr11:5933737-5935231
>chr11:5937958-5938130
>chr11:5938243-5938354
>chr11:5941326-5941377
>chr11:5943632-5943764
>chr11:5945285-5945577
>chr11:5945919-5945956
>chr11:5948793-5948867
>chr11:5949401-5949446
>chr11:5949790-5949916
>chr11:5950636-5950698
>chr11:5950888-5951008
>chr11:5951366-5951475
>chr11:5951840-5951911
>chr11:5952460-5952560
>chr11:5952793-5953486
>chr11:5954528-5954772
>chr11:5955201-5955275
>chr11:5955345-5955692
>chr11:5955720-5955787
>chr11:5955817-5956134
>chr11:5956166-5956363
>chr11:5956868-5957187
>chr11:5957710-5957767
>chr11:5958528-5958772
>chr11:5958836-5961979
>chr11:5962059-5962360
>chr11:5962418-5962941
>chr11:5963040-5963679
>chr11:5963990-5964131
>chr11:5964922-5965061
>chr11:5965519-5965667
>chr11:5966084-5966456
>chr11:5968095-5968138
>chr11:5970873-5971015
>chr11:5972667-5972899
>chr11:5974085-5974462
>chr11:5974739-5974798
>chr11:5975210-5975940
>chr11:5976129-5976378
>chr11:5976746-5979125
>chr11:5979128-5979287
>chr11:5979344-5981850
>chr11:5982621-5982723
>chr11:5982775-5983106
>chr11:5983154-5983278
>chr11:5988583-5988684
>chr11:5989384-5989456
>chr11:5989557-5989805
>chr11:5993662-5993920
>chr11:5994000-5994234
>chr11:5994317-5994968
>chr11:5995106-5995143
>chr11:5995595-5996286
>chr11:5999952-6000638
>chr11:6003188-6003260
>chr11:6003634-6003689
>chr11:6004105-6004381
>chr11:6004507-6004603
>chr11:6005588-6005688
>chr11:6005814-6005906
>chr11:6007183-6007386
>chr11:6007529-6007645
>chr11:6009040-6009138
>chr11:6009484-6009589
>chr11:6010308-6010471
>chr11:6010993-6011055
>chr11:6011196-6011247
>chr11:6011593-6011671
>chr11:6011719-6012265
>chr11:6012443-6012579
>chr11:6012776-6013030
>chr11:6013094-6013289
>chr11:6014155-6016403
>chr11:6016516-6018106
>chr11:6018156-6019046
>chr11:6019082-6019680
>chr11:6020269-6020974
>chr11:6021212-6021591
>chr11:6022676-6022735
>chr11:6027292-6027544
>chr11:6028584-6029264
>chr11:6029272-6029346
>chr11:6030463-6030616
>chr11:6035933-6036090
>chr11:6037007-6038096
>chr11:6038931-6039211
>chr11:6039409-6039605
>chr11:6039817-6040555
>chr11:6040611-6040661
>chr11:6040818-6041044
>chr11:6041107-6041237
>chr11:6041281-6041890
>chr11:6042014-6042054
>chr11:6042807-6042894
>chr11:6043061-6043394
>chr11:6044439-6044758
>chr11:6048711-6049188
>chr11:6051307-6051646
>chr11:6053040-6053099
>chr11:6053590-6053730
>chr11:6053966-6054353
>chr11:6054650-6054714
>chr11:6055705-6055771
>chr11:6055975-6056059
>chr11:6056674-6056735
>chr11:6059817-6059908
>chr11:6060000-6060139
>chr11:6063650-6063730
>chr11:6064056-6064104
>chr11:6069786-6075963
>chr11:6076050-6077113
>chr11:6077241-6077792
>chr11:6078034-6078374
>chr11:6078411-6078817
>chr11:6079755-6080510
>chr11:6080993-6082795
>chr11:6083821-6084279
>chr11:6084532-6084568
>chr11:6085412-6085492
>chr11:6085872-6085923
>chr11:6086005-6086051
>chr11:6086215-6088006
>chr11:6088282-6093903
>chr11:6095258-6095414
>chr11:6095498-6095570
>chr11:6095909-6095973
>chr11:6096201-6096636
>chr11:6096928-6096962
>chr11:6097794-6098590
>chr11:6098625-6099365
>chr11:6099485-6099592
>chr11:6100543-6100706
>chr11:6101423-6101515
>chr11:6101593-6101638
>chr11:6101826-6102610
>chr11:6103869-6104003
>chr11:6104047-6104252
>chr11:6104723-6106440
>chr11:6106525-6106651
>chr11:6106747-6106858
>chr11:6107401-6107704
>chr11:6107855-6107946
>chr11:6109015-6109296
>chr11:6110697-6110766
>chr11:6113691-6113862
>chr11:6114118-6116029
>chr11:6116077-6117552
>chr11:6117609-6122942
>chr11:6125884-6126211
>chr11:6126350-6126397
>chr11:6126742-6126854
>chr11:6126978-6127099
>chr11:6127338-6127427
>chr11:6127634-6127695
>chr11:6129796-6129852
>chr11:6130260-6130588
>chr11:6131116-6131475
>chr11:6131523-6131964
>chr11:6132621-6132756
>chr11:6133031-6133413
>chr11:6133473-6133530
>chr11:6133971-6134252
>chr11:6134535-6134660
>chr11:6135007-6135063
>chr11:6135146-6135206
>chr11:6135651-6135850
>chr11:6136110-6136544
>chr11:6136598-6136741
>chr11:6136854-6137353
>chr11:6137809-6138016
>chr11:6138099-6138433
>chr11:6138472-6138557
>chr11:6138720-6138750
>chr11:6138915-6139481
>chr11:6139706-6140080
>chr11:6140220-6140259
>chr11:6140298-6140372
>chr11:6140472-6140758
>chr11:6141960-6142247
>chr11:6143153-6143200
>chr11:6143647-6149458
>chr11:6150060-6150234
>chr11:6150342-6150676
>chr11:6150785-6151063
>chr11:6153629-6153755
>chr11:6153803-6153965
>chr11:6154375-6154708
>chr11:6155020-6155127
>chr11:6155178-6155399
>chr11:6156450-6156880
>chr11:6157002-6157456
>chr11:6157484-6157644
>chr11:6157690-6158181
>chr11:6158250-6159775
>chr11:6159866-6160170
>chr11:6160266-6160407
>chr11:6160445-6160623
>chr11:6160764-6167138
>chr11:6171740-6172151
>chr11:6172945-6173145
>chr11:6173278-6173310
>chr11:6173425-6173460
>chr11:6174517-6174851
>chr11:6175042-6175136
>chr11:6175656-6175718
>chr11:6176201-6176349
>chr11:6176531-6177369
>chr11:6177630-6177758
>chr11:6178190-6178788
>chr11:6179046-6179090
>chr11:6179144-6182656
>chr11:6182720-6182835
>chr11:6182904-6183092
>chr11:6183232-6183371
>chr11:6183415-6184453
>chr11:6184549-6184641
>chr11:6184746-6185276
>chr11:6185320-6191414
>chr11:6192548-6192685
>chr11:6193947-6194042
>chr11:6194103-6194253
>chr11:6196415-6196453
>chr11:6197107-6197457
>chr11:6201748-6201927
>chr11:6203779-6203888
>chr11:6204667-6204751
>chr11:6204849-6205120
>chr11:6205538-6205605
>chr11:6208472-6208720
>chr11:6208886-6209161
>chr11:6216530-6216580
>chr11:6217679-6217772
>chr11:6218494-6218531
>chr11:6219050-6219080
>chr11:6223260-6223295
>chr11:6225564-6225679
>chr11:6227232-6227328
>chr11:6228059-6228372
>chr11:6228555-6228588
>chr11:6228640-6228758
>chr11:6229234-6229304
>chr11:6230203-6230245
>chr11:6231315-6231901
>chr11:6233490-6233638
>chr11:6235652-6236153
>chr11:6236535-6236735
>chr11:6237129-6237182
>chr11:6237610-6237845
>chr11:6242062-6242252
>chr11:6243091-6243130
>chr11:6243196-6243593
>chr11:6245309-6245370
>chr11:6246765-6247446
>chr11:6247615-6247744
>chr11:6248061-6248141
>chr11:6248525-6249479
>chr11:6250639-6250997
>chr11:6253059-6253143
>chr11:6253406-6253640
>chr11:6253700-6253760
>chr11:6254098-6254138
>chr11:6254800-6254871
>chr11:6255612-6255790
>chr11:6256264-6256407
>chr11:6256750-6256793
>chr11:6256986-6257258
>chr11:6259778-6259839
>chr11:6260455-6260500
>chr11:6260771-6260808
>chr11:6261445-6261509
>chr11:6263490-6263819
>chr11:6264844-6265089
>chr11:6266202-6266530
>chr11:6266743-6267049
>chr11:6267088-6268180
>chr11:6272855-6272917
>chr11:6273300-6273340
>chr11:6274501-6277570
>chr11:6277672-6278673
>chr11:6279508-6279788
>chr11:6280028-6280344
>chr11:6280784-6281274
>chr11:6281488-6281808
>chr11:6282203-6282598
>chr11:6283107-6283167
>chr11:6283641-6284193
>chr11:6284265-6284911
>chr11:6284954-6285040
>chr11:6285123-6285930
>chr11:6285956-6286505
>chr11:6286640-6287208
>chr11:6287264-6287947
>chr11:6288093-6288122
>chr11:6288160-6288753
>chr11:6289924-6289991
>chr11:6290738-6290964
>chr11:6292115-6292409
>chr11:6292908-6293212
>chr11:6293646-6293785
>chr11:6293965-6294046
>chr11:6294080-6294150
>chr11:6294833-6295166
>chr11:6295483-6295805
>chr11:6297090-6297188
>chr11:6298122-6298253
>chr11:6298316-6298399
>chr11:6299052-6299206
>chr11:6300651-6301037
>chr11:6302977-6303294
>chr11:6305610-6305939
>chr11:6308143-6308209
>chr11:6308597-6308755
>chr11:6308850-6309381
>chr11:6309798-6310553
>chr11:6311897-6312215
>chr11:6312432-6312755
>chr11:6312863-6313330
>chr11:6313424-6313567
>chr11:6315111-6315459
>chr11:6316462-6316794
>chr11:6316926-6317018
>chr11:6317347-6317671
>chr11:6317992-6318073
>chr11:6318385-6318463
>chr11:6318694-6318749
>chr11:6320530-6320580
>chr11:6321494-6321812
>chr11:6322902-6323880
>chr11:6324295-6324502
>chr11:6324591-6324921
>chr11:6324978-6325696
>chr11:6327434-6327581
>chr11:6327693-6328229
>chr11:6329913-6330049
>chr11:6330506-6331353
>chr11:6331488-6331817
>chr11:6332095-6332222
>chr11:6332934-6332988
>chr11:6333032-6333117
>chr11:6335022-6335392
>chr11:6335615-6335826
>chr11:6336133-6336519
>chr11:6336940-6337016
>chr11:6337079-6337741
>chr11:6339202-6339514
>chr11:6339628-6339718
>chr11:6340022-6340233
>chr11:6340390-6341708
>chr11:6341762-6342088
>chr11:6342675-6343001
>chr11:6343243-6343611
>chr11:6344041-6344344
>chr11:6344646-6344730
>chr11:6345323-6345492
>chr11:6345824-6345869
>chr11:6345965-6346413
>chr11:6346746-6347028
>chr11:6347754-6348267
>chr11:6348425-6348649
>chr11:6348775-6348825
>chr11:6349510-6349560
>chr11:6349672-6350050
>chr11:6350149-6350193
>chr11:6350314-6350376
>chr11:6350423-6350478
>chr11:6351111-6351281
>chr11:6351621-6351700
>chr11:6354779-6354856
>chr11:6355411-6355465
>chr11:6355538-6356031
>chr11:6356065-6356446
>chr11:6356904-6356993
>chr11:6358768-6359382
>chr11:6360401-6361020
>chr11:6361593-6361650
>chr11:6361715-6362220
>chr11:6363469-6363545
>chr11:6364443-6364629
>chr11:6364934-6365311
>chr11:6365391-6365439
>chr11:6365514-6365612
>chr11:6365998-6371663
>chr11:6372264-6372666
>chr11:6373152-6373390
>chr11:6373659-6374336
>chr11:6374570-6374897
>chr11:6375075-6375202
>chr11:6375286-6375835
>chr11:6376691-6377012
>chr11:6377110-6377225
>chr11:6377474-6377814
>chr11:6379209-6379287
>chr11:6379542-6379880
>chr11:6381294-6381799
>chr11:6381939-6383999
>chr11:6384131-6384161
>chr11:6384464-6384801
>chr11:6385194-6385565
>chr11:6385767-6385913
>chr11:6386009-6387342
>chr11:6387408-6387542
>chr11:6387587-6387684
>chr11:6387860-6388559
>chr11:6388954-6389028
>chr11:6389203-6389366
>chr11:6389440-6389482
>chr11:6390691-6390746
>chr11:6390956-6390990
>chr11:6391619-6391663
>chr11:6391823-6391880
>chr11:6392344-6392836
>chr11:6396363-6396429
>chr11:6396719-6396757
>chr11:6396801-6396834
>chr11:6398273-6398438
>chr11:6398932-6399007
>chr11:6399242-6399359
>chr11:6400154-6400539
>chr11:6401727-6401800
>chr11:6404048-6404105
>chr11:6404815-6404868
>chr11:6404999-6405135
>chr11:6406553-6406588
>chr11:6406998-6407061
>chr11:6407771-6408191
>chr11:6408368-6409380
>chr11:6409505-6409559
>chr11:6410051-6410098
>chr11:6410762-6410926
>chr11:6412119-6412510
>chr11:6413516-6413775
>chr11:6414520-6414612
>chr11:6415338-6415378
>chr11:6415977-6416032
>chr11:6416450-6416488
>chr11:6416715-6417048
>chr11:6417383-6417553
>chr11:6420067-6420325
>chr11:6420497-6420580
>chr11:6420834-6420885
>chr11:6421187-6422239
>chr11:6423534-6423667
>chr11:6424193-6424946
>chr11:6425229-6425564
>chr11:6426163-6426458
>chr11:6427206-6427567
>chr11:6428219-6428268
>chr11:6429044-6429330
>chr11:6432817-6432915
>chr11:6433130-6433529
>chr11:6434007-6434076
>chr11:6434162-6434204
>chr11:6434317-6434641
>chr11:6434940-6435306
>chr11:6435420-6435749
>chr11:6438259-6438304
>chr11:6438818-6438933
>chr11:6440952-6440996
>chr11:6441822-6442087
>chr11:6444376-6444486
>chr11:6444577-6444686
>chr11:6445064-6445245
>chr11:6445555-6445879
>chr11:6446124-6446183
>chr11:6446420-6446566
>chr11:6447263-6447586
>chr11:6448866-6448907
>chr11:6451429-6451571
>chr11:6452852-6452898
>chr11:6453142-6453184
>chr11:6453454-6453538
>chr11:6454092-6454409
>chr11:6455272-6455339
>chr11:6457892-6457937
>chr11:6459459-6459507
>chr11:6460827-6461207
>chr11:6461752-6461921
>chr11:6462028-6462158
>chr11:6462418-6463308
>chr11:6464202-6464435
>chr11:6464652-6465121
>chr11:6465941-6466026
>chr11:6466916-6467056
>chr11:6467466-6467783
>chr11:6467999-6468165
>chr11:6468851-6468895
>chr11:6470372-6470570
>chr11:6472410-6472473
>chr11:6473175-6473223
>chr11:6473326-6473405
>chr11:6473934-6474069
>chr11:6475606-6475993
>chr11:6476207-6476259
>chr11:6478607-6478685
>chr11:6480700-6480787
>chr11:6484088-6484393
>chr11:6487091-6487202
>chr11:6487315-6487497
>chr11:6488371-6488765
>chr11:6489517-6489598
>chr11:6489849-6490224
>chr11:6490268-6490342
>chr11:6490744-6491174
>chr11:6491277-6491593
>chr11:6491658-6491741
>chr11:6491885-6491958
>chr11:6492018-6492460
>chr11:6492661-6492858
>chr11:6493058-6493218
>chr11:6493502-6493538
>chr11:6494025-6494551
>chr11:6494677-6494737
>chr11:6494842-6495000
>chr11:6495170-6495683
>chr11:6496113-6496250
>chr11:6496421-6496818
>chr11:6498060-6498133
>chr11:6499520-6499888
>chr11:6499969-6500319
>chr11:6500857-6500915
>chr11:6501564-6501645
>chr11:6503057-6503130
>chr11:6503509-6503780
>chr11:6504447-6504761
>chr11:6504815-6505557
>chr11:6506506-6506703
>chr11:6506857-6506932
>chr11:6508742-6508816
>chr11:6510092-6510388
>chr11:6512188-6512526
>chr11:6512787-6512823
>chr11:6513163-6513370
>chr11:6513417-6513521
>chr11:6513556-6514897
>chr11:6514947-6515040
>chr11:6515104-6515207
>chr11:6515651-6516094
>chr11:6516165-6516673
>chr11:6516732-6516785
>chr11:6516895-6517830
>chr11:6517960-6518384
>chr11:6521176-6521324
>chr11:6521519-6521612
>chr11:6521727-6522639
>chr11:6523674-6524016
>chr11:6524286-6524389
>chr11:6524865-6524901
>chr11:6525724-6525775
>chr11:6526246-6526387
>chr11:6527286-6527394
>chr11:6529125-6529172
>chr11:6529643-6529689
>chr11:6531520-6531556
>chr11:6531824-6532218
>chr11:6533236-6533285
>chr11:6533823-6533896
>chr11:6534770-6535052
>chr11:6535414-6535544
>chr11:6535900-6535971
>chr11:6536191-6536229
>chr11:6536305-6536725
>chr11:6537341-6537448
>chr11:6537649-6537943
>chr11:6539111-6539169
>chr11:6541090-6541130
>chr11:6543674-6544006
>chr11:6550087-6550218
>chr11:6550854-6552841
>chr11:6553197-6553484
>chr11:6553704-6553946
>chr11:6554102-6554306
>chr11:6554336-6554912
>chr11:6555060-6555270
>chr11:6555404-6555548
>chr11:6555694-6555735
>chr11:6555829-6556303
>chr11:6557374-6557413
>chr11:6560923-6561460
>chr11:6565179-6565593
>chr11:6565792-6565878
>chr11:6568620-6568682
>chr11:6569197-6569573
>chr11:6573580-6575702
>chr11:6575747-6575962
>chr11:6575996-6576170
>chr11:6577791-6577887
>chr11:6578133-6578356
>chr11:6578400-6578681
>chr11:6578807-6578865
>chr11:6578957-6579647
>chr11:6579740-6580384
>chr11:6580441-6580589
>chr11:6580638-6580745
>chr11:6580857-6581106
>chr11:6581188-6581272
>chr11:6581321-6583474
>chr11:6583610-6586728
>chr11:6586868-6587073
>chr11:6587146-6587715
>chr11:6587808-6587880
>chr11:6587952-6588358
>chr11:6588969-6589049
>chr11:6589096-6589180
>chr11:6589243-6590555
>chr11:6590776-6591107
>chr11:6591320-6591395
>chr11:6591559-6591753
>chr11:6592353-6592662
>chr11:6593151-6593221
>chr11:6594990-6595271
>chr11:6596457-6596517
>chr11:6597600-6597914
>chr11:6599355-6599472
>chr11:6602027-6602132
>chr11:6603738-6603778
>chr11:6605448-6605713
>chr11:6605879-6606212
>chr11:6606408-6606466
>chr11:6613341-6613396
>chr11:6621215-6621266
>chr11:6622281-6622394
>chr11:6629076-6629168
>chr11:6631191-6631259
>chr11:6632583-6632655
>chr11:6634516-6634758
>chr11:6636181-6636636
>chr11:6637222-6637333
>chr11:6637850-6637924
>chr11:6638699-6638750
>chr11:6638901-6639131
>chr11:6641484-6641570
>chr11:6646694-6646746
>chr11:6647331-6647388
>chr11:6647566-6647641
>chr11:6647743-6647814
>chr11:6648639-6648839
>chr11:6649141-6649189
>chr11:6649550-6649611
>chr11:6649689-6649732
>chr11:6650095-6650153
>chr11:6655804-6656333
>chr11:6656398-6656462
>chr11:6656576-6656678
>chr11:6657466-6657674
>chr11:6658008-6658058
>chr11:6658351-6658400
>chr11:6659666-6659732
>chr11:6660212-6660593
>chr11:6660940-6661887
>chr11:6661922-6662031
>chr11:6663000-6663088
>chr11:6665353-6665906
>chr11:6666016-6667525
>chr11:6667882-6668030
>chr11:6668098-6668747
>chr11:6668804-6669597
>chr11:6669794-6670013
>chr11:6670717-6671062
>chr11:6674676-6674917
>chr11:6675065-6675227
>chr11:6675350-6677209
>chr11:6677290-6677468
>chr11:6678328-6678396
>chr11:6678714-6679039
>chr11:6679992-6680307
>chr11:6684016-6684571
>chr11:6685223-6685534
>chr11:6685879-6686051
>chr11:6686180-6686331
>chr11:6686671-6686876
>chr11:6686982-6687020
>chr11:6687291-6687555
>chr11:6687680-6688753
>chr11:6688850-6689606
>chr11:6689671-6691817
>chr11:6691864-6693437
>chr11:6693511-6694293
>chr11:6695730-6696185
>chr11:6697091-6697434
>chr11:6698047-6698722
>chr11:6699132-6699394
>chr11:6700271-6700646
>chr11:6701443-6701652
>chr11:6701879-6702073
>chr11:6702341-6702638
>chr11:6702711-6702813
>chr11:6704361-6704567
>chr11:6704619-6704734
>chr11:6704865-6705065
>chr11:6705236-6705554
>chr11:6705714-6705813
>chr11:6705889-6705926
>chr11:6707824-6708134
>chr11:6708543-6709011
>chr11:6709393-6709714
>chr11:6710213-6710306
>chr11:6710351-6712437
>chr11:6713153-6713512
>chr11:6713854-6714162
>chr11:6722832-6723113
>chr11:6723457-6723591
>chr11:6723894-6724017
>chr11:6724227-6724310
>chr11:6724738-6724786
>chr11:6724865-6725448
>chr11:6725697-6725995
>chr11:6726046-6726356
>chr11:6726487-6727300
>chr11:6727386-6727940
>chr11:6729247-6729597
>chr11:6729872-6733171
>chr11:6733274-6733327
>chr11:6733599-6733781
>chr11:6733866-6734290
>chr11:6734686-6735051
>chr11:6735456-6735515
>chr11:6736337-6736493
>chr11:6736524-6736573
>chr11:6736652-6736728
>chr11:6737547-6737861
>chr11:6738960-6739273
>chr11:6740500-6740843
>chr11:6741147-6741519
>chr11:6741950-6742596
>chr11:6742749-6742914
>chr11:6744007-6744328
>chr11:6746642-6746715
>chr11:6746982-6747035
>chr11:6750383-6750694
>chr11:6750736-6751256
>chr11:6754515-6754791
>chr11:6755287-6755355
>chr11:6755629-6755700
>chr11:6756407-6756605
>chr11:6758432-6758480
>chr11:6758716-6758899
>chr11:6759314-6759789
>chr11:6759975-6761545
>chr11:6762391-6762795
>chr11:6763048-6764513
>chr11:6764642-6764683
>chr11:6764750-6766053
>chr11:6766441-6766569
>chr11:6767042-6767381
>chr11:6768066-6768111
>chr11:6769312-6769371
>chr11:6770129-6770183
>chr11:6773450-6773517
>chr11:6773828-6773874
>chr11:6774368-6774759
>chr11:6774841-6776118
>chr11:6776162-6777617
>chr11:6778061-6778156
>chr11:6779146-6779540
>chr11:6780050-6780522
>chr11:6781133-6781234
>chr11:6781342-6781441
>chr11:6781562-6781626
>chr11:6781908-6781984
>chr11:6785883-6785928
>chr11:6787653-6787716
>chr11:6787793-6788029
>chr11:6788553-6788613
>chr11:6788794-6788963
>chr11:6789493-6789848
>chr11:6789943-6790141
>chr11:6790484-6790679
>chr11:6791753-6792003
>chr11:6798990-6799042
>chr11:6800521-6803219
>chr11:6804084-6804160
>chr11:6804591-6804923
>chr11:6805928-6806003
>chr11:6806246-6809216
>chr11:6809262-6809814
>chr11:6809894-6810609
>chr11:6810648-6810906
>chr11:6810971-6811725
>chr11:6811849-6812158
>chr11:6812259-6812375
>chr11:6812480-6812517
>chr11:6814197-6815603
>chr11:6815904-6816261
>chr11:6817234-6817329
>chr11:6817456-6818494
>chr11:6818612-6819806
>chr11:6820041-6820275
>chr11:6820311-6820671
>chr11:6820840-6821036
>chr11:6821123-6821198
>chr11:6821250-6821989
>chr11:6822129-6822339
>chr11:6822554-6822724
>chr11:6823574-6823993
>chr11:6824017-6824106
>chr11:6825266-6825357
>chr11:6825575-6825641
>chr11:6825957-6826335
>chr11:6826580-6826887
>chr11:6827423-6827494
>chr11:6828476-6828816
>chr11:6829380-6829675
>chr11:6830126-6830227
>chr11:6830962-6831059
>chr11:6832901-6833064
>chr11:6834458-6834786
>chr11:6835162-6835359
>chr11:6835538-6835569
>chr11:6836471-6836546
>chr11:6836625-6836966
>chr11:6837011-6837505
>chr11:6837548-6838351
>chr11:6838558-6838634
>chr11:6838979-6839312
>chr11:6840180-6840647
>chr11:6841339-6841390
>chr11:6841724-6841812
>chr11:6842376-6842519
>chr11:6842602-6842919
>chr11:6844808-6844868
>chr11:6846028-6846098
>chr11:6847530-6848539
>chr11:6848610-6848788
>chr11:6848843-6849136
>chr11:6849190-6849531
>chr11:6849567-6849715
>chr11:6850676-6852176
>chr11:6852220-6852521
>chr11:6852958-6854462
>chr11:6854694-6855582
>chr11:6855617-6855703
>chr11:6857523-6857600
>chr11:6857805-6857868
>chr11:6858420-6858479
>chr11:6858994-6860328
>chr11:6860693-6860735
>chr11:6860882-6862221
>chr11:6863852-6864089
>chr11:6864527-6864587
>chr11:6864835-6865369
>chr11:6865935-6866212
>chr11:6866282-6866834
>chr11:6867178-6867516
>chr11:6867716-6868045
>chr11:6870058-6870128
>chr11:6870938-6871253
>chr11:6871969-6872114
>chr11:6872342-6873130
>chr11:6874645-6874734
>chr11:6875073-6875488
>chr11:6875513-6875554
>chr11:6876949-6877058
>chr11:6877749-6879236
>chr11:6879465-6879726
>chr11:6880799-6881009
>chr11:6881421-6881655
>chr11:6881938-6882146
>chr11:6884767-6884944
>chr11:6886185-6886381
>chr11:6886546-6886656
>chr11:6887031-6889362
>chr11:6890621-6890762
>chr11:6890932-6891505
>chr11:6891582-6891644
>chr11:6893623-6893707
>chr11:6894796-6896052
>chr11:6896179-6896253
>chr11:6897834-6897890
>chr11:6899998-6900127
>chr11:6900233-6900361
>chr11:6900596-6900749
>chr11:6900915-6901084
>chr11:6903111-6903504
>chr11:6903796-6904382
>chr11:6904585-6910766
>chr11:6913151-6913196
>chr11:6913293-6913373
>chr11:6914569-6914625
>chr11:6915028-6915379
>chr11:6915988-6916249
>chr11:6916431-6917365
>chr11:6918326-6918502
>chr11:6918977-6919030
>chr11:6919177-6919305
>chr11:6919348-6920268
>chr11:6922582-6922659
>chr11:6922990-6923022
>chr11:6924640-6925543
>chr11:6925906-6925956
>chr11:6928365-6928526
>chr11:6929370-6929531
>chr11:6929582-6929672
>chr11:6929704-6930259
>chr11:6930411-6930516
>chr11:6930671-6930797
>chr11:6933051-6933113
>chr11:6933498-6933818
>chr11:6934376-6934458
>chr11:6935375-6935437
>chr11:6935553-6935697
>chr11:6935730-6936306
>chr11:6936361-6937328
>chr11:6937392-6937485
>chr11:6937507-6938722
>chr11:6938779-6938936
>chr11:6939951-6940190
>chr11:6940290-6940759
>chr11:6942154-6942198
>chr11:6942499-6942543
>chr11:6943852-6944292
>chr11:6944443-6944513
>chr11:6944866-6944971
>chr11:6946838-6946918
>chr11:6947323-6947615
>chr11:6948036-6948068
>chr11:6948707-6954939
>chr11:6956172-6956223
>chr11:6957575-6957743
>chr11:6958568-6959116
>chr11:6959958-6960029
>chr11:6962657-6962695
>chr11:6963487-6963737
>chr11:6964016-6964423
>chr11:6965933-6966280
>chr11:6966322-6968458
>chr11:6968581-6968897
>chr11:6969777-6970106
>chr11:6971198-6971312
>chr11:6971508-6971651
>chr11:6972200-6972367
>chr11:6972889-6976272
>chr11:6976790-6976872
>chr11:6976987-6977601
>chr11:6977671-6977938
>chr11:6978153-6978367
>chr11:6978635-6978959
>chr11:6979791-6979852
>chr11:6979895-6980019
>chr11:6980251-6980309
>chr11:6980538-6983610
>chr11:6984054-6984411
>chr11:6984816-6987375
>chr11:6987476-6987577
>chr11:6988878-6989234
>chr11:6990020-6990171
>chr11:6990726-6990782
>chr11:6993019-6993097
>chr11:6993915-6994067
>chr11:6994173-6994282
>chr11:6995695-6995847
>chr11:6997715-6997850
>chr11:6998518-6998581
>chr11:7000163-7000379
>chr11:7001710-7001786
>chr11:7003157-7003350
>chr11:7003397-7003522
>chr11:7003872-7003964
>chr11:7004045-7004388
>chr11:7004904-7004979
>chr11:7005077-7005304
>chr11:7007219-7007392
>chr11:7007540-7007643
>chr11:7007843-7010509
>chr11:7011238-7011451
>chr11:7012824-7012931
>chr11:7013299-7013753
>chr11:7014674-7014930
>chr11:7015074-7015617
>chr11:7016750-7016856
>chr11:7017492-7017925
>chr11:7017980-7018093
>chr11:7018482-7018803
>chr11:7019664-7019700
>chr11:7021612-7021747
>chr11:7023084-7023144
>chr11:7023216-7024143
>chr11:7026082-7026996
>chr11:7027256-7027573
>chr11:7032664-7032732
>chr11:7033398-7033545
>chr11:7033737-7033818
>chr11:7034994-7035336
>chr11:7035402-7035453
>chr11:7039355-7039391
>chr11:7040304-7040575
>chr11:7041214-7041392
>chr11:7042057-7042127
>chr11:7044557-7044655
>chr11:7046048-7046270
>chr11:7047248-7047605
>chr11:7047700-7048203
>chr11:7048264-7048359
>chr11:7048990-7049038
>chr11:7049843-7049893
>chr11:7051614-7051928
>chr11:7052342-7052636
>chr11:7053663-7055125
>chr11:7056526-7056763
>chr11:7056813-7056851
>chr11:7057981-7058034
>chr11:7058457-7058562
>chr11:7059045-7059237
>chr11:7060867-7060956
>chr11:7063228-7063305
>chr11:7065447-7065592
>chr11:7065639-7067660
>chr11:7067859-7067903
>chr11:7068203-7068291
>chr11:7068578-7069105
>chr11:7069613-7069945
>chr11:7071324-7071376
>chr11:7072082-7072148
>chr11:7072368-7072468
>chr11:7072632-7072669
>chr11:7072990-7073066
>chr11:7073384-7073495
>chr11:7073609-7073750
>chr11:7073873-7074045
>chr11:7074849-7074942
>chr11:7075023-7075084
>chr11:7075288-7075350
>chr11:7075749-7075815
>chr11:7076339-7076423
>chr11:7076851-7076909
>chr11:7077531-7078821
>chr11:7079680-7080093
>chr11:7080169-7080208
>chr11:7080471-7080543
>chr11:7080615-7080972
>chr11:7081107-7081271
>chr11:7081501-7081654
>chr11:7082667-7082726
>chr11:7084551-7084595
>chr11:7084686-7084823
>chr11:7084917-7085194
>chr11:7085237-7086208
>chr11:7086960-7087223
>chr11:7087251-7087341
>chr11:7087388-7087457
>chr11:7087748-7087881
>chr11:7087946-7087994
>chr11:7088412-7088557
>chr11:7088603-7088729
>chr11:7091750-7091864
>chr11:7092563-7092621
>chr11:7092720-7092821
>chr11:7093308-7093356
>chr11:7095028-7095066
>chr11:7096811-7097354
>chr11:7097410-7097478
>chr11:7098037-7098151
>chr11:7098746-7099435
>chr11:7102572-7102691
>chr11:7105362-7110870
>chr11:7111520-7111739
>chr11:7112004-7112337
>chr11:7113987-7114338
>chr11:7116509-7116625
>chr11:7117148-7117283
>chr11:7118232-7118306
>chr11:7119098-7119250
>chr11:7119330-7119464
>chr11:7120528-7120622
>chr11:7120813-7120853
>chr11:7121025-7121230
>chr11:7122174-7122230
>chr11:7123189-7123389
>chr11:7123453-7125140
>chr11:7125208-7125324
>chr11:7125425-7125700
>chr11:7125870-7126696
>chr11:7126956-7126995
>chr11:7127137-7127211
>chr11:7127469-7129732
>chr11:7129976-7130235
>chr11:7130421-7130537
>chr11:7130655-7130713
>chr11:7131710-7132023
>chr11:7132782-7132886
>chr11:7134067-7134361
>chr11:7134699-7135135
>chr11:7136579-7138020
>chr11:7138634-7138988
>chr11:7140935-7141037
>chr11:7142480-7142602
>chr11:7142894-7143002
>chr11:7143207-7143589
>chr11:7143636-7143826
>chr11:7145048-7145089
>chr11:7145194-7145325
>chr11:7147399-7150718
>chr11:7150791-7150833
>chr11:7152984-7153294
>chr11:7154089-7154387
>chr11:7154707-7154759
>chr11:7155487-7155877
>chr11:7157284-7157637
>chr11:7159773-7160112
>chr11:7161562-7161626
>chr11:7162222-7162376
>chr11:7162868-7162915
>chr11:7163148-7163276
>chr11:7163689-7164224
>chr11:7164250-7164636
>chr11:7164698-7164800
>chr11:7165180-7165331
>chr11:7165524-7165643
>chr11:7167227-7167281
>chr11:7167401-7167482
>chr11:7167601-7167652
>chr11:7169182-7169519
>chr11:7170404-7170502
>chr11:7170720-7171009
>chr11:7171596-7172320
>chr11:7172715-7172781
>chr11:7173207-7173313
>chr11:7173515-7173944
>chr11:7174304-7174894
>chr11:7175523-7175604
>chr11:7176034-7176083
>chr11:7177018-7177198
>chr11:7177253-7182118
>chr11:7182178-7184153
>chr11:7184196-7184606
>chr11:7184928-7185027
>chr11:7186012-7186409
>chr11:7186469-7186992
>chr11:7187187-7187230
>chr11:7188027-7188547
>chr11:7188588-7188783
>chr11:7188866-7189198
>chr11:7190239-7190720
>chr11:7190782-7191094
>chr11:7191814-7191898
>chr11:7192273-7193344
>chr11:7193477-7194146
>chr11:7194466-7194569
>chr11:7195513-7195922
>chr11:7196127-7196182
>chr11:7199144-7199464
>chr11:7199658-7199726
>chr11:7200643-7200743
>chr11:7200938-7201058
>chr11:7201351-7201687
>chr11:7201737-7201888
>chr11:7202397-7202729
>chr11:7202767-7202815
>chr11:7203039-7203120
>chr11:7203980-7204044
>chr11:7204397-7204468
>chr11:7205097-7205155
>chr11:7205214-7205384
>chr11:7205514-7205755
>chr11:7208252-7208547
>chr11:7208577-7208629
>chr11:7209368-7209456
>chr11:7210185-7210281
>chr11:7211029-7211056
>chr11:7211562-7211615
>chr11:7211862-7212016
>chr11:7213394-7213442
>chr11:7214021-7214142
>chr11:7217205-7217290
>chr11:7219195-7219277
>chr11:7220275-7220355
>chr11:7221733-7221803
>chr11:7224411-7224655
>chr11:7225635-7225702
>chr11:7226193-7226879
>chr11:7227584-7227699
>chr11:7228210-7228287
>chr11:7228426-7228514
>chr11:7228607-7228782
>chr11:7229118-7229314
>chr11:7229471-7229576
>chr11:7230066-7230160
>chr11:7231272-7231319
>chr11:7232421-7232484
>chr11:7232751-7232791
>chr11:7232868-7232976
>chr11:7233336-7234212
>chr11:7234710-7234891
>chr11:7237167-7237434
>chr11:7238303-7238367
>chr11:7238653-7238725
>chr11:7239726-7239796
>chr11:7241190-7241315
>chr11:7241923-7241970
>chr11:7242710-7243214
>chr11:7243448-7243516
>chr11:7245090-7245161
>chr11:7245399-7245464
>chr11:7245544-7245859
>chr11:7246426-7246466
>chr11:7246882-7249186
>chr11:7250877-7251036
>chr11:7253395-7253460
>chr11:7255211-7255266
>chr11:7255388-7255457
>chr11:7256972-7257022
>chr11:7258643-7258771
>chr11:7258886-7258978
>chr11:7259013-7259136
>chr11:7261504-7261603
>chr11:7262064-7262137
>chr11:7263137-7263484
>chr11:7263810-7263882
>chr11:7265062-7265107
>chr11:7268905-7269029
>chr11:7269053-7269170
>chr11:7270702-7270875
>chr11:7271477-7271885
>chr11:7272131-7272185
>chr11:7273757-7274074
>chr11:7274308-7274622
>chr11:7275941-7276021
>chr11:7276760-7277090
>chr11:7277924-7278038
>chr11:7278147-7278424
>chr11:7280937-7281041
>chr11:7282193-7282286
>chr11:7282904-7282994
>chr11:7283123-7283222
>chr11:7283547-7283607
>chr11:7283682-7283762
>chr11:7285161-7287427
>chr11:7289276-7289528
>chr11:7293954-7294261
>chr11:7294352-7294589
>chr11:7295120-7295221
>chr11:7295344-7295568
>chr11:7296539-7296726
>chr11:7297057-7297134
>chr11:7297315-7297495
>chr11:7297903-7298004
>chr11:7298187-7298225
>chr11:7299658-7299714
>chr11:7301662-7301702
>chr11:7305098-7305181
>chr11:7310097-7310748
>chr11:7310992-7311339
>chr11:7316123-7316180
>chr11:7316305-7316396
>chr11:7316484-7316537
>chr11:7317304-7317740
>chr11:7318011-7318135
>chr11:7318310-7318619
>chr11:7318717-7318789
>chr11:7319116-7319242
>chr11:7321535-7321698
>chr11:7321780-7321945
>chr11:7323592-7323864
>chr11:7324069-7324693
>chr11:7325107-7328371
>chr11:7328609-7328752
>chr11:7329300-7329458
>chr11:7330030-7330219
>chr11:7330269-7330537
>chr11:7330701-7331099
>chr11:7331494-7331724
>chr11:7332547-7332609
>chr11:7334304-7334376
>chr11:7334779-7337252
>chr11:7337294-7340255
>chr11:7340322-7340372
>chr11:7340437-7340538
>chr11:7340898-7341054
>chr11:7341306-7341665
>chr11:7341811-7344121
>chr11:7344244-7344378
>chr11:7344515-7344590
>chr11:7344630-7344758
>chr11:7344854-7344922
>chr11:7345375-7345425
>chr11:7346239-7346333
>chr11:7346675-7346732
>chr11:7347236-7347540
>chr11:7347977-7348019
>chr11:7349182-7349408
>chr11:7353063-7353207
>chr11:7353825-7353981
>chr11:7356740-7356867
>chr11:7358544-7360686
>chr11:7360734-7360818
>chr11:7361039-7361326
>chr11:7361544-7361633
>chr11:7362080-7362431
>chr11:7364024-7364133
>chr11:7364439-7364517
>chr11:7367068-7367388
>chr11:7367586-7367680
>chr11:7367970-7368025
>chr11:7368339-7370221
>chr11:7371176-7371246
>chr11:7371508-7371585
>chr11:7371636-7371677
>chr11:7371808-7372198
>chr11:7372245-7372691
>chr11:7373115-7373163
>chr11:7373909-7375995
>chr11:7376149-7376411
>chr11:7377185-7377303
>chr11:7377825-7377908
>chr11:7379719-7380545
>chr11:7380587-7380670
>chr11:7383953-7384103
>chr11:7384311-7384350
>chr11:7385279-7385386
>chr11:7385519-7385728
>chr11:7385946-7385991
>chr11:7386188-7387334
>chr11:7388077-7388121
>chr11:7388465-7388672
>chr11:7389201-7389249
>chr11:7389943-7390343
>chr11:7390845-7390917
>chr11:7391051-7392290
>chr11:7392343-7395323
>chr11:7395437-7396137
>chr11:7396349-7396527
>chr11:7396819-7397026
>chr11:7397084-7397264
>chr11:7397349-7397583
>chr11:7397635-7397734
>chr11:7397923-7398036
>chr11:7398123-7398287
>chr11:7398394-7398656
>chr11:7398736-7398805
>chr11:7399000-7399439
>chr11:7399785-7400037
>chr11:7400360-7400448
>chr11:7400642-7401029
>chr11:7401288-7401438
>chr11:7401606-7401779
>chr11:7401803-7401950
>chr11:7402110-7402302
>chr11:7402453-7402548
>chr11:7402629-7402766
>chr11:7402979-7403689
>chr11:7403909-7403994
>chr11:7404122-7404231
>chr11:7405191-7405253
>chr11:7405606-7405696
>chr11:7405741-7405848
>chr11:7406076-7407702
>chr11:7407757-7410686
>chr11:7410754-7411667
>chr11:7411750-7412295
>chr11:7412490-7412524
>chr11:7413502-7413903
>chr11:7415164-7415219
>chr11:7416287-7416341
>chr11:7416497-7416776
>chr11:7419617-7419904
>chr11:7423471-7423516
>chr11:7423984-7424017
>chr11:7425919-7425966
>chr11:7426128-7426159
>chr11:7430553-7431233
>chr11:7431281-7433361
>chr11:7433527-7433704
>chr11:7433747-7433896
>chr11:7435693-7436011
>chr11:7436489-7436538
>chr11:7442946-7443049
>chr11:7443789-7443860
>chr11:7445018-7445105
>chr11:7446286-7446399
>chr11:7449060-7449362
>chr11:7452752-7453266
>chr11:7455321-7455615
>chr11:7458029-7458074
>chr11:7458170-7458668
>chr11:7459622-7459679
>chr11:7459777-7460086
>chr11:7460214-7460361
>chr11:7461352-7461768
>chr11:7462655-7462762
>chr11:7464794-7465100
>chr11:7465670-7466038
>chr11:7466434-7466748
>chr11:7469462-7469790
>chr11:7470483-7470537
>chr11:7471342-7471694
>chr11:7471947-7472109
>chr11:7476809-7477117
>chr11:7477175-7477348
>chr11:7479204-7479295
>chr11:7479872-7480149
>chr11:7481504-7481879
>chr11:7481915-7482435
>chr11:7484594-7484677
>chr11:7486233-7486269
>chr11:7487484-7487585
>chr11:7491052-7491159
>chr11:7491670-7491781
>chr11:7492053-7492090
>chr11:7492716-7492785
>chr11:7493507-7493537
>chr11:7494425-7494534
>chr11:7496845-7497042
>chr11:7499825-7500202
>chr11:7500570-7500932
>chr11:7501789-7501863
>chr11:7502557-7502927
>chr11:7503855-7504118
>chr11:7504929-7505249
>chr11:7505545-7505809
>chr11:7507536-7507917
>chr11:7508068-7508245
>chr11:7510646-7510807
>chr11:7516498-7516537
>chr11:7516574-7517276
>chr11:7517467-7517835
>chr11:7517904-7518360
>chr11:7518598-7518773
>chr11:7519067-7519164
>chr11:7519311-7519380
>chr11:7519540-7519615
>chr11:7519745-7519814
>chr11:7520130-7520254
>chr11:7520383-7520455
>chr11:7524100-7524162
>chr11:7525312-7525374
>chr11:7526583-7526735
>chr11:7530306-7530672
>chr11:7531674-7532207
>chr11:7532239-7532367
>chr11:7535443-7535599
>chr11:7536093-7536154
>chr11:7537793-7537847
>chr11:7539544-7539584
>chr11:7540213-7540268
>chr11:7542049-7542219
>chr11:7542366-7542502
>chr11:7542917-7542972
>chr11:7544508-7544806
>chr11:7545142-7545697
>chr11:7545781-7545939
>chr11:7546063-7546149
>chr11:7548105-7548203
>chr11:7550640-7551095
>chr11:7551429-7551576
>chr11:7552190-7552326
>chr11:7553584-7553708
>chr11:7554781-7554819
>chr11:7556168-7556467
>chr11:7557242-7557646
>chr11:7558467-7558797
>chr11:7558965-7559047
>chr11:7561063-7561432
>chr11:7561806-7562237
>chr11:7562826-7562998
>chr11:7563834-7564189
>chr11:7565238-7565449
>chr11:7566361-7566461
>chr11:7566510-7566864
>chr11:7572762-7573083
>chr11:7573341-7573510
>chr11:7574954-7575021
>chr11:7575414-7575463
>chr11:7577295-7577386
>chr11:7577443-7577529
>chr11:7581816-7582143
>chr11:7586396-7586436
>chr11:7589300-7589602
>chr11:7591691-7591762
>chr11:7591886-7591925
>chr11:7594482-7594952
>chr11:7595060-7595133
>chr11:7597843-7597890
>chr11:7599587-7599950
>chr11:7601655-7602116
>chr11:7604409-7604621
>chr11:7606764-7607350
>chr11:7607390-7607514
>chr11:7607847-7608012
>chr11:7608351-7608673
>chr11:7608716-7608765
>chr11:7610360-7610423
>chr11:7611200-7611242
>chr11:7614515-7614593
>chr11:7614627-7614676
>chr11:7615045-7615422
>chr11:7616127-7616172
>chr11:7616271-7616358
>chr11:7616990-7617045
>chr11:7618709-7618877
>chr11:7619084-7619163
>chr11:7620092-7620202
>chr11:7622021-7622421
>chr11:7624722-7624769
>chr11:7624807-7624941
>chr11:7628853-7628911
>chr11:7630311-7630621
>chr11:7631394-7631428
>chr11:7640120-7640185
>chr11:7640980-7641034
>chr11:7643998-7644133
>chr11:7644710-7645070
>chr11:7646585-7646767
>chr11:7646826-7646987
>chr11:7648265-7648317
>chr11:7649899-7650024
>chr11:7651472-7651600
>chr11:7658126-7664179
>chr11:7664448-7664486
>chr11:7667229-7667444
>chr11:7667909-7667961
>chr11:7669911-7669988
>chr11:7670074-7670382
>chr11:7674537-7674935
>chr11:7675260-7675412
>chr11:7675542-7675631
>chr11:7676032-7676691
>chr11:7676824-7676873
>chr11:7677022-7677576
>chr11:7678172-7679076
>chr11:7679155-7679263
>chr11:7679362-7679924
>chr11:7680470-7680838
>chr11:7683463-7683533
>chr11:7683946-7684092
>chr11:7684441-7684547
>chr11:7687716-7688195
>chr11:7689357-7689581
>chr11:7689648-7689819
>chr11:7690815-7691069
>chr11:7694600-7694780
>chr11:7696991-7697353
>chr11:7699320-7699435
>chr11:7699493-7699629
>chr11:7699737-7700013
>chr11:7701210-7701278
>chr11:7703365-7703437
>chr11:7706844-7707029
>chr11:7708519-7708560
>chr11:7710293-7711023
>chr11:7711418-7712032
>chr11:7712957-7713068
>chr11:7713883-7715808
>chr11:7716787-7717061
>chr11:7717219-7717272
>chr11:7717331-7718955
>chr11:7719147-7721945
>chr11:7722484-7722590
>chr11:7723335-7723408
>chr11:7724325-7724382
>chr11:7729505-7729576
>chr11:7729661-7729795
>chr11:7730101-7730169
>chr11:7730536-7731675
>chr11:7731768-7734024
>chr11:7734089-7740973
>chr11:7741086-7742432
>chr11:7742522-7742989
>chr11:7743066-7743143
>chr11:7743702-7743757
>chr11:7744188-7744241
>chr11:7745359-7745728
>chr11:7747098-7747415
>chr11:7749537-7749650
>chr11:7749700-7749879
>chr11:7750019-7751513
>chr11:7752688-7752740
>chr11:7752829-7752927
>chr11:7753015-7753591
>chr11:7754406-7754720
>chr11:7755242-7756503
>chr11:7757347-7757419
>chr11:7757917-7758875
>chr11:7759490-7759676
>chr11:7759789-7759885
>chr11:7760485-7760824
>chr11:7760974-7761095
>chr11:7761233-7761522
>chr11:7761589-7761671
>chr11:7764359-7771367
>chr11:7771732-7771948
>chr11:7772549-7772729
>chr11:7773426-7773475
>chr11:7775340-7775438
>chr11:7776588-7776681
>chr11:7776792-7777289
>chr11:7777377-7777917
>chr11:7780464-7780569
>chr11:7780610-7780717
>chr11:7780906-7784961
>chr11:7785060-7785136
>chr11:7785233-7787886
>chr11:7788003-7791810
>chr11:7792006-7792678
>chr11:7792946-7793186
>chr11:7793857-7794000
>chr11:7794058-7794152
>chr11:7795306-7795453
>chr11:7797206-7797695
>chr11:7797935-7798067
>chr11:7798275-7798845
>chr11:7799040-7799107
>chr11:7799175-7799467
>chr11:7799831-7800091
>chr11:7800137-7803361
>chr11:7803644-7803741
>chr11:7804131-7804286
>chr11:7804407-7804468
>chr11:7804569-7804686
>chr11:7805509-7805561
>chr11:7805841-7805888
>chr11:7806544-7806581
>chr11:7806750-7807316
>chr11:7807676-7808107
>chr11:7808190-7809717
>chr11:7809794-7809845
>chr11:7809891-7810712
>chr11:7810735-7816182
>chr11:7816227-7820037
>chr11:7820249-7821695
>chr11:7823394-7824036
>chr11:7824817-7824858
>chr11:7825579-7825645
>chr11:7827128-7827203
>chr11:7831015-7831340
>chr11:7831536-7831617
>chr11:7831701-7831737
>chr11:7831820-7832376
>chr11:7832492-7832648
>chr11:7833174-7833219
>chr11:7833391-7833912
>chr11:7834295-7834357
>chr11:7835783-7835933
>chr11:7836089-7836132
>chr11:7836289-7836745
>chr11:7837043-7837101
>chr11:7839299-7839436
>chr11:7839629-7839767
>chr11:7841042-7841119
>chr11:7841320-7844550
>chr11:7845852-7846401
>chr11:7846950-7847274
>chr11:7847450-7847748
>chr11:7850374-7850481
>chr11:7850715-7851041
>chr11:7851283-7851342
>chr11:7853654-7853697
>chr11:7854955-7855064
>chr11:7856078-7856138
>chr11:7859614-7860404
>chr11:7860495-7860538
>chr11:7861028-7867086
>chr11:7867134-7867176
>chr11:7867354-7867964
>chr11:7868035-7868619
>chr11:7868809-7869120
>chr11:7869796-7869892
>chr11:7870665-7871113
>chr11:7871884-7871986
>chr11:7872863-7872976
>chr11:7873334-7873520
>chr11:7873975-7874045
>chr11:7874770-7874983
>chr11:7875029-7875293
>chr11:7875353-7875680
>chr11:7875776-7875818
>chr11:7876226-7876943
>chr11:7877057-7877687
>chr11:7877741-7878050
>chr11:7878922-7879349
>chr11:7880557-7880744
>chr11:7881539-7881628
>chr11:7881793-7882208
>chr11:7882454-7882524
>chr11:7883397-7884076
>chr11:7884132-7884429
>chr11:7884463-7884675
>chr11:7886522-7886974
>chr11:7887172-7887222
>chr11:7887561-7887859
>chr11:7888048-7888422
>chr11:7888457-7888617
>chr11:7889507-7889579
>chr11:7889891-7890045
>chr11:7890385-7890425
>chr11:7891235-7891646
>chr11:7892558-7892870
>chr11:7894367-7894455
>chr11:7894506-7894573
>chr11:7894637-7894700
>chr11:7896301-7896650
>chr11:7896808-7897384
>chr11:7897469-7897676
>chr11:7898309-7898621
>chr11:7898842-7899497
>chr11:7899671-7899819
>chr11:7899966-7900069
>chr11:7900109-7901010
>chr11:7901207-7901666
>chr11:7901779-7901854
>chr11:7901979-7902211
>chr11:7902271-7902496
>chr11:7902565-7902807
>chr11:7903027-7904398
>chr11:7904602-7904790
>chr11:7904830-7905066
>chr11:7905137-7905498
>chr11:7905794-7906599
>chr11:7906926-7906977
>chr11:7907046-7907208
>chr11:7907532-7907797
>chr11:7908392-7908565
>chr11:7909144-7909483
>chr11:7909547-7909639
>chr11:7910077-7910701
>chr11:7910926-7911050
>chr11:7911345-7911414
>chr11:7912144-7917911
>chr11:7918206-7918335
>chr11:7918510-7918670
>chr11:7918760-7919478
>chr11:7919822-7920043
>chr11:7920186-7923948
>chr11:7925834-7925938
>chr11:7926010-7926315
>chr11:7929410-7929486
>chr11:7929683-7930010
>chr11:7931802-7931851
>chr11:7933140-7935750
>chr11:7935783-7936009
>chr11:7937369-7937480
>chr11:7938014-7938335
>chr11:7942175-7942357
>chr11:7943608-7943642
>chr11:7943673-7943842
>chr11:7943892-7944640
>chr11:7945447-7945564
>chr11:7947684-7947724
>chr11:7950958-7951299
>chr11:7951406-7952264
>chr11:7952361-7952478
>chr11:7952995-7953480
>chr11:7953590-7953978
>chr11:7954336-7954665
>chr11:7954721-7954840
>chr11:7955488-7955575
>chr11:7955651-7956319
>chr11:7956765-7956814
>chr11:7957048-7957763
>chr11:7957868-7959553
>chr11:7961801-7962542
>chr11:7963770-7963862
>chr11:7963926-7964243
>chr11:7965865-7966262
>chr11:7966549-7966598
>chr11:7967866-7968018
>chr11:7968449-7970026
>chr11:7970054-7971536
>chr11:7972651-7972764
>chr11:7972905-7973144
>chr11:7973246-7973357
>chr11:7973662-7974556
>chr11:7974879-7974996
>chr11:7975262-7975586
>chr11:7975633-7975753
>chr11:7975943-7976253
>chr11:7976524-7976630
>chr11:7976793-7977119
>chr11:7977981-7978159
>chr11:7978634-7979130
>chr11:7979682-7980040
>chr11:7980176-7980449
>chr11:7980591-7981072
>chr11:7981588-7981681
>chr11:7981808-7982187
>chr11:7982224-7982358
>chr11:7982681-7982790
>chr11:7984372-7984564
>chr11:7984624-7984836
>chr11:7986669-7986852
>chr11:7986886-7987031
>chr11:7987552-7987617
>chr11:7989863-7989929
>chr11:7990279-7990419
>chr11:7990863-7991231
>chr11:7992296-7992601
>chr11:7997849-7998211
>chr11:7998370-7998517
>chr11:7998975-7999290
>chr11:7999568-8000327
>chr11:8000361-8000690
>chr11:8000872-8001023
>chr11:8001753-8002197
>chr11:8002307-8002513
>chr11:8004811-8004873
>chr11:8004930-8005049
>chr11:8007357-8007752
>chr11:8007780-8008130
>chr11:8009502-8009812
>chr11:8012192-8012296
>chr11:8013142-8013520
>chr11:8014124-8014160
>chr11:8014337-8014974
>chr11:8016245-8016290
>chr11:8018334-8018432
>chr11:8019233-8019302
>chr11:8019672-8019751
>chr11:8020812-8020874
>chr11:8021058-8021506
>chr11:8021627-8021958
>chr11:8022538-8023037
>chr11:8025659-8025955
>chr11:8026016-8026591
>chr11:8026698-8026978
>chr11:8027164-8027902
>chr11:8027933-8029098
>chr11:8029366-8029699
>chr11:8032506-8032544
>chr11:8034708-8034787
>chr11:8036020-8036092
>chr11:8039281-8039455
>chr11:8041977-8043793
>chr11:8043857-8044198
>chr11:8044230-8044283
>chr11:8044657-8044899
>chr11:8045036-8045455
>chr11:8045545-8045727
>chr11:8046072-8046141
>chr11:8046817-8047049
>chr11:8048057-8048344
>chr11:8048368-8048944
>chr11:8049337-8049458
>chr11:8049548-8049693
>chr11:8050172-8050314
>chr11:8050457-8050619
>chr11:8050761-8050852
>chr11:8051333-8051474
>chr11:8052455-8052836
>chr11:8052867-8053028
>chr11:8053465-8054143
>chr11:8054411-8054487
>chr11:8055210-8055254
>chr11:8055571-8055664
>chr11:8056021-8056107
>chr11:8057073-8057106
>chr11:8057333-8058212
>chr11:8058662-8058744
>chr11:8058848-8058918
>chr11:8059985-8060000
>chr11:8060111-8060158
>chr11:8060450-8060544
>chr11:8060994-8061098
>chr11:8062685-8062785
>chr11:8063850-8063909
>chr11:8065434-8065608
>chr11:8065790-8065839
>chr11:8067456-8067526
>chr11:8067592-8067681
>chr11:8069661-8069708
>chr11:8072253-8072335
>chr11:8074438-8075066
>chr11:8075413-8075499
>chr11:8078839-8078948
>chr11:8079646-8079729
>chr11:8079811-8079935
>chr11:8081133-8081194
>chr11:8081717-8081794
>chr11:8089679-8089737
>chr11:8092165-8092416
>chr11:8092461-8092520
>chr11:8093193-8093305
>chr11:8098195-8098283
>chr11:8099262-8099335
>chr11:8099975-8100081
>chr11:8101726-8101833
>chr11:8105761-8105817
>chr11:8112260-8112601
>chr11:8113548-8113607
>chr11:8114267-8115049
>chr11:8115132-8115294
>chr11:8115486-8117821
>chr11:8117932-8118248
>chr11:8118562-8118897
>chr11:8119241-8120741
>chr11:8121403-8122210
>chr11:8122316-8122556
>chr11:8122602-8122699
>chr11:8123007-8123105
>chr11:8123340-8123475
>chr11:8123560-8124608
>chr11:8124672-8124719
>chr11:8124844-8126112
>chr11:8126201-8126274
>chr11:8126439-8126614
>chr11:8128730-8129120
>chr11:8131087-8131167
>chr11:8131446-8131477
>chr11:8131560-8131936
>chr11:8132395-8132483
>chr11:8132954-8133340
>chr11:8133969-8135727
>chr11:8137006-8137306
>chr11:8138522-8139078
>chr11:8140760-8145225
>chr11:8146515-8146831
>chr11:8146889-8146968
>chr11:8147012-8147635
>chr11:8147719-8148012
>chr11:8148524-8148575
>chr11:8148788-8149250
>chr11:8149856-8150319
>chr11:8150928-8152000
>chr11:8152044-8152774
>chr11:8154389-8154481
>chr11:8154617-8154791
>chr11:8154940-8155185
>chr11:8155289-8155607
>chr11:8158114-8158212
>chr11:8158721-8159122
>chr11:8159227-8159378
>chr11:8159660-8160000
>chr11:8160012-8160049
>chr11:8160115-8160427
>chr11:8160909-8161373
>chr11:8161744-8162090
>chr11:8162613-8163092
>chr11:8163131-8163305
>chr11:8163385-8163513
>chr11:8163570-8163778
>chr11:8163871-8166086
>chr11:8166591-8166970
>chr11:8167146-8167224
>chr11:8170410-8170497
>chr11:8170737-8171102
>chr11:8172054-8172399
>chr11:8172563-8172899
>chr11:8173402-8173674
>chr11:8174896-8175208
>chr11:8175405-8175480
>chr11:8176287-8176426
>chr11:8176573-8176614
>chr11:8181029-8181069
>chr11:8181973-8183331
>chr11:8183909-8184245
>chr11:8184300-8184977
>chr11:8185096-8185185
>chr11:8185379-8185779
>chr11:8185971-8186049
>chr11:8187105-8187286
>chr11:8187549-8187826
>chr11:8187865-8188274
>chr11:8188381-8188452
>chr11:8188468-8188698
>chr11:8188780-8188962
>chr11:8189007-8189421
>chr11:8189892-8190091
>chr11:8190188-8190283
>chr11:8190467-8190532
>chr11:8191686-8192119
>chr11:8192181-8192248
>chr11:8193678-8193720
>chr11:8194060-8194119
>chr11:8198163-8198295
>chr11:8199338-8199382
>chr11:8200285-8200441
>chr11:8200831-8201171
>chr11:8201251-8201448
>chr11:8205324-8205618
>chr11:8208332-8208731
>chr11:8209541-8209582
>chr11:8210131-8210416
>chr11:8210517-8210756
>chr11:8211271-8211312
>chr11:8213257-8213545
>chr11:8218753-8218862
>chr11:8219557-8219626
>chr11:8220295-8220420
>chr11:8220687-8220801
>chr11:8222945-8223128
>chr11:8224214-8224282
>chr11:8225125-8225440
>chr11:8226116-8226556
>chr11:8227612-8227733
>chr11:8227828-8228002
>chr11:8228886-8229191
>chr11:8231036-8231129
>chr11:8231152-8231215
>chr11:8231737-8231831
>chr11:8231972-8232194
>chr11:8233660-8233788
>chr11:8234619-8234775
>chr11:8235170-8235238
>chr11:8235430-8235473
>chr11:8236131-8236180
>chr11:8236209-8236481
>chr11:8236787-8236830
>chr11:8238016-8238698
>chr11:8240445-8240817
>chr11:8241230-8241272
>chr11:8241484-8241810
>chr11:8243029-8243079
>chr11:8244690-8244757
>chr11:8245078-8245171
>chr11:8245353-8245403
>chr11:8245767-8246739
>chr11:8247961-8248076
>chr11:8249493-8249641
>chr11:8249852-8249889
>chr11:8250551-8250613
>chr11:8251174-8251236
>chr11:8251653-8252042
>chr11:8252480-8252515
>chr11:8254869-8254991
>chr11:8255231-8255511
>chr11:8255815-8256131
>chr11:8257041-8257127
>chr11:8262064-8262101
>chr11:8263177-8263225
>chr11:8263604-8263648
>chr11:8264338-8264453
>chr11:8264602-8264936
>chr11:8266025-8266093
>chr11:8272126-8273179
>chr11:8273519-8273722
>chr11:8274158-8274227
>chr11:8274470-8274924
>chr11:8274959-8275321
>chr11:8275406-8275467
>chr11:8275727-8275853
>chr11:8276379-8276623
>chr11:8280154-8280372
>chr11:8280422-8280574
>chr11:8280831-8281156
>chr11:8281809-8281903
>chr11:8281950-8281992
>chr11:8282134-8282333
>chr11:8282830-8282867
>chr11:8283682-8283743
>chr11:8284735-8284802
>chr11:8285098-8285289
>chr11:8286501-8286870
>chr11:8286948-8286991
>chr11:8287346-8287393
>chr11:8288362-8288459
>chr11:8291277-8291317
>chr11:8292569-8292649
>chr11:8292725-8293040
>chr11:8294194-8294274
>chr11:8295426-8295462
>chr11:8296806-8296892
>chr11:8297504-8297820
>chr11:8299459-8299501
>chr11:8300815-8300853
>chr11:8301365-8301403
>chr11:8302431-8302521
>chr11:8304080-8304419
>chr11:8304519-8304657
>chr11:8305003-8305759
>chr11:8305926-8306016
>chr11:8306560-8307066
>chr11:8307135-8307631
>chr11:8307716-8307923
>chr11:8308507-8308672
>chr11:8310922-8311002
>chr11:8311778-8311878
>chr11:8314228-8314299
>chr11:8314459-8314539
>chr11:8316271-8316355
>chr11:8316993-8317742
>chr11:8318797-8318881
>chr11:8320726-8320841
>chr11:8322022-8322399
>chr11:8322693-8322744
>chr11:8324652-8325000
>chr11:8325103-8325488
>chr11:8325889-8325935
>chr11:8326494-8326570
>chr11:8328454-8328703
>chr11:8328807-8328930
>chr11:8330218-8330264
>chr11:8330684-8330737
>chr11:8330807-8330853
>chr11:8331263-8331391
>chr11:8331803-8331884
>chr11:8332277-8332343
>chr11:8333653-8333793
>chr11:8335679-8335817
>chr11:8338904-8338957
>chr11:8340826-8341166
>chr11:8341898-8342019
>chr11:8342205-8342305
>chr11:8342370-8342407
>chr11:8342537-8342760
>chr11:8343201-8343252
>chr11:8343673-8343741
>chr11:8344094-8344428
>chr11:8344479-8344594
>chr11:8346368-8346448
>chr11:8348205-8348616
>chr11:8349282-8349329
>chr11:8349800-8349869
>chr11:8350087-8350155
>chr11:8353165-8353203
>chr11:8354265-8354348
>chr11:8354474-8354531
>chr11:8354714-8354761
>chr11:8355620-8355757
>chr11:8355857-8355926
>chr11:8356276-8356379
>chr11:8358657-8358826
>chr11:8359656-8359711
>chr11:8360458-8360561
>chr11:8361577-8361711
>chr11:8362767-8362977
>chr11:8364739-8364801
>chr11:8367693-8367733
>chr11:8369244-8369420
>chr11:8369522-8369607
>chr11:8370223-8370485
>chr11:8371206-8371553
>chr11:8371590-8372177
>chr11:8372369-8372420
>chr11:8373255-8373370
>chr11:8373833-8373898
>chr11:8374395-8374599
>chr11:8375652-8375952
>chr11:8376531-8376845
>chr11:8377309-8381284
>chr11:8384053-8384169
>chr11:8384259-8384445
>chr11:8384503-8384636
>chr11:8384725-8384940
>chr11:8385704-8386079
>chr11:8387380-8387418
>chr11:8390043-8390106
>chr11:8394022-8394073
>chr11:8395149-8395561
>chr11:8396029-8396327
>chr11:8396478-8402629
>chr11:8404300-8404359
>chr11:8404619-8404761
>chr11:8404837-8405417
>chr11:8405491-8405595
>chr11:8405832-8406208
>chr11:8406304-8406398
>chr11:8406446-8406666
>chr11:8406714-8406802
>chr11:8406915-8407089
>chr11:8407526-8407705
>chr11:8407892-8408183
>chr11:8408980-8409054
>chr11:8409478-8409517
>chr11:8409861-8409971
>chr11:8410215-8410327
>chr11:8410418-8410802
>chr11:8412085-8412182
>chr11:8413103-8413282
>chr11:8417999-8420111
>chr11:8420713-8421066
>chr11:8421291-8421421
>chr11:8421799-8421921
>chr11:8422804-8423209
>chr11:8423407-8423533
>chr11:8423989-8425731
>chr11:8425936-8426662
>chr11:8426927-8427046
>chr11:8430210-8430276
>chr11:8430405-8430587
>chr11:8430744-8431170
>chr11:8432233-8432283
>chr11:8433893-8434338
>chr11:8435393-8435454
>chr11:8435552-8435629
>chr11:8436156-8436208
>chr11:8436695-8437015
>chr11:8437612-8437743
>chr11:8438141-8438211
>chr11:8439165-8439353
>chr11:8439719-8439889
>chr11:8441311-8441951
>chr11:8442771-8443144
>chr11:8443711-8444105
>chr11:8444233-8444292
>chr11:8444418-8444527
>chr11:8444642-8444787
>chr11:8444863-8450569
>chr11:8450628-8450727
>chr11:8450795-8451014
>chr11:8451088-8451548
>chr11:8451658-8451704
>chr11:8451768-8451820
>chr11:8451914-8452229
>chr11:8452506-8452775
>chr11:8453371-8453443
>chr11:8453950-8454011
>chr11:8455521-8455844
>chr11:8456698-8456838
>chr11:8456950-8456997
>chr11:8457519-8457618
>chr11:8460107-8460194
>chr11:8460479-8460553
>chr11:8461054-8461170
>chr11:8461414-8461501
>chr11:8462336-8462509
>chr11:8462559-8462648
>chr11:8463163-8463524
>chr11:8465059-8465139
>chr11:8465781-8468384
>chr11:8468700-8468956
>chr11:8468993-8469457
>chr11:8469544-8469969
>chr11:8470029-8471038
>chr11:8471580-8471651
>chr11:8471687-8472261
>chr11:8472352-8472739
>chr11:8473284-8473333
>chr11:8473883-8474182
>chr11:8476521-8476580
>chr11:8478914-8479052
>chr11:8479125-8479453
>chr11:8479554-8479882
>chr11:8480615-8480673
>chr11:8481310-8481355
>chr11:8481893-8481932
>chr11:8482682-8483072
>chr11:8486042-8486077
>chr11:8487104-8487466
>chr11:8487783-8487913
>chr11:8488418-8488487
>chr11:8488694-8488811
>chr11:8488888-8496146
>chr11:8496554-8496881
>chr11:8497174-8497258
>chr11:8497303-8497836
>chr11:8497951-8498014
>chr11:8498133-8500162
>chr11:8500256-8502178
>chr11:8502215-8503630
>chr11:8504416-8504894
>chr11:8505750-8505810
>chr11:8506344-8506876
>chr11:8507270-8507433
>chr11:8507853-8508654
>chr11:8508831-8509147
>chr11:8509499-8512024
>chr11:8513674-8514337
>chr11:8514937-8525158
>chr11:8525720-8525834
>chr11:8526106-8526475
>chr11:8526789-8526853
>chr11:8526964-8527130
>chr11:8527158-8527301
>chr11:8528208-8528275
>chr11:8528955-8529030
>chr11:8529818-8529939
>chr11:8530456-8530587
>chr11:8530678-8531107
>chr11:8531332-8531441
>chr11:8532212-8532462
>chr11:8533570-8533657
>chr11:8533999-8534327
>chr11:8535331-8536338
>chr11:8536415-8536453
>chr11:8536689-8537502
>chr11:8537621-8538396
>chr11:8539944-8540694
>chr11:8540960-8541301
>chr11:8541557-8541650
>chr11:8542451-8542558
>chr11:8542670-8543039
>chr11:8543378-8544391
>chr11:8545275-8545387
>chr11:8545762-8549945
>chr11:8550291-8551471
>chr11:8552409-8553300
>chr11:8553443-8555018
>chr11:8555147-8555935
>chr11:8556663-8556752
>chr11:8556936-8557416
>chr11:8559975-8560010
>chr11:8560265-8560438
>chr11:8560662-8560783
>chr11:8562317-8562417
>chr11:8562816-8562933
>chr11:8565577-8565662
>chr11:8566858-8567196
>chr11:8569178-8570265
>chr11:8570316-8570364
>chr11:8570476-8570673
>chr11:8571263-8571384
>chr11:8571430-8572087
>chr11:8572552-8573344
>chr11:8573391-8573512
>chr11:8573565-8573885
>chr11:8574341-8575707
>chr11:8575838-8575893
>chr11:8576575-8576778
>chr11:8576950-8577045
>chr11:8577619-8577670
>chr11:8578324-8578442
>chr11:8578839-8578933
>chr11:8579533-8579604
>chr11:8579766-8580775
>chr11:8581316-8581450
>chr11:8582322-8582795
>chr11:8584922-8585532
>chr11:8585624-8586258
>chr11:8586535-8586853
>chr11:8587205-8587268
>chr11:8587891-8588253
>chr11:8588512-8589516
>chr11:8589545-8589670
>chr11:8590298-8590416
>chr11:8591287-8591356
>chr11:8591674-8592192
>chr11:8592493-8592542
>chr11:8592609-8592699
>chr11:8594969-8595100
>chr11:8595232-8595320
>chr11:8596510-8597014
>chr11:8597801-8598189
>chr11:8598466-8598705
>chr11:8598769-8598937
>chr11:8598980-8600189
>chr11:8600260-8600679
>chr11:8602111-8603394
>chr11:8603653-8603692
>chr11:8604065-8604109
>chr11:8605373-8605688
>chr11:8605874-8606015
>chr11:8606186-8606438
>chr11:8608124-8608319
>chr11:8608690-8608900
>chr11:8609126-8609191
>chr11:8609395-8610034
>chr11:8610291-8610357
>chr11:8611444-8611906
>chr11:8614055-8614385
>chr11:8614933-8615255
>chr11:8616674-8616733
>chr11:8618579-8618623
>chr11:8619536-8619696
>chr11:8621897-8622432
>chr11:8625267-8625299
>chr11:8625535-8625583
>chr11:8627366-8627740
>chr11:8627843-8628244
>chr11:8628325-8628647
>chr11:8628749-8628872
>chr11:8632077-8632343
>chr11:8632445-8632764
>chr11:8633162-8633382
>chr11:8634167-8634476
>chr11:8635218-8635354
>chr11:8635952-8636025
>chr11:8636069-8636382
>chr11:8637288-8637391
>chr11:8638371-8638487
>chr11:8640496-8640593
>chr11:8641656-8642098
>chr11:8643355-8643652
>chr11:8644699-8644764
>chr11:8646962-8647308
>chr11:8647386-8647433
>chr11:8649048-8649379
>chr11:8650091-8650536
>chr11:8652944-8652998
>chr11:8653302-8653352
>chr11:8653654-8653838
>chr11:8654346-8654436
>chr11:8654840-8655163
>chr11:8655485-8655822
>chr11:8659857-8660180
>chr11:8660440-8660628
>chr11:8663335-8663897
>chr11:8664044-8664295
>chr11:8664496-8664562
>chr11:8665672-8665967
>chr11:8666038-8666407
>chr11:8666567-8666699
>chr11:8666825-8667121
>chr11:8667187-8668367
>chr11:8668552-8668890
>chr11:8669355-8669661
>chr11:8669850-8670442
>chr11:8670997-8671049
>chr11:8672546-8673236
>chr11:8674252-8674692
>chr11:8675290-8675328
>chr11:8675394-8676054
>chr11:8676326-8676381
>chr11:8676935-8676989
>chr11:8677323-8677650
>chr11:8678128-8678188
>chr11:8681121-8681422
>chr11:8681881-8682095
>chr11:8682937-8682988
>chr11:8683708-8683981
>chr11:8686237-8686541
>chr11:8687194-8687399
>chr11:8687487-8687923
>chr11:8689939-8690129
>chr11:8690203-8690336
>chr11:8690669-8690825
>chr11:8691721-8691851
>chr11:8691949-8692309
>chr11:8692594-8692631
>chr11:8693433-8693484
>chr11:8694671-8695268
>chr11:8696793-8697089
>chr11:8697766-8698186
>chr11:8700790-8701243
>chr11:8701339-8701632
>chr11:8703977-8704140
>chr11:8704690-8705004
>chr11:8706000-8706288
>chr11:8707844-8707945
>chr11:8708663-8709116
>chr11:8711575-8711878
>chr11:8712175-8712294
>chr11:8713359-8713683
>chr11:8716370-8716417
>chr11:8716604-8716944
>chr11:8717576-8717621
>chr11:8717891-8717940
>chr11:8718063-8718140
>chr11:8720039-8720185
>chr11:8720240-8720305
>chr11:8721227-8721325
>chr11:8724024-8724316
>chr11:8724743-8724800
>chr11:8725123-8725700
>chr11:8727950-8728348
>chr11:8731570-8731741
>chr11:8732244-8732393
>chr11:8733390-8733482
>chr11:8734416-8734817
>chr11:8735392-8735489
>chr11:8736224-8736387
>chr11:8737644-8738084
>chr11:8738495-8738713
>chr11:8739899-8740259
>chr11:8741878-8742207
>chr11:8742778-8743584
>chr11:8743784-8744053
>chr11:8744138-8744443
>chr11:8744958-8745360
>chr11:8745989-8746042
>chr11:8746912-8746950
>chr11:8747149-8747220
>chr11:8748347-8748394
>chr11:8750011-8750098
>chr11:8750935-8751758
>chr11:8751948-8751990
>chr11:8752168-8752513
>chr11:8752637-8752700
>chr11:8752802-8754254
>chr11:8754312-8754845
>chr11:8754900-8755036
>chr11:8755643-8755853
>chr11:8757596-8757706
>chr11:8758085-8758121
>chr11:8758254-8758291
>chr11:8760349-8760650
>chr11:8762576-8762944
>chr11:8763005-8763069
>chr11:8763238-8763281
>chr11:8763534-8763865
>chr11:8763953-8764275
>chr11:8764432-8764514
>chr11:8764667-8764980
>chr11:8765663-8766057
>chr11:8767818-8767856
>chr11:8768238-8768569
>chr11:8769234-8769564
>chr11:8769845-8770021
>chr11:8770428-8770491
>chr11:8770661-8770849
>chr11:8771377-8771638
>chr11:8771873-8772649
>chr11:8773239-8773281
>chr11:8773819-8773961
>chr11:8774012-8774065
>chr11:8774852-8775186
>chr11:8776026-8776190
>chr11:8779477-8779821
>chr11:8781762-8781897
>chr11:8782555-8782944
>chr11:8783069-8783351
>chr11:8784214-8784423
>chr11:8784558-8784875
>chr11:8786524-8786862
>chr11:8787335-8787476
>chr11:8789650-8789861
>chr11:8789919-8789960
>chr11:8790475-8790760
>chr11:8791371-8791416
>chr11:8791479-8791778
>chr11:8791918-8792205
>chr11:8793173-8793454
>chr11:8793609-8793903
>chr11:8794238-8794295
>chr11:8796257-8796603
>chr11:8797400-8797775
>chr11:8798815-8799134
>chr11:8799546-8799729
>chr11:8799886-8800247
>chr11:8801394-8802322
>chr11:8802495-8802578
>chr11:8802952-8803393
>chr11:8803598-8803642
>chr11:8804540-8804846
>chr11:8804971-8805138
>chr11:8811697-8812086
>chr11:8812970-8813089
>chr11:8813563-8813655
>chr11:8814114-8814166
>chr11:8814763-8814815
>chr11:8816262-8816581
>chr11:8817971-8818289
>chr11:8819108-8819492
>chr11:8819678-8819842
>chr11:8819877-8820070
>chr11:8820833-8821595
>chr11:8821777-8822025
>chr11:8822152-8822453
>chr11:8822801-8822885
>chr11:8823393-8823845
>chr11:8823881-8825516
>chr11:8828891-8829221
>chr11:8831595-8831780
>chr11:8832165-8832478
>chr11:8832611-8832665
>chr11:8834943-8835265
>chr11:8836064-8836222
>chr11:8836402-8837021
>chr11:8837335-8837646
>chr11:8839042-8839087
>chr11:8841167-8841709
>chr11:8843000-8843311
>chr11:8844070-8844459
>chr11:8844650-8845041
>chr11:8845140-8845217
>chr11:8848292-8848471
>chr11:8848522-8848555
>chr11:8848615-8848856
>chr11:8849122-8851193
>chr11:8851260-8851400
>chr11:8852081-8852138
>chr11:8852335-8852527
>chr11:8852974-8853702
>chr11:8853842-8854511
>chr11:8854594-8855238
>chr11:8856676-8857053
>chr11:8859280-8859661
>chr11:8860172-8862249
>chr11:8862310-8862658
>chr11:8863056-8863197
>chr11:8863251-8863537
>chr11:8864259-8864561
>chr11:8865942-8866261
>chr11:8867550-8868024
>chr11:8868883-8869026
>chr11:8869049-8869175
>chr11:8869380-8869710
>chr11:8870467-8870545
>chr11:8872201-8872521
>chr11:8874452-8874514
>chr11:8874638-8874933
>chr11:8875033-8875337
>chr11:8875429-8875749
>chr11:8875931-8875984
>chr11:8876095-8876224
>chr11:8876597-8876919
>chr11:8877064-8877499
>chr11:8877798-8877844
>chr11:8878165-8879070
>chr11:8879171-8879265
>chr11:8880582-8880648
>chr11:8881447-8881880
>chr11:8882673-8883027
>chr11:8884177-8884246
>chr11:8884308-8884550
>chr11:8885968-8886241
>chr11:8886814-8887106
>chr11:8887205-8887289
>chr11:8888079-8888186
>chr11:8888369-8895963
>chr11:8896581-8897334
>chr11:8897779-8898082
>chr11:8898246-8898431
>chr11:8898618-8898829
>chr11:8898905-8899358
>chr11:8899403-8899667
>chr11:8900003-8901949
>chr11:8901988-8902425
>chr11:8902538-8902578
>chr11:8902911-8903440
>chr11:8903629-8904563
>chr11:8904647-8904852
>chr11:8904982-8905548
>chr11:8905676-8905921
>chr11:8906122-8906513
>chr11:8907399-8907536
>chr11:8907700-8907994
>chr11:8908416-8908531
>chr11:8909123-8909514
>chr11:8910375-8910555
>chr11:8910918-8910998
>chr11:8911886-8912233
>chr11:8912832-8913495
>chr11:8915258-8916286
>chr11:8919614-8919940
>chr11:8920223-8920261
>chr11:8920536-8920838
>chr11:8921626-8922007
>chr11:8922233-8922400
>chr11:8923609-8923907
>chr11:8924241-8924565
>chr11:8925642-8925673
>chr11:8926125-8926312
>chr11:8927860-8928262
>chr11:8928541-8928961
>chr11:8929089-8929227
>chr11:8929846-8930456
>chr11:8930747-8930783
>chr11:8931205-8931839
>chr11:8932760-8932812
>chr11:8933078-8933206
>chr11:8933860-8934058
>chr11:8934321-8934635
>chr11:8934683-8934755
>chr11:8934953-8935025
>chr11:8935857-8936353
>chr11:8936468-8937123
>chr11:8938238-8938551
>chr11:8938790-8939083
>chr11:8939232-8939547
>chr11:8939946-8940269
>chr11:8940549-8940600
>chr11:8940627-8940887
>chr11:8941328-8941370
>chr11:8941506-8941566
>chr11:8943349-8943405
>chr11:8943473-8944149
>chr11:8944232-8945075
>chr11:8945098-8946959
>chr11:8949696-8950157
>chr11:8951459-8952159
>chr11:8952243-8952758
>chr11:8953770-8954619
>chr11:8954858-8955177
>chr11:8955263-8955811
>chr11:8956703-8957030
>chr11:8957638-8958876
>chr11:8959169-8959411
>chr11:8960052-8960441
>chr11:8960606-8961037
>chr11:8964354-8964411
>chr11:8965305-8965361
>chr11:8965415-8965825
>chr11:8966321-8966547
>chr11:8966967-8967087
>chr11:8968105-8968794
>chr11:8969429-8969760
>chr11:8969834-8969979
>chr11:8970228-8970509
>chr11:8970876-8971170
>chr11:8971246-8971290
>chr11:8971666-8971821
>chr11:8972707-8973035
>chr11:8973098-8973150
>chr11:8973250-8973841
>chr11:8974217-8974592
>chr11:8975337-8975641
>chr11:8975990-8976226
>chr11:8976717-8977022
>chr11:8977314-8979634
>chr11:8979915-8980222
>chr11:8981168-8981504
>chr11:8984212-8984660
>chr11:8984822-8985478
>chr11:8986726-8987013
>chr11:8990497-8991331
>chr11:8992584-8992927
>chr11:8993515-8993835
>chr11:8993922-8993984
>chr11:8994045-8994081
>chr11:8994615-8994708
>chr11:8995661-8996023
>chr11:8996085-8996140
>chr11:8996251-8996614
>chr11:8996764-8997396
>chr11:8998760-8999107
>chr11:8999726-8999772
>chr11:8999858-8999993
>chr11:9000071-9000117
>chr11:9000751-9001090
>chr11:9002405-9002456
>chr11:9006846-9006911
>chr11:9007082-9007130
>chr11:9007426-9007472
>chr11:9007690-9007736
>chr11:9008543-9008603
>chr11:9008961-9009037
>chr11:9009254-9011620
>chr11:9011686-9012089
>chr11:9012199-9013015
>chr11:9014025-9014224
>chr11:9014426-9014758
>chr11:9016071-9016105
>chr11:9016145-9016261
>chr11:9018510-9018597
>chr11:9018929-9019009
>chr11:9021302-9021418
>chr11:9022763-9022899
>chr11:9024937-9024972
>chr11:9026417-9026741
>chr11:9027991-9028337
>chr11:9031349-9031640
>chr11:9031908-9032759
>chr11:9034013-9034045
>chr11:9034373-9034588
>chr11:9034695-9035023
>chr11:9035276-9035358
>chr11:9035818-9036227
>chr11:9038032-9038132
>chr11:9038344-9038668
>chr11:9038837-9039189
>chr11:9040217-9040403
>chr11:9040823-9040930
>chr11:9043165-9043344
>chr11:9043918-9043969
>chr11:9044276-9044661
>chr11:9045130-9045225
>chr11:9045584-9045656
>chr11:9045989-9046308
>chr11:9047009-9047057
>chr11:9049044-9049194
>chr11:9049225-9049538
>chr11:9049800-9049868
>chr11:9050961-9051281
>chr11:9051636-9051766
>chr11:9051949-9052084
>chr11:9053983-9054303
>chr11:9054696-9055016
>chr11:9055727-9055768
>chr11:9056882-9056955
>chr11:9057504-9057840
>chr11:9058093-9058825
>chr11:9059983-9060000
>chr11:9061251-9061584
>chr11:9061683-9061765
>chr11:9062959-9063317
>chr11:9064196-9064569
>chr11:9065194-9065553
>chr11:9067682-9067790
>chr11:9070055-9070201
>chr11:9072174-9072508
>chr11:9073039-9073085
>chr11:9074929-9075212
>chr11:9076154-9076301
>chr11:9079577-9080152
>chr11:9080195-9080315
>chr11:9080403-9081119
>chr11:9081229-9082808
>chr11:9083498-9083845
>chr11:9083994-9084091
>chr11:9084689-9085164
>chr11:9085225-9085770
>chr11:9085810-9086206
>chr11:9086565-9086881
>chr11:9087505-9087555
>chr11:9088204-9088513
>chr11:9090396-9090591
>chr11:9091438-9091504
>chr11:9091562-9091667
>chr11:9092129-9092237
>chr11:9094399-9094503
>chr11:9094757-9094888
>chr11:9094940-9095262
>chr11:9095416-9095468
>chr11:9095605-9095686
>chr11:9095965-9096099
>chr11:9096360-9096463
>chr11:9097308-9097387
>chr11:9097483-9097808
>chr11:9097851-9098708
>chr11:9099283-9099654
>chr11:9100216-9101113
>chr11:9101134-9101292
>chr11:9101523-9101620
>chr11:9101663-9101737
>chr11:9102254-9102538
>chr11:9103226-9103598
>chr11:9104117-9104427
>chr11:9104958-9105300
>chr11:9106504-9106596
>chr11:9106880-9106942
>chr11:9107418-9107807
>chr11:9107873-9108083
>chr11:9108261-9108301
>chr11:9108707-9109024
>chr11:9109212-9109626
>chr11:9109755-9110266
>chr11:9112452-9112621
>chr11:9112794-9113322
>chr11:9113492-9116221
>chr11:9116562-9116976
>chr11:9117109-9117395
>chr11:9117474-9117969
>chr11:9118037-9118178
>chr11:9118243-9118323
>chr11:9118361-9118512
>chr11:9118656-9118731
>chr11:9118750-9119614
>chr11:9120064-9120292
>chr11:9121565-9121651
>chr11:9121848-9121996
>chr11:9122346-9123458
>chr11:9123507-9124087
>chr11:9124941-9125104
>chr11:9125916-9126521
>chr11:9126579-9129845
>chr11:9134338-9134381
>chr11:9134546-9135124
>chr11:9135311-9135660
>chr11:9135704-9136000
>chr11:9136074-9136241
>chr11:9136320-9136406
>chr11:9138979-9139049
>chr11:9140228-9140371
>chr11:9140840-9141160
>chr11:9141358-9141412
>chr11:9141441-9141506
>chr11:9141595-9141717
>chr11:9142962-9143052
>chr11:9144500-9144829
>chr11:9152704-9153383
>chr11:9154822-9155156
>chr11:9156425-9156915
>chr11:9157318-9157830
>chr11:9157908-9157949
>chr11:9158238-9158694
>chr11:9158769-9159876
>chr11:9159990-9160183
>chr11:9161043-9161360
>chr11:9162226-9162551
>chr11:9162708-9162991
>chr11:9163153-9163188
>chr11:9163532-9164377
>chr11:9164680-9164780
>chr11:9164842-9165303
>chr11:9165437-9165740
>chr11:9166051-9166382
>chr11:9166548-9166907
>chr11:9167430-9167819
>chr11:9168130-9168515
>chr11:9169049-9169103
>chr11:9169119-9169539
>chr11:9171431-9171911
>chr11:9172283-9173272
>chr11:9173518-9173608
>chr11:9173699-9174817
>chr11:9174889-9175089
>chr11:9175156-9175765
>chr11:9175804-9175882
>chr11:9176901-9177290
>chr11:9177359-9177681
>chr11:9179426-9179818
>chr11:9180073-9180475
>chr11:9181270-9181354
>chr11:9181417-9181796
>chr11:9182033-9182439
>chr11:9182524-9182787
>chr11:9182829-9183098
>chr11:9183319-9183677
>chr11:9183837-9184404
>chr11:9184672-9185186
>chr11:9185528-9185876
>chr11:9186793-9187149
>chr11:9188040-9190831
>chr11:9191205-9191547
>chr11:9192342-9192676
>chr11:9192841-9192881
>chr11:9192938-9193401
>chr11:9194277-9194575
>chr11:9194714-9195024
>chr11:9195075-9195490
>chr11:9195904-9196272
>chr11:9196556-9197712
>chr11:9198326-9198650
>chr11:9198753-9199082
>chr11:9199207-9199564
>chr11:9200839-9200902
>chr11:9200985-9201049
>chr11:9201138-9201368
>chr11:9201410-9201699
>chr11:9201781-9201816
>chr11:9202084-9202207
>chr11:9202450-9202652
>chr11:9204550-9204872
>chr11:9205452-9205518
>chr11:9205587-9205904
>chr11:9206012-9206163
>chr11:9207633-9207813
>chr11:9209816-9210156
>chr11:9210536-9210822
>chr11:9211399-9211453
>chr11:9211588-9211952
>chr11:9212061-9212271
>chr11:9212304-9213446
>chr11:9213524-9213869
>chr11:9214687-9215039
>chr11:9215536-9215853
>chr11:9216611-9217727
>chr11:9217950-9219068
>chr11:9219219-9219381
>chr11:9220258-9222058
>chr11:9222224-9222422
>chr11:9223101-9223731
>chr11:9223907-9224232
>chr11:9224570-9224886
>chr11:9225475-9226131
>chr11:9226890-9227227
>chr11:9227579-9228193
>chr11:9228298-9228326
>chr11:9228453-9228785
>chr11:9228855-9228992
>chr11:9229036-9229330
>chr11:9229414-9229524
>chr11:9229624-9229780
>chr11:9229815-9230575
>chr11:9230653-9231145
>chr11:9231429-9231736
>chr11:9232112-9232172
>chr11:9232327-9232568
>chr11:9232612-9232719
>chr11:9232973-9233040
>chr11:9233125-9233582
>chr11:9233745-9234204
>chr11:9234449-9236870
>chr11:9237017-9237434
>chr11:9237546-9237891
>chr11:9238222-9239793
>chr11:9240118-9240740
>chr11:9241361-9241509
>chr11:9241725-9242045
>chr11:9242802-9243120
>chr11:9243401-9244087
>chr11:9244215-9246119
>chr11:9246326-9246648
>chr11:9246765-9246805
>chr11:9246891-9247325
>chr11:9247568-9247645
>chr11:9247679-9248351
>chr11:9248408-9248839
>chr11:9248945-9250029
>chr11:9250845-9251279
>chr11:9251701-9252712
>chr11:9252845-9253156
>chr11:9253476-9254268
>chr11:9254788-9256968
>chr11:9257018-9258561
>chr11:9258754-9258804
>chr11:9258936-9260068
>chr11:9260816-9261156
>chr11:9261494-9261802
>chr11:9262740-9263069
>chr11:9263145-9263904
>chr11:9265143-9265211
>chr11:9265806-9265856
>chr11:9266421-9266715
>chr11:9267080-9267760
>chr11:9267940-9268115
>chr11:9268562-9269357
>chr11:9269805-9269847
>chr11:9270209-9270244
>chr11:9270366-9270804
>chr11:9271133-9271672
>chr11:9271731-9272035
>chr11:9272152-9273242
>chr11:9273910-9274773
>chr11:9275369-9276313
>chr11:9276817-9277285
>chr11:9277508-9277948
>chr11:9278370-9280242
>chr11:9280304-9280605
>chr11:9281183-9281254
>chr11:9281810-9281925
>chr11:9282047-9282396
>chr11:9282639-9282973
>chr11:9283596-9284089
>chr11:9284175-9284791
>chr11:9285040-9285408
>chr11:9285827-9286180
>chr11:9286722-9287349
>chr11:9288535-9288633
>chr11:9288941-9289285
>chr11:9290019-9290645
>chr11:9290819-9292011
>chr11:9292381-9293030
>chr11:9293094-9293439
>chr11:9293559-9294518
>chr11:9294697-9294829
>chr11:9295105-9295180
>chr11:9295223-9295292
>chr11:9295503-9296191
>chr11:9296349-9296775
>chr11:9296937-9298089
>chr11:9298169-9298773
>chr11:9298992-9299547
>chr11:9299829-9300151
>chr11:9300589-9300893
>chr11:9301112-9301371
>chr11:9301994-9302306
>chr11:9302473-9302593
>chr11:9302760-9303425
>chr11:9303512-9303973
>chr11:9304463-9305158
>chr11:9305290-9305585
>chr11:9305973-9306287
>chr11:9306395-9306701
>chr11:9307467-9308353
>chr11:9308978-9309274
>chr11:9309633-9309949
>chr11:9309984-9310328
>chr11:9311545-9311632
>chr11:9312240-9312503
>chr11:9312613-9312983
>chr11:9313754-9313799
>chr11:9315051-9315082
>chr11:9315322-9315614
>chr11:9315657-9315776
>chr11:9315869-9316062
>chr11:9316221-9316486
>chr11:9316931-9317549
>chr11:9317767-9318742
>chr11:9318774-9319804
>chr11:9319867-9319983
>chr11:9320246-9320297
>chr11:9320415-9320865
>chr11:9320974-9321050
>chr11:9321346-9322157
>chr11:9322687-9322758
>chr11:9322851-9323314
>chr11:9323402-9324222
>chr11:9324596-9326617
>chr11:9326649-9326996
>chr11:9327020-9328413
>chr11:9328553-9329079
>chr11:9329369-9329716
>chr11:9330116-9330488
>chr11:9331442-9331785
>chr11:9331936-9332249
>chr11:9332356-9332647
>chr11:9332785-9332877
>chr11:9332936-9333036
>chr11:9333435-9336060
>chr11:9336222-9336580
>chr11:9336753-9336879
>chr11:9336968-9337249
>chr11:9337449-9337783
>chr11:9338022-9338347
>chr11:9338474-9338791
>chr11:9338875-9339164
>chr11:9339270-9340517
>chr11:9340661-9340776
>chr11:9340955-9341788
>chr11:9342437-9343369
>chr11:9343402-9343717
>chr11:9343741-9343785
>chr11:9344799-9345706
>chr11:9345809-9346995
>chr11:9347804-9349951
>chr11:9350114-9350957
>chr11:9351104-9351443
>chr11:9352436-9352781
>chr11:9352875-9353795
>chr11:9353863-9354473
>chr11:9354701-9354960
>chr11:9354988-9355304
>chr11:9355505-9355928
>chr11:9356042-9356150
>chr11:9356336-9356708
>chr11:9356756-9357102
>chr11:9357494-9358362
>chr11:9358457-9359519
>chr11:9359676-9359735
>chr11:9360045-9361341
>chr11:9361444-9361493
>chr11:9361561-9361654
>chr11:9361908-9362256
>chr11:9363546-9363940
>chr11:9364928-9366025
>chr11:9366164-9367219
>chr11:9368341-9368705
>chr11:9369123-9370356
>chr11:9370501-9372188
>chr11:9372263-9372620
>chr11:9373720-9374046
>chr11:9374194-9375075
>chr11:9375129-9376318
>chr11:9376369-9377485
>chr11:9378046-9378473
>chr11:9378665-9379656
>chr11:9379845-9380500
>chr11:9381489-9381587
>chr11:9381684-9382616
>chr11:9383173-9383330
>chr11:9383357-9383399
>chr11:9383423-9383740
>chr11:9383908-9384272
>chr11:9386171-9386229
>chr11:9387394-9389347
>chr11:9389770-9390204
>chr11:9390442-9390520
>chr11:9390665-9392044
>chr11:9392159-9392470
>chr11:9392629-9392971
>chr11:9393367-9393779
>chr11:9393808-9394200
>chr11:9394330-9394403
>chr11:9395217-9395544
>chr11:9395706-9396024
>chr11:9396106-9396404
>chr11:9396444-9396548
>chr11:9396611-9396894
>chr11:9397141-9397211
>chr11:9397240-9397532
>chr11:9398572-9398707
>chr11:9398748-9398882
>chr11:9399146-9399463
>chr11:9399966-9400252
>chr11:9400423-9401199
>chr11:9401299-9401525
>chr11:9401645-9401811
>chr11:9401924-9401955
>chr11:9402114-9403048
>chr11:9403823-9404031
>chr11:9404176-9405728
>chr11:9405823-9406304
>chr11:9406542-9406892
>chr11:9407284-9407560
>chr11:9408678-9409039
>chr11:9409119-9409430
>chr11:9409491-9409684
>chr11:9412523-9413271
>chr11:9413460-9413544
>chr11:9413975-9414006
>chr11:9414609-9414926
>chr11:9414987-9415351
>chr11:9415555-9415940
>chr11:9416037-9416195
>chr11:9416592-9416630
>chr11:9417575-9418446
>chr11:9418623-9418671
>chr11:9418860-9419044
>chr11:9419259-9419592
>chr11:9420034-9420314
>chr11:9420982-9421284
>chr11:9421358-9422302
>chr11:9422662-9422814
>chr11:9424400-9424757
>chr11:9425319-9426137
>chr11:9426219-9426535
>chr11:9426575-9426636
>chr11:9426742-9427565
>chr11:9428025-9428145
>chr11:9429240-9429492
>chr11:9429923-9430219
>chr11:9431309-9431521
>chr11:9431629-9432007
>chr11:9432182-9432500
>chr11:9432986-9433322
>chr11:9433890-9434229
>chr11:9434529-9434826
>chr11:9435800-9435880
>chr11:9436644-9437187
>chr11:9437234-9437556
>chr11:9438335-9438656
>chr11:9438998-9439445
>chr11:9439531-9439876
>chr11:9442383-9443222
>chr11:9443307-9444289
>chr11:9444394-9444873
>chr11:9447963-9448022
>chr11:9448821-9449150
>chr11:9449195-9449625
>chr11:9449698-9450005
>chr11:9450165-9451342
>chr11:9451520-9456001
>chr11:9456033-9458197
>chr11:9458859-9459550
>chr11:9462311-9463463
>chr11:9463650-9463705
>chr11:9464068-9464950
>chr11:9465175-9466747
>chr11:9466902-9467192
>chr11:9467234-9467910
>chr11:9468617-9469183
>chr11:9469249-9469543
>chr11:9469686-9469862
>chr11:9471541-9472556
>chr11:9473099-9473412
>chr11:9474876-9475962
>chr11:9476157-9476674
>chr11:9476739-9477548
>chr11:9477747-9478152
>chr11:9478220-9478363
>chr11:9478705-9478782
>chr11:9479179-9479384
>chr11:9479419-9479463
>chr11:9480595-9480919
>chr11:9481105-9481386
>chr11:9481555-9481904
>chr11:9481966-9482585
>chr11:9482740-9484085
>chr11:9484186-9484544
>chr11:9484595-9485661
>chr11:9485730-9485774
>chr11:9486332-9486469
>chr11:9486625-9487269
>chr11:9487348-9487637
>chr11:9487865-9487934
>chr11:9488098-9488290
>chr11:9489856-9490585
>chr11:9490743-9492655
>chr11:9493057-9493395
>chr11:9494257-9494634
>chr11:9494965-9495463
>chr11:9495641-9495697
>chr11:9496580-9496932
>chr11:9497213-9497557
>chr11:9497811-9498135
>chr11:9499537-9499773
>chr11:9499922-9500236
>chr11:9500438-9500654
>chr11:9501422-9501469
>chr11:9501942-9502843
>chr11:9502876-9504527
>chr11:9504570-9505515
>chr11:9505592-9505971
>chr11:9506053-9506354
>chr11:9507942-9507983
>chr11:9509818-9509958
>chr11:9510127-9510501
>chr11:9511053-9512056
>chr11:9512285-9512407
>chr11:9513617-9514191
>chr11:9514826-9515146
>chr11:9515321-9516039
>chr11:9516488-9516784
>chr11:9516914-9517196
>chr11:9517588-9517681
>chr11:9517839-9517932
>chr11:9518290-9518730
>chr11:9518781-9518841
>chr11:9519002-9519073
>chr11:9519194-9521083
>chr11:9521150-9521228
>chr11:9521558-9522123
>chr11:9522217-9522401
>chr11:9522479-9523100
>chr11:9523445-9524050
>chr11:9525821-9526387
>chr11:9526582-9527273
>chr11:9528203-9528342
>chr11:9528507-9528581
>chr11:9530086-9530151
>chr11:9530641-9530946
>chr11:9531086-9531130
>chr11:9531705-9533170
>chr11:9533736-9533790
>chr11:9533944-9534497
>chr11:9535688-9536303
>chr11:9536852-9537208
>chr11:9537265-9538671
>chr11:9538770-9539507
>chr11:9539716-9539770
>chr11:9540311-9546366
>chr11:9546428-9546723
>chr11:9547009-9547426
>chr11:9547630-9548473
>chr11:9548902-9549294
>chr11:9549370-9549423
>chr11:9549459-9550228
>chr11:9550288-9550773
>chr11:9550956-9551342
>chr11:9551502-9551839
>chr11:9552394-9557794
>chr11:9557836-9562059
>chr11:9562098-9562257
>chr11:9562305-9562970
>chr11:9563039-9563536
>chr11:9563571-9564684
>chr11:9565255-9565640
>chr11:9566509-9566593
>chr11:9567467-9568176
>chr11:9569476-9569871
>chr11:9570301-9570559
>chr11:9570995-9571411
>chr11:9572013-9572339
>chr11:9572384-9572692
>chr11:9574023-9574078
>chr11:9577341-9577383
>chr11:9578002-9578125
>chr11:9578844-9579190
>chr11:9580386-9580764
>chr11:9580841-9580999
>chr11:9581149-9581267
>chr11:9581864-9582059
>chr11:9582328-9582906
>chr11:9583029-9583641
>chr11:9583702-9584449
>chr11:9584785-9585080
>chr11:9585978-9586042
>chr11:9586865-9587264
>chr11:9587736-9587829
>chr11:9587947-9588194
>chr11:9588250-9588346
>chr11:9589667-9589740
>chr11:9590021-9590309
>chr11:9590379-9590508
>chr11:9590566-9590660
>chr11:9590944-9591048
>chr11:9591966-9592613
>chr11:9593492-9593878
>chr11:9594100-9594580
>chr11:9594923-9595311
>chr11:9595772-9596075
>chr11:9596237-9596823
>chr11:9597304-9597714
>chr11:9597950-9598287
>chr11:9598376-9598739
>chr11:9599184-9599849
>chr11:9599999-9600330
>chr11:9601874-9601926
>chr11:9602035-9602373
>chr11:9602747-9603477
>chr11:9604338-9604846
>chr11:9605203-9605524
>chr11:9606127-9606651
>chr11:9607904-9608357
>chr11:9608791-9609284
>chr11:9609574-9610304
>chr11:9610431-9610779
>chr11:9611501-9611959
>chr11:9612006-9612374
>chr11:9612550-9612950
>chr11:9615475-9615555
>chr11:9615719-9616094
>chr11:9616167-9616234
>chr11:9616548-9616935
>chr11:9617301-9617744
>chr11:9617830-9617943
>chr11:9618503-9618882
>chr11:9619154-9619287
>chr11:9619343-9619633
>chr11:9620498-9621147
>chr11:9621248-9621434
>chr11:9622035-9623611
>chr11:9623676-9623859
>chr11:9624426-9625180
>chr11:9625537-9625587
>chr11:9627411-9627861
>chr11:9628502-9628584
>chr11:9629420-9629593
>chr11:9629772-9629848
>chr11:9630354-9631010
>chr11:9631392-9632111
>chr11:9632164-9632580
>chr11:9632675-9632784
>chr11:9633151-9633356
>chr11:9634142-9635187
>chr11:9635279-9635593
>chr11:9635927-9636247
>chr11:9636285-9636410
>chr11:9637316-9637667
>chr11:9638386-9638743
>chr11:9639563-9639990
>chr11:9640326-9640669
>chr11:9641807-9642120
>chr11:9642274-9642577
>chr11:9642661-9642933
>chr11:9643745-9643879
>chr11:9643931-9644014
>chr11:9644088-9644403
>chr11:9645410-9645922
>chr11:9646250-9646395
>chr11:9647044-9647467
>chr11:9647526-9648029
>chr11:9648232-9649553
>chr11:9649598-9651165
>chr11:9651262-9651618
>chr11:9653107-9653252
>chr11:9653347-9653780
>chr11:9654482-9655278
>chr11:9655463-9656145
>chr11:9656490-9656817
>chr11:9656979-9657130
>chr11:9657500-9658788
>chr11:9658885-9659198
>chr11:9660070-9661047
>chr11:9661502-9661792
>chr11:9661847-9662206
>chr11:9662326-9662378
>chr11:9663045-9663352
>chr11:9664032-9664075
>chr11:9664634-9664746
>chr11:9665381-9665496
>chr11:9665578-9665753
>chr11:9665908-9666437
>chr11:9666677-9668231
>chr11:9668463-9668589
>chr11:9669233-9669551
>chr11:9669842-9670109
>chr11:9670715-9672668
>chr11:9672804-9674268
>chr11:9674410-9675475
>chr11:9676320-9676987
>chr11:9678251-9678328
>chr11:9679635-9680000
>chr11:9680348-9680836
>chr11:9680925-9681167
>chr11:9682585-9682981
>chr11:9683125-9683457
>chr11:9683967-9684385
>chr11:9685111-9685185
>chr11:9685354-9686089
>chr11:9686213-9686654
>chr11:9686871-9686927
>chr11:9690313-9691225
>chr11:9692365-9692431
>chr11:9693463-9693694
>chr11:9694398-9695767
>chr11:9695817-9696015
>chr11:9696488-9696678
>chr11:9696792-9697112
>chr11:9697242-9697638
>chr11:9697763-9698862
>chr11:9698914-9698983
>chr11:9699070-9699344
>chr11:9699428-9699893
>chr11:9701189-9701617
>chr11:9702423-9702743
>chr11:9702901-9703355
>chr11:9703970-9704063
>chr11:9704351-9704695
>chr11:9705004-9706490
>chr11:9707258-9708538
>chr11:9708909-9710372
>chr11:9710657-9711216
>chr11:9712209-9712609
>chr11:9712725-9713003
>chr11:9713570-9713627
>chr11:9714295-9714445
>chr11:9714797-9715273
>chr11:9715483-9715840
>chr11:9716454-9716545
>chr11:9717360-9717680
>chr11:9718563-9718652
>chr11:9718827-9719090
>chr11:9719115-9719557
>chr11:9720773-9721224
>chr11:9721488-9722097
>chr11:9722161-9722288
>chr11:9722540-9722579
>chr11:9723739-9724076
>chr11:9724887-9725285
>chr11:9725365-9725865
>chr11:9727079-9727527
>chr11:9727672-9727757
>chr11:9728422-9728567
>chr11:9729504-9729797
>chr11:9730011-9730602
>chr11:9730758-9730908
>chr11:9730942-9731134
>chr11:9731415-9731490
>chr11:9731825-9731938
>chr11:9733820-9733908
>chr11:9733946-9734306
>chr11:9734628-9734942
>chr11:9735025-9735382
>chr11:9735765-9735978
>chr11:9736003-9736573
>chr11:9736936-9737039
>chr11:9737530-9737921
>chr11:9738462-9738883
>chr11:9741852-9742107
>chr11:9742252-9742641
>chr11:9742870-9743777
>chr11:9743951-9744516
>chr11:9744623-9744919
>chr11:9745236-9745285
>chr11:9748241-9748287
>chr11:9748809-9748895
>chr11:9749194-9749548
>chr11:9750049-9750425
>chr11:9753449-9753948
>chr11:9754071-9754169
>chr11:9754863-9754917
>chr11:9755147-9755416
>chr11:9757846-9757890
>chr11:9758823-9758877
>chr11:9760092-9760153
>chr11:9761119-9761440
>chr11:9762386-9762577
>chr11:9763038-9763119
>chr11:9763505-9763635
>chr11:9765666-9765858
>chr11:9767708-9768075
>chr11:9768436-9768894
>chr11:9770067-9770100
>chr11:9770384-9771104
>chr11:9771187-9771259
>chr11:9771476-9772071
>chr11:9772144-9772565
>chr11:9772624-9772739
>chr11:9772993-9774440
>chr11:9774795-9775015
>chr11:9775747-9775843
>chr11:9776080-9776246
>chr11:9776755-9777617
>chr11:9778078-9778360
>chr11:9781841-9782320
>chr11:9782498-9782912
>chr11:9784936-9784999
>chr11:9785509-9786171
>chr11:9786874-9787227
>chr11:9788604-9788904
>chr11:9791597-9791643
>chr11:9792153-9792477
>chr11:9792741-9793292
>chr11:9793368-9793723
>chr11:9793779-9793842
>chr11:9793957-9794271
>chr11:9794380-9794712
>chr11:9795355-9795417
>chr11:9796047-9796080
>chr11:9796121-9796198
>chr11:9797678-9798009
>chr11:9798540-9799012
>chr11:9799744-9801002
>chr11:9802962-9803041
>chr11:9803182-9803288
>chr11:9804508-9805263
>chr11:9805613-9805924
>chr11:9806269-9806341
>chr11:9806769-9806923
>chr11:9807358-9807547
>chr11:9808856-9808898
>chr11:9809185-9809386
>chr11:9809543-9809903
>chr11:9810000-9810358
>chr11:9810679-9811358
>chr11:9811827-9811946
>chr11:9813194-9813264
>chr11:9813336-9814106
>chr11:9814306-9814400
>chr11:9815156-9815546
>chr11:9816578-9816671
>chr11:9817623-9818255
>chr11:9818729-9819025
>chr11:9820928-9821164
>chr11:9822013-9822610
>chr11:9822920-9822956
>chr11:9824270-9824595
>chr11:9825095-9825482
>chr11:9826433-9826479
>chr11:9826699-9827211
>chr11:9827259-9827554
>chr11:9828999-9829148
>chr11:9829549-9829613
>chr11:9830449-9830807
>chr11:9830944-9831305
>chr11:9832455-9832748
>chr11:9833408-9834458
>chr11:9835336-9835670
>chr11:9835721-9835930
>chr11:9836158-9836256
>chr11:9836490-9836538
>chr11:9837028-9837200
>chr11:9837450-9837507
>chr11:9837663-9838044
>chr11:9838081-9838239
>chr11:9839098-9839143
>chr11:9839945-9840237
>chr11:9841499-9841841
>chr11:9843769-9843877
>chr11:9844556-9844619
>chr11:9844681-9844720
>chr11:9844747-9844976
>chr11:9845859-9845913
>chr11:9850228-9850550
>chr11:9850748-9851224
>chr11:9851309-9851442
>chr11:9851741-9852084
>chr11:9852314-9852364
>chr11:9852846-9853443
>chr11:9854568-9854869
>chr11:9855550-9855657
>chr11:9855769-9855818
>chr11:9856766-9857181
>chr11:9857596-9857820
>chr11:9860248-9860629
>chr11:9861015-9861781
>chr11:9862712-9862777
>chr11:9864417-9864688
>chr11:9864892-9865279
>chr11:9865329-9865723
>chr11:9866116-9868589
>chr11:9869301-9872499
>chr11:9872537-9872816
>chr11:9872951-9873240
>chr11:9873714-9874086
>chr11:9876335-9876553
>chr11:9876633-9877086
>chr11:9877321-9878556
>chr11:9879673-9880153
>chr11:9881785-9882018
>chr11:9882519-9882838
>chr11:9882952-9883329
>chr11:9884120-9884160
>chr11:9884940-9885239
>chr11:9886533-9886673
>chr11:9887174-9887258
>chr11:9887468-9887533
>chr11:9888153-9888497
>chr11:9889441-9889627
>chr11:9889721-9890370
>chr11:9890845-9891157
>chr11:9891939-9892003
>chr11:9892104-9892367
>chr11:9892467-9892858
>chr11:9893032-9893108
>chr11:9893974-9895045
>chr11:9895538-9895616
>chr11:9896465-9896821
>chr11:9896896-9897514
>chr11:9898048-9898112
>chr11:9898362-9898692
>chr11:9899042-9899131
>chr11:9899205-9899561
>chr11:9900223-9901195
>chr11:9901528-9902486
>chr11:9903010-9903385
>chr11:9903486-9904020
>chr11:9904400-9904543
>chr11:9904735-9905186
>chr11:9905447-9905504
>chr11:9906970-9907012
>chr11:9907823-9907856
>chr11:9908341-9909018
>chr11:9909384-9909692
>chr11:9910151-9912955
>chr11:9913003-9913563
>chr11:9913617-9913692
>chr11:9913851-9913983
>chr11:9914129-9914495
>chr11:9914563-9914593
>chr11:9914647-9914886
>chr11:9914984-9915038
>chr11:9915111-9915578
>chr11:9915773-9916092
>chr11:9916329-9916487
>chr11:9916575-9916863
>chr11:9917185-9917645
>chr11:9918348-9919063
>chr11:9919243-9920071
>chr11:9920178-9920270
>chr11:9921087-9921373
>chr11:9921957-9922293
>chr11:9922738-9922829
>chr11:9922857-9922890
>chr11:9923123-9923268
>chr11:9923300-9923347
>chr11:9924136-9924205
>chr11:9924233-9925054
>chr11:9925297-9925625
>chr11:9926612-9927162
>chr11:9927289-9927678
>chr11:9927990-9928493
>chr11:9928760-9929548
>chr11:9929583-9930408
>chr11:9930626-9937059
>chr11:9938004-9938353
>chr11:9938974-9939402
>chr11:9939481-9939527
>chr11:9940116-9940439
>chr11:9940531-9940642
>chr11:9940952-9941413
>chr11:9941935-9942383
>chr11:9942637-9943023
>chr11:9943551-9943830
>chr11:9944510-9945537
>chr11:9945569-9946756
>chr11:9947708-9948622
>chr11:9949007-9949210
>chr11:9949857-9950071
>chr11:9951074-9951176
>chr11:9952236-9952285
>chr11:9952731-9953574
>chr11:9955099-9955174
>chr11:9956996-9957073
>chr11:9957452-9957793
>chr11:9957950-9958029
>chr11:9958352-9958701
>chr11:9959835-9959868
>chr11:9959913-9960165
>chr11:9960222-9960428
>chr11:9960563-9960967
>chr11:9961046-9961274
>chr11:9963140-9963521
>chr11:9963964-9964251
>chr11:9964873-9965119
>chr11:9965276-9965626
>chr11:9966051-9966786
>chr11:9966828-9968140
>chr11:9968240-9968319
>chr11:9969552-9969605
>chr11:9969851-9969891
>chr11:9970216-9970467
>chr11:9971131-9971709
>chr11:9971848-9971959
>chr11:9972321-9972358
>chr11:9972438-9972806
>chr11:9974313-9974414
>chr11:9974653-9975290
>chr11:9975357-9975498
>chr11:9976035-9977059
>chr11:9977200-9977456
>chr11:9978613-9979019
>chr11:9979767-9980456
>chr11:9980531-9980914
>chr11:9981271-9981485
>chr11:9982567-9982689
>chr11:9982733-9989450
>chr11:9989989-9990068
>chr11:9992009-9992204
>chr11:9994184-9994650
>chr11:9994745-9995096
>chr11:9995618-9995964
>chr11:9996328-9996693
>chr11:9997488-9997795
>chr11:9999275-9999631
>chr11:10001131-10001186
>chr11:10001526-10001850
>chr11:10001974-10002057
>chr11:10003164-10003717
>chr11:10004441-10005172
>chr11:10005199-10005732
>chr11:10006005-10006148
>chr11:10006673-10006807
>chr11:10007262-10007381
>chr11:10009246-10011113
>chr11:10011178-10011524
>chr11:10012138-10012633
>chr11:10013458-10013515
>chr11:10013553-10013658
>chr11:10013852-10013924
>chr11:10014229-10014309
>chr11:10014829-10015182
>chr11:10015317-10015411
>chr11:10015810-10016082
>chr11:10016420-10016848
>chr11:10017990-10018039
>chr11:10018150-10018198
>chr11:10019671-10019707
>chr11:10020021-10020385
>chr11:10020491-10020657
>chr11:10021434-10021499
>chr11:10021908-10022031
>chr11:10022118-10022155
>chr11:10022367-10022527
>chr11:10023364-10023443
>chr11:10023577-10023987
>chr11:10024099-10024203
>chr11:10025565-10025973
>chr11:10026446-10026773
>chr11:10026848-10026918
>chr11:10026943-10027229
>chr11:10027878-10028216
>chr11:10028311-10028374
>chr11:10028555-10028624
>chr11:10028922-10029025
>chr11:10030464-10030560
>chr11:10031212-10031312
>chr11:10031753-10032160
>chr11:10032608-10032652
>chr11:10033458-10033581
>chr11:10035027-10036441
>chr11:10038319-10038366
>chr11:10038800-10038942
>chr11:10039204-10039322
>chr11:10039714-10039746
>chr11:10040374-10040418
>chr11:10040709-10040956
>chr11:10043417-10044292
>chr11:10044348-10044700
>chr11:10044823-10045646
>chr11:10045715-10046643
>chr11:10046827-10046883
>chr11:10046899-10047451
>chr11:10048080-10048181
>chr11:10049061-10049107
>chr11:10049270-10049655
>chr11:10050426-10050956
>chr11:10052929-10053288
>chr11:10053613-10053928
>chr11:10054523-10056619
>chr11:10056678-10056739
>chr11:10056781-10057318
>chr11:10057353-10058069
>chr11:10058104-10060000
>chr11:10060000-10063706
>chr11:10064505-10064558
>chr11:10064903-10066720
>chr11:10066892-10067112
>chr11:10067253-10067875
>chr11:10068606-10068720
>chr11:10068828-10068887
>chr11:10069158-10071947
>chr11:10072703-10073055
>chr11:10073272-10073752
>chr11:10074183-10074251
>chr11:10075190-10075233
>chr11:10075383-10075818
>chr11:10077127-10078809
>chr11:10079503-10079570
>chr11:10079876-10080485
>chr11:10080594-10081044
>chr11:10081092-10084891
>chr11:10084987-10085028
>chr11:10085063-10085105
>chr11:10086024-10086063
>chr11:10088008-10088332
>chr11:10088417-10088551
>chr11:10088725-10088845
>chr11:10089145-10089200
>chr11:10089886-10090378
>chr11:10090479-10090801
>chr11:10092991-10093406
>chr11:10094039-10094346
>chr11:10094496-10094807
>chr11:10095001-10095217
>chr11:10097018-10097083
>chr11:10097484-10097548
>chr11:10098455-10098586
>chr11:10098815-10098920
>chr11:10099298-10099547
>chr11:10099700-10100400
>chr11:10101100-10101188
>chr11:10101412-10101776
>chr11:10101835-10102445
>chr11:10102520-10102621
>chr11:10102713-10103027
>chr11:10103120-10104360
>chr11:10104761-10104834
>chr11:10104911-10105058
>chr11:10106013-10106199
>chr11:10106319-10106981
>chr11:10107163-10107673
>chr11:10107774-10107970
>chr11:10108451-10108841
>chr11:10110375-10110448
>chr11:10111112-10111222
>chr11:10111587-10111893
>chr11:10112183-10112592
>chr11:10112975-10113619
>chr11:10113842-10113963
>chr11:10114044-10114147
>chr11:10115877-10116193
>chr11:10116473-10116536
>chr11:10117150-10117465
>chr11:10118685-10118750
>chr11:10118902-10118968
>chr11:10119912-10121173
>chr11:10121746-10121812
>chr11:10121968-10122132
>chr11:10122168-10122315
>chr11:10124753-10125228
>chr11:10126622-10127238
>chr11:10129088-10129423
>chr11:10129752-10130632
>chr11:10130760-10130978
>chr11:10131222-10131329
>chr11:10131427-10132020
>chr11:10132317-10133936
>chr11:10134007-10136408
>chr11:10136851-10136918
>chr11:10137010-10137090
>chr11:10137372-10138252
>chr11:10138322-10138588
>chr11:10140090-10140128
>chr11:10140675-10140784
>chr11:10140878-10140957
>chr11:10143166-10143500
>chr11:10143708-10144048
>chr11:10144205-10144580
>chr11:10145731-10147743
>chr11:10150497-10150571
>chr11:10152263-10152584
>chr11:10153434-10154016
>chr11:10155265-10155345
>chr11:10155905-10156198
>chr11:10156526-10158640
>chr11:10158805-10160218
>chr11:10160431-10160567
>chr11:10160911-10161222
>chr11:10161688-10162015
>chr11:10164276-10164338
>chr11:10166440-10166536
>chr11:10166571-10167002
>chr11:10167315-10167652
>chr11:10167732-10168047
>chr11:10169035-10180850
>chr11:10181316-10181469
>chr11:10181526-10181582
>chr11:10182551-10183123
>chr11:10183542-10183656
>chr11:10183748-10183882
>chr11:10183930-10184165
>chr11:10184269-10185625
>chr11:10186255-10186594
>chr11:10186820-10186906
>chr11:10187217-10187340
>chr11:10187506-10187546
>chr11:10189863-10190223
>chr11:10190939-10190970
>chr11:10192597-10192670
>chr11:10193337-10193734
>chr11:10194066-10194136
>chr11:10194160-10194439
>chr11:10194520-10194816
>chr11:10195140-10195195
>chr11:10196239-10196885
>chr11:10197286-10197634
>chr11:10197724-10198669
>chr11:10198709-10199516
>chr11:10199612-10200060
>chr11:10200196-10200255
>chr11:10201725-10201898
>chr11:10202511-10202800
>chr11:10203701-10203756
>chr11:10203945-10204024
>chr11:10204350-10204813
>chr11:10204922-10205310
>chr11:10205392-10205449
>chr11:10206597-10206703
>chr11:10206876-10206956
>chr11:10207022-10207213
>chr11:10209776-10209827
>chr11:10210018-10210415
>chr11:10210715-10211038
>chr11:10212773-10213120
>chr11:10214106-10214658
>chr11:10215519-10215646
>chr11:10216542-10217111
>chr11:10217750-10220403
>chr11:10221047-10221510
>chr11:10222401-10222524
>chr11:10222718-10222891
>chr11:10223223-10223563
>chr11:10223834-10224259
>chr11:10224974-10225022
>chr11:10226033-10226075
>chr11:10226193-10232570
>chr11:10232578-10232717
>chr11:10235220-10235562
>chr11:10235827-10236325
>chr11:10236396-10236762
>chr11:10237097-10237383
>chr11:10237918-10237997
>chr11:10238130-10238456
>chr11:10238564-10238949
>chr11:10239035-10239155
>chr11:10239333-10239470
>chr11:10239823-10239872
>chr11:10241052-10241423
>chr11:10241609-10241698
>chr11:10242541-10242592
>chr11:10242623-10242826
>chr11:10242894-10243029
>chr11:10243079-10243727
>chr11:10243845-10244095
>chr11:10244151-10244575
>chr11:10244680-10245307
>chr11:10245371-10246028
>chr11:10246241-10247108
>chr11:10247367-10248120
>chr11:10248215-10249356
>chr11:10249388-10253041
>chr11:10253245-10253327
>chr11:10253868-10254616
>chr11:10254634-10255085
>chr11:10255171-10255406
>chr11:10257380-10258416
>chr11:10259374-10259423
>chr11:10259773-10259876
>chr11:10260291-10260949
>chr11:10260994-10261510
>chr11:10261664-10261720
>chr11:10261760-10261921
>chr11:10264530-10265452
>chr11:10265655-10266019
>chr11:10266066-10266110
>chr11:10266660-10266712
>chr11:10266807-10267182
>chr11:10267572-10267626
>chr11:10267790-10267858
>chr11:10269581-10269709
>chr11:10269769-10269930
>chr11:10270021-10270137
>chr11:10270210-10271058
>chr11:10271284-10271328
>chr11:10272473-10273119
>chr11:10273330-10273449
>chr11:10274417-10274790
>chr11:10275151-10275217
>chr11:10276953-10277350
>chr11:10277573-10278045
>chr11:10278468-10278796
>chr11:10278933-10279445
>chr11:10279646-10280217
>chr11:10281139-10281182
>chr11:10283985-10284320
>chr11:10284510-10284969
>chr11:10285030-10287902
>chr11:10287943-10288009
>chr11:10288051-10288830
>chr11:10288929-10288975
>chr11:10289213-10289493
>chr11:10290724-10290831
>chr11:10290897-10290952
>chr11:10291093-10291512
>chr11:10291733-10291856
>chr11:10292346-10292725
>chr11:10294534-10294587
>chr11:10295979-10296183
>chr11:10296230-10297554
>chr11:10298114-10298435
>chr11:10299052-10299363
>chr11:10299503-10299562
>chr11:10300275-10300549
>chr11:10300835-10300999
>chr11:10301977-10302067
>chr11:10304885-10304931
>chr11:10308284-10308400
>chr11:10309911-10310006
>chr11:10310616-10310687
>chr11:10310957-10311230
>chr11:10311376-10311435
>chr11:10311946-10312430
>chr11:10312755-10313442
>chr11:10313518-10313853
>chr11:10313985-10314028
>chr11:10314519-10314952
>chr11:10315141-10315447
>chr11:10315769-10316055
>chr11:10316617-10316860
>chr11:10318825-10318914
>chr11:10318953-10319120
>chr11:10319883-10319947
>chr11:10320442-10320520
>chr11:10321749-10322037
>chr11:10322137-10322466
>chr11:10329302-10329965
>chr11:10330106-10330192
>chr11:10330379-10330859
>chr11:10331312-10331402
>chr11:10331792-10331911
>chr11:10332111-10332162
>chr11:10332211-10332618
>chr11:10332672-10333831
>chr11:10335023-10335763
>chr11:10336034-10338222
>chr11:10338870-10339415
>chr11:10339623-10346263
>chr11:10346503-10346675
>chr11:10346834-10347008
>chr11:10348063-10348206
>chr11:10348585-10348620
>chr11:10350207-10350269
>chr11:10350390-10350456
>chr11:10351060-10351357
>chr11:10352700-10352917
>chr11:10353180-10354121
>chr11:10355853-10355915
>chr11:10355965-10356072
>chr11:10357328-10357390
>chr11:10359755-10359906
>chr11:10360207-10360350
>chr11:10360483-10360530
>chr11:10360632-10360922
>chr11:10361135-10361717
>chr11:10361880-10362306
>chr11:10362386-10362483
>chr11:10362603-10363500
>chr11:10363578-10363744
>chr11:10364000-10364194
>chr11:10364309-10364499
>chr11:10364794-10364965
>chr11:10365032-10365577
>chr11:10366345-10366519
>chr11:10367423-10367517
>chr11:10367614-10368005
>chr11:10368458-10368820
>chr11:10370637-10370734
>chr11:10371511-10371778
>chr11:10371881-10372086
>chr11:10372107-10373069
>chr11:10373287-10373390
>chr11:10373769-10373935
>chr11:10374184-10374458
>chr11:10376613-10376968
>chr11:10377594-10377903
>chr11:10380675-10380996
>chr11:10381326-10381677
>chr11:10382165-10382262
>chr11:10383019-10383453
>chr11:10383663-10383971
>chr11:10384067-10385563
>chr11:10386509-10386770
>chr11:10388663-10388714
>chr11:10390436-10390497
>chr11:10390809-10390897
>chr11:10391306-10392280
>chr11:10393283-10393351
>chr11:10394682-10394754
>chr11:10395108-10395564
>chr11:10397129-10397519
>chr11:10398980-10399171
>chr11:10399292-10399380
>chr11:10399446-10399578
>chr11:10399686-10400334
>chr11:10401138-10401221
>chr11:10403614-10403771
>chr11:10403811-10403862
>chr11:10403924-10404542
>chr11:10404592-10405052
>chr11:10405170-10405485
>chr11:10406699-10406861
>chr11:10407344-10407429
>chr11:10407589-10407651
>chr11:10408228-10408478
>chr11:10408553-10408881
>chr11:10409025-10409064
>chr11:10411198-10411244
>chr11:10412739-10413005
>chr11:10413237-10413609
>chr11:10414496-10414632
>chr11:10414953-10415273
>chr11:10415979-10416255
>chr11:10416315-10416640
>chr11:10417939-10418196
>chr11:10418565-10418619
>chr11:10420192-10426547
>chr11:10427111-10427271
>chr11:10429326-10429393
>chr11:10430063-10430122
>chr11:10430625-10431290
>chr11:10431630-10432023
>chr11:10432096-10433573
>chr11:10433707-10434983
>chr11:10435138-10435566
>chr11:10435786-10436101
>chr11:10436660-10437033
>chr11:10437304-10437422
>chr11:10437524-10438473
>chr11:10438895-10438963
>chr11:10442395-10442811
>chr11:10443644-10443710
>chr11:10443810-10443941
>chr11:10446879-10447269
>chr11:10448001-10448089
>chr11:10448607-10448670
>chr11:10452861-10453253
>chr11:10453327-10453384
>chr11:10453569-10453894
>chr11:10454476-10454523
>chr11:10456946-10457280
>chr11:10457615-10457925
>chr11:10458164-10458297
>chr11:10459927-10460792
>chr11:10462627-10462799
>chr11:10465368-10472464
>chr11:10472707-10473298
>chr11:10473385-10473496
>chr11:10474457-10474529
>chr11:10474725-10474839
>chr11:10474970-10475405
>chr11:10475992-10476109
>chr11:10479712-10479842
>chr11:10480508-10480776
>chr11:10481094-10481139
>chr11:10481555-10481630
>chr11:10482494-10482872
>chr11:10483000-10483164
>chr11:10484465-10484566
>chr11:10485261-10485546
>chr11:10486789-10486836
>chr11:10487749-10488019
>chr11:10489674-10489986
>chr11:10493857-10494481
>chr11:10495095-10495246
>chr11:10495913-10496270
>chr11:10497098-10497167
>chr11:10497720-10497775
>chr11:10497948-10498063
>chr11:10498336-10498402
>chr11:10498657-10498772
>chr11:10499185-10499516
>chr11:10499712-10499834
>chr11:10500292-10500336
>chr11:10502611-10502703
>chr11:10503500-10503642
>chr11:10504108-10504207
>chr11:10504687-10504789
>chr11:10506451-10506602
>chr11:10507074-10507120
>chr11:10507892-10507949
>chr11:10508108-10508564
>chr11:10508820-10509093
>chr11:10509235-10509316
>chr11:10509472-10509567
>chr11:10509610-10509803
>chr11:10511146-10511489
>chr11:10512739-10512781
>chr11:10513701-10513970
>chr11:10516814-10517258
>chr11:10517415-10517688
>chr11:10517904-10518053
>chr11:10518180-10518523
>chr11:10518720-10518770
>chr11:10519521-10520749
>chr11:10520797-10520861
>chr11:10521614-10521673
>chr11:10522721-10522950
>chr11:10524126-10524443
>chr11:10526497-10526865
>chr11:10527765-10527812
>chr11:10528037-10528237
>chr11:10530763-10530967
>chr11:10531094-10531419
>chr11:10533372-10533585
>chr11:10533826-10533898
>chr11:10536604-10536770
>chr11:10537770-10537837
>chr11:10537965-10538024
>chr11:10538571-10538664
>chr11:10542060-10542224
>chr11:10542322-10542455
>chr11:10542524-10543506
>chr11:10543682-10543968
>chr11:10544052-10544634
>chr11:10544692-10544798
>chr11:10544900-10546256
>chr11:10546548-10546600
>chr11:10546826-10546940
>chr11:10547258-10547588
>chr11:10550031-10550428
>chr11:10551131-10551271
>chr11:10552445-10552750
>chr11:10552813-10552884
>chr11:10553156-10553354
>chr11:10553636-10554829
>chr11:10554892-10555472
>chr11:10556665-10556774
>chr11:10558216-10558396
>chr11:10560822-10560874
>chr11:10561349-10561418
>chr11:10561664-10561767
>chr11:10561810-10562021
>chr11:10562938-10563560
>chr11:10565151-10565202
>chr11:10565656-10566411
>chr11:10567072-10567177
>chr11:10568018-10568154
>chr11:10570178-10570908
>chr11:10571223-10571868
>chr11:10575933-10576031
>chr11:10577227-10577406
>chr11:10577448-10577584
>chr11:10579459-10579509
>chr11:10580433-10580556
>chr11:10582461-10582537
>chr11:10582622-10582986
>chr11:10584533-10584591
>chr11:10584707-10584806
>chr11:10585430-10585494
>chr11:10586165-10586208
>chr11:10586299-10586739
>chr11:10586837-10586870
>chr11:10587890-10588234
>chr11:10588342-10588704
>chr11:10589353-10589571
>chr11:10591653-10591808
>chr11:10592157-10592189
>chr11:10592390-10592465
>chr11:10594910-10595234
>chr11:10595687-10596176
>chr11:10596317-10596509
>chr11:10597342-10597657
>chr11:10603240-10603595
>chr11:10603756-10604078
>chr11:10606960-10607039
>chr11:10608008-10608433
>chr11:10608611-10609098
>chr11:10609293-10609404
>chr11:10610035-10610075
>chr11:10612582-10612687
>chr11:10614047-10614081
>chr11:10614384-10616620
>chr11:10618390-10618438
>chr11:10621800-10622137
>chr11:10622297-10622378
>chr11:10622489-10622778
>chr11:10623315-10623404
>chr11:10628193-10628234
>chr11:10630207-10630289
>chr11:10630368-10630497
>chr11:10632127-10632494
>chr11:10632567-10632670
>chr11:10633006-10633405
>chr11:10634182-10634893
>chr11:10636190-10636477
>chr11:10636774-10636860
>chr11:10638890-10639249
>chr11:10640822-10640880
>chr11:10641067-10641204
>chr11:10642868-10643203
>chr11:10643712-10643763
>chr11:10644250-10644417
>chr11:10644536-10644649
>chr11:10645111-10645216
>chr11:10645800-10646020
>chr11:10647212-10647354
>chr11:10648083-10648438
>chr11:10648786-10648837
>chr11:10652505-10652636
>chr11:10652744-10652846
>chr11:10653553-10653668
>chr11:10655922-10655961
>chr11:10656658-10656755
>chr11:10657165-10657284
>chr11:10658621-10659031
>chr11:10660276-10660341
>chr11:10660744-10660785
>chr11:10660885-10660948
>chr11:10661401-10661636
>chr11:10661771-10661834
>chr11:10662037-10662265
>chr11:10663473-10663580
>chr11:10665124-10665155
>chr11:10666253-10666345
>chr11:10667434-10667472
>chr11:10668432-10668554
>chr11:10670618-10670969
>chr11:10671172-10671840
>chr11:10672047-10672206
>chr11:10672276-10673638
>chr11:10677591-10678229
>chr11:10679216-10679487
>chr11:10679911-10680577
>chr11:10680644-10680820
>chr11:10681792-10681829
>chr11:10682018-10682053
>chr11:10683522-10683584
>chr11:10683897-10683974
>chr11:10684120-10684658
>chr11:10685154-10685410
>chr11:10685472-10685722
>chr11:10687104-10687157
>chr11:10687926-10688144
>chr11:10688477-10688550
>chr11:10688865-10688993
>chr11:10689869-10690032
>chr11:10690103-10690386
>chr11:10690730-10690969
>chr11:10692186-10692220
>chr11:10694166-10694213
>chr11:10694502-10694590
>chr11:10695380-10695504
>chr11:10695941-10696046
>chr11:10698367-10701136
>chr11:10701322-10701694
>chr11:10702212-10702516
>chr11:10702757-10702845
>chr11:10703001-10703064
>chr11:10703950-10704263
>chr11:10707132-10707212
>chr11:10708326-10708419
>chr11:10708774-10708853
>chr11:10710156-10710215
>chr11:10710627-10710680
>chr11:10710723-10711355
>chr11:10711507-10711555
>chr11:10711817-10711900
>chr11:10712879-10713047
>chr11:10714167-10714639
>chr11:10714737-10714814
>chr11:10715078-10715212
>chr11:10717962-10718036
>chr11:10719324-10719373
>chr11:10719921-10720306
>chr11:10721044-10721173
>chr11:10721226-10721467
>chr11:10722782-10723137
>chr11:10723306-10723713
>chr11:10724940-10725240
>chr11:10725657-10725754
>chr11:10725799-10726136
>chr11:10726718-10727015
>chr11:10728737-10728889
>chr11:10729691-10729993
>chr11:10730744-10731040
>chr11:10731181-10731725
>chr11:10731779-10731926
>chr11:10732784-10732851
>chr11:10733113-10733406
>chr11:10733733-10733803
>chr11:10734187-10734403
>chr11:10734840-10734940
>chr11:10735042-10735352
>chr11:10736687-10737309
>chr11:10737746-10737876
>chr11:10738736-10738937
>chr11:10739461-10740084
>chr11:10741079-10741518
>chr11:10741569-10741862
>chr11:10742314-10742412
>chr11:10742623-10742656
>chr11:10743383-10743487
>chr11:10743676-10743869
>chr11:10743932-10744074
>chr11:10744546-10744804
>chr11:10745086-10745119
>chr11:10746076-10746444
>chr11:10746518-10746939
>chr11:10746988-10747698
>chr11:10748564-10748632
>chr11:10748733-10749072
>chr11:10749982-10750131
>chr11:10750295-10750703
>chr11:10752059-10752195
>chr11:10754053-10754122
>chr11:10754385-10754539
>chr11:10754633-10754927
>chr11:10755974-10756168
>chr11:10756224-10756557
>chr11:10757000-10757764
>chr11:10758995-10759111
>chr11:10759157-10759236
>chr11:10761066-10761170
>chr11:10761444-10761649
>chr11:10761710-10761810
>chr11:10762720-10763086
>chr11:10765157-10765294
>chr11:10765443-10765764
>chr11:10766512-10766626
>chr11:10766691-10766747
>chr11:10767654-10767694
>chr11:10768721-10768756
>chr11:10768879-10769260
>chr11:10772056-10772530
>chr11:10772741-10773042
>chr11:10773598-10773916
>chr11:10774078-10774170
>chr11:10776056-10776322
>chr11:10776682-10776970
>chr11:10777241-10777378
>chr11:10778458-10778589
>chr11:10780297-10780587
>chr11:10781701-10782045
>chr11:10782105-10783094
>chr11:10783456-10783771
>chr11:10786198-10786267
>chr11:10786670-10787024
>chr11:10787185-10787231
>chr11:10787551-10787883
>chr11:10788097-10788149
>chr11:10788206-10788618
>chr11:10788679-10788971
>chr11:10789230-10789271
>chr11:10789602-10789989
>chr11:10790317-10790383
>chr11:10790570-10790698
>chr11:10790991-10791472
>chr11:10791704-10791740
>chr11:10792709-10792764
>chr11:10793444-10793887
>chr11:10794061-10794156
>chr11:10794309-10794677
>chr11:10795689-10795991
>chr11:10798317-10798682
>chr11:10802524-10802893
>chr11:10805457-10805754
>chr11:10806193-10806478
>chr11:10806944-10807020
>chr11:10807317-10807372
>chr11:10808758-10808837
>chr11:10810714-10810792
>chr11:10810976-10811358
>chr11:10811508-10812045
>chr11:10812738-10812874
>chr11:10813219-10813572
>chr11:10813615-10813663
>chr11:10814338-10814519
>chr11:10815007-10815327
>chr11:10816113-10816255
>chr11:10816699-10817196
>chr11:10817407-10817861
>chr11:10818059-10818114
>chr11:10818577-10818625
>chr11:10818684-10819545
>chr11:10819734-10820097
>chr11:10820137-10820427
>chr11:10820690-10821029
>chr11:10821081-10822459
>chr11:10822552-10822739
>chr11:10822768-10823254
>chr11:10823984-10824126
>chr11:10824416-10824571
>chr11:10824770-10824902
>chr11:10825545-10825859
>chr11:10826020-10826469
>chr11:10827175-10827240
>chr11:10828107-10831084
>chr11:10831820-10832172
>chr11:10832651-10832948
>chr11:10833231-10834234
>chr11:10834671-10835035
>chr11:10835672-10836155
>chr11:10836452-10837535
>chr11:10838375-10838730
>chr11:10838950-10838991
>chr11:10839530-10840108
>chr11:10840228-10840375
>chr11:10840607-10841078
>chr11:10841748-10842032
>chr11:10842505-10842819
>chr11:10843047-10843159
>chr11:10843236-10843649
>chr11:10843745-10843972
>chr11:10844272-10844468
>chr11:10846620-10846704
>chr11:10847736-10848306
>chr11:10848597-10848903
>chr11:10848973-10849137
>chr11:10850656-10851258
>chr11:10855328-10855483
>chr11:10857899-10857966
>chr11:10859406-10859449
>chr11:10859632-10859903
>chr11:10860034-10860406
>chr11:10860539-10861052
>chr11:10861220-10861383
>chr11:10861538-10861856
>chr11:10861926-10862069
>chr11:10862401-10862561
>chr11:10862733-10862879
>chr11:10863153-10863644
>chr11:10863965-10864293
>chr11:10865369-10865444
>chr11:10865539-10865605
>chr11:10865791-10866508
>chr11:10866594-10866834
>chr11:10867591-10867778
>chr11:10867984-10868168
>chr11:10868259-10871519
>chr11:10871697-10872075
>chr11:10872207-10872268
>chr11:10872363-10874338
>chr11:10874437-10877473
>chr11:10877898-10877980
>chr11:10878480-10878623
>chr11:10879967-10880427
>chr11:10882620-10882935
>chr11:10883024-10883150
>chr11:10883681-10885209
>chr11:10886909-10886961
>chr11:10887357-10888061
>chr11:10888172-10888339
>chr11:10888401-10888556
>chr11:10889122-10889173
>chr11:10889189-10889885
>chr11:10890139-10891091
>chr11:10892030-10892157
>chr11:10892208-10892242
>chr11:10892439-10892484
>chr11:10893062-10893213
>chr11:10895604-10895923
>chr11:10896236-10896322
>chr11:10896605-10896649
>chr11:10897197-10897524
>chr11:10898293-10898389
>chr11:10901273-10902357
>chr11:10902387-10902683
>chr11:10902845-10902922
>chr11:10903113-10903422
>chr11:10904040-10904341
>chr11:10905486-10905819
>chr11:10905896-10905958
>chr11:10908374-10908651
>chr11:10908690-10909416
>chr11:10910348-10910683
>chr11:10911049-10911189
>chr11:10911809-10911989
>chr11:10912208-10912338
>chr11:10912641-10912751
>chr11:10913556-10913693
>chr11:10913836-10913908
>chr11:10914624-10915079
>chr11:10915232-10915684
>chr11:10916055-10917742
>chr11:10917813-10918501
>chr11:10918534-10918926
>chr11:10918959-10919131
>chr11:10920158-10920207
>chr11:10920466-10920577
>chr11:10921686-10922049
>chr11:10922596-10922687
>chr11:10923419-10924253
>chr11:10924406-10924463
>chr11:10924603-10924917
>chr11:10925825-10926013
>chr11:10926066-10926419
>chr11:10927061-10927111
>chr11:10927671-10927716
>chr11:10928035-10928123
>chr11:10928197-10928574
>chr11:10929486-10929780
>chr11:10929799-10930183
>chr11:10930483-10930552
>chr11:10931598-10931722
>chr11:10931989-10932316
>chr11:10932500-10932821
>chr11:10932857-10932955
>chr11:10934639-10934779
>chr11:10935381-10936105
>chr11:10938051-10938250
>chr11:10938574-10938725
>chr11:10939496-10939549
>chr11:10939912-10940032
>chr11:10940067-10940100
>chr11:10941299-10941616
>chr11:10941740-10941841
>chr11:10942371-10942495
>chr11:10943288-10943330
>chr11:10945048-10945125
>chr11:10946355-10952756
>chr11:10953071-10953144
>chr11:10953474-10953543
>chr11:10953653-10954073
>chr11:10954452-10957252
>chr11:10959358-10959459
>chr11:10959512-10959552
>chr11:10959671-10959900
>chr11:10959963-10960696
>chr11:10960743-10961711
>chr11:10961799-10961835
>chr11:10961887-10963318
>chr11:10963517-10970279
>chr11:10970359-10970568
>chr11:10970599-10970874
>chr11:10972851-10972984
>chr11:10973014-10973072
>chr11:10973939-10973977
>chr11:10974689-10974852
>chr11:10975080-10975146
>chr11:10976025-10976074
>chr11:10976805-10976842
>chr11:10976985-10979011
>chr11:10980225-10980683
>chr11:10981870-10981947
>chr11:10982055-10982199
>chr11:10982317-10982687
>chr11:10984206-10984290
>chr11:10984872-10984911
>chr11:10985491-10985812
>chr11:10986848-10986935
>chr11:10987119-10987498
>chr11:10987971-10988252
>chr11:10990793-10991333
>chr11:10992118-10992478
>chr11:10992874-10993116
>chr11:10993233-10993301
>chr11:10993946-10994077
>chr11:10994553-10994692
>chr11:10994780-10995408
>chr11:10995521-10995791
>chr11:10995872-10995935
>chr11:10996064-10996123
>chr11:10996426-10996473
>chr11:10996617-10996871
>chr11:10996948-10997065
>chr11:10997394-10997673
>chr11:10998074-10998250
>chr11:10998543-10998591
>chr11:10999491-10999544
>chr11:10999671-11000159
>chr11:11000631-11000816
>chr11:11000945-11000993
>chr11:11001703-11002333
>chr11:11002397-11002641
>chr11:11003100-11003189
>chr11:11003241-11003507
>chr11:11003884-11004005
>chr11:11004237-11004974
>chr11:11005001-11007490
>chr11:11007711-11007762
>chr11:11008494-11008540
>chr11:11009413-11009467
>chr11:11010237-11010383
>chr11:11011603-11011687
>chr11:11012863-11012968
>chr11:11013036-11013270
>chr11:11013412-11013629
>chr11:11014394-11014851
>chr11:11014900-11014983
>chr11:11015488-11015538
>chr11:11016497-11016718
>chr11:11017275-11017371
>chr11:11018408-11018792
>chr11:11018940-11019292
>chr11:11020104-11020693
>chr11:11021475-11021608
>chr11:11021961-11022066
>chr11:11022625-11022881
>chr11:11026894-11026968
>chr11:11028479-11028786
>chr11:11028863-11028913
>chr11:11029548-11029908
>chr11:11030255-11030609
>chr11:11030821-11031300
>chr11:11031505-11031882
>chr11:11032124-11032258
>chr11:11032333-11032381
>chr11:11032442-11032956
>chr11:11033279-11033394
>chr11:11033493-11033701
>chr11:11033735-11034294
>chr11:11034347-11034633
>chr11:11034966-11035045
>chr11:11035156-11035387
>chr11:11035733-11035787
>chr11:11035920-11035979
>chr11:11037333-11037425
>chr11:11037647-11037816
>chr11:11037889-11037985
>chr11:11039190-11039226
>chr11:11041450-11041508
>chr11:11041912-11042232
>chr11:11043028-11043246
>chr11:11043724-11043812
>chr11:11044006-11044089
>chr11:11046170-11046623
>chr11:11049381-11049506
>chr11:11049571-11050292
>chr11:11050494-11051258
>chr11:11051328-11051462
>chr11:11051740-11052109
>chr11:11052335-11052640
>chr11:11052794-11052868
>chr11:11052974-11053113
>chr11:11053325-11054353
>chr11:11054782-11055208
>chr11:11057066-11057157
>chr11:11057884-11057968
>chr11:11058298-11058958
>chr11:11059059-11059168
>chr11:11060000-11060046
>chr11:11060402-11061172
>chr11:11061456-11061494
>chr11:11061970-11062028
>chr11:11063040-11063536
>chr11:11064143-11064566
>chr11:11064696-11064886
>chr11:11065641-11065680
>chr11:11066005-11066100
>chr11:11067160-11067316
>chr11:11068216-11068285
>chr11:11070329-11070464
>chr11:11073558-11073626
>chr11:11076732-11076873
>chr11:11077181-11077512
>chr11:11077794-11077901
>chr11:11078629-11078758
>chr11:11078846-11078954
>chr11:11081238-11081388
>chr11:11082274-11082476
>chr11:11084389-11084450
>chr11:11085273-11085403
>chr11:11086382-11086686
>chr11:11088926-11088972
>chr11:11089073-11089485
>chr11:11090651-11090693
>chr11:11090772-11091549
>chr11:11091630-11091851
>chr11:11092652-11093390
>chr11:11096823-11096891
>chr11:11096945-11097379
>chr11:11097857-11098236
>chr11:11099218-11099521
>chr11:11099710-11099773
>chr11:11100821-11101208
>chr11:11101781-11101813
>chr11:11102139-11102298
>chr11:11102438-11102496
>chr11:11102589-11102685
>chr11:11103208-11103322
>chr11:11103775-11103827
>chr11:11103977-11104024
>chr11:11104260-11104551
>chr11:11104703-11104893
>chr11:11105270-11105318
>chr11:11105368-11105602
>chr11:11105656-11105770
>chr11:11105942-11106356
>chr11:11106441-11106681
>chr11:11106828-11107536
>chr11:11107819-11107929
>chr11:11108770-11110020
>chr11:11110431-11110774
>chr11:11110807-11110968
>chr11:11111024-11112187
>chr11:11112274-11112392
>chr11:11112816-11112925
>chr11:11113328-11114025
>chr11:11114103-11114213
>chr11:11114377-11114586
>chr11:11114656-11115539
>chr11:11117236-11117298
>chr11:11117365-11117429
>chr11:11118132-11118218
>chr11:11118828-11118888
>chr11:11119145-11119278
>chr11:11120063-11120164
>chr11:11120377-11120509
>chr11:11120621-11121175
>chr11:11122023-11122195
>chr11:11123110-11123181
>chr11:11123448-11127769
>chr11:11127828-11129130
>chr11:11129407-11129449
>chr11:11129981-11130032
>chr11:11130307-11130447
>chr11:11130564-11130684
>chr11:11131533-11132116
>chr11:11132311-11132355
>chr11:11133140-11133202
>chr11:11133567-11133943
>chr11:11134178-11134426
>chr11:11134558-11134714
>chr11:11134766-11135043
>chr11:11135430-11135476
>chr11:11136734-11137067
>chr11:11138250-11138372
>chr11:11138457-11138518
>chr11:11139417-11139468
>chr11:11139548-11139588
>chr11:11139731-11139772
>chr11:11140134-11140250
>chr11:11140294-11140739
>chr11:11141053-11141097
>chr11:11142125-11142175
>chr11:11143424-11143728
>chr11:11144320-11144484
>chr11:11144582-11144629
>chr11:11144690-11144746
>chr11:11144780-11144930
>chr11:11145065-11145761
>chr11:11146080-11146118
>chr11:11147130-11147232
>chr11:11147435-11147519
>chr11:11147669-11147888
>chr11:11148200-11148239
>chr11:11149490-11149723
>chr11:11150704-11150747
>chr11:11151691-11151742
>chr11:11152287-11152730
>chr11:11152834-11152940
>chr11:11153374-11153469
>chr11:11154094-11154160
>chr11:11155231-11155338
>chr11:11155378-11155674
>chr11:11158484-11158546
>chr11:11158843-11158895
>chr11:11159605-11159664
>chr11:11159996-11160681
>chr11:11160731-11160786
>chr11:11160904-11160996
>chr11:11164075-11164113
>chr11:11164630-11165062
>chr11:11165743-11165919
>chr11:11166430-11167190
>chr11:11167234-11167444
>chr11:11168352-11168459
>chr11:11169082-11169130
>chr11:11169403-11169450
>chr11:11170263-11170318
>chr11:11171894-11171934
>chr11:11175510-11175839
>chr11:11176473-11176662
>chr11:11178359-11178677
>chr11:11178715-11178762
>chr11:11179602-11179823
>chr11:11180620-11180662
>chr11:11181249-11181393
>chr11:11181426-11181499
>chr11:11181644-11181678
>chr11:11181896-11182073
>chr11:11183312-11183374
>chr11:11183694-11183762
>chr11:11184439-11184479
>chr11:11184615-11184652
>chr11:11184930-11185066
>chr11:11185120-11185590
>chr11:11186124-11186319
>chr11:11186723-11186860
>chr11:11187156-11187225
>chr11:11189133-11189454
>chr11:11190466-11190833
>chr11:11190865-11192519
>chr11:11192593-11193047
>chr11:11193098-11193866
>chr11:11193912-11193989
>chr11:11194447-11201545
>chr11:11202186-11202415
>chr11:11202676-11203005
>chr11:11204137-11204202
>chr11:11208325-11208362
>chr11:11209371-11209467
>chr11:11209694-11209739
>chr11:11210754-11211063
>chr11:11211129-11211212
>chr11:11212642-11212763
>chr11:11213995-11214193
>chr11:11217085-11217117
>chr11:11217253-11217864
>chr11:11218304-11218368
>chr11:11219315-11219355
>chr11:11221336-11221771
>chr11:11221961-11222007
>chr11:11222709-11223025
>chr11:11223140-11223784
>chr11:11225176-11225310
>chr11:11225389-11225584
>chr11:11225678-11225991
>chr11:11226249-11226304
>chr11:11233229-11233346
>chr11:11234263-11234315
>chr11:11235269-11235963
>chr11:11237096-11237163
>chr11:11237578-11237683
>chr11:11237942-11238308
>chr11:11239168-11239208
>chr11:11240502-11240559
>chr11:11240818-11240899
>chr11:11241084-11241462
>chr11:11241494-11241578
>chr11:11241891-11242111
>chr11:11244669-11244745
>chr11:11245292-11245544
>chr11:11246075-11246172
>chr11:11246426-11247261
>chr11:11247353-11247443
>chr11:11247988-11248127
>chr11:11248254-11248332
>chr11:11249468-11250123
>chr11:11250446-11250504
>chr11:11253755-11253846
>chr11:11254920-11255051
>chr11:11255490-11255703
>chr11:11255942-11256006
>chr11:11256465-11256605
>chr11:11258470-11258894
>chr11:11259771-11259859
>chr11:11260298-11260661
>chr11:11261133-11261206
>chr11:11262686-11262768
>chr11:11264004-11264063
>chr11:11264359-11264405
>chr11:11265534-11265595
>chr11:11267799-11267985
>chr11:11268061-11268309
>chr11:11269222-11269591
>chr11:11269985-11270075
>chr11:11270126-11270306
>chr11:11270446-11270533
>chr11:11272414-11272548
>chr11:11272933-11278993
>chr11:11279113-11279349
>chr11:11279719-11279781
>chr11:11282050-11282103
>chr11:11282410-11282520
>chr11:11282731-11282785
>chr11:11283012-11283044
>chr11:11283149-11283430
>chr11:11284355-11284470
>chr11:11285274-11285353
>chr11:11290580-11290636
>chr11:11291373-11291513
>chr11:11292710-11293056
>chr11:11293529-11293794
>chr11:11294235-11294282
>chr11:11297075-11297279
>chr11:11299007-11299890
>chr11:11300782-11300896
>chr11:11302436-11302481
>chr11:11303444-11303490
>chr11:11306200-11306265
>chr11:11306672-11306714
>chr11:11307448-11307561
>chr11:11308979-11309135
>chr11:11311900-11312708
>chr11:11313717-11313810
>chr11:11315022-11315139
>chr11:11317410-11317873
>chr11:11318220-11318411
>chr11:11319957-11320035
>chr11:11321595-11321909
>chr11:11322058-11322157
>chr11:11322268-11322299
>chr11:11322548-11322848
>chr11:11322942-11323020
>chr11:11323086-11323256
>chr11:11323405-11323556
>chr11:11323952-11324244
>chr11:11324351-11325624
>chr11:11326008-11326362
>chr11:11329114-11329183
>chr11:11332039-11332177
>chr11:11334241-11334576
>chr11:11335543-11335576
>chr11:11335700-11336013
>chr11:11336473-11336552
>chr11:11337949-11338290
>chr11:11339094-11339150
>chr11:11341834-11341977
>chr11:11342761-11342819
>chr11:11343060-11343390
>chr11:11343926-11343961
>chr11:11348077-11348413
>chr11:11354452-11354580
>chr11:11355118-11355220
>chr11:11356472-11356543
>chr11:11357652-11357716
>chr11:11357855-11357952
>chr11:11358813-11358874
>chr11:11359435-11359523
>chr11:11361406-11361542
>chr11:11361945-11362044
>chr11:11362533-11362628
>chr11:11362797-11362899
>chr11:11363645-11363772
>chr11:11364775-11364837
>chr11:11364989-11365757
>chr11:11368507-11368617
>chr11:11369222-11369283
>chr11:11369448-11369544
>chr11:11372614-11372668
>chr11:11376090-11376406
>chr11:11378406-11378455
>chr11:11381383-11381427
>chr11:11382435-11382485
>chr11:11383559-11384041
>chr11:11384155-11384447
>chr11:11384582-11384848
>chr11:11384941-11385649
>chr11:11385744-11386141
>chr11:11386307-11386345
>chr11:11386556-11386710
>chr11:11388462-11388531
>chr11:11388984-11389074
>chr11:11390893-11390938
>chr11:11392355-11392651
>chr11:11392787-11392895
>chr11:11393406-11393450
>chr11:11394917-11394960
>chr11:11395294-11395511
>chr11:11397489-11397782
>chr11:11398061-11398159
>chr11:11398465-11398553
>chr11:11399017-11399158
>chr11:11399212-11399348
>chr11:11399758-11399916
>chr11:11400489-11400691
>chr11:11408037-11408400
>chr11:11409199-11409253
>chr11:11410158-11410232
>chr11:11411025-11411288
>chr11:11412942-11412974
>chr11:11414447-11414686
>chr11:11414776-11414932
>chr11:11415001-11415056
>chr11:11415730-11415767
>chr11:11416873-11416920
>chr11:11418278-11418383
>chr11:11418475-11418569
>chr11:11419259-11419660
>chr11:11422016-11422130
>chr11:11422595-11422634
>chr11:11423091-11423211
>chr11:11423559-11423713
>chr11:11426428-11426730
>chr11:11426829-11426878
>chr11:11426931-11427089
>chr11:11427587-11427621
>chr11:11429859-11430170
>chr11:11430219-11430275
>chr11:11432150-11432225
>chr11:11437066-11437137
>chr11:11440864-11440914
>chr11:11441761-11441837
>chr11:11441944-11442069
>chr11:11442209-11442274
>chr11:11442406-11442466
>chr11:11443988-11444043
>chr11:11444131-11444294
>chr11:11445204-11445299
>chr11:11446471-11446575
>chr11:11446623-11446725
>chr11:11447161-11447288
>chr11:11447365-11447875
>chr11:11448144-11448199
>chr11:11451932-11451978
>chr11:11452283-11452331
>chr11:11453534-11453908
>chr11:11455355-11455448
>chr11:11455802-11456099
>chr11:11458332-11458417
>chr11:11459856-11460006
>chr11:11460180-11460267
>chr11:11460856-11460945
>chr11:11462267-11462598
>chr11:11463131-11463246
>chr11:11464751-11464895
>chr11:11466299-11466413
>chr11:11467755-11467886
>chr11:11472837-11473027
>chr11:11473777-11474133
>chr11:11478305-11478338
>chr11:11480217-11480297
>chr11:11482359-11482426
>chr11:11484082-11484136
>chr11:11484300-11484618
>chr11:11484986-11485023
>chr11:11485244-11485283
>chr11:11485378-11485468
>chr11:11487024-11487081
>chr11:11487218-11487458
>chr11:11488085-11488267
>chr11:11488457-11488621
>chr11:11489636-11489845
>chr11:11489951-11490035
>chr11:11490137-11490371
>chr11:11492056-11492109
>chr11:11492455-11493297
>chr11:11493945-11493982
>chr11:11494087-11494183
>chr11:11496039-11496162
>chr11:11497038-11497106
>chr11:11497720-11497845
>chr11:11497889-11498041
>chr11:11498513-11498826
>chr11:11500370-11500506
>chr11:11503208-11503320
>chr11:11504146-11504203
>chr11:11504473-11504770
>chr11:11507338-11507560
>chr11:11507657-11507986
>chr11:11509366-11509436
>chr11:11510555-11510604
>chr11:11511628-11512053
>chr11:11514136-11514181
>chr11:11516344-11516661
>chr11:11516926-11517247
>chr11:11520235-11520291
>chr11:11523326-11523735
>chr11:11525619-11525938
>chr11:11526753-11526832
>chr11:11527956-11528084
>chr11:11529160-11529359
>chr11:11529437-11529500
>chr11:11529593-11529863
>chr11:11534055-11534089
>chr11:11535570-11535630
>chr11:11537159-11537221
>chr11:11537972-11538076
>chr11:11538705-11538783
>chr11:11540047-11540110
>chr11:11542821-11542889
>chr11:11543555-11543598
>chr11:11544561-11544704
>chr11:11544846-11544897
>chr11:11545078-11545168
>chr11:11546817-11546921
>chr11:11547279-11547321
>chr11:11550753-11550859
>chr11:11551693-11552178
>chr11:11552857-11552918
>chr11:11555543-11555608
>chr11:11556075-11556114
>chr11:11557365-11557598
>chr11:11559001-11559085
>chr11:11559507-11559811
>chr11:11559881-11560381
>chr11:11560759-11560803
>chr11:11561179-11561222
>chr11:11561461-11561565
>chr11:11562112-11562293
>chr11:11562345-11562453
>chr11:11564753-11564854
>chr11:11565596-11565710
>chr11:11566167-11566346
>chr11:11566621-11566788
>chr11:11571075-11571165
>chr11:11572933-11572976
>chr11:11573404-11573537
>chr11:11575712-11575796
>chr11:11577054-11577120
>chr11:11578583-11578620
>chr11:11578959-11579014
>chr11:11581517-11581573
>chr11:11585160-11585210
>chr11:11585257-11585324
>chr11:11585358-11585700
>chr11:11585837-11585974
>chr11:11586077-11586359
>chr11:11586673-11587030
>chr11:11589999-11590176
>chr11:11590565-11590619
>chr11:11590695-11591158
>chr11:11591312-11591374
>chr11:11591996-11592125
>chr11:11592915-11593173
>chr11:11593675-11593805
>chr11:11594340-11596307
>chr11:11596425-11596650
>chr11:11596687-11596838
>chr11:11596895-11597473
>chr11:11597640-11598464
>chr11:11598770-11598873
>chr11:11598934-11599406
>chr11:11599493-11599957
>chr11:11600387-11600537
>chr11:11600644-11600753
>chr11:11600855-11601096
>chr11:11601576-11601635
>chr11:11601713-11601909
>chr11:11603875-11604232
>chr11:11606225-11606278
>chr11:11606347-11606416
>chr11:11608349-11608731
>chr11:11609232-11609388
>chr11:11610341-11610494
>chr11:11614118-11614574
>chr11:11615606-11615738
>chr11:11615973-11616140
>chr11:11617176-11617238
>chr11:11618690-11618804
>chr11:11620314-11620354
>chr11:11622666-11622716
>chr11:11625912-11626063
>chr11:11626293-11626411
>chr11:11627101-11627139
>chr11:11627418-11627464
>chr11:11627819-11628135
>chr11:11628347-11628383
>chr11:11630959-11631773
>chr11:11632580-11632648
>chr11:11633137-11633317
>chr11:11634241-11634351
>chr11:11634579-11634720
>chr11:11634800-11634858
>chr11:11637431-11637721
>chr11:11638586-11638695
>chr11:11641909-11641949
>chr11:11642230-11642323
>chr11:11642963-11643080
>chr11:11643197-11643398
>chr11:11643678-11643717
>chr11:11643858-11643904
>chr11:11643944-11644041
>chr11:11645011-11645218
>chr11:11645263-11645386
>chr11:11647942-11648390
>chr11:11649647-11650207
>chr11:11650446-11650803
>chr11:11653778-11653831
>chr11:11653870-11654034
>chr11:11654202-11654328
>chr11:11654496-11654841
>chr11:11657058-11657468
>chr11:11657819-11658031
>chr11:11658481-11658559
>chr11:11659876-11660025
>chr11:11660932-11660973
>chr11:11661110-11661164
>chr11:11662953-11663126
>chr11:11663298-11663579
>chr11:11665590-11665987
>chr11:11667303-11667579
>chr11:11670180-11670365
>chr11:11671208-11671387
>chr11:11674881-11675551
>chr11:11675640-11675881
>chr11:11677162-11677350
>chr11:11677619-11677708
>chr11:11680023-11680516
>chr11:11680719-11681008
>chr11:11681127-11681455
>chr11:11682154-11682221
>chr11:11682254-11682501
>chr11:11682590-11683043
>chr11:11683143-11683535
>chr11:11683601-11684376
>chr11:11684421-11684564
>chr11:11684651-11685518
>chr11:11685625-11685961
>chr11:11686341-11688619
>chr11:11689247-11689587
>chr11:11689896-11689921
>chr11:11690030-11690205
>chr11:11690328-11690469
>chr11:11690527-11690741
>chr11:11691536-11697529
>chr11:11697842-11697894
>chr11:11697983-11698048
>chr11:11698162-11698232
>chr11:11698669-11698850
>chr11:11698942-11698997
>chr11:11699637-11699854
>chr11:11701414-11701456
>chr11:11701975-11702066
>chr11:11702189-11702663
>chr11:11702894-11703216
>chr11:11703669-11703769
>chr11:11705336-11705414
>chr11:11707303-11707612
>chr11:11709239-11709391
>chr11:11710526-11710573
>chr11:11711138-11711223
>chr11:11711261-11717441
>chr11:11718192-11718387
>chr11:11718669-11718847
>chr11:11719737-11719865
>chr11:11720099-11720706
>chr11:11720785-11722126
>chr11:11723314-11723739
>chr11:11724453-11724569
>chr11:11726398-11726710
>chr11:11727903-11727965
>chr11:11728817-11728937
>chr11:11729843-11729889
>chr11:11730648-11731282
>chr11:11733332-11733379
>chr11:11736173-11736244
>chr11:11736752-11736861
>chr11:11741066-11741416
>chr11:11741597-11741672
>chr11:11742280-11742339
>chr11:11742825-11742949
>chr11:11743533-11743597
>chr11:11744281-11744694
>chr11:11744732-11744972
>chr11:11745195-11746553
>chr11:11746675-11748018
>chr11:11748591-11748651
>chr11:11748676-11748817
>chr11:11748898-11749354
>chr11:11751241-11751289
>chr11:11752529-11752642
>chr11:11752979-11753007
>chr11:11753961-11753998
>chr11:11754935-11755219
>chr11:11757132-11757321
>chr11:11757832-11757984
>chr11:11760992-11761042
>chr11:11761684-11761791
>chr11:11761911-11762289
>chr11:11762398-11762467
>chr11:11763297-11763628
>chr11:11764767-11764841
>chr11:11765036-11765386
>chr11:11765513-11767468
>chr11:11768954-11769026
>chr11:11771510-11771916
>chr11:11773773-11773896
>chr11:11774567-11774617
>chr11:11779015-11779313
>chr11:11779682-11779900
>chr11:11779944-11780291
>chr11:11782077-11782155
>chr11:11783851-11783894
>chr11:11784326-11784630
>chr11:11785127-11785219
>chr11:11785416-11786139
>chr11:11786185-11786457
>chr11:11788981-11789304
>chr11:11789838-11789892
>chr11:11791140-11791185
>chr11:11791307-11791772
>chr11:11791855-11791897
>chr11:11793069-11793120
>chr11:11793570-11793659
>chr11:11794782-11794878
>chr11:11794931-11795449
>chr11:11795797-11795950
>chr11:11796744-11798437
>chr11:11802416-11802859
>chr11:11802945-11803285
>chr11:11803401-11805216
>chr11:11805262-11805522
>chr11:11807953-11808025
>chr11:11809752-11810364
>chr11:11811921-11812307
>chr11:11812336-11812472
>chr11:11812868-11813263
>chr11:11814182-11814506
>chr11:11815089-11815267
>chr11:11815636-11815859
>chr11:11816416-11816468
>chr11:11816755-11816866
>chr11:11817157-11817259
>chr11:11817486-11817548
>chr11:11817800-11818111
>chr11:11819143-11819205
>chr11:11819603-11820282
>chr11:11820383-11820669
>chr11:11821009-11821124
>chr11:11821673-11822046
>chr11:11822358-11822858
>chr11:11823358-11826342
>chr11:11826616-11826661
>chr11:11826819-11827051
>chr11:11827538-11827828
>chr11:11828049-11828196
>chr11:11829507-11830039
>chr11:11830225-11830353
>chr11:11830650-11831012
>chr11:11831243-11831949
>chr11:11832226-11832391
>chr11:11833632-11833669
>chr11:11833753-11834127
>chr11:11834184-11834816
>chr11:11834887-11835053
>chr11:11835167-11835287
>chr11:11835446-11836886
>chr11:11837022-11837597
>chr11:11837639-11838314
>chr11:11838525-11838572
>chr11:11839442-11839521
>chr11:11840764-11840917
>chr11:11844481-11844537
>chr11:11845007-11845162
>chr11:11845224-11845353
>chr11:11846445-11846628
>chr11:11847889-11848042
>chr11:11848092-11848455
>chr11:11848606-11848974
>chr11:11849103-11849433
>chr11:11849917-11849969
>chr11:11850057-11850365
>chr11:11850499-11850590
>chr11:11850698-11851067
>chr11:11851503-11851812
>chr11:11851944-11852054
>chr11:11852163-11852376
>chr11:11853810-11854158
>chr11:11854348-11854521
>chr11:11854604-11854661
>chr11:11854804-11855163
>chr11:11857061-11857098
>chr11:11857609-11858092
>chr11:11858118-11858232
>chr11:11858566-11858938
>chr11:11859023-11859210
>chr11:11859409-11859468
>chr11:11859631-11859686
>chr11:11859819-11860266
>chr11:11861074-11861401
>chr11:11861745-11861903
>chr11:11862165-11862335
>chr11:11862704-11862901
>chr11:11864142-11864267
>chr11:11864337-11865033
>chr11:11865147-11866165
>chr11:11866840-11867206
>chr11:11867456-11867534
>chr11:11868210-11868638
>chr11:11868769-11869267
>chr11:11869406-11870151
>chr11:11870379-11870489
>chr11:11870545-11870608
>chr11:11870690-11870811
>chr11:11870917-11871092
>chr11:11871185-11871544
>chr11:11873203-11873351
>chr11:11873709-11873787
>chr11:11874112-11874245
>chr11:11874500-11874860
>chr11:11875589-11875936
>chr11:11877055-11877160
>chr11:11877762-11877989
>chr11:11878424-11878671
>chr11:11880114-11880187
>chr11:11881784-11881936
>chr11:11883345-11883477
>chr11:11884659-11884714
>chr11:11885214-11885469
>chr11:11885687-11885794
>chr11:11885866-11891203
>chr11:11892167-11892217
>chr11:11892322-11892852
>chr11:11893422-11893913
>chr11:11894120-11894477
>chr11:11894956-11895185
>chr11:11898078-11898158
>chr11:11898281-11898444
>chr11:11900133-11900481
>chr11:11901621-11902000
>chr11:11902619-11902710
>chr11:11905170-11905397
>chr11:11906989-11907081
>chr11:11907776-11908159
>chr11:11908251-11908446
>chr11:11910097-11910234
>chr11:11910901-11910969
>chr11:11911344-11911409
>chr11:11911593-11911660
>chr11:11911776-11911829
>chr11:11911954-11912046
>chr11:11912425-11912455
>chr11:11912900-11913053
>chr11:11913095-11913254
>chr11:11913284-11913977
>chr11:11914127-11914471
>chr11:11914614-11914936
>chr11:11915119-11915276
>chr11:11916103-11916301
>chr11:11916864-11917157
>chr11:11918206-11918246
>chr11:11918600-11918713
>chr11:11920074-11920187
>chr11:11922592-11922690
>chr11:11923033-11923111
>chr11:11924039-11924460
>chr11:11924498-11924672
>chr11:11924905-11927319
>chr11:11927458-11927520
>chr11:11928336-11928526
>chr11:11929726-11929777
>chr11:11930329-11930398
>chr11:11930509-11930697
>chr11:11931902-11932343
>chr11:11932630-11932756
>chr11:11934299-11934341
>chr11:11935465-11935566
>chr11:11936025-11936137
>chr11:11936210-11936282
>chr11:11939520-11939644
>chr11:11941082-11941295
>chr11:11941481-11941552
>chr11:11941709-11941849
>chr11:11943387-11943452
>chr11:11943873-11943934
>chr11:11944320-11944376
>chr11:11945661-11946039
>chr11:11947511-11947564
>chr11:11948202-11948355
>chr11:11949037-11949146
>chr11:11949809-11949849
>chr11:11951047-11951401
>chr11:11952885-11952962
>chr11:11953965-11954475
>chr11:11954757-11954906
>chr11:11955299-11955441
>chr11:11955530-11955620
>chr11:11958308-11958384
>chr11:11960803-11960953
>chr11:11961200-11961355
>chr11:11961439-11961573
>chr11:11962184-11962256
>chr11:11963760-11963827
>chr11:11964523-11964597
>chr11:11965122-11965249
>chr11:11968001-11968118
>chr11:11968168-11968279
>chr11:11969082-11969151
>chr11:11969295-11969343
>chr11:11970794-11971006
>chr11:11973199-11973243
>chr11:11974330-11974683
>chr11:11974732-11974927
>chr11:11975019-11975182
>chr11:11976448-11976484
>chr11:11977906-11978061
>chr11:11978375-11978676
>chr11:11978854-11978984
>chr11:11985375-11985458
>chr11:11985539-11985674
>chr11:11987564-11987610
>chr11:11989082-11989535
>chr11:11989860-11989904
>chr11:11990950-11991003
>chr11:11991267-11991640
>chr11:11991704-11991783
>chr11:11992217-11992370
>chr11:11992784-11992876
>chr11:11993285-11993405
>chr11:11995110-11995395
>chr11:11997500-11997539
>chr11:11999434-11999677
>chr11:12000164-12000958
>chr11:12003209-12003249
>chr11:12004556-12004680
>chr11:12010677-12010832
>chr11:12011930-12011990
>chr11:12012168-12016050
>chr11:12018484-12018598
>chr11:12019237-12019293
>chr11:12020669-12021338
>chr11:12021769-12024873
>chr11:12025010-12025119
>chr11:12025658-12025697
>chr11:12026118-12026274
>chr11:12026509-12026659
>chr11:12026687-12026964
>chr11:12028089-12028128
>chr11:12028944-12028978
>chr11:12029109-12029210
>chr11:12029277-12029464
>chr11:12029542-12029595
>chr11:12030598-12031019
>chr11:12032657-12032820
>chr11:12033224-12033373
>chr11:12033825-12034906
>chr11:12034939-12042282
>chr11:12043841-12044003
>chr11:12045115-12046180
>chr11:12046223-12046609
>chr11:12046838-12046981
>chr11:12047976-12048483
>chr11:12048764-12048842
>chr11:12049875-12050205
>chr11:12051558-12052141
>chr11:12052238-12052373
>chr11:12052458-12052611
>chr11:12053731-12053776
>chr11:12054498-12054983
>chr11:12055035-12055524
>chr11:12055607-12055697
>chr11:12055824-12056046
>chr11:12056454-12056581
>chr11:12056701-12056770
>chr11:12057236-12057637
>chr11:12057859-12057901
>chr11:12058187-12058274
>chr11:12059021-12059106
>chr11:12059233-12060000
>chr11:12060000-12060545
>chr11:12061403-12061480
>chr11:12061695-12061821
>chr11:12061904-12061940
>chr11:12062443-12063122
>chr11:12063583-12065847
>chr11:12065919-12065995
>chr11:12068597-12068931
>chr11:12069541-12069571
>chr11:12072180-12072498
>chr11:12073098-12073394
>chr11:12074223-12074336
>chr11:12074842-12074934
>chr11:12075815-12076279
>chr11:12078209-12078529
>chr11:12078739-12079858
>chr11:12080770-12083190
>chr11:12084330-12084370
>chr11:12084448-12084585
>chr11:12084785-12085127
>chr11:12087842-12088006
>chr11:12088537-12088599
>chr11:12089689-12090014
>chr11:12090645-12090796
>chr11:12090888-12090954
>chr11:12091109-12091392
>chr11:12091805-12091931
>chr11:12093147-12093212
>chr11:12093394-12093449
>chr11:12093649-12093871
>chr11:12094412-12094907
>chr11:12096225-12096274
>chr11:12096544-12096607
>chr11:12096730-12097110
>chr11:12097692-12098110
>chr11:12098258-12098405
>chr11:12098923-12099246
>chr11:12099613-12100222
>chr11:12102173-12102485
>chr11:12103263-12103324
>chr11:12105321-12105380
>chr11:12106994-12107769
>chr11:12108356-12108686
>chr11:12109206-12109246
>chr11:12111164-12111198
>chr11:12112535-12112576
>chr11:12113210-12113373
>chr11:12113646-12113832
>chr11:12115426-12115802
>chr11:12115960-12116309
>chr11:12118163-12118206
>chr11:12118842-12118894
>chr11:12122382-12122732
>chr11:12123155-12123216
>chr11:12125260-12125556
>chr11:12126569-12126610
>chr11:12126815-12126917
>chr11:12128382-12128468
>chr11:12128819-12128936
>chr11:12129671-12130014
>chr11:12131006-12131327
>chr11:12131757-12131823
>chr11:12133052-12133409
>chr11:12134731-12134857
>chr11:12135267-12135417
>chr11:12135937-12136013
>chr11:12137582-12137633
>chr11:12139410-12139463
>chr11:12143927-12143970
>chr11:12144456-12144542
>chr11:12146009-12147261
>chr11:12148920-12148973
>chr11:12149579-12149632
>chr11:12150344-12150468
>chr11:12152002-12152344
>chr11:12152894-12153771
>chr11:12155237-12155601
>chr11:12156017-12156064
>chr11:12158058-12158274
>chr11:12158464-12158766
>chr11:12160382-12160479
>chr11:12162784-12162860
>chr11:12164861-12165209
>chr11:12166482-12166650
>chr11:12167959-12168601
>chr11:12168815-12169060
>chr11:12169361-12169679
>chr11:12170168-12170476
>chr11:12171812-12172162
>chr11:12172210-12172251
>chr11:12172562-12172893
>chr11:12172952-12173071
>chr11:12173692-12174763
>chr11:12174806-12175578
>chr11:12175685-12175736
>chr11:12176306-12176425
>chr11:12176485-12176933
>chr11:12176987-12177685
>chr11:12177919-12178185
>chr11:12178253-12178582
>chr11:12178674-12178869
>chr11:12179334-12179413
>chr11:12180646-12180712
>chr11:12180780-12181252
>chr11:12183781-12184221
>chr11:12185074-12185266
>chr11:12187111-12187201
>chr11:12188150-12188335
>chr11:12188485-12188583
>chr11:12189824-12189920
>chr11:12190995-12191779
>chr11:12192032-12192192
>chr11:12192491-12192866
>chr11:12194976-12195334
>chr11:12195534-12195640
>chr11:12196736-12196884
>chr11:12197430-12197484
>chr11:12199158-12199228
>chr11:12201831-12202139
>chr11:12202321-12202499
>chr11:12202822-12203568
>chr11:12203660-12203838
>chr11:12205316-12205372
>chr11:12205446-12205516
>chr11:12205714-12205792
>chr11:12206420-12206472
>chr11:12207763-12207822
>chr11:12209803-12209837
>chr11:12210849-12210979
>chr11:12211092-12211414
>chr11:12211676-12211808
>chr11:12211891-12212134
>chr11:12212271-12212752
>chr11:12213968-12214031
>chr11:12214630-12214700
>chr11:12215493-12215600
>chr11:12216815-12216856
>chr11:12218036-12218088
>chr11:12219029-12219091
>chr11:12219410-12219560
>chr11:12221504-12221559
>chr11:12221708-12221771
>chr11:12225220-12225274
>chr11:12225507-12225906
>chr11:12226617-12226962
>chr11:12227541-12227581
>chr11:12228049-12228312
>chr11:12232399-12232727
>chr11:12232791-12233119
>chr11:12233850-12233895
>chr11:12236409-12236449
>chr11:12238634-12238897
>chr11:12239787-12239884
>chr11:12242473-12242539
>chr11:12245626-12245678
>chr11:12246562-12246794
>chr11:12247078-12247166
>chr11:12247476-12247531
>chr11:12248951-12249017
>chr11:12250251-12250393
>chr11:12250481-12250522
>chr11:12250997-12251043
>chr11:12253061-12253117
>chr11:12253477-12253523
>chr11:12253671-12253815
>chr11:12253875-12254078
>chr11:12254833-12255420
>chr11:12256970-12257017
>chr11:12257639-12257675
>chr11:12258043-12258176
>chr11:12264791-12264834
>chr11:12265654-12265780
>chr11:12265823-12266191
>chr11:12267395-12267428
>chr11:12267548-12267919
>chr11:12268700-12269013
>chr11:12269059-12269109
>chr11:12271988-12272123
>chr11:12273760-12273819
>chr11:12274348-12274433
>chr11:12274829-12274927
>chr11:12276254-12276302
>chr11:12277476-12277507
>chr11:12277719-12278360
>chr11:12278469-12278501
>chr11:12280384-12280817
>chr11:12280865-12280943
>chr11:12283380-12283753
>chr11:12284910-12285672
>chr11:12286413-12286485
>chr11:12286582-12286879
>chr11:12287572-12287731
>chr11:12289553-12289872
>chr11:12291277-12291363
>chr11:12291448-12291499
>chr11:12292184-12292215
>chr11:12294788-12294844
>chr11:12294954-12295051
>chr11:12295104-12295740
>chr11:12295968-12296102
>chr11:12296232-12296329
>chr11:12296433-12296541
>chr11:12296550-12296617
>chr11:12296756-12296847
>chr11:12297043-12297128
>chr11:12297633-12297693
>chr11:12297853-12298012
>chr11:12298701-12298949
>chr11:12300008-12300313
>chr11:12300406-12300437
>chr11:12300658-12301388
>chr11:12301649-12301723
>chr11:12302279-12302795
>chr11:12302839-12303220
>chr11:12303352-12304197
>chr11:12304344-12304705
>chr11:12304968-12305385
>chr11:12305431-12305617
>chr11:12306403-12306510
>chr11:12306612-12306873
>chr11:12306897-12306943
>chr11:12307100-12307365
>chr11:12307709-12308759
>chr11:12308932-12310164
>chr11:12310189-12311747
>chr11:12311910-12312067
>chr11:12312289-12312346
>chr11:12312531-12312851
>chr11:12312878-12313290
>chr11:12313546-12313740
>chr11:12314134-12314340
>chr11:12314457-12314872
>chr11:12315412-12315654
>chr11:12315842-12315938
>chr11:12316117-12316640
>chr11:12317476-12317814
>chr11:12319571-12319634
>chr11:12320771-12320883
>chr11:12322103-12322171
>chr11:12323664-12323792
>chr11:12325090-12325808
>chr11:12329003-12329137
>chr11:12329553-12329623
>chr11:12330778-12330958
>chr11:12333092-12333150
>chr11:12334172-12340127
>chr11:12340564-12340683
>chr11:12341522-12341862
>chr11:12342614-12342748
>chr11:12343112-12343396
>chr11:12344024-12344337
>chr11:12344456-12345155
>chr11:12346833-12346937
>chr11:12347587-12347784
>chr11:12347847-12348469
>chr11:12348715-12348851
>chr11:12348974-12349033
>chr11:12350785-12351223
>chr11:12351339-12351536
>chr11:12351793-12352117
>chr11:12352722-12352771
>chr11:12354177-12354701
>chr11:12357548-12357863
>chr11:12362988-12363042
>chr11:12364425-12364567
>chr11:12364601-12364698
>chr11:12364832-12364883
>chr11:12365480-12365533
>chr11:12365659-12372111
>chr11:12372609-12372973
>chr11:12373126-12373229
>chr11:12374054-12374729
>chr11:12375688-12375731
>chr11:12375796-12375836
>chr11:12377462-12377512
>chr11:12378773-12379568
>chr11:12381548-12381751
>chr11:12381826-12382174
>chr11:12382394-12382540
>chr11:12382740-12382867
>chr11:12383144-12383207
>chr11:12383667-12383888
>chr11:12384342-12384659
>chr11:12385010-12385354
>chr11:12385714-12385767
>chr11:12387746-12387787
>chr11:12390281-12390321
>chr11:12391848-12392745
>chr11:12393025-12393189
>chr11:12393283-12393373
>chr11:12393499-12393553
>chr11:12393801-12393843
>chr11:12393982-12394160
>chr11:12394804-12395276
>chr11:12396057-12396164
>chr11:12396498-12396638
>chr11:12396872-12396992
>chr11:12397137-12397366
>chr11:12398989-12399300
>chr11:12399890-12400124
>chr11:12402614-12402700
>chr11:12403059-12403158
>chr11:12405035-12405079
>chr11:12405311-12406424
>chr11:12406644-12406976
>chr11:12409412-12409464
>chr11:12409499-12409581
>chr11:12409652-12409817
>chr11:12410267-12410343
>chr11:12410861-12410937
>chr11:12411149-12411507
>chr11:12411532-12411677
>chr11:12412231-12412305
>chr11:12413173-12413215
>chr11:12415424-12415463
>chr11:12416604-12416821
>chr11:12417224-12417317
>chr11:12418302-12418351
>chr11:12418911-12419821
>chr11:12420644-12420857
>chr11:12422630-12423458
>chr11:12423867-12424144
>chr11:12426218-12426332
>chr11:12426612-12426683
>chr11:12428310-12428361
>chr11:12428970-12429279
>chr11:12429378-12429546
>chr11:12429638-12429842
>chr11:12430288-12430408
>chr11:12432067-12432127
>chr11:12433461-12433577
>chr11:12435133-12435213
>chr11:12435771-12436146
>chr11:12437929-12438645
>chr11:12440007-12440172
>chr11:12440444-12440549
>chr11:12442836-12443491
>chr11:12444431-12444690
>chr11:12446068-12446104
>chr11:12446462-12446537
>chr11:12449114-12449458
>chr11:12449689-12449817
>chr11:12450073-12450154
>chr11:12450515-12451050
>chr11:12455183-12455239
>chr11:12455329-12455391
>chr11:12455640-12455680
>chr11:12459137-12459455
>chr11:12459754-12459901
>chr11:12460257-12460441
>chr11:12462205-12462457
>chr11:12462502-12462560
>chr11:12463176-12463292
>chr11:12463322-12463426
>chr11:12463485-12463543
>chr11:12463764-12463918
>chr11:12463979-12464106
>chr11:12464245-12464280
>chr11:12464395-12464539
>chr11:12464595-12466080
>chr11:12466150-12466804
>chr11:12466879-12467239
>chr11:12467319-12467489
>chr11:12470240-12470516
>chr11:12471350-12471630
>chr11:12471701-12471829
>chr11:12472116-12472354
>chr11:12474572-12474943
>chr11:12475493-12475567
>chr11:12476342-12476510
>chr11:12477089-12477406
>chr11:12477616-12477764
>chr11:12479019-12479082
>chr11:12479306-12479605
>chr11:12479688-12479782
>chr11:12479934-12480266
>chr11:12481020-12481139
>chr11:12481207-12481398
>chr11:12481878-12482191
>chr11:12482269-12482914
>chr11:12484777-12485120
>chr11:12485517-12485654
>chr11:12485790-12485928
>chr11:12486190-12486861
>chr11:12487513-12487555
>chr11:12489039-12489417
>chr11:12489554-12489650
>chr11:12489925-12490560
>chr11:12490692-12490773
>chr11:12491162-12491452
>chr11:12491559-12491612
>chr11:12491758-12491835
>chr11:12492615-12492704
>chr11:12493055-12493383
>chr11:12493734-12493813
>chr11:12493881-12493920
>chr11:12494075-12494172
>chr11:12494390-12494537
>chr11:12494703-12494850
>chr11:12498022-12498348
>chr11:12498468-12498523
>chr11:12498561-12498877
>chr11:12499617-12499721
>chr11:12499885-12499994
>chr11:12500474-12501340
>chr11:12502698-12502817
>chr11:12503548-12503748
>chr11:12503867-12504227
>chr11:12505886-12506007
>chr11:12506080-12506157
>chr11:12507946-12508009
>chr11:12510326-12510893
>chr11:12512004-12512132
>chr11:12512741-12512789
>chr11:12512827-12512883
>chr11:12514211-12514281
>chr11:12514411-12514795
>chr11:12514839-12514914
>chr11:12515842-12516142
>chr11:12517276-12517343
>chr11:12520671-12520990
>chr11:12521339-12521401
>chr11:12521598-12521653
>chr11:12521974-12522033
>chr11:12522428-12522726
>chr11:12523333-12523376
>chr11:12523746-12523799
>chr11:12525761-12525810
>chr11:12525881-12525978
>chr11:12526121-12526297
>chr11:12526853-12526982
>chr11:12527245-12527325
>chr11:12528360-12528488
>chr11:12533685-12534260
>chr11:12536638-12536699
>chr11:12537382-12537538
>chr11:12537738-12537788
>chr11:12538593-12538849
>chr11:12540957-12541016
>chr11:12541327-12541404
>chr11:12544178-12544217
>chr11:12544659-12544719
>chr11:12545535-12545845
>chr11:12545983-12546341
>chr11:12546408-12546515
>chr11:12550088-12550379
>chr11:12550734-12551449
>chr11:12553540-12553727
>chr11:12554104-12554367
>chr11:12554512-12555805
>chr11:12561319-12561371
>chr11:12561472-12561528
>chr11:12561833-12561916
>chr11:12561999-12562036
>chr11:12562102-12562132
>chr11:12562878-12563221
>chr11:12563360-12563574
>chr11:12563839-12563912
>chr11:12564159-12564209
>chr11:12564440-12564827
>chr11:12564924-12567714
>chr11:12567778-12568292
>chr11:12568452-12568507
>chr11:12569164-12569331
>chr11:12569732-12569937
>chr11:12570281-12570588
>chr11:12570862-12571265
>chr11:12571591-12571916
>chr11:12571958-12572989
>chr11:12573369-12573453
>chr11:12573590-12573652
>chr11:12574096-12574142
>chr11:12574902-12575102
>chr11:12575360-12575621
>chr11:12575676-12576357
>chr11:12576701-12576846
>chr11:12577036-12577168
>chr11:12577204-12577421
>chr11:12578094-12578143
>chr11:12579713-12580709
>chr11:12581275-12581386
>chr11:12582650-12582968
>chr11:12583210-12583440
>chr11:12584087-12584286
>chr11:12584622-12584675
>chr11:12586253-12586441
>chr11:12588138-12588547
>chr11:12590235-12590299
>chr11:12591576-12591636
>chr11:12591709-12591757
>chr11:12592618-12592656
>chr11:12593049-12594202
>chr11:12594298-12594597
>chr11:12594713-12596577
>chr11:12596621-12597873
>chr11:12597933-12597983
>chr11:12598024-12598336
>chr11:12598381-12598496
>chr11:12599969-12600183
>chr11:12600635-12600958
>chr11:12601132-12601180
>chr11:12601384-12601493
>chr11:12602214-12602437
>chr11:12603869-12603924
>chr11:12604024-12604431
>chr11:12605548-12605828
>chr11:12605883-12606041
>chr11:12606095-12606335
>chr11:12606490-12609307
>chr11:12609562-12609734
>chr11:12609792-12609854
>chr11:12609962-12610175
>chr11:12610346-12610463
>chr11:12610490-12616332
>chr11:12616573-12616622
>chr11:12618251-12618495
>chr11:12620051-12620366
>chr11:12620961-12621337
>chr11:12622172-12622420
>chr11:12622563-12622607
>chr11:12622944-12623531
>chr11:12623693-12623786
>chr11:12623840-12624277
>chr11:12624366-12624845
>chr11:12624983-12625707
>chr11:12625735-12625990
>chr11:12626068-12626160
>chr11:12626216-12626693
>chr11:12626962-12627699
>chr11:12627929-12627962
>chr11:12628209-12628267
>chr11:12629556-12629655
>chr11:12630228-12630420
>chr11:12630470-12630543
>chr11:12633463-12634009
>chr11:12635065-12635442
>chr11:12635755-12636072
>chr11:12636173-12636464
>chr11:12637753-12638059
>chr11:12638463-12638518
>chr11:12640017-12640396
>chr11:12640761-12641279
>chr11:12641708-12641952
>chr11:12642903-12642990
>chr11:12643202-12643241
>chr11:12643412-12643672
>chr11:12643713-12644323
>chr11:12644365-12644432
>chr11:12644484-12644532
>chr11:12644704-12644908
>chr11:12644965-12645715
>chr11:12645751-12646738
>chr11:12646969-12647069
>chr11:12647155-12647700
>chr11:12647919-12648230
>chr11:12648420-12648768
>chr11:12649011-12649307
>chr11:12649458-12650355
>chr11:12650531-12650764
>chr11:12651098-12651424
>chr11:12651714-12652394
>chr11:12652636-12652724
>chr11:12652868-12653211
>chr11:12653491-12653965
>chr11:12654200-12654620
>chr11:12654717-12654780
>chr11:12654843-12655677
>chr11:12655999-12656054
>chr11:12656549-12656639
>chr11:12656751-12656813
>chr11:12657011-12657396
>chr11:12658268-12658589
>chr11:12658854-12659067
>chr11:12659789-12659865
>chr11:12660041-12661514
>chr11:12661624-12662077
>chr11:12662378-12662444
>chr11:12662632-12663017
>chr11:12663116-12663391
>chr11:12663909-12664204
>chr11:12664833-12665351
>chr11:12665952-12666264
>chr11:12666506-12666692
>chr11:12667425-12667591
>chr11:12667677-12668008
>chr11:12669785-12669912
>chr11:12669935-12670124
>chr11:12670399-12670590
>chr11:12670684-12670988
>chr11:12671449-12671595
>chr11:12672873-12673243
>chr11:12674120-12674159
>chr11:12674440-12674516
>chr11:12675091-12675172
>chr11:12675701-12675772
>chr11:12675850-12675935
>chr11:12679115-12679161
>chr11:12684579-12684649
>chr11:12685368-12685431
>chr11:12686158-12686193
>chr11:12687414-12687537
>chr11:12688704-12688754
>chr11:12688915-12689071
>chr11:12689951-12690265
>chr11:12690761-12691047
>chr11:12691209-12691276
>chr11:12693204-12693244
>chr11:12694268-12694319
>chr11:12694455-12694515
>chr11:12697734-12698055
>chr11:12698330-12698388
>chr11:12698683-12698786
>chr11:12699722-12699764
>chr11:12701994-12702043
>chr11:12702870-12702974
>chr11:12708985-12709833
>chr11:12709898-12710433
>chr11:12710588-12710752
>chr11:12712117-12712232
>chr11:12712548-12712659
>chr11:12712998-12713331
>chr11:12714384-12715016
>chr11:12715695-12715847
>chr11:12716530-12716835
>chr11:12719539-12719600
>chr11:12720449-12720589
>chr11:12723115-12723162
>chr11:12724753-12724823
>chr11:12725409-12725596
>chr11:12725882-12725943
>chr11:12726524-12727248
>chr11:12730691-12731007
>chr11:12731437-12731591
>chr11:12733819-12734806
>chr11:12736941-12736989
>chr11:12737811-12738195
>chr11:12739181-12739578
>chr11:12740126-12740286
>chr11:12740452-12740841
>chr11:12742371-12742744
>chr11:12746456-12746527
>chr11:12747288-12747642
>chr11:12747966-12748260
>chr11:12750979-12751313
>chr11:12751436-12751473
>chr11:12751762-12751811
>chr11:12752728-12753132
>chr11:12753468-12753616
>chr11:12757734-12758076
>chr11:12758217-12758826
>chr11:12759555-12759875
>chr11:12763998-12764026
>chr11:12767802-12767869
>chr11:12768739-12768782
>chr11:12772936-12773204
>chr11:12773353-12773733
>chr11:12773776-12773934
>chr11:12774677-12775065
>chr11:12775811-12775916
>chr11:12776753-12777123
>chr11:12777968-12778156
>chr11:12778204-12778273
>chr11:12779413-12779458
>chr11:12779532-12780037
>chr11:12780137-12781134
>chr11:12781303-12781485
>chr11:12781578-12781724
>chr11:12781795-12782405
>chr11:12782556-12782649
>chr11:12786725-12786759
>chr11:12786800-12786880
>chr11:12787727-12787807
>chr11:12787922-12788437
>chr11:12788892-12789056
>chr11:12789342-12789432
>chr11:12790423-12790481
>chr11:12790745-12791068
>chr11:12792757-12793099
>chr11:12794978-12795113
>chr11:12795640-12795758
>chr11:12796449-12796749
>chr11:12796823-12797132
>chr11:12798888-12798961
>chr11:12799185-12799316
>chr11:12799624-12799680
>chr11:12800372-12800417
>chr11:12807421-12807530
>chr11:12808757-12808863
>chr11:12809914-12810295
>chr11:12811842-12811879
>chr11:12812536-12812578
>chr11:12814774-12814890
>chr11:12815235-12815303
>chr11:12819403-12819753
>chr11:12819972-12820069
>chr11:12821897-12822255
>chr11:12823002-12823065
>chr11:12823262-12823336
>chr11:12825531-12826132
>chr11:12830627-12830886
>chr11:12831093-12831184
>chr11:12831514-12831797
>chr11:12833973-12834031
>chr11:12834455-12834497
>chr11:12834557-12834896
>chr11:12835334-12835619
>chr11:12835837-12836439
>chr11:12837441-12838102
>chr11:12839124-12839441
>chr11:12839962-12840283
>chr11:12842057-12842103
>chr11:12842766-12842903
>chr11:12843645-12843731
>chr11:12844952-12845263
>chr11:12847002-12847031
>chr11:12847380-12847512
>chr11:12847677-12847828
>chr11:12848540-12848590
>chr11:12848646-12848950
>chr11:12849031-12849345
>chr11:12850145-12850612
>chr11:12851255-12851331
>chr11:12851418-12851836
>chr11:12852435-12852753
>chr11:12854229-12854278
>chr11:12854584-12854898
>chr11:12855249-12855587
>chr11:12855666-12855948
>chr11:12857797-12857935
>chr11:12857997-12858130
>chr11:12858456-12858587
>chr11:12858862-12859088
>chr11:12860622-12860679
>chr11:12861697-12861987
>chr11:12862100-12862198
>chr11:12863001-12863054
>chr11:12863505-12863555
>chr11:12864595-12864665
>chr11:12865081-12865138
>chr11:12865325-12865366
>chr11:12867133-12867175
>chr11:12867818-12867856
>chr11:12869591-12869740
>chr11:12869849-12870189
>chr11:12870550-12870913
>chr11:12874969-12875027
>chr11:12877363-12878129
>chr11:12878759-12878876
>chr11:12879979-12880132
>chr11:12883725-12884032
>chr11:12885072-12885136
>chr11:12885221-12885538
>chr11:12886428-12886547
>chr11:12886646-12886793
>chr11:12887035-12887398
>chr11:12888218-12888520
>chr11:12889700-12890028
>chr11:12890366-12890420
>chr11:12890758-12891117
>chr11:12891658-12891691
>chr11:12892352-12892684
>chr11:12893011-12893058
>chr11:12895772-12895854
>chr11:12896841-12896876
>chr11:12897964-12898044
>chr11:12898370-12898769
>chr11:12900059-12900362
>chr11:12902847-12902907
>chr11:12903530-12903820
>chr11:12906199-12906593
>chr11:12906691-12906825
>chr11:12906923-12906957
>chr11:12907008-12907122
>chr11:12908854-12908945
>chr11:12909292-12909666
>chr11:12910734-12911094
>chr11:12915478-12915872
>chr11:12917056-12917089
>chr11:12917266-12917335
>chr11:12917535-12917596
>chr11:12917909-12918007
>chr11:12919055-12919209
>chr11:12919477-12919788
>chr11:12920320-12920450
>chr11:12920517-12920619
>chr11:12921216-12921563
>chr11:12922159-12922464
>chr11:12922653-12922958
>chr11:12923585-12923706
>chr11:12923822-12923915
>chr11:12924371-12924410
>chr11:12925141-12925549
>chr11:12927687-12927797
>chr11:12928169-12928558
>chr11:12928720-12928969
>chr11:12929218-12929397
>chr11:12930981-12931125
>chr11:12931546-12931669
>chr11:12932623-12933066
>chr11:12933227-12933581
>chr11:12933692-12934573
>chr11:12935383-12935787
>chr11:12936546-12936586
>chr11:12936640-12936754
>chr11:12937233-12937293
>chr11:12937601-12937793
>chr11:12937966-12938015
>chr11:12938410-12938483
>chr11:12940218-12940293
>chr11:12943949-12944026
>chr11:12945306-12945370
>chr11:12946411-12946480
>chr11:12946885-12946947
>chr11:12947078-12947349
>chr11:12947568-12947649
>chr11:12949881-12949960
>chr11:12950212-12950609
>chr11:12951357-12951498
>chr11:12951585-12951706
>chr11:12951831-12952585
>chr11:12952685-12956608
>chr11:12956993-12957173
>chr11:12957257-12957509
>chr11:12957705-12958100
>chr11:12958157-12958506
>chr11:12958595-12959789
>chr11:12959831-12960643
>chr11:12960996-12961027
>chr11:12962023-12962399
>chr11:12963421-12963805
>chr11:12964633-12964882
>chr11:12965038-12965269
>chr11:12965417-12965532
>chr11:12967923-12967970
>chr11:12969509-12969663
>chr11:12969768-12970623
>chr11:12970746-12971046
>chr11:12971230-12971653
>chr11:12972130-12972224
>chr11:12973090-12973376
>chr11:12973667-12973820
>chr11:12974613-12974856
>chr11:12977265-12977341
>chr11:12977940-12978249
>chr11:12979327-12979379
>chr11:12979653-12979982
>chr11:12981064-12981456
>chr11:12981965-12982053
>chr11:12982095-12982223
>chr11:12982479-12982540
>chr11:12982587-12982640
>chr11:12986495-12986819
>chr11:12987208-12987655
>chr11:12987752-12988069
>chr11:12988178-12988498
>chr11:12989022-12989736
>chr11:12990631-12990738
>chr11:12990798-12991117
>chr11:12991390-12991525
>chr11:12992042-12992104
>chr11:12992203-12992252
>chr11:12992324-12992486
>chr11:12995485-12995524
>chr11:12995684-12997110
>chr11:12997755-12998683
>chr11:12999857-13000167
>chr11:13000515-13000632
>chr11:13001464-13001819
>chr11:13002603-13002741
>chr11:13003499-13003629
>chr11:13003727-13003770
>chr11:13004308-13004374
>chr11:13006438-13006493
>chr11:13007433-13007510
>chr11:13007594-13007647
>chr11:13008175-13008241
>chr11:13009193-13009271
>chr11:13010463-13010557
>chr11:13011093-13011156
>chr11:13013709-13013765
>chr11:13014642-13014688
>chr11:13017466-13018075
>chr11:13018178-13018342
>chr11:13018510-13019207
>chr11:13019290-13021260
>chr11:13021301-13021430
>chr11:13021476-13022072
>chr11:13022115-13022677
>chr11:13023656-13023777
>chr11:13023816-13023970
>chr11:13026423-13026536
>chr11:13028490-13028619
>chr11:13032255-13032346
>chr11:13032471-13032663
>chr11:13033283-13033345
>chr11:13033385-13033761
>chr11:13033943-13034033
>chr11:13034865-13034908
>chr11:13037385-13037708
>chr11:13037890-13038031
>chr11:13040062-13040169
>chr11:13040558-13040880
>chr11:13041871-13041954
>chr11:13044637-13044892
>chr11:13045135-13045513
>chr11:13046165-13046221
>chr11:13046451-13046489
>chr11:13046699-13046792
>chr11:13047084-13047128
>chr11:13047924-13048473
>chr11:13048520-13048969
>chr11:13049216-13049631
>chr11:13050104-13050251
>chr11:13051992-13052143
>chr11:13055062-13055140
>chr11:13056125-13056235
>chr11:13056269-13056612
>chr11:13057551-13057974
>chr11:13057999-13058137
>chr11:13058585-13060000
>chr11:13060000-13060343
>chr11:13060519-13060552
>chr11:13060700-13060762
>chr11:13060849-13060969
>chr11:13061983-13062151
>chr11:13064603-13064642
>chr11:13067139-13067795
>chr11:13067886-13068026
>chr11:13068304-13068341
>chr11:13069606-13069723
>chr11:13069930-13071678
>chr11:13071733-13072482
>chr11:13072700-13072853
>chr11:13074248-13074378
>chr11:13075307-13075403
>chr11:13077277-13077346
>chr11:13080351-13080449
>chr11:13080696-13080834
>chr11:13082269-13082391
>chr11:13085334-13085397
>chr11:13085857-13089711
>chr11:13089817-13089900
>chr11:13090253-13090432
>chr11:13092644-13092992
>chr11:13093425-13093762
>chr11:13094060-13094140
>chr11:13094244-13094606
>chr11:13094894-13095015
>chr11:13095808-13096169
>chr11:13096358-13096434
>chr11:13096732-13097168
>chr11:13099527-13099920
>chr11:13100219-13100500
>chr11:13101074-13101165
>chr11:13101295-13101630
>chr11:13102775-13102842
>chr11:13103041-13103089
>chr11:13103176-13103258
>chr11:13103602-13104250
>chr11:13105656-13105708
>chr11:13106774-13106816
>chr11:13108782-13109061
>chr11:13109112-13109268
>chr11:13109936-13110225
>chr11:13110366-13110434
>chr11:13111859-13111951
>chr11:13112100-13112420
>chr11:13112670-13112730
>chr11:13112951-13113264
>chr11:13113829-13114139
>chr11:13114255-13114314
>chr11:13115908-13116154
>chr11:13116441-13116584
>chr11:13117054-13117257
>chr11:13118106-13118169
>chr11:13119706-13119902
>chr11:13120702-13120735
>chr11:13120933-13121008
>chr11:13121221-13122358
>chr11:13122408-13122455
>chr11:13122550-13122776
>chr11:13123344-13123443
>chr11:13123481-13123608
>chr11:13123891-13123935
>chr11:13124018-13124143
>chr11:13124277-13124422
>chr11:13124811-13125070
>chr11:13125147-13125628
>chr11:13125688-13125805
>chr11:13125866-13126006
>chr11:13127053-13127201
>chr11:13127466-13128530
>chr11:13128693-13128734
>chr11:13129087-13129177
>chr11:13129231-13131956
>chr11:13132021-13132280
>chr11:13132427-13132580
>chr11:13132646-13132786
>chr11:13133697-13133879
>chr11:13134379-13134420
>chr11:13134667-13135019
>chr11:13136919-13137228
>chr11:13138500-13139849
>chr11:13144148-13144497
>chr11:13144636-13144690
>chr11:13146168-13146217
>chr11:13146306-13146636
>chr11:13146996-13147319
>chr11:13147613-13148024
>chr11:13148250-13148321
>chr11:13148608-13148734
>chr11:13149212-13149488
>chr11:13149682-13149973
>chr11:13150312-13150367
>chr11:13151074-13151387
>chr11:13152422-13152879
>chr11:13153596-13153754
>chr11:13154207-13156890
>chr11:13156972-13157023
>chr11:13157704-13158635
>chr11:13158767-13159101
>chr11:13162541-13162618
>chr11:13163246-13163361
>chr11:13163576-13163668
>chr11:13163755-13164074
>chr11:13165154-13165299
>chr11:13165617-13165673
>chr11:13167659-13167829
>chr11:13169125-13169404
>chr11:13170379-13170752
>chr11:13171785-13171910
>chr11:13172317-13173070
>chr11:13173148-13174241
>chr11:13174364-13174428
>chr11:13174508-13174589
>chr11:13174679-13174771
>chr11:13174866-13174950
>chr11:13178202-13178257
>chr11:13178314-13178479
>chr11:13179243-13179572
>chr11:13179716-13180019
>chr11:13180234-13181215
>chr11:13181781-13182142
>chr11:13182420-13182497
>chr11:13182771-13182852
>chr11:13185453-13185900
>chr11:13186628-13187500
>chr11:13188126-13188249
>chr11:13188472-13188563
>chr11:13189029-13189315
>chr11:13189505-13189576
>chr11:13190376-13190523
>chr11:13190651-13191149
>chr11:13191263-13191537
>chr11:13191605-13192185
>chr11:13192252-13192741
>chr11:13193001-13193035
>chr11:13193211-13193729
>chr11:13194483-13194535
>chr11:13195039-13195373
>chr11:13195868-13196047
>chr11:13196301-13196514
>chr11:13196651-13197001
>chr11:13197096-13203057
>chr11:13203215-13204180
>chr11:13204264-13204376
>chr11:13205006-13205330
>chr11:13207225-13207366
>chr11:13210360-13210433
>chr11:13211055-13211276
>chr11:13213342-13213667
>chr11:13215689-13215992
>chr11:13217128-13217163
>chr11:13217640-13217743
>chr11:13218047-13218520
>chr11:13218713-13219311
>chr11:13220405-13220498
>chr11:13220747-13221058
>chr11:13221146-13221596
>chr11:13223444-13223524
>chr11:13223818-13223968
>chr11:13224152-13224256
>chr11:13224862-13224908
>chr11:13227294-13227355
>chr11:13230871-13231024
>chr11:13231060-13231451
>chr11:13232089-13232162
>chr11:13232498-13232560
>chr11:13233785-13233818
>chr11:13233990-13234138
>chr11:13234517-13234553
>chr11:13235193-13235518
>chr11:13236138-13236560
>chr11:13237319-13237482
>chr11:13237570-13237706
>chr11:13238697-13238788
>chr11:13239392-13239450
>chr11:13240088-13240342
>chr11:13240610-13240689
>chr11:13240825-13241029
>chr11:13241240-13241418
>chr11:13241687-13241918
>chr11:13242967-13243022
>chr11:13244127-13244436
>chr11:13244933-13244984
>chr11:13245935-13245986
>chr11:13246112-13246248
>chr11:13246568-13246680
>chr11:13248379-13248480
>chr11:13248732-13249380
>chr11:13249527-13249583
>chr11:13249635-13249843
>chr11:13250193-13250280
>chr11:13251439-13251740
>chr11:13252036-13252072
>chr11:13252823-13252933
>chr11:13253033-13253275
>chr11:13253383-13253479
>chr11:13256529-13256950
>chr11:13257099-13257173
>chr11:13257327-13257597
>chr11:13257917-13258402
>chr11:13258495-13258527
>chr11:13259283-13259330
>chr11:13259445-13259567
>chr11:13259947-13260072
>chr11:13262681-13262750
>chr11:13263482-13263626
>chr11:13264705-13264791
>chr11:13265015-13265111
>chr11:13265837-13265963
>chr11:13266300-13266609
>chr11:13267828-13268142
>chr11:13268177-13268269
>chr11:13268503-13268597
>chr11:13270709-13270794
>chr11:13271292-13271336
>chr11:13271416-13271591
>chr11:13272508-13272672
>chr11:13274316-13274366
>chr11:13274502-13274756
>chr11:13275923-13276131
>chr11:13277262-13277301
>chr11:13281555-13281816
>chr11:13283350-13283395
>chr11:13283446-13283521
>chr11:13284067-13284286
>chr11:13285330-13285369
>chr11:13285511-13285575
>chr11:13285785-13285831
>chr11:13287513-13287569
>chr11:13288358-13288440
>chr11:13288510-13288553
>chr11:13289366-13290216
>chr11:13290556-13290680
>chr11:13290861-13290951
>chr11:13292269-13292592
>chr11:13293299-13293340
>chr11:13295291-13295352
>chr11:13298463-13298617
>chr11:13300924-13301255
>chr11:13301754-13301866
>chr11:13303064-13303194
>chr11:13303400-13303535
>chr11:13303974-13304031
>chr11:13304157-13304219
>chr11:13305389-13305483
>chr11:13305779-13305817
>chr11:13306221-13306305
>chr11:13308069-13308120
>chr11:13308846-13309108
>chr11:13310513-13310746
>chr11:13310774-13310850
>chr11:13316958-13317020
>chr11:13318788-13318877
>chr11:13319839-13319901
>chr11:13320199-13320279
>chr11:13320424-13320474
>chr11:13321060-13321109
>chr11:13322439-13322471
>chr11:13322773-13323128
>chr11:13323599-13323993
>chr11:13325425-13325467
>chr11:13325830-13326288
>chr11:13326435-13326507
>chr11:13326623-13327292
>chr11:13332967-13333275
>chr11:13334101-13334233
>chr11:13335138-13335188
>chr11:13335945-13336036
>chr11:13337850-13337894
>chr11:13338146-13338200
>chr11:13338681-13338776
>chr11:13339911-13339980
>chr11:13340975-13341020
>chr11:13344843-13344948
>chr11:13345413-13345447
>chr11:13345950-13345991
>chr11:13347104-13347894
>chr11:13348402-13348552
>chr11:13350887-13350972
>chr11:13352452-13352515
>chr11:13353288-13353405
>chr11:13353532-13353896
>chr11:13355885-13355951
>chr11:13356999-13357051
>chr11:13360843-13361126
>chr11:13362768-13362929
>chr11:13363109-13363204
>chr11:13366092-13366126
>chr11:13367392-13367929
>chr11:13368694-13369078
>chr11:13371056-13371123
>chr11:13372522-13372914
>chr11:13373111-13373148
>chr11:13373525-13373811
>chr11:13374882-13375197
>chr11:13377985-13378055
>chr11:13378587-13378692
>chr11:13380894-13381059
>chr11:13383465-13383507
>chr11:13383563-13383929
>chr11:13384165-13384518
>chr11:13384693-13384945
>chr11:13385900-13385951
>chr11:13389427-13389724
>chr11:13390200-13390687
>chr11:13391532-13391569
>chr11:13391653-13391993
>chr11:13393736-13394031
>chr11:13394193-13400741
>chr11:13401030-13401202
>chr11:13402320-13402528
>chr11:13403107-13403162
>chr11:13405454-13405549
>chr11:13406598-13406693
>chr11:13406744-13406848
>chr11:13408538-13408624
>chr11:13409044-13409070
>chr11:13409413-13409517
>chr11:13409750-13409828
>chr11:13409945-13410207
>chr11:13410354-13410519
>chr11:13411501-13411591
>chr11:13411827-13412491
>chr11:13413311-13413353
>chr11:13414002-13414047
>chr11:13414379-13414872
>chr11:13415120-13415582
>chr11:13415769-13416423
>chr11:13416643-13417049
>chr11:13418375-13418512
>chr11:13419318-13419454
>chr11:13420455-13420492
>chr11:13420782-13420810
>chr11:13422361-13422668
>chr11:13423516-13423546
>chr11:13423999-13424140
>chr11:13425348-13425461
>chr11:13425667-13425904
>chr11:13425974-13426016
>chr11:13426465-13426558
>chr11:13426641-13426840
>chr11:13426985-13427383
>chr11:13427458-13427502
>chr11:13427693-13427860
>chr11:13428148-13428211
>chr11:13428325-13429193
>chr11:13429277-13429473
>chr11:13429650-13430821
>chr11:13431467-13431701
>chr11:13431995-13432052
>chr11:13432087-13432147
>chr11:13432244-13432326
>chr11:13432520-13432827
>chr11:13433102-13433178
>chr11:13433592-13433909
>chr11:13434646-13434723
>chr11:13434869-13434946
>chr11:13435239-13435296
>chr11:13435447-13435822
>chr11:13436266-13436348
>chr11:13436775-13437090
>chr11:13439003-13439140
>chr11:13441082-13441154
>chr11:13441214-13441351
>chr11:13441382-13441510
>chr11:13441590-13441794
>chr11:13442326-13442434
>chr11:13443095-13443249
>chr11:13443326-13443443
>chr11:13443599-13443949
>chr11:13446393-13446534
>chr11:13446740-13446867
>chr11:13447109-13447403
>chr11:13447996-13448037
>chr11:13448523-13448573
>chr11:13449204-13449255
>chr11:13449587-13449768
>chr11:13449842-13449985
>chr11:13451691-13451756
>chr11:13452147-13452281
>chr11:13452435-13452502
>chr11:13453152-13453330
>chr11:13453450-13453494
>chr11:13453737-13454116
>chr11:13454558-13454780
>chr11:13454884-13455220
>chr11:13455435-13455497
>chr11:13455775-13455844
>chr11:13456338-13456398
>chr11:13456881-13457214
>chr11:13457309-13457371
>chr11:13457538-13457646
>chr11:13458025-13458160
>chr11:13459056-13459368
>chr11:13464806-13465165
>chr11:13465453-13465761
>chr11:13466215-13466311
>chr11:13466465-13466770
>chr11:13467099-13467223
>chr11:13467326-13467611
>chr11:13468138-13468456
>chr11:13468481-13468592
>chr11:13468929-13469026
>chr11:13469286-13469321
>chr11:13470702-13471685
>chr11:13475069-13475957
>chr11:13476167-13476499
>chr11:13476782-13476921
>chr11:13477614-13477755
>chr11:13478118-13478170
>chr11:13479954-13486090
>chr11:13486463-13487705
>chr11:13489406-13489980
>chr11:13491206-13491477
>chr11:13492983-13493216
>chr11:13493951-13494116
>chr11:13495131-13495200
>chr11:13496544-13496614
>chr11:13497867-13499344
>chr11:13499905-13500265
>chr11:13500840-13501148
>chr11:13501217-13501530
>chr11:13502319-13502452
>chr11:13502519-13502671
>chr11:13503207-13503255
>chr11:13504365-13504856
>chr11:13504956-13505744
>chr11:13506745-13506946
>chr11:13507166-13511264
>chr11:13511409-13514812
>chr11:13515854-13516000
>chr11:13516260-13516396
>chr11:13516461-13517765
>chr11:13517980-13518712
>chr11:13518836-13519247
>chr11:13519594-13520863
>chr11:13521103-13521198
>chr11:13521234-13521278
>chr11:13521365-13521693
>chr11:13522651-13522747
>chr11:13525730-13526047
>chr11:13526842-13527006
>chr11:13527919-13528300
>chr11:13528406-13528520
>chr11:13528600-13535190
>chr11:13535234-13535420
>chr11:13536316-13536371
>chr11:13536577-13539299
>chr11:13539738-13548662
>chr11:13548783-13549244
>chr11:13549298-13549594
>chr11:13549664-13549974
>chr11:13550089-13550367
>chr11:13550453-13550502
>chr11:13553247-13553584
>chr11:13553927-13554001
>chr11:13554052-13554747
>chr11:13554935-13561055
>chr11:13563091-13563577
>chr11:13563823-13564095
>chr11:13565905-13566348
>chr11:13566548-13566994
>chr11:13567690-13568136
>chr11:13569074-13569590
>chr11:13569672-13570056
>chr11:13570107-13576124
>chr11:13576779-13576841
>chr11:13577708-13577829
>chr11:13578491-13578736
>chr11:13578776-13578946
>chr11:13579124-13579175
>chr11:13579233-13579744
>chr11:13579786-13579897
>chr11:13580043-13581201
>chr11:13581263-13581493
>chr11:13581522-13581945
>chr11:13582053-13582277
>chr11:13582339-13588750
>chr11:13589080-13590244
>chr11:13590344-13593615
>chr11:13595674-13596022
>chr11:13596404-13596581
>chr11:13597780-13598145
>chr11:13598412-13598534
>chr11:13599304-13599952
>chr11:13600009-13600083
>chr11:13600422-13600775
>chr11:13601541-13601860
>chr11:13604745-13606459
>chr11:13606762-13606815
>chr11:13607727-13607780
>chr11:13608020-13609103
>chr11:13609601-13610248
>chr11:13610368-13610648
>chr11:13611140-13611213
>chr11:13611392-13611948
>chr11:13613466-13613656
>chr11:13614122-13614179
>chr11:13614267-13619767
>chr11:13619816-13620103
>chr11:13620612-13620910
>chr11:13621370-13621580
>chr11:13622133-13622237
>chr11:13622465-13629466
>chr11:13629710-13629769
>chr11:13629962-13630061
>chr11:13630317-13630773
>chr11:13630882-13631410
>chr11:13631517-13632105
>chr11:13632245-13632328
>chr11:13633477-13633949
>chr11:13634945-13634993
>chr11:13636402-13636438
>chr11:13637598-13638204
>chr11:13638288-13639178
>chr11:13639227-13640237
>chr11:13641259-13641401
>chr11:13641535-13641602
>chr11:13642264-13642395
>chr11:13642685-13642851
>chr11:13643022-13643569
>chr11:13643798-13644265
>chr11:13644403-13644782
>chr11:13645634-13645719
>chr11:13645778-13645808
>chr11:13645988-13646046
>chr11:13646149-13646198
>chr11:13646452-13646839
>chr11:13647841-13648212
>chr11:13648537-13648942
>chr11:13649491-13649570
>chr11:13649688-13650670
>chr11:13650799-13651062
>chr11:13651243-13657422
>chr11:13657533-13657925
>chr11:13658466-13658927
>chr11:13659005-13659214
>chr11:13659284-13660738
>chr11:13660814-13660940
>chr11:13660986-13661131
>chr11:13661457-13661597
>chr11:13661739-13662148
>chr11:13662915-13663572
>chr11:13665010-13665611
>chr11:13667046-13667136
>chr11:13670056-13670582
>chr11:13671678-13671830
>chr11:13672286-13672571
>chr11:13673372-13673487
>chr11:13673902-13674466
>chr11:13676323-13676405
>chr11:13678258-13678551
>chr11:13679700-13679745
>chr11:13680264-13680639
>chr11:13680713-13680828
>chr11:13681055-13681094
>chr11:13681492-13681557
>chr11:13682038-13682084
>chr11:13682289-13682469
>chr11:13682591-13683004
>chr11:13683107-13683405
>chr11:13683463-13683674
>chr11:13685359-13685447
>chr11:13685511-13685572
>chr11:13686407-13686471
>chr11:13686528-13686579
>chr11:13687722-13688130
>chr11:13688596-13688684
>chr11:13688831-13688907
>chr11:13689213-13689403
>chr11:13689815-13690454
>chr11:13690491-13690764
>chr11:13690943-13691486
>chr11:13691571-13691773
>chr11:13691819-13692323
>chr11:13692362-13692661
>chr11:13693100-13693300
>chr11:13693748-13693890
>chr11:13695386-13695492
>chr11:13695874-13695963
>chr11:13696912-13696960
>chr11:13697174-13697491
>chr11:13698478-13698854
>chr11:13699319-13699378
>chr11:13700082-13700137
>chr11:13700677-13700771
>chr11:13700974-13701023
>chr11:13701220-13701569
>chr11:13703165-13703384
>chr11:13703750-13704078
>chr11:13706014-13706198
>chr11:13706434-13706760
>chr11:13707373-13707578
>chr11:13708121-13708507
>chr11:13709067-13709135
>chr11:13710460-13710526
>chr11:13713821-13713930
>chr11:13716674-13717026
>chr11:13717509-13717556
>chr11:13717745-13717841
>chr11:13718280-13718365
>chr11:13722430-13722952
>chr11:13723090-13723342
>chr11:13723815-13723944
>chr11:13724259-13725371
>chr11:13725687-13725787
>chr11:13726104-13726188
>chr11:13726610-13726698
>chr11:13727813-13727861
>chr11:13727916-13727959
>chr11:13728891-13728951
>chr11:13733082-13733177
>chr11:13733941-13734572
>chr11:13734944-13735248
>chr11:13737953-13738332
>chr11:13738808-13739064
>chr11:13739133-13739286
>chr11:13740239-13740549
>chr11:13740689-13740746
>chr11:13741679-13741985
>chr11:13743304-13743629
>chr11:13743745-13743792
>chr11:13743961-13744743
>chr11:13745869-13746034
>chr11:13747877-13747925
>chr11:13748258-13748326
>chr11:13749367-13753647
>chr11:13753698-13755547
>chr11:13755747-13755882
>chr11:13756369-13756709
>chr11:13758796-13759042
>chr11:13759478-13759510
>chr11:13759561-13759657
>chr11:13759725-13759920
>chr11:13763434-13763542
>chr11:13764796-13764838
>chr11:13765110-13765171
>chr11:13765775-13765884
>chr11:13766047-13766110
>chr11:13766267-13766395
>chr11:13766649-13766989
>chr11:13767131-13767493
>chr11:13768176-13768277
>chr11:13768321-13768568
>chr11:13768607-13768857
>chr11:13770078-13770127
>chr11:13771527-13771880
>chr11:13773388-13773500
>chr11:13773985-13775465
>chr11:13775687-13775750
>chr11:13775785-13776113
>chr11:13776208-13776266
>chr11:13776315-13776355
>chr11:13776825-13776930
>chr11:13777033-13778248
>chr11:13778482-13778602
>chr11:13779309-13779617
>chr11:13780157-13780658
>chr11:13780700-13780828
>chr11:13781591-13781836
>chr11:13782027-13782278
>chr11:13782384-13782746
>chr11:13783465-13784049
>chr11:13785526-13785896
>chr11:13787125-13787170
>chr11:13787297-13787689
>chr11:13790816-13791029
>chr11:13791173-13791256
>chr11:13791413-13791650
>chr11:13792328-13792395
>chr11:13792469-13792560
>chr11:13793787-13799332
>chr11:13799571-13800898
>chr11:13801185-13801597
>chr11:13801674-13801763
>chr11:13801959-13802076
>chr11:13802335-13802786
>chr11:13803069-13803136
>chr11:13803296-13803637
>chr11:13803699-13803961
>chr11:13804199-13804280
>chr11:13804550-13804826
>chr11:13805097-13805338
>chr11:13805411-13805547
>chr11:13805644-13805731
>chr11:13805902-13807100
>chr11:13807196-13807266
>chr11:13807581-13807765
>chr11:13807898-13808139
>chr11:13809963-13810000
>chr11:13810503-13810720
>chr11:13811175-13811745
>chr11:13811872-13814157
>chr11:13814318-13814735
>chr11:13814789-13815117
>chr11:13817032-13817412
>chr11:13818600-13818637
>chr11:13819034-13819289
>chr11:13820005-13824769
>chr11:13825783-13825856
>chr11:13827352-13827427
>chr11:13827527-13828308
>chr11:13829234-13829281
>chr11:13829949-13830458
>chr11:13830491-13831027
>chr11:13831647-13831719
>chr11:13832454-13832577
>chr11:13833317-13833816
>chr11:13836411-13836480
>chr11:13837691-13837745
>chr11:13839101-13839580
>chr11:13840540-13840623
>chr11:13841429-13841469
>chr11:13841764-13841818
>chr11:13844230-13844309
>chr11:13845466-13845531
>chr11:13846281-13846592
>chr11:13846956-13847254
>chr11:13848872-13849106
>chr11:13849291-13849455
>chr11:13851636-13851750
>chr11:13852279-13852316
>chr11:13852537-13852709
>chr11:13852969-13853495
>chr11:13853540-13853634
>chr11:13854779-13854831
>chr11:13854881-13855051
>chr11:13855860-13855892
>chr11:13855944-13856003
>chr11:13857826-13857917
>chr11:13858037-13858111
>chr11:13858757-13859198
>chr11:13861077-13861170
>chr11:13861870-13862314
>chr11:13862670-13862987
>chr11:13863665-13863703
>chr11:13864303-13864439
>chr11:13864569-13864889
>chr11:13865513-13867813
>chr11:13867982-13868088
>chr11:13868730-13868900
>chr11:13870028-13870457
>chr11:13870674-13870812
>chr11:13871751-13872063
>chr11:13874265-13874747
>chr11:13877182-13877261
>chr11:13877452-13877798
>chr11:13877954-13878030
>chr11:13878809-13878860
>chr11:13881990-13882040
>chr11:13883746-13883822
>chr11:13885535-13885720
>chr11:13885798-13885960
>chr11:13886139-13886251
>chr11:13886462-13886630
>chr11:13886778-13887267
>chr11:13887497-13887586
>chr11:13887727-13887942
>chr11:13892514-13892614
>chr11:13892674-13892740
>chr11:13892793-13895175
>chr11:13895578-13895690
>chr11:13896282-13896401
>chr11:13896545-13896594
>chr11:13896774-13896930
>chr11:13897825-13897859
>chr11:13901904-13902005
>chr11:13902074-13902458
>chr11:13906023-13906661
>chr11:13907492-13907648
>chr11:13909318-13909355
>chr11:13909559-13909663
>chr11:13910528-13910599
>chr11:13911075-13911154
>chr11:13911380-13911416
>chr11:13911895-13912002
>chr11:13912408-13912863
>chr11:13913935-13914077
>chr11:13914142-13916339
>chr11:13917076-13917157
>chr11:13917344-13917573
>chr11:13917649-13917896
>chr11:13917947-13918014
>chr11:13923218-13923284
>chr11:13923351-13923556
>chr11:13923780-13923874
>chr11:13926336-13926506
>chr11:13926723-13926830
>chr11:13927782-13927875
>chr11:13928011-13928406
>chr11:13928715-13928808
>chr11:13929003-13929164
>chr11:13929196-13929242
>chr11:13930614-13930978
>chr11:13932437-13932501
>chr11:13932578-13932829
>chr11:13932943-13939514
>chr11:13941122-13941163
>chr11:13941396-13941743
>chr11:13942033-13942419
>chr11:13942502-13942536
>chr11:13946129-13946478
>chr11:13947754-13947847
>chr11:13947915-13948158
>chr11:13949132-13949343
>chr11:13950385-13950734
>chr11:13951090-13951252
>chr11:13952105-13952187
>chr11:13952440-13952583
>chr11:13952796-13952844
>chr11:13953144-13953189
>chr11:13953983-13954088
>chr11:13954585-13954692
>chr11:13955824-13955888
>chr11:13958185-13958256
>chr11:13959528-13959753
>chr11:13959917-13959963
>chr11:13960774-13961000
>chr11:13961962-13962081
>chr11:13962704-13962735
>chr11:13964922-13964975
>chr11:13966108-13966209
>chr11:13966779-13966902
>chr11:13967108-13967202
>chr11:13968396-13968459
>chr11:13968503-13968545
>chr11:13968836-13968950
>chr11:13969085-13969404
>chr11:13970577-13970635
>chr11:13973793-13973855
>chr11:13975380-13975467
>chr11:13975914-13975992
>chr11:13976759-13976804
>chr11:13976900-13976953
>chr11:13977437-13978044
>chr11:13978185-13978365
>chr11:13978999-13979116
>chr11:13979254-13979386
>chr11:13979997-13980378
>chr11:13980538-13980619
>chr11:13980724-13980759
>chr11:13981091-13981146
>chr11:13981316-13981630
>chr11:13981970-13982257
>chr11:13984125-13984167
>chr11:13984267-13984710
>chr11:13984822-13984853
>chr11:13984922-13985130
>chr11:13986050-13986124
>chr11:13986324-13993037
>chr11:13994928-13995005
>chr11:13995269-13995669
>chr11:13996689-13996743
>chr11:13997103-13997160
>chr11:13997430-13997494
>chr11:13999408-13999712
>chr11:14000499-14000534
>chr11:14000968-14001147
>chr11:14001775-14001960
>chr11:14003646-14003749
>chr11:14003845-14004091
>chr11:14004123-14005324
>chr11:14005952-14006041
>chr11:14006603-14006665
>chr11:14006848-14008033
>chr11:14008072-14008239
>chr11:14009587-14009925
>chr11:14010009-14010100
>chr11:14011873-14011968
>chr11:14012608-14012684
>chr11:14014794-14014845
>chr11:14015150-14015576
>chr11:14016070-14016102
>chr11:14019187-14019507
>chr11:14020782-14020893
>chr11:14022566-14022609
>chr11:14023660-14024041
>chr11:14024204-14024486
>chr11:14024596-14024779
>chr11:14025175-14025237
>chr11:14025303-14025402
>chr11:14026842-14026897
>chr11:14028103-14028518
>chr11:14029405-14029956
>chr11:14030620-14031337
>chr11:14031727-14031762
>chr11:14032187-14032275
>chr11:14032589-14032695
>chr11:14033980-14034250
>chr11:14035607-14035924
>chr11:14037102-14037221
>chr11:14037320-14039664
>chr11:14040383-14040516
>chr11:14042997-14043049
>chr11:14044245-14044637
>chr11:14045236-14045746
>chr11:14047931-14048272
>chr11:14048989-14049143
>chr11:14049902-14049943
>chr11:14050325-14050395
>chr11:14050462-14050535
>chr11:14051154-14051804
>chr11:14053120-14053539
>chr11:14054190-14054228
>chr11:14056163-14056270
>chr11:14056584-14056933
>chr11:14057183-14057439
>chr11:14057702-14058032
>chr11:14058774-14058891
>chr11:14059481-14059569
>chr11:14059964-14060000
>chr11:14060000-14060025
>chr11:14060132-14060181
>chr11:14061333-14061411
>chr11:14062945-14063026
>chr11:14063378-14063483
>chr11:14066801-14067221
>chr11:14068918-14068963
>chr11:14069180-14069334
>chr11:14071710-14072005
>chr11:14072953-14073091
>chr11:14073140-14073291
>chr11:14073362-14073436
>chr11:14073956-14074056
>chr11:14077431-14077788
>chr11:14080218-14080568
>chr11:14080777-14081100
>chr11:14083525-14083625
>chr11:14083684-14083921
>chr11:14084088-14092167
>chr11:14092789-14092857
>chr11:14093945-14094236
>chr11:14094270-14094340
>chr11:14094446-14094515
>chr11:14094676-14094763
>chr11:14095339-14095628
>chr11:14095701-14095736
>chr11:14097330-14097815
>chr11:14097983-14098283
>chr11:14098686-14098752
>chr11:14099129-14099179
>chr11:14099361-14099818
>chr11:14099865-14100151
>chr11:14100614-14100694
>chr11:14100976-14101448
>chr11:14101932-14101971
>chr11:14102031-14102080
>chr11:14102452-14102516
>chr11:14102711-14102791
>chr11:14104103-14104238
>chr11:14105485-14105601
>chr11:14107954-14107998
>chr11:14109490-14109622
>chr11:14110389-14110515
>chr11:14110674-14110875
>chr11:14112100-14112149
>chr11:14112457-14112527
>chr11:14113547-14114261
>chr11:14114555-14114612
>chr11:14115449-14115726
>chr11:14115969-14116218
>chr11:14116405-14116436
>chr11:14116654-14116767
>chr11:14116841-14117261
>chr11:14117413-14117531
>chr11:14119837-14120010
>chr11:14120073-14120174
>chr11:14120700-14120801
>chr11:14120835-14120900
>chr11:14120972-14121174
>chr11:14121689-14122059
>chr11:14122136-14122534
>chr11:14122587-14122830
>chr11:14122924-14123237
>chr11:14124168-14124224
>chr11:14124655-14124876
>chr11:14125943-14126106
>chr11:14126209-14126261
>chr11:14127187-14127233
>chr11:14127699-14129403
>chr11:14129479-14130219
>chr11:14130408-14130456
>chr11:14130981-14131029
>chr11:14131220-14131325
>chr11:14131678-14131725
>chr11:14131967-14132315
>chr11:14132871-14132986
>chr11:14134026-14134136
>chr11:14134709-14134812
>chr11:14134985-14135054
>chr11:14137525-14137636
>chr11:14138337-14138498
>chr11:14138981-14139128
>chr11:14139505-14139643
>chr11:14140231-14140747
>chr11:14141873-14141900
>chr11:14141999-14142095
>chr11:14142234-14142276
>chr11:14143279-14143569
>chr11:14144308-14144716
>chr11:14145493-14145695
>chr11:14146141-14146558
>chr11:14146945-14147338
>chr11:14147424-14147743
>chr11:14148308-14148365
>chr11:14148885-14149931
>chr11:14149998-14150640
>chr11:14151475-14151544
>chr11:14153237-14156998
>chr11:14157258-14157474
>chr11:14157798-14157865
>chr11:14159273-14160256
>chr11:14160361-14162256
>chr11:14164656-14166767
>chr11:14166862-14174245
>chr11:14174374-14174941
>chr11:14175033-14175317
>chr11:14175356-14175750
>chr11:14175797-14175903
>chr11:14176157-14176290
>chr11:14176357-14176424
>chr11:14176517-14176762
>chr11:14176882-14177667
>chr11:14177707-14178080
>chr11:14178172-14178445
>chr11:14179584-14179663
>chr11:14180084-14180204
>chr11:14183587-14183774
>chr11:14184708-14184790
>chr11:14186002-14186041
>chr11:14186934-14187361
>chr11:14187606-14188211
>chr11:14188727-14188836
>chr11:14190358-14190389
>chr11:14190441-14190994
>chr11:14192320-14192434
>chr11:14196262-14196339
>chr11:14196440-14196623
>chr11:14196740-14197068
>chr11:14197483-14197867
>chr11:14200575-14200859
>chr11:14200933-14201794
>chr11:14204325-14204610
>chr11:14204675-14204992
>chr11:14205095-14205183
>chr11:14205317-14205411
>chr11:14206084-14206453
>chr11:14206608-14208494
>chr11:14208912-14208965
>chr11:14209053-14209134
>chr11:14209249-14211645
>chr11:14212716-14212809
>chr11:14215014-14215246
>chr11:14216481-14216636
>chr11:14216695-14216743
>chr11:14216781-14216849
>chr11:14217684-14218072
>chr11:14219868-14220077
>chr11:14221070-14221152
>chr11:14221306-14221428
>chr11:14221480-14221527
>chr11:14222783-14222823
>chr11:14222999-14223391
>chr11:14226322-14226485
>chr11:14226557-14226652
>chr11:14226701-14226737
>chr11:14226763-14226820
>chr11:14226878-14227048
>chr11:14227149-14227315
>chr11:14227614-14227651
>chr11:14227713-14227774
>chr11:14228437-14228480
>chr11:14229877-14229990
>chr11:14230667-14231473
>chr11:14232293-14232324
>chr11:14233745-14234056
>chr11:14235308-14235967
>chr11:14235992-14236071
>chr11:14237408-14237490
>chr11:14238124-14238184
>chr11:14239383-14239765
>chr11:14244231-14244772
>chr11:14245182-14245249
>chr11:14245510-14245721
>chr11:14246205-14246259
>chr11:14247077-14247481
>chr11:14252268-14252803
>chr11:14252898-14252980
>chr11:14254171-14254298
>chr11:14255924-14256289
>chr11:14261009-14261061
>chr11:14261448-14261496
>chr11:14261766-14261906
>chr11:14262556-14262598
>chr11:14263738-14264107
>chr11:14268333-14268401
>chr11:14268586-14269614
>chr11:14270993-14271039
>chr11:14272346-14272407
>chr11:14272852-14273630
>chr11:14274007-14274068
>chr11:14274147-14274183
>chr11:14274499-14275119
>chr11:14275819-14275936
>chr11:14276210-14276267
>chr11:14276316-14277040
>chr11:14277262-14277571
>chr11:14280131-14280267
>chr11:14280443-14280734
>chr11:14281113-14281263
>chr11:14282047-14282126
>chr11:14282855-14282961
>chr11:14283280-14283461
>chr11:14283588-14283739
>chr11:14283841-14284134
>chr11:14284230-14284283
>chr11:14284397-14284435
>chr11:14284532-14284644
>chr11:14284711-14284767
>chr11:14285283-14285620
>chr11:14285649-14285690
>chr11:14285799-14286253
>chr11:14287579-14288329
>chr11:14289678-14289733
>chr11:14290160-14290474
>chr11:14291804-14292144
>chr11:14292818-14293173
>chr11:14293346-14293799
>chr11:14294213-14294287
>chr11:14294567-14294683
>chr11:14295712-14295753
>chr11:14295854-14296234
>chr11:14296891-14297074
>chr11:14297476-14297818
>chr11:14299390-14299452
>chr11:14300389-14300584
>chr11:14300768-14300808
>chr11:14301118-14301158
>chr11:14301391-14301591
>chr11:14301691-14302203
>chr11:14302588-14302655
>chr11:14302900-14302988
>chr11:14303466-14303602
>chr11:14305766-14306070
>chr11:14306118-14306498
>chr11:14306890-14307272
>chr11:14307407-14307529
>chr11:14308151-14308197
>chr11:14308881-14309005
>chr11:14310548-14310759
>chr11:14311041-14311758
>chr11:14311866-14312192
>chr11:14312404-14312734
>chr11:14313494-14314068
>chr11:14314683-14315024
>chr11:14315278-14315641
>chr11:14316472-14316759
>chr11:14317281-14317643
>chr11:14317772-14317957
>chr11:14318213-14318536
>chr11:14319339-14319691
>chr11:14319907-14320007
>chr11:14320868-14321200
>chr11:14322143-14322465
>chr11:14322554-14322626
>chr11:14323051-14323547
>chr11:14323591-14323978
>chr11:14324775-14324826
>chr11:14325289-14325622
>chr11:14326770-14327114
>chr11:14328072-14328413
>chr11:14328683-14329407
>chr11:14329676-14330116
>chr11:14330310-14330550
>chr11:14330835-14331117
>chr11:14331477-14331667
>chr11:14331866-14332025
>chr11:14332067-14332154
>chr11:14332251-14332534
>chr11:14332599-14332670
>chr11:14332804-14333108
>chr11:14333589-14333921
>chr11:14335511-14335653
>chr11:14336807-14337045
>chr11:14337113-14337295
>chr11:14337581-14337934
>chr11:14338203-14338660
>chr11:14339093-14339401
>chr11:14339643-14340407
>chr11:14341874-14341970
>chr11:14343533-14344170
>chr11:14344447-14344532
>chr11:14344985-14345291
>chr11:14346221-14346275
>chr11:14346661-14347200
>chr11:14347466-14347866
>chr11:14348800-14348836
>chr11:14348933-14349626
>chr11:14350218-14350773
>chr11:14351105-14351267
>chr11:14351439-14351929
>chr11:14352728-14353177
>chr11:14353343-14353728
>chr11:14353924-14353974
>chr11:14354666-14354987
>chr11:14356003-14356184
>chr11:14356535-14356568
>chr11:14356746-14357085
>chr11:14357974-14358014
>chr11:14359219-14359253
>chr11:14359790-14359878
>chr11:14360360-14360890
>chr11:14360926-14361540
>chr11:14361569-14362073
>chr11:14362119-14362221
>chr11:14363383-14364093
>chr11:14364955-14365311
>chr11:14365342-14366184
>chr11:14366230-14366587
>chr11:14366682-14366999
>chr11:14367364-14368503
>chr11:14368800-14369215
>chr11:14370333-14370565
>chr11:14370786-14370939
>chr11:14371567-14371948
>chr11:14372563-14372726
>chr11:14372929-14373507
>chr11:14375948-14376496
>chr11:14377970-14378120
>chr11:14378615-14379453
>chr11:14380114-14380529
>chr11:14382458-14382825
>chr11:14383978-14384508
>chr11:14385131-14385391
>chr11:14386063-14386223
>chr11:14386273-14386461
>chr11:14387986-14388123
>chr11:14389650-14390339
>chr11:14390488-14391919
>chr11:14392320-14392652
>chr11:14393175-14393863
>chr11:14394226-14394594
>chr11:14394670-14395028
>chr11:14395231-14395288
>chr11:14395472-14397625
>chr11:14398093-14398136
>chr11:14398208-14398312
>chr11:14399684-14399781
>chr11:14400104-14400407
>chr11:14400575-14401136
>chr11:14402986-14404077
>chr11:14404228-14404384
>chr11:14404428-14406616
>chr11:14406707-14407809
>chr11:14408323-14408762
>chr11:14409145-14409491
>chr11:14410432-14410680
>chr11:14410737-14410848
>chr11:14411290-14411350
>chr11:14411538-14411582
>chr11:14412615-14412682
>chr11:14412702-14412740
>chr11:14412797-14412955
>chr11:14413822-14413886
>chr11:14413975-14414272
>chr11:14414882-14415015
>chr11:14415623-14415905
>chr11:14416138-14416527
>chr11:14417200-14417265
>chr11:14417984-14418217
>chr11:14418269-14418334
>chr11:14418375-14418686
>chr11:14420534-14420597
>chr11:14420657-14420980
>chr11:14421241-14421422
>chr11:14421875-14422262
>chr11:14422351-14422403
>chr11:14424510-14424828
>chr11:14425207-14425550
>chr11:14426216-14426287
>chr11:14426431-14426578
>chr11:14426674-14428237
>chr11:14428332-14428969
>chr11:14429052-14429185
>chr11:14429341-14435198
>chr11:14435327-14435398
>chr11:14436108-14436199
>chr11:14436377-14436487
>chr11:14436755-14437054
>chr11:14437836-14438176
>chr11:14438562-14438908
>chr11:14439614-14439656
>chr11:14439721-14440504
>chr11:14440832-14441219
>chr11:14441493-14441558
>chr11:14441622-14441702
>chr11:14442543-14442870
>chr11:14444172-14444295
>chr11:14444650-14444922
>chr11:14445179-14445473
>chr11:14447344-14448049
>chr11:14449206-14449257
>chr11:14449664-14449980
>chr11:14450114-14450172
>chr11:14450748-14450903
>chr11:14450993-14451796
>chr11:14452181-14452556
>chr11:14453672-14454002
>chr11:14454093-14455132
>chr11:14456937-14457277
>chr11:14458070-14458224
>chr11:14458726-14459202
>chr11:14459585-14459909
>chr11:14460518-14460827
>chr11:14461369-14461606
>chr11:14461830-14462155
>chr11:14462209-14462536
>chr11:14463306-14463626
>chr11:14465315-14465530
>chr11:14466703-14466770
>chr11:14467005-14468040
>chr11:14468940-14469291
>chr11:14469860-14469928
>chr11:14470683-14470763
>chr11:14470880-14471025
>chr11:14471630-14471942
>chr11:14472200-14472714
>chr11:14472760-14473567
>chr11:14473621-14473838
>chr11:14473854-14474043
>chr11:14474762-14475137
>chr11:14475324-14475509
>chr11:14477115-14478081
>chr11:14478254-14478526
>chr11:14478609-14478829
>chr11:14479786-14480083
>chr11:14480689-14480753
>chr11:14481779-14482098
>chr11:14482518-14482852
>chr11:14483444-14483514
>chr11:14483601-14483680
>chr11:14483929-14484124
>chr11:14484437-14484830
>chr11:14484994-14486215
>chr11:14487387-14487723
>chr11:14488704-14488788
>chr11:14489210-14489952
>chr11:14490762-14491691
>chr11:14492317-14492645
>chr11:14492828-14493196
>chr11:14494760-14494860
>chr11:14495489-14495667
>chr11:14496306-14498399
>chr11:14498748-14498837
>chr11:14498993-14499043
>chr11:14499414-14499469
>chr11:14499565-14499623
>chr11:14500924-14500994
>chr11:14501200-14501279
>chr11:14501985-14502312
>chr11:14502709-14503010
>chr11:14503444-14503513
>chr11:14503708-14504362
>chr11:14505502-14505575
>chr11:14505629-14506141
>chr11:14507095-14507473
>chr11:14508482-14508586
>chr11:14509491-14510030
>chr11:14510151-14510198
>chr11:14510565-14510596
>chr11:14511325-14511494
>chr11:14511807-14512440
>chr11:14512564-14512615
>chr11:14515573-14516487
>chr11:14516615-14516983
>chr11:14518047-14518477
>chr11:14518596-14518858
>chr11:14520840-14520943
>chr11:14521173-14521821
>chr11:14521980-14522187
>chr11:14522481-14522624
>chr11:14522891-14523001
>chr11:14523254-14523886
>chr11:14523992-14529206
>chr11:14530614-14530982
>chr11:14531136-14531802
>chr11:14532287-14532936
>chr11:14533542-14533721
>chr11:14533892-14534241
>chr11:14534446-14535154
>chr11:14535423-14535789
>chr11:14536084-14536205
>chr11:14536244-14536918
>chr11:14537604-14538069
>chr11:14539458-14539519
>chr11:14539558-14539885
>chr11:14540861-14541123
>chr11:14542047-14542186
>chr11:14542846-14544675
>chr11:14544786-14545001
>chr11:14545104-14545681
>chr11:14546427-14546757
>chr11:14548246-14548305
>chr11:14548415-14548491
>chr11:14549376-14549737
>chr11:14550736-14550854
>chr11:14552785-14553428
>chr11:14553499-14554808
>chr11:14555361-14555488
>chr11:14555629-14555683
>chr11:14556631-14557130
>chr11:14557190-14557657
>chr11:14558132-14558238
>chr11:14558273-14558445
>chr11:14561787-14561876
>chr11:14562627-14562969
>chr11:14563604-14563952
>chr11:14563970-14564047
>chr11:14564367-14565404
>chr11:14565596-14565725
>chr11:14566056-14566171
>chr11:14567739-14568083
>chr11:14568853-14577283
>chr11:14577556-14577793
>chr11:14577978-14578236
>chr11:14579122-14579489
>chr11:14580588-14580659
>chr11:14582446-14582834
>chr11:14583144-14583275
>chr11:14586118-14586568
>chr11:14586743-14587101
>chr11:14588692-14588737
>chr11:14589045-14589567
>chr11:14589689-14589854
>chr11:14589933-14590300
>chr11:14590881-14592280
>chr11:14592344-14592811
>chr11:14592919-14593074
>chr11:14593173-14593237
>chr11:14594755-14600879
>chr11:14603701-14603778
>chr11:14604104-14604385
>chr11:14604551-14606453
>chr11:14608069-14608306
>chr11:14608366-14608768
>chr11:14609305-14609367
>chr11:14611734-14611840
>chr11:14613109-14613172
>chr11:14613226-14613566
>chr11:14616229-14616724
>chr11:14616840-14616922
>chr11:14617441-14617569
>chr11:14617637-14617733
>chr11:14619159-14619493
>chr11:14619548-14619635
>chr11:14620048-14620114
>chr11:14621200-14621641
>chr11:14621865-14621970
>chr11:14622406-14622444
>chr11:14624855-14624890
>chr11:14625168-14625468
>chr11:14626865-14627219
>chr11:14627525-14627563
>chr11:14627952-14634262
>chr11:14634517-14634644
>chr11:14638446-14638595
>chr11:14639295-14639403
>chr11:14640026-14640089
>chr11:14640184-14640266
>chr11:14641085-14641197
>chr11:14642089-14642124
>chr11:14645628-14645812
>chr11:14647405-14647463
>chr11:14649171-14649212
>chr11:14650189-14650750
>chr11:14650792-14651256
>chr11:14651357-14651531
>chr11:14651938-14652249
>chr11:14652349-14652685
>chr11:14652721-14653187
>chr11:14653453-14653683
>chr11:14653713-14654035
>chr11:14654896-14654966
>chr11:14655043-14655382
>chr11:14656558-14656619
>chr11:14658293-14658652
>chr11:14659487-14659690
>chr11:14660263-14660678
>chr11:14660852-14667992
>chr11:14669416-14669736
>chr11:14670944-14671036
>chr11:14671276-14671310
>chr11:14671739-14672129
>chr11:14675342-14675418
>chr11:14675571-14675633
>chr11:14675719-14676628
>chr11:14676919-14676947
>chr11:14676995-14677045
>chr11:14677499-14677597
>chr11:14677697-14678959
>chr11:14679117-14679698
>chr11:14680188-14680475
>chr11:14680527-14680876
>chr11:14680977-14682833
>chr11:14682888-14683332
>chr11:14683389-14683837
>chr11:14684004-14684060
>chr11:14684141-14685297
>chr11:14685428-14685764
>chr11:14686159-14686207
>chr11:14686698-14687050
>chr11:14688038-14688205
>chr11:14688754-14689065
>chr11:14690571-14690624
>chr11:14691547-14691717
>chr11:14691943-14692311
>chr11:14692421-14694312
>chr11:14694356-14694781
>chr11:14695472-14696342
>chr11:14696582-14696842
>chr11:14696897-14697263
>chr11:14697317-14697378
>chr11:14697641-14697887
>chr11:14698012-14698819
>chr11:14700830-14700886
>chr11:14701354-14701461
>chr11:14702615-14702804
>chr11:14703956-14704029
>chr11:14704692-14705021
>chr11:14705096-14705293
>chr11:14705387-14705474
>chr11:14706088-14706179
>chr11:14706410-14706570
>chr11:14706906-14706995
>chr11:14708031-14708206
>chr11:14708322-14708484
>chr11:14710140-14710182
>chr11:14711368-14711768
>chr11:14711958-14712019
>chr11:14712060-14712404
>chr11:14712463-14712831
>chr11:14713188-14713223
>chr11:14713274-14713767
>chr11:14714373-14714578
>chr11:14714740-14714966
>chr11:14715083-14722338
>chr11:14722675-14722843
>chr11:14723452-14723786
>chr11:14724116-14724238
>chr11:14724402-14724658
>chr11:14724840-14724917
>chr11:14725235-14725656
>chr11:14728541-14728584
>chr11:14729242-14729340
>chr11:14730438-14730545
>chr11:14731215-14731585
>chr11:14731845-14731926
>chr11:14732616-14732696
>chr11:14732821-14732896
>chr11:14734028-14734386
>chr11:14734574-14734780
>chr11:14735611-14735694
>chr11:14736976-14744557
>chr11:14744958-14745123
>chr11:14746125-14746430
>chr11:14746893-14747309
>chr11:14747643-14747785
>chr11:14748871-14749178
>chr11:14749754-14750399
>chr11:14750512-14750680
>chr11:14751040-14751090
>chr11:14753991-14754052
>chr11:14754630-14754730
>chr11:14755809-14755845
>chr11:14756177-14756282
>chr11:14756776-14759407
>chr11:14759545-14759849
>chr11:14760195-14760270
>chr11:14760616-14760673
>chr11:14760792-14761028
>chr11:14762019-14762354
>chr11:14762493-14762609
>chr11:14762908-14762935
>chr11:14764656-14764688
>chr11:14765797-14765868
>chr11:14766089-14766182
>chr11:14766482-14766579
>chr11:14768494-14768641
>chr11:14769270-14769312
>chr11:14769593-14769687
>chr11:14771710-14771789
>chr11:14772147-14772248
>chr11:14772646-14772783
>chr11:14772823-14772939
>chr11:14773106-14773401
>chr11:14773631-14773728
>chr11:14774535-14774731
>chr11:14774894-14774980
>chr11:14775532-14775827
>chr11:14776523-14776762
>chr11:14776839-14777125
>chr11:14777319-14777414
>chr11:14777630-14783810
>chr11:14783878-14784284
>chr11:14784422-14784471
>chr11:14785799-14786042
>chr11:14786137-14786205
>chr11:14786345-14786434
>chr11:14787048-14787119
>chr11:14790454-14790491
>chr11:14791749-14792041
>chr11:14793196-14793538
>chr11:14794160-14794660
>chr11:14794721-14794892
>chr11:14795084-14795279
>chr11:14795858-14802614
>chr11:14802894-14803041
>chr11:14803197-14803282
>chr11:14803643-14803822
>chr11:14804224-14804312
>chr11:14804926-14805102
>chr11:14805459-14805666
>chr11:14805814-14807272
>chr11:14807691-14808053
>chr11:14808523-14808622
>chr11:14808775-14808941
>chr11:14809084-14809843
>chr11:14810055-14812050
>chr11:14812103-14812296
>chr11:14812347-14812443
>chr11:14812836-14813391
>chr11:14813555-14813610
>chr11:14813667-14813791
>chr11:14813977-14814096
>chr11:14814370-14814424
>chr11:14814652-14815178
>chr11:14816164-14816324
>chr11:14816655-14816748
>chr11:14816818-14817802
>chr11:14817990-14818195
>chr11:14818512-14818585
>chr11:14820070-14821018
>chr11:14821846-14822191
>chr11:14822250-14822508
>chr11:14822804-14823049
>chr11:14823118-14823214
>chr11:14823374-14823433
>chr11:14823553-14824021
>chr11:14824155-14825159
>chr11:14825236-14829342
>chr11:14829444-14829881
>chr11:14830311-14830446
>chr11:14831060-14831242
>chr11:14831495-14831615
>chr11:14832933-14833361
>chr11:14833977-14834043
>chr11:14834496-14834549
>chr11:14835673-14835927
>chr11:14836051-14836414
>chr11:14836576-14837116
>chr11:14837486-14837574
>chr11:14837959-14838304
>chr11:14841043-14841405
>chr11:14841555-14842182
>chr11:14842398-14842646
>chr11:14842708-14842788
>chr11:14844348-14850515
>chr11:14850814-14851129
>chr11:14852043-14852353
>chr11:14852776-14852930
>chr11:14853303-14853416
>chr11:14854523-14854837
>chr11:14855613-14855724
>chr11:14855983-14856359
>chr11:14856568-14856872
>chr11:14859734-14859776
>chr11:14860849-14860941
>chr11:14861485-14861570
>chr11:14861637-14861884
>chr11:14861923-14862291
>chr11:14862566-14865236
>chr11:14865612-14865660
>chr11:14866024-14866202
>chr11:14867717-14867964
>chr11:14868758-14869033
>chr11:14869375-14869424
>chr11:14872670-14872703
>chr11:14872871-14873065
>chr11:14873897-14874068
>chr11:14876241-14876383
>chr11:14878799-14878835
>chr11:14879771-14879938
>chr11:14881540-14881926
>chr11:14882109-14882292
>chr11:14882630-14884766
>chr11:14888185-14888319
>chr11:14889837-14890157
>chr11:14890530-14890845
>chr11:14893108-14893155
>chr11:14893388-14893508
>chr11:14893565-14893622
>chr11:14893692-14893904
>chr11:14895920-14895958
>chr11:14898696-14898748
>chr11:14898995-14899130
>chr11:14900667-14901177
>chr11:14901991-14902099
>chr11:14903465-14903843
>chr11:14906464-14906517
>chr11:14907618-14907675
>chr11:14909062-14909209
>chr11:14909493-14910084
>chr11:14910367-14910676
>chr11:14911056-14911389
>chr11:14911630-14911741
>chr11:14912601-14912668
>chr11:14912826-14912960
>chr11:14913069-14913296
>chr11:14913420-14913583
>chr11:14915459-14915829
>chr11:14916278-14916310
>chr11:14916712-14917109
>chr11:14917833-14918152
>chr11:14919064-14919510
>chr11:14919994-14920036
>chr11:14920900-14920962
>chr11:14921104-14921280
>chr11:14921322-14921437
>chr11:14921574-14921908
>chr11:14922623-14922681
>chr11:14922900-14922970
>chr11:14923654-14923706
>chr11:14923784-14923843
>chr11:14924393-14924448
>chr11:14925803-14925861
>chr11:14926178-14926393
>chr11:14926539-14926631
>chr11:14927268-14927367
>chr11:14927636-14928736
>chr11:14931050-14931117
>chr11:14931250-14931320
>chr11:14931477-14931801
>chr11:14931921-14932183
>chr11:14932331-14932645
>chr11:14932799-14933006
>chr11:14933125-14933543
>chr11:14933631-14933740
>chr11:14933864-14934445
>chr11:14934936-14935046
>chr11:14935448-14935558
>chr11:14936487-14936824
>chr11:14937850-14940656
>chr11:14940818-14940959
>chr11:14941656-14942624
>chr11:14943191-14943270
>chr11:14943536-14943891
>chr11:14944213-14944325
>chr11:14946192-14946550
>chr11:14946751-14947124
>chr11:14947418-14947498
>chr11:14947528-14947678
>chr11:14948931-14949003
>chr11:14949234-14949280
>chr11:14949920-14950002
>chr11:14952630-14952748
>chr11:14953240-14953349
>chr11:14956087-14956174
>chr11:14956469-14956904
>chr11:14957033-14957129
>chr11:14957346-14957437
>chr11:14957526-14957643
>chr11:14957911-14957951
>chr11:14959858-14959937
>chr11:14960006-14960086
>chr11:14960130-14960328
>chr11:14960578-14960952
>chr11:14961774-14964937
>chr11:14965128-14965236
>chr11:14965540-14965608
>chr11:14966108-14966190
>chr11:14967210-14967288
>chr11:14970592-14970939
>chr11:14976217-14976462
>chr11:14976554-14976837
>chr11:14976928-14977033
>chr11:14979321-14979737
>chr11:14982751-14983130
>chr11:14984277-14985856
>chr11:14986174-14986900
>chr11:14987033-14988296
>chr11:14988416-14988969
>chr11:14989105-14989224
>chr11:14989285-14990541
>chr11:14990603-14990813
>chr11:14990903-14992168
>chr11:14992254-14992430
>chr11:14992485-14992562
>chr11:14992632-14992924
>chr11:14993072-14993309
>chr11:14993409-14993468
>chr11:14993511-14994490
>chr11:14994500-14998315
>chr11:14998876-14998982
>chr11:14999116-14999611
>chr11:14999723-14999774
>chr11:14999855-14999930
>chr11:15000013-15000287
>chr11:15000384-15000450
>chr11:15000635-15001111
>chr11:15002220-15002306
>chr11:15004184-15004386
>chr11:15004523-15004888
>chr11:15005917-15005986
>chr11:15006394-15006452
>chr11:15007248-15007511
>chr11:15008468-15008754
>chr11:15011142-15011208
>chr11:15011579-15011886
>chr11:15011937-15012337
>chr11:15013019-15013519
>chr11:15013733-15014523
>chr11:15014547-15014616
>chr11:15014764-15017567
>chr11:15017631-15023129
>chr11:15023478-15023844
>chr11:15023962-15024092
>chr11:15024197-15024939
>chr11:15025181-15025380
>chr11:15025418-15025732
>chr11:15026085-15026182
>chr11:15026816-15027573
>chr11:15029067-15029162
>chr11:15029230-15029292
>chr11:15030074-15030444
>chr11:15030899-15031096
>chr11:15031361-15031459
>chr11:15031533-15032332
>chr11:15032840-15032890
>chr11:15033480-15033519
>chr11:15034521-15034804
>chr11:15034853-15035280
>chr11:15035375-15035501
>chr11:15035552-15035644
>chr11:15035834-15035905
>chr11:15036249-15036607
>chr11:15037136-15037250
>chr11:15037343-15037387
>chr11:15038399-15038436
>chr11:15039322-15039426
>chr11:15039581-15039841
>chr11:15040645-15040880
>chr11:15040956-15041082
>chr11:15042838-15043162
>chr11:15043680-15043995
>chr11:15044465-15044521
>chr11:15044757-15045010
>chr11:15045048-15045194
>chr11:15046551-15046912
>chr11:15049296-15049699
>chr11:15051282-15051670
>chr11:15054733-15055071
>chr11:15055471-15055640
>chr11:15058001-15058349
>chr11:15058435-15058473
>chr11:15058555-15058881
>chr11:15060506-15060844
>chr11:15060887-15060942
>chr11:15061092-15061182
>chr11:15061251-15061465
>chr11:15061871-15062029
>chr11:15062196-15062280
>chr11:15062956-15065104
>chr11:15065160-15066486
>chr11:15066537-15066724
>chr11:15066917-15067645
>chr11:15067745-15068260
>chr11:15068348-15068424
>chr11:15068511-15068719
>chr11:15068932-15068986
>chr11:15069034-15069229
>chr11:15069287-15069442
>chr11:15069472-15070544
>chr11:15071142-15071512
>chr11:15072082-15072119
>chr11:15075112-15075239
>chr11:15077971-15078086
>chr11:15078562-15078785
>chr11:15079178-15079267
>chr11:15080338-15080377
>chr11:15080654-15080791
>chr11:15080912-15081277
>chr11:15081482-15081867
>chr11:15082220-15082436
>chr11:15082481-15082557
>chr11:15082960-15083874
>chr11:15083974-15084331
>chr11:15084359-15084936
>chr11:15085106-15086160
>chr11:15086416-15087468
>chr11:15087513-15089447
>chr11:15089615-15090201
>chr11:15090236-15090541
>chr11:15090678-15090754
>chr11:15091643-15091787
>chr11:15092567-15092928
>chr11:15093206-15093574
>chr11:15093776-15094439
>chr11:15094499-15096321
>chr11:15096434-15096481
>chr11:15096593-15097341
>chr11:15097459-15097527
>chr11:15097630-15097768
>chr11:15097813-15097900
>chr11:15101869-15101976
>chr11:15102056-15102290
>chr11:15102356-15102496
>chr11:15103891-15103966
>chr11:15104087-15104156
>chr11:15106053-15106133
>chr11:15107106-15107430
>chr11:15108947-15108983
>chr11:15110035-15110318
>chr11:15110417-15110503
>chr11:15111796-15111923
>chr11:15112080-15112130
>chr11:15112577-15112688
>chr11:15112921-15113461
>chr11:15114240-15114276
>chr11:15116692-15117273
>chr11:15119802-15119865
>chr11:15120011-15120154
>chr11:15120777-15120912
>chr11:15120965-15121124
>chr11:15121709-15121766
>chr11:15122027-15122058
>chr11:15124585-15124658
>chr11:15127804-15128121
>chr11:15128444-15128546
>chr11:15130252-15130348
>chr11:15130473-15130526
>chr11:15130723-15131313
>chr11:15131349-15131460
>chr11:15132274-15132582
>chr11:15133818-15133877
>chr11:15134086-15134234
>chr11:15134805-15134864
>chr11:15135738-15135866
>chr11:15136017-15138488
>chr11:15139582-15139618
>chr11:15140560-15141096
>chr11:15142815-15142901
>chr11:15143558-15143601
>chr11:15145731-15145844
>chr11:15146085-15146161
>chr11:15147670-15147702
>chr11:15148730-15148780
>chr11:15150856-15150927
>chr11:15151086-15151396
>chr11:15152195-15152255
>chr11:15152607-15152704
>chr11:15154189-15154264
>chr11:15154684-15154772
>chr11:15156665-15156748
>chr11:15157488-15157547
>chr11:15159723-15159822
>chr11:15160400-15160497
>chr11:15160823-15160946
>chr11:15161465-15161520
>chr11:15163563-15164125
>chr11:15164708-15165051
>chr11:15165355-15165550
>chr11:15166835-15166877
>chr11:15167445-15167785
>chr11:15168094-15168449
>chr11:15168658-15168720
>chr11:15168934-15169000
>chr11:15169511-15170468
>chr11:15170617-15170677
>chr11:15171310-15171355
>chr11:15173578-15173676
>chr11:15174120-15174195
>chr11:15174695-15174806
>chr11:15175336-15175491
>chr11:15176414-15176517
>chr11:15176825-15176884
>chr11:15177945-15178007
>chr11:15178451-15178517
>chr11:15178645-15178799
>chr11:15179970-15180313
>chr11:15180746-15180827
>chr11:15182451-15182539
>chr11:15183058-15183507
>chr11:15184354-15184691
>chr11:15185599-15185657
>chr11:15185781-15185869
>chr11:15189350-15189670
>chr11:15190977-15191282
>chr11:15193008-15193045
>chr11:15193201-15193877
>chr11:15194560-15194613
>chr11:15194930-15194967
>chr11:15196712-15196830
>chr11:15196943-15197009
>chr11:15202463-15202528
>chr11:15203101-15203174
>chr11:15203575-15203869
>chr11:15203980-15204057
>chr11:15204463-15204571
>chr11:15205155-15205266
>chr11:15205580-15205635
>chr11:15206616-15206770
>chr11:15209725-15209769
>chr11:15211014-15211124
>chr11:15211387-15211566
>chr11:15211587-15211881
>chr11:15211956-15212455
>chr11:15212524-15212661
>chr11:15212741-15212860
>chr11:15213140-15213289
>chr11:15214722-15214773
>chr11:15214926-15215068
>chr11:15215437-15215495
>chr11:15215555-15215631
>chr11:15215838-15215920
>chr11:15216961-15217413
>chr11:15218518-15218591
>chr11:15220615-15220736
>chr11:15223669-15223761
>chr11:15224011-15224192
>chr11:15225374-15225448
>chr11:15225498-15225546
>chr11:15227988-15228090
>chr11:15229458-15229563
>chr11:15229755-15230602
>chr11:15231249-15231527
>chr11:15232373-15232644
>chr11:15232830-15232897
>chr11:15232942-15233049
>chr11:15233663-15233762
>chr11:15235788-15236081
>chr11:15237364-15237436
>chr11:15238618-15238696
>chr11:15239334-15239561
>chr11:15241500-15241541
>chr11:15241694-15241821
>chr11:15243720-15243837
>chr11:15243970-15244022
>chr11:15244557-15244670
>chr11:15245520-15245563
>chr11:15246198-15246268
>chr11:15246950-15247003
>chr11:15247106-15247214
>chr11:15247564-15247639
>chr11:15247836-15247934
>chr11:15248195-15248330
>chr11:15250281-15250316
>chr11:15250690-15250788
>chr11:15250887-15250999
>chr11:15251229-15252123
>chr11:15252207-15252503
>chr11:15254486-15254685
>chr11:15255025-15255071
>chr11:15255248-15255327
>chr11:15256461-15256801
>chr11:15257615-15257906
>chr11:15258121-15258174
>chr11:15260529-15260571
>chr11:15261549-15261621
>chr11:15263605-15264798
>chr11:15265339-15265451
>chr11:15265735-15265785
>chr11:15265832-15265931
>chr11:15266921-15267252
>chr11:15267431-15267495
>chr11:15269137-15269186
>chr11:15269862-15272156
>chr11:15273515-15273628
>chr11:15275884-15276082
>chr11:15277269-15277307
>chr11:15278103-15278165
>chr11:15279621-15279999
>chr11:15281292-15281356
>chr11:15282899-15282970
>chr11:15283339-15284085
>chr11:15284446-15285069
>chr11:15288083-15288194
>chr11:15294658-15294718
>chr11:15294848-15295208
>chr11:15295717-15295776
>chr11:15296087-15296271
>chr11:15296364-15296416
>chr11:15298847-15298991
>chr11:15299859-15299909
>chr11:15301448-15301658
>chr11:15304240-15304367
>chr11:15304515-15304648
>chr11:15308716-15308765
>chr11:15310822-15310875
>chr11:15311045-15311102
>chr11:15311850-15311887
>chr11:15311996-15312402
>chr11:15312805-15312899
>chr11:15312958-15313540
>chr11:15313672-15313743
>chr11:15314175-15315487
>chr11:15315979-15316305
>chr11:15317189-15317260
>chr11:15320348-15320391
>chr11:15320789-15320952
>chr11:15321137-15321186
>chr11:15323922-15323955
>chr11:15324038-15324355
>chr11:15326150-15326207
>chr11:15326465-15326555
>chr11:15327961-15328058
>chr11:15328112-15328150
>chr11:15330489-15330625
>chr11:15332292-15332731
>chr11:15333251-15333304
>chr11:15333967-15334049
>chr11:15336674-15336797
>chr11:15336860-15336964
>chr11:15337043-15337662
>chr11:15337742-15338443
>chr11:15338531-15338806
>chr11:15339242-15340025
>chr11:15340067-15340948
>chr11:15343638-15344018
>chr11:15344806-15344925
>chr11:15345295-15345387
>chr11:15346143-15346589
>chr11:15349976-15350848
>chr11:15351658-15351970
>chr11:15351992-15352057
>chr11:15352228-15352377
>chr11:15352599-15353077
>chr11:15354040-15354090
>chr11:15354708-15354803
>chr11:15355005-15355435
>chr11:15357125-15357812
>chr11:15358193-15359192
>chr11:15360572-15360630
>chr11:15361933-15361992
>chr11:15363930-15363989
>chr11:15365057-15365514
>chr11:15365992-15366095
>chr11:15366786-15366844
>chr11:15369418-15369486
>chr11:15372561-15373095
>chr11:15374210-15374394
>chr11:15375022-15375096
>chr11:15375145-15375535
>chr11:15377084-15377918
>chr11:15377976-15378331
>chr11:15378484-15378694
>chr11:15378808-15379216
>chr11:15379256-15379294
>chr11:15379364-15379426
>chr11:15381151-15381252
>chr11:15381825-15382057
>chr11:15383252-15383539
>chr11:15385149-15385218
>chr11:15385644-15385708
>chr11:15386009-15386733
>chr11:15387032-15387080
>chr11:15387867-15388243
>chr11:15388679-15389046
>chr11:15389162-15390014
>chr11:15390560-15391115
>chr11:15391185-15391491
>chr11:15393590-15393854
>chr11:15394497-15394736
>chr11:15395048-15395129
>chr11:15395320-15398554
>chr11:15398600-15398977
>chr11:15399296-15401690
>chr11:15401896-15402381
>chr11:15404001-15404101
>chr11:15404386-15404586
>chr11:15405616-15405715
>chr11:15405999-15406116
>chr11:15407872-15407924
>chr11:15408521-15408880
>chr11:15409611-15409718
>chr11:15412141-15412176
>chr11:15414319-15414389
>chr11:15415357-15415495
>chr11:15416298-15416658
>chr11:15417818-15418051
>chr11:15418099-15418301
>chr11:15418705-15418851
>chr11:15419723-15419982
>chr11:15420101-15420432
>chr11:15420832-15421035
>chr11:15421155-15421207
>chr11:15421533-15421652
>chr11:15422225-15422351
>chr11:15422566-15422696
>chr11:15423048-15423170
>chr11:15423457-15423751
>chr11:15423819-15423960
>chr11:15424480-15424581
>chr11:15426018-15426067
>chr11:15426950-15427183
>chr11:15428406-15428525
>chr11:15428633-15428807
>chr11:15428885-15429625
>chr11:15432238-15432622
>chr11:15434197-15434239
>chr11:15435120-15435240
>chr11:15436023-15436343
>chr11:15439808-15439846
>chr11:15439882-15440373
>chr11:15440418-15440449
>chr11:15440563-15440759
>chr11:15441548-15441700
>chr11:15441836-15441881
>chr11:15442892-15443006
>chr11:15444975-15445177
>chr11:15446155-15446202
>chr11:15448071-15448219
>chr11:15448328-15448643
>chr11:15448835-15449298
>chr11:15450406-15450545
>chr11:15452402-15452518
>chr11:15452721-15452831
>chr11:15453961-15454136
>chr11:15454829-15455802
>chr11:15456222-15456741
>chr11:15456978-15457023
>chr11:15457341-15458451
>chr11:15458555-15458738
>chr11:15458831-15458941
>chr11:15458988-15459291
>chr11:15459334-15461749
>chr11:15462441-15462510
>chr11:15463401-15463609
>chr11:15465990-15466207
>chr11:15467856-15468003
>chr11:15469036-15469300
>chr11:15469799-15469889
>chr11:15470045-15470499
>chr11:15470684-15471008
>chr11:15473184-15473460
>chr11:15473945-15474119
>chr11:15474406-15474984
>chr11:15475739-15475792
>chr11:15477405-15477537
>chr11:15477997-15478078
>chr11:15478903-15479207
>chr11:15480021-15480101
>chr11:15481920-15481959
>chr11:15482602-15482684
>chr11:15483714-15483918
>chr11:15485622-15485670
>chr11:15487715-15487796
>chr11:15489549-15489631
>chr11:15490360-15490394
>chr11:15490938-15491012
>chr11:15491245-15491335
>chr11:15492335-15492416
>chr11:15492542-15493018
>chr11:15493523-15493674
>chr11:15493875-15493920
>chr11:15495403-15495521
>chr11:15496514-15496564
>chr11:15496821-15496958
>chr11:15498195-15498261
>chr11:15499482-15499814
>chr11:15502804-15502886
>chr11:15504309-15505298
>chr11:15505992-15506041
>chr11:15506406-15506487
>chr11:15507019-15507068
>chr11:15508339-15509091
>chr11:15510193-15510363
>chr11:15511077-15512012
>chr11:15512151-15512504
>chr11:15512539-15513228
>chr11:15513536-15514271
>chr11:15514322-15514370
>chr11:15514524-15514942
>chr11:15515196-15515281
>chr11:15515409-15515755
>chr11:15516121-15516224
>chr11:15516674-15516839
>chr11:15518644-15518761
>chr11:15519016-15519057
>chr11:15519944-15520066
>chr11:15520252-15521250
>chr11:15521306-15522029
>chr11:15523131-15523192
>chr11:15524245-15524372
>chr11:15524787-15524832
>chr11:15525128-15525217
>chr11:15526470-15526809
>chr11:15527083-15528565
>chr11:15528671-15529416
>chr11:15529469-15530439
>chr11:15530529-15533805
>chr11:15533889-15534105
>chr11:15534949-15535156
>chr11:15535891-15536081
>chr11:15536623-15536669
>chr11:15544002-15544325
>chr11:15545713-15546009
>chr11:15546513-15546863
>chr11:15546923-15546992
>chr11:15547150-15547726
>chr11:15547777-15548115
>chr11:15548223-15548345
>chr11:15548499-15548599
>chr11:15548736-15549128
>chr11:15549331-15549461
>chr11:15549502-15549944
>chr11:15550371-15550989
>chr11:15551068-15552132
>chr11:15552839-15552926
>chr11:15552980-15553053
>chr11:15553539-15553596
>chr11:15554227-15554361
>chr11:15554732-15554864
>chr11:15554933-15554970
>chr11:15555929-15556311
>chr11:15557023-15557056
>chr11:15557140-15557228
>chr11:15557711-15558229
>chr11:15558273-15558304
>chr11:15558858-15559112
>chr11:15560733-15562139
>chr11:15564274-15564341
>chr11:15567215-15567328
>chr11:15567634-15567943
>chr11:15568370-15568606
>chr11:15569002-15569032
>chr11:15569113-15569156
>chr11:15570251-15570571
>chr11:15571432-15571563
>chr11:15572448-15572529
>chr11:15572963-15573356
>chr11:15575538-15575636
>chr11:15576120-15576445
>chr11:15576830-15576881
>chr11:15578102-15578437
>chr11:15580686-15580827
>chr11:15580912-15580978
>chr11:15581141-15581250
>chr11:15581356-15581864
>chr11:15585430-15585532
>chr11:15587545-15587581
>chr11:15588144-15588589
>chr11:15589225-15589266
>chr11:15589942-15589992
>chr11:15590893-15590931
>chr11:15592025-15592080
>chr11:15596074-15596152
>chr11:15597981-15598307
>chr11:15599936-15599998
>chr11:15600297-15600348
>chr11:15600848-15600898
>chr11:15602206-15602329
>chr11:15603098-15603162
>chr11:15607954-15608022
>chr11:15608578-15608648
>chr11:15609039-15609091
>chr11:15609394-15609575
>chr11:15609701-15609792
>chr11:15611530-15611609
>chr11:15614010-15614140
>chr11:15614589-15614659
>chr11:15618559-15618741
>chr11:15618978-15619012
>chr11:15624344-15624416
>chr11:15625776-15625846
>chr11:15625933-15625992
>chr11:15626167-15626252
>chr11:15626297-15626478
>chr11:15627604-15627685
>chr11:15627872-15627909
>chr11:15628228-15628276
>chr11:15630372-15630419
>chr11:15630790-15630902
>chr11:15632304-15632735
>chr11:15633797-15634011
>chr11:15636003-15636064
>chr11:15636125-15636428
>chr11:15636634-15636736
>chr11:15637662-15637736
>chr11:15638061-15638108
>chr11:15639000-15639434
>chr11:15640209-15640247
>chr11:15641742-15641779
>chr11:15643154-15643233
>chr11:15643358-15643429
>chr11:15644300-15644479
>chr11:15646243-15646708
>chr11:15647535-15647668
>chr11:15648053-15648139
>chr11:15648398-15648824
>chr11:15649213-15649291
>chr11:15650876-15650912
>chr11:15651911-15651958
>chr11:15652965-15653291
>chr11:15655348-15655500
>chr11:15655680-15655810
>chr11:15655926-15656036
>chr11:15657881-15657954
>chr11:15658721-15658865
>chr11:15659837-15659902
>chr11:15664134-15664231
>chr11:15664761-15664848
>chr11:15665514-15665573
>chr11:15666131-15666448
>chr11:15667152-15667191
>chr11:15669209-15669523
>chr11:15669630-15669687
>chr11:15672632-15672870
>chr11:15672913-15672974
>chr11:15675735-15675817
>chr11:15676733-15677785
>chr11:15678069-15678607
>chr11:15679411-15679458
>chr11:15679565-15679738
>chr11:15679797-15680117
>chr11:15680257-15680318
>chr11:15680393-15680546
>chr11:15680748-15680971
>chr11:15681104-15681721
>chr11:15681892-15682122
>chr11:15682190-15682319
>chr11:15682793-15682860
>chr11:15682944-15683159
>chr11:15683383-15683489
>chr11:15683593-15683750
>chr11:15683983-15684062
>chr11:15684266-15684685
>chr11:15685578-15686653
>chr11:15686791-15687202
>chr11:15688570-15688628
>chr11:15688885-15689021
>chr11:15689359-15689864
>chr11:15690596-15690634
>chr11:15691213-15691555
>chr11:15693433-15693847
>chr11:15694223-15694320
>chr11:15694936-15695024
>chr11:15696573-15696614
>chr11:15697023-15697149
>chr11:15697260-15697322
>chr11:15697873-15697972
>chr11:15698995-15699046
>chr11:15699834-15700020
>chr11:15700261-15700359
>chr11:15700724-15700931
>chr11:15703573-15703640
>chr11:15704344-15704388
>chr11:15705031-15705620
>chr11:15705887-15706372
>chr11:15706509-15706806
>chr11:15707955-15708009
>chr11:15709615-15709696
>chr11:15712168-15712747
>chr11:15713078-15713511
>chr11:15713772-15714075
>chr11:15716220-15716338
>chr11:15721810-15721981
>chr11:15722109-15722181
>chr11:15722253-15722334
>chr11:15723722-15723765
>chr11:15724015-15724090
>chr11:15724379-15724429
>chr11:15724497-15724568
>chr11:15724979-15725313
>chr11:15727447-15727502
>chr11:15732266-15732351
>chr11:15733926-15734039
>chr11:15735132-15735248
>chr11:15739704-15739966
>chr11:15740425-15740690
>chr11:15740729-15740771
>chr11:15741707-15741768
>chr11:15743697-15743821
>chr11:15743891-15743970
>chr11:15744178-15744560
>chr11:15744621-15744957
>chr11:15745004-15745069
>chr11:15745183-15745242
>chr11:15745767-15745810
>chr11:15745946-15745992
>chr11:15746687-15747103
>chr11:15747438-15747507
>chr11:15748441-15748560
>chr11:15748638-15748687
>chr11:15749444-15749578
>chr11:15750081-15750118
>chr11:15751332-15751404
>chr11:15751619-15751814
>chr11:15753412-15753574
>chr11:15753705-15753868
>chr11:15753922-15754551
>chr11:15756759-15756938
>chr11:15759851-15759961
>chr11:15761160-15761374
>chr11:15761982-15762261
>chr11:15762360-15762559
>chr11:15762690-15763004
>chr11:15763227-15763313
>chr11:15764694-15764775
>chr11:15765056-15765503
>chr11:15767568-15767667
>chr11:15772300-15772384
>chr11:15774770-15774855
>chr11:15775698-15775761
>chr11:15775960-15776036
>chr11:15777305-15777360
>chr11:15777394-15777534
>chr11:15777916-15778143
>chr11:15780809-15780863
>chr11:15781122-15781159
>chr11:15781846-15781940
>chr11:15782565-15782636
>chr11:15782676-15782816
>chr11:15782904-15782969
>chr11:15783331-15783364
>chr11:15786733-15787111
>chr11:15789358-15789441
>chr11:15789961-15790006
>chr11:15790456-15790571
>chr11:15790832-15791060
>chr11:15793720-15794006
>chr11:15795906-15795968
>chr11:15796474-15796807
>chr11:15798691-15799093
>chr11:15802713-15803641
>chr11:15807542-15807772
>chr11:15808667-15809469
>chr11:15811325-15811478
>chr11:15813140-15813202
>chr11:15813255-15813429
>chr11:15813696-15813763
>chr11:15813945-15814045
>chr11:15816084-15816241
>chr11:15821407-15821499
>chr11:15822232-15822304
>chr11:15822491-15822533
>chr11:15824580-15824830
>chr11:15827698-15827823
>chr11:15828041-15828101
>chr11:15829136-15829234
>chr11:15829942-15830267
>chr11:15832881-15833100
>chr11:15834012-15834185
>chr11:15834297-15834483
>chr11:15834920-15835239
>chr11:15835616-15835669
>chr11:15836657-15836735
>chr11:15837729-15837803
>chr11:15838250-15838295
>chr11:15838543-15838827
>chr11:15840372-15840433
>chr11:15841015-15841096
>chr11:15842344-15842431
>chr11:15843877-15843996
>chr11:15845627-15845669
>chr11:15846329-15846393
>chr11:15846705-15847026
>chr11:15847500-15847584
>chr11:15848310-15848393
>chr11:15848908-15848969
>chr11:15849700-15849788
>chr11:15850484-15850794
>chr11:15851597-15851647
>chr11:15852682-15853030
>chr11:15853150-15853328
>chr11:15853719-15853768
>chr11:15854253-15854682
>chr11:15854857-15854915
>chr11:15855545-15855597
>chr11:15856124-15856201
>chr11:15856675-15856743
>chr11:15858203-15858287
>chr11:15860693-15861298
>chr11:15862664-15863043
>chr11:15866822-15866859
>chr11:15867718-15867880
>chr11:15868083-15868126
>chr11:15868261-15868854
>chr11:15869191-15869256
>chr11:15870274-15870609
>chr11:15872932-15873158
>chr11:15873727-15873820
>chr11:15873984-15874114
>chr11:15875049-15875444
>chr11:15875987-15876053
>chr11:15877466-15877623
>chr11:15877962-15878017
>chr11:15881448-15881546
>chr11:15882533-15882671
>chr11:15885341-15885414
>chr11:15885805-15885844
>chr11:15886455-15886540
>chr11:15887522-15887671
>chr11:15887766-15887882
>chr11:15888889-15888939
>chr11:15889372-15889429
>chr11:15890535-15890574
>chr11:15894857-15895065
>chr11:15895110-15895214
>chr11:15895320-15895373
>chr11:15895429-15895626
>chr11:15896130-15896199
>chr11:15896825-15897322
>chr11:15897730-15898128
>chr11:15898544-15898614
>chr11:15898897-15899000
>chr11:15899629-15899700
>chr11:15900281-15900605
>chr11:15901124-15901325
>chr11:15901404-15901554
>chr11:15902014-15902074
>chr11:15902289-15902709
>chr11:15903023-15903089
>chr11:15903160-15903275
>chr11:15903610-15903659
>chr11:15905675-15905750
>chr11:15906814-15907500
>chr11:15907570-15907858
>chr11:15908669-15908808
>chr11:15909056-15909137
>chr11:15909236-15909651
>chr11:15910524-15910563
>chr11:15911821-15911895
>chr11:15913333-15913529
>chr11:15913670-15913746
>chr11:15914510-15914730
>chr11:15915005-15915046
>chr11:15916044-15916188
>chr11:15916427-15916899
>chr11:15916991-15917119
>chr11:15919136-15919222
>chr11:15919677-15920043
>chr11:15920663-15920814
>chr11:15921156-15921200
>chr11:15921367-15921435
>chr11:15922047-15922425
>chr11:15922916-15923246
>chr11:15924030-15924129
>chr11:15924234-15924341
>chr11:15925635-15925678
>chr11:15925995-15926698
>chr11:15928109-15928301
>chr11:15931518-15931672
>chr11:15931968-15932010
>chr11:15932363-15932772
>chr11:15932891-15933155
>chr11:15934192-15934271
>chr11:15936637-15936749
>chr11:15937120-15937163
>chr11:15937676-15937752
>chr11:15938246-15938294
>chr11:15939053-15939115
>chr11:15940486-15940592
>chr11:15941758-15941848
>chr11:15944164-15944255
>chr11:15944913-15945060
>chr11:15946826-15947099
>chr11:15947151-15947608
>chr11:15949124-15949309
>chr11:15950269-15950348
>chr11:15953000-15953042
>chr11:15953620-15954236
>chr11:15954620-15955056
>chr11:15956129-15956216
>chr11:15956876-15957482
>chr11:15957622-15957682
>chr11:15959380-15959432
>chr11:15960232-15960458
>chr11:15961533-15961994
>chr11:15962544-15962673
>chr11:15964584-15964653
>chr11:15965426-15965500
>chr11:15968997-15969061
>chr11:15971837-15971895
>chr11:15972586-15972639
>chr11:15974392-15974658
>chr11:15978583-15978679
>chr11:15978749-15979069
>chr11:15979888-15980114
>chr11:15981772-15981906
>chr11:15982230-15982305
>chr11:15982358-15982646
>chr11:15982753-15982828
>chr11:15989706-15989782
>chr11:15990424-15990597
>chr11:15992834-15992872
>chr11:15994493-15994575
>chr11:15995689-15995750
>chr11:15996319-15996666
>chr11:15997061-15997232
>chr11:15997271-15997326
>chr11:15997404-15998599
>chr11:15999120-15999203
>chr11:15999414-15999589
>chr11:16000697-16000771
>chr11:16000828-16001163
>chr11:16003983-16004083
>chr11:16007067-16007431
>chr11:16007978-16008300
>chr11:16010657-16010732
>chr11:16012060-16012096
>chr11:16012760-16012854
>chr11:16013601-16013662
>chr11:16014458-16014614
>chr11:16016976-16017074
>chr11:16020959-16021102
>chr11:16022300-16022714
>chr11:16023393-16023452
>chr11:16023938-16024292
>chr11:16025705-16025774
>chr11:16029348-16029659
>chr11:16031693-16031835
>chr11:16033244-16033279
>chr11:16033581-16034117
>chr11:16035265-16035348
>chr11:16035618-16035706
>chr11:16035985-16036385
>chr11:16038006-16038194
>chr11:16038405-16038527
>chr11:16039639-16039820
>chr11:16042088-16042157
>chr11:16044023-16044132
>chr11:16044919-16045033
>chr11:16045276-16045338
>chr11:16045879-16046007
>chr11:16047698-16047753
>chr11:16048990-16049142
>chr11:16050985-16051088
>chr11:16051753-16051963
>chr11:16052083-16052183
>chr11:16052516-16052677
>chr11:16052959-16053000
>chr11:16053865-16053991
>chr11:16056873-16056989
>chr11:16057230-16057404
>chr11:16058266-16058359
>chr11:16059985-16060000
>chr11:16061076-16061135
>chr11:16061283-16062157
>chr11:16062690-16062733
>chr11:16063475-16063557
>chr11:16063693-16063822
>chr11:16064448-16064516
>chr11:16064581-16067848
>chr11:16069840-16070199
>chr11:16070493-16070631
>chr11:16071030-16071425
>chr11:16071769-16077915
>chr11:16078619-16078696
>chr11:16079668-16079736
>chr11:16080037-16080305
>chr11:16080345-16080442
>chr11:16080865-16081132
>chr11:16081367-16081439
>chr11:16083282-16083317
>chr11:16083655-16083751
>chr11:16084370-16084597
>chr11:16087093-16087341
>chr11:16087756-16087835
>chr11:16087884-16088212
>chr11:16088250-16088573
>chr11:16089980-16090057
>chr11:16092219-16092303
>chr11:16095624-16095690
>chr11:16101666-16104033
>chr11:16104473-16104621
>chr11:16104789-16105683
>chr11:16105708-16107832
>chr11:16109167-16109508
>chr11:16109683-16109724
>chr11:16112176-16112223
>chr11:16113706-16113883
>chr11:16115217-16115343
>chr11:16115416-16115471
>chr11:16116150-16116302
>chr11:16116537-16117406
>chr11:16117844-16117892
>chr11:16118957-16118996
>chr11:16120056-16120304
>chr11:16120558-16120700
>chr11:16122756-16122800
>chr11:16124289-16124392
>chr11:16125788-16125899
>chr11:16127611-16127687
>chr11:16128485-16128527
>chr11:16128830-16129200
>chr11:16129576-16129945
>chr11:16130135-16130741
>chr11:16130943-16131068
>chr11:16131168-16131626
>chr11:16131715-16131879
>chr11:16132120-16132511
>chr11:16133627-16134195
>chr11:16134229-16134272
>chr11:16134342-16135651
>chr11:16135716-16135913
>chr11:16135965-16136831
>chr11:16137148-16137464
>chr11:16137647-16138056
>chr11:16138361-16139065
>chr11:16139226-16139445
>chr11:16139880-16140086
>chr11:16140909-16141129
>chr11:16141327-16147516
>chr11:16151100-16151164
>chr11:16152740-16153339
>chr11:16155222-16155472
>chr11:16161055-16161112
>chr11:16162351-16162752
>chr11:16162868-16163155
>chr11:16163972-16164278
>chr11:16164535-16164903
>chr11:16165609-16166007
>chr11:16167781-16167867
>chr11:16173549-16173609
>chr11:16173793-16174019
>chr11:16175630-16175811
>chr11:16176035-16176116
>chr11:16180620-16180688
>chr11:16181286-16181390
>chr11:16181766-16181838
>chr11:16182209-16182288
>chr11:16183638-16183686
>chr11:16186644-16186691
>chr11:16188732-16189097
>chr11:16189200-16189258
>chr11:16189394-16189467
>chr11:16190390-16190623
>chr11:16191143-16191482
>chr11:16191808-16191889
>chr11:16192737-16192791
>chr11:16193079-16193164
>chr11:16193247-16193382
>chr11:16196165-16196246
>chr11:16196802-16197133
>chr11:16198020-16198377
>chr11:16200790-16201143
>chr11:16201423-16201548
>chr11:16201622-16201980
>chr11:16204015-16204142
>chr11:16206080-16206146
>chr11:16206615-16206690
>chr11:16207311-16207653
>chr11:16207874-16208001
>chr11:16208812-16209062
>chr11:16209120-16209281
>chr11:16209473-16209835
>chr11:16209969-16210527
>chr11:16211296-16211392
>chr11:16212227-16212476
>chr11:16212526-16212653
>chr11:16214743-16215055
>chr11:16219435-16219490
>chr11:16219995-16220103
>chr11:16220749-16220791
>chr11:16221713-16221875
>chr11:16221949-16222022
>chr11:16222135-16222505
>chr11:16225131-16225180
>chr11:16226303-16226373
>chr11:16227325-16227627
>chr11:16227909-16228214
>chr11:16228256-16228374
>chr11:16228460-16228577
>chr11:16228640-16228770
>chr11:16228887-16229012
>chr11:16229682-16229896
>chr11:16229972-16230026
>chr11:16230194-16230289
>chr11:16230498-16230603
>chr11:16231565-16231825
>chr11:16231900-16232067
>chr11:16232246-16232485
>chr11:16233607-16234113
>chr11:16234569-16234836
>chr11:16236065-16236153
>chr11:16236636-16236743
>chr11:16237351-16237421
>chr11:16237707-16237784
>chr11:16238216-16238313
>chr11:16242196-16242451
>chr11:16243503-16243976
>chr11:16244079-16244329
>chr11:16244426-16244819
>chr11:16245036-16245284
>chr11:16245451-16246097
>chr11:16246266-16246528
>chr11:16246733-16246924
>chr11:16247078-16249641
>chr11:16250053-16250157
>chr11:16250756-16250873
>chr11:16251242-16251437
>chr11:16251896-16251950
>chr11:16252142-16252377
>chr11:16252528-16252569
>chr11:16252974-16253391
>chr11:16253654-16253869
>chr11:16253998-16254245
>chr11:16254287-16254451
>chr11:16254607-16254753
>chr11:16254818-16255619
>chr11:16255644-16255795
>chr11:16255937-16256121
>chr11:16256152-16256829
>chr11:16256868-16258735
>chr11:16258774-16259213
>chr11:16259675-16259734
>chr11:16259940-16260301
>chr11:16261774-16261885
>chr11:16263137-16263190
>chr11:16263731-16263887
>chr11:16264338-16264441
>chr11:16264972-16265014
>chr11:16265436-16265593
>chr11:16265657-16265699
>chr11:16265868-16266179
>chr11:16266299-16266409
>chr11:16266942-16267415
>chr11:16267522-16268062
>chr11:16268281-16268505
>chr11:16268716-16268900
>chr11:16269465-16269539
>chr11:16270084-16270382
>chr11:16270410-16270531
>chr11:16270591-16271034
>chr11:16271369-16271425
>chr11:16271621-16272135
>chr11:16274270-16274309
>chr11:16275167-16275509
>chr11:16276889-16276940
>chr11:16277119-16277494
>chr11:16281683-16281799
>chr11:16281964-16282017
>chr11:16283006-16283162
>chr11:16284481-16284612
>chr11:16285000-16285063
>chr11:16285201-16285592
>chr11:16286725-16286852
>chr11:16287237-16287333
>chr11:16288871-16288984
>chr11:16291206-16291279
>chr11:16291349-16291523
>chr11:16293624-16293661
>chr11:16294233-16294302
>chr11:16296088-16296157
>chr11:16297005-16297064
>chr11:16297300-16297388
>chr11:16297960-16297999
>chr11:16301513-16301594
>chr11:16302520-16302889
>chr11:16303367-16303496
>chr11:16303791-16305034
>chr11:16305136-16305246
>chr11:16305349-16305682
>chr11:16305776-16305928
>chr11:16306595-16306924
>chr11:16309643-16309749
>chr11:16311239-16311637
>chr11:16314903-16315236
>chr11:16316339-16316401
>chr11:16317217-16317331
>chr11:16319360-16319841
>chr11:16320711-16320802
>chr11:16322170-16322562
>chr11:16323848-16324239
>chr11:16324517-16325068
>chr11:16325321-16325473
>chr11:16325786-16326140
>chr11:16327251-16327312
>chr11:16329595-16329712
>chr11:16330268-16330595
>chr11:16334384-16334731
>chr11:16336609-16336674
>chr11:16336901-16337019
>chr11:16338144-16338201
>chr11:16339608-16339783
>chr11:16341544-16341646
>chr11:16342390-16342453
>chr11:16344352-16344412
>chr11:16346500-16346629
>chr11:16347784-16347889
>chr11:16347983-16348094
>chr11:16348499-16348574
>chr11:16349341-16349801
>chr11:16350739-16350943
>chr11:16351778-16351873
>chr11:16352218-16352536
>chr11:16358715-16358792
>chr11:16359898-16359959
>chr11:16360713-16361032
>chr11:16361162-16361224
>chr11:16362988-16363089
>chr11:16363227-16363497
>chr11:16364567-16364696
>chr11:16364864-16364918
>chr11:16364970-16365381
>chr11:16366953-16366997
>chr11:16368045-16368086
>chr11:16368246-16369215
>chr11:16370925-16371059
>chr11:16371233-16371290
>chr11:16371395-16371612
>chr11:16371793-16371905
>chr11:16373791-16373957
>chr11:16375689-16376236
>chr11:16376837-16376904
>chr11:16378041-16378209
>chr11:16378272-16378463
>chr11:16378633-16378851
>chr11:16378983-16379493
>chr11:16381747-16381821
>chr11:16383438-16383517
>chr11:16383571-16383700
>chr11:16384373-16384419
>chr11:16384580-16384716
>chr11:16384936-16385052
>chr11:16387729-16387810
>chr11:16388046-16388081
>chr11:16388155-16389427
>chr11:16389681-16390000
>chr11:16390682-16391558
>chr11:16392257-16392431
>chr11:16393768-16393835
>chr11:16395843-16395997
>chr11:16396187-16396299
>chr11:16396365-16396430
>chr11:16399093-16399584
>chr11:16400666-16400738
>chr11:16401272-16401359
>chr11:16403804-16403865
>chr11:16404484-16404585
>chr11:16406329-16406385
>chr11:16407864-16407947
>chr11:16408724-16408833
>chr11:16409907-16410279
>chr11:16410465-16410753
>chr11:16412098-16412230
>chr11:16412495-16412668
>chr11:16413499-16413838
>chr11:16414875-16414959
>chr11:16415243-16415458
>chr11:16415497-16415740
>chr11:16416692-16416757
>chr11:16419536-16419608
>chr11:16422868-16422900
>chr11:16423360-16423426
>chr11:16423867-16423972
>chr11:16425251-16429835
>chr11:16429931-16430179
>chr11:16430325-16430552
>chr11:16430642-16430789
>chr11:16434083-16434138
>chr11:16434787-16434940
>chr11:16435476-16435725
>chr11:16435765-16435842
>chr11:16436130-16436224
>chr11:16436250-16436337
>chr11:16436357-16436427
>chr11:16436619-16436730
>chr11:16436981-16437108
>chr11:16437162-16437279
>chr11:16437392-16437429
>chr11:16437655-16437703
>chr11:16437741-16437948
>chr11:16438106-16438180
>chr11:16441252-16441306
>chr11:16442493-16442556
>chr11:16443362-16444036
>chr11:16446225-16446438
>chr11:16446754-16447234
>chr11:16447371-16447548
>chr11:16448754-16448892
>chr11:16448943-16449077
>chr11:16449253-16449620
>chr11:16450951-16451250
>chr11:16451778-16452039
>chr11:16455379-16455457
>chr11:16457972-16458033
>chr11:16458384-16458473
>chr11:16459476-16459530
>chr11:16459891-16460205
>chr11:16460505-16460563
>chr11:16463188-16463325
>chr11:16463823-16463946
>chr11:16464444-16464593
>chr11:16466449-16467830
>chr11:16472599-16472670
>chr11:16473217-16474357
>chr11:16474387-16474536
>chr11:16474576-16475368
>chr11:16475404-16475858
>chr11:16476340-16476453
>chr11:16477558-16477731
>chr11:16479138-16479623
>chr11:16481816-16482245
>chr11:16482293-16482415
>chr11:16483003-16483150
>chr11:16484207-16484284
>chr11:16485307-16486023
>chr11:16486381-16486943
>chr11:16487081-16487226
>chr11:16487714-16487786
>chr11:16489142-16489227
>chr11:16489912-16490266
>chr11:16490553-16490669
>chr11:16490743-16490873
>chr11:16491403-16491753
>chr11:16493079-16493125
>chr11:16494081-16494412
>chr11:16494932-16495049
>chr11:16495908-16496024
>chr11:16496129-16503210
>chr11:16503257-16508607
>chr11:16508683-16508878
>chr11:16508917-16509047
>chr11:16513345-16513667
>chr11:16513930-16514211
>chr11:16514499-16517441
>chr11:16517473-16517505
>chr11:16519214-16520424
>chr11:16520491-16526649
>chr11:16529097-16529175
>chr11:16530139-16530313
>chr11:16530876-16531005
>chr11:16533736-16533797
>chr11:16534330-16534392
>chr11:16535326-16535805
>chr11:16536325-16542496
>chr11:16542989-16543111
>chr11:16543466-16545107
>chr11:16545366-16546658
>chr11:16546708-16547597
>chr11:16547649-16547958
>chr11:16548474-16548548
>chr11:16548633-16549559
>chr11:16549583-16549648
>chr11:16549817-16550507
>chr11:16550651-16551357
>chr11:16551582-16551911
>chr11:16553300-16553375
>chr11:16553397-16553588
>chr11:16554367-16554431
>chr11:16555382-16555639
>chr11:16555799-16555873
>chr11:16555953-16556005
>chr11:16557664-16557761
>chr11:16560378-16560649
>chr11:16560763-16561147
>chr11:16561751-16562231
>chr11:16562345-16562425
>chr11:16563035-16563491
>chr11:16563610-16563955
>chr11:16564029-16564192
>chr11:16564226-16564326
>chr11:16564529-16565116
>chr11:16565173-16565422
>chr11:16565609-16565760
>chr11:16565777-16566139
>chr11:16566655-16567117
>chr11:16567203-16567285
>chr11:16567493-16568636
>chr11:16568930-16569027
>chr11:16569159-16569239
>chr11:16569621-16569898
>chr11:16571398-16572004
>chr11:16573963-16574205
>chr11:16574622-16575123
>chr11:16575445-16575552
>chr11:16575888-16576357
>chr11:16576809-16576932
>chr11:16577035-16577081
>chr11:16577484-16577559
>chr11:16577641-16578218
>chr11:16579212-16579311
>chr11:16579452-16579487
>chr11:16579696-16579742
>chr11:16579776-16579995
>chr11:16580487-16582328
>chr11:16582752-16582870
>chr11:16583101-16584196
>chr11:16585327-16585446
>chr11:16585666-16585987
>chr11:16586512-16586749
>chr11:16587329-16587402
>chr11:16588740-16589009
>chr11:16589911-16590004
>chr11:16590518-16591103
>chr11:16591300-16591398
>chr11:16591497-16591541
>chr11:16592015-16592143
>chr11:16594222-16594280
>chr11:16594603-16594999
>chr11:16595428-16595956
>chr11:16597295-16597364
>chr11:16597426-16597546
>chr11:16598080-16598244
>chr11:16602753-16603053
>chr11:16603784-16603846
>chr11:16606184-16606270
>chr11:16606954-16607163
>chr11:16607871-16607920
>chr11:16613052-16613085
>chr11:16613621-16613664
>chr11:16616438-16616478
>chr11:16616534-16616661
>chr11:16619323-16619374
>chr11:16620513-16620572
>chr11:16622259-16623811
>chr11:16623877-16623927
>chr11:16624126-16624765
>chr11:16625111-16625166
>chr11:16625848-16625932
>chr11:16626140-16626200
>chr11:16626417-16626645
>chr11:16626794-16626975
>chr11:16627013-16631159
>chr11:16631299-16631925
>chr11:16632001-16632402
>chr11:16632521-16632651
>chr11:16632914-16632966
>chr11:16633984-16634150
>chr11:16634298-16634345
>chr11:16634405-16634503
>chr11:16634609-16636994
>chr11:16637199-16637572
>chr11:16637888-16644317
>chr11:16644768-16644825
>chr11:16645492-16645963
>chr11:16646444-16647303
>chr11:16647481-16647942
>chr11:16648239-16651199
>chr11:16651258-16653724
>chr11:16653823-16654016
>chr11:16654154-16654756
>chr11:16655854-16656379
>chr11:16656587-16656845
>chr11:16656888-16657958
>chr11:16658368-16658720
>chr11:16658750-16659197
>chr11:16659279-16659416
>chr11:16659462-16660664
>chr11:16660712-16660936
>chr11:16661050-16661116
>chr11:16661197-16661251
>chr11:16661410-16661823
>chr11:16661918-16662990
>chr11:16663134-16663903
>chr11:16663976-16664629
>chr11:16664703-16665391
>chr11:16665466-16665664
>chr11:16665703-16667383
>chr11:16667427-16669857
>chr11:16670458-16670852
>chr11:16670915-16675631
>chr11:16675742-16676751
>chr11:16677697-16677830
>chr11:16678013-16678226
>chr11:16678324-16685346
>chr11:16685402-16685893
>chr11:16686040-16687837
>chr11:16687893-16688252
>chr11:16688441-16688833
>chr11:16688884-16688954
>chr11:16689937-16690218
>chr11:16690724-16690780
>chr11:16691456-16691839
>chr11:16692023-16692355
>chr11:16693056-16693192
>chr11:16693333-16693389
>chr11:16694239-16694536
>chr11:16694583-16694642
>chr11:16694769-16695110
>chr11:16695702-16696129
>chr11:16696360-16697072
>chr11:16697104-16698810
>chr11:16698855-16699105
>chr11:16699547-16699622
>chr11:16701589-16701909
>chr11:16704849-16705998
>chr11:16706152-16706539
>chr11:16709113-16709752
>chr11:16710083-16710178
>chr11:16710939-16711049
>chr11:16711256-16711546
>chr11:16711711-16712580
>chr11:16712739-16712861
>chr11:16713011-16713128
>chr11:16713205-16713393
>chr11:16713481-16713529
>chr11:16713952-16714006
>chr11:16714079-16714134
>chr11:16714423-16714754
>chr11:16715221-16715390
>chr11:16715746-16715828
>chr11:16715958-16716374
>chr11:16716514-16716735
>chr11:16716806-16716859
>chr11:16717002-16717125
>chr11:16717401-16717517
>chr11:16718813-16719111
>chr11:16719633-16720776
>chr11:16721119-16723808
>chr11:16724321-16724371
>chr11:16724504-16724621
>chr11:16724821-16725653
>chr11:16726084-16726717
>chr11:16726899-16726945
>chr11:16727352-16727882
>chr11:16727979-16734129
>chr11:16734371-16734419
>chr11:16737196-16737542
>chr11:16737815-16737940
>chr11:16740418-16740729
>chr11:16740803-16741116
>chr11:16741556-16742028
>chr11:16742306-16742373
>chr11:16742846-16743025
>chr11:16743752-16743846
>chr11:16743935-16744004
>chr11:16744254-16744352
>chr11:16745272-16745676
>chr11:16745825-16745956
>chr11:16746677-16746942
>chr11:16747913-16748047
>chr11:16748236-16748839
>chr11:16749615-16749845
>chr11:16749931-16750166
>chr11:16750274-16750488
>chr11:16750652-16750808
>chr11:16750967-16751015
>chr11:16751213-16751541
>chr11:16751629-16751700
>chr11:16751804-16751842
>chr11:16751884-16752005
>chr11:16752052-16752333
>chr11:16753067-16753996
>chr11:16754326-16754718
>chr11:16754902-16754931
>chr11:16756252-16756962
>chr11:16758777-16759066
>chr11:16760129-16760438
>chr11:16760638-16760698
>chr11:16760767-16761119
>chr11:16761387-16762048
>chr11:16762771-16763051
>chr11:16763439-16763616
>chr11:16764078-16764279
>chr11:16764359-16765106
>chr11:16765143-16765304
>chr11:16765935-16766206
>chr11:16766702-16767031
>chr11:16767833-16767967
>chr11:16768435-16768495
>chr11:16768563-16768683
>chr11:16769156-16769472
>chr11:16770562-16770642
>chr11:16770967-16771010
>chr11:16771260-16771382
>chr11:16772275-16772316
>chr11:16776404-16776510
>chr11:16777980-16778292
>chr11:16779934-16780073
>chr11:16780467-16780519
>chr11:16782066-16782184
>chr11:16782710-16782773
>chr11:16784385-16784421
>chr11:16785442-16785514
>chr11:16785968-16786031
>chr11:16790429-16790551
>chr11:16792249-16792488
>chr11:16792768-16792929
>chr11:16794225-16794317
>chr11:16794839-16794875
>chr11:16795350-16796164
>chr11:16796315-16796552
>chr11:16796605-16797018
>chr11:16799105-16799162
>chr11:16799391-16799490
>chr11:16801155-16801273
>chr11:16802000-16802052
>chr11:16802561-16802848
>chr11:16805505-16805830
>chr11:16807841-16808000
>chr11:16811895-16811963
>chr11:16815540-16815804
>chr11:16816017-16816084
>chr11:16816519-16816731
>chr11:16818777-16819402
>chr11:16819580-16820189
>chr11:16822880-16823289
>chr11:16823775-16824550
>chr11:16825865-16825947
>chr11:16826662-16826698
>chr11:16828128-16828538
>chr11:16829022-16829312
>chr11:16829538-16829790
>chr11:16829989-16830314
>chr11:16831688-16831840
>chr11:16833870-16834373
>chr11:16834984-16835287
>chr11:16835576-16835758
>chr11:16836743-16837142
>chr11:16838106-16838185
>chr11:16838245-16838504
>chr11:16838687-16839050
>chr11:16839360-16839884
>chr11:16840196-16840585
>chr11:16842250-16842492
>chr11:16842780-16842813
>chr11:16843065-16843183
>chr11:16843647-16843976
>chr11:16844878-16844925
>chr11:16845325-16845672
>chr11:16845993-16846354
>chr11:16846975-16847405
>chr11:16847546-16847908
>chr11:16848126-16848174
>chr11:16848483-16848529
>chr11:16849669-16849720
>chr11:16851453-16851759
>chr11:16853130-16853220
>chr11:16857692-16858116
>chr11:16858479-16858796
>chr11:16860529-16860649
>chr11:16861263-16861630
>chr11:16864152-16864317
>chr11:16864477-16864858
>chr11:16865404-16865719
>chr11:16865811-16866136
>chr11:16866302-16866608
>chr11:16867165-16867360
>chr11:16869756-16869799
>chr11:16870275-16870754
>chr11:16871922-16872305
>chr11:16872543-16872740
>chr11:16873662-16873959
>chr11:16874226-16874535
>chr11:16875434-16875748
>chr11:16877437-16877506
>chr11:16877912-16877955
>chr11:16878607-16878779
>chr11:16880164-16880317
>chr11:16882100-16882175
>chr11:16882817-16882892
>chr11:16882972-16883024
>chr11:16883967-16884074
>chr11:16884307-16884684
>chr11:16885055-16885604
>chr11:16885708-16886032
>chr11:16886402-16886742
>chr11:16887037-16889640
>chr11:16889832-16890233
>chr11:16890281-16890348
>chr11:16890407-16890528
>chr11:16890817-16891232
>chr11:16891454-16891542
>chr11:16892393-16893024
>chr11:16893368-16893430
>chr11:16894937-16895057
>chr11:16898446-16898550
>chr11:16898926-16899024
>chr11:16899172-16899508
>chr11:16900752-16900792
>chr11:16900835-16901154
>chr11:16901524-16901926
>chr11:16901993-16902240
>chr11:16902333-16902486
>chr11:16902542-16902654
>chr11:16904740-16904800
>chr11:16904966-16905302
>chr11:16906192-16908816
>chr11:16908987-16909072
>chr11:16909625-16909678
>chr11:16910272-16910328
>chr11:16910593-16910767
>chr11:16910909-16910952
>chr11:16912243-16912298
>chr11:16914257-16914302
>chr11:16915303-16916352
>chr11:16916911-16917557
>chr11:16917607-16917770
>chr11:16918896-16919244
>chr11:16919339-16919709
>chr11:16920244-16920292
>chr11:16922170-16922279
>chr11:16922336-16922512
>chr11:16922792-16922902
>chr11:16927056-16927196
>chr11:16928172-16928347
>chr11:16928500-16928760
>chr11:16929714-16930074
>chr11:16930295-16930478
>chr11:16931437-16931803
>chr11:16932249-16932586
>chr11:16935145-16935438
>chr11:16936102-16936430
>chr11:16937594-16937907
>chr11:16938949-16939017
>chr11:16939094-16939519
>chr11:16940167-16940747
>chr11:16941536-16941633
>chr11:16942095-16942174
>chr11:16943138-16943377
>chr11:16944046-16944531
>chr11:16944801-16944867
>chr11:16944954-16945269
>chr11:16945515-16945589
>chr11:16947143-16948261
>chr11:16948564-16948636
>chr11:16950071-16950143
>chr11:16951023-16951155
>chr11:16951346-16951383
>chr11:16952619-16952982
>chr11:16954227-16954581
>chr11:16954676-16955017
>chr11:16955265-16955306
>chr11:16955463-16955516
>chr11:16955911-16956030
>chr11:16956132-16956325
>chr11:16957423-16957509
>chr11:16957633-16958420
>chr11:16958540-16958605
>chr11:16959060-16959283
>chr11:16960419-16960487
>chr11:16961827-16961860
>chr11:16962493-16962871
>chr11:16963970-16964477
>chr11:16965016-16965345
>chr11:16965807-16966330
>chr11:16967467-16967514
>chr11:16969214-16969267
>chr11:16969856-16969903
>chr11:16970345-16970698
>chr11:16970790-16970960
>chr11:16971694-16972771
>chr11:16974030-16974300
>chr11:16974412-16975034
>chr11:16975186-16975269
>chr11:16975475-16975752
>chr11:16976852-16976899
>chr11:16977817-16977876
>chr11:16979019-16979329
>chr11:16979455-16979500
>chr11:16980578-16980913
>chr11:16981306-16981561
>chr11:16982731-16982871
>chr11:16983875-16984098
>chr11:16984232-16984395
>chr11:16984620-16984670
>chr11:16984775-16984956
>chr11:16988165-16988210
>chr11:16988374-16988755
>chr11:16989220-16989438
>chr11:16990159-16990318
>chr11:16991507-16991668
>chr11:16992465-16992782
>chr11:16992823-16992921
>chr11:16994788-16995006
>chr11:16995074-16995162
>chr11:16996649-16996959
>chr11:16998029-16998107
>chr11:17000080-17000446
>chr11:17001657-17001862
>chr11:17002252-17002400
>chr11:17002553-17002615
>chr11:17003001-17003280
>chr11:17004367-17004741
>chr11:17005246-17005571
>chr11:17006080-17006650
>chr11:17007097-17007128
>chr11:17007221-17008048
>chr11:17009419-17009564
>chr11:17009620-17009956
>chr11:17010102-17010650
>chr11:17011591-17011661
>chr11:17012180-17012216
>chr11:17012587-17012703
>chr11:17013416-17013456
>chr11:17014248-17014300
>chr11:17014419-17014486
>chr11:17015530-17015858
>chr11:17016507-17016841
>chr11:17017190-17017518
>chr11:17017664-17018553
>chr11:17018596-17019045
>chr11:17019097-17019313
>chr11:17020124-17020772
>chr11:17021022-17021225
>chr11:17021569-17021670
>chr11:17021887-17022272
>chr11:17023041-17023104
>chr11:17023553-17023654
>chr11:17023694-17023800
>chr11:17024387-17024699
>chr11:17025039-17025119
>chr11:17025644-17025995
>chr11:17026182-17026543
>chr11:17027208-17034703
>chr11:17035059-17035374
>chr11:17035403-17035897
>chr11:17035942-17039162
>chr11:17039192-17039500
>chr11:17039525-17041103
>chr11:17041134-17043090
>chr11:17043184-17044178
>chr11:17044242-17045165
>chr11:17045302-17046809
>chr11:17046877-17047405
>chr11:17047488-17048234
>chr11:17048256-17048663
>chr11:17048742-17055835
>chr11:17055924-17056010
>chr11:17056085-17056138
>chr11:17056189-17056392
>chr11:17056505-17058661
>chr11:17058702-17058761
>chr11:17058828-17060000
>chr11:17060000-17062554
>chr11:17062680-17062984
>chr11:17063219-17063403
>chr11:17063861-17064356
>chr11:17064428-17064513
>chr11:17064687-17066337
>chr11:17066959-17067031
>chr11:17067225-17067463
>chr11:17067895-17068175
>chr11:17068227-17068653
>chr11:17068900-17069062
>chr11:17069132-17069441
>chr11:17069849-17069899
>chr11:17070136-17070478
>chr11:17070707-17070747
>chr11:17071185-17072152
>chr11:17072266-17073141
>chr11:17073322-17073563
>chr11:17073950-17074044
>chr11:17074426-17074510
>chr11:17074914-17074965
>chr11:17076097-17076696
>chr11:17078467-17078852
>chr11:17078914-17079022
>chr11:17079238-17079648
>chr11:17080721-17081028
>chr11:17081287-17082664
>chr11:17082694-17083952
>chr11:17084176-17085126
>chr11:17085654-17086393
>chr11:17088237-17088548
>chr11:17089648-17089697
>chr11:17090163-17090510
>chr11:17090742-17091257
>chr11:17092308-17092686
>chr11:17092789-17092907
>chr11:17093267-17093571
>chr11:17093637-17093919
>chr11:17094374-17094729
>chr11:17094962-17096381
>chr11:17097624-17097990
>chr11:17098193-17098546
>chr11:17098745-17098805
>chr11:17098904-17099208
>chr11:17099338-17099683
>chr11:17100232-17100818
>chr11:17101560-17101930
>chr11:17102123-17102493
>chr11:17104405-17104748
>chr11:17105349-17105747
>chr11:17105828-17106438
>chr11:17106554-17106748
>chr11:17107029-17107379
>chr11:17107645-17107692
>chr11:17107856-17108209
>chr11:17108346-17108647
>chr11:17109321-17109834
>chr11:17109934-17110335
>chr11:17110629-17111889
>chr11:17112159-17112493
>chr11:17112687-17113182
>chr11:17113536-17114124
>chr11:17114962-17117083
>chr11:17117702-17118016
>chr11:17118062-17118376
>chr11:17120480-17120622
>chr11:17120793-17121021
>chr11:17121098-17121584
>chr11:17121681-17121757
>chr11:17121891-17121994
>chr11:17123215-17123664
>chr11:17124051-17124168
>chr11:17124441-17124522
>chr11:17124715-17124778
>chr11:17125206-17125252
>chr11:17125305-17125794
>chr11:17125842-17126417
>chr11:17127274-17127624
>chr11:17127938-17128029
>chr11:17128115-17128182
>chr11:17128220-17128538
>chr11:17129578-17130002
>chr11:17130130-17130215
>chr11:17130381-17130452
>chr11:17130504-17130858
>chr11:17130903-17131214
>chr11:17131410-17131722
>chr11:17132300-17132638
>chr11:17133418-17133518
>chr11:17133596-17133955
>chr11:17134191-17134804
>chr11:17135668-17135777
>chr11:17137304-17137738
>chr11:17138091-17138276
>chr11:17138621-17138811
>chr11:17138883-17139540
>chr11:17140129-17140839
>chr11:17141161-17141502
>chr11:17141615-17141734
>chr11:17141897-17142055
>chr11:17142528-17142760
>chr11:17143609-17144026
>chr11:17144604-17145591
>chr11:17146432-17146952
>chr11:17147796-17147855
>chr11:17147929-17148231
>chr11:17148904-17149821
>chr11:17151589-17151906
>chr11:17152140-17152265
>chr11:17153147-17153456
>chr11:17155018-17155132
>chr11:17155422-17155504
>chr11:17156382-17156637
>chr11:17156871-17157009
>chr11:17157207-17157494
>chr11:17158059-17158492
>chr11:17159946-17159983
>chr11:17160047-17160138
>chr11:17160548-17160864
>chr11:17162045-17162373
>chr11:17162503-17162828
>chr11:17163029-17163721
>chr11:17164136-17164398
>chr11:17165481-17165815
>chr11:17165895-17166185
>chr11:17166976-17167263
>chr11:17167332-17167658
>chr11:17168243-17168619
>chr11:17170818-17171237
>chr11:17171751-17171943
>chr11:17172545-17172604
>chr11:17173793-17174132
>chr11:17174254-17174954
>chr11:17176009-17176309
>chr11:17176366-17176816
>chr11:17176888-17176977
>chr11:17177300-17177492
>chr11:17177817-17178334
>chr11:17178543-17179439
>chr11:17179614-17179885
>chr11:17180075-17180795
>chr11:17180945-17181075
>chr11:17181123-17181209
>chr11:17181439-17182115
>chr11:17182210-17182649
>chr11:17182827-17185525
>chr11:17186808-17187005
>chr11:17187332-17187596
>chr11:17187964-17188362
>chr11:17189332-17189559
>chr11:17189753-17190624
>chr11:17190755-17190933
>chr11:17191706-17191758
>chr11:17191846-17192167
>chr11:17192462-17192754
>chr11:17192851-17192956
>chr11:17193142-17193302
>chr11:17193449-17193937
>chr11:17193998-17194038
>chr11:17194074-17194164
>chr11:17194355-17194420
>chr11:17194551-17194922
>chr11:17195153-17196136
>chr11:17196561-17196881
>chr11:17197021-17197324
>chr11:17198093-17198598
>chr11:17198643-17198719
>chr11:17198769-17199228
>chr11:17199276-17199961
>chr11:17200003-17200211
>chr11:17200359-17200688
>chr11:17200920-17201568
>chr11:17201968-17202564
>chr11:17203080-17203369
>chr11:17203674-17204112
>chr11:17204819-17205537
>chr11:17205697-17206172
>chr11:17206548-17206587
>chr11:17207029-17207105
>chr11:17208777-17208827
>chr11:17209484-17209706
>chr11:17210128-17210474
>chr11:17210694-17210763
>chr11:17210951-17211256
>chr11:17211400-17211442
>chr11:17211535-17211658
>chr11:17211920-17212214
>chr11:17212346-17212472
>chr11:17212574-17212840
>chr11:17213225-17213703
>chr11:17213848-17213996
>chr11:17214519-17214644
>chr11:17214833-17214965
>chr11:17215045-17215357
>chr11:17215986-17216299
>chr11:17216823-17217428
>chr11:17217854-17217983
>chr11:17218061-17218368
>chr11:17218615-17218652
>chr11:17218687-17219206
>chr11:17219680-17219983
>chr11:17220380-17220762
>chr11:17221475-17221866
>chr11:17223250-17223556
>chr11:17223929-17224815
>chr11:17225156-17225606
>chr11:17226173-17227356
>chr11:17227445-17227905
>chr11:17228293-17229539
>chr11:17229656-17230214
>chr11:17230298-17230354
>chr11:17230577-17231721
>chr11:17231849-17232484
>chr11:17232638-17232995
>chr11:17233602-17234213
>chr11:17234351-17235106
>chr11:17235739-17236371
>chr11:17236739-17237079
>chr11:17237212-17237616
>chr11:17237806-17238178
>chr11:17238787-17239176
>chr11:17239678-17240391
>chr11:17240468-17241246
>chr11:17241574-17241758
>chr11:17242018-17242409
>chr11:17243038-17243509
>chr11:17243864-17244101
>chr11:17244591-17245378
>chr11:17245867-17245927
>chr11:17246005-17246339
>chr11:17246595-17246936
>chr11:17247051-17247400
>chr11:17247599-17248459
>chr11:17249655-17249986
>chr11:17250118-17250501
>chr11:17251570-17252045
>chr11:17252382-17252720
>chr11:17252900-17254921
>chr11:17254977-17256584
>chr11:17256660-17256780
>chr11:17256926-17257188
>chr11:17257732-17258063
>chr11:17258312-17258478
>chr11:17258693-17258761
>chr11:17258884-17259454
>chr11:17260556-17261394
>chr11:17261670-17262024
>chr11:17262123-17262511
>chr11:17262567-17262961
>chr11:17263406-17263724
>chr11:17263859-17263905
>chr11:17264535-17264896
>chr11:17265526-17266167
>chr11:17266322-17266420
>chr11:17266936-17266980
>chr11:17267069-17267716
>chr11:17267872-17268237
>chr11:17268333-17268402
>chr11:17268658-17268966
>chr11:17269376-17269781
>chr11:17269905-17269948
>chr11:17270317-17270669
>chr11:17270952-17272991
>chr11:17273543-17273738
>chr11:17273911-17274885
>chr11:17275023-17275271
>chr11:17275323-17275451
>chr11:17275582-17275930
>chr11:17276088-17276137
>chr11:17278149-17278478
>chr11:17278879-17279249
>chr11:17279523-17280095
>chr11:17280757-17281084
>chr11:17281136-17281427
>chr11:17281817-17281888
>chr11:17282153-17282567
>chr11:17282868-17282926
>chr11:17282979-17283037
>chr11:17283046-17283163
>chr11:17283550-17283738
>chr11:17283899-17283951
>chr11:17284035-17284335
>chr11:17284960-17285834
>chr11:17286033-17286323
>chr11:17287049-17288018
>chr11:17288345-17289264
>chr11:17290437-17290560
>chr11:17290838-17291178
>chr11:17291255-17291551
>chr11:17292082-17292190
>chr11:17292282-17292349
>chr11:17292424-17292704
>chr11:17292786-17292843
>chr11:17292916-17293277
>chr11:17293410-17293726
>chr11:17293777-17294156
>chr11:17294750-17295092
>chr11:17296224-17296429
>chr11:17297803-17298599
>chr11:17298680-17299002
>chr11:17299596-17300392
>chr11:17300453-17301585
>chr11:17301889-17302192
>chr11:17302293-17302469
>chr11:17302548-17303141
>chr11:17303601-17304012
>chr11:17304156-17304494
>chr11:17304751-17304797
>chr11:17305036-17305472
>chr11:17305599-17305932
>chr11:17306016-17306070
>chr11:17306626-17306939
>chr11:17307057-17307209
>chr11:17307298-17307461
>chr11:17307532-17307718
>chr11:17307808-17307848
>chr11:17308991-17309378
>chr11:17310349-17310675
>chr11:17310862-17310995
>chr11:17311808-17311874
>chr11:17312115-17312346
>chr11:17312385-17313583
>chr11:17313703-17313806
>chr11:17315664-17315730
>chr11:17315857-17316418
>chr11:17316766-17316816
>chr11:17317094-17317339
>chr11:17317488-17317538
>chr11:17317859-17317966
>chr11:17317994-17318470
>chr11:17318684-17318716
>chr11:17318891-17319064
>chr11:17319554-17319624
>chr11:17319707-17320674
>chr11:17320924-17326685
>chr11:17326743-17327975
>chr11:17328110-17328560
>chr11:17328680-17328940
>chr11:17329060-17329432
>chr11:17329528-17329984
>chr11:17330407-17330770
>chr11:17331005-17331348
>chr11:17332711-17333010
>chr11:17334596-17334979
>chr11:17335499-17335810
>chr11:17336028-17336245
>chr11:17336297-17336787
>chr11:17336907-17337298
>chr11:17337627-17337961
>chr11:17338156-17338273
>chr11:17338510-17339290
>chr11:17339353-17343301
>chr11:17345255-17345723
>chr11:17345996-17346087
>chr11:17346320-17346375
>chr11:17346665-17346795
>chr11:17346940-17347399
>chr11:17347566-17347611
>chr11:17348001-17348212
>chr11:17348288-17348645
>chr11:17348772-17349084
>chr11:17349545-17349621
>chr11:17350048-17350422
>chr11:17352130-17352484
>chr11:17355095-17355715
>chr11:17355777-17356573
>chr11:17357128-17357520
>chr11:17357722-17358331
>chr11:17358431-17358854
>chr11:17358903-17359121
>chr11:17359237-17359412
>chr11:17359511-17361136
>chr11:17361208-17363230
>chr11:17363275-17363900
>chr11:17363995-17364915
>chr11:17364999-17365130
>chr11:17365217-17365288
>chr11:17367813-17368123
>chr11:17369727-17370361
>chr11:17370541-17370695
>chr11:17371953-17372003
>chr11:17373203-17373274
>chr11:17373370-17373538
>chr11:17374423-17374484
>chr11:17377205-17377522
>chr11:17378601-17378815
>chr11:17378848-17379268
>chr11:17379563-17379603
>chr11:17379704-17379786
>chr11:17380214-17380287
>chr11:17380416-17381052
>chr11:17382325-17382384
>chr11:17383132-17383172
>chr11:17383292-17383581
>chr11:17384541-17384582
>chr11:17385295-17385505
>chr11:17388294-17388614
>chr11:17389099-17389237
>chr11:17389380-17389465
>chr11:17392403-17392729
>chr11:17393313-17393592
>chr11:17397102-17397195
>chr11:17397425-17397541
>chr11:17398983-17399331
>chr11:17399448-17399513
>chr11:17399749-17399782
>chr11:17400810-17400883
>chr11:17402191-17402226
>chr11:17404367-17404416
>chr11:17404742-17405067
>chr11:17406533-17406599
>chr11:17408946-17409275
>chr11:17409862-17410058
>chr11:17410764-17410823
>chr11:17411595-17411671
>chr11:17411882-17412264
>chr11:17413992-17414084
>chr11:17415156-17415227
>chr11:17416420-17416484
>chr11:17416516-17416570
>chr11:17417765-17418194
>chr11:17418994-17419036
>chr11:17419886-17419937
>chr11:17420320-17420384
>chr11:17423068-17423386
>chr11:17424056-17424348
>chr11:17424843-17424898
>chr11:17425619-17426436
>chr11:17426714-17426768
>chr11:17428684-17428773
>chr11:17431806-17431888
>chr11:17434657-17434718
>chr11:17435278-17435333
>chr11:17436799-17437165
>chr11:17437800-17438121
>chr11:17438845-17438937
>chr11:17441742-17442104
>chr11:17442445-17442547
>chr11:17444491-17444574
>chr11:17444798-17444865
>chr11:17445325-17445484
>chr11:17445975-17446269
>chr11:17446418-17446582
>chr11:17447066-17447117
>chr11:17447415-17447809
>chr11:17448097-17448240
>chr11:17448891-17449229
>chr11:17450207-17450987
>chr11:17452342-17452662
>chr11:17455659-17455938
>chr11:17456698-17456795
>chr11:17457253-17457294
>chr11:17459083-17459163
>chr11:17461033-17461164
>chr11:17461251-17461339
>chr11:17462599-17462723
>chr11:17462958-17463034
>chr11:17463371-17463436
>chr11:17464003-17464044
>chr11:17464180-17464228
>chr11:17464418-17464526
>chr11:17465576-17465692
>chr11:17465910-17467585
>chr11:17468088-17468216
>chr11:17468559-17468746
>chr11:17468985-17469401
>chr11:17469936-17469995
>chr11:17470591-17470675
>chr11:17473987-17474073
>chr11:17475222-17475527
>chr11:17475628-17475678
>chr11:17476559-17476612
>chr11:17476876-17476975
>chr11:17477076-17477203
>chr11:17478536-17478856
>chr11:17479317-17479401
>chr11:17479807-17479959
>chr11:17480536-17480702
>chr11:17482361-17482413
>chr11:17482910-17484112
>chr11:17484201-17484501
>chr11:17485254-17485295
>chr11:17485403-17485544
>chr11:17486757-17487034
>chr11:17487147-17488273
>chr11:17489675-17489854
>chr11:17489956-17490094
>chr11:17492285-17492322
>chr11:17493964-17494012
>chr11:17494530-17494690
>chr11:17495902-17496259
>chr11:17498920-17498982
>chr11:17500285-17500457
>chr11:17503462-17503500
>chr11:17504326-17504418
>chr11:17506921-17506986
>chr11:17507708-17507756
>chr11:17512280-17512340
>chr11:17514211-17514506
>chr11:17515012-17515077
>chr11:17518724-17519037
>chr11:17521797-17522135
>chr11:17522343-17522448
>chr11:17522661-17522710
>chr11:17523528-17523579
>chr11:17524066-17524133
>chr11:17524839-17525039
>chr11:17525409-17525456
>chr11:17525528-17525608
>chr11:17525795-17526206
>chr11:17527044-17527201
>chr11:17527535-17527585
>chr11:17528006-17528177
>chr11:17528930-17528986
>chr11:17530390-17530439
>chr11:17530834-17530943
>chr11:17532286-17532630
>chr11:17533894-17533940
>chr11:17534585-17534896
>chr11:17535798-17535921
>chr11:17537357-17537409
>chr11:17537808-17537917
>chr11:17538164-17538216
>chr11:17539362-17539420
>chr11:17539695-17540131
>chr11:17541088-17541157
>chr11:17541200-17541381
>chr11:17542120-17542178
>chr11:17542305-17542431
>chr11:17544399-17544475
>chr11:17544740-17545070
>chr11:17545291-17545355
>chr11:17545491-17545616
>chr11:17546274-17546450
>chr11:17546484-17546526
>chr11:17548687-17549019
>chr11:17550273-17550421
>chr11:17551084-17551177
>chr11:17551526-17551596
>chr11:17551852-17551951
>chr11:17552531-17552656
>chr11:17552936-17553021
>chr11:17553971-17554071
>chr11:17554842-17554887
>chr11:17557848-17557885
>chr11:17558419-17558531
>chr11:17559749-17560003
>chr11:17561880-17562136
>chr11:17562160-17562267
>chr11:17562331-17562455
>chr11:17562776-17562829
>chr11:17563672-17564011
>chr11:17565167-17565539
>chr11:17565622-17565801
>chr11:17566004-17566036
>chr11:17566122-17566429
>chr11:17566548-17566696
>chr11:17566756-17566882
>chr11:17567487-17567649
>chr11:17567739-17568212
>chr11:17568448-17568549
>chr11:17571746-17571841
>chr11:17572305-17572378
>chr11:17572458-17572639
>chr11:17573736-17573848
>chr11:17573943-17573987
>chr11:17574041-17574095
>chr11:17574539-17574611
>chr11:17575232-17575301
>chr11:17575442-17575506
>chr11:17575608-17575664
>chr11:17576718-17576771
>chr11:17577538-17577643
>chr11:17579380-17579533
>chr11:17581081-17581128
>chr11:17581886-17582174
>chr11:17582295-17582330
>chr11:17582409-17582451
>chr11:17582492-17584357
>chr11:17584497-17585192
>chr11:17585229-17585332
>chr11:17585420-17585568
>chr11:17589295-17589344
>chr11:17589829-17589944
>chr11:17590408-17590447
>chr11:17590711-17590759
>chr11:17591072-17591178
>chr11:17591983-17592051
>chr11:17594458-17594565
>chr11:17595377-17595614
>chr11:17595729-17595777
>chr11:17597642-17597741
>chr11:17598388-17598504
>chr11:17600832-17600880
>chr11:17601451-17601530
>chr11:17602635-17602772
>chr11:17603029-17603129
>chr11:17603976-17604086
>chr11:17604337-17604379
>chr11:17604539-17604760
>chr11:17604824-17604854
>chr11:17608014-17608140
>chr11:17609744-17609907
>chr11:17610510-17610659
>chr11:17613144-17613418
>chr11:17614637-17614853
>chr11:17614964-17615206
>chr11:17615357-17616410
>chr11:17616741-17618462
>chr11:17618526-17618813
>chr11:17618909-17619295
>chr11:17619417-17619537
>chr11:17619691-17620057
>chr11:17620084-17620665
>chr11:17620935-17621041
>chr11:17621110-17621301
>chr11:17621442-17621518
>chr11:17622208-17628311
>chr11:17628372-17628446
>chr11:17628979-17629104
>chr11:17629710-17629770
>chr11:17629964-17630032
>chr11:17630158-17630323
>chr11:17631326-17631400
>chr11:17632335-17632475
>chr11:17633424-17633515
>chr11:17634397-17634456
>chr11:17634709-17634748
>chr11:17634946-17635043
>chr11:17636651-17636697
>chr11:17638811-17639108
>chr11:17639270-17639324
>chr11:17639467-17639533
>chr11:17639700-17640250
>chr11:17641490-17641540
>chr11:17644483-17644525
>chr11:17645180-17645226
>chr11:17647441-17647539
>chr11:17648053-17648249
>chr11:17649295-17649767
>chr11:17650927-17650997
>chr11:17652380-17652587
>chr11:17654116-17654191
>chr11:17654566-17654659
>chr11:17655883-17655954
>chr11:17656050-17657621
>chr11:17657750-17659178
>chr11:17659647-17659739
>chr11:17659812-17659958
>chr11:17660105-17660520
>chr11:17660670-17660871
>chr11:17660944-17661275
>chr11:17661408-17662306
>chr11:17662335-17662479
>chr11:17662607-17663353
>chr11:17663412-17663769
>chr11:17663923-17664015
>chr11:17664148-17664403
>chr11:17664549-17664681
>chr11:17664853-17664966
>chr11:17665181-17665321
>chr11:17665458-17665667
>chr11:17665796-17666212
>chr11:17666325-17666842
>chr11:17666915-17667233
>chr11:17667363-17667635
>chr11:17667727-17669076
>chr11:17669132-17669574
>chr11:17669696-17669994
>chr11:17670019-17670258
>chr11:17670671-17670827
>chr11:17672151-17672189
>chr11:17675461-17675571
>chr11:17675726-17676761
>chr11:17676814-17677500
>chr11:17677925-17678301
>chr11:17678524-17678626
>chr11:17679188-17679524
>chr11:17681117-17681439
>chr11:17681677-17681762
>chr11:17682118-17682443
>chr11:17682865-17683055
>chr11:17683113-17683192
>chr11:17685050-17685087
>chr11:17690709-17690883
>chr11:17690989-17691667
>chr11:17692818-17692955
>chr11:17693277-17693451
>chr11:17695887-17695946
>chr11:17696218-17696281
>chr11:17696826-17696935
>chr11:17697301-17697444
>chr11:17697689-17697780
>chr11:17697986-17698084
>chr11:17698845-17698942
>chr11:17699090-17699130
>chr11:17700243-17700356
>chr11:17701425-17701559
>chr11:17701646-17701916
>chr11:17702119-17703022
>chr11:17703657-17704025
>chr11:17704179-17704625
>chr11:17704871-17705014
>chr11:17706315-17706693
>chr11:17706847-17706879
>chr11:17707942-17708057
>chr11:17711160-17711804
>chr11:17713083-17713403
>chr11:17714327-17714388
>chr11:17714666-17714751
>chr11:17715681-17715743
>chr11:17717099-17717154
>chr11:17717428-17717458
>chr11:17719626-17719662
>chr11:17723107-17723136
>chr11:17723718-17723787
>chr11:17724963-17725347
>chr11:17725932-17726004
>chr11:17726301-17726332
>chr11:17727089-17727156
>chr11:17727279-17727351
>chr11:17727412-17727535
>chr11:17727614-17728924
>chr11:17729164-17729495
>chr11:17730284-17730355
>chr11:17730449-17730491
>chr11:17731188-17731268
>chr11:17731545-17731678
>chr11:17731891-17731961
>chr11:17732885-17733005
>chr11:17735271-17735369
>chr11:17735641-17735741
>chr11:17737493-17737556
>chr11:17737825-17737914
>chr11:17738302-17738356
>chr11:17738568-17738636
>chr11:17739843-17739881
>chr11:17740165-17740225
>chr11:17740618-17740669
>chr11:17741365-17741431
>chr11:17742018-17742114
>chr11:17743169-17743228
>chr11:17744202-17744333
>chr11:17744598-17744800
>chr11:17745454-17745541
>chr11:17745891-17746042
>chr11:17746492-17746584
>chr11:17746832-17746892
>chr11:17747523-17747577
>chr11:17747956-17748109
>chr11:17748219-17748319
>chr11:17748563-17748626
>chr11:17752584-17752755
>chr11:17752875-17753008
>chr11:17754891-17754959
>chr11:17755127-17755208
>chr11:17755596-17755696
>chr11:17755941-17756008
>chr11:17756908-17757092
>chr11:17757625-17758349
>chr11:17758392-17759973
>chr11:17761597-17761662
>chr11:17762746-17762802
>chr11:17763457-17764242
>chr11:17764762-17764813
>chr11:17765130-17765205
>chr11:17766875-17767334
>chr11:17767820-17767904
>chr11:17769285-17769767
>chr11:17780089-17780157
>chr11:17781919-17782085
>chr11:17782157-17782223
>chr11:17783769-17783816
>chr11:17788238-17788331
>chr11:17788546-17788599
>chr11:17788915-17788955
>chr11:17789351-17789467
>chr11:17789810-17790154
>chr11:17790895-17791238
>chr11:17791687-17791864
>chr11:17794431-17794532
>chr11:17794583-17794777
>chr11:17794927-17795017
>chr11:17796326-17796464
>chr11:17796497-17796691
>chr11:17796920-17797180
>chr11:17798245-17798280
>chr11:17798443-17798495
>chr11:17800121-17800191
>chr11:17800352-17800472
>chr11:17800904-17801244
>chr11:17801594-17801683
>chr11:17802611-17802716
>chr11:17804477-17804523
>chr11:17806461-17806536
>chr11:17808228-17808621
>chr11:17811899-17811947
>chr11:17813107-17813147
>chr11:17814116-17814300
>chr11:17814912-17815212
>chr11:17815310-17815955
>chr11:17817125-17817683
>chr11:17818189-17818394
>chr11:17818483-17818531
>chr11:17819821-17820153
>chr11:17820510-17821286
>chr11:17821491-17821663
>chr11:17822378-17822425
>chr11:17822825-17822964
>chr11:17823056-17823413
>chr11:17824011-17824350
>chr11:17824501-17824712
>chr11:17824754-17824908
>chr11:17825118-17825157
>chr11:17825917-17825980
>chr11:17826526-17826745
>chr11:17826939-17827001
>chr11:17830310-17830694
>chr11:17830731-17830862
>chr11:17831173-17831273
>chr11:17832037-17834427
>chr11:17837273-17837354
>chr11:17837421-17838018
>chr11:17843806-17843906
>chr11:17844183-17844283
>chr11:17844805-17845017
>chr11:17845933-17845989
>chr11:17846677-17846790
>chr11:17847436-17847516
>chr11:17847859-17848091
>chr11:17849725-17849840
>chr11:17849948-17850066
>chr11:17850137-17850269
>chr11:17852164-17852227
>chr11:17852775-17852812
>chr11:17853087-17853150
>chr11:17853705-17854062
>chr11:17855290-17855331
>chr11:17855415-17855746
>chr11:17856215-17856256
>chr11:17856636-17856692
>chr11:17857238-17857322
>chr11:17858994-17859024
>chr11:17859205-17859348
>chr11:17859479-17859554
>chr11:17860598-17860789
>chr11:17861183-17861274
>chr11:17863602-17863646
>chr11:17863778-17863850
>chr11:17865103-17865977
>chr11:17866323-17869080
>chr11:17869380-17870661
>chr11:17870774-17871092
>chr11:17871237-17871488
>chr11:17871675-17871737
>chr11:17871810-17871859
>chr11:17871979-17872159
>chr11:17872363-17872482
>chr11:17872584-17872648
>chr11:17872825-17872916
>chr11:17873586-17873711
>chr11:17873744-17873818
>chr11:17874922-17875025
>chr11:17876086-17876143
>chr11:17877295-17877345
>chr11:17877452-17877561
>chr11:17878490-17878621
>chr11:17879093-17879164
>chr11:17879522-17879890
>chr11:17882129-17882518
>chr11:17884703-17884759
>chr11:17885322-17885617
>chr11:17886025-17886150
>chr11:17886335-17886597
>chr11:17887648-17888220
>chr11:17889404-17889595
>chr11:17889701-17889894
>chr11:17890471-17890534
>chr11:17890576-17890957
>chr11:17892783-17893023
>chr11:17894973-17895022
>chr11:17896188-17896246
>chr11:17896477-17896973
>chr11:17897420-17897541
>chr11:17897572-17897721
>chr11:17898798-17899481
>chr11:17899644-17899914
>chr11:17899959-17900033
>chr11:17900171-17900240
>chr11:17902104-17902174
>chr11:17909133-17909273
>chr11:17910165-17910582
>chr11:17910629-17910734
>chr11:17911191-17911775
>chr11:17912500-17912549
>chr11:17912883-17912957
>chr11:17914380-17914614
>chr11:17914757-17914833
>chr11:17915113-17915186
>chr11:17916645-17916713
>chr11:17916808-17917613
>chr11:17917765-17917860
>chr11:17918022-17918108
>chr11:17918621-17918774
>chr11:17919690-17919780
>chr11:17919833-17920545
>chr11:17923970-17924021
>chr11:17925825-17925899
>chr11:17927548-17927606
>chr11:17927770-17927852
>chr11:17928351-17928425
>chr11:17929522-17929666
>chr11:17931770-17931907
>chr11:17932101-17932193
>chr11:17932578-17932658
>chr11:17932933-17933050
>chr11:17935144-17935528
>chr11:17935684-17935785
>chr11:17936289-17936334
>chr11:17937009-17937129
>chr11:17937183-17937579
>chr11:17938390-17938431
>chr11:17940577-17940718
>chr11:17940947-17942003
>chr11:17942042-17942176
>chr11:17942283-17942382
>chr11:17942437-17942636
>chr11:17942778-17943113
>chr11:17943319-17943602
>chr11:17943652-17943743
>chr11:17943911-17944248
>chr11:17945377-17945522
>chr11:17945671-17946023
>chr11:17946101-17946155
>chr11:17947766-17947879
>chr11:17947909-17948191
>chr11:17958834-17959172
>chr11:17959380-17959437
>chr11:17959789-17959848
>chr11:17961140-17961193
>chr11:17962891-17963218
>chr11:17963354-17963684
>chr11:17963867-17963941
>chr11:17965037-17965421
>chr11:17965702-17965747
>chr11:17965761-17965826
>chr11:17966937-17967058
>chr11:17968112-17968164
>chr11:17968331-17968706
>chr11:17969504-17969548
>chr11:17970079-17972708
>chr11:17974166-17974215
>chr11:17975897-17976109
>chr11:17976278-17976603
>chr11:17977608-17977932
>chr11:17978857-17978906
>chr11:17981801-17982109
>chr11:17982293-17982363
>chr11:17983483-17983682
>chr11:17984143-17984342
>chr11:17984388-17984595
>chr11:17984845-17985006
>chr11:17985843-17985969
>chr11:17986550-17986590
>chr11:17988996-17989201
>chr11:17989714-17989767
>chr11:17989845-17989997
>chr11:17990761-17991272
>chr11:17992216-17992350
>chr11:17993360-17993412
>chr11:17993982-17994027
>chr11:17994221-17994517
>chr11:17994990-17995157
>chr11:17996866-17997396
>chr11:17997457-17998625
>chr11:17998701-17998798
>chr11:17998871-17999167
>chr11:17999251-17999332
>chr11:17999862-17999950
>chr11:18000155-18000494
>chr11:18000800-18000869
>chr11:18000929-18000966
>chr11:18001296-18001359
>chr11:18001623-18001708
>chr11:18003380-18004063
>chr11:18004722-18004858
>chr11:18006178-18006480
>chr11:18007139-18007185
>chr11:18007689-18007762
>chr11:18009751-18009847
>chr11:18010353-18010467
>chr11:18011115-18011581
>chr11:18015209-18015335
>chr11:18015826-18016058
>chr11:18016768-18017122
>chr11:18017182-18017365
>chr11:18017938-18018195
>chr11:18018377-18018713
>chr11:18023653-18023755
>chr11:18025050-18025135
>chr11:18025249-18025468
>chr11:18025936-18026040
>chr11:18027353-18027512
>chr11:18028781-18029104
>chr11:18029770-18029854
>chr11:18030054-18030447
>chr11:18030950-18031021
>chr11:18031090-18031420
>chr11:18032520-18032850
>chr11:18032982-18033246
>chr11:18033883-18033931
>chr11:18034829-18035134
>chr11:18035347-18035767
>chr11:18037010-18037376
>chr11:18037799-18037845
>chr11:18038855-18038965
>chr11:18039295-18039336
>chr11:18039759-18039802
>chr11:18040058-18040599
>chr11:18042613-18042783
>chr11:18043318-18043915
>chr11:18044149-18044432
>chr11:18044688-18044794
>chr11:18046922-18047302
>chr11:18047618-18049844
>chr11:18049999-18050088
>chr11:18050321-18050361
>chr11:18050976-18051588
>chr11:18052345-18052452
>chr11:18053119-18053200
>chr11:18053539-18054400
>chr11:18054520-18054554
>chr11:18055215-18056051
>chr11:18057087-18059781
>chr11:18060512-18061361
>chr11:18062170-18062230
>chr11:18063531-18063708
>chr11:18064288-18064323
>chr11:18066048-18066703
>chr11:18068105-18068283
>chr11:18071654-18071959
>chr11:18073949-18074055
>chr11:18074875-18074938
>chr11:18076080-18077013
>chr11:18077126-18077285
>chr11:18077932-18077988
>chr11:18078550-18078919
>chr11:18079761-18080114
>chr11:18080951-18081317
>chr11:18082248-18082286
>chr11:18082613-18083051
>chr11:18083135-18083177
>chr11:18083281-18083333
>chr11:18083872-18083961
>chr11:18084055-18084195
>chr11:18084557-18084591
>chr11:18084666-18085067
>chr11:18085323-18085467
>chr11:18085962-18086846
>chr11:18088210-18088358
>chr11:18089744-18090055
>chr11:18092176-18092243
>chr11:18092910-18093137
>chr11:18093180-18093430
>chr11:18093638-18093700
>chr11:18094039-18094108
>chr11:18094423-18094462
>chr11:18096225-18096619
>chr11:18096949-18097314
>chr11:18097553-18098162
>chr11:18098877-18098968
>chr11:18099149-18099273
>chr11:18099312-18099429
>chr11:18100217-18100603
>chr11:18100848-18101827
>chr11:18101845-18102022
>chr11:18102111-18102501
>chr11:18102670-18102776
>chr11:18103469-18103719
>chr11:18103884-18104247
>chr11:18105168-18105326
>chr11:18105345-18105481
>chr11:18106386-18106503
>chr11:18107756-18108086
>chr11:18108206-18108359
>chr11:18108511-18108968
>chr11:18109049-18109443
>chr11:18109806-18110105
>chr11:18111614-18112035
>chr11:18114479-18114518
>chr11:18114781-18115105
>chr11:18116623-18116665
>chr11:18116875-18117617
>chr11:18118093-18118168
>chr11:18118352-18118389
>chr11:18118605-18119568
>chr11:18119616-18119773
>chr11:18119951-18122064
>chr11:18122191-18132103
>chr11:18133369-18133886
>chr11:18134141-18134191
>chr11:18134444-18134560
>chr11:18137985-18138104
>chr11:18139440-18139518
>chr11:18140803-18141127
>chr11:18141907-18142013
>chr11:18143631-18143782
>chr11:18144431-18144796
>chr11:18145239-18145382
>chr11:18146508-18146557
>chr11:18146858-18147438
>chr11:18148001-18148353
>chr11:18149545-18149689
>chr11:18150338-18150731
>chr11:18152195-18152588
>chr11:18152648-18152712
>chr11:18154150-18154187
>chr11:18154548-18155169
>chr11:18157133-18157546
>chr11:18157809-18168151
>chr11:18169446-18169557
>chr11:18169608-18169845
>chr11:18170212-18170283
>chr11:18174081-18174151
>chr11:18175458-18175571
>chr11:18177633-18177739
>chr11:18178314-18178386
>chr11:18179194-18183944
>chr11:18184100-18184427
>chr11:18184559-18184890
>chr11:18185126-18185612
>chr11:18185776-18185821
>chr11:18185944-18186053
>chr11:18186189-18187125
>chr11:18187201-18187695
>chr11:18187936-18188512
>chr11:18190010-18190570
>chr11:18191682-18192444
>chr11:18193975-18194289
>chr11:18195241-18195309
>chr11:18195927-18195966
>chr11:18197226-18197279
>chr11:18197729-18198436
>chr11:18198969-18199213
>chr11:18199854-18200367
>chr11:18200404-18202850
>chr11:18203001-18203166
>chr11:18203281-18203405
>chr11:18203801-18203865
>chr11:18205315-18205402
>chr11:18205632-18206982
>chr11:18207055-18208395
>chr11:18208454-18208942
>chr11:18210646-18210778
>chr11:18210923-18211016
>chr11:18212684-18213092
>chr11:18213281-18213629
>chr11:18214537-18214610
>chr11:18214755-18214885
>chr11:18214948-18215353
>chr11:18215401-18215943
>chr11:18216051-18217353
>chr11:18217454-18220715
>chr11:18220752-18221474
>chr11:18221505-18221820
>chr11:18222157-18222537
>chr11:18222835-18223196
>chr11:18224001-18224054
>chr11:18224739-18227148
>chr11:18227977-18228306
>chr11:18229837-18230088
>chr11:18230172-18230505
>chr11:18230553-18230860
>chr11:18231867-18232190
>chr11:18233397-18233853
>chr11:18234006-18234127
>chr11:18234401-18234459
>chr11:18235110-18235202
>chr11:18235994-18236365
>chr11:18237437-18237500
>chr11:18237648-18237944
>chr11:18238068-18238266
>chr11:18238448-18238987
>chr11:18239907-18240002
>chr11:18240505-18241427
>chr11:18241511-18241755
>chr11:18241857-18241961
>chr11:18242087-18242502
>chr11:18242555-18242878
>chr11:18243322-18243359
>chr11:18244544-18244583
>chr11:18245592-18245647
>chr11:18246524-18246820
>chr11:18248367-18248483
>chr11:18249619-18249797
>chr11:18250814-18250932
>chr11:18251095-18251377
>chr11:18251878-18253501
>chr11:18253583-18253901
>chr11:18255281-18256000
>chr11:18256210-18256516
>chr11:18257548-18257815
>chr11:18258227-18258541
>chr11:18260843-18261147
>chr11:18261929-18263501
>chr11:18264344-18264818
>chr11:18264931-18265265
>chr11:18265436-18265803
>chr11:18266415-18266531
>chr11:18268100-18268389
>chr11:18268550-18268880
>chr11:18269413-18269479
>chr11:18270752-18270799
>chr11:18273588-18273690
>chr11:18273724-18273860
>chr11:18274359-18275169
[truncated: 2,740,487 more chars]
