# Supplementary material for: Red: an intelligent, rapid, accurate tool for detecting repeats de-novo on the genomic scale
Source: BMC Bioinformatics. 2015 Jul 24;16:227. doi: 10.1186/s12859-015-0654-5 (PMC4513396; doi:10.1186/s12859-015-0654-5)
Supplement: Additional file 5 — Supplementary data set 4 — Red’s repeats of the Homo sapiens genome. The command “tar -xzf file” results in a directory that contains the locations of repeats found by Red in the genome of the Homo sapiens. [file 12859_2015_654_MOESM5_ESM.tar › GnmRptHg38/chr11_KI270721v1_random.rpt]

>chr11_KI270721v1_random:0-609
>chr11_KI270721v1_random:1080-1163
>chr11_KI270721v1_random:1408-1546
>chr11_KI270721v1_random:1662-1741
>chr11_KI270721v1_random:1872-2532
>chr11_KI270721v1_random:3631-3724
>chr11_KI270721v1_random:4055-4478
>chr11_KI270721v1_random:4767-4905
>chr11_KI270721v1_random:5084-5222
>chr11_KI270721v1_random:5797-5940
>chr11_KI270721v1_random:6951-7220
>chr11_KI270721v1_random:7746-7971
>chr11_KI270721v1_random:9986-10093
>chr11_KI270721v1_random:10649-10779
>chr11_KI270721v1_random:11203-11331
>chr11_KI270721v1_random:11561-11756
>chr11_KI270721v1_random:12191-12245
>chr11_KI270721v1_random:12343-12438
>chr11_KI270721v1_random:12641-12729
>chr11_KI270721v1_random:12781-12970
>chr11_KI270721v1_random:13860-13975
>chr11_KI270721v1_random:14416-14551
>chr11_KI270721v1_random:15323-15797
>chr11_KI270721v1_random:15907-15988
>chr11_KI270721v1_random:16414-16764
>chr11_KI270721v1_random:17251-17594
>chr11_KI270721v1_random:17650-17753
>chr11_KI270721v1_random:19108-19193
>chr11_KI270721v1_random:19653-19754
>chr11_KI270721v1_random:20009-20113
>chr11_KI270721v1_random:21381-21689
>chr11_KI270721v1_random:21776-22085
>chr11_KI270721v1_random:22134-22372
>chr11_KI270721v1_random:23016-23130
>chr11_KI270721v1_random:23436-23612
>chr11_KI270721v1_random:24474-24647
>chr11_KI270721v1_random:25601-25664
>chr11_KI270721v1_random:26117-26155
>chr11_KI270721v1_random:26415-26495
>chr11_KI270721v1_random:26567-26687
>chr11_KI270721v1_random:27010-27121
>chr11_KI270721v1_random:27382-27497
>chr11_KI270721v1_random:27555-27603
>chr11_KI270721v1_random:27674-27764
>chr11_KI270721v1_random:28768-28837
>chr11_KI270721v1_random:28922-29132
>chr11_KI270721v1_random:29768-29854
>chr11_KI270721v1_random:30795-30845
>chr11_KI270721v1_random:30947-31803
>chr11_KI270721v1_random:31908-32194
>chr11_KI270721v1_random:32339-32405
>chr11_KI270721v1_random:32967-33073
>chr11_KI270721v1_random:33539-34020
>chr11_KI270721v1_random:34249-34331
>chr11_KI270721v1_random:35588-35899
>chr11_KI270721v1_random:36362-36477
>chr11_KI270721v1_random:37600-38021
>chr11_KI270721v1_random:38275-38546
>chr11_KI270721v1_random:38703-38831
>chr11_KI270721v1_random:39531-39642
>chr11_KI270721v1_random:40649-40691
>chr11_KI270721v1_random:41046-41593
>chr11_KI270721v1_random:41666-41781
>chr11_KI270721v1_random:42188-42714
>chr11_KI270721v1_random:42835-42975
>chr11_KI270721v1_random:43012-43180
>chr11_KI270721v1_random:43363-43954
>chr11_KI270721v1_random:44563-45006
>chr11_KI270721v1_random:45258-45415
>chr11_KI270721v1_random:45601-45692
>chr11_KI270721v1_random:46013-46244
>chr11_KI270721v1_random:46415-46581
>chr11_KI270721v1_random:48061-48175
>chr11_KI270721v1_random:48306-48360
>chr11_KI270721v1_random:49089-49190
>chr11_KI270721v1_random:49321-49391
>chr11_KI270721v1_random:49597-49828
>chr11_KI270721v1_random:50102-50295
>chr11_KI270721v1_random:50385-50430
>chr11_KI270721v1_random:50704-50800
>chr11_KI270721v1_random:50978-51043
>chr11_KI270721v1_random:51180-51298
>chr11_KI270721v1_random:51642-51689
>chr11_KI270721v1_random:52333-52397
>chr11_KI270721v1_random:52901-53035
>chr11_KI270721v1_random:53324-53497
>chr11_KI270721v1_random:55092-55290
>chr11_KI270721v1_random:55331-55447
>chr11_KI270721v1_random:55539-56228
>chr11_KI270721v1_random:57378-57416
>chr11_KI270721v1_random:57605-57662
>chr11_KI270721v1_random:57783-57939
>chr11_KI270721v1_random:57962-58056
>chr11_KI270721v1_random:58184-58221
>chr11_KI270721v1_random:58696-59612
>chr11_KI270721v1_random:59903-60245
>chr11_KI270721v1_random:60675-60960
>chr11_KI270721v1_random:61820-62597
>chr11_KI270721v1_random:62697-62803
>chr11_KI270721v1_random:62890-62986
>chr11_KI270721v1_random:63492-63541
>chr11_KI270721v1_random:63803-63876
>chr11_KI270721v1_random:64399-64487
>chr11_KI270721v1_random:65468-65625
>chr11_KI270721v1_random:68068-68161
>chr11_KI270721v1_random:68767-68835
>chr11_KI270721v1_random:69071-69200
>chr11_KI270721v1_random:69373-69501
>chr11_KI270721v1_random:69761-70162
>chr11_KI270721v1_random:70264-70466
>chr11_KI270721v1_random:70757-70906
>chr11_KI270721v1_random:71512-71681
>chr11_KI270721v1_random:71812-71898
>chr11_KI270721v1_random:72251-72541
>chr11_KI270721v1_random:72657-72866
>chr11_KI270721v1_random:73647-73704
>chr11_KI270721v1_random:74324-74380
>chr11_KI270721v1_random:75284-75613
>chr11_KI270721v1_random:75921-75982
>chr11_KI270721v1_random:76503-77184
>chr11_KI270721v1_random:77293-77407
>chr11_KI270721v1_random:78378-78691
>chr11_KI270721v1_random:78993-79123
>chr11_KI270721v1_random:79444-79494
>chr11_KI270721v1_random:79765-80515
>chr11_KI270721v1_random:80699-81505
>chr11_KI270721v1_random:81955-82121
>chr11_KI270721v1_random:82243-82415
>chr11_KI270721v1_random:82772-82851
>chr11_KI270721v1_random:83374-83454
>chr11_KI270721v1_random:83555-83776
>chr11_KI270721v1_random:84219-84329
>chr11_KI270721v1_random:84566-84620
>chr11_KI270721v1_random:84758-84837
>chr11_KI270721v1_random:85335-85884
>chr11_KI270721v1_random:86043-86156
>chr11_KI270721v1_random:86386-86541
>chr11_KI270721v1_random:88219-88396
>chr11_KI270721v1_random:88883-88979
>chr11_KI270721v1_random:89577-89819
>chr11_KI270721v1_random:90080-90219
>chr11_KI270721v1_random:90415-90702
>chr11_KI270721v1_random:92020-92071
>chr11_KI270721v1_random:92427-92673
>chr11_KI270721v1_random:92715-92936
>chr11_KI270721v1_random:93477-93540
>chr11_KI270721v1_random:93873-94072
>chr11_KI270721v1_random:94312-94469
>chr11_KI270721v1_random:95429-95596
>chr11_KI270721v1_random:95902-96350
>chr11_KI270721v1_random:96644-96802
>chr11_KI270721v1_random:96922-97591
>chr11_KI270721v1_random:97717-97985
>chr11_KI270721v1_random:98044-98114
>chr11_KI270721v1_random:98427-98979
