# Supplementary material for: Red: an intelligent, rapid, accurate tool for detecting repeats de-novo on the genomic scale
Source: BMC Bioinformatics. 2015 Jul 24;16:227. doi: 10.1186/s12859-015-0654-5 (PMC4513396; doi:10.1186/s12859-015-0654-5)
Supplement: Additional file 5 — Supplementary data set 4 — Red’s repeats of the Homo sapiens genome. The command “tar -xzf file” results in a directory that contains the locations of repeats found by Red in the genome of the Homo sapiens. [file 12859_2015_654_MOESM5_ESM.tar › GnmRptHg38/chr12.rpt]

>chr12:10000-12965
>chr12:13008-17811
>chr12:17897-20838
>chr12:22479-22604
>chr12:22826-22960
>chr12:23006-23154
>chr12:23240-34399
>chr12:34464-39061
>chr12:39132-39756
>chr12:39905-44958
>chr12:44971-45139
>chr12:45599-47587
>chr12:48130-48249
>chr12:48323-48511
>chr12:48970-49130
>chr12:49518-49881
>chr12:50096-50249
>chr12:50491-50906
>chr12:52564-52915
>chr12:53034-53312
>chr12:53393-53463
>chr12:54068-54383
>chr12:54823-54878
>chr12:54975-55021
>chr12:55526-56992
>chr12:57049-63651
>chr12:63780-64440
>chr12:65037-65188
>chr12:66354-66426
>chr12:66563-66694
>chr12:67126-67179
>chr12:67222-67279
>chr12:69888-69976
>chr12:70912-71027
>chr12:72747-73112
>chr12:73279-73713
>chr12:77726-77799
>chr12:79387-79733
>chr12:80573-80658
>chr12:83230-83272
>chr12:83534-83648
>chr12:83948-84025
>chr12:85755-85801
>chr12:88755-88790
>chr12:89658-89701
>chr12:89769-90062
>chr12:90094-90319
>chr12:90454-90696
>chr12:90762-91003
>chr12:91462-91809
>chr12:93407-93538
>chr12:93664-93713
>chr12:93792-94082
>chr12:94299-94344
>chr12:95208-95314
>chr12:95726-95769
>chr12:95940-96512
>chr12:96568-96894
>chr12:97324-97412
>chr12:97533-97809
>chr12:100095-100152
>chr12:101222-101342
>chr12:101987-102230
>chr12:102637-102697
>chr12:103743-103801
>chr12:106142-106191
>chr12:107387-107759
>chr12:108062-108222
>chr12:109687-109983
>chr12:110059-110237
>chr12:111235-111276
>chr12:111430-111532
>chr12:111630-111678
>chr12:111809-111910
>chr12:111940-112410
>chr12:112886-112959
>chr12:115665-115745
>chr12:118762-118891
>chr12:119994-120049
>chr12:121853-121969
>chr12:122355-122428
>chr12:123116-123470
>chr12:123801-123863
>chr12:124098-124486
>chr12:125225-125333
>chr12:125728-125805
>chr12:127232-127551
>chr12:127661-128022
>chr12:129113-129155
>chr12:129475-129547
>chr12:129900-129963
>chr12:130382-130413
>chr12:130533-130607
>chr12:131701-131800
>chr12:133551-133919
>chr12:134593-135170
>chr12:137283-137434
>chr12:137621-137951
>chr12:138209-138261
>chr12:138659-138717
>chr12:139051-139137
>chr12:141643-141678
>chr12:142667-142733
>chr12:143198-143236
>chr12:143344-143432
>chr12:143538-143737
>chr12:144176-144239
>chr12:144841-145495
>chr12:146350-146767
>chr12:148186-148304
>chr12:149521-149571
>chr12:150097-150191
>chr12:151815-151911
>chr12:152400-152478
>chr12:152708-152762
>chr12:155301-155340
>chr12:156421-156556
>chr12:158273-158336
>chr12:158689-158981
>chr12:160112-160270
>chr12:161843-161917
>chr12:162182-162260
>chr12:163132-163430
>chr12:165656-165722
>chr12:167495-167825
>chr12:168504-168548
>chr12:168661-168754
>chr12:170941-170983
>chr12:172318-172445
>chr12:172647-172773
>chr12:175637-175677
>chr12:180912-181537
>chr12:183300-183791
>chr12:183869-183931
>chr12:184146-184237
>chr12:184338-184948
>chr12:186055-186138
>chr12:187229-187386
>chr12:187503-187635
>chr12:187689-188627
>chr12:189635-189791
>chr12:191401-191436
>chr12:191525-191765
>chr12:195197-195227
>chr12:196566-196700
>chr12:197041-197211
>chr12:197472-197749
>chr12:198416-198563
>chr12:199133-199186
>chr12:199291-199336
>chr12:200068-200411
>chr12:203028-203339
>chr12:203738-203826
>chr12:206029-206376
>chr12:206450-206565
>chr12:207922-208010
>chr12:208674-208833
>chr12:211497-211538
>chr12:212049-212085
>chr12:212504-212549
>chr12:214352-214487
>chr12:216019-216622
>chr12:216914-216977
>chr12:217201-217437
>chr12:217649-217950
>chr12:218180-218258
>chr12:221410-221469
>chr12:222311-222367
>chr12:223946-223995
>chr12:224422-224470
>chr12:225367-225668
>chr12:226025-226146
>chr12:230450-230579
>chr12:233849-234057
>chr12:234216-234931
>chr12:235375-236451
>chr12:236496-236586
>chr12:237200-237259
>chr12:239050-239323
>chr12:240145-240504
>chr12:241015-241345
>chr12:241533-241581
>chr12:241915-241976
>chr12:242185-242242
>chr12:242907-243401
>chr12:244234-244909
>chr12:245365-246352
>chr12:246464-246524
>chr12:246677-247075
>chr12:247124-247228
>chr12:247628-248060
>chr12:248160-248839
>chr12:249302-249423
>chr12:249568-249599
>chr12:249665-249730
>chr12:249933-250061
>chr12:250125-250267
>chr12:250428-250843
>chr12:250901-251199
>chr12:251269-251561
>chr12:251650-252060
>chr12:252144-252280
>chr12:252428-252480
>chr12:254607-254663
>chr12:254819-255041
>chr12:255211-255260
>chr12:255411-255698
>chr12:256271-256325
>chr12:258965-259601
>chr12:261207-261341
>chr12:261629-261965
>chr12:262321-262440
>chr12:262907-262977
>chr12:263444-263533
>chr12:265449-265859
>chr12:265904-266101
>chr12:266163-266212
>chr12:266250-266320
>chr12:266427-266564
>chr12:266709-267035
>chr12:268973-269016
>chr12:269069-269141
>chr12:270198-270541
>chr12:270626-270705
>chr12:273516-273679
>chr12:274168-274207
>chr12:275204-275454
>chr12:275935-276019
>chr12:277142-277258
>chr12:282226-282288
>chr12:284214-284275
>chr12:289155-289227
>chr12:289340-289737
>chr12:289890-290099
>chr12:291061-291134
>chr12:291878-292256
>chr12:292857-292970
>chr12:293163-293257
>chr12:293429-293807
>chr12:295225-295458
>chr12:296030-296349
>chr12:297979-303666
>chr12:303873-303958
>chr12:305218-305311
>chr12:305966-306775
>chr12:309155-309233
>chr12:309329-309436
>chr12:309845-309922
>chr12:310090-310276
>chr12:310339-310654
>chr12:311355-311476
>chr12:311708-312045
>chr12:312664-312794
>chr12:313255-313445
>chr12:313871-313925
>chr12:314229-314499
>chr12:315261-315579
>chr12:315752-315800
>chr12:316307-316399
>chr12:317250-317334
>chr12:318615-318756
>chr12:319472-319802
>chr12:320187-320551
>chr12:321805-321980
>chr12:323209-323301
>chr12:323986-324316
>chr12:324584-324902
>chr12:325401-326033
>chr12:326571-326905
>chr12:327389-328007
>chr12:328055-328251
>chr12:329642-329768
>chr12:330028-330130
>chr12:331306-331341
>chr12:331479-331686
>chr12:331962-332050
>chr12:333100-333463
>chr12:334883-335123
>chr12:335358-335428
>chr12:335463-335504
>chr12:335755-336362
>chr12:336591-336871
>chr12:336945-337328
>chr12:337628-338011
>chr12:338898-339210
>chr12:339321-339371
>chr12:339838-340188
>chr12:340410-340775
>chr12:341598-342152
>chr12:342458-348941
>chr12:349045-349630
>chr12:349699-350501
>chr12:351089-351493
>chr12:351683-352146
>chr12:353058-353368
>chr12:353627-353966
>chr12:354480-354784
>chr12:356904-357875
>chr12:358689-359040
>chr12:359434-359905
>chr12:359985-360304
>chr12:361199-361499
>chr12:362845-362915
>chr12:363285-363540
>chr12:363601-365427
>chr12:366820-367151
>chr12:367266-368755
>chr12:369355-369497
>chr12:370102-370423
>chr12:370607-376721
>chr12:378263-378553
>chr12:378672-378987
>chr12:379982-380278
>chr12:380391-381412
>chr12:381769-382104
>chr12:382147-382953
>chr12:383171-383539
>chr12:383638-383917
>chr12:384208-384517
>chr12:384898-385182
>chr12:385369-385537
>chr12:386129-386341
>chr12:386503-386725
>chr12:390502-390603
>chr12:390755-390795
>chr12:390832-390868
>chr12:391002-391042
>chr12:391166-391469
>chr12:392437-392987
>chr12:393102-393408
>chr12:393527-393836
>chr12:393867-393967
>chr12:395115-395411
>chr12:395530-396553
>chr12:396911-397189
>chr12:397392-397526
>chr12:397601-397947
>chr12:398029-400788
>chr12:400847-400906
>chr12:401991-402028
>chr12:403368-403978
>chr12:404034-404342
>chr12:404475-404600
>chr12:404700-405026
>chr12:405079-405292
>chr12:405363-405399
>chr12:405911-406330
>chr12:406660-406965
>chr12:407022-407177
>chr12:407779-408115
>chr12:408532-408649
>chr12:408914-409257
>chr12:409505-410027
>chr12:410248-411053
>chr12:411160-411637
>chr12:412468-412643
>chr12:412902-413543
>chr12:413619-413930
>chr12:414061-414377
>chr12:414958-417267
>chr12:417626-417926
>chr12:418028-418315
>chr12:418668-419050
>chr12:419406-422368
>chr12:422500-425242
>chr12:425832-426185
>chr12:426983-427249
>chr12:427439-427778
>chr12:428218-428545
>chr12:429459-430463
>chr12:430789-431536
>chr12:432770-433036
>chr12:433580-433671
>chr12:433891-433968
>chr12:434063-434219
>chr12:434306-434657
>chr12:434955-435403
>chr12:435719-436524
>chr12:436627-436716
>chr12:437536-437869
>chr12:438735-439853
>chr12:440183-440252
>chr12:442719-443121
>chr12:443386-443698
>chr12:444188-444414
>chr12:444544-445380
>chr12:445558-446224
>chr12:446660-447015
>chr12:447552-447818
>chr12:447988-448360
>chr12:449619-450038
>chr12:450901-451042
>chr12:451822-452678
>chr12:452792-452924
>chr12:453064-453533
>chr12:454096-454398
>chr12:455931-456003
>chr12:456172-456205
>chr12:456425-456521
>chr12:457440-457480
>chr12:458595-458764
>chr12:459153-459333
>chr12:459898-460005
>chr12:462327-462360
>chr12:464344-464642
>chr12:465105-465183
>chr12:465711-466153
>chr12:467013-467606
>chr12:469809-469953
>chr12:470713-471816
>chr12:472279-472875
>chr12:472988-473268
>chr12:474531-475158
>chr12:476165-476611
>chr12:477971-478249
>chr12:478340-478383
>chr12:479228-479406
>chr12:479910-480219
>chr12:482365-482453
>chr12:482721-483197
>chr12:483411-483816
>chr12:485283-485337
>chr12:485693-485752
>chr12:485920-486547
>chr12:486901-486989
>chr12:487119-487979
>chr12:488165-488816
>chr12:488976-489386
>chr12:489587-489636
>chr12:489753-492824
>chr12:493063-493543
>chr12:493984-494302
>chr12:495121-495248
>chr12:496306-496664
>chr12:496724-497634
>chr12:499332-499771
>chr12:500134-500344
>chr12:500830-501174
>chr12:501427-501606
>chr12:502747-503061
>chr12:503773-504338
>chr12:504425-504743
>chr12:504894-505202
>chr12:506414-506994
>chr12:507776-507997
>chr12:508255-508549
>chr12:510858-513393
>chr12:513455-513727
>chr12:513777-514526
>chr12:514713-515615
>chr12:515821-516188
>chr12:518319-518896
>chr12:520688-520795
>chr12:522175-522557
>chr12:522597-522997
>chr12:523772-524092
>chr12:524413-524539
>chr12:524743-524825
>chr12:525072-525507
>chr12:526662-526719
>chr12:526868-527268
>chr12:528138-528396
>chr12:529675-530158
>chr12:530635-530685
>chr12:530975-531023
>chr12:531361-531715
>chr12:531941-532109
>chr12:534912-535075
>chr12:536466-536632
>chr12:536791-536853
>chr12:537280-537558
>chr12:538211-538598
>chr12:539552-539936
>chr12:540719-541045
>chr12:541760-541885
>chr12:542337-542384
>chr12:543342-544231
>chr12:545594-546317
>chr12:546471-546637
>chr12:546877-546919
>chr12:547446-547509
>chr12:548302-548398
>chr12:548622-548940
>chr12:549157-549229
>chr12:550337-550550
>chr12:550876-550939
>chr12:552196-552250
>chr12:553717-553782
>chr12:553992-554057
>chr12:554385-555205
>chr12:555430-556177
>chr12:558751-558965
>chr12:560412-560481
>chr12:564802-564843
>chr12:565140-565273
>chr12:567474-567538
>chr12:567591-567623
>chr12:567716-568052
>chr12:570662-570744
>chr12:572746-573336
>chr12:573458-573644
>chr12:573869-574519
>chr12:574588-574774
>chr12:576468-576651
>chr12:577152-577247
>chr12:577317-578627
>chr12:578810-578895
>chr12:579470-579594
>chr12:579742-579870
>chr12:579942-580019
>chr12:580262-580619
>chr12:580780-581223
>chr12:581949-582122
>chr12:582163-583261
>chr12:583997-584082
>chr12:584251-585143
>chr12:585232-585274
>chr12:585474-585571
>chr12:588125-588262
>chr12:589234-589290
>chr12:590091-590212
>chr12:590646-591072
>chr12:591934-592016
>chr12:592414-592737
>chr12:593463-594282
>chr12:594369-595242
>chr12:595345-596277
>chr12:596524-597023
>chr12:597202-597268
>chr12:598143-598174
>chr12:598645-599006
>chr12:599115-599383
>chr12:600265-600590
>chr12:600642-600934
>chr12:601205-601907
>chr12:602155-602353
>chr12:602405-604070
>chr12:604351-604664
>chr12:605424-605535
>chr12:606025-606179
>chr12:607137-607233
>chr12:607324-607385
>chr12:607772-607829
>chr12:608464-608594
>chr12:608862-608922
>chr12:609006-609349
>chr12:609486-609970
>chr12:610713-611032
>chr12:611140-611700
>chr12:613316-613957
>chr12:615316-615658
>chr12:616919-617232
>chr12:618210-618400
>chr12:618510-618556
>chr12:619848-619981
>chr12:620280-620332
>chr12:620539-620930
>chr12:621164-622455
>chr12:622775-622830
>chr12:623744-624081
>chr12:624506-625262
>chr12:626704-627120
>chr12:627342-627495
>chr12:627762-628029
>chr12:628544-629272
>chr12:629495-630024
>chr12:630335-630680
>chr12:631322-631665
>chr12:633182-633811
>chr12:634289-634565
>chr12:634993-637680
>chr12:638404-638723
>chr12:639281-639430
>chr12:640473-640788
>chr12:641280-641329
>chr12:641552-641880
>chr12:642244-642547
>chr12:642899-642994
>chr12:643566-643603
>chr12:644260-644345
>chr12:644406-644504
>chr12:645240-645311
>chr12:645421-645589
>chr12:647511-647550
>chr12:648059-648405
>chr12:648969-649338
>chr12:649466-649556
>chr12:649985-650698
>chr12:651049-651232
>chr12:651541-651596
>chr12:651790-653447
>chr12:653523-653573
>chr12:653660-655139
>chr12:655302-656926
>chr12:657007-658761
>chr12:658792-658859
>chr12:659527-659645
>chr12:660010-660296
>chr12:660330-660981
>chr12:661076-661415
>chr12:663537-663597
>chr12:665221-665387
>chr12:665568-665999
>chr12:666366-666923
>chr12:667506-667584
>chr12:667668-667989
>chr12:668401-669049
>chr12:669370-669688
>chr12:670061-670522
>chr12:670767-671465
>chr12:671600-672032
>chr12:672533-672744
>chr12:672807-672847
>chr12:672946-673198
>chr12:673535-673843
>chr12:674829-675639
>chr12:675888-676307
>chr12:677498-678433
>chr12:679696-679873
>chr12:680008-680287
>chr12:680503-681046
>chr12:681188-681225
>chr12:681358-681672
>chr12:682203-682558
>chr12:683255-683570
>chr12:684633-684807
>chr12:685283-685460
>chr12:686014-686331
>chr12:687324-688160
>chr12:688318-688887
>chr12:688948-689363
>chr12:689469-689805
>chr12:689942-689981
>chr12:690047-690415
>chr12:690523-692000
>chr12:692514-692811
>chr12:692843-693778
>chr12:694002-694162
>chr12:694215-694421
>chr12:695148-695440
>chr12:695733-695829
>chr12:696868-697179
>chr12:697282-697412
>chr12:697900-698510
>chr12:698919-699713
>chr12:699876-699937
>chr12:700948-701583
>chr12:701696-701731
>chr12:702326-702645
>chr12:703306-703643
>chr12:704235-704561
>chr12:704991-707287
>chr12:707585-708338
>chr12:708580-709230
>chr12:709499-709844
>chr12:710009-711394
>chr12:711428-711952
>chr12:712030-712405
>chr12:712838-713146
>chr12:714143-714974
>chr12:715064-715816
>chr12:716002-716328
>chr12:716880-718047
>chr12:718508-718854
>chr12:719673-720122
>chr12:720454-721137
>chr12:721512-722391
>chr12:723156-723225
>chr12:723489-723734
>chr12:723802-723952
>chr12:723992-724041
>chr12:726406-726485
>chr12:727582-727781
>chr12:728524-728848
>chr12:729590-729717
>chr12:729938-730268
>chr12:730395-730848
>chr12:731302-731541
>chr12:732061-732143
>chr12:732285-733226
>chr12:733269-734943
>chr12:735063-735688
>chr12:736466-736896
>chr12:737631-737681
>chr12:738031-738071
>chr12:738200-738413
>chr12:739357-740547
>chr12:741770-742091
>chr12:742353-742686
>chr12:743102-743522
>chr12:743598-743682
>chr12:743708-743946
>chr12:744013-745030
>chr12:745447-746433
>chr12:746926-747172
>chr12:747464-747960
>chr12:748116-748157
>chr12:748237-749136
>chr12:750223-750312
>chr12:752162-752251
>chr12:752686-752751
>chr12:755687-756010
>chr12:757343-757526
>chr12:757723-758107
>chr12:758365-758692
>chr12:758996-759059
>chr12:759269-759630
>chr12:759739-759885
>chr12:760487-760561
>chr12:760747-761157
>chr12:761939-762528
>chr12:762744-763048
>chr12:763246-763656
>chr12:763857-763974
>chr12:764357-764701
>chr12:764864-765536
>chr12:765650-765800
>chr12:766088-766327
>chr12:766459-767081
>chr12:767210-767546
>chr12:768102-768442
>chr12:768805-769502
>chr12:769737-769777
>chr12:769891-770511
>chr12:770897-771295
>chr12:771469-771939
>chr12:772941-773290
>chr12:773749-773875
>chr12:774817-774853
>chr12:775445-775686
>chr12:776047-776739
>chr12:777137-777464
>chr12:778234-778636
>chr12:778995-779239
>chr12:779362-779711
>chr12:781096-781143
>chr12:782365-782400
>chr12:782563-784316
>chr12:784515-784657
>chr12:784950-785100
>chr12:785386-785749
>chr12:786234-786971
>chr12:787331-787517
>chr12:787830-787880
>chr12:787969-788005
>chr12:788549-788899
>chr12:789524-789711
>chr12:790233-790399
>chr12:790739-790830
>chr12:791217-791279
>chr12:792262-792619
>chr12:792931-792995
>chr12:793754-794472
>chr12:794618-795726
>chr12:795880-796215
>chr12:796502-796582
>chr12:797663-797976
>chr12:798168-798496
>chr12:798651-798777
>chr12:798969-799029
>chr12:799118-800317
>chr12:800450-800534
>chr12:801417-801696
>chr12:803463-803785
>chr12:804250-804375
>chr12:804428-805414
>chr12:807106-807318
>chr12:807702-808119
>chr12:808272-808452
>chr12:808749-809069
>chr12:809762-809850
>chr12:809940-810270
>chr12:811182-811257
>chr12:812806-813212
>chr12:814027-814340
>chr12:814664-815169
>chr12:816261-816595
>chr12:817208-817404
>chr12:817650-818097
>chr12:818478-818556
>chr12:818787-819588
>chr12:819664-820429
>chr12:820492-820778
>chr12:820831-821662
>chr12:821927-822386
>chr12:822649-822797
>chr12:822947-823523
>chr12:823895-824182
>chr12:825128-825159
>chr12:825625-825912
>chr12:826101-826279
>chr12:827502-828500
>chr12:828533-828568
>chr12:829418-829457
>chr12:829856-829912
>chr12:831248-831899
>chr12:832055-832364
>chr12:834412-834456
>chr12:835048-835366
>chr12:835661-835958
>chr12:836977-837838
>chr12:837909-838040
>chr12:838170-838888
>chr12:839660-840034
>chr12:840114-840658
>chr12:841095-841556
>chr12:841601-841713
>chr12:841834-841981
>chr12:842259-842367
>chr12:842918-843236
>chr12:843287-843367
>chr12:843417-843476
>chr12:843533-843642
>chr12:843843-843877
>chr12:844058-844427
>chr12:844885-845201
>chr12:845592-845753
>chr12:845899-845995
>chr12:847778-848109
>chr12:849559-851016
>chr12:852383-852425
>chr12:853756-854802
>chr12:854890-855041
>chr12:855605-855647
>chr12:855805-856459
>chr12:858224-858496
>chr12:859089-859243
>chr12:859636-860081
>chr12:860914-861040
>chr12:862590-862642
>chr12:862825-862957
>chr12:863722-863880
>chr12:864096-864480
>chr12:866344-866663
>chr12:866839-867153
>chr12:867480-867541
>chr12:869982-870068
>chr12:870689-870762
>chr12:871482-871906
>chr12:872111-872472
>chr12:874034-874167
>chr12:876056-876458
>chr12:877051-877372
>chr12:877653-877815
>chr12:879211-879269
>chr12:879350-879478
>chr12:882198-882472
>chr12:883822-884033
>chr12:886085-886163
>chr12:889503-889844
>chr12:889887-890258
>chr12:891149-891447
>chr12:891582-891650
>chr12:891725-891987
>chr12:892062-892231
>chr12:892961-893433
>chr12:893533-893852
>chr12:893942-894232
>chr12:895411-895761
>chr12:896998-897093
>chr12:898201-899044
>chr12:899296-899582
>chr12:900002-900293
>chr12:901996-902337
>chr12:906754-907363
>chr12:910674-910721
>chr12:911725-912046
>chr12:912420-912519
>chr12:912575-912764
>chr12:914868-915196
>chr12:915706-916022
>chr12:917580-917975
>chr12:918384-918764
>chr12:918921-919121
>chr12:919170-921034
>chr12:921339-922152
>chr12:922314-923560
>chr12:923746-924482
>chr12:924939-925250
>chr12:926017-926757
>chr12:927581-927878
>chr12:928167-928668
>chr12:928912-929167
>chr12:930265-930420
>chr12:930578-930988
>chr12:932060-932514
>chr12:933082-933472
>chr12:933636-934607
>chr12:934661-935156
>chr12:935402-936738
>chr12:937421-937732
>chr12:938384-938751
>chr12:938835-938932
>chr12:938990-939457
>chr12:939744-940103
>chr12:940267-940647
>chr12:941128-942237
>chr12:942324-942788
>chr12:942824-943053
>chr12:943143-943235
>chr12:943330-943655
>chr12:943934-944550
>chr12:944721-944852
>chr12:945024-945372
>chr12:945426-946043
>chr12:946381-946506
>chr12:947017-947914
>chr12:948071-948989
>chr12:949118-949169
>chr12:950275-950825
>chr12:950923-951429
>chr12:951484-951852
>chr12:951981-952565
>chr12:952683-953454
>chr12:953630-953727
>chr12:954033-954718
>chr12:955459-956023
>chr12:956513-956855
>chr12:957092-957825
>chr12:958195-958561
>chr12:960522-960806
>chr12:960999-962177
>chr12:962332-963117
>chr12:963273-963350
>chr12:963979-964020
>chr12:964289-965284
>chr12:965622-966260
>chr12:967039-967411
>chr12:967586-968004
>chr12:968171-968374
>chr12:968844-968897
>chr12:968946-969262
>chr12:969387-969811
>chr12:970005-970354
>chr12:971741-972015
>chr12:972265-972439
>chr12:972478-972794
>chr12:973027-973377
>chr12:973498-973780
>chr12:973818-973999
>chr12:974732-974845
>chr12:975024-975193
>chr12:976024-976416
>chr12:976702-976817
>chr12:978189-978356
>chr12:978514-978985
>chr12:979065-979447
>chr12:979590-981387
>chr12:981517-981829
>chr12:982666-983143
>chr12:983184-983721
>chr12:983764-986653
>chr12:986957-987272
>chr12:987395-988032
>chr12:988076-988274
>chr12:988476-988626
>chr12:988813-988955
>chr12:991624-991683
>chr12:993607-994107
>chr12:994399-994607
>chr12:994644-995254
>chr12:996061-996611
>chr12:996982-997105
>chr12:997362-997428
>chr12:998071-998156
>chr12:998361-998401
>chr12:998806-999296
>chr12:999599-999899
>chr12:1000127-1000500
>chr12:1000563-1000771
>chr12:1000900-1001360
>chr12:1001711-1002491
>chr12:1002657-1003142
>chr12:1003264-1003332
>chr12:1004375-1004763
>chr12:1005121-1005460
>chr12:1005877-1006758
>chr12:1006827-1007020
>chr12:1007672-1007811
>chr12:1007914-1008010
>chr12:1008289-1008948
>chr12:1009168-1009526
>chr12:1010000-1010031
>chr12:1010190-1010791
>chr12:1011161-1012007
>chr12:1012460-1012756
>chr12:1013715-1014015
>chr12:1014166-1014496
>chr12:1014734-1015381
>chr12:1015846-1016246
>chr12:1016611-1017293
>chr12:1017493-1017830
>chr12:1018221-1018568
>chr12:1019111-1019514
>chr12:1019712-1020054
>chr12:1020117-1020484
>chr12:1020782-1020843
>chr12:1020949-1021243
>chr12:1021420-1021720
>chr12:1022022-1022271
>chr12:1022523-1023159
>chr12:1024070-1024403
>chr12:1024861-1025000
>chr12:1025409-1025622
>chr12:1025678-1026402
>chr12:1027045-1027196
>chr12:1027363-1027518
>chr12:1029045-1029393
>chr12:1029720-1030116
>chr12:1030374-1030912
>chr12:1030948-1031019
>chr12:1031605-1031758
>chr12:1032013-1032347
>chr12:1032856-1033935
>chr12:1034311-1034471
>chr12:1035638-1035934
>chr12:1036243-1036682
>chr12:1037759-1038077
>chr12:1038265-1038714
>chr12:1038929-1039554
>chr12:1040285-1040652
>chr12:1041172-1041525
>chr12:1041887-1042662
>chr12:1043010-1043349
>chr12:1044608-1044677
>chr12:1046377-1046498
>chr12:1046591-1046848
>chr12:1047289-1047409
>chr12:1049347-1049384
>chr12:1049742-1050062
>chr12:1050582-1051025
>chr12:1051399-1051527
>chr12:1051578-1051814
>chr12:1052079-1052215
>chr12:1052685-1052984
>chr12:1054726-1054763
>chr12:1054985-1055484
>chr12:1055847-1056027
>chr12:1056329-1056426
>chr12:1056470-1056896
>chr12:1057117-1059936
>chr12:1059971-1061060
>chr12:1061119-1061438
>chr12:1061449-1064179
>chr12:1064241-1064674
>chr12:1064913-1065609
>chr12:1065809-1065866
>chr12:1065984-1066033
>chr12:1066103-1066209
>chr12:1066549-1066859
>chr12:1066923-1067219
>chr12:1067949-1068232
>chr12:1068567-1068685
>chr12:1069741-1069886
>chr12:1070271-1070602
>chr12:1070796-1070841
>chr12:1070926-1071208
>chr12:1071277-1071407
>chr12:1071523-1071611
>chr12:1071811-1072127
>chr12:1072625-1073348
>chr12:1073410-1073752
>chr12:1073878-1074209
>chr12:1074291-1074621
>chr12:1075226-1075916
>chr12:1076374-1076680
>chr12:1077042-1077103
>chr12:1078362-1078449
>chr12:1078598-1079954
>chr12:1080120-1080915
>chr12:1081637-1081739
>chr12:1081889-1082867
>chr12:1084673-1091196
>chr12:1091958-1092305
>chr12:1092681-1092957
>chr12:1093068-1093151
>chr12:1093831-1094327
>chr12:1094428-1094761
>chr12:1095149-1095397
>chr12:1095407-1095654
>chr12:1095925-1096231
>chr12:1096287-1096425
>chr12:1097679-1098013
>chr12:1099172-1099255
>chr12:1099547-1099630
>chr12:1099823-1100150
>chr12:1103718-1103835
>chr12:1105342-1105763
>chr12:1107068-1107260
>chr12:1109753-1110202
>chr12:1110680-1111021
>chr12:1111609-1111919
>chr12:1112863-1113263
>chr12:1113974-1114362
>chr12:1114749-1114801
>chr12:1116557-1116882
>chr12:1117142-1117257
>chr12:1117910-1118119
>chr12:1118864-1119277
>chr12:1119465-1119919
>chr12:1119976-1120295
>chr12:1121632-1122697
>chr12:1123289-1123326
>chr12:1123704-1124005
>chr12:1124499-1124679
>chr12:1124972-1125433
>chr12:1125526-1126173
>chr12:1126698-1127026
>chr12:1127494-1127579
>chr12:1128380-1128739
>chr12:1129195-1129362
>chr12:1129446-1129541
>chr12:1130218-1130296
>chr12:1131475-1131770
>chr12:1132822-1133212
>chr12:1133662-1134152
>chr12:1134207-1134335
>chr12:1134384-1135030
>chr12:1135514-1135903
>chr12:1137058-1137400
>chr12:1137564-1138426
>chr12:1139056-1139162
>chr12:1139345-1139582
>chr12:1140364-1140569
>chr12:1140730-1140921
>chr12:1141260-1141348
>chr12:1142906-1143296
>chr12:1144192-1147511
>chr12:1148188-1148461
>chr12:1148583-1148895
>chr12:1149135-1149197
>chr12:1149397-1149759
>chr12:1150798-1150842
>chr12:1150964-1151151
>chr12:1151903-1152203
>chr12:1153935-1154484
>chr12:1154527-1155830
>chr12:1156221-1156513
>chr12:1156855-1157004
>chr12:1157090-1157449
>chr12:1158330-1158779
>chr12:1159187-1159544
>chr12:1160435-1160910
>chr12:1161810-1161918
>chr12:1163639-1163994
>chr12:1164225-1164644
>chr12:1165305-1165639
>chr12:1165812-1165906
>chr12:1165974-1166733
>chr12:1167631-1168034
>chr12:1168122-1168437
>chr12:1168497-1168784
>chr12:1170043-1170105
>chr12:1170294-1170365
>chr12:1170879-1171059
>chr12:1172182-1172485
>chr12:1172747-1172793
>chr12:1173125-1173194
>chr12:1174552-1174619
>chr12:1174898-1177595
>chr12:1177626-1177813
>chr12:1178503-1178582
>chr12:1178782-1178898
>chr12:1179485-1180011
>chr12:1180824-1181119
>chr12:1181481-1181821
>chr12:1182621-1182948
>chr12:1183692-1184172
>chr12:1184469-1184550
>chr12:1184738-1185374
>chr12:1186805-1187101
>chr12:1187183-1187259
>chr12:1187397-1187580
>chr12:1188324-1188384
>chr12:1189092-1189213
>chr12:1191182-1191324
>chr12:1191982-1192022
>chr12:1193453-1193582
>chr12:1194131-1194470
>chr12:1195111-1195262
>chr12:1196480-1197289
>chr12:1197901-1198234
>chr12:1198536-1199341
>chr12:1199483-1199781
>chr12:1200084-1200198
>chr12:1200541-1200869
>chr12:1200937-1201032
>chr12:1201401-1201449
>chr12:1202372-1202746
>chr12:1203068-1203358
>chr12:1205357-1205441
>chr12:1206321-1206358
>chr12:1206457-1206519
>chr12:1206932-1207207
>chr12:1207831-1207911
>chr12:1208154-1208471
>chr12:1208772-1209253
>chr12:1209789-1209853
>chr12:1210676-1211000
>chr12:1211152-1211454
>chr12:1211557-1211869
>chr12:1212379-1212430
>chr12:1212534-1212698
>chr12:1212744-1212872
>chr12:1213449-1213957
>chr12:1214348-1214408
>chr12:1214475-1214534
>chr12:1214575-1214708
>chr12:1214764-1214815
>chr12:1216094-1216137
>chr12:1216589-1216639
>chr12:1218754-1219175
>chr12:1219630-1219890
>chr12:1220363-1220399
>chr12:1220666-1220778
>chr12:1221959-1222111
>chr12:1222215-1222553
>chr12:1223435-1223473
>chr12:1224179-1224289
>chr12:1224463-1224527
>chr12:1224589-1225417
>chr12:1226235-1230567
>chr12:1230678-1232299
>chr12:1232625-1232773
>chr12:1233173-1233523
>chr12:1233877-1233932
>chr12:1234353-1234452
>chr12:1235017-1235358
>chr12:1237261-1237388
>chr12:1238808-1238860
>chr12:1239080-1239360
>chr12:1239493-1239572
>chr12:1239601-1239745
>chr12:1241724-1242135
>chr12:1242385-1242536
>chr12:1242726-1243518
>chr12:1244451-1244824
>chr12:1245926-1246139
>chr12:1246372-1246425
>chr12:1246926-1247504
>chr12:1247707-1248022
>chr12:1248872-1249200
>chr12:1249681-1250063
>chr12:1251969-1252140
>chr12:1253333-1253704
>chr12:1254432-1254934
>chr12:1254949-1256248
>chr12:1257476-1257562
>chr12:1257782-1257998
>chr12:1259466-1259822
>chr12:1261656-1261702
>chr12:1261829-1261876
>chr12:1263665-1264012
>chr12:1264376-1264689
>chr12:1265179-1265264
>chr12:1265433-1265588
>chr12:1265625-1265693
>chr12:1265789-1266204
>chr12:1266336-1266710
>chr12:1267404-1267914
>chr12:1268182-1268233
>chr12:1268528-1268818
>chr12:1270210-1270680
>chr12:1270750-1270926
>chr12:1271125-1271188
>chr12:1271617-1271669
>chr12:1272659-1272981
>chr12:1273625-1273815
>chr12:1274459-1274793
>chr12:1275174-1275448
>chr12:1275702-1275854
>chr12:1276204-1276544
>chr12:1276637-1276770
>chr12:1279653-1279996
>chr12:1282353-1282414
>chr12:1283714-1285057
>chr12:1286011-1286478
>chr12:1286776-1286955
>chr12:1287185-1287379
>chr12:1287419-1287564
>chr12:1287633-1287788
>chr12:1287930-1288034
>chr12:1288245-1288420
>chr12:1289076-1289211
>chr12:1292720-1293648
>chr12:1294776-1294832
>chr12:1296040-1296808
>chr12:1296997-1297059
>chr12:1297389-1297720
>chr12:1297920-1298137
>chr12:1298218-1298718
>chr12:1299945-1301177
>chr12:1301249-1301927
>chr12:1302468-1302537
>chr12:1302648-1302974
>chr12:1303081-1303968
>chr12:1304766-1305089
>chr12:1306711-1306761
>chr12:1308175-1308242
>chr12:1308832-1309168
>chr12:1309822-1310498
>chr12:1312385-1312664
>chr12:1313703-1314021
>chr12:1315025-1315623
>chr12:1315710-1315766
>chr12:1315897-1316189
>chr12:1316599-1317574
>chr12:1319923-1320029
>chr12:1320614-1321006
>chr12:1328124-1328447
>chr12:1328595-1328680
>chr12:1329008-1329402
>chr12:1329554-1329614
>chr12:1330400-1330648
>chr12:1330795-1330938
>chr12:1331100-1331292
>chr12:1332096-1332160
>chr12:1332871-1336101
>chr12:1336170-1338441
>chr12:1338502-1338923
>chr12:1339012-1339641
>chr12:1339742-1339891
>chr12:1340205-1340461
>chr12:1340811-1340902
>chr12:1340994-1341884
>chr12:1342177-1342510
>chr12:1343837-1344145
>chr12:1344917-1345012
>chr12:1345134-1345488
>chr12:1346148-1346217
>chr12:1346652-1347014
>chr12:1347319-1347546
>chr12:1347683-1348008
>chr12:1348374-1348717
>chr12:1349368-1349685
>chr12:1350689-1350877
>chr12:1350973-1351119
>chr12:1351287-1351942
>chr12:1352261-1352338
>chr12:1352774-1352855
>chr12:1353013-1353347
>chr12:1354201-1354535
>chr12:1354670-1354917
>chr12:1355228-1355391
>chr12:1355917-1356426
>chr12:1358076-1358213
>chr12:1359363-1359545
>chr12:1359597-1359633
>chr12:1360561-1360674
>chr12:1360785-1361125
>chr12:1361213-1361445
>chr12:1362429-1362487
>chr12:1362588-1362725
>chr12:1362808-1362882
>chr12:1363532-1363859
>chr12:1365761-1366300
>chr12:1368272-1368357
>chr12:1370655-1371049
>chr12:1371114-1371331
>chr12:1371472-1371754
>chr12:1372423-1372618
>chr12:1373462-1373821
>chr12:1375109-1375463
>chr12:1375723-1376042
>chr12:1376207-1376278
>chr12:1379788-1379849
>chr12:1381343-1381497
>chr12:1383482-1383654
>chr12:1383847-1383964
>chr12:1384667-1384743
>chr12:1385186-1385247
>chr12:1385273-1385607
>chr12:1386027-1386683
>chr12:1387003-1387090
>chr12:1387659-1387845
>chr12:1388076-1388374
>chr12:1390383-1390481
>chr12:1392150-1392197
>chr12:1393239-1393549
>chr12:1393708-1394873
>chr12:1397523-1397663
>chr12:1397834-1398459
>chr12:1398491-1398556
>chr12:1398665-1398881
>chr12:1398958-1399815
>chr12:1399874-1399965
>chr12:1400168-1400424
>chr12:1400471-1400605
>chr12:1400676-1401241
>chr12:1401589-1401716
>chr12:1402030-1402707
>chr12:1403173-1403234
>chr12:1403929-1404192
>chr12:1404263-1404376
>chr12:1404486-1404533
>chr12:1404642-1404685
>chr12:1404743-1405253
>chr12:1405414-1406071
>chr12:1406155-1406204
>chr12:1406598-1407106
>chr12:1407334-1407555
>chr12:1407664-1407702
>chr12:1407837-1407905
>chr12:1409575-1410223
>chr12:1412655-1412717
>chr12:1412870-1412911
>chr12:1413309-1413617
>chr12:1413817-1414520
>chr12:1414648-1414927
>chr12:1415885-1415917
>chr12:1416728-1416882
>chr12:1417128-1417223
>chr12:1417494-1417949
>chr12:1418181-1418335
>chr12:1418549-1419006
>chr12:1419641-1419842
>chr12:1420390-1420757
>chr12:1420888-1421218
>chr12:1421261-1421396
>chr12:1421559-1422114
>chr12:1422148-1422982
>chr12:1423348-1423472
>chr12:1424786-1424917
>chr12:1426091-1426405
>chr12:1430199-1430310
>chr12:1430397-1430686
>chr12:1431663-1432262
>chr12:1432550-1432621
>chr12:1432734-1432776
>chr12:1433900-1434006
>chr12:1438612-1438989
>chr12:1440045-1440948
>chr12:1441033-1441368
>chr12:1441691-1441771
>chr12:1441917-1442230
>chr12:1442839-1443358
>chr12:1444513-1444559
>chr12:1444976-1445524
>chr12:1445866-1446101
>chr12:1446872-1447050
>chr12:1447224-1447945
>chr12:1448732-1449671
>chr12:1449801-1449895
>chr12:1450108-1450349
>chr12:1450376-1450421
>chr12:1450473-1450585
>chr12:1450661-1451113
>chr12:1451165-1451668
>chr12:1451756-1451904
>chr12:1451964-1452230
>chr12:1452349-1452696
>chr12:1453710-1453762
>chr12:1453810-1453882
>chr12:1454225-1454361
>chr12:1454413-1454511
>chr12:1455131-1455195
>chr12:1455753-1455789
>chr12:1457024-1457294
>chr12:1457722-1457929
>chr12:1458424-1458804
>chr12:1459455-1459517
>chr12:1460069-1460134
>chr12:1460185-1460313
>chr12:1460840-1460906
>chr12:1461382-1461699
>chr12:1461861-1462285
>chr12:1462323-1462626
>chr12:1463374-1463429
>chr12:1464505-1464966
>chr12:1466140-1466485
>chr12:1467532-1468031
>chr12:1468284-1468720
>chr12:1469845-1469884
>chr12:1470421-1470498
>chr12:1471138-1471268
>chr12:1472347-1472815
>chr12:1473019-1473335
>chr12:1473464-1473695
>chr12:1475846-1476470
>chr12:1476806-1476902
>chr12:1477920-1477977
>chr12:1478188-1478308
>chr12:1478402-1478910
>chr12:1481038-1481169
>chr12:1482414-1482961
>chr12:1483007-1483389
>chr12:1483502-1483598
>chr12:1483665-1484320
>chr12:1484532-1485622
>chr12:1486311-1486728
>chr12:1487323-1488277
>chr12:1488369-1488609
>chr12:1488642-1488682
>chr12:1491039-1491097
>chr12:1493230-1493582
>chr12:1497200-1497513
>chr12:1498813-1499070
>chr12:1501237-1501573
>chr12:1503880-1504176
>chr12:1505875-1506259
>chr12:1506482-1506527
>chr12:1506648-1506772
>chr12:1506994-1507551
>chr12:1507847-1508172
>chr12:1508645-1509041
>chr12:1509285-1509389
>chr12:1510819-1512285
>chr12:1512311-1514460
>chr12:1515008-1516501
>chr12:1516606-1517188
>chr12:1517390-1517442
>chr12:1517887-1517967
>chr12:1520140-1520481
>chr12:1520830-1520994
>chr12:1521075-1521370
>chr12:1521474-1522370
>chr12:1522681-1522980
>chr12:1524716-1524887
>chr12:1525183-1525499
>chr12:1525560-1525627
>chr12:1525807-1526488
>chr12:1526969-1527321
>chr12:1527693-1527756
>chr12:1528393-1528688
>chr12:1530270-1530322
>chr12:1530804-1530860
>chr12:1534385-1534747
>chr12:1536460-1536785
>chr12:1536964-1537224
>chr12:1537946-1538042
>chr12:1538098-1538381
>chr12:1538538-1538603
>chr12:1539122-1539183
>chr12:1541237-1541548
>chr12:1542147-1542433
>chr12:1542734-1542778
>chr12:1542981-1544046
>chr12:1544462-1545034
>chr12:1545377-1545587
>chr12:1545780-1546099
>chr12:1548379-1551330
>chr12:1553145-1553207
>chr12:1555007-1555320
>chr12:1555490-1558398
>chr12:1558451-1558609
>chr12:1558718-1558864
>chr12:1558953-1559270
>chr12:1559460-1559507
>chr12:1560110-1560240
>chr12:1560533-1560845
>chr12:1560987-1561046
>chr12:1561855-1562386
>chr12:1563444-1563618
>chr12:1564492-1565000
>chr12:1566367-1566419
>chr12:1566466-1566516
>chr12:1567135-1567540
>chr12:1567848-1568147
>chr12:1568308-1568573
>chr12:1568680-1568872
>chr12:1569244-1569702
>chr12:1571185-1571513
>chr12:1571857-1571893
>chr12:1572224-1572274
>chr12:1573693-1574037
>chr12:1578350-1578662
>chr12:1579311-1579620
>chr12:1581839-1582275
>chr12:1583109-1583236
>chr12:1584081-1584357
>chr12:1585110-1585414
>chr12:1586230-1586495
>chr12:1586930-1587342
>chr12:1589114-1589558
>chr12:1591052-1591102
>chr12:1591734-1591842
>chr12:1592177-1592242
>chr12:1594055-1594315
>chr12:1594396-1594526
>chr12:1597509-1597570
>chr12:1597612-1597948
>chr12:1598274-1599821
>chr12:1600367-1600698
>chr12:1601105-1601432
>chr12:1601772-1601819
>chr12:1602074-1602376
>chr12:1602585-1602879
>chr12:1602969-1603045
>chr12:1603313-1603364
>chr12:1603597-1603656
>chr12:1603821-1604522
>chr12:1604757-1605367
>chr12:1606577-1606960
>chr12:1607030-1607383
>chr12:1607481-1607567
>chr12:1607662-1608014
>chr12:1608711-1608769
>chr12:1609072-1609409
>chr12:1609525-1609888
>chr12:1610467-1610718
>chr12:1611076-1611417
>chr12:1613232-1613564
>chr12:1614969-1615055
>chr12:1615882-1616015
>chr12:1616115-1616154
>chr12:1617360-1617662
>chr12:1617849-1618172
>chr12:1619079-1619148
>chr12:1620528-1621005
>chr12:1621532-1621851
>chr12:1622101-1622299
>chr12:1623164-1623534
>chr12:1624112-1624420
>chr12:1625434-1625521
>chr12:1625626-1626900
>chr12:1628142-1628421
>chr12:1632558-1632600
>chr12:1633928-1634053
>chr12:1636106-1636232
>chr12:1636369-1638433
>chr12:1639124-1639441
>chr12:1640169-1640219
>chr12:1641098-1641402
>chr12:1641517-1641836
>chr12:1643357-1643694
>chr12:1643803-1643865
>chr12:1645206-1645409
>chr12:1646298-1646350
>chr12:1648099-1648406
>chr12:1649254-1649316
>chr12:1651310-1651416
>chr12:1651567-1651611
>chr12:1652395-1652721
>chr12:1653078-1653396
>chr12:1653649-1653732
>chr12:1654056-1654713
>chr12:1655133-1655212
>chr12:1655825-1655946
>chr12:1656225-1656285
>chr12:1656338-1656664
>chr12:1657327-1657795
>chr12:1657832-1657890
>chr12:1658186-1658512
>chr12:1658870-1659061
>chr12:1659127-1659170
>chr12:1659423-1659770
>chr12:1661052-1661535
>chr12:1661722-1661810
>chr12:1661843-1661946
>chr12:1662304-1662756
>chr12:1663645-1663898
>chr12:1664244-1664940
>chr12:1665572-1665609
>chr12:1665708-1666099
>chr12:1667083-1667242
>chr12:1667377-1667698
>chr12:1667991-1668547
>chr12:1668913-1668948
>chr12:1669610-1669996
>chr12:1671210-1671247
>chr12:1671616-1672300
>chr12:1672360-1672454
>chr12:1672482-1672794
>chr12:1672912-1674543
>chr12:1674683-1675662
>chr12:1676014-1676141
>chr12:1676407-1676769
>chr12:1676860-1676932
>chr12:1677187-1677769
>chr12:1677894-1677944
>chr12:1677995-1678061
>chr12:1678943-1679273
>chr12:1679593-1680180
>chr12:1680258-1680581
>chr12:1680884-1681158
>chr12:1682201-1682581
>chr12:1682769-1684062
>chr12:1685120-1686234
>chr12:1686523-1686623
>chr12:1687013-1687407
>chr12:1688019-1688357
>chr12:1689164-1689473
>chr12:1691076-1691164
>chr12:1692751-1693199
>chr12:1693527-1693838
>chr12:1694011-1694053
>chr12:1694122-1694213
>chr12:1694368-1694550
>chr12:1694595-1694659
>chr12:1695056-1695682
>chr12:1695822-1695882
>chr12:1696363-1696666
>chr12:1698250-1698551
>chr12:1699268-1699686
>chr12:1701138-1701562
>chr12:1701707-1702276
>chr12:1703372-1703753
>chr12:1703818-1704002
>chr12:1704397-1704450
>chr12:1705347-1705652
>chr12:1705931-1705970
>chr12:1706586-1706642
>chr12:1706784-1707049
>chr12:1707103-1707969
>chr12:1708055-1709109
>chr12:1709197-1709400
>chr12:1709714-1709773
>chr12:1710039-1712468
>chr12:1712533-1715452
>chr12:1715569-1716144
>chr12:1717197-1717283
>chr12:1717420-1717696
>chr12:1717897-1717939
>chr12:1718444-1718605
>chr12:1719514-1719973
>chr12:1720231-1721591
>chr12:1723339-1724937
>chr12:1725119-1725436
>chr12:1725841-1725978
>chr12:1726188-1726518
>chr12:1727456-1727601
>chr12:1728087-1728737
>chr12:1729414-1729688
>chr12:1730324-1730648
>chr12:1731023-1731460
>chr12:1731575-1732084
>chr12:1732109-1732774
>chr12:1733593-1736916
>chr12:1737116-1737152
>chr12:1737585-1737858
>chr12:1738084-1738394
>chr12:1738455-1738591
>chr12:1739474-1739626
>chr12:1739777-1740131
>chr12:1740271-1740611
>chr12:1742079-1742442
>chr12:1742518-1742833
>chr12:1743106-1743734
>chr12:1743835-1743891
>chr12:1744099-1744853
>chr12:1744959-1745033
>chr12:1745262-1745317
>chr12:1745565-1745858
>chr12:1746231-1747112
>chr12:1747156-1747425
>chr12:1747616-1747735
>chr12:1747830-1747887
>chr12:1747967-1748043
>chr12:1748230-1748934
>chr12:1748975-1749127
>chr12:1749183-1749297
>chr12:1749518-1749571
>chr12:1749809-1750146
>chr12:1750242-1750568
>chr12:1750791-1750956
>chr12:1751497-1751821
>chr12:1751890-1752410
>chr12:1753802-1753880
>chr12:1753965-1754046
>chr12:1754656-1755014
>chr12:1755093-1755392
>chr12:1755786-1756027
>chr12:1756110-1756458
>chr12:1756773-1756824
>chr12:1757592-1757637
>chr12:1757728-1758005
>chr12:1759260-1759326
>chr12:1759646-1759680
>chr12:1759738-1760065
>chr12:1760245-1760542
>chr12:1760583-1760916
>chr12:1761036-1761565
>chr12:1762266-1762364
>chr12:1762754-1762811
>chr12:1762910-1762966
>chr12:1763453-1763500
>chr12:1763692-1764024
>chr12:1764793-1764849
>chr12:1764957-1765004
>chr12:1765394-1765550
>chr12:1765720-1765760
>chr12:1766266-1766315
>chr12:1766981-1767352
>chr12:1768506-1768576
>chr12:1769568-1770180
>chr12:1770452-1770485
>chr12:1771036-1771363
>chr12:1774698-1775156
>chr12:1777357-1777769
>chr12:1778419-1778610
>chr12:1778660-1779147
>chr12:1779179-1779623
>chr12:1782822-1783144
>chr12:1783392-1783690
>chr12:1784497-1784542
>chr12:1784701-1784740
>chr12:1786418-1786450
>chr12:1788949-1789268
>chr12:1790003-1790297
>chr12:1794364-1794401
>chr12:1794486-1794528
>chr12:1794787-1794965
>chr12:1800139-1800179
>chr12:1800484-1800637
>chr12:1800980-1801035
>chr12:1806015-1806064
>chr12:1806405-1806442
>chr12:1806755-1806950
>chr12:1808147-1808232
>chr12:1810679-1810823
>chr12:1813507-1813563
>chr12:1814455-1814540
>chr12:1814876-1815386
>chr12:1816467-1816538
>chr12:1816735-1816941
>chr12:1817453-1819001
>chr12:1820183-1820236
>chr12:1820509-1820590
>chr12:1821229-1821303
>chr12:1822323-1822526
>chr12:1824247-1824291
>chr12:1824350-1824384
>chr12:1827110-1827194
>chr12:1831729-1831810
>chr12:1832221-1832268
>chr12:1836440-1836481
>chr12:1840434-1840490
>chr12:1842501-1842894
>chr12:1842973-1843041
>chr12:1843704-1843867
>chr12:1845372-1845430
>chr12:1845812-1845967
>chr12:1847783-1847879
>chr12:1848135-1848267
>chr12:1848723-1848914
>chr12:1849732-1849828
>chr12:1850498-1851183
>chr12:1851620-1851690
>chr12:1851969-1852076
>chr12:1852152-1852241
>chr12:1852379-1852565
>chr12:1854388-1854708
>chr12:1854809-1854990
>chr12:1855154-1855318
>chr12:1857409-1857473
>chr12:1857762-1858002
>chr12:1858092-1858135
>chr12:1858337-1858534
>chr12:1859148-1859365
>chr12:1859661-1859689
>chr12:1861373-1861745
>chr12:1861985-1862024
>chr12:1862244-1863117
>chr12:1863218-1863518
>chr12:1863555-1863728
>chr12:1865960-1866026
>chr12:1866184-1866380
>chr12:1866585-1866927
>chr12:1867069-1867441
>chr12:1867543-1868449
>chr12:1868531-1868601
>chr12:1868646-1868942
>chr12:1868984-1869099
>chr12:1870726-1870774
>chr12:1871073-1871716
>chr12:1873965-1874036
>chr12:1876674-1876708
>chr12:1878796-1878894
>chr12:1880859-1880939
>chr12:1881096-1881166
>chr12:1881625-1881731
>chr12:1882151-1882304
>chr12:1883825-1883901
>chr12:1889476-1889615
>chr12:1889713-1890231
>chr12:1891095-1892166
>chr12:1892204-1897532
>chr12:1898033-1899175
>chr12:1899270-1899357
>chr12:1899723-1899894
>chr12:1900137-1900460
>chr12:1900609-1904541
>chr12:1904638-1904710
>chr12:1904786-1904934
>chr12:1904994-1905230
>chr12:1905301-1906484
>chr12:1907221-1907257
>chr12:1908604-1908950
>chr12:1909172-1909491
>chr12:1910220-1910344
>chr12:1910512-1911288
>chr12:1912538-1912660
>chr12:1912788-1912862
>chr12:1913260-1913298
>chr12:1913611-1913686
>chr12:1913800-1913870
>chr12:1914031-1914119
>chr12:1914953-1914993
>chr12:1915098-1915162
>chr12:1915388-1915418
>chr12:1915733-1915808
>chr12:1917155-1917229
>chr12:1918120-1918210
>chr12:1918423-1918518
>chr12:1918711-1918753
>chr12:1920257-1920438
>chr12:1920477-1920550
>chr12:1920623-1920665
>chr12:1920686-1920766
>chr12:1921506-1922092
>chr12:1922396-1922463
>chr12:1923495-1923747
>chr12:1924053-1924423
>chr12:1924787-1924906
>chr12:1925739-1925796
>chr12:1926163-1926275
>chr12:1926348-1926397
>chr12:1929681-1930138
>chr12:1930591-1930712
>chr12:1931474-1931653
>chr12:1931698-1931799
>chr12:1932886-1933189
>chr12:1935002-1935064
>chr12:1935189-1935236
>chr12:1935340-1935381
>chr12:1937501-1937541
>chr12:1940427-1946098
>chr12:1946676-1946988
>chr12:1947851-1947973
>chr12:1948375-1948417
>chr12:1950649-1951316
>chr12:1951755-1951820
>chr12:1952163-1952391
>chr12:1953151-1953198
>chr12:1953888-1954218
>chr12:1954831-1955191
>chr12:1957381-1957424
>chr12:1957955-1959173
>chr12:1959352-1960327
>chr12:1960390-1960698
>chr12:1961927-1962010
>chr12:1962189-1962225
>chr12:1962341-1962427
>chr12:1962942-1963048
>chr12:1964230-1964322
>chr12:1964550-1964599
>chr12:1965398-1965472
>chr12:1968011-1968382
>chr12:1968867-1968915
>chr12:1972484-1972541
>chr12:1972775-1972880
>chr12:1973716-1973792
>chr12:1976791-1976933
>chr12:1978446-1978501
>chr12:1978624-1979630
>chr12:1979747-1980008
>chr12:1980092-1980127
>chr12:1980333-1980624
>chr12:1982173-1983114
>chr12:1983202-1983297
>chr12:1983481-1983639
>chr12:1983732-1983793
>chr12:1984052-1984194
>chr12:1984308-1984370
>chr12:1984830-1984982
>chr12:1985099-1985215
>chr12:1985424-1985469
>chr12:1985805-1986138
>chr12:1988268-1988423
>chr12:1989096-1989736
>chr12:1990161-1990296
>chr12:1991226-1991266
>chr12:1991414-1991560
>chr12:1991739-1991904
>chr12:1993709-1993793
>chr12:1996513-1996762
>chr12:1997242-1997553
>chr12:1999008-1999218
>chr12:1999424-1999788
>chr12:2000715-2001064
>chr12:2001345-2001416
>chr12:2001851-2001902
>chr12:2005365-2005418
>chr12:2006069-2006466
>chr12:2008045-2008473
>chr12:2008830-2008870
>chr12:2009976-2010000
>chr12:2010849-2011202
>chr12:2011494-2011547
>chr12:2012366-2012509
>chr12:2013156-2013210
>chr12:2016410-2016750
>chr12:2017825-2017855
>chr12:2017963-2018055
>chr12:2018421-2018489
>chr12:2019172-2019650
>chr12:2020045-2020098
>chr12:2021177-2021271
>chr12:2021358-2021798
>chr12:2021886-2021924
>chr12:2022087-2022139
>chr12:2022228-2022744
>chr12:2022980-2023056
>chr12:2025568-2025651
>chr12:2029390-2029625
>chr12:2031961-2032032
>chr12:2033617-2033674
>chr12:2034098-2034193
>chr12:2036455-2036765
>chr12:2037767-2037894
>chr12:2039694-2039734
>chr12:2041259-2041579
>chr12:2042300-2042342
>chr12:2043622-2043963
>chr12:2045785-2045878
>chr12:2045969-2046161
>chr12:2047223-2047404
>chr12:2049949-2049999
>chr12:2050161-2050258
>chr12:2050324-2050485
>chr12:2050888-2051073
>chr12:2051842-2051881
>chr12:2052884-2052958
>chr12:2053188-2053225
>chr12:2054725-2054800
>chr12:2055521-2055650
>chr12:2055864-2055902
>chr12:2056165-2056245
>chr12:2062097-2062358
>chr12:2062894-2063456
>chr12:2063668-2063918
>chr12:2064143-2064187
>chr12:2064634-2064670
>chr12:2067440-2067497
>chr12:2069814-2070110
>chr12:2070592-2070650
>chr12:2070790-2071514
>chr12:2072170-2072505
>chr12:2073947-2073991
>chr12:2075377-2075547
>chr12:2076458-2076621
>chr12:2077957-2079692
>chr12:2079971-2080662
>chr12:2081279-2081589
>chr12:2082862-2082914
>chr12:2083852-2083890
>chr12:2086821-2086861
>chr12:2087610-2087645
>chr12:2088456-2088549
>chr12:2089591-2091056
>chr12:2091311-2091534
>chr12:2091616-2091758
>chr12:2094085-2094145
>chr12:2094539-2094689
>chr12:2095980-2096024
>chr12:2096486-2096658
>chr12:2096725-2097579
>chr12:2099869-2099970
>chr12:2100157-2101037
>chr12:2101096-2101140
>chr12:2102545-2104689
>chr12:2105565-2107559
>chr12:2111296-2111337
>chr12:2114208-2114344
>chr12:2114747-2114816
>chr12:2116353-2116651
>chr12:2116960-2117380
>chr12:2119126-2119212
>chr12:2119286-2119388
>chr12:2123087-2123405
>chr12:2123794-2123927
>chr12:2123972-2124014
>chr12:2128393-2128715
>chr12:2129997-2130055
>chr12:2130213-2136322
>chr12:2137271-2137349
>chr12:2137385-2137547
>chr12:2138682-2138878
>chr12:2139052-2139110
>chr12:2139237-2139416
>chr12:2139900-2139953
>chr12:2140338-2140430
>chr12:2140510-2140568
>chr12:2140720-2140755
>chr12:2140985-2141187
>chr12:2142425-2142561
>chr12:2142626-2142685
>chr12:2142736-2143717
>chr12:2145559-2145630
>chr12:2145884-2145945
>chr12:2146919-2146962
>chr12:2148002-2148164
>chr12:2148431-2148810
>chr12:2152673-2152713
>chr12:2153302-2153588
>chr12:2156224-2156335
>chr12:2157149-2157286
>chr12:2158285-2158539
>chr12:2158696-2158766
>chr12:2159114-2159927
>chr12:2160805-2161122
>chr12:2162987-2163305
>chr12:2164632-2164761
>chr12:2166650-2166748
>chr12:2171532-2171640
>chr12:2173742-2173775
>chr12:2174615-2175075
>chr12:2175344-2175448
>chr12:2175865-2176013
>chr12:2177438-2177931
>chr12:2178759-2179093
>chr12:2181729-2181807
>chr12:2182945-2183179
>chr12:2183690-2183724
>chr12:2184056-2184150
>chr12:2185403-2185721
>chr12:2186691-2186739
>chr12:2186795-2186829
>chr12:2186986-2187046
>chr12:2188279-2188335
>chr12:2188801-2189124
>chr12:2191502-2192135
>chr12:2193167-2193487
>chr12:2194098-2194437
>chr12:2199256-2199585
>chr12:2199841-2199900
>chr12:2200304-2200672
>chr12:2204049-2204998
>chr12:2205688-2206051
>chr12:2207482-2207860
>chr12:2209984-2210035
>chr12:2210677-2210777
>chr12:2211701-2212027
>chr12:2212784-2212845
>chr12:2213389-2213460
>chr12:2214307-2214373
>chr12:2214502-2214569
>chr12:2215796-2215842
>chr12:2216735-2216800
>chr12:2216958-2217543
>chr12:2222075-2222166
>chr12:2223849-2223904
>chr12:2226341-2226399
>chr12:2227403-2227493
>chr12:2228233-2228295
>chr12:2231101-2231179
>chr12:2231900-2231962
>chr12:2232138-2232365
>chr12:2232849-2232925
>chr12:2238945-2239015
>chr12:2239928-2239990
>chr12:2243627-2243685
>chr12:2246580-2246612
>chr12:2249092-2249222
>chr12:2249362-2249491
>chr12:2249759-2250147
>chr12:2255110-2255148
>chr12:2255795-2256035
>chr12:2257334-2257664
>chr12:2258360-2258488
>chr12:2259393-2259466
>chr12:2259726-2259923
>chr12:2260218-2260553
>chr12:2260776-2261265
>chr12:2261556-2261604
>chr12:2263179-2263385
>chr12:2267431-2267488
>chr12:2267553-2267598
>chr12:2271537-2271912
>chr12:2273055-2273364
>chr12:2275903-2276108
>chr12:2277156-2277194
>chr12:2277327-2277439
>chr12:2278354-2279333
>chr12:2279406-2279462
>chr12:2279694-2280043
>chr12:2280111-2280795
>chr12:2280964-2281136
>chr12:2281729-2281850
>chr12:2287780-2287853
>chr12:2289527-2289619
>chr12:2290260-2290415
>chr12:2293454-2293676
>chr12:2295745-2295817
>chr12:2297845-2297953
>chr12:2298307-2298600
>chr12:2299271-2299336
>chr12:2299834-2299987
>chr12:2300346-2300652
>chr12:2303440-2303718
>chr12:2304561-2304637
>chr12:2304840-2304886
>chr12:2305365-2305427
>chr12:2305575-2306155
>chr12:2306311-2306390
>chr12:2307919-2307972
>chr12:2308239-2309708
>chr12:2311851-2311945
>chr12:2314827-2314866
>chr12:2316285-2316362
>chr12:2317051-2317443
>chr12:2317480-2317554
>chr12:2317615-2317706
>chr12:2318843-2318961
>chr12:2319460-2319507
>chr12:2320324-2320392
>chr12:2320676-2320718
>chr12:2321365-2321395
>chr12:2322498-2322584
>chr12:2322635-2322679
>chr12:2323068-2323140
>chr12:2324955-2325009
>chr12:2330325-2330485
>chr12:2331768-2331935
>chr12:2332161-2332275
>chr12:2332310-2332378
>chr12:2334519-2334756
>chr12:2336987-2337031
>chr12:2337633-2337679
>chr12:2338981-2339658
>chr12:2339714-2339772
>chr12:2340667-2340978
>chr12:2343386-2343599
>chr12:2345525-2345573
>chr12:2346190-2346392
>chr12:2349717-2349818
>chr12:2350358-2350397
>chr12:2351094-2351281
>chr12:2355713-2356088
>chr12:2356486-2356584
>chr12:2356806-2356909
>chr12:2357627-2357999
>chr12:2358869-2358943
>chr12:2360120-2360213
>chr12:2361462-2361543
>chr12:2363523-2363654
>chr12:2366139-2366422
>chr12:2366618-2367434
>chr12:2367695-2367990
>chr12:2368780-2368850
>chr12:2369391-2369712
>chr12:2370041-2370211
>chr12:2371522-2371612
>chr12:2373984-2374026
>chr12:2376262-2376311
>chr12:2377693-2377842
>chr12:2378746-2378869
>chr12:2379743-2380054
>chr12:2381050-2381180
>chr12:2386090-2386243
>chr12:2387196-2387565
>chr12:2388053-2388147
>chr12:2388405-2388482
>chr12:2391813-2391888
>chr12:2393447-2393494
>chr12:2393832-2394115
>chr12:2394441-2394525
>chr12:2394909-2395216
>chr12:2395231-2395487
>chr12:2399096-2399136
>chr12:2399358-2399779
>chr12:2400910-2401027
>chr12:2401642-2401770
>chr12:2402497-2402598
>chr12:2403453-2403569
>chr12:2405133-2405234
>chr12:2405406-2405637
>chr12:2406097-2406147
>chr12:2406216-2406511
>chr12:2406729-2406766
>chr12:2407237-2407910
>chr12:2408076-2408423
>chr12:2410513-2410752
>chr12:2410787-2410837
>chr12:2410929-2410969
>chr12:2411948-2412015
>chr12:2413017-2413359
>chr12:2413793-2413837
>chr12:2414117-2414169
>chr12:2414683-2414716
>chr12:2415929-2415998
>chr12:2416323-2416449
>chr12:2418532-2418587
>chr12:2419035-2419069
>chr12:2419130-2419501
>chr12:2421624-2421920
>chr12:2422215-2422257
>chr12:2423296-2423343
>chr12:2427586-2427947
>chr12:2428294-2428429
>chr12:2428980-2429287
>chr12:2429918-2430262
>chr12:2433443-2433563
>chr12:2434319-2434386
>chr12:2434795-2434830
>chr12:2437620-2438416
>chr12:2439992-2440032
>chr12:2440070-2440487
>chr12:2442383-2442488
>chr12:2442605-2443406
>chr12:2446002-2446895
>chr12:2448906-2448972
>chr12:2449435-2449542
>chr12:2450270-2450582
>chr12:2455303-2455465
>chr12:2456392-2456427
>chr12:2456502-2456623
>chr12:2456728-2456910
>chr12:2458948-2459332
>chr12:2462064-2462139
>chr12:2462909-2463261
>chr12:2463588-2463701
>chr12:2465006-2465061
>chr12:2465129-2465215
>chr12:2466714-2466830
>chr12:2467624-2467687
>chr12:2468990-2469032
>chr12:2469143-2469269
>chr12:2470592-2470701
>chr12:2470840-2471232
>chr12:2471328-2471403
>chr12:2471571-2472136
>chr12:2472558-2472638
>chr12:2473438-2473520
>chr12:2474457-2474802
>chr12:2474949-2475329
>chr12:2476351-2476485
>chr12:2477497-2477546
>chr12:2479183-2479363
>chr12:2483964-2484026
>chr12:2484261-2484312
>chr12:2484693-2484732
>chr12:2489078-2489151
>chr12:2490946-2491236
>chr12:2491372-2491493
>chr12:2491571-2491677
>chr12:2493432-2493483
>chr12:2493992-2494151
>chr12:2495817-2495998
>chr12:2496143-2496187
>chr12:2498510-2498586
>chr12:2500919-2501245
>chr12:2502982-2503041
>chr12:2503577-2503630
>chr12:2505496-2505662
>chr12:2508046-2508078
>chr12:2508366-2508693
>chr12:2509463-2509536
>chr12:2509664-2509740
>chr12:2512137-2512241
>chr12:2512755-2512812
>chr12:2513703-2513803
>chr12:2515914-2516015
>chr12:2516714-2516807
>chr12:2518288-2518630
>chr12:2520062-2520900
>chr12:2521462-2521529
>chr12:2521720-2521764
>chr12:2522843-2522890
>chr12:2526926-2527017
>chr12:2531407-2531449
>chr12:2532253-2532361
>chr12:2535104-2535751
>chr12:2536543-2536858
>chr12:2536961-2537030
>chr12:2537324-2537364
>chr12:2537883-2537918
>chr12:2538406-2538544
>chr12:2539206-2539900
>chr12:2540154-2540238
>chr12:2540457-2540537
>chr12:2540912-2541069
>chr12:2544489-2544635
>chr12:2544678-2544853
>chr12:2544890-2545086
>chr12:2545224-2545324
>chr12:2545490-2545762
>chr12:2546196-2546475
>chr12:2547620-2547664
>chr12:2550186-2550224
>chr12:2551516-2551556
>chr12:2557898-2557930
>chr12:2559206-2559306
>chr12:2559837-2560045
>chr12:2562847-2563397
>chr12:2565120-2565488
>chr12:2568325-2568919
>chr12:2569292-2569516
>chr12:2569569-2569953
>chr12:2571105-2571209
>chr12:2572293-2573363
>chr12:2577610-2577785
>chr12:2577841-2578174
>chr12:2579570-2579847
>chr12:2581643-2581724
>chr12:2582039-2582152
>chr12:2582658-2582780
>chr12:2582952-2583005
>chr12:2584315-2584359
>chr12:2584555-2584611
>chr12:2588379-2588473
>chr12:2589131-2589178
>chr12:2591691-2592080
>chr12:2597172-2597211
>chr12:2598224-2598279
>chr12:2600952-2601135
>chr12:2602323-2602670
>chr12:2603746-2603938
>chr12:2604090-2604325
>chr12:2604654-2604710
>chr12:2608289-2608378
>chr12:2609836-2610105
>chr12:2610893-2611549
>chr12:2621309-2621393
>chr12:2622016-2622094
>chr12:2625662-2626059
>chr12:2628621-2628908
>chr12:2633732-2633837
>chr12:2634146-2634251
>chr12:2635784-2635894
>chr12:2640803-2640854
>chr12:2642208-2642290
>chr12:2644454-2644501
>chr12:2646156-2646302
>chr12:2646541-2646593
>chr12:2646742-2646843
>chr12:2647720-2647777
>chr12:2647817-2648164
>chr12:2650764-2650821
>chr12:2651269-2651307
>chr12:2653178-2653382
>chr12:2653973-2654060
>chr12:2654330-2654372
>chr12:2655566-2655601
>chr12:2655683-2656979
>chr12:2658040-2658116
>chr12:2658496-2659047
>chr12:2659115-2659409
>chr12:2660540-2660900
>chr12:2660976-2661316
>chr12:2661377-2661488
>chr12:2661951-2662327
>chr12:2662893-2662960
>chr12:2663272-2663582
>chr12:2663607-2664146
>chr12:2664393-2664459
>chr12:2665124-2665175
>chr12:2665904-2666222
>chr12:2667245-2667315
>chr12:2667482-2667613
>chr12:2668447-2668865
>chr12:2669250-2669455
>chr12:2670549-2670883
>chr12:2671031-2671350
>chr12:2672395-2672553
>chr12:2672636-2672816
>chr12:2673189-2673466
>chr12:2674321-2674424
>chr12:2674602-2674666
>chr12:2675357-2675497
>chr12:2681067-2681125
>chr12:2681533-2681672
>chr12:2682813-2682921
>chr12:2687532-2687847
>chr12:2689827-2689873
>chr12:2690318-2690635
>chr12:2690756-2690791
>chr12:2695632-2695693
>chr12:2697615-2697673
>chr12:2698449-2698487
>chr12:2698619-2698687
>chr12:2699043-2699218
>chr12:2699300-2705710
>chr12:2705826-2706091
>chr12:2706333-2706751
>chr12:2706814-2707357
>chr12:2707408-2709378
>chr12:2709483-2710178
>chr12:2711521-2711852
>chr12:2714774-2718557
>chr12:2719786-2721159
>chr12:2724525-2724884
>chr12:2727469-2731857
>chr12:2733911-2733999
>chr12:2734082-2734144
>chr12:2734628-2734977
>chr12:2736270-2736532
>chr12:2737083-2737242
>chr12:2737513-2737689
>chr12:2737779-2737822
>chr12:2738023-2738078
>chr12:2738965-2739448
>chr12:2739787-2739836
>chr12:2740404-2740502
>chr12:2742467-2742509
>chr12:2743228-2743274
>chr12:2743381-2743474
>chr12:2743861-2743922
>chr12:2744333-2744667
>chr12:2744744-2744880
>chr12:2744952-2745047
>chr12:2745119-2745607
>chr12:2745718-2745759
>chr12:2745797-2745936
>chr12:2745989-2749549
>chr12:2749576-2749784
>chr12:2749899-2750935
>chr12:2752190-2752255
>chr12:2753524-2753606
>chr12:2755608-2755653
>chr12:2755726-2756435
>chr12:2756610-2757389
>chr12:2757649-2759175
>chr12:2759227-2759377
>chr12:2759589-2759796
>chr12:2761170-2761228
>chr12:2761528-2761596
>chr12:2762492-2762614
>chr12:2762656-2762709
>chr12:2762802-2763211
>chr12:2764252-2764310
>chr12:2765004-2765046
>chr12:2766779-2767117
>chr12:2769155-2769237
>chr12:2769313-2769357
>chr12:2769405-2769774
>chr12:2770606-2771103
>chr12:2771314-2771644
>chr12:2772009-2772092
>chr12:2774020-2774074
>chr12:2774845-2774896
>chr12:2775948-2776040
>chr12:2777061-2777131
>chr12:2777679-2777822
>chr12:2777856-2777910
>chr12:2777948-2778798
>chr12:2778899-2779005
>chr12:2779083-2779192
>chr12:2779741-2780168
>chr12:2780237-2780378
>chr12:2780432-2780496
>chr12:2780719-2782780
>chr12:2782832-2783390
>chr12:2783555-2783976
>chr12:2785022-2785537
>chr12:2786173-2786502
>chr12:2786716-2787281
>chr12:2787724-2788139
>chr12:2788801-2788899
>chr12:2789940-2790103
>chr12:2790657-2790970
>chr12:2791039-2791377
>chr12:2791629-2791975
>chr12:2793657-2793977
>chr12:2795858-2795991
>chr12:2797051-2797138
>chr12:2799517-2799555
>chr12:2800257-2800303
>chr12:2801598-2801766
>chr12:2802130-2802517
>chr12:2802718-2803029
>chr12:2804821-2804931
>chr12:2805151-2805196
>chr12:2805253-2805322
>chr12:2806417-2807235
>chr12:2808032-2808360
>chr12:2808813-2809405
>chr12:2809652-2810281
>chr12:2810704-2811542
>chr12:2812040-2812095
>chr12:2813034-2813314
>chr12:2813932-2814234
>chr12:2814486-2814872
>chr12:2814944-2815191
>chr12:2815438-2815503
>chr12:2815854-2817096
>chr12:2818542-2819679
>chr12:2820586-2820661
>chr12:2821893-2822228
>chr12:2822526-2822594
>chr12:2825041-2825079
>chr12:2825744-2826091
>chr12:2828210-2828299
>chr12:2828552-2828863
>chr12:2828920-2829072
>chr12:2829510-2830093
>chr12:2830534-2830569
>chr12:2831284-2831621
>chr12:2831721-2831872
>chr12:2832146-2832251
>chr12:2832385-2832459
>chr12:2832738-2832775
>chr12:2833757-2833927
>chr12:2835066-2835225
>chr12:2836055-2836161
>chr12:2836563-2836713
>chr12:2836841-2837866
>chr12:2839004-2839312
>chr12:2839652-2840103
>chr12:2840159-2840904
>chr12:2841675-2842762
>chr12:2843525-2843920
>chr12:2843970-2844588
>chr12:2845883-2845998
>chr12:2846869-2847673
>chr12:2847673-2847933
>chr12:2848838-2848982
>chr12:2849528-2849590
>chr12:2850191-2850496
>chr12:2850639-2852118
>chr12:2852377-2853028
>chr12:2853267-2853663
>chr12:2854016-2854327
>chr12:2854606-2854674
>chr12:2856366-2856688
>chr12:2857279-2857332
>chr12:2860007-2860077
>chr12:2860158-2860542
>chr12:2860584-2861185
>chr12:2861324-2861568
>chr12:2861908-2862210
>chr12:2862494-2862865
>chr12:2863083-2863220
>chr12:2863383-2864012
>chr12:2865637-2866048
>chr12:2866839-2868005
>chr12:2869257-2869864
>chr12:2869910-2871265
>chr12:2871369-2871685
>chr12:2872321-2872628
>chr12:2872833-2873904
>chr12:2874982-2875295
>chr12:2875728-2876068
>chr12:2877872-2878184
>chr12:2878673-2878761
>chr12:2878990-2879636
>chr12:2879916-2880964
>chr12:2881120-2881935
>chr12:2882148-2882331
>chr12:2882394-2882742
>chr12:2882802-2883844
>chr12:2884049-2884665
>chr12:2885560-2886005
>chr12:2886322-2886683
>chr12:2886857-2886922
>chr12:2886965-2887627
>chr12:2888515-2888799
>chr12:2889962-2890219
>chr12:2891797-2892023
>chr12:2892131-2892185
>chr12:2892437-2892921
>chr12:2892960-2893168
>chr12:2893308-2893976
>chr12:2894224-2894943
>chr12:2895597-2895772
>chr12:2895822-2896250
>chr12:2896969-2897348
>chr12:2897481-2898072
>chr12:2898310-2898465
>chr12:2898495-2899432
>chr12:2899567-2900232
>chr12:2900709-2901865
>chr12:2902857-2904207
>chr12:2904352-2904505
>chr12:2904777-2905136
>chr12:2905187-2905557
>chr12:2905949-2907663
>chr12:2908421-2908741
>chr12:2910007-2910297
>chr12:2911343-2911726
>chr12:2911842-2911993
>chr12:2912974-2914582
>chr12:2914655-2915298
>chr12:2915528-2915847
>chr12:2916002-2916383
>chr12:2917253-2917489
>chr12:2917571-2918438
>chr12:2918547-2919194
>chr12:2920217-2920663
>chr12:2921137-2921444
>chr12:2921795-2922094
>chr12:2922840-2923253
>chr12:2923327-2924023
>chr12:2924391-2925184
>chr12:2926209-2926512
>chr12:2926599-2927659
>chr12:2928094-2928137
>chr12:2928238-2928961
>chr12:2929079-2930112
>chr12:2930401-2930731
>chr12:2932286-2932609
>chr12:2932715-2932806
>chr12:2932917-2933244
>chr12:2933631-2934284
>chr12:2935677-2936291
>chr12:2936444-2937508
>chr12:2938502-2938804
>chr12:2938970-2939257
>chr12:2939501-2939800
>chr12:2941211-2941516
>chr12:2941836-2942565
>chr12:2942618-2942983
>chr12:2943102-2943428
>chr12:2943733-2944064
>chr12:2944979-2945282
>chr12:2945344-2946000
>chr12:2946522-2946839
>chr12:2946974-2947275
>chr12:2947393-2947950
>chr12:2948029-2948339
>chr12:2948608-2949271
>chr12:2949313-2949445
>chr12:2949608-2950231
>chr12:2950735-2951034
>chr12:2951108-2951416
>chr12:2951559-2952673
>chr12:2952786-2953130
>chr12:2953378-2954400
>chr12:2954454-2954926
>chr12:2955055-2956078
>chr12:2956639-2956984
>chr12:2957600-2957868
>chr12:2959210-2959309
>chr12:2962088-2962803
>chr12:2963507-2963573
>chr12:2964439-2964767
>chr12:2965143-2966011
>chr12:2966358-2967009
>chr12:2968075-2968967
>chr12:2969195-2969389
>chr12:2969960-2970079
>chr12:2970407-2970450
>chr12:2970956-2971153
>chr12:2971403-2972386
>chr12:2972485-2972797
>chr12:2973046-2973401
>chr12:2973998-2974315
>chr12:2974608-2974672
>chr12:2975030-2975103
>chr12:2975290-2975722
>chr12:2975769-2976298
>chr12:2976377-2976423
>chr12:2977283-2977400
>chr12:2978215-2979312
>chr12:2980444-2980884
>chr12:2981432-2981493
>chr12:2983497-2983546
>chr12:2984599-2986141
>chr12:2986277-2986786
>chr12:2986868-2986927
>chr12:2987378-2988506
>chr12:2988555-2988805
>chr12:2989055-2989094
>chr12:2989151-2989270
>chr12:2989431-2989736
>chr12:2990446-2990767
>chr12:2990939-2991241
>chr12:2991372-2991674
>chr12:2991985-2992322
>chr12:2993276-2993874
>chr12:2993932-2994408
>chr12:2995144-2995228
>chr12:2995703-2996038
>chr12:2996366-2996921
>chr12:2997947-2998242
>chr12:2998484-2998571
>chr12:2999850-2999895
>chr12:3000240-3000424
>chr12:3000592-3000680
>chr12:3001099-3002609
>chr12:3002821-3002895
>chr12:3004013-3004052
>chr12:3004368-3004407
>chr12:3005175-3005926
>chr12:3006014-3006199
>chr12:3006247-3007045
>chr12:3007570-3007701
>chr12:3009136-3009469
>chr12:3011221-3011533
>chr12:3011659-3011975
>chr12:3012393-3012449
>chr12:3012938-3013256
>chr12:3013452-3013949
>chr12:3014021-3014106
>chr12:3014569-3014668
>chr12:3014765-3014803
>chr12:3015516-3015562
>chr12:3015683-3015793
>chr12:3015895-3016330
>chr12:3016472-3016635
>chr12:3017185-3017237
>chr12:3017546-3017674
>chr12:3018822-3018912
>chr12:3020894-3020983
>chr12:3021314-3021615
>chr12:3023491-3024890
>chr12:3024938-3025269
>chr12:3025513-3025843
>chr12:3027016-3027235
>chr12:3027447-3028248
>chr12:3028323-3029775
>chr12:3030153-3030340
>chr12:3031172-3031278
>chr12:3034617-3035144
>chr12:3035531-3035862
>chr12:3038977-3039010
>chr12:3039686-3039997
>chr12:3040525-3040575
>chr12:3041657-3041712
>chr12:3041926-3042027
>chr12:3042559-3042630
>chr12:3043623-3043809
>chr12:3044401-3044470
>chr12:3044655-3044945
>chr12:3045467-3045775
>chr12:3046856-3047688
>chr12:3048498-3048941
>chr12:3049051-3049504
>chr12:3050401-3051557
>chr12:3051646-3051926
>chr12:3052224-3052873
>chr12:3053083-3053167
>chr12:3053416-3054370
>chr12:3054440-3054476
>chr12:3054693-3055037
>chr12:3055914-3056123
>chr12:3056343-3056462
>chr12:3057167-3057359
>chr12:3057766-3057905
>chr12:3058293-3058719
>chr12:3058933-3059547
>chr12:3059943-3060036
>chr12:3060373-3060736
>chr12:3062401-3062774
>chr12:3062884-3063026
>chr12:3063148-3063926
>chr12:3064054-3064460
>chr12:3064525-3064662
>chr12:3064847-3065163
>chr12:3065375-3067192
>chr12:3067241-3067779
>chr12:3068427-3069099
>chr12:3069540-3069577
>chr12:3069884-3069923
>chr12:3070083-3070384
>chr12:3070822-3071056
>chr12:3071514-3071753
>chr12:3071994-3073133
>chr12:3073330-3073509
>chr12:3074349-3074997
>chr12:3075090-3075453
>chr12:3075975-3076312
>chr12:3076372-3076677
>chr12:3077277-3077351
>chr12:3078959-3079272
>chr12:3079358-3080098
>chr12:3080277-3080861
>chr12:3081679-3082010
>chr12:3085099-3085209
>chr12:3087253-3087818
>chr12:3088943-3090056
>chr12:3092191-3092256
>chr12:3093591-3093640
>chr12:3093826-3094149
>chr12:3094484-3096181
>chr12:3096467-3096557
>chr12:3096683-3096976
>chr12:3097514-3097633
>chr12:3098736-3099103
>chr12:3099204-3099273
>chr12:3099848-3100148
>chr12:3102096-3102823
>chr12:3104209-3104270
>chr12:3104340-3104661
>chr12:3105720-3105892
>chr12:3106484-3106804
>chr12:3107681-3107764
>chr12:3108934-3109357
>chr12:3109512-3109820
>chr12:3111596-3111893
>chr12:3112063-3112880
>chr12:3114118-3114179
>chr12:3114550-3114867
>chr12:3114953-3115089
>chr12:3115152-3115287
>chr12:3115398-3115943
>chr12:3118252-3118563
>chr12:3118682-3118733
>chr12:3120364-3120519
>chr12:3121345-3121687
>chr12:3121993-3122554
>chr12:3124322-3124714
>chr12:3124765-3125108
>chr12:3126114-3126191
>chr12:3126246-3126437
>chr12:3126512-3127919
>chr12:3128436-3128585
>chr12:3128720-3128892
>chr12:3128980-3129208
>chr12:3129619-3129670
>chr12:3131740-3131826
>chr12:3131940-3132514
>chr12:3133391-3133573
>chr12:3135085-3135389
>chr12:3135542-3135598
>chr12:3136424-3136521
>chr12:3138386-3138760
>chr12:3139330-3139389
>chr12:3139530-3139852
>chr12:3140724-3140820
>chr12:3142055-3142236
>chr12:3143180-3143320
>chr12:3143441-3143635
>chr12:3143890-3143970
>chr12:3144076-3144405
>chr12:3144493-3144601
>chr12:3146100-3146172
>chr12:3146927-3146977
>chr12:3148187-3148225
>chr12:3151162-3151219
>chr12:3151710-3151943
>chr12:3152578-3152897
>chr12:3153054-3153103
>chr12:3153655-3154092
>chr12:3154562-3154622
>chr12:3155444-3155609
>chr12:3156337-3156396
>chr12:3156472-3156812
>chr12:3156857-3156912
>chr12:3157098-3157407
>chr12:3157487-3157530
>chr12:3158449-3158748
>chr12:3159454-3161500
>chr12:3161715-3162364
>chr12:3163938-3164034
>chr12:3166762-3167103
>chr12:3167227-3167288
>chr12:3169807-3169873
>chr12:3169932-3170165
>chr12:3173498-3173897
>chr12:3174072-3174400
>chr12:3174560-3174885
>chr12:3177126-3177739
>chr12:3178279-3178595
>chr12:3180154-3180494
>chr12:3181318-3181403
>chr12:3181953-3181998
>chr12:3184117-3184475
>chr12:3185138-3185234
>chr12:3186349-3186471
>chr12:3188195-3188262
>chr12:3191343-3191421
>chr12:3191609-3191651
>chr12:3193769-3193877
>chr12:3194380-3194748
>chr12:3196468-3196552
>chr12:3197659-3198902
>chr12:3200480-3200523
>chr12:3202517-3202549
>chr12:3203132-3203174
>chr12:3203611-3203674
>chr12:3204574-3204650
>chr12:3205109-3205205
>chr12:3206866-3206899
>chr12:3208348-3208417
>chr12:3208948-3209265
>chr12:3209672-3210175
>chr12:3210367-3210627
>chr12:3210730-3211044
>chr12:3211606-3211928
>chr12:3211996-3212586
>chr12:3212956-3212999
>chr12:3213826-3213871
>chr12:3214091-3214133
>chr12:3216122-3216193
>chr12:3216866-3217024
>chr12:3217676-3217771
>chr12:3218587-3218677
>chr12:3218940-3218994
>chr12:3219670-3220169
>chr12:3221325-3221947
>chr12:3222113-3222252
>chr12:3226560-3226903
>chr12:3227967-3228380
>chr12:3228732-3229134
>chr12:3234871-3235298
>chr12:3235421-3235516
>chr12:3236386-3236444
>chr12:3238015-3238073
>chr12:3239127-3239239
>chr12:3243399-3243429
>chr12:3245967-3246405
>chr12:3249741-3249842
>chr12:3250448-3250547
>chr12:3251332-3251400
>chr12:3253394-3253448
>chr12:3254294-3254341
>chr12:3256131-3256240
>chr12:3259128-3259169
>chr12:3259390-3259475
>chr12:3259818-3259993
>chr12:3261343-3261376
>chr12:3266345-3266393
>chr12:3268139-3269639
>chr12:3272481-3272563
>chr12:3273681-3273746
>chr12:3274091-3274234
>chr12:3275752-3275790
>chr12:3276245-3276323
>chr12:3276486-3276543
>chr12:3278195-3278262
>chr12:3278394-3278506
>chr12:3280210-3280298
>chr12:3282388-3282732
>chr12:3283683-3283786
>chr12:3285396-3285453
>chr12:3286104-3286158
>chr12:3290142-3290766
>chr12:3291236-3291551
>chr12:3292053-3292104
>chr12:3293297-3293504
>chr12:3293628-3293660
>chr12:3293818-3293898
>chr12:3294999-3295051
>chr12:3297121-3297445
>chr12:3297593-3297737
>chr12:3298267-3298459
>chr12:3299060-3299112
>chr12:3299402-3299468
>chr12:3302330-3302911
>chr12:3305848-3305896
>chr12:3306458-3306548
>chr12:3306646-3306730
>chr12:3307502-3307570
>chr12:3308218-3308267
>chr12:3308823-3308874
>chr12:3310800-3310843
>chr12:3310922-3311107
>chr12:3312056-3312195
>chr12:3313342-3313375
>chr12:3313568-3313617
>chr12:3314242-3314278
>chr12:3315883-3316019
>chr12:3316204-3316301
>chr12:3321954-3322102
>chr12:3322615-3322673
>chr12:3322732-3322781
>chr12:3322886-3323117
>chr12:3323985-3324093
>chr12:3324876-3324920
>chr12:3325516-3325558
>chr12:3327129-3327168
>chr12:3328194-3328305
>chr12:3330052-3330193
>chr12:3330423-3330792
>chr12:3331766-3332292
>chr12:3332538-3332703
>chr12:3332856-3332956
>chr12:3334132-3334219
>chr12:3335277-3335409
>chr12:3335565-3335708
>chr12:3337192-3337283
>chr12:3337566-3337613
>chr12:3337896-3338043
>chr12:3338532-3338571
>chr12:3339402-3339473
>chr12:3339573-3339837
>chr12:3340379-3340742
>chr12:3342827-3342868
>chr12:3343051-3343092
>chr12:3343735-3343795
>chr12:3344024-3344131
>chr12:3344339-3345602
>chr12:3346294-3346336
>chr12:3346658-3347128
>chr12:3348685-3348716
>chr12:3348803-3348955
>chr12:3349316-3349364
>chr12:3353994-3354043
>chr12:3354469-3354543
>chr12:3357441-3357561
>chr12:3358590-3358662
>chr12:3359745-3359775
>chr12:3359829-3359917
>chr12:3360315-3360543
>chr12:3360794-3361027
>chr12:3361706-3361751
>chr12:3362362-3362682
>chr12:3364062-3364252
>chr12:3364321-3364388
>chr12:3368690-3368788
>chr12:3370464-3370679
>chr12:3371482-3371609
>chr12:3371731-3371896
>chr12:3371971-3372153
>chr12:3372962-3373106
>chr12:3374777-3374818
>chr12:3376650-3376982
>chr12:3377202-3377265
>chr12:3377896-3378076
>chr12:3378180-3378223
>chr12:3381887-3383255
>chr12:3383430-3384003
>chr12:3384043-3384334
>chr12:3385165-3385262
>chr12:3385907-3385976
>chr12:3386690-3387026
>chr12:3387628-3387705
>chr12:3387934-3388166
>chr12:3390581-3390719
>chr12:3392160-3398237
>chr12:3400011-3404021
>chr12:3404378-3404505
>chr12:3404754-3404826
>chr12:3405043-3407325
>chr12:3407499-3408691
>chr12:3410461-3410836
>chr12:3411560-3411599
>chr12:3411824-3411935
>chr12:3412013-3412942
>chr12:3413123-3413629
>chr12:3413728-3414007
>chr12:3414613-3414763
>chr12:3414897-3415074
>chr12:3415126-3415254
>chr12:3415364-3415538
>chr12:3415837-3415887
>chr12:3417943-3418121
>chr12:3418770-3418823
>chr12:3419936-3420068
>chr12:3420275-3420411
>chr12:3422101-3422213
>chr12:3422379-3423523
>chr12:3423552-3424375
>chr12:3424427-3424598
>chr12:3424687-3426451
>chr12:3426473-3429771
>chr12:3429862-3430128
>chr12:3430167-3430494
>chr12:3430728-3430807
>chr12:3432739-3432801
>chr12:3433516-3433930
>chr12:3434947-3435261
>chr12:3435496-3435822
>chr12:3437332-3437426
>chr12:3437510-3437656
>chr12:3440149-3440499
>chr12:3441436-3441484
>chr12:3442659-3443129
>chr12:3445446-3445498
>chr12:3446062-3446122
>chr12:3447379-3447474
>chr12:3447991-3448616
>chr12:3448708-3450038
>chr12:3450122-3450313
>chr12:3451027-3451063
>chr12:3452089-3452360
>chr12:3453414-3453451
>chr12:3454511-3454566
>chr12:3455967-3456078
>chr12:3457059-3457093
>chr12:3457308-3457625
>chr12:3457873-3458127
>chr12:3460671-3460725
>chr12:3461831-3462340
>chr12:3463588-3463764
>chr12:3464749-3464791
>chr12:3464852-3465370
>chr12:3466438-3466509
>chr12:3466955-3467282
>chr12:3469046-3469205
>chr12:3469270-3469313
>chr12:3469499-3469752
>chr12:3472332-3472403
>chr12:3472474-3472562
>chr12:3474132-3474172
>chr12:3474238-3474305
>chr12:3474381-3474470
>chr12:3478250-3478341
>chr12:3484330-3484391
>chr12:3487880-3488017
>chr12:3488786-3488822
>chr12:3489807-3489862
>chr12:3490476-3490545
>chr12:3491063-3491106
>chr12:3491831-3491912
>chr12:3494291-3494414
>chr12:3495680-3495732
>chr12:3496602-3496670
>chr12:3498165-3498274
>chr12:3498791-3498953
>chr12:3499007-3505235
>chr12:3506257-3506299
>chr12:3507113-3507427
>chr12:3507724-3507961
>chr12:3509259-3509307
>chr12:3510340-3510588
>chr12:3512454-3512540
>chr12:3512765-3512809
>chr12:3514298-3514351
>chr12:3515319-3515589
>chr12:3516282-3516396
>chr12:3516474-3516760
>chr12:3516894-3517147
>chr12:3517214-3517309
>chr12:3518844-3519053
>chr12:3519275-3519413
>chr12:3519857-3519939
>chr12:3521287-3521595
>chr12:3522052-3522122
>chr12:3522368-3522642
>chr12:3522765-3522923
>chr12:3523467-3523545
>chr12:3524251-3524639
>chr12:3524758-3524793
>chr12:3524934-3525234
>chr12:3525797-3526087
>chr12:3526118-3527063
>chr12:3527271-3527756
>chr12:3527882-3528070
>chr12:3528352-3528843
>chr12:3531287-3531324
>chr12:3532223-3532644
>chr12:3532734-3532907
>chr12:3533340-3533594
>chr12:3534912-3534960
>chr12:3540108-3540160
>chr12:3540293-3540338
>chr12:3541462-3541563
>chr12:3544438-3544481
>chr12:3544586-3544637
>chr12:3544866-3544895
>chr12:3545153-3545198
>chr12:3546152-3546528
>chr12:3546861-3547355
>chr12:3547490-3547969
>chr12:3548175-3548215
>chr12:3548307-3548450
>chr12:3548499-3548668
>chr12:3548710-3549229
>chr12:3550442-3550608
>chr12:3551061-3551107
>chr12:3551742-3552330
>chr12:3554006-3554068
>chr12:3555096-3555138
>chr12:3557704-3557735
>chr12:3558222-3558296
>chr12:3558858-3559078
>chr12:3562667-3562710
>chr12:3567591-3567630
>chr12:3567655-3568448
>chr12:3570922-3571013
>chr12:3571692-3571789
>chr12:3572012-3572104
>chr12:3574378-3574411
>chr12:3574580-3574784
>chr12:3575729-3576043
>chr12:3576261-3576302
>chr12:3577554-3577760
>chr12:3578021-3578528
>chr12:3580324-3580380
>chr12:3584096-3584385
>chr12:3584721-3584799
>chr12:3585373-3585590
>chr12:3586532-3586702
>chr12:3587163-3587509
>chr12:3587971-3588030
>chr12:3590869-3591094
>chr12:3591377-3591683
>chr12:3593611-3593648
>chr12:3599049-3599084
>chr12:3599262-3599315
>chr12:3603084-3603215
>chr12:3603997-3604291
>chr12:3605128-3605249
>chr12:3605511-3605580
>chr12:3606627-3606779
>chr12:3608803-3608851
>chr12:3609571-3609798
>chr12:3610060-3610156
>chr12:3610298-3610444
>chr12:3610563-3611380
>chr12:3612692-3613091
>chr12:3618514-3618556
>chr12:3620527-3620598
>chr12:3621018-3621070
>chr12:3621406-3621691
>chr12:3621933-3622010
>chr12:3626494-3626542
>chr12:3627199-3627280
>chr12:3627717-3627786
>chr12:3627897-3628268
>chr12:3628329-3628389
>chr12:3631959-3632413
>chr12:3632671-3632708
>chr12:3635340-3635452
>chr12:3635493-3635843
>chr12:3636079-3636155
>chr12:3637423-3637899
>chr12:3639182-3639241
>chr12:3640356-3640411
>chr12:3640471-3640533
>chr12:3641057-3641368
>chr12:3642200-3642517
>chr12:3643686-3643936
>chr12:3644055-3644102
>chr12:3644988-3645082
>chr12:3645155-3645207
>chr12:3648259-3648314
>chr12:3648981-3649277
>chr12:3649710-3649892
>chr12:3651264-3651314
>chr12:3651786-3651845
>chr12:3652986-3653285
>chr12:3654383-3654442
>chr12:3659198-3659294
>chr12:3660370-3660438
>chr12:3664137-3664203
>chr12:3664717-3665109
>chr12:3666326-3666395
>chr12:3666735-3666790
>chr12:3670669-3670746
>chr12:3671314-3671441
>chr12:3671751-3672059
>chr12:3674884-3675000
>chr12:3675340-3675484
>chr12:3676010-3676072
>chr12:3676097-3676164
>chr12:3676194-3676256
>chr12:3676411-3676711
>chr12:3677563-3677665
>chr12:3678183-3678223
>chr12:3678640-3678687
>chr12:3680570-3680625
>chr12:3682758-3683102
>chr12:3684662-3685094
>chr12:3685316-3685410
>chr12:3685502-3685653
>chr12:3685678-3685916
>chr12:3686323-3686390
>chr12:3686561-3686596
>chr12:3687121-3692540
>chr12:3692713-3692785
>chr12:3692907-3693005
>chr12:3693225-3694243
>chr12:3695984-3696198
>chr12:3697409-3697545
>chr12:3697991-3698026
>chr12:3699083-3699117
>chr12:3699277-3699336
>chr12:3700843-3701222
>chr12:3701355-3701604
>chr12:3701715-3701908
>chr12:3701978-3702109
>chr12:3702176-3702377
>chr12:3702645-3702724
>chr12:3702788-3702993
>chr12:3703041-3703517
>chr12:3703567-3704158
>chr12:3704234-3704354
>chr12:3704487-3704555
>chr12:3706480-3707047
>chr12:3708411-3708734
>chr12:3709486-3709876
>chr12:3710326-3710467
>chr12:3710502-3710908
>chr12:3710988-3711022
>chr12:3711153-3711206
>chr12:3711456-3711588
>chr12:3711623-3711723
>chr12:3712265-3712364
>chr12:3712394-3712714
>chr12:3713607-3713654
>chr12:3714265-3714304
>chr12:3714635-3714734
>chr12:3715167-3715264
>chr12:3715665-3715939
>chr12:3716114-3716967
>chr12:3717992-3718031
>chr12:3718461-3718504
>chr12:3718633-3718716
>chr12:3719801-3720498
>chr12:3721247-3721573
>chr12:3721705-3721744
>chr12:3721837-3721874
>chr12:3722925-3723004
>chr12:3725233-3725300
>chr12:3725484-3725605
>chr12:3726131-3726328
>chr12:3726820-3727187
>chr12:3727748-3727961
>chr12:3729121-3729196
>chr12:3729434-3729720
>chr12:3730577-3730615
>chr12:3730803-3730856
>chr12:3731639-3731868
>chr12:3732019-3732059
>chr12:3733961-3734284
>chr12:3734415-3734486
>chr12:3734524-3734691
>chr12:3734727-3734839
>chr12:3734926-3735227
>chr12:3735591-3735648
>chr12:3737335-3737368
>chr12:3738604-3738748
>chr12:3739605-3739947
>chr12:3740466-3740562
>chr12:3740749-3740857
>chr12:3741571-3741612
>chr12:3743607-3743715
>chr12:3744855-3745037
>chr12:3745482-3745865
>chr12:3746207-3746613
>chr12:3747134-3747266
>chr12:3747864-3748077
>chr12:3749759-3749851
>chr12:3749920-3750245
>chr12:3752293-3752399
>chr12:3752654-3752721
>chr12:3752804-3752870
>chr12:3755446-3755702
>chr12:3755737-3755788
>chr12:3758555-3758926
>chr12:3759347-3760537
>chr12:3761726-3762396
>chr12:3762663-3762768
>chr12:3763041-3763173
>chr12:3763407-3763533
>chr12:3764072-3764141
>chr12:3764480-3765032
>chr12:3765107-3765465
>chr12:3765599-3765829
>chr12:3765923-3766040
>chr12:3766130-3766250
>chr12:3766297-3766747
>chr12:3766873-3767044
>chr12:3767127-3768017
>chr12:3768119-3768704
>chr12:3768715-3768806
>chr12:3768872-3768963
>chr12:3769020-3769153
>chr12:3769254-3769635
>chr12:3769748-3769827
>chr12:3769876-3769980
>chr12:3770121-3770174
>chr12:3770312-3770836
>chr12:3770897-3771774
>chr12:3771863-3771906
>chr12:3774189-3774513
>chr12:3774710-3775114
>chr12:3776787-3776841
>chr12:3777195-3777278
>chr12:3778394-3778538
>chr12:3778706-3778871
>chr12:3779284-3780464
>chr12:3780639-3781114
>chr12:3781210-3781337
>chr12:3781438-3782815
>chr12:3782905-3783585
>chr12:3783705-3783764
>chr12:3783895-3784336
>chr12:3784693-3785232
>chr12:3785313-3785358
>chr12:3785452-3785548
>chr12:3785574-3786787
>chr12:3786821-3789334
>chr12:3789885-3790182
>chr12:3790239-3790318
>chr12:3792109-3792650
>chr12:3793227-3793268
>chr12:3793674-3793717
>chr12:3794597-3794710
>chr12:3794774-3795097
>chr12:3797788-3797869
>chr12:3797944-3798139
>chr12:3798237-3798292
>chr12:3798737-3798783
>chr12:3799089-3799275
>chr12:3802777-3802822
>chr12:3804411-3804746
>chr12:3805842-3805933
>chr12:3806389-3806466
>chr12:3810298-3810878
>chr12:3812720-3813108
>chr12:3813585-3813625
>chr12:3813839-3813882
>chr12:3814746-3814973
>chr12:3816717-3817203
>chr12:3817833-3817895
>chr12:3818177-3818240
>chr12:3818530-3818659
>chr12:3819422-3819628
>chr12:3822283-3822620
>chr12:3823624-3824054
>chr12:3824770-3824819
>chr12:3825097-3825239
>chr12:3825710-3826034
>chr12:3826648-3826740
>chr12:3828209-3828594
>chr12:3829252-3829325
>chr12:3830749-3830799
>chr12:3831372-3831433
>chr12:3831649-3831729
>chr12:3833293-3833674
>chr12:3834341-3834693
>chr12:3835581-3835751
>chr12:3835854-3836480
>chr12:3836883-3836982
>chr12:3837431-3837577
>chr12:3837839-3838779
>chr12:3839145-3839225
>chr12:3846253-3850000
>chr12:3850309-3850491
>chr12:3851050-3857307
>chr12:3857348-3857394
>chr12:3857607-3857662
>chr12:3857737-3857834
>chr12:3858185-3858304
>chr12:3858616-3859570
>chr12:3859587-3859755
>chr12:3860574-3860971
>chr12:3861031-3861128
>chr12:3861196-3861698
>chr12:3861736-3862996
>chr12:3863218-3863486
>chr12:3864151-3864795
>chr12:3864935-3865200
>chr12:3865698-3865934
>chr12:3868129-3868513
>chr12:3869075-3869374
>chr12:3869726-3869795
>chr12:3869931-3870115
>chr12:3870618-3870671
>chr12:3871350-3871600
>chr12:3871802-3871862
>chr12:3872041-3872187
>chr12:3872767-3872949
>chr12:3873756-3873795
>chr12:3874277-3874568
>chr12:3874931-3875095
>chr12:3875514-3875803
>chr12:3876062-3876203
>chr12:3876942-3876992
>chr12:3877180-3879816
>chr12:3879890-3879975
>chr12:3880183-3880245
>chr12:3880363-3880671
>chr12:3881286-3881327
>chr12:3881505-3881576
>chr12:3882510-3882674
>chr12:3883539-3883585
>chr12:3883798-3884320
>chr12:3885712-3885766
>chr12:3886138-3886228
>chr12:3886393-3886696
>chr12:3887601-3887649
>chr12:3888990-3889417
>chr12:3890424-3890833
>chr12:3892772-3892900
>chr12:3893066-3893391
>chr12:3895222-3895267
>chr12:3896655-3896738
>chr12:3901613-3901666
>chr12:3901729-3902547
>chr12:3903090-3903340
>chr12:3903582-3904350
>chr12:3906170-3906680
>chr12:3906986-3907100
>chr12:3907150-3907309
>chr12:3907623-3907940
>chr12:3909197-3909589
>chr12:3910487-3910803
>chr12:3911453-3911860
>chr12:3912553-3912723
>chr12:3912909-3913247
>chr12:3913747-3913808
>chr12:3914145-3914484
>chr12:3914828-3914872
>chr12:3915668-3915995
>chr12:3916298-3916668
>chr12:3917146-3917338
>chr12:3917377-3917662
>chr12:3919228-3919357
>chr12:3919720-3919853
>chr12:3922092-3922261
>chr12:3922734-3922833
>chr12:3923672-3923761
>chr12:3925050-3925109
>chr12:3926216-3926423
>chr12:3926497-3926832
>chr12:3927183-3927220
>chr12:3927775-3927840
>chr12:3931679-3931733
>chr12:3932038-3932102
>chr12:3932887-3932933
>chr12:3932973-3933132
>chr12:3933470-3933534
>chr12:3933593-3933653
>chr12:3934073-3934248
>chr12:3934314-3934707
>chr12:3934777-3935139
>chr12:3935398-3937030
>chr12:3937125-3937957
>chr12:3938658-3938857
>chr12:3939053-3939218
>chr12:3940066-3940231
>chr12:3940342-3940475
>chr12:3941527-3942145
>chr12:3942301-3942969
>chr12:3943102-3943133
>chr12:3943501-3943702
>chr12:3945316-3945353
>chr12:3946704-3946840
>chr12:3946896-3947117
>chr12:3948040-3948401
>chr12:3948780-3949276
>chr12:3949439-3949585
>chr12:3949620-3949897
>chr12:3951021-3951092
>chr12:3952309-3952681
>chr12:3952910-3953129
>chr12:3953592-3953757
>chr12:3953939-3954635
>chr12:3955410-3955470
>chr12:3955593-3955860
>chr12:3956340-3956651
>chr12:3957004-3957311
>chr12:3957932-3958243
>chr12:3958484-3958885
>chr12:3959036-3959092
>chr12:3959190-3959541
>chr12:3959977-3960058
>chr12:3961213-3961283
>chr12:3962133-3962174
>chr12:3963222-3963316
>chr12:3963751-3963833
>chr12:3963923-3964190
>chr12:3965192-3965308
>chr12:3966904-3966957
>chr12:3967123-3967428
>chr12:3969384-3969683
>chr12:3969789-3970160
>chr12:3970401-3970452
>chr12:3971026-3971377
>chr12:3971640-3971679
>chr12:3971832-3972135
>chr12:3973015-3973071
>chr12:3973219-3973369
>chr12:3974656-3974995
>chr12:3975159-3975197
>chr12:3975583-3975674
>chr12:3977879-3978196
>chr12:3978441-3978738
>chr12:3978781-3978852
>chr12:3979521-3980149
>chr12:3980930-3981000
>chr12:3981230-3981578
>chr12:3982429-3982551
>chr12:3982651-3983143
>chr12:3983217-3984032
>chr12:3984108-3984449
>chr12:3984507-3985943
>chr12:3986356-3986755
>chr12:3987018-3987057
>chr12:3987164-3987276
>chr12:3987343-3987615
>chr12:3987982-3988282
>chr12:3989824-3989894
>chr12:3991563-3991611
>chr12:3993082-3993131
>chr12:3993275-3993327
>chr12:3994079-3994479
>chr12:3994531-3994619
>chr12:3994963-3995265
>chr12:3996026-3996190
>chr12:3998178-3998233
>chr12:3998515-3998567
>chr12:4001391-4001568
>chr12:4002130-4002473
>chr12:4003897-4004040
>chr12:4004152-4004484
>chr12:4005138-4005583
>chr12:4005736-4006075
>chr12:4006340-4006442
>chr12:4007500-4008194
>chr12:4008596-4008900
>chr12:4009624-4009944
>chr12:4010666-4011481
>chr12:4012181-4012260
>chr12:4012697-4013097
>chr12:4013353-4013408
>chr12:4013565-4013639
>chr12:4013819-4013883
>chr12:4014242-4014386
>chr12:4016871-4017142
>chr12:4017545-4017826
>chr12:4018539-4023698
>chr12:4023734-4024110
>chr12:4024415-4024720
>chr12:4025629-4025736
>chr12:4029025-4029767
>chr12:4029987-4030036
>chr12:4031248-4031288
>chr12:4032079-4032116
>chr12:4032548-4032853
>chr12:4033059-4033090
>chr12:4036118-4036463
>chr12:4039045-4039373
>chr12:4039685-4039973
>chr12:4042566-4042905
>chr12:4043821-4043911
>chr12:4047916-4048260
>chr12:4048423-4048473
>chr12:4049030-4049069
>chr12:4049805-4049876
>chr12:4050165-4050224
>chr12:4050601-4051009
>chr12:4057497-4057625
>chr12:4057728-4057810
>chr12:4057951-4058189
>chr12:4058248-4058346
>chr12:4058406-4058439
>chr12:4058463-4058748
>chr12:4059035-4059075
>chr12:4061336-4061560
>chr12:4061949-4062029
>chr12:4062077-4062462
>chr12:4062867-4063333
>chr12:4063396-4063510
>chr12:4063562-4063688
>chr12:4063800-4064092
>chr12:4064179-4064701
>chr12:4064761-4065483
>chr12:4065645-4065787
>chr12:4065878-4069125
>chr12:4069298-4069350
>chr12:4069830-4070074
>chr12:4070437-4070730
>chr12:4071764-4072718
>chr12:4072919-4073722
>chr12:4073913-4074089
>chr12:4074146-4074279
>chr12:4074350-4074409
>chr12:4074701-4075061
>chr12:4075143-4075843
>chr12:4075936-4076266
>chr12:4076305-4078998
>chr12:4079448-4079619
>chr12:4082119-4082708
>chr12:4083593-4083629
>chr12:4084199-4084286
>chr12:4087065-4087133
>chr12:4087191-4087350
>chr12:4087467-4087750
>chr12:4088106-4088445
>chr12:4089528-4089577
>chr12:4089892-4089965
>chr12:4090131-4090370
>chr12:4090506-4090591
>chr12:4091600-4091786
>chr12:4092699-4093099
>chr12:4093405-4093517
>chr12:4093728-4093917
>chr12:4094229-4094492
>chr12:4094635-4095044
>chr12:4095144-4095875
>chr12:4096076-4097361
>chr12:4099010-4099173
>chr12:4099848-4100616
>chr12:4100690-4101439
>chr12:4101517-4102175
>chr12:4102255-4102865
>chr12:4103174-4103294
>chr12:4103409-4103897
>chr12:4104009-4104835
>chr12:4105533-4105843
>chr12:4105935-4106007
>chr12:4107210-4107289
>chr12:4107940-4108268
>chr12:4109220-4109356
>chr12:4109505-4109672
>chr12:4110227-4110633
>chr12:4111895-4112241
>chr12:4112688-4112922
>chr12:4114167-4115042
>chr12:4115122-4115569
>chr12:4116119-4116183
>chr12:4116683-4116755
>chr12:4118525-4118620
>chr12:4119597-4119665
>chr12:4119877-4120064
>chr12:4121032-4121134
>chr12:4122316-4122970
>chr12:4124272-4124585
>chr12:4124992-4125820
>chr12:4125860-4126032
>chr12:4126330-4126637
>chr12:4127212-4127291
>chr12:4127385-4127481
>chr12:4127962-4128254
>chr12:4128490-4128559
>chr12:4128642-4128694
>chr12:4129037-4129364
>chr12:4129595-4130304
>chr12:4130420-4130958
>chr12:4131104-4131170
>chr12:4131270-4131638
>chr12:4131848-4131939
>chr12:4132455-4132534
>chr12:4133344-4133388
>chr12:4134173-4134225
>chr12:4135132-4135258
>chr12:4135522-4135841
>chr12:4137805-4138102
>chr12:4138374-4139295
>chr12:4139842-4140135
>chr12:4140290-4140366
>chr12:4140444-4140581
>chr12:4141605-4141683
>chr12:4142154-4142449
>chr12:4143346-4143706
>chr12:4145150-4145489
>chr12:4148107-4148214
>chr12:4149382-4150929
>chr12:4151081-4151614
>chr12:4152864-4153186
>chr12:4153974-4154166
>chr12:4154189-4155931
>chr12:4157523-4158322
>chr12:4159075-4159328
>chr12:4159378-4159971
>chr12:4160233-4160449
>chr12:4160477-4160624
>chr12:4161156-4161527
>chr12:4162353-4162507
>chr12:4162578-4162883
>chr12:4163139-4163496
>chr12:4163553-4163920
>chr12:4165981-4166122
>chr12:4166230-4166290
>chr12:4166532-4166940
>chr12:4169055-4169406
>chr12:4169802-4169961
>chr12:4170448-4170736
>chr12:4171571-4171737
>chr12:4171772-4172750
>chr12:4173043-4173101
>chr12:4174379-4174775
>chr12:4174874-4175226
>chr12:4175717-4175762
>chr12:4175856-4176167
>chr12:4176344-4176548
>chr12:4176840-4177121
>chr12:4177723-4178388
>chr12:4178746-4178941
>chr12:4179175-4179300
>chr12:4179518-4180924
>chr12:4181281-4182242
>chr12:4182449-4182521
>chr12:4183602-4183780
>chr12:4184551-4184605
>chr12:4186266-4186380
>chr12:4186690-4186741
>chr12:4186898-4187175
>chr12:4187380-4187729
>chr12:4187988-4188035
>chr12:4188078-4188559
>chr12:4189826-4189859
>chr12:4190471-4190516
>chr12:4190569-4190721
>chr12:4190814-4190987
>chr12:4191859-4192201
>chr12:4192694-4192973
>chr12:4193433-4193735
>chr12:4194355-4194435
>chr12:4194974-4195325
>chr12:4195973-4196270
>chr12:4196817-4196873
>chr12:4197325-4197530
>chr12:4199876-4199929
>chr12:4203307-4203522
>chr12:4203972-4204031
>chr12:4205088-4205217
>chr12:4205660-4206003
>chr12:4207522-4207665
>chr12:4208069-4208540
>chr12:4209973-4210069
>chr12:4210720-4211018
>chr12:4211164-4211431
>chr12:4212969-4213040
>chr12:4213562-4213646
>chr12:4214591-4214926
>chr12:4217755-4218079
>chr12:4219277-4219623
>chr12:4220714-4220759
>chr12:4220922-4222735
>chr12:4226644-4226693
>chr12:4228061-4228149
>chr12:4228305-4228475
>chr12:4228855-4228991
>chr12:4229046-4229286
>chr12:4229434-4229478
>chr12:4230635-4230692
>chr12:4231194-4231587
>chr12:4234228-4236922
>chr12:4236981-4239049
>chr12:4239149-4239569
>chr12:4239618-4239669
>chr12:4239858-4239993
>chr12:4241081-4241330
>chr12:4243729-4244072
>chr12:4244897-4244953
>chr12:4245581-4245636
>chr12:4247373-4247718
>chr12:4248388-4248441
>chr12:4248530-4248788
>chr12:4249328-4249644
>chr12:4250094-4250131
>chr12:4251069-4251227
>chr12:4251373-4251441
>chr12:4251545-4251848
>chr12:4252267-4252359
>chr12:4254667-4255068
>chr12:4255295-4255950
>chr12:4256332-4256537
>chr12:4257959-4259108
>chr12:4259186-4260187
>chr12:4261097-4261637
>chr12:4262095-4262163
>chr12:4262283-4262574
>chr12:4264537-4264742
>chr12:4265534-4265618
>chr12:4266877-4266984
>chr12:4269197-4269229
>chr12:4271192-4271235
>chr12:4273105-4273144
>chr12:4273536-4273574
>chr12:4273617-4273733
>chr12:4274702-4274746
>chr12:4275444-4275505
>chr12:4284266-4284336
>chr12:4284494-4284590
>chr12:4284716-4285040
>chr12:4291743-4292214
>chr12:4293018-4293057
>chr12:4293382-4293541
>chr12:4293856-4293897
>chr12:4294251-4294310
>chr12:4295491-4295793
>chr12:4297194-4297247
>chr12:4297285-4297618
>chr12:4298441-4298541
>chr12:4299046-4299373
>chr12:4299641-4299688
>chr12:4301903-4301980
>chr12:4304920-4305025
>chr12:4305990-4306222
>chr12:4308907-4309261
>chr12:4310320-4310661
>chr12:4312558-4312850
>chr12:4313198-4313253
>chr12:4313359-4313699
>chr12:4314944-4315240
>chr12:4316068-4316545
>chr12:4316856-4317220
>chr12:4317523-4317837
>chr12:4318859-4319196
>chr12:4319505-4320331
>chr12:4321967-4322320
>chr12:4322993-4323303
>chr12:4323440-4323506
>chr12:4324856-4325243
>chr12:4325475-4325765
>chr12:4327088-4327439
>chr12:4327694-4328002
>chr12:4328197-4328954
>chr12:4329343-4329668
>chr12:4332226-4332537
>chr12:4333281-4334085
>chr12:4334188-4334265
>chr12:4334341-4334509
>chr12:4334865-4335545
>chr12:4335583-4335715
>chr12:4336443-4336514
>chr12:4336583-4336642
>chr12:4337160-4337462
>chr12:4337793-4338139
>chr12:4338539-4339874
>chr12:4339971-4347749
>chr12:4347825-4348177
>chr12:4349103-4349141
>chr12:4349406-4349756
>chr12:4350489-4350808
>chr12:4353545-4353821
>chr12:4354343-4354448
>chr12:4354698-4355050
>chr12:4355849-4356009
>chr12:4356350-4356540
>chr12:4356595-4356753
>chr12:4357816-4358440
>chr12:4358766-4358920
>chr12:4359404-4359555
>chr12:4359622-4359906
>chr12:4359986-4360253
>chr12:4360451-4360535
>chr12:4360722-4361006
>chr12:4361100-4361635
>chr12:4361660-4362170
>chr12:4362290-4362550
>chr12:4362721-4362782
>chr12:4362836-4362901
>chr12:4363356-4363796
>chr12:4363864-4364158
>chr12:4364395-4364853
>chr12:4364934-4365034
>chr12:4365179-4365319
>chr12:4365521-4365657
>chr12:4365912-4366030
>chr12:4366104-4366370
>chr12:4367886-4368218
>chr12:4368303-4368347
>chr12:4371916-4372420
>chr12:4374363-4374837
>chr12:4376528-4376856
>chr12:4377413-4377739
>chr12:4378708-4378805
>chr12:4379190-4379241
>chr12:4382138-4382438
>chr12:4383822-4384106
>chr12:4384985-4385395
>chr12:4385637-4385738
>chr12:4386514-4386914
>chr12:4387326-4387729
>chr12:4387911-4388050
>chr12:4388723-4388792
>chr12:4389578-4389999
>chr12:4391040-4391339
>chr12:4391749-4391820
>chr12:4392930-4392998
>chr12:4393072-4393132
>chr12:4393615-4394024
>chr12:4395336-4395656
>chr12:4396012-4396047
>chr12:4397595-4397874
>chr12:4397985-4398312
>chr12:4398692-4399574
>chr12:4400511-4400601
>chr12:4400994-4401093
>chr12:4401235-4401386
>chr12:4401645-4401978
>chr12:4403687-4405573
>chr12:4406420-4406465
>chr12:4406633-4406958
>chr12:4407988-4408180
>chr12:4408381-4408750
>chr12:4409083-4409522
>chr12:4413671-4414126
>chr12:4414171-4414804
>chr12:4416292-4417010
>chr12:4417160-4417272
>chr12:4419074-4419160
>chr12:4419292-4419752
>chr12:4419808-4420097
>chr12:4420743-4420908
>chr12:4421237-4421497
>chr12:4422426-4422745
>chr12:4423296-4423340
>chr12:4423776-4423888
>chr12:4424891-4425203
>chr12:4425377-4425689
>chr12:4425754-4425897
>chr12:4425977-4426430
>chr12:4426635-4426842
>chr12:4427314-4428031
>chr12:4429619-4429953
>chr12:4430339-4430661
>chr12:4431627-4431936
>chr12:4434579-4434652
>chr12:4434799-4434891
>chr12:4435199-4435537
>chr12:4436345-4436461
>chr12:4436478-4436643
>chr12:4437920-4438061
>chr12:4438487-4438787
>chr12:4445950-4446001
>chr12:4446469-4446557
>chr12:4448196-4448297
>chr12:4452876-4453259
>chr12:4453394-4453529
>chr12:4454094-4454259
>chr12:4454391-4454562
>chr12:4454654-4455160
>chr12:4455283-4456217
>chr12:4456258-4456562
>chr12:4456779-4456866
>chr12:4456958-4457636
>chr12:4457936-4458001
>chr12:4458060-4459080
>chr12:4459155-4459559
>chr12:4459621-4461014
>chr12:4461184-4461221
>chr12:4461292-4461747
>chr12:4461815-4461898
>chr12:4462029-4462468
>chr12:4462582-4462656
>chr12:4462695-4462858
>chr12:4463089-4463219
>chr12:4463709-4463760
>chr12:4463878-4464225
>chr12:4464480-4464756
>chr12:4464785-4465196
>chr12:4465237-4465326
>chr12:4465356-4466409
>chr12:4466445-4466617
>chr12:4466727-4467281
>chr12:4467606-4467640
>chr12:4467698-4467826
>chr12:4468001-4468510
>chr12:4468567-4468774
>chr12:4468957-4468990
>chr12:4469066-4469379
>chr12:4471499-4471641
>chr12:4471893-4471987
>chr12:4473111-4473190
>chr12:4473599-4474801
>chr12:4474855-4475244
>chr12:4475308-4475515
>chr12:4476393-4476487
>chr12:4476885-4477010
>chr12:4478970-4479081
>chr12:4479178-4479327
>chr12:4479523-4479661
>chr12:4480686-4481062
>chr12:4481370-4481835
>chr12:4481921-4482380
>chr12:4483353-4483411
>chr12:4483697-4483788
>chr12:4484454-4484542
>chr12:4487538-4487569
>chr12:4487690-4487801
>chr12:4489942-4489988
>chr12:4491941-4492232
>chr12:4493807-4494180
>chr12:4494281-4494453
>chr12:4494561-4495012
>chr12:4497184-4497296
>chr12:4498664-4498967
>chr12:4499190-4499322
>chr12:4499779-4499875
>chr12:4500635-4500979
>chr12:4501406-4501904
>chr12:4502299-4502366
>chr12:4503399-4503555
>chr12:4504318-4504377
>chr12:4504432-4504555
>chr12:4504794-4505134
>chr12:4507986-4508088
>chr12:4508437-4508766
>chr12:4508819-4515139
>chr12:4515267-4515312
>chr12:4515415-4515993
>chr12:4516358-4516949
>chr12:4517553-4517707
>chr12:4518573-4518773
>chr12:4519276-4519333
>chr12:4519668-4519932
>chr12:4520634-4520811
>chr12:4521054-4521430
>chr12:4521689-4521981
>chr12:4522166-4522468
>chr12:4522506-4522673
>chr12:4522935-4523160
>chr12:4523336-4524097
>chr12:4525384-4525446
>chr12:4526536-4526890
>chr12:4531940-4532217
>chr12:4532338-4532515
>chr12:4533731-4533897
>chr12:4534387-4534702
>chr12:4535306-4535362
>chr12:4537901-4537939
>chr12:4537968-4538055
>chr12:4541084-4541310
>chr12:4541715-4541796
>chr12:4543058-4543365
>chr12:4543596-4543672
>chr12:4544564-4544639
>chr12:4544716-4545579
>chr12:4547063-4547355
>chr12:4549358-4549410
>chr12:4549492-4549563
>chr12:4549783-4549955
>chr12:4550614-4550947
>chr12:4551070-4551587
>chr12:4551846-4551893
>chr12:4551927-4551977
>chr12:4551998-4552189
>chr12:4552755-4552810
>chr12:4553042-4553122
>chr12:4553943-4553990
>chr12:4554110-4554248
>chr12:4554308-4554438
>chr12:4554812-4555001
>chr12:4556162-4556277
>chr12:4557901-4557948
>chr12:4559836-4560043
>chr12:4561419-4561859
>chr12:4564159-4564345
>chr12:4565614-4565934
>chr12:4567006-4567058
>chr12:4568372-4568691
>chr12:4569588-4569764
>chr12:4569933-4570268
>chr12:4571377-4571459
>chr12:4571575-4571851
>chr12:4572239-4572621
>chr12:4573678-4573735
>chr12:4573947-4574259
>chr12:4574310-4574426
>chr12:4574728-4575063
>chr12:4575321-4575923
>chr12:4576134-4577179
>chr12:4577260-4577977
>chr12:4578131-4578184
>chr12:4578986-4579342
>chr12:4581729-4582042
>chr12:4582159-4582525
>chr12:4583156-4583240
>chr12:4583522-4583709
>chr12:4584546-4584869
>chr12:4585415-4585800
>chr12:4585934-4586197
>chr12:4586700-4586912
>chr12:4588048-4588259
>chr12:4589194-4589803
>chr12:4594224-4594606
>chr12:4597615-4598226
>chr12:4598264-4598349
>chr12:4600830-4601025
>chr12:4601548-4601631
>chr12:4601637-4601826
>chr12:4602293-4602371
>chr12:4603007-4603098
>chr12:4603976-4604072
>chr12:4604243-4604362
>chr12:4605452-4605547
>chr12:4606177-4606376
>chr12:4608504-4608623
>chr12:4616593-4616648
>chr12:4616893-4617795
>chr12:4618011-4618143
>chr12:4618430-4618551
>chr12:4618690-4618763
>chr12:4618838-4618997
>chr12:4619135-4619901
>chr12:4620153-4620625
>chr12:4620706-4621732
>chr12:4621876-4621917
>chr12:4622012-4623778
>chr12:4624167-4624268
>chr12:4624847-4624900
>chr12:4625251-4625339
>chr12:4625668-4625768
>chr12:4629042-4629176
>chr12:4629226-4629652
>chr12:4630304-4630355
>chr12:4630456-4630489
>chr12:4631584-4631625
>chr12:4631840-4631975
>chr12:4632615-4632968
>chr12:4633084-4633323
>chr12:4636723-4637067
>chr12:4637619-4637660
>chr12:4637716-4637886
>chr12:4639400-4640192
>chr12:4641086-4641203
>chr12:4641322-4641504
>chr12:4644620-4644942
>chr12:4645361-4645806
>chr12:4646385-4646668
>chr12:4646773-4647160
>chr12:4647387-4647525
>chr12:4648943-4648986
>chr12:4651022-4651169
>chr12:4651328-4651445
>chr12:4652488-4652563
>chr12:4655205-4655656
>chr12:4656041-4656278
>chr12:4658689-4658901
>chr12:4659878-4659938
>chr12:4662972-4664211
>chr12:4664800-4664996
>chr12:4665112-4665381
>chr12:4665419-4665547
>chr12:4665654-4667892
>chr12:4669097-4669304
>chr12:4669614-4669693
>chr12:4671318-4671525
>chr12:4671569-4671857
>chr12:4671883-4678349
>chr12:4678435-4679251
>chr12:4679288-4679506
>chr12:4681565-4681715
>chr12:4681756-4681831
>chr12:4682780-4683213
>chr12:4683367-4683456
>chr12:4683836-4683945
>chr12:4684486-4684627
>chr12:4688123-4688493
>chr12:4688530-4688589
>chr12:4688657-4688713
>chr12:4688982-4689199
>chr12:4689278-4689946
>chr12:4690413-4690747
>chr12:4691102-4691234
>chr12:4691999-4692554
>chr12:4692816-4693135
>chr12:4695032-4695153
>chr12:4695449-4695761
>chr12:4696732-4697045
>chr12:4697703-4697933
>chr12:4698021-4698681
>chr12:4698740-4699051
>chr12:4699204-4699786
>chr12:4699983-4700048
>chr12:4700232-4700268
>chr12:4702123-4702204
>chr12:4702671-4702829
>chr12:4702977-4703114
>chr12:4703215-4703645
>chr12:4704019-4704312
>chr12:4704538-4704735
>chr12:4704736-4704781
>chr12:4705019-4705429
>chr12:4705529-4705707
>chr12:4705827-4706248
>chr12:4706328-4706711
>chr12:4706993-4707047
>chr12:4707181-4707497
>chr12:4707550-4707592
>chr12:4707757-4708089
>chr12:4708214-4709053
>chr12:4709180-4709298
>chr12:4709361-4709773
>chr12:4710105-4710141
>chr12:4711030-4711183
>chr12:4711975-4712109
>chr12:4713250-4713591
>chr12:4714052-4714536
>chr12:4714594-4714627
>chr12:4715128-4715229
>chr12:4715627-4715742
>chr12:4715895-4716099
>chr12:4716255-4716849
>chr12:4716945-4717023
>chr12:4717051-4717125
>chr12:4717281-4717796
>chr12:4718489-4718525
>chr12:4718624-4718961
>chr12:4719994-4720574
>chr12:4720914-4720946
>chr12:4721091-4721138
>chr12:4721228-4722199
>chr12:4722377-4722427
>chr12:4722775-4723039
>chr12:4723810-4724188
>chr12:4725521-4725861
>chr12:4726156-4726260
>chr12:4727109-4727143
>chr12:4727292-4727485
>chr12:4727595-4727937
>chr12:4727979-4728605
>chr12:4728665-4728700
>chr12:4728759-4728919
>chr12:4728996-4731246
>chr12:4731315-4731511
>chr12:4731541-4731787
>chr12:4731899-4732040
>chr12:4732341-4733160
>chr12:4733201-4733294
>chr12:4737054-4737333
>chr12:4737434-4737661
>chr12:4737826-4737999
>chr12:4738088-4738601
>chr12:4739631-4739980
>chr12:4740322-4740766
>chr12:4740826-4740902
>chr12:4742997-4743153
>chr12:4743533-4743576
>chr12:4743650-4743780
>chr12:4743916-4743960
>chr12:4746776-4746924
>chr12:4747044-4755038
>chr12:4755125-4755683
>chr12:4756855-4757278
>chr12:4758771-4759078
>chr12:4760072-4760254
>chr12:4760436-4760512
>chr12:4761364-4761436
>chr12:4761601-4761729
>chr12:4762768-4763087
>chr12:4763161-4763205
>chr12:4764522-4764858
>chr12:4765551-4765643
>chr12:4765806-4766094
>chr12:4767807-4768153
>chr12:4768332-4768438
>chr12:4769651-4769738
>chr12:4769827-4769968
>chr12:4770011-4770382
>chr12:4774036-4774150
>chr12:4774526-4774610
>chr12:4775066-4775117
>chr12:4775274-4775312
>chr12:4775390-4775462
>chr12:4775642-4775769
>chr12:4782393-4782988
>chr12:4783380-4783517
>chr12:4783673-4784121
>chr12:4784154-4784212
>chr12:4784267-4784329
>chr12:4784396-4784447
>chr12:4785407-4785495
>chr12:4786539-4786582
>chr12:4787162-4787204
>chr12:4788461-4788554
>chr12:4788772-4788881
>chr12:4789375-4789422
>chr12:4789567-4790526
>chr12:4790619-4792071
>chr12:4792672-4792726
>chr12:4793080-4793121
>chr12:4793527-4793615
>chr12:4794620-4794710
>chr12:4794919-4794982
>chr12:4795130-4795674
>chr12:4798557-4798695
>chr12:4799678-4799879
>chr12:4802451-4802809
>chr12:4803897-4803948
>chr12:4805647-4805941
>chr12:4806080-4806263
>chr12:4807467-4807509
>chr12:4808134-4808185
>chr12:4809253-4809291
>chr12:4810268-4810324
>chr12:4811143-4811220
>chr12:4815024-4815189
>chr12:4816247-4816375
>chr12:4816882-4816960
>chr12:4818374-4818623
>chr12:4818835-4819104
>chr12:4821417-4821487
>chr12:4821830-4822138
>chr12:4823476-4823801
>chr12:4824019-4824106
>chr12:4825338-4825432
>chr12:4826191-4826293
>chr12:4826968-4827306
>chr12:4827581-4827650
>chr12:4829462-4829528
>chr12:4833876-4834316
>chr12:4835102-4835521
>chr12:4835873-4836285
>chr12:4836901-4836938
>chr12:4837122-4837564
>chr12:4837615-4837680
>chr12:4838719-4838920
>chr12:4839188-4839559
>chr12:4839697-4839737
>chr12:4840176-4840486
>chr12:4841291-4841414
>chr12:4841946-4842094
>chr12:4842435-4842798
>chr12:4843159-4843916
>chr12:4844099-4844160
>chr12:4844515-4844578
>chr12:4844839-4844915
>chr12:4845052-4845133
>chr12:4845590-4845805
>chr12:4845993-4846347
>chr12:4846788-4847089
>chr12:4847311-4847490
>chr12:4847667-4847773
>chr12:4848514-4848745
>chr12:4848840-4849165
>chr12:4852638-4852711
>chr12:4857137-4857416
>chr12:4857479-4857529
>chr12:4857558-4857647
>chr12:4859213-4859271
>chr12:4859818-4859852
>chr12:4860598-4860653
>chr12:4862000-4862061
>chr12:4862147-4862367
>chr12:4863807-4863926
>chr12:4865520-4865917
>chr12:4866069-4866169
>chr12:4866624-4866693
>chr12:4866921-4867528
>chr12:4868088-4868129
>chr12:4870432-4870519
>chr12:4870663-4870731
>chr12:4872810-4872964
>chr12:4873521-4873916
>chr12:4873994-4874198
>chr12:4874645-4874728
>chr12:4877262-4877335
>chr12:4877518-4877566
>chr12:4878411-4880560
>chr12:4882294-4882635
>chr12:4883178-4883362
>chr12:4883729-4883916
>chr12:4884266-4884565
>chr12:4885132-4885231
>chr12:4885585-4885649
>chr12:4886497-4886718
>chr12:4886842-4887264
>chr12:4887305-4887444
>chr12:4888235-4888765
>chr12:4889038-4889281
>chr12:4889766-4890928
>chr12:4891198-4891718
>chr12:4893486-4893609
>chr12:4894423-4894734
>chr12:4895968-4896275
>chr12:4897401-4898728
>chr12:4901729-4901813
>chr12:4901877-4901912
>chr12:4902014-4902237
>chr12:4902526-4902686
>chr12:4903948-4904314
>chr12:4904832-4905293
>chr12:4906043-4906102
>chr12:4907622-4907684
>chr12:4907811-4907996
>chr12:4908424-4908475
>chr12:4911051-4911127
>chr12:4911593-4911649
>chr12:4914020-4914058
>chr12:4918652-4918705
>chr12:4918801-4918911
>chr12:4920468-4920913
>chr12:4924261-4924576
>chr12:4925595-4925624
>chr12:4925688-4925996
>chr12:4928146-4928445
>chr12:4932541-4932690
>chr12:4933316-4933380
>chr12:4934975-4935025
>chr12:4935591-4935901
>chr12:4936545-4936671
>chr12:4937829-4938148
>chr12:4940158-4940200
>chr12:4940263-4940303
>chr12:4942046-4942167
>chr12:4942727-4943025
>chr12:4945085-4945460
>chr12:4945516-4946120
>chr12:4946187-4946598
>chr12:4948006-4948515
>chr12:4948776-4948827
>chr12:4949256-4949307
>chr12:4950587-4950665
>chr12:4956657-4956704
>chr12:4956731-4956819
>chr12:4957642-4957725
>chr12:4957795-4957888
>chr12:4959443-4959636
>chr12:4960198-4960266
>chr12:4961661-4961710
>chr12:4961831-4961883
>chr12:4963045-4963114
>chr12:4964958-4964994
>chr12:4965101-4965177
>chr12:4966213-4966275
>chr12:4969618-4969665
>chr12:4970889-4970944
>chr12:4971479-4971533
>chr12:4971787-4972233
>chr12:4972310-4972397
>chr12:4972997-4974013
>chr12:4974774-4974983
>chr12:4976049-4976350
>chr12:4977998-4978320
>chr12:4980525-4980612
>chr12:4981161-4981535
>chr12:4983153-4983226
>chr12:4985028-4985066
>chr12:4986333-4986643
>chr12:4989105-4989312
>chr12:4990899-4991042
>chr12:4991757-4991833
>chr12:4993123-4993361
>chr12:4993897-4993959
>chr12:4994246-4994570
>chr12:4995024-4995113
>chr12:4995178-4995253
>chr12:4995594-4995728
>chr12:4996471-4996547
>chr12:4996777-4996822
>chr12:4998688-4998788
>chr12:4998826-4999041
>chr12:5000801-5000943
>chr12:5001049-5001117
>chr12:5003399-5003466
>chr12:5003655-5004291
>chr12:5004440-5004544
>chr12:5004869-5005361
>chr12:5005388-5007949
>chr12:5008424-5008505
>chr12:5009527-5009606
>chr12:5009979-5010000
>chr12:5010000-5010015
>chr12:5010631-5011132
>chr12:5011522-5011817
>chr12:5012607-5012989
>chr12:5013263-5013385
>chr12:5015320-5015383
>chr12:5015580-5015725
>chr12:5017880-5017961
>chr12:5019435-5019513
>chr12:5019757-5019811
>chr12:5021908-5022019
>chr12:5022286-5022342
>chr12:5022959-5023002
>chr12:5023322-5023535
>chr12:5028671-5029629
>chr12:5029820-5029938
>chr12:5031276-5031319
>chr12:5033323-5033672
>chr12:5034185-5034392
>chr12:5035994-5036070
>chr12:5036738-5037244
>chr12:5038626-5038837
>chr12:5040811-5040939
>chr12:5040964-5041016
>chr12:5041343-5041384
>chr12:5042857-5042919
>chr12:5043667-5043713
>chr12:5043788-5043848
>chr12:5044611-5044667
>chr12:5045423-5045500
>chr12:5046103-5046163
>chr12:5046807-5046871
>chr12:5048647-5048695
>chr12:5048991-5049329
>chr12:5050032-5050160
>chr12:5053633-5053743
>chr12:5054432-5054824
>chr12:5055568-5055948
>chr12:5057856-5058136
>chr12:5060525-5060858
>chr12:5062382-5062459
>chr12:5062964-5063169
>chr12:5063377-5063423
>chr12:5064441-5064520
>chr12:5065756-5065816
>chr12:5066646-5066690
>chr12:5066837-5067316
>chr12:5067398-5067802
>chr12:5068836-5069328
>chr12:5070655-5070774
>chr12:5073131-5073175
>chr12:5073735-5073807
>chr12:5082455-5082544
>chr12:5083679-5083722
>chr12:5085302-5085351
>chr12:5085755-5085844
>chr12:5087344-5087428
>chr12:5088092-5088262
>chr12:5089874-5090079
>chr12:5090207-5090400
>chr12:5090686-5090792
>chr12:5092735-5093125
>chr12:5095295-5095339
>chr12:5098977-5099048
>chr12:5099789-5099841
>chr12:5102046-5102092
>chr12:5105399-5106005
>chr12:5106233-5106718
>chr12:5107136-5107180
>chr12:5107724-5108833
>chr12:5109282-5109375
>chr12:5109535-5109590
>chr12:5109636-5110106
>chr12:5110444-5110511
>chr12:5110663-5110992
>chr12:5111039-5111135
>chr12:5113649-5113731
>chr12:5115484-5115556
>chr12:5115906-5116043
>chr12:5116208-5122431
>chr12:5122497-5122919
>chr12:5123026-5123102
>chr12:5123421-5123616
>chr12:5123924-5124131
>chr12:5124272-5124320
>chr12:5124378-5124487
>chr12:5124567-5124701
>chr12:5124998-5125065
>chr12:5125545-5125583
>chr12:5126727-5126785
>chr12:5127096-5127138
>chr12:5127642-5127786
>chr12:5128062-5128204
>chr12:5128546-5128579
>chr12:5129168-5129230
>chr12:5129369-5129468
>chr12:5129604-5129852
>chr12:5130090-5130126
>chr12:5133699-5133821
>chr12:5136462-5136519
>chr12:5136821-5136929
>chr12:5137194-5137494
>chr12:5137963-5138146
>chr12:5139133-5139190
>chr12:5139881-5139926
>chr12:5140074-5140194
>chr12:5140270-5140318
>chr12:5140800-5140901
>chr12:5141162-5141321
>chr12:5142440-5143896
>chr12:5144326-5144399
>chr12:5146019-5146190
>chr12:5146233-5146662
>chr12:5146792-5147564
>chr12:5147631-5147858
>chr12:5149822-5149873
>chr12:5150401-5150901
>chr12:5155892-5156030
>chr12:5159929-5160204
>chr12:5163922-5164458
>chr12:5164861-5164933
>chr12:5165989-5166069
>chr12:5166453-5166523
>chr12:5166614-5166735
>chr12:5169752-5169933
>chr12:5170185-5170517
>chr12:5172604-5172641
>chr12:5174522-5175847
>chr12:5179276-5179606
>chr12:5181040-5181355
>chr12:5181888-5182283
>chr12:5183183-5183536
>chr12:5185713-5185770
>chr12:5186634-5186737
>chr12:5187553-5187674
>chr12:5187705-5187866
>chr12:5190344-5190793
>chr12:5194042-5194189
>chr12:5196081-5196482
>chr12:5196566-5196610
>chr12:5196697-5196804
>chr12:5197482-5197631
>chr12:5199252-5199307
>chr12:5200129-5200177
>chr12:5200379-5200434
>chr12:5204845-5204910
>chr12:5205808-5205918
>chr12:5205947-5206318
>chr12:5207572-5207607
>chr12:5208342-5208499
>chr12:5209152-5209401
>chr12:5210091-5210207
>chr12:5211645-5212275
>chr12:5213729-5213779
>chr12:5219097-5219237
>chr12:5219466-5219525
>chr12:5220858-5220990
>chr12:5221134-5221253
>chr12:5224539-5224619
>chr12:5227921-5227973
>chr12:5228401-5228650
>chr12:5228737-5229287
>chr12:5229337-5230007
>chr12:5230097-5230130
>chr12:5232864-5232960
>chr12:5234326-5234385
>chr12:5235140-5235643
>chr12:5236104-5236299
>chr12:5241709-5241988
>chr12:5243089-5243139
>chr12:5245262-5245295
>chr12:5245522-5245834
>chr12:5246011-5246057
>chr12:5246462-5246601
>chr12:5246663-5246811
>chr12:5248943-5248992
>chr12:5250558-5250855
>chr12:5251130-5251235
>chr12:5252161-5252385
>chr12:5252538-5252635
>chr12:5252811-5252892
>chr12:5253296-5253775
>chr12:5254179-5254434
>chr12:5254972-5255165
>chr12:5255340-5255915
>chr12:5257123-5257436
>chr12:5257498-5257559
>chr12:5257929-5257965
>chr12:5258038-5258228
>chr12:5258442-5258565
>chr12:5258591-5258722
>chr12:5258802-5258907
>chr12:5261399-5261715
>chr12:5263621-5264064
>chr12:5266114-5266212
>chr12:5266378-5266696
>chr12:5266774-5267829
>chr12:5267946-5268015
>chr12:5269700-5269850
>chr12:5270814-5270893
>chr12:5271159-5271490
>chr12:5273381-5273541
>chr12:5276122-5276169
>chr12:5276498-5276545
>chr12:5278541-5278579
>chr12:5280761-5281613
>chr12:5281890-5281972
>chr12:5282533-5282685
>chr12:5282872-5282995
>chr12:5284937-5290978
>chr12:5291791-5291867
>chr12:5295892-5295937
>chr12:5296213-5296322
>chr12:5297733-5298124
>chr12:5302838-5303285
>chr12:5305129-5305302
>chr12:5305902-5305975
>chr12:5306902-5306962
>chr12:5306993-5307063
>chr12:5307614-5307672
>chr12:5307872-5307904
>chr12:5308563-5308607
>chr12:5310699-5310818
>chr12:5310940-5311018
>chr12:5313620-5313965
>chr12:5314135-5314225
>chr12:5314330-5314368
>chr12:5314873-5314933
>chr12:5316594-5316642
>chr12:5316783-5316844
>chr12:5316905-5317006
>chr12:5318631-5318735
>chr12:5319380-5323370
>chr12:5324988-5325705
>chr12:5326844-5327264
>chr12:5327494-5327581
>chr12:5327663-5328299
>chr12:5329928-5330001
>chr12:5330159-5330230
>chr12:5330323-5330521
>chr12:5333556-5333605
>chr12:5334116-5334969
>chr12:5335574-5335666
>chr12:5336887-5336944
>chr12:5337504-5337830
>chr12:5338078-5338374
>chr12:5338453-5338494
>chr12:5339985-5341625
>chr12:5341869-5342720
>chr12:5344723-5345052
>chr12:5346472-5346594
>chr12:5349203-5349237
>chr12:5349746-5349906
>chr12:5350880-5351060
>chr12:5351141-5351203
>chr12:5351368-5351569
>chr12:5351605-5351724
>chr12:5352181-5352721
>chr12:5352849-5353020
>chr12:5353128-5353399
>chr12:5353477-5353900
>chr12:5353994-5354107
>chr12:5354284-5355361
>chr12:5355427-5355588
>chr12:5355646-5355792
>chr12:5355934-5356754
>chr12:5357305-5357502
>chr12:5357565-5357739
>chr12:5357810-5359184
>chr12:5359240-5359289
>chr12:5359314-5359433
>chr12:5359485-5360086
>chr12:5360319-5360683
>chr12:5361418-5361534
>chr12:5362306-5362403
>chr12:5365108-5365289
>chr12:5365492-5365655
>chr12:5365808-5366130
>chr12:5366327-5366747
>chr12:5368261-5368721
>chr12:5369512-5369626
>chr12:5370629-5370713
>chr12:5371958-5372272
>chr12:5372564-5372623
>chr12:5372784-5373102
>chr12:5373561-5373664
>chr12:5374002-5374054
>chr12:5375888-5376258
>chr12:5379062-5379276
>chr12:5379499-5379588
>chr12:5380041-5380123
>chr12:5381575-5382115
>chr12:5382506-5382551
>chr12:5385314-5385634
>chr12:5385866-5385908
>chr12:5386496-5386710
>chr12:5387289-5387710
>chr12:5390968-5391063
>chr12:5391538-5391898
>chr12:5392382-5392505
>chr12:5392696-5392858
>chr12:5393881-5394192
>chr12:5394504-5394629
>chr12:5394726-5394785
>chr12:5396683-5396750
>chr12:5397070-5397427
>chr12:5397753-5397805
>chr12:5398026-5398244
>chr12:5400231-5400283
>chr12:5401636-5401679
>chr12:5402472-5402530
>chr12:5404101-5404488
>chr12:5406985-5407098
>chr12:5408192-5408387
>chr12:5409298-5409372
>chr12:5411006-5411842
>chr12:5412040-5412242
>chr12:5412695-5412786
>chr12:5413042-5413138
>chr12:5413209-5413306
>chr12:5413392-5413518
>chr12:5413956-5414336
>chr12:5414726-5415002
>chr12:5415255-5415480
>chr12:5415548-5415602
>chr12:5415883-5415988
>chr12:5416251-5416513
>chr12:5417043-5417142
>chr12:5418714-5419326
>chr12:5419364-5419506
>chr12:5419679-5419997
>chr12:5420154-5420288
>chr12:5420720-5421009
>chr12:5421120-5421169
>chr12:5421715-5422064
>chr12:5422399-5422490
>chr12:5423184-5423484
>chr12:5424591-5424979
>chr12:5428472-5428506
>chr12:5429673-5429764
>chr12:5429967-5430080
>chr12:5431866-5431911
>chr12:5431953-5432033
>chr12:5432175-5432223
>chr12:5432547-5432650
>chr12:5439186-5439267
>chr12:5443839-5443903
>chr12:5445287-5445362
>chr12:5451142-5451185
>chr12:5451545-5451995
>chr12:5452081-5452399
>chr12:5452861-5452899
>chr12:5453032-5453071
>chr12:5454036-5454428
>chr12:5455505-5455586
>chr12:5456584-5456643
>chr12:5458512-5458568
>chr12:5458852-5458896
>chr12:5459928-5460560
>chr12:5462114-5462204
>chr12:5462451-5462501
>chr12:5466944-5467271
>chr12:5467641-5467851
>chr12:5468831-5469143
>chr12:5469910-5470225
>chr12:5475546-5475985
>chr12:5476995-5477080
>chr12:5479735-5479791
>chr12:5481340-5482150
>chr12:5482685-5483256
>chr12:5483528-5483734
>chr12:5485457-5485517
>chr12:5486442-5486499
>chr12:5486779-5486845
>chr12:5491674-5492071
>chr12:5498520-5498640
>chr12:5499543-5499590
>chr12:5501522-5501562
>chr12:5503999-5504093
>chr12:5505084-5505162
>chr12:5508209-5508259
>chr12:5508477-5508575
>chr12:5508632-5508793
>chr12:5510454-5510555
>chr12:5510994-5511147
>chr12:5513405-5513591
>chr12:5517340-5517672
>chr12:5519132-5519171
>chr12:5523690-5523807
>chr12:5524465-5524508
>chr12:5525678-5525821
>chr12:5527104-5527193
>chr12:5527768-5527930
>chr12:5528185-5528545
>chr12:5528652-5528848
>chr12:5529473-5529831
>chr12:5530722-5530941
>chr12:5531074-5531172
>chr12:5535766-5536033
>chr12:5536134-5536589
>chr12:5536763-5536802
>chr12:5537006-5538054
>chr12:5539676-5545327
>chr12:5545382-5545425
>chr12:5547614-5547660
>chr12:5548097-5548152
>chr12:5549508-5549577
>chr12:5550036-5550441
>chr12:5551563-5551603
>chr12:5552064-5553289
>chr12:5553825-5553890
>chr12:5555435-5556148
>chr12:5557932-5558094
>chr12:5559005-5559100
>chr12:5559500-5559611
>chr12:5559700-5559753
>chr12:5559927-5560261
>chr12:5560417-5560868
>chr12:5561412-5561727
>chr12:5562407-5562645
>chr12:5563799-5563835
>chr12:5566729-5566764
>chr12:5566981-5567037
>chr12:5567470-5567517
>chr12:5568131-5568389
>chr12:5569405-5569479
>chr12:5570450-5570552
>chr12:5571667-5571724
>chr12:5573755-5573808
>chr12:5575411-5575493
>chr12:5575542-5575697
>chr12:5576951-5577006
>chr12:5578847-5579014
>chr12:5579886-5579942
>chr12:5580231-5580349
>chr12:5583344-5583682
>chr12:5584862-5584924
>chr12:5585680-5585724
>chr12:5586079-5586116
>chr12:5587856-5587937
>chr12:5589285-5589389
>chr12:5590109-5590330
>chr12:5590825-5591200
>chr12:5591393-5591446
>chr12:5591809-5591887
>chr12:5592076-5592147
>chr12:5592261-5592396
>chr12:5593717-5593753
>chr12:5594252-5594338
>chr12:5594549-5594870
>chr12:5595137-5595601
>chr12:5596110-5596195
>chr12:5597070-5597539
>chr12:5598355-5598654
>chr12:5600109-5600302
>chr12:5600347-5600450
>chr12:5600671-5600724
>chr12:5601111-5601166
>chr12:5601379-5601453
>chr12:5601518-5601609
>chr12:5601742-5601800
>chr12:5602219-5602571
>chr12:5603658-5603984
>chr12:5604263-5604307
>chr12:5606627-5606808
>chr12:5607461-5608062
>chr12:5609874-5610754
>chr12:5610964-5611302
>chr12:5613201-5613246
>chr12:5614641-5614691
>chr12:5615741-5615810
>chr12:5616240-5616329
>chr12:5616386-5616488
>chr12:5618413-5618548
>chr12:5621269-5621332
>chr12:5621794-5621981
>chr12:5622680-5623020
>chr12:5624239-5624301
>chr12:5624336-5624376
>chr12:5624788-5624942
>chr12:5625590-5625633
>chr12:5627766-5628130
>chr12:5628580-5628755
>chr12:5632690-5632806
>chr12:5636602-5636770
>chr12:5636963-5637038
>chr12:5637298-5637377
>chr12:5638224-5638535
>chr12:5639118-5639181
>chr12:5639750-5639794
>chr12:5640420-5641405
>chr12:5641980-5642018
>chr12:5642613-5642675
>chr12:5642798-5642961
>chr12:5643376-5643447
>chr12:5643736-5643767
>chr12:5644075-5644162
>chr12:5645284-5645523
>chr12:5645960-5645996
>chr12:5646413-5646594
>chr12:5648848-5648892
>chr12:5649594-5649995
>chr12:5650777-5650843
>chr12:5651387-5651706
>chr12:5651795-5652772
>chr12:5655376-5655477
>chr12:5657500-5657558
>chr12:5658036-5658100
>chr12:5658366-5658498
>chr12:5658558-5658896
>chr12:5659364-5659436
>chr12:5660074-5660215
>chr12:5664042-5664156
>chr12:5664220-5664515
>chr12:5665578-5665738
>chr12:5667506-5669688
>chr12:5670455-5670846
>chr12:5671485-5671583
>chr12:5672572-5672743
>chr12:5674743-5674870
>chr12:5675089-5675244
>chr12:5675744-5675806
>chr12:5676758-5677081
>chr12:5679105-5680322
>chr12:5682291-5682411
>chr12:5683757-5683846
>chr12:5685466-5685823
>chr12:5686146-5686195
>chr12:5686390-5686422
>chr12:5689795-5689853
>chr12:5690903-5690938
>chr12:5691028-5691399
>chr12:5691610-5691927
>chr12:5694712-5694778
>chr12:5695347-5695375
>chr12:5695523-5696056
>chr12:5696394-5696454
>chr12:5696842-5696906
>chr12:5697111-5700798
>chr12:5701072-5701196
>chr12:5702374-5702484
>chr12:5703519-5703848
>chr12:5705245-5705349
>chr12:5706685-5706886
>chr12:5706955-5707398
>chr12:5709013-5709087
>chr12:5710832-5711530
>chr12:5712293-5712414
>chr12:5712474-5712626
>chr12:5714577-5714714
>chr12:5719292-5719326
>chr12:5719411-5719755
>chr12:5721419-5721808
>chr12:5722216-5722548
>chr12:5722927-5722979
>chr12:5723591-5723739
>chr12:5725611-5725728
>chr12:5726581-5726719
>chr12:5727059-5727479
>chr12:5727616-5728500
>chr12:5728640-5729872
>chr12:5729932-5730353
>chr12:5732006-5732074
>chr12:5734633-5734958
>chr12:5747143-5747225
>chr12:5747445-5747523
>chr12:5748045-5748092
>chr12:5748817-5748865
>chr12:5749676-5749815
>chr12:5749915-5750233
>chr12:5751734-5753278
>chr12:5753381-5754771
>chr12:5754942-5755807
>chr12:5756011-5756198
>chr12:5757179-5757401
>chr12:5759066-5759157
>chr12:5759411-5759920
>chr12:5760123-5760181
>chr12:5761735-5761806
>chr12:5761921-5762074
>chr12:5762348-5762468
>chr12:5762565-5762645
>chr12:5763183-5763326
>chr12:5763547-5763652
>chr12:5763744-5763939
>chr12:5764151-5764257
>chr12:5765790-5765899
>chr12:5765962-5766090
>chr12:5766343-5766452
>chr12:5767095-5767156
>chr12:5768247-5768286
>chr12:5770633-5770676
>chr12:5770904-5770977
>chr12:5771073-5771170
>chr12:5771487-5771794
>chr12:5772034-5772123
>chr12:5774170-5774516
>chr12:5775454-5775728
>chr12:5778110-5778477
>chr12:5779762-5779811
>chr12:5780337-5780446
>chr12:5781580-5781636
>chr12:5782103-5782260
>chr12:5782320-5782464
>chr12:5785652-5785707
>chr12:5787526-5787573
>chr12:5787995-5788135
>chr12:5788472-5788951
>chr12:5791621-5791768
>chr12:5791933-5792017
>chr12:5796102-5796615
>chr12:5799863-5799899
>chr12:5800052-5800136
>chr12:5800431-5800533
>chr12:5802466-5802503
>chr12:5807853-5807903
>chr12:5808139-5808203
>chr12:5809075-5809137
>chr12:5812024-5813135
>chr12:5814690-5814750
>chr12:5816935-5817032
>chr12:5817210-5817295
>chr12:5817621-5817720
>chr12:5818040-5819254
>chr12:5819300-5821926
>chr12:5821956-5826520
>chr12:5830095-5830130
>chr12:5833527-5833906
>chr12:5833993-5834049
>chr12:5836234-5836447
>chr12:5837316-5838055
>chr12:5839033-5839113
>chr12:5839785-5839826
>chr12:5840321-5840536
>chr12:5841854-5842189
>chr12:5843259-5843605
>chr12:5844826-5844881
>chr12:5844998-5845638
>chr12:5845764-5845834
>chr12:5846507-5846925
>chr12:5846976-5847548
>chr12:5850124-5850461
>chr12:5851347-5851851
>chr12:5853162-5853328
>chr12:5853794-5853913
>chr12:5857301-5858384
>chr12:5859525-5859844
>chr12:5860050-5860099
>chr12:5860448-5860489
>chr12:5861304-5861354
>chr12:5862567-5863197
>chr12:5863403-5863469
>chr12:5863649-5863920
>chr12:5867866-5868254
>chr12:5868339-5868373
>chr12:5868494-5868538
>chr12:5869223-5869264
>chr12:5871451-5871549
>chr12:5871585-5871757
>chr12:5874826-5875028
>chr12:5876339-5877000
>chr12:5877145-5877421
>chr12:5877656-5877954
>chr12:5878243-5878307
>chr12:5879687-5879733
>chr12:5880402-5880524
>chr12:5880732-5880963
>chr12:5885546-5885642
>chr12:5886134-5887059
>chr12:5887994-5889431
>chr12:5892029-5892156
>chr12:5892353-5892505
>chr12:5892623-5892712
>chr12:5892762-5892938
>chr12:5893071-5896289
>chr12:5898098-5898289
>chr12:5898357-5898401
>chr12:5898612-5898809
>chr12:5899487-5899524
>chr12:5900542-5900596
>chr12:5902309-5902910
>chr12:5906386-5906862
>chr12:5910174-5910478
>chr12:5911169-5911274
>chr12:5913954-5914231
>chr12:5916010-5916308
>chr12:5916518-5916749
>chr12:5917383-5917861
>chr12:5918424-5918746
>chr12:5918789-5918867
>chr12:5919216-5919257
>chr12:5919625-5920143
>chr12:5920564-5920918
>chr12:5921091-5921129
>chr12:5921587-5921639
>chr12:5923006-5923292
>chr12:5923877-5923947
>chr12:5924617-5924665
>chr12:5924741-5924874
>chr12:5927054-5927159
>chr12:5928493-5930176
>chr12:5931483-5932758
>chr12:5933379-5933552
>chr12:5934102-5934233
>chr12:5935964-5936198
>chr12:5936504-5936649
>chr12:5936779-5937545
>chr12:5938453-5938848
>chr12:5938917-5939219
>chr12:5940032-5940110
>chr12:5940584-5941335
>chr12:5942804-5943633
>chr12:5945308-5945418
>chr12:5946445-5946484
>chr12:5948231-5948278
>chr12:5952935-5953248
>chr12:5955219-5957188
>chr12:5957243-5957919
>chr12:5958030-5958250
>chr12:5958429-5958725
>chr12:5958923-5959236
>chr12:5959311-5959357
>chr12:5959499-5959565
>chr12:5959661-5959877
>chr12:5959963-5960245
>chr12:5960411-5960471
>chr12:5960560-5960606
>chr12:5960867-5961368
>chr12:5961606-5961718
>chr12:5961991-5963509
>chr12:5963659-5963759
>chr12:5963829-5964304
>chr12:5964894-5964953
>chr12:5966264-5966373
>chr12:5968509-5968771
>chr12:5975930-5976030
>chr12:5977280-5978544
>chr12:5979466-5980286
>chr12:5981091-5981366
>chr12:5981674-5981758
>chr12:5983398-5984050
>chr12:5986261-5986300
>chr12:5986380-5986455
>chr12:5986884-5987234
>chr12:5987290-5987426
>chr12:5987715-5987827
>chr12:5987911-5988036
>chr12:5991164-5991266
>chr12:5993599-5993708
>chr12:5995062-5995167
>chr12:5995241-5995354
>chr12:5996359-5996428
>chr12:5998207-5998540
>chr12:5998705-5999079
>chr12:5999411-5999506
>chr12:6000527-6000842
>chr12:6001899-6001937
>chr12:6002116-6002755
>chr12:6002910-6003267
>chr12:6003376-6003489
>chr12:6003537-6004358
>chr12:6004424-6004519
>chr12:6004655-6004833
>chr12:6004943-6005032
>chr12:6005561-6006107
>chr12:6006200-6008310
>chr12:6008393-6010000
>chr12:6010012-6010334
>chr12:6010462-6010531
>chr12:6010704-6010779
>chr12:6012693-6013025
>chr12:6014057-6014270
>chr12:6014410-6014452
>chr12:6015145-6015182
>chr12:6015271-6015312
>chr12:6015831-6015921
>chr12:6017622-6017705
>chr12:6017779-6017869
>chr12:6020843-6020952
>chr12:6022391-6022445
>chr12:6022673-6022777
>chr12:6023034-6023254
>chr12:6024691-6025050
>chr12:6026667-6026954
>chr12:6027572-6027996
>chr12:6028383-6029277
>chr12:6030562-6030613
>chr12:6030739-6031094
>chr12:6031806-6031854
>chr12:6032237-6033090
>chr12:6033390-6033466
>chr12:6034653-6034694
>chr12:6035795-6036162
>chr12:6037205-6037279
>chr12:6037770-6037842
>chr12:6040491-6040563
>chr12:6041117-6041752
>chr12:6045886-6046231
>chr12:6048114-6048826
>chr12:6050671-6050979
>chr12:6051221-6051912
>chr12:6052874-6052981
>chr12:6055730-6055941
>chr12:6057329-6057604
>chr12:6058281-6058363
>chr12:6059292-6059843
>chr12:6060234-6060300
>chr12:6060912-6061225
>chr12:6061681-6061711
>chr12:6062139-6062188
>chr12:6065721-6065833
>chr12:6067856-6068166
>chr12:6068475-6069158
>chr12:6069214-6069266
>chr12:6070414-6070558
>chr12:6072858-6073173
>chr12:6074118-6074161
>chr12:6077013-6077330
>chr12:6078037-6078070
>chr12:6078376-6078440
>chr12:6079290-6079623
>chr12:6079872-6079912
>chr12:6081325-6081659
>chr12:6081707-6081775
>chr12:6081863-6082427
>chr12:6082478-6082730
>chr12:6083015-6083104
>chr12:6083142-6083650
>chr12:6084522-6084607
>chr12:6085088-6085163
>chr12:6085655-6085927
>chr12:6087338-6087669
>chr12:6088167-6088538
>chr12:6089929-6090265
>chr12:6090598-6090664
>chr12:6090738-6090783
>chr12:6091279-6091331
>chr12:6091527-6091712
>chr12:6092115-6092874
>chr12:6092891-6093060
>chr12:6093755-6093873
>chr12:6094009-6094059
>chr12:6094112-6094269
>chr12:6094633-6095255
>chr12:6095664-6095972
>chr12:6096081-6096163
>chr12:6097147-6097560
>chr12:6097634-6097755
>chr12:6098464-6098846
>chr12:6098996-6099356
>chr12:6099586-6101068
>chr12:6101215-6101322
>chr12:6101486-6101935
>chr12:6102090-6106928
>chr12:6107016-6107103
>chr12:6107483-6107604
>chr12:6107652-6108411
>chr12:6108688-6109403
>chr12:6109597-6110017
>chr12:6111359-6112000
>chr12:6112709-6112879
>chr12:6113293-6113595
>chr12:6113663-6113716
>chr12:6114706-6114806
>chr12:6115001-6115324
>chr12:6115743-6115842
>chr12:6117013-6117084
>chr12:6117546-6117790
>chr12:6118360-6118683
>chr12:6119391-6119430
>chr12:6119557-6119873
>chr12:6120291-6120606
>chr12:6121640-6121983
>chr12:6125707-6126072
>chr12:6126440-6126801
>chr12:6126896-6127718
>chr12:6127810-6128209
>chr12:6128776-6129111
>chr12:6130027-6130577
>chr12:6130848-6131205
>chr12:6131348-6133581
>chr12:6133985-6134099
>chr12:6134637-6134976
>chr12:6135086-6135153
>chr12:6135496-6135797
>chr12:6135849-6136397
>chr12:6136918-6136974
>chr12:6137077-6138220
>chr12:6138310-6138858
>chr12:6139256-6139582
>chr12:6140243-6140328
>chr12:6140576-6140658
>chr12:6141566-6141929
>chr12:6142006-6143428
>chr12:6143455-6144295
>chr12:6144399-6145154
>chr12:6145256-6145859
>chr12:6145890-6146245
>chr12:6147007-6147926
>chr12:6148836-6149157
>chr12:6149257-6149578
>chr12:6150487-6150570
>chr12:6150770-6151736
>chr12:6151874-6152219
>chr12:6152604-6152652
>chr12:6152721-6152870
>chr12:6153034-6153359
>chr12:6154231-6154605
>chr12:6155378-6155752
>chr12:6156082-6156500
>chr12:6156678-6156974
>chr12:6157271-6157354
>chr12:6157492-6157539
>chr12:6157877-6157941
>chr12:6158080-6158118
>chr12:6158670-6158763
>chr12:6159276-6160692
>chr12:6162032-6162320
>chr12:6162447-6162591
>chr12:6162995-6163052
>chr12:6163133-6163460
>chr12:6164148-6165465
>chr12:6165809-6166148
>chr12:6166254-6166304
>chr12:6166559-6166884
>chr12:6167480-6167586
>chr12:6168176-6168491
>chr12:6169522-6169898
>chr12:6170190-6170877
>chr12:6170970-6171332
>chr12:6172910-6173301
>chr12:6174615-6174918
>chr12:6174957-6175359
>chr12:6175772-6176250
>chr12:6176336-6176969
>chr12:6177552-6177696
>chr12:6177979-6178012
>chr12:6178728-6178813
>chr12:6179180-6179234
>chr12:6179433-6179503
>chr12:6179535-6179647
>chr12:6179849-6180050
>chr12:6181077-6181559
>chr12:6182081-6182138
>chr12:6182823-6183139
>chr12:6184154-6184875
>chr12:6185227-6185264
>chr12:6185318-6185660
>chr12:6186791-6187078
>chr12:6187111-6187846
>chr12:6189779-6192713
>chr12:6192844-6192935
>chr12:6193100-6193149
>chr12:6193447-6193581
>chr12:6194278-6194437
>chr12:6194649-6195254
>chr12:6196169-6197488
>chr12:6200226-6200316
>chr12:6201382-6201460
>chr12:6201746-6202026
>chr12:6204121-6204168
>chr12:6205597-6205664
>chr12:6206200-6206551
>chr12:6206899-6207159
>chr12:6207936-6208254
>chr12:6208505-6208848
>chr12:6208963-6209260
>chr12:6209673-6209987
>chr12:6210669-6211185
>chr12:6213018-6213067
>chr12:6214102-6214202
>chr12:6214336-6214622
>chr12:6217223-6217568
>chr12:6217907-6218246
>chr12:6218992-6219314
>chr12:6219471-6219798
>chr12:6220700-6220815
>chr12:6220975-6221050
>chr12:6221690-6222008
>chr12:6223194-6223566
>chr12:6224464-6224509
>chr12:6227017-6227075
>chr12:6227176-6227500
>chr12:6228261-6228584
>chr12:6231275-6231395
>chr12:6231880-6231950
>chr12:6233485-6233571
>chr12:6236967-6237413
>chr12:6237867-6237940
>chr12:6238032-6238120
>chr12:6238344-6238646
>chr12:6239164-6239473
>chr12:6239912-6240693
>chr12:6240785-6241101
>chr12:6242447-6243097
>chr12:6243485-6243783
>chr12:6245429-6245953
>chr12:6246022-6246639
>chr12:6247166-6247462
>chr12:6247841-6248207
>chr12:6248511-6248864
>chr12:6249816-6249857
>chr12:6251033-6251351
>chr12:6251778-6252109
>chr12:6252273-6252577
>chr12:6252789-6252956
>chr12:6253616-6253927
>chr12:6254090-6254494
>chr12:6255025-6255474
>chr12:6255651-6255762
>chr12:6255984-6258790
>chr12:6258832-6259875
>chr12:6259945-6260349
>chr12:6260655-6260962
>chr12:6261004-6261114
>chr12:6261470-6261947
>chr12:6263261-6263308
>chr12:6263352-6263405
>chr12:6263449-6263836
>chr12:6265095-6265130
>chr12:6265321-6266555
>chr12:6266981-6267067
>chr12:6267737-6268303
>chr12:6269132-6269246
>chr12:6269369-6269713
>chr12:6269938-6270043
>chr12:6270438-6270595
>chr12:6270837-6271420
>chr12:6271658-6272306
>chr12:6273081-6273392
>chr12:6273569-6273869
>chr12:6274783-6274879
>chr12:6275381-6275429
>chr12:6275537-6275854
>chr12:6276691-6277001
>chr12:6277314-6277380
>chr12:6277516-6277604
>chr12:6277670-6278037
>chr12:6279027-6279332
>chr12:6280072-6280166
>chr12:6280483-6280529
>chr12:6281697-6282022
>chr12:6282738-6283460
>chr12:6283534-6284178
>chr12:6284669-6284762
>chr12:6285606-6285996
>chr12:6286638-6286943
>chr12:6287148-6288054
>chr12:6288100-6288436
>chr12:6288515-6289468
>chr12:6289507-6291920
>chr12:6291958-6292631
>chr12:6292893-6292972
>chr12:6293246-6293739
>chr12:6293842-6294496
>chr12:6294653-6294764
>chr12:6295063-6295235
>chr12:6295748-6296016
>chr12:6296565-6297246
>chr12:6297380-6297571
>chr12:6298041-6298080
>chr12:6298224-6298488
>chr12:6298628-6298695
>chr12:6298846-6299186
>chr12:6299594-6299942
>chr12:6300086-6300391
>chr12:6300994-6301509
>chr12:6301574-6301885
>chr12:6302287-6302697
>chr12:6303035-6303082
>chr12:6303599-6303937
>chr12:6304186-6304253
>chr12:6304636-6305142
>chr12:6305398-6305731
>chr12:6305962-6306128
>chr12:6308552-6308631
>chr12:6308747-6308860
>chr12:6309496-6309627
>chr12:6309669-6309998
>chr12:6310584-6310643
>chr12:6311710-6311759
>chr12:6314180-6314533
>chr12:6314826-6314970
>chr12:6315292-6315406
>chr12:6319173-6319526
>chr12:6320319-6320590
>chr12:6321015-6321321
>chr12:6321501-6321865
>chr12:6322590-6322916
>chr12:6324272-6324318
>chr12:6325142-6325199
>chr12:6325315-6325379
>chr12:6325993-6326404
>chr12:6327652-6327742
>chr12:6328364-6328531
>chr12:6328927-6328973
>chr12:6330438-6330583
>chr12:6330760-6330833
>chr12:6331713-6332044
>chr12:6332152-6332528
>chr12:6334518-6334787
>chr12:6335706-6335773
>chr12:6336487-6336546
>chr12:6336896-6337028
>chr12:6338570-6338927
>chr12:6339723-6339967
>chr12:6340431-6340509
>chr12:6340560-6340622
>chr12:6342017-6342082
>chr12:6343073-6343385
>chr12:6344141-6344363
>chr12:6344419-6345023
>chr12:6345833-6345886
>chr12:6346819-6346877
>chr12:6347904-6348065
>chr12:6349573-6350063
>chr12:6350141-6350898
>chr12:6350976-6352078
>chr12:6352174-6352246
>chr12:6352944-6352991
>chr12:6353362-6353440
>chr12:6353556-6353894
>chr12:6353987-6354304
>chr12:6354394-6354433
>chr12:6354554-6354731
>chr12:6355109-6355150
>chr12:6356004-6356206
>chr12:6356414-6356505
>chr12:6357290-6358029
>chr12:6358082-6358151
>chr12:6358303-6359307
>chr12:6359401-6360114
>chr12:6361126-6361196
>chr12:6361454-6361772
>chr12:6362595-6363022
>chr12:6364454-6365031
>chr12:6365031-6365307
>chr12:6365443-6365552
>chr12:6365689-6365717
>chr12:6365868-6366430
>chr12:6366487-6366897
>chr12:6366956-6367560
>chr12:6368078-6368168
>chr12:6368470-6368554
>chr12:6368840-6368897
>chr12:6368973-6369364
>chr12:6369546-6369858
>chr12:6370162-6370209
>chr12:6370358-6370488
>chr12:6371513-6371590
>chr12:6371635-6371691
>chr12:6371792-6372174
>chr12:6372597-6372810
>chr12:6372942-6372998
>chr12:6373549-6373607
>chr12:6374073-6374128
>chr12:6374868-6374928
>chr12:6374977-6375031
>chr12:6375375-6375440
>chr12:6376044-6376176
>chr12:6378258-6378489
>chr12:6379144-6379182
>chr12:6379641-6380043
>chr12:6380089-6380197
>chr12:6380342-6380749
>chr12:6381300-6381426
>chr12:6381687-6382023
>chr12:6382152-6382311
>chr12:6385618-6385937
>chr12:6386952-6387073
>chr12:6388314-6388369
>chr12:6388956-6389013
>chr12:6389190-6389308
>chr12:6389358-6389450
>chr12:6389542-6390068
>chr12:6390309-6390421
>chr12:6391726-6391844
>chr12:6392103-6392372
>chr12:6392499-6392640
>chr12:6392964-6393736
>chr12:6395143-6395226
>chr12:6395382-6395502
>chr12:6396121-6396162
>chr12:6396320-6396432
>chr12:6396556-6396729
>chr12:6397071-6397372
>chr12:6397600-6397983
>chr12:6398276-6398621
>chr12:6398830-6399737
>chr12:6400515-6401045
>chr12:6401234-6403885
>chr12:6404099-6404212
>chr12:6404261-6404957
>chr12:6405112-6405322
>chr12:6405475-6405825
>chr12:6406793-6407096
>chr12:6407639-6408086
>chr12:6408242-6408548
>chr12:6408646-6409410
>chr12:6409437-6410020
>chr12:6410279-6410654
>chr12:6411231-6411536
>chr12:6412032-6414902
>chr12:6414980-6415480
>chr12:6415747-6415827
>chr12:6415891-6416416
>chr12:6417253-6417371
>chr12:6417436-6417490
>chr12:6417535-6418078
>chr12:6418111-6418359
>chr12:6418453-6418858
>chr12:6419731-6420458
>chr12:6421256-6422942
>chr12:6423192-6423628
>chr12:6425357-6425806
>chr12:6426464-6426833
>chr12:6427249-6430102
>chr12:6431164-6431432
>chr12:6431849-6432866
>chr12:6432935-6433117
>chr12:6433260-6433466
>chr12:6433582-6434077
>chr12:6435131-6436080
>chr12:6436888-6437496
>chr12:6437704-6437880
>chr12:6438060-6438341
>chr12:6438787-6438929
>chr12:6439346-6439540
>chr12:6439835-6439877
>chr12:6440019-6440386
>chr12:6440740-6441060
>chr12:6442163-6442538
>chr12:6442690-6443103
>chr12:6446293-6447117
>chr12:6447612-6447879
>chr12:6448473-6449430
>chr12:6449563-6449886
>chr12:6453713-6454083
>chr12:6454198-6454497
>chr12:6455650-6455754
>chr12:6455781-6456170
>chr12:6456367-6456957
>chr12:6458099-6458393
>chr12:6459711-6460105
>chr12:6460240-6460564
>chr12:6461240-6461280
>chr12:6464788-6464837
>chr12:6465320-6465506
>chr12:6466399-6466537
>chr12:6466823-6468239
>chr12:6471527-6471837
>chr12:6472513-6474076
>chr12:6474242-6476345
>chr12:6477126-6477614
>chr12:6481078-6481370
>chr12:6482205-6482506
>chr12:6482652-6485852
>chr12:6486083-6488029
>chr12:6488378-6488683
>chr12:6488973-6489622
>chr12:6489825-6490124
>chr12:6490592-6491577
>chr12:6492592-6492634
>chr12:6495814-6495890
>chr12:6496045-6496356
>chr12:6496405-6496922
>chr12:6497267-6498215
>chr12:6498289-6498452
>chr12:6498534-6499119
>chr12:6499196-6500285
>chr12:6501088-6501547
>chr12:6502674-6503212
>chr12:6503318-6503771
>chr12:6503789-6504057
>chr12:6504159-6505461
>chr12:6505514-6506890
>chr12:6507102-6507266
>chr12:6507307-6508360
>chr12:6508745-6508809
>chr12:6508915-6509060
>chr12:6509216-6509564
>chr12:6510164-6510220
>chr12:6511318-6512336
>chr12:6512357-6512399
>chr12:6512493-6512533
>chr12:6513260-6513539
>chr12:6513725-6514055
>chr12:6515206-6515468
>chr12:6515903-6516540
>chr12:6518135-6518199
>chr12:6518502-6519193
>chr12:6519352-6519635
>chr12:6519714-6520735
>chr12:6521405-6521723
>chr12:6522073-6522569
>chr12:6523348-6523695
>chr12:6523961-6524107
>chr12:6524357-6524696
>chr12:6530185-6530343
>chr12:6530398-6530516
>chr12:6531499-6531820
>chr12:6532299-6532357
>chr12:6533836-6533950
>chr12:6535836-6535899
>chr12:6536467-6536595
>chr12:6536698-6536791
>chr12:6537099-6537216
>chr12:6537297-6537391
>chr12:6537468-6538025
>chr12:6538107-6538262
>chr12:6539183-6539482
>chr12:6540808-6541025
>chr12:6543259-6544476
>chr12:6544908-6545259
>chr12:6545309-6545711
>chr12:6545846-6546095
>chr12:6546236-6546301
>chr12:6546494-6546792
>chr12:6547097-6547825
>chr12:6549269-6549361
>chr12:6549480-6549566
>chr12:6551034-6551166
>chr12:6552307-6552415
>chr12:6553563-6553773
>chr12:6554557-6554667
>chr12:6556339-6556636
>chr12:6557855-6558205
>chr12:6558257-6558567
>chr12:6558598-6558885
>chr12:6558920-6559527
>chr12:6561985-6562289
>chr12:6563707-6563768
>chr12:6564130-6564748
>chr12:6565153-6565805
>chr12:6566950-6567217
>chr12:6568644-6569386
>chr12:6569834-6569874
>chr12:6570129-6570190
>chr12:6570255-6570359
>chr12:6570497-6570539
>chr12:6571537-6572864
>chr12:6573575-6574059
>chr12:6574428-6574533
>chr12:6574846-6574947
>chr12:6575162-6575472
>chr12:6576071-6576561
>chr12:6576605-6576715
>chr12:6576936-6577454
>chr12:6578139-6578185
>chr12:6578450-6578569
>chr12:6579026-6580276
>chr12:6580416-6581116
>chr12:6581878-6582108
>chr12:6583977-6584191
>chr12:6584354-6584751
>chr12:6585295-6587038
>chr12:6588462-6589245
>chr12:6589483-6590240
>chr12:6590459-6591160
>chr12:6592570-6592636
>chr12:6593832-6594141
>chr12:6595484-6595991
>chr12:6596359-6597793
>chr12:6598525-6598826
>chr12:6598888-6598948
>chr12:6599157-6599486
>chr12:6601564-6601640
>chr12:6601962-6602062
>chr12:6602098-6602153
>chr12:6603344-6603440
>chr12:6603997-6604295
>chr12:6607654-6607742
>chr12:6609734-6610042
>chr12:6610172-6610747
>chr12:6612939-6613008
>chr12:6613213-6613313
>chr12:6614186-6614237
>chr12:6614665-6614758
>chr12:6615072-6615738
>chr12:6616475-6616790
>chr12:6617340-6617419
>chr12:6618016-6618073
>chr12:6618245-6618535
>chr12:6619032-6619103
>chr12:6619256-6619428
>chr12:6621649-6623548
>chr12:6623812-6623986
>chr12:6624085-6624137
>chr12:6624267-6624346
>chr12:6624458-6625055
>chr12:6625135-6626416
>chr12:6627162-6627624
>chr12:6628001-6628332
>chr12:6628411-6629703
>chr12:6629748-6630051
>chr12:6630182-6630764
>chr12:6631941-6632271
>chr12:6632902-6633043
>chr12:6633400-6633716
>chr12:6633970-6635137
>chr12:6635945-6636015
>chr12:6636562-6636614
>chr12:6636940-6637230
>chr12:6637348-6637646
>chr12:6638438-6638482
>chr12:6638919-6638958
>chr12:6641761-6641922
>chr12:6642271-6642418
>chr12:6642960-6643320
>chr12:6643625-6643724
>chr12:6644370-6644451
>chr12:6645597-6646280
>chr12:6647585-6648021
>chr12:6648375-6650380
>chr12:6651039-6651123
>chr12:6651384-6651447
>chr12:6651523-6652145
>chr12:6653830-6654144
>chr12:6654189-6654224
>chr12:6654317-6654634
>chr12:6654723-6655351
>chr12:6655953-6655996
>chr12:6656157-6656465
>chr12:6656867-6657479
>chr12:6657649-6658252
>chr12:6658376-6658731
>chr12:6659120-6659996
>chr12:6660141-6660660
>chr12:6660840-6661852
>chr12:6662366-6662483
>chr12:6663821-6664152
>chr12:6665246-6665892
>chr12:6666580-6666734
>chr12:6667838-6668062
>chr12:6668414-6668749
>chr12:6669502-6669990
>chr12:6670139-6670445
>chr12:6672194-6672268
>chr12:6672530-6672574
>chr12:6673616-6673653
>chr12:6676014-6676313
>chr12:6677105-6677187
>chr12:6678707-6678872
>chr12:6679926-6680271
>chr12:6680344-6680696
>chr12:6680927-6681254
>chr12:6682006-6682673
>chr12:6682998-6683336
>chr12:6683383-6684115
>chr12:6685091-6685400
>chr12:6685490-6685808
>chr12:6686247-6686560
>chr12:6688113-6688189
>chr12:6689407-6689457
>chr12:6690647-6691105
>chr12:6691406-6691546
>chr12:6693370-6693450
>chr12:6693891-6694059
>chr12:6694908-6694995
>chr12:6698467-6698592
>chr12:6698623-6698706
>chr12:6698956-6699267
>chr12:6699591-6699744
>chr12:6699847-6699902
>chr12:6700737-6700828
>chr12:6701091-6701251
>chr12:6701518-6701618
>chr12:6701779-6701843
>chr12:6702015-6702055
>chr12:6702342-6702487
>chr12:6702606-6703460
>chr12:6704132-6704418
>chr12:6704667-6704843
>chr12:6705060-6705376
>chr12:6705592-6711636
>chr12:6711823-6712831
>chr12:6712878-6716984
>chr12:6717020-6717070
>chr12:6717101-6717983
>chr12:6718146-6719830
>chr12:6719968-6720007
>chr12:6720662-6720875
>chr12:6721033-6721725
>chr12:6721898-6722340
>chr12:6722430-6722714
>chr12:6722847-6722927
>chr12:6723315-6723357
>chr12:6723517-6723583
>chr12:6725141-6725488
>chr12:6725898-6726795
>chr12:6726859-6726939
>chr12:6727025-6727364
>chr12:6729129-6729185
>chr12:6730031-6730319
>chr12:6732052-6732638
>chr12:6733069-6733745
>chr12:6735579-6735694
>chr12:6736232-6736644
>chr12:6736682-6736857
>chr12:6737146-6737992
>chr12:6738206-6738262
>chr12:6738375-6738641
>chr12:6738677-6739643
>chr12:6739728-6741610
>chr12:6741678-6742778
>chr12:6743317-6744036
>chr12:6744445-6744736
>chr12:6746706-6747008
>chr12:6749425-6749749
>chr12:6751213-6751456
>chr12:6752831-6752900
>chr12:6754745-6755284
>chr12:6755379-6755544
>chr12:6755605-6756228
>chr12:6756345-6757290
>chr12:6757717-6757898
>chr12:6757962-6758539
>chr12:6758634-6758752
>chr12:6759263-6759613
>chr12:6760628-6761469
>chr12:6761602-6761902
>chr12:6761919-6762245
>chr12:6762807-6763119
>chr12:6765494-6765542
>chr12:6766242-6766314
>chr12:6766492-6766608
>chr12:6766655-6766705
>chr12:6769595-6769641
>chr12:6769962-6770020
>chr12:6770107-6770186
>chr12:6770466-6770590
>chr12:6770781-6770912
>chr12:6771857-6771902
>chr12:6772256-6772345
>chr12:6772438-6772532
>chr12:6772590-6772712
>chr12:6776959-6777120
>chr12:6778324-6778403
>chr12:6778868-6778947
>chr12:6779479-6779538
>chr12:6780293-6780607
>chr12:6781275-6782150
>chr12:6784061-6784334
>chr12:6784482-6784798
>chr12:6785404-6786318
>chr12:6787300-6787413
>chr12:6787629-6788250
>chr12:6788357-6788547
>chr12:6790005-6790102
>chr12:6791234-6791897
>chr12:6792773-6792994
>chr12:6793626-6795344
>chr12:6796726-6796923
>chr12:6797073-6797149
>chr12:6797221-6797257
>chr12:6797401-6798688
>chr12:6799531-6799786
>chr12:6800659-6800694
>chr12:6800797-6802610
>chr12:6802727-6803036
>chr12:6803134-6803451
>chr12:6803499-6807590
>chr12:6807724-6808564
>chr12:6808610-6808660
>chr12:6808896-6809037
>chr12:6809235-6809508
>chr12:6809878-6810222
>chr12:6811010-6811089
>chr12:6811427-6812015
>chr12:6812081-6813294
>chr12:6813752-6813841
>chr12:6814480-6814611
>chr12:6815012-6815059
>chr12:6815519-6815617
>chr12:6816385-6816474
>chr12:6817605-6818206
>chr12:6818279-6818338
>chr12:6818916-6819076
>chr12:6819582-6819772
>chr12:6820497-6820562
>chr12:6820806-6820911
>chr12:6821739-6821852
>chr12:6821949-6822293
>chr12:6822603-6822763
>chr12:6823949-6823988
>chr12:6825437-6825497
>chr12:6828338-6828403
>chr12:6828457-6828553
>chr12:6829269-6829316
>chr12:6830469-6830518
>chr12:6831569-6831659
>chr12:6832370-6832418
>chr12:6832569-6832895
>chr12:6832927-6833405
>chr12:6834635-6835027
>chr12:6835065-6835649
>chr12:6835944-6836246
>chr12:6837370-6837475
>chr12:6839320-6839365
>chr12:6840773-6840821
>chr12:6840889-6840937
>chr12:6841037-6841098
>chr12:6841480-6841610
>chr12:6842075-6842381
>chr12:6844081-6844797
>chr12:6845804-6845878
>chr12:6846320-6846373
>chr12:6846608-6846727
>chr12:6847927-6848386
>chr12:6849943-6850317
>chr12:6852822-6852865
>chr12:6854487-6854747
>chr12:6856965-6857306
>chr12:6858623-6858870
>chr12:6859632-6859956
>chr12:6860284-6860369
>chr12:6860742-6860944
>chr12:6862132-6862267
>chr12:6863968-6864030
>chr12:6864399-6864703
>chr12:6865432-6865565
>chr12:6867704-6867778
>chr12:6868758-6868800
>chr12:6868994-6869039
>chr12:6871633-6871787
>chr12:6873367-6873409
>chr12:6874102-6874770
>chr12:6874914-6874976
>chr12:6875322-6875622
>chr12:6875958-6877123
>chr12:6877680-6878798
>chr12:6878842-6879244
>chr12:6879343-6879641
>chr12:6879766-6881268
>chr12:6881395-6882052
>chr12:6882133-6883046
>chr12:6883086-6883575
>chr12:6885347-6885693
>chr12:6885857-6887212
>chr12:6887403-6887479
>chr12:6887522-6887575
>chr12:6887680-6888024
>chr12:6888079-6888391
>chr12:6888797-6889077
>chr12:6889339-6889642
>chr12:6889884-6890434
>chr12:6891810-6891915
>chr12:6892036-6892366
>chr12:6892468-6893121
>chr12:6893196-6893539
>chr12:6893639-6893979
>chr12:6894313-6894683
>chr12:6894883-6896297
>chr12:6896682-6896731
>chr12:6896822-6897105
>chr12:6897142-6897611
>chr12:6897985-6899610
>chr12:6899795-6899972
>chr12:6900008-6900212
>chr12:6900562-6900927
>chr12:6901099-6901501
>chr12:6901633-6902454
>chr12:6902855-6903325
>chr12:6904032-6904100
>chr12:6905728-6905825
>chr12:6907023-6907063
>chr12:6908083-6908115
>chr12:6908306-6908843
>chr12:6909022-6909552
>chr12:6909749-6909890
>chr12:6910214-6910907
>chr12:6911725-6912026
>chr12:6912190-6912391
>chr12:6913601-6913865
>chr12:6914392-6914449
>chr12:6914530-6914641
>chr12:6917439-6917505
>chr12:6918351-6918641
>chr12:6918693-6919010
>chr12:6920353-6921396
>chr12:6925045-6925162
>chr12:6925414-6925488
>chr12:6926466-6926766
>chr12:6926911-6926997
>chr12:6927578-6927619
>chr12:6927692-6927793
>chr12:6927933-6927972
>chr12:6928035-6928104
>chr12:6930060-6930134
>chr12:6930517-6930870
>chr12:6931406-6932066
>chr12:6933065-6933492
>chr12:6934839-6935229
>chr12:6935483-6935533
>chr12:6936295-6936368
>chr12:6936697-6936781
>chr12:6936958-6937051
>chr12:6939500-6939872
>chr12:6939984-6940596
>chr12:6941344-6941385
>chr12:6941903-6941949
>chr12:6942590-6942857
>chr12:6943023-6943324
>chr12:6943811-6943865
>chr12:6944993-6945132
>chr12:6946032-6946088
>chr12:6947250-6947308
>chr12:6947381-6947700
>chr12:6947767-6947832
>chr12:6948011-6948983
>chr12:6949488-6949565
>chr12:6949801-6950087
>chr12:6950845-6950898
>chr12:6951323-6951366
>chr12:6951837-6951877
>chr12:6952266-6952355
>chr12:6953433-6953485
>chr12:6954442-6954630
>chr12:6954686-6954721
>chr12:6956754-6956859
>chr12:6958526-6958617
>chr12:6958734-6958890
>chr12:6961671-6961823
>chr12:6966736-6967048
>chr12:6969608-6969919
>chr12:6971257-6971641
>chr12:6972053-6972254
>chr12:6972813-6973848
>chr12:6974186-6974258
>chr12:6974728-6974770
>chr12:6976435-6976793
>chr12:6980030-6980726
>chr12:6982117-6982340
>chr12:6982890-6983076
>chr12:6983821-6984000
>chr12:6984548-6984882
>chr12:6984979-6986079
>chr12:6986229-6987147
>chr12:6988836-6989140
>chr12:6989301-6989613
>chr12:6989885-6991040
>chr12:6991562-6991759
>chr12:6991864-6992345
>chr12:6992817-6993469
>chr12:6993527-6994757
>chr12:6995153-6995610
>chr12:6995872-6995968
>chr12:6996013-6996057
>chr12:6997123-6998311
>chr12:6999143-6999186
>chr12:6999828-7000625
>chr12:7000739-7001047
>chr12:7002704-7003040
>chr12:7003200-7003264
>chr12:7003439-7003518
>chr12:7003634-7003997
>chr12:7004360-7004478
>chr12:7004935-7005031
>chr12:7005086-7005973
>chr12:7006253-7006526
>chr12:7007047-7007356
>chr12:7007488-7007828
>chr12:7008605-7008777
>chr12:7008888-7008978
>chr12:7009089-7009365
>chr12:7009534-7009565
>chr12:7009700-7009868
>chr12:7010406-7010584
>chr12:7010813-7011694
>chr12:7014593-7014983
>chr12:7015799-7015847
>chr12:7016083-7016673
>chr12:7017329-7017383
>chr12:7019162-7019253
>chr12:7019365-7019400
>chr12:7020073-7022009
>chr12:7022311-7023088
>chr12:7023177-7023231
>chr12:7023426-7023827
>chr12:7023955-7024072
>chr12:7024152-7024184
>chr12:7024451-7027469
>chr12:7027494-7028448
>chr12:7028575-7029685
>chr12:7029749-7031064
>chr12:7031104-7031321
>chr12:7031503-7031735
>chr12:7031963-7032088
>chr12:7032382-7032514
>chr12:7032750-7032816
>chr12:7033065-7033122
>chr12:7033413-7033461
>chr12:7033675-7033950
>chr12:7034078-7034162
>chr12:7034266-7034403
>chr12:7034501-7034650
>chr12:7034931-7035028
>chr12:7035075-7035231
>chr12:7035327-7035383
>chr12:7035451-7035840
>chr12:7035879-7036006
>chr12:7036150-7036311
>chr12:7036531-7036695
>chr12:7037209-7038757
>chr12:7039718-7040470
>chr12:7041943-7042267
>chr12:7042616-7042762
>chr12:7042828-7042965
>chr12:7043149-7043522
>chr12:7044110-7044198
>chr12:7044670-7044710
>chr12:7044906-7045484
>chr12:7045530-7045809
>chr12:7047084-7047216
>chr12:7047879-7048492
>chr12:7048614-7052117
>chr12:7052171-7055183
>chr12:7055379-7055436
>chr12:7055860-7056161
>chr12:7056832-7057428
>chr12:7057771-7057808
>chr12:7058314-7058575
>chr12:7058625-7058877
>chr12:7059004-7059085
>chr12:7059767-7059893
>chr12:7061983-7062290
>chr12:7063737-7064037
>chr12:7064492-7064675
>chr12:7064702-7064738
>chr12:7065381-7065819
>chr12:7066063-7066268
>chr12:7071274-7071616
>chr12:7073178-7073571
>chr12:7074445-7074815
>chr12:7075313-7075693
>chr12:7076698-7076877
>chr12:7077245-7077282
>chr12:7077584-7077823
>chr12:7077874-7077982
>chr12:7078190-7078377
>chr12:7078548-7078591
>chr12:7078962-7079393
>chr12:7079689-7079990
>chr12:7081359-7081788
>chr12:7081896-7081965
>chr12:7082044-7082136
>chr12:7082297-7082636
>chr12:7082857-7082911
>chr12:7083173-7083650
>chr12:7084650-7085519
>chr12:7085558-7085596
>chr12:7087073-7087413
>chr12:7088183-7088248
>chr12:7088314-7088408
>chr12:7093261-7093436
>chr12:7094612-7094699
>chr12:7094760-7094853
>chr12:7095027-7095419
>chr12:7095662-7095869
>chr12:7096274-7096318
>chr12:7097302-7097586
>chr12:7097977-7098305
>chr12:7098376-7099236
>chr12:7100276-7100349
>chr12:7100509-7100833
>chr12:7101060-7101656
>chr12:7102860-7102913
>chr12:7103588-7103666
>chr12:7104498-7104541
>chr12:7104762-7104812
>chr12:7105269-7105586
>chr12:7106685-7106887
>chr12:7107148-7107729
>chr12:7108910-7109097
>chr12:7109596-7109645
>chr12:7111307-7111357
>chr12:7111409-7112267
>chr12:7114822-7114932
>chr12:7115105-7115202
>chr12:7115681-7116080
>chr12:7116943-7116987
>chr12:7118783-7118944
>chr12:7120032-7120140
>chr12:7120750-7121177
>chr12:7122072-7122118
>chr12:7123972-7124037
>chr12:7124159-7124215
>chr12:7124854-7125207
>chr12:7125961-7126104
>chr12:7126221-7126305
>chr12:7126486-7126563
>chr12:7126799-7127642
>chr12:7128613-7128699
>chr12:7130094-7130201
>chr12:7131465-7131549
>chr12:7131603-7131707
>chr12:7132400-7132533
>chr12:7133477-7133570
>chr12:7134026-7134102
>chr12:7136953-7137012
>chr12:7137753-7137832
>chr12:7138158-7138199
>chr12:7139356-7139428
>chr12:7139577-7139969
>chr12:7140644-7140895
>chr12:7142547-7142842
>chr12:7143772-7143839
>chr12:7143930-7144270
>chr12:7146160-7146427
>chr12:7147220-7148239
>chr12:7151070-7151126
>chr12:7151409-7151454
>chr12:7151725-7152191
>chr12:7153081-7153442
>chr12:7154599-7154633
>chr12:7156988-7157037
>chr12:7158240-7158284
>chr12:7158416-7158494
>chr12:7160204-7160250
>chr12:7160830-7160922
>chr12:7162819-7162876
>chr12:7164222-7164727
>chr12:7166083-7166775
>chr12:7166872-7167062
>chr12:7167199-7167292
>chr12:7167700-7167747
>chr12:7168010-7168362
>chr12:7170113-7170150
>chr12:7170748-7171001
>chr12:7171087-7171606
>chr12:7171830-7171952
>chr12:7172153-7172428
>chr12:7173045-7173132
>chr12:7173321-7173769
>chr12:7173829-7174326
>chr12:7175273-7176323
>chr12:7177283-7177448
>chr12:7177535-7177569
>chr12:7177693-7177759
>chr12:7178217-7178334
>chr12:7178557-7179257
>chr12:7179684-7180816
>chr12:7181141-7181904
>chr12:7181970-7182481
>chr12:7182809-7183154
>chr12:7183199-7184481
>chr12:7184527-7185167
>chr12:7185227-7186244
>chr12:7186294-7186613
>chr12:7186874-7187550
>chr12:7189653-7189713
>chr12:7192259-7192359
>chr12:7193114-7193526
>chr12:7194339-7194395
>chr12:7194486-7194563
>chr12:7195999-7197602
>chr12:7198218-7198301
>chr12:7198400-7198459
>chr12:7199225-7200956
>chr12:7201020-7201436
>chr12:7202853-7203221
>chr12:7204822-7204991
>chr12:7205063-7205199
>chr12:7206222-7206471
>chr12:7209236-7209379
>chr12:7211957-7212408
>chr12:7212968-7214932
>chr12:7215068-7215539
>chr12:7215599-7216283
>chr12:7217291-7217338
>chr12:7219023-7219548
>chr12:7222241-7222524
>chr12:7223146-7223557
>chr12:7224617-7224746
>chr12:7225208-7225265
>chr12:7225343-7227282
>chr12:7227732-7228361
>chr12:7230797-7230933
>chr12:7232100-7232218
>chr12:7233873-7235619
>chr12:7235736-7235793
>chr12:7235977-7236585
>chr12:7236920-7236983
>chr12:7237092-7237181
>chr12:7237733-7238224
>chr12:7238578-7238643
>chr12:7238749-7239076
>chr12:7239180-7239296
>chr12:7239461-7240049
>chr12:7241882-7242115
>chr12:7242156-7242387
>chr12:7242431-7242681
>chr12:7243023-7243128
>chr12:7243198-7243493
>chr12:7243571-7244486
>chr12:7244592-7244854
>chr12:7245043-7245457
>chr12:7245627-7245721
>chr12:7245820-7245927
>chr12:7246020-7246140
>chr12:7246439-7246656
>chr12:7246926-7247017
>chr12:7247054-7247436
>chr12:7247981-7248325
>chr12:7248421-7248752
>chr12:7248883-7249111
>chr12:7249153-7249406
>chr12:7249720-7250046
>chr12:7250414-7250472
>chr12:7250661-7250820
>chr12:7251129-7257281
>chr12:7258108-7258177
>chr12:7259578-7259672
>chr12:7260295-7260541
>chr12:7260840-7260983
>chr12:7261389-7261446
>chr12:7262019-7262435
>chr12:7263022-7263251
>chr12:7263303-7263744
>chr12:7264397-7264524
>chr12:7265124-7265576
>chr12:7265625-7265670
>chr12:7266123-7266172
>chr12:7266241-7266407
>chr12:7267854-7268153
>chr12:7269150-7269556
>chr12:7269939-7270268
>chr12:7270445-7270850
>chr12:7271070-7271100
>chr12:7271481-7271545
>chr12:7271758-7271929
>chr12:7272052-7272221
>chr12:7273754-7279232
>chr12:7279278-7279633
>chr12:7279794-7280213
>chr12:7280349-7280543
>chr12:7280604-7280871
>chr12:7280938-7281046
>chr12:7281118-7281445
>chr12:7281539-7282445
>chr12:7283267-7283933
>chr12:7283972-7288608
>chr12:7288733-7289882
>chr12:7290486-7291355
>chr12:7291625-7291732
>chr12:7291876-7291985
>chr12:7292037-7292620
>chr12:7292896-7292944
>chr12:7293640-7293684
>chr12:7294063-7294328
>chr12:7294767-7294907
>chr12:7295240-7295346
>chr12:7295639-7296170
>chr12:7296448-7296771
>chr12:7296921-7297238
>chr12:7297488-7297548
>chr12:7297617-7297649
>chr12:7297684-7297995
>chr12:7298422-7298515
>chr12:7298706-7298744
>chr12:7299222-7299257
>chr12:7299884-7300152
>chr12:7300891-7301031
>chr12:7301510-7301818
>chr12:7302085-7302230
>chr12:7302750-7302805
>chr12:7303052-7303095
>chr12:7303215-7303782
>chr12:7306878-7307306
>chr12:7307808-7307854
>chr12:7308705-7308792
>chr12:7309270-7309323
>chr12:7309522-7309706
>chr12:7309776-7310076
>chr12:7310239-7310316
>chr12:7310882-7311241
>chr12:7311643-7312313
>chr12:7312606-7312846
>chr12:7312926-7313098
>chr12:7314492-7314661
>chr12:7314920-7315218
>chr12:7315323-7315650
>chr12:7317957-7318016
>chr12:7318485-7318546
>chr12:7318889-7319689
>chr12:7321977-7322024
>chr12:7322235-7322305
>chr12:7322986-7323099
>chr12:7323852-7324168
>chr12:7325272-7325676
>chr12:7326184-7326513
>chr12:7328881-7329196
>chr12:7329319-7329424
>chr12:7329586-7329785
>chr12:7330832-7338325
>chr12:7342086-7342613
>chr12:7342683-7342783
>chr12:7343081-7343158
>chr12:7343364-7345056
>chr12:7345165-7345432
>chr12:7345476-7345856
>chr12:7345985-7346089
>chr12:7346258-7346392
>chr12:7347492-7347794
>chr12:7347943-7348055
>chr12:7348531-7348633
>chr12:7348857-7348960
>chr12:7350448-7350558
>chr12:7350970-7351269
>chr12:7351294-7351636
>chr12:7352798-7352895
>chr12:7353011-7353136
>chr12:7353329-7353433
>chr12:7353576-7353640
>chr12:7354586-7354706
>chr12:7354805-7354977
>chr12:7355208-7355251
>chr12:7355576-7355762
>chr12:7355870-7355996
>chr12:7358030-7358165
>chr12:7358558-7358595
>chr12:7358976-7359577
>chr12:7359668-7359831
>chr12:7360153-7360583
>chr12:7360931-7360992
>chr12:7361741-7364463
>chr12:7364497-7366503
>chr12:7366795-7366845
>chr12:7367463-7367714
>chr12:7368518-7368640
>chr12:7370361-7370419
>chr12:7370882-7371292
>chr12:7371537-7371678
>chr12:7372608-7372693
>chr12:7372803-7372856
>chr12:7372973-7373104
>chr12:7373940-7374134
>chr12:7378338-7378391
>chr12:7378790-7378828
>chr12:7379819-7380805
>chr12:7381123-7381205
>chr12:7381930-7382101
>chr12:7382550-7382656
>chr12:7383772-7384508
>chr12:7384602-7384775
>chr12:7384824-7386594
>chr12:7386627-7387461
>chr12:7387539-7387797
>chr12:7387862-7388208
>chr12:7388253-7390197
>chr12:7390228-7390539
>chr12:7390962-7395637
>chr12:7396459-7396657
>chr12:7396695-7396924
>chr12:7397795-7397874
>chr12:7398146-7398207
>chr12:7399050-7399999
>chr12:7400450-7400688
>chr12:7401246-7401359
>chr12:7401507-7401661
>chr12:7401886-7401957
>chr12:7402651-7403016
>chr12:7403082-7403256
>chr12:7403994-7404068
>chr12:7404166-7404245
>chr12:7405267-7405340
>chr12:7407588-7407924
>chr12:7408388-7408693
>chr12:7409135-7409258
>chr12:7409332-7409559
>chr12:7410032-7410900
>chr12:7411213-7411772
>chr12:7412809-7413117
>chr12:7414200-7414312
>chr12:7414475-7414560
>chr12:7414652-7414734
>chr12:7415022-7427223
>chr12:7427356-7427420
>chr12:7430219-7430264
>chr12:7431135-7431477
>chr12:7431546-7431763
>chr12:7432938-7433011
>chr12:7433137-7433179
>chr12:7434621-7434752
>chr12:7435358-7435583
>chr12:7435955-7436023
>chr12:7436491-7437679
>chr12:7439218-7439374
>chr12:7440436-7440538
>chr12:7440610-7440934
>chr12:7445901-7446331
>chr12:7446412-7446460
>chr12:7446566-7446655
>chr12:7447351-7447642
>chr12:7447720-7448104
>chr12:7448306-7448346
>chr12:7448686-7448811
>chr12:7449258-7449689
>chr12:7449744-7449808
>chr12:7450019-7450139
>chr12:7450190-7450297
>chr12:7452308-7452403
>chr12:7453674-7453722
>chr12:7453960-7454034
>chr12:7454177-7454484
>chr12:7454545-7454605
>chr12:7454674-7454794
>chr12:7454897-7455942
>chr12:7456049-7457006
>chr12:7457095-7457516
>chr12:7457560-7459011
>chr12:7459216-7459725
>chr12:7459760-7459892
>chr12:7460309-7460343
>chr12:7460858-7461073
>chr12:7461101-7464152
>chr12:7464178-7464889
>chr12:7465090-7466624
>chr12:7466692-7466747
>chr12:7466795-7470559
>chr12:7471603-7471822
>chr12:7471887-7477790
>chr12:7479697-7479772
>chr12:7480546-7480889
>chr12:7482325-7482517
>chr12:7483768-7484179
>chr12:7484351-7484671
>chr12:7485573-7485720
>chr12:7493879-7493999
>chr12:7494247-7494315
>chr12:7495645-7496524
>chr12:7498553-7498607
>chr12:7499672-7499848
>chr12:7499896-7500011
>chr12:7500120-7500412
>chr12:7502106-7502181
>chr12:7503978-7504156
>chr12:7504941-7510486
>chr12:7511702-7511837
>chr12:7511924-7511989
>chr12:7512310-7512552
>chr12:7512735-7512894
>chr12:7512938-7512985
>chr12:7513332-7513472
>chr12:7514062-7514554
>chr12:7515315-7515356
>chr12:7515457-7515741
>chr12:7515802-7516709
>chr12:7517377-7517884
>chr12:7518284-7527270
>chr12:7527405-7527463
>chr12:7527773-7527816
>chr12:7528212-7535832
>chr12:7535878-7538921
>chr12:7538982-7539235
>chr12:7539364-7539508
>chr12:7539737-7539965
>chr12:7540411-7540737
>chr12:7541576-7541762
>chr12:7542093-7542325
>chr12:7542368-7542580
>chr12:7543630-7550150
>chr12:7550363-7550616
>chr12:7550680-7550783
>chr12:7550832-7555396
>chr12:7556210-7556678
>chr12:7556813-7556859
>chr12:7557723-7557774
>chr12:7557828-7557904
>chr12:7558165-7558521
>chr12:7558747-7558814
>chr12:7560480-7565422
>chr12:7565525-7565906
>chr12:7566787-7566935
>chr12:7567282-7567319
>chr12:7567548-7568283
>chr12:7568538-7569291
>chr12:7569462-7569594
>chr12:7571494-7571560
>chr12:7572015-7572567
>chr12:7573145-7573210
>chr12:7573439-7573630
>chr12:7574414-7574780
>chr12:7576008-7576282
>chr12:7576422-7576496
>chr12:7576646-7576843
>chr12:7577060-7577246
>chr12:7577388-7577497
>chr12:7577714-7577774
>chr12:7578132-7578344
>chr12:7578563-7580313
>chr12:7580358-7580665
>chr12:7581096-7581179
>chr12:7581493-7581568
>chr12:7581802-7581933
>chr12:7581980-7582021
>chr12:7582402-7582474
>chr12:7584079-7584650
>chr12:7584794-7584830
>chr12:7584923-7585906
>chr12:7586003-7588091
>chr12:7588234-7588281
>chr12:7588328-7588523
>chr12:7588755-7588815
>chr12:7589154-7591333
>chr12:7592301-7592403
>chr12:7593927-7594274
>chr12:7594335-7600391
>chr12:7602148-7602239
>chr12:7602588-7602927
>chr12:7603965-7604010
>chr12:7604171-7604504
>chr12:7605980-7606140
>chr12:7606206-7606409
>chr12:7606432-7606844
>chr12:7607589-7608345
>chr12:7609016-7609401
>chr12:7609469-7614629
>chr12:7614654-7615439
>chr12:7615494-7616158
>chr12:7616434-7616692
>chr12:7617540-7617731
>chr12:7617877-7617961
>chr12:7618538-7618850
>chr12:7620247-7620303
>chr12:7620623-7620730
>chr12:7621727-7621976
>chr12:7622055-7622113
>chr12:7622257-7622444
>chr12:7622574-7622685
>chr12:7622728-7623082
>chr12:7623189-7623409
>chr12:7623466-7623919
>chr12:7624947-7625834
>chr12:7626727-7626812
>chr12:7626848-7626973
>chr12:7627557-7627670
>chr12:7628055-7628405
>chr12:7628695-7628795
>chr12:7629214-7629572
>chr12:7630564-7630618
>chr12:7630805-7631941
>chr12:7632010-7633349
>chr12:7634001-7634638
>chr12:7635243-7635288
>chr12:7635540-7636588
>chr12:7636805-7636881
>chr12:7636983-7637291
>chr12:7637643-7637818
>chr12:7637919-7638143
>chr12:7638227-7638485
>chr12:7639001-7639290
>chr12:7639414-7639490
>chr12:7639650-7640647
>chr12:7640768-7641027
>chr12:7641560-7642028
>chr12:7642149-7642313
>chr12:7642348-7642552
>chr12:7642632-7642676
>chr12:7642728-7643593
>chr12:7643676-7643771
>chr12:7643894-7644080
>chr12:7644327-7644397
>chr12:7644669-7645149
>chr12:7645233-7645369
>chr12:7645461-7645559
>chr12:7645684-7645762
>chr12:7646277-7646488
>chr12:7646568-7646646
>chr12:7647473-7647802
>chr12:7648050-7648377
>chr12:7648488-7648734
>chr12:7648983-7649213
>chr12:7649791-7650123
>chr12:7650229-7650476
>chr12:7650559-7650875
>chr12:7651324-7652257
>chr12:7652871-7653245
>chr12:7653546-7653630
>chr12:7654273-7654547
>chr12:7654893-7655556
>chr12:7655686-7656127
>chr12:7656635-7656694
>chr12:7657553-7657652
>chr12:7657735-7657940
>chr12:7658031-7658383
>chr12:7658704-7659379
>chr12:7659451-7661568
>chr12:7661953-7662609
>chr12:7663836-7664154
>chr12:7664254-7664311
>chr12:7664621-7664899
>chr12:7664920-7665021
>chr12:7665284-7665598
>chr12:7665751-7665806
>chr12:7666297-7666643
>chr12:7666905-7667233
>chr12:7667625-7667947
>chr12:7668026-7668130
>chr12:7668189-7668345
>chr12:7668633-7669035
>chr12:7669090-7669365
>chr12:7669405-7669762
>chr12:7669833-7670846
>chr12:7670939-7674956
>chr12:7674998-7675066
>chr12:7675274-7675471
>chr12:7675768-7676235
>chr12:7676333-7676731
>chr12:7676814-7677127
>chr12:7677696-7678012
>chr12:7678225-7678558
>chr12:7678724-7679278
>chr12:7679543-7679665
>chr12:7680109-7681349
>chr12:7681700-7682342
>chr12:7682800-7683300
>chr12:7683420-7683716
>chr12:7683959-7684014
>chr12:7684050-7684631
>chr12:7684687-7685005
>chr12:7685081-7685591
>chr12:7686080-7686387
>chr12:7686449-7688059
>chr12:7688359-7688969
>chr12:7689048-7689479
>chr12:7690837-7691169
>chr12:7691235-7691306
>chr12:7691391-7691587
>chr12:7691655-7692091
>chr12:7692153-7692432
>chr12:7692496-7692943
>chr12:7693213-7693546
>chr12:7693642-7694011
>chr12:7694253-7694577
>chr12:7696115-7696733
>chr12:7696903-7697220
>chr12:7697462-7697614
>chr12:7697795-7698166
>chr12:7698230-7698383
>chr12:7698619-7698947
>chr12:7699113-7699739
>chr12:7699882-7700843
>chr12:7700998-7701261
>chr12:7701293-7701461
>chr12:7701705-7702059
>chr12:7702242-7704106
>chr12:7704256-7704425
>chr12:7704630-7705494
>chr12:7706228-7706885
>chr12:7706945-7707845
>chr12:7707983-7708410
>chr12:7708555-7709218
>chr12:7709282-7709989
>chr12:7710405-7710467
>chr12:7711889-7712223
>chr12:7712441-7712864
>chr12:7713888-7714250
>chr12:7714440-7715014
>chr12:7715196-7715394
>chr12:7715510-7716281
>chr12:7716351-7716445
>chr12:7717012-7717594
>chr12:7717835-7718264
>chr12:7718372-7718473
>chr12:7718557-7718651
>chr12:7718902-7718981
>chr12:7719074-7719395
>chr12:7719449-7719861
>chr12:7720053-7720113
>chr12:7720156-7720345
>chr12:7720444-7720742
>chr12:7720828-7721518
>chr12:7721740-7722879
>chr12:7722920-7723660
>chr12:7724501-7725022
>chr12:7725175-7725612
>chr12:7725652-7725740
>chr12:7725867-7726395
>chr12:7726654-7726998
>chr12:7727311-7727641
>chr12:7727985-7728832
>chr12:7728909-7729317
>chr12:7729355-7729454
>chr12:7730325-7730666
>chr12:7730972-7731517
>chr12:7731826-7733030
>chr12:7733272-7734046
>chr12:7734547-7735847
>chr12:7735994-7736581
>chr12:7736623-7737315
>chr12:7737765-7737852
>chr12:7738451-7739441
>chr12:7739653-7740276
>chr12:7740411-7741266
>chr12:7741602-7742863
>chr12:7743108-7743152
>chr12:7743353-7743688
>chr12:7743789-7744217
>chr12:7744567-7744908
>chr12:7745267-7745822
>chr12:7745927-7746249
>chr12:7746694-7747119
>chr12:7747655-7748033
>chr12:7748241-7748538
>chr12:7748770-7748867
>chr12:7749237-7749581
>chr12:7749683-7750269
>chr12:7750720-7751040
>chr12:7751114-7751455
>chr12:7751493-7751528
>chr12:7751621-7752728
>chr12:7752866-7754012
>chr12:7754476-7755764
>chr12:7755823-7756954
>chr12:7756962-7757010
>chr12:7757426-7757795
>chr12:7757902-7758417
>chr12:7758508-7758559
>chr12:7758917-7759236
>chr12:7759536-7759968
>chr12:7760500-7760824
>chr12:7761069-7762693
>chr12:7763057-7763754
>chr12:7763857-7764643
>chr12:7764654-7764691
>chr12:7764722-7764976
>chr12:7765288-7765633
>chr12:7766178-7766521
>chr12:7766555-7767143
>chr12:7767412-7767488
>chr12:7767626-7768370
>chr12:7768464-7768972
>chr12:7769146-7769831
>chr12:7770038-7770187
>chr12:7770616-7770912
>chr12:7771193-7771906
>chr12:7772275-7772876
>chr12:7773138-7773746
>chr12:7773803-7773909
>chr12:7774056-7774454
>chr12:7774621-7775277
>chr12:7775825-7776665
>chr12:7777231-7778047
>chr12:7778073-7780006
>chr12:7780273-7780478
>chr12:7781063-7781340
>chr12:7781456-7784368
>chr12:7785118-7785491
>chr12:7786109-7786535
>chr12:7786704-7786880
>chr12:7787085-7787546
>chr12:7788796-7789142
>chr12:7789781-7789830
>chr12:7790738-7791439
>chr12:7791886-7792193
>chr12:7792389-7792662
>chr12:7792841-7793016
>chr12:7793322-7793432
>chr12:7793678-7794360
>chr12:7794740-7795081
>chr12:7795286-7795749
>chr12:7796133-7796374
>chr12:7796675-7798359
>chr12:7799602-7799894
>chr12:7799938-7800294
>chr12:7800365-7800421
>chr12:7800499-7801157
>chr12:7801614-7801910
>chr12:7802001-7802524
>chr12:7802782-7803669
>chr12:7803899-7804219
>chr12:7804435-7804770
>chr12:7804968-7805679
>chr12:7805852-7806596
>chr12:7807483-7807819
>chr12:7808488-7808814
>chr12:7808955-7809699
>chr12:7809733-7810163
>chr12:7810272-7810617
>chr12:7810795-7811256
>chr12:7811293-7811791
>chr12:7812021-7812362
>chr12:7812779-7812899
>chr12:7814774-7815452
>chr12:7815565-7817417
>chr12:7817480-7817818
>chr12:7818168-7818812
>chr12:7818895-7819280
>chr12:7819872-7820055
>chr12:7820316-7820521
>chr12:7820563-7820619
>chr12:7820806-7821122
>chr12:7821408-7821639
>chr12:7821693-7822260
>chr12:7822373-7822888
>chr12:7823096-7823755
>chr12:7823875-7824346
>chr12:7824448-7824996
>chr12:7825168-7825810
>chr12:7826223-7826343
>chr12:7826807-7827427
>chr12:7827829-7828571
>chr12:7828928-7829597
>chr12:7830108-7830665
>chr12:7830834-7831144
>chr12:7831807-7832135
>chr12:7832533-7832662
>chr12:7832802-7832859
>chr12:7833460-7833811
>chr12:7834212-7834749
>chr12:7835189-7835406
>chr12:7836041-7836075
>chr12:7836213-7838562
>chr12:7838618-7839133
>chr12:7839567-7840220
>chr12:7840252-7840681
>chr12:7841139-7841555
>chr12:7841585-7842299
>chr12:7842433-7842468
>chr12:7842694-7843120
>chr12:7844227-7844385
>chr12:7844543-7844837
>chr12:7845410-7846229
>chr12:7846611-7847398
>chr12:7848555-7849134
>chr12:7849221-7849496
>chr12:7849559-7849932
>chr12:7850373-7850766
>chr12:7852465-7852534
>chr12:7852552-7852653
>chr12:7852682-7852757
>chr12:7853148-7853633
>chr12:7854458-7855113
>chr12:7855298-7855442
>chr12:7855624-7855938
>chr12:7855970-7856011
>chr12:7856170-7856264
>chr12:7856444-7856515
>chr12:7856834-7857610
>chr12:7857713-7858170
>chr12:7858353-7859421
>chr12:7860778-7861093
>chr12:7861690-7863647
>chr12:7863796-7864643
>chr12:7865002-7868542
>chr12:7868600-7869161
>chr12:7872602-7872659
>chr12:7873357-7873695
>chr12:7874266-7874312
>chr12:7874391-7876321
>chr12:7876406-7876699
>chr12:7876793-7876859
>chr12:7876912-7878566
>chr12:7878618-7882187
>chr12:7882256-7882843
>chr12:7882924-7884242
>chr12:7884308-7884389
>chr12:7884428-7884480
>chr12:7885152-7885562
>chr12:7885956-7886481
>chr12:7886903-7887218
>chr12:7887399-7887633
>chr12:7888460-7888836
>chr12:7889062-7890208
>chr12:7891254-7891956
>chr12:7893020-7893333
>chr12:7894069-7895349
>chr12:7895471-7895513
>chr12:7895893-7896314
>chr12:7896627-7897421
>chr12:7897542-7898174
>chr12:7898548-7898889
>chr12:7899197-7899552
>chr12:7899582-7899863
>chr12:7900221-7900683
>chr12:7901331-7902296
>chr12:7902512-7902851
>chr12:7902911-7903116
>chr12:7903134-7903894
>chr12:7904015-7905022
>chr12:7906523-7906844
>chr12:7906895-7907154
>chr12:7907360-7907670
>chr12:7907725-7908653
>chr12:7908830-7911425
>chr12:7911483-7912035
>chr12:7912137-7912804
>chr12:7913210-7914001
>chr12:7914264-7914988
>chr12:7915043-7915605
>chr12:7915900-7915953
>chr12:7916610-7916940
>chr12:7917364-7917726
>chr12:7917814-7918195
>chr12:7918293-7919091
>chr12:7919426-7919713
>chr12:7920822-7920926
>chr12:7921865-7922749
>chr12:7923159-7924071
>chr12:7924800-7924983
>chr12:7925212-7925430
>chr12:7926116-7926405
>chr12:7926559-7926667
>chr12:7927845-7928408
>chr12:7928553-7928591
>chr12:7928828-7928967
>chr12:7929453-7929616
>chr12:7929876-7930280
>chr12:7930789-7931216
>chr12:7931647-7932541
>chr12:7933621-7933751
>chr12:7933890-7933946
>chr12:7934939-7935451
>chr12:7936246-7936289
>chr12:7936700-7936741
>chr12:7936921-7937233
>chr12:7937407-7937823
>chr12:7938475-7938715
>chr12:7938833-7939522
>chr12:7939590-7939904
>chr12:7940273-7940900
>chr12:7941178-7941732
>chr12:7941955-7942356
>chr12:7942436-7942787
>chr12:7942924-7943247
>chr12:7943297-7943774
>chr12:7943917-7944025
>chr12:7944123-7944566
>chr12:7944622-7944695
>chr12:7944840-7945171
>chr12:7945362-7945460
>chr12:7945905-7946201
>chr12:7946256-7946590
>chr12:7947228-7948585
>chr12:7949414-7949889
>chr12:7949943-7951108
>chr12:7951176-7951718
>chr12:7951813-7952249
>chr12:7952355-7952410
>chr12:7952713-7953954
>chr12:7954037-7954397
>chr12:7954831-7955629
>chr12:7955658-7956716
>chr12:7956996-7957323
>chr12:7957419-7958456
>chr12:7958557-7958592
>chr12:7958867-7959159
>chr12:7959381-7959682
>chr12:7960393-7960754
>chr12:7961341-7961784
>chr12:7962078-7962414
>chr12:7962532-7962651
>chr12:7962745-7963060
>chr12:7963565-7963700
>chr12:7964024-7964326
>chr12:7964741-7965056
>chr12:7965129-7965375
>chr12:7965691-7967475
>chr12:7967551-7969592
>chr12:7969763-7970098
>chr12:7970238-7970639
>chr12:7971652-7971805
>chr12:7972561-7972675
>chr12:7972791-7973124
>chr12:7973216-7973382
>chr12:7973435-7974020
>chr12:7974231-7974539
>chr12:7974846-7975144
>chr12:7975214-7975934
>chr12:7976387-7976749
>chr12:7977153-7977477
>chr12:7977931-7978237
>chr12:7978524-7979153
>chr12:7979452-7980601
>chr12:7980820-7981293
>chr12:7981720-7982051
>chr12:7983116-7983427
>chr12:7983527-7983626
>chr12:7983948-7984967
>chr12:7985138-7985478
>chr12:7985849-7986851
>chr12:7986903-7987338
>chr12:7987569-7987947
>chr12:7988331-7989729
>chr12:7989796-7989899
>chr12:7990532-7990834
>chr12:7992202-7992549
>chr12:7992679-7992790
>chr12:7992880-7993193
>chr12:7993586-7993876
>chr12:7994417-7994505
>chr12:7995556-7995651
>chr12:7996045-7996358
>chr12:7996600-7997946
>chr12:7998006-8005258
>chr12:8005467-8007070
>chr12:8007102-8007276
>chr12:8007371-8011484
>chr12:8011530-8012475
>chr12:8012534-8012820
>chr12:8013206-8013573
>chr12:8013611-8014095
>chr12:8015184-8015283
>chr12:8015403-8015486
>chr12:8015584-8015981
>chr12:8016343-8016747
>chr12:8017076-8017213
>chr12:8017479-8017532
>chr12:8017888-8018535
>chr12:8019641-8020591
>chr12:8021009-8021674
>chr12:8021874-8022025
>chr12:8022052-8022287
>chr12:8022482-8022776
>chr12:8023092-8023410
>chr12:8024710-8025013
>chr12:8025377-8025642
>chr12:8025743-8026048
>chr12:8027391-8027709
>chr12:8028092-8028128
>chr12:8028285-8028957
>chr12:8029327-8029464
>chr12:8029845-8029892
>chr12:8030820-8031409
>chr12:8031452-8031926
>chr12:8032630-8032749
>chr12:8033620-8033685
>chr12:8035978-8036150
>chr12:8036766-8037131
>chr12:8040422-8040785
>chr12:8041171-8041814
>chr12:8041878-8042187
>chr12:8042922-8043278
>chr12:8044261-8044636
>chr12:8045017-8045961
>chr12:8046244-8046301
>chr12:8047167-8047473
>chr12:8047955-8048053
>chr12:8048183-8048256
>chr12:8049956-8050285
>chr12:8050386-8050442
>chr12:8050806-8051428
>chr12:8051858-8052520
>chr12:8055262-8055380
>chr12:8055826-8056439
>chr12:8058481-8058595
>chr12:8060382-8060697
>chr12:8061439-8062286
>chr12:8062324-8062461
>chr12:8062636-8063259
>chr12:8063718-8064105
>chr12:8064382-8064744
>chr12:8064821-8065048
>chr12:8065361-8065716
>chr12:8067206-8067321
>chr12:8067500-8067581
>chr12:8067624-8068225
>chr12:8068352-8068716
>chr12:8069397-8069595
>chr12:8070887-8071602
>chr12:8071648-8071731
>chr12:8071867-8072219
>chr12:8072963-8073467
>chr12:8073574-8073841
>chr12:8073940-8074259
>chr12:8074700-8075246
>chr12:8075730-8075889
>chr12:8076423-8076745
>chr12:8077672-8077764
>chr12:8078604-8078924
>chr12:8080706-8080780
>chr12:8080834-8080915
>chr12:8081023-8081420
>chr12:8082741-8082818
>chr12:8083238-8083300
>chr12:8083410-8083729
>chr12:8083752-8084046
>chr12:8084413-8084650
>chr12:8084650-8084672
>chr12:8084778-8084835
>chr12:8085010-8085324
>chr12:8085616-8086076
>chr12:8086327-8086921
>chr12:8087518-8087688
>chr12:8089358-8089667
>chr12:8090504-8090824
>chr12:8090941-8091048
>chr12:8091214-8091723
>chr12:8093237-8093309
>chr12:8093455-8093875
>chr12:8094205-8094802
>chr12:8094878-8095552
>chr12:8097648-8097841
>chr12:8098159-8099396
>chr12:8099427-8099986
>chr12:8100060-8100369
>chr12:8100417-8102463
>chr12:8102518-8102845
>chr12:8103350-8103691
>chr12:8104548-8107726
>chr12:8107778-8108235
>chr12:8109565-8109775
>chr12:8110870-8111595
>chr12:8111834-8112424
>chr12:8112886-8113431
>chr12:8114236-8114551
>chr12:8115390-8115430
>chr12:8115794-8116396
>chr12:8117263-8117545
>chr12:8117879-8118850
>chr12:8118962-8119139
>chr12:8119203-8119591
>chr12:8119965-8120007
>chr12:8120139-8120189
>chr12:8122724-8122855
>chr12:8124724-8124794
>chr12:8125089-8125194
>chr12:8125466-8125518
>chr12:8126193-8126634
>chr12:8126947-8127075
>chr12:8127434-8127680
>chr12:8128403-8128704
>chr12:8129507-8130137
>chr12:8130331-8130804
>chr12:8130971-8131029
>chr12:8131057-8131281
>chr12:8131555-8132095
>chr12:8132321-8132508
>chr12:8132868-8133506
>chr12:8133585-8133767
>chr12:8134888-8135195
>chr12:8136275-8136587
>chr12:8137258-8137581
>chr12:8138636-8138753
>chr12:8138942-8140542
>chr12:8140871-8141188
>chr12:8141237-8142311
>chr12:8142767-8143251
>chr12:8144411-8145638
>chr12:8145786-8146157
>chr12:8146187-8146318
>chr12:8146460-8146513
>chr12:8146647-8154360
>chr12:8155831-8155892
>chr12:8157961-8158023
>chr12:8158089-8158263
>chr12:8158392-8158455
>chr12:8158486-8158563
>chr12:8158774-8161721
>chr12:8161798-8161953
>chr12:8162339-8162378
>chr12:8162795-8162939
>chr12:8163111-8163201
>chr12:8163325-8163893
>chr12:8163997-8166652
>chr12:8166741-8167009
>chr12:8167538-8169608
>chr12:8169900-8170496
>chr12:8170551-8170624
>chr12:8170732-8171412
>chr12:8171653-8172067
>chr12:8172276-8172487
>chr12:8172847-8173044
>chr12:8173442-8173514
>chr12:8173680-8174203
>chr12:8174312-8174805
>chr12:8175079-8175261
>chr12:8175402-8175981
>chr12:8176163-8176992
>chr12:8177156-8177661
>chr12:8177702-8177838
>chr12:8177883-8178117
>chr12:8178201-8178328
>chr12:8178404-8178778
>chr12:8178946-8179819
>chr12:8179899-8180423
>chr12:8180468-8180931
>chr12:8180979-8181127
>chr12:8181266-8181392
>chr12:8181831-8182143
>chr12:8182314-8182395
>chr12:8182455-8182539
>chr12:8182777-8183179
>chr12:8183278-8185375
>chr12:8185457-8185831
>chr12:8186350-8186606
>chr12:8186722-8186790
>chr12:8186989-8187233
>chr12:8187458-8187523
>chr12:8187626-8187753
>chr12:8187897-8187967
>chr12:8188104-8188840
>chr12:8188916-8189068
>chr12:8189268-8189547
>chr12:8189752-8193759
>chr12:8193875-8193940
>chr12:8194241-8194642
>chr12:8195047-8195255
>chr12:8195321-8195724
>chr12:8196063-8196168
>chr12:8196741-8197582
>chr12:8197659-8197889
>chr12:8197953-8198121
>chr12:8198179-8199766
>chr12:8199966-8200179
>chr12:8200244-8201015
>chr12:8201410-8201626
>chr12:8201656-8201873
>chr12:8202406-8203040
>chr12:8203115-8203703
>chr12:8203816-8204391
>chr12:8204690-8204818
>chr12:8204932-8206120
>chr12:8206767-8206845
>chr12:8206999-8208283
>chr12:8208550-8208802
>chr12:8208843-8209428
>chr12:8209653-8210072
>chr12:8210276-8210675
>chr12:8210716-8210907
>chr12:8211160-8211480
>chr12:8211553-8214220
>chr12:8214335-8215086
>chr12:8215269-8215495
>chr12:8215844-8216116
>chr12:8216780-8217377
>chr12:8217585-8217646
>chr12:8217907-8218058
>chr12:8218237-8218367
>chr12:8218544-8222140
>chr12:8222190-8223851
>chr12:8223893-8224874
>chr12:8224970-8225484
>chr12:8225540-8226544
>chr12:8226595-8229332
>chr12:8229386-8232312
>chr12:8232353-8232581
>chr12:8232629-8234145
>chr12:8234195-8235883
>chr12:8235913-8238355
>chr12:8238419-8242707
>chr12:8242753-8242894
>chr12:8242921-8243907
>chr12:8243974-8246109
>chr12:8246295-8249042
>chr12:8249111-8254517
>chr12:8254629-8256503
>chr12:8256550-8257516
>chr12:8257598-8259387
>chr12:8259463-8259678
>chr12:8259715-8260039
>chr12:8260109-8261186
>chr12:8261263-8267572
>chr12:8267603-8268187
>chr12:8268227-8277374
>chr12:8277445-8278650
>chr12:8278683-8280566
>chr12:8280599-8285078
>chr12:8285118-8309896
>chr12:8309946-8312338
>chr12:8312379-8313483
>chr12:8313529-8318135
>chr12:8318233-8319144
>chr12:8319235-8319271
>chr12:8319338-8322512
>chr12:8322542-8323399
>chr12:8323503-8324929
>chr12:8325028-8327386
>chr12:8327392-8335326
>chr12:8335375-8337267
>chr12:8337346-8337586
>chr12:8337701-8344836
>chr12:8344845-8345210
>chr12:8345274-8355190
>chr12:8355397-8355879
>chr12:8355955-8356608
>chr12:8356679-8357243
>chr12:8357306-8363264
>chr12:8363299-8363441
>chr12:8363487-8363876
>chr12:8363983-8368967
>chr12:8369003-8369079
>chr12:8369154-8369245
>chr12:8369301-8369386
>chr12:8369440-8370270
>chr12:8370363-8371739
>chr12:8371813-8373817
>chr12:8373881-8377946
>chr12:8377973-8378614
>chr12:8378684-8382091
>chr12:8382165-8390682
>chr12:8390763-8391778
>chr12:8391838-8397930
>chr12:8397996-8420517
>chr12:8420556-8423813
>chr12:8423889-8424273
>chr12:8424390-8424429
>chr12:8424599-8424640
>chr12:8424760-8424992
>chr12:8425024-8428563
>chr12:8428624-8439796
>chr12:8439897-8441855
>chr12:8441921-8442909
>chr12:8442951-8445163
>chr12:8445191-8445946
>chr12:8445983-8446810
>chr12:8446856-8447186
>chr12:8447368-8447917
>chr12:8447988-8449376
>chr12:8449419-8449609
>chr12:8449653-8450004
>chr12:8450719-8451394
>chr12:8452061-8452286
>chr12:8453329-8453460
>chr12:8454378-8454496
>chr12:8454535-8454876
>chr12:8456591-8456651
>chr12:8456731-8457141
>chr12:8457233-8457615
>chr12:8459214-8459311
>chr12:8460181-8460757
>chr12:8461009-8461334
>chr12:8461926-8463016
>chr12:8464207-8464738
>chr12:8464857-8465009
>chr12:8465658-8465935
>chr12:8466001-8466477
>chr12:8466523-8467178
>chr12:8467264-8471116
>chr12:8471351-8472044
>chr12:8472787-8474528
>chr12:8474862-8475195
>chr12:8475315-8475411
>chr12:8475583-8475754
>chr12:8476360-8476465
>chr12:8477917-8477960
>chr12:8478258-8478310
>chr12:8479464-8479576
>chr12:8479674-8479773
>chr12:8480122-8482656
>chr12:8484042-8484360
>chr12:8484671-8484906
>chr12:8485314-8485361
>chr12:8485788-8485966
>chr12:8486080-8486135
>chr12:8486347-8487724
>chr12:8487849-8489724
>chr12:8489779-8490776
>chr12:8491262-8491433
>chr12:8491641-8491749
>chr12:8492488-8492866
>chr12:8493652-8493754
>chr12:8493919-8496517
>chr12:8497457-8497601
>chr12:8498202-8498677
>chr12:8499834-8499928
>chr12:8500448-8500696
>chr12:8502331-8502404
>chr12:8502478-8502708
>chr12:8502735-8502788
>chr12:8503508-8503684
>chr12:8504846-8504932
>chr12:8505011-8505114
>chr12:8505155-8506795
>chr12:8506825-8507914
>chr12:8508129-8508207
>chr12:8508326-8508364
>chr12:8508491-8508582
>chr12:8508741-8508781
>chr12:8509437-8509524
>chr12:8510561-8510720
>chr12:8510895-8511313
>chr12:8512136-8512238
>chr12:8513975-8514077
>chr12:8515695-8515747
>chr12:8515773-8515896
>chr12:8516219-8516281
>chr12:8517237-8517486
>chr12:8517660-8517967
>chr12:8520740-8520844
>chr12:8520913-8520984
>chr12:8522749-8527583
>chr12:8527669-8527714
>chr12:8527792-8528020
>chr12:8528159-8528501
>chr12:8528819-8529135
>chr12:8529338-8529725
>chr12:8529837-8529879
>chr12:8530475-8530868
>chr12:8531401-8531989
>chr12:8532092-8532137
>chr12:8533003-8533085
>chr12:8533356-8533869
>chr12:8535288-8535601
>chr12:8536299-8536690
>chr12:8537682-8538698
>chr12:8540167-8540218
>chr12:8540489-8540528
>chr12:8540787-8540868
>chr12:8541356-8541712
>chr12:8542016-8542341
>chr12:8543009-8543761
>chr12:8545913-8546030
>chr12:8546194-8546569
>chr12:8546808-8547140
>chr12:8547656-8547753
>chr12:8547814-8548018
>chr12:8548292-8548359
>chr12:8548451-8548516
>chr12:8549871-8550219
>chr12:8550462-8550647
>chr12:8552308-8552455
>chr12:8554092-8554488
>chr12:8556199-8556242
>chr12:8556387-8556625
>chr12:8556806-8556900
>chr12:8557330-8557401
>chr12:8557863-8558461
>chr12:8558557-8558616
>chr12:8558683-8558940
>chr12:8559183-8559292
>chr12:8559353-8559435
>chr12:8559458-8559494
>chr12:8559701-8559779
>chr12:8559865-8559919
>chr12:8559970-8560676
>chr12:8560750-8561279
>chr12:8561331-8562470
>chr12:8562569-8562757
>chr12:8562797-8563223
>chr12:8563289-8563384
>chr12:8564103-8564218
>chr12:8564992-8565131
>chr12:8565428-8565539
>chr12:8565568-8565708
>chr12:8566009-8566138
>chr12:8567202-8567360
>chr12:8567561-8567737
>chr12:8567772-8567925
>chr12:8568049-8568543
>chr12:8568888-8569888
>chr12:8570251-8570662
>chr12:8570776-8571139
>chr12:8571325-8571427
>chr12:8571692-8572032
>chr12:8572425-8572494
>chr12:8573084-8573460
>chr12:8573714-8574679
>chr12:8574761-8575011
>chr12:8575341-8575631
>chr12:8575963-8576285
>chr12:8576456-8576788
>chr12:8577774-8577830
>chr12:8578712-8579044
>chr12:8580295-8580740
>chr12:8581397-8581464
>chr12:8581662-8581981
>chr12:8582065-8582371
>chr12:8582628-8583857
>chr12:8584278-8585613
>chr12:8585646-8585980
>chr12:8586791-8587692
>chr12:8589165-8589505
>chr12:8589956-8590258
>chr12:8591947-8592441
>chr12:8592530-8592916
>chr12:8593123-8594292
>chr12:8594326-8594423
>chr12:8594579-8594700
>chr12:8594816-8595554
>chr12:8595686-8596038
>chr12:8596338-8596799
>chr12:8597013-8597063
>chr12:8597076-8597116
>chr12:8598110-8598430
>chr12:8598580-8600143
>chr12:8600203-8600494
>chr12:8600541-8600700
>chr12:8600750-8601141
>chr12:8601205-8601896
>chr12:8601961-8602109
>chr12:8602832-8603256
>chr12:8607930-8608715
>chr12:8609253-8609312
>chr12:8609438-8609610
>chr12:8609754-8609896
>chr12:8610016-8610330
>chr12:8610443-8610672
>chr12:8610981-8611054
>chr12:8611761-8611912
>chr12:8613863-8614216
>chr12:8614445-8614517
>chr12:8614960-8615433
>chr12:8615754-8616920
>chr12:8616959-8618279
>chr12:8618328-8618374
>chr12:8618494-8618559
>chr12:8618645-8619298
>chr12:8619718-8621142
>chr12:8621186-8621654
>chr12:8621703-8622742
>chr12:8623292-8623427
>chr12:8623746-8624025
>chr12:8624282-8627233
>chr12:8627434-8628119
>chr12:8628267-8628311
>chr12:8628510-8628819
>chr12:8630247-8630375
>chr12:8630434-8630585
>chr12:8630698-8632052
>chr12:8632902-8633225
>chr12:8633850-8634304
>chr12:8635658-8636610
>chr12:8637853-8637948
>chr12:8638731-8639019
>chr12:8639228-8639269
>chr12:8639425-8639555
>chr12:8640135-8640235
>chr12:8640504-8640808
>chr12:8641145-8641350
>chr12:8641481-8642726
>chr12:8642916-8642984
>chr12:8643140-8643484
>chr12:8643594-8643791
>chr12:8644500-8644547
>chr12:8645548-8645912
>chr12:8645972-8646060
>chr12:8646133-8646192
>chr12:8646657-8646986
>chr12:8649767-8650106
>chr12:8650867-8651220
>chr12:8651888-8651931
>chr12:8652153-8652492
>chr12:8652903-8653230
>chr12:8653858-8654156
>chr12:8654613-8654963
>chr12:8655009-8655330
>chr12:8656032-8656371
>chr12:8656428-8657217
>chr12:8657256-8657464
>chr12:8657555-8657921
>chr12:8658071-8658355
>chr12:8658813-8659446
>chr12:8660214-8660471
>chr12:8661528-8661666
>chr12:8663094-8663241
>chr12:8663739-8663960
>chr12:8664208-8664319
>chr12:8665017-8665307
>chr12:8666298-8666444
>chr12:8666501-8667379
>chr12:8668010-8668097
>chr12:8668129-8668443
>chr12:8668890-8669548
>chr12:8669590-8673233
>chr12:8673596-8673910
>chr12:8674202-8675263
>chr12:8676064-8676691
>chr12:8677717-8678075
>chr12:8678146-8678628
>chr12:8679169-8679497
>chr12:8679812-8680130
>chr12:8680163-8680680
>chr12:8680945-8681265
>chr12:8681330-8681459
>chr12:8681818-8682199
>chr12:8682484-8686785
>chr12:8687608-8687687
>chr12:8688409-8688500
>chr12:8688821-8689169
>chr12:8690537-8690958
>chr12:8691173-8691649
>chr12:8692067-8692113
>chr12:8693331-8693674
>chr12:8693919-8694698
>chr12:8694843-8695075
>chr12:8695176-8695228
>chr12:8695687-8695997
>chr12:8696497-8696625
>chr12:8697023-8697109
>chr12:8697804-8697900
>chr12:8698020-8698079
>chr12:8698174-8698217
>chr12:8699721-8699774
>chr12:8700780-8701087
>chr12:8701716-8702023
>chr12:8702948-8703767
>chr12:8704100-8704400
>chr12:8704705-8704977
>chr12:8705166-8705503
>chr12:8705612-8705678
>chr12:8705878-8705986
>chr12:8706130-8706784
>chr12:8707312-8707400
>chr12:8707475-8707802
>chr12:8709674-8709712
>chr12:8709755-8710612
>chr12:8710865-8711422
>chr12:8711510-8711681
>chr12:8712188-8712459
>chr12:8714168-8714372
>chr12:8715219-8715526
>chr12:8715634-8715717
>chr12:8716700-8716950
>chr12:8717038-8717333
>chr12:8718357-8718771
>chr12:8718879-8719271
>chr12:8719351-8719675
>chr12:8720558-8720844
>chr12:8721116-8721534
>chr12:8721612-8722573
>chr12:8722638-8722769
>chr12:8722882-8723328
>chr12:8723379-8723661
>chr12:8723780-8724091
>chr12:8724210-8724400
>chr12:8724937-8724987
>chr12:8725262-8725499
>chr12:8725769-8726206
>chr12:8726311-8727041
>chr12:8727213-8727926
>chr12:8728585-8728888
>chr12:8728938-8729049
>chr12:8729118-8729247
>chr12:8729332-8730015
>chr12:8730108-8730428
>chr12:8730732-8731401
>chr12:8731575-8731621
>chr12:8732745-8732787
>chr12:8733205-8733290
>chr12:8733583-8733899
>chr12:8735252-8735539
>chr12:8735622-8736071
>chr12:8736310-8736379
>chr12:8736536-8737245
>chr12:8737300-8737404
>chr12:8737718-8738042
>chr12:8738155-8738340
>chr12:8739092-8740708
>chr12:8740797-8742200
>chr12:8742458-8742510
>chr12:8743032-8743383
>chr12:8744599-8745303
>chr12:8745399-8746025
>chr12:8746325-8746635
>chr12:8746801-8747019
>chr12:8747749-8748062
>chr12:8748323-8748424
>chr12:8748513-8748926
>chr12:8748998-8749103
>chr12:8749230-8749514
>chr12:8750214-8750335
>chr12:8750512-8750575
>chr12:8752288-8752576
>chr12:8752702-8753051
>chr12:8754748-8755357
>chr12:8755721-8756322
>chr12:8756419-8756533
>chr12:8756654-8757011
>chr12:8757203-8757499
>chr12:8757942-8758104
>chr12:8758304-8758450
>chr12:8759110-8759432
>chr12:8759924-8760947
>chr12:8761018-8761230
>chr12:8761375-8764330
>chr12:8764370-8766629
>chr12:8766689-8767564
>chr12:8767629-8768492
>chr12:8769314-8769369
>chr12:8769494-8769599
>chr12:8769975-8770269
>chr12:8770748-8771048
>chr12:8771142-8771484
>chr12:8771841-8772208
>chr12:8774696-8774732
>chr12:8774867-8774923
>chr12:8775668-8775765
>chr12:8777080-8777275
>chr12:8781064-8781374
>chr12:8781709-8781759
>chr12:8781820-8781877
>chr12:8781995-8782056
>chr12:8783375-8783480
>chr12:8783538-8783841
>chr12:8783857-8784356
>chr12:8785281-8785555
>chr12:8785647-8786842
>chr12:8786922-8788719
>chr12:8788765-8797202
>chr12:8797448-8798255
>chr12:8798345-8798654
>chr12:8798730-8798875
>chr12:8799049-8799085
>chr12:8799234-8801787
>chr12:8802187-8802531
>chr12:8802772-8802854
>chr12:8802913-8803237
>chr12:8803266-8803558
>chr12:8803851-8804158
>chr12:8804218-8804293
>chr12:8804781-8810586
>chr12:8810727-8811387
>chr12:8811435-8812005
>chr12:8812492-8813934
>chr12:8813965-8814026
>chr12:8814777-8815140
>chr12:8815689-8815959
>chr12:8816274-8816367
>chr12:8816452-8816742
>chr12:8818167-8818490
>chr12:8818569-8818872
>chr12:8818937-8819259
>chr12:8819941-8821784
>chr12:8821904-8822212
>chr12:8822803-8822920
>chr12:8824318-8827557
>chr12:8827590-8827779
>chr12:8827853-8828393
>chr12:8828564-8828758
>chr12:8828855-8829268
>chr12:8829338-8829665
>chr12:8830034-8830341
>chr12:8830951-8831259
>chr12:8831569-8832813
>chr12:8832970-8833275
>chr12:8833384-8833751
>chr12:8834177-8834218
>chr12:8834517-8834576
>chr12:8835698-8836043
>chr12:8836476-8836801
>chr12:8837018-8837320
>chr12:8837594-8837916
>chr12:8838627-8838948
>chr12:8839720-8840392
>chr12:8840604-8841059
>chr12:8841207-8841321
>chr12:8841839-8841876
>chr12:8842195-8842524
>chr12:8843465-8843626
>chr12:8843684-8844027
>chr12:8844282-8844405
>chr12:8845558-8845903
>chr12:8846384-8847235
>chr12:8847829-8848507
>chr12:8850296-8850614
>chr12:8850724-8851044
>chr12:8851338-8851705
>chr12:8852623-8853280
>chr12:8853935-8853985
>chr12:8854885-8855196
>chr12:8856018-8856158
>chr12:8856866-8857078
>chr12:8858300-8858606
>chr12:8859400-8859853
>chr12:8860011-8860294
>chr12:8861470-8862087
>chr12:8862171-8862578
>chr12:8863065-8863462
>chr12:8864225-8864545
>chr12:8864880-8865601
>chr12:8865997-8866343
>chr12:8867358-8867669
>chr12:8868421-8868492
>chr12:8868737-8868787
>chr12:8868828-8868963
>chr12:8869652-8869751
>chr12:8870259-8870574
>chr12:8871392-8871681
>chr12:8871892-8872200
>chr12:8872378-8872888
>chr12:8873233-8873380
>chr12:8873992-8874318
>chr12:8875087-8875382
>chr12:8875454-8875895
>chr12:8876388-8876706
>chr12:8877297-8879000
>chr12:8879209-8879493
>chr12:8880077-8880375
>chr12:8881660-8882039
>chr12:8882669-8882859
>chr12:8883440-8884143
>chr12:8884201-8885061
>chr12:8885160-8885347
>chr12:8885420-8885797
>chr12:8886298-8886347
>chr12:8886449-8886517
>chr12:8886780-8887264
>chr12:8887771-8888224
>chr12:8888359-8888750
>chr12:8888814-8889136
>chr12:8889770-8889861
>chr12:8889961-8890609
>chr12:8891232-8892081
>chr12:8892249-8892635
>chr12:8893337-8893647
>chr12:8893925-8894370
>chr12:8895261-8895861
>chr12:8895989-8896094
>chr12:8896254-8896583
>chr12:8897060-8897182
>chr12:8897745-8898793
>chr12:8898862-8899307
>chr12:8899351-8899550
>chr12:8899579-8899822
>chr12:8899901-8903396
>chr12:8903511-8903574
>chr12:8904718-8904761
>chr12:8905088-8906013
>chr12:8906194-8906717
>chr12:8907246-8908852
>chr12:8908918-8909889
>chr12:8909999-8910094
>chr12:8910470-8910602
>chr12:8914170-8914216
>chr12:8914282-8914340
>chr12:8914661-8914722
>chr12:8918445-8918655
>chr12:8919046-8919580
>chr12:8920123-8920325
>chr12:8920421-8920715
>chr12:8921809-8922140
>chr12:8922570-8922642
>chr12:8923508-8924486
>chr12:8925114-8925156
>chr12:8926206-8926275
>chr12:8926329-8926926
>chr12:8927495-8927553
>chr12:8927591-8927692
>chr12:8927839-8928210
>chr12:8928547-8928684
>chr12:8928870-8928940
>chr12:8929443-8929811
>chr12:8930961-8931029
>chr12:8931415-8931696
>chr12:8932725-8932781
>chr12:8935323-8935653
>chr12:8935735-8936444
>chr12:8938450-8938586
>chr12:8938815-8939170
>chr12:8942936-8943254
>chr12:8944513-8944561
>chr12:8944728-8944799
>chr12:8944870-8945177
>chr12:8946158-8946243
>chr12:8947602-8947717
>chr12:8951159-8951731
>chr12:8952299-8952540
>chr12:8952907-8953029
>chr12:8953107-8953615
>chr12:8954132-8954314
>chr12:8954344-8954557
>chr12:8954912-8955756
>chr12:8955910-8956236
>chr12:8956393-8956747
>chr12:8956956-8957019
>chr12:8957114-8957350
>chr12:8957491-8957895
>chr12:8958009-8958272
>chr12:8958480-8958867
>chr12:8958898-8959037
>chr12:8959561-8959658
>chr12:8959695-8959747
>chr12:8960652-8960718
>chr12:8961398-8961711
>chr12:8961849-8962086
>chr12:8962403-8962778
>chr12:8963329-8967752
>chr12:8967915-8968017
>chr12:8968308-8968354
>chr12:8968437-8968494
>chr12:8968704-8969025
>chr12:8969524-8970381
>chr12:8970503-8970859
>chr12:8971042-8971074
>chr12:8971342-8973394
>chr12:8973491-8974847
>chr12:8974880-8975466
>chr12:8975493-8976259
>chr12:8976358-8977678
>chr12:8977767-8978038
>chr12:8978204-8979542
>chr12:8979733-8980475
>chr12:8981198-8981388
>chr12:8981579-8981667
>chr12:8982299-8982487
>chr12:8982639-8982949
>chr12:8983057-8983277
>chr12:8983349-8983863
>chr12:8984057-8984560
>chr12:8984893-8985214
>chr12:8985403-8985988
>chr12:8986053-8986108
>chr12:8986702-8987550
>chr12:8987701-8987897
>chr12:8988567-8989028
>chr12:8990993-8991134
>chr12:8991436-8991500
>chr12:8992583-8992841
>chr12:8993006-8993086
>chr12:8993267-8993584
>chr12:8994056-8994369
>chr12:8994983-8995068
>chr12:8995416-8995498
>chr12:8995680-8995978
>chr12:8996988-8997083
>chr12:8997780-8997951
>chr12:8998014-8998345
>chr12:8998407-8998715
>chr12:8998903-8999050
>chr12:8999693-9000060
>chr12:9000371-9000774
>chr12:9002349-9002491
>chr12:9002562-9002869
>chr12:9003249-9003359
>chr12:9003676-9005523
>chr12:9005605-9006177
>chr12:9007225-9007576
>chr12:9007886-9007961
>chr12:9008477-9008812
>chr12:9010038-9010233
>chr12:9011627-9011777
>chr12:9011886-9011970
>chr12:9012006-9012274
>chr12:9012360-9012485
>chr12:9012649-9012937
>chr12:9013046-9019870
>chr12:9020039-9020733
>chr12:9020783-9021211
>chr12:9021273-9022240
>chr12:9022655-9023076
>chr12:9023441-9024380
>chr12:9024441-9024492
>chr12:9025340-9025655
>chr12:9026467-9026547
>chr12:9026752-9030060
>chr12:9030267-9030736
>chr12:9031043-9031423
>chr12:9031547-9031981
>chr12:9032087-9032120
>chr12:9032360-9032480
>chr12:9032550-9032739
>chr12:9032928-9032992
>chr12:9033110-9033448
>chr12:9034246-9034358
>chr12:9034411-9036223
>chr12:9037501-9037890
>chr12:9037983-9038256
>chr12:9038739-9038935
>chr12:9039440-9039519
>chr12:9041062-9041374
>chr12:9041816-9041884
>chr12:9043071-9043407
>chr12:9044049-9044240
>chr12:9044379-9044718
>chr12:9045058-9045193
>chr12:9045610-9046421
>chr12:9046457-9046510
>chr12:9046548-9047238
>chr12:9047333-9047830
>chr12:9047904-9047973
>chr12:9048039-9048508
>chr12:9048547-9048876
>chr12:9049472-9049531
>chr12:9049573-9049676
>chr12:9050655-9050736
>chr12:9050784-9051456
>chr12:9051559-9051640
>chr12:9052675-9053101
>chr12:9053169-9053354
>chr12:9053531-9053659
>chr12:9053742-9054109
>chr12:9054211-9055013
>chr12:9056587-9056859
>chr12:9057239-9057571
>chr12:9058056-9058098
>chr12:9058185-9058271
>chr12:9058431-9058569
>chr12:9059649-9060338
>chr12:9060489-9060670
>chr12:9061105-9061461
>chr12:9061534-9061680
>chr12:9061907-9062874
>chr12:9063071-9063190
>chr12:9064307-9064379
>chr12:9065230-9065416
>chr12:9065611-9066012
>chr12:9066172-9066315
>chr12:9066392-9066458
>chr12:9066575-9066634
>chr12:9066992-9067067
>chr12:9070761-9071139
>chr12:9071443-9071793
>chr12:9073800-9074120
>chr12:9076296-9076403
>chr12:9078062-9078676
>chr12:9080340-9080405
>chr12:9081179-9081326
>chr12:9082727-9082760
>chr12:9082850-9083658
>chr12:9084009-9084650
>chr12:9084650-9085084
>chr12:9085158-9086392
>chr12:9086444-9086746
>chr12:9086789-9086884
>chr12:9086927-9087224
>chr12:9087260-9087511
>chr12:9087549-9087821
>chr12:9089411-9089789
>chr12:9092676-9092767
>chr12:9092814-9093181
>chr12:9093277-9093401
>chr12:9093773-9093941
>chr12:9094299-9094452
>chr12:9094810-9094968
>chr12:9095706-9096080
>chr12:9097096-9097164
>chr12:9097644-9097933
>chr12:9098321-9098452
>chr12:9100387-9100571
>chr12:9100747-9101069
>chr12:9102208-9102521
>chr12:9102943-9103005
>chr12:9103229-9103321
>chr12:9103424-9104008
>chr12:9104498-9104535
>chr12:9104780-9104847
>chr12:9105764-9105833
>chr12:9106874-9106958
>chr12:9107835-9108001
>chr12:9108037-9108428
>chr12:9110331-9110753
>chr12:9111087-9111201
>chr12:9111537-9111626
>chr12:9111813-9111878
>chr12:9113560-9113638
>chr12:9114696-9114747
>chr12:9116646-9116715
>chr12:9116848-9116934
>chr12:9117736-9117882
>chr12:9119138-9119239
>chr12:9120885-9121239
>chr12:9121292-9121586
>chr12:9122964-9123685
>chr12:9124039-9124130
>chr12:9124364-9124465
>chr12:9124682-9124864
>chr12:9125051-9125385
>chr12:9125719-9126102
>chr12:9126273-9126355
>chr12:9129311-9129878
>chr12:9129922-9130872
>chr12:9130893-9131269
>chr12:9131392-9131446
>chr12:9131604-9131817
>chr12:9134381-9134481
>chr12:9134583-9134720
>chr12:9136319-9136379
>chr12:9136488-9138128
>chr12:9138196-9138567
>chr12:9138859-9140258
>chr12:9140533-9142037
>chr12:9142139-9143209
>chr12:9143634-9143703
>chr12:9144072-9144896
>chr12:9145000-9145131
>chr12:9145388-9145562
>chr12:9145656-9145835
>chr12:9148091-9148289
>chr12:9150221-9150499
>chr12:9155446-9155520
>chr12:9155857-9155909
>chr12:9156003-9156043
>chr12:9156871-9157168
>chr12:9157973-9158228
>chr12:9158321-9158374
>chr12:9158730-9158777
>chr12:9159332-9159670
>chr12:9159787-9159882
>chr12:9160650-9160945
>chr12:9161936-9162264
>chr12:9162764-9162931
>chr12:9162969-9163077
>chr12:9163192-9163469
>chr12:9167382-9167531
>chr12:9170189-9170384
>chr12:9170443-9170532
>chr12:9170704-9171052
>chr12:9171135-9176475
>chr12:9177278-9177403
>chr12:9177451-9177656
>chr12:9178175-9178283
>chr12:9178370-9178619
>chr12:9178680-9178810
>chr12:9179055-9179146
>chr12:9179523-9179601
>chr12:9180111-9180974
>chr12:9181271-9181345
>chr12:9183376-9183720
>chr12:9184246-9184283
>chr12:9184378-9184425
>chr12:9184522-9184561
>chr12:9184637-9186341
>chr12:9186412-9187772
>chr12:9188037-9190800
>chr12:9190967-9191033
>chr12:9191342-9191528
>chr12:9192993-9193071
>chr12:9194460-9194770
>chr12:9194990-9195266
>chr12:9195360-9195891
>chr12:9197343-9197998
>chr12:9198033-9198345
>chr12:9198498-9198580
>chr12:9203325-9203649
>chr12:9204298-9204373
>chr12:9204839-9205195
>chr12:9206173-9206297
>chr12:9209391-9209465
>chr12:9211146-9211232
>chr12:9211271-9211584
>chr12:9212582-9212677
>chr12:9212891-9213983
>chr12:9214069-9214301
>chr12:9214379-9214427
>chr12:9214526-9214630
>chr12:9214889-9215045
>chr12:9215810-9218368
>chr12:9218418-9220616
>chr12:9221106-9221552
>chr12:9222070-9222443
>chr12:9222570-9223056
>chr12:9223205-9223243
>chr12:9223517-9223655
>chr12:9224133-9226840
>chr12:9227223-9227683
>chr12:9228167-9228201
>chr12:9230605-9230951
>chr12:9231201-9231342
>chr12:9232840-9232922
>chr12:9236550-9236607
>chr12:9237199-9237477
>chr12:9239150-9239214
>chr12:9239291-9240349
>chr12:9240379-9240452
>chr12:9242239-9242396
>chr12:9242963-9243048
>chr12:9244599-9244692
>chr12:9246764-9247145
>chr12:9247744-9247811
>chr12:9249541-9253375
>chr12:9254719-9254788
>chr12:9255235-9255349
>chr12:9256337-9256434
>chr12:9257044-9257104
>chr12:9258208-9258580
>chr12:9258647-9258883
>chr12:9260490-9261010
>chr12:9261309-9261391
>chr12:9261465-9261565
>chr12:9261627-9261784
>chr12:9262195-9262251
>chr12:9263251-9263609
>chr12:9263983-9264265
>chr12:9265001-9265116
>chr12:9265442-9265587
>chr12:9266568-9266868
>chr12:9267007-9267304
>chr12:9268547-9268872
>chr12:9269378-9269705
>chr12:9272781-9272932
>chr12:9274845-9275238
>chr12:9275512-9275572
>chr12:9276307-9276379
>chr12:9277464-9277623
>chr12:9277907-9278000
>chr12:9278839-9278918
>chr12:9280048-9280082
>chr12:9282039-9282119
>chr12:9282344-9282588
>chr12:9283025-9283300
>chr12:9284619-9284773
>chr12:9285187-9285335
>chr12:9287361-9287667
>chr12:9288400-9288827
>chr12:9289166-9289710
>chr12:9289909-9289966
>chr12:9290161-9290280
>chr12:9290569-9290876
>chr12:9292815-9292937
>chr12:9292989-9293197
>chr12:9293437-9293497
>chr12:9294776-9294844
>chr12:9297302-9297412
>chr12:9297445-9297507
>chr12:9297684-9297882
>chr12:9298015-9298104
>chr12:9298530-9298667
>chr12:9299255-9299435
>chr12:9300083-9300170
>chr12:9300643-9300742
>chr12:9301981-9302062
>chr12:9302802-9303124
>chr12:9303547-9303592
>chr12:9305123-9305186
>chr12:9305818-9305865
>chr12:9306083-9306182
>chr12:9306669-9307025
>chr12:9308380-9308700
>chr12:9308965-9309170
>chr12:9309436-9309606
>chr12:9310165-9310211
>chr12:9310714-9310821
>chr12:9311111-9311141
>chr12:9311371-9311417
>chr12:9311875-9312001
>chr12:9312442-9312782
>chr12:9313593-9313798
>chr12:9314078-9314323
>chr12:9315477-9315524
>chr12:9315593-9315691
>chr12:9316140-9316241
>chr12:9316356-9316978
>chr12:9317693-9317804
>chr12:9318094-9318147
>chr12:9318647-9318877
>chr12:9320186-9320556
>chr12:9320725-9321273
>chr12:9321901-9321972
>chr12:9322231-9322377
>chr12:9323062-9323257
>chr12:9323327-9323528
>chr12:9323952-9324091
>chr12:9324170-9324368
>chr12:9325445-9325508
>chr12:9326091-9326271
>chr12:9326999-9327319
>chr12:9327657-9327805
>chr12:9327858-9327887
>chr12:9327969-9328265
>chr12:9328906-9328963
>chr12:9329698-9330173
>chr12:9330364-9330417
>chr12:9330973-9331018
>chr12:9331194-9331268
>chr12:9332296-9332641
>chr12:9333400-9333608
>chr12:9336201-9336273
>chr12:9336342-9337352
>chr12:9337906-9338162
>chr12:9338679-9338911
>chr12:9338967-9339040
>chr12:9341638-9341942
>chr12:9345583-9345914
>chr12:9346405-9346776
>chr12:9347766-9347841
>chr12:9348880-9349066
>chr12:9349112-9349431
>chr12:9351096-9351405
>chr12:9354208-9354617
>chr12:9354693-9359700
>chr12:9360964-9361202
>chr12:9362621-9362947
>chr12:9363002-9363082
>chr12:9364082-9364366
>chr12:9364460-9364503
>chr12:9366652-9366736
>chr12:9366823-9366897
>chr12:9367112-9367181
>chr12:9368235-9368362
>chr12:9370932-9371542
>chr12:9372807-9373452
>chr12:9373579-9373643
>chr12:9374304-9374419
>chr12:9374535-9374643
>chr12:9374872-9374960
>chr12:9375028-9375079
>chr12:9375196-9375261
>chr12:9375358-9375673
>chr12:9375754-9375896
>chr12:9378025-9378168
>chr12:9378844-9378922
>chr12:9380520-9380609
>chr12:9382283-9382917
>chr12:9382992-9383067
>chr12:9383122-9383184
>chr12:9383394-9383495
>chr12:9383727-9384022
>chr12:9384345-9384530
>chr12:9384564-9385045
>chr12:9385125-9385614
>chr12:9385663-9386407
>chr12:9386497-9386765
>chr12:9386914-9386980
>chr12:9387065-9387384
>chr12:9387462-9387512
>chr12:9388146-9388381
>chr12:9388599-9388659
>chr12:9388692-9388762
>chr12:9389186-9389332
>chr12:9389648-9389839
>chr12:9390191-9390331
>chr12:9390455-9390827
>chr12:9391034-9391119
>chr12:9392124-9392666
>chr12:9392896-9393121
>chr12:9393214-9393433
>chr12:9393826-9393998
>chr12:9394038-9394267
>chr12:9394466-9395024
>chr12:9395590-9395778
>chr12:9395987-9396076
>chr12:9396188-9396235
>chr12:9397249-9397356
>chr12:9398787-9399362
>chr12:9400821-9401136
>chr12:9401297-9401346
>chr12:9401980-9402250
>chr12:9402586-9402791
>chr12:9402892-9402986
>chr12:9403045-9404080
>chr12:9404280-9404403
>chr12:9404646-9405147
>chr12:9405194-9405944
>chr12:9405983-9406788
>chr12:9406829-9408361
>chr12:9408405-9408720
>chr12:9409401-9409547
>chr12:9409811-9409903
>chr12:9410529-9411074
>chr12:9411239-9411594
>chr12:9412900-9412985
>chr12:9413424-9413681
>chr12:9413989-9414050
>chr12:9414993-9415438
>chr12:9415553-9415609
>chr12:9416102-9416206
>chr12:9416275-9416322
>chr12:9418002-9418076
>chr12:9418998-9419364
>chr12:9419801-9419926
>chr12:9420387-9420438
>chr12:9420663-9420719
>chr12:9422577-9422871
>chr12:9423067-9423465
>chr12:9424818-9425169
>chr12:9425656-9425755
>chr12:9426650-9426886
>chr12:9428248-9428293
>chr12:9428709-9429027
>chr12:9429771-9429852
>chr12:9431091-9431187
>chr12:9431663-9431750
>chr12:9432398-9432578
>chr12:9433168-9433305
>chr12:9433731-9433888
>chr12:9433981-9434236
>chr12:9434413-9434618
>chr12:9437100-9437144
>chr12:9438423-9438483
>chr12:9438723-9438929
>chr12:9438981-9439103
>chr12:9441042-9441349
>chr12:9441693-9441757
>chr12:9441952-9442009
>chr12:9442208-9442752
>chr12:9443104-9443483
>chr12:9444216-9444518
>chr12:9446542-9446690
>chr12:9447138-9447218
>chr12:9449149-9449204
>chr12:9449483-9449619
>chr12:9449645-9449762
>chr12:9449811-9450474
>chr12:9450545-9450956
>chr12:9451661-9451980
>chr12:9452306-9452477
>chr12:9452913-9454312
>chr12:9454500-9454854
>chr12:9455858-9456254
>chr12:9456355-9456810
>chr12:9456889-9457374
>chr12:9457494-9457637
>chr12:9457848-9457936
>chr12:9458203-9458290
>chr12:9458724-9459060
>chr12:9461876-9462166
>chr12:9462799-9463423
>chr12:9463675-9464005
>chr12:9464620-9464653
>chr12:9466296-9466372
>chr12:9467543-9467717
>chr12:9468667-9468706
>chr12:9468936-9469070
>chr12:9469398-9469450
>chr12:9469886-9469945
>chr12:9470069-9470367
>chr12:9473863-9473946
>chr12:9474145-9474440
>chr12:9474820-9475227
>chr12:9475437-9475581
>chr12:9475786-9478656
>chr12:9479333-9479653
>chr12:9479998-9480079
>chr12:9481380-9481844
>chr12:9482099-9482163
>chr12:9482720-9482850
>chr12:9483403-9483730
>chr12:9484148-9484482
>chr12:9486040-9486136
>chr12:9486394-9486689
>chr12:9487442-9487752
>chr12:9490271-9490332
>chr12:9491618-9491757
>chr12:9492200-9492283
>chr12:9493976-9497438
>chr12:9498599-9498727
>chr12:9498787-9499169
>chr12:9499520-9499694
>chr12:9500448-9500581
>chr12:9501272-9501602
>chr12:9501891-9502562
>chr12:9503447-9503519
>chr12:9503636-9503699
>chr12:9504554-9504784
>chr12:9504884-9505179
>chr12:9512483-9512543
>chr12:9513481-9513552
>chr12:9513707-9514110
>chr12:9514167-9514245
>chr12:9514671-9514762
>chr12:9514852-9515148
>chr12:9515407-9515505
>chr12:9519356-9519642
>chr12:9520385-9521281
>chr12:9521524-9527603
>chr12:9530723-9530862
>chr12:9530964-9531365
>chr12:9532042-9532418
>chr12:9532785-9532836
>chr12:9533384-9533862
>chr12:9534067-9534116
>chr12:9537137-9537386
>chr12:9537623-9537697
>chr12:9539117-9539987
>chr12:9540637-9541075
>chr12:9541407-9541456
>chr12:9541937-9541996
>chr12:9543152-9543578
>chr12:9544295-9544482
>chr12:9544619-9544895
>chr12:9546676-9547019
>chr12:9547441-9547538
>chr12:9547634-9547716
>chr12:9548858-9549245
>chr12:9549315-9549398
>chr12:9549481-9549583
>chr12:9550208-9550424
>chr12:9552859-9553136
>chr12:9553206-9553760
>chr12:9554764-9554856
>chr12:9556057-9556107
>chr12:9556414-9556491
>chr12:9559531-9559645
>chr12:9561235-9561286
>chr12:9563648-9563946
>chr12:9564678-9564750
>chr12:9564855-9564982
>chr12:9565418-9565465
>chr12:9566062-9566131
>chr12:9566344-9567521
>chr12:9567552-9569063
>chr12:9569148-9569221
>chr12:9569244-9569739
>chr12:9569843-9570145
>chr12:9570188-9570666
>chr12:9571068-9571339
>chr12:9571973-9572022
>chr12:9572182-9572512
>chr12:9573966-9574562
>chr12:9575975-9576082
>chr12:9577093-9577355
>chr12:9577564-9577752
>chr12:9578278-9578882
>chr12:9579076-9582450
>chr12:9582617-9582663
>chr12:9582970-9583686
>chr12:9585630-9585965
>chr12:9587512-9587579
>chr12:9588758-9588803
>chr12:9589111-9589165
>chr12:9589487-9589861
>chr12:9590147-9590233
>chr12:9590845-9591054
>chr12:9591333-9591398
>chr12:9592163-9592263
>chr12:9592342-9593028
>chr12:9593990-9594169
>chr12:9600458-9601447
>chr12:9601586-9601659
>chr12:9602598-9602750
>chr12:9603398-9603743
>chr12:9604820-9605552
>chr12:9606645-9607060
>chr12:9607181-9607486
>chr12:9608587-9610308
>chr12:9610349-9615151
>chr12:9616331-9616394
>chr12:9616524-9617010
>chr12:9617168-9617239
>chr12:9617869-9618695
>chr12:9618849-9619552
>chr12:9619900-9620112
>chr12:9620346-9621286
>chr12:9621332-9622106
>chr12:9622154-9622770
>chr12:9622845-9623770
>chr12:9624029-9624167
>chr12:9624484-9624534
>chr12:9624652-9624753
>chr12:9625861-9625934
>chr12:9626134-9626212
>chr12:9627281-9633975
>chr12:9635100-9635190
>chr12:9635379-9635436
>chr12:9636243-9636422
>chr12:9636495-9636643
>chr12:9636907-9637256
>chr12:9637324-9637685
>chr12:9637744-9639635
>chr12:9639674-9640186
>chr12:9640220-9640629
>chr12:9640699-9641079
>chr12:9641131-9641176
>chr12:9641238-9641495
>chr12:9641670-9641711
>chr12:9643960-9644210
>chr12:9644255-9644479
>chr12:9645085-9645478
>chr12:9646518-9646609
>chr12:9646865-9646959
>chr12:9647383-9647432
>chr12:9647494-9647626
>chr12:9648860-9648967
>chr12:9649508-9649560
>chr12:9649638-9649850
>chr12:9650109-9650155
>chr12:9650233-9650342
>chr12:9650467-9650819
>chr12:9651261-9651998
>chr12:9652083-9652173
>chr12:9652408-9652605
>chr12:9652991-9653268
>chr12:9653330-9653375
>chr12:9657062-9657219
>chr12:9657777-9657861
>chr12:9657894-9657991
>chr12:9658594-9658904
>chr12:9659406-9659722
>chr12:9660854-9661012
>chr12:9661168-9661210
>chr12:9661563-9662066
>chr12:9662273-9662373
>chr12:9663348-9663628
>chr12:9663901-9664060
>chr12:9664851-9665169
>chr12:9665279-9665485
>chr12:9665675-9666219
>chr12:9666740-9667305
>chr12:9670620-9670711
>chr12:9671220-9671526
>chr12:9671999-9672228
>chr12:9672259-9673833
>chr12:9674061-9674170
>chr12:9674205-9674302
>chr12:9674398-9675001
>chr12:9675048-9675898
>chr12:9675934-9675981
>chr12:9676036-9676257
>chr12:9676466-9676825
>chr12:9677101-9678011
>chr12:9678311-9679618
>chr12:9680012-9680375
>chr12:9680495-9680597
>chr12:9680881-9680932
>chr12:9681790-9681957
>chr12:9682167-9682265
>chr12:9682366-9686318
>chr12:9686408-9686447
>chr12:9687016-9687533
>chr12:9687702-9687916
>chr12:9688399-9688743
>chr12:9689612-9690137
>chr12:9690216-9690338
>chr12:9690973-9691720
>chr12:9692034-9692435
>chr12:9693780-9694151
>chr12:9694916-9695223
>chr12:9695374-9697557
>chr12:9697651-9697810
>chr12:9697933-9698770
>chr12:9698851-9698914
>chr12:9699127-9699178
>chr12:9699604-9699708
>chr12:9700069-9700109
>chr12:9701846-9702336
>chr12:9703309-9703812
>chr12:9704168-9704228
>chr12:9704393-9704571
>chr12:9704607-9707153
>chr12:9707346-9707683
>chr12:9708443-9708527
>chr12:9708602-9708664
>chr12:9708724-9708986
>chr12:9709179-9709727
>chr12:9709790-9709910
>chr12:9710104-9710295
>chr12:9710549-9711018
>chr12:9711050-9711267
>chr12:9712066-9712109
>chr12:9712524-9712786
>chr12:9712872-9713263
>chr12:9713448-9715221
>chr12:9715265-9715355
>chr12:9715418-9715608
>chr12:9717126-9717291
>chr12:9717812-9718226
>chr12:9718499-9718725
>chr12:9718771-9718877
>chr12:9719147-9719740
>chr12:9720339-9720648
>chr12:9721075-9721361
>chr12:9722958-9723069
>chr12:9723421-9723513
>chr12:9723895-9724354
>chr12:9724507-9724577
>chr12:9724771-9724936
>chr12:9725037-9725130
>chr12:9726185-9726269
>chr12:9726332-9726442
>chr12:9726992-9727147
>chr12:9727283-9727384
>chr12:9728337-9728385
>chr12:9730665-9730990
>chr12:9734453-9734702
>chr12:9734908-9735289
>chr12:9735432-9735816
>chr12:9736012-9736345
>chr12:9738149-9738466
>chr12:9738751-9740173
>chr12:9740380-9740466
>chr12:9741370-9741443
>chr12:9743358-9743646
>chr12:9744288-9744559
>chr12:9745430-9746002
>chr12:9746136-9746293
>chr12:9746772-9746888
>chr12:9746983-9747165
>chr12:9747245-9747809
>chr12:9747959-9748063
>chr12:9748310-9748380
>chr12:9748537-9748804
>chr12:9749020-9749432
>chr12:9749515-9749576
>chr12:9749902-9750012
>chr12:9751242-9751416
>chr12:9751638-9752195
>chr12:9752402-9752466
>chr12:9752763-9752819
>chr12:9756794-9757121
>chr12:9757268-9757617
>chr12:9758923-9759206
>chr12:9762470-9762579
>chr12:9762999-9763117
>chr12:9763532-9763905
>chr12:9765873-9766094
>chr12:9766235-9766298
>chr12:9766588-9766641
>chr12:9766684-9767249
>chr12:9767325-9767536
>chr12:9769487-9769596
>chr12:9769657-9769935
>chr12:9770386-9770650
>chr12:9770756-9770816
>chr12:9770956-9771047
>chr12:9771184-9771287
>chr12:9771359-9771486
>chr12:9771597-9771780
>chr12:9774103-9775020
>chr12:9775078-9775334
>chr12:9775477-9775671
>chr12:9775747-9776330
>chr12:9777014-9777127
>chr12:9777795-9777997
>chr12:9778040-9779676
>chr12:9779750-9780099
>chr12:9780186-9781548
>chr12:9782070-9782560
>chr12:9782699-9783425
>chr12:9783768-9784091
>chr12:9784296-9784412
>chr12:9784685-9784773
>chr12:9785207-9785458
>chr12:9785522-9785952
>chr12:9786104-9786179
>chr12:9786224-9786362
>chr12:9786532-9786946
>chr12:9787031-9787115
>chr12:9787488-9787999
>chr12:9788087-9788168
>chr12:9788253-9788514
>chr12:9788554-9788742
>chr12:9788936-9790690
>chr12:9790789-9790854
>chr12:9792324-9792479
>chr12:9795443-9795489
>chr12:9796998-9797086
>chr12:9798605-9798642
>chr12:9799582-9799658
>chr12:9799894-9803385
>chr12:9803423-9804732
>chr12:9804973-9805309
>chr12:9805342-9806076
>chr12:9806208-9806433
>chr12:9806628-9807016
>chr12:9807220-9807337
>chr12:9807488-9807812
>chr12:9810522-9810578
>chr12:9812075-9812395
>chr12:9813111-9813241
>chr12:9813340-9813505
>chr12:9814797-9814835
>chr12:9814880-9815166
>chr12:9815782-9816121
>chr12:9816707-9817019
>chr12:9817996-9818046
>chr12:9818823-9819380
>chr12:9819426-9819487
>chr12:9819697-9819811
>chr12:9819905-9820295
>chr12:9820395-9820568
>chr12:9820795-9821038
>chr12:9821294-9821390
>chr12:9821541-9821699
>chr12:9821955-9825229
>chr12:9825271-9827083
>chr12:9828084-9828387
>chr12:9828544-9828592
>chr12:9829367-9829801
>chr12:9830564-9830729
>chr12:9830884-9831243
>chr12:9832051-9832099
>chr12:9832638-9832832
>chr12:9833783-9836555
>chr12:9837108-9837405
>chr12:9839098-9839223
>chr12:9839318-9839347
>chr12:9839562-9839616
>chr12:9839715-9840143
>chr12:9840227-9840389
>chr12:9840697-9841522
>chr12:9842884-9843171
>chr12:9843350-9843538
>chr12:9843854-9843971
>chr12:9845163-9850338
>chr12:9850545-9850889
>chr12:9851019-9851103
>chr12:9851305-9851582
>chr12:9853030-9853126
>chr12:9855799-9855890
>chr12:9858650-9858772
>chr12:9860644-9860702
>chr12:9860758-9860802
>chr12:9861749-9861994
>chr12:9862047-9862210
>chr12:9863394-9863433
>chr12:9863500-9863632
>chr12:9863859-9864162
>chr12:9864234-9864427
>chr12:9864561-9864684
>chr12:9864871-9865215
>chr12:9865267-9866153
>chr12:9868059-9868245
>chr12:9868904-9868972
>chr12:9869842-9869909
>chr12:9870417-9870772
>chr12:9871126-9871236
>chr12:9872660-9872919
>chr12:9873063-9873170
>chr12:9873599-9873770
>chr12:9873835-9873867
>chr12:9874912-9875175
>chr12:9875302-9876611
>chr12:9876977-9877281
>chr12:9878030-9878128
>chr12:9879069-9879192
>chr12:9880983-9881036
>chr12:9882328-9882395
>chr12:9882490-9882780
>chr12:9882919-9882969
>chr12:9884575-9884694
>chr12:9884755-9884959
>chr12:9885136-9885192
>chr12:9887091-9887221
>chr12:9887247-9887319
>chr12:9887780-9888117
>chr12:9888201-9888530
>chr12:9889239-9889377
>chr12:9889611-9889714
>chr12:9889875-9889981
>chr12:9891890-9891979
>chr12:9892553-9892887
>chr12:9893317-9893423
>chr12:9893568-9893739
>chr12:9894008-9894484
>chr12:9894803-9894884
>chr12:9896050-9896136
>chr12:9896271-9896458
>chr12:9896569-9896672
>chr12:9896763-9897546
>chr12:9897600-9897661
>chr12:9897746-9897831
>chr12:9898153-9898302
>chr12:9898521-9898628
>chr12:9898776-9898918
>chr12:9898955-9899039
>chr12:9899153-9899194
>chr12:9899242-9899607
>chr12:9899690-9900291
>chr12:9900395-9900991
>chr12:9901027-9902965
>chr12:9903099-9903243
>chr12:9903704-9903760
>chr12:9903839-9903969
>chr12:9905607-9905679
>chr12:9906704-9906766
>chr12:9906870-9906928
>chr12:9908571-9908614
>chr12:9910929-9911050
>chr12:9911164-9911260
>chr12:9911447-9911813
>chr12:9911938-9912058
>chr12:9912130-9912306
>chr12:9912530-9912584
>chr12:9912723-9912824
>chr12:9913951-9915983
>chr12:9917166-9917334
>chr12:9917649-9918805
>chr12:9918893-9918925
>chr12:9919060-9919715
>chr12:9919891-9920111
>chr12:9920360-9920493
>chr12:9920539-9920651
>chr12:9920682-9920722
>chr12:9921330-9922025
>chr12:9923014-9924312
>chr12:9924437-9924495
>chr12:9925630-9925734
>chr12:9925834-9925975
>chr12:9926559-9926640
>chr12:9927018-9927173
>chr12:9927240-9927618
>chr12:9927809-9927895
>chr12:9928037-9928596
>chr12:9929812-9929938
>chr12:9930356-9930456
>chr12:9930768-9930889
>chr12:9931156-9931226
>chr12:9932686-9933034
>chr12:9933243-9933626
>chr12:9934352-9934698
>chr12:9935983-9936351
>chr12:9937822-9937992
>chr12:9938121-9938230
>chr12:9939722-9939843
>chr12:9940576-9940651
>chr12:9940826-9941007
>chr12:9941510-9941557
>chr12:9942427-9942521
>chr12:9945019-9945427
>chr12:9945528-9945645
>chr12:9946061-9946736
>chr12:9947001-9947042
>chr12:9947105-9947244
>chr12:9947370-9947412
>chr12:9947492-9947866
>chr12:9947933-9948315
>chr12:9948488-9948985
>chr12:9950289-9950377
>chr12:9950860-9950939
>chr12:9951848-9951879
>chr12:9952023-9954513
>chr12:9954640-9954692
>chr12:9954749-9954973
>chr12:9955075-9955540
>chr12:9955624-9955805
>chr12:9956249-9956549
>chr12:9956579-9956825
>chr12:9956941-9957921
>chr12:9958017-9958087
>chr12:9958510-9958592
>chr12:9958664-9958724
>chr12:9958776-9959506
>chr12:9960918-9961216
>chr12:9961270-9961391
>chr12:9962435-9968696
>chr12:9968814-9969243
>chr12:9969293-9969415
>chr12:9969919-9970091
>chr12:9970847-9970932
>chr12:9972167-9972358
>chr12:9972560-9972723
>chr12:9972814-9972872
>chr12:9973175-9973509
>chr12:9974579-9974677
>chr12:9974782-9977130
>chr12:9978864-9978921
>chr12:9980313-9980567
>chr12:9981258-9981316
>chr12:9982626-9983235
>chr12:9984043-9984142
>chr12:9985004-9985364
>chr12:9985675-9985812
>chr12:9986223-9986284
>chr12:9986412-9986997
>chr12:9987687-9989713
>chr12:9989772-9989895
>chr12:9989979-9990108
>chr12:9990164-9990720
>chr12:9990838-9990975
>chr12:9991074-9991141
>chr12:9992574-9992634
>chr12:9994379-9994484
>chr12:9994787-9994877
>chr12:9996196-9996245
>chr12:9996726-9996826
>chr12:9998062-9998104
>chr12:9998634-9998682
>chr12:10001875-10002268
>chr12:10002408-10002773
>chr12:10003634-10003944
>chr12:10004066-10004700
>chr12:10004740-10005019
>chr12:10006762-10007100
>chr12:10008221-10008280
>chr12:10008483-10008594
>chr12:10008925-10009388
>chr12:10009538-10009593
>chr12:10009918-10009966
>chr12:10010136-10010241
>chr12:10011828-10011901
>chr12:10012393-10012563
>chr12:10014198-10014236
>chr12:10016047-10016088
>chr12:10016541-10016886
>chr12:10019106-10019460
>chr12:10020696-10020785
>chr12:10020832-10021264
>chr12:10022373-10022573
>chr12:10022692-10022759
>chr12:10022915-10023399
>chr12:10025256-10025868
>chr12:10026231-10027269
>chr12:10027514-10027741
>chr12:10028446-10028503
>chr12:10029161-10029325
>chr12:10029758-10030484
>chr12:10031061-10031131
>chr12:10031656-10031735
>chr12:10032023-10032698
>chr12:10034137-10034181
>chr12:10034693-10035090
>chr12:10035179-10035364
>chr12:10035592-10035895
>chr12:10036887-10037031
>chr12:10037340-10037407
>chr12:10037502-10037620
>chr12:10038094-10038209
>chr12:10039717-10040120
>chr12:10040443-10040780
>chr12:10040953-10041292
>chr12:10041678-10041752
>chr12:10042492-10042537
>chr12:10043652-10044029
>chr12:10046105-10046163
>chr12:10046842-10046920
>chr12:10047613-10047675
>chr12:10047750-10047809
>chr12:10047863-10049079
>chr12:10049112-10049503
>chr12:10049567-10049998
>chr12:10050083-10050526
>chr12:10050893-10051262
>chr12:10053542-10053616
>chr12:10055763-10056099
>chr12:10056440-10056559
>chr12:10056676-10056904
>chr12:10057309-10057362
>chr12:10057784-10057940
>chr12:10058534-10058851
>chr12:10059228-10059265
>chr12:10059305-10059850
>chr12:10059874-10060139
>chr12:10060204-10060327
>chr12:10060618-10060699
>chr12:10062756-10062847
>chr12:10063526-10063624
>chr12:10063729-10064039
>chr12:10066862-10066934
>chr12:10068353-10068461
>chr12:10069147-10069419
>chr12:10072006-10072137
>chr12:10072222-10072340
>chr12:10072790-10073108
>chr12:10074072-10074218
>chr12:10076415-10076504
>chr12:10077264-10077467
>chr12:10078704-10078795
>chr12:10078943-10079128
>chr12:10079535-10079973
>chr12:10080040-10080365
>chr12:10081693-10082308
>chr12:10082370-10082655
>chr12:10082687-10084175
>chr12:10084391-10084650
>chr12:10084650-10086138
>chr12:10086173-10086513
>chr12:10086560-10087898
>chr12:10088322-10088487
>chr12:10088929-10089059
>chr12:10089205-10089276
>chr12:10089793-10089863
>chr12:10090258-10090571
>chr12:10091290-10091357
>chr12:10091829-10091896
>chr12:10092189-10092599
>chr12:10092786-10092953
>chr12:10094278-10094321
>chr12:10095276-10095333
>chr12:10097072-10097174
>chr12:10099684-10099816
>chr12:10099958-10100052
>chr12:10100346-10100875
>chr12:10101697-10101748
>chr12:10102205-10102297
>chr12:10102722-10102883
>chr12:10102997-10103809
>chr12:10103889-10109097
>chr12:10109265-10109450
>chr12:10109488-10111473
>chr12:10113003-10114328
>chr12:10114854-10114956
>chr12:10115138-10115446
>chr12:10116364-10116580
>chr12:10117219-10117558
>chr12:10117913-10118235
>chr12:10120106-10120188
>chr12:10120572-10121094
>chr12:10121626-10121687
>chr12:10121789-10122124
>chr12:10122201-10122852
>chr12:10123472-10123790
>chr12:10124914-10125222
>chr12:10126908-10126965
>chr12:10127932-10128299
>chr12:10129599-10129920
>chr12:10130486-10130541
>chr12:10130716-10130879
>chr12:10131620-10132340
>chr12:10132727-10132789
>chr12:10132880-10132921
>chr12:10133027-10133084
>chr12:10133140-10133228
>chr12:10133791-10134973
>chr12:10135103-10135524
>chr12:10135639-10135777
>chr12:10136206-10137451
>chr12:10137789-10137990
>chr12:10138482-10138626
>chr12:10139231-10139807
>chr12:10140697-10140781
>chr12:10140840-10141250
>chr12:10141912-10142324
>chr12:10144428-10144579
>chr12:10144679-10145159
>chr12:10145230-10145546
>chr12:10145660-10146131
>chr12:10146181-10146229
>chr12:10146534-10146948
>chr12:10147114-10148939
>chr12:10148994-10150616
>chr12:10150661-10153047
>chr12:10153095-10153307
>chr12:10154674-10154981
>chr12:10155035-10155895
>chr12:10155988-10156146
>chr12:10156543-10156604
>chr12:10157080-10158057
>chr12:10158136-10158557
>chr12:10158674-10158762
>chr12:10159286-10159332
>chr12:10161024-10161247
>chr12:10161560-10161957
>chr12:10162143-10162209
>chr12:10162509-10162850
>chr12:10163610-10163943
>chr12:10164976-10165436
>chr12:10165644-10165812
>chr12:10165924-10166574
>chr12:10167157-10167524
>chr12:10168189-10168309
>chr12:10168482-10168856
>chr12:10169362-10169445
>chr12:10170041-10170092
>chr12:10170520-10170829
>chr12:10171173-10171307
>chr12:10173345-10173763
>chr12:10173883-10174482
>chr12:10174643-10174680
>chr12:10174810-10175016
>chr12:10177571-10178545
>chr12:10178637-10178692
>chr12:10179330-10179468
>chr12:10180319-10180407
>chr12:10180776-10181112
>chr12:10181324-10181635
>chr12:10181734-10182052
>chr12:10183884-10184122
>chr12:10184261-10184381
>chr12:10184824-10185069
>chr12:10185621-10186175
>chr12:10186256-10186327
>chr12:10186911-10187734
>chr12:10187803-10189230
>chr12:10189292-10189695
>chr12:10191198-10191504
>chr12:10192545-10193354
>chr12:10193553-10193963
>chr12:10194118-10194529
>chr12:10195481-10196127
>chr12:10196439-10197860
>chr12:10198208-10198555
>chr12:10199001-10199310
>chr12:10199458-10199764
>chr12:10200390-10201035
>chr12:10201170-10201534
>chr12:10201981-10202027
>chr12:10202261-10202596
>chr12:10202647-10203021
>chr12:10203565-10203899
>chr12:10204346-10204885
>chr12:10205823-10205902
>chr12:10206121-10206469
>chr12:10206692-10207019
>chr12:10207519-10207864
>chr12:10208701-10209052
>chr12:10209287-10210178
>chr12:10210322-10210961
>chr12:10210987-10211523
>chr12:10211915-10212247
>chr12:10215448-10215702
>chr12:10215777-10215949
>chr12:10216085-10216355
>chr12:10216516-10216839
>chr12:10217439-10217760
>chr12:10218236-10218583
>chr12:10218670-10219356
>chr12:10219517-10219815
>chr12:10223338-10223387
>chr12:10224509-10226200
>chr12:10228696-10228991
>chr12:10229105-10229462
>chr12:10229629-10230593
>chr12:10230803-10231368
>chr12:10231719-10231761
>chr12:10231874-10231917
>chr12:10232376-10233069
>chr12:10233158-10235731
>chr12:10236258-10236546
>chr12:10237155-10237254
>chr12:10237341-10237519
>chr12:10237700-10237782
>chr12:10237976-10238445
>chr12:10239396-10239962
>chr12:10240045-10240416
>chr12:10240743-10240906
>chr12:10241357-10241440
>chr12:10241598-10241650
>chr12:10241730-10241816
>chr12:10242493-10242629
>chr12:10242659-10243639
>chr12:10244416-10244955
>chr12:10245072-10245400
>chr12:10245783-10245989
>chr12:10246322-10246425
>chr12:10246897-10247171
>chr12:10247541-10248004
>chr12:10248443-10248901
>chr12:10249667-10249755
>chr12:10250444-10250642
>chr12:10250678-10250720
>chr12:10251124-10251997
>chr12:10252150-10252531
>chr12:10253315-10253374
>chr12:10253411-10255345
>chr12:10255449-10255854
>chr12:10255948-10256193
>chr12:10256271-10256324
>chr12:10256461-10256550
>chr12:10257091-10257326
>chr12:10257501-10257700
>chr12:10257923-10258015
>chr12:10259674-10259992
>chr12:10260420-10260994
>chr12:10262520-10262562
>chr12:10263257-10263326
>chr12:10264657-10265263
>chr12:10265477-10265775
>chr12:10265843-10265908
>chr12:10266155-10266282
>chr12:10266665-10266793
>chr12:10266903-10267088
>chr12:10269101-10269483
>chr12:10270782-10271082
>chr12:10271506-10271593
>chr12:10271706-10271816
>chr12:10273978-10274307
>chr12:10274654-10275223
>chr12:10276519-10276687
>chr12:10277575-10277810
>chr12:10278778-10278823
>chr12:10279029-10279341
>chr12:10281330-10281408
>chr12:10282207-10282610
>chr12:10283292-10283515
>chr12:10283885-10284231
>chr12:10284598-10284998
>chr12:10286680-10287157
>chr12:10287305-10287362
>chr12:10287777-10288358
>chr12:10289766-10290121
>chr12:10290780-10291563
>chr12:10291623-10293184
>chr12:10293288-10293441
>chr12:10293565-10293812
>chr12:10294395-10294708
>chr12:10295502-10295604
>chr12:10295712-10295778
>chr12:10296218-10296568
>chr12:10297387-10297555
>chr12:10298322-10298397
>chr12:10298474-10298988
>chr12:10299172-10299240
>chr12:10299387-10299907
>chr12:10299981-10300076
>chr12:10300207-10300469
>chr12:10300701-10301135
>chr12:10301231-10301296
>chr12:10301565-10301602
>chr12:10301728-10302269
>chr12:10302539-10302649
>chr12:10302692-10302935
>chr12:10303006-10303143
>chr12:10303525-10303641
>chr12:10304362-10304730
>chr12:10305875-10306309
>chr12:10307197-10307244
>chr12:10307666-10307771
>chr12:10309839-10309891
>chr12:10310118-10310447
>chr12:10310512-10310813
>chr12:10311942-10311990
>chr12:10312037-10313019
>chr12:10314941-10315431
>chr12:10315831-10316124
>chr12:10316374-10316709
>chr12:10316759-10317688
>chr12:10317714-10318107
>chr12:10318532-10318870
>chr12:10319157-10319192
>chr12:10319720-10319798
>chr12:10319855-10320201
>chr12:10322039-10322346
>chr12:10323026-10323138
>chr12:10323693-10324165
>chr12:10324306-10324846
>chr12:10325094-10325196
>chr12:10325334-10325744
>chr12:10325823-10325907
>chr12:10325957-10327102
>chr12:10327232-10327572
>chr12:10327856-10328220
>chr12:10328348-10329513
>chr12:10329562-10329836
>chr12:10330525-10330619
>chr12:10332711-10332834
>chr12:10332954-10338702
>chr12:10339367-10339655
>chr12:10340129-10340210
>chr12:10340289-10341685
>chr12:10341876-10342170
>chr12:10342767-10343297
>chr12:10343832-10350969
>chr12:10351058-10351216
>chr12:10351252-10354326
>chr12:10354429-10354872
>chr12:10354971-10355489
>chr12:10355603-10355994
>chr12:10356074-10356406
>chr12:10356592-10356634
>chr12:10356874-10359035
>chr12:10359195-10359310
>chr12:10359758-10360422
>chr12:10361002-10361374
>chr12:10361444-10361558
>chr12:10361810-10361912
>chr12:10362033-10362665
>chr12:10362773-10362878
>chr12:10363095-10363800
>chr12:10364065-10364276
>chr12:10364656-10364841
>chr12:10364884-10364974
>chr12:10365611-10365756
>chr12:10366145-10366219
>chr12:10366902-10367250
>chr12:10367435-10367558
>chr12:10367673-10367784
>chr12:10367872-10368411
>chr12:10368676-10368771
>chr12:10368911-10369014
>chr12:10369036-10369606
>chr12:10369759-10370002
>chr12:10370169-10370294
>chr12:10370555-10370730
>chr12:10370776-10370843
>chr12:10370993-10371091
>chr12:10371733-10372262
>chr12:10372297-10372515
>chr12:10373991-10374320
>chr12:10374359-10374693
>chr12:10376209-10376480
>chr12:10376528-10376677
>chr12:10376786-10377112
>chr12:10377665-10377886
>chr12:10378868-10379257
>chr12:10380027-10380371
>chr12:10381230-10381267
>chr12:10381309-10381636
>chr12:10382547-10383633
>chr12:10383658-10385467
>chr12:10385499-10385903
>chr12:10386670-10386772
>chr12:10387561-10387856
>chr12:10387986-10388140
>chr12:10388556-10388613
>chr12:10390196-10390326
>chr12:10391091-10391685
>chr12:10394068-10394147
>chr12:10394440-10394530
>chr12:10394622-10395189
>chr12:10396199-10396512
>chr12:10397725-10398063
>chr12:10398114-10398265
>chr12:10398753-10398925
>chr12:10399044-10399146
>chr12:10399517-10400587
>chr12:10400790-10401363
>chr12:10401776-10402747
>chr12:10402856-10402910
>chr12:10402981-10403057
>chr12:10403149-10403297
>chr12:10403633-10403937
>chr12:10404810-10405399
>chr12:10406619-10406664
>chr12:10407433-10407507
>chr12:10408450-10408484
>chr12:10408609-10408657
>chr12:10408889-10409057
>chr12:10409736-10410014
>chr12:10410145-10410332
>chr12:10410572-10410715
>chr12:10411403-10411614
>chr12:10412525-10412824
>chr12:10413624-10414043
>chr12:10414565-10414919
>chr12:10416055-10416138
>chr12:10416251-10416459
>chr12:10416753-10417005
>chr12:10417288-10417494
>chr12:10419456-10419924
>chr12:10421088-10421250
>chr12:10421511-10421698
>chr12:10423195-10423584
>chr12:10423688-10424001
>chr12:10424062-10424205
>chr12:10424388-10424736
>chr12:10424853-10425548
>chr12:10425784-10426332
>chr12:10426409-10426544
>chr12:10426699-10427932
>chr12:10428947-10429180
>chr12:10429495-10429802
>chr12:10429852-10429983
>chr12:10430229-10430861
>chr12:10431209-10431314
>chr12:10431405-10431587
>chr12:10431710-10431920
>chr12:10432192-10432420
>chr12:10432727-10432933
>chr12:10433614-10433705
>chr12:10434901-10435459
>chr12:10436517-10436679
>chr12:10436940-10437014
>chr12:10438622-10438987
>chr12:10439092-10439405
>chr12:10439466-10439609
>chr12:10439792-10440140
>chr12:10440257-10440953
>chr12:10441115-10441750
>chr12:10441827-10441962
>chr12:10442133-10442198
>chr12:10442371-10443355
>chr12:10444166-10444603
>chr12:10444866-10445223
>chr12:10445276-10445410
>chr12:10445658-10445990
>chr12:10446076-10446175
>chr12:10446223-10446293
>chr12:10446643-10447063
>chr12:10447181-10447326
>chr12:10447621-10447762
>chr12:10448151-10448357
>chr12:10449027-10449137
>chr12:10449856-10449909
>chr12:10450302-10450359
>chr12:10451352-10451767
>chr12:10453860-10453919
>chr12:10455567-10455691
>chr12:10455777-10455937
>chr12:10456061-10457953
>chr12:10458000-10458068
>chr12:10458272-10462010
>chr12:10462061-10463340
>chr12:10463381-10463542
>chr12:10463573-10463923
>chr12:10464022-10464143
>chr12:10464193-10467308
>chr12:10467455-10467631
>chr12:10467785-10467963
>chr12:10468113-10468580
>chr12:10470043-10470533
>chr12:10470610-10471394
>chr12:10471596-10471624
>chr12:10471659-10471760
>chr12:10471805-10472407
>chr12:10472530-10480570
>chr12:10480631-10480828
>chr12:10480884-10488126
>chr12:10488221-10488325
>chr12:10488482-10488973
>chr12:10489022-10490865
>chr12:10491409-10491517
>chr12:10491765-10492039
>chr12:10492513-10492581
>chr12:10493023-10493530
>chr12:10493613-10493665
>chr12:10493794-10495204
>chr12:10496919-10497048
>chr12:10498588-10498752
>chr12:10498829-10499321
>chr12:10500459-10500559
>chr12:10501691-10501753
>chr12:10502045-10504976
>chr12:10505202-10505310
>chr12:10507564-10507889
>chr12:10508844-10508904
>chr12:10511192-10511466
>chr12:10511562-10511652
>chr12:10513152-10513219
>chr12:10513641-10514118
>chr12:10515765-10515896
>chr12:10515947-10516128
>chr12:10516547-10520646
>chr12:10522220-10522381
>chr12:10522928-10523163
>chr12:10524466-10524745
>chr12:10525218-10525283
>chr12:10525312-10525431
>chr12:10525543-10526908
>chr12:10530325-10530369
>chr12:10530575-10530634
>chr12:10531625-10539924
>chr12:10540047-10541656
>chr12:10541850-10541956
>chr12:10542463-10542751
>chr12:10543077-10543219
>chr12:10543409-10543473
>chr12:10543760-10544293
>chr12:10544396-10544462
>chr12:10547749-10547810
>chr12:10548589-10548662
>chr12:10549131-10549222
>chr12:10549556-10549898
>chr12:10550356-10550411
>chr12:10550898-10551224
>chr12:10551768-10551826
>chr12:10552101-10552567
>chr12:10552855-10552963
>chr12:10553012-10553316
>chr12:10553470-10553526
>chr12:10553978-10554056
>chr12:10555140-10555182
>chr12:10555266-10555344
>chr12:10555883-10555951
>chr12:10556947-10557030
>chr12:10557079-10557152
>chr12:10558029-10558082
>chr12:10558326-10558412
>chr12:10558469-10558792
>chr12:10559133-10559225
>chr12:10559983-10560038
>chr12:10560336-10560575
>chr12:10561163-10561935
>chr12:10563025-10563096
>chr12:10563354-10563736
>chr12:10564470-10566743
>chr12:10568279-10568733
>chr12:10569788-10570400
>chr12:10571265-10572262
>chr12:10573882-10574168
>chr12:10574654-10574758
>chr12:10576916-10576988
>chr12:10577034-10577240
>chr12:10577380-10577461
>chr12:10577497-10578020
>chr12:10578150-10578575
>chr12:10578904-10579083
>chr12:10579135-10579290
>chr12:10579324-10579545
>chr12:10579714-10579948
>chr12:10580110-10580213
>chr12:10580277-10582864
>chr12:10583051-10583405
>chr12:10583447-10583496
>chr12:10583628-10583792
>chr12:10583856-10584195
>chr12:10584537-10584662
>chr12:10584818-10585031
>chr12:10585235-10585866
>chr12:10585907-10585966
>chr12:10585996-10586053
>chr12:10586169-10586726
>chr12:10587055-10587685
>chr12:10587767-10588182
>chr12:10588362-10588607
>chr12:10589834-10590199
>chr12:10591800-10591852
>chr12:10592648-10592822
>chr12:10593169-10593351
>chr12:10594175-10594666
>chr12:10594704-10594903
>chr12:10600034-10600117
>chr12:10601292-10601351
>chr12:10601519-10601560
>chr12:10602613-10602736
>chr12:10603075-10603368
>chr12:10607226-10607295
>chr12:10610275-10610405
>chr12:10611435-10611789
>chr12:10612062-10612428
>chr12:10614772-10615315
>chr12:10616299-10616337
>chr12:10619001-10619073
>chr12:10619159-10619213
>chr12:10621629-10621723
>chr12:10622370-10622465
>chr12:10624069-10624465
>chr12:10625162-10625531
>chr12:10626715-10627126
>chr12:10628002-10628058
>chr12:10628925-10629252
>chr12:10630099-10630461
>chr12:10630559-10630824
>chr12:10631880-10631955
>chr12:10632084-10632239
>chr12:10633103-10633169
>chr12:10635103-10635281
>chr12:10637329-10637646
>chr12:10639118-10639183
>chr12:10639423-10639713
>chr12:10642571-10642652
>chr12:10643986-10644168
>chr12:10644875-10644997
>chr12:10645735-10648030
>chr12:10648547-10648870
>chr12:10649274-10649433
>chr12:10649824-10650161
>chr12:10650663-10651027
>chr12:10651402-10651556
>chr12:10652226-10652304
>chr12:10653028-10653357
>chr12:10653829-10654496
>chr12:10654587-10654843
>chr12:10655076-10655183
>chr12:10655240-10655331
>chr12:10655433-10655489
>chr12:10655735-10657044
>chr12:10657143-10657950
>chr12:10658009-10659057
>chr12:10659081-10659549
>chr12:10659667-10660056
>chr12:10660208-10660299
>chr12:10660391-10661151
>chr12:10661574-10661733
>chr12:10661826-10661923
>chr12:10662005-10662691
>chr12:10662754-10663698
>chr12:10666545-10667004
>chr12:10667178-10667288
>chr12:10667353-10667667
>chr12:10668321-10668700
>chr12:10669060-10669146
>chr12:10669413-10669707
>chr12:10669800-10670127
>chr12:10670277-10671297
>chr12:10671484-10671707
>chr12:10671997-10672154
>chr12:10672289-10672801
>chr12:10673100-10673430
>chr12:10674471-10674784
>chr12:10674869-10674973
>chr12:10675283-10675363
>chr12:10675645-10675739
>chr12:10677092-10677285
>chr12:10677554-10677758
>chr12:10677827-10677909
>chr12:10677968-10678176
>chr12:10678239-10678315
>chr12:10681095-10681140
>chr12:10681368-10681712
>chr12:10683197-10683587
>chr12:10683820-10684050
>chr12:10684358-10684403
>chr12:10684467-10684566
>chr12:10684652-10684697
>chr12:10684771-10684880
>chr12:10685128-10685452
>chr12:10685710-10685871
>chr12:10686032-10686179
>chr12:10686404-10686442
>chr12:10686585-10686952
>chr12:10687206-10688203
>chr12:10688578-10688669
>chr12:10688735-10688803
>chr12:10689087-10689184
>chr12:10689347-10689595
>chr12:10689863-10689987
>chr12:10690172-10690234
>chr12:10690457-10690568
>chr12:10690690-10691152
>chr12:10691294-10691406
>chr12:10692696-10692783
>chr12:10692984-10693269
>chr12:10693361-10694538
>chr12:10694865-10694926
>chr12:10695077-10695122
>chr12:10695201-10695953
>chr12:10696004-10696164
>chr12:10696314-10696419
>chr12:10697788-10697833
>chr12:10698021-10698072
>chr12:10699697-10699769
>chr12:10699880-10699934
>chr12:10700534-10700579
>chr12:10700856-10700935
>chr12:10701508-10701589
>chr12:10702189-10702528
>chr12:10703549-10703601
>chr12:10704921-10704987
>chr12:10705091-10705386
>chr12:10705725-10705974
>chr12:10706716-10707068
>chr12:10709817-10709869
>chr12:10710718-10710787
>chr12:10710875-10711024
>chr12:10712930-10713096
>chr12:10714748-10715560
>chr12:10722960-10723094
>chr12:10724658-10724806
>chr12:10725375-10725415
>chr12:10726744-10726794
>chr12:10727917-10728222
>chr12:10728954-10729228
>chr12:10729337-10729677
>chr12:10731240-10731513
>chr12:10731718-10731819
>chr12:10733298-10733407
>chr12:10733545-10733615
>chr12:10734798-10735361
>chr12:10736873-10737282
>chr12:10738173-10738471
>chr12:10738684-10738868
>chr12:10738953-10739296
>chr12:10739422-10739945
>chr12:10740328-10740706
>chr12:10743287-10748514
>chr12:10748596-10748856
>chr12:10751032-10751084
>chr12:10754256-10756811
>chr12:10756949-10757181
>chr12:10757636-10757698
>chr12:10760044-10760085
>chr12:10760523-10761002
>chr12:10761095-10761368
>chr12:10761573-10761725
>chr12:10761768-10762342
>chr12:10762459-10762512
>chr12:10762569-10762604
>chr12:10763063-10763555
>chr12:10763598-10764058
>chr12:10765241-10765337
>chr12:10766852-10767086
>chr12:10770002-10770055
>chr12:10770640-10770794
>chr12:10770940-10771105
>chr12:10771510-10771562
>chr12:10772966-10773007
>chr12:10773217-10773293
>chr12:10775069-10775328
>chr12:10775400-10775442
>chr12:10777014-10777069
>chr12:10780372-10780614
>chr12:10781198-10782496
>chr12:10782784-10783125
>chr12:10784795-10785686
>chr12:10786279-10787911
>chr12:10787940-10788312
>chr12:10788866-10788943
>chr12:10789239-10789376
>chr12:10789892-10789926
>chr12:10790354-10793542
>chr12:10793761-10793968
>chr12:10795842-10795916
>chr12:10797283-10797406
>chr12:10799140-10799490
>chr12:10804070-10804376
>chr12:10805131-10805199
>chr12:10807904-10808057
>chr12:10810571-10810655
>chr12:10811319-10811502
>chr12:10811689-10811744
>chr12:10813293-10813459
>chr12:10814391-10814528
>chr12:10814644-10814744
>chr12:10815318-10815607
>chr12:10815685-10815902
>chr12:10816451-10816523
>chr12:10817216-10817450
>chr12:10817518-10818520
>chr12:10818652-10818790
>chr12:10818964-10819005
>chr12:10819155-10819317
>chr12:10819978-10820353
>chr12:10820666-10820883
>chr12:10820925-10821169
>chr12:10821529-10822053
>chr12:10822830-10822885
>chr12:10824055-10824170
>chr12:10826971-10827015
>chr12:10827145-10827208
>chr12:10827593-10828153
>chr12:10828291-10828646
>chr12:10828715-10828776
>chr12:10828883-10829362
>chr12:10830287-10830374
>chr12:10830531-10830952
>chr12:10832233-10832460
>chr12:10832944-10833159
>chr12:10833487-10834544
>chr12:10834657-10834708
>chr12:10835701-10835812
>chr12:10837422-10837643
>chr12:10837746-10838224
>chr12:10838766-10838899
>chr12:10839158-10839241
>chr12:10839798-10840942
>chr12:10841450-10841568
>chr12:10841902-10842153
>chr12:10842402-10842711
>chr12:10844124-10844182
>chr12:10844650-10844745
>chr12:10844811-10844929
>chr12:10845074-10845158
>chr12:10849314-10849415
>chr12:10850402-10850445
>chr12:10851806-10852029
>chr12:10852492-10852636
>chr12:10854888-10858256
>chr12:10858388-10859242
>chr12:10859644-10860369
>chr12:10860503-10861528
>chr12:10861858-10862026
>chr12:10862171-10862436
>chr12:10862555-10863410
>chr12:10863509-10864092
>chr12:10864148-10864749
>chr12:10864834-10864970
>chr12:10865046-10865429
>chr12:10867196-10867336
>chr12:10869233-10869276
>chr12:10869579-10869701
>chr12:10869836-10869925
>chr12:10870179-10870534
>chr12:10870696-10870756
>chr12:10870853-10871094
>chr12:10871272-10871552
>chr12:10871663-10871873
>chr12:10871946-10872199
>chr12:10872380-10872771
>chr12:10873064-10873105
>chr12:10873845-10873990
>chr12:10875196-10875514
>chr12:10876456-10876685
>chr12:10878640-10879143
>chr12:10879480-10880037
>chr12:10882390-10882547
>chr12:10883401-10883462
>chr12:10884046-10884107
>chr12:10887477-10887760
>chr12:10889404-10889466
>chr12:10889511-10889550
>chr12:10889801-10889889
>chr12:10890384-10890426
>chr12:10890523-10890874
>chr12:10890919-10890965
>chr12:10893227-10893274
>chr12:10896468-10896793
>chr12:10897502-10897883
>chr12:10899060-10899232
>chr12:10899417-10899516
>chr12:10899640-10899955
>chr12:10900176-10900339
>chr12:10900976-10901038
>chr12:10901598-10901696
>chr12:10901761-10903157
>chr12:10903210-10905871
>chr12:10906361-10906906
>chr12:10906989-10907053
>chr12:10907184-10907257
>chr12:10907443-10907598
>chr12:10907732-10907837
>chr12:10910130-10910617
>chr12:10912535-10912603
>chr12:10912639-10912989
>chr12:10913186-10913559
>chr12:10914631-10915167
>chr12:10915891-10915932
>chr12:10915959-10916343
>chr12:10916762-10917140
>chr12:10917863-10918490
>chr12:10918818-10918942
>chr12:10919824-10920530
>chr12:10920617-10920743
>chr12:10920935-10921067
>chr12:10921153-10921290
>chr12:10921587-10921662
>chr12:10921726-10922058
>chr12:10922780-10923430
>chr12:10923987-10924351
>chr12:10924523-10925223
>chr12:10925968-10926008
>chr12:10930812-10930906
>chr12:10932962-10933229
>chr12:10933639-10933677
>chr12:10935306-10935380
>chr12:10936598-10936867
>chr12:10937198-10937289
>chr12:10939682-10940055
>chr12:10941454-10942562
>chr12:10942596-10942808
>chr12:10942885-10942943
>chr12:10943000-10946445
>chr12:10946481-10948574
>chr12:10948885-10949031
>chr12:10949151-10949407
>chr12:10949619-10949685
>chr12:10949911-10950188
>chr12:10950370-10950623
>chr12:10950759-10950813
>chr12:10952628-10952848
>chr12:10953099-10953252
>chr12:10953290-10953442
>chr12:10953497-10953891
>chr12:10953980-10954092
>chr12:10954213-10955984
>chr12:10956066-10957656
>chr12:10957779-10958581
>chr12:10962634-10962703
>chr12:10962759-10963066
>chr12:10963390-10963504
>chr12:10964015-10964263
>chr12:10964986-10965031
>chr12:10965982-10966089
>chr12:10966826-10967165
>chr12:10967328-10967426
>chr12:10967609-10967660
>chr12:10967894-10968120
>chr12:10968846-10968884
>chr12:10969089-10969394
>chr12:10969793-10970107
>chr12:10970444-10971027
>chr12:10971428-10971548
>chr12:10971722-10971924
>chr12:10972481-10972535
>chr12:10972567-10972693
>chr12:10973133-10973309
>chr12:10974587-10974849
>chr12:10975077-10975580
>chr12:10975665-10976033
>chr12:10976106-10976145
>chr12:10976237-10976833
>chr12:10976890-10976986
>chr12:10977020-10979268
>chr12:10980128-10980202
>chr12:10980685-10980771
>chr12:10981350-10981984
>chr12:10984820-10984957
>chr12:10986169-10986272
>chr12:10986507-10986550
>chr12:10988797-10989153
>chr12:10989284-10989471
>chr12:10989999-10990322
>chr12:10991202-10991289
>chr12:10992395-10992712
>chr12:10996051-10996380
>chr12:10999488-10999560
>chr12:11000408-11000812
>chr12:11002130-11002252
>chr12:11003021-11003309
>chr12:11003538-11003656
>chr12:11003875-11003994
>chr12:11004181-11004542
>chr12:11004638-11004896
>chr12:11005094-11005190
>chr12:11005822-11005879
>chr12:11006354-11006572
>chr12:11007333-11007375
>chr12:11007490-11007528
>chr12:11008299-11008390
>chr12:11008791-11008860
>chr12:11008960-11009169
>chr12:11009317-11009397
>chr12:11010105-11010286
>chr12:11010727-11011098
>chr12:11011472-11011598
>chr12:11012022-11012088
>chr12:11012556-11012830
>chr12:11013046-11013129
>chr12:11013341-11013492
>chr12:11013733-11014019
>chr12:11014869-11015000
>chr12:11015058-11015498
>chr12:11015626-11015692
>chr12:11015731-11015876
>chr12:11016234-11016285
>chr12:11016440-11016641
>chr12:11017327-11017381
>chr12:11017462-11017797
>chr12:11018970-11019047
>chr12:11020359-11020830
>chr12:11022900-11022955
>chr12:11023158-11023255
>chr12:11024252-11024325
>chr12:11024708-11024777
>chr12:11024962-11025235
>chr12:11025814-11025984
>chr12:11026028-11026327
>chr12:11026912-11027346
>chr12:11029146-11029237
>chr12:11030109-11030252
>chr12:11030639-11030757
>chr12:11030968-11031059
>chr12:11031368-11031838
>chr12:11031926-11032088
>chr12:11032459-11032743
>chr12:11033111-11033553
>chr12:11033944-11034084
>chr12:11034146-11035135
>chr12:11035376-11035411
>chr12:11035883-11036189
>chr12:11036669-11036806
>chr12:11037054-11037291
>chr12:11037711-11038224
>chr12:11038427-11038685
>chr12:11038953-11039174
>chr12:11040174-11041158
>chr12:11041222-11042405
>chr12:11042524-11045193
>chr12:11045325-11045545
>chr12:11046726-11046817
>chr12:11048092-11048236
>chr12:11049829-11049932
>chr12:11050077-11050652
>chr12:11051630-11051704
>chr12:11051818-11051901
>chr12:11052806-11052944
>chr12:11053498-11053711
>chr12:11053825-11054120
>chr12:11054596-11055094
>chr12:11055523-11055589
>chr12:11055967-11056265
>chr12:11056562-11056827
>chr12:11057011-11057297
>chr12:11057886-11058286
>chr12:11060052-11060183
>chr12:11060256-11060377
>chr12:11060989-11061156
>chr12:11061599-11061735
>chr12:11061927-11062028
>chr12:11062486-11062555
>chr12:11063603-11063707
>chr12:11063933-11064009
>chr12:11064166-11064397
>chr12:11064547-11065091
>chr12:11065523-11065684
>chr12:11066571-11066627
>chr12:11066851-11067258
>chr12:11067416-11068039
>chr12:11068213-11068608
>chr12:11068898-11069141
>chr12:11070249-11070473
>chr12:11070525-11070646
>chr12:11070852-11071042
>chr12:11071414-11071538
>chr12:11071602-11071661
>chr12:11071882-11071933
>chr12:11072073-11072227
>chr12:11073118-11073436
>chr12:11074060-11074128
>chr12:11074517-11074697
>chr12:11076988-11077112
>chr12:11077546-11077682
>chr12:11077883-11077932
>chr12:11078534-11078633
>chr12:11079108-11079153
>chr12:11080403-11080468
>chr12:11080931-11080992
>chr12:11081172-11081467
>chr12:11082121-11082205
>chr12:11082309-11082604
>chr12:11083004-11083257
>chr12:11083405-11083527
>chr12:11084036-11084150
>chr12:11084273-11084436
>chr12:11084610-11084650
>chr12:11084751-11085183
>chr12:11086059-11086175
>chr12:11086370-11086473
>chr12:11086607-11086935
>chr12:11087106-11087389
>chr12:11087999-11088422
>chr12:11091082-11091148
>chr12:11091309-11091420
>chr12:11091533-11091654
>chr12:11091862-11091919
>chr12:11092223-11092769
>chr12:11093351-11093502
>chr12:11094064-11094477
>chr12:11094860-11095000
>chr12:11095062-11096042
>chr12:11096284-11096319
>chr12:11096776-11097175
>chr12:11097534-11097713
>chr12:11097958-11098414
>chr12:11098970-11099073
>chr12:11099423-11099715
>chr12:11099774-11099847
>chr12:11100127-11100176
>chr12:11100557-11100829
>chr12:11100934-11101094
>chr12:11101172-11103733
>chr12:11104457-11104655
>chr12:11104833-11104881
>chr12:11105115-11105219
>chr12:11105912-11106320
>chr12:11106463-11106716
>chr12:11107027-11107271
>chr12:11107586-11107645
>chr12:11107822-11108225
>chr12:11108383-11108686
>chr12:11108740-11115103
>chr12:11115256-11119248
>chr12:11119299-11119523
>chr12:11123263-11123322
>chr12:11123706-11124017
>chr12:11124840-11125145
>chr12:11125812-11125916
>chr12:11126399-11126529
>chr12:11127585-11127646
>chr12:11127820-11128332
>chr12:11128464-11128772
>chr12:11128931-11129215
>chr12:11129877-11130236
>chr12:11132073-11132144
>chr12:11133033-11133120
>chr12:11133549-11133684
>chr12:11134063-11134230
>chr12:11134841-11134935
>chr12:11135574-11135673
>chr12:11135914-11136198
>chr12:11136662-11136839
>chr12:11137754-11137923
>chr12:11138122-11138292
>chr12:11138591-11139282
>chr12:11139432-11139683
>chr12:11140048-11140264
>chr12:11140564-11140625
>chr12:11141008-11141127
>chr12:11141333-11141550
>chr12:11141772-11142095
>chr12:11142344-11142447
>chr12:11142622-11143082
>chr12:11143189-11143821
>chr12:11143871-11143941
>chr12:11143986-11145100
>chr12:11145171-11145495
>chr12:11146658-11146718
>chr12:11147059-11147105
>chr12:11147215-11147526
>chr12:11147780-11150854
>chr12:11152015-11152272
>chr12:11153977-11154073
>chr12:11154312-11154377
>chr12:11154572-11154619
>chr12:11154732-11154892
>chr12:11156175-11156328
>chr12:11156566-11156776
>chr12:11156868-11157122
>chr12:11157766-11157856
>chr12:11158628-11158670
>chr12:11160452-11160813
>chr12:11163103-11163135
>chr12:11164064-11164419
>chr12:11164764-11164913
>chr12:11164947-11164998
>chr12:11165075-11165112
>chr12:11165270-11165346
>chr12:11165441-11165566
>chr12:11166719-11166864
>chr12:11167451-11167721
>chr12:11168189-11168520
>chr12:11170255-11170590
>chr12:11172701-11172740
>chr12:11173860-11173994
>chr12:11174284-11174372
>chr12:11174978-11175046
>chr12:11175701-11176058
>chr12:11176558-11176642
>chr12:11178008-11178412
>chr12:11181483-11181619
>chr12:11182703-11182833
>chr12:11183454-11183788
>chr12:11185217-11185538
>chr12:11186497-11186630
>chr12:11188339-11188444
>chr12:11189193-11189261
>chr12:11190391-11190550
>chr12:11190615-11190765
>chr12:11190894-11190936
>chr12:11191011-11191151
>chr12:11191691-11191843
>chr12:11191961-11192201
>chr12:11192259-11192462
>chr12:11192545-11193405
>chr12:11193951-11194086
>chr12:11194467-11194557
>chr12:11194609-11194893
>chr12:11195586-11195665
>chr12:11196938-11197226
>chr12:11198750-11199210
>chr12:11199475-11199511
>chr12:11199966-11200313
>chr12:11200871-11200968
>chr12:11201274-11202908
>chr12:11203532-11203574
>chr12:11203678-11203760
>chr12:11203966-11204108
>chr12:11204294-11204430
>chr12:11204537-11204919
>chr12:11205331-11205638
>chr12:11205735-11205942
>chr12:11205996-11206318
>chr12:11206826-11207023
>chr12:11207204-11207264
>chr12:11208541-11209060
>chr12:11209649-11209710
>chr12:11210467-11211679
>chr12:11211766-11212427
>chr12:11212530-11214397
>chr12:11214877-11215032
>chr12:11215346-11215445
>chr12:11215538-11215604
>chr12:11216398-11216445
>chr12:11217172-11217301
>chr12:11217706-11217922
>chr12:11218260-11219692
>chr12:11219730-11223969
>chr12:11224231-11224297
>chr12:11224912-11224972
>chr12:11226778-11226844
>chr12:11230415-11230866
>chr12:11232930-11233016
>chr12:11233516-11233878
>chr12:11234339-11234446
>chr12:11234699-11234927
>chr12:11235221-11235554
>chr12:11236908-11237058
>chr12:11237230-11237294
>chr12:11237366-11237403
>chr12:11237477-11238289
>chr12:11240959-11241140
>chr12:11242625-11242771
>chr12:11242866-11243056
>chr12:11243793-11244061
>chr12:11244724-11244833
>chr12:11245474-11245909
>chr12:11250608-11251777
>chr12:11251877-11251999
>chr12:11253340-11253380
>chr12:11253917-11253965
>chr12:11255012-11255159
>chr12:11256065-11263161
>chr12:11263376-11263477
>chr12:11263630-11263711
>chr12:11264226-11264280
>chr12:11265283-11265770
>chr12:11267246-11268164
>chr12:11269557-11269649
>chr12:11270809-11271146
>chr12:11271779-11271957
>chr12:11272493-11272653
>chr12:11274325-11274362
>chr12:11274477-11274977
>chr12:11276037-11276089
>chr12:11277296-11277346
>chr12:11277420-11277479
>chr12:11277853-11278025
>chr12:11278538-11278723
>chr12:11278810-11279007
>chr12:11279532-11280048
>chr12:11280442-11280605
>chr12:11280695-11280782
>chr12:11281285-11281695
>chr12:11281784-11282148
>chr12:11282270-11282990
>chr12:11283058-11283539
>chr12:11283763-11284324
>chr12:11284445-11284502
>chr12:11284692-11284878
>chr12:11284919-11284957
>chr12:11285322-11285368
>chr12:11286212-11304686
>chr12:11305208-11305295
>chr12:11306442-11306941
>chr12:11307518-11307570
>chr12:11308295-11308900
>chr12:11309031-11309122
>chr12:11310345-11310465
>chr12:11311792-11311871
>chr12:11312368-11312536
>chr12:11313860-11313979
>chr12:11314723-11320382
>chr12:11323110-11323186
>chr12:11323439-11323559
>chr12:11323845-11324042
>chr12:11324090-11324563
>chr12:11325097-11325207
>chr12:11325436-11325714
>chr12:11326185-11326468
>chr12:11326553-11326870
>chr12:11327111-11327193
>chr12:11327267-11327880
>chr12:11328654-11328707
>chr12:11328767-11328884
>chr12:11329358-11329462
>chr12:11329752-11329808
>chr12:11330618-11331094
>chr12:11331184-11331500
>chr12:11331711-11332276
>chr12:11332353-11332663
>chr12:11332903-11332990
>chr12:11333064-11333610
>chr12:11333655-11333746
>chr12:11333960-11334118
>chr12:11334405-11340712
>chr12:11341733-11341881
>chr12:11342024-11342089
>chr12:11343360-11343703
>chr12:11344014-11344102
>chr12:11344739-11344798
>chr12:11345021-11345061
>chr12:11345752-11346071
>chr12:11346727-11346838
>chr12:11347521-11347617
>chr12:11348063-11348210
>chr12:11348597-11348647
>chr12:11348695-11348739
>chr12:11349282-11349453
>chr12:11351184-11351625
>chr12:11353149-11354029
>chr12:11355422-11355620
>chr12:11356375-11356431
>chr12:11356808-11357035
>chr12:11357634-11357802
>chr12:11358234-11359066
>chr12:11359371-11359480
>chr12:11361037-11361074
>chr12:11361134-11361235
>chr12:11361819-11361967
>chr12:11363596-11363665
>chr12:11363873-11363956
>chr12:11364150-11364252
>chr12:11364347-11364533
>chr12:11364637-11364998
>chr12:11365578-11365854
>chr12:11366095-11366287
>chr12:11366604-11367348
>chr12:11367614-11368313
>chr12:11368609-11368815
>chr12:11369107-11369203
>chr12:11369265-11369317
>chr12:11369851-11370173
>chr12:11370244-11370540
>chr12:11371117-11371317
>chr12:11371392-11371594
>chr12:11372124-11373223
>chr12:11373408-11373772
>chr12:11373879-11374063
>chr12:11374761-11374876
>chr12:11375276-11375486
>chr12:11375875-11376186
>chr12:11376981-11383698
>chr12:11383784-11383819
>chr12:11383939-11384197
>chr12:11384476-11385159
>chr12:11385587-11385643
>chr12:11386138-11386229
>chr12:11387074-11387116
>chr12:11387472-11387612
>chr12:11387694-11387957
>chr12:11388100-11388779
>chr12:11389188-11389478
>chr12:11389509-11389547
>chr12:11389699-11389766
>chr12:11390936-11391329
>chr12:11392869-11394004
>chr12:11395477-11395596
>chr12:11396351-11396407
>chr12:11396724-11397006
>chr12:11398210-11398271
>chr12:11398545-11398654
>chr12:11400230-11400412
>chr12:11400743-11400818
>chr12:11401012-11401164
>chr12:11402649-11403229
>chr12:11403326-11403449
>chr12:11403561-11403715
>chr12:11403853-11404228
>chr12:11404764-11405584
>chr12:11405847-11406106
>chr12:11406282-11406585
>chr12:11406742-11407498
>chr12:11407713-11407894
>chr12:11408302-11408348
>chr12:11408891-11408991
>chr12:11409488-11409563
>chr12:11410141-11410618
>chr12:11411144-11412224
>chr12:11412388-11412602
>chr12:11412909-11413063
>chr12:11413157-11413193
>chr12:11413757-11414597
>chr12:11414892-11415198
>chr12:11415283-11415617
>chr12:11416124-11422143
>chr12:11422315-11422540
>chr12:11424091-11424145
>chr12:11425716-11426163
>chr12:11427268-11427330
>chr12:11427860-11427949
>chr12:11428203-11428298
>chr12:11428360-11428463
>chr12:11429735-11429820
>chr12:11430012-11430050
>chr12:11432297-11432352
>chr12:11433229-11433284
>chr12:11434318-11434637
>chr12:11435493-11436122
>chr12:11436697-11437890
>chr12:11438470-11438769
>chr12:11439670-11439706
>chr12:11440606-11441873
>chr12:11444012-11444214
>chr12:11444460-11444500
>chr12:11445301-11445615
>chr12:11446642-11447268
>chr12:11447804-11448123
>chr12:11450204-11450719
>chr12:11451661-11452149
>chr12:11452554-11452852
>chr12:11452947-11455079
>chr12:11456394-11456636
>chr12:11457164-11457236
>chr12:11457330-11457471
>chr12:11457557-11457722
>chr12:11458368-11459046
>chr12:11459217-11459539
>chr12:11459575-11459722
>chr12:11459931-11459996
>chr12:11460093-11460181
>chr12:11461095-11461313
>chr12:11461841-11461886
>chr12:11461910-11468027
>chr12:11468686-11470974
>chr12:11471499-11471557
>chr12:11471622-11474328
>chr12:11474709-11475040
>chr12:11475106-11476053
>chr12:11477619-11477896
>chr12:11478080-11478151
>chr12:11478548-11479968
>chr12:11482073-11482153
>chr12:11482424-11482910
>chr12:11483052-11483150
>chr12:11483903-11483945
>chr12:11484011-11484260
>chr12:11484758-11485103
>chr12:11485395-11485430
>chr12:11485467-11485690
>chr12:11485800-11486294
>chr12:11489717-11489804
>chr12:11490183-11490228
>chr12:11490397-11491178
>chr12:11491255-11491765
>chr12:11492009-11492102
>chr12:11492381-11492678
>chr12:11493149-11493207
>chr12:11494180-11494241
>chr12:11496572-11496899
>chr12:11496966-11497477
>chr12:11497837-11498023
>chr12:11501575-11501632
>chr12:11502616-11502738
>chr12:11502905-11503191
>chr12:11503347-11503379
>chr12:11503693-11503890
>chr12:11504416-11504475
>chr12:11506543-11506590
>chr12:11506889-11506998
>chr12:11507291-11507403
>chr12:11509079-11509134
>chr12:11509150-11509211
>chr12:11509286-11509324
>chr12:11509899-11509964
>chr12:11509996-11510363
>chr12:11510575-11510728
>chr12:11511107-11511198
>chr12:11511422-11511944
>chr12:11512372-11512689
>chr12:11513840-11513950
>chr12:11514659-11514963
>chr12:11515069-11515253
>chr12:11515860-11516311
>chr12:11517096-11517305
>chr12:11517371-11517762
>chr12:11520680-11520748
>chr12:11521925-11522298
>chr12:11522618-11522861
>chr12:11523025-11523068
>chr12:11523104-11523313
>chr12:11523415-11523601
>chr12:11525972-11526069
>chr12:11526140-11526235
>chr12:11526324-11526775
>chr12:11527282-11527368
>chr12:11527587-11527933
>chr12:11528296-11528648
>chr12:11528954-11529191
>chr12:11529357-11529449
>chr12:11529615-11532148
>chr12:11532571-11532624
>chr12:11533554-11533967
>chr12:11534079-11534146
>chr12:11534318-11534406
>chr12:11535157-11535330
>chr12:11536201-11537310
>chr12:11537499-11537652
>chr12:11539014-11539294
>chr12:11539328-11539413
>chr12:11540697-11541008
>chr12:11541460-11541695
>chr12:11541798-11542113
>chr12:11542207-11542559
>chr12:11542859-11542980
>chr12:11544239-11544378
>chr12:11546740-11546972
>chr12:11547095-11548504
>chr12:11549410-11549935
>chr12:11550750-11551053
>chr12:11551109-11551922
>chr12:11552016-11552057
>chr12:11552258-11552298
>chr12:11552489-11552713
>chr12:11552957-11553104
>chr12:11553146-11553559
>chr12:11555221-11555386
>chr12:11556664-11556749
>chr12:11557441-11557536
>chr12:11558094-11558507
>chr12:11558749-11559218
>chr12:11559854-11559886
>chr12:11560907-11561199
>chr12:11562108-11562445
>chr12:11562858-11563166
>chr12:11563579-11563704
>chr12:11564196-11564340
>chr12:11564391-11564803
>chr12:11565277-11565640
>chr12:11565775-11566458
>chr12:11566585-11567944
>chr12:11567997-11568475
>chr12:11568975-11570510
>chr12:11570565-11571034
>chr12:11571101-11571694
>chr12:11571974-11572030
>chr12:11572983-11573864
>chr12:11573889-11573962
>chr12:11574036-11574556
>chr12:11575648-11575781
>chr12:11576581-11577028
>chr12:11578142-11578209
>chr12:11578304-11578703
>chr12:11578844-11578893
>chr12:11578968-11579294
>chr12:11580845-11581189
>chr12:11581245-11581279
>chr12:11581626-11581690
>chr12:11582335-11582652
>chr12:11583512-11583641
>chr12:11585028-11585063
>chr12:11585244-11585951
>chr12:11587921-11588434
>chr12:11588696-11589044
>chr12:11589459-11589876
>chr12:11591422-11591741
>chr12:11592584-11592616
>chr12:11592656-11592750
>chr12:11593643-11593944
>chr12:11594254-11594446
>chr12:11595622-11595912
>chr12:11596831-11597213
>chr12:11598220-11598296
>chr12:11598817-11598962
>chr12:11599500-11599604
>chr12:11599872-11600247
>chr12:11602098-11602203
>chr12:11602627-11602664
>chr12:11603206-11603562
>chr12:11604962-11605022
>chr12:11605254-11605582
>chr12:11605794-11606075
>chr12:11606264-11606562
>chr12:11606852-11607168
>chr12:11607607-11607728
>chr12:11608376-11608795
>chr12:11609761-11615310
>chr12:11616203-11617113
>chr12:11618321-11618705
>chr12:11618888-11620629
>chr12:11620927-11621022
>chr12:11621405-11621726
>chr12:11621833-11622493
>chr12:11623495-11623564
>chr12:11623767-11623880
>chr12:11624087-11624199
>chr12:11624289-11627403
>chr12:11627854-11628241
>chr12:11628420-11628465
>chr12:11628890-11629545
>chr12:11631894-11632239
>chr12:11632736-11633113
>chr12:11633654-11634025
>chr12:11634542-11634597
>chr12:11634870-11635035
>chr12:11635989-11636472
>chr12:11636725-11636855
>chr12:11637047-11637396
>chr12:11637706-11637988
>chr12:11639531-11639898
>chr12:11640431-11640693
>chr12:11640953-11641106
>chr12:11641147-11641281
>chr12:11641440-11641651
>chr12:11641707-11642063
>chr12:11643243-11643649
>chr12:11644442-11645241
>chr12:11645373-11645468
>chr12:11645816-11645908
>chr12:11646071-11646217
>chr12:11647731-11648082
>chr12:11649776-11649980
>chr12:11650060-11650098
>chr12:11650478-11650515
>chr12:11653760-11654202
>chr12:11655984-11656235
>chr12:11658195-11658543
>chr12:11659956-11660198
>chr12:11660319-11660622
>chr12:11661011-11661302
>chr12:11664799-11664858
>chr12:11665063-11665301
>chr12:11667553-11668138
>chr12:11669265-11669481
>chr12:11671415-11671657
>chr12:11675523-11675974
>chr12:11678600-11678962
>chr12:11679002-11679090
>chr12:11680333-11680371
>chr12:11681490-11682976
>chr12:11683082-11683340
>chr12:11684327-11684398
>chr12:11685327-11685362
>chr12:11686525-11686822
>chr12:11686918-11687460
>chr12:11689411-11689468
>chr12:11689798-11689834
>chr12:11690450-11691008
>chr12:11691090-11691276
>chr12:11692008-11692248
>chr12:11692318-11692427
>chr12:11692764-11693087
>chr12:11695956-11696239
>chr12:11696343-11696456
>chr12:11696495-11696949
>chr12:11698251-11698341
>chr12:11700216-11700801
>chr12:11701069-11701319
>chr12:11701371-11701470
>chr12:11702838-11703106
>chr12:11703929-11703989
>chr12:11704279-11704315
>chr12:11704347-11704724
>chr12:11704852-11705088
>chr12:11709275-11709482
>chr12:11709573-11710001
>chr12:11712489-11712538
>chr12:11712657-11712758
>chr12:11714121-11714206
>chr12:11715472-11715575
>chr12:11716065-11716365
>chr12:11718412-11718746
>chr12:11720389-11721729
>chr12:11722276-11722365
>chr12:11723122-11723200
>chr12:11723365-11723450
>chr12:11725566-11725977
>chr12:11726501-11726805
>chr12:11727788-11728123
>chr12:11728287-11728627
>chr12:11733074-11733462
>chr12:11734322-11734560
>chr12:11734716-11734824
>chr12:11735548-11735906
>chr12:11736955-11736995
>chr12:11738166-11738602
>chr12:11739437-11739597
>chr12:11742748-11743111
>chr12:11749278-11749364
>chr12:11752399-11752438
>chr12:11752616-11752668
>chr12:11753093-11753161
>chr12:11755064-11755113
>chr12:11756376-11756409
>chr12:11759296-11759334
>chr12:11760851-11760969
>chr12:11767172-11767253
>chr12:11767606-11767652
>chr12:11768444-11768527
>chr12:11769057-11769103
>chr12:11769873-11769943
>chr12:11770764-11770921
>chr12:11772905-11773222
>chr12:11776439-11776570
>chr12:11776923-11777290
>chr12:11783829-11783878
>chr12:11784078-11784491
>chr12:11784681-11785013
>chr12:11785099-11785143
>chr12:11785474-11785575
>chr12:11787343-11787459
>chr12:11788765-11788854
>chr12:11789018-11789322
>chr12:11790673-11790988
>chr12:11791991-11792054
>chr12:11792403-11792704
>chr12:11793018-11793111
>chr12:11795854-11795952
>chr12:11796749-11797010
>chr12:11799744-11799980
>chr12:11800253-11800671
>chr12:11800771-11800943
>chr12:11803904-11803974
>chr12:11808407-11808677
>chr12:11808878-11809200
>chr12:11809215-11809342
>chr12:11809832-11810129
>chr12:11813143-11813295
>chr12:11813567-11813659
>chr12:11816189-11816572
>chr12:11817144-11817221
>chr12:11818226-11818559
>chr12:11818819-11818866
>chr12:11820128-11820246
>chr12:11820565-11820686
>chr12:11821060-11821398
>chr12:11821527-11821860
>chr12:11823455-11823773
>chr12:11824493-11824816
>chr12:11825210-11825362
>chr12:11825486-11825668
>chr12:11825857-11826135
>chr12:11827063-11827143
>chr12:11827520-11827608
>chr12:11828750-11828888
>chr12:11829256-11829317
>chr12:11831160-11831606
>chr12:11832631-11832678
>chr12:11833045-11833084
>chr12:11833337-11833416
>chr12:11834519-11834561
>chr12:11835343-11835378
>chr12:11835833-11835933
>chr12:11837868-11838149
>chr12:11839594-11839929
>chr12:11841792-11842121
>chr12:11844822-11845178
>chr12:11845705-11846020
>chr12:11846735-11847020
>chr12:11847686-11847808
>chr12:11848173-11848220
>chr12:11848592-11848641
>chr12:11849058-11849396
>chr12:11850534-11850619
>chr12:11850684-11850730
>chr12:11851011-11851065
>chr12:11851243-11851299
>chr12:11852842-11853162
>chr12:11853878-11854474
>chr12:11854550-11854601
>chr12:11854966-11855322
>chr12:11855738-11855832
>chr12:11856949-11856999
>chr12:11858364-11858433
>chr12:11859114-11859636
>chr12:11860525-11860599
>chr12:11860714-11860770
>chr12:11862374-11862621
>chr12:11862652-11862809
>chr12:11864962-11865278
>chr12:11865562-11865843
>chr12:11868286-11868374
>chr12:11868414-11868748
>chr12:11868949-11869248
>chr12:11870866-11870899
>chr12:11871216-11871495
>chr12:11872163-11872218
>chr12:11872453-11872802
>chr12:11874090-11875070
>chr12:11875876-11875969
>chr12:11878960-11879073
>chr12:11880924-11881171
>chr12:11881452-11881710
>chr12:11883266-11883600
>chr12:11887463-11887779
>chr12:11888363-11888942
>chr12:11890448-11890728
>chr12:11893521-11893945
>chr12:11894743-11894780
>chr12:11896266-11896295
>chr12:11897005-11897329
>chr12:11898352-11900064
>chr12:11900233-11900317
>chr12:11900849-11901241
>chr12:11901852-11901905
>chr12:11902843-11903175
>chr12:11905059-11905407
>chr12:11905513-11905587
>chr12:11907609-11907975
>chr12:11908438-11908526
>chr12:11908558-11908860
>chr12:11909141-11915333
>chr12:11916510-11916849
>chr12:11917064-11917372
>chr12:11918820-11919302
>chr12:11919843-11920807
>chr12:11920973-11921006
>chr12:11921183-11921455
>chr12:11923519-11923868
>chr12:11924443-11924521
>chr12:11924766-11924877
>chr12:11925605-11926700
>chr12:11927082-11927258
>chr12:11927384-11927426
>chr12:11927624-11927657
>chr12:11928369-11928496
>chr12:11928663-11929133
>chr12:11930072-11930413
>chr12:11930744-11930872
>chr12:11932066-11932387
>chr12:11933445-11933948
>chr12:11934158-11934426
>chr12:11934580-11934974
>chr12:11935082-11935138
>chr12:11935211-11935409
>chr12:11935438-11935565
>chr12:11935646-11935792
>chr12:11935833-11938954
>chr12:11939069-11940187
>chr12:11940253-11940316
>chr12:11940443-11940673
>chr12:11941634-11941757
>chr12:11941840-11942006
>chr12:11942245-11942530
>chr12:11942682-11942723
>chr12:11943368-11943689
>chr12:11944754-11945171
>chr12:11946024-11946125
>chr12:11946765-11947082
>chr12:11947817-11948615
>chr12:11949859-11949978
>chr12:11950237-11950307
>chr12:11950976-11951056
>chr12:11951956-11952262
>chr12:11952323-11952647
>chr12:11952723-11952762
>chr12:11954697-11954758
>chr12:11955306-11955376
>chr12:11955428-11955501
>chr12:11955781-11955820
>chr12:11957185-11957227
>chr12:11957300-11957815
>chr12:11959170-11959231
>chr12:11959501-11959674
>chr12:11960235-11960634
>chr12:11961105-11961307
>chr12:11962091-11962801
>chr12:11962986-11963133
>chr12:11964561-11965224
>chr12:11965765-11966091
>chr12:11966215-11966334
>chr12:11966937-11966988
>chr12:11968418-11968574
>chr12:11968659-11969036
>chr12:11969179-11969273
>chr12:11969461-11969503
>chr12:11970602-11970879
>chr12:11971016-11972738
>chr12:11973675-11973725
>chr12:11974137-11974194
>chr12:11974276-11974546
>chr12:11974607-11975675
>chr12:11975851-11975956
>chr12:11976580-11976951
>chr12:11977044-11977140
>chr12:11977364-11977554
>chr12:11977640-11977977
>chr12:11978194-11978678
>chr12:11979576-11979889
>chr12:11981053-11981180
>chr12:11984447-11984491
>chr12:11985499-11985763
>chr12:11986736-11987024
>chr12:11987877-11988983
>chr12:11989035-11989980
>chr12:11990159-11990403
>chr12:11990663-11991046
>chr12:11992337-11992637
>chr12:11992690-11992825
>chr12:11994294-11994846
>chr12:11995412-11996301
>chr12:11996417-11996663
>chr12:11996737-11997502
>chr12:11997716-11997813
>chr12:11998076-11999005
>chr12:11999277-11999858
>chr12:12000817-12000981
>chr12:12001195-12001700
>chr12:12001828-12002165
>chr12:12002989-12003162
>chr12:12003499-12003529
>chr12:12003968-12004400
>chr12:12005287-12005347
>chr12:12005896-12006333
>chr12:12006642-12007116
>chr12:12009642-12010008
>chr12:12011741-12011807
>chr12:12011882-12011959
>chr12:12013447-12013743
>chr12:12014646-12014975
>chr12:12016111-12016282
>chr12:12019398-12019650
>chr12:12019758-12020121
>chr12:12021304-12021943
>chr12:12022008-12022367
>chr12:12024324-12024658
>chr12:12025539-12025839
>chr12:12026419-12026790
>chr12:12027267-12027333
>chr12:12027673-12027736
>chr12:12028088-12028431
>chr12:12029022-12029136
>chr12:12029261-12029497
>chr12:12030449-12030764
>chr12:12030880-12031470
>chr12:12031494-12031706
>chr12:12032342-12032421
>chr12:12034046-12034109
>chr12:12034667-12035019
>chr12:12035054-12035492
>chr12:12036019-12036758
>chr12:12037084-12037136
>chr12:12037389-12037948
>chr12:12039339-12039657
>chr12:12040258-12040322
>chr12:12040418-12040721
>chr12:12040865-12040966
>chr12:12041166-12042383
>chr12:12042474-12042657
>chr12:12042813-12042933
>chr12:12042974-12043198
>chr12:12043235-12043413
>chr12:12043561-12043630
>chr12:12043678-12043813
>chr12:12043883-12044191
>chr12:12044388-12044714
>chr12:12044780-12044865
>chr12:12044925-12045242
>chr12:12045282-12046159
>chr12:12046198-12046255
>chr12:12046310-12046384
>chr12:12046627-12047331
>chr12:12047632-12048348
>chr12:12048494-12048788
>chr12:12048818-12048925
>chr12:12049442-12049751
>chr12:12050280-12050489
>chr12:12050693-12050930
>chr12:12052038-12052795
>chr12:12053135-12053266
>chr12:12053408-12053721
>chr12:12054051-12054519
>chr12:12054645-12055018
>chr12:12055876-12056119
>chr12:12056540-12056861
>chr12:12057456-12057783
>chr12:12057870-12064483
>chr12:12065202-12065581
>chr12:12065735-12066149
>chr12:12066611-12067178
>chr12:12067224-12067561
>chr12:12067925-12068245
>chr12:12068350-12069019
>chr12:12069184-12069775
>chr12:12070307-12070702
>chr12:12071666-12071736
>chr12:12071877-12071933
>chr12:12072810-12073173
>chr12:12073544-12073619
>chr12:12074023-12074317
>chr12:12074423-12074942
>chr12:12075091-12075720
>chr12:12075878-12075938
>chr12:12076071-12076233
>chr12:12076779-12076836
>chr12:12077256-12077540
>chr12:12078123-12078321
>chr12:12078766-12079097
>chr12:12079924-12080229
>chr12:12080335-12080644
>chr12:12080899-12081477
>chr12:12081560-12081861
>chr12:12082701-12082788
>chr12:12082948-12083273
>chr12:12083634-12083932
>chr12:12084109-12084264
>chr12:12084806-12085112
>chr12:12086023-12086440
>chr12:12086841-12086879
>chr12:12088087-12088202
>chr12:12088244-12088699
>chr12:12089075-12089693
>chr12:12090231-12090263
>chr12:12090342-12090657
>chr12:12092565-12092609
>chr12:12093346-12094133
>chr12:12095463-12095535
>chr12:12096347-12096801
>chr12:12096857-12097515
>chr12:12097605-12097695
>chr12:12100209-12100541
>chr12:12101200-12101371
>chr12:12101920-12102026
>chr12:12102225-12102347
>chr12:12102401-12102540
>chr12:12102662-12103017
>chr12:12103063-12103437
>chr12:12103593-12103638
>chr12:12103757-12104013
>chr12:12104123-12104738
>chr12:12104836-12105014
>chr12:12105298-12105372
>chr12:12105517-12105989
>chr12:12106631-12107470
>chr12:12107645-12107724
>chr12:12107857-12107959
>chr12:12108042-12108664
>chr12:12108805-12109330
>chr12:12109392-12109740
>chr12:12109768-12112953
>chr12:12113172-12113297
>chr12:12113825-12114131
>chr12:12114295-12114579
>chr12:12114707-12114774
>chr12:12114835-12114875
>chr12:12115743-12115915
>chr12:12116941-12116997
>chr12:12118520-12118559
>chr12:12119899-12120051
>chr12:12122579-12122859
>chr12:12124081-12124389
>chr12:12124628-12124707
>chr12:12128858-12128939
>chr12:12129549-12129846
>chr12:12130077-12130494
>chr12:12131043-12131468
>chr12:12132869-12132925
>chr12:12133230-12133475
>chr12:12133526-12133647
>chr12:12133835-12133977
>chr12:12134810-12134982
>chr12:12135304-12135381
>chr12:12135422-12135696
>chr12:12135896-12136199
>chr12:12136818-12136893
>chr12:12137875-12138183
>chr12:12139249-12139331
>chr12:12139424-12139820
>chr12:12140555-12140959
>chr12:12141102-12141247
>chr12:12142191-12142273
>chr12:12142701-12142751
>chr12:12142895-12143041
>chr12:12143219-12143279
>chr12:12143948-12143990
>chr12:12144092-12145103
>chr12:12145311-12145386
>chr12:12145437-12145937
>chr12:12146850-12147137
>chr12:12147656-12147961
>chr12:12147981-12148160
>chr12:12148268-12148317
>chr12:12149609-12149650
>chr12:12151636-12151824
>chr12:12151968-12152699
>chr12:12153188-12153307
>chr12:12154507-12155520
>chr12:12155592-12155859
>chr12:12155883-12156027
>chr12:12156910-12156976
>chr12:12157416-12157517
>chr12:12158348-12158601
>chr12:12161207-12161578
>chr12:12162970-12163311
>chr12:12163844-12164135
>chr12:12166794-12167132
>chr12:12167357-12168069
>chr12:12168913-12169266
>chr12:12169999-12170352
>chr12:12171100-12171575
>chr12:12172672-12172747
>chr12:12173347-12173784
>chr12:12174112-12174415
>chr12:12175077-12175774
>chr12:12176760-12177150
>chr12:12177872-12177946
>chr12:12179344-12179558
>chr12:12181792-12181946
>chr12:12182188-12182342
>chr12:12183527-12183620
>chr12:12184983-12185355
>chr12:12185819-12186180
>chr12:12186399-12186790
>chr12:12187121-12187167
>chr12:12187907-12188249
>chr12:12188342-12188415
>chr12:12189505-12189803
>chr12:12191319-12191430
>chr12:12191797-12191924
>chr12:12192258-12192409
>chr12:12192728-12192778
>chr12:12192824-12192971
>chr12:12193082-12193222
>chr12:12193363-12193464
>chr12:12193550-12193756
>chr12:12193920-12193986
>chr12:12194072-12194299
>chr12:12194677-12196642
>chr12:12197755-12198989
>chr12:12199655-12200000
>chr12:12202212-12202578
>chr12:12202652-12202701
>chr12:12203483-12203856
>chr12:12204545-12204597
>chr12:12204632-12205338
>chr12:12205960-12206782
>chr12:12207231-12207553
>chr12:12207781-12208157
>chr12:12209539-12209727
>chr12:12210168-12210224
>chr12:12211145-12211453
>chr12:12212976-12213023
>chr12:12213255-12213437
>chr12:12214767-12215006
>chr12:12215073-12215219
>chr12:12215400-12216048
>chr12:12216319-12216401
>chr12:12216818-12216863
>chr12:12217078-12217563
>chr12:12217608-12219125
>chr12:12219195-12219495
>chr12:12219993-12220283
>chr12:12220586-12220905
>chr12:12222278-12222603
>chr12:12222634-12222772
>chr12:12223406-12223455
>chr12:12224920-12225211
>chr12:12225267-12225364
>chr12:12225542-12225904
>chr12:12226109-12226343
>chr12:12226514-12226878
>chr12:12226950-12227061
>chr12:12227181-12227940
>chr12:12228085-12228382
>chr12:12228503-12228882
>chr12:12229098-12229405
>chr12:12230865-12231222
>chr12:12231618-12231657
>chr12:12231736-12232402
>chr12:12232613-12232714
>chr12:12233135-12233512
>chr12:12233982-12234955
>chr12:12235444-12236342
>chr12:12236662-12236789
>chr12:12236845-12237311
>chr12:12237640-12237684
>chr12:12238514-12238576
>chr12:12240285-12240627
>chr12:12241636-12241680
>chr12:12243622-12244101
>chr12:12244976-12245242
>chr12:12245515-12245609
>chr12:12245865-12245897
>chr12:12245942-12246337
>chr12:12246426-12246691
>chr12:12248435-12248784
>chr12:12249284-12249358
>chr12:12249649-12249739
>chr12:12250605-12251237
>chr12:12251348-12251670
>chr12:12251857-12252179
>chr12:12252975-12253296
>chr12:12253374-12253721
>chr12:12253854-12254189
>chr12:12254322-12254370
>chr12:12254550-12254603
>chr12:12254643-12254700
>chr12:12254997-12255068
>chr12:12255485-12255867
>chr12:12256243-12257994
>chr12:12258162-12258397
>chr12:12258951-12259289
>chr12:12260086-12260453
>chr12:12261094-12261427
>chr12:12261944-12262586
>chr12:12262961-12264156
>chr12:12266505-12266628
>chr12:12268451-12268791
>chr12:12268975-12269302
>chr12:12269411-12269856
>chr12:12270081-12270741
>chr12:12271247-12272218
>chr12:12272412-12272724
>chr12:12272868-12272913
>chr12:12273671-12274533
>chr12:12274594-12275038
>chr12:12275195-12275506
>chr12:12275683-12275773
>chr12:12275914-12276065
>chr12:12276136-12276353
>chr12:12276733-12277091
>chr12:12277250-12277292
>chr12:12277360-12278616
>chr12:12279176-12279279
>chr12:12279323-12280187
>chr12:12280233-12280398
>chr12:12280494-12281023
>chr12:12281456-12281826
>chr12:12281925-12282034
>chr12:12283630-12284361
>chr12:12284608-12284647
>chr12:12284901-12285301
>chr12:12285374-12285408
>chr12:12285775-12286121
>chr12:12286195-12286493
>chr12:12286546-12286936
>chr12:12287239-12287441
>chr12:12287610-12288071
>chr12:12288264-12289387
>chr12:12289510-12290073
>chr12:12290692-12290854
>chr12:12291103-12291451
>chr12:12291519-12291828
>chr12:12292078-12292739
>chr12:12292799-12293079
>chr12:12294844-12294924
>chr12:12294958-12295931
>chr12:12296231-12297248
>chr12:12297459-12297594
>chr12:12297881-12298300
>chr12:12298335-12298811
>chr12:12298840-12300733
>chr12:12300877-12301032
>chr12:12301260-12301462
>chr12:12301521-12302033
>chr12:12302223-12304858
>chr12:12305766-12305894
>chr12:12305960-12306147
>chr12:12306429-12306752
>chr12:12307425-12308360
>chr12:12309197-12309514
>chr12:12309677-12310084
>chr12:12310609-12310914
>chr12:12310949-12311572
>chr12:12312024-12312415
>chr12:12312469-12312964
>chr12:12313079-12313964
>chr12:12314509-12314822
>chr12:12315263-12315997
>chr12:12316231-12316280
>chr12:12316391-12317061
>chr12:12317236-12317324
>chr12:12317493-12317956
>chr12:12318054-12318104
>chr12:12318283-12318716
>chr12:12318817-12318864
>chr12:12319279-12319604
>chr12:12320823-12321189
>chr12:12321333-12321437
>chr12:12321505-12322073
>chr12:12322744-12323297
>chr12:12324581-12325535
>chr12:12325649-12325740
>chr12:12325768-12326020
>chr12:12326581-12327115
>chr12:12327660-12327695
>chr12:12327847-12327935
>chr12:12328247-12328592
>chr12:12328655-12329027
>chr12:12329597-12329916
>chr12:12331057-12331260
>chr12:12331742-12331807
>chr12:12332453-12332915
>chr12:12333015-12333388
>chr12:12333941-12334360
>chr12:12335349-12335866
>chr12:12335896-12336162
>chr12:12336521-12337626
>chr12:12337875-12337928
>chr12:12337964-12338007
>chr12:12338826-12338926
>chr12:12339249-12339572
>chr12:12339745-12340107
>chr12:12341433-12341495
>chr12:12341569-12342226
>chr12:12343824-12345376
>chr12:12345896-12348455
>chr12:12348580-12348719
>chr12:12350553-12350656
>chr12:12350882-12350982
>chr12:12351582-12352642
>chr12:12352795-12353155
>chr12:12353238-12353650
>chr12:12354720-12354810
>chr12:12354892-12355393
>chr12:12355532-12355598
>chr12:12355900-12356344
>chr12:12356613-12356674
>chr12:12359271-12359666
>chr12:12360048-12361025
>chr12:12361431-12361661
>chr12:12362009-12362068
>chr12:12362410-12362557
>chr12:12362613-12364598
>chr12:12364669-12365002
>chr12:12365227-12365483
>chr12:12366089-12366126
>chr12:12368418-12368749
>chr12:12368827-12369025
>chr12:12369223-12369503
>chr12:12369707-12370050
>chr12:12370433-12370580
>chr12:12370748-12371054
>chr12:12371319-12371625
>chr12:12372025-12372536
>chr12:12373029-12373333
>chr12:12373975-12375685
>chr12:12375782-12376106
>chr12:12376219-12376586
>chr12:12377143-12377574
>chr12:12378061-12378381
>chr12:12378719-12378772
>chr12:12378800-12379460
>chr12:12379728-12379968
>chr12:12380103-12380332
>chr12:12380418-12381354
>chr12:12381438-12381725
>chr12:12382038-12382927
>chr12:12383211-12383309
>chr12:12383526-12384303
>chr12:12384729-12384791
>chr12:12385509-12385835
>chr12:12386004-12386306
>chr12:12386478-12387222
>chr12:12389160-12389467
>chr12:12389638-12389972
>chr12:12390154-12390281
>chr12:12390502-12390934
>chr12:12391374-12391872
>chr12:12391905-12392054
>chr12:12392231-12392293
>chr12:12392940-12393263
>chr12:12393504-12393880
>chr12:12394038-12394359
>chr12:12394566-12394647
>chr12:12394903-12394969
>chr12:12395239-12395588
>chr12:12395953-12396294
>chr12:12397827-12397862
>chr12:12400959-12401092
>chr12:12401277-12401311
>chr12:12401568-12401612
>chr12:12401669-12402096
>chr12:12402759-12402863
>chr12:12403132-12403280
>chr12:12404253-12404376
>chr12:12404499-12405006
>chr12:12405622-12405758
>chr12:12405831-12405873
>chr12:12407464-12407569
>chr12:12407688-12409018
>chr12:12409106-12415617
>chr12:12415631-12415885
>chr12:12415977-12416108
>chr12:12416185-12417185
>chr12:12417367-12417448
>chr12:12417567-12418380
>chr12:12418411-12418713
>chr12:12418780-12422188
>chr12:12422241-12422637
>chr12:12422982-12424811
>chr12:12425265-12425709
>chr12:12426265-12426327
>chr12:12426726-12426772
>chr12:12427127-12427485
>chr12:12427630-12427812
>chr12:12427907-12428084
>chr12:12428781-12428927
>chr12:12430149-12430473
>chr12:12431345-12432008
>chr12:12432247-12432303
>chr12:12432442-12432714
>chr12:12432770-12432901
>chr12:12433031-12433669
>chr12:12434021-12434309
>chr12:12434459-12434828
>chr12:12435299-12435409
>chr12:12435574-12435626
>chr12:12435983-12436115
>chr12:12437054-12437442
>chr12:12437753-12438031
>chr12:12438129-12438412
>chr12:12438735-12439000
>chr12:12439354-12439664
>chr12:12441363-12441436
>chr12:12444036-12444155
>chr12:12444745-12445330
>chr12:12445569-12445980
>chr12:12448179-12448832
>chr12:12450907-12450964
>chr12:12451594-12451956
>chr12:12453155-12453241
>chr12:12453763-12454496
>chr12:12455494-12455786
>chr12:12456159-12456441
>chr12:12457156-12457183
>chr12:12457379-12457670
>chr12:12458101-12458160
>chr12:12458375-12458433
>chr12:12458533-12459691
>chr12:12459782-12460016
>chr12:12460311-12460730
>chr12:12460832-12460897
>chr12:12461117-12461477
>chr12:12461909-12462002
>chr12:12462225-12462388
>chr12:12462646-12462950
>chr12:12464947-12465137
>chr12:12466942-12467161
>chr12:12469061-12469356
>chr12:12469957-12470694
>chr12:12471615-12473274
>chr12:12478335-12478639
>chr12:12478992-12479032
>chr12:12480696-12481053
>chr12:12482335-12482387
>chr12:12482721-12482995
>chr12:12483349-12483461
>chr12:12483933-12484039
>chr12:12484261-12484326
>chr12:12484612-12484944
>chr12:12485000-12485302
>chr12:12485507-12486098
>chr12:12488759-12489109
>chr12:12489883-12490212
>chr12:12490370-12490458
>chr12:12491215-12491353
>chr12:12493107-12493165
>chr12:12493579-12493644
>chr12:12493829-12494031
>chr12:12495191-12495240
>chr12:12496987-12497280
>chr12:12497530-12497579
>chr12:12497681-12498014
>chr12:12498378-12498688
>chr12:12501682-12502038
>chr12:12502528-12502825
>chr12:12503016-12503485
>chr12:12504183-12504569
>chr12:12504678-12504924
>chr12:12507600-12507914
>chr12:12509661-12509752
>chr12:12512189-12512270
>chr12:12512324-12512704
>chr12:12514170-12514253
>chr12:12514640-12514966
>chr12:12515061-12515168
>chr12:12515305-12515635
>chr12:12515775-12516307
>chr12:12518224-12518540
>chr12:12522565-12522870
>chr12:12523148-12523224
>chr12:12523526-12523593
>chr12:12524764-12524812
>chr12:12525033-12525205
>chr12:12525251-12525765
>chr12:12526214-12526332
>chr12:12526638-12526680
>chr12:12527428-12527667
>chr12:12528121-12528204
>chr12:12528598-12528704
>chr12:12529081-12530556
>chr12:12530704-12530771
>chr12:12531413-12531461
>chr12:12531622-12532177
>chr12:12532529-12532562
>chr12:12532661-12533114
>chr12:12535660-12535776
>chr12:12536454-12537078
>chr12:12538826-12538885
>chr12:12539740-12540381
>chr12:12540907-12541266
>chr12:12541763-12542590
>chr12:12542876-12543132
>chr12:12543410-12543640
>chr12:12544323-12544496
>chr12:12544952-12545744
>chr12:12547142-12547480
>chr12:12548139-12548678
>chr12:12550021-12550290
>chr12:12550525-12550911
>chr12:12551226-12551457
>chr12:12551696-12552101
>chr12:12552187-12552488
>chr12:12552587-12552638
>chr12:12552772-12553150
>chr12:12553375-12553433
>chr12:12553534-12554381
>chr12:12555753-12556611
>chr12:12557164-12557487
>chr12:12557723-12557839
>chr12:12558386-12558717
>chr12:12562543-12562599
>chr12:12562884-12563018
>chr12:12564647-12564986
>chr12:12565354-12567170
>chr12:12569039-12569654
>chr12:12569938-12570009
>chr12:12570296-12570564
>chr12:12570754-12571912
>chr12:12572436-12572762
>chr12:12573396-12573865
>chr12:12574028-12574704
>chr12:12574773-12575136
>chr12:12575474-12575775
>chr12:12576757-12577084
>chr12:12577191-12577314
>chr12:12577372-12577440
>chr12:12577602-12577678
>chr12:12578033-12578165
>chr12:12578636-12579381
>chr12:12579657-12579923
>chr12:12579984-12580115
>chr12:12580416-12580613
>chr12:12580723-12581055
>chr12:12581145-12581238
>chr12:12581589-12581949
>chr12:12582177-12582222
>chr12:12584006-12584306
>chr12:12584410-12584560
>chr12:12585794-12585893
>chr12:12587797-12588100
>chr12:12588554-12588876
>chr12:12589131-12589190
>chr12:12589454-12590699
>chr12:12591196-12591779
>chr12:12592604-12592930
>chr12:12593578-12593627
>chr12:12593837-12593933
>chr12:12594010-12594371
>chr12:12594820-12595503
>chr12:12595715-12596604
>chr12:12596772-12597158
>chr12:12597697-12598321
>chr12:12601469-12601827
>chr12:12602079-12602821
>chr12:12602879-12603340
>chr12:12603710-12604184
>chr12:12604243-12604585
>chr12:12605652-12605966
>chr12:12606409-12606742
>chr12:12607787-12608121
>chr12:12608271-12608607
>chr12:12609315-12609638
>chr12:12609909-12611522
>chr12:12611919-12611958
>chr12:12612882-12613179
>chr12:12613252-12613328
>chr12:12613946-12614361
>chr12:12614435-12615443
>chr12:12615501-12615810
>chr12:12615877-12616214
>chr12:12617420-12617471
>chr12:12617628-12619104
>chr12:12619322-12619692
>chr12:12620208-12620519
>chr12:12620697-12620815
>chr12:12621153-12621530
>chr12:12623157-12623262
>chr12:12623667-12624005
>chr12:12624050-12624144
>chr12:12624417-12624541
>chr12:12624648-12624701
>chr12:12624746-12625053
>chr12:12625081-12625259
>chr12:12625913-12625982
>chr12:12626537-12628779
>chr12:12628851-12629216
>chr12:12629267-12629475
>chr12:12629530-12629898
>chr12:12629941-12630097
>chr12:12630140-12630381
>chr12:12630495-12630702
>chr12:12630777-12630990
>chr12:12631763-12631851
>chr12:12632058-12632483
>chr12:12632877-12633464
>chr12:12634503-12634574
>chr12:12634683-12635381
>chr12:12636385-12636817
>chr12:12637508-12637573
>chr12:12637755-12638029
>chr12:12638101-12638496
>chr12:12638683-12638755
>chr12:12638815-12638898
>chr12:12638943-12641072
>chr12:12641191-12641803
>chr12:12643643-12643708
>chr12:12644620-12644675
>chr12:12645728-12645789
>chr12:12646134-12646437
>chr12:12647057-12647623
>chr12:12647665-12648857
>chr12:12648978-12649547
>chr12:12649938-12650289
>chr12:12650834-12651425
>chr12:12651521-12651869
>chr12:12652554-12653650
>chr12:12654027-12654594
>chr12:12655416-12655578
>chr12:12656293-12657356
>chr12:12658389-12658663
>chr12:12659324-12659694
>chr12:12659895-12659981
>chr12:12661013-12661101
>chr12:12663329-12663544
>chr12:12663892-12664272
>chr12:12664470-12664554
>chr12:12664629-12664962
>chr12:12665044-12665083
>chr12:12665553-12665862
>chr12:12667398-12667692
>chr12:12669409-12669444
>chr12:12669668-12669729
>chr12:12669846-12670036
>chr12:12670161-12670313
>chr12:12670402-12670509
>chr12:12671035-12671318
>chr12:12672394-12672764
>chr12:12673957-12674491
>chr12:12675419-12675567
>chr12:12675878-12676041
>chr12:12676826-12676866
>chr12:12677198-12677582
>chr12:12677790-12678172
>chr12:12678672-12679545
>chr12:12679574-12679776
>chr12:12679872-12680322
>chr12:12680493-12681085
>chr12:12682966-12683021
>chr12:12683394-12683676
>chr12:12684556-12684698
>chr12:12686472-12686560
>chr12:12686946-12687003
>chr12:12687809-12688004
>chr12:12688935-12689317
>chr12:12690046-12690123
>chr12:12691123-12691201
>chr12:12692418-12692532
>chr12:12692655-12692714
>chr12:12693709-12694508
>chr12:12694647-12694703
>chr12:12698630-12698928
>chr12:12699054-12699369
>chr12:12699514-12699621
>chr12:12699658-12699692
>chr12:12699985-12700377
>chr12:12700774-12700981
>chr12:12701647-12701951
>chr12:12702228-12702302
>chr12:12703098-12703154
>chr12:12704213-12704559
>chr12:12705068-12705329
>chr12:12705550-12705857
>chr12:12707035-12707089
>chr12:12707394-12707516
>chr12:12707727-12707879
>chr12:12707960-12708255
>chr12:12708746-12709074
>chr12:12709445-12709738
>chr12:12710065-12710344
>chr12:12710560-12710884
>chr12:12711023-12711336
>chr12:12711672-12711729
>chr12:12712633-12712835
>chr12:12713049-12713381
>chr12:12713518-12713872
>chr12:12713975-12714171
>chr12:12720459-12720548
>chr12:12720712-12720886
>chr12:12721284-12721345
>chr12:12724903-12724948
>chr12:12725330-12725400
>chr12:12727178-12727356
>chr12:12727575-12727734
>chr12:12727788-12728270
>chr12:12728390-12728728
>chr12:12729412-12730214
>chr12:12730363-12730666
>chr12:12730853-12731182
>chr12:12731291-12731385
>chr12:12731590-12731856
>chr12:12732369-12732781
>chr12:12732826-12732902
>chr12:12733024-12733343
>chr12:12733555-12733940
>chr12:12735110-12735261
>chr12:12735599-12736560
>chr12:12737550-12737644
>chr12:12737930-12738017
>chr12:12738227-12738510
>chr12:12739810-12740420
>chr12:12740848-12740913
>chr12:12741207-12741518
>chr12:12741706-12741799
>chr12:12742480-12743053
>chr12:12743249-12743380
>chr12:12743609-12743809
>chr12:12743845-12744313
>chr12:12744322-12744597
>chr12:12745239-12745571
>chr12:12745766-12745812
>chr12:12746205-12746541
>chr12:12746588-12747045
>chr12:12747076-12747254
>chr12:12748515-12748660
>chr12:12749300-12749603
>chr12:12749762-12749975
>chr12:12750063-12750408
>chr12:12750774-12751095
>chr12:12751350-12751651
>chr12:12751679-12751814
>chr12:12751905-12752147
>chr12:12753353-12753695
>chr12:12753930-12754368
>chr12:12754439-12755095
>chr12:12755509-12755878
>chr12:12755997-12756053
>chr12:12756402-12757097
>chr12:12757385-12757551
>chr12:12757648-12757755
>chr12:12757816-12758581
>chr12:12758703-12759199
>chr12:12760067-12760785
>chr12:12761794-12762076
>chr12:12762329-12762689
>chr12:12762865-12763258
>chr12:12763394-12763672
>chr12:12763715-12763889
>chr12:12763934-12764438
>chr12:12765024-12765432
>chr12:12765580-12765923
>chr12:12766568-12766912
>chr12:12766952-12768209
>chr12:12768346-12768659
>chr12:12768907-12769224
>chr12:12769261-12769326
>chr12:12769428-12769507
>chr12:12769684-12770466
>chr12:12770533-12771005
>chr12:12771176-12771240
>chr12:12771650-12774788
>chr12:12774867-12775313
>chr12:12775357-12775398
>chr12:12775519-12775614
>chr12:12775692-12776077
>chr12:12776923-12776968
>chr12:12777563-12777754
>chr12:12777879-12778230
>chr12:12778304-12778631
>chr12:12779367-12779412
>chr12:12780055-12780106
>chr12:12780230-12780475
>chr12:12780554-12780904
>chr12:12781012-12781466
>chr12:12781509-12781856
>chr12:12781972-12782300
>chr12:12782531-12782704
>chr12:12782915-12783238
>chr12:12783288-12783936
>chr12:12788612-12788650
>chr12:12790003-12790307
>chr12:12790643-12790714
>chr12:12792939-12793036
>chr12:12793203-12794106
>chr12:12794281-12794613
>chr12:12795054-12795428
>chr12:12795653-12795970
>chr12:12796504-12796830
>chr12:12797193-12797583
>chr12:12798217-12798526
>chr12:12798803-12798899
>chr12:12798996-12799338
>chr12:12799379-12799621
>chr12:12799920-12800410
>chr12:12800935-12801636
>chr12:12801891-12802250
>chr12:12802676-12803091
>chr12:12803829-12804118
>chr12:12804473-12804524
>chr12:12805249-12805730
>chr12:12806442-12806812
>chr12:12807352-12807832
>chr12:12808951-12809255
>chr12:12809728-12810099
>chr12:12810288-12811328
>chr12:12811684-12812090
>chr12:12812131-12812177
>chr12:12812611-12812894
>chr12:12813814-12813951
>chr12:12814665-12814981
>chr12:12815160-12815315
>chr12:12816257-12816434
>chr12:12817424-12817536
>chr12:12818213-12818539
>chr12:12818649-12819010
>chr12:12819156-12819279
>chr12:12819387-12819419
>chr12:12820354-12820870
>chr12:12822775-12823154
>chr12:12824964-12825333
>chr12:12825614-12825660
>chr12:12826422-12827059
>chr12:12827819-12828158
>chr12:12828239-12828543
>chr12:12830167-12830474
>chr12:12830649-12831532
>chr12:12831993-12832307
>chr12:12833299-12833379
>chr12:12833553-12834033
>chr12:12834376-12834682
>chr12:12835939-12836005
>chr12:12836041-12836400
>chr12:12838167-12838476
>chr12:12838627-12838940
>chr12:12839393-12839712
>chr12:12839998-12840048
>chr12:12840343-12840698
>chr12:12841248-12842008
>chr12:12842377-12844768
>chr12:12844875-12845193
>chr12:12845524-12845893
>chr12:12846216-12846635
>chr12:12846667-12847110
>chr12:12847518-12847859
>chr12:12847895-12848178
>chr12:12848324-12849446
>chr12:12849612-12849991
>chr12:12850201-12851004
>chr12:12851475-12851545
>chr12:12851752-12852014
>chr12:12852312-12854966
>chr12:12855555-12855660
>chr12:12856270-12856353
>chr12:12856605-12856639
>chr12:12856788-12857107
>chr12:12857302-12857975
>chr12:12858106-12858149
>chr12:12858355-12859146
>chr12:12859259-12860574
>chr12:12861404-12861690
>chr12:12861790-12862167
>chr12:12862338-12862706
>chr12:12863106-12864151
>chr12:12864422-12864527
>chr12:12864676-12865196
>chr12:12865788-12866572
>chr12:12867036-12867655
>chr12:12868044-12868150
>chr12:12869072-12869143
>chr12:12869542-12870557
>chr12:12870998-12871126
>chr12:12871280-12871598
>chr12:12871697-12871992
>chr12:12873190-12873532
>chr12:12874678-12874983
>chr12:12875178-12875742
>chr12:12875800-12876260
>chr12:12876289-12876522
>chr12:12876674-12877012
>chr12:12877458-12877532
>chr12:12878036-12878272
>chr12:12878454-12878773
>chr12:12879017-12879558
>chr12:12879669-12879828
>chr12:12879884-12880088
>chr12:12880258-12880838
>chr12:12881719-12881765
>chr12:12881971-12882546
>chr12:12883065-12883394
>chr12:12883897-12884239
>chr12:12884539-12884818
>chr12:12885662-12885718
>chr12:12885826-12886148
>chr12:12886272-12886568
>chr12:12886827-12887537
>chr12:12888535-12888661
>chr12:12888872-12888999
>chr12:12889483-12890108
>chr12:12890473-12890550
>chr12:12890706-12890763
>chr12:12892362-12892672
>chr12:12893498-12893624
>chr12:12893670-12894053
>chr12:12894401-12894708
>chr12:12894769-12895082
>chr12:12895185-12895338
>chr12:12895694-12896005
>chr12:12896944-12897297
>chr12:12897624-12897918
>chr12:12898142-12898566
>chr12:12898816-12898897
>chr12:12899010-12899158
>chr12:12899222-12899341
>chr12:12899547-12899675
>chr12:12900520-12900977
>chr12:12902482-12903095
>chr12:12903239-12903589
>chr12:12904587-12904631
>chr12:12904738-12904809
>chr12:12904873-12905189
>chr12:12905972-12906034
>chr12:12906089-12906588
>chr12:12906768-12907084
>chr12:12907203-12907439
>chr12:12907611-12907926
>chr12:12909809-12909938
>chr12:12910863-12911175
>chr12:12911468-12911809
>chr12:12912819-12912988
>chr12:12914509-12915207
>chr12:12915357-12915504
>chr12:12915596-12915882
>chr12:12917209-12917273
>chr12:12918042-12918400
>chr12:12918476-12918801
>chr12:12919419-12919735
>chr12:12920460-12921148
>chr12:12922125-12922185
>chr12:12922525-12922904
>chr12:12923327-12924298
>chr12:12924669-12925124
>chr12:12925676-12925754
>chr12:12925811-12926122
>chr12:12927180-12927349
>chr12:12927412-12927776
>chr12:12927831-12927940
>chr12:12928173-12929683
>chr12:12931458-12931540
>chr12:12931804-12932545
>chr12:12932761-12933070
>chr12:12933358-12933659
>chr12:12933897-12934257
>chr12:12934387-12934442
>chr12:12934721-12934823
>chr12:12934867-12934945
>chr12:12935770-12936982
>chr12:12937383-12937717
>chr12:12938287-12938621
>chr12:12939681-12939779
>chr12:12939839-12940407
>chr12:12940910-12941216
>chr12:12942447-12942728
>chr12:12943000-12943129
>chr12:12944115-12944268
>chr12:12944727-12945306
>chr12:12945546-12945637
>chr12:12946234-12946777
>chr12:12947500-12947916
>chr12:12950465-12951154
>chr12:12952551-12952855
>chr12:12953170-12953481
>chr12:12955851-12956853
>chr12:12957422-12957765
>chr12:12958423-12958779
>chr12:12958811-12959044
>chr12:12959074-12959419
>chr12:12959847-12960718
>chr12:12961582-12961897
>chr12:12962166-12962234
>chr12:12962395-12962708
>chr12:12962973-12963329
>chr12:12965457-12965564
>chr12:12966764-12967068
>chr12:12969172-12969498
>chr12:12970137-12970459
>chr12:12971016-12971444
>chr12:12973039-12973268
>chr12:12973447-12973492
>chr12:12973599-12973637
>chr12:12975628-12975703
>chr12:12976063-12976144
>chr12:12977169-12977276
>chr12:12977424-12977615
>chr12:12977733-12977842
>chr12:12978193-12978511
>chr12:12981995-12982297
>chr12:12982669-12982732
>chr12:12982967-12983006
>chr12:12984638-12985317
>chr12:12987505-12987940
>chr12:12988303-12988355
>chr12:12988418-12988475
>chr12:12989932-12991297
>chr12:12992190-12992521
>chr12:12993052-12993442
>chr12:12993517-12993553
>chr12:12993704-12993781
>chr12:12998206-12998341
>chr12:12999170-12999395
>chr12:12999553-12999621
>chr12:13000190-13000246
>chr12:13003874-13004295
>chr12:13004729-13004848
>chr12:13005142-13005651
>chr12:13006539-13006714
>chr12:13006912-13007250
>chr12:13007390-13007958
>chr12:13008433-13009365
>chr12:13009413-13010716
>chr12:13010817-13010979
>chr12:13011279-13011374
>chr12:13011473-13011723
>chr12:13011850-13011956
>chr12:13012442-13012486
>chr12:13012629-13013084
>chr12:13013460-13013535
>chr12:13013600-13013899
>chr12:13014314-13014959
>chr12:13015274-13015669
>chr12:13015707-13016157
>chr12:13016387-13016962
>chr12:13017302-13017341
>chr12:13017663-13017778
>chr12:13017928-13018381
>chr12:13018476-13018577
>chr12:13018884-13019302
>chr12:13020181-13020234
>chr12:13020843-13021292
>chr12:13021345-13021601
>chr12:13023264-13023357
>chr12:13023411-13023695
>chr12:13023786-13023838
>chr12:13024536-13024608
>chr12:13024690-13024937
>chr12:13025368-13025591
>chr12:13027284-13027791
>chr12:13028579-13028798
>chr12:13032583-13032927
>chr12:13033294-13033678
>chr12:13034356-13034585
>chr12:13034674-13035092
>chr12:13035153-13035777
>chr12:13036448-13036763
>chr12:13037142-13037518
>chr12:13037778-13038144
>chr12:13038516-13038572
>chr12:13040831-13040881
>chr12:13041959-13042195
>chr12:13042489-13042821
>chr12:13042888-13042924
>chr12:13045209-13045253
>chr12:13046149-13046300
>chr12:13046436-13046762
>chr12:13046851-13046900
>chr12:13048718-13049481
>chr12:13050622-13050800
>chr12:13052430-13052873
>chr12:13053277-13054403
>chr12:13056836-13057769
>chr12:13063403-13063555
>chr12:13070065-13070228
>chr12:13072386-13073300
>chr12:13073552-13073668
>chr12:13073703-13073853
>chr12:13073955-13074242
>chr12:13075406-13075763
>chr12:13077162-13079381
>chr12:13081936-13082267
>chr12:13083535-13084105
>chr12:13084600-13084650
>chr12:13086874-13086932
>chr12:13089761-13090056
>chr12:13090347-13090394
>chr12:13091079-13091919
>chr12:13092797-13093174
>chr12:13095656-13095744
>chr12:13096189-13096515
>chr12:13096651-13097113
>chr12:13097370-13097514
>chr12:13098109-13098159
>chr12:13100117-13100171
>chr12:13102147-13102190
>chr12:13102667-13102704
>chr12:13103124-13103195
>chr12:13104006-13104062
>chr12:13104135-13104244
>chr12:13105145-13105264
>chr12:13105526-13105906
>chr12:13106071-13106269
>chr12:13106779-13108630
>chr12:13108710-13110138
>chr12:13110384-13110534
>chr12:13111317-13111390
>chr12:13111949-13112384
>chr12:13112838-13112899
>chr12:13113929-13114027
>chr12:13117515-13117578
>chr12:13118805-13119190
>chr12:13121015-13121355
>chr12:13121380-13121525
>chr12:13122361-13122550
>chr12:13122560-13122711
>chr12:13123834-13123880
>chr12:13124596-13124805
>chr12:13125554-13125858
>chr12:13126011-13127486
>chr12:13127910-13128205
>chr12:13129989-13130069
>chr12:13130318-13130369
>chr12:13131343-13132387
>chr12:13132501-13132929
>chr12:13133073-13133592
>chr12:13133973-13134046
>chr12:13136229-13136298
>chr12:13137068-13137117
>chr12:13137185-13137488
>chr12:13137771-13138054
>chr12:13138401-13138603
>chr12:13139567-13141266
>chr12:13146027-13146176
>chr12:13147104-13147171
>chr12:13147750-13147991
>chr12:13149774-13149812
>chr12:13150427-13150576
>chr12:13150702-13151610
>chr12:13153721-13153844
>chr12:13155086-13155204
>chr12:13155412-13155674
>chr12:13155814-13156216
>chr12:13156792-13157261
>chr12:13157546-13157613
>chr12:13157644-13157674
>chr12:13157807-13158135
>chr12:13158736-13159100
>chr12:13159509-13160032
>chr12:13160113-13160189
>chr12:13160287-13161266
>chr12:13161824-13161924
>chr12:13165026-13165082
>chr12:13165403-13165475
>chr12:13167803-13167872
>chr12:13169363-13169394
>chr12:13170768-13170933
>chr12:13171156-13171274
>chr12:13171800-13171936
>chr12:13172075-13172157
>chr12:13174651-13175060
>chr12:13176041-13176168
>chr12:13177212-13177272
>chr12:13178430-13178553
>chr12:13180133-13181192
>chr12:13181377-13181684
>chr12:13183742-13183886
>chr12:13185115-13185294
>chr12:13185550-13185595
>chr12:13185626-13185682
>chr12:13186335-13186382
>chr12:13187013-13187160
>chr12:13187888-13187930
>chr12:13192387-13193290
>chr12:13194158-13194255
>chr12:13195600-13195686
>chr12:13195762-13195831
>chr12:13197483-13197843
>chr12:13198831-13198882
>chr12:13199930-13200011
>chr12:13201146-13201476
>chr12:13206884-13206986
>chr12:13207109-13207340
>chr12:13217748-13217865
>chr12:13219305-13219645
>chr12:13220237-13220660
>chr12:13221300-13221642
>chr12:13222005-13222074
>chr12:13224772-13224821
>chr12:13228238-13228458
>chr12:13228551-13228689
>chr12:13228757-13228970
>chr12:13230264-13230399
>chr12:13230968-13231112
>chr12:13231892-13232420
>chr12:13232554-13232594
>chr12:13233059-13233490
>chr12:13236500-13236815
>chr12:13238041-13238119
>chr12:13239174-13239341
>chr12:13239390-13239471
>chr12:13240813-13241086
>chr12:13241241-13241316
>chr12:13241730-13242009
>chr12:13242294-13242386
>chr12:13242612-13242796
>chr12:13242883-13242985
>chr12:13243392-13243521
>chr12:13243687-13243786
>chr12:13243893-13244866
>chr12:13245018-13245087
>chr12:13245475-13245695
>chr12:13245900-13245958
>chr12:13246055-13246375
>chr12:13246616-13247149
>chr12:13247314-13247375
>chr12:13247465-13247871
>chr12:13248035-13248075
>chr12:13248179-13248470
>chr12:13248623-13248681
>chr12:13248846-13249119
>chr12:13249432-13250135
>chr12:13250249-13250739
>chr12:13251512-13251826
>chr12:13252236-13252698
>chr12:13253386-13253690
>chr12:13254331-13254639
>chr12:13254766-13254827
>chr12:13254986-13255100
>chr12:13255921-13256022
>chr12:13259632-13262321
>chr12:13262355-13265526
>chr12:13266345-13266382
>chr12:13267831-13268184
>chr12:13269351-13269601
>chr12:13271335-13271390
>chr12:13272791-13272848
>chr12:13273480-13273641
>chr12:13275243-13275286
>chr12:13279373-13279423
>chr12:13279859-13280098
>chr12:13280151-13280241
>chr12:13281535-13281602
>chr12:13281829-13281867
>chr12:13282596-13282654
>chr12:13283158-13283378
>chr12:13284948-13285936
>chr12:13285979-13286150
>chr12:13286385-13286737
>chr12:13286979-13287055
>chr12:13287731-13287811
>chr12:13288719-13288907
>chr12:13290647-13290914
>chr12:13292069-13292435
>chr12:13292496-13292544
>chr12:13293503-13293810
>chr12:13294344-13294934
>chr12:13296761-13297028
>chr12:13297175-13297415
>chr12:13298346-13298501
>chr12:13300072-13300159
>chr12:13300717-13301898
>chr12:13302031-13302194
>chr12:13302934-13303116
>chr12:13304308-13304371
>chr12:13304976-13305017
>chr12:13306123-13306478
>chr12:13307592-13307638
>chr12:13312361-13312478
>chr12:13316655-13316768
>chr12:13316971-13317129
>chr12:13317883-13318055
>chr12:13319816-13319982
>chr12:13320220-13320297
>chr12:13320489-13320806
>chr12:13321007-13321324
>chr12:13321942-13322243
>chr12:13322631-13322717
>chr12:13324254-13325491
>chr12:13327706-13328103
>chr12:13328232-13328271
>chr12:13328360-13328464
>chr12:13330587-13330751
>chr12:13331013-13331062
>chr12:13331289-13331617
>chr12:13331836-13332180
>chr12:13332495-13332893
>chr12:13332957-13333081
>chr12:13333208-13333418
>chr12:13333846-13334322
>chr12:13335802-13335859
>chr12:13336010-13336326
>chr12:13336819-13337090
>chr12:13338598-13339027
>chr12:13341349-13341423
>chr12:13341515-13341927
>chr12:13344080-13344285
>chr12:13344672-13344818
>chr12:13345546-13345594
>chr12:13345673-13345733
>chr12:13346437-13346601
>chr12:13350099-13350206
>chr12:13351302-13351924
>chr12:13353109-13353456
>chr12:13353785-13353924
>chr12:13354134-13354320
>chr12:13354402-13355277
>chr12:13355304-13355400
>chr12:13356405-13356443
>chr12:13356928-13357044
>chr12:13357913-13358013
>chr12:13358275-13358361
>chr12:13360000-13360219
>chr12:13363673-13363989
>chr12:13366545-13366850
>chr12:13368716-13369325
>chr12:13370335-13370406
>chr12:13370558-13371174
>chr12:13371272-13371327
>chr12:13371519-13371581
>chr12:13372319-13372446
>chr12:13374084-13374221
>chr12:13376410-13376893
>chr12:13377046-13377153
>chr12:13377501-13377676
>chr12:13377870-13377920
>chr12:13378771-13378846
>chr12:13380448-13380619
>chr12:13382550-13382673
>chr12:13382970-13383198
>chr12:13383343-13383835
>chr12:13384228-13384355
>chr12:13385133-13385438
>chr12:13386875-13386911
>chr12:13389116-13389809
>chr12:13391473-13400705
>chr12:13400774-13400841
>chr12:13401010-13401252
>chr12:13401842-13402539
>chr12:13403180-13403242
>chr12:13403465-13403781
>chr12:13404648-13404750
>chr12:13407452-13408107
>chr12:13409770-13410134
>chr12:13410393-13410535
>chr12:13410632-13410822
>chr12:13410923-13411759
>chr12:13411885-13411957
>chr12:13411968-13415902
>chr12:13416051-13416287
>chr12:13416664-13416717
>chr12:13417868-13417919
>chr12:13419577-13420034
>chr12:13421039-13421197
>chr12:13421331-13421434
>chr12:13421804-13422112
>chr12:13423690-13423940
>chr12:13428073-13428218
>chr12:13428267-13428351
>chr12:13428437-13428517
>chr12:13429704-13429785
>chr12:13429819-13429993
>chr12:13432652-13433261
>chr12:13434849-13435066
>chr12:13435981-13436097
>chr12:13437783-13438034
>chr12:13438480-13440175
>chr12:13440364-13440403
>chr12:13440602-13440649
>chr12:13440904-13440996
>chr12:13442161-13442227
>chr12:13442305-13442504
>chr12:13444029-13444367
>chr12:13444429-13446454
>chr12:13447519-13447613
>chr12:13448309-13448408
>chr12:13451346-13451387
>chr12:13452742-13452876
>chr12:13453854-13454231
>chr12:13455748-13455971
>chr12:13456084-13456193
>chr12:13457256-13457575
>chr12:13458000-13458050
>chr12:13458951-13458997
>chr12:13459047-13459189
>chr12:13459501-13459608
>chr12:13459691-13459804
>chr12:13460209-13460370
>chr12:13460513-13460582
>chr12:13460628-13460698
>chr12:13460802-13460868
>chr12:13461056-13461134
>chr12:13462724-13462778
>chr12:13463903-13463952
>chr12:13464596-13464655
>chr12:13465773-13465815
>chr12:13466249-13466606
>chr12:13466964-13467315
>chr12:13469911-13470043
>chr12:13470949-13471006
>chr12:13477117-13477298
>chr12:13477428-13477801
>chr12:13478141-13478186
>chr12:13478301-13478416
>chr12:13478547-13478660
>chr12:13480154-13480557
>chr12:13480606-13480683
>chr12:13482574-13482876
>chr12:13483716-13483775
>chr12:13484552-13484663
>chr12:13484723-13485038
>chr12:13485827-13485942
>chr12:13488166-13488245
>chr12:13488361-13488510
>chr12:13488859-13489099
>chr12:13489305-13489517
>chr12:13489745-13489983
>chr12:13491723-13491810
>chr12:13493301-13495072
>chr12:13495928-13495979
>chr12:13496465-13496531
>chr12:13500193-13500469
>chr12:13500513-13500593
>chr12:13500665-13500768
>chr12:13501370-13501427
>chr12:13502123-13502246
>chr12:13502636-13502845
>chr12:13505509-13505549
>chr12:13507131-13507210
>chr12:13507937-13508027
>chr12:13509643-13509675
>chr12:13511094-13511692
>chr12:13511732-13512176
>chr12:13512206-13513631
>chr12:13513669-13514946
>chr12:13514984-13515102
>chr12:13515213-13515307
>chr12:13515390-13515444
>chr12:13515495-13515626
>chr12:13515774-13517030
>chr12:13517125-13517245
>chr12:13517500-13521088
>chr12:13521216-13521318
>chr12:13521446-13521863
>chr12:13525831-13525891
>chr12:13526144-13526760
>chr12:13527229-13527289
>chr12:13528008-13528356
>chr12:13528451-13528499
>chr12:13529318-13529534
>chr12:13529660-13529759
>chr12:13533230-13533334
>chr12:13533818-13533856
>chr12:13534170-13534225
>chr12:13535520-13535564
>chr12:13536016-13536155
>chr12:13538530-13538872
>chr12:13540764-13540838
>chr12:13541005-13541063
>chr12:13547926-13547991
>chr12:13548350-13548403
>chr12:13554059-13554141
>chr12:13565364-13565471
>chr12:13566632-13566715
>chr12:13567242-13567342
>chr12:13569242-13569403
>chr12:13569565-13569689
>chr12:13570284-13570345
>chr12:13572801-13572872
>chr12:13573166-13573519
>chr12:13574734-13574862
>chr12:13575055-13575178
>chr12:13575371-13575746
>chr12:13576406-13576855
>chr12:13578014-13578181
>chr12:13578813-13578936
>chr12:13579450-13579605
>chr12:13580864-13581174
>chr12:13581597-13582027
>chr12:13583340-13583512
>chr12:13584099-13584177
>chr12:13584279-13584454
>chr12:13587002-13587170
>chr12:13587308-13587669
>chr12:13587876-13587978
>chr12:13589043-13589145
>chr12:13590132-13590765
>chr12:13592475-13592551
>chr12:13593078-13594680
>chr12:13595857-13595904
>chr12:13597174-13597694
>chr12:13600178-13600283
>chr12:13600479-13600511
>chr12:13601410-13601525
>chr12:13603441-13603671
>chr12:13604564-13604655
>chr12:13606162-13606578
>chr12:13607144-13607492
>chr12:13607715-13607787
>chr12:13609485-13609801
>chr12:13613781-13613812
>chr12:13616057-13616122
>chr12:13620548-13620687
>chr12:13621595-13621674
>chr12:13622531-13622950
>chr12:13625447-13625571
>chr12:13626774-13626843
>chr12:13627412-13627457
>chr12:13627978-13628038
>chr12:13629594-13629714
>chr12:13630844-13631181
>chr12:13635963-13636019
>chr12:13636081-13636158
>chr12:13636793-13636920
>chr12:13639722-13639943
>chr12:13640101-13640289
>chr12:13641054-13641376
>chr12:13641905-13642290
>chr12:13643238-13644232
>chr12:13644300-13645611
>chr12:13645628-13645680
>chr12:13646576-13646835
>chr12:13647187-13647294
>chr12:13647634-13647670
>chr12:13648934-13648969
>chr12:13650748-13650866
>chr12:13650895-13650952
>chr12:13651860-13651991
>chr12:13652396-13652465
>chr12:13653501-13653611
>chr12:13656193-13656231
>chr12:13657904-13658300
>chr12:13659836-13659905
>chr12:13662619-13662664
>chr12:13663074-13663139
>chr12:13663893-13664039
>chr12:13664611-13664705
>chr12:13665134-13665299
>chr12:13668861-13669048
>chr12:13672211-13672263
>chr12:13674074-13674381
>chr12:13675038-13675183
>chr12:13676034-13676443
>chr12:13677918-13678362
>chr12:13678952-13679117
>chr12:13681495-13681599
>chr12:13681732-13681793
>chr12:13683434-13683780
>chr12:13686777-13687029
>chr12:13687093-13687210
>chr12:13687949-13688002
>chr12:13689337-13689383
>chr12:13689946-13689977
>chr12:13690233-13690497
>chr12:13691122-13691158
>chr12:13692376-13692570
>chr12:13692721-13693175
>chr12:13693332-13693390
>chr12:13694487-13694568
>chr12:13694636-13694718
>chr12:13697197-13697251
>chr12:13698448-13698988
>chr12:13699590-13699920
>chr12:13700855-13701299
>chr12:13709199-13709415
>chr12:13709463-13709595
>chr12:13709914-13712450
>chr12:13714121-13714166
>chr12:13714755-13714843
>chr12:13715487-13715564
>chr12:13717570-13717605
>chr12:13718272-13718324
>chr12:13722122-13722227
>chr12:13723119-13723300
>chr12:13725247-13725366
>chr12:13726227-13727028
>chr12:13728718-13728770
>chr12:13731318-13731644
>chr12:13733771-13733824
>chr12:13736752-13737085
>chr12:13737205-13737512
>chr12:13739088-13739422
>chr12:13741020-13741331
>chr12:13741526-13741985
>chr12:13742428-13742748
>chr12:13746023-13746118
>chr12:13746555-13747145
>chr12:13748786-13748959
>chr12:13754055-13754106
>chr12:13754278-13754394
>chr12:13755757-13755808
>chr12:13755845-13756346
>chr12:13758305-13758396
>chr12:13758976-13759314
>chr12:13762024-13762313
>chr12:13762830-13762925
>chr12:13766967-13767243
>chr12:13768751-13769075
>chr12:13770678-13770790
>chr12:13770989-13771173
>chr12:13771201-13771382
>chr12:13771626-13771695
>chr12:13774967-13775021
>chr12:13775852-13776496
>chr12:13776803-13776878
>chr12:13779010-13779586
>chr12:13779674-13779742
>chr12:13779814-13779852
>chr12:13781878-13781940
>chr12:13782148-13782327
>chr12:13782993-13783182
>chr12:13783425-13783464
>chr12:13783935-13784271
>chr12:13784715-13784754
>chr12:13784942-13785232
>chr12:13785854-13786006
>chr12:13790996-13791069
>chr12:13791178-13791480
>chr12:13791597-13792040
>chr12:13793121-13793435
>chr12:13793916-13794282
>chr12:13795460-13796115
>chr12:13797021-13797408
>chr12:13798503-13798582
>chr12:13799693-13799746
>chr12:13802524-13802642
>chr12:13802900-13803401
>chr12:13803537-13803586
>chr12:13805545-13806199
>chr12:13806229-13807011
>chr12:13807404-13807478
>chr12:13808449-13808795
>chr12:13809052-13809121
>chr12:13810127-13810181
>chr12:13810219-13810353
>chr12:13811267-13811590
>chr12:13812287-13812364
>chr12:13812905-13813266
>chr12:13813477-13813545
>chr12:13814597-13814847
>chr12:13816729-13816811
>chr12:13819032-13819345
>chr12:13820368-13820509
>chr12:13820656-13820696
>chr12:13822907-13823190
>chr12:13823305-13823588
>chr12:13823708-13824106
>chr12:13824162-13824889
>chr12:13825449-13826051
>chr12:13826182-13826489
>chr12:13826915-13827065
>chr12:13827132-13827395
>chr12:13827682-13828122
>chr12:13830910-13831018
>chr12:13831117-13831316
>chr12:13832534-13832673
>chr12:13833091-13833144
>chr12:13833959-13834342
>chr12:13836359-13836420
>chr12:13839592-13839650
>chr12:13840491-13840574
>chr12:13840774-13840826
>chr12:13842887-13843099
>chr12:13843373-13843430
>chr12:13845279-13845353
>chr12:13845533-13845613
>chr12:13847666-13847759
>chr12:13848343-13848472
>chr12:13851908-13851963
>chr12:13852621-13852655
>chr12:13853840-13853896
>chr12:13854184-13854556
>chr12:13854913-13855794
>chr12:13858093-13858198
>chr12:13860317-13860629
>chr12:13861009-13861062
>chr12:13863410-13863568
>chr12:13864818-13864849
>chr12:13864879-13864937
>chr12:13865352-13865655
>chr12:13867446-13867526
>chr12:13869439-13869488
>chr12:13869565-13869772
>chr12:13871504-13871919
>chr12:13872174-13872662
>chr12:13874989-13875561
>chr12:13876235-13876357
>chr12:13877540-13877576
>chr12:13877706-13878098
>chr12:13879214-13879351
>chr12:13882421-13882583
>chr12:13882725-13883214
>chr12:13883302-13883907
>chr12:13884027-13884152
>chr12:13884307-13884441
>chr12:13884775-13884848
>chr12:13886621-13886710
>chr12:13886895-13887033
>chr12:13888184-13889111
>chr12:13889182-13889337
>chr12:13893892-13893974
>chr12:13894277-13894331
>chr12:13896829-13896962
>chr12:13897708-13897828
>chr12:13897934-13898037
>chr12:13898288-13898435
>chr12:13898621-13899065
>chr12:13900171-13900511
>chr12:13901058-13901385
>chr12:13901483-13901569
>chr12:13902083-13902184
>chr12:13902328-13902834
>chr12:13903320-13903363
>chr12:13903888-13904281
>chr12:13904648-13904727
>chr12:13905178-13905316
>chr12:13906787-13906874
>chr12:13907194-13907507
>chr12:13908416-13908494
>chr12:13909058-13909123
>chr12:13912279-13912352
>chr12:13912710-13912751
>chr12:13913797-13914024
>chr12:13914203-13915090
>chr12:13915118-13915200
>chr12:13916558-13916706
>chr12:13917830-13917927
>chr12:13918116-13918235
>chr12:13918265-13918421
>chr12:13920102-13920245
>chr12:13920369-13920430
>chr12:13921033-13921467
>chr12:13926624-13926985
>chr12:13927361-13927595
>chr12:13927677-13928330
>chr12:13928902-13929070
>chr12:13929875-13930251
>chr12:13931397-13931473
>chr12:13931961-13932035
>chr12:13932944-13933018
>chr12:13934451-13934492
>chr12:13936676-13936840
>chr12:13936948-13937014
>chr12:13937458-13937713
>chr12:13938087-13938162
>chr12:13938220-13938671
>chr12:13939197-13939917
>chr12:13943938-13944031
>chr12:13946227-13946295
>chr12:13946699-13946820
>chr12:13950402-13950514
>chr12:13951070-13951250
>chr12:13951661-13951750
>chr12:13952871-13952923
>chr12:13954548-13954824
>chr12:13956025-13956057
>chr12:13958684-13958784
>chr12:13959465-13959506
>chr12:13960045-13960173
>chr12:13960225-13960370
>chr12:13962986-13963040
>chr12:13965545-13965812
>chr12:13966128-13966176
>chr12:13968405-13968457
>chr12:13969890-13970115
>chr12:13970422-13970652
>chr12:13973478-13973576
>chr12:13975639-13975699
>chr12:13980596-13980712
>chr12:13981135-13981186
>chr12:13982003-13982072
>chr12:13984460-13984795
>chr12:13985135-13985293
>chr12:13985434-13985495
>chr12:13985865-13986025
>chr12:13986508-13986729
>chr12:13987384-13987786
>chr12:13988603-13988655
>chr12:13988878-13988926
>chr12:13989712-13989887
>chr12:13991787-13991971
>chr12:13992967-13994055
>chr12:13994935-13995271
>chr12:13996010-13996078
>chr12:13997179-13997564
>chr12:13998235-13998668
>chr12:13999692-14000084
>chr12:14001982-14007639
>chr12:14009739-14010008
>chr12:14010083-14010319
>chr12:14010613-14010703
>chr12:14011651-14011744
>chr12:14011948-14012190
>chr12:14012234-14013684
>chr12:14013760-14014095
>chr12:14014152-14014714
>chr12:14015133-14015189
>chr12:14015265-14015366
>chr12:14016497-14016560
>chr12:14017630-14017670
>chr12:14017881-14017965
>chr12:14018254-14018377
>chr12:14018640-14019017
>chr12:14019072-14019202
>chr12:14019273-14019535
>chr12:14019813-14019854
>chr12:14020033-14020702
>chr12:14020820-14021064
>chr12:14021151-14021473
>chr12:14021549-14022765
>chr12:14023181-14023561
>chr12:14025005-14025944
>chr12:14027687-14028116
>chr12:14028376-14028476
>chr12:14031348-14032143
>chr12:14032291-14032616
>chr12:14033702-14033819
>chr12:14033912-14034022
>chr12:14034129-14034222
>chr12:14034589-14035425
>chr12:14035468-14042474
>chr12:14042536-14042713
>chr12:14044205-14044572
>chr12:14045012-14045174
>chr12:14050142-14050453
>chr12:14051228-14051285
>chr12:14051410-14051805
>chr12:14052144-14052323
>chr12:14052533-14052634
>chr12:14053498-14053537
>chr12:14053859-14053928
>chr12:14055878-14055934
>chr12:14056312-14056434
>chr12:14056776-14056968
>chr12:14057288-14057568
>chr12:14059279-14059651
>chr12:14060534-14060598
>chr12:14060773-14061104
>chr12:14061173-14061384
>chr12:14063548-14063618
>chr12:14064650-14064971
>chr12:14066705-14066745
>chr12:14067085-14067165
>chr12:14067262-14067832
>chr12:14068142-14068246
>chr12:14069446-14069561
>chr12:14069655-14069688
>chr12:14070155-14070263
>chr12:14071439-14071501
>chr12:14072203-14072264
>chr12:14074386-14074850
>chr12:14074975-14075103
>chr12:14075191-14075948
>chr12:14076077-14076197
>chr12:14076295-14077371
>chr12:14078211-14078319
>chr12:14078504-14078616
>chr12:14078726-14078773
>chr12:14078858-14084650
>chr12:14084650-14086616
>chr12:14086810-14088491
>chr12:14088577-14088642
>chr12:14088906-14089094
>chr12:14089143-14089711
>chr12:14089872-14094033
>chr12:14094347-14094504
>chr12:14094602-14095007
>chr12:14095069-14095286
>chr12:14095747-14097301
>chr12:14098571-14098620
>chr12:14098744-14099416
>chr12:14099528-14099700
>chr12:14100000-14100100
>chr12:14100422-14100534
>chr12:14100704-14100863
>chr12:14100907-14101045
>chr12:14101140-14108394
>chr12:14110275-14110521
>chr12:14112432-14112643
>chr12:14113465-14115943
>chr12:14116441-14116738
>chr12:14117304-14117636
>chr12:14117786-14117890
>chr12:14117967-14118260
>chr12:14118380-14118757
>chr12:14118866-14119081
>chr12:14119195-14119318
>chr12:14119330-14119743
>chr12:14119908-14120175
>chr12:14120257-14120587
>chr12:14120878-14121650
>chr12:14121749-14121890
>chr12:14122417-14122469
>chr12:14122614-14122821
>chr12:14122876-14123854
>chr12:14124136-14124574
>chr12:14125260-14125679
>chr12:14125716-14126881
>chr12:14127078-14127167
>chr12:14127347-14127700
>chr12:14127796-14128466
>chr12:14128995-14129115
>chr12:14129694-14129775
>chr12:14131363-14131555
>chr12:14131629-14131882
>chr12:14132533-14132586
>chr12:14133112-14133202
>chr12:14133389-14133656
>chr12:14134660-14134837
>chr12:14135170-14135278
>chr12:14135326-14135643
>chr12:14136968-14137311
>chr12:14138801-14139266
>chr12:14140500-14140819
>chr12:14140876-14141182
>chr12:14142166-14142220
>chr12:14142288-14142522
>chr12:14142929-14143277
>chr12:14143876-14146181
>chr12:14146431-14146505
>chr12:14146639-14147073
>chr12:14148003-14148317
>chr12:14149416-14149701
>chr12:14150008-14150243
>chr12:14152214-14152289
>chr12:14152979-14153322
>chr12:14153433-14154412
>chr12:14154464-14154564
>chr12:14154721-14156486
>chr12:14157043-14157095
>chr12:14157433-14157719
>chr12:14158131-14158691
>chr12:14159271-14159319
>chr12:14159658-14160061
>chr12:14161118-14161210
>chr12:14161395-14161687
>chr12:14162095-14162809
>chr12:14162933-14163232
>chr12:14163489-14163795
>chr12:14164544-14164995
>chr12:14165111-14165460
>chr12:14165643-14165965
>chr12:14166050-14166162
>chr12:14166313-14166531
>chr12:14166581-14166631
>chr12:14166762-14166794
>chr12:14167548-14167597
>chr12:14167830-14168141
>chr12:14170193-14171052
>chr12:14171423-14171733
>chr12:14173067-14173392
>chr12:14174689-14174776
>chr12:14176164-14177968
>chr12:14178121-14178224
>chr12:14178293-14183343
>chr12:14183425-14183901
>chr12:14184163-14184922
>chr12:14186198-14186992
>chr12:14187528-14187757
>chr12:14187812-14187839
>chr12:14189920-14191683
>chr12:14191758-14191838
>chr12:14192076-14192235
>chr12:14192345-14192752
>chr12:14193045-14193344
>chr12:14193617-14193692
>chr12:14194037-14194091
>chr12:14194286-14194470
>chr12:14195374-14195658
>chr12:14196019-14197456
>chr12:14197705-14198764
>chr12:14199431-14199750
>chr12:14200221-14200915
>chr12:14201433-14201838
>chr12:14202113-14202452
>chr12:14204339-14204790
>chr12:14204921-14205302
>chr12:14205423-14205784
>chr12:14206422-14207425
>chr12:14208695-14209336
>chr12:14209891-14209937
>chr12:14211139-14211446
>chr12:14211471-14211784
>chr12:14212618-14213562
>chr12:14214640-14214689
>chr12:14215047-14215406
>chr12:14215754-14216291
>chr12:14216543-14216670
>chr12:14216834-14216951
>chr12:14218294-14218327
>chr12:14218869-14219241
>chr12:14219426-14219771
>chr12:14219983-14220059
>chr12:14220196-14220289
>chr12:14221026-14221576
>chr12:14221641-14222851
>chr12:14223102-14223426
>chr12:14223624-14223682
>chr12:14223832-14224683
>chr12:14224713-14224997
>chr12:14225444-14225708
>chr12:14226767-14227872
>chr12:14227907-14227958
>chr12:14228065-14229155
>chr12:14229263-14229435
>chr12:14229476-14230409
>chr12:14230459-14234034
>chr12:14234064-14235062
>chr12:14235126-14237072
>chr12:14238677-14239003
>chr12:14239888-14239945
>chr12:14240617-14240695
>chr12:14240783-14240883
>chr12:14241181-14243495
>chr12:14243602-14243897
>chr12:14245644-14246450
>chr12:14246851-14247174
>chr12:14247895-14249058
>chr12:14249729-14250090
>chr12:14250283-14250372
>chr12:14250816-14251129
>chr12:14251861-14252209
>chr12:14252500-14252820
>chr12:14252975-14253622
>chr12:14253762-14254701
>chr12:14256934-14256994
>chr12:14259210-14259570
>chr12:14259645-14259687
>chr12:14261062-14261123
>chr12:14261345-14261384
>chr12:14261479-14261783
>chr12:14262253-14262557
>chr12:14263208-14263859
>chr12:14264405-14264563
>chr12:14265201-14266009
>chr12:14266106-14266427
>chr12:14266605-14267408
>chr12:14268172-14269027
>chr12:14269797-14270229
>chr12:14270799-14271204
>chr12:14271612-14271960
>chr12:14272572-14272909
>chr12:14273437-14273492
>chr12:14274424-14275118
>chr12:14275868-14276077
>chr12:14276235-14276287
>chr12:14276334-14277031
>chr12:14277704-14278087
>chr12:14278276-14278341
>chr12:14278697-14278773
>chr12:14278992-14279690
>chr12:14279750-14280522
>chr12:14281257-14281669
>chr12:14282013-14282827
>chr12:14285045-14285407
>chr12:14285484-14285785
>chr12:14285879-14286147
>chr12:14286348-14286664
>chr12:14286997-14287350
>chr12:14287586-14288091
>chr12:14288127-14288938
>chr12:14289329-14289385
>chr12:14289625-14289796
>chr12:14289914-14290005
>chr12:14290623-14290922
>chr12:14291441-14292126
>chr12:14292175-14292343
>chr12:14292412-14292502
>chr12:14292749-14296689
>chr12:14296745-14296889
>chr12:14296961-14297639
>chr12:14297683-14297817
>chr12:14297853-14303460
>chr12:14303558-14303729
>chr12:14304155-14304669
>chr12:14304972-14305618
>chr12:14305900-14306331
>chr12:14306666-14307064
>chr12:14307100-14307302
>chr12:14307498-14307934
>chr12:14308026-14308622
>chr12:14309004-14309768
>chr12:14309932-14312004
>chr12:14312044-14312370
>chr12:14313116-14313444
>chr12:14314328-14314381
>chr12:14314511-14314921
>chr12:14314977-14315020
>chr12:14315258-14315399
>chr12:14315589-14315654
>chr12:14316049-14316700
>chr12:14317321-14317679
>chr12:14317823-14317898
>chr12:14318099-14318647
>chr12:14319240-14319631
>chr12:14319748-14321956
>chr12:14322124-14322177
>chr12:14323238-14323461
>chr12:14323706-14324063
>chr12:14324168-14324226
>chr12:14324307-14325270
>chr12:14325321-14326769
>chr12:14327226-14327566
>chr12:14328566-14330656
>chr12:14331170-14332656
>chr12:14332706-14336418
>chr12:14336447-14338422
>chr12:14338614-14338699
>chr12:14340478-14340634
>chr12:14340797-14342700
>chr12:14343448-14344679
>chr12:14345194-14345636
>chr12:14345734-14345895
>chr12:14346234-14346764
>chr12:14346807-14348066
>chr12:14348132-14348697
>chr12:14348913-14349248
>chr12:14349379-14349437
>chr12:14349821-14349872
>chr12:14350009-14350201
>chr12:14350297-14350521
>chr12:14350714-14352197
>chr12:14352233-14353693
>chr12:14353897-14355574
>chr12:14356023-14356833
>chr12:14357132-14357452
>chr12:14357560-14357826
>chr12:14357956-14359215
>chr12:14359484-14359572
>chr12:14360419-14361371
>chr12:14361605-14362002
>chr12:14362921-14363592
>chr12:14363635-14363772
>chr12:14363924-14364281
>chr12:14364619-14364911
>chr12:14366569-14366701
>chr12:14368097-14368533
>chr12:14368868-14369719
>chr12:14369923-14370315
>chr12:14374020-14374421
>chr12:14374817-14374927
>chr12:14375481-14375603
>chr12:14376813-14377933
>chr12:14378068-14378404
>chr12:14379022-14379454
>chr12:14379662-14379735
>chr12:14380035-14380165
>chr12:14380605-14380924
>chr12:14381234-14381531
>chr12:14381999-14382226
>chr12:14383536-14383866
>chr12:14384007-14384091
>chr12:14384796-14384881
>chr12:14386626-14386709
>chr12:14387926-14388995
>chr12:14389603-14389973
>chr12:14390575-14390670
>chr12:14391696-14392092
>chr12:14392222-14392262
>chr12:14392850-14392909
>chr12:14393649-14393689
>chr12:14394371-14394465
>chr12:14395786-14395909
>chr12:14396881-14397212
>chr12:14397606-14397721
>chr12:14398684-14398816
>chr12:14399542-14399652
>chr12:14400253-14400331
>chr12:14401188-14401506
>chr12:14401724-14402430
>chr12:14402578-14402927
>chr12:14405380-14405725
>chr12:14406014-14406403
>chr12:14406640-14406894
>chr12:14407333-14407434
>chr12:14407727-14407817
>chr12:14409906-14409998
>chr12:14410111-14410172
>chr12:14410243-14410422
>chr12:14410497-14412303
>chr12:14412426-14413221
>chr12:14413579-14413631
>chr12:14414420-14414566
>chr12:14414960-14415058
>chr12:14415814-14415910
>chr12:14416265-14416348
>chr12:14418193-14418297
>chr12:14418865-14418909
>chr12:14419066-14419121
>chr12:14419734-14419787
>chr12:14419802-14419939
>chr12:14420343-14420724
>chr12:14421231-14421689
>chr12:14421908-14422112
>chr12:14422419-14423061
>chr12:14423092-14423380
>chr12:14425477-14425560
>chr12:14426542-14426854
>chr12:14427086-14427667
>chr12:14427853-14427922
>chr12:14428781-14428850
>chr12:14430578-14430660
>chr12:14430760-14430874
>chr12:14431391-14431696
>chr12:14432423-14432543
>chr12:14433086-14433729
>chr12:14434061-14434105
>chr12:14434802-14435180
>chr12:14436420-14436725
>chr12:14437366-14437507
>chr12:14437702-14438083
>chr12:14438392-14438850
>chr12:14439528-14439892
>chr12:14440396-14440455
>chr12:14440638-14441791
>chr12:14441825-14441937
>chr12:14442868-14443178
>chr12:14443779-14443981
>chr12:14444987-14445293
>chr12:14445367-14445528
>chr12:14446127-14446450
>chr12:14447237-14447586
>chr12:14447964-14448232
>chr12:14448460-14449057
>chr12:14449150-14450658
>chr12:14450732-14452023
>chr12:14452070-14452298
>chr12:14452927-14452998
>chr12:14453101-14453311
>chr12:14453365-14453425
>chr12:14453466-14454105
>chr12:14454803-14455214
>chr12:14455568-14455896
>chr12:14457441-14457499
>chr12:14457660-14458136
>chr12:14458536-14458791
>chr12:14458877-14459113
>chr12:14460295-14460396
>chr12:14462346-14462407
>chr12:14462788-14462874
>chr12:14462973-14463050
>chr12:14464025-14464348
>chr12:14464923-14465288
>chr12:14465491-14465563
>chr12:14465886-14466026
>chr12:14466723-14466827
>chr12:14467758-14467843
>chr12:14467977-14468497
>chr12:14469075-14469385
>chr12:14469481-14469616
>chr12:14470549-14470718
>chr12:14471537-14471868
>chr12:14472795-14473040
>chr12:14473130-14473219
>chr12:14473270-14473340
>chr12:14473519-14473581
>chr12:14474025-14474120
>chr12:14474292-14474718
>chr12:14476103-14476444
>chr12:14476731-14476804
>chr12:14479076-14479137
>chr12:14481256-14481330
>chr12:14481357-14481556
>chr12:14481878-14482075
>chr12:14482256-14483366
>chr12:14483418-14484651
>chr12:14484716-14487552
>chr12:14487662-14488265
>chr12:14488384-14488699
>chr12:14488734-14490716
>chr12:14490798-14495311
>chr12:14498791-14499147
>chr12:14499670-14499857
>chr12:14502501-14502644
>chr12:14502784-14502825
>chr12:14504057-14504397
>chr12:14505848-14505955
>chr12:14506712-14506767
>chr12:14508226-14508292
>chr12:14508480-14508793
>chr12:14509734-14509775
>chr12:14510102-14510428
>chr12:14510604-14510677
>chr12:14512076-14512146
>chr12:14512160-14512451
>chr12:14512820-14513276
>chr12:14513552-14514086
>chr12:14514722-14514871
>chr12:14515607-14515694
>chr12:14515747-14516384
>chr12:14516741-14517064
>chr12:14517131-14517453
>chr12:14517895-14518214
>chr12:14518652-14518737
>chr12:14518999-14519049
>chr12:14519162-14519621
>chr12:14519657-14519847
>chr12:14521721-14521789
>chr12:14521978-14522142
>chr12:14522226-14523252
>chr12:14523282-14524471
>chr12:14524529-14524689
>chr12:14524841-14525392
>chr12:14525665-14525849
>chr12:14526003-14526188
>chr12:14526686-14527009
>chr12:14527838-14527993
>chr12:14528234-14528928
>chr12:14529014-14529246
>chr12:14529462-14529688
>chr12:14529803-14529908
>chr12:14530369-14530458
>chr12:14530984-14531087
>chr12:14531626-14532002
>chr12:14533869-14534153
>chr12:14534515-14534829
>chr12:14535181-14535238
>chr12:14536037-14536353
>chr12:14536753-14537117
>chr12:14537278-14537329
>chr12:14537374-14537473
>chr12:14538169-14538509
>chr12:14538653-14539089
>chr12:14539395-14540250
>chr12:14541701-14541773
>chr12:14542506-14542575
>chr12:14542758-14543797
>chr12:14544182-14544474
>chr12:14544727-14544834
>chr12:14544914-14545062
>chr12:14546038-14546371
>chr12:14546576-14546671
>chr12:14546850-14547226
>chr12:14548106-14548501
>chr12:14549663-14549983
>chr12:14550521-14551364
>chr12:14552600-14552776
>chr12:14552876-14553026
>chr12:14553725-14553754
>chr12:14553840-14553971
>chr12:14555224-14555570
>chr12:14555949-14556050
>chr12:14556365-14556946
>chr12:14557022-14558050
>chr12:14559311-14559483
>chr12:14559626-14559711
>chr12:14559804-14560167
>chr12:14560342-14560462
>chr12:14561558-14561867
>chr12:14562170-14562492
>chr12:14563231-14563541
>chr12:14564028-14564229
>chr12:14565148-14565441
>chr12:14566567-14566597
>chr12:14566810-14567119
>chr12:14567612-14567648
>chr12:14568593-14568926
>chr12:14569221-14569412
>chr12:14570058-14570153
>chr12:14570218-14570809
>chr12:14571153-14571463
>chr12:14571807-14571939
>chr12:14572794-14573145
>chr12:14574028-14574707
>chr12:14575669-14575832
>chr12:14575902-14576050
>chr12:14576670-14576745
>chr12:14576976-14577255
>chr12:14577726-14578059
>chr12:14578372-14578699
>chr12:14578848-14579029
>chr12:14579313-14579507
>chr12:14579580-14579848
>chr12:14579869-14580520
>chr12:14580685-14580772
>chr12:14581077-14582153
>chr12:14582323-14582653
>chr12:14583380-14583698
>chr12:14584051-14584411
>chr12:14584917-14586861
>chr12:14586973-14587304
>chr12:14587595-14587777
>chr12:14588048-14588561
>chr12:14588693-14589223
>chr12:14589247-14589417
>chr12:14589800-14589899
>chr12:14590142-14590407
>chr12:14591099-14591509
>chr12:14592870-14595399
>chr12:14595441-14599251
>chr12:14599507-14599791
>chr12:14599991-14600281
>chr12:14600950-14601321
>chr12:14601506-14602043
>chr12:14602108-14602695
>chr12:14602774-14603350
>chr12:14603376-14604699
>chr12:14604778-14605234
>chr12:14605499-14605699
>chr12:14605875-14606052
>chr12:14606108-14606580
>chr12:14606608-14607027
>chr12:14607072-14609647
>chr12:14609669-14609751
>chr12:14609842-14610453
>chr12:14610570-14610729
>chr12:14610814-14610983
>chr12:14611037-14611135
>chr12:14611330-14611652
>chr12:14612717-14612834
>chr12:14616129-14616187
>chr12:14616879-14617296
>chr12:14618229-14618833
>chr12:14620359-14620399
>chr12:14620691-14620741
>chr12:14623600-14624014
>chr12:14624130-14624514
>chr12:14625326-14625635
>chr12:14626055-14626351
>chr12:14629059-14629705
>chr12:14630013-14630063
>chr12:14630495-14630703
>chr12:14631210-14632365
>chr12:14633328-14633911
>chr12:14633979-14634322
>chr12:14634503-14635211
>chr12:14635245-14639337
>chr12:14639429-14639499
>chr12:14639713-14639824
>chr12:14640190-14640515
>chr12:14641532-14641581
>chr12:14641648-14642043
>chr12:14643753-14643803
>chr12:14644198-14644392
>chr12:14644728-14644966
>chr12:14645098-14645213
>chr12:14645804-14646138
>chr12:14647805-14648270
>chr12:14648425-14648634
>chr12:14649250-14649312
>chr12:14650226-14650576
>chr12:14652143-14652609
>chr12:14655854-14655897
>chr12:14655931-14655998
>chr12:14656844-14657298
>chr12:14657493-14657806
>chr12:14657940-14659343
>chr12:14661123-14661198
>chr12:14661439-14661734
>chr12:14662387-14662700
>chr12:14663272-14663600
>chr12:14664826-14665231
>chr12:14666081-14666218
>chr12:14666345-14666838
>chr12:14666970-14667060
>chr12:14667662-14667867
>chr12:14667991-14668605
>chr12:14669135-14669523
>chr12:14670499-14671150
>chr12:14671211-14671447
>chr12:14673382-14673445
>chr12:14674938-14675281
>chr12:14676085-14676135
>chr12:14677537-14677887
>chr12:14677961-14678156
>chr12:14679213-14679357
>chr12:14679818-14679904
>chr12:14680694-14680821
>chr12:14682166-14682558
>chr12:14684492-14685014
>chr12:14687316-14687692
>chr12:14688199-14688308
>chr12:14690529-14690844
>chr12:14691891-14692204
>chr12:14692426-14692847
>chr12:14693973-14694052
>chr12:14695409-14695638
>chr12:14695803-14695968
>chr12:14696923-14698013
>chr12:14698111-14698613
>chr12:14699090-14699504
>chr12:14701631-14701977
>chr12:14702271-14702660
>chr12:14703340-14703705
>chr12:14704006-14704073
>chr12:14704142-14704234
>chr12:14704289-14704716
>chr12:14705005-14710646
>chr12:14712233-14712293
>chr12:14712964-14713310
>chr12:14714499-14714657
>chr12:14714729-14714941
>chr12:14715236-14715281
>chr12:14715328-14716253
>chr12:14716330-14716779
>chr12:14716884-14716915
>chr12:14717253-14717380
>chr12:14717420-14717511
>chr12:14718065-14718658
>chr12:14719419-14719848
>chr12:14720216-14720588
>chr12:14720733-14722659
>chr12:14722697-14723629
>chr12:14724760-14724802
>chr12:14724893-14725517
>chr12:14725757-14726524
>chr12:14726576-14727141
>chr12:14727341-14727638
>chr12:14728338-14729093
>chr12:14729151-14729210
>chr12:14729278-14729909
>chr12:14730832-14731557
>chr12:14732414-14732484
>chr12:14733374-14733663
>chr12:14735517-14735594
>chr12:14735864-14735993
>chr12:14736146-14736867
>chr12:14736975-14737080
>chr12:14739472-14739820
>chr12:14740522-14740791
>chr12:14740815-14740945
>chr12:14741331-14741508
>chr12:14741937-14742337
>chr12:14743216-14743743
>chr12:14745548-14746723
>chr12:14747186-14747666
>chr12:14748214-14748579
>chr12:14749539-14749631
>chr12:14749710-14750036
>chr12:14750479-14750826
>chr12:14750937-14751443
>chr12:14752587-14753245
>chr12:14754008-14754503
>chr12:14755344-14755658
>chr12:14755948-14756025
>chr12:14756120-14756222
>chr12:14756478-14756571
>chr12:14757265-14757329
>chr12:14757815-14758177
>chr12:14758357-14758435
>chr12:14758591-14759039
>chr12:14759279-14761997
>chr12:14763858-14764150
>chr12:14764202-14764705
>chr12:14765015-14765252
>chr12:14765326-14766586
>chr12:14767125-14767534
>chr12:14768008-14768272
>chr12:14769185-14769491
>chr12:14772426-14772757
>chr12:14777655-14777759
>chr12:14778952-14778996
>chr12:14779318-14779633
>chr12:14780876-14780999
>chr12:14782543-14782617
>chr12:14783351-14783423
>chr12:14783658-14783742
>chr12:14783941-14783974
>chr12:14784532-14784570
>chr12:14784964-14785260
>chr12:14786274-14786350
>chr12:14786611-14786693
>chr12:14787952-14788256
>chr12:14789276-14789595
>chr12:14791665-14792150
>chr12:14792519-14792961
>chr12:14793494-14793600
>chr12:14795443-14795753
>chr12:14795872-14796011
>chr12:14796093-14796330
>chr12:14796444-14796508
>chr12:14796557-14796774
>chr12:14798875-14798923
>chr12:14800447-14800520
>chr12:14802683-14802750
>chr12:14804732-14804819
>chr12:14806834-14807134
>chr12:14807846-14808253
>chr12:14808947-14808997
>chr12:14810464-14810539
>chr12:14811972-14812459
>chr12:14812747-14812873
>chr12:14813800-14813880
>chr12:14816731-14818818
>chr12:14819053-14819116
>chr12:14819665-14819806
>chr12:14820297-14820666
>chr12:14820898-14821307
>chr12:14821363-14821426
>chr12:14821984-14822045
>chr12:14822307-14822368
>chr12:14824805-14824877
>chr12:14825840-14825980
>chr12:14827397-14827705
>chr12:14828565-14828633
>chr12:14830481-14830759
>chr12:14831230-14831571
>chr12:14831906-14831959
>chr12:14832165-14832219
>chr12:14832303-14832409
>chr12:14834081-14834156
>chr12:14834336-14834509
>chr12:14835526-14835935
>chr12:14836049-14836245
>chr12:14836377-14836540
>chr12:14836959-14836994
>chr12:14837038-14837094
>chr12:14837386-14837866
>chr12:14839360-14839513
>chr12:14839690-14839764
>chr12:14842968-14843028
>chr12:14844217-14844280
>chr12:14844613-14844761
>chr12:14845524-14845731
>chr12:14846604-14846814
>chr12:14847452-14847508
>chr12:14851222-14851267
>chr12:14851744-14852037
>chr12:14852395-14852793
>chr12:14852869-14852953
>chr12:14853586-14853697
>chr12:14853961-14854467
>chr12:14855654-14856003
>chr12:14856095-14860712
>chr12:14860744-14868925
>chr12:14869011-14869115
>chr12:14869400-14869589
>chr12:14869791-14870204
>chr12:14872154-14872220
>chr12:14873519-14873790
>chr12:14875307-14875390
>chr12:14878081-14878132
>chr12:14878427-14878600
>chr12:14880681-14881582
>chr12:14882386-14882714
>chr12:14882745-14882884
>chr12:14883508-14883854
>chr12:14884334-14884459
>chr12:14885039-14885122
>chr12:14885619-14885726
>chr12:14886662-14886711
>chr12:14886861-14886929
>chr12:14888557-14888603
>chr12:14888976-14889082
>chr12:14892166-14892506
>chr12:14894298-14894359
>chr12:14894833-14895162
>chr12:14895492-14895572
>chr12:14897420-14897536
>chr12:14897709-14897880
>chr12:14898235-14898675
>chr12:14898977-14899285
>chr12:14902195-14902290
>chr12:14904195-14904907
>chr12:14905668-14905726
>chr12:14905883-14906177
>chr12:14906421-14906621
>chr12:14908874-14908920
>chr12:14909053-14909354
>chr12:14911396-14911428
>chr12:14911585-14911629
>chr12:14912262-14912603
>chr12:14912736-14912839
>chr12:14914555-14914628
>chr12:14915071-14915312
>chr12:14915824-14916112
>chr12:14916140-14916185
>chr12:14916474-14916521
>chr12:14917722-14917794
>chr12:14917907-14917983
>chr12:14918215-14918251
>chr12:14920461-14920677
>chr12:14921890-14922056
>chr12:14922264-14922539
>chr12:14922633-14923093
>chr12:14923196-14923251
>chr12:14923350-14923620
>chr12:14923691-14924047
>chr12:14924106-14924645
>chr12:14924696-14925307
>chr12:14925483-14926149
>chr12:14926829-14926947
>chr12:14927169-14927230
>chr12:14927273-14927367
>chr12:14927766-14927839
>chr12:14929504-14929551
>chr12:14929928-14930229
>chr12:14932501-14932635
>chr12:14933067-14933189
>chr12:14933951-14934000
>chr12:14935569-14936044
>chr12:14936174-14936236
>chr12:14936541-14936897
>chr12:14939038-14939393
>chr12:14939650-14941126
>chr12:14941249-14941832
>chr12:14942867-14943220
>chr12:14944387-14944503
>chr12:14948208-14948290
>chr12:14952957-14953000
>chr12:14953756-14954263
>chr12:14954850-14955059
>chr12:14955177-14955302
>chr12:14955428-14955644
>chr12:14955868-14955970
>chr12:14957815-14957931
>chr12:14959026-14959388
>chr12:14959476-14959540
>chr12:14960483-14960834
>chr12:14964932-14964998
>chr12:14965569-14965767
>chr12:14966425-14966959
>chr12:14967055-14967142
>chr12:14967330-14967390
>chr12:14967709-14967785
>chr12:14967856-14967910
>chr12:14967971-14968061
>chr12:14968110-14968499
>chr12:14969171-14969231
>chr12:14970020-14970111
>chr12:14970163-14970229
>chr12:14970305-14970482
>chr12:14971368-14971415
>chr12:14973525-14973556
>chr12:14975780-14976162
>chr12:14976546-14976733
>chr12:14978775-14978866
>chr12:14979902-14979953
>chr12:14980048-14980470
>chr12:14982036-14982343
>chr12:14983613-14983987
>chr12:14984460-14984813
>chr12:14985570-14985684
>chr12:14987561-14992796
>chr12:14993634-14993736
>chr12:14993847-14994004
>chr12:14994160-14994261
>chr12:14994516-14994705
>chr12:14994907-14994997
>chr12:14995375-14995615
>chr12:14996068-14996409
>chr12:14996437-14996772
>chr12:14997888-14997973
>chr12:14999911-15000018
>chr12:15005174-15005261
>chr12:15006180-15006745
>chr12:15006812-15006889
>chr12:15008466-15008551
>chr12:15008958-15009099
>chr12:15009469-15009872
>chr12:15011996-15012168
>chr12:15013505-15013650
>chr12:15014537-15014613
>chr12:15015773-15016125
>chr12:15017523-15017651
>chr12:15017855-15018814
>chr12:15019278-15019385
>chr12:15019488-15019673
>chr12:15021136-15021338
>chr12:15021665-15021837
>chr12:15021919-15021960
>chr12:15022041-15022094
>chr12:15022154-15022214
>chr12:15022253-15022606
>chr12:15022899-15023248
>chr12:15023352-15023554
>chr12:15023682-15023862
>chr12:15024230-15024407
>chr12:15024533-15029047
>chr12:15029076-15030271
>chr12:15030423-15030510
>chr12:15030723-15032647
>chr12:15032902-15033566
>chr12:15033690-15035263
>chr12:15035302-15035444
>chr12:15035482-15035709
>chr12:15035795-15036121
>chr12:15036499-15036676
>chr12:15037029-15037165
>chr12:15037220-15037964
>chr12:15038658-15038713
>chr12:15038867-15039053
>chr12:15040805-15041105
>chr12:15041292-15041633
>chr12:15043077-15043115
>chr12:15043183-15043386
>chr12:15043793-15044181
>chr12:15044334-15044610
>chr12:15044982-15045135
>chr12:15046296-15046473
>chr12:15052232-15052403
>chr12:15054431-15054494
>chr12:15054709-15054868
>chr12:15054974-15055046
>chr12:15055143-15055198
>chr12:15056176-15056276
>chr12:15056515-15056592
>chr12:15056836-15057158
>chr12:15057628-15057809
>chr12:15057884-15057950
>chr12:15058308-15058501
>chr12:15058570-15058623
>chr12:15059242-15059307
>chr12:15059479-15061492
>chr12:15061554-15063264
>chr12:15063308-15063783
>chr12:15063839-15064107
>chr12:15064299-15064370
>chr12:15064402-15064572
>chr12:15064673-15065229
>chr12:15065428-15065480
>chr12:15067984-15068270
>chr12:15068580-15069363
>chr12:15070687-15072090
>chr12:15073423-15073529
>chr12:15074700-15077090
>chr12:15077125-15077360
>chr12:15077413-15078423
>chr12:15078769-15079258
>chr12:15079620-15079674
>chr12:15079989-15080304
>chr12:15081300-15081709
>chr12:15082082-15082130
>chr12:15084421-15084590
>chr12:15084650-15084683
>chr12:15084784-15084912
>chr12:15084952-15085027
>chr12:15085591-15085775
>chr12:15086933-15086995
>chr12:15087546-15087604
>chr12:15087664-15087835
>chr12:15087999-15088057
>chr12:15089619-15089839
>chr12:15090080-15090152
>chr12:15090909-15090975
>chr12:15092412-15092448
>chr12:15093175-15093563
>chr12:15094272-15094590
>chr12:15094922-15098345
>chr12:15099609-15099930
>chr12:15100185-15100264
>chr12:15100595-15100863
>chr12:15101060-15101237
>chr12:15101466-15101852
>chr12:15102014-15102214
>chr12:15102309-15102684
>chr12:15102911-15103403
>chr12:15103741-15103846
>chr12:15104240-15104625
>chr12:15104840-15104914
>chr12:15105137-15105223
>chr12:15105776-15106335
>chr12:15106422-15106527
>chr12:15109715-15109773
>chr12:15110449-15110792
>chr12:15111676-15112037
>chr12:15113252-15113346
>chr12:15113621-15113742
>chr12:15114183-15114413
>chr12:15114792-15114917
>chr12:15115089-15115144
>chr12:15115225-15115353
>chr12:15115609-15115645
>chr12:15115916-15115985
>chr12:15118510-15118932
>chr12:15121737-15121776
>chr12:15122782-15123101
>chr12:15123450-15123755
>chr12:15124047-15124156
>chr12:15125734-15125806
>chr12:15126111-15126181
>chr12:15126700-15127028
>chr12:15127576-15127658
>chr12:15127886-15127963
>chr12:15129480-15129538
>chr12:15130083-15130204
>chr12:15130573-15130627
>chr12:15132375-15132436
>chr12:15132581-15133018
>chr12:15133061-15133545
>chr12:15133651-15133724
>chr12:15133736-15135260
>chr12:15135306-15135414
>chr12:15135492-15135680
>chr12:15135737-15135978
>chr12:15136091-15136775
>chr12:15136849-15137020
>chr12:15137131-15137565
>chr12:15137664-15137847
>chr12:15137983-15138680
>chr12:15138793-15138996
>chr12:15139267-15139491
>chr12:15139525-15139793
>chr12:15139991-15140744
>chr12:15141082-15141120
>chr12:15141156-15141362
>chr12:15141429-15141527
>chr12:15142083-15142211
>chr12:15143255-15143442
>chr12:15143709-15143807
>chr12:15143996-15144126
>chr12:15146288-15146342
>chr12:15146498-15146546
>chr12:15148844-15149457
>chr12:15150221-15150312
>chr12:15150457-15150498
>chr12:15151139-15151253
>chr12:15153736-15153842
>chr12:15153915-15153967
>chr12:15154125-15154177
>chr12:15154905-15154954
>chr12:15155833-15156108
>chr12:15158217-15158661
>chr12:15159489-15159908
>chr12:15160007-15160102
>chr12:15160142-15160173
>chr12:15160854-15161236
>chr12:15161756-15161909
>chr12:15162076-15162148
>chr12:15163905-15164059
>chr12:15166376-15166591
>chr12:15166791-15166939
>chr12:15168967-15169027
>chr12:15169220-15169353
>chr12:15169472-15169713
>chr12:15170332-15170486
>chr12:15171920-15173219
>chr12:15173274-15173482
>chr12:15173517-15173999
>chr12:15174447-15174520
>chr12:15174751-15174943
>chr12:15174999-15175101
>chr12:15175276-15175398
>chr12:15176736-15176817
>chr12:15176900-15176949
>chr12:15177168-15177467
>chr12:15177966-15177999
>chr12:15178611-15178651
>chr12:15181492-15181653
>chr12:15181702-15181739
>chr12:15182016-15182363
>chr12:15182812-15183109
>chr12:15183358-15183434
>chr12:15185660-15185923
>chr12:15185953-15186046
>chr12:15186204-15186256
>chr12:15186516-15186642
>chr12:15187491-15187862
>chr12:15188572-15188729
>chr12:15189048-15189094
>chr12:15190195-15190397
>chr12:15190737-15190772
>chr12:15190941-15191019
>chr12:15192003-15192806
>chr12:15193000-15193111
>chr12:15195547-15195617
>chr12:15197184-15197247
>chr12:15198109-15198158
>chr12:15198583-15198694
>chr12:15198936-15199172
>chr12:15199250-15199338
>chr12:15199658-15199712
>chr12:15201533-15201781
>chr12:15202082-15202273
>chr12:15202469-15204532
>chr12:15205041-15205128
>chr12:15205733-15205768
>chr12:15206516-15206571
>chr12:15207432-15207477
>chr12:15208646-15208858
>chr12:15211160-15211516
>chr12:15211553-15211698
>chr12:15211750-15211834
>chr12:15212035-15212419
>chr12:15212466-15212523
>chr12:15213948-15214051
>chr12:15214674-15214866
>chr12:15217638-15217731
>chr12:15219142-15219273
>chr12:15223191-15223526
>chr12:15225973-15226773
>chr12:15227106-15227246
>chr12:15227363-15227505
>chr12:15227850-15228038
>chr12:15228498-15228812
>chr12:15229001-15229323
>chr12:15230029-15230072
>chr12:15231445-15231487
>chr12:15232594-15232641
>chr12:15235118-15235985
>chr12:15236215-15236522
>chr12:15241157-15241207
>chr12:15242065-15242366
>chr12:15244444-15244499
>chr12:15244728-15245108
>chr12:15245648-15245745
>chr12:15246556-15246614
>chr12:15246778-15246955
>chr12:15247030-15247730
>chr12:15248092-15248384
>chr12:15248419-15249720
>chr12:15249873-15250086
>chr12:15250160-15253162
>chr12:15253243-15253386
>chr12:15253552-15253608
>chr12:15254677-15254748
>chr12:15259559-15259628
>chr12:15259659-15259723
>chr12:15259871-15259912
>chr12:15260103-15260560
>chr12:15260659-15260878
>chr12:15261015-15261601
>chr12:15261637-15262343
>chr12:15262594-15262714
>chr12:15264106-15264312
>chr12:15264674-15264756
>chr12:15265043-15265168
>chr12:15266281-15266674
>chr12:15266874-15267159
>chr12:15268055-15268332
>chr12:15270029-15270106
>chr12:15270351-15270399
>chr12:15270501-15271077
>chr12:15271455-15271561
>chr12:15272969-15273464
>chr12:15274457-15274531
>chr12:15275540-15275847
>chr12:15276818-15276853
>chr12:15277818-15277896
>chr12:15278422-15278557
>chr12:15278712-15278883
>chr12:15282180-15282241
>chr12:15282873-15284094
>chr12:15284965-15285017
>chr12:15285405-15285496
>chr12:15285965-15286130
>chr12:15286518-15286715
>chr12:15286794-15286837
>chr12:15287110-15287224
>chr12:15287547-15287659
>chr12:15287736-15287912
>chr12:15288271-15289421
>chr12:15289973-15290231
>chr12:15290313-15290367
>chr12:15290462-15291672
>chr12:15291725-15291817
>chr12:15294304-15294582
>chr12:15294757-15294889
>chr12:15295004-15295215
>chr12:15295300-15295460
>chr12:15295557-15300842
>chr12:15300908-15301191
>chr12:15301251-15304759
>chr12:15304899-15306157
>chr12:15306232-15306332
>chr12:15306441-15306713
>chr12:15306821-15307631
>chr12:15307686-15308077
>chr12:15308224-15308699
>chr12:15308772-15309060
>chr12:15311045-15312792
>chr12:15312904-15314479
>chr12:15315359-15315650
>chr12:15319942-15320001
>chr12:15320681-15320938
>chr12:15321439-15321861
>chr12:15323976-15324046
>chr12:15324685-15324795
>chr12:15327216-15327284
>chr12:15327839-15328139
>chr12:15328469-15328537
>chr12:15328817-15328890
>chr12:15331461-15331652
>chr12:15331894-15332204
>chr12:15333389-15333527
>chr12:15333942-15334002
>chr12:15334811-15334924
>chr12:15337647-15337995
>chr12:15341224-15341262
>chr12:15341861-15342005
>chr12:15343418-15343991
>chr12:15344278-15344332
>chr12:15345005-15345121
>chr12:15345269-15345781
>chr12:15345909-15345974
>chr12:15348466-15348966
>chr12:15352355-15352696
>chr12:15353269-15353437
>chr12:15353541-15353611
>chr12:15353770-15354086
>chr12:15354196-15354375
>chr12:15354432-15354581
>chr12:15356582-15356636
>chr12:15357389-15358408
>chr12:15359397-15359776
>chr12:15360593-15361493
>chr12:15369744-15370078
>chr12:15370400-15370449
>chr12:15371236-15371535
>chr12:15371644-15372111
>chr12:15373636-15373746
>chr12:15374312-15374371
>chr12:15375122-15375207
>chr12:15375359-15376033
>chr12:15376315-15376430
>chr12:15376572-15376738
>chr12:15376792-15377050
>chr12:15377119-15377547
>chr12:15377670-15378312
>chr12:15378567-15379734
>chr12:15379804-15379871
>chr12:15382157-15382195
>chr12:15382827-15383380
>chr12:15383457-15384439
>chr12:15384649-15384791
>chr12:15385528-15385906
>chr12:15386435-15386562
>chr12:15387321-15387390
>chr12:15387606-15387650
>chr12:15388228-15388325
>chr12:15389028-15389421
>chr12:15390254-15390623
>chr12:15390793-15391095
>chr12:15392281-15392338
>chr12:15392435-15392760
>chr12:15393734-15393952
>chr12:15394009-15394204
>chr12:15399764-15400287
>chr12:15402104-15402414
>chr12:15403295-15403625
>chr12:15403889-15404222
>chr12:15404830-15405217
>chr12:15405983-15406056
>chr12:15406470-15406512
>chr12:15407649-15407773
>chr12:15408411-15408732
>chr12:15408977-15409038
>chr12:15409525-15409951
>chr12:15410068-15410243
>chr12:15410599-15410635
>chr12:15412762-15413384
>chr12:15413499-15413857
>chr12:15415355-15415710
>chr12:15416294-15416624
>chr12:15417208-15417311
>chr12:15417557-15417619
>chr12:15418877-15418946
>chr12:15419852-15420159
>chr12:15420798-15420845
>chr12:15420889-15421128
>chr12:15421376-15421419
>chr12:15421823-15421978
>chr12:15424156-15424296
>chr12:15425232-15425324
>chr12:15425686-15425800
>chr12:15426267-15426317
>chr12:15428531-15428584
>chr12:15428815-15428878
>chr12:15429265-15429351
>chr12:15430600-15430904
>chr12:15431605-15431662
>chr12:15431974-15433951
>chr12:15435991-15436400
>chr12:15436432-15436555
>chr12:15436782-15436939
>chr12:15437488-15437617
>chr12:15437650-15437735
>chr12:15438232-15438808
>chr12:15439031-15439445
>chr12:15439729-15439789
>chr12:15439931-15440035
>chr12:15440136-15440448
>chr12:15440521-15441018
>chr12:15441049-15444490
>chr12:15444602-15444724
>chr12:15444760-15444839
>chr12:15445308-15445360
>chr12:15446492-15446539
>chr12:15446766-15446814
>chr12:15448474-15449867
>chr12:15450457-15452769
>chr12:15453147-15453352
>chr12:15453554-15454122
>chr12:15454166-15454233
>chr12:15454279-15454856
>chr12:15454956-15455105
>chr12:15455443-15456450
>chr12:15456506-15458037
>chr12:15458131-15458755
>chr12:15459671-15459794
>chr12:15460895-15460967
>chr12:15461026-15461264
>chr12:15461302-15461928
>chr12:15462119-15462426
>chr12:15464329-15464694
>chr12:15464805-15464975
>chr12:15466047-15466090
>chr12:15466244-15466303
>chr12:15466620-15466712
>chr12:15467050-15467143
>chr12:15467394-15467447
>chr12:15468060-15468093
>chr12:15470320-15470467
>chr12:15471130-15471358
>chr12:15471538-15471644
>chr12:15473473-15473799
>chr12:15474049-15474163
>chr12:15475592-15475672
>chr12:15476359-15477512
>chr12:15478661-15479034
>chr12:15480708-15480842
>chr12:15481766-15482288
>chr12:15482490-15482724
>chr12:15482859-15482940
>chr12:15485859-15485993
>chr12:15486063-15486284
>chr12:15486582-15486865
>chr12:15487691-15487883
>chr12:15489222-15489897
>chr12:15490284-15490449
>chr12:15491740-15491830
>chr12:15491938-15491978
>chr12:15492455-15492656
>chr12:15494173-15494226
>chr12:15496087-15496601
>chr12:15497024-15497080
>chr12:15497192-15497230
>chr12:15498266-15498642
>chr12:15499611-15499679
>chr12:15500036-15500155
>chr12:15500638-15500942
>chr12:15502764-15502841
>chr12:15503377-15503443
>chr12:15506239-15506884
>chr12:15506983-15507468
>chr12:15509277-15509815
>chr12:15510886-15511013
>chr12:15511221-15511258
>chr12:15511533-15511867
>chr12:15512110-15512450
>chr12:15512665-15513308
>chr12:15514163-15514480
>chr12:15514704-15515063
>chr12:15515876-15516656
>chr12:15517037-15519423
>chr12:15520819-15520913
>chr12:15521473-15521539
>chr12:15522066-15522435
>chr12:15523455-15524113
>chr12:15524176-15524267
>chr12:15526558-15526692
>chr12:15527062-15527129
>chr12:15527297-15527347
>chr12:15527490-15527571
>chr12:15527894-15528044
>chr12:15528165-15528575
>chr12:15528729-15528811
>chr12:15528851-15529041
>chr12:15529152-15529239
>chr12:15529294-15529819
>chr12:15529917-15530310
>chr12:15530371-15531144
>chr12:15531328-15531377
>chr12:15531716-15531858
>chr12:15532005-15532049
>chr12:15532233-15532385
>chr12:15535417-15535453
>chr12:15536081-15536273
>chr12:15538235-15538529
>chr12:15539147-15539340
>chr12:15539472-15539821
>chr12:15541414-15541529
>chr12:15541618-15542074
>chr12:15542225-15542456
>chr12:15542617-15542927
>chr12:15542990-15543067
>chr12:15544180-15544544
>chr12:15545651-15546015
>chr12:15548359-15548633
>chr12:15548930-15549086
>chr12:15549387-15549439
>chr12:15550080-15550499
>chr12:15552785-15553101
>chr12:15553163-15553288
>chr12:15553841-15554197
>chr12:15554310-15554865
>chr12:15554933-15555271
>chr12:15555801-15555925
>chr12:15557008-15557356
>chr12:15557892-15558233
>chr12:15562921-15563029
>chr12:15566446-15566824
>chr12:15567198-15567273
>chr12:15568141-15568472
>chr12:15571267-15571593
>chr12:15573082-15573196
>chr12:15574955-15575156
>chr12:15575194-15575563
>chr12:15575660-15576121
>chr12:15581096-15581144
>chr12:15581283-15581471
>chr12:15581859-15582340
>chr12:15583146-15583648
>chr12:15589082-15589390
>chr12:15591083-15591392
>chr12:15591663-15591929
>chr12:15593849-15593950
>chr12:15594400-15594726
>chr12:15598039-15598073
>chr12:15598641-15598975
>chr12:15601679-15601790
>chr12:15602846-15603172
>chr12:15604419-15604735
>chr12:15605112-15605186
>chr12:15605790-15605891
>chr12:15606160-15606235
>chr12:15609007-15609100
>chr12:15609519-15609710
>chr12:15610115-15610578
>chr12:15610680-15613409
>chr12:15613516-15614797
>chr12:15614876-15615530
>chr12:15615576-15615659
>chr12:15615769-15616552
>chr12:15616603-15617357
>chr12:15617895-15618007
>chr12:15618495-15618858
>chr12:15621587-15621634
>chr12:15625648-15625716
>chr12:15626328-15626650
>chr12:15626993-15627311
>chr12:15627412-15627461
>chr12:15630165-15630285
>chr12:15630797-15630952
>chr12:15630997-15631101
>chr12:15633002-15633072
>chr12:15635414-15635461
>chr12:15637005-15637319
>chr12:15637937-15638000
>chr12:15638260-15638305
>chr12:15641448-15641535
>chr12:15642388-15642452
>chr12:15643010-15643056
>chr12:15643417-15643753
>chr12:15644102-15644781
>chr12:15645336-15645469
>chr12:15647836-15648028
>chr12:15648052-15648122
>chr12:15649630-15649694
>chr12:15650137-15650183
>chr12:15651791-15651833
>chr12:15652109-15652642
>chr12:15653670-15653764
>chr12:15660272-15660570
>chr12:15660740-15660779
>chr12:15663639-15664037
>chr12:15664119-15664203
>chr12:15665329-15665653
>chr12:15667504-15667564
>chr12:15668853-15669191
>chr12:15670349-15670417
>chr12:15671625-15671856
>chr12:15672299-15672339
>chr12:15673179-15673442
>chr12:15675309-15675637
>chr12:15675983-15676294
>chr12:15677239-15677283
>chr12:15678654-15678951
>chr12:15679767-15679919
>chr12:15680484-15680562
>chr12:15681443-15681887
>chr12:15682809-15682895
>chr12:15683315-15683393
>chr12:15683852-15683893
>chr12:15685004-15685049
>chr12:15686079-15686427
>chr12:15687984-15688029
>chr12:15688281-15688472
>chr12:15688647-15689061
>chr12:15689444-15689889
>chr12:15691275-15691368
>chr12:15692691-15692748
>chr12:15693631-15694158
>chr12:15695014-15695049
>chr12:15695463-15695562
>chr12:15695632-15695974
>chr12:15696248-15696660
>chr12:15698115-15698194
>chr12:15699867-15700181
>chr12:15701295-15701347
>chr12:15702860-15703192
>chr12:15704093-15704298
>chr12:15704413-15704582
>chr12:15704652-15704787
>chr12:15704898-15705005
>chr12:15705252-15705420
>chr12:15706210-15706310
>chr12:15707235-15707332
>chr12:15708214-15708314
>chr12:15709758-15710117
>chr12:15710874-15711193
>chr12:15714065-15714734
>chr12:15715375-15715816
>chr12:15717257-15717627
>chr12:15718098-15718186
>chr12:15719018-15719061
>chr12:15719175-15719247
>chr12:15720100-15720188
>chr12:15720324-15720449
>chr12:15721313-15721442
>chr12:15722089-15722320
>chr12:15722659-15722882
>chr12:15723005-15723356
>chr12:15723946-15724043
>chr12:15724529-15724927
>chr12:15725331-15725482
>chr12:15725709-15725770
>chr12:15727542-15727888
>chr12:15728836-15729089
>chr12:15729278-15729467
>chr12:15729540-15729764
>chr12:15731214-15731726
>chr12:15731846-15731871
>chr12:15733075-15733493
>chr12:15733801-15734148
>chr12:15734409-15734751
>chr12:15735373-15735421
>chr12:15735792-15736188
>chr12:15737438-15737678
>chr12:15738778-15738814
>chr12:15739329-15739417
>chr12:15739482-15739545
>chr12:15739620-15739847
>chr12:15740261-15740615
>chr12:15741713-15744190
>chr12:15744520-15744599
>chr12:15744853-15745166
>chr12:15747662-15748053
>chr12:15748212-15748311
>chr12:15750258-15750321
>chr12:15751073-15751405
>chr12:15752158-15752471
>chr12:15755238-15755280
>chr12:15757342-15757666
>chr12:15758271-15758335
>chr12:15758479-15758580
>chr12:15758770-15758816
>chr12:15759508-15763126
>chr12:15763963-15764369
>chr12:15765782-15766724
>chr12:15767024-15767062
>chr12:15768114-15768470
>chr12:15769231-15769335
>chr12:15769375-15769642
>chr12:15769905-15770368
>chr12:15771672-15771750
>chr12:15771834-15772068
>chr12:15774545-15774730
>chr12:15777183-15777239
>chr12:15777969-15778027
>chr12:15778940-15779278
>chr12:15780732-15780839
>chr12:15781663-15782061
>chr12:15782113-15783153
>chr12:15783266-15783394
>chr12:15783848-15784922
>chr12:15785548-15786039
>chr12:15786120-15786163
>chr12:15786231-15786421
>chr12:15786454-15786592
>chr12:15787001-15787117
>chr12:15791406-15791625
>chr12:15791805-15791891
>chr12:15791976-15792220
>chr12:15792716-15793003
>chr12:15793521-15793594
>chr12:15793831-15793906
>chr12:15793954-15794049
>chr12:15796454-15796528
>chr12:15796671-15796746
>chr12:15796984-15797504
>chr12:15798687-15798740
>chr12:15798879-15798944
>chr12:15799610-15800094
>chr12:15801332-15801658
>chr12:15802718-15803144
>chr12:15803520-15803863
>chr12:15805115-15805504
>chr12:15805739-15807115
>chr12:15807664-15807702
>chr12:15807774-15808285
>chr12:15808362-15808447
>chr12:15810574-15811012
>chr12:15811080-15811115
>chr12:15812274-15812345
>chr12:15813791-15813849
>chr12:15813928-15814630
>chr12:15814759-15814821
>chr12:15815554-15815862
>chr12:15816300-15817698
>chr12:15817858-15817912
>chr12:15818065-15818100
>chr12:15820018-15820149
>chr12:15820370-15820694
>chr12:15821009-15821086
>chr12:15821199-15821244
>chr12:15822660-15822986
>chr12:15823060-15823121
>chr12:15823870-15824180
>chr12:15824555-15824750
>chr12:15824865-15825177
>chr12:15825257-15825885
>chr12:15825976-15826195
>chr12:15826804-15826913
>chr12:15828059-15828124
>chr12:15828339-15828459
>chr12:15828537-15828909
>chr12:15829019-15829357
>chr12:15829395-15829572
>chr12:15829668-15829747
>chr12:15831363-15831460
>chr12:15834135-15834347
>chr12:15835032-15835340
>chr12:15835522-15835612
>chr12:15835656-15835805
>chr12:15836151-15836482
>chr12:15836591-15836639
>chr12:15836790-15837165
>chr12:15840521-15840878
>chr12:15841745-15841808
>chr12:15841843-15841961
>chr12:15842548-15842846
>chr12:15843445-15843781
>chr12:15845787-15846265
>chr12:15849184-15849499
>chr12:15849594-15849648
>chr12:15850536-15850881
>chr12:15850972-15851284
>chr12:15851791-15851915
>chr12:15852713-15853023
>chr12:15853508-15854188
>chr12:15854439-15854545
>chr12:15856365-15856462
>chr12:15856684-15856930
>chr12:15857051-15857460
>chr12:15858704-15858766
>chr12:15860326-15860482
>chr12:15860849-15860897
>chr12:15861142-15861222
>chr12:15862176-15862530
>chr12:15863505-15863569
>chr12:15863625-15863867
>chr12:15864182-15864330
>chr12:15864428-15864620
>chr12:15864914-15865304
>chr12:15865427-15865482
>chr12:15867282-15869636
>chr12:15869829-15871656
>chr12:15872261-15872302
>chr12:15872458-15872721
>chr12:15873118-15873555
>chr12:15873720-15873767
>chr12:15873847-15879218
>chr12:15879733-15880313
>chr12:15880546-15880653
>chr12:15881462-15881499
>chr12:15881825-15881952
>chr12:15882442-15882496
>chr12:15882518-15882558
>chr12:15883419-15883623
>chr12:15884481-15884705
>chr12:15885176-15885511
>chr12:15886227-15886440
>chr12:15886548-15886672
>chr12:15887743-15887891
>chr12:15889203-15889239
>chr12:15890695-15891173
>chr12:15891345-15891432
>chr12:15891569-15891956
>chr12:15892505-15892556
>chr12:15892612-15892683
>chr12:15892999-15893062
>chr12:15893384-15893765
>chr12:15894149-15894567
>chr12:15894596-15894821
>chr12:15895281-15895416
>chr12:15895590-15896262
>chr12:15900061-15900176
>chr12:15900225-15900542
>chr12:15901096-15901200
>chr12:15901650-15901885
>chr12:15901970-15902288
>chr12:15903711-15903784
>chr12:15904534-15904782
>chr12:15904879-15905004
>chr12:15905200-15905506
>chr12:15911698-15911751
>chr12:15911910-15912370
>chr12:15913285-15913472
>chr12:15914022-15914402
>chr12:15914782-15915024
>chr12:15915439-15915596
>chr12:15916437-15916976
>chr12:15917347-15917453
>chr12:15917518-15917589
>chr12:15917689-15917766
>chr12:15918546-15918610
>chr12:15919967-15920064
>chr12:15920447-15920880
>chr12:15921626-15921975
>chr12:15922846-15923350
>chr12:15923914-15923949
>chr12:15924094-15924295
>chr12:15924356-15924466
>chr12:15924542-15924713
>chr12:15925276-15925384
>chr12:15925816-15926124
>chr12:15926203-15926318
>chr12:15926428-15926774
>chr12:15927989-15928275
>chr12:15929964-15930075
>chr12:15930992-15931126
>chr12:15931608-15931870
>chr12:15932004-15932107
>chr12:15932355-15933473
>chr12:15934302-15934625
>chr12:15935202-15935876
>chr12:15936409-15936542
>chr12:15936788-15937286
>chr12:15938577-15938717
>chr12:15940321-15940679
>chr12:15941373-15942617
>chr12:15943644-15949845
>chr12:15950066-15950644
>chr12:15951889-15952252
>chr12:15953018-15953055
>chr12:15954635-15954693
>chr12:15954997-15955308
>chr12:15956333-15956423
>chr12:15957453-15957500
>chr12:15957692-15957769
>chr12:15958125-15958182
>chr12:15959909-15959995
>chr12:15960157-15960671
>chr12:15961380-15961545
>chr12:15961675-15962051
>chr12:15962749-15962802
>chr12:15965099-15965212
>chr12:15965292-15965518
>chr12:15966054-15966158
>chr12:15966241-15966492
>chr12:15967061-15967589
>chr12:15968067-15968112
>chr12:15968181-15968285
>chr12:15971501-15971821
>chr12:15973654-15973790
>chr12:15973895-15973972
>chr12:15974020-15974248
>chr12:15974595-15974809
>chr12:15974870-15975268
>chr12:15975325-15975799
>chr12:15975853-15975945
>chr12:15977414-15977766
>chr12:15980803-15980867
>chr12:15981063-15981381
>chr12:15984325-15984486
>chr12:15984817-15984960
>chr12:15985332-15985618
>chr12:15987220-15987520
>chr12:15987807-15988783
>chr12:15988879-15988912
>chr12:15988964-15989418
>chr12:15990412-15991443
>chr12:15991711-15991765
>chr12:15992194-15992290
>chr12:15993286-15993340
>chr12:15993914-15994033
>chr12:15994444-15994771
>chr12:15994825-15994879
>chr12:15996305-15996616
>chr12:15997967-15998031
>chr12:15998304-15998622
>chr12:16001164-16001293
>chr12:16001978-16002234
>chr12:16002414-16002557
>chr12:16002991-16003108
>chr12:16003153-16003204
>chr12:16003343-16003414
>chr12:16004416-16004519
>chr12:16004734-16004781
>chr12:16005152-16005462
>chr12:16007130-16007487
>chr12:16007795-16008188
>chr12:16008742-16008776
>chr12:16011209-16011524
>chr12:16012772-16013005
>chr12:16013272-16015628
>chr12:16015884-16015979
>chr12:16016492-16016840
>chr12:16017361-16017450
>chr12:16018760-16018809
>chr12:16019795-16020912
>chr12:16020985-16021245
>chr12:16021472-16022472
>chr12:16022549-16022613
>chr12:16022742-16022905
>chr12:16023458-16024012
>chr12:16024268-16024319
>chr12:16024493-16024646
>chr12:16024981-16025121
>chr12:16025635-16026176
>chr12:16026287-16026749
>chr12:16026893-16027168
>chr12:16027247-16027293
>chr12:16027360-16027400
>chr12:16027539-16027744
>chr12:16027932-16028033
>chr12:16028233-16028324
>chr12:16028399-16028437
>chr12:16028734-16028888
>chr12:16028996-16029465
>chr12:16029907-16030241
>chr12:16030643-16030717
>chr12:16030836-16030877
>chr12:16031724-16031791
>chr12:16037254-16037367
>chr12:16040211-16040259
>chr12:16041004-16041087
>chr12:16041827-16042224
>chr12:16042278-16042312
>chr12:16042982-16043295
>chr12:16043878-16043954
>chr12:16046286-16046357
>chr12:16048163-16048229
>chr12:16048399-16048579
>chr12:16048663-16048753
>chr12:16048787-16049316
>chr12:16049365-16049449
>chr12:16049647-16049849
>chr12:16050092-16050156
>chr12:16050289-16050587
>chr12:16051006-16051229
>chr12:16051861-16054427
>chr12:16054491-16055175
>chr12:16055197-16056433
>chr12:16057195-16058625
>chr12:16060013-16060370
>chr12:16062236-16062433
>chr12:16062878-16062948
>chr12:16064045-16064232
>chr12:16064886-16065032
>chr12:16065087-16065390
>chr12:16065835-16065898
>chr12:16066495-16066835
>chr12:16067051-16067278
>chr12:16071276-16071548
>chr12:16073898-16074051
>chr12:16075595-16075750
>chr12:16077552-16078245
>chr12:16079261-16079397
>chr12:16079669-16080007
>chr12:16080379-16080480
>chr12:16080824-16081001
>chr12:16081048-16081092
>chr12:16081169-16081375
>chr12:16082425-16082820
>chr12:16082960-16083063
>chr12:16084650-16084679
>chr12:16084832-16085147
>chr12:16086557-16086721
>chr12:16087406-16087746
>chr12:16088101-16088160
>chr12:16089658-16089717
>chr12:16089831-16089959
>chr12:16090959-16091055
>chr12:16091162-16093490
>chr12:16093641-16093801
>chr12:16094767-16095131
>chr12:16097359-16097631
>chr12:16098452-16098552
>chr12:16099112-16099204
>chr12:16101067-16101176
>chr12:16101303-16103409
>chr12:16103509-16104348
>chr12:16104505-16104947
>chr12:16105051-16105516
>chr12:16106146-16106441
>chr12:16108854-16108994
>chr12:16110588-16110687
>chr12:16111173-16111212
>chr12:16111336-16111852
>chr12:16112015-16112113
>chr12:16112636-16112727
>chr12:16112797-16113050
>chr12:16114367-16114439
>chr12:16115864-16115983
>chr12:16116538-16116846
>chr12:16117880-16118121
>chr12:16118232-16118322
>chr12:16119258-16119323
>chr12:16119767-16119828
>chr12:16121973-16122298
>chr12:16122623-16123022
>chr12:16123131-16123238
>chr12:16123385-16123483
>chr12:16124998-16125127
>chr12:16126321-16126630
>chr12:16126773-16126847
>chr12:16127035-16127110
>chr12:16128972-16129359
>chr12:16129585-16129634
>chr12:16129787-16130029
>chr12:16130123-16130226
>chr12:16131099-16131215
>chr12:16131348-16131797
>chr12:16132259-16132326
>chr12:16133200-16133373
>chr12:16135696-16136032
>chr12:16138327-16138925
>chr12:16139267-16139604
>chr12:16144068-16144382
>chr12:16144526-16144628
>chr12:16144783-16145163
>chr12:16145283-16145444
>chr12:16145484-16145603
>chr12:16145693-16145960
>chr12:16150626-16150669
>chr12:16151811-16151860
>chr12:16151912-16151974
>chr12:16152150-16152226
>chr12:16153900-16154015
>chr12:16155076-16155168
>chr12:16155400-16155559
>chr12:16155964-16156053
>chr12:16157101-16157436
>chr12:16158841-16158951
>chr12:16159345-16159813
>chr12:16159976-16160062
>chr12:16160121-16160207
>chr12:16160729-16160816
>chr12:16161894-16161978
>chr12:16166244-16166297
>chr12:16168570-16168607
>chr12:16168632-16168693
>chr12:16171055-16171342
>chr12:16173250-16173332
>chr12:16174274-16174417
>chr12:16174554-16174630
>chr12:16176293-16176379
>chr12:16177650-16177952
>chr12:16178578-16178951
>chr12:16179811-16179995
>chr12:16180893-16181283
>chr12:16181439-16181619
>chr12:16183317-16183405
>chr12:16184781-16184836
>chr12:16185598-16185726
>chr12:16185792-16186101
>chr12:16188807-16188840
>chr12:16190313-16190379
>chr12:16190529-16190613
>chr12:16192845-16192940
>chr12:16193552-16193630
>chr12:16193710-16193750
>chr12:16195189-16195335
>chr12:16196075-16196128
>chr12:16196368-16196429
>chr12:16201139-16203360
>chr12:16204009-16204486
>chr12:16205118-16205183
>chr12:16205485-16205658
>chr12:16207640-16207959
>chr12:16208401-16208712
>chr12:16208846-16209017
>chr12:16209223-16209337
>chr12:16211992-16212029
>chr12:16213351-16213459
>chr12:16214907-16215234
>chr12:16217440-16217475
>chr12:16217889-16217937
>chr12:16218437-16218695
>chr12:16220557-16220625
>chr12:16222028-16222095
>chr12:16222264-16222314
>chr12:16223623-16224086
>chr12:16224686-16225814
>chr12:16226058-16226092
>chr12:16226139-16226354
>chr12:16227680-16227747
>chr12:16228428-16228985
>chr12:16229634-16229688
>chr12:16230592-16230945
>chr12:16232623-16233031
>chr12:16233363-16233411
>chr12:16233527-16233558
>chr12:16233756-16233833
>chr12:16234010-16234348
>chr12:16235237-16235377
>chr12:16235950-16236047
>chr12:16238338-16238649
>chr12:16238826-16238869
>chr12:16240803-16241118
>chr12:16242990-16243099
>chr12:16243132-16243589
>chr12:16245109-16245246
>chr12:16246640-16246730
>chr12:16248031-16248096
>chr12:16248957-16249029
>chr12:16249774-16249852
>chr12:16251080-16252354
>chr12:16252455-16252507
>chr12:16252552-16252979
>chr12:16253029-16253707
>chr12:16253781-16253951
>chr12:16254045-16255430
>chr12:16256520-16257249
>chr12:16258116-16258210
>chr12:16258569-16258621
>chr12:16258979-16259476
>chr12:16260608-16260673
>chr12:16260846-16261156
>chr12:16261219-16261531
>chr12:16261611-16261997
>chr12:16262636-16265079
>chr12:16265403-16265932
>chr12:16267610-16268060
>chr12:16268097-16268334
>chr12:16268838-16268878
>chr12:16268957-16269216
>chr12:16270642-16270750
>chr12:16271022-16271069
>chr12:16271520-16271614
>chr12:16273774-16274052
>chr12:16274374-16274493
>chr12:16279196-16279574
>chr12:16279989-16280762
>chr12:16281704-16281769
>chr12:16283004-16283397
>chr12:16283631-16283807
>chr12:16283957-16284067
>chr12:16284708-16286894
>chr12:16288923-16289251
>chr12:16289442-16289502
>chr12:16289748-16289963
>chr12:16291980-16292023
>chr12:16292303-16292344
>chr12:16295615-16295671
>chr12:16295929-16295975
>chr12:16296983-16297568
>chr12:16297650-16297734
>chr12:16297762-16297991
>chr12:16298493-16298962
>chr12:16298985-16299331
>chr12:16300497-16300861
>chr12:16300993-16301109
>chr12:16301151-16301192
>chr12:16302354-16302457
>chr12:16302626-16302803
>chr12:16303354-16303400
>chr12:16304467-16304516
>chr12:16304815-16304884
>chr12:16305139-16305199
>chr12:16305726-16306495
>chr12:16306749-16307191
>chr12:16309307-16309374
>chr12:16309693-16309778
>chr12:16309804-16310092
>chr12:16310920-16310974
>chr12:16312034-16312154
>chr12:16312275-16312333
>chr12:16312442-16313080
>chr12:16313606-16313654
>chr12:16314092-16314450
>chr12:16316050-16316503
>chr12:16316743-16316805
>chr12:16318396-16318446
>chr12:16318639-16318729
>chr12:16320137-16320398
>chr12:16320450-16321900
>chr12:16322269-16322367
>chr12:16327298-16327607
>chr12:16328040-16328154
>chr12:16328238-16328317
>chr12:16331787-16331958
>chr12:16332294-16333408
>chr12:16335741-16335869
>chr12:16335920-16335991
>chr12:16337123-16337330
>chr12:16338359-16338413
>chr12:16340175-16343700
>chr12:16343801-16343866
>chr12:16344032-16344318
>chr12:16344534-16344701
>chr12:16345827-16346335
>chr12:16347745-16347790
>chr12:16349625-16349686
>chr12:16349739-16350048
>chr12:16351524-16351893
>chr12:16353019-16353338
>chr12:16353731-16354061
>chr12:16355213-16355546
>chr12:16355851-16356210
>chr12:16357242-16357557
>chr12:16358225-16358885
>chr12:16362664-16362973
>chr12:16363557-16363624
>chr12:16364384-16364493
>chr12:16364657-16364726
>chr12:16366607-16366681
>chr12:16369529-16369613
>chr12:16371466-16371571
>chr12:16371762-16373465
>chr12:16374535-16374585
>chr12:16374681-16375420
>chr12:16376654-16376776
>chr12:16377128-16383761
>chr12:16384334-16384649
>chr12:16386695-16386817
>chr12:16386964-16387354
>chr12:16387418-16388012
>chr12:16388055-16388373
>chr12:16390206-16392205
>chr12:16393898-16393972
>chr12:16394075-16395171
>chr12:16395388-16397723
>chr12:16397806-16397879
>chr12:16398104-16398159
>chr12:16401082-16401127
>chr12:16402876-16403100
>chr12:16403464-16404023
>chr12:16404225-16404578
>chr12:16404929-16408376
>chr12:16408895-16409061
>chr12:16409251-16409329
>chr12:16410506-16410742
>chr12:16412500-16412878
>chr12:16414395-16415037
>chr12:16415556-16415763
>chr12:16416432-16416744
>chr12:16417082-16417477
>chr12:16418195-16418244
>chr12:16421680-16421727
>chr12:16425266-16425578
>chr12:16426663-16427048
>chr12:16427389-16427704
>chr12:16427768-16428094
>chr12:16429400-16429468
>chr12:16429608-16431025
>chr12:16431062-16431433
>chr12:16431631-16431736
>chr12:16431801-16431960
>chr12:16432653-16432818
>chr12:16432952-16433415
>chr12:16433503-16433777
>chr12:16435589-16435625
>chr12:16436459-16436701
>chr12:16437095-16437127
>chr12:16440213-16440281
>chr12:16440523-16440594
>chr12:16441151-16441498
>chr12:16441577-16442492
>chr12:16442622-16442866
>chr12:16443194-16443305
>chr12:16443372-16443495
>chr12:16448075-16448244
>chr12:16449074-16449439
>chr12:16452727-16452763
>chr12:16453543-16453590
>chr12:16454220-16454297
>chr12:16454474-16454534
>chr12:16455047-16455090
>chr12:16455397-16455629
>chr12:16459089-16459161
>chr12:16459981-16460038
>chr12:16463057-16463398
>chr12:16463429-16463618
>chr12:16465410-16465858
>chr12:16468310-16468365
>chr12:16469168-16469493
>chr12:16470722-16470844
>chr12:16471902-16471949
>chr12:16473179-16473238
>chr12:16473276-16473319
>chr12:16473742-16473918
>chr12:16475387-16475454
>chr12:16475794-16475848
>chr12:16478013-16478402
>chr12:16478536-16478706
>chr12:16478805-16479870
>chr12:16479968-16480580
>chr12:16480669-16480999
>chr12:16482344-16482694
>chr12:16483537-16483589
>chr12:16484385-16484890
>chr12:16485867-16485924
>chr12:16486393-16486614
>chr12:16487652-16487945
>chr12:16488643-16488731
>chr12:16488821-16489264
>chr12:16489957-16490285
>chr12:16495156-16495511
>chr12:16496457-16496764
>chr12:16498730-16498766
>chr12:16500820-16501131
>chr12:16501754-16501940
>chr12:16502491-16502533
>chr12:16503726-16503932
>chr12:16503999-16504075
>chr12:16506106-16506206
>chr12:16506692-16506775
>chr12:16507417-16507930
>chr12:16508192-16508242
>chr12:16510224-16510379
>chr12:16515364-16515678
>chr12:16516011-16516086
>chr12:16517213-16517412
>chr12:16517468-16517639
>chr12:16520072-16520154
>chr12:16523315-16523476
>chr12:16525063-16526298
>chr12:16526501-16526542
>chr12:16531287-16531626
>chr12:16533898-16533933
>chr12:16536070-16536141
>chr12:16536553-16539166
>chr12:16540255-16540439
>chr12:16540645-16540943
>chr12:16541177-16541256
>chr12:16543606-16543712
>chr12:16544956-16545085
>chr12:16545890-16545946
>chr12:16546554-16546629
>chr12:16548385-16548507
>chr12:16549785-16549827
>chr12:16551317-16551352
>chr12:16554736-16555090
>chr12:16556074-16556161
>chr12:16557793-16557843
>chr12:16558231-16558364
>chr12:16558930-16558997
>chr12:16559303-16559355
>chr12:16559663-16560040
>chr12:16562285-16562343
>chr12:16564761-16565119
>chr12:16565519-16566443
>chr12:16566964-16567239
>chr12:16568724-16568794
>chr12:16570319-16570380
>chr12:16570958-16571102
>chr12:16572041-16572184
>chr12:16572619-16572737
>chr12:16574591-16574635
>chr12:16575481-16575628
>chr12:16577475-16577532
>chr12:16578368-16578438
>chr12:16578497-16578890
>chr12:16580041-16580300
>chr12:16581942-16582005
>chr12:16582747-16583079
>chr12:16588126-16588446
>chr12:16592785-16592889
>chr12:16595134-16595367
>chr12:16595750-16596039
>chr12:16598012-16598058
>chr12:16599394-16599440
>chr12:16599593-16599741
>chr12:16600287-16600344
>chr12:16601552-16601786
>chr12:16601928-16602065
>chr12:16606524-16606598
>chr12:16608126-16608278
>chr12:16608687-16608764
>chr12:16609904-16609936
>chr12:16610582-16610658
>chr12:16614190-16614452
>chr12:16614538-16614614
>chr12:16616911-16617158
>chr12:16617805-16617857
>chr12:16619425-16619492
>chr12:16620513-16620612
>chr12:16621662-16621775
>chr12:16622933-16623008
>chr12:16623796-16623860
>chr12:16624137-16624319
>chr12:16624987-16625039
>chr12:16625529-16625792
>chr12:16626188-16626244
>chr12:16626331-16626550
>chr12:16626953-16627018
>chr12:16627316-16627742
>chr12:16628493-16628891
>chr12:16629030-16629486
>chr12:16630849-16630912
>chr12:16631002-16631366
>chr12:16631821-16632316
>chr12:16633646-16633686
>chr12:16633812-16633922
>chr12:16634373-16634429
>chr12:16635767-16636500
>chr12:16636666-16636918
>chr12:16637175-16637484
>chr12:16638985-16639278
>chr12:16639338-16642682
>chr12:16643192-16643332
>chr12:16643416-16643453
>chr12:16644617-16644772
>chr12:16645278-16645762
>chr12:16646816-16646897
>chr12:16647288-16647646
>chr12:16648154-16648317
>chr12:16648878-16649985
>chr12:16650117-16650264
>chr12:16650385-16650855
>chr12:16650949-16651500
>chr12:16651708-16652310
>chr12:16652454-16658235
>chr12:16658269-16660437
>chr12:16660505-16660804
>chr12:16660955-16661214
>chr12:16662109-16662205
>chr12:16662808-16662995
>chr12:16663536-16664150
>chr12:16665452-16665545
>chr12:16665812-16666073
>chr12:16666257-16666687
>chr12:16670340-16670394
>chr12:16671508-16671578
>chr12:16672522-16672602
>chr12:16672856-16672965
>chr12:16675350-16675748
>chr12:16675818-16676467
>chr12:16676564-16676729
>chr12:16677998-16678071
>chr12:16678670-16678787
>chr12:16679851-16679912
>chr12:16681463-16681628
>chr12:16681930-16682359
>chr12:16682442-16682499
>chr12:16682630-16683006
>chr12:16683640-16683771
>chr12:16685008-16685143
>chr12:16685637-16685693
>chr12:16685966-16686019
>chr12:16686618-16686847
>chr12:16686905-16687620
>chr12:16689181-16689368
>chr12:16689765-16690182
>chr12:16691043-16691113
>chr12:16692649-16692858
>chr12:16692980-16693218
>chr12:16693304-16693456
>chr12:16693552-16695350
>chr12:16695462-16695774
>chr12:16696013-16696560
>chr12:16696695-16696861
>chr12:16697870-16698288
>chr12:16699281-16699361
>chr12:16700122-16700197
>chr12:16700805-16701166
>chr12:16702659-16702767
>chr12:16702802-16702850
>chr12:16704546-16704645
>chr12:16704952-16705356
>chr12:16705635-16705869
>chr12:16707186-16710590
>chr12:16712138-16712188
>chr12:16712878-16713231
>chr12:16714221-16714513
>chr12:16715155-16715196
>chr12:16715506-16715608
>chr12:16720098-16720214
>chr12:16720847-16721326
>chr12:16721355-16721950
>chr12:16721983-16722032
>chr12:16723796-16723877
>chr12:16724498-16724528
>chr12:16726354-16726461
>chr12:16727585-16727679
>chr12:16728107-16728137
>chr12:16728809-16729122
>chr12:16729302-16729664
>chr12:16729944-16730108
>chr12:16730364-16730423
>chr12:16730509-16730770
>chr12:16731012-16731171
>chr12:16732041-16732166
>chr12:16732205-16732279
>chr12:16732501-16732706
>chr12:16733019-16733079
>chr12:16733543-16733603
>chr12:16733794-16734603
>chr12:16735515-16735550
>chr12:16735832-16735933
>chr12:16736256-16736751
>chr12:16737445-16737519
>chr12:16740795-16740888
>chr12:16741062-16741143
>chr12:16742977-16743047
>chr12:16743353-16743459
>chr12:16743522-16743620
>chr12:16743756-16744055
>chr12:16745478-16746427
>chr12:16746859-16747038
>chr12:16752563-16752630
>chr12:16752975-16753158
>chr12:16753707-16753967
>chr12:16754028-16754073
>chr12:16755653-16755980
>chr12:16759673-16759946
>chr12:16760351-16760671
>chr12:16761743-16762103
>chr12:16767180-16768419
>chr12:16769020-16774226
>chr12:16774377-16775235
>chr12:16775589-16775938
>chr12:16776021-16776105
>chr12:16776196-16776494
>chr12:16776615-16776989
>chr12:16777176-16777355
>chr12:16777465-16777625
>chr12:16777689-16777742
>chr12:16778731-16778934
>chr12:16779910-16781365
>chr12:16781571-16781898
>chr12:16784305-16784344
>chr12:16785083-16785121
>chr12:16786977-16787028
>chr12:16793569-16793603
>chr12:16793724-16793822
>chr12:16794681-16794810
>chr12:16795551-16795708
>chr12:16796013-16796307
>chr12:16797455-16797502
>chr12:16798638-16798744
>chr12:16798849-16799014
>chr12:16799204-16799257
>chr12:16799927-16800647
>chr12:16804640-16804947
>chr12:16805318-16805633
>chr12:16807072-16807543
>chr12:16808122-16808487
>chr12:16808830-16808945
>chr12:16809181-16809265
>chr12:16812852-16812934
>chr12:16813109-16813228
>chr12:16813580-16814412
>chr12:16814532-16814722
>chr12:16814900-16815090
>chr12:16815134-16815232
>chr12:16815393-16816199
>chr12:16816247-16816709
>chr12:16816760-16817408
>chr12:16817510-16818111
>chr12:16818165-16818761
>chr12:16818824-16819164
>chr12:16819221-16819888
>chr12:16819930-16820245
>chr12:16820310-16820709
>chr12:16820928-16822693
>chr12:16823156-16823895
>chr12:16824806-16825028
>chr12:16825239-16825667
>chr12:16825710-16827953
>chr12:16828005-16828397
>chr12:16830236-16830548
>chr12:16832098-16832501
>chr12:16832615-16832738
>chr12:16834010-16834063
>chr12:16835139-16835216
>chr12:16835336-16835428
>chr12:16835615-16835871
>chr12:16836765-16836813
>chr12:16839290-16839983
>chr12:16840097-16840156
>chr12:16840441-16840518
>chr12:16840901-16841032
>chr12:16841777-16842292
>chr12:16842405-16842621
>chr12:16844159-16844303
>chr12:16844581-16844642
>chr12:16845164-16845941
>chr12:16845981-16846064
>chr12:16847043-16847228
>chr12:16848126-16848194
>chr12:16850087-16850206
>chr12:16850492-16850809
>chr12:16853220-16853262
>chr12:16854312-16854448
>chr12:16857734-16857786
>chr12:16858410-16858745
>chr12:16861040-16861216
>chr12:16861913-16861995
>chr12:16862175-16862261
>chr12:16864634-16864702
>chr12:16865823-16865983
>chr12:16866900-16866952
>chr12:16867306-16867396
>chr12:16868610-16868931
>chr12:16870437-16870478
>chr12:16873405-16875692
>chr12:16876010-16876060
>chr12:16877709-16877941
>chr12:16878578-16878676
>chr12:16880030-16880119
>chr12:16884860-16884915
>chr12:16885181-16885376
>chr12:16885989-16886066
>chr12:16886901-16887249
>chr12:16888910-16891149
>chr12:16892254-16892369
>chr12:16893594-16893636
>chr12:16894304-16894353
>chr12:16895580-16895777
>chr12:16895828-16896006
>chr12:16897806-16898022
>chr12:16898095-16898196
>chr12:16898411-16898726
>chr12:16899555-16899631
>chr12:16900681-16900748
>chr12:16904096-16904422
>chr12:16905880-16906226
>chr12:16906270-16906672
>chr12:16906727-16906854
>chr12:16906889-16906950
>chr12:16907754-16907838
>chr12:16908025-16908456
>chr12:16908706-16908952
>chr12:16908976-16909092
>chr12:16909148-16909366
>chr12:16909454-16909527
>chr12:16909640-16909889
>chr12:16909959-16910633
>chr12:16910728-16915209
>chr12:16915246-16915556
>chr12:16915719-16916050
>chr12:16916087-16916777
>chr12:16916880-16917220
>chr12:16917394-16917711
>chr12:16917907-16918047
>chr12:16918167-16918390
>chr12:16918623-16918669
>chr12:16918755-16918973
>chr12:16919107-16919768
>chr12:16919803-16920394
>chr12:16925197-16925395
>chr12:16925866-16926459
>chr12:16926509-16927107
>chr12:16927495-16927545
>chr12:16929789-16930236
>chr12:16930367-16930465
>chr12:16931907-16932330
>chr12:16932702-16932774
>chr12:16933601-16933896
>chr12:16933921-16934671
>chr12:16934783-16936545
>chr12:16936575-16938136
>chr12:16938171-16939109
>chr12:16939233-16939498
>chr12:16940828-16940922
>chr12:16941390-16941598
>chr12:16941682-16941770
>chr12:16942363-16942421
>chr12:16942745-16943144
>chr12:16943296-16943364
>chr12:16943621-16943747
>chr12:16946097-16946284
>chr12:16947926-16948030
>chr12:16949722-16949824
>chr12:16950382-16950453
>chr12:16950598-16950666
>chr12:16951220-16951275
>chr12:16952466-16952929
>chr12:16953454-16953632
>chr12:16953751-16955195
>chr12:16955356-16955406
>chr12:16956962-16957484
>chr12:16957781-16957928
>chr12:16961230-16961318
>chr12:16961483-16961601
>chr12:16962057-16962223
>chr12:16962775-16962842
>chr12:16963094-16965406
>chr12:16966038-16966219
>chr12:16966370-16966695
>chr12:16966785-16967091
>chr12:16967567-16967744
>chr12:16968370-16968463
>chr12:16969006-16969046
>chr12:16969118-16969426
>chr12:16969859-16971979
>chr12:16972064-16972157
>chr12:16972472-16972755
>chr12:16973884-16973938
>chr12:16974326-16974657
>chr12:16974758-16975280
>chr12:16975378-16975680
>chr12:16975771-16975939
>chr12:16976302-16976349
>chr12:16976474-16976582
>chr12:16976913-16977580
>chr12:16977720-16977786
>chr12:16977937-16978362
>chr12:16978430-16978734
>chr12:16978845-16979000
>chr12:16979054-16979771
>chr12:16979803-16979862
>chr12:16980101-16980205
>chr12:16981064-16981290
>chr12:16981439-16981595
>chr12:16981677-16981875
>chr12:16982120-16982210
>chr12:16982619-16982779
>chr12:16982967-16983118
>chr12:16983392-16983998
>chr12:16984616-16984673
>chr12:16986245-16986323
>chr12:16988210-16988303
>chr12:16989561-16989864
>chr12:16990654-16990760
>chr12:16990811-16990873
>chr12:16990932-16991167
>chr12:16991348-16991401
>chr12:16991542-16991718
>chr12:16991763-16991920
>chr12:16992193-16992697
>chr12:16993241-16993475
>chr12:16994065-16994166
>chr12:16994438-16994643
>chr12:16997251-16997309
>chr12:16997390-16997521
>chr12:16998318-17004507
>chr12:17004746-17004831
>chr12:17005385-17005534
>chr12:17005586-17005833
>chr12:17005889-17005983
>chr12:17006924-17007299
>chr12:17007426-17008917
>chr12:17008961-17009066
>chr12:17010258-17012036
>chr12:17012182-17013597
>chr12:17013629-17014659
>chr12:17014799-17014920
>chr12:17015643-17015698
>chr12:17015962-17016162
>chr12:17016616-17016708
>chr12:17017002-17017050
>chr12:17017207-17017341
>chr12:17017471-17017534
>chr12:17017894-17018413
>chr12:17020293-17020373
>chr12:17021464-17021525
>chr12:17021909-17027369
>chr12:17027459-17027771
>chr12:17027905-17028098
>chr12:17028146-17028492
>chr12:17031316-17031369
>chr12:17031848-17031933
>chr12:17033398-17033456
>chr12:17033620-17033725
>chr12:17034299-17034363
>chr12:17034720-17034810
>chr12:17035798-17035827
>chr12:17035858-17036241
>chr12:17038808-17039069
>chr12:17039602-17039742
>chr12:17040424-17040465
>chr12:17040519-17041081
>chr12:17041146-17041212
>chr12:17041261-17041507
>chr12:17041574-17042065
>chr12:17043670-17044030
>chr12:17044465-17044730
>chr12:17047054-17047415
>chr12:17048917-17052239
>chr12:17053585-17053644
>chr12:17053710-17054044
>chr12:17055157-17055603
>chr12:17055911-17056012
>chr12:17058460-17058554
>chr12:17059247-17059525
>chr12:17060182-17060219
>chr12:17061146-17061204
>chr12:17061778-17061846
>chr12:17062180-17062228
>chr12:17062302-17062445
>chr12:17063310-17063975
>chr12:17064086-17064197
>chr12:17065484-17065553
>chr12:17065804-17065884
>chr12:17065982-17066059
>chr12:17066854-17067232
>chr12:17069340-17069617
>chr12:17069903-17070387
>chr12:17070423-17070575
>chr12:17070614-17070876
>chr12:17074633-17074920
>chr12:17075017-17075152
>chr12:17075809-17075870
>chr12:17076567-17076613
>chr12:17077397-17077446
>chr12:17078202-17078255
>chr12:17078454-17078664
>chr12:17078993-17080217
>chr12:17080358-17080573
>chr12:17081019-17081482
>chr12:17081591-17081634
>chr12:17082481-17083057
>chr12:17083113-17083294
>chr12:17083493-17083952
>chr12:17084229-17084274
>chr12:17084866-17084980
>chr12:17085492-17085933
>chr12:17086387-17086487
>chr12:17086767-17087098
>chr12:17087393-17087542
>chr12:17087679-17087721
>chr12:17090252-17090373
>chr12:17091307-17091552
>chr12:17091606-17091647
>chr12:17091810-17091912
>chr12:17092429-17092529
>chr12:17095282-17095425
>chr12:17095507-17095700
>chr12:17096063-17096427
>chr12:17097151-17097543
>chr12:17097689-17097820
>chr12:17099488-17102749
>chr12:17103626-17103724
>chr12:17104247-17104350
>chr12:17105178-17105463
>chr12:17106061-17106122
>chr12:17106649-17106933
>chr12:17108320-17108675
>chr12:17110033-17110108
>chr12:17112851-17112914
>chr12:17113597-17113687
>chr12:17113771-17113875
>chr12:17114278-17114523
>chr12:17114589-17114670
>chr12:17114708-17114894
>chr12:17114934-17121552
>chr12:17121633-17121715
>chr12:17122478-17122585
>chr12:17122972-17124644
>chr12:17124862-17125002
>chr12:17125132-17125236
>chr12:17125588-17125652
>chr12:17126460-17126502
>chr12:17126623-17126768
>chr12:17126858-17126996
>chr12:17127735-17127864
>chr12:17132648-17133087
>chr12:17137993-17138110
>chr12:17138502-17138951
>chr12:17139595-17140472
>chr12:17140779-17140917
>chr12:17142746-17142787
>chr12:17147556-17148005
>chr12:17148112-17148196
>chr12:17148314-17149201
>chr12:17149276-17149686
>chr12:17149767-17154114
>chr12:17154158-17156718
>chr12:17159349-17159415
>chr12:17160590-17160626
>chr12:17162206-17162258
>chr12:17164165-17164313
>chr12:17164859-17165208
>chr12:17165250-17165310
>chr12:17165431-17165615
>chr12:17165707-17165946
>chr12:17166110-17166341
>chr12:17168362-17168414
>chr12:17169259-17169624
>chr12:17170608-17170747
>chr12:17171240-17171283
>chr12:17171547-17171587
>chr12:17173119-17173292
>chr12:17173561-17173617
>chr12:17173997-17174078
>chr12:17174133-17174225
>chr12:17175729-17179679
>chr12:17180029-17180120
>chr12:17181564-17181697
>chr12:17182106-17182166
>chr12:17183648-17183699
>chr12:17184540-17184913
>chr12:17185517-17185639
>chr12:17187018-17187211
>chr12:17187577-17187610
>chr12:17188059-17188141
>chr12:17188190-17188379
>chr12:17188671-17188789
>chr12:17188858-17189016
>chr12:17189155-17189581
>chr12:17189698-17189761
>chr12:17190066-17190383
>chr12:17190890-17191037
>chr12:17192113-17192204
>chr12:17192803-17193251
>chr12:17193354-17194221
>chr12:17195533-17196184
>chr12:17196264-17196688
>chr12:17198460-17198510
>chr12:17198658-17198776
>chr12:17199763-17199882
>chr12:17200127-17200443
>chr12:17201739-17202019
>chr12:17203294-17203890
>chr12:17203957-17204001
>chr12:17204115-17204995
>chr12:17205032-17205313
>chr12:17208119-17208170
>chr12:17209247-17209616
>chr12:17209869-17209993
>chr12:17210030-17210220
>chr12:17211584-17212036
>chr12:17212233-17212274
>chr12:17212516-17212689
>chr12:17213438-17213599
>chr12:17213779-17213945
>chr12:17214694-17214859
>chr12:17215810-17215886
>chr12:17216126-17216171
>chr12:17218169-17219075
>chr12:17219196-17219449
>chr12:17220080-17220164
>chr12:17223634-17223773
>chr12:17224939-17225340
>chr12:17226510-17226694
>chr12:17227464-17228301
>chr12:17228519-17228630
>chr12:17228768-17228809
>chr12:17229571-17230422
>chr12:17230543-17230709
>chr12:17230904-17231239
>chr12:17236675-17236742
>chr12:17236960-17237427
>chr12:17239565-17239887
>chr12:17241223-17243379
>chr12:17244021-17244155
>chr12:17244334-17244420
>chr12:17244496-17244564
>chr12:17244630-17244741
>chr12:17246769-17246926
>chr12:17247304-17247351
>chr12:17248223-17248372
>chr12:17248560-17248819
>chr12:17248847-17249221
>chr12:17249494-17249537
>chr12:17249685-17250077
>chr12:17250135-17250431
>chr12:17250741-17250845
>chr12:17250917-17251047
>chr12:17251200-17251331
>chr12:17251407-17251530
>chr12:17251764-17251848
>chr12:17252427-17252488
>chr12:17252659-17253448
>chr12:17255220-17255358
>chr12:17256149-17256245
>chr12:17256910-17256959
>chr12:17257479-17257609
>chr12:17257713-17257893
>chr12:17260537-17261188
>chr12:17261666-17262072
>chr12:17262546-17262629
>chr12:17262686-17262879
>chr12:17263447-17263493
>chr12:17263675-17263723
>chr12:17264097-17264667
>chr12:17264884-17264985
>chr12:17265016-17265156
>chr12:17265280-17265548
>chr12:17265833-17265910
>chr12:17266781-17267011
>chr12:17267145-17267772
>chr12:17268542-17268576
>chr12:17268607-17269255
>chr12:17269570-17269955
>chr12:17271579-17271622
>chr12:17274413-17274469
>chr12:17275209-17275336
>chr12:17275513-17276176
>chr12:17276234-17276289
>chr12:17276623-17276924
>chr12:17278536-17278595
>chr12:17278689-17278757
>chr12:17279581-17279929
>chr12:17279971-17280233
>chr12:17280865-17281156
>chr12:17281794-17283673
>chr12:17283938-17284793
>chr12:17285425-17285476
>chr12:17286140-17286255
>chr12:17286688-17286840
>chr12:17287323-17287713
>chr12:17287801-17289021
>chr12:17289116-17289416
>chr12:17289946-17290240
>chr12:17292471-17292780
>chr12:17293318-17293516
>chr12:17293633-17293861
>chr12:17294537-17294929
>chr12:17295061-17297213
>chr12:17297241-17297523
>chr12:17297562-17297671
>chr12:17297738-17297823
>chr12:17297862-17297975
>chr12:17298125-17298214
>chr12:17298445-17298771
>chr12:17298875-17299085
>chr12:17299318-17299526
>chr12:17299575-17299628
>chr12:17299953-17300175
>chr12:17300258-17300402
>chr12:17300514-17300761
>chr12:17300812-17301338
>chr12:17301527-17301841
>chr12:17301880-17302194
>chr12:17302341-17303014
>chr12:17303436-17303516
>chr12:17303759-17304055
>chr12:17304428-17304622
>chr12:17304709-17305319
>chr12:17305421-17306387
>chr12:17306483-17306877
>chr12:17306945-17307129
>chr12:17307246-17307301
>chr12:17307354-17307621
>chr12:17307728-17307859
>chr12:17307931-17307975
>chr12:17308076-17308109
>chr12:17308847-17308892
>chr12:17310211-17310432
>chr12:17310531-17310811
>chr12:17311621-17311938
>chr12:17312735-17312857
>chr12:17313732-17313873
>chr12:17314537-17314876
>chr12:17315186-17315231
>chr12:17316844-17317065
>chr12:17317117-17323147
>chr12:17323988-17324038
>chr12:17325022-17325139
>chr12:17327125-17327354
>chr12:17327975-17328027
>chr12:17328284-17328337
>chr12:17328978-17329128
>chr12:17331826-17331876
>chr12:17332016-17332314
>chr12:17332698-17333089
>chr12:17334550-17334641
>chr12:17335378-17335524
>chr12:17335754-17335811
>chr12:17336878-17337007
>chr12:17337136-17337238
>chr12:17337453-17337613
>chr12:17337725-17337816
>chr12:17338060-17338094
>chr12:17338633-17338797
>chr12:17338890-17339829
>chr12:17339917-17340156
>chr12:17340427-17340580
>chr12:17340644-17341315
>chr12:17341340-17341643
>chr12:17341830-17342091
>chr12:17342338-17342907
>chr12:17343012-17343128
>chr12:17343186-17343498
>chr12:17344323-17344663
>chr12:17345156-17345220
>chr12:17345436-17345598
>chr12:17345598-17345676
>chr12:17346062-17346449
>chr12:17346999-17347260
>chr12:17347477-17347536
>chr12:17350984-17351055
>chr12:17352607-17352646
>chr12:17353844-17354146
>chr12:17354265-17354582
>chr12:17356728-17356897
>chr12:17356994-17357058
>chr12:17360274-17360475
>chr12:17360512-17360563
>chr12:17362303-17362376
>chr12:17363132-17363225
>chr12:17363395-17363479
>chr12:17365043-17365165
>chr12:17367030-17367103
>chr12:17368064-17368132
>chr12:17369378-17369427
>chr12:17369478-17369550
>chr12:17369932-17370194
>chr12:17371765-17371879
>chr12:17373386-17373476
>chr12:17373700-17373783
>chr12:17374166-17374560
>chr12:17377070-17377159
>chr12:17379005-17379331
>chr12:17381778-17381943
>chr12:17382080-17382221
>chr12:17383857-17383924
>chr12:17384122-17384168
>chr12:17384793-17384832
>chr12:17385444-17385515
>chr12:17385594-17385652
>chr12:17385877-17386230
>chr12:17386295-17386495
>chr12:17386819-17387533
>chr12:17387678-17387742
>chr12:17388381-17388488
>chr12:17389512-17389550
>chr12:17389754-17390002
>chr12:17390927-17391031
>chr12:17391086-17391132
>chr12:17391234-17391357
>chr12:17391603-17392052
>chr12:17394148-17394244
>chr12:17394382-17394483
>chr12:17394644-17395101
>chr12:17395392-17395468
>chr12:17395782-17396264
>chr12:17396595-17397375
>chr12:17397568-17397636
>chr12:17397925-17397975
>chr12:17399466-17399984
>chr12:17402178-17402792
>chr12:17403662-17406312
>chr12:17406348-17406596
>chr12:17406792-17407132
>chr12:17407233-17407892
>chr12:17407929-17408156
>chr12:17408261-17408312
>chr12:17408396-17409063
>chr12:17409121-17409178
>chr12:17409241-17409287
>chr12:17409388-17409670
>chr12:17409974-17410079
>chr12:17412540-17412814
>chr12:17412906-17413236
>chr12:17414064-17414198
>chr12:17415266-17415379
>chr12:17415463-17415595
>chr12:17415911-17416160
>chr12:17416232-17416361
>chr12:17416902-17416941
>chr12:17417023-17417144
>chr12:17417360-17417668
>chr12:17417701-17417890
>chr12:17417898-17417998
>chr12:17419559-17419741
>chr12:17420231-17420382
>chr12:17420497-17420694
>chr12:17420752-17422151
>chr12:17422349-17422481
>chr12:17422582-17422634
>chr12:17422709-17423041
>chr12:17423307-17423440
>chr12:17423833-17424159
>chr12:17424205-17424540
>chr12:17425001-17425149
>chr12:17425353-17425805
>chr12:17426012-17426316
>chr12:17426346-17426411
>chr12:17429007-17429316
>chr12:17429734-17429798
>chr12:17431302-17431843
>chr12:17432599-17432739
>chr12:17433002-17433125
>chr12:17434056-17436558
>chr12:17436843-17437971
>chr12:17438323-17438587
>chr12:17438648-17439710
>chr12:17440084-17440168
>chr12:17440410-17440583
>chr12:17440668-17440756
>chr12:17440811-17440930
>chr12:17440973-17441566
>chr12:17441626-17441673
>chr12:17441791-17444213
>chr12:17444338-17444393
>chr12:17444785-17444880
>chr12:17445612-17445672
>chr12:17445913-17446203
>chr12:17448354-17448479
>chr12:17448837-17449449
>chr12:17450000-17450249
>chr12:17451092-17451338
>chr12:17452086-17452125
>chr12:17452189-17452394
>chr12:17452530-17452573
>chr12:17455283-17455386
>chr12:17456062-17456141
>chr12:17457761-17457857
>chr12:17458016-17458260
>chr12:17458387-17458689
>chr12:17461936-17462034
>chr12:17462287-17462341
>chr12:17463788-17463835
>chr12:17463875-17464264
>chr12:17464404-17464737
>chr12:17464946-17464992
>chr12:17466688-17466825
>chr12:17467444-17467559
>chr12:17467758-17467865
>chr12:17468541-17468622
>chr12:17468728-17469017
>chr12:17469738-17470303
>chr12:17470345-17472500
>chr12:17472535-17473809
>chr12:17474015-17476494
>chr12:17476578-17476999
>chr12:17477416-17477652
>chr12:17477687-17478564
>chr12:17478629-17479093
>chr12:17479341-17479397
>chr12:17479454-17480141
>chr12:17480169-17480372
>chr12:17480412-17481645
>chr12:17481742-17482298
>chr12:17482381-17482421
>chr12:17482637-17483292
>chr12:17483356-17485342
>chr12:17486401-17486564
>chr12:17486679-17486777
>chr12:17487818-17487925
>chr12:17490455-17490574
>chr12:17491633-17491795
>chr12:17492085-17492136
>chr12:17492376-17492425
>chr12:17492721-17492763
>chr12:17492952-17493012
>chr12:17493428-17493718
>chr12:17494269-17494610
>chr12:17494813-17494857
>chr12:17496912-17497236
>chr12:17497973-17498075
>chr12:17498910-17499090
>chr12:17500630-17500835
>chr12:17503222-17503256
>chr12:17507177-17507239
>chr12:17508513-17508567
>chr12:17509851-17510288
>chr12:17512131-17512231
>chr12:17512689-17512978
>chr12:17513373-17513557
>chr12:17514016-17514461
>chr12:17514559-17514613
>chr12:17514692-17514829
>chr12:17515793-17515855
>chr12:17516247-17516289
>chr12:17517420-17517521
>chr12:17520141-17520184
>chr12:17520730-17520899
>chr12:17521634-17521686
>chr12:17523612-17524022
>chr12:17524357-17524520
>chr12:17524868-17524949
>chr12:17525672-17525740
>chr12:17526417-17526681
>chr12:17526727-17527035
>chr12:17527112-17527265
>chr12:17527743-17527794
>chr12:17527949-17528335
>chr12:17528427-17528885
>chr12:17530373-17530485
>chr12:17530649-17531745
>chr12:17531780-17532289
>chr12:17532358-17532440
>chr12:17532478-17532529
>chr12:17532604-17534517
>chr12:17534565-17534719
>chr12:17534789-17536049
>chr12:17536098-17536245
>chr12:17536345-17536577
>chr12:17536731-17537194
>chr12:17537284-17537428
>chr12:17537829-17537966
>chr12:17538053-17538106
>chr12:17539482-17539540
>chr12:17539988-17540123
>chr12:17541151-17541279
>chr12:17541570-17541714
>chr12:17541805-17542365
>chr12:17542539-17543420
>chr12:17543541-17543769
>chr12:17545716-17545890
>chr12:17546843-17547072
>chr12:17547162-17547253
>chr12:17548300-17548365
>chr12:17548656-17549662
>chr12:17549927-17550373
>chr12:17550406-17550451
>chr12:17550529-17550652
>chr12:17551578-17551716
>chr12:17553629-17554042
>chr12:17554799-17554930
>chr12:17555812-17556240
>chr12:17556336-17556392
>chr12:17559085-17564904
>chr12:17565060-17565114
>chr12:17565188-17565327
>chr12:17565554-17566092
>chr12:17566435-17566670
>chr12:17566749-17566898
>chr12:17567815-17568190
>chr12:17569910-17569970
>chr12:17571379-17571430
>chr12:17571659-17572304
>chr12:17572391-17572565
>chr12:17572685-17572868
>chr12:17573015-17573089
>chr12:17573180-17573626
>chr12:17573668-17574167
>chr12:17577454-17577806
>chr12:17580004-17580054
>chr12:17580093-17580149
>chr12:17581120-17581234
>chr12:17583182-17583597
>chr12:17585401-17585534
>chr12:17586397-17586799
>chr12:17587177-17587361
>chr12:17587997-17588172
>chr12:17588335-17588429
>chr12:17588989-17589051
>chr12:17589329-17589409
>chr12:17594075-17594133
>chr12:17594495-17594709
>chr12:17594821-17594936
>chr12:17595786-17595881
>chr12:17596000-17596259
>chr12:17596423-17596620
>chr12:17596669-17597138
>chr12:17597448-17597531
>chr12:17597595-17597919
>chr12:17597975-17598744
>chr12:17598815-17599770
>chr12:17599806-17600318
>chr12:17600684-17600848
>chr12:17602491-17602602
>chr12:17602840-17603034
>chr12:17603426-17603818
>chr12:17604463-17604604
>chr12:17605711-17605778
>chr12:17607359-17607544
>chr12:17610949-17611106
>chr12:17611969-17612074
>chr12:17612150-17612282
>chr12:17612695-17612814
>chr12:17613055-17613122
>chr12:17613469-17613559
>chr12:17613687-17613918
>chr12:17614524-17614617
>chr12:17615064-17615152
>chr12:17615279-17615509
>chr12:17615566-17615642
>chr12:17616289-17618643
>chr12:17619537-17619668
>chr12:17619864-17620034
>chr12:17620136-17620195
>chr12:17621568-17621601
>chr12:17622569-17628692
>chr12:17629155-17629210
>chr12:17629774-17629936
>chr12:17630821-17630943
>chr12:17631523-17631845
>chr12:17632296-17632685
>chr12:17632784-17632838
>chr12:17633342-17633431
>chr12:17635254-17635437
>chr12:17635923-17636230
>chr12:17636753-17636800
>chr12:17636919-17637561
>chr12:17637985-17638328
>chr12:17638887-17639077
>chr12:17641116-17641701
>chr12:17642969-17643055
>chr12:17644228-17644329
>chr12:17646152-17646482
>chr12:17647332-17647694
>chr12:17648260-17648592
>chr12:17651101-17651230
>chr12:17652530-17652601
>chr12:17654168-17654345
>chr12:17654846-17655197
>chr12:17655769-17657015
>chr12:17657576-17657698
>chr12:17658060-17658362
>chr12:17660294-17660349
>chr12:17660940-17660995
>chr12:17661239-17661357
>chr12:17662919-17662976
>chr12:17664392-17664633
>chr12:17665778-17665815
>chr12:17666093-17666480
>chr12:17666550-17666594
>chr12:17666633-17666703
>chr12:17666985-17667123
>chr12:17667410-17667599
>chr12:17668440-17669167
>chr12:17673778-17673859
>chr12:17673981-17674036
>chr12:17677962-17678118
>chr12:17678280-17679037
>chr12:17679498-17679769
>chr12:17684348-17684424
>chr12:17684490-17684632
>chr12:17685086-17685532
>chr12:17686232-17686742
>chr12:17686860-17687228
>chr12:17687367-17687417
>chr12:17687981-17688225
>chr12:17688436-17688585
>chr12:17688674-17688848
>chr12:17688920-17689190
>chr12:17689404-17690115
>chr12:17690143-17690245
>chr12:17690469-17690539
>chr12:17690736-17690826
>chr12:17691152-17691284
>chr12:17691793-17692022
>chr12:17693092-17693180
>chr12:17693528-17694086
>chr12:17694469-17694702
>chr12:17694930-17695098
>chr12:17696555-17696648
>chr12:17697037-17697124
>chr12:17698377-17698468
>chr12:17698872-17698954
>chr12:17699121-17705722
>chr12:17705784-17705920
>chr12:17706165-17706281
>chr12:17706731-17707238
>chr12:17708802-17708866
>chr12:17710281-17710414
>chr12:17711003-17711052
>chr12:17711737-17711816
>chr12:17711995-17713823
>chr12:17713868-17714252
>chr12:17714323-17718010
>chr12:17718113-17718186
>chr12:17718231-17718740
>chr12:17719028-17719109
>chr12:17719196-17719320
>chr12:17719452-17719829
>chr12:17720249-17721120
>chr12:17721160-17725017
>chr12:17725174-17725249
>chr12:17726392-17726535
>chr12:17727271-17727442
>chr12:17727549-17727635
>chr12:17727692-17728307
>chr12:17728360-17728442
>chr12:17728940-17729008
>chr12:17729248-17729396
>chr12:17729599-17729765
>chr12:17729915-17730131
>chr12:17730341-17730478
>chr12:17730625-17730768
>chr12:17731006-17731112
>chr12:17731145-17731317
>chr12:17735058-17735187
>chr12:17735631-17736005
>chr12:17736467-17736785
>chr12:17737000-17739479
>chr12:17739671-17739925
>chr12:17740079-17740152
>chr12:17741193-17741456
>chr12:17741901-17741967
>chr12:17742438-17742530
>chr12:17742683-17742724
>chr12:17742943-17743141
>chr12:17743161-17743250
>chr12:17743398-17743456
>chr12:17743684-17743888
>chr12:17743964-17744370
>chr12:17745961-17746301
>chr12:17746416-17746690
>chr12:17746800-17747108
>chr12:17747570-17747779
>chr12:17747973-17748024
>chr12:17748637-17748751
>chr12:17749096-17749155
>chr12:17750299-17750367
>chr12:17751355-17751652
>chr12:17752266-17753500
>chr12:17753575-17757792
>chr12:17757863-17758210
>chr12:17758298-17758694
>chr12:17758964-17761249
>chr12:17763255-17763366
>chr12:17764063-17764208
>chr12:17764944-17765036
>chr12:17766399-17766514
>chr12:17767719-17767859
>chr12:17767914-17774391
>chr12:17774964-17776323
>chr12:17776504-17776569
>chr12:17781368-17785353
>chr12:17785846-17785982
>chr12:17788101-17788338
>chr12:17788419-17789085
>chr12:17790344-17790408
>chr12:17792859-17792975
>chr12:17793402-17793468
>chr12:17793956-17794115
>chr12:17794148-17794369
>chr12:17794797-17795591
>chr12:17795850-17795989
>chr12:17796475-17796890
>chr12:17797046-17797369
>chr12:17797547-17797686
>chr12:17797900-17798930
>chr12:17799046-17801028
>chr12:17801153-17801687
>chr12:17803735-17808548
>chr12:17809504-17809555
>chr12:17812210-17812434
>chr12:17812553-17812718
>chr12:17813223-17813412
>chr12:17813494-17813553
>chr12:17814334-17817893
>chr12:17817994-17818486
>chr12:17819388-17819431
>chr12:17819667-17819770
>chr12:17819958-17820638
>chr12:17821976-17822465
>chr12:17822594-17826781
>chr12:17827611-17827711
>chr12:17827872-17828246
>chr12:17829424-17829543
>chr12:17829713-17829903
>chr12:17830402-17830583
>chr12:17832289-17832434
>chr12:17832766-17832807
>chr12:17832940-17833159
>chr12:17833304-17834638
>chr12:17836770-17837268
>chr12:17837358-17838306
>chr12:17838358-17839356
>chr12:17841360-17841924
>chr12:17842121-17842192
>chr12:17842425-17842543
>chr12:17842745-17842881
>chr12:17842996-17843043
>chr12:17843217-17843277
>chr12:17843398-17843519
>chr12:17843708-17843778
>chr12:17843862-17844261
>chr12:17844302-17844384
>chr12:17844733-17845707
>chr12:17845860-17845953
>chr12:17845993-17846448
>chr12:17846534-17846878
>chr12:17846992-17847056
>chr12:17847210-17847259
>chr12:17847502-17847651
>chr12:17847821-17847959
>chr12:17848451-17848486
>chr12:17848750-17849243
>chr12:17849718-17850256
>chr12:17850347-17850401
>chr12:17850601-17850711
>chr12:17851021-17851180
>chr12:17851220-17853303
>chr12:17853718-17854009
>chr12:17855539-17861583
>chr12:17864053-17864102
>chr12:17865619-17865697
>chr12:17865961-17866157
>chr12:17866266-17866744
>chr12:17867040-17867107
>chr12:17868076-17868358
>chr12:17868434-17868762
>chr12:17868806-17868996
>chr12:17869066-17872192
>chr12:17872242-17872330
>chr12:17873595-17873916
>chr12:17876276-17876752
>chr12:17876955-17878748
>chr12:17878809-17880073
>chr12:17880231-17880396
>chr12:17880530-17881101
>chr12:17881208-17881362
>chr12:17881459-17881548
>chr12:17881892-17881949
>chr12:17882041-17882538
>chr12:17882952-17883069
>chr12:17886260-17886608
>chr12:17889930-17890005
>chr12:17890979-17891014
>chr12:17891122-17891176
>chr12:17891597-17891683
>chr12:17892719-17892848
>chr12:17893592-17894129
>chr12:17894438-17894566
>chr12:17899158-17900848
>chr12:17900886-17909108
>chr12:17909176-17909643
>chr12:17910125-17910319
>chr12:17910505-17910554
>chr12:17910630-17910728
>chr12:17910776-17911293
>chr12:17912301-17912386
>chr12:17913321-17913418
>chr12:17913468-17913529
>chr12:17913704-17913789
>chr12:17913908-17914156
>chr12:17914532-17914586
>chr12:17916086-17916242
>chr12:17916855-17917548
>chr12:17917864-17917971
>chr12:17918175-17918391
>chr12:17918787-17919156
>chr12:17919255-17919360
>chr12:17919510-17919609
>chr12:17919710-17920076
>chr12:17920980-17921027
>chr12:17922271-17922467
[truncated: 2,839,848 more chars]
