# Supplementary material for: Red: an intelligent, rapid, accurate tool for detecting repeats de-novo on the genomic scale
Source: BMC Bioinformatics. 2015 Jul 24;16:227. doi: 10.1186/s12859-015-0654-5 (PMC4513396; doi:10.1186/s12859-015-0654-5)
Supplement: Additional file 5 — Supplementary data set 4 — Red’s repeats of the Homo sapiens genome. The command “tar -xzf file” results in a directory that contains the locations of repeats found by Red in the genome of the Homo sapiens. [file 12859_2015_654_MOESM5_ESM.tar › GnmRptHg38/chr13.rpt]

>chr13:16000000-16022537
>chr13:16022637-16110659
>chr13:16110759-16164892
>chr13:16164992-16228527
>chr13:16228627-16249297
>chr13:16249397-16256067
>chr13:16256167-16259412
>chr13:16259512-16282073
>chr13:16282173-17416384
>chr13:17416484-17416824
>chr13:17416924-17417264
>chr13:17417364-17418562
>chr13:17418662-18051248
>chr13:18171248-18172565
>chr13:18173516-18173942
>chr13:18174394-18174688
>chr13:18174800-18174945
>chr13:18175100-18175283
>chr13:18175336-18175621
>chr13:18175683-18175927
>chr13:18176006-18176111
>chr13:18176810-18177364
>chr13:18177474-18177868
>chr13:18178601-18178964
>chr13:18179304-18179638
>chr13:18179734-18179962
>chr13:18180037-18180421
>chr13:18180694-18180770
>chr13:18181640-18181796
>chr13:18182111-18189893
>chr13:18191135-18191215
>chr13:18191849-18192226
>chr13:18192940-18193132
>chr13:18193327-18193430
>chr13:18193665-18193904
>chr13:18194426-18194539
>chr13:18194707-18194787
>chr13:18194909-18194956
>chr13:18195884-18196196
>chr13:18196726-18196777
>chr13:18197213-18197249
>chr13:18197351-18197864
>chr13:18198436-18198569
>chr13:18198775-18198822
>chr13:18199166-18199293
>chr13:18199503-18199607
>chr13:18199757-18199857
>chr13:18199997-18200511
>chr13:18200564-18200813
>chr13:18200901-18204707
>chr13:18204967-18205055
>chr13:18205220-18205563
>chr13:18207370-18207445
>chr13:18207900-18207974
>chr13:18208164-18208588
>chr13:18208638-18208876
>chr13:18209024-18209173
>chr13:18209571-18209854
>chr13:18210107-18211636
>chr13:18211687-18215974
>chr13:18216007-18216663
>chr13:18217182-18217452
>chr13:18217845-18219652
>chr13:18219768-18220970
>chr13:18221003-18227114
>chr13:18227170-18228144
>chr13:18228201-18230680
>chr13:18230715-18232191
>chr13:18232399-18232569
>chr13:18232879-18233314
>chr13:18233339-18233879
>chr13:18234020-18234067
>chr13:18234186-18234367
>chr13:18234407-18234612
>chr13:18234641-18235312
>chr13:18235530-18235584
>chr13:18235633-18235770
>chr13:18235819-18235928
>chr13:18235964-18236677
>chr13:18236711-18236842
>chr13:18236875-18241383
>chr13:18241438-18246313
>chr13:18246369-18253477
>chr13:18253564-18254005
>chr13:18254057-18255749
>chr13:18255864-18257616
>chr13:18257809-18257924
>chr13:18258048-18258364
>chr13:18258393-18259297
>chr13:18259481-18260716
>chr13:18260792-18261277
>chr13:18261420-18263334
>chr13:18263696-18264252
>chr13:18264292-18264563
>chr13:18264610-18265233
>chr13:18265275-18266710
>chr13:18266756-18266883
>chr13:18267060-18267196
>chr13:18267250-18267421
>chr13:18267638-18271032
>chr13:18271097-18271785
>chr13:18271851-18272299
>chr13:18272358-18272536
>chr13:18272668-18272711
>chr13:18272793-18273263
>chr13:18273691-18273825
>chr13:18274185-18274255
>chr13:18274683-18274951
>chr13:18275444-18275950
>chr13:18277057-18277234
>chr13:18277642-18277825
>chr13:18280210-18280315
>chr13:18281188-18281351
>chr13:18282592-18282667
>chr13:18282716-18282827
>chr13:18283867-18283913
>chr13:18285112-18285304
>chr13:18285450-18285763
>chr13:18287310-18287429
>chr13:18287717-18287819
>chr13:18288410-18288707
>chr13:18289673-18289710
>chr13:18289942-18290076
>chr13:18291972-18292161
>chr13:18295243-18295286
>chr13:18295452-18295525
>chr13:18296150-18296211
>chr13:18297350-18297652
>chr13:18297715-18297801
>chr13:18299443-18299557
>chr13:18300024-18300095
>chr13:18300313-18300369
>chr13:18300517-18300569
>chr13:18302696-18302875
>chr13:18304037-18304193
>chr13:18304452-18304500
>chr13:18306315-18306411
>chr13:18306708-18306785
>chr13:18308475-18309590
>chr13:18309630-18310101
>chr13:18310293-18310767
>chr13:18310829-18312274
>chr13:18312360-18312597
>chr13:18312963-18315378
>chr13:18315460-18316225
>chr13:18316428-18318420
>chr13:18318479-18319889
>chr13:18319915-18320747
>chr13:18320788-18321110
>chr13:18321164-18321318
>chr13:18321410-18321465
>chr13:18321513-18322612
>chr13:18322730-18323314
>chr13:18323346-18323836
>chr13:18323894-18324282
>chr13:18324527-18324911
>chr13:18325199-18326024
>chr13:18326141-18326518
>chr13:18326613-18326934
>chr13:18326992-18327739
>chr13:18327817-18328155
>chr13:18328290-18328486
>chr13:18328694-18329700
>chr13:18329798-18330408
>chr13:18330468-18331936
>chr13:18332004-18333422
>chr13:18333477-18345154
>chr13:18345233-18345668
>chr13:18345732-18348830
>chr13:18348948-18349077
>chr13:18349113-18349416
>chr13:18349489-18352172
>chr13:18352349-18352730
>chr13:18352888-18357380
>chr13:18357595-18357774
>chr13:18358081-18358106
>chr13:18408106-18408449
>chr13:18408544-18408658
>chr13:18408739-18425740
>chr13:18425808-18431508
>chr13:18431573-18431655
>chr13:18431783-18433412
>chr13:18433483-18434760
>chr13:18434952-18435215
>chr13:18435326-18438667
>chr13:18438715-18439663
>chr13:18439708-18440001
>chr13:18440153-18440472
>chr13:18440566-18445896
>chr13:18445971-18446272
>chr13:18446295-18446806
>chr13:18447086-18448914
>chr13:18448966-18449103
>chr13:18449170-18449594
>chr13:18449808-18458269
>chr13:18458317-18471985
>chr13:18472039-18489601
>chr13:18489623-18490314
>chr13:18490390-18491297
>chr13:18491389-18492451
>chr13:18492492-18524889
>chr13:18524923-18529430
>chr13:18529614-18529961
>chr13:18530184-18533138
>chr13:18533203-18533684
>chr13:18534325-18534813
>chr13:18534972-18535057
>chr13:18535310-18535383
>chr13:18535733-18536204
>chr13:18536348-18537216
>chr13:18537457-18537736
>chr13:18537988-18538117
>chr13:18538228-18538417
>chr13:18538608-18538951
>chr13:18541041-18541166
>chr13:18541741-18542409
>chr13:18543090-18543251
>chr13:18543542-18543888
>chr13:18544218-18544642
>chr13:18545252-18545627
>chr13:18546111-18546631
>chr13:18546709-18546913
>chr13:18548733-18548882
>chr13:18548957-18550226
>chr13:18550426-18551125
>chr13:18551169-18555222
>chr13:18555441-18555638
>chr13:18555933-18556221
>chr13:18556314-18557176
>chr13:18557413-18558271
>chr13:18558359-18558799
>chr13:18559214-18559818
>chr13:18560559-18560657
>chr13:18560696-18560796
>chr13:18561640-18561821
>chr13:18562234-18562321
>chr13:18563247-18563517
>chr13:18564271-18564861
>chr13:18565395-18565593
>chr13:18565726-18565868
>chr13:18566028-18566277
>chr13:18566746-18566868
>chr13:18567052-18567848
>chr13:18567890-18567939
>chr13:18567982-18568798
>chr13:18569456-18569578
>chr13:18569804-18569925
>chr13:18570229-18570532
>chr13:18570751-18571224
>chr13:18571961-18572267
>chr13:18572428-18572995
>chr13:18573257-18573345
>chr13:18573674-18574280
>chr13:18574605-18574662
>chr13:18574746-18574825
>chr13:18575334-18575606
>chr13:18575892-18576119
>chr13:18576556-18576726
>chr13:18576811-18576981
>chr13:18577471-18583274
>chr13:18583433-18593811
>chr13:18593932-18594816
>chr13:18594894-18595111
>chr13:18595349-18596325
>chr13:18596394-18597934
>chr13:18598167-18598294
>chr13:18598496-18598605
>chr13:18598769-18599560
>chr13:18599790-18600110
>chr13:18600160-18600430
>chr13:18600600-18600641
>chr13:18600709-18601009
>chr13:18601193-18601745
>chr13:18602041-18602829
>chr13:18602939-18603250
>chr13:18603323-18603435
>chr13:18603520-18609731
>chr13:18609871-18609983
>chr13:18610269-18612511
>chr13:18612547-18613248
>chr13:18613454-18613642
>chr13:18613674-18614551
>chr13:18614853-18614951
>chr13:18615072-18615494
>chr13:18615674-18617413
>chr13:18617487-18618088
>chr13:18618403-18618483
>chr13:18618612-18618655
>chr13:18618781-18619281
>chr13:18619459-18620460
>chr13:18620678-18620792
>chr13:18620962-18621296
>chr13:18621414-18621595
>chr13:18621650-18621774
>chr13:18621838-18622314
>chr13:18622495-18622720
>chr13:18622814-18623921
>chr13:18624014-18624421
>chr13:18624443-18624653
>chr13:18624787-18625118
>chr13:18625643-18627636
>chr13:18627767-18629216
>chr13:18629264-18629566
>chr13:18629711-18630753
>chr13:18630862-18638084
>chr13:18638283-18638393
>chr13:18638479-18639216
>chr13:18639384-18639525
>chr13:18640447-18640560
>chr13:18641168-18641274
>chr13:18641379-18641808
>chr13:18642007-18642238
>chr13:18642481-18642641
>chr13:18643042-18643447
>chr13:18643905-18644237
>chr13:18644595-18644801
>chr13:18645050-18645235
>chr13:18645275-18645732
>chr13:18645998-18647653
>chr13:18647821-18648397
>chr13:18648446-18648845
>chr13:18649139-18649435
>chr13:18649795-18650062
>chr13:18650182-18651714
>chr13:18652007-18652160
>chr13:18652242-18652560
>chr13:18652681-18652936
>chr13:18653501-18654150
>chr13:18654424-18654529
>chr13:18655054-18655410
>chr13:18655763-18655957
>chr13:18656056-18656559
>chr13:18656750-18656848
>chr13:18657150-18658630
>chr13:18658690-18658905
>chr13:18659682-18659948
>chr13:18660335-18660520
>chr13:18660592-18660948
>chr13:18661038-18661266
>chr13:18661384-18661881
>chr13:18662115-18662213
>chr13:18662559-18662763
>chr13:18663127-18663555
>chr13:18663618-18663831
>chr13:18664322-18664665
>chr13:18665112-18666111
>chr13:18666145-18667552
>chr13:18667762-18667856
>chr13:18668486-18668771
>chr13:18668947-18669173
>chr13:18669635-18669767
>chr13:18670654-18671389
>chr13:18672086-18672233
>chr13:18672839-18674830
>chr13:18674979-18675470
>chr13:18676049-18676251
>chr13:18676354-18676950
>chr13:18677158-18677399
>chr13:18677531-18677800
>chr13:18678226-18678472
>chr13:18678540-18678624
>chr13:18678716-18678870
>chr13:18679243-18679497
>chr13:18679605-18679838
>chr13:18680441-18680723
>chr13:18680949-18681023
>chr13:18681119-18681284
>chr13:18681600-18683210
>chr13:18683332-18683575
>chr13:18683853-18684460
>chr13:18685074-18685144
>chr13:18685428-18685544
>chr13:18687099-18687689
>chr13:18687971-18688334
>chr13:18688455-18689617
>chr13:18690673-18691049
>chr13:18691097-18691286
>chr13:18691345-18691964
>chr13:18692170-18694219
>chr13:18694564-18694756
>chr13:18694834-18695293
>chr13:18695332-18695743
>chr13:18695944-18697135
>chr13:18697333-18697856
>chr13:18697947-18698218
>chr13:18698267-18698753
>chr13:18698840-18699070
>chr13:18699662-18699708
>chr13:18700522-18701011
>chr13:18701405-18701581
>chr13:18701956-18702016
>chr13:18703651-18703991
>chr13:18704785-18704866
>chr13:18705531-18705677
>chr13:18706310-18706540
>chr13:18706996-18707146
>chr13:18708124-18708221
>chr13:18709322-18709684
>chr13:18709747-18709906
>chr13:18710223-18710426
>chr13:18711649-18712490
>chr13:18712735-18712809
>chr13:18713195-18713470
>chr13:18713664-18713782
>chr13:18714932-18714983
>chr13:18715991-18716064
>chr13:18716215-18716526
>chr13:18716598-18716851
>chr13:18717614-18718217
>chr13:18718806-18718979
>chr13:18719518-18719838
>chr13:18719923-18721030
>chr13:18721133-18721254
>chr13:18722431-18723859
>chr13:18724519-18724768
>chr13:18725521-18725818
>chr13:18726021-18726612
>chr13:18726684-18726761
>chr13:18727062-18727126
>chr13:18727416-18727767
>chr13:18728264-18728411
>chr13:18728467-18728746
>chr13:18729237-18729299
>chr13:18729634-18729944
>chr13:18730096-18730403
>chr13:18730727-18731385
>chr13:18732321-18732406
>chr13:18732770-18733699
>chr13:18733741-18733816
>chr13:18734032-18734432
>chr13:18734632-18734777
>chr13:18734939-18735072
>chr13:18735284-18735830
>chr13:18736107-18736288
>chr13:18736477-18736596
>chr13:18736643-18736891
>chr13:18737934-18738360
>chr13:18738514-18738569
>chr13:18739746-18739832
>chr13:18739887-18740366
>chr13:18740546-18740593
>chr13:18740778-18741013
>chr13:18741146-18741345
>chr13:18741658-18741749
>chr13:18741831-18741977
>chr13:18742133-18742373
>chr13:18742611-18742722
>chr13:18742767-18742861
>chr13:18742942-18743204
>chr13:18743233-18743271
>chr13:18743387-18743563
>chr13:18743733-18743786
>chr13:18743848-18745211
>chr13:18745268-18747685
>chr13:18747800-18748619
>chr13:18748649-18757276
>chr13:18757378-18764157
>chr13:18764207-18767254
>chr13:18767284-18772782
>chr13:18772876-18776231
>chr13:18776262-18777073
>chr13:18777178-18782060
>chr13:18782128-18786575
>chr13:18786632-18786761
>chr13:18786788-18792093
>chr13:18792170-18792648
>chr13:18792672-18797497
>chr13:18797547-18810478
>chr13:18810515-18811229
>chr13:18811369-18811610
>chr13:18811641-18817846
>chr13:18817909-18820575
>chr13:18820635-18822263
>chr13:18822347-18825281
>chr13:18825352-18825731
>chr13:18825789-18828149
>chr13:18828200-18829170
>chr13:18829200-18834021
>chr13:18834058-18835551
>chr13:18835579-18837803
>chr13:18838196-18851400
>chr13:18851502-18853557
>chr13:18853652-18854110
>chr13:18854180-18858232
>chr13:18858455-18858584
>chr13:18858879-18859298
>chr13:18859460-18860234
>chr13:18860519-18865513
>chr13:18865611-18867216
>chr13:18867293-18867753
>chr13:18867842-18868375
>chr13:18868430-18869038
>chr13:18869125-18869431
>chr13:18869955-18870002
>chr13:18870055-18870551
>chr13:18870820-18870960
>chr13:18871102-18871621
>chr13:18871667-18871834
>chr13:18871869-18874066
>chr13:18874133-18874209
>chr13:18874322-18874426
>chr13:18874562-18874692
>chr13:18874761-18874975
>chr13:18875352-18875409
>chr13:18876034-18876168
>chr13:18876525-18876664
>chr13:18878156-18878201
>chr13:18879971-18880103
>chr13:18880380-18880627
>chr13:18880887-18881459
>chr13:18881581-18882794
>chr13:18882917-18883201
>chr13:18883284-18883731
>chr13:18883983-18884813
>chr13:18885594-18885967
>chr13:18886066-18886237
>chr13:18886648-18886733
>chr13:18887293-18887348
>chr13:18887622-18888364
>chr13:18888681-18888806
>chr13:18889215-18889432
>chr13:18890595-18890688
>chr13:18892956-18893018
>chr13:18893921-18894042
>chr13:18894142-18894268
>chr13:18895747-18895812
>chr13:18895899-18896006
>chr13:18896352-18896529
>chr13:18896552-18896666
>chr13:18897376-18897460
>chr13:18897831-18898303
>chr13:18898590-18898733
>chr13:18898802-18898938
>chr13:18899045-18899390
>chr13:18900248-18900289
>chr13:18900667-18900744
>chr13:18900900-18901234
>chr13:18901438-18901977
>chr13:18902089-18903914
>chr13:18903959-18904109
>chr13:18904169-18904587
>chr13:18904671-18904754
>chr13:18904840-18905076
>chr13:18905291-18905422
>chr13:18905768-18905886
>chr13:18906422-18906461
>chr13:18907150-18907324
>chr13:18907404-18907480
>chr13:18907835-18907973
>chr13:18908094-18908301
>chr13:18908418-18908709
>chr13:18908808-18909855
>chr13:18909909-18910485
>chr13:18910735-18910933
>chr13:18911060-18912671
>chr13:18912748-18912829
>chr13:18913191-18913325
>chr13:18913367-18916221
>chr13:18916382-18916456
>chr13:18917054-18917207
>chr13:18917546-18917891
>chr13:18918142-18918464
>chr13:18918526-18918605
>chr13:18918793-18919325
>chr13:18920978-18921216
>chr13:18921286-18921500
>chr13:18921706-18921784
>chr13:18921957-18922011
>chr13:18923092-18923148
>chr13:18924096-18924451
>chr13:18925752-18925800
>chr13:18926952-18927443
>chr13:18927550-18927674
>chr13:18928328-18928639
>chr13:18928686-18928732
>chr13:18928930-18929461
>chr13:18932288-18932387
>chr13:18933309-18933681
>chr13:18933880-18934092
>chr13:18934418-18934742
>chr13:18935862-18935961
>chr13:18936042-18936111
>chr13:18936404-18936659
>chr13:18937408-18937578
>chr13:18937636-18937689
>chr13:18939006-18939086
>chr13:18939209-18939516
>chr13:18939673-18939930
>chr13:18941061-18941661
>chr13:18941939-18942010
>chr13:18942320-18942356
>chr13:18943261-18943426
>chr13:18943630-18943684
>chr13:18943731-18943825
>chr13:18943967-18944023
>chr13:18944166-18944207
>chr13:18944244-18944324
>chr13:18944796-18944955
>chr13:18945100-18945241
>chr13:18945714-18945745
>chr13:18946568-18946765
>chr13:18947541-18947596
>chr13:18948559-18948677
>chr13:18950997-18951085
>chr13:18952844-18952948
>chr13:18955767-18957237
>chr13:18957744-18957820
>chr13:18958798-18958970
>chr13:18961815-18961890
>chr13:18962777-18962897
>chr13:18964606-18964666
>chr13:18964940-18965032
>chr13:18967698-18967964
>chr13:18968283-18968879
>chr13:18969869-18970368
>chr13:18971066-18971105
>chr13:18971168-18971809
>chr13:18972183-18973422
>chr13:18973484-18973575
>chr13:18973890-18973971
>chr13:18974475-18974569
>chr13:18974910-18974989
>chr13:18975501-18975757
>chr13:18976306-18976516
>chr13:18977085-18977605
>chr13:18977675-18977728
>chr13:18978509-18978621
>chr13:18979138-18979182
>chr13:18979391-18979607
>chr13:18980653-18980761
>chr13:18980905-18981069
>chr13:18983500-18983572
>chr13:18983638-18990001
>chr13:18990495-18990551
>chr13:18991754-18991833
>chr13:18991865-18991948
>chr13:18992148-18992230
>chr13:18992399-18992484
>chr13:18992993-18993654
>chr13:18994013-18994233
>chr13:18994476-18994663
>chr13:18994774-18994832
>chr13:18994933-18995431
>chr13:18995626-18995709
>chr13:18996140-18996334
>chr13:18996489-18996838
>chr13:18998697-18998904
>chr13:18999355-18999449
>chr13:18999950-19000330
>chr13:19000653-19002159
>chr13:19002424-19007490
>chr13:19008452-19008579
>chr13:19011138-19011182
>chr13:19011897-19011944
>chr13:19013022-19013328
>chr13:19013402-19014024
>chr13:19014074-19014158
>chr13:19014232-19014350
>chr13:19014462-19014988
>chr13:19015078-19015110
>chr13:19015791-19015892
>chr13:19016640-19017161
>chr13:19019584-19020954
>chr13:19020992-19021278
>chr13:19021777-19021836
>chr13:19022457-19022882
>chr13:19024121-19024724
>chr13:19025045-19025316
>chr13:19025521-19025630
>chr13:19025955-19026168
>chr13:19026573-19026667
>chr13:19027107-19027408
>chr13:19027543-19027740
>chr13:19028641-19029138
>chr13:19029190-19031182
>chr13:19031286-19031490
>chr13:19032002-19032475
>chr13:19032678-19033140
>chr13:19033548-19033596
>chr13:19034020-19034248
>chr13:19035054-19035290
>chr13:19035379-19036188
>chr13:19036364-19036764
>chr13:19037664-19037795
>chr13:19038286-19038560
>chr13:19038790-19038859
>chr13:19038966-19039062
>chr13:19039147-19039422
>chr13:19039582-19039637
>chr13:19040652-19040741
>chr13:19041501-19041589
>chr13:19041778-19042183
>chr13:19042456-19042625
>chr13:19043237-19043303
>chr13:19043389-19043534
>chr13:19044163-19044214
>chr13:19044271-19044955
>chr13:19045126-19045843
>chr13:19046091-19046200
>chr13:19048789-19048909
>chr13:19052846-19052898
>chr13:19054255-19054596
>chr13:19056876-19056994
>chr13:19057556-19057633
>chr13:19059463-19059528
>chr13:19059840-19059888
>chr13:19059946-19060315
>chr13:19060862-19060960
>chr13:19063468-19063777
>chr13:19063964-19064129
>chr13:19064177-19064400
>chr13:19064427-19064474
>chr13:19064799-19064863
>chr13:19064985-19065079
>chr13:19065192-19065957
>chr13:19066122-19066187
>chr13:19066254-19067927
>chr13:19067960-19068666
>chr13:19069192-19069511
>chr13:19069634-19069718
>chr13:19069810-19069849
>chr13:19070556-19070718
>chr13:19070844-19071129
>chr13:19072294-19072441
>chr13:19073033-19073359
>chr13:19074577-19074965
>chr13:19075847-19076221
>chr13:19077903-19078595
>chr13:19079230-19079588
>chr13:19079648-19080027
>chr13:19080108-19080319
>chr13:19080632-19080732
>chr13:19080939-19081086
>chr13:19081200-19084250
>chr13:19084357-19084528
>chr13:19084676-19084727
>chr13:19085876-19085923
>chr13:19086245-19086364
>chr13:19086780-19087224
>chr13:19089005-19089241
>chr13:19091538-19091885
>chr13:19092354-19092632
>chr13:19092807-19092938
>chr13:19094436-19094624
>chr13:19095907-19096016
>chr13:19096463-19096829
>chr13:19097145-19097480
>chr13:19097948-19098018
>chr13:19098416-19098674
>chr13:19099953-19100085
>chr13:19100321-19100414
>chr13:19100508-19100549
>chr13:19100753-19101055
>chr13:19102150-19102256
>chr13:19102341-19103145
>chr13:19103214-19103290
>chr13:19103343-19103386
>chr13:19103579-19109730
>chr13:19110998-19111309
>chr13:19111406-19111677
>chr13:19111842-19112373
>chr13:19112445-19112554
>chr13:19112661-19112827
>chr13:19113110-19113165
>chr13:19113230-19113368
>chr13:19113796-19114423
>chr13:19114897-19115163
>chr13:19115293-19115563
>chr13:19115672-19115823
>chr13:19115851-19115971
>chr13:19116128-19116248
>chr13:19116438-19116528
>chr13:19116709-19116919
>chr13:19116958-19117120
>chr13:19118322-19118459
>chr13:19118878-19119082
>chr13:19119197-19119312
>chr13:19119445-19119793
>chr13:19119950-19120559
>chr13:19120614-19122752
>chr13:19122864-19122935
>chr13:19122984-19123815
>chr13:19124023-19124328
>chr13:19124730-19124892
>chr13:19125229-19125674
>chr13:19125827-19125872
>chr13:19126200-19126382
>chr13:19127064-19127759
>chr13:19129191-19129492
>chr13:19130006-19130398
>chr13:19131950-19132295
>chr13:19132998-19133326
>chr13:19133393-19133695
>chr13:19133734-19134239
>chr13:19134357-19134635
>chr13:19135160-19135530
>chr13:19136179-19136467
>chr13:19136662-19136731
>chr13:19136864-19139149
>chr13:19139312-19139358
>chr13:19140039-19140114
>chr13:19140648-19140888
>chr13:19141224-19142253
>chr13:19142649-19142690
>chr13:19142980-19143044
>chr13:19143124-19144131
>chr13:19144475-19144693
>chr13:19144859-19144898
>chr13:19145131-19145239
>chr13:19145698-19145985
>chr13:19146082-19147185
>chr13:19147220-19147687
>chr13:19148170-19148333
>chr13:19148803-19149030
>chr13:19149199-19149764
>chr13:19151150-19151228
>chr13:19151806-19151872
>chr13:19152369-19152421
>chr13:19154860-19154911
>chr13:19155483-19155565
>chr13:19155977-19156248
>chr13:19156830-19157140
>chr13:19157204-19157517
>chr13:19159066-19159123
>chr13:19160143-19160212
>chr13:19161792-19161832
>chr13:19162123-19162187
>chr13:19162292-19162875
>chr13:19162968-19164751
>chr13:19165592-19165914
>chr13:19166396-19167062
>chr13:19167675-19169352
>chr13:19169485-19169543
>chr13:19171479-19171660
>chr13:19174290-19174421
>chr13:19174686-19175289
>chr13:19175739-19176391
>chr13:19176464-19176779
>chr13:19177826-19178148
>chr13:19179595-19179658
>chr13:19180402-19180946
>chr13:19181046-19181268
>chr13:19182394-19183237
>chr13:19183668-19183743
>chr13:19184081-19184543
>chr13:19184663-19184692
>chr13:19184752-19184932
>chr13:19186316-19186682
>chr13:19187380-19187817
>chr13:19187923-19188660
>chr13:19188904-19188983
>chr13:19189804-19189899
>chr13:19190096-19190176
>chr13:19190610-19190727
>chr13:19190783-19192079
>chr13:19192149-19193007
>chr13:19193425-19193851
>chr13:19193889-19194599
>chr13:19194644-19194900
>chr13:19194950-19196058
>chr13:19196097-19196676
>chr13:19196753-19197030
>chr13:19197225-19198400
>chr13:19198486-19198807
>chr13:19199084-19199225
>chr13:19200512-19200610
>chr13:19202190-19202394
>chr13:19203384-19203547
>chr13:19203872-19204190
>chr13:19204800-19205196
>chr13:19207830-19208092
>chr13:19208744-19208827
>chr13:19209310-19209360
>chr13:19209800-19210316
>chr13:19210970-19211467
>chr13:19211779-19211913
>chr13:19212299-19212705
>chr13:19212797-19219744
>chr13:19219975-19220381
>chr13:19220436-19221356
>chr13:19221538-19222343
>chr13:19222515-19223273
>chr13:19223340-19223703
>chr13:19223804-19224161
>chr13:19224293-19224390
>chr13:19225065-19225786
>chr13:19226236-19226475
>chr13:19226742-19227112
>chr13:19227979-19228911
>chr13:19228998-19229047
>chr13:19229292-19230127
>chr13:19230316-19230930
>chr13:19231284-19232096
>chr13:19232226-19233231
>chr13:19233303-19233683
>chr13:19233717-19235149
>chr13:19236539-19236867
>chr13:19237373-19238215
>chr13:19238529-19238728
>chr13:19238750-19238936
>chr13:19239608-19239648
>chr13:19239788-19239847
>chr13:19239980-19240105
>chr13:19240829-19240933
>chr13:19241122-19241236
>chr13:19241689-19242088
>chr13:19242159-19242313
>chr13:19242371-19242790
>chr13:19242888-19242981
>chr13:19243046-19243943
>chr13:19244045-19245755
>chr13:19245820-19248644
>chr13:19248686-19248755
>chr13:19248832-19249068
>chr13:19249145-19249232
>chr13:19249429-19251731
>chr13:19251808-19255845
>chr13:19259581-19259730
>chr13:19259815-19260426
>chr13:19260670-19260767
>chr13:19261120-19261321
>chr13:19262005-19262085
>chr13:19262243-19262733
>chr13:19264596-19265008
>chr13:19265061-19265381
>chr13:19269797-19279043
>chr13:19279222-19279282
>chr13:19279580-19282898
>chr13:19283462-19283905
>chr13:19285528-19285667
>chr13:19286239-19286423
>chr13:19286456-19287566
>chr13:19287595-19287880
>chr13:19288472-19289541
>chr13:19289682-19290062
>chr13:19290203-19290482
>chr13:19291425-19291479
>chr13:19292101-19292245
>chr13:19293338-19293437
>chr13:19293500-19293620
>chr13:19299028-19299111
>chr13:19301342-19302358
>chr13:19302542-19302857
>chr13:19303556-19304040
>chr13:19305773-19306222
>chr13:19306288-19306794
>chr13:19306877-19306955
>chr13:19307141-19308747
>chr13:19308965-19309048
>chr13:19310146-19310407
>chr13:19310503-19311110
>chr13:19311264-19311989
>chr13:19312048-19312816
>chr13:19312879-19313120
>chr13:19313170-19313266
>chr13:19313329-19313449
>chr13:19313522-19313553
>chr13:19313702-19313990
>chr13:19314065-19314377
>chr13:19314872-19315178
>chr13:19317053-19317925
>chr13:19318913-19318980
>chr13:19319103-19319308
>chr13:19319607-19319678
>chr13:19319876-19319906
>chr13:19321559-19321741
>chr13:19322103-19322198
>chr13:19322340-19322812
>chr13:19322865-19323050
>chr13:19323136-19323753
>chr13:19323800-19324060
>chr13:19324157-19324205
>chr13:19324687-19324784
>chr13:19324883-19325046
>chr13:19325077-19325413
>chr13:19325507-19325659
>chr13:19325754-19326331
>chr13:19326434-19326605
>chr13:19326665-19328266
>chr13:19328358-19328639
>chr13:19329967-19330291
>chr13:19330612-19330896
>chr13:19332288-19332428
>chr13:19332896-19332956
>chr13:19333033-19333077
>chr13:19334801-19335009
>chr13:19335769-19335840
>chr13:19338699-19338863
>chr13:19340613-19341288
>chr13:19341388-19341599
>chr13:19341682-19341822
>chr13:19341949-19341999
>chr13:19342053-19342143
>chr13:19342963-19343051
>chr13:19343583-19344106
>chr13:19345454-19345546
>chr13:19348226-19348318
>chr13:19349662-19349757
>chr13:19350047-19350132
>chr13:19350380-19350504
>chr13:19350824-19350960
>chr13:19350992-19351068
>chr13:19351118-19351269
>chr13:19351530-19351891
>chr13:19352521-19352818
>chr13:19352863-19352927
>chr13:19353362-19353786
>chr13:19354094-19355058
>chr13:19355410-19355514
>chr13:19356132-19357240
>chr13:19357622-19357921
>chr13:19358819-19359140
>chr13:19359559-19359846
>chr13:19360001-19360575
>chr13:19360756-19361695
>chr13:19361758-19362293
>chr13:19362368-19363320
>chr13:19363408-19364495
>chr13:19364899-19365535
>chr13:19365569-19365675
>chr13:19366108-19366516
>chr13:19366813-19367048
>chr13:19367355-19368006
>chr13:19368883-19369016
>chr13:19369048-19369371
>chr13:19371860-19372202
>chr13:19372995-19373114
>chr13:19374217-19374267
>chr13:19375392-19375711
>chr13:19375812-19375876
>chr13:19376628-19376935
>chr13:19377665-19377826
>chr13:19379198-19379417
>chr13:19379461-19380585
>chr13:19380688-19381034
>chr13:19381387-19381478
>chr13:19381722-19381959
>chr13:19383750-19383871
>chr13:19383974-19384122
>chr13:19384228-19384394
>chr13:19384552-19384742
>chr13:19384824-19384882
>chr13:19385636-19385859
>chr13:19386201-19386252
>chr13:19388382-19388836
>chr13:19389270-19389660
>chr13:19389896-19389925
>chr13:19390186-19390454
>chr13:19391092-19391418
>chr13:19391524-19391861
>chr13:19392279-19392352
>chr13:19392976-19393337
>chr13:19393614-19393920
>chr13:19394303-19394645
>chr13:19396096-19396205
>chr13:19396300-19396393
>chr13:19396971-19397391
>chr13:19397509-19397768
>chr13:19398613-19398922
>chr13:19399960-19400445
>chr13:19400489-19400784
>chr13:19401002-19401055
>chr13:19401424-19401577
>chr13:19401749-19401865
>chr13:19401967-19402025
>chr13:19402903-19403031
>chr13:19403443-19403844
>chr13:19403926-19404293
>chr13:19404780-19405966
>chr13:19406301-19406519
>chr13:19406768-19406814
>chr13:19406868-19406987
>chr13:19407336-19407455
>chr13:19407645-19407759
>chr13:19408108-19409423
>chr13:19409998-19410316
>chr13:19410447-19410563
>chr13:19411336-19411596
>chr13:19411844-19411897
>chr13:19412666-19413391
>chr13:19413522-19413631
>chr13:19414405-19414711
>chr13:19415588-19415670
>chr13:19416699-19420766
>chr13:19421808-19422174
>chr13:19422618-19422801
>chr13:19423496-19423693
>chr13:19424346-19424474
>chr13:19425205-19425247
>chr13:19425449-19425646
>chr13:19425698-19425841
>chr13:19425928-19426093
>chr13:19426158-19426348
>chr13:19426572-19427493
>chr13:19427854-19427942
>chr13:19428138-19428807
>chr13:19429775-19429885
>chr13:19430096-19430314
>chr13:19430738-19431183
>chr13:19431686-19431777
>chr13:19431869-19432026
>chr13:19433228-19433540
>chr13:19434538-19434628
>chr13:19434847-19435339
>chr13:19435391-19435460
>chr13:19435983-19436214
>chr13:19436395-19436868
>chr13:19436976-19437121
>chr13:19437496-19437593
>chr13:19437735-19437893
>chr13:19438221-19438333
>chr13:19438501-19440172
>chr13:19440227-19441595
>chr13:19441748-19441956
>chr13:19442044-19442445
>chr13:19442558-19442708
>chr13:19442900-19443781
>chr13:19443954-19444626
>chr13:19444767-19444948
>chr13:19445141-19445391
>chr13:19445487-19445553
>chr13:19445655-19446330
>chr13:19446625-19446946
>chr13:19447697-19449717
>chr13:19449769-19450099
>chr13:19451291-19451429
>chr13:19451693-19452086
>chr13:19452906-19453358
>chr13:19453459-19453565
>chr13:19455595-19455879
>chr13:19456186-19456912
>chr13:19457354-19458489
>chr13:19458530-19459399
>chr13:19459464-19459679
>chr13:19459710-19460057
>chr13:19460120-19460300
>chr13:19460364-19460568
>chr13:19461194-19461942
>chr13:19461964-19463594
>chr13:19464245-19464297
>chr13:19465136-19465236
>chr13:19465681-19465817
>chr13:19466186-19466271
>chr13:19466838-19466915
>chr13:19467589-19467881
>chr13:19467917-19469792
>chr13:19469831-19474163
>chr13:19474402-19474561
>chr13:19474896-19475778
>chr13:19476463-19477387
>chr13:19477978-19479284
>chr13:19479336-19480121
>chr13:19480486-19480721
>chr13:19480822-19481028
>chr13:19481911-19482079
>chr13:19482364-19482413
>chr13:19482569-19482646
>chr13:19482751-19486179
>chr13:19486837-19486909
>chr13:19487662-19487807
>chr13:19488230-19489099
>chr13:19489142-19489897
>chr13:19491031-19491401
>chr13:19491539-19491860
>chr13:19493306-19493403
>chr13:19494379-19494731
>chr13:19495788-19496169
>chr13:19496742-19502832
>chr13:19503100-19503141
>chr13:19503270-19503334
>chr13:19503820-19504077
>chr13:19504564-19504701
>chr13:19504815-19504884
>chr13:19504914-19504966
>chr13:19505177-19505443
>chr13:19506070-19506483
>chr13:19506633-19506861
>chr13:19507448-19507516
>chr13:19507806-19507892
>chr13:19508115-19508233
>chr13:19508682-19508858
>chr13:19508915-19509369
>chr13:19509451-19509696
>chr13:19509955-19510075
>chr13:19510212-19510355
>chr13:19510456-19510588
>chr13:19510657-19510757
>chr13:19510847-19510934
>chr13:19511243-19511531
>chr13:19512438-19512548
>chr13:19512583-19512908
>chr13:19513984-19514139
>chr13:19514584-19514693
>chr13:19514833-19514883
>chr13:19515684-19515820
>chr13:19516775-19516940
>chr13:19518138-19518820
>chr13:19519177-19519236
>chr13:19519322-19519778
>chr13:19519916-19520110
>chr13:19520143-19520599
>chr13:19520731-19521264
>chr13:19521382-19521499
>chr13:19521575-19521681
>chr13:19522249-19522331
>chr13:19522392-19522931
>chr13:19523157-19523250
>chr13:19523450-19523801
>chr13:19524545-19524669
>chr13:19525249-19526745
>chr13:19526984-19527761
>chr13:19528090-19528438
>chr13:19528819-19529158
>chr13:19529308-19529429
>chr13:19530538-19531292
>chr13:19531390-19531959
>chr13:19532194-19532379
>chr13:19532454-19532634
>chr13:19533857-19533907
>chr13:19534020-19534353
>chr13:19534917-19535243
>chr13:19535602-19535943
>chr13:19536232-19536378
>chr13:19536476-19536584
>chr13:19536831-19537033
>chr13:19537101-19537936
>chr13:19537998-19538822
>chr13:19538899-19539732
>chr13:19539857-19540828
>chr13:19540925-19541096
>chr13:19541564-19542462
>chr13:19542664-19542991
>chr13:19543039-19544339
>chr13:19544588-19544984
>chr13:19545852-19546186
>chr13:19546346-19546795
>chr13:19547184-19547320
>chr13:19547945-19548021
>chr13:19548645-19550302
>chr13:19550416-19550485
>chr13:19550604-19551147
>chr13:19551299-19551793
>chr13:19553340-19553723
>chr13:19553804-19554562
>chr13:19555009-19555116
>chr13:19555797-19556121
>chr13:19556538-19556757
>chr13:19557312-19557460
>chr13:19558848-19558917
>chr13:19559841-19559963
>chr13:19561033-19561168
>chr13:19561859-19562298
>chr13:19562571-19563193
>chr13:19565197-19565516
>chr13:19565612-19565814
>chr13:19566267-19567003
>chr13:19568894-19569044
>chr13:19569259-19569535
>chr13:19570139-19570180
>chr13:19570278-19570643
>chr13:19570773-19570822
>chr13:19571038-19571080
>chr13:19571119-19571348
>chr13:19571720-19572039
>chr13:19572871-19572990
>chr13:19573285-19573317
>chr13:19573410-19573492
>chr13:19573643-19574008
>chr13:19574071-19574728
>chr13:19575051-19575169
>chr13:19575238-19575345
>chr13:19575583-19575892
>chr13:19576040-19579047
>chr13:19580376-19580490
>chr13:19580682-19581073
>chr13:19581424-19581539
>chr13:19582027-19584141
>chr13:19584287-19584790
>chr13:19585104-19585255
>chr13:19585305-19585646
>chr13:19586357-19586687
>chr13:19587399-19587463
>chr13:19588350-19589192
>chr13:19589479-19589675
>chr13:19589784-19590132
>chr13:19590782-19591051
>chr13:19593130-19593449
>chr13:19593529-19593788
>chr13:19593927-19594285
>chr13:19594385-19595332
>chr13:19595779-19595969
>chr13:19596480-19596788
>chr13:19597139-19598279
>chr13:19598614-19599532
>chr13:19599849-19601558
>chr13:19603101-19603425
>chr13:19603732-19603807
>chr13:19604196-19604367
>chr13:19604449-19604701
>chr13:19604809-19605101
>chr13:19605737-19606035
>chr13:19606973-19607493
>chr13:19608136-19618437
>chr13:19618524-19618595
>chr13:19618651-19618830
>chr13:19619572-19619702
>chr13:19620001-19620318
>chr13:19620568-19621197
>chr13:19621834-19622160
>chr13:19622723-19623507
>chr13:19623868-19624281
>chr13:19624501-19624710
>chr13:19624776-19624953
>chr13:19625029-19625149
>chr13:19625246-19625664
>chr13:19625767-19632060
>chr13:19632157-19632219
>chr13:19635187-19635549
>chr13:19635768-19636152
>chr13:19636466-19636815
>chr13:19637094-19637140
>chr13:19637365-19637439
>chr13:19637562-19637631
>chr13:19637821-19638125
>chr13:19638247-19638659
>chr13:19638854-19639101
>chr13:19639291-19639751
>chr13:19639815-19640127
>chr13:19640468-19640672
>chr13:19641114-19641926
>chr13:19643267-19643648
>chr13:19644886-19645202
>chr13:19645483-19645765
>chr13:19645869-19645959
>chr13:19646349-19646435
>chr13:19646689-19646851
>chr13:19647661-19647815
>chr13:19648585-19648641
>chr13:19648726-19648770
>chr13:19651241-19652781
>chr13:19652837-19654477
>chr13:19654659-19654976
>chr13:19655187-19655758
>chr13:19655849-19656274
>chr13:19656429-19657379
>chr13:19657439-19657596
>chr13:19659313-19659680
>chr13:19659942-19660292
>chr13:19660973-19661358
>chr13:19661941-19662717
>chr13:19662963-19663043
>chr13:19664006-19664217
>chr13:19664894-19665024
>chr13:19666857-19667243
>chr13:19667414-19667555
>chr13:19668102-19668185
>chr13:19669182-19669343
>chr13:19669530-19669819
>chr13:19670827-19671080
>chr13:19671616-19671744
>chr13:19672139-19672475
>chr13:19672756-19673114
>chr13:19676943-19677254
>chr13:19678746-19679050
>chr13:19679187-19679712
>chr13:19679979-19680382
>chr13:19680904-19681253
>chr13:19681363-19681471
>chr13:19682118-19682191
>chr13:19682572-19682643
>chr13:19682804-19683104
>chr13:19683187-19683248
>chr13:19683345-19683470
>chr13:19686914-19687234
>chr13:19691211-19691544
>chr13:19691655-19691935
>chr13:19692097-19692393
>chr13:19692951-19692987
>chr13:19693835-19694155
>chr13:19696486-19696538
>chr13:19697248-19697360
>chr13:19698253-19698334
>chr13:19698437-19698515
>chr13:19699192-19699241
>chr13:19702054-19702152
>chr13:19703891-19704018
>chr13:19705208-19705510
>chr13:19706380-19706456
>chr13:19706736-19706835
>chr13:19708879-19709154
>chr13:19709673-19709886
>chr13:19710226-19710419
>chr13:19710863-19711127
>chr13:19711234-19711863
>chr13:19714436-19714803
>chr13:19715467-19715503
>chr13:19715535-19716237
>chr13:19716901-19717083
>chr13:19717278-19717872
>chr13:19717925-19718086
>chr13:19718543-19719034
>chr13:19719282-19719487
>chr13:19719869-19720126
>chr13:19722166-19723151
>chr13:19724567-19725202
>chr13:19725598-19725656
>chr13:19725906-19726164
>chr13:19726562-19726765
>chr13:19727104-19727399
>chr13:19728873-19728915
>chr13:19729211-19729560
>chr13:19729703-19729846
>chr13:19730672-19730980
>chr13:19731330-19731836
>chr13:19732639-19732971
>chr13:19733352-19733983
>chr13:19734509-19735407
>chr13:19735821-19736128
>chr13:19736367-19736725
>chr13:19736852-19737259
>chr13:19737588-19737629
>chr13:19737802-19738183
>chr13:19738251-19738474
>chr13:19738535-19739033
>chr13:19739447-19739826
>chr13:19740054-19740453
>chr13:19740863-19741233
>chr13:19741843-19742768
>chr13:19743152-19743220
>chr13:19743833-19744868
>chr13:19745040-19745851
>chr13:19745990-19746727
>chr13:19746810-19747183
>chr13:19747284-19747638
>chr13:19747922-19748296
>chr13:19748917-19749800
>chr13:19750269-19750485
>chr13:19750758-19751068
>chr13:19751704-19752066
>chr13:19752384-19753561
>chr13:19753655-19753704
>chr13:19753956-19754745
>chr13:19754945-19755605
>chr13:19755932-19757496
>chr13:19757557-19757804
>chr13:19757980-19758390
>chr13:19758511-19758852
>chr13:19758998-19759187
>chr13:19759585-19759960
>chr13:19760241-19760536
>chr13:19760580-19761213
>chr13:19762269-19762622
>chr13:19762822-19763311
>chr13:19763582-19763690
>chr13:19763753-19764015
>chr13:19764547-19764669
>chr13:19764705-19764956
>chr13:19765131-19765369
>chr13:19765533-19765774
>chr13:19766037-19767202
>chr13:19767481-19767714
>chr13:19767842-19768289
>chr13:19768363-19768807
>chr13:19768841-19769903
>chr13:19770059-19770114
>chr13:19770149-19770225
>chr13:19770377-19771867
>chr13:19772545-19772603
>chr13:19772872-19773559
>chr13:19773639-19773957
>chr13:19774460-19775485
>chr13:19775551-19777425
>chr13:19777506-19777611
>chr13:19777660-19781453
>chr13:19781696-19781820
>chr13:19783250-19783586
>chr13:19783842-19783883
>chr13:19784051-19784387
>chr13:19784470-19785247
>chr13:19785703-19786452
>chr13:19786666-19787733
>chr13:19788030-19789966
>chr13:19790132-19790541
>chr13:19790641-19790684
>chr13:19790726-19791659
>chr13:19791821-19792033
>chr13:19792318-19792964
>chr13:19793051-19793687
>chr13:19793741-19794060
>chr13:19794177-19794224
>chr13:19794254-19794682
>chr13:19795201-19795935
>chr13:19796148-19796441
>chr13:19796534-19798932
>chr13:19798955-19801022
>chr13:19801180-19801818
>chr13:19801976-19803119
>chr13:19803331-19803433
>chr13:19803478-19803783
>chr13:19803820-19804320
>chr13:19804375-19806096
>chr13:19806341-19807276
>chr13:19807382-19808608
>chr13:19808646-19809831
>chr13:19809951-19810255
>chr13:19810328-19810446
>chr13:19810612-19811042
>chr13:19811401-19811518
>chr13:19811574-19812452
>chr13:19812713-19813672
>chr13:19813911-19815243
>chr13:19815462-19817203
>chr13:19817344-19817857
>chr13:19818906-19819227
>chr13:19819369-19819830
>chr13:19819883-19820039
>chr13:19820209-19820882
>chr13:19821340-19821993
>chr13:19822086-19822156
>chr13:19822492-19822821
>chr13:19822984-19823098
>chr13:19823803-19824145
>chr13:19825110-19826043
>chr13:19826075-19826755
>chr13:19826773-19827046
>chr13:19827111-19827204
>chr13:19827604-19828059
>chr13:19828164-19828494
>chr13:19828924-19829136
>chr13:19829227-19829717
>chr13:19829983-19830180
>chr13:19830310-19831427
>chr13:19831484-19832184
>chr13:19832312-19832658
>chr13:19832725-19833036
>chr13:19833439-19833715
>chr13:19833762-19834594
>chr13:19834689-19835300
>chr13:19835826-19836176
>chr13:19836471-19836585
>chr13:19836956-19837321
>chr13:19838077-19838416
>chr13:19838931-19839016
>chr13:19839316-19839679
>chr13:19840154-19841262
>chr13:19841805-19842120
>chr13:19842663-19843370
>chr13:19843553-19844340
>chr13:19844628-19844922
>chr13:19845540-19845793
>chr13:19846323-19846389
>chr13:19846449-19846669
>chr13:19846755-19847249
>chr13:19847486-19848933
>chr13:19848991-19849186
>chr13:19849287-19849473
>chr13:19849577-19850007
>chr13:19850314-19850830
>chr13:19850883-19851285
>chr13:19851977-19852030
>chr13:19852449-19852500
>chr13:19852861-19853148
>chr13:19853440-19853926
>chr13:19853997-19854756
>chr13:19854832-19854884
>chr13:19855049-19855568
>chr13:19855723-19856071
>chr13:19856364-19857150
>chr13:19857600-19858260
>chr13:19858318-19858612
>chr13:19859042-19859144
>chr13:19859382-19860872
>chr13:19860983-19861462
>chr13:19865126-19865371
>chr13:19865959-19866278
>chr13:19866379-19867011
>chr13:19867066-19867371
>chr13:19867630-19867944
>chr13:19868009-19868123
>chr13:19868728-19869075
>chr13:19869118-19869188
>chr13:19869264-19869328
>chr13:19869452-19870021
>chr13:19870162-19871125
>chr13:19871375-19871568
>chr13:19871903-19872573
>chr13:19872685-19872997
>chr13:19873374-19873714
>chr13:19874200-19874516
>chr13:19874803-19875108
>chr13:19875251-19877401
>chr13:19877491-19877854
>chr13:19877908-19879658
>chr13:19879770-19879865
>chr13:19880100-19880317
>chr13:19880418-19881990
>chr13:19882167-19883150
>chr13:19883281-19883440
>chr13:19883787-19884165
>chr13:19884421-19884560
>chr13:19884867-19885297
>chr13:19885519-19886016
>chr13:19886135-19886970
>chr13:19887212-19887525
>chr13:19887880-19888909
>chr13:19889297-19889609
>chr13:19890152-19890469
>chr13:19890620-19890894
>chr13:19891122-19891163
>chr13:19891325-19891803
>chr13:19891926-19893228
>chr13:19893401-19893876
>chr13:19894008-19894214
>chr13:19894278-19895459
>chr13:19895514-19896096
>chr13:19896161-19897303
>chr13:19897552-19898052
>chr13:19898084-19899913
>chr13:19900022-19900466
>chr13:19900635-19901108
>chr13:19901171-19901426
>chr13:19901496-19903891
>chr13:19904238-19904577
>chr13:19904771-19905340
>chr13:19905447-19905483
>chr13:19905573-19905722
>chr13:19905773-19907052
>chr13:19907343-19907802
>chr13:19907972-19908314
>chr13:19908354-19908442
>chr13:19908691-19908744
>chr13:19909084-19909167
>chr13:19909396-19910239
>chr13:19910421-19910647
>chr13:19911031-19911351
>chr13:19911918-19911956
>chr13:19912036-19912163
>chr13:19912277-19912643
>chr13:19912825-19912878
>chr13:19913337-19913795
>chr13:19914047-19914320
>chr13:19914365-19914542
>chr13:19914571-19914732
>chr13:19914911-19917263
>chr13:19917300-19917603
>chr13:19917806-19918860
>chr13:19919042-19919164
>chr13:19919261-19919489
>chr13:19919543-19920086
>chr13:19920204-19920266
>chr13:19920471-19920625
>chr13:19920776-19921074
>chr13:19921123-19921480
>chr13:19921535-19921733
>chr13:19921788-19921851
>chr13:19921912-19922323
>chr13:19922368-19922418
>chr13:19922562-19923974
>chr13:19924106-19924887
>chr13:19924887-19925258
>chr13:19925360-19925473
>chr13:19925580-19926263
>chr13:19926384-19926971
>chr13:19927114-19927209
>chr13:19927893-19928290
>chr13:19928509-19928943
>chr13:19929163-19929554
>chr13:19929984-19931261
>chr13:19931471-19931943
>chr13:19932193-19932307
>chr13:19932361-19933238
>chr13:19934091-19934459
>chr13:19934744-19935762
>chr13:19936430-19936780
>chr13:19936973-19938583
>chr13:19938942-19939352
>chr13:19939800-19939869
>chr13:19941020-19941404
>chr13:19941743-19942248
>chr13:19942465-19942775
>chr13:19942973-19943055
>chr13:19943093-19943345
>chr13:19944669-19945064
>chr13:19945221-19945544
>chr13:19945696-19945979
>chr13:19947000-19947798
>chr13:19948031-19948498
>chr13:19948726-19948863
>chr13:19948938-19950296
>chr13:19950374-19950408
>chr13:19950502-19950544
>chr13:19950679-19950735
>chr13:19950896-19951134
>chr13:19951255-19952303
>chr13:19952378-19952433
>chr13:19952463-19952529
>chr13:19952797-19952970
>chr13:19953062-19953236
>chr13:19953335-19953712
>chr13:19954089-19954476
>chr13:19954805-19955117
>chr13:19955614-19955838
>chr13:19955977-19956527
>chr13:19957063-19957095
>chr13:19958670-19958741
>chr13:19959147-19959213
>chr13:19962482-19963140
>chr13:19963659-19963752
>chr13:19964093-19964571
>chr13:19964992-19965107
>chr13:19965759-19966747
>chr13:19968252-19968562
>chr13:19969687-19969878
>chr13:19971197-19971603
>chr13:19972596-19972846
>chr13:19972876-19973240
>chr13:19973406-19973760
>chr13:19973798-19973958
>chr13:19974426-19974838
>chr13:19975207-19975497
>chr13:19975568-19976449
>chr13:19976570-19976956
>chr13:19977011-19978203
>chr13:19978324-19978759
>chr13:19979000-19979339
>chr13:19980042-19980149
>chr13:19980398-19980915
>chr13:19980972-19981354
>chr13:19981531-19981558
>chr13:19982252-19982552
>chr13:19982591-19982661
>chr13:19983105-19983478
>chr13:19983533-19983968
>chr13:19984200-19984240
>chr13:19985115-19985448
>chr13:19985571-19986344
>chr13:19986600-19986689
>chr13:19986793-19987142
>chr13:19987207-19987938
>chr13:19988195-19988255
>chr13:19988513-19988827
>chr13:19989202-19989855
>chr13:19989917-19990064
>chr13:19991074-19991425
>chr13:19991555-19991913
>chr13:19991996-19992054
>chr13:19992179-19992582
>chr13:19993996-19994060
>chr13:19994190-19994365
>chr13:19994497-19995275
>chr13:19995348-19995694
>chr13:19995788-19996007
>chr13:19996288-19997042
>chr13:19997504-19997605
>chr13:19999187-19999279
>chr13:19999310-20000631
>chr13:20000685-20001407
>chr13:20001429-20001653
>chr13:20001700-20001943
>chr13:20002469-20002550
>chr13:20002614-20002669
>chr13:20002773-20002873
>chr13:20003601-20003960
>chr13:20004197-20004582
>chr13:20005247-20005332
>chr13:20005916-20006213
>chr13:20006757-20006794
>chr13:20006892-20006955
>chr13:20007100-20007576
>chr13:20007640-20007927
>chr13:20008104-20008490
>chr13:20008799-20008962
>chr13:20009588-20009674
>chr13:20009742-20009876
>chr13:20010032-20011205
>chr13:20011249-20012486
>chr13:20012591-20012687
>chr13:20012839-20013532
>chr13:20013616-20014377
>chr13:20014416-20014714
>chr13:20014780-20015461
>chr13:20015803-20016057
>chr13:20016553-20016735
>chr13:20016901-20016959
>chr13:20017391-20017533
>chr13:20017705-20017868
>chr13:20018202-20018336
>chr13:20018781-20019151
>chr13:20019834-20019914
>chr13:20020222-20021335
>chr13:20021437-20021558
>chr13:20022699-20022806
>chr13:20023910-20024262
>chr13:20025416-20025918
>chr13:20026584-20026623
>chr13:20026805-20026915
>chr13:20027354-20027414
>chr13:20028571-20028776
>chr13:20029064-20029126
>chr13:20029199-20029249
>chr13:20029351-20029438
>chr13:20029499-20029573
>chr13:20029735-20030121
>chr13:20030218-20030841
>chr13:20031889-20032195
>chr13:20032578-20032914
>chr13:20035430-20035523
>chr13:20037169-20037516
>chr13:20037739-20037804
>chr13:20037867-20040515
>chr13:20040552-20043122
>chr13:20043822-20043873
>chr13:20044099-20044283
>chr13:20044758-20045093
>chr13:20045801-20045851
>chr13:20045936-20046722
>chr13:20048289-20048362
>chr13:20050881-20050987
>chr13:20052101-20052297
>chr13:20052569-20052678
>chr13:20053370-20053658
>chr13:20054177-20054250
>chr13:20054419-20054469
>chr13:20054890-20054977
>chr13:20055380-20055443
>chr13:20057093-20057495
>chr13:20057648-20057795
>chr13:20059605-20059649
>chr13:20059746-20060069
>chr13:20060394-20060699
>chr13:20061569-20061930
>chr13:20063176-20063946
>chr13:20064652-20064830
>chr13:20065278-20065373
>chr13:20065445-20065915
>chr13:20066289-20066655
>chr13:20066715-20066829
>chr13:20069082-20069258
>chr13:20069348-20069383
>chr13:20069468-20069585
>chr13:20070501-20070815
>chr13:20071088-20071346
>chr13:20071444-20071765
>chr13:20072213-20072655
>chr13:20072746-20073214
>chr13:20073255-20073301
>chr13:20073785-20074842
>chr13:20074905-20074988
>chr13:20075404-20075463
>chr13:20075660-20076003
>chr13:20076300-20076353
>chr13:20076574-20076632
>chr13:20076715-20077116
>chr13:20077564-20077612
>chr13:20077813-20078105
>chr13:20078649-20078892
>chr13:20079030-20079348
>chr13:20079846-20079936
>chr13:20080522-20080814
>chr13:20083035-20083366
>chr13:20083622-20083723
>chr13:20083998-20084327
>chr13:20084372-20084414
>chr13:20084915-20085114
>chr13:20085170-20085273
>chr13:20086718-20086812
>chr13:20089071-20089122
>chr13:20092563-20092719
>chr13:20093210-20093262
>chr13:20093347-20093558
>chr13:20095257-20095336
>chr13:20095410-20095763
>chr13:20096067-20096369
>chr13:20096843-20097112
>chr13:20097151-20097621
>chr13:20098502-20098645
>chr13:20100163-20100272
>chr13:20100393-20101024
>chr13:20101131-20101271
>chr13:20102175-20102326
>chr13:20103268-20103614
>chr13:20103917-20104196
>chr13:20106144-20106447
>chr13:20106541-20106605
>chr13:20107660-20107718
>chr13:20108077-20108692
>chr13:20109818-20110432
>chr13:20111025-20111079
>chr13:20111482-20112099
>chr13:20112170-20112212
>chr13:20112454-20112785
>chr13:20113273-20113374
>chr13:20113679-20113751
>chr13:20114686-20115124
>chr13:20115375-20115721
>chr13:20115786-20116087
>chr13:20116524-20116897
>chr13:20117229-20117590
>chr13:20117730-20118144
>chr13:20119437-20119637
>chr13:20120117-20120150
>chr13:20120365-20121275
>chr13:20121746-20123473
>chr13:20123810-20124132
>chr13:20124402-20124492
>chr13:20124633-20125164
>chr13:20126305-20126666
>chr13:20126935-20126998
>chr13:20127247-20127580
>chr13:20129319-20129687
>chr13:20129792-20129860
>chr13:20129953-20130145
>chr13:20130288-20131010
>chr13:20131824-20131863
>chr13:20132133-20132267
>chr13:20132718-20133192
>chr13:20134034-20134662
>chr13:20135134-20135361
>chr13:20135432-20136479
>chr13:20137206-20137365
>chr13:20139092-20139176
>chr13:20139288-20139376
>chr13:20141103-20141227
>chr13:20142913-20142989
>chr13:20144861-20145210
>chr13:20148245-20148564
>chr13:20149214-20149507
>chr13:20151002-20151132
>chr13:20152390-20152654
>chr13:20153293-20153819
>chr13:20154399-20154505
>chr13:20154718-20155155
>chr13:20155370-20155537
>chr13:20156297-20156613
>chr13:20157487-20157548
>chr13:20157897-20158174
>chr13:20158607-20158968
>chr13:20159335-20159491
>chr13:20159853-20159899
>chr13:20162400-20162485
>chr13:20162587-20162978
>chr13:20163041-20163183
>chr13:20163843-20164166
>chr13:20164260-20164589
>chr13:20164778-20165144
>chr13:20165993-20166339
>chr13:20167207-20167530
>chr13:20168755-20169022
>chr13:20169753-20170014
>chr13:20170145-20170400
>chr13:20170450-20170605
>chr13:20172581-20173476
>chr13:20178358-20178660
>chr13:20179019-20179116
>chr13:20179261-20179321
>chr13:20180617-20180788
>chr13:20181192-20181341
>chr13:20181394-20181726
>chr13:20183273-20183369
>chr13:20183501-20183827
>chr13:20186166-20186523
>chr13:20186827-20187109
>chr13:20190472-20190516
>chr13:20197634-20197717
>chr13:20198574-20198751
>chr13:20200517-20200682
>chr13:20200711-20200991
>chr13:20201182-20202023
>chr13:20202111-20202267
>chr13:20202509-20202559
>chr13:20203034-20203326
>chr13:20204096-20204153
>chr13:20205181-20205548
>chr13:20207101-20207521
>chr13:20208096-20208827
>chr13:20208915-20209079
>chr13:20209108-20209229
>chr13:20210862-20211167
>chr13:20211767-20212380
>chr13:20212531-20213033
>chr13:20213207-20213325
>chr13:20213512-20213886
>chr13:20213944-20214238
>chr13:20214284-20214320
>chr13:20214754-20215330
>chr13:20215536-20215968
>chr13:20216046-20216119
>chr13:20216297-20216474
>chr13:20216503-20216753
>chr13:20216978-20217611
>chr13:20217793-20217890
>chr13:20218478-20219043
>chr13:20219196-20219474
>chr13:20219828-20220278
>chr13:20220342-20220396
>chr13:20220510-20220583
>chr13:20220881-20221214
>chr13:20223676-20223984
>chr13:20225157-20225477
>chr13:20228445-20228809
>chr13:20229141-20229459
>chr13:20233395-20233759
>chr13:20234482-20235036
>chr13:20235089-20235127
>chr13:20235246-20236025
>chr13:20236721-20237540
>chr13:20237957-20238041
>chr13:20239875-20239994
>chr13:20240595-20240694
>chr13:20240851-20240895
>chr13:20242826-20246069
>chr13:20249312-20249640
>chr13:20250027-20250336
>chr13:20250554-20250927
>chr13:20251074-20251143
>chr13:20251266-20252001
>chr13:20252264-20252628
>chr13:20253162-20253546
>chr13:20255453-20256290
>chr13:20258931-20259299
>chr13:20259571-20260956
>chr13:20261833-20262185
>chr13:20262421-20262638
>chr13:20262709-20262758
>chr13:20262935-20263301
>chr13:20264414-20264493
>chr13:20264988-20265094
>chr13:20267309-20267502
>chr13:20267724-20268055
>chr13:20268451-20268768
>chr13:20268904-20269006
>chr13:20269517-20269551
>chr13:20269759-20270111
>chr13:20271102-20271163
>chr13:20272265-20272305
>chr13:20272661-20272770
>chr13:20273958-20274049
>chr13:20274194-20274551
>chr13:20274952-20275779
>chr13:20276180-20276795
>chr13:20276841-20277233
>chr13:20277508-20278583
>chr13:20279035-20279395
>chr13:20279793-20279964
>chr13:20280745-20281259
>chr13:20281800-20282712
>chr13:20282757-20282888
>chr13:20283071-20283104
>chr13:20283127-20283397
>chr13:20283541-20283719
>chr13:20283744-20283913
>chr13:20284361-20284420
>chr13:20285310-20285386
>chr13:20285572-20285677
>chr13:20285950-20286092
>chr13:20286231-20286783
>chr13:20286971-20287023
>chr13:20287066-20287898
>chr13:20288099-20288292
>chr13:20288374-20288519
>chr13:20288555-20288674
>chr13:20288724-20290193
>chr13:20291008-20291158
>chr13:20291625-20291971
>chr13:20292078-20292826
>chr13:20293979-20294177
>chr13:20295080-20295383
>chr13:20296585-20296704
>chr13:20296890-20296937
>chr13:20297501-20297756
>chr13:20299047-20299212
>chr13:20301688-20301734
>chr13:20304003-20304536
>chr13:20308066-20308128
>chr13:20308784-20309097
>chr13:20309578-20311009
>chr13:20311157-20311291
>chr13:20311882-20311947
>chr13:20312532-20312637
>chr13:20315703-20315785
>chr13:20316050-20316179
>chr13:20317028-20317353
>chr13:20317621-20317701
>chr13:20318019-20318419
>chr13:20318580-20318620
>chr13:20318839-20318909
>chr13:20319202-20319369
>chr13:20319692-20320020
>chr13:20321831-20321984
>chr13:20322082-20322192
>chr13:20322220-20322263
>chr13:20322615-20322779
>chr13:20322824-20323071
>chr13:20323901-20324313
>chr13:20324420-20325411
>chr13:20325732-20325927
>chr13:20326087-20326120
>chr13:20326217-20326460
>chr13:20327960-20331443
>chr13:20331832-20331926
>chr13:20333765-20333811
>chr13:20333899-20333982
>chr13:20334053-20334116
>chr13:20335494-20335805
>chr13:20336440-20336801
>chr13:20337613-20337677
>chr13:20338082-20338368
>chr13:20338491-20339011
>chr13:20341297-20341627
>chr13:20341810-20341993
>chr13:20342107-20342380
>chr13:20343540-20344409
>chr13:20345662-20345756
>chr13:20346714-20346823
>chr13:20347165-20347456
>chr13:20348721-20349295
>chr13:20350955-20351006
>chr13:20351173-20351398
>chr13:20351495-20351545
>chr13:20353455-20353964
>chr13:20354074-20354255
>chr13:20354411-20354481
>chr13:20356028-20356157
>chr13:20356780-20357096
>chr13:20358797-20358982
>chr13:20359072-20359466
>chr13:20360046-20360235
>chr13:20361741-20362142
>chr13:20362366-20362434
>chr13:20363378-20363498
>chr13:20365166-20365857
>chr13:20366506-20367346
>chr13:20367413-20367445
>chr13:20367491-20367800
>chr13:20369085-20369626
>chr13:20369801-20369835
>chr13:20370525-20370798
>chr13:20373478-20374315
>chr13:20375083-20375114
>chr13:20375284-20375330
>chr13:20376076-20376586
>chr13:20376894-20376935
>chr13:20376977-20377214
>chr13:20377305-20377428
>chr13:20380478-20380513
>chr13:20380584-20380746
>chr13:20382206-20382514
>chr13:20382976-20383077
>chr13:20383659-20383822
>chr13:20383870-20384219
>chr13:20384631-20385134
>chr13:20385581-20385643
>chr13:20386001-20386097
>chr13:20386469-20387173
>chr13:20388127-20388280
>chr13:20388581-20389543
>chr13:20391042-20391599
>chr13:20392366-20393294
>chr13:20393583-20393782
>chr13:20393905-20394003
>chr13:20394234-20394412
>chr13:20396726-20397085
>chr13:20397638-20397932
>chr13:20398837-20399195
>chr13:20399933-20400050
>chr13:20400560-20400675
>chr13:20401348-20401428
>chr13:20402807-20403056
>chr13:20404979-20405291
>chr13:20408090-20408106
>chr13:20408106-20408121
>chr13:20408597-20410562
>chr13:20410782-20410865
>chr13:20411454-20411505
>chr13:20412537-20412583
>chr13:20413556-20414241
>chr13:20415298-20415344
>chr13:20417941-20417991
>chr13:20418308-20418372
>chr13:20419281-20419716
>chr13:20420699-20421098
>chr13:20421778-20421903
>chr13:20421986-20422368
>chr13:20422833-20423394
>chr13:20423490-20423684
>chr13:20423746-20424074
>chr13:20426293-20426414
>chr13:20426561-20426625
>chr13:20427691-20427855
>chr13:20428059-20428387
>chr13:20432036-20432093
>chr13:20432732-20433004
>chr13:20434160-20434830
>chr13:20435156-20435267
>chr13:20437034-20437157
>chr13:20437305-20437572
>chr13:20439434-20439555
>chr13:20439998-20440106
>chr13:20441234-20441305
>chr13:20442764-20442805
>chr13:20443330-20443698
>chr13:20444728-20445006
>chr13:20446052-20446415
>chr13:20448122-20448211
>chr13:20448509-20448571
>chr13:20448622-20448730
>chr13:20448839-20449249
>chr13:20449375-20449511
>chr13:20449541-20452204
>chr13:20452318-20452793
>chr13:20452855-20453012
>chr13:20453084-20453259
>chr13:20453296-20454206
>chr13:20454256-20454897
>chr13:20454937-20455660
>chr13:20455720-20455863
>chr13:20455956-20456059
>chr13:20456121-20456572
>chr13:20458477-20458725
>chr13:20458888-20459875
>chr13:20460507-20460827
>chr13:20461149-20461221
>chr13:20461874-20462160
>chr13:20462194-20462264
>chr13:20463749-20463813
>chr13:20464108-20464479
>chr13:20465298-20465385
>chr13:20465768-20465951
>chr13:20465966-20466179
>chr13:20466382-20466604
>chr13:20466918-20467281
>chr13:20467544-20467780
>chr13:20467832-20467998
>chr13:20468274-20468429
>chr13:20468576-20468907
>chr13:20470620-20470949
>chr13:20471256-20471634
>chr13:20471731-20472375
>chr13:20472495-20472544
>chr13:20472849-20472917
>chr13:20475340-20475437
>chr13:20476204-20476385
>chr13:20476750-20477347
>chr13:20477622-20478004
>chr13:20478466-20479026
>chr13:20479053-20479091
>chr13:20480100-20480475
>chr13:20481344-20481417
>chr13:20481550-20481939
>chr13:20482736-20482789
>chr13:20482894-20483023
>chr13:20483249-20483437
>chr13:20483533-20484153
>chr13:20484448-20484644
>chr13:20485004-20485789
>chr13:20485840-20486243
>chr13:20487637-20488138
>chr13:20488774-20488881
>chr13:20489557-20490406
>chr13:20490528-20490747
>chr13:20490837-20491275
>chr13:20491504-20491836
>chr13:20492242-20492430
>chr13:20492503-20492685
>chr13:20493371-20493704
>chr13:20495426-20495549
>chr13:20495836-20496353
>chr13:20496624-20496867
>chr13:20497246-20499954
>chr13:20499981-20500060
>chr13:20500138-20500597
>chr13:20500838-20501156
>chr13:20502319-20502697
>chr13:20504252-20504580
>chr13:20505040-20505357
>chr13:20506784-20507448
>chr13:20507632-20508252
>chr13:20508552-20509199
>chr13:20509213-20509281
>chr13:20509517-20510515
>chr13:20510619-20510857
>chr13:20511100-20511389
>chr13:20512639-20513095
>chr13:20513453-20513536
>chr13:20513969-20514126
>chr13:20514342-20514376
>chr13:20514444-20515327
>chr13:20515439-20515506
>chr13:20515607-20515704
>chr13:20515750-20516296
>chr13:20516486-20517084
>chr13:20517313-20517948
>chr13:20519477-20519700
>chr13:20519818-20519952
>chr13:20520819-20521236
>chr13:20522044-20522401
>chr13:20522898-20523245
>chr13:20523971-20524346
>chr13:20524383-20524677
>chr13:20526588-20526633
>chr13:20527062-20527888
>chr13:20529085-20529611
>chr13:20529788-20530122
>chr13:20530483-20531863
>chr13:20531925-20532500
>chr13:20532696-20533570
>chr13:20533844-20534425
>chr13:20534476-20534765
>chr13:20534834-20535077
>chr13:20535183-20535811
>chr13:20535854-20537206
>chr13:20537619-20538787
>chr13:20539528-20540447
>chr13:20541022-20541958
>chr13:20542599-20544255
>chr13:20545105-20545448
>chr13:20545808-20545866
>chr13:20546000-20546369
>chr13:20547281-20547699
>chr13:20548315-20548696
>chr13:20549091-20549135
>chr13:20549273-20549544
>chr13:20549648-20549968
>chr13:20550140-20551108
>chr13:20552325-20552892
>chr13:20553085-20553140
>chr13:20553673-20553738
>chr13:20553807-20554111
>chr13:20554238-20554570
>chr13:20554960-20555494
>chr13:20556007-20556281
>chr13:20556414-20557041
>chr13:20557500-20557815
>chr13:20558231-20558547
>chr13:20558620-20558973
>chr13:20560883-20561218
>chr13:20561325-20561393
>chr13:20562225-20562570
>chr13:20562673-20563236
>chr13:20563357-20563402
>chr13:20563810-20564158
>chr13:20564331-20564374
>chr13:20564820-20565621
>chr13:20565889-20566359
>chr13:20567838-20568100
>chr13:20568556-20569025
>chr13:20569103-20570365
>chr13:20570427-20571300
>chr13:20571571-20571766
>chr13:20571910-20572554
>chr13:20572592-20572800
>chr13:20572888-20572954
>chr13:20573239-20573348
>chr13:20573488-20573609
>chr13:20573998-20574358
>chr13:20574801-20579400
>chr13:20579467-20579855
>chr13:20579992-20580057
>chr13:20580243-20580600
>chr13:20580701-20581025
>chr13:20581563-20582050
>chr13:20583017-20583087
>chr13:20583148-20584339
>chr13:20584847-20584971
>chr13:20585191-20585317
>chr13:20586116-20586160
>chr13:20586865-20587123
>chr13:20587270-20587577
>chr13:20588015-20588102
>chr13:20588197-20588288
>chr13:20588537-20588591
>chr13:20589662-20589761
>chr13:20590016-20590083
>chr13:20590151-20590270
>chr13:20590637-20590777
>chr13:20591683-20591787
>chr13:20591884-20591959
>chr13:20592419-20592864
>chr13:20593235-20593308
>chr13:20593408-20594071
>chr13:20595113-20595583
>chr13:20595601-20595650
>chr13:20595729-20596094
>chr13:20597292-20597779
>chr13:20600585-20601377
>chr13:20601522-20601609
>chr13:20602202-20602496
>chr13:20602598-20603016
>chr13:20603084-20603147
>chr13:20603193-20603421
>chr13:20603559-20604262
>chr13:20604671-20605030
>chr13:20605094-20605399
>chr13:20605563-20605601
>chr13:20605904-20606064
>chr13:20606593-20607015
>chr13:20609464-20609797
>chr13:20610651-20611920
>chr13:20611987-20612147
>chr13:20612232-20612264
>chr13:20612337-20612482
>chr13:20612526-20612998
>chr13:20613037-20614264
>chr13:20614308-20614418
>chr13:20614610-20615138
>chr13:20615909-20616817
>chr13:20616925-20617139
>chr13:20617761-20618224
>chr13:20618830-20619204
>chr13:20619912-20619950
>chr13:20620085-20620191
>chr13:20620442-20621400
>chr13:20621551-20621615
>chr13:20621698-20621740
>chr13:20621838-20623009
>chr13:20623159-20623885
>chr13:20624027-20624171
>chr13:20624294-20624416
>chr13:20624546-20624688
>chr13:20624784-20624997
>chr13:20625203-20625275
>chr13:20625965-20626388
>chr13:20627430-20627763
>chr13:20630548-20630856
>chr13:20631823-20632116
>chr13:20633095-20633370
>chr13:20634404-20634765
>chr13:20634804-20635301
>chr13:20635610-20635942
>chr13:20636806-20637227
>chr13:20638535-20638596
>chr13:20639676-20640628
>chr13:20640710-20640760
>chr13:20640834-20641291
>chr13:20642293-20642611
>chr13:20642826-20642986
>chr13:20643659-20644722
>chr13:20645069-20645429
>chr13:20646320-20646626
>chr13:20647215-20647468
>chr13:20647677-20647911
>chr13:20647991-20648423
>chr13:20648668-20648703
>chr13:20648756-20648939
>chr13:20649209-20649399
>chr13:20649605-20649754
>chr13:20649858-20650061
>chr13:20650123-20650252
>chr13:20650538-20651017
>chr13:20651065-20651415
>chr13:20651492-20652271
>chr13:20652352-20652680
>chr13:20655115-20655827
>chr13:20655974-20656018
>chr13:20656058-20656234
>chr13:20656853-20657206
>chr13:20657640-20657851
>chr13:20658085-20658409
>chr13:20658744-20658790
>chr13:20659211-20659945
>chr13:20661447-20661768
>chr13:20662100-20662620
>chr13:20662939-20662989
>chr13:20664134-20664181
>chr13:20664687-20665178
>chr13:20666852-20666935
>chr13:20667441-20667494
>chr13:20667569-20667769
>chr13:20669411-20669743
>chr13:20670090-20670178
>chr13:20671937-20671984
>chr13:20674568-20675034
>chr13:20675584-20675638
>chr13:20676259-20676324
>chr13:20676811-20677193
>chr13:20678265-20678445
>chr13:20678481-20678768
>chr13:20678855-20679186
>chr13:20680405-20680498
>chr13:20680665-20681186
>chr13:20681290-20682629
>chr13:20682664-20683265
>chr13:20683370-20684396
>chr13:20684742-20684823
>chr13:20684895-20685185
>chr13:20685243-20685416
>chr13:20685584-20685912
>chr13:20686541-20686621
>chr13:20686943-20687030
>chr13:20687514-20687645
>chr13:20687717-20687788
>chr13:20688037-20688363
>chr13:20688714-20689280
>chr13:20691294-20691365
>chr13:20692133-20692601
>chr13:20693138-20693193
>chr13:20693687-20694088
>chr13:20694459-20694737
>chr13:20694939-20695213
>chr13:20695332-20695662
>chr13:20696391-20696766
>chr13:20697095-20697476
>chr13:20697819-20698410
>chr13:20698480-20698538
>chr13:20698913-20699708
>chr13:20699898-20700223
>chr13:20701052-20701360
>chr13:20703679-20703838
>chr13:20704318-20704429
>chr13:20705430-20705727
>chr13:20707103-20707478
>chr13:20707522-20708211
>chr13:20708367-20708487
>chr13:20708671-20709035
>chr13:20710324-20710663
>chr13:20710976-20711475
>chr13:20712297-20712599
>chr13:20712849-20713032
>chr13:20715241-20715329
>chr13:20715678-20716040
>chr13:20716278-20716354
>chr13:20718432-20718648
>chr13:20718758-20719036
>chr13:20719241-20719346
>chr13:20719454-20719591
>chr13:20720861-20720897
>chr13:20723604-20723969
>chr13:20724708-20725368
>chr13:20725486-20725538
>chr13:20726913-20727221
>chr13:20727500-20727836
>chr13:20728657-20728704
>chr13:20730506-20731266
>chr13:20731322-20731385
>chr13:20732328-20732642
>chr13:20733083-20733519
>chr13:20734167-20734219
>chr13:20734520-20734725
>chr13:20735704-20735870
>chr13:20736712-20737448
>chr13:20738223-20738257
>chr13:20738564-20738821
>chr13:20738875-20739110
>chr13:20739198-20740879
>chr13:20741376-20741792
>chr13:20742111-20742283
>chr13:20743029-20743412
>chr13:20743667-20745497
>chr13:20745563-20745890
>chr13:20746158-20746454
>chr13:20747449-20747758
>chr13:20748146-20748442
>chr13:20748715-20749037
>chr13:20749520-20749743
>chr13:20749907-20754093
>chr13:20754155-20754923
>chr13:20755249-20755304
>chr13:20755554-20755642
>chr13:20756586-20756903
>chr13:20757120-20757174
>chr13:20757709-20757971
>chr13:20758007-20758523
>chr13:20758586-20760182
>chr13:20760235-20760765
>chr13:20761291-20761531
>chr13:20761765-20762811
>chr13:20762852-20762912
>chr13:20763167-20763206
>chr13:20763276-20763764
>chr13:20763960-20764136
>chr13:20764317-20764398
>chr13:20764607-20764684
>chr13:20764922-20765304
>chr13:20765330-20765824
>chr13:20765896-20766386
>chr13:20766532-20767368
>chr13:20767542-20767780
>chr13:20768177-20768296
>chr13:20768611-20768690
>chr13:20769697-20770361
>chr13:20770782-20771178
>chr13:20771481-20771539
>chr13:20771667-20772102
>chr13:20772176-20772295
>chr13:20772375-20772494
>chr13:20774132-20774446
>chr13:20775778-20776059
>chr13:20776223-20776750
>chr13:20776841-20776885
>chr13:20778866-20778961
>chr13:20779029-20779176
>chr13:20781872-20781944
>chr13:20782960-20783046
>chr13:20784524-20784603
>chr13:20784659-20785175
>chr13:20785393-20786023
>chr13:20786282-20786394
>chr13:20786487-20786569
>chr13:20788033-20788438
>chr13:20788709-20788830
>chr13:20789390-20789805
>chr13:20791254-20791310
>chr13:20792185-20792734
>chr13:20792751-20793184
>chr13:20793542-20793731
>chr13:20794583-20794749
>chr13:20795734-20795800
>chr13:20796296-20796531
>chr13:20797864-20798495
>chr13:20798750-20799064
>chr13:20799375-20799438
>chr13:20799564-20799642
>chr13:20799792-20799839
>chr13:20802146-20802374
>chr13:20802880-20802962
>chr13:20803813-20804472
>chr13:20804888-20805249
>chr13:20806279-20806358
>chr13:20806476-20806855
>chr13:20810502-20810549
>chr13:20811274-20811579
>chr13:20812085-20812315
>chr13:20812452-20812496
>chr13:20812787-20813279
>chr13:20813418-20813459
>chr13:20813673-20813984
>chr13:20815087-20815318
>chr13:20816048-20816130
>chr13:20817740-20818090
>chr13:20818583-20818666
>chr13:20818801-20819126
>chr13:20819373-20819672
>chr13:20823544-20824107
>chr13:20826653-20826825
>chr13:20827953-20828268
>chr13:20829111-20829372
>chr13:20830830-20830883
>chr13:20833339-20833624
>chr13:20834229-20835150
>chr13:20835307-20835353
>chr13:20835688-20836182
>chr13:20836703-20836754
>chr13:20836862-20837256
>chr13:20837362-20838097
>chr13:20838286-20840075
>chr13:20840115-20840573
>chr13:20842028-20842170
>chr13:20844848-20845221
>chr13:20847411-20847483
>chr13:20849422-20849497
>chr13:20849814-20850124
>chr13:20850360-20850396
>chr13:20850491-20850794
>chr13:20851422-20851760
>chr13:20852567-20852663
>chr13:20852712-20852876
>chr13:20853045-20853357
>chr13:20853382-20853508
>chr13:20853736-20853822
>chr13:20855139-20855509
>chr13:20856653-20856690
>chr13:20857301-20857974
>chr13:20858512-20858953
>chr13:20858999-20859825
>chr13:20861286-20861598
>chr13:20861767-20862130
>chr13:20862495-20862624
>chr13:20863130-20863182
>chr13:20863536-20863618
>chr13:20864734-20864797
>chr13:20865127-20865442
>chr13:20865577-20865704
>chr13:20866217-20866364
>chr13:20868500-20868595
>chr13:20869767-20871547
>chr13:20872495-20872716
>chr13:20873638-20873804
>chr13:20873904-20873958
>chr13:20874417-20874498
>chr13:20874627-20875078
>chr13:20875243-20875322
>chr13:20875928-20876300
>chr13:20876745-20877236
>chr13:20877894-20878168
>chr13:20879288-20879338
>chr13:20879658-20881626
>chr13:20881719-20882189
>chr13:20882220-20882908
>chr13:20883755-20884706
>chr13:20884736-20885257
>chr13:20885405-20885905
>chr13:20886247-20886665
>chr13:20886796-20887083
>chr13:20887318-20888239
>chr13:20888376-20888659
>chr13:20888736-20889116
>chr13:20889388-20889539
>chr13:20890132-20891158
>chr13:20891402-20892410
>chr13:20892678-20892915
>chr13:20893268-20893310
>chr13:20893454-20893793
>chr13:20893833-20894160
>chr13:20894520-20895197
>chr13:20895341-20895652
>chr13:20897722-20898055
>chr13:20898273-20898625
>chr13:20898895-20899107
>chr13:20899434-20899488
>chr13:20900100-20901209
>chr13:20902530-20902577
>chr13:20903050-20903101
>chr13:20903341-20903660
>chr13:20903871-20904184
>chr13:20904447-20904483
>chr13:20904537-20904883
>chr13:20905072-20905114
>chr13:20905322-20906861
>chr13:20907143-20908092
>chr13:20908604-20908666
>chr13:20909162-20909206
>chr13:20909743-20909797
>chr13:20909935-20913201
>chr13:20913272-20913440
>chr13:20913533-20917198
>chr13:20917228-20918144
>chr13:20918214-20918959
>chr13:20919029-20919582
>chr13:20919750-20920154
>chr13:20920207-20920508
>chr13:20920802-20921275
>chr13:20921398-20921473
>chr13:20922563-20922905
>chr13:20923710-20924028
>chr13:20924170-20924495
>chr13:20924679-20924783
>chr13:20925409-20925912
>chr13:20926007-20926358
>chr13:20926458-20927743
>chr13:20927986-20928141
>chr13:20928282-20929250
>chr13:20929309-20932011
>chr13:20932148-20932240
>chr13:20932286-20933255
>chr13:20933606-20934638
>chr13:20935398-20935451
>chr13:20935541-20936597
>chr13:20937148-20937239
>chr13:20937411-20937517
>chr13:20937627-20937937
>chr13:20937948-20938277
>chr13:20938783-20939081
>chr13:20940332-20940451
>chr13:20940510-20940803
>chr13:20941141-20941546
>chr13:20941599-20941895
>chr13:20942408-20942461
>chr13:20942715-20942960
>chr13:20943032-20943336
>chr13:20943456-20943500
>chr13:20943861-20944126
>chr13:20944210-20944520
>chr13:20945372-20945458
>chr13:20945569-20945887
>chr13:20946492-20946591
>chr13:20946705-20947575
>chr13:20947901-20948685
>chr13:20948760-20951451
>chr13:20951530-20951969
>chr13:20952623-20952882
>chr13:20953975-20954320
>chr13:20954570-20955010
>chr13:20955194-20955527
>chr13:20955812-20956328
>chr13:20956424-20956739
>chr13:20956868-20959901
>chr13:20960154-20960485
>chr13:20961232-20962637
>chr13:20962802-20963176
>chr13:20963575-20964127
>chr13:20964618-20964937
>chr13:20965300-20966033
>chr13:20966911-20967360
>chr13:20967539-20967592
>chr13:20967792-20968563
>chr13:20968665-20968746
>chr13:20968807-20968872
>chr13:20969095-20969223
>chr13:20969607-20969938
>chr13:20969981-20970400
>chr13:20970457-20970852
>chr13:20971630-20972657
>chr13:20973407-20973470
>chr13:20974310-20974382
>chr13:20975591-20975929
>chr13:20976381-20977376
>chr13:20977519-20977807
>chr13:20977905-20978217
>chr13:20978568-20979288
>chr13:20979499-20979567
>chr13:20982302-20982638
>chr13:20982700-20983017
>chr13:20983950-20984262
>chr13:20984418-20987244
>chr13:20988329-20988377
>chr13:20989450-20989490
>chr13:20990490-20990659
>chr13:20992748-20993062
>chr13:20994609-20994895
>chr13:20996374-20996681
>chr13:20998092-20998452
>chr13:20999347-21000380
>chr13:21001665-21002229
>chr13:21002335-21003029
>chr13:21003232-21003879
>chr13:21004149-21004454
>chr13:21005674-21006175
>chr13:21007527-21008074
>chr13:21009146-21009218
>chr13:21009912-21010239
>chr13:21010803-21010905
>chr13:21011709-21012025
>chr13:21012107-21012380
>chr13:21013675-21014159
>chr13:21015684-21016583
>chr13:21017333-21017478
>chr13:21017605-21017916
>chr13:21018676-21018948
>chr13:21019292-21020001
>chr13:21020309-21020389
>chr13:21021126-21021528
>chr13:21022156-21022315
>chr13:21023249-21023368
>chr13:21023616-21024002
>chr13:21024090-21024485
>chr13:21025094-21025417
>chr13:21026488-21026618
>chr13:21026674-21027195
>chr13:21027264-21027478
>chr13:21027859-21028950
>chr13:21029330-21030646
>chr13:21031533-21032003
>chr13:21032259-21032682
>chr13:21034886-21035140
>chr13:21035914-21036336
>chr13:21036498-21036871
>chr13:21037123-21037452
>chr13:21037763-21037819
>chr13:21037970-21038130
>chr13:21038328-21038504
>chr13:21038730-21039003
>chr13:21039787-21040417
>chr13:21040872-21041284
>chr13:21042431-21043347
>chr13:21044676-21045025
>chr13:21047484-21047528
>chr13:21048519-21048880
>chr13:21049829-21050272
>chr13:21051629-21051965
>chr13:21052369-21052625
>chr13:21052949-21053269
>chr13:21053712-21054124
>chr13:21054163-21054443
>chr13:21056123-21056345
>chr13:21057558-21057840
>chr13:21059262-21059628
>chr13:21059667-21059989
>chr13:21062025-21062330
>chr13:21063077-21063274
>chr13:21063981-21064046
>chr13:21064138-21064309
>chr13:21064430-21064668
>chr13:21064760-21065092
>chr13:21065492-21065800
>chr13:21066054-21066365
>chr13:21066581-21067092
>chr13:21067215-21067293
>chr13:21067348-21067452
>chr13:21067655-21067983
>chr13:21068108-21068260
>chr13:21068594-21069374
>chr13:21070237-21070311
>chr13:21070365-21070977
>chr13:21071553-21071632
>chr13:21072195-21072883
>chr13:21073512-21074500
>chr13:21074711-21074772
>chr13:21075890-21076177
>chr13:21076452-21076500
>chr13:21076579-21077217
>chr13:21077518-21077724
>chr13:21078311-21078419
>chr13:21078925-21079080
>chr13:21081510-21082694
>chr13:21082904-21086018
>chr13:21086136-21088367
>chr13:21088423-21089556
>chr13:21089616-21090155
>chr13:21090196-21090927
>chr13:21091021-21091151
>chr13:21091741-21092141
>chr13:21092661-21092978
>chr13:21093819-21094419
>chr13:21094608-21094709
>chr13:21094915-21095275
>chr13:21095390-21095431
>chr13:21095545-21095722
>chr13:21095770-21096085
>chr13:21096262-21096386
>chr13:21096600-21097176
>chr13:21097505-21098113
>chr13:21099018-21100246
>chr13:21100784-21101165
>chr13:21101242-21101282
>chr13:21101322-21101365
>chr13:21101518-21101827
>chr13:21103305-21103566
>chr13:21103760-21104099
>chr13:21104511-21104679
>chr13:21104917-21104971
>chr13:21105127-21105852
>chr13:21107240-21107549
>chr13:21107693-21107752
>chr13:21107878-21108747
>chr13:21109665-21110676
>chr13:21110760-21110837
>chr13:21110885-21110924
>chr13:21111056-21111464
>chr13:21111819-21112779
>chr13:21113428-21113832
>chr13:21114257-21114640
>chr13:21115042-21115499
>chr13:21116388-21116698
>chr13:21117224-21117866
>chr13:21118677-21119094
>chr13:21119343-21119883
>chr13:21120594-21120751
>chr13:21120821-21120997
>chr13:21121028-21122456
>chr13:21122837-21123735
>chr13:21124343-21124687
>chr13:21125373-21125726
>chr13:21125773-21126020
>chr13:21126731-21126830
>chr13:21127086-21127481
>chr13:21127608-21128135
>chr13:21128164-21129503
>chr13:21130430-21130784
>chr13:21130919-21130988
>chr13:21131044-21132246
>chr13:21132327-21132613
>chr13:21133103-21133668
>chr13:21134260-21134797
>chr13:21135092-21135277
>chr13:21135307-21136627
>chr13:21136755-21137066
>chr13:21137126-21137162
>chr13:21137267-21137629
>chr13:21137679-21138349
>chr13:21138731-21138822
>chr13:21138938-21139625
>chr13:21141639-21142692
>chr13:21142761-21142980
>chr13:21143064-21143334
>chr13:21144120-21144509
>chr13:21145061-21145221
>chr13:21145506-21145885
>chr13:21146050-21146430
>chr13:21150627-21151295
>chr13:21153018-21153388
>chr13:21153907-21153959
>chr13:21155363-21155624
>chr13:21155905-21156193
>chr13:21156770-21157094
>chr13:21157240-21157603
>chr13:21158331-21158655
>chr13:21159016-21159232
>chr13:21159298-21159463
>chr13:21160693-21160734
>chr13:21160832-21161329
>chr13:21162369-21162715
>chr13:21162800-21163047
>chr13:21163141-21163234
>chr13:21163730-21164203
>chr13:21164736-21164881
>chr13:21165003-21165085
>chr13:21165181-21165496
>chr13:21165631-21165962
>chr13:21166050-21166767
>chr13:21167463-21167907
>chr13:21168509-21168846
>chr13:21168909-21169127
>chr13:21169216-21169969
>chr13:21170166-21170488
>chr13:21170904-21171214
>chr13:21171246-21171600
>chr13:21171729-21171853
>chr13:21172721-21173040
>chr13:21173217-21173668
>chr13:21173871-21174798
>chr13:21174877-21175574
>chr13:21175640-21175738
>chr13:21177679-21177999
>chr13:21178042-21178457
>chr13:21178547-21179039
>chr13:21179289-21179962
>chr13:21180096-21180180
>chr13:21180240-21180350
>chr13:21180531-21180813
>chr13:21180835-21181260
>chr13:21181410-21181743
>chr13:21182189-21182539
>chr13:21182999-21183102
>chr13:21183161-21185308
>chr13:21185687-21187903
>chr13:21188081-21188208
>chr13:21188496-21188796
>chr13:21188888-21189612
>chr13:21189783-21190878
>chr13:21191053-21191444
>chr13:21191546-21193309
>chr13:21193379-21193556
>chr13:21193681-21194216
>chr13:21194299-21194740
>chr13:21195113-21196013
>chr13:21196080-21196391
>chr13:21196552-21197472
>chr13:21197999-21198128
>chr13:21198268-21198457
>chr13:21199189-21199268
>chr13:21199484-21202275
>chr13:21202409-21202541
>chr13:21204093-21204453
>chr13:21205818-21207361
>chr13:21207485-21207530
>chr13:21207841-21208375
>chr13:21208516-21208659
>chr13:21208894-21209154
>chr13:21209250-21209297
>chr13:21209442-21209687
>chr13:21209717-21210454
>chr13:21210566-21211048
>chr13:21211316-21212369
>chr13:21212901-21214205
>chr13:21214346-21214638
>chr13:21214924-21215555
>chr13:21216179-21216255
>chr13:21216536-21216614
>chr13:21217126-21217182
>chr13:21217398-21218279
>chr13:21218604-21218675
>chr13:21219362-21219851
>chr13:21220736-21221045
>chr13:21221397-21221451
>chr13:21221527-21221630
>chr13:21221682-21221814
>chr13:21221855-21222022
>chr13:21222095-21222277
>chr13:21222329-21222466
>chr13:21222642-21222706
>chr13:21222853-21223363
>chr13:21223391-21223597
>chr13:21223905-21224218
>chr13:21226233-21226271
>chr13:21226887-21226995
>chr13:21227123-21227265
>chr13:21227653-21227717
>chr13:21229211-21229518
>chr13:21230189-21230565
>chr13:21233641-21233808
>chr13:21235494-21235825
>chr13:21236472-21236738
>chr13:21237734-21238134
>chr13:21240650-21240693
>chr13:21241326-21241688
>chr13:21242405-21242441
>chr13:21244120-21244493
>chr13:21244571-21244654
>chr13:21244699-21244780
>chr13:21245510-21245863
>chr13:21250368-21253461
>chr13:21253951-21254088
>chr13:21254421-21254495
>chr13:21254854-21254968
>chr13:21256016-21256072
>chr13:21257587-21257920
>chr13:21258341-21258714
>chr13:21258976-21259020
>chr13:21260426-21260578
>chr13:21261632-21261754
>chr13:21264144-21264240
>chr13:21264853-21265072
>chr13:21265490-21265854
>chr13:21266478-21266626
>chr13:21267209-21268319
>chr13:21269926-21270349
>chr13:21270510-21270601
>chr13:21270697-21271026
>chr13:21271182-21271251
>chr13:21272298-21275472
>chr13:21276099-21276175
>chr13:21276821-21277037
>chr13:21277128-21277439
>chr13:21277477-21277840
>chr13:21278259-21280318
>chr13:21280754-21280837
>chr13:21281125-21281189
>chr13:21281642-21281720
>chr13:21282078-21282177
>chr13:21282401-21282763
>chr13:21282829-21282891
>chr13:21283091-21283120
>chr13:21283315-21283624
>chr13:21283825-21285358
>chr13:21285512-21286182
>chr13:21286316-21286361
>chr13:21286393-21286468
>chr13:21287962-21289271
>chr13:21289859-21290785
>chr13:21291043-21291500
>chr13:21292495-21292561
>chr13:21293718-21293974
>chr13:21294414-21294756
>chr13:21295367-21295608
>chr13:21295678-21295752
>chr13:21296193-21296279
>chr13:21297063-21297357
>chr13:21297581-21297693
>chr13:21299743-21299827
>chr13:21300888-21301252
>chr13:21302013-21302158
>chr13:21302346-21303310
>chr13:21303427-21303487
>chr13:21304036-21304151
>chr13:21304535-21304711
>chr13:21304771-21304837
>chr13:21304946-21305064
>chr13:21305624-21305717
>chr13:21309819-21310148
>chr13:21314598-21315635
>chr13:21315675-21317399
>chr13:21317543-21317832
>chr13:21318090-21318950
>chr13:21320637-21320692
>chr13:21321181-21321245
>chr13:21321708-21322028
>chr13:21322117-21322158
>chr13:21323140-21323201
>chr13:21323266-21323305
>chr13:21325326-21325645
>chr13:21325867-21325913
>chr13:21327131-21327168
>chr13:21327910-21327949
>chr13:21328278-21328338
>chr13:21333513-21333622
>chr13:21333918-21334134
>chr13:21334940-21335004
>chr13:21335113-21335488
>chr13:21337252-21337608
>chr13:21337948-21338014
>chr13:21339148-21339230
>chr13:21339426-21339480
>chr13:21340288-21340336
>chr13:21341109-21341445
>chr13:21342193-21342256
>chr13:21342792-21342844
>chr13:21343182-21343311
>chr13:21343826-21344385
>chr13:21345239-21345607
>chr13:21346012-21346044
>chr13:21346122-21346197
>chr13:21346283-21346322
>chr13:21347181-21347337
>chr13:21349582-21351050
>chr13:21351300-21351600
>chr13:21353131-21353240
>chr13:21353281-21354292
>chr13:21355100-21355151
>chr13:21355446-21355523
>chr13:21355868-21356200
>chr13:21356560-21357286
>chr13:21357632-21357733
>chr13:21357793-21358256
>chr13:21359298-21359340
>chr13:21361251-21361308
>chr13:21362331-21363900
>chr13:21363941-21364456
>chr13:21366353-21366431
>chr13:21366771-21367066
>chr13:21367130-21367439
>chr13:21367819-21368136
>chr13:21368582-21369595
>chr13:21369806-21369834
>chr13:21369947-21370986
>chr13:21371773-21372103
>chr13:21374224-21374560
>chr13:21374848-21375131
>chr13:21376110-21376176
>chr13:21377196-21377689
>chr13:21378024-21378518
>chr13:21379270-21379659
>chr13:21379777-21380416
>chr13:21380502-21380814
>chr13:21380979-21381320
>chr13:21381903-21382065
>chr13:21383160-21383580
>chr13:21383695-21383762
>chr13:21384146-21384430
>chr13:21385139-21385476
>chr13:21385906-21386062
>chr13:21386400-21386982
>chr13:21387324-21387368
>chr13:21387725-21387885
>chr13:21389408-21389522
>chr13:21390403-21390447
>chr13:21390586-21391269
>chr13:21391466-21391582
>chr13:21392071-21392221
>chr13:21393212-21393861
>chr13:21395051-21395850
>chr13:21396194-21396268
>chr13:21396475-21396888
>chr13:21396967-21397704
>chr13:21398105-21398600
>chr13:21398952-21399422
>chr13:21399917-21400008
>chr13:21400540-21401337
>chr13:21401940-21402068
>chr13:21403578-21403988
>chr13:21404439-21404794
>chr13:21406364-21408106
>chr13:21408106-21411319
>chr13:21412657-21413058
>chr13:21414348-21414698
>chr13:21415914-21416256
>chr13:21417220-21417305
>chr13:21417405-21417741
>chr13:21418669-21419082
>chr13:21419551-21419711
>chr13:21419755-21419826
>chr13:21420014-21420371
>chr13:21422060-21422153
>chr13:21422619-21422681
>chr13:21423387-21423775
>chr13:21424427-21424732
>chr13:21426562-21426997
>chr13:21427136-21427186
>chr13:21427259-21427341
>chr13:21427544-21427868
>chr13:21428196-21428928
>chr13:21429367-21429507
>chr13:21429748-21430127
>chr13:21431113-21431754
>chr13:21431825-21431858
>chr13:21431908-21432767
>chr13:21432936-21432990
>chr13:21433019-21433242
>chr13:21433327-21433617
>chr13:21433822-21434051
>chr13:21435456-21435522
>chr13:21436330-21436569
>chr13:21436653-21437034
>chr13:21437093-21437425
>chr13:21437544-21438369
>chr13:21438414-21438552
>chr13:21438594-21439631
>chr13:21439786-21440676
>chr13:21440904-21440967
>chr13:21441136-21441321
>chr13:21441367-21441708
>chr13:21442442-21442825
>chr13:21443878-21444193
>chr13:21444764-21445121
>chr13:21445679-21445714
>chr13:21447184-21449259
>chr13:21449534-21449937
>chr13:21450744-21451094
>chr13:21451642-21452239
>chr13:21452842-21453118
>chr13:21453271-21453469
>chr13:21453555-21454513
>chr13:21454574-21454677
>chr13:21454896-21455222
>chr13:21456116-21456430
>chr13:21459397-21459439
>chr13:21460186-21460502
>chr13:21461033-21461378
>chr13:21461457-21461725
>chr13:21461864-21462258
>chr13:21462456-21462663
>chr13:21463162-21463482
>chr13:21464134-21464520
>chr13:21464706-21465191
>chr13:21465281-21465443
>chr13:21465589-21465621
>chr13:21466194-21466250
>chr13:21466401-21466829
>chr13:21467162-21473077
>chr13:21473124-21473227
>chr13:21473273-21473330
>chr13:21473429-21473520
>chr13:21473625-21473822
>chr13:21473855-21473980
>chr13:21474080-21474521
>chr13:21474833-21475190
>chr13:21476109-21476520
>chr13:21478002-21479065
>chr13:21479692-21479727
>chr13:21480043-21480345
>chr13:21480531-21480881
>chr13:21481615-21481928
>chr13:21482480-21482750
>chr13:21483272-21483310
>chr13:21483359-21483454
>chr13:21483851-21483973
>chr13:21484032-21484141
>chr13:21484373-21484435
>chr13:21484558-21486184
>chr13:21486316-21486555
>chr13:21486623-21487101
>chr13:21487283-21487475
>chr13:21488199-21488549
>chr13:21488809-21489137
>chr13:21489381-21489434
>chr13:21489663-21489701
>chr13:21491017-21491097
>chr13:21491226-21491545
>chr13:21493085-21493215
>chr13:21493648-21493703
>chr13:21494684-21494940
>chr13:21495563-21495839
>chr13:21496283-21496479
>chr13:21496777-21498054
>chr13:21498159-21498244
>chr13:21498357-21498684
>chr13:21498745-21498831
>chr13:21498919-21499713
>chr13:21499779-21499944
>chr13:21500407-21500711
>chr13:21501221-21501546
>chr13:21502136-21502274
>chr13:21504850-21504931
>chr13:21505122-21505167
>chr13:21505260-21505310
>chr13:21505421-21505468
>chr13:21506033-21506317
>chr13:21507581-21507987
>chr13:21508118-21508429
>chr13:21509228-21509483
>chr13:21510100-21510233
>chr13:21510569-21510621
>chr13:21510802-21510862
>chr13:21511641-21511862
>chr13:21512064-21512139
>chr13:21512211-21512993
>chr13:21513294-21513931
>chr13:21514022-21514140
>chr13:21514187-21514247
>chr13:21514494-21514939
>chr13:21515066-21515467
>chr13:21516087-21516364
>chr13:21516409-21516760
>chr13:21517488-21517823
>chr13:21518171-21518213
>chr13:21519061-21519356
>chr13:21519946-21520253
>chr13:21521643-21522111
>chr13:21522211-21522317
>chr13:21522911-21522975
>chr13:21523113-21523325
>chr13:21524229-21524386
>chr13:21524608-21524758
>chr13:21524858-21525523
>chr13:21525620-21526256
>chr13:21527004-21527091
>chr13:21529688-21529801
>chr13:21533319-21533652
>chr13:21533979-21534066
>chr13:21534172-21534513
>chr13:21535070-21535236
>chr13:21535714-21535934
>chr13:21536312-21536621
>chr13:21537087-21537173
>chr13:21537444-21537775
>chr13:21538285-21538797
>chr13:21539396-21539621
>chr13:21540325-21540389
>chr13:21541489-21541563
>chr13:21542558-21542649
>chr13:21543183-21544309
>chr13:21544377-21546071
>chr13:21547054-21547125
>chr13:21547495-21547700
>chr13:21547972-21548165
>chr13:21548933-21549234
>chr13:21550253-21550568
>chr13:21551277-21555631
>chr13:21556182-21556352
>chr13:21558001-21558228
>chr13:21558785-21558857
>chr13:21559238-21559384
>chr13:21559515-21559831
>chr13:21560026-21560092
>chr13:21560403-21560479
>chr13:21560967-21561236
>chr13:21561426-21561473
>chr13:21561628-21562343
>chr13:21562585-21562827
>chr13:21562896-21563046
>chr13:21563099-21563777
>chr13:21563812-21563998
>chr13:21564089-21564159
>chr13:21565238-21565878
>chr13:21566724-21566795
>chr13:21566929-21567245
>chr13:21567726-21567800
>chr13:21570699-21570753
>chr13:21571315-21571724
>chr13:21573268-21573573
>chr13:21575446-21575763
>chr13:21576929-21576967
>chr13:21577368-21578031
>chr13:21578303-21578609
>chr13:21579270-21579643
>chr13:21580579-21580649
>chr13:21581191-21581411
>chr13:21582488-21582973
>chr13:21583117-21583279
>chr13:21584102-21584408
>chr13:21585835-21586034
>chr13:21586381-21586788
>chr13:21587296-21587460
>chr13:21588028-21588799
>chr13:21588841-21589155
>chr13:21589194-21590446
>chr13:21590570-21595077
>chr13:21596286-21596726
>chr13:21596991-21597106
>chr13:21597180-21597296
>chr13:21597550-21598029
>chr13:21598362-21598737
>chr13:21598877-21599329
>chr13:21599960-21600029
>chr13:21600718-21601117
>chr13:21601781-21602134
>chr13:21602233-21602564
>chr13:21602663-21602698
>chr13:21602954-21603267
>chr13:21605256-21605355
>chr13:21605383-21605433
>chr13:21606017-21606114
>chr13:21606235-21606283
>chr13:21608262-21608328
>chr13:21608812-21609197
>chr13:21609860-21609955
>chr13:21610990-21611200
>chr13:21611302-21611541
>chr13:21611918-21612145
>chr13:21612736-21613032
>chr13:21613249-21613641
>chr13:21614602-21615006
>chr13:21618665-21618859
>chr13:21619122-21619387
>chr13:21619771-21619865
>chr13:21620081-21620213
>chr13:21620313-21620698
>chr13:21620780-21620818
>chr13:21621006-21621045
>chr13:21622162-21622238
>chr13:21622485-21622754
>chr13:21622944-21623289
>chr13:21623993-21624353
>chr13:21624568-21624676
>chr13:21624770-21625410
>chr13:21626022-21626064
>chr13:21626189-21626550
>chr13:21626917-21627295
>chr13:21627482-21627777
>chr13:21628434-21628575
>chr13:21629128-21629244
>chr13:21630204-21630631
>chr13:21630887-21631027
>chr13:21631567-21631742
>chr13:21632944-21633298
>chr13:21633935-21634033
>chr13:21634107-21634413
>chr13:21634873-21635170
>chr13:21637316-21637379
>chr13:21640905-21641315
>chr13:21643912-21643950
>chr13:21644000-21644095
>chr13:21644188-21644683
>chr13:21646085-21646177
>chr13:21647340-21647737
>chr13:21649350-21649677
>chr13:21649892-21650135
>chr13:21650445-21650607
>chr13:21650845-21651182
>chr13:21651428-21651701
>chr13:21651930-21652252
>chr13:21653713-21654016
>chr13:21655508-21655542
>chr13:21655620-21655654
>chr13:21655781-21655839
>chr13:21655918-21655961
>chr13:21656465-21656910
>chr13:21657622-21657730
>chr13:21657777-21657928
>chr13:21658214-21658271
>chr13:21659564-21659634
>chr13:21660915-21661351
>chr13:21661451-21661502
>chr13:21661584-21661775
>chr13:21661826-21661886
>chr13:21662833-21662993
>chr13:21663118-21663211
>chr13:21663425-21663973
>chr13:21664040-21664359
>chr13:21664903-21665076
>chr13:21665180-21665888
>chr13:21666028-21666326
>chr13:21666351-21666407
>chr13:21666556-21667178
>chr13:21667417-21667576
>chr13:21667711-21667786
>chr13:21668146-21668200
>chr13:21669820-21669941
>chr13:21672263-21672341
>chr13:21675002-21675060
>chr13:21677285-21677368
>chr13:21679151-21679228
>chr13:21679657-21679983
>chr13:21680468-21680526
>chr13:21680754-21680806
>chr13:21681982-21682278
>chr13:21682460-21682531
>chr13:21682935-21683035
>chr13:21686066-21686395
>chr13:21686887-21686922
>chr13:21690997-21691113
>chr13:21692229-21692296
>chr13:21695059-21695128
>chr13:21695169-21695301
>chr13:21697138-21697451
>chr13:21697756-21698178
>chr13:21700982-21701187
>chr13:21701695-21701751
>chr13:21701977-21702034
>chr13:21704429-21704486
>chr13:21705005-21705066
>chr13:21705496-21705855
>chr13:21707004-21707304
>chr13:21707398-21707555
>chr13:21709176-21709225
>chr13:21710453-21710838
>chr13:21710990-21712332
>chr13:21712613-21712773
>chr13:21712992-21713816
>chr13:21713969-21714417
>chr13:21714930-21715553
>chr13:21715602-21715647
>chr13:21718641-21719216
>chr13:21720184-21720259
>chr13:21722312-21722594
>chr13:21722662-21722959
>chr13:21723427-21723866
>chr13:21725851-21726219
>chr13:21728792-21729213
>chr13:21729615-21729672
>chr13:21731227-21731306
>chr13:21731712-21731785
>chr13:21732029-21732422
>chr13:21734003-21734072
>chr13:21734746-21734784
>chr13:21735228-21735546
>chr13:21737593-21737907
>chr13:21740242-21740297
>chr13:21740766-21740930
>chr13:21741392-21741491
>chr13:21741521-21741757
>chr13:21741807-21741890
>chr13:21743317-21743559
>chr13:21743763-21743829
>chr13:21744424-21744509
>chr13:21745767-21746084
>chr13:21746420-21747291
>chr13:21748674-21749028
>chr13:21749419-21749525
>chr13:21749976-21750086
>chr13:21750539-21750842
>chr13:21752047-21752316
>chr13:21752857-21753046
>chr13:21753881-21753959
>chr13:21754712-21754804
>chr13:21755107-21755402
>chr13:21755553-21756072
>chr13:21756731-21756760
>chr13:21756836-21757168
>chr13:21757316-21757357
>chr13:21757827-21757892
>chr13:21759097-21759176
>chr13:21761916-21762005
>chr13:21762171-21762372
>chr13:21763612-21764329
>chr13:21765325-21765408
>chr13:21765776-21765826
>chr13:21766003-21766183
>chr13:21766333-21766784
>chr13:21770729-21770775
>chr13:21772616-21772941
>chr13:21773108-21773186
>chr13:21773337-21773634
>chr13:21775221-21775684
>chr13:21776333-21776627
>chr13:21778317-21778655
>chr13:21778770-21780496
>chr13:21780526-21780796
>chr13:21780826-21781529
>chr13:21781909-21781989
>chr13:21783806-21783881
>chr13:21786071-21786336
>chr13:21787456-21787600
>chr13:21787927-21788085
>chr13:21788489-21788835
>chr13:21789162-21789837
>chr13:21790388-21790634
>chr13:21791190-21791536
>chr13:21792166-21792494
>chr13:21793666-21794261
>chr13:21794372-21794718
>chr13:21798084-21798584
>chr13:21798764-21799412
>chr13:21801031-21801063
>chr13:21802836-21803284
>chr13:21803395-21804793
>chr13:21806259-21806676
>chr13:21806858-21809466
>chr13:21809962-21810277
>chr13:21812515-21812621
>chr13:21815081-21815385
>chr13:21815488-21815537
>chr13:21815819-21816240
>chr13:21816797-21817403
>chr13:21817816-21818256
>chr13:21818412-21818607
>chr13:21818718-21818936
>chr13:21819961-21820033
>chr13:21820118-21820272
>chr13:21821250-21821317
>chr13:21823960-21824085
>chr13:21824130-21824816
>chr13:21827573-21827620
>chr13:21827954-21828218
>chr13:21828306-21828689
>chr13:21830401-21831108
>chr13:21831432-21831478
>chr13:21831720-21833528
>chr13:21835933-21836255
>chr13:21836512-21836692
>chr13:21839415-21839561
>chr13:21842230-21842887
>chr13:21843067-21843413
>chr13:21843843-21844159
>chr13:21844538-21844856
>chr13:21845146-21845863
>chr13:21846059-21846208
>chr13:21846332-21846770
>chr13:21846835-21846927
>chr13:21847109-21847146
>chr13:21847614-21847958
>chr13:21848579-21848957
>chr13:21849435-21849482
>chr13:21853328-21853608
>chr13:21853905-21853960
>chr13:21854044-21854149
>chr13:21854456-21854915
>chr13:21854991-21867381
>chr13:21867557-21867882
>chr13:21868930-21869205
>chr13:21870591-21870928
>chr13:21871857-21871925
>chr13:21873732-21873802
>chr13:21874385-21874434
>chr13:21876161-21876556
>chr13:21876608-21877223
>chr13:21879321-21879433
>chr13:21881869-21882250
>chr13:21885236-21885334
>chr13:21885643-21885699
>chr13:21886015-21886058
>chr13:21888043-21888155
>chr13:21889456-21889543
>chr13:21890185-21891148
>chr13:21892886-21893526
>chr13:21893769-21893820
>chr13:21895104-21895149
>chr13:21895277-21895331
>chr13:21895837-21895880
>chr13:21896789-21896888
>chr13:21900555-21901422
>chr13:21902910-21903043
>chr13:21903098-21903221
>chr13:21904514-21904591
>chr13:21904654-21904774
>chr13:21904994-21905245
>chr13:21905946-21906013
>chr13:21906478-21906625
>chr13:21908190-21908537
>chr13:21910906-21911226
>chr13:21911596-21911681
>chr13:21911951-21912068
>chr13:21913212-21913325
>chr13:21913414-21913473
>chr13:21913570-21913911
>chr13:21914613-21914675
>chr13:21915686-21915822
>chr13:21916257-21916578
>chr13:21916683-21916945
>chr13:21917700-21917789
>chr13:21919731-21921220
>chr13:21923407-21923572
>chr13:21924742-21924782
>chr13:21926819-21927232
>chr13:21927426-21927688
>chr13:21928414-21928745
>chr13:21928848-21928956
>chr13:21930026-21930354
>chr13:21930863-21931034
>chr13:21933556-21933648
>chr13:21934675-21934989
>chr13:21935532-21935583
>chr13:21935613-21935921
>chr13:21936527-21936640
>chr13:21939537-21939577
>chr13:21941575-21941609
>chr13:21941820-21942172
>chr13:21943557-21945237
>chr13:21945278-21945813
>chr13:21949370-21949713
>chr13:21950355-21950666
>chr13:21951765-21951806
>chr13:21952257-21953212
>chr13:21953422-21953465
>chr13:21953984-21955006
>chr13:21955044-21956384
>chr13:21956449-21956789
>chr13:21957187-21957474
>chr13:21958223-21959398
>chr13:21961473-21962418
>chr13:21962448-21964078
>chr13:21964112-21964245
>chr13:21964292-21964501
>chr13:21964552-21964744
>chr13:21965648-21965727
>chr13:21966885-21967319
>chr13:21969165-21969220
>chr13:21970011-21970311
>chr13:21970729-21971171
>chr13:21971375-21971565
>chr13:21971643-21972020
>chr13:21972984-21973343
>chr13:21974067-21974133
>chr13:21975352-21975446
>chr13:21976676-21976722
>chr13:21976948-21977269
>chr13:21977319-21977388
>chr13:21979051-21979288
>chr13:21979386-21979571
>chr13:21979642-21979687
>chr13:21979747-21979790
>chr13:21979821-21980049
>chr13:21980336-21980371
>chr13:21980873-21980970
>chr13:21981911-21981989
>chr13:21982147-21982198
>chr13:21982528-21982784
>chr13:21983560-21983614
>chr13:21983905-21984300
>chr13:21985315-21986020
>chr13:21987508-21987620
>chr13:21988565-21988615
>chr13:21989401-21989467
>chr13:21989836-21990409
>chr13:21990655-21991348
>chr13:21991415-21993033
>chr13:21993101-21993216
>chr13:21993651-21993844
>chr13:21993893-21994102
>chr13:21994423-21994512
>chr13:21994817-21994993
>chr13:21996468-21996843
>chr13:21997070-21997870
>chr13:21997906-21998024
>chr13:22000086-22000370
>chr13:22000460-22000927
>chr13:22002860-22002981
>chr13:22003888-22003951
>chr13:22004797-22005146
>chr13:22006057-22006141
>chr13:22007115-22007182
>chr13:22007670-22008061
>chr13:22008381-22008454
>chr13:22009644-22009778
>chr13:22010105-22010246
>chr13:22010965-22011016
>chr13:22011745-22011944
>chr13:22013085-22013348
>chr13:22015209-22015737
>chr13:22016607-22017057
>chr13:22017274-22017330
>chr13:22017462-22017587
>chr13:22017654-22017851
>chr13:22018340-22018386
>chr13:22018875-22019167
>chr13:22019215-22019253
>chr13:22019305-22019333
>chr13:22019524-22023976
>chr13:22024335-22024741
>chr13:22024898-22025091
>chr13:22025506-22025551
>chr13:22026361-22026712
>chr13:22027038-22027087
>chr13:22027254-22027391
>chr13:22031181-22031253
>chr13:22033353-22033465
>chr13:22033639-22033719
>chr13:22033971-22034082
>chr13:22037140-22037498
>chr13:22038342-22038428
>chr13:22038610-22038930
>chr13:22039265-22039325
>chr13:22039444-22039786
>chr13:22040088-22040239
>chr13:22040416-22040933
>chr13:22041212-22041355
>chr13:22042402-22042533
>chr13:22043484-22043557
>chr13:22046211-22046438
>chr13:22047088-22047185
>chr13:22047366-22047708
>chr13:22047949-22048251
>chr13:22050110-22050450
>chr13:22051548-22051891
>chr13:22052759-22053096
>chr13:22053930-22054208
>chr13:22054533-22054632
>chr13:22057122-22057477
>chr13:22057557-22057686
>chr13:22057740-22057928
>chr13:22059249-22059342
>chr13:22059597-22059686
>chr13:22061097-22061144
>chr13:22061613-22061651
>chr13:22063339-22063477
>chr13:22064506-22064710
>chr13:22065137-22065196
>chr13:22066780-22067554
>chr13:22067695-22068046
>chr13:22069348-22069653
>chr13:22070160-22070330
>chr13:22071025-22071069
>chr13:22073359-22073524
>chr13:22073749-22073789
>chr13:22081230-22081347
>chr13:22083676-22084103
>chr13:22085301-22085560
>chr13:22087830-22087875
>chr13:22090262-22090595
>chr13:22093648-22093915
>chr13:22096136-22096543
>chr13:22100040-22100190
>chr13:22100278-22100513
>chr13:22100576-22101046
>chr13:22101888-22101994
>chr13:22102023-22102320
>chr13:22102703-22102803
>chr13:22104220-22104723
>chr13:22105037-22105141
>chr13:22108294-22108344
>chr13:22109979-22110211
>chr13:22111421-22111466
>chr13:22114297-22114658
>chr13:22116080-22116384
>chr13:22118016-22118063
>chr13:22119821-22119873
>chr13:22122058-22122435
>chr13:22123208-22123803
>chr13:22125113-22125479
>chr13:22127354-22127569
>chr13:22127624-22127743
>chr13:22129619-22129654
>chr13:22132907-22133393
>chr13:22137455-22137592
>chr13:22137987-22138054
>chr13:22138200-22138390
>chr13:22138728-22138809
>chr13:22140179-22140220
>chr13:22140373-22140460
>chr13:22140942-22140986
>chr13:22141670-22141712
>chr13:22143467-22143505
>chr13:22144150-22144249
>chr13:22145263-22145588
>chr13:22147186-22147269
>chr13:22148579-22148695
>chr13:22149460-22149522
>chr13:22150051-22150441
>chr13:22151515-22151583
>chr13:22155543-22155925
>chr13:22157333-22157812
>chr13:22158162-22158198
>chr13:22158444-22158562
>chr13:22159312-22159415
>chr13:22159624-22159676
>chr13:22160160-22160365
>chr13:22160732-22160842
>chr13:22161392-22162016
>chr13:22162278-22162765
>chr13:22162843-22163043
>chr13:22163141-22163752
>chr13:22163878-22164475
>chr13:22164586-22164846
>chr13:22164933-22165040
>chr13:22165366-22165756
>chr13:22168008-22168076
>chr13:22169190-22169254
>chr13:22171238-22171618
>chr13:22171690-22172359
>chr13:22172654-22172688
>chr13:22174099-22174267
>chr13:22174834-22174898
>chr13:22177080-22177149
>chr13:22178010-22178171
>chr13:22178539-22178582
>chr13:22179172-22179483
>chr13:22179532-22179634
>chr13:22179796-22180579
>chr13:22180746-22181343
>chr13:22181427-22181669
>chr13:22181707-22182255
>chr13:22182308-22182367
>chr13:22182806-22182885
>chr13:22183226-22183850
>chr13:22183932-22184157
>chr13:22184360-22186469
>chr13:22192797-22193219
>chr13:22195738-22195781
>chr13:22196062-22196187
>chr13:22199836-22199907
>chr13:22199983-22200057
>chr13:22200100-22200147
>chr13:22202110-22202176
>chr13:22202422-22202522
>chr13:22205259-22205649
>chr13:22207791-22207863
>chr13:22207906-22208101
>chr13:22208783-22209126
>chr13:22211125-22211200
>chr13:22212322-22212635
>chr13:22214749-22215142
>chr13:22215763-22215855
>chr13:22216058-22216693
>chr13:22219126-22219191
>chr13:22222544-22222923
>chr13:22223081-22223132
>chr13:22223364-22223565
>chr13:22223642-22223801
>chr13:22228601-22228923
>chr13:22231136-22231393
>chr13:22232535-22232843
>chr13:22233618-22233679
>chr13:22235538-22235611
>chr13:22238327-22238536
>chr13:22238618-22238709
>chr13:22239498-22239534
>chr13:22239757-22240529
>chr13:22240721-22240822
>chr13:22241543-22241754
>chr13:22244623-22244715
>chr13:22244803-22244907
>chr13:22245611-22245827
>chr13:22246117-22246197
>chr13:22246496-22246537
>chr13:22246691-22246758
>chr13:22249148-22249272
>chr13:22249473-22249912
>chr13:22249966-22250014
>chr13:22250105-22250245
>chr13:22250441-22250483
>chr13:22250631-22250704
>chr13:22251964-22252404
>chr13:22252557-22252634
>chr13:22252936-22253239
>chr13:22255249-22255687
>chr13:22255788-22255947
>chr13:22257138-22257276
>chr13:22257349-22257538
>chr13:22257579-22257903
>chr13:22258001-22258113
>chr13:22258285-22258559
>chr13:22258900-22258958
>chr13:22259177-22259248
>chr13:22262027-22262185
>chr13:22263667-22264023
>chr13:22266927-22266989
>chr13:22267042-22267123
>chr13:22267222-22267289
>chr13:22267416-22267613
>chr13:22268529-22268629
>chr13:22269143-22269176
>chr13:22269449-22270004
>chr13:22270426-22270477
>chr13:22271228-22271368
>chr13:22271436-22271651
>chr13:22272837-22273182
>chr13:22273405-22273519
>chr13:22273587-22273661
>chr13:22275207-22275270
>chr13:22276486-22276588
>chr13:22276947-22276994
>chr13:22281796-22282198
>chr13:22282517-22282601
>chr13:22282957-22283197
>chr13:22284508-22284822
>chr13:22288049-22288413
>chr13:22289107-22289676
>chr13:22289736-22290191
>chr13:22290313-22290453
>chr13:22290525-22290571
>chr13:22290788-22291344
>chr13:22292795-22292875
>chr13:22293041-22293175
>chr13:22293344-22293721
>chr13:22294014-22294640
>chr13:22294666-22294843
>chr13:22294937-22295110
>chr13:22295948-22296043
>chr13:22297898-22298364
>chr13:22299818-22299852
>chr13:22300076-22300172
>chr13:22300593-22300649
>chr13:22300983-22301234
>chr13:22301331-22301683
>chr13:22301763-22301846
>chr13:22301993-22303015
>chr13:22303046-22304842
>chr13:22305633-22305739
>chr13:22305893-22306033
>chr13:22306083-22306268
>chr13:22306478-22307855
>chr13:22307985-22308173
>chr13:22308383-22308448
>chr13:22310646-22310690
>chr13:22310857-22310921
>chr13:22311114-22311453
>chr13:22312426-22312784
>chr13:22312867-22316191
>chr13:22316225-22316428
>chr13:22316465-22316934
>chr13:22318768-22318953
>chr13:22319118-22319608
>chr13:22321742-22322093
>chr13:22322137-22322314
>chr13:22323652-22323714
>chr13:22325138-22325205
>chr13:22326527-22326780
>chr13:22326964-22326996
>chr13:22327175-22327211
>chr13:22327757-22327876
>chr13:22328365-22328484
>chr13:22328636-22329378
>chr13:22329514-22329689
>chr13:22329776-22329901
>chr13:22330024-22330282
>chr13:22331882-22332011
>chr13:22333082-22333376
>chr13:22334078-22334201
>chr13:22334558-22335006
>chr13:22335092-22335742
>chr13:22335788-22335958
>chr13:22336029-22336346
>chr13:22337394-22340427
>chr13:22340826-22343251
>chr13:22343390-22343761
>chr13:22344034-22344076
>chr13:22344545-22344716
>chr13:22345084-22345158
>chr13:22345262-22345667
>chr13:22345737-22345828
>chr13:22345998-22352241
>chr13:22352418-22352762
>chr13:22353224-22353567
>chr13:22353626-22353895
>chr13:22354114-22354250
>chr13:22354448-22354531
>chr13:22354968-22355021
>chr13:22355401-22355723
>chr13:22355997-22356056
>chr13:22356723-22357023
>chr13:22358154-22359299
>chr13:22359361-22365522
>chr13:22365579-22366892
>chr13:22367940-22368002
>chr13:22368452-22368590
>chr13:22368778-22368837
>chr13:22369035-22369234
>chr13:22369291-22369344
>chr13:22369373-22369416
>chr13:22369482-22369663
>chr13:22369987-22370252
>chr13:22371207-22373489
>chr13:22373517-22373606
>chr13:22375787-22375917
>chr13:22376838-22376921
>chr13:22378094-22378242
>chr13:22378299-22378360
>chr13:22379254-22379302
>chr13:22379361-22379518
>chr13:22379737-22382282
>chr13:22383439-22383535
>chr13:22384319-22384610
>chr13:22384838-22385389
>chr13:22387869-22387967
>chr13:22392219-22392376
>chr13:22393648-22394034
>chr13:22394833-22394980
>chr13:22395462-22395497
>chr13:22397951-22397996
>chr13:22398421-22398524
>chr13:22400608-22400785
>chr13:22402125-22402443
>chr13:22404395-22404528
>chr13:22408091-22408106
>chr13:22408698-22408867
>chr13:22408952-22409416
>chr13:22409476-22409974
>chr13:22410183-22410374
>chr13:22411268-22411320
>chr13:22411472-22411516
>chr13:22411637-22412106
>chr13:22412522-22412644
>chr13:22413084-22413118
>chr13:22413816-22414134
>chr13:22414169-22414423
>chr13:22415083-22415181
>chr13:22415413-22415499
>chr13:22415597-22416509
>chr13:22416567-22417063
>chr13:22417120-22418637
>chr13:22418843-22419231
>chr13:22420404-22420702
>chr13:22421284-22421472
>chr13:22424214-22424344
>chr13:22424797-22424839
>chr13:22424862-22424923
>chr13:22429121-22430132
>chr13:22431410-22431551
>chr13:22431763-22431948
>chr13:22432071-22432210
>chr13:22432829-22432901
>chr13:22433057-22433143
>chr13:22435244-22435310
>chr13:22435992-22436113
>chr13:22436339-22436460
>chr13:22436870-22437162
>chr13:22437848-22437884
>chr13:22437949-22437997
>chr13:22438575-22438891
>chr13:22438968-22439037
>chr13:22439167-22439389
>chr13:22440009-22440323
>chr13:22441445-22441554
>chr13:22442302-22442364
>chr13:22442522-22442653
>chr13:22442691-22442761
>chr13:22443078-22443277
>chr13:22443412-22444119
>chr13:22444493-22444972
>chr13:22445039-22445141
>chr13:22446528-22446581
>chr13:22447484-22447564
>chr13:22448196-22448891
>chr13:22448987-22449030
>chr13:22449432-22449566
>chr13:22449740-22449815
>chr13:22449932-22449996
>chr13:22453769-22453844
>chr13:22453886-22454134
>chr13:22456339-22456530
>chr13:22456780-22457846
>chr13:22458401-22458465
>chr13:22460515-22460678
>chr13:22464773-22465100
>chr13:22468770-22469110
>chr13:22469371-22469420
>chr13:22470404-22470481
>chr13:22470539-22470799
>chr13:22471968-22472002
>chr13:22472005-22472052
>chr13:22472847-22473318
>chr13:22474286-22474818
>chr13:22475503-22478449
>chr13:22478853-22479237
>chr13:22479295-22479860
>chr13:22480015-22480148
>chr13:22480654-22480713
>chr13:22481062-22481396
>chr13:22481698-22482130
>chr13:22482240-22482329
>chr13:22484512-22484851
>chr13:22489246-22489560
>chr13:22490078-22490160
>chr13:22490256-22491002
>chr13:22491758-22491799
>chr13:22491942-22492169
>chr13:22492333-22492478
>chr13:22492937-22494669
>chr13:22495247-22495325
>chr13:22499162-22499433
>chr13:22500584-22500855
>chr13:22502282-22502433
>chr13:22504177-22504568
>chr13:22504660-22504737
>chr13:22506961-22507033
>chr13:22508800-22508846
>chr13:22508940-22509167
>chr13:22509364-22509541
>chr13:22510054-22510184
>chr13:22511211-22511354
>chr13:22511673-22512094
>chr13:22512266-22512335
>chr13:22512694-22512788
>chr13:22512980-22513064
>chr13:22514475-22514585
>chr13:22514773-22514852
>chr13:22515271-22515371
>chr13:22518264-22518367
>chr13:22519808-22520415
>chr13:22520645-22521207
>chr13:22521509-22522567
>chr13:22522735-22523074
>chr13:22523587-22524995
>chr13:22525026-22525416
>chr13:22525645-22526080
>chr13:22526341-22530893
>chr13:22531158-22531379
>chr13:22531480-22531907
>chr13:22532743-22534160
>chr13:22534250-22534366
>chr13:22534506-22534555
>chr13:22534626-22535183
>chr13:22535620-22535721
>chr13:22536184-22536465
>chr13:22537130-22537246
>chr13:22538274-22538450
>chr13:22539274-22539380
>chr13:22539836-22539996
>chr13:22540365-22540421
>chr13:22541931-22542326
>chr13:22543685-22543913
>chr13:22543949-22544223
>chr13:22544377-22544836
>chr13:22544927-22545261
>chr13:22545304-22545553
>chr13:22545722-22546025
>chr13:22546172-22546389
>chr13:22546468-22546682
>chr13:22547076-22547242
>chr13:22550475-22550723
>chr13:22551546-22551962
>chr13:22552331-22552383
>chr13:22552725-22553485
>chr13:22555484-22555584
>chr13:22555938-22556003
>chr13:22556961-22557323
>chr13:22557517-22557949
>chr13:22558165-22558594
>chr13:22559431-22559565
>chr13:22559780-22560113
>chr13:22560606-22560723
>chr13:22561459-22561557
>chr13:22563301-22563547
>chr13:22563765-22564690
>chr13:22564853-22565013
>chr13:22565078-22565183
>chr13:22565325-22565941
>chr13:22566013-22566366
>chr13:22566545-22566650
>chr13:22566826-22567561
>chr13:22567652-22567935
>chr13:22568844-22569338
>chr13:22569476-22569776
>chr13:22570106-22570250
>chr13:22570533-22570583
>chr13:22571815-22572988
>chr13:22573345-22573388
>chr13:22574692-22585228
>chr13:22585257-22586529
>chr13:22586624-22586721
>chr13:22586788-22586888
>chr13:22586996-22587210
>chr13:22589615-22589956
>chr13:22590155-22590238
>chr13:22590527-22591159
>chr13:22595284-22595317
>chr13:22595680-22595992
>chr13:22597085-22598034
>chr13:22598074-22598215
>chr13:22599021-22599190
>chr13:22599774-22600078
>chr13:22600496-22600854
>chr13:22601601-22601651
>chr13:22603366-22603616
>chr13:22603648-22604111
>chr13:22604178-22604306
>chr13:22604399-22604558
>chr13:22604663-22605842
>chr13:22606106-22606493
>chr13:22606540-22607919
>chr13:22607955-22608376
>chr13:22608704-22608855
>chr13:22609689-22609785
>chr13:22610183-22610475
>chr13:22610572-22611135
>chr13:22612403-22612663
>chr13:22612874-22614662
>chr13:22614749-22615226
>chr13:22616567-22616902
>chr13:22618795-22619100
>chr13:22619628-22619730
>chr13:22619926-22621103
>chr13:22621157-22621248
>chr13:22621316-22621566
>chr13:22621720-22622101
>chr13:22622370-22622980
>chr13:22623040-22623103
>chr13:22624654-22624782
>chr13:22625400-22625546
>chr13:22625701-22625741
>chr13:22626137-22626259
>chr13:22627226-22627270
>chr13:22628053-22628366
>chr13:22628431-22628488
>chr13:22629525-22629717
>chr13:22629806-22629877
>chr13:22631051-22634697
>chr13:22634750-22636485
>chr13:22637354-22637585
>chr13:22639210-22639281
>chr13:22639862-22640101
>chr13:22641251-22641333
>chr13:22643839-22643976
>chr13:22644230-22644437
>chr13:22644647-22644876
>chr13:22645589-22645796
>chr13:22650013-22650073
>chr13:22650879-22651204
>chr13:22652270-22652394
>chr13:22656163-22656889
>chr13:22657167-22657546
>chr13:22657765-22658080
>chr13:22658995-22659135
>chr13:22659562-22659620
>chr13:22660585-22660792
>chr13:22661890-22661919
>chr13:22662559-22662596
>chr13:22662721-22662817
>chr13:22663051-22663345
>chr13:22664145-22665010
>chr13:22666224-22666624
>chr13:22666701-22666893
>chr13:22667455-22667502
>chr13:22669246-22669549
>chr13:22669752-22669797
>chr13:22669858-22669967
>chr13:22670919-22671094
>chr13:22671310-22671572
>chr13:22673164-22673444
>chr13:22673837-22674408
>chr13:22674990-22675324
>chr13:22675684-22675736
>chr13:22676830-22677130
>chr13:22677312-22677411
>chr13:22678099-22678633
>chr13:22679372-22679876
>chr13:22681025-22681866
>chr13:22682005-22682090
>chr13:22683427-22683797
>chr13:22683924-22685402
>chr13:22685817-22686111
>chr13:22686401-22686513
>chr13:22686668-22686728
>chr13:22686817-22686996
>chr13:22687454-22687605
>chr13:22687696-22687870
>chr13:22690253-22690317
>chr13:22690854-22690930
>chr13:22691507-22691825
>chr13:22691978-22692027
>chr13:22693219-22693350
>chr13:22693573-22693648
>chr13:22693716-22693785
>chr13:22693884-22694262
>chr13:22694365-22694748
>chr13:22694792-22695263
>chr13:22695826-22696769
>chr13:22697480-22697540
>chr13:22698192-22698248
>chr13:22698940-22699056
>chr13:22699167-22699339
>chr13:22700486-22700599
>chr13:22701417-22701790
>chr13:22702165-22702693
>chr13:22706310-22706639
>chr13:22708444-22708474
>chr13:22709602-22709685
>chr13:22709966-22710318
>chr13:22713242-22713611
>chr13:22714186-22714222
>chr13:22714482-22714728
>chr13:22714977-22715141
>chr13:22715231-22716194
>chr13:22716560-22716940
>chr13:22719174-22719427
>chr13:22719853-22719913
>chr13:22720828-22720869
>chr13:22722131-22722319
>chr13:22722385-22722569
>chr13:22723508-22724462
>chr13:22725140-22725455
>chr13:22725653-22725708
>chr13:22725869-22726177
>chr13:22727421-22728521
>chr13:22728604-22729472
>chr13:22731102-22731538
>chr13:22733297-22734378
>chr13:22737580-22738076
>chr13:22739971-22741797
>chr13:22741927-22742461
>chr13:22742544-22742669
>chr13:22742762-22742860
>chr13:22743012-22743431
>chr13:22743779-22744217
>chr13:22744484-22744571
>chr13:22744648-22744879
>chr13:22744931-22745130
>chr13:22745225-22745478
>chr13:22746072-22746458
>chr13:22746713-22747019
>chr13:22748696-22749087
>chr13:22751115-22751507
>chr13:22751708-22751888
>chr13:22752001-22752418
>chr13:22752512-22752606
>chr13:22752807-22753520
>chr13:22753593-22753755
>chr13:22753832-22754371
>chr13:22755376-22755485
>chr13:22756003-22756184
>chr13:22756239-22756329
>chr13:22756478-22757339
>chr13:22759304-22760297
>chr13:22760364-22760721
>chr13:22760805-22761566
>chr13:22761608-22761703
>chr13:22761753-22762151
>chr13:22762617-22762965
>chr13:22763421-22763471
>chr13:22763793-22763910
>chr13:22764860-22765352
>chr13:22766398-22766832
>chr13:22768727-22768855
>chr13:22769692-22769773
>chr13:22770210-22770612
>chr13:22771808-22772201
>chr13:22777622-22777941
>chr13:22778707-22778839
>chr13:22778854-22779004
>chr13:22779059-22779098
>chr13:22779146-22779549
>chr13:22779692-22780168
>chr13:22780216-22780595
>chr13:22780883-22781958
>chr13:22782018-22782171
>chr13:22782268-22782719
>chr13:22783255-22784417
>chr13:22784533-22785225
>chr13:22785701-22786034
>chr13:22786337-22787078
>chr13:22787293-22787454
>chr13:22788557-22788652
>chr13:22790723-22791076
>chr13:22791215-22791302
>chr13:22793476-22793510
>chr13:22793653-22793734
>chr13:22795751-22796074
>chr13:22796295-22796684
>chr13:22797515-22797586
>chr13:22799032-22799292
>chr13:22799556-22800269
>chr13:22800327-22800885
>chr13:22800934-22801119
>chr13:22801662-22801753
>chr13:22803287-22804459
>chr13:22805827-22807808
>chr13:22808048-22808079
>chr13:22808370-22808510
>chr13:22808591-22808636
>chr13:22808866-22809559
>chr13:22809706-22810573
>chr13:22810930-22810980
>chr13:22811371-22811456
>chr13:22812286-22812395
>chr13:22813639-22814622
>chr13:22814976-22815454
>chr13:22815959-22816328
>chr13:22816494-22816591
>chr13:22816635-22816971
>chr13:22817534-22817845
>chr13:22818376-22820846
>chr13:22821213-22821540
>chr13:22821727-22821955
>chr13:22822219-22822884
>chr13:22824208-22824247
>chr13:22824361-22824650
>chr13:22824723-22825365
>chr13:22825429-22825873
>chr13:22825916-22826033
>chr13:22826167-22826276
>chr13:22826373-22826657
>chr13:22826719-22827250
>chr13:22827490-22828355
>chr13:22828472-22828920
>chr13:22829040-22829085
>chr13:22829657-22829696
>chr13:22829849-22830028
>chr13:22830130-22830197
>chr13:22830255-22830498
>chr13:22830598-22831042
>chr13:22831128-22831432
>chr13:22832308-22832473
>chr13:22834056-22834218
>chr13:22835110-22835464
>chr13:22836099-22836328
>chr13:22837894-22837955
>chr13:22838287-22838394
>chr13:22839244-22839735
>chr13:22839779-22839957
>chr13:22839989-22840022
>chr13:22840555-22841172
>chr13:22842310-22842620
>chr13:22842818-22842989
>chr13:22843152-22843471
>chr13:22844141-22844461
>chr13:22844614-22845015
>chr13:22845847-22845940
>chr13:22848042-22848388
>chr13:22848399-22848484
>chr13:22850599-22851035
>chr13:22851391-22851774
>chr13:22852107-22852509
>chr13:22852976-22853272
>chr13:22854792-22854907
>chr13:22855169-22855563
>chr13:22856960-22857278
>chr13:22857496-22857631
>chr13:22857744-22858147
>chr13:22858353-22860028
>chr13:22860208-22860583
>chr13:22861169-22861252
>chr13:22861806-22861907
>chr13:22862230-22862598
>chr13:22863106-22863557
>chr13:22864195-22864527
>chr13:22864981-22865595
>chr13:22865945-22866090
>chr13:22866463-22866843
>chr13:22867822-22868399
>chr13:22868646-22868879
>chr13:22869275-22869360
>chr13:22869585-22869934
>chr13:22870184-22870250
>chr13:22870439-22872708
>chr13:22872874-22873370
>chr13:22873511-22873669
>chr13:22874219-22874547
>chr13:22874983-22875023
>chr13:22875497-22875718
>chr13:22875843-22876175
>chr13:22876370-22877763
>chr13:22877993-22878305
>chr13:22878451-22878528
>chr13:22878753-22879200
>chr13:22879340-22879543
>chr13:22879663-22879706
>chr13:22880105-22880834
>chr13:22880926-22880984
>chr13:22881072-22881114
>chr13:22881454-22881595
>chr13:22881762-22882027
>chr13:22882121-22882157
>chr13:22882206-22883261
>chr13:22883289-22884485
>chr13:22884621-22887726
>chr13:22887790-22887973
>chr13:22888045-22888392
>chr13:22888512-22888714
>chr13:22888763-22889069
>chr13:22889135-22891513
>chr13:22891537-22891853
>chr13:22892022-22892648
>chr13:22892731-22892953
>chr13:22893008-22893729
>chr13:22893780-22893850
>chr13:22894067-22894252
>chr13:22894358-22894435
>chr13:22894773-22894856
>chr13:22895004-22895118
>chr13:22895469-22895791
>chr13:22895897-22895975
>chr13:22896179-22896832
>chr13:22896996-22897030
>chr13:22897171-22897330
>chr13:22898196-22898789
>chr13:22898864-22898986
>chr13:22899525-22901127
>chr13:22901211-22901421
>chr13:22901517-22903842
>chr13:22903890-22903935
>chr13:22905189-22906151
>chr13:22906210-22906797
>chr13:22907982-22908519
>chr13:22908729-22908959
>chr13:22909040-22909115
>chr13:22909695-22910022
>chr13:22910250-22910512
>chr13:22910617-22910916
>chr13:22911688-22911872
>chr13:22911948-22912362
>chr13:22912666-22912726
>chr13:22912883-22913737
>chr13:22913793-22913951
>chr13:22914058-22915264
>chr13:22915427-22915537
>chr13:22916665-22916732
>chr13:22919176-22920594
>chr13:22920711-22920805
>chr13:22921632-22921706
>chr13:22922143-22922232
>chr13:22922286-22922391
>chr13:22922642-22922707
>chr13:22922854-22924045
>chr13:22924229-22924606
>chr13:22924639-22924698
>chr13:22926396-22926444
>chr13:22927623-22927927
>chr13:22928091-22929253
>chr13:22929460-22929616
>chr13:22929790-22929981
>chr13:22930172-22930253
>chr13:22930591-22930734
>chr13:22930911-22931074
>chr13:22931205-22931797
>chr13:22931973-22932051
>chr13:22932902-22932979
>chr13:22933437-22934338
>chr13:22935140-22935293
>chr13:22935836-22935965
>chr13:22936256-22936395
>chr13:22937908-22938027
>chr13:22938074-22938782
>chr13:22938836-22939424
>chr13:22939460-22939707
>chr13:22940318-22940592
>chr13:22941889-22942099
>chr13:22942365-22942465
>chr13:22942601-22942682
>chr13:22943946-22944175
>chr13:22944504-22944549
>chr13:22944577-22944798
>chr13:22946226-22946608
>chr13:22946757-22946824
>chr13:22947905-22948212
>chr13:22949251-22949587
>chr13:22949917-22950353
>chr13:22950443-22950625
>chr13:22950776-22951099
>chr13:22951143-22951545
>chr13:22951597-22951860
>chr13:22951961-22953126
>chr13:22953179-22955999
>chr13:22956124-22956439
>chr13:22957399-22957784
>chr13:22957847-22957933
>chr13:22958328-22958398
>chr13:22958527-22958894
>chr13:22959459-22959647
>chr13:22960337-22960410
>chr13:22960730-22960776
>chr13:22961629-22961719
>chr13:22962338-22962428
>chr13:22962864-22962963
>chr13:22963064-22963703
>chr13:22964055-22964214
>chr13:22964244-22964287
>chr13:22964358-22964584
>chr13:22965107-22965201
>chr13:22965770-22965898
>chr13:22966011-22966172
>chr13:22967278-22967557
>chr13:22968484-22968876
>chr13:22969618-22969954
>chr13:22970082-22970160
>chr13:22971328-22971439
>chr13:22972087-22972750
>chr13:22972826-22972938
>chr13:22973057-22973263
>chr13:22974919-22974980
>chr13:22975296-22975389
>chr13:22975883-22976120
>chr13:22977121-22977167
>chr13:22977568-22978342
>chr13:22978509-22978835
>chr13:22979021-22979106
>chr13:22981243-22981450
>chr13:22982611-22982681
>chr13:22983339-22984635
>chr13:22984706-22984770
>chr13:22985171-22985486
>chr13:22986340-22986708
>chr13:22986747-22986813
>chr13:22987307-22987559
>chr13:22988244-22988303
>chr13:22989253-22989540
>chr13:22989798-22990215
>chr13:22991258-22991320
>chr13:22991630-22991740
>chr13:22992153-22992438
>chr13:22993113-22993344
>chr13:22994604-22995396
>chr13:22995493-22995800
>chr13:22995950-22996008
>chr13:22996415-22996488
>chr13:22996602-22996970
>chr13:22997859-22998337
>chr13:22998792-22999162
>chr13:22999859-23000140
>chr13:23000550-23000859
>chr13:23002261-23002591
>chr13:23003026-23003175
>chr13:23003451-23003499
>chr13:23004276-23004483
>chr13:23004929-23005020
>chr13:23005119-23005521
>chr13:23006720-23011095
>chr13:23011734-23012051
>chr13:23013860-23018068
>chr13:23019138-23019275
>chr13:23019695-23019789
>chr13:23020469-23020607
>chr13:23021392-23021684
>chr13:23022741-23022956
>chr13:23023322-23023635
>chr13:23023769-23023899
>chr13:23024056-23024506
>chr13:23024824-23025064
>chr13:23026264-23026649
>chr13:23027642-23027976
>chr13:23028879-23029268
>chr13:23030058-23030414
>chr13:23030584-23031119
>chr13:23031638-23031824
>chr13:23031919-23032067
>chr13:23033270-23033327
>chr13:23033443-23033553
>chr13:23035105-23035410
>chr13:23035532-23035603
>chr13:23035799-23036092
>chr13:23036175-23036486
>chr13:23036813-23036957
>chr13:23036993-23037155
>chr13:23038289-23038348
>chr13:23038952-23039018
>chr13:23039209-23039386
>chr13:23039475-23039523
>chr13:23040321-23040934
>chr13:23041087-23041135
>chr13:23041214-23042099
>chr13:23042233-23043428
>chr13:23043465-23044114
>chr13:23044839-23045092
>chr13:23045492-23045899
>chr13:23046345-23050757
>chr13:23052862-23053142
>chr13:23053615-23054435
>chr13:23055097-23055410
>chr13:23055837-23056198
>chr13:23056652-23057005
>chr13:23057554-23057874
>chr13:23058058-23058378
>chr13:23058575-23058942
>chr13:23059086-23059478
>chr13:23059581-23060800
>chr13:23061667-23061783
>chr13:23061842-23062150
>chr13:23062769-23062830
>chr13:23063052-23063131
>chr13:23063576-23063917
>chr13:23064512-23064563
>chr13:23064849-23065215
>chr13:23067532-23067653
>chr13:23068220-23068597
>chr13:23068733-23069005
>chr13:23069560-23069655
>chr13:23071245-23072293
>chr13:23072488-23072624
>chr13:23073134-23073200
>chr13:23073295-23073648
>chr13:23074326-23074377
>chr13:23074728-23075082
>chr13:23075445-23075668
>chr13:23076848-23077535
>chr13:23077577-23077731
>chr13:23077819-23078470
>chr13:23079186-23079260
>chr13:23079316-23079718
>chr13:23080173-23080492
>chr13:23080728-23081075
>chr13:23082736-23083075
>chr13:23083217-23083286
>chr13:23084228-23084567
>chr13:23085000-23085081
>chr13:23085224-23085864
>chr13:23086060-23086468
>chr13:23087932-23087978
>chr13:23088741-23088799
>chr13:23089212-23089551
>chr13:23090233-23090618
>chr13:23090982-23091302
>chr13:23091859-23092244
>chr13:23093466-23093801
>chr13:23094303-23094629
>chr13:23095117-23095190
>chr13:23095304-23095486
>chr13:23095788-23095847
>chr13:23095980-23096321
>chr13:23099238-23099513
>chr13:23099645-23099950
>chr13:23101318-23101370
>chr13:23101507-23101701
>chr13:23102730-23104149
>chr13:23105776-23105858
>chr13:23106198-23106235
>chr13:23106307-23106357
>chr13:23107662-23107978
>chr13:23110025-23110394
>chr13:23110480-23110563
>chr13:23110649-23110711
>chr13:23111045-23111353
>chr13:23111985-23112108
>chr13:23112298-23112647
>chr13:23113234-23113591
>chr13:23115191-23115286
>chr13:23115433-23115533
>chr13:23116425-23116617
>chr13:23118127-23118244
>chr13:23119626-23119684
>chr13:23119825-23119884
>chr13:23120266-23120595
>chr13:23122141-23122474
>chr13:23122544-23122586
>chr13:23123362-23123659
>chr13:23123799-23124324
>chr13:23124992-23125196
>chr13:23125697-23126459
>chr13:23127283-23129094
>chr13:23131315-23131623
>chr13:23131852-23132152
>chr13:23132788-23133080
>chr13:23133751-23133874
>chr13:23134583-23134716
>chr13:23137584-23137919
>chr13:23138118-23138625
>chr13:23138934-23139692
>chr13:23139780-23140210
>chr13:23140939-23142175
>chr13:23142290-23142338
>chr13:23142495-23142840
>chr13:23142932-23143435
>chr13:23143557-23143975
>chr13:23144510-23144553
>chr13:23145434-23145781
>chr13:23147404-23147795
>chr13:23148038-23148198
>chr13:23148541-23148828
>chr13:23149686-23149760
>chr13:23149899-23150362
>chr13:23150637-23150717
>chr13:23150844-23150907
>chr13:23151024-23152644
>chr13:23152922-23153612
>chr13:23153690-23153788
>chr13:23153877-23153947
>chr13:23154002-23154183
>chr13:23155230-23157499
>chr13:23157558-23157808
>chr13:23158075-23158135
>chr13:23158739-23159043
>chr13:23159151-23159226
>chr13:23162335-23162881
>chr13:23162948-23163005
>chr13:23163849-23163900
>chr13:23164094-23164242
>chr13:23164477-23164618
>chr13:23165521-23166079
>chr13:23166135-23166544
>chr13:23166756-23168225
>chr13:23168276-23168353
>chr13:23169037-23169075
>chr13:23169398-23169753
>chr13:23171161-23171293
>chr13:23171565-23171918
>chr13:23172354-23172458
>chr13:23172839-23172895
>chr13:23176314-23176551
>chr13:23176738-23177910
>chr13:23179855-23180058
>chr13:23180131-23180228
>chr13:23182143-23182214
>chr13:23183109-23183155
>chr13:23183673-23183994
>chr13:23185225-23185491
>chr13:23188297-23188626
>chr13:23189206-23189494
>chr13:23191895-23192176
>chr13:23192348-23192695
>chr13:23195927-23196027
>chr13:23198559-23199134
>chr13:23199837-23199931
>chr13:23200135-23200521
>chr13:23200962-23201003
>chr13:23201504-23201721
>chr13:23202908-23203261
>chr13:23203632-23203677
>chr13:23204181-23204333
>chr13:23204570-23204813
>chr13:23205015-23205142
>chr13:23206134-23206284
>chr13:23206329-23207974
>chr13:23209662-23209806
>chr13:23210106-23210315
>chr13:23210402-23210711
>chr13:23211253-23211301
>chr13:23211853-23212274
>chr13:23213195-23213509
>chr13:23214000-23214399
>chr13:23219003-23219373
>chr13:23219533-23220495
>chr13:23220527-23220628
>chr13:23222013-23222077
>chr13:23222537-23222843
>chr13:23222980-23223287
>chr13:23223639-23223976
>chr13:23225158-23225268
>chr13:23226587-23226854
>chr13:23227773-23228099
>chr13:23228425-23231293
>chr13:23231831-23232121
>chr13:23232539-23232791
>chr13:23232875-23233018
>chr13:23233070-23233732
>chr13:23235081-23235418
>chr13:23236391-23236727
>chr13:23237722-23237785
>chr13:23238010-23238070
>chr13:23239009-23239158
>chr13:23239837-23240206
>chr13:23240375-23240797
>chr13:23240826-23241986
>chr13:23242126-23242166
>chr13:23242645-23242951
>chr13:23247643-23248152
>chr13:23248413-23248989
>chr13:23249551-23249588
>chr13:23249812-23249926
>chr13:23250169-23250284
>chr13:23250408-23250465
>chr13:23251465-23251709
>chr13:23252129-23252745
>chr13:23253055-23253273
>chr13:23253670-23254312
>chr13:23254385-23254903
>chr13:23255063-23255758
>chr13:23255925-23256041
>chr13:23256179-23256211
>chr13:23256287-23262261
>chr13:23262307-23262425
>chr13:23262494-23263717
>chr13:23263797-23267046
>chr13:23269842-23270232
>chr13:23270371-23270459
>chr13:23270928-23271232
>chr13:23271327-23271537
>chr13:23271709-23271757
>chr13:23271805-23272047
>chr13:23272205-23272253
>chr13:23272333-23272527
>chr13:23272906-23272952
>chr13:23273057-23273491
>chr13:23274369-23274725
>chr13:23274851-23274915
>chr13:23274994-23275060
>chr13:23275224-23275512
>chr13:23276414-23276745
>chr13:23277671-23278476
>chr13:23279696-23280055
>chr13:23281043-23281526
>chr13:23281580-23281955
>chr13:23282313-23285351
>chr13:23285391-23286069
>chr13:23286653-23286981
>chr13:23287661-23288079
>chr13:23291183-23291395
>chr13:23292022-23292528
>chr13:23293536-23293857
>chr13:23295700-23295740
>chr13:23296421-23296646
>chr13:23297154-23298355
>chr13:23299398-23299758
>chr13:23299812-23299904
>chr13:23300805-23301132
>chr13:23301229-23301382
>chr13:23301604-23302042
>chr13:23302296-23302732
>chr13:23303917-23304138
>chr13:23304580-23304907
>chr13:23305929-23306166
>chr13:23308550-23308951
>chr13:23309193-23309456
>chr13:23309602-23309683
>chr13:23309899-23309982
>chr13:23310015-23310391
>chr13:23310525-23310733
>chr13:23311749-23311855
>chr13:23312608-23312767
>chr13:23313134-23313495
>chr13:23313727-23318317
>chr13:23318427-23318490
>chr13:23318927-23319327
>chr13:23319631-23319671
>chr13:23321480-23321508
>chr13:23321689-23321824
>chr13:23322254-23322316
>chr13:23322375-23322448
>chr13:23322747-23322797
>chr13:23326683-23327011
>chr13:23327913-23327984
>chr13:23328697-23328789
>chr13:23334228-23334314
>chr13:23337661-23337713
>chr13:23341775-23342111
>chr13:23342435-23342654
>chr13:23343401-23343707
>chr13:23345273-23345324
>chr13:23346111-23346446
>chr13:23347192-23347246
>chr13:23349356-23349468
>chr13:23349758-23349838
>chr13:23351289-23351691
>chr13:23351932-23351998
>chr13:23354160-23354365
>chr13:23357315-23357402
>chr13:23358788-23359375
>chr13:23360769-23361054
>chr13:23361491-23361810
>chr13:23362509-23363574
>chr13:23364332-23364586
>chr13:23367553-23367975
>chr13:23368061-23368109
>chr13:23368682-23369003
>chr13:23369570-23370163
>chr13:23370384-23370424
>chr13:23370605-23371027
>chr13:23371688-23371775
>chr13:23371957-23372103
>chr13:23373492-23373808
>chr13:23375637-23375681
>chr13:23376762-23376930
>chr13:23376999-23377314
>chr13:23378465-23378775
>chr13:23379298-23379332
>chr13:23380115-23380189
>chr13:23380518-23380561
>chr13:23380593-23380673
>chr13:23382139-23382330
>chr13:23382482-23382552
>chr13:23382743-23383158
>chr13:23383869-23383924
>chr13:23384896-23387476
>chr13:23387857-23389000
>chr13:23389151-23389207
>chr13:23390342-23390698
>chr13:23390894-23390971
>chr13:23393625-23394179
>chr13:23394563-23394854
>chr13:23396032-23396622
>chr13:23397275-23397316
>chr13:23397436-23397543
>chr13:23397709-23399324
>chr13:23399347-23399569
>chr13:23399635-23399785
>chr13:23399867-23399957
>chr13:23399991-23400724
>chr13:23401201-23401619
>chr13:23401893-23402191
>chr13:23402574-23402616
>chr13:23402888-23406560
>chr13:23406675-23406797
>chr13:23407207-23407594
>chr13:23408085-23408106
>chr13:23408677-23409635
>chr13:23410768-23410899
>chr13:23411949-23412283
>chr13:23412420-23412719
>chr13:23412855-23413283
>chr13:23413978-23414356
>chr13:23415005-23415340
>chr13:23415954-23416386
>chr13:23416453-23416811
>chr13:23416849-23416943
>chr13:23417781-23418223
>chr13:23418523-23418782
>chr13:23419959-23420017
>chr13:23421367-23421394
>chr13:23422653-23422855
>chr13:23423965-23424566
>chr13:23426177-23426964
>chr13:23429046-23429148
>chr13:23429333-23429667
>chr13:23429911-23430277
>chr13:23430369-23430421
>chr13:23433015-23433088
>chr13:23433928-23433962
>chr13:23435116-23435755
>chr13:23436107-23436209
>chr13:23436377-23436685
>chr13:23437053-23437579
>chr13:23437681-23439746
>chr13:23440074-23440635
>chr13:23441581-23441845
>chr13:23444087-23444130
>chr13:23444231-23444526
>chr13:23444717-23444904
>chr13:23444944-23445067
>chr13:23445368-23445525
>chr13:23445692-23445746
>chr13:23446437-23447597
>chr13:23447658-23447764
>chr13:23448549-23448886
>chr13:23449048-23449471
>chr13:23451065-23451230
>chr13:23451905-23452792
>chr13:23453903-23454057
>chr13:23454131-23454191
>chr13:23454310-23454424
>chr13:23455729-23456011
>chr13:23456149-23456374
>chr13:23458134-23458495
>chr13:23459499-23459928
>chr13:23460086-23460406
>chr13:23461140-23461178
>chr13:23463048-23463134
>chr13:23463687-23463909
>chr13:23464315-23464760
>chr13:23464833-23465584
>chr13:23466960-23467032
>chr13:23468011-23468156
>chr13:23470739-23470791
>chr13:23471757-23471882
>chr13:23472175-23472443
>chr13:23472525-23472613
>chr13:23472903-23473234
>chr13:23473626-23474052
>chr13:23474408-23474875
>chr13:23474931-23475805
>chr13:23475894-23476065
>chr13:23476213-23477023
>chr13:23477175-23477895
>chr13:23477985-23479167
>chr13:23479246-23479539
>chr13:23479702-23480028
>chr13:23480128-23480219
>chr13:23480428-23480977
>chr13:23481035-23481557
>chr13:23481627-23481715
>chr13:23483240-23483433
>chr13:23483480-23484293
>chr13:23484339-23485453
>chr13:23485623-23485690
>chr13:23486968-23487387
>chr13:23487432-23487517
>chr13:23487624-23488087
>chr13:23488269-23488362
>chr13:23488957-23489310
>chr13:23490834-23491176
>chr13:23491795-23491853
>chr13:23492222-23492514
>chr13:23492750-23493097
>chr13:23493845-23494146
>chr13:23494282-23494312
>chr13:23494851-23495605
>chr13:23498097-23498415
>chr13:23499065-23499360
>chr13:23500240-23500316
>chr13:23500506-23500677
>chr13:23501656-23501918
>chr13:23502227-23502767
>chr13:23503634-23503994
>chr13:23506996-23507067
>chr13:23507157-23507290
>chr13:23507350-23509998
>chr13:23513065-23513324
>chr13:23514342-23514428
>chr13:23514521-23514877
>chr13:23517206-23517289
>chr13:23519501-23519542
>chr13:23519594-23519628
>chr13:23520549-23520864
>chr13:23521200-23521646
>chr13:23521937-23522203
>chr13:23522732-23522833
>chr13:23522874-23523447
>chr13:23524405-23531731
>chr13:23531833-23532863
>chr13:23533266-23533334
>chr13:23533435-23533792
>chr13:23533915-23534009
>chr13:23534461-23534503
>chr13:23535061-23535423
>chr13:23535465-23536146
>chr13:23536306-23536750
>chr13:23536966-23537075
>chr13:23537143-23538268
>chr13:23538612-23538857
>chr13:23539239-23539692
>chr13:23539820-23540717
>chr13:23540967-23541045
>chr13:23542149-23542449
>chr13:23543693-23544088
>chr13:23544488-23544551
>chr13:23544812-23544844
>chr13:23545192-23545298
>chr13:23545685-23545957
>chr13:23546089-23546526
>chr13:23546726-23546847
>chr13:23547121-23547180
>chr13:23547852-23548145
>chr13:23548498-23548880
>chr13:23549075-23549195
>chr13:23549317-23549373
>chr13:23549409-23549549
>chr13:23549607-23549775
>chr13:23550806-23551140
>chr13:23551366-23551590
>chr13:23551956-23552282
>chr13:23552388-23552445
>chr13:23552595-23552710
>chr13:23553695-23553993
>chr13:23554614-23554925
>chr13:23555130-23555182
>chr13:23556082-23556607
>chr13:23557152-23557500
>chr13:23557770-23557981
>chr13:23558095-23558933
>chr13:23559574-23559640
>chr13:23559796-23559919
>chr13:23559965-23560039
>chr13:23561889-23561930
>chr13:23562016-23562347
>chr13:23562419-23562473
>chr13:23563761-23564591
>chr13:23564665-23565159
>chr13:23565345-23565755
>chr13:23566163-23566276
>chr13:23566545-23566674
>chr13:23566794-23566867
>chr13:23567876-23567924
>chr13:23569043-23569161
>chr13:23569490-23569554
>chr13:23569682-23569749
>chr13:23571768-23571840
>chr13:23573049-23573091
>chr13:23573723-23574153
>chr13:23575632-23575762
>chr13:23576130-23576451
>chr13:23576584-23576863
>chr13:23577105-23577149
>chr13:23581108-23581448
>chr13:23582073-23582535
>chr13:23582773-23583043
>chr13:23584036-23584614
>chr13:23585117-23585198
>chr13:23585985-23586283
>chr13:23587508-23587567
>chr13:23588166-23588300
>chr13:23588517-23588657
>chr13:23588999-23589051
>chr13:23589569-23589769
>chr13:23589962-23590046
>chr13:23590329-23590783
>chr13:23590914-23590987
>chr13:23591167-23591508
>chr13:23591691-23592024
>chr13:23592842-23592947
>chr13:23593801-23598381
>chr13:23599311-23599794
>chr13:23599844-23599936
>chr13:23600159-23600263
>chr13:23600456-23600552
>chr13:23600648-23600696
>chr13:23600884-23601258
>chr13:23601403-23601655
>chr13:23601846-23601974
>chr13:23602175-23602254
>chr13:23602356-23602522
>chr13:23602568-23602858
>chr13:23602924-23603040
>chr13:23603203-23603963
>chr13:23604200-23604697
>chr13:23604777-23605436
>chr13:23605599-23605953
>chr13:23607108-23607756
>chr13:23610429-23610544
>chr13:23611081-23611167
>chr13:23611409-23611493
>chr13:23612573-23612719
>chr13:23616544-23616932
>chr13:23617730-23617807
>chr13:23618134-23618454
>chr13:23618610-23619568
>chr13:23620496-23620644
>chr13:23621697-23621985
>chr13:23622045-23622543
>chr13:23622644-23622806
>chr13:23622902-23624392
>chr13:23624748-23625056
>chr13:23625284-23625702
>chr13:23625830-23625991
>chr13:23628043-23628092
>chr13:23628765-23628806
>chr13:23630015-23630355
>chr13:23631732-23631776
>chr13:23633106-23633907
>chr13:23634017-23634073
>chr13:23635170-23635924
>chr13:23636913-23636978
>chr13:23639089-23639428
>chr13:23639760-23639804
>chr13:23641327-23641635
>chr13:23641893-23642013
>chr13:23644229-23644621
>chr13:23645207-23645509
>chr13:23645833-23645919
>chr13:23646309-23648496
>chr13:23648537-23648999
>chr13:23649071-23649999
>chr13:23650263-23650780
>chr13:23651253-23651329
>chr13:23655746-23655796
>chr13:23657452-23657525
>chr13:23657580-23657853
>chr13:23659407-23660083
>chr13:23660837-23660889
>chr13:23661032-23663908
>chr13:23663961-23664363
>chr13:23664746-23664921
>chr13:23665454-23665517
>chr13:23667548-23667721
>chr13:23668382-23668456
>chr13:23669192-23669279
>chr13:23670180-23670415
>chr13:23671745-23671887
>chr13:23672450-23672508
>chr13:23676191-23676324
>chr13:23676705-23676752
>chr13:23676988-23678134
>chr13:23678166-23678400
>chr13:23678451-23678775
>chr13:23679654-23679943
>chr13:23681409-23681440
>chr13:23681664-23681727
>chr13:23681763-23682315
>chr13:23682454-23682871
>chr13:23682912-23684751
>chr13:23684897-23685952
>chr13:23685983-23686609
>chr13:23687019-23688449
>chr13:23688491-23688648
>chr13:23688749-23688846
>chr13:23689436-23689866
>chr13:23689967-23690006
>chr13:23690381-23690664
>chr13:23691106-23691155
>chr13:23691458-23691554
>chr13:23691672-23692207
>chr13:23692905-23693025
>chr13:23693406-23693949
>chr13:23694339-23694411
>chr13:23694463-23694554
>chr13:23694605-23694955
>chr13:23697124-23697673
>chr13:23697762-23698225
>chr13:23698314-23700317
>chr13:23702553-23702637
>chr13:23702957-23703179
>chr13:23703385-23703593
>chr13:23704251-23704440
>chr13:23704478-23704669
>chr13:23707011-23707057
>chr13:23707174-23707647
>chr13:23708078-23708408
>chr13:23708487-23708592
>chr13:23708764-23709070
>chr13:23709255-23709301
>chr13:23709451-23709532
>chr13:23709688-23710465
>chr13:23711576-23713779
>chr13:23713878-23714068
>chr13:23714338-23714557
>chr13:23714727-23714850
>chr13:23714941-23715097
>chr13:23715869-23715920
>chr13:23716261-23716500
>chr13:23719367-23719570
>chr13:23719769-23719888
>chr13:23720577-23721526
>chr13:23724107-23724389
>chr13:23727238-23727425
>chr13:23727793-23727876
>chr13:23727974-23728685
>chr13:23731739-23731821
>chr13:23731884-23732309
>chr13:23732408-23732711
>chr13:23734247-23734335
>chr13:23734436-23734763
>chr13:23734796-23734923
>chr13:23734954-23735048
>chr13:23735076-23735363
>chr13:23738196-23738740
>chr13:23741081-23741837
>chr13:23742919-23743004
>chr13:23744559-23744653
>chr13:23745641-23745960
>chr13:23746001-23746667
>chr13:23747734-23748240
>chr13:23750352-23750523
>chr13:23750759-23750819
>chr13:23750944-23751074
>chr13:23752189-23752241
>chr13:23752938-23753356
>chr13:23754383-23754437
>chr13:23755281-23755389
>chr13:23755704-23755913
>chr13:23756134-23756486
>chr13:23756913-23757208
>chr13:23757237-23757529
>chr13:23760538-23760715
>chr13:23761835-23762200
>chr13:23764546-23764860
>chr13:23764911-23765013
>chr13:23765169-23765230
>chr13:23765283-23765318
>chr13:23765374-23765512
>chr13:23765700-23765737
>chr13:23767443-23767922
>chr13:23768417-23768767
>chr13:23769756-23770131
>chr13:23772739-23773073
>chr13:23773122-23773232
>chr13:23773366-23773873
>chr13:23773937-23774171
>chr13:23774251-23774399
>chr13:23774454-23775391
>chr13:23778750-23778784
>chr13:23779470-23785654
>chr13:23785929-23786382
>chr13:23786471-23786515
>chr13:23787182-23787311
>chr13:23787340-23787552
>chr13:23787996-23788124
>chr13:23788529-23788563
>chr13:23788907-23789172
>chr13:23790394-23790499
>chr13:23790703-23790852
>chr13:23792399-23792657
>chr13:23792874-23792910
>chr13:23793134-23793200
>chr13:23793464-23793581
>chr13:23794909-23794994
>chr13:23795700-23795994
>chr13:23796136-23796477
>chr13:23797984-23798122
>chr13:23798194-23798278
>chr13:23798549-23799632
>chr13:23801068-23801121
>chr13:23801980-23802570
>chr13:23802624-23803484
>chr13:23806391-23806777
>chr13:23807421-23807519
>chr13:23808027-23808401
>chr13:23809191-23809245
>chr13:23809300-23809647
>chr13:23811266-23811365
>chr13:23811647-23811728
>chr13:23811980-23812052
>chr13:23812328-23812425
>chr13:23812500-23812554
>chr13:23812624-23812815
>chr13:23813149-23813259
>chr13:23813388-23813831
>chr13:23814262-23814564
>chr13:23814890-23815019
>chr13:23815301-23815638
>chr13:23816055-23816103
>chr13:23816344-23816406
>chr13:23817196-23817240
>chr13:23817387-23817486
>chr13:23817840-23817924
>chr13:23818091-23818717
>chr13:23819144-23819246
>chr13:23819687-23820040
>chr13:23821655-23821901
>chr13:23822888-23823063
>chr13:23823274-23823311
>chr13:23823542-23823846
>chr13:23826618-23827117
>chr13:23827207-23827257
>chr13:23827635-23828206
>chr13:23828624-23828830
>chr13:23829161-23829522
>chr13:23829636-23829879
>chr13:23830008-23830049
>chr13:23830521-23830568
>chr13:23831405-23831473
>chr13:23832010-23832460
>chr13:23834124-23834199
>chr13:23835015-23835323
>chr13:23835926-23835965
>chr13:23836386-23836573
>chr13:23836645-23836685
>chr13:23837268-23837328
>chr13:23837858-23837972
>chr13:23838124-23838454
>chr13:23839458-23839522
>chr13:23840327-23840398
>chr13:23842808-23843178
>chr13:23845842-23846190
>chr13:23846310-23846373
>chr13:23846439-23846754
>chr13:23846823-23846859
>chr13:23847870-23847938
>chr13:23851670-23851875
>chr13:23852487-23852594
>chr13:23852723-23853473
>chr13:23853563-23854186
>chr13:23854260-23854392
>chr13:23854603-23854964
>chr13:23856447-23856528
>chr13:23856733-23856776
>chr13:23856926-23857029
>chr13:23857327-23857622
>chr13:23858403-23858504
>chr13:23859674-23859714
>chr13:23861003-23861117
>chr13:23863299-23863667
>chr13:23864449-23864808
>chr13:23865668-23865974
>chr13:23867664-23867705
>chr13:23867903-23867989
>chr13:23870230-23870402
>chr13:23870485-23871041
>chr13:23872097-23872520
>chr13:23876043-23876115
>chr13:23876823-23876891
>chr13:23878935-23879015
>chr13:23879291-23879386
>chr13:23879489-23879853
>chr13:23882058-23882231
>chr13:23883464-23883724
>chr13:23884100-23884231
>chr13:23884955-23885605
>chr13:23885802-23885946
>chr13:23886018-23886113
>chr13:23890215-23890522
>chr13:23890675-23890849
>chr13:23892205-23892715
>chr13:23893465-23893758
>chr13:23895138-23895220
>chr13:23895352-23895520
>chr13:23895734-23895786
>chr13:23896553-23896620
>chr13:23897402-23897660
>chr13:23897731-23897982
>chr13:23898504-23899187
>chr13:23900267-23900563
>chr13:23900826-23900908
>chr13:23905061-23905255
>chr13:23905947-23905985
>chr13:23906364-23906573
>chr13:23906737-23907052
>chr13:23908090-23908403
>chr13:23908491-23908863
>chr13:23908933-23909309
>chr13:23909484-23909763
>chr13:23910937-23911016
>chr13:23911357-23911548
>chr13:23912281-23912370
>chr13:23912440-23912661
>chr13:23913349-23913632
>chr13:23913703-23913973
>chr13:23914018-23914043
>chr13:23914168-23914645
>chr13:23915796-23917057
>chr13:23917141-23917297
>chr13:23917327-23917607
>chr13:23917646-23917747
>chr13:23917797-23919704
>chr13:23919755-23919790
>chr13:23919854-23921501
>chr13:23921977-23922142
>chr13:23923306-23923652
>chr13:23923905-23924212
>chr13:23924374-23924623
>chr13:23925389-23925853
>chr13:23926352-23926787
>chr13:23927683-23927794
>chr13:23929362-23929678
>chr13:23930607-23931160
>chr13:23932095-23932171
>chr13:23933617-23933978
>chr13:23934102-23934239
>chr13:23934382-23934521
>chr13:23934680-23934760
>chr13:23934922-23935253
>chr13:23935463-23935496
>chr13:23935832-23935942
>chr13:23936720-23938949
>chr13:23939457-23940532
>chr13:23940592-23940637
>chr13:23940800-23940873
>chr13:23940934-23941306
>chr13:23941948-23943040
>chr13:23943177-23943364
>chr13:23943665-23943901
>chr13:23944016-23944775
>chr13:23944993-23945121
>chr13:23945957-23946224
>chr13:23946318-23946529
>chr13:23946672-23946744
>chr13:23947113-23947234
>chr13:23948089-23948165
>chr13:23948506-23948596
>chr13:23949694-23949801
>chr13:23950788-23950889
>chr13:23952180-23953273
>chr13:23953482-23953541
>chr13:23954230-23954397
>chr13:23954625-23955244
>chr13:23955327-23955912
>chr13:23956489-23956544
>chr13:23956952-23957236
>chr13:23959821-23959882
>chr13:23960144-23960223
>chr13:23960310-23960816
>chr13:23960888-23961437
>chr13:23961964-23962104
>chr13:23962806-23962908
>chr13:23963110-23963456
>chr13:23964239-23964344
>chr13:23964492-23964577
>chr13:23964700-23965134
>chr13:23965520-23965571
>chr13:23967405-23968801
>chr13:23968982-23969641
>chr13:23970195-23970248
>chr13:23970322-23971169
>chr13:23971274-23971409
>chr13:23971443-23971656
>chr13:23971791-23971838
>chr13:23971921-23973201
>chr13:23973514-23973631
>chr13:23973753-23974475
>chr13:23974552-23975359
>chr13:23975649-23976011
>chr13:23976062-23976551
>chr13:23976627-23976968
>chr13:23977039-23977126
>chr13:23977238-23977306
>chr13:23977343-23978197
>chr13:23978297-23978366
>chr13:23978638-23979042
>chr13:23979176-23979335
>chr13:23980117-23980210
>chr13:23980585-23980918
>chr13:23981330-23981425
>chr13:23982129-23982206
>chr13:23982321-23982412
>chr13:23982711-23982759
>chr13:23982897-23983031
>chr13:23983310-23983448
>chr13:23987646-23988370
>chr13:23989135-23989468
>chr13:23989707-23990136
>chr13:23991777-23991846
>chr13:23993929-23993998
>chr13:23995028-23995130
>chr13:23996424-23996557
>chr13:23996713-23996910
>chr13:23997401-23997903
>chr13:23998110-23998188
>chr13:23998241-23998605
>chr13:23998701-23998752
>chr13:23998888-23999233
>chr13:23999438-23999482
>chr13:24005595-24005672
>chr13:24007442-24007856
>chr13:24008537-24008606
>chr13:24009207-24010300
>chr13:24010376-24010602
>chr13:24010658-24010762
>chr13:24012866-24012931
>chr13:24013068-24013109
>chr13:24014106-24014282
>chr13:24014397-24014605
>chr13:24014868-24015195
>chr13:24016165-24016303
>chr13:24016585-24016688
>chr13:24017478-24017557
>chr13:24017715-24017792
>chr13:24019059-24019429
>chr13:24020771-24021058
>chr13:24021360-24021519
>chr13:24021706-24022616
>chr13:24022925-24023303
>chr13:24023555-24023754
>chr13:24024320-24024408
>chr13:24024519-24024570
>chr13:24024649-24024983
>chr13:24025120-24025227
>chr13:24025706-24026076
>chr13:24026555-24026905
>chr13:24027129-24027738
>chr13:24028191-24028237
>chr13:24028795-24028877
>chr13:24029085-24029216
>chr13:24029435-24029539
>chr13:24029603-24030112
>chr13:24030159-24030239
>chr13:24030840-24030947
>chr13:24031436-24031486
>chr13:24031977-24032020
>chr13:24032199-24032279
>chr13:24035097-24035468
>chr13:24035540-24035630
>chr13:24035730-24036053
>chr13:24036550-24036658
>chr13:24036807-24037712
>chr13:24037918-24038217
>chr13:24041652-24041712
>chr13:24044102-24045021
>chr13:24046255-24046606
>chr13:24047031-24047209
>chr13:24047433-24047649
>chr13:24047887-24047962
>chr13:24048184-24048340
>chr13:24048506-24048651
>chr13:24049276-24049407
>chr13:24049869-24050172
>chr13:24052248-24052442
>chr13:24052983-24053082
>chr13:24056585-24056665
>chr13:24056975-24057269
>chr13:24058383-24058459
>chr13:24058934-24059259
>chr13:24059599-24061961
>chr13:24062698-24062746
>chr13:24063073-24063169
>chr13:24063281-24063338
>chr13:24064351-24064731
>chr13:24064869-24065006
>chr13:24065866-24065904
>chr13:24066343-24066415
>chr13:24067698-24069031
>chr13:24069060-24069674
>chr13:24070547-24070683
>chr13:24074175-24074458
>chr13:24074857-24074956
>chr13:24075330-24075388
>chr13:24077234-24077289
>chr13:24077423-24077504
>chr13:24077606-24077661
>chr13:24078104-24078147
>chr13:24081310-24081358
>chr13:24081528-24081731
>chr13:24082529-24082867
>chr13:24084741-24084907
>chr13:24085102-24085443
>chr13:24085487-24085537
>chr13:24086202-24086231
>chr13:24087339-24087378
>chr13:24089682-24089887
>chr13:24089944-24090083
>chr13:24090726-24090815
>chr13:24091523-24091826
>chr13:24091939-24091986
>chr13:24092081-24092162
>chr13:24094535-24094808
>chr13:24094859-24095462
>chr13:24095549-24095596
>chr13:24096264-24096610
>chr13:24097302-24097344
>chr13:24098139-24099151
>chr13:24100405-24100490
>chr13:24101458-24101550
>chr13:24101872-24101923
>chr13:24101968-24103034
>chr13:24103329-24103566
>chr13:24105108-24105442
>chr13:24105707-24106322
>chr13:24107923-24108043
>chr13:24108131-24108316
>chr13:24108945-24109489
>chr13:24109840-24109986
>chr13:24110899-24111220
>chr13:24111401-24111825
>chr13:24112724-24112763
>chr13:24113316-24113920
>chr13:24114347-24114413
>chr13:24114634-24114967
>chr13:24115321-24115651
>chr13:24116132-24116198
>chr13:24116719-24117080
>chr13:24117632-24117709
>chr13:24118575-24118658
>chr13:24118889-24119270
>chr13:24120999-24121032
>chr13:24126525-24126859
>chr13:24132086-24132152
>chr13:24132637-24133004
>chr13:24134851-24134957
>chr13:24135414-24135726
>chr13:24136195-24136572
>chr13:24136797-24137139
>chr13:24137493-24137795
>chr13:24138015-24138360
>chr13:24138574-24139043
>chr13:24139090-24139336
>chr13:24139760-24140098
>chr13:24140891-24141311
>chr13:24142364-24142443
>chr13:24142568-24142748
>chr13:24143161-24143244
>chr13:24146848-24146882
>chr13:24147632-24148100
>chr13:24149964-24150017
>chr13:24150486-24150615
>chr13:24150736-24150817
>chr13:24151337-24151381
>chr13:24151690-24151845
>chr13:24152064-24152210
>chr13:24152828-24152930
>chr13:24153992-24154057
>chr13:24154265-24154470
>chr13:24154668-24154712
>chr13:24154832-24155194
>chr13:24155663-24156261
>chr13:24157263-24157598
>chr13:24157834-24157888
>chr13:24159412-24159457
>chr13:24159694-24159787
>chr13:24160189-24160548
>chr13:24160662-24160714
>chr13:24162728-24162782
>chr13:24163107-24163436
>chr13:24163905-24163970
>chr13:24164807-24164875
>chr13:24166303-24166377
>chr13:24166653-24166722
>chr13:24166896-24166965
>chr13:24168780-24169030
>chr13:24172155-24172244
>chr13:24172340-24172390
>chr13:24172882-24173428
>chr13:24173591-24174072
>chr13:24174283-24174395
>chr13:24174461-24175062
>chr13:24175214-24175311
>chr13:24176789-24177069
>chr13:24177272-24178156
>chr13:24178738-24178844
>chr13:24178906-24179348
>chr13:24179433-24179660
>chr13:24179732-24180476
>chr13:24180815-24182043
>chr13:24182271-24182519
>chr13:24182585-24182705
>chr13:24183516-24183730
>chr13:24185739-24185863
>chr13:24185952-24186124
>chr13:24187495-24187556
>chr13:24187630-24191459
>chr13:24191493-24191928
>chr13:24195088-24195609
>chr13:24195932-24195994
>chr13:24196478-24196744
>chr13:24197989-24198294
>chr13:24198960-24199187
>chr13:24200783-24200856
>chr13:24201266-24202124
>chr13:24202954-24203180
>chr13:24204573-24207385
>chr13:24207417-24207614
>chr13:24209439-24209727
>chr13:24209762-24209877
>chr13:24209935-24211514
>chr13:24212059-24212295
>chr13:24212610-24212703
>chr13:24213259-24213567
>chr13:24216749-24217255
>chr13:24218587-24218816
>chr13:24221315-24221372
>chr13:24221777-24222116
>chr13:24224328-24224414
>chr13:24225053-24225109
>chr13:24225155-24225353
>chr13:24225401-24225507
>chr13:24226014-24226257
>chr13:24227554-24228417
>chr13:24230389-24230450
>chr13:24231294-24231415
>chr13:24231486-24231868
>chr13:24232194-24232246
>chr13:24232393-24233023
>chr13:24235480-24235786
>chr13:24236007-24236043
>chr13:24236294-24238026
>chr13:24238121-24238460
>chr13:24239411-24239679
>chr13:24239797-24239943
>chr13:24240020-24240276
>chr13:24241760-24242082
>chr13:24243913-24244022
>chr13:24244095-24244289
>chr13:24244575-24244882
>chr13:24245614-24245889
>chr13:24246523-24246883
>chr13:24247347-24247779
>chr13:24248869-24249172
>chr13:24252170-24252223
>chr13:24252270-24252495
>chr13:24256283-24256472
>chr13:24257973-24258272
>chr13:24258351-24258668
>chr13:24259578-24259636
>chr13:24259783-24259945
>chr13:24262257-24262372
>chr13:24263462-24263782
>chr13:24266259-24266637
>chr13:24266748-24266988
>chr13:24267928-24268039
>chr13:24268469-24268765
>chr13:24269259-24269316
>chr13:24269402-24270020
>chr13:24270983-24271089
>chr13:24272169-24272211
>chr13:24272506-24272565
>chr13:24273821-24273995
>chr13:24275649-24276127
>chr13:24276367-24276693
>chr13:24277157-24277470
>chr13:24277560-24277607
>chr13:24277642-24277749
>chr13:24278420-24278609
>chr13:24278864-24279019
>chr13:24279690-24279732
>chr13:24279997-24280168
>chr13:24284411-24284679
>chr13:24285487-24285982
>chr13:24287170-24287467
>chr13:24288197-24288325
>chr13:24289560-24289625
>chr13:24291716-24292060
>chr13:24292693-24293047
>chr13:24295310-24295635
>chr13:24295770-24295946
>chr13:24297002-24297321
>chr13:24298009-24298070
>chr13:24300677-24300771
>chr13:24301860-24301919
>chr13:24302289-24302516
>chr13:24303620-24303949
>chr13:24304535-24304578
>chr13:24306722-24306770
>chr13:24309189-24309315
>chr13:24309902-24310970
>chr13:24312526-24313142
>chr13:24314226-24314851
>chr13:24314991-24315230
>chr13:24315325-24315585
>chr13:24317254-24317340
>chr13:24317803-24317882
>chr13:24319173-24319602
>chr13:24320316-24320849
>chr13:24322207-24322405
>chr13:24322537-24322576
>chr13:24322619-24322745
>chr13:24323889-24324129
>chr13:24324246-24324732
>chr13:24325129-24326193
>chr13:24326286-24326328
>chr13:24326381-24326822
>chr13:24326881-24327482
>chr13:24327845-24328223
>chr13:24329084-24329279
>chr13:24329716-24330144
>chr13:24331686-24331917
>chr13:24331978-24333439
>chr13:24334862-24335079
>chr13:24335131-24335238
>chr13:24335487-24335561
>chr13:24335668-24336546
>chr13:24336795-24337226
>chr13:24337563-24337653
>chr13:24338733-24338859
>chr13:24339214-24339498
>chr13:24339627-24339731
>chr13:24339793-24339935
>chr13:24340193-24340259
>chr13:24340537-24340595
>chr13:24341105-24341204
>chr13:24341324-24341614
>chr13:24342393-24348046
>chr13:24348495-24348538
>chr13:24349220-24349399
>chr13:24349464-24349593
>chr13:24350151-24351205
>chr13:24351393-24351563
>chr13:24351749-24351990
>chr13:24352122-24352203
>chr13:24352556-24352682
>chr13:24352862-24353097
>chr13:24353143-24353824
>chr13:24354951-24355028
>chr13:24355592-24356850
>chr13:24356924-24357098
>chr13:24357301-24357544
>chr13:24358197-24358361
>chr13:24358610-24358675
>chr13:24359386-24359437
>chr13:24361035-24361400
>chr13:24362000-24362055
>chr13:24362104-24362169
>chr13:24362478-24362610
>chr13:24363674-24364028
>chr13:24364150-24364328
>chr13:24364385-24364466
>chr13:24366213-24366596
>chr13:24368032-24368427
>chr13:24368576-24369620
>chr13:24370812-24370932
>chr13:24372094-24372492
>chr13:24372636-24372780
>chr13:24372940-24373194
>chr13:24373258-24373784
>chr13:24373836-24373902
>chr13:24373982-24374026
>chr13:24374200-24376573
>chr13:24376689-24377239
>chr13:24377421-24378171
>chr13:24378211-24380815
>chr13:24380853-24381523
>chr13:24382483-24382868
>chr13:24382955-24383093
>chr13:24383632-24384005
>chr13:24384529-24384699
>chr13:24385389-24385462
>chr13:24385711-24385837
>chr13:24386680-24386787
>chr13:24387496-24387586
>chr13:24388049-24388147
>chr13:24388190-24388719
>chr13:24389071-24389230
>chr13:24389260-24389303
>chr13:24389393-24389600
>chr13:24390653-24390932
>chr13:24393049-24393194
>chr13:24393544-24393593
>chr13:24394183-24394462
>chr13:24394766-24394997
>chr13:24395840-24397446
>chr13:24397479-24398213
>chr13:24398882-24399043
>chr13:24399087-24399258
>chr13:24399387-24400630
>chr13:24400679-24400829
>chr13:24400868-24401506
>chr13:24401575-24402152
>chr13:24402372-24402422
>chr13:24402476-24403254
>chr13:24403467-24403755
>chr13:24404623-24404842
>chr13:24405837-24405946
>chr13:24406104-24406449
>chr13:24407376-24407455
>chr13:24407965-24408090
>chr13:24408520-24408579
>chr13:24409280-24411179
>chr13:24411255-24411455
>chr13:24412282-24412353
>chr13:24412434-24412775
>chr13:24413058-24413335
>chr13:24413377-24413725
>chr13:24414040-24414179
>chr13:24414911-24416426
>chr13:24416497-24416694
>chr13:24416854-24417289
>chr13:24417825-24419088
>chr13:24419691-24419887
>chr13:24419929-24421116
>chr13:24421324-24421438
>chr13:24421629-24421748
>chr13:24421988-24422313
>chr13:24422550-24422917
>chr13:24423229-24423524
>chr13:24423630-24424114
>chr13:24424434-24424493
>chr13:24424606-24425382
>chr13:24425461-24425616
>chr13:24426058-24426159
>chr13:24426694-24426930
>chr13:24427269-24427317
>chr13:24427421-24427527
>chr13:24428500-24428800
>chr13:24428859-24429051
>chr13:24429281-24429326
>chr13:24430368-24430676
>chr13:24431540-24431791
>chr13:24431888-24432150
>chr13:24432182-24432477
>chr13:24432695-24432736
>chr13:24433043-24433561
>chr13:24433671-24433765
>chr13:24435656-24435953
>chr13:24436092-24436157
>chr13:24436292-24436611
>chr13:24437717-24437867
>chr13:24437921-24438477
>chr13:24439086-24439353
>chr13:24439613-24439648
>chr13:24440074-24440489
>chr13:24440898-24441348
>chr13:24443375-24443503
>chr13:24443961-24444067
>chr13:24444808-24444875
>chr13:24444957-24445084
>chr13:24445113-24445143
>chr13:24445305-24446048
>chr13:24446392-24446646
>chr13:24446888-24446979
>chr13:24447073-24447109
>chr13:24447331-24447664
>chr13:24447765-24449492
>chr13:24450860-24451040
>chr13:24451172-24451229
>chr13:24451462-24451608
>chr13:24452085-24452213
>chr13:24452916-24453267
>chr13:24453374-24453458
>chr13:24453822-24454118
>chr13:24455558-24455949
>chr13:24456591-24456965
>chr13:24457495-24457819
>chr13:24457913-24458627
>chr13:24459500-24459579
>chr13:24459733-24459833
>chr13:24460448-24460539
>chr13:24460663-24461038
>chr13:24462702-24462886
>chr13:24462927-24462986
>chr13:24463037-24463128
>chr13:24463192-24463252
>chr13:24463287-24463340
>chr13:24463487-24465779
>chr13:24466062-24466939
>chr13:24467437-24467601
>chr13:24468376-24468714
>chr13:24469525-24469617
>chr13:24470739-24470788
>chr13:24471886-24471961
>chr13:24472887-24473226
>chr13:24475759-24476276
>chr13:24477176-24477506
>chr13:24477944-24478037
>chr13:24478334-24478740
>chr13:24479422-24480208
>chr13:24480247-24481210
>chr13:24481274-24481810
>chr13:24481852-24482555
>chr13:24482582-24482825
>chr13:24482994-24484035
>chr13:24484190-24484474
>chr13:24485296-24485422
>chr13:24485825-24486051
>chr13:24486609-24487284
>chr13:24487854-24488015
>chr13:24488363-24488770
>chr13:24488856-24489189
>chr13:24489242-24489653
>chr13:24489823-24489860
>chr13:24490904-24491077
>chr13:24491121-24491421
>chr13:24493889-24493934
>chr13:24494174-24494537
>chr13:24494830-24495207
>chr13:24495966-24496082
>chr13:24496627-24496691
>chr13:24496740-24497050
>chr13:24497657-24498034
>chr13:24498288-24498381
>chr13:24498586-24498711
>chr13:24498880-24499176
>chr13:24502180-24502400
>chr13:24503424-24503477
>chr13:24504260-24504591
>chr13:24504669-24505192
>chr13:24505294-24505337
>chr13:24505617-24505766
>chr13:24506037-24507338
>chr13:24508363-24508444
>chr13:24508520-24508822
>chr13:24509214-24510090
>chr13:24510265-24510578
>chr13:24510662-24511117
>chr13:24513760-24515132
>chr13:24515344-24515411
>chr13:24515456-24515867
>chr13:24516411-24516578
>chr13:24516605-24516657
>chr13:24516714-24516965
>chr13:24517245-24517612
>chr13:24518111-24518704
>chr13:24518738-24519050
>chr13:24519311-24519380
>chr13:24519652-24519728
>chr13:24519763-24519839
>chr13:24521023-24521088
>chr13:24521167-24521250
>chr13:24521347-24521408
>chr13:24522752-24523091
>chr13:24523276-24523327
>chr13:24525049-24525376
>chr13:24525959-24526016
>chr13:24526046-24526159
>chr13:24526421-24526494
>chr13:24526627-24526683
>chr13:24526764-24526879
>chr13:24527985-24528106
>chr13:24528176-24528518
>chr13:24528590-24528861
>chr13:24529074-24529125
>chr13:24530068-24530323
>chr13:24530377-24530796
>chr13:24530824-24530915
>chr13:24530968-24534249
>chr13:24535863-24535913
>chr13:24536445-24536694
>chr13:24536915-24537008
>chr13:24538530-24538661
>chr13:24538816-24538860
>chr13:24540401-24540437
>chr13:24542654-24543299
>chr13:24543800-24543944
>chr13:24544708-24544798
>chr13:24545284-24546038
>chr13:24546083-24546585
>chr13:24548303-24555574
>chr13:24558067-24558170
>chr13:24558482-24558573
>chr13:24559708-24561289
>chr13:24563435-24563584
>chr13:24564967-24565233
>chr13:24565571-24565779
>chr13:24567300-24567555
>chr13:24568642-24568694
>chr13:24569565-24569654
>chr13:24571107-24571559
>chr13:24571585-24571651
>chr13:24571881-24572059
>chr13:24572223-24572549
>chr13:24572929-24573283
>chr13:24573616-24576162
>chr13:24576384-24576998
>chr13:24577216-24580599
>chr13:24580658-24580849
>chr13:24581038-24581427
>chr13:24581479-24581590
>chr13:24582220-24582315
>chr13:24582932-24583412
>chr13:24583698-24583825
>chr13:24584355-24584426
>chr13:24584589-24584953
>chr13:24585177-24585231
>chr13:24586259-24586572
>chr13:24587772-24587836
>chr13:24588638-24589023
>chr13:24589455-24590125
>chr13:24590992-24592654
>chr13:24593294-24594156
>chr13:24594418-24594640
>chr13:24594709-24595119
>chr13:24595564-24595603
>chr13:24596851-24597025
>chr13:24597749-24597962
>chr13:24598379-24598691
>chr13:24599850-24605607
>chr13:24605646-24605913
>chr13:24606552-24606615
>chr13:24606987-24607065
>chr13:24607118-24607197
>chr13:24607605-24607678
>chr13:24607850-24608164
>chr13:24608302-24608437
>chr13:24608601-24608927
>chr13:24611479-24611612
>chr13:24611801-24611937
>chr13:24615730-24615800
>chr13:24616953-24617300
>chr13:24619405-24619785
>chr13:24620052-24620622
>chr13:24620772-24620822
>chr13:24620909-24620964
>chr13:24621314-24621375
>chr13:24621508-24622216
>chr13:24622279-24623195
>chr13:24623239-24623406
>chr13:24623470-24624589
>chr13:24624880-24624952
>chr13:24625285-24625572
>chr13:24625744-24625932
>chr13:24628161-24628198
>chr13:24628528-24629390
>chr13:24631138-24631996
>chr13:24632753-24632824
>chr13:24633675-24633827
>chr13:24634197-24634590
>chr13:24634718-24635176
>chr13:24635815-24636144
>chr13:24636247-24636380
>chr13:24637312-24637644
>chr13:24638639-24638896
>chr13:24639448-24639712
>chr13:24639870-24640226
>chr13:24640344-24640659
>chr13:24640791-24640833
>chr13:24641016-24641423
>chr13:24641558-24641732
>chr13:24642571-24642669
>chr13:24643002-24643045
>chr13:24643102-24643163
>chr13:24643334-24643922
>chr13:24644125-24644985
>chr13:24645071-24645280
>chr13:24645687-24647147
>chr13:24648454-24648490
>chr13:24648710-24649034
>chr13:24649080-24649156
>chr13:24649797-24649931
>chr13:24650654-24650991
>chr13:24653205-24653342
>chr13:24654052-24654326
>chr13:24655399-24656100
>chr13:24656434-24656703
>chr13:24657039-24657429
>chr13:24657923-24658116
>chr13:24658153-24659198
>chr13:24660647-24662214
>chr13:24663703-24663824
>chr13:24664027-24664123
>chr13:24664161-24665255
>chr13:24665513-24665925
>chr13:24665995-24666348
>chr13:24666439-24666489
>chr13:24666522-24666805
>chr13:24667989-24668089
>chr13:24669567-24669900
>chr13:24671299-24671394
>chr13:24671989-24672115
>chr13:24673540-24673889
>chr13:24675017-24675369
>chr13:24675792-24675839
>chr13:24677531-24677817
>chr13:24678750-24679072
>chr13:24679675-24679741
>chr13:24679927-24679995
>chr13:24680943-24680985
>chr13:24681838-24682423
>chr13:24682953-24683274
>chr13:24684532-24684673
>chr13:24686152-24686803
>chr13:24686888-24686939
>chr13:24687188-24687485
>chr13:24693325-24693488
>chr13:24694842-24694895
>chr13:24695590-24695920
>chr13:24696403-24696766
>chr13:24697165-24697816
>chr13:24698059-24698094
>chr13:24701200-24701599
>chr13:24703202-24703643
>chr13:24703701-24704394
>chr13:24704973-24705029
>chr13:24705650-24705973
>chr13:24707683-24707947
>chr13:24708541-24708739
>chr13:24708791-24709017
>chr13:24710114-24710290
>chr13:24713780-24713857
>chr13:24714498-24714932
>chr13:24715044-24715189
>chr13:24715625-24715984
>chr13:24717007-24717343
>chr13:24717963-24718120
>chr13:24719341-24719778
>chr13:24721110-24721430
>chr13:24721594-24721901
>chr13:24722216-24722898
>chr13:24723027-24723126
>chr13:24723825-24723980
>chr13:24724231-24724726
>chr13:24725662-24725924
>chr13:24726456-24726574
>chr13:24727837-24728143
>chr13:24728267-24729103
>chr13:24729520-24729714
>chr13:24730043-24730178
>chr13:24730986-24732674
>chr13:24732740-24732938
>chr13:24732983-24733040
>chr13:24733105-24733744
>chr13:24734613-24734821
>chr13:24735199-24735825
>chr13:24736686-24736734
>chr13:24737473-24738243
>chr13:24738913-24739241
>chr13:24740540-24740652
>chr13:24741438-24741486
>chr13:24745194-24745271
>chr13:24748706-24749082
>chr13:24749274-24749484
>chr13:24749730-24750055
>chr13:24750255-24750606
>chr13:24750687-24750772
>chr13:24751272-24751355
>chr13:24752685-24752732
>chr13:24753744-24754230
>chr13:24754387-24754451
>chr13:24754607-24755086
>chr13:24757339-24757630
>chr13:24757849-24758207
>chr13:24758788-24759108
>chr13:24759855-24760156
>chr13:24760397-24761083
>chr13:24762081-24762406
>chr13:24763179-24763525
>chr13:24765023-24765351
>chr13:24765938-24766241
>chr13:24767075-24767247
>chr13:24767458-24767786
>chr13:24768266-24768588
>chr13:24768872-24768941
>chr13:24770800-24770873
>chr13:24771016-24771302
>chr13:24771381-24771524
>chr13:24771736-24772007
>chr13:24772550-24773712
>chr13:24774138-24774497
>chr13:24775218-24775553
>chr13:24777350-24777520
>chr13:24777734-24778294
>chr13:24778905-24779251
>chr13:24780284-24780351
>chr13:24780614-24780917
>chr13:24781343-24781636
>chr13:24782185-24782482
>chr13:24782585-24783935
>chr13:24784050-24784373
>chr13:24784598-24785013
>chr13:24785056-24785152
>chr13:24785195-24785433
>chr13:24785657-24785900
>chr13:24785933-24786143
>chr13:24786386-24786525
>chr13:24786554-24786931
>chr13:24787099-24787306
>chr13:24790406-24790545
>chr13:24790663-24791037
>chr13:24792854-24792903
>chr13:24794323-24795045
>chr13:24795320-24795423
>chr13:24796405-24796460
>chr13:24797470-24797943
>chr13:24798057-24798347
>chr13:24801061-24801137
>chr13:24801171-24801218
>chr13:24801377-24801638
>chr13:24801962-24802251
>chr13:24802753-24803116
>chr13:24803282-24803583
>chr13:24803986-24804259
>chr13:24804423-24804483
>chr13:24805196-24805243
>chr13:24805320-24813568
>chr13:24813621-24814149
>chr13:24814308-24816196
>chr13:24816640-24816818
>chr13:24816992-24817253
>chr13:24817309-24818310
>chr13:24818392-24819089
>chr13:24819277-24819591
>chr13:24819701-24819825
>chr13:24820064-24820718
>chr13:24820813-24821020
>chr13:24821089-24821168
>chr13:24821221-24821275
>chr13:24821434-24821875
>chr13:24821904-24821981
>chr13:24822059-24822744
>chr13:24822945-24823436
>chr13:24824465-24824516
>chr13:24826462-24827322
>chr13:24827449-24828022
>chr13:24828572-24828739
>chr13:24828799-24829093
>chr13:24831149-24831473
>chr13:24832721-24833050
>chr13:24834107-24835242
>chr13:24835311-24835413
>chr13:24835455-24837123
>chr13:24837147-24837679
>chr13:24837715-24839223
>chr13:24839270-24840941
>chr13:24841645-24842056
>chr13:24842726-24843021
>chr13:24843228-24843525
>chr13:24843960-24844197
>chr13:24845920-24846153
>chr13:24846610-24846806
>chr13:24847347-24847654
>chr13:24848318-24848791
>chr13:24849032-24849183
>chr13:24849330-24849573
>chr13:24850152-24850201
>chr13:24850856-24851297
>chr13:24851472-24851547
>chr13:24852141-24852476
>chr13:24852860-24853230
>chr13:24853630-24853709
>chr13:24854229-24854287
>chr13:24855133-24855181
>chr13:24855342-24855766
>chr13:24856083-24856443
>chr13:24857600-24857966
>chr13:24858917-24859049
>chr13:24859892-24859936
>chr13:24860831-24861179
>chr13:24861416-24861965
>chr13:24862035-24862193
>chr13:24862407-24862690
>chr13:24862781-24862859
>chr13:24866361-24866826
>chr13:24867011-24867480
>chr13:24868008-24868081
>chr13:24868183-24868495
>chr13:24869748-24870390
>chr13:24871332-24872263
>chr13:24873395-24874123
>chr13:24874423-24874787
>chr13:24874895-24875521
>chr13:24875794-24875851
>chr13:24875897-24876081
>chr13:24876204-24876946
>chr13:24878337-24878882
>chr13:24880066-24880420
>chr13:24880978-24881446
>chr13:24881511-24882308
>chr13:24885246-24885284
>chr13:24887307-24887877
>chr13:24888204-24888320
>chr13:24888937-24889081
>chr13:24889179-24889299
>chr13:24890709-24890753
>chr13:24892508-24892586
>chr13:24892841-24892904
>chr13:24893907-24893973
>chr13:24894788-24894923
>chr13:24895287-24895631
>chr13:24897089-24897270
>chr13:24897368-24897481
>chr13:24897913-24898223
>chr13:24898837-24898887
>chr13:24899819-24899974
>chr13:24900209-24900298
>chr13:24900337-24900663
>chr13:24901716-24902026
>chr13:24902119-24902161
>chr13:24902572-24902677
>chr13:24903235-24903334
>chr13:24903379-24903638
>chr13:24904705-24904793
>chr13:24907455-24907671
>chr13:24908310-24908620
>chr13:24909070-24909541
>chr13:24909584-24909724
>chr13:24910237-24910560
>chr13:24911532-24911711
>chr13:24914017-24914085
>chr13:24914673-24915119
>chr13:24915513-24915849
>chr13:24916966-24917445
>chr13:24917654-24917785
>chr13:24917911-24918022
>chr13:24918384-24918768
>chr13:24919411-24920135
>chr13:24920610-24921051
>chr13:24921349-24921394
>chr13:24922094-24922224
>chr13:24923266-24923320
>chr13:24923795-24924154
>chr13:24925110-24925279
>chr13:24925379-24925593
>chr13:24925661-24925705
>chr13:24925741-24925802
>chr13:24925888-24926055
>chr13:24926086-24926411
>chr13:24926472-24926998
>chr13:24927274-24928258
>chr13:24928435-24928735
>chr13:24929049-24929643
>chr13:24929754-24931100
>chr13:24931279-24931413
>chr13:24932245-24932531
>chr13:24933720-24934035
>chr13:24934687-24934939
>chr13:24935249-24935354
>chr13:24935603-24935929
>chr13:24936478-24936610
>chr13:24936801-24937987
>chr13:24938049-24938209
>chr13:24938814-24938849
>chr13:24938891-24939141
>chr13:24939212-24939348
>chr13:24940109-24940366
>chr13:24940619-24940672
>chr13:24941581-24941689
>chr13:24941759-24942109
>chr13:24942308-24942417
>chr13:24942775-24943019
>chr13:24945001-24949037
>chr13:24950138-24950499
>chr13:24950915-24951110
>chr13:24951826-24951987
>chr13:24954161-24954446
>chr13:24954511-24954658
>chr13:24955051-24955807
>chr13:24956421-24958071
>chr13:24958948-24959213
>chr13:24959412-24959579
>chr13:24960015-24960431
>chr13:24960915-24961052
>chr13:24961145-24961301
>chr13:24962499-24962817
>chr13:24963813-24963901
>chr13:24964125-24964926
>chr13:24965254-24965381
>chr13:24965669-24966003
>chr13:24966040-24966146
>chr13:24966256-24966442
>chr13:24966799-24966894
>chr13:24966941-24967193
>chr13:24967519-24967624
>chr13:24967915-24968228
>chr13:24968268-24974153
>chr13:24974615-24975030
>chr13:24975497-24975613
>chr13:24975669-24976347
>chr13:24976433-24977008
>chr13:24977071-24977155
>chr13:24977303-24977504
>chr13:24977711-24977955
>chr13:24978183-24978544
>chr13:24978582-24978861
>chr13:24979187-24979473
>chr13:24979554-24979678
>chr13:24980038-24980975
>chr13:24981100-24981806
>chr13:24982492-24982668
>chr13:24983564-24984176
>chr13:24985493-24985815
>chr13:24986343-24986749
>chr13:24986835-24986907
>chr13:24987891-24988097
>chr13:24988281-24988322
>chr13:24988584-24988657
>chr13:24988787-24988828
>chr13:24988858-24988941
>chr13:24988977-24989293
>chr13:24989476-24989626
>chr13:24990221-24990885
>chr13:24991002-24991385
>chr13:24991679-24991868
>chr13:24991895-24991989
>chr13:24992638-24992673
>chr13:24995218-24995343
>chr13:24995475-24995623
>chr13:24995743-24995797
>chr13:24996072-24996427
>chr13:24996509-24996714
>chr13:24996981-24997067
>chr13:24997317-24997568
>chr13:24997632-24997758
>chr13:24997912-24998365
>chr13:24998413-24998536
>chr13:25000117-25000160
>chr13:25000434-25000757
>chr13:25000954-25001262
>chr13:25001955-25001985
>chr13:25002766-25003106
>chr13:25003246-25003611
>chr13:25003995-25004383
>chr13:25006106-25007134
>chr13:25007247-25010557
>chr13:25011595-25011869
>chr13:25011927-25012016
>chr13:25012130-25012477
>chr13:25012637-25013032
>chr13:25013063-25013367
>chr13:25013528-25014225
>chr13:25015176-25015512
>chr13:25015920-25016144
>chr13:25016272-25016344
>chr13:25016427-25017077
>chr13:25017330-25017635
>chr13:25018019-25018128
>chr13:25018181-25018421
>chr13:25018473-25019215
>chr13:25019619-25020525
>chr13:25022945-25023120
>chr13:25023215-25023657
>chr13:25024897-25025267
>chr13:25026298-25026385
>chr13:25026947-25027944
>chr13:25030721-25030917
>chr13:25031978-25032011
>chr13:25032547-25032644
>chr13:25033360-25033686
>chr13:25033855-25034170
>chr13:25034527-25034818
>chr13:25034864-25035351
>chr13:25035548-25035681
>chr13:25035892-25036127
>chr13:25036299-25036374
>chr13:25036504-25036594
>chr13:25036811-25037402
>chr13:25038599-25039372
>chr13:25039837-25040187
>chr13:25042747-25043104
>chr13:25044104-25044361
>chr13:25044537-25044810
>chr13:25045451-25045516
>chr13:25047454-25047579
>chr13:25047792-25048282
>chr13:25048703-25049048
>chr13:25049136-25049255
>chr13:25049344-25049612
>chr13:25049646-25055568
>chr13:25055617-25055687
>chr13:25056727-25057308
>chr13:25057538-25057803
>chr13:25061321-25061652
>chr13:25062100-25062404
>chr13:25063648-25063795
>chr13:25063822-25064034
>chr13:25065314-25066037
>chr13:25068623-25068841
>chr13:25070276-25070340
>chr13:25071059-25071374
>chr13:25071549-25071917
>chr13:25072098-25072372
>chr13:25072522-25072617
>chr13:25073507-25073583
>chr13:25073768-25074397
>chr13:25074579-25074997
>chr13:25075104-25075427
>chr13:25075605-25075953
>chr13:25075999-25076874
>chr13:25077258-25077620
>chr13:25077668-25077721
>chr13:25077977-25078158
>chr13:25078362-25078742
>chr13:25079211-25079320
>chr13:25079477-25080138
>chr13:25080368-25080789
>chr13:25080981-25081046
>chr13:25081195-25081773
>chr13:25082931-25084071
>chr13:25085917-25085954
>chr13:25086579-25086892
>chr13:25086991-25087759
>chr13:25089086-25089434
>chr13:25089977-25090060
>chr13:25090557-25091056
>chr13:25091462-25091772
>chr13:25092274-25093141
>chr13:25093643-25093984
>chr13:25094558-25094914
>chr13:25095085-25095796
>chr13:25098165-25098514
>chr13:25098694-25098846
>chr13:25099075-25099120
>chr13:25099281-25099415
>chr13:25099689-25100349
>chr13:25101085-25101541
>chr13:25101659-25101893
>chr13:25102296-25102557
>chr13:25102665-25102984
>chr13:25103039-25103110
>chr13:25103511-25103668
>chr13:25103725-25104061
>chr13:25104095-25104514
>chr13:25104647-25105165
>chr13:25105485-25105623
>chr13:25105689-25106240
>chr13:25106379-25106492
>chr13:25107916-25107980
>chr13:25108087-25108656
>chr13:25108693-25109525
>chr13:25109614-25110636
>chr13:25110696-25110788
>chr13:25110817-25110977
>chr13:25112080-25112193
>chr13:25113606-25113953
>chr13:25114682-25114709
>chr13:25115405-25115575
>chr13:25116170-25116467
>chr13:25116578-25116821
>chr13:25117290-25117330
>chr13:25119528-25119761
>chr13:25119968-25120009
>chr13:25121478-25121633
>chr13:25121790-25121893
>chr13:25121979-25122326
>chr13:25122374-25123487
>chr13:25123533-25125572
>chr13:25125629-25127852
>chr13:25128299-25128634
>chr13:25128701-25129045
>chr13:25129118-25129200
>chr13:25129899-25130196
>chr13:25130628-25131052
>chr13:25131350-25131462
>chr13:25133949-25134067
>chr13:25134128-25134243
>chr13:25134349-25134551
>chr13:25134665-25134939
>chr13:25135356-25135673
>chr13:25136672-25136732
>chr13:25138199-25138512
>chr13:25138688-25138963
>chr13:25139447-25139815
>chr13:25140611-25140924
>chr13:25142365-25142407
>chr13:25142666-25142777
>chr13:25143481-25143521
>chr13:25144918-25145119
>chr13:25145214-25145345
>chr13:25145540-25146295
>chr13:25146359-25146583
>chr13:25146810-25147252
>chr13:25147443-25147491
>chr13:25149351-25149695
>chr13:25150778-25150828
>chr13:25150932-25151076
>chr13:25152185-25152241
>chr13:25153209-25153382
>chr13:25153424-25153926
>chr13:25154614-25155032
>chr13:25156489-25156555
>chr13:25157144-25157284
>chr13:25159105-25159650
>chr13:25159723-25160069
>chr13:25160232-25160617
>chr13:25163161-25164192
>chr13:25164711-25164803
>chr13:25166947-25167060
>chr13:25169120-25169156
>chr13:25171209-25171275
>chr13:25172786-25172933
>chr13:25173371-25173437
>chr13:25174469-25174528
>chr13:25174585-25175206
>chr13:25176483-25176590
>chr13:25178387-25178437
>chr13:25179423-25179777
>chr13:25182480-25182988
>chr13:25184201-25184499
>chr13:25185998-25186052
>chr13:25186830-25187549
>chr13:25189155-25189189
>chr13:25191319-25191629
>chr13:25192102-25192198
>chr13:25193774-25193833
>chr13:25193947-25194870
>chr13:25194998-25195080
>chr13:25195121-25195304
>chr13:25195799-25196120
>chr13:25197875-25198279
>chr13:25198325-25198357
>chr13:25199855-25199966
>chr13:25200214-25200563
>chr13:25202066-25202152
>chr13:25204527-25204864
>chr13:25206055-25206176
>chr13:25206265-25206444
>chr13:25206539-25206905
>chr13:25207226-25207288
>chr13:25207645-25207830
>chr13:25208003-25208613
>chr13:25208660-25208730
>chr13:25209455-25209778
>chr13:25210758-25210987
>chr13:25212677-25212780
>chr13:25212853-25213125
>chr13:25213193-25213506
>chr13:25213659-25213792
>chr13:25213874-25213946
>chr13:25214127-25214447
>chr13:25214643-25214821
>chr13:25214845-25215155
>chr13:25215492-25216040
>chr13:25216128-25216724
>chr13:25218733-25219111
>chr13:25220139-25220430
>chr13:25220989-25221161
>chr13:25221201-25221364
>chr13:25221715-25221918
>chr13:25221987-25222536
>chr13:25223474-25223943
>chr13:25224115-25224508
>chr13:25224610-25224655
>chr13:25224780-25225355
>chr13:25226738-25227054
>chr13:25227153-25227220
>chr13:25228735-25228819
>chr13:25230186-25230527
>chr13:25231074-25231420
>chr13:25231962-25232359
>chr13:25232636-25232999
>chr13:25234937-25235098
>chr13:25235201-25235512
>chr13:25236239-25236590
>chr13:25237697-25237854
>chr13:25237898-25238616
>chr13:25238661-25240169
>chr13:25240209-25240671
>chr13:25241690-25241761
>chr13:25243207-25243810
>chr13:25243967-25244122
>chr13:25244200-25244492
>chr13:25244532-25244884
>chr13:25245223-25245261
>chr13:25245596-25245914
>chr13:25246526-25246614
>chr13:25247945-25247994
>chr13:25248788-25248840
>chr13:25249498-25249588
>chr13:25250442-25250730
>chr13:25250989-25251352
>chr13:25251613-25251721
>chr13:25254345-25254489
>chr13:25255522-25255927
>chr13:25257475-25257645
>chr13:25258085-25258124
>chr13:25258374-25258503
>chr13:25259829-25260501
>chr13:25260912-25261363
>chr13:25262346-25262714
>chr13:25263601-25263932
>chr13:25264239-25264318
>chr13:25264451-25264802
>chr13:25265458-25265767
>chr13:25266975-25267269
>chr13:25267676-25267719
>chr13:25268671-25268963
>chr13:25269633-25269765
>chr13:25269975-25270307
>chr13:25271797-25271906
>chr13:25272267-25273051
>chr13:25273465-25273827
>chr13:25274932-25275009
>chr13:25275098-25275454
>chr13:25275543-25275947
>chr13:25278310-25279520
>chr13:25281053-25281475
>chr13:25282436-25282493
>chr13:25282582-25282918
>chr13:25283320-25283363
>chr13:25284276-25284517
>chr13:25285359-25285839
>chr13:25287758-25287819
>chr13:25287892-25287921
>chr13:25288189-25288291
>chr13:25288373-25288485
>chr13:25288820-25288980
>chr13:25290169-25291313
>chr13:25291423-25291476
>chr13:25292954-25293311
>chr13:25293403-25294338
>chr13:25294505-25294612
>chr13:25294726-25294948
>chr13:25297310-25297430
>chr13:25297844-25298062
>chr13:25298899-25299262
>chr13:25299637-25300176
>chr13:25300205-25300253
>chr13:25300323-25300414
>chr13:25303424-25303495
>chr13:25304099-25304170
>chr13:25304397-25304834
>chr13:25305082-25305493
>chr13:25306117-25306489
>chr13:25307206-25307602
>chr13:25308318-25308615
>chr13:25309778-25309912
>chr13:25310018-25310652
>chr13:25311342-25311673
>chr13:25312352-25312700
>chr13:25312839-25312885
>chr13:25313775-25314274
>chr13:25314409-25314737
>chr13:25316750-25316839
>chr13:25316887-25316953
>chr13:25317885-25318550
>chr13:25320225-25320481
>chr13:25321118-25321209
>chr13:25321651-25321946
>chr13:25322403-25322783
>chr13:25323229-25323476
>chr13:25325758-25325924
>chr13:25327849-25328218
>chr13:25328332-25328720
>chr13:25329025-25329146
>chr13:25329811-25330125
>chr13:25336322-25336373
>chr13:25339151-25339260
>chr13:25340636-25340947
>chr13:25342728-25342871
>chr13:25342997-25343403
>chr13:25343439-25344038
>chr13:25344284-25344359
>chr13:25345560-25345649
>chr13:25346445-25346751
>chr13:25346820-25346898
>chr13:25346960-25347248
>chr13:25348298-25348599
>chr13:25349370-25349425
>chr13:25349988-25350683
>chr13:25350810-25351652
>chr13:25351696-25352097
>chr13:25352764-25352844
>chr13:25352975-25353499
>chr13:25353564-25353667
>chr13:25354301-25354446
>chr13:25354515-25354814
>chr13:25355269-25355335
>chr13:25355431-25355862
>chr13:25356085-25356207
>chr13:25356259-25356319
>chr13:25356386-25356427
>chr13:25356762-25357019
>chr13:25357232-25357550
>chr13:25357803-25358121
>chr13:25358511-25358896
>chr13:25359634-25360159
>chr13:25360291-25360359
>chr13:25360598-25361011
>chr13:25361444-25365131
>chr13:25365318-25365580
>chr13:25366218-25366646
>chr13:25366722-25366861
>chr13:25367373-25367463
>chr13:25367546-25367957
>chr13:25368254-25368600
>chr13:25370318-25370987
>chr13:25372309-25372429
>chr13:25372855-25372932
>chr13:25375391-25375445
>chr13:25375606-25375863
>chr13:25375926-25375989
>chr13:25377509-25378109
>chr13:25380182-25380233
>chr13:25380472-25380675
>chr13:25381995-25382649
>chr13:25382704-25383621
>chr13:25385323-25385470
>chr13:25385688-25385908
>chr13:25385940-25386216
>chr13:25386693-25387070
>chr13:25387645-25388107
>chr13:25388146-25388261
>chr13:25388313-25388783
>chr13:25389967-25390355
>chr13:25390493-25390974
>chr13:25391317-25391363
>chr13:25392224-25392621
>chr13:25392760-25393009
>chr13:25393147-25393735
>chr13:25394657-25394699
>chr13:25395357-25396204
>chr13:25396271-25396444
>chr13:25396894-25396936
>chr13:25397611-25398259
>chr13:25398367-25398451
>chr13:25399245-25400587
>chr13:25401726-25402098
>chr13:25402188-25402328
>chr13:25402632-25403343
>chr13:25403917-25404009
>chr13:25404732-25404791
>chr13:25405947-25405998
>chr13:25406349-25406440
>chr13:25407917-25408106
>chr13:25408106-25408415
>chr13:25409614-25409684
>chr13:25409941-25410016
>chr13:25412823-25413119
>chr13:25413249-25413550
>chr13:25414182-25414568
>chr13:25415814-25416194
>chr13:25418973-25419100
>chr13:25420554-25420719
>chr13:25421347-25421623
>chr13:25422706-25422823
>chr13:25422915-25423059
>chr13:25424670-25424976
>chr13:25425410-25425945
>chr13:25425984-25427014
>chr13:25427100-25428230
>chr13:25429082-25429416
>chr13:25430578-25430902
>chr13:25430985-25431481
>chr13:25431619-25431731
>chr13:25431823-25431970
>chr13:25432074-25432181
>chr13:25433253-25433564
>chr13:25433693-25434115
>chr13:25434318-25434658
>chr13:25435117-25435423
>chr13:25435634-25435685
>chr13:25435911-25436009
>chr13:25436080-25437269
>chr13:25438235-25438707
>chr13:25439623-25439938
>chr13:25440294-25440343
>chr13:25441708-25443129
>chr13:25443661-25443759
>chr13:25443812-25443952
>chr13:25444109-25444216
>chr13:25444460-25444516
>chr13:25444566-25444982
>chr13:25445153-25445201
>chr13:25446031-25446063
>chr13:25446842-25447028
>chr13:25447276-25447429
>chr13:25447499-25447863
>chr13:25447927-25448315
>chr13:25448496-25449254
>chr13:25449767-25451094
>chr13:25451840-25452159
>chr13:25452651-25453400
>chr13:25454632-25454946
>chr13:25456869-25457110
>chr13:25458379-25458488
>chr13:25459913-25460237
>chr13:25460506-25460540
>chr13:25461822-25462026
>chr13:25465644-25465927
>chr13:25467582-25467875
>chr13:25468756-25468796
>chr13:25469225-25469268
>chr13:25470491-25471053
>chr13:25471348-25471649
>chr13:25472083-25472423
>chr13:25473554-25473800
>chr13:25474274-25474592
>chr13:25474663-25475479
>chr13:25475517-25476057
>chr13:25476272-25476588
>chr13:25477439-25477508
>chr13:25477614-25477958
>chr13:25478841-25479152
>chr13:25479411-25481240
>chr13:25481669-25482021
>chr13:25482587-25482975
>chr13:25483597-25483758
>chr13:25484336-25484375
>chr13:25484465-25484858
>chr13:25486675-25487002
>chr13:25488129-25488377
>chr13:25488454-25488722
>chr13:25490711-25491108
>chr13:25491378-25491526
>chr13:25492060-25492429
>chr13:25493126-25493195
>chr13:25495413-25495760
>chr13:25496171-25496247
>chr13:25497637-25497994
>chr13:25500590-25500924
>chr13:25504435-25504777
>chr13:25506709-25507048
>chr13:25507216-25507576
>chr13:25508440-25508514
>chr13:25509475-25509526
>chr13:25511466-25511514
>chr13:25511896-25514163
>chr13:25516731-25517088
>chr13:25519184-25519245
>chr13:25519894-25525074
>chr13:25525274-25526557
>chr13:25527317-25527410
>chr13:25528661-25529120
>chr13:25531125-25531827
>chr13:25532598-25532990
>chr13:25535542-25535844
>chr13:25536103-25536452
>chr13:25537499-25537582
>chr13:25537732-25537782
>chr13:25539056-25539420
>chr13:25540843-25541163
>chr13:25541322-25541550
>chr13:25543823-25543891
>chr13:25545452-25545517
>chr13:25545613-25545932
>chr13:25546844-25547740
>chr13:25547918-25548264
>chr13:25549166-25549481
>chr13:25549981-25550329
>chr13:25551258-25551303
>chr13:25551735-25552289
>chr13:25554459-25554886
>chr13:25555591-25556634
>chr13:25557885-25558258
>chr13:25559247-25559594
>chr13:25559779-25560115
>chr13:25560296-25560770
>chr13:25560870-25561151
>chr13:25561496-25561536
>chr13:25561586-25561683
>chr13:25561721-25562084
>chr13:25562137-25562376
>chr13:25563122-25563421
>chr13:25564637-25566048
>chr13:25568547-25568758
>chr13:25572139-25572437
>chr13:25580505-25580850
>chr13:25582500-25582553
>chr13:25585574-25585676
>chr13:25586107-25586159
>chr13:25590110-25590443
>chr13:25591159-25592378
>chr13:25594415-25595119
>chr13:25596516-25596724
>chr13:25596813-25596851
>chr13:25596928-25597151
>chr13:25597478-25597578
>chr13:25597815-25597920
>chr13:25598519-25598559
>chr13:25598747-25598794
>chr13:25599075-25599139
>chr13:25601426-25601779
>chr13:25602272-25602337
>chr13:25602744-25603501
>chr13:25605400-25605640
>chr13:25606834-25606891
>chr13:25606943-25607474
>chr13:25608043-25608198
>chr13:25608550-25608619
>chr13:25609204-25609259
>chr13:25609592-25615329
>chr13:25615406-25615536
>chr13:25615613-25616068
>chr13:25616299-25616686
>chr13:25621345-25621443
>chr13:25621865-25622227
>chr13:25622554-25622869
>chr13:25622974-25623054
>chr13:25623107-25623420
>chr13:25623744-25623969
>chr13:25624320-25624371
>chr13:25626194-25626345
>chr13:25626439-25626592
>chr13:25626688-25627047
>chr13:25627366-25627522
>chr13:25627616-25627729
>chr13:25628482-25628647
>chr13:25628768-25628881
>chr13:25631903-25632378
>chr13:25633703-25633994
>chr13:25636315-25636348
>chr13:25636754-25643234
>chr13:25643315-25643592
>chr13:25643632-25644514
>chr13:25644700-25646303
>chr13:25646359-25646753
>chr13:25647005-25648051
>chr13:25648267-25648914
>chr13:25650265-25650298
>chr13:25650831-25650936
>chr13:25651155-25651472
>chr13:25651513-25651558
>chr13:25651852-25651976
>chr13:25652431-25652468
>chr13:25653094-25653663
>chr13:25654185-25654512
>chr13:25655148-25655472
>chr13:25656264-25657089
>chr13:25658308-25658659
>chr13:25662018-25662184
>chr13:25663871-25664212
>chr13:25665274-25665448
>chr13:25665699-25665975
>chr13:25666160-25666548
>chr13:25666983-25667411
>chr13:25667514-25667598
>chr13:25667645-25667855
>chr13:25667965-25668031
>chr13:25668241-25668929
>chr13:25671000-25672077
>chr13:25673832-25673903
>chr13:25677149-25677277
>chr13:25680400-25680542
>chr13:25690183-25690245
>chr13:25690583-25690627
>chr13:25690902-25690962
>chr13:25691226-25691266
>chr13:25693651-25694093
>chr13:25694667-25694996
>chr13:25695045-25696206
>chr13:25696283-25696881
>chr13:25696917-25697592
>chr13:25698236-25698565
>chr13:25698743-25698827
>chr13:25700263-25700387
>chr13:25700490-25700631
>chr13:25700717-25700809
>chr13:25700892-25701237
>chr13:25703042-25703781
>chr13:25703904-25704020
>chr13:25704329-25704639
>chr13:25704726-25704794
>chr13:25706244-25706277
>chr13:25709101-25709150
>chr13:25710144-25710452
>chr13:25711013-25711310
>chr13:25711421-25711582
>chr13:25714109-25714181
>chr13:25715321-25716584
>chr13:25716770-25716815
>chr13:25717557-25717690
>chr13:25719422-25719526
>chr13:25720148-25720471
>chr13:25720982-25721206
>chr13:25721269-25721523
>chr13:25721671-25722195
>chr13:25724034-25724216
>chr13:25725193-25725257
>chr13:25726368-25726589
>chr13:25726715-25726788
>chr13:25729028-25729135
>chr13:25730015-25730329
>chr13:25730802-25731418
>chr13:25734488-25734529
>chr13:25734645-25734942
>chr13:25735252-25735551
>chr13:25735678-25736212
>chr13:25736565-25736717
>chr13:25737500-25737993
>chr13:25738523-25738597
>chr13:25740012-25740342
>chr13:25741409-25741678
>chr13:25741978-25742279
>chr13:25743136-25743208
>chr13:25744920-25745235
>chr13:25749280-25749341
>chr13:25749900-25750054
>chr13:25751413-25751725
>chr13:25751983-25752057
>chr13:25752172-25752501
>chr13:25752593-25752714
>chr13:25755621-25755927
>chr13:25756316-25756392
>chr13:25756651-25756692
>chr13:25758486-25758580
>chr13:25758972-25759067
>chr13:25761523-25761740
>chr13:25761972-25762300
>chr13:25762844-25762901
>chr13:25764537-25764584
>chr13:25769992-25770674
>chr13:25772718-25773064
>chr13:25773698-25773788
>chr13:25774114-25774576
>chr13:25775457-25775504
>chr13:25776454-25776489
>chr13:25777638-25777693
>chr13:25778666-25778726
>chr13:25778961-25779011
>chr13:25779350-25779422
>chr13:25780605-25780872
>chr13:25780903-25780938
>chr13:25780993-25781756
>chr13:25782492-25783032
>chr13:25784759-25785417
>chr13:25786663-25787084
>chr13:25787396-25787525
>chr13:25789370-25791580
>chr13:25792624-25793074
>chr13:25793490-25793623
>chr13:25794062-25794117
>chr13:25794434-25794490
>chr13:25795267-25795383
>chr13:25795956-25796281
>chr13:25796853-25797489
>chr13:25798814-25799066
>chr13:25801564-25801591
>chr13:25801673-25802107
>chr13:25804411-25804518
>chr13:25805194-25805551
>chr13:25806685-25807247
>chr13:25807373-25807542
>chr13:25807855-25807926
>chr13:25808128-25808828
>chr13:25809105-25809418
>chr13:25809821-25809866
>chr13:25811369-25811500
>chr13:25811571-25811868
>chr13:25812768-25813537
>chr13:25813729-25814153
>chr13:25814216-25814606
>chr13:25814649-25815552
>chr13:25815638-25816191
>chr13:25816327-25816387
>chr13:25817661-25817724
>chr13:25817734-25817986
>chr13:25818736-25818812
>chr13:25819406-25819436
>chr13:25819544-25819600
>chr13:25821678-25821914
>chr13:25823596-25823705
>chr13:25823818-25823863
>chr13:25823978-25824271
>chr13:25825132-25825498
>chr13:25825936-25826276
>chr13:25827012-25827414
>chr13:25829667-25829726
>chr13:25829932-25830301
>chr13:25830624-25830698
>chr13:25831208-25832247
>chr13:25832652-25832749
>chr13:25832915-25832983
>chr13:25833663-25833731
>chr13:25833963-25834018
>chr13:25834083-25834131
>chr13:25834690-25834933
>chr13:25836137-25836319
>chr13:25836705-25836754
>chr13:25837423-25837478
>chr13:25838767-25838848
>chr13:25841290-25841501
>chr13:25841736-25842020
>chr13:25842382-25842804
>chr13:25843379-25843751
>chr13:25844221-25844534
>chr13:25845847-25846215
>chr13:25847909-25847983
>chr13:25848523-25848655
>chr13:25849080-25849118
>chr13:25851300-25851648
>chr13:25851826-25852011
>chr13:25852169-25852285
>chr13:25852331-25852371
>chr13:25852671-25852956
>chr13:25853024-25853426
>chr13:25854338-25855715
>chr13:25855758-25856855
>chr13:25857276-25857902
>chr13:25857992-25858059
>chr13:25858769-25859405
>chr13:25859562-25859636
>chr13:25861089-25861171
>chr13:25866567-25866683
>chr13:25867879-25867951
>chr13:25868828-25869130
>chr13:25869608-25870074
>chr13:25870284-25870624
>chr13:25872707-25872852
>chr13:25873634-25873962
>chr13:25874534-25874743
>chr13:25874846-25875036
>chr13:25875523-25875557
>chr13:25876390-25876445
>chr13:25878328-25878747
>chr13:25881744-25881865
>chr13:25882891-25882983
>chr13:25883082-25883458
>chr13:25885091-25885414
>chr13:25887323-25887638
>chr13:25888574-25888886
>chr13:25889193-25889313
>chr13:25889820-25890185
>chr13:25891305-25891631
>chr13:25891940-25892298
>chr13:25892452-25892633
>chr13:25893006-25899172
>chr13:25899686-25899725
>chr13:25900058-25900236
>chr13:25900273-25900338
>chr13:25900656-25900761
>chr13:25901463-25901603
>chr13:25902570-25902650
>chr13:25903024-25903152
>chr13:25903288-25903330
>chr13:25904181-25904215
>chr13:25906954-25907402
>chr13:25909083-25909144
>chr13:25909360-25909464
>chr13:25909642-25909764
>chr13:25909823-25909957
>chr13:25911848-25912622
>chr13:25915926-25915962
>chr13:25917900-25917973
>chr13:25919735-25920086
>chr13:25920812-25921100
>chr13:25921281-25921651
>chr13:25921826-25921870
>chr13:25923255-25923309
>chr13:25924287-25925049
>chr13:25925241-25925554
>chr13:25925720-25926075
>chr13:25926543-25927107
>chr13:25929243-25929297
>chr13:25929574-25929715
>chr13:25929738-25929848
>chr13:25931278-25931356
>chr13:25931758-25932110
>chr13:25932849-25933160
>chr13:25933447-25933523
>chr13:25935436-25935587
>chr13:25935684-25935843
>chr13:25937567-25937885
>chr13:25938851-25939144
>chr13:25942418-25942827
>chr13:25943376-25943490
>chr13:25943541-25943573
>chr13:25944226-25944554
>chr13:25944584-25944647
>chr13:25944714-25944950
>chr13:25946062-25946116
>chr13:25946690-25947050
>chr13:25948346-25948601
>chr13:25948755-25948904
>chr13:25949806-25950108
>chr13:25951206-25951251
>chr13:25951508-25951564
>chr13:25952366-25952716
>chr13:25953539-25958313
>chr13:25958836-25958983
>chr13:25961833-25962062
>chr13:25962431-25962468
>chr13:25963052-25963452
>chr13:25964872-25965183
>chr13:25967410-25967470
>chr13:25970943-25971046
>chr13:25974158-25974191
>chr13:25975259-25975642
>chr13:25976074-25976219
>chr13:25976776-25977115
>chr13:25977618-25977703
>chr13:25978654-25978946
>chr13:25979972-25980029
>chr13:25980282-25980330
>chr13:25980720-25980968
>chr13:25981629-25981694
>chr13:25981843-25981937
>chr13:25983950-25984657
>chr13:25986061-25986335
>chr13:25986437-25986699
>chr13:25986728-25986837
>chr13:25990191-25990326
>chr13:25990496-25990601
>chr13:25991172-25991409
>chr13:25991617-25991708
>chr13:25991927-25991979
>chr13:25992036-25992209
>chr13:25992282-25992507
>chr13:25992581-25993832
>chr13:25993880-25994037
>chr13:25994108-25994721
>chr13:25994884-25995094
>chr13:25995280-25995725
>chr13:25995873-25995958
>chr13:25995995-25997116
>chr13:25997155-25997527
>chr13:25997611-25997898
>chr13:25998481-25998550
>chr13:26000862-26001331
>chr13:26001445-26002571
>chr13:26002575-26003584
>chr13:26003659-26005237
>chr13:26005394-26005987
>chr13:26006253-26007129
>chr13:26008320-26008430
>chr13:26009779-26010115
>chr13:26011178-26011243
>chr13:26011275-26011522
>chr13:26011648-26011960
>chr13:26013051-26013135
>chr13:26013198-26013292
>chr13:26013389-26013709
>chr13:26014127-26014304
>chr13:26014374-26014493
>chr13:26014562-26014718
>chr13:26018746-26018838
>chr13:26019103-26019413
>chr13:26025315-26025386
>chr13:26027128-26027574
>chr13:26028185-26028504
>chr13:26028544-26028857
>chr13:26029874-26029932
>chr13:26030997-26031258
>chr13:26031349-26031641
>chr13:26031697-26032111
>chr13:26032357-26032589
>chr13:26032751-26032805
>chr13:26032834-26032897
>chr13:26033216-26033458
>chr13:26034447-26034846
>chr13:26035443-26035668
>chr13:26035712-26035870
>chr13:26036137-26036398
>chr13:26036770-26037094
>chr13:26037935-26038269
>chr13:26038659-26039195
>chr13:26040587-26040946
>chr13:26042255-26042420
>chr13:26043286-26044203
>chr13:26045589-26045650
>chr13:26045797-26046080
>chr13:26046149-26046222
>chr13:26047479-26047567
>chr13:26048017-26048354
>chr13:26050435-26050487
>chr13:26053671-26053805
>chr13:26054808-26054877
>chr13:26055245-26055343
>chr13:26055672-26056679
>chr13:26057009-26057094
>chr13:26057125-26057243
>chr13:26057295-26057327
>chr13:26057707-26058184
>chr13:26058260-26058560
>chr13:26059931-26059986
>chr13:26060874-26061228
>chr13:26061304-26061372
>chr13:26062513-26062596
>chr13:26063346-26063394
>chr13:26064138-26064422
>chr13:26064748-26064799
>chr13:26064871-26065246
>chr13:26065329-26065647
>chr13:26065754-26066096
>chr13:26066901-26067253
>chr13:26067503-26067778
>chr13:26067931-26068263
>chr13:26068295-26068760
>chr13:26068981-26069406
>chr13:26070520-26071531
>chr13:26072160-26072237
>chr13:26073298-26073697
>chr13:26074057-26074435
>chr13:26075466-26075502
>chr13:26076317-26076668
>chr13:26076891-26076934
>chr13:26078612-26078712
>chr13:26078868-26079205
>chr13:26082172-26082412
>chr13:26082767-26083097
>chr13:26083688-26083749
>chr13:26083859-26084286
>chr13:26085103-26085493
>chr13:26086584-26086705
>chr13:26087566-26087628
>chr13:26088038-26088893
>chr13:26089132-26089540
>chr13:26089737-26089789
>chr13:26090054-26090468
>chr13:26090477-26090557
>chr13:26090731-26091803
>chr13:26092373-26092446
>chr13:26093251-26093644
>chr13:26096078-26096724
>chr13:26096825-26096879
>chr13:26097166-26097478
>chr13:26098662-26098715
>chr13:26102022-26102331
>chr13:26102566-26106493
>chr13:26106628-26106813
>chr13:26108175-26108250
>chr13:26108700-26109064
>chr13:26109550-26110525
>chr13:26110764-26111097
>chr13:26111205-26111258
>chr13:26112557-26112887
>chr13:26113746-26114103
>chr13:26115461-26115869
>chr13:26116822-26116861
>chr13:26117049-26117379
>chr13:26118605-26118855
>chr13:26120467-26120804
>chr13:26121003-26121679
>chr13:26122474-26123395
>chr13:26124125-26124898
>chr13:26125148-26125538
>chr13:26127385-26127752
>chr13:26128285-26128587
>chr13:26128694-26128778
>chr13:26129115-26129487
>chr13:26130272-26130593
>chr13:26131637-26131932
>chr13:26132787-26132891
>chr13:26133221-26133454
>chr13:26133517-26133786
>chr13:26134418-26134550
>chr13:26134703-26134761
>chr13:26135678-26136104
>chr13:26136790-26136867
>chr13:26137383-26137503
>chr13:26137612-26137671
>chr13:26137812-26138014
>chr13:26138214-26138282
>chr13:26138394-26138618
>chr13:26138709-26138891
>chr13:26139178-26139260
>chr13:26139635-26139981
>chr13:26140251-26140550
>chr13:26140588-26143115
>chr13:26143615-26143658
>chr13:26143788-26144050
>chr13:26144167-26144239
>chr13:26144350-26144558
>chr13:26144706-26144959
>chr13:26145113-26145180
>chr13:26145300-26146065
>chr13:26146301-26146477
>chr13:26146776-26147093
>chr13:26147587-26147663
>chr13:26147912-26148370
>chr13:26148545-26148858
>chr13:26148880-26148943
>chr13:26149023-26149618
>chr13:26149731-26150129
>chr13:26151269-26151642
>chr13:26152146-26152197
>chr13:26152844-26153517
>chr13:26154746-26155060
>chr13:26155103-26155287
>chr13:26156598-26156719
>chr13:26157074-26157335
>chr13:26157847-26158148
>chr13:26158697-26158853
>chr13:26159221-26159684
>chr13:26160333-26160569
>chr13:26160679-26160748
>chr13:26160822-26161037
>chr13:26162002-26162115
>chr13:26162469-26162513
>chr13:26162993-26163324
>chr13:26164223-26164281
>chr13:26164532-26164614
>chr13:26164800-26168226
>chr13:26168726-26169045
>chr13:26170722-26170773
>chr13:26170838-26172124
>chr13:26172332-26172388
>chr13:26172532-26172894
>chr13:26173303-26173372
>chr13:26173663-26174051
>chr13:26174360-26174642
>chr13:26174924-26174977
>chr13:26175081-26175389
>chr13:26176224-26176941
>chr13:26177901-26178277
>chr13:26178320-26178478
>chr13:26178585-26179006
>chr13:26182151-26182214
>chr13:26182444-26182850
>chr13:26183812-26184334
>chr13:26184965-26185730
>chr13:26186759-26187080
>chr13:26187720-26187889
>chr13:26188620-26188929
>chr13:26189045-26189336
>chr13:26189942-26190059
>chr13:26190138-26190395
>chr13:26191254-26191314
>chr13:26191429-26191921
>chr13:26192194-26192252
>chr13:26192620-26192874
>chr13:26192924-26192983
>chr13:26193912-26193964
>chr13:26194575-26195068
>chr13:26195120-26195240
>chr13:26195330-26195704
>chr13:26195785-26195830
>chr13:26196040-26196099
>chr13:26196326-26196682
>chr13:26197735-26197858
>chr13:26197957-26198201
>chr13:26198336-26199081
>chr13:26199210-26199449
>chr13:26199493-26199719
>chr13:26199821-26200190
>chr13:26200359-26200741
>chr13:26200892-26201018
>chr13:26201236-26201269
>chr13:26201481-26201555
>chr13:26203672-26204034
>chr13:26204193-26204557
>chr13:26205690-26206039
>chr13:26206179-26206258
>chr13:26206759-26206804
>chr13:26208219-26208327
>chr13:26211469-26211785
>chr13:26213638-26213686
>chr13:26216663-26217029
>chr13:26217631-26217813
>chr13:26218789-26219233
>chr13:26222635-26222908
>chr13:26224737-26224825
>chr13:26224928-26225227
>chr13:26225317-26225465
>chr13:26225558-26225742
>chr13:26227289-26227336
>chr13:26228213-26228262
>chr13:26229929-26230011
>chr13:26231207-26231249
>chr13:26232886-26233277
>chr13:26233667-26234112
>chr13:26234461-26234755
>chr13:26235140-26235454
>chr13:26237951-26238404
>chr13:26238710-26239373
>chr13:26239622-26239691
>chr13:26240153-26240582
>chr13:26240726-26241017
>chr13:26241323-26242144
>chr13:26242597-26243552
>chr13:26243689-26243751
>chr13:26243855-26245915
>chr13:26247652-26247699
>chr13:26248428-26248552
>chr13:26249357-26249973
>chr13:26251972-26252346
>chr13:26252921-26252974
>chr13:26254174-26254225
>chr13:26257063-26257146
>chr13:26257881-26257939
>chr13:26258102-26258167
>chr13:26258226-26258293
>chr13:26258579-26258662
>chr13:26259324-26259580
>chr13:26259772-26259853
>chr13:26260678-26260717
>chr13:26261236-26261839
>chr13:26263127-26264051
>chr13:26264153-26264425
>chr13:26264522-26265218
>chr13:26266842-26266904
>chr13:26267569-26267623
>chr13:26268234-26268631
>chr13:26269773-26269897
>chr13:26269981-26272564
>chr13:26272654-26273102
>chr13:26273183-26273305
>chr13:26274400-26274912
>chr13:26275093-26275157
>chr13:26275862-26276245
>chr13:26278800-26278966
>chr13:26278993-26279078
>chr13:26279723-26279853
>chr13:26280063-26280136
>chr13:26280610-26280690
>chr13:26280766-26281774
>chr13:26281851-26282614
>chr13:26282649-26287758
>chr13:26287922-26288269
>chr13:26288427-26289406
>chr13:26289529-26289910
>chr13:26290786-26291396
>chr13:26291477-26291536
>chr13:26292306-26292382
>chr13:26292714-26292800
>chr13:26293276-26293757
>chr13:26293914-26295099
>chr13:26297775-26297996
>chr13:26299303-26299451
>chr13:26299805-26299971
>chr13:26300210-26300501
>chr13:26302898-26303706
>chr13:26303978-26304287
>chr13:26304591-26304970
>chr13:26305168-26305314
>chr13:26305361-26305416
>chr13:26306577-26306928
>chr13:26307509-26307672
>chr13:26308454-26308487
>chr13:26308899-26309039
>chr13:26309093-26309500
>chr13:26309740-26310270
>chr13:26310325-26310742
>chr13:26311307-26311385
>chr13:26311678-26311747
>chr13:26311983-26312725
>chr13:26314816-26314939
>chr13:26315424-26315471
>chr13:26315807-26315854
>chr13:26316090-26316384
>chr13:26316709-26317093
>chr13:26317392-26318038
>chr13:26318093-26318362
>chr13:26318408-26318539
>chr13:26318612-26318709
>chr13:26318890-26319635
>chr13:26319758-26321588
>chr13:26321697-26321883
>chr13:26321910-26321950
>chr13:26323092-26323513
>chr13:26327163-26327364
>chr13:26327545-26327929
>chr13:26329460-26329841
>chr13:26330061-26330128
>chr13:26330198-26332005
>chr13:26332111-26332806
>chr13:26332911-26332996
>chr13:26333064-26333826
>chr13:26334690-26334773
>chr13:26335769-26335968
>chr13:26336104-26336164
>chr13:26336532-26336869
>chr13:26337006-26337071
>chr13:26339199-26339266
>chr13:26339683-26339749
>chr13:26339834-26339921
>chr13:26340101-26340215
>chr13:26340323-26340381
>chr13:26341117-26341529
>chr13:26341905-26342240
>chr13:26342427-26342560
>chr13:26342807-26343137
>chr13:26343254-26344763
>chr13:26344817-26344873
>chr13:26345088-26345265
>chr13:26345344-26345709
>chr13:26347490-26347903
>chr13:26347984-26348217
>chr13:26348359-26348864
>chr13:26349889-26350214
>chr13:26350349-26350799
>chr13:26350913-26350977
>chr13:26351329-26351384
>chr13:26352107-26352522
>chr13:26354391-26354867
>chr13:26355290-26355688
>chr13:26357683-26357847
>chr13:26357877-26358327
>chr13:26358552-26359225
>chr13:26359313-26359383
>chr13:26359690-26360317
>chr13:26361334-26361640
>chr13:26361735-26361925
>chr13:26362147-26362375
>chr13:26362476-26362608
>chr13:26362651-26362771
>chr13:26363053-26363361
>chr13:26363495-26363653
>chr13:26368463-26368498
>chr13:26368821-26368906
>chr13:26369083-26369856
>chr13:26371622-26371981
>chr13:26372143-26372197
>chr13:26372488-26372566
>chr13:26373537-26373580
>chr13:26373901-26374228
>chr13:26376385-26376523
>chr13:26380197-26380815
>chr13:26382039-26382118
>chr13:26382186-26382280
>chr13:26384207-26384331
>chr13:26385359-26385768
>chr13:26385863-26385954
>chr13:26388202-26388305
>chr13:26389153-26389483
>chr13:26389712-26390043
>chr13:26391267-26391400
>chr13:26391842-26391899
>chr13:26392290-26392676
>chr13:26393731-26393805
>chr13:26394417-26394489
>chr13:26395210-26395515
>chr13:26396031-26396105
>chr13:26397597-26397672
>chr13:26398688-26399316
>chr13:26399691-26399736
>chr13:26400843-26400913
>chr13:26401831-26401873
>chr13:26403193-26403518
>chr13:26405820-26406149
>chr13:26406936-26407016
>chr13:26407494-26407798
>chr13:26408070-26408106
>chr13:26408106-26408438
>chr13:26408600-26408810
>chr13:26409207-26409542
>chr13:26410215-26410316
>chr13:26411112-26411232
>chr13:26411600-26411712
>chr13:26413975-26414563
>chr13:26414695-26415027
>chr13:26415195-26416118
>chr13:26416172-26417103
>chr13:26417375-26418267
>chr13:26418293-26418357
>chr13:26418447-26418621
>chr13:26418676-26418819
>chr13:26418855-26420242
>chr13:26420314-26420399
>chr13:26421794-26422110
>chr13:26422322-26422362
>chr13:26427552-26429936
>chr13:26430044-26430845
>chr13:26432453-26432500
>chr13:26432774-26433084
>chr13:26433374-26433489
>chr13:26433546-26433883
>chr13:26436245-26436322
>chr13:26436460-26436499
>chr13:26436629-26440088
>chr13:26441304-26441616
>chr13:26442939-26443025
>chr13:26443585-26443863
>chr13:26444419-26444601
>chr13:26444810-26444865
>chr13:26445416-26445570
>chr13:26446446-26446538
>chr13:26447061-26447200
>chr13:26447255-26447477
>chr13:26447532-26447608
>chr13:26447658-26447838
>chr13:26447966-26448567
>chr13:26448614-26448804
>chr13:26448864-26450829
>chr13:26450938-26456132
>chr13:26456175-26456269
>chr13:26456382-26456421
>chr13:26456729-26456829
>chr13:26457310-26457394
>chr13:26458312-26458398
>chr13:26460372-26460591
>chr13:26461203-26461889
>chr13:26464586-26464641
>chr13:26465548-26465596
>chr13:26465949-26466022
>chr13:26466191-26466242
>chr13:26466450-26466722
>chr13:26466752-26467289
>chr13:26467362-26467472
>chr13:26467514-26467851
>chr13:26468604-26468701
>chr13:26468797-26469673
>chr13:26470317-26470872
>chr13:26471302-26471682
>chr13:26472193-26473107
>chr13:26473266-26473626
>chr13:26473876-26474026
>chr13:26474097-26474229
>chr13:26474541-26474922
>chr13:26475170-26475204
>chr13:26475278-26475332
>chr13:26475453-26475593
>chr13:26475880-26475967
>chr13:26477114-26477240
>chr13:26477887-26477926
>chr13:26477982-26478557
>chr13:26478748-26478885
>chr13:26479273-26479567
>chr13:26480020-26480133
>chr13:26481303-26481385
>chr13:26481714-26482503
>chr13:26482577-26482637
>chr13:26484833-26485218
>chr13:26490383-26490696
>chr13:26491156-26491206
>chr13:26491477-26491554
>chr13:26491692-26491763
>chr13:26491811-26491905
>chr13:26492084-26492671
>chr13:26493090-26493140
>chr13:26493194-26493762
>chr13:26496084-26496586
>chr13:26497259-26497316
>chr13:26499804-26500399
>chr13:26502318-26502777
>chr13:26502795-26502872
>chr13:26504740-26504816
>chr13:26505072-26505911
>chr13:26506754-26506915
>chr13:26507652-26508018
>chr13:26508219-26508629
>chr13:26508759-26508994
>chr13:26509100-26509241
>chr13:26509286-26509465
>chr13:26509562-26509695
>chr13:26509783-26510134
>chr13:26510452-26510782
>chr13:26510927-26510995
>chr13:26511083-26511401
>chr13:26511462-26511520
>chr13:26512517-26513225
>chr13:26513795-26513841
>chr13:26514228-26514273
>chr13:26514497-26514809
>chr13:26518629-26518700
>chr13:26519313-26519606
>chr13:26520396-26520431
>chr13:26521007-26521070
>chr13:26521468-26521802
>chr13:26523507-26523817
>chr13:26524073-26524691
>chr13:26524822-26525364
>chr13:26525415-26525459
>chr13:26525463-26525839
>chr13:26526026-26526115
>chr13:26526402-26526579
>chr13:26526628-26526787
>chr13:26528744-26528785
>chr13:26530612-26530696
>chr13:26530910-26530942
>chr13:26531130-26531557
>chr13:26532157-26532206
>chr13:26532434-26533104
>chr13:26534510-26534668
>chr13:26535076-26535744
>chr13:26536036-26536102
>chr13:26537145-26537901
>chr13:26538093-26538230
>chr13:26540990-26541132
>chr13:26541341-26541395
>chr13:26541496-26541526
>chr13:26541653-26541795
>chr13:26542825-26542893
>chr13:26544150-26544196
>chr13:26545193-26545930
>chr13:26546373-26546757
>chr13:26548958-26549282
>chr13:26550930-26551324
>chr13:26553530-26554485
>chr13:26554546-26554796
>chr13:26554846-26555266
>chr13:26556785-26556836
>chr13:26556939-26557003
>chr13:26559763-26560123
>chr13:26561065-26561141
>chr13:26562833-26562933
>chr13:26563216-26563330
>chr13:26563387-26563939
>chr13:26565036-26565192
>chr13:26567379-26567459
>chr13:26567771-26567843
>chr13:26569914-26570315
>chr13:26570967-26571251
>chr13:26571363-26571397
>chr13:26572555-26572859
>chr13:26573006-26573057
>chr13:26573275-26573531
>chr13:26573835-26574007
>chr13:26574824-26575139
>chr13:26575231-26575395
>chr13:26575900-26576039
>chr13:26576786-26577307
>chr13:26577344-26577798
>chr13:26578098-26578161
>chr13:26578627-26578946
>chr13:26579018-26579254
>chr13:26579316-26579373
>chr13:26579887-26580141
>chr13:26580586-26580928
>chr13:26580952-26581264
>chr13:26582268-26582720
>chr13:26583564-26583636
>chr13:26586886-26587134
>chr13:26588781-26589114
>chr13:26590728-26590841
>chr13:26592353-26592667
>chr13:26593442-26593572
>chr13:26594822-26594869
>chr13:26595805-26596111
>chr13:26596185-26596297
>chr13:26596520-26596614
>chr13:26597121-26598459
>chr13:26598851-26599376
>chr13:26600310-26600435
>chr13:26603536-26603660
>chr13:26606276-26606658
>chr13:26606872-26607111
>chr13:26607283-26607350
>chr13:26607429-26607519
>chr13:26607622-26607944
>chr13:26609434-26609465
>chr13:26609783-26609823
>chr13:26609916-26609983
>chr13:26610454-26610517
>chr13:26611018-26611166
>chr13:26613112-26613210
>chr13:26613483-26613802
>chr13:26614494-26614589
>chr13:26615286-26615725
>chr13:26615763-26615891
>chr13:26615923-26616223
>chr13:26616325-26616574
>chr13:26617629-26618096
>chr13:26618451-26618489
>chr13:26618612-26618719
>chr13:26622623-26622806
>chr13:26624191-26624283
>chr13:26624381-26624436
>chr13:26624734-26624968
>chr13:26625060-26625413
>chr13:26625457-26625534
>chr13:26625555-26625663
>chr13:26625869-26626177
>chr13:26626437-26626573
>chr13:26627006-26627082
>chr13:26627721-26627950
>chr13:26629956-26630025
>chr13:26630172-26636656
>chr13:26638898-26639107
>chr13:26640049-26640084
>chr13:26640206-26640260
>chr13:26640391-26640707
>chr13:26641436-26641473
>chr13:26641549-26641798
>chr13:26642140-26642265
>chr13:26643041-26643093
>chr13:26644114-26644209
>chr13:26644274-26644382
>chr13:26645296-26645410
>chr13:26647865-26647924
>chr13:26649795-26650076
>chr13:26650401-26650450
>chr13:26650589-26650637
>chr13:26650671-26650733
>chr13:26651076-26651425
>chr13:26651977-26652128
>chr13:26652613-26652894
>chr13:26654176-26654255
>chr13:26654694-26654738
>chr13:26654810-26654905
>chr13:26654967-26655264
>chr13:26655696-26655859
>chr13:26660624-26661166
>chr13:26661266-26661876
>chr13:26662108-26662825
>chr13:26663546-26663625
>chr13:26666609-26666903
>chr13:26669145-26670510
>chr13:26671686-26671732
>chr13:26674289-26674333
>chr13:26675450-26675642
>chr13:26676829-26676905
>chr13:26677015-26677066
>chr13:26678178-26678508
>chr13:26679236-26679271
>chr13:26683196-26683509
>chr13:26684823-26685105
>chr13:26688172-26688268
>chr13:26690126-26690190
>chr13:26691067-26691244
>chr13:26692213-26692525
>chr13:26692625-26692714
>chr13:26693491-26693847
>chr13:26694619-26694662
>chr13:26695493-26695534
>chr13:26696580-26696843
>chr13:26698067-26698250
>chr13:26698481-26698547
>chr13:26699314-26699359
>chr13:26700151-26700526
>chr13:26700607-26700662
>chr13:26700691-26701296
>chr13:26701436-26701594
>chr13:26701675-26701812
>chr13:26702067-26702144
>chr13:26703100-26703166
>chr13:26703648-26703951
>chr13:26704145-26704478
>chr13:26704685-26704822
>chr13:26704942-26705442
>chr13:26705569-26705822
>chr13:26706201-26706519
>chr13:26706939-26707158
>chr13:26707369-26707632
>chr13:26707981-26708130
>chr13:26708683-26708902
>chr13:26710625-26710752
>chr13:26710842-26710924
>chr13:26711094-26711163
>chr13:26711651-26712046
>chr13:26712484-26712876
>chr13:26714209-26714686
>chr13:26714745-26715491
>chr13:26715519-26715642
>chr13:26716755-26716806
>chr13:26717326-26717946
>chr13:26718238-26718380
>chr13:26720275-26720439
>chr13:26720595-26720803
>chr13:26722333-26722416
>chr13:26722776-26722942
>chr13:26723031-26725542
>chr13:26725604-26726281
>chr13:26726750-26727151
>chr13:26727532-26727698
>chr13:26727861-26728049
>chr13:26728199-26728243
>chr13:26729366-26729705
>chr13:26730447-26730549
>chr13:26730679-26731684
>chr13:26732028-26732297
>chr13:26732737-26733018
>chr13:26733500-26733561
>chr13:26733620-26733714
>chr13:26737456-26739772
>chr13:26740054-26740444
>chr13:26744330-26744674
>chr13:26745817-26745876
>chr13:26746656-26747029
>chr13:26747519-26747707
>chr13:26748396-26748612
>chr13:26749026-26749208
>chr13:26749348-26749408
>chr13:26749914-26749978
>chr13:26750048-26750364
>chr13:26751110-26751305
>chr13:26751504-26751839
>chr13:26752833-26752895
>chr13:26753030-26753163
>chr13:26754495-26754557
>chr13:26754658-26754704
>chr13:26754755-26755074
>chr13:26756181-26756491
>chr13:26760810-26760871
>chr13:26762183-26762243
>chr13:26764157-26764503
>chr13:26764569-26764933
>chr13:26766103-26766404
>chr13:26766488-26766707
>chr13:26766868-26766952
>chr13:26767816-26767926
>chr13:26770179-26770219
>chr13:26770436-26770702
>chr13:26770756-26770854
>chr13:26770881-26771143
>chr13:26771647-26771698
>chr13:26772182-26772501
>chr13:26772843-26772902
>chr13:26773161-26773251
>chr13:26773452-26773609
>chr13:26773763-26773973
>chr13:26775481-26775596
>chr13:26775658-26776350
>chr13:26776584-26777420
>chr13:26778231-26778700
>chr13:26778771-26779174
>chr13:26779750-26780031
>chr13:26780782-26780821
>chr13:26780989-26781050
>chr13:26783325-26783363
>chr13:26785441-26785784
>chr13:26785973-26786153
>chr13:26789769-26790065
>chr13:26790243-26790598
>chr13:26791558-26792045
>chr13:26792676-26792978
>chr13:26793056-26793160
>chr13:26793319-26793527
>chr13:26793562-26794215
>chr13:26794525-26794820
>chr13:26795627-26795714
>chr13:26796607-26796956
>chr13:26799131-26799436
>chr13:26799539-26799720
>chr13:26802220-26802257
>chr13:26803842-26803880
>chr13:26804277-26804627
>chr13:26804977-26805153
>chr13:26805315-26805389
>chr13:26805541-26806414
>chr13:26806588-26806677
>chr13:26807041-26807594
>chr13:26807804-26808106
>chr13:26808404-26808638
>chr13:26808704-26808832
>chr13:26808892-26809648
>chr13:26810229-26810305
>chr13:26810415-26810498
>chr13:26810856-26811018
>chr13:26812906-26813226
>chr13:26813620-26813708
>chr13:26814311-26814635
>chr13:26816542-26816616
>chr13:26818371-26818865
>chr13:26819724-26819768
>chr13:26819919-26820233
>chr13:26820308-26820456
>chr13:26822691-26823073
>chr13:26824004-26824248
>chr13:26824454-26824572
>chr13:26825210-26825938
>chr13:26826493-26826551
>chr13:26826734-26826828
>chr13:26826919-26827206
>chr13:26827248-26828265
>chr13:26828347-26828766
>chr13:26828954-26828990
>chr13:26829840-26829886
>chr13:26832250-26832582
>chr13:26832865-26833222
>chr13:26833276-26833309
>chr13:26833781-26834125
>chr13:26834270-26834367
>chr13:26835506-26835565
>chr13:26836669-26836725
>chr13:26837491-26837892
>chr13:26838948-26839095
>chr13:26839463-26839779
>chr13:26842447-26842836
>chr13:26842937-26843017
>chr13:26843811-26843893
>chr13:26844223-26844800
>chr13:26844926-26845299
>chr13:26845454-26846591
>chr13:26847245-26847286
>chr13:26847749-26847791
>chr13:26848097-26848144
>chr13:26848281-26848922
>chr13:26849582-26849638
>chr13:26850309-26851108
>chr13:26851322-26851926
>chr13:26854499-26854583
>chr13:26854977-26855129
>chr13:26857169-26857407
>chr13:26859260-26859632
>chr13:26859706-26859752
>chr13:26860511-26860619
>chr13:26860905-26861272
>chr13:26861362-26861665
>chr13:26865316-26865361
>chr13:26865610-26865692
>chr13:26866766-26867027
>chr13:26867770-26867841
>chr13:26868299-26868372
>chr13:26869336-26869441
>chr13:26869534-26869957
>chr13:26870156-26870397
>chr13:26870427-26870749
>chr13:26871476-26871762
>chr13:26874567-26874763
>chr13:26875106-26875161
>chr13:26875273-26875597
>chr13:26876338-26876957
>chr13:26877066-26877109
>chr13:26877283-26877985
>chr13:26878291-26879103
>chr13:26879403-26879773
>chr13:26883193-26883278
>chr13:26884165-26884651
>chr13:26885833-26886195
>chr13:26886597-26886741
>chr13:26888137-26888492
>chr13:26888651-26888715
>chr13:26888913-26889429
>chr13:26891133-26891479
>chr13:26891915-26892080
>chr13:26892364-26893023
>chr13:26893309-26893767
>chr13:26893865-26893963
>chr13:26894193-26894268
>chr13:26894522-26894758
>chr13:26896170-26896228
>chr13:26896560-26896886
>chr13:26897041-26897229
>chr13:26897869-26897926
>chr13:26901431-26902311
>chr13:26903289-26903644
>chr13:26903733-26903814
>chr13:26903864-26904123
>chr13:26904596-26904659
>chr13:26904850-26905265
>chr13:26905923-26905982
>chr13:26906184-26906248
>chr13:26906399-26906531
>chr13:26906598-26906817
>chr13:26907037-26907395
>chr13:26910075-26910386
>chr13:26910575-26910628
>chr13:26911667-26911971
>chr13:26912472-26912785
>chr13:26913142-26913211
>chr13:26913732-26913784
>chr13:26913867-26914042
>chr13:26914713-26914785
>chr13:26916145-26916463
>chr13:26916612-26917281
>chr13:26917381-26917600
>chr13:26917640-26917867
>chr13:26917916-26917950
>chr13:26918112-26918183
>chr13:26918243-26918496
>chr13:26918564-26918756
>chr13:26920519-26920580
>chr13:26921237-26921624
>chr13:26923302-26923334
>chr13:26923376-26923416
>chr13:26924726-26925073
>chr13:26925120-26925207
>chr13:26925666-26926045
>chr13:26927395-26927516
>chr13:26929855-26930235
>chr13:26930982-26931133
>chr13:26931555-26931847
>chr13:26933600-26933826
>chr13:26934490-26934608
>chr13:26934665-26935608
>chr13:26935653-26935935
>chr13:26936105-26936156
>chr13:26936217-26936290
>chr13:26936341-26937261
>chr13:26938205-26939173
>chr13:26939572-26940281
>chr13:26941157-26941188
>chr13:26942704-26943056
>chr13:26944298-26944381
>chr13:26944849-26945861
>chr13:26945960-26946020
>chr13:26946120-26946387
>chr13:26946422-26946516
>chr13:26946564-26946769
>chr13:26947252-26947596
>chr13:26947757-26948166
>chr13:26948906-26949071
>chr13:26949275-26949586
>chr13:26950344-26950424
>chr13:26951099-26951424
>chr13:26958145-26958590
>chr13:26958713-26958764
>chr13:26960291-26960394
>chr13:26960421-26960533
>chr13:26960579-26960800
>chr13:26961129-26961285
>chr13:26961569-26961848
>chr13:26963908-26964292
>chr13:26965391-26965595
>chr13:26967517-26967583
>chr13:26969749-26970418
>chr13:26971685-26972057
>chr13:26972686-26972841
>chr13:26973231-26973737
>chr13:26974101-26974177
>chr13:26974683-26975460
>chr13:26977225-26977382
>chr13:26978065-26978337
>chr13:26980978-26981292
>chr13:26981789-26982065
>chr13:26982292-26982585
>chr13:26982944-26983071
>chr13:26983907-26983985
>chr13:26984767-26985243
>chr13:26985827-26986171
>chr13:26986707-26986790
>chr13:26987780-26987855
>chr13:26988638-26988720
>chr13:26988748-26988805
>chr13:26989657-26989804
>chr13:26990247-26990389
>chr13:26990662-26991147
>chr13:26991853-26991912
>chr13:26992304-26992357
>chr13:26992733-26992975
>chr13:26993365-26993434
>chr13:26993941-26994385
>chr13:26995249-26996772
>chr13:26996869-26996975
>chr13:26997939-26998213
>chr13:27000510-27000554
>chr13:27001052-27001131
>chr13:27001189-27001281
>chr13:27002403-27002608
>chr13:27002796-27002841
>chr13:27003033-27003282
>chr13:27003583-27003672
>chr13:27004251-27004373
>chr13:27005685-27005771
>chr13:27007052-27007116
>chr13:27008155-27008592
>chr13:27008983-27009161
>chr13:27009199-27009314
>chr13:27009560-27009925
>chr13:27010174-27010480
>chr13:27010691-27011019
>chr13:27012263-27012605
>chr13:27012739-27012802
>chr13:27013509-27013851
>chr13:27015299-27015348
>chr13:27015476-27015853
>chr13:27015944-27016149
>chr13:27016263-27016851
>chr13:27016898-27016955
>chr13:27017037-27017071
>chr13:27017110-27017158
>chr13:27017223-27017668
>chr13:27018041-27018369
>chr13:27018450-27018524
>chr13:27018744-27018929
>chr13:27019056-27019508
>chr13:27019900-27020197
>chr13:27020473-27021164
>chr13:27021854-27022191
>chr13:27023200-27023477
>chr13:27023804-27023844
>chr13:27025675-27025976
>chr13:27026278-27026692
>chr13:27029413-27029500
>chr13:27029520-27029667
>chr13:27029897-27030550
>chr13:27030719-27031520
>chr13:27031911-27032153
>chr13:27032251-27032537
>chr13:27032786-27032827
>chr13:27033048-27033102
>chr13:27033724-27034085
>chr13:27034431-27034631
>chr13:27034847-27034876
>chr13:27037501-27037581
>chr13:27038246-27038311
>chr13:27038634-27039072
>chr13:27040312-27040583
>chr13:27041682-27041758
>chr13:27041874-27042856
>chr13:27043708-27044012
>chr13:27044343-27044384
>chr13:27045754-27045813
>chr13:27048281-27048616
>chr13:27049171-27049213
>chr13:27049379-27049430
>chr13:27049557-27049897
>chr13:27050135-27050177
>chr13:27051129-27052113
>chr13:27052161-27052299
>chr13:27052401-27052469
>chr13:27053253-27053355
>chr13:27055904-27055976
>chr13:27056591-27056915
>chr13:27056945-27057243
>chr13:27058042-27058082
>chr13:27059520-27059785
>chr13:27059899-27060081
>chr13:27060674-27061019
>chr13:27061552-27061734
>chr13:27061853-27062207
>chr13:27062313-27062943
>chr13:27063139-27063283
>chr13:27063328-27064352
>chr13:27064504-27064787
>chr13:27064921-27065004
>chr13:27066096-27066649
>chr13:27067481-27067544
>chr13:27069172-27069228
>chr13:27069440-27069607
>chr13:27069649-27069943
>chr13:27070527-27070856
>chr13:27071170-27071243
>chr13:27071890-27071966
>chr13:27074112-27074426
>chr13:27074972-27075106
>chr13:27075741-27076052
>chr13:27078158-27078384
>chr13:27078693-27078874
>chr13:27079018-27079112
>chr13:27079201-27079248
>chr13:27080744-27082216
>chr13:27082249-27083371
>chr13:27083855-27084090
>chr13:27084164-27084642
>chr13:27084679-27085482
>chr13:27085899-27086287
>chr13:27086420-27086588
>chr13:27087080-27087172
>chr13:27087640-27087686
>chr13:27088104-27088440
>chr13:27088969-27089043
>chr13:27092314-27093274
>chr13:27093348-27093808
>chr13:27093851-27093992
>chr13:27094232-27094530
>chr13:27094865-27095135
>chr13:27096820-27097151
>chr13:27097180-27097492
>chr13:27097866-27098201
>chr13:27098951-27099079
>chr13:27099354-27099436
>chr13:27100962-27101037
>chr13:27101421-27101590
>chr13:27101992-27102049
>chr13:27103327-27103378
>chr13:27103599-27103800
>chr13:27104029-27104359
>chr13:27105026-27105101
>chr13:27106996-27107388
>chr13:27107540-27107609
>chr13:27107735-27108537
>chr13:27108642-27108986
>chr13:27109623-27109932
>chr13:27112289-27112628
>chr13:27112945-27113331
>chr13:27114788-27114972
>chr13:27116014-27116352
>chr13:27116611-27116677
>chr13:27116818-27116920
>chr13:27120359-27120641
>chr13:27121556-27121884
>chr13:27122043-27122700
>chr13:27122805-27123124
>chr13:27123484-27123859
>chr13:27125140-27125190
>chr13:27125212-27125244
>chr13:27125478-27126430
>chr13:27129437-27129728
>chr13:27131056-27131130
>chr13:27132428-27132471
>chr13:27133423-27133674
>chr13:27133855-27134191
>chr13:27134978-27135314
>chr13:27135424-27135739
>chr13:27136217-27136489
>chr13:27138168-27138204
>chr13:27138260-27138350
>chr13:27139325-27139619
>chr13:27141005-27141342
>chr13:27141415-27141462
>chr13:27141757-27142265
>chr13:27142589-27142662
>chr13:27142802-27143128
>chr13:27143918-27144502
>chr13:27144547-27145090
>chr13:27145642-27145805
>chr13:27146127-27146412
>chr13:27146833-27146996
>chr13:27147815-27148155
>chr13:27148313-27148725
>chr13:27148907-27149191
>chr13:27149401-27150693
>chr13:27150760-27150831
>chr13:27150979-27151971
>chr13:27152218-27152986
>chr13:27153043-27153453
>chr13:27154689-27154856
>chr13:27154881-27155019
>chr13:27155058-27155450
>chr13:27156538-27156869
>chr13:27158065-27158776
>chr13:27160071-27160141
>chr13:27160420-27160491
>chr13:27160771-27160979
>chr13:27161596-27162021
>chr13:27163099-27163134
>chr13:27163657-27163816
>chr13:27165089-27165148
>chr13:27165578-27165647
>chr13:27167023-27167366
>chr13:27167653-27167715
>chr13:27171356-27171495
>chr13:27171809-27171902
>chr13:27173558-27174485
>chr13:27175612-27175959
>chr13:27176343-27176507
>chr13:27177441-27177742
>chr13:27178712-27179100
>chr13:27179339-27180123
>chr13:27180260-27180493
>chr13:27180706-27181011
>chr13:27181218-27181280
>chr13:27181947-27182727
>chr13:27184184-27184861
>chr13:27185079-27185294
>chr13:27185437-27186082
>chr13:27186604-27186691
>chr13:27186733-27187488
>chr13:27187819-27188173
>chr13:27188652-27188829
>chr13:27189738-27190598
>chr13:27191014-27191330
>chr13:27192005-27192999
>chr13:27193303-27193649
>chr13:27194607-27194962
>chr13:27195474-27195536
>chr13:27196291-27196377
>chr13:27196655-27197219
>chr13:27197261-27197571
>chr13:27198058-27198189
>chr13:27198497-27199282
>chr13:27199353-27199393
>chr13:27199428-27199707
>chr13:27200172-27200511
>chr13:27201016-27201330
>chr13:27201377-27201442
>chr13:27202056-27202364
>chr13:27202922-27203242
>chr13:27204504-27204667
>chr13:27205454-27205517
>chr13:27205610-27206031
>chr13:27206350-27206804
>chr13:27207662-27207918
>chr13:27207995-27209410
>chr13:27209716-27209911
>chr13:27210004-27213274
>chr13:27213306-27217422
>chr13:27217450-27223746
>chr13:27223865-27224344
>chr13:27224409-27224513
>chr13:27224561-27224693
>chr13:27224811-27224875
>chr13:27225095-27225442
>chr13:27225923-27226563
>chr13:27227303-27227397
>chr13:27228119-27228251
>chr13:27228335-27229150
>chr13:27229219-27229505
>chr13:27229614-27230910
>chr13:27231017-27231600
>chr13:27231728-27231844
>chr13:27231917-27231973
>chr13:27232013-27233589
>chr13:27233718-27234092
>chr13:27234395-27234588
>chr13:27234883-27234942
>chr13:27235171-27235769
>chr13:27236888-27237028
>chr13:27237330-27237688
>chr13:27237829-27237997
>chr13:27238039-27238087
>chr13:27238299-27238491
>chr13:27238682-27238754
>chr13:27239768-27240272
>chr13:27241355-27241824
>chr13:27241863-27241987
>chr13:27242196-27242391
>chr13:27242784-27242835
>chr13:27243828-27244271
>chr13:27244326-27244443
>chr13:27244640-27244709
>chr13:27245261-27245651
>chr13:27246056-27246121
>chr13:27246434-27247114
>chr13:27247327-27247401
>chr13:27248120-27248397
>chr13:27248890-27248936
>chr13:27249429-27249716
>chr13:27250176-27250523
>chr13:27251497-27251585
>chr13:27253741-27253851
>chr13:27254216-27254308
>chr13:27254380-27254842
>chr13:27255236-27255355
>chr13:27255569-27255933
>chr13:27256182-27256334
>chr13:27256403-27257099
>chr13:27257477-27257920
>chr13:27258297-27258531
>chr13:27258746-27258903
>chr13:27259749-27259789
>chr13:27261901-27262178
>chr13:27262384-27262640
>chr13:27263056-27263408
>chr13:27264731-27264900
>chr13:27264951-27265549
>chr13:27265958-27266389
>chr13:27268522-27268874
>chr13:27269119-27269191
>chr13:27269815-27269910
>chr13:27269959-27270396
>chr13:27272026-27272452
>chr13:27277295-27277747
>chr13:27277813-27278140
>chr13:27278939-27279079
>chr13:27279361-27279553
>chr13:27279686-27280235
>chr13:27281370-27281460
>chr13:27281522-27282036
>chr13:27282672-27282798
>chr13:27282989-27283033
>chr13:27283305-27283363
>chr13:27283415-27283742
>chr13:27284598-27284903
>chr13:27284962-27285069
>chr13:27285215-27285498
>chr13:27286046-27286694
>chr13:27287199-27288140
>chr13:27288543-27288603
>chr13:27288638-27289192
>chr13:27289542-27290619
>chr13:27290812-27291390
>chr13:27291430-27292272
>chr13:27292674-27292976
>chr13:27293758-27293892
>chr13:27294538-27294938
>chr13:27296134-27296390
>chr13:27297196-27297355
>chr13:27298048-27298119
>chr13:27299313-27299428
>chr13:27299617-27299738
>chr13:27299833-27300269
>chr13:27300638-27300969
>chr13:27301245-27301875
>chr13:27303139-27304640
>chr13:27304902-27304985
>chr13:27305150-27305252
>chr13:27305487-27305823
>chr13:27307442-27307783
>chr13:27308579-27308750
>chr13:27309022-27309055
>chr13:27309204-27309353
>chr13:27310109-27310445
>chr13:27311660-27311994
>chr13:27312076-27313882
>chr13:27314096-27314912
>chr13:27315008-27315543
>chr13:27317167-27317653
>chr13:27318141-27318468
>chr13:27318662-27318967
>chr13:27319092-27319489
>chr13:27320025-27320140
>chr13:27320344-27320379
>chr13:27320568-27320655
>chr13:27322246-27322366
>chr13:27322391-27322824
>chr13:27323454-27324456
>chr13:27324552-27324630
>chr13:27324971-27325010
>chr13:27325207-27325704
>chr13:27325837-27326521
>chr13:27326688-27327277
>chr13:27327426-27327854
>chr13:27328836-27329262
>chr13:27330266-27330828
>chr13:27331647-27331974
>chr13:27332070-27332124
>chr13:27332726-27333349
>chr13:27333461-27333531
>chr13:27333588-27334026
>chr13:27334275-27334579
>chr13:27338297-27338580
>chr13:27338724-27338915
>chr13:27339117-27339427
>chr13:27339763-27340068
>chr13:27340721-27341041
>chr13:27341144-27341330
>chr13:27342863-27342939
>chr13:27342974-27343623
>chr13:27343656-27343745
>chr13:27344542-27345200
>chr13:27345234-27345362
>chr13:27345811-27346113
>chr13:27346498-27346815
>chr13:27347694-27347918
>chr13:27348132-27348289
>chr13:27348910-27349575
>chr13:27350756-27350914
>chr13:27350953-27351250
>chr13:27351705-27352140
>chr13:27353610-27353646
>chr13:27354515-27355574
>chr13:27355641-27355696
>chr13:27356824-27357181
>chr13:27357784-27358566
>chr13:27358747-27358844
>chr13:27359518-27360173
>chr13:27360739-27361174
>chr13:27361461-27361963
>chr13:27363543-27363863
>chr13:27365134-27365967
>chr13:27366201-27366579
>chr13:27368268-27368821
>chr13:27370096-27370146
>chr13:27370257-27370445
>chr13:27373470-27373540
>chr13:27375141-27375390
>chr13:27376300-27376617
>chr13:27376666-27376802
>chr13:27377055-27377517
>chr13:27377728-27378069
>chr13:27378482-27378930
>chr13:27378987-27379576
>chr13:27379755-27379846
>chr13:27381517-27381565
>chr13:27383461-27383683
>chr13:27383846-27384192
>chr13:27384458-27384668
>chr13:27386103-27386409
>chr13:27386939-27387330
>chr13:27388021-27388119
>chr13:27388643-27388794
>chr13:27389233-27389580
>chr13:27389832-27390099
>chr13:27390833-27391325
>chr13:27391477-27391564
>chr13:27392109-27392549
>chr13:27392635-27392743
>chr13:27392872-27393289
>chr13:27393337-27393600
>chr13:27393629-27393690
>chr13:27394018-27394117
>chr13:27394256-27394729
>chr13:27396794-27397460
>chr13:27400223-27401070
>chr13:27402157-27402495
>chr13:27405085-27405209
>chr13:27406696-27407108
>chr13:27407814-27407862
>chr13:27407918-27407993
>chr13:27408034-27408106
>chr13:27409217-27409308
>chr13:27409377-27409625
>chr13:27409889-27410113
>chr13:27410429-27410848
>chr13:27411055-27411195
>chr13:27411647-27412115
>chr13:27412346-27412378
>chr13:27413192-27413253
>chr13:27413480-27413829
>chr13:27414091-27414531
>chr13:27414586-27414889
>chr13:27417320-27417365
>chr13:27417470-27417806
>chr13:27418043-27418096
>chr13:27418922-27419052
>chr13:27419810-27419966
>chr13:27420037-27420276
>chr13:27422159-27422196
>chr13:27422332-27422873
>chr13:27427292-27427482
>chr13:27427984-27428075
>chr13:27429905-27430217
>chr13:27430671-27431695
>chr13:27436720-27437057
>chr13:27438034-27438122
>chr13:27438195-27438796
>chr13:27439208-27439515
>chr13:27440740-27441203
>chr13:27442856-27442954
>chr13:27443689-27444361
>chr13:27444571-27444612
>chr13:27444942-27445004
>chr13:27445141-27445505
>chr13:27446042-27446418
>chr13:27446868-27446943
>chr13:27448749-27449075
>chr13:27451772-27451889
>chr13:27452324-27452673
>chr13:27453299-27453642
>chr13:27454835-27455155
>chr13:27457022-27457332
>chr13:27458314-27458375
>chr13:27459361-27459565
>chr13:27459754-27460216
>chr13:27460727-27461339
>chr13:27461761-27462085
>chr13:27462219-27462257
>chr13:27462834-27463157
>chr13:27464127-27464735
>chr13:27465433-27465585
>chr13:27466163-27466210
>chr13:27467516-27467642
>chr13:27468362-27468415
>chr13:27468780-27469421
>chr13:27470240-27470272
>chr13:27470380-27470497
>chr13:27470570-27471591
>chr13:27471965-27472301
>chr13:27472791-27472866
>chr13:27472922-27472972
>chr13:27473641-27473769
>chr13:27474423-27474728
>chr13:27475593-27476007
>chr13:27476503-27476893
>chr13:27478383-27478465
>chr13:27478602-27478778
>chr13:27479113-27479525
>chr13:27480416-27480539
>chr13:27480632-27480838
>chr13:27481415-27481742
>chr13:27483009-27483399
>chr13:27484501-27484820
>chr13:27485055-27485452
>chr13:27485511-27485675
>chr13:27485892-27485954
>chr13:27486152-27486205
>chr13:27486258-27486535
>chr13:27486796-27487428
>chr13:27487459-27487523
>chr13:27487557-27487892
>chr13:27488105-27488582
>chr13:27488639-27489119
>chr13:27489379-27489637
>chr13:27489920-27489967
>chr13:27490730-27490833
>chr13:27490913-27490975
>chr13:27491269-27491818
>chr13:27491878-27492459
>chr13:27492838-27493187
>chr13:27495711-27495788
>chr13:27495975-27496039
>chr13:27496253-27496374
>chr13:27497357-27497400
>chr13:27498340-27498686
>chr13:27500315-27500644
>chr13:27501750-27502098
>chr13:27502729-27502800
>chr13:27502988-27503357
>chr13:27504212-27504289
>chr13:27505420-27505500
>chr13:27506131-27506189
>chr13:27506509-27506702
>chr13:27507627-27507686
>chr13:27508444-27508789
>chr13:27510804-27511928
>chr13:27511982-27512416
>chr13:27512711-27512816
>chr13:27513111-27513220
>chr13:27513545-27514393
>chr13:27514459-27514725
>chr13:27514868-27515006
>chr13:27515246-27515278
>chr13:27515881-27516370
>chr13:27516415-27516472
>chr13:27516681-27516910
>chr13:27517207-27517514
>chr13:27517649-27518155
>chr13:27518199-27518985
>chr13:27519234-27520002
>chr13:27520319-27521154
>chr13:27521226-27521679
>chr13:27522534-27522686
>chr13:27524911-27525038
>chr13:27526429-27526463
>chr13:27526611-27526703
>chr13:27526811-27527034
>chr13:27528162-27528324
>chr13:27528394-27528611
>chr13:27529619-27529689
>chr13:27529950-27531750
>chr13:27531945-27532205
>chr13:27533688-27533938
>chr13:27535562-27535592
>chr13:27537007-27537328
>chr13:27537595-27537655
>chr13:27538071-27538460
>chr13:27539278-27539550
>chr13:27539948-27540278
>chr13:27542340-27542373
>chr13:27543146-27543634
>chr13:27544518-27544828
>chr13:27545437-27545767
>chr13:27547574-27547849
>chr13:27549514-27549666
>chr13:27549847-27549881
>chr13:27551153-27551340
>chr13:27551588-27551672
>chr13:27553544-27553676
>chr13:27554160-27554231
>chr13:27554252-27555694
>chr13:27557108-27557296
>chr13:27557357-27557438
>chr13:27560549-27560585
>chr13:27560679-27560759
>chr13:27561339-27561393
>chr13:27563367-27563512
>chr13:27566006-27566067
>chr13:27568536-27568666
>chr13:27568874-27568963
>chr13:27570304-27570381
>chr13:27571579-27571639
>chr13:27571887-27571960
>chr13:27573297-27573345
>chr13:27573730-27573935
>chr13:27573998-27574440
>chr13:27574507-27574822
>chr13:27574847-27574949
>chr13:27575112-27575477
>chr13:27575819-27576231
>chr13:27576429-27577261
>chr13:27577443-27577558
>chr13:27579107-27579181
>chr13:27580568-27580638
>chr13:27580868-27580934
>chr13:27582006-27582336
>chr13:27582626-27582935
>chr13:27583168-27583558
>chr13:27584304-27584752
>chr13:27584828-27585476
>chr13:27585967-27586148
>chr13:27586316-27586420
>chr13:27587736-27588032
>chr13:27588098-27588359
>chr13:27588417-27588496
>chr13:27588560-27588736
>chr13:27588820-27588903
>chr13:27589466-27589524
>chr13:27589933-27590536
>chr13:27590873-27591038
>chr13:27591679-27591714
>chr13:27592267-27592313
>chr13:27593552-27593732
>chr13:27593767-27593908
>chr13:27594073-27594203
>chr13:27596052-27596408
>chr13:27596545-27596701
>chr13:27598318-27598364
>chr13:27598489-27598529
>chr13:27598615-27598879
>chr13:27599910-27600005
>chr13:27601115-27601198
>chr13:27601581-27601835
>chr13:27602136-27602261
>chr13:27602590-27602702
>chr13:27602753-27603176
>chr13:27603917-27604265
>chr13:27604654-27604701
>chr13:27605844-27605931
>chr13:27608080-27608126
>chr13:27608390-27608450
>chr13:27608487-27608539
>chr13:27608646-27608738
>chr13:27608782-27609465
>chr13:27610463-27611000
>chr13:27611041-27611587
>chr13:27611777-27611883
>chr13:27612566-27612956
>chr13:27613479-27613800
>chr13:27613972-27614535
>chr13:27614595-27614721
>chr13:27615028-27615077
>chr13:27615185-27615714
>chr13:27615937-27616634
>chr13:27616753-27617055
>chr13:27621683-27621719
>chr13:27624617-27624928
>chr13:27628459-27628504
>chr13:27628808-27629130
>chr13:27629876-27630184
>chr13:27630647-27630719
>chr13:27631094-27631166
>chr13:27632671-27632901
>chr13:27634695-27634978
>chr13:27635205-27635298
>chr13:27635601-27635761
>chr13:27637779-27637928
>chr13:27640007-27640070
>chr13:27640706-27641123
>chr13:27641463-27641668
>chr13:27642423-27642529
>chr13:27642767-27642812
>chr13:27644163-27644262
>chr13:27647091-27647145
>chr13:27647225-27647580
>chr13:27647645-27647763
>chr13:27648934-27649081
>chr13:27649185-27649241
>chr13:27649419-27649540
>chr13:27650308-27650405
>chr13:27650742-27650841
>chr13:27651162-27651259
>chr13:27651406-27651555
>chr13:27651609-27651719
>chr13:27652587-27653252
>chr13:27653607-27653658
>chr13:27654308-27654493
>chr13:27654860-27654945
>chr13:27656334-27656434
>chr13:27657244-27657583
>chr13:27659902-27659968
>chr13:27660739-27660796
>chr13:27662521-27662671
>chr13:27662780-27662852
>chr13:27666724-27666788
>chr13:27667289-27667755
>chr13:27668734-27669170
>chr13:27669491-27669604
>chr13:27671325-27671467
>chr13:27671759-27672317
>chr13:27672786-27673243
>chr13:27674884-27675419
>chr13:27675515-27675661
>chr13:27675783-27676222
>chr13:27676433-27676494
>chr13:27676607-27676644
>chr13:27676681-27676936
>chr13:27676991-27677664
>chr13:27677853-27678259
>chr13:27680334-27680402
>chr13:27683154-27683276
>chr13:27683760-27683826
>chr13:27684279-27684671
>chr13:27685034-27685378
>chr13:27685544-27685589
>chr13:27686251-27686294
>chr13:27686437-27686535
>chr13:27686658-27687127
>chr13:27687276-27687760
>chr13:27687817-27687995
>chr13:27689117-27689213
>chr13:27689956-27690106
>chr13:27690278-27690630
>chr13:27690860-27690998
>chr13:27691065-27691235
>chr13:27691328-27691441
>chr13:27691528-27692136
>chr13:27693062-27695463
>chr13:27695574-27696642
>chr13:27696713-27697183
>chr13:27697303-27700049
>chr13:27700218-27701107
>chr13:27701172-27701213
>chr13:27701278-27703362
>chr13:27703552-27703677
>chr13:27704453-27705115
>chr13:27705159-27705360
>chr13:27705404-27705806
>chr13:27705869-27706059
>chr13:27706380-27706616
>chr13:27706671-27706752
>chr13:27706873-27707312
>chr13:27707548-27707626
>chr13:27707784-27708105
>chr13:27710441-27710522
>chr13:27711164-27711454
>chr13:27712013-27712509
>chr13:27712715-27712879
>chr13:27713019-27713283
>chr13:27713372-27713425
>chr13:27713492-27713794
>chr13:27713923-27714311
>chr13:27715105-27715443
>chr13:27716050-27716085
>chr13:27716092-27716170
>chr13:27716454-27716524
>chr13:27717034-27717239
>chr13:27717792-27718113
>chr13:27720005-27720159
>chr13:27720601-27721302
>chr13:27722752-27722941
>chr13:27722980-27723307
>chr13:27726107-27726273
>chr13:27726458-27726824
>chr13:27727508-27727614
>chr13:27730795-27731068
>chr13:27731470-27731546
>chr13:27731722-27733214
>chr13:27733825-27734246
>chr13:27734424-27735875
>chr13:27737154-27737223
>chr13:27737456-27737626
>chr13:27738162-27738315
>chr13:27738514-27739291
>chr13:27739388-27739425
>chr13:27740577-27740894
>chr13:27742758-27742862
>chr13:27743174-27743237
>chr13:27743498-27743720
>chr13:27743898-27744314
>chr13:27745828-27745885
>chr13:27746013-27746337
>chr13:27747164-27748885
>chr13:27749745-27749919
>chr13:27750290-27750339
>chr13:27750413-27750754
>chr13:27752844-27752925
>chr13:27753111-27753191
>chr13:27753592-27754138
>chr13:27754528-27755039
>chr13:27755812-27756114
>chr13:27756578-27756883
>chr13:27756944-27757411
>chr13:27757920-27758474
>chr13:27759704-27760060
>chr13:27760299-27760630
>chr13:27760763-27761108
>chr13:27761470-27761556
>chr13:27761598-27761794
>chr13:27761953-27762011
>chr13:27762076-27762412
>chr13:27762640-27762974
>chr13:27763470-27763606
>chr13:27763772-27763944
>chr13:27764039-27764532
>chr13:27764688-27764748
>chr13:27764893-27765465
>chr13:27765523-27765594
>chr13:27766115-27766142
>chr13:27766169-27766514
>chr13:27766602-27766992
>chr13:27767286-27767716
>chr13:27767826-27768605
>chr13:27768722-27768848
>chr13:27770716-27770808
>chr13:27770968-27771030
>chr13:27773831-27773881
>chr13:27774133-27774180
>chr13:27774474-27774534
>chr13:27775038-27775468
>chr13:27779148-27779204
>chr13:27779887-27780003
>chr13:27780662-27780852
>chr13:27781411-27781592
>chr13:27785536-27785846
>chr13:27785892-27786258
>chr13:27786555-27786631
>chr13:27786680-27786769
>chr13:27787088-27787413
>chr13:27787997-27788346
>chr13:27790463-27790498
>chr13:27794462-27794516
>chr13:27795756-27795807
>chr13:27795977-27796012
>chr13:27796097-27796175
>chr13:27798440-27798517
>chr13:27798972-27799081
>chr13:27800227-27800570
>chr13:27801566-27802469
>chr13:27804057-27804169
>chr13:27804360-27804692
>chr13:27804807-27805332
>chr13:27805491-27805616
>chr13:27806073-27806368
>chr13:27807585-27807632
>chr13:27808403-27808753
>chr13:27809081-27809269
>chr13:27810789-27811142
>chr13:27811476-27811606
>chr13:27811788-27812112
>chr13:27812310-27812359
>chr13:27814603-27815065
>chr13:27815238-27815312
>chr13:27815582-27815902
>chr13:27816888-27817079
>chr13:27818000-27818356
>chr13:27819101-27819415
>chr13:27820459-27820528
>chr13:27825940-27825980
>chr13:27827502-27827536
>chr13:27828767-27829797
>chr13:27831289-27831613
>chr13:27832191-27832824
>chr13:27833231-27833281
>chr13:27833780-27833833
>chr13:27834301-27835010
>chr13:27835097-27835151
>chr13:27835187-27835596
>chr13:27835835-27836040
>chr13:27836089-27836132
>chr13:27836246-27836568
>chr13:27836935-27837034
>chr13:27837149-27837600
>chr13:27837719-27837778
>chr13:27837873-27838001
>chr13:27838162-27838373
>chr13:27838417-27838629
>chr13:27838759-27839143
>chr13:27839196-27839552
>chr13:27839657-27839696
>chr13:27841713-27842013
>chr13:27842117-27843835
>chr13:27843937-27844013
>chr13:27844097-27844437
>chr13:27844676-27845134
>chr13:27846382-27846662
>chr13:27847497-27847564
>chr13:27847834-27847987
>chr13:27848652-27848999
>chr13:27849192-27850660
>chr13:27852313-27852394
>chr13:27854905-27854992
>chr13:27855158-27855441
>chr13:27856294-27856711
>chr13:27856870-27857293
>chr13:27858655-27859024
>chr13:27859575-27859732
>chr13:27860553-27860873
>chr13:27861830-27862280
>chr13:27862734-27863073
>chr13:27863965-27864373
>chr13:27865343-27865731
>chr13:27866045-27866200
>chr13:27866534-27867250
>chr13:27867291-27867455
>chr13:27868716-27868755
>chr13:27870204-27870463
>chr13:27870634-27871308
>chr13:27871921-27872002
>chr13:27872063-27872474
>chr13:27872498-27872844
>chr13:27874025-27874994
>chr13:27875076-27875126
>chr13:27875322-27875622
>chr13:27875863-27876119
>chr13:27876785-27876859
>chr13:27876914-27877258
>chr13:27877294-27877496
>chr13:27877674-27877791
>chr13:27879160-27879836
>chr13:27880117-27880150
>chr13:27882397-27882603
>chr13:27883036-27883100
>chr13:27884139-27884995
>chr13:27885067-27885316
>chr13:27885398-27887271
>chr13:27887507-27888345
>chr13:27888443-27888500
>chr13:27888540-27888688
>chr13:27888743-27889103
>chr13:27889323-27889377
>chr13:27890087-27890139
>chr13:27890177-27891810
>chr13:27891966-27892208
>chr13:27892243-27892409
>chr13:27892516-27892556
>chr13:27892606-27893341
>chr13:27893526-27893727
>chr13:27893954-27894269
>chr13:27894806-27895007
>chr13:27895120-27895930
>chr13:27896016-27896049
>chr13:27896087-27896938
>chr13:27896974-27897118
>chr13:27897245-27897530
>chr13:27897684-27898103
>chr13:27898322-27898546
>chr13:27900093-27900403
>chr13:27900711-27901211
>chr13:27901709-27901913
>chr13:27902835-27903164
>chr13:27903861-27903938
>chr13:27904146-27904661
>chr13:27905855-27906081
>chr13:27906440-27907122
>chr13:27907470-27907805
>chr13:27908610-27908675
>chr13:27909931-27910445
>chr13:27910927-27911282
>chr13:27912227-27912533
>chr13:27912816-27913162
>chr13:27914330-27915297
>chr13:27916438-27916769
>chr13:27917574-27917665
>chr13:27917943-27918063
>chr13:27919648-27919727
>chr13:27925240-27925675
>chr13:27925775-27925866
>chr13:27926297-27926491
>chr13:27927333-27927412
>chr13:27930277-27930576
>chr13:27931288-27931632
>chr13:27932190-27933062
>chr13:27933515-27933806
>chr13:27934332-27934517
>chr13:27934612-27935006
>chr13:27935073-27935942
>chr13:27936595-27937757
>chr13:27938078-27938387
>chr13:27938760-27938903
>chr13:27938979-27939038
>chr13:27939368-27939695
>chr13:27940182-27940394
>chr13:27940495-27940627
>chr13:27940903-27941216
>chr13:27942105-27942262
>chr13:27943541-27943884
>chr13:27944860-27945209
>chr13:27945597-27945709
>chr13:27946710-27947046
>chr13:27948044-27948191
>chr13:27948222-27948271
>chr13:27948327-27948394
>chr13:27948469-27948808
>chr13:27948896-27949333
>chr13:27949515-27950527
>chr13:27950749-27951387
>chr13:27951554-27951698
>chr13:27951972-27952080
>chr13:27952324-27952464
>chr13:27953455-27953488
>chr13:27955966-27956339
>chr13:27957331-27957395
>chr13:27957495-27957843
>chr13:27958375-27958662
>chr13:27959258-27959409
>chr13:27959726-27960042
>chr13:27963283-27963312
>chr13:27964112-27964718
>chr13:27969174-27969245
>chr13:27970110-27970187
>chr13:27972823-27973128
>chr13:27974446-27974501
>chr13:27974883-27975194
>chr13:27978529-27978573
>chr13:27980057-27980228
>chr13:27980999-27981060
>chr13:27982143-27982442
>chr13:27983226-27983536
>chr13:27983781-27983899
>chr13:27984068-27984205
>chr13:27984689-27985585
>chr13:27985767-27985967
>chr13:27987879-27988422
>chr13:27988986-27989416
>chr13:27989505-27989579
>chr13:27990208-27990368
>chr13:27990701-27991401
>chr13:27991535-27991923
>chr13:27992889-27992980
>chr13:27993175-27993878
>chr13:27994416-27994737
>chr13:27994902-27995223
>chr13:27995297-27997302
>chr13:27997421-27997916
>chr13:27998307-27998425
>chr13:27998737-27999924
>chr13:28000024-28000331
>chr13:28000979-28001184
>chr13:28001218-28001293
>chr13:28001361-28001438
>chr13:28001485-28001730
>chr13:28001828-28001928
>chr13:28001964-28002100
>chr13:28002285-28002445
>chr13:28002562-28002721
>chr13:28002919-28003267
>chr13:28004236-28004667
>chr13:28005042-28005351
>chr13:28005997-28006369
>chr13:28006694-28007641
>chr13:28007684-28007895
>chr13:28007952-28008850
>chr13:28008938-28008979
>chr13:28009036-28009174
>chr13:28009536-28009865
>chr13:28010715-28011382
>chr13:28011639-28012083
>chr13:28012648-28012958
>chr13:28013635-28013691
>chr13:28014006-28014307
>chr13:28014899-28015054
>chr13:28015279-28015365
>chr13:28016248-28016584
>chr13:28017077-28017552
>chr13:28017648-28018058
>chr13:28018959-28019272
>chr13:28020322-28020638
>chr13:28020736-28020834
>chr13:28021102-28021407
>chr13:28021555-28022629
>chr13:28023794-28024467
>chr13:28025368-28025433
>chr13:28026059-28026379
>chr13:28028387-28029430
>chr13:28029948-28030025
>chr13:28030387-28030514
>chr13:28030674-28031252
>chr13:28032397-28032651
>chr13:28033052-28033319
>chr13:28033376-28033680
>chr13:28034672-28034974
>chr13:28036070-28036216
>chr13:28036689-28037027
>chr13:28037118-28037165
>chr13:28037429-28037510
>chr13:28037696-28037829
>chr13:28037870-28038055
>chr13:28038457-28038784
>chr13:28039192-28039990
>chr13:28040435-28040557
>chr13:28040727-28040967
>chr13:28041869-28042234
>chr13:28042341-28042381
>chr13:28043601-28044493
>chr13:28045571-28045880
>chr13:28045962-28046120
>chr13:28046536-28047069
>chr13:28047419-28047754
>chr13:28048640-28048685
>chr13:28050447-28050584
>chr13:28050961-28051017
>chr13:28051054-28051855
>chr13:28052058-28052432
>chr13:28053688-28054020
>chr13:28054162-28054218
>chr13:28054266-28054349
>chr13:28054403-28054601
>chr13:28054747-28055084
>chr13:28055780-28055824
>chr13:28056703-28056908
>chr13:28057749-28058547
>chr13:28058897-28059032
>chr13:28059638-28061348
>chr13:28061479-28061791
>chr13:28062323-28062980
>chr13:28063174-28063519
>chr13:28063962-28064123
>chr13:28064289-28064591
>chr13:28064786-28065015
>chr13:28065356-28065981
>chr13:28066546-28066598
>chr13:28066643-28066711
>chr13:28067048-28067348
>chr13:28068020-28068076
>chr13:28068291-28068886
>chr13:28069581-28070199
>chr13:28070979-28071333
>chr13:28071460-28071526
>chr13:28071825-28072281
>chr13:28072327-28073364
>chr13:28073492-28074002
>chr13:28074109-28074169
>chr13:28074230-28074436
>chr13:28074580-28074965
>chr13:28075027-28076393
>chr13:28076464-28079957
>chr13:28080035-28081330
>chr13:28081507-28081601
>chr13:28081774-28083415
>chr13:28083461-28083594
>chr13:28083823-28084967
>chr13:28085062-28085973
>chr13:28086436-28086969
>chr13:28087094-28087475
>chr13:28087613-28087666
>chr13:28087728-28087838
>chr13:28088247-28089313
>chr13:28089348-28089525
>chr13:28089721-28090327
>chr13:28090456-28090815
>chr13:28091201-28091525
>chr13:28091639-28092103
>chr13:28092218-28092538
>chr13:28092910-28093333
>chr13:28093897-28093965
>chr13:28094479-28094830
>chr13:28095273-28095575
>chr13:28096044-28096343
>chr13:28096441-28096774
>chr13:28096942-28097354
>chr13:28097992-28098560
>chr13:28098918-28098963
>chr13:28099393-28099440
>chr13:28101467-28101512
>chr13:28101605-28102515
>chr13:28102717-28103322
>chr13:28103481-28103776
>chr13:28104733-28104811
>chr13:28105137-28105282
>chr13:28105320-28106040
>chr13:28106101-28106552
>chr13:28106730-28106941
>chr13:28107092-28107236
>chr13:28107669-28107768
>chr13:28108428-28108612
>chr13:28108685-28108816
>chr13:28109791-28110018
>chr13:28110043-28110086
>chr13:28110803-28110876
>chr13:28110948-28111600
>chr13:28111705-28112015
>chr13:28112114-28112468
>chr13:28112805-28113406
>chr13:28113624-28114274
>chr13:28114355-28115168
>chr13:28115936-28116263
>chr13:28117530-28118074
>chr13:28118227-28118283
>chr13:28118317-28118699
>chr13:28118741-28119077
>chr13:28119121-28119392
>chr13:28119569-28120121
>chr13:28120582-28121313
>chr13:28121506-28121589
>chr13:28121955-28122370
>chr13:28122519-28125695
>chr13:28126059-28126546
>chr13:28126597-28127888
>chr13:28128856-28129082
>chr13:28129458-28129624
>chr13:28129753-28129808
>chr13:28129987-28130031
>chr13:28131277-28132301
>chr13:28132611-28133048
>chr13:28133177-28133526
>chr13:28134043-28134397
>chr13:28134705-28134917
>chr13:28135020-28135303
>chr13:28135661-28135902
>chr13:28135951-28136267
>chr13:28136391-28136707
>chr13:28136868-28136969
>chr13:28137139-28137173
>chr13:28138411-28138513
>chr13:28138697-28138744
>chr13:28139223-28139275
>chr13:28139485-28139576
>chr13:28139889-28140221
>chr13:28140539-28140747
>chr13:28140998-28141765
>chr13:28142348-28142470
>chr13:28142563-28142797
>chr13:28143089-28143238
>chr13:28143583-28143653
>chr13:28144102-28144516
>chr13:28144672-28145102
>chr13:28145301-28146106
>chr13:28146211-28146331
>chr13:28146486-28147033
>chr13:28147361-28147556
>chr13:28147886-28148572
>chr13:28149081-28149361
>chr13:28149554-28149943
>chr13:28150311-28150665
>chr13:28150734-28150821
>chr13:28151144-28151556
>chr13:28152300-28152625
>chr13:28152750-28152838
>chr13:28153222-28153536
>chr13:28154480-28155116
>chr13:28155308-28155619
>chr13:28156026-28160267
>chr13:28161206-28161502
>chr13:28162400-28162846
>chr13:28162971-28163224
>chr13:28163391-28163489
>chr13:28163939-28164357
>chr13:28164918-28165454
>chr13:28165673-28165846
>chr13:28165900-28166017
>chr13:28166099-28166218
>chr13:28166268-28166442
>chr13:28166993-28167140
>chr13:28167198-28167888
>chr13:28168008-28168353
>chr13:28168435-28169039
>chr13:28169152-28169536
>chr13:28169737-28170092
>chr13:28170707-28171205
>chr13:28171283-28171397
>chr13:28171503-28171698
>chr13:28172026-28172108
>chr13:28172166-28172646
>chr13:28172733-28173249
>chr13:28175238-28175561
>chr13:28176716-28176845
>chr13:28177179-28177243
>chr13:28178712-28178779
>chr13:28178883-28178962
>chr13:28179399-28179716
>chr13:28179867-28179991
>chr13:28181231-28181556
>chr13:28182503-28182550
>chr13:28183147-28183254
>chr13:28184251-28184313
>chr13:28186708-28186847
>chr13:28186904-28187372
>chr13:28187646-28188103
>chr13:28188370-28188636
>chr13:28189232-28189554
>chr13:28189938-28190881
>chr13:28191413-28191589
>chr13:28191756-28192389
>chr13:28192979-28193160
>chr13:28193464-28193742
>chr13:28193871-28194189
>chr13:28194372-28194936
>chr13:28195130-28195428
>chr13:28195480-28195846
>chr13:28195917-28196163
>chr13:28196429-28196519
>chr13:28197554-28198309
>chr13:28198611-28198678
>chr13:28199880-28199975
>chr13:28200995-28201685
>chr13:28202825-28203645
>chr13:28203783-28204107
>chr13:28205510-28205947
>chr13:28206310-28206623
>chr13:28208107-28208160
>chr13:28208637-28208699
>chr13:28209015-28209209
>chr13:28209719-28210078
>chr13:28210910-28211210
>chr13:28211792-28211850
>chr13:28212845-28212954
>chr13:28213074-28213254
>chr13:28213311-28213351
>chr13:28213598-28213638
>chr13:28213759-28213922
>chr13:28214019-28214147
>chr13:28214267-28214367
>chr13:28214559-28214604
>chr13:28214654-28214713
>chr13:28214780-28214882
>chr13:28214919-28215222
>chr13:28215308-28215374
>chr13:28215660-28215952
>chr13:28215983-28216355
>chr13:28216821-28217157
>chr13:28217292-28217608
>chr13:28218086-28218370
>chr13:28219121-28219188
>chr13:28220104-28220151
>chr13:28220518-28220584
>chr13:28222492-28222571
>chr13:28223513-28223687
>chr13:28223807-28224179
>chr13:28224503-28224937
>chr13:28225181-28225247
>chr13:28229679-28229923
>chr13:28229942-28230100
>chr13:28230466-28230610
>chr13:28231702-28231957
>chr13:28232471-28232676
>chr13:28233277-28233589
>chr13:28234145-28234424
>chr13:28235641-28235897
>chr13:28235947-28236015
>chr13:28236773-28236913
>chr13:28237991-28238059
>chr13:28239132-28239229
>chr13:28240423-28240493
>chr13:28240948-28241295
>chr13:28243651-28244022
>chr13:28244094-28244162
>chr13:28244281-28244376
>chr13:28244685-28245241
>chr13:28245471-28246000
>chr13:28246074-28247333
>chr13:28247384-28247615
>chr13:28247751-28249165
>chr13:28249238-28249351
>chr13:28249445-28249756
>chr13:28250071-28250148
>chr13:28250222-28250803
>chr13:28250927-28251120
>chr13:28251865-28252187
>chr13:28252768-28252848
>chr13:28253555-28253799
>chr13:28254312-28254359
>chr13:28257462-28258125
>chr13:28258276-28258391
>chr13:28258783-28258987
>chr13:28259118-28260420
>chr13:28260923-28260979
>chr13:28261249-28261336
>chr13:28261513-28261856
>chr13:28262053-28262199
>chr13:28262309-28262360
>chr13:28263299-28263862
>chr13:28264052-28264554
>chr13:28265221-28265369
>chr13:28265709-28266044
>chr13:28267544-28268075
>chr13:28268182-28268316
>chr13:28269134-28269219
>chr13:28269574-28269699
>chr13:28269958-28270056
>chr13:28271163-28271292
>chr13:28271599-28271636
>chr13:28271884-28271965
>chr13:28272206-28272513
>chr13:28272567-28272925
>chr13:28273308-28273622
>chr13:28276066-28276103
>chr13:28277491-28277590
>chr13:28278404-28278592
>chr13:28278687-28278816
>chr13:28279465-28280090
>chr13:28280553-28280866
>chr13:28281776-28282095
>chr13:28282432-28282513
>chr13:28282581-28282631
>chr13:28283045-28283422
>chr13:28283613-28283722
>chr13:28285023-28285177
>chr13:28285629-28285833
>chr13:28287211-28287294
>chr13:28288304-28288624
>chr13:28288808-28289131
>chr13:28289206-28289934
>chr13:28290400-28290703
>chr13:28291135-28291309
>chr13:28291437-28291864
>chr13:28291916-28292006
>chr13:28295842-28296204
>chr13:28296291-28297338
>chr13:28300497-28300568
>chr13:28300843-28300899
>chr13:28302653-28302703
>chr13:28303709-28303859
>chr13:28304474-28304641
>chr13:28304721-28305571
>chr13:28305724-28305893
>chr13:28307771-28308075
>chr13:28309868-28310194
>chr13:28311009-28311305
>chr13:28311448-28311559
>chr13:28312937-28313286
>chr13:28313913-28314138
>chr13:28315110-28315696
>chr13:28316633-28316931
>chr13:28317967-28318130
>chr13:28320285-28320331
>chr13:28320450-28320708
>chr13:28323297-28323679
>chr13:28325524-28325842
>chr13:28326104-28326206
>chr13:28326294-28326338
>chr13:28326504-28326845
>chr13:28330381-28330460
>chr13:28330585-28330996
>chr13:28331284-28331348
>chr13:28331426-28331729
>chr13:28331914-28332242
>chr13:28332716-28332817
>chr13:28334496-28334567
>chr13:28336735-28337054
>chr13:28339945-28340262
>chr13:28341454-28341620
>chr13:28341775-28342201
>chr13:28342699-28342788
>chr13:28342920-28343944
>chr13:28344786-28345109
>chr13:28346427-28346754
>chr13:28347238-28347545
>chr13:28347811-28347896
>chr13:28348621-28348938
>chr13:28349135-28349237
>chr13:28349422-28349495
>chr13:28349876-28349919
>chr13:28350828-28351000
>chr13:28352180-28352249
>chr13:28353283-28353596
>chr13:28357410-28357439
>chr13:28357846-28357889
>chr13:28358140-28358195
>chr13:28358342-28358480
>chr13:28358721-28358817
>chr13:28359037-28361461
>chr13:28361723-28361806
>chr13:28362185-28362291
>chr13:28362529-28362695
>chr13:28363595-28364090
>chr13:28364197-28364682
>chr13:28365140-28365240
>chr13:28365357-28365656
>chr13:28366472-28366792
>chr13:28368027-28369007
>chr13:28369221-28369575
>chr13:28369887-28370236
>chr13:28370318-28370485
>chr13:28371278-28371381
>chr13:28371619-28371779
>chr13:28371978-28372952
>chr13:28373600-28373654
>chr13:28374076-28374915
>chr13:28377744-28377861
>chr13:28377964-28378346
>chr13:28379058-28379364
>chr13:28379417-28379491
>chr13:28381252-28381661
>chr13:28381711-28381758
>chr13:28381939-28382007
>chr13:28383178-28383242
>chr13:28383376-28383949
>chr13:28384127-28384486
>chr13:28387219-28387296
>chr13:28387667-28387724
>chr13:28390393-28390716
>chr13:28391103-28391715
>chr13:28393568-28393891
>chr13:28395311-28395665
>chr13:28397543-28397690
>chr13:28397835-28397883
>chr13:28400439-28400526
>chr13:28400950-28401297
>chr13:28402540-28402602
>chr13:28402743-28403127
>chr13:28403754-28404106
>chr13:28404697-28405052
>chr13:28406592-28406827
>chr13:28407988-28408022
>chr13:28408089-28408106
>chr13:28409337-28409635
>chr13:28410739-28410902
>chr13:28411209-28411635
>chr13:28412275-28412836
>chr13:28414535-28414582
>chr13:28415194-28415515
>chr13:28416114-28416252
>chr13:28416592-28416632
>chr13:28417662-28417770
>chr13:28418568-28418881
>chr13:28419593-28419902
>chr13:28423298-28423420
>chr13:28423915-28424376
>chr13:28428648-28428722
>chr13:28429179-28429240
>chr13:28432551-28432663
>chr13:28432691-28432756
>chr13:28434582-28434891
>chr13:28435472-28435523
>chr13:28439857-28439905
>chr13:28440687-28441537
>chr13:28441639-28441775
>chr13:28443291-28443327
>chr13:28443883-28444476
>chr13:28444569-28446252
>chr13:28446368-28448784
>chr13:28448983-28449329
>chr13:28449689-28449728
>chr13:28449801-28449838
>chr13:28450489-28450609
>chr13:28450693-28450809
>chr13:28451135-28451454
>chr13:28452990-28453422
>chr13:28453784-28453828
>chr13:28454575-28454740
>chr13:28454813-28454861
>chr13:28454961-28457263
>chr13:28457778-28458231
>chr13:28459497-28459553
>chr13:28460644-28460686
>chr13:28460796-28460896
>chr13:28460964-28461137
>chr13:28461567-28461648
>chr13:28464491-28464566
>chr13:28465522-28465866
>chr13:28466843-28466895
>chr13:28467617-28467762
>chr13:28467902-28467982
>chr13:28468562-28468907
>chr13:28468996-28469106
>chr13:28469713-28470071
>chr13:28470676-28470986
>chr13:28472956-28473144
>chr13:28473220-28473950
>chr13:28474029-28474885
>chr13:28480205-28480288
>chr13:28481567-28481627
>chr13:28482169-28482530
>chr13:28484923-28485237
>chr13:28486900-28487115
>chr13:28488109-28488412
>chr13:28488530-28488569
>chr13:28492262-28492395
>chr13:28493589-28493630
>chr13:28497012-28497075
>chr13:28499207-28499253
>chr13:28499653-28499735
>chr13:28500938-28501422
>chr13:28502182-28502226
>chr13:28502770-28502837
>chr13:28503675-28503717
>chr13:28505074-28505387
>chr13:28506138-28506467
>chr13:28506759-28506793
>chr13:28506870-28506939
>chr13:28507743-28508963
>chr13:28509988-28510034
>chr13:28510181-28510417
>chr13:28511027-28511983
>chr13:28512023-28512473
>chr13:28512655-28512855
>chr13:28512931-28515463
>chr13:28515672-28515705
>chr13:28515890-28515969
>chr13:28516083-28517284
>chr13:28518027-28518284
>chr13:28518347-28518863
>chr13:28518919-28519665
>chr13:28519723-28520443
>chr13:28520558-28520843
>chr13:28520909-28521393
>chr13:28521464-28522007
>chr13:28522119-28522241
>chr13:28523574-28523973
>chr13:28524386-28524563
>chr13:28525286-28525328
>chr13:28525502-28525558
>chr13:28525700-28525820
>chr13:28525883-28525946
>chr13:28526339-28527467
>chr13:28529583-28529951
>chr13:28531233-28531264
>chr13:28531551-28531932
>chr13:28532034-28532156
>chr13:28533553-28533834
>chr13:28534516-28534647
>chr13:28534818-28536023
>chr13:28536306-28536458
>chr13:28536713-28536764
>chr13:28536905-28537051
>chr13:28537990-28538276
>chr13:28538497-28538711
>chr13:28539293-28539611
>chr13:28539762-28540547
>chr13:28541427-28542205
>chr13:28543154-28543261
>chr13:28543626-28544042
>chr13:28544426-28544784
>chr13:28545156-28545494
>chr13:28546706-28547052
>chr13:28547974-28548049
>chr13:28548086-28548330
>chr13:28549390-28550212
>chr13:28550390-28550537
>chr13:28551895-28552231
>chr13:28552915-28553025
>chr13:28553287-28553470
>chr13:28554353-28554717
>chr13:28555745-28556006
>chr13:28556357-28556709
>chr13:28557511-28557809
>chr13:28558861-28558895
>chr13:28559110-28559953
>chr13:28560058-28560226
>chr13:28561281-28561724
>chr13:28562296-28562467
>chr13:28562562-28562611
>chr13:28565537-28565765
>chr13:28565812-28565932
>chr13:28567253-28567291
>chr13:28568199-28568245
>chr13:28569134-28569374
>chr13:28570247-28570524
>chr13:28570625-28570976
>chr13:28571375-28571634
>chr13:28572155-28572461
>chr13:28573912-28573985
>chr13:28575706-28576053
>chr13:28576388-28576434
>chr13:28576733-28576897
>chr13:28577786-28577875
>chr13:28578255-28578311
>chr13:28578893-28579031
>chr13:28579125-28579263
>chr13:28579657-28579687
>chr13:28580592-28580896
>chr13:28580929-28581743
>chr13:28581821-28581882
>chr13:28584376-28584732
>chr13:28585595-28585637
>chr13:28586140-28586367
>chr13:28587347-28587969
>chr13:28588876-28589772
>chr13:28590029-28590082
>chr13:28591305-28592146
>chr13:28592948-28593261
>chr13:28593898-28594286
>chr13:28594358-28594563
>chr13:28594594-28594976
>chr13:28595163-28595615
>chr13:28597020-28597395
>chr13:28598324-28598522
>chr13:28599782-28599894
>chr13:28601515-28601567
>chr13:28602002-28602037
>chr13:28603855-28604556
>chr13:28604662-28604833
>chr13:28604931-28606053
>chr13:28606376-28606493
>chr13:28608816-28608852
>chr13:28608921-28609065
>chr13:28609868-28610144
>chr13:28610202-28610662
>chr13:28612741-28612825
>chr13:28614177-28614248
>chr13:28614445-28615289
>chr13:28615857-28616986
>chr13:28617933-28618184
>chr13:28619466-28619892
>chr13:28620968-28621097
>chr13:28621536-28621908
>chr13:28621982-28622069
>chr13:28622870-28623195
>chr13:28623292-28623356
>chr13:28623609-28623754
>chr13:28623952-28624710
>chr13:28625790-28626122
>chr13:28626771-28626825
>chr13:28627623-28627945
>chr13:28628163-28628252
>chr13:28628314-28628364
>chr13:28628683-28628749
>chr13:28629828-28630263
>chr13:28630547-28630873
>chr13:28632132-28632176
>chr13:28632471-28632812
>chr13:28633286-28633425
>chr13:28633507-28634064
>chr13:28635437-28635565
>chr13:28637298-28637635
>chr13:28638525-28638720
>chr13:28640047-28640385
>chr13:28641777-28642105
>chr13:28643022-28643362
>chr13:28643884-28644492
>chr13:28645065-28645611
>chr13:28646046-28646370
>chr13:28646970-28647068
>chr13:28647209-28647362
>chr13:28648491-28648548
>chr13:28649135-28649325
>chr13:28649490-28649929
>chr13:28650561-28650777
>chr13:28650956-28651106
>chr13:28654883-28655181
>chr13:28655665-28655708
>chr13:28656189-28656297
>chr13:28657106-28657453
>chr13:28657962-28658080
>chr13:28658302-28658490
>chr13:28659561-28659616
>chr13:28659766-28659820
>chr13:28660315-28660589
>chr13:28661185-28661493
>chr13:28662987-28663051
>chr13:28663244-28663612
>chr13:28664029-28664121
>chr13:28664364-28664414
>chr13:28666927-28667015
>chr13:28667220-28667397
>chr13:28669333-28669631
>chr13:28669825-28670123
>chr13:28670772-28671074
>chr13:28671919-28671971
>chr13:28672582-28672784
>chr13:28673077-28673374
>chr13:28674171-28674208
>chr13:28674776-28675095
>chr13:28675162-28675442
>chr13:28675652-28675928
>chr13:28676021-28676364
>chr13:28677670-28677803
>chr13:28678951-28679053
>chr13:28679268-28679583
>chr13:28680155-28680399
>chr13:28680875-28681063
>chr13:28681400-28681993
>chr13:28683142-28683510
>chr13:28684107-28684184
>chr13:28684278-28684537
>chr13:28684568-28684654
>chr13:28684720-28687977
>chr13:28688048-28694475
>chr13:28694524-28694679
>chr13:28694954-28695049
>chr13:28695204-28695727
>chr13:28695835-28696411
>chr13:28696484-28696895
>chr13:28696971-28697463
>chr13:28697597-28697759
>chr13:28698232-28698725
>chr13:28700067-28700126
>chr13:28702124-28702326
>chr13:28703142-28703235
>chr13:28703550-28703749
>chr13:28705591-28705686
>chr13:28706491-28709385
>chr13:28711135-28711454
>chr13:28711902-28711937
>chr13:28713723-28714170
>chr13:28714323-28714778
>chr13:28715572-28716212
>chr13:28720406-28720717
>chr13:28721157-28721595
>chr13:28722472-28722551
>chr13:28723304-28723604
>chr13:28724512-28724555
>chr13:28725674-28725710
>chr13:28727804-28727972
>chr13:28728139-28728227
>chr13:28728261-28728296
>chr13:28728435-28728491
>chr13:28729161-28729534
>chr13:28730007-28730498
>chr13:28730600-28731042
>chr13:28731894-28732025
>chr13:28732571-28732874
>chr13:28733151-28733755
>chr13:28734101-28734555
>chr13:28734639-28734747
>chr13:28735292-28735461
>chr13:28736908-28737688
>chr13:28737844-28738107
>chr13:28738244-28738817
>chr13:28739309-28739403
>chr13:28739491-28740303
>chr13:28740341-28740622
>chr13:28741375-28741454
>chr13:28741739-28743339
>chr13:28743475-28743789
>chr13:28744812-28744871
>chr13:28744950-28745054
>chr13:28745176-28745444
>chr13:28745906-28746466
>chr13:28747529-28747856
>chr13:28748786-28749110
>chr13:28749345-28749446
>chr13:28749498-28749958
>chr13:28751112-28751372
>chr13:28752757-28753603
>chr13:28753933-28754039
>chr13:28754199-28754281
>chr13:28755750-28755852
>chr13:28755900-28756123
>chr13:28756515-28756730
>chr13:28756804-28759926
>chr13:28760348-28760650
>chr13:28760730-28760785
>chr13:28760872-28760934
>chr13:28761509-28761561
>chr13:28762805-28762854
>chr13:28762987-28763072
>chr13:28763854-28763894
>chr13:28764309-28764976
>chr13:28765880-28765980
>chr13:28767197-28767244
>chr13:28767450-28767626
>chr13:28767692-28769327
>chr13:28769381-28777344
>chr13:28777492-28777630
>chr13:28777757-28777889
>chr13:28779135-28779429
>chr13:28779526-28790028
>chr13:28790086-28790644
>chr13:28790766-28791238
>chr13:28791292-28791326
>chr13:28791384-28791627
>chr13:28792575-28792793
>chr13:28795405-28795540
>chr13:28796324-28796358
>chr13:28796632-28796783
>chr13:28797233-28797543
>chr13:28797775-28798181
>chr13:28798670-28799014
>chr13:28799132-28799170
>chr13:28799631-28800752
>chr13:28801535-28801641
>chr13:28801775-28801869
>chr13:28803644-28804053
>chr13:28804118-28804222
>chr13:28804449-28804575
>chr13:28805246-28805394
>chr13:28805832-28806158
>chr13:28808029-28811168
>chr13:28811428-28811855
>chr13:28812003-28812097
>chr13:28812587-28812897
>chr13:28813291-28813378
>chr13:28813712-28814193
>chr13:28814749-28814892
>chr13:28814958-28815027
>chr13:28815144-28815195
>chr13:28815796-28816122
>chr13:28816203-28817051
>chr13:28818126-28818676
>chr13:28819716-28819840
>chr13:28823505-28823614
>chr13:28823701-28824079
>chr13:28826173-28826339
>chr13:28827585-28828653
>chr13:28828736-28828978
>chr13:28829240-28829562
>chr13:28830391-28830670
>chr13:28830798-28831331
>chr13:28831647-28832081
>chr13:28832288-28832478
>chr13:28832558-28833104
>chr13:28833361-28834084
>chr13:28834160-28834289
>chr13:28834373-28834642
>chr13:28834701-28835040
>chr13:28835161-28835576
>chr13:28836137-28836321
>chr13:28841673-28842043
>chr13:28844398-28844448
>chr13:28844578-28845314
>chr13:28848779-28848842
>chr13:28852539-28853001
>chr13:28855247-28856022
>chr13:28861664-28861747
>chr13:28862285-28862639
>chr13:28863647-28864002
>chr13:28864983-28865138
>chr13:28867289-28867391
>chr13:28869484-28869810
>chr13:28869959-28870112
>chr13:28871162-28871208
>chr13:28872421-28873041
>chr13:28873945-28874301
>chr13:28875046-28875375
>chr13:28876840-28877346
>chr13:28878155-28879293
>chr13:28881015-28881791
>chr13:28881855-28883638
>chr13:28883769-28883818
>chr13:28883867-28884615
>chr13:28884806-28884898
>chr13:28885736-28885858
>chr13:28888437-28888720
>chr13:28890371-28890589
>chr13:28891576-28891915
>chr13:28892642-28892746
>chr13:28894174-28894379
>chr13:28894457-28894590
>chr13:28896213-28898140
>chr13:28899084-28899153
>chr13:28899184-28900181
>chr13:28900385-28900429
>chr13:28900976-28901306
>chr13:28901680-28901782
>chr13:28901924-28902030
>chr13:28902213-28902668
>chr13:28902831-28902957
>chr13:28903175-28918539
>chr13:28918616-28920412
>chr13:28920507-28920586
>chr13:28920632-28920819
>chr13:28920870-28921080
>chr13:28921152-28921648
>chr13:28921884-28921923
>chr13:28921960-28922422
>chr13:28922722-28922842
>chr13:28923013-28923329
>chr13:28924224-28924326
>chr13:28924586-28924673
>chr13:28926718-28926810
>chr13:28927306-28927590
>chr13:28927693-28928176
>chr13:28928312-28928592
>chr13:28928642-28929474
>chr13:28931155-28931995
>chr13:28932306-28932459
>chr13:28932869-28932958
>chr13:28933197-28933262
>chr13:28933498-28933581
>chr13:28934509-28934805
>chr13:28935179-28935468
>chr13:28935759-28936050
>chr13:28937098-28937487
>chr13:28937536-28937611
>chr13:28938093-28938408
>chr13:28939760-28940471
>chr13:28941209-28941257
>chr13:28941374-28941567
>chr13:28941877-28941969
>chr13:28942197-28942368
>chr13:28942492-28942580
>chr13:28942792-28942999
>chr13:28943907-28944001
>chr13:28944087-28944243
>chr13:28944303-28944408
>chr13:28944806-28945922
>chr13:28946722-28946830
>chr13:28948965-28949101
>chr13:28949432-28950319
>chr13:28950491-28950935
>chr13:28950976-28951434
>chr13:28951510-28951813
>chr13:28953174-28953647
>chr13:28954087-28954143
>chr13:28955932-28956212
>chr13:28957412-28957649
>chr13:28958880-28958933
>chr13:28959401-28959842
>chr13:28959938-28960730
>chr13:28960779-28960876
>chr13:28960968-28961244
>chr13:28961294-28961447
>chr13:28961538-28961686
>chr13:28961991-28962161
>chr13:28962240-28962309
>chr13:28963065-28963392
>chr13:28963491-28963594
>chr13:28963850-28963928
>chr13:28964379-28964423
>chr13:28965563-28965720
>chr13:28965876-28966139
>chr13:28966433-28966787
>chr13:28967518-28967554
>chr13:28968700-28969293
>chr13:28969324-28970205
>chr13:28972728-28972818
>chr13:28976059-28976286
>chr13:28978157-28978210
>chr13:28981101-28981603
>chr13:28982256-28982809
>chr13:28982843-28983036
>chr13:28983639-28983758
>chr13:28985569-28985821
>chr13:28987784-28987888
>chr13:28989942-28989990
>chr13:28990348-28991036
>chr13:28991353-28991787
>chr13:28992694-28992985
>chr13:28993051-29000085
>chr13:29000116-29000673
>chr13:29001655-29001828
>chr13:29002058-29002150
>chr13:29003144-29003313
>chr13:29007071-29007121
>chr13:29007223-29007259
>chr13:29007587-29007994
>chr13:29008868-29009126
>chr13:29009255-29009531
>chr13:29009614-29009778
>chr13:29009924-29010242
>chr13:29012588-29012884
>chr13:29015833-29016207
>chr13:29018052-29018088
>chr13:29018489-29018796
>chr13:29020679-29020839
>chr13:29020919-29021291
>chr13:29022345-29022536
>chr13:29023321-29023483
>chr13:29027543-29027857
>chr13:29028079-29028357
>chr13:29028480-29028782
>chr13:29029467-29029526
>chr13:29029562-29030019
>chr13:29031234-29031513
>chr13:29031669-29031811
>chr13:29034583-29034634
>chr13:29035830-29036190
>chr13:29036421-29038875
>chr13:29039603-29039829
>chr13:29039940-29043745
>chr13:29044098-29044571
>chr13:29045184-29045525
>chr13:29046121-29046400
>chr13:29046662-29047243
>chr13:29047480-29048185
>chr13:29048471-29048916
>chr13:29051170-29051237
>chr13:29051660-29051748
>chr13:29052192-29052509
>chr13:29052778-29053154
>chr13:29053603-29054009
>chr13:29054118-29054427
>chr13:29054550-29054622
>chr13:29055071-29055228
>chr13:29055347-29057260
>chr13:29057323-29057806
>chr13:29057903-29059094
>chr13:29059145-29059267
>chr13:29059498-29059585
>chr13:29059948-29060119
>chr13:29060651-29061192
>chr13:29061947-29062339
>chr13:29064566-29065585
>chr13:29065774-29065812
>chr13:29066459-29066546
>chr13:29066652-29066699
>chr13:29068466-29068508
>chr13:29069057-29069322
>chr13:29069432-29069616
>chr13:29070925-29071705
>chr13:29073355-29073400
>chr13:29073530-29073564
>chr13:29074773-29075165
>chr13:29076572-29076617
>chr13:29077008-29077054
>chr13:29078471-29079144
>chr13:29079328-29080137
>chr13:29080368-29081051
>chr13:29081559-29081653
>chr13:29081755-29081808
>chr13:29081997-29082339
>chr13:29084486-29084847
>chr13:29084884-29085175
>chr13:29085233-29087342
>chr13:29087402-29090287
>chr13:29091206-29091283
>chr13:29092067-29092182
>chr13:29092261-29092370
>chr13:29092438-29092499
>chr13:29092736-29092792
>chr13:29093119-29093988
>chr13:29094130-29094762
>chr13:29094788-29095447
>chr13:29095648-29095730
>chr13:29095758-29095869
>chr13:29097580-29097894
>chr13:29098459-29098518
>chr13:29103152-29103391
>chr13:29103509-29103834
>chr13:29104271-29104497
>chr13:29104995-29105226
>chr13:29106374-29106766
>chr13:29107801-29107907
>chr13:29108698-29108744
>chr13:29109064-29109118
>chr13:29109200-29109456
>chr13:29109550-29109655
>chr13:29113800-29114234
>chr13:29116198-29116296
>chr13:29116453-29116616
>chr13:29116851-29116973
>chr13:29119738-29119852
>chr13:29120202-29120561
>chr13:29121603-29121992
>chr13:29122229-29122630
>chr13:29123395-29123771
>chr13:29124273-29124606
>chr13:29124686-29125180
>chr13:29126519-29126748
>chr13:29127450-29127554
>chr13:29129524-29129657
>chr13:29130599-29131035
>chr13:29131958-29132008
>chr13:29132401-29132793
>chr13:29132841-29133546
>chr13:29133635-29134223
>chr13:29134318-29134439
>chr13:29134495-29134921
>chr13:29135027-29135949
>chr13:29136054-29136363
>chr13:29136607-29136817
>chr13:29136909-29136959
>chr13:29137113-29137817
>chr13:29138145-29138534
>chr13:29138645-29138772
>chr13:29138864-29138989
>chr13:29141725-29142130
>chr13:29142418-29142731
>chr13:29143969-29144000
>chr13:29144178-29144581
>chr13:29144744-29144807
>chr13:29145194-29145542
>chr13:29146880-29146937
>chr13:29147412-29151363
>chr13:29151447-29152147
>chr13:29153708-29153802
>chr13:29155644-29155711
>chr13:29156528-29156612
>chr13:29157224-29157254
>chr13:29157772-29157853
>chr13:29158315-29158358
>chr13:29159315-29159834
>chr13:29159884-29159944
>chr13:29160173-29160789
>chr13:29160834-29160974
>chr13:29161079-29161267
>chr13:29161349-29161501
>chr13:29162102-29162237
>chr13:29163128-29163209
>chr13:29167059-29167462
>chr13:29167554-29167845
>chr13:29169567-29169627
>chr13:29171108-29171180
>chr13:29172956-29172998
>chr13:29173883-29173922
>chr13:29175088-29175263
>chr13:29175843-29175894
>chr13:29176469-29176797
>chr13:29176851-29176885
>chr13:29178506-29178663
>chr13:29179618-29179703
>chr13:29181680-29181752
>chr13:29182175-29182206
>chr13:29183930-29184105
>chr13:29184779-29184849
>chr13:29185048-29185317
>chr13:29185568-29185739
>chr13:29185946-29186644
>chr13:29186765-29186857
>chr13:29186952-29187548
>chr13:29189882-29189923
>chr13:29190004-29190186
>chr13:29192300-29192705
>chr13:29193261-29195409
>chr13:29195841-29195960
>chr13:29196089-29203944
>chr13:29203983-29204304
>chr13:29204639-29204693
>chr13:29205227-29205292
>chr13:29205388-29208512
>chr13:29208641-29211394
>chr13:29211474-29211781
>chr13:29211823-29212708
>chr13:29212876-29212956
>chr13:29213022-29213242
>chr13:29213483-29213641
>chr13:29213796-29213905
>chr13:29214106-29216966
>chr13:29217275-29217368
>chr13:29217410-29217562
>chr13:29217583-29218173
>chr13:29218344-29220648
>chr13:29220685-29220823
>chr13:29221425-29221466
>chr13:29221530-29222142
>chr13:29222538-29222960
>chr13:29223041-29223365
>chr13:29223572-29224231
>chr13:29226375-29226433
>chr13:29226546-29226586
>chr13:29226967-29227281
>chr13:29227945-29228040
>chr13:29228330-29228610
>chr13:29228693-29228875
>chr13:29229947-29230313
>chr13:29231150-29231325
>chr13:29231923-29232013
>chr13:29232243-29232341
>chr13:29234866-29235400
>chr13:29235636-29235818
>chr13:29237712-29238055
>chr13:29238098-29239242
>chr13:29240905-29241088
>chr13:29242084-29242128
>chr13:29242264-29242418
>chr13:29242731-29242843
>chr13:29242886-29242923
>chr13:29244665-29244990
>chr13:29245675-29246003
>chr13:29246711-29248409
>chr13:29248433-29250155
>chr13:29251259-29252032
>chr13:29252566-29252991
>chr13:29253142-29253468
>chr13:29253552-29254055
>chr13:29254892-29254947
>chr13:29258232-29258298
>chr13:29259054-29259133
>chr13:29260432-29260570
>chr13:29260799-29260898
>chr13:29263455-29264065
>chr13:29264104-29265736
>chr13:29265792-29265894
>chr13:29266173-29266316
>chr13:29267997-29268182
>chr13:29268539-29268620
>chr13:29268736-29268994
>chr13:29269504-29269793
>chr13:29269872-29270137
>chr13:29272794-29273158
>chr13:29273568-29276048
>chr13:29276607-29276966
>chr13:29277550-29277618
>chr13:29278331-29278376
>chr13:29279036-29279152
>chr13:29281386-29281458
>chr13:29283552-29283582
>chr13:29283661-29283704
>chr13:29283879-29284043
>chr13:29284120-29284171
>chr13:29284502-29284560
>chr13:29285874-29286298
>chr13:29286639-29286988
>chr13:29289366-29289805
>chr13:29290316-29290623
>chr13:29292614-29292741
>chr13:29293088-29293170
>chr13:29293661-29293877
>chr13:29294404-29294480
>chr13:29295121-29296048
>chr13:29296097-29297197
>chr13:29298585-29298676
>chr13:29300874-29300955
>chr13:29301611-29301670
>chr13:29301731-29302450
>chr13:29302747-29306705
>chr13:29306819-29307058
>chr13:29307287-29310132
>chr13:29310594-29310644
>chr13:29310759-29310833
>chr13:29310916-29310963
>chr13:29311675-29311740
>chr13:29312334-29312381
>chr13:29314559-29314624
>chr13:29314790-29315558
>chr13:29317411-29317742
>chr13:29320040-29320125
>chr13:29320219-29320261
>chr13:29320351-29320406
>chr13:29321954-29322102
>chr13:29322813-29322858
>chr13:29323242-29323593
>chr13:29325167-29325607
>chr13:29326546-29327026
>chr13:29327111-29327165
>chr13:29327399-29327546
>chr13:29327721-29328789
>chr13:29328847-29329059
>chr13:29329107-29337152
>chr13:29337231-29338096
>chr13:29338220-29338724
>chr13:29338820-29338992
>chr13:29340630-29346612
>chr13:29346707-29347225
>chr13:29347360-29347455
>chr13:29347656-29347716
>chr13:29347766-29347928
>chr13:29348101-29348630
>chr13:29348701-29348858
>chr13:29349416-29349566
>chr13:29349699-29350175
>chr13:29350636-29350792
>chr13:29350827-29351014
>chr13:29351579-29351921
>chr13:29352205-29352249
>chr13:29352450-29352886
>chr13:29353182-29353600
>chr13:29357114-29357222
>chr13:29358033-29358086
>chr13:29362061-29362332
>chr13:29362432-29362730
>chr13:29366113-29366473
>chr13:29367904-29368249
>chr13:29368362-29368646
>chr13:29369905-29369988
>chr13:29370065-29370482
>chr13:29370582-29370760
>chr13:29370838-29370876
>chr13:29370956-29371018
>chr13:29371152-29371522
>chr13:29371580-29371630
>chr13:29371898-29372150
>chr13:29374019-29374197
>chr13:29374265-29374359
>chr13:29374469-29375263
>chr13:29375333-29376237
>chr13:29376537-29376739
>chr13:29377265-29377629
>chr13:29377706-29377911
>chr13:29378034-29378104
>chr13:29378833-29379211
>chr13:29380627-29380955
>chr13:29382888-29382952
>chr13:29386035-29386097
>chr13:29386155-29386232
>chr13:29386606-29386712
>chr13:29388626-29388710
>chr13:29389142-29390170
>chr13:29390371-29390682
>chr13:29390749-29391312
>chr13:29391607-29391733
>chr13:29391773-29392378
>chr13:29392677-29392924
>chr13:29393619-29394173
>chr13:29394203-29395231
>chr13:29396376-29396494
>chr13:29398121-29398510
>chr13:29398927-29399225
>chr13:29399253-29399442
>chr13:29400963-29401340
>chr13:29402458-29402539
>chr13:29402746-29403042
>chr13:29403416-29403497
>chr13:29403742-29403833
>chr13:29404154-29404443
>chr13:29405732-29406117
>chr13:29406184-29406240
>chr13:29406947-29407302
>chr13:29407438-29407808
>chr13:29407897-29407984
>chr13:29408106-29408127
>chr13:29408179-29408608
>chr13:29409034-29409488
>chr13:29410114-29410689
>chr13:29410801-29411227
>chr13:29411386-29411503
>chr13:29412583-29412855
>chr13:29413070-29414492
>chr13:29414733-29415031
>chr13:29415724-29415828
>chr13:29415907-29416232
>chr13:29416407-29416537
>chr13:29416816-29416874
>chr13:29416947-29417372
>chr13:29417430-29417521
>chr13:29418314-29418381
>chr13:29418454-29418511
>chr13:29418751-29418787
>chr13:29418933-29419025
>chr13:29419986-29420153
>chr13:29420230-29420581
>chr13:29422292-29422351
>chr13:29422628-29422957
>chr13:29423741-29424363
>chr13:29425127-29425589
>chr13:29426186-29426266
>chr13:29426474-29426687
>chr13:29426750-29426901
>chr13:29428558-29428691
>chr13:29431820-29432165
>chr13:29433854-29433911
>chr13:29437657-29437942
>chr13:29438372-29438442
>chr13:29438497-29438679
>chr13:29441770-29441805
>chr13:29444142-29444466
>chr13:29445341-29445377
>chr13:29445458-29445546
>chr13:29445618-29446052
>chr13:29446963-29447010
>chr13:29447067-29447184
>chr13:29447731-29447881
>chr13:29448679-29449065
>chr13:29449471-29449556
>chr13:29450516-29450558
>chr13:29450698-29450993
>chr13:29451113-29451420
>chr13:29451582-29451895
>chr13:29452351-29452777
>chr13:29455623-29456023
>chr13:29456146-29456188
>chr13:29456677-29457146
>chr13:29457160-29457308
>chr13:29457574-29458108
>chr13:29460121-29460173
>chr13:29460982-29461392
>chr13:29462023-29462168
>chr13:29462941-29462997
>chr13:29463132-29463176
>chr13:29463231-29463357
>chr13:29463723-29464030
>chr13:29464757-29464872
>chr13:29466588-29466915
>chr13:29467209-29467270
>chr13:29467825-29468156
>chr13:29468290-29468588
>chr13:29469337-29469865
>chr13:29470995-29471407
>chr13:29472019-29472336
>chr13:29475003-29476346
>chr13:29476485-29476566
>chr13:29478109-29478170
>chr13:29478387-29478509
>chr13:29480560-29480652
>chr13:29487295-29487409
>chr13:29488078-29488124
>chr13:29488423-29488618
>chr13:29488971-29489289
>chr13:29491057-29491215
>chr13:29491351-29491781
>chr13:29491857-29492465
>chr13:29493224-29493283
>chr13:29494737-29495350
>chr13:29495586-29495979
>chr13:29497766-29497890
>chr13:29498968-29499179
>chr13:29499412-29499462
>chr13:29509676-29509768
>chr13:29512618-29512659
>chr13:29515121-29515191
>chr13:29515273-29515332
>chr13:29516381-29516445
>chr13:29517471-29517528
>chr13:29519983-29520215
>chr13:29525246-29525339
>chr13:29526211-29526539
>chr13:29530393-29530450
>chr13:29531543-29531867
>chr13:29535455-29535626
>chr13:29536619-29536671
>chr13:29537367-29537545
>chr13:29542163-29542710
>chr13:29543614-29543822
>chr13:29544539-29544602
>chr13:29546024-29546070
>chr13:29546566-29546602
>chr13:29549663-29550013
>chr13:29550437-29550589
>chr13:29552217-29552272
>chr13:29552423-29552915
>chr13:29555069-29555390
>chr13:29555720-29555774
>chr13:29556220-29556710
>chr13:29557321-29557382
>chr13:29557411-29557536
>chr13:29557645-29560171
>chr13:29560217-29560615
>chr13:29562253-29562581
>chr13:29563104-29563191
>chr13:29564059-29564130
>chr13:29566080-29566158
>chr13:29566313-29566573
>chr13:29568648-29568751
>chr13:29570559-29570905
>chr13:29571106-29571249
>chr13:29574637-29574945
>chr13:29575987-29576332
>chr13:29576544-29576587
>chr13:29579357-29579631
>chr13:29582085-29582128
>chr13:29582625-29582709
>chr13:29584096-29584517
>chr13:29586307-29586378
>chr13:29588252-29588416
>chr13:29588485-29588897
>chr13:29590862-29591122
>chr13:29595502-29595568
>chr13:29595686-29595739
>chr13:29596144-29596285
>chr13:29596831-29597091
>chr13:29597193-29597402
>chr13:29597436-29597773
>chr13:29598707-29598781
>chr13:29598908-29599107
>chr13:29599212-29599291
>chr13:29599361-29599573
>chr13:29599648-29600266
>chr13:29600326-29601244
>chr13:29601275-29601422
>chr13:29602813-29603401
>chr13:29603746-29603859
>chr13:29603909-29603983
>chr13:29604318-29604404
>chr13:29604631-29604930
>chr13:29604974-29605092
>chr13:29605632-29605939
>chr13:29606567-29606631
>chr13:29607269-29607330
>chr13:29607793-29607880
>chr13:29608372-29608456
>chr13:29609248-29609597
>chr13:29610544-29610882
>chr13:29612263-29612589
>chr13:29614499-29614626
>chr13:29614842-29619704
>chr13:29620058-29620092
>chr13:29621060-29621990
>chr13:29622142-29622662
>chr13:29623686-29624617
>chr13:29624681-29624726
>chr13:29624755-29624866
>chr13:29625004-29625052
>chr13:29625090-29625487
>chr13:29625531-29638039
>chr13:29638275-29638368
>chr13:29639005-29639489
>chr13:29639648-29640225
>chr13:29640650-29641087
>chr13:29641280-29641322
>chr13:29641501-29641660
>chr13:29641709-29648568
>chr13:29648639-29648776
>chr13:29648860-29649348
>chr13:29649455-29650302
>chr13:29650449-29650531
>chr13:29650672-29651203
>chr13:29651312-29651521
>chr13:29651599-29652090
>chr13:29652438-29652487
>chr13:29652648-29652733
>chr13:29652835-29652953
>chr13:29653014-29653234
>chr13:29653504-29653586
>chr13:29654436-29654955
>chr13:29655807-29655966
>chr13:29656070-29656788
>chr13:29656898-29657413
>chr13:29658233-29658873
>chr13:29659562-29660034
>chr13:29660178-29660796
>chr13:29661355-29661449
>chr13:29661928-29662314
>chr13:29662369-29662944
>chr13:29662984-29663039
>chr13:29663716-29664210
>chr13:29664394-29664444
>chr13:29664872-29665095
>chr13:29665240-29673409
>chr13:29673481-29674661
>chr13:29674759-29675394
>chr13:29675860-29676470
>chr13:29677857-29677939
>chr13:29678076-29678412
>chr13:29678591-29678896
>chr13:29681263-29681641
>chr13:29682174-29682380
>chr13:29682450-29682546
>chr13:29683506-29683558
>chr13:29683714-29684003
>chr13:29686140-29686234
>chr13:29686374-29686417
>chr13:29687062-29687114
>chr13:29687998-29688031
>chr13:29688408-29688485
>chr13:29689170-29689248
>chr13:29689944-29690406
>chr13:29690872-29690939
>chr13:29691391-29691452
>chr13:29691745-29692030
>chr13:29692688-29692989
>chr13:29694044-29694087
>chr13:29694257-29694562
>chr13:29694645-29694885
>chr13:29696540-29696642
>chr13:29696696-29696937
>chr13:29696990-29697044
>chr13:29697085-29697196
>chr13:29697233-29697284
>chr13:29697608-29697680
>chr13:29697807-29697846
>chr13:29698007-29698109
>chr13:29698332-29698849
>chr13:29698899-29699293
>chr13:29699410-29702401
>chr13:29703851-29703886
>chr13:29705478-29705886
>chr13:29709059-29709391
>chr13:29711225-29712070
>chr13:29712493-29712808
>chr13:29717546-29717981
>chr13:29718643-29718742
>chr13:29719200-29719299
>chr13:29719555-29719587
>chr13:29723705-29723874
>chr13:29724150-29724272
>chr13:29724378-29724424
>chr13:29724562-29724886
>chr13:29725661-29726112
>chr13:29726537-29727055
>chr13:29727508-29727561
>chr13:29733539-29733574
>chr13:29734044-29734401
>chr13:29734856-29735073
>chr13:29735114-29735416
>chr13:29735869-29735933
>chr13:29736646-29736982
>chr13:29737705-29738041
>chr13:29738594-29738679
>chr13:29738759-29738798
>chr13:29738872-29739272
>chr13:29739756-29740281
>chr13:29740535-29740855
>chr13:29742159-29743081
>chr13:29744419-29744734
>chr13:29746591-29746872
>chr13:29747038-29747346
>chr13:29747760-29747886
>chr13:29748263-29749064
>chr13:29749148-29749220
>chr13:29749395-29749440
>chr13:29749585-29749878
>chr13:29750017-29750150
>chr13:29750427-29750491
>chr13:29750563-29750747
>chr13:29750780-29751042
>chr13:29751188-29751508
>chr13:29752705-29752862
>chr13:29753228-29753597
>chr13:29753628-29753680
>chr13:29753743-29753803
>chr13:29753831-29754159
>chr13:29754267-29754646
>chr13:29754785-29755325
>chr13:29755744-29756043
>chr13:29756413-29756453
>chr13:29756703-29757549
>chr13:29758478-29758535
>chr13:29759828-29761709
>chr13:29765475-29765552
>chr13:29766355-29766460
>chr13:29767840-29767959
>chr13:29768264-29768326
>chr13:29769532-29769589
>chr13:29771130-29771248
>chr13:29771390-29771603
>chr13:29774737-29774815
>chr13:29775618-29775919
>chr13:29776213-29776918
>chr13:29777295-29777350
>chr13:29777772-29778074
>chr13:29779381-29779535
>chr13:29779941-29779985
>chr13:29780069-29780440
>chr13:29780888-29781202
>chr13:29781613-29782114
>chr13:29782253-29782298
>chr13:29782934-29782972
>chr13:29784592-29784682
>chr13:29784796-29785313
>chr13:29788753-29789397
>chr13:29792107-29792156
>chr13:29792721-29792784
>chr13:29793540-29793605
>chr13:29793829-29794253
>chr13:29795455-29795996
>chr13:29796221-29796520
>chr13:29796586-29796740
>chr13:29797087-29797162
>chr13:29798007-29798328
>chr13:29798916-29798993
>chr13:29799189-29799294
>chr13:29800603-29800684
>chr13:29801039-29801109
>chr13:29801313-29801364
>chr13:29801848-29801958
>chr13:29802030-29802075
>chr13:29802129-29802394
>chr13:29802597-29803514
>chr13:29803555-29804762
>chr13:29804802-29804878
>chr13:29805890-29806288
>chr13:29807852-29807937
>chr13:29809813-29809991
>chr13:29811746-29811911
>chr13:29812588-29813021
>chr13:29813352-29813391
>chr13:29813509-29813732
>chr13:29814400-29814480
>chr13:29814738-29814873
>chr13:29816067-29816261
>chr13:29816420-29816792
>chr13:29819142-29819210
>chr13:29819616-29819723
>chr13:29820142-29820494
>chr13:29820943-29821061
>chr13:29821734-29821790
>chr13:29822582-29822731
>chr13:29822884-29822960
>chr13:29823007-29823444
>chr13:29823679-29829886
>chr13:29831304-29831606
>chr13:29832314-29832527
>chr13:29833694-29833776
>chr13:29833846-29834411
>chr13:29834596-29834661
>chr13:29834988-29835190
>chr13:29835445-29835791
>chr13:29836119-29836211
>chr13:29836325-29836391
>chr13:29837300-29837413
>chr13:29837592-29837956
>chr13:29838794-29838881
>chr13:29839301-29840106
>chr13:29840233-29840322
>chr13:29840935-29840988
>chr13:29842125-29842464
>chr13:29843252-29843469
>chr13:29845679-29845728
>chr13:29848155-29848578
>chr13:29850329-29850411
>chr13:29851777-29851812
>chr13:29852900-29852985
>chr13:29853140-29853607
>chr13:29854247-29854556
>chr13:29854861-29855187
>chr13:29857492-29857843
>chr13:29859241-29859679
>chr13:29859946-29859984
>chr13:29860375-29860418
>chr13:29860553-29860892
>chr13:29862059-29862099
>chr13:29862157-29862233
>chr13:29862413-29862483
>chr13:29863170-29863517
>chr13:29863761-29863808
>chr13:29864139-29864491
>chr13:29864538-29864629
>chr13:29867913-29868247
>chr13:29869258-29869532
>chr13:29870769-29870871
>chr13:29870946-29871244
>chr13:29871287-29871390
>chr13:29871513-29871781
>chr13:29871912-29872287
>chr13:29873920-29874244
>chr13:29876769-29877013
>chr13:29878852-29878957
>chr13:29879916-29880229
>chr13:29882134-29882347
>chr13:29882443-29882478
>chr13:29883523-29884030
>chr13:29885747-29886059
>chr13:29886091-29886525
>chr13:29889504-29889878
>chr13:29890017-29890062
>chr13:29890445-29890764
>chr13:29893027-29893423
>chr13:29894874-29895490
>chr13:29895594-29896805
>chr13:29897352-29897604
>chr13:29898582-29898620
>chr13:29899022-29899283
>chr13:29899365-29901168
>chr13:29902010-29902101
>chr13:29903149-29903459
>chr13:29903492-29903644
>chr13:29903706-29903744
>chr13:29904572-29904663
>chr13:29904711-29905052
>chr13:29906171-29906501
>chr13:29906748-29906860
>chr13:29906887-29907604
>chr13:29913078-29913155
>chr13:29913215-29913548
>chr13:29913591-29913794
>chr13:29914457-29914707
>chr13:29914915-29915060
>chr13:29915559-29915602
>chr13:29915762-29916069
>chr13:29916825-29916948
>chr13:29917123-29917344
>chr13:29917515-29917609
>chr13:29919569-29919900
>chr13:29921692-29921768
>chr13:29921817-29922161
>chr13:29923149-29923185
>chr13:29926221-29926489
>chr13:29927660-29928017
>chr13:29928617-29929039
>chr13:29929182-29929222
>chr13:29930393-29930723
>chr13:29930795-29931107
>chr13:29931209-29932154
>chr13:29932182-29932590
>chr13:29932658-29932984
>chr13:29933047-29933174
>chr13:29933253-29933497
>chr13:29937394-29937716
>chr13:29938660-29938830
>chr13:29940338-29940676
>chr13:29944366-29944686
>chr13:29944843-29945177
>chr13:29946214-29946262
>chr13:29946720-29946761
>chr13:29946917-29947231
>chr13:29949563-29949813
>chr13:29950538-29950937
>chr13:29951063-29951778
>chr13:29953074-29953116
>chr13:29953282-29953592
>chr13:29955623-29955958
>chr13:29956117-29956434
>chr13:29959807-29960464
>chr13:29960546-29960619
>chr13:29961631-29961942
>chr13:29962247-29962350
>chr13:29962827-29963158
>chr13:29963325-29963383
>chr13:29963442-29963513
>chr13:29963634-29963810
>chr13:29964513-29964554
>chr13:29964658-29964692
>chr13:29966147-29966241
>chr13:29967130-29967217
>chr13:29967380-29967424
>chr13:29967503-29967765
>chr13:29968063-29968702
>chr13:29968793-29968929
>chr13:29969809-29970686
>chr13:29970804-29971496
>chr13:29971734-29972176
>chr13:29972297-29972396
>chr13:29972562-29973627
>chr13:29974644-29974712
>chr13:29974764-29975061
>chr13:29975192-29975385
>chr13:29975878-29976204
>chr13:29977260-29977327
>chr13:29978015-29978257
>chr13:29978556-29978699
>chr13:29978881-29978937
>chr13:29979457-29979797
>chr13:29981905-29982236
>chr13:29982293-29983377
>chr13:29983412-29983626
>chr13:29983766-29987210
>chr13:29987279-29987615
>chr13:29987721-29987781
>chr13:29987833-29987923
>chr13:29988033-29988251
>chr13:29990452-29990772
>chr13:29991828-29991940
>chr13:29991965-29992497
>chr13:29992637-29992795
>chr13:29992846-29993170
>chr13:29995795-29995840
>chr13:29996788-29996971
>chr13:29997317-29997702
>chr13:29998093-29998577
>chr13:29998807-29998913
>chr13:29998942-29999256
>chr13:30000807-30001383
>chr13:30001503-30001707
>chr13:30001789-30001889
>chr13:30001933-30002228
>chr13:30002740-30003527
>chr13:30003911-30004079
>chr13:30004821-30004928
>chr13:30005762-30005802
>chr13:30006360-30006441
>chr13:30006644-30006760
>chr13:30006890-30007055
>chr13:30007771-30007858
>chr13:30007961-30008275
>chr13:30008383-30008777
>chr13:30009182-30009214
>chr13:30009305-30009380
>chr13:30010241-30010328
>chr13:30010786-30010971
>chr13:30011059-30011139
>chr13:30013812-30014027
>chr13:30016504-30017161
>chr13:30017247-30017352
>chr13:30017438-30017622
>chr13:30018505-30018557
>chr13:30018811-30018851
>chr13:30019172-30019511
>chr13:30019954-30019989
>chr13:30020726-30020757
>chr13:30022785-30022882
>chr13:30022964-30023060
>chr13:30023844-30024436
>chr13:30024905-30024942
>chr13:30024979-30025123
>chr13:30025703-30025835
>chr13:30026594-30026651
>chr13:30026835-30026872
>chr13:30027120-30027498
>chr13:30029445-30029804
>chr13:30029940-30030017
>chr13:30030685-30031399
>chr13:30031871-30032110
>chr13:30032415-30032660
>chr13:30036067-30036558
>chr13:30037233-30037370
>chr13:30037843-30037871
>chr13:30040031-30040079
>chr13:30041521-30041828
>chr13:30042112-30042268
>chr13:30042365-30042486
>chr13:30042706-30042762
>chr13:30043911-30044042
>chr13:30046198-30046279
>chr13:30047288-30047361
>chr13:30048645-30048965
>chr13:30050197-30050558
>chr13:30051123-30051380
>chr13:30051692-30051758
>chr13:30052054-30052218
>chr13:30052480-30052542
>chr13:30053568-30053771
>chr13:30053877-30055067
>chr13:30055239-30055939
>chr13:30056401-30056446
>chr13:30056570-30056859
>chr13:30057090-30057236
>chr13:30057309-30058330
>chr13:30058495-30058585
>chr13:30058653-30058876
>chr13:30058930-30058971
>chr13:30059036-30059446
>chr13:30060280-30060434
>chr13:30060657-30060718
>chr13:30061630-30061934
>chr13:30062091-30062140
>chr13:30062241-30062549
>chr13:30063153-30063455
>chr13:30063834-30063875
>chr13:30064307-30064437
>chr13:30064502-30064809
>chr13:30064887-30065102
>chr13:30065375-30065439
>chr13:30065559-30066013
>chr13:30066175-30066213
>chr13:30066387-30066532
>chr13:30067059-30067429
>chr13:30067718-30067758
>chr13:30069237-30069269
>chr13:30069975-30070280
>chr13:30070839-30070881
>chr13:30071159-30071742
>chr13:30073636-30073988
>chr13:30075418-30075459
>chr13:30075602-30075641
>chr13:30075853-30075912
>chr13:30076540-30076980
>chr13:30077114-30077233
>chr13:30079872-30079979
>chr13:30080993-30081082
>chr13:30081152-30081563
>chr13:30082768-30082902
>chr13:30083239-30083587
>chr13:30083933-30084384
>chr13:30085875-30086197
>chr13:30086612-30086817
>chr13:30087025-30087344
>chr13:30087446-30087806
>chr13:30087921-30088217
>chr13:30088316-30089066
>chr13:30089276-30089510
>chr13:30089672-30090041
>chr13:30091579-30091663
>chr13:30091744-30091838
>chr13:30092468-30092886
>chr13:30093290-30093675
>chr13:30094891-30095994
>chr13:30096153-30096299
>chr13:30096359-30096583
>chr13:30096734-30096898
>chr13:30097422-30097725
>chr13:30099275-30099649
>chr13:30099817-30100006
>chr13:30100133-30100261
>chr13:30100590-30100628
>chr13:30100965-30101402
>chr13:30101994-30102342
>chr13:30102931-30103069
>chr13:30104288-30104397
>chr13:30105128-30105199
>chr13:30105441-30105515
>chr13:30107852-30108129
>chr13:30109712-30109785
>chr13:30110982-30111025
>chr13:30111343-30111734
>chr13:30113524-30113882
>chr13:30115632-30115671
>chr13:30115750-30116091
>chr13:30117123-30117251
>chr13:30117630-30117670
>chr13:30117703-30117887
>chr13:30117916-30118094
>chr13:30118705-30119252
>chr13:30121858-30122051
>chr13:30122719-30122892
>chr13:30123879-30123953
>chr13:30125261-30125370
>chr13:30127373-30127424
>chr13:30128904-30129320
>chr13:30130100-30130443
>chr13:30130841-30131164
>chr13:30131198-30131254
>chr13:30131666-30131990
>chr13:30132374-30132561
>chr13:30133177-30133262
>chr13:30134274-30134341
>chr13:30134954-30134987
>chr13:30136517-30136572
>chr13:30137326-30137518
>chr13:30137800-30138025
>chr13:30138299-30138430
>chr13:30138797-30139821
>chr13:30140701-30141022
>chr13:30142137-30142453
>chr13:30144974-30145052
>chr13:30145639-30145680
>chr13:30146289-30146699
>chr13:30147767-30147888
>chr13:30148106-30148185
>chr13:30149304-30149383
>chr13:30150534-30150706
>chr13:30151569-30151612
>chr13:30151854-30152045
>chr13:30153437-30153489
>chr13:30154217-30154275
>chr13:30154436-30154485
>chr13:30156139-30156195
>chr13:30156656-30156705
>chr13:30158221-30158576
>chr13:30159893-30160187
>chr13:30160324-30160387
>chr13:30160939-30161683
>chr13:30161976-30162285
>chr13:30162758-30163178
>chr13:30163475-30163611
>chr13:30166937-30167142
>chr13:30167505-30167870
>chr13:30167986-30168442
>chr13:30168528-30168582
>chr13:30169527-30169635
>chr13:30169939-30170050
>chr13:30170121-30170319
>chr13:30170372-30170645
>chr13:30174011-30174408
>chr13:30174623-30175155
>chr13:30176733-30176787
>chr13:30180545-30180588
>chr13:30180668-30180697
>chr13:30181259-30181570
>chr13:30182712-30183447
>chr13:30183499-30183792
>chr13:30183850-30184041
>chr13:30184354-30184423
>chr13:30185146-30185527
>chr13:30187877-30187944
>chr13:30189614-30190286
>chr13:30190681-30191058
>chr13:30192809-30193243
>chr13:30194991-30195027
>chr13:30195268-30195325
>chr13:30197435-30197530
>chr13:30198165-30198211
>chr13:30198654-30198862
>chr13:30201257-30201352
>chr13:30201474-30201510
>chr13:30201535-30201603
>chr13:30201650-30202190
>chr13:30202223-30202296
>chr13:30203752-30203932
>chr13:30205610-30206328
>chr13:30206613-30206694
>chr13:30207598-30207757
>chr13:30208739-30208884
>chr13:30209773-30210073
>chr13:30212176-30212357
>chr13:30212677-30212963
>chr13:30213097-30216236
>chr13:30216673-30216721
>chr13:30217165-30217463
>chr13:30218003-30218064
>chr13:30220116-30220542
>chr13:30220684-30220987
>chr13:30221578-30221635
>chr13:30221769-30222186
>chr13:30222278-30222503
>chr13:30222709-30223093
>chr13:30223130-30223472
>chr13:30224017-30224567
>chr13:30224629-30224812
>chr13:30225916-30226155
>chr13:30226218-30226417
>chr13:30226671-30227187
>chr13:30227878-30227974
>chr13:30228732-30229050
>chr13:30229371-30229936
>chr13:30229959-30230037
>chr13:30230076-30230164
>chr13:30230325-30230379
>chr13:30231471-30231666
>chr13:30232831-30233589
>chr13:30233636-30234242
>chr13:30234807-30234859
>chr13:30234902-30234932
>chr13:30235125-30235251
>chr13:30235334-30235572
>chr13:30235903-30236085
>chr13:30236179-30236335
>chr13:30238288-30238375
>chr13:30239058-30239433
>chr13:30239681-30240075
>chr13:30243902-30246910
>chr13:30247012-30247128
>chr13:30247418-30247573
>chr13:30248512-30249733
>chr13:30250147-30250433
>chr13:30250848-30251170
>chr13:30251299-30251509
>chr13:30251553-30251645
>chr13:30252733-30253053
>chr13:30253371-30253684
>chr13:30253933-30253969
>chr13:30255113-30255256
>chr13:30258303-30258603
>chr13:30258651-30258707
>chr13:30259055-30265429
>chr13:30265714-30266305
>chr13:30266381-30266708
>chr13:30268837-30268884
>chr13:30268981-30270960
>chr13:30271137-30271708
>chr13:30271865-30271983
>chr13:30272092-30272431
>chr13:30272587-30272677
>chr13:30274649-30275911
>chr13:30276804-30276856
>chr13:30277368-30277418
>chr13:30277693-30278113
>chr13:30278679-30278765
>chr13:30281003-30281200
>chr13:30281709-30281817
>chr13:30281957-30282247
>chr13:30282355-30283321
>chr13:30283783-30284162
>chr13:30284407-30284482
>chr13:30285271-30285829
>chr13:30285870-30287569
>chr13:30287676-30287889
>chr13:30288065-30288185
>chr13:30288588-30288637
>chr13:30289876-30290256
>chr13:30290679-30290745
>chr13:30290825-30290953
>chr13:30291081-30291192
>chr13:30291305-30292165
>chr13:30292254-30292352
>chr13:30293286-30293363
>chr13:30293493-30293678
>chr13:30293831-30296034
>chr13:30297006-30297861
>chr13:30297913-30298183
>chr13:30298274-30298421
>chr13:30301058-30301399
>chr13:30301493-30301658
>chr13:30301850-30302238
>chr13:30303371-30303653
>chr13:30304287-30304641
>chr13:30305787-30305918
>chr13:30308249-30308507
>chr13:30308550-30308598
>chr13:30309116-30309159
>chr13:30309364-30309729
>chr13:30314893-30315041
>chr13:30315078-30315161
>chr13:30315597-30315733
>chr13:30315917-30316262
>chr13:30316863-30316969
>chr13:30317136-30317761
>chr13:30318162-30318256
>chr13:30318698-30318878
>chr13:30321162-30321221
>chr13:30322289-30322608
>chr13:30324658-30324702
>chr13:30326188-30326250
>chr13:30326570-30326666
>chr13:30327724-30328036
>chr13:30328346-30328383
>chr13:30328749-30328791
>chr13:30329035-30329433
>chr13:30329920-30330288
>chr13:30330591-30330905
>chr13:30332348-30332684
>chr13:30333272-30333428
>chr13:30333481-30333697
>chr13:30334102-30334221
>chr13:30334499-30334603
>chr13:30336003-30336402
>chr13:30339187-30339248
>chr13:30340108-30340162
>chr13:30340246-30340437
>chr13:30343554-30343965
>chr13:30344084-30344479
>chr13:30345410-30345455
>chr13:30345546-30345615
>chr13:30346807-30346924
>chr13:30346984-30347224
>chr13:30347702-30347896
>chr13:30348129-30348439
>chr13:30349085-30349498
>chr13:30350013-30350312
>chr13:30350848-30351205
>chr13:30351284-30351927
>chr13:30352031-30352135
>chr13:30352616-30352831
>chr13:30353232-30353288
>chr13:30353697-30353769
>chr13:30354147-30354563
>chr13:30355451-30355504
>chr13:30356547-30357371
>chr13:30357617-30357663
>chr13:30358094-30358476
>chr13:30359120-30359205
>chr13:30361284-30361815
>chr13:30362392-30362664
>chr13:30365203-30365445
>chr13:30366081-30366146
>chr13:30366513-30366811
>chr13:30367449-30367744
>chr13:30368242-30368558
>chr13:30369371-30369549
>chr13:30369621-30369952
>chr13:30371041-30371203
>chr13:30371266-30371338
>chr13:30372798-30373147
>chr13:30374117-30374149
>chr13:30374770-30375069
>chr13:30375225-30375270
>chr13:30375313-30375353
>chr13:30375384-30375442
>chr13:30375815-30376141
>chr13:30377165-30377303
>chr13:30377620-30377714
>chr13:30377880-30378066
>chr13:30378362-30378691
>chr13:30378870-30378916
>chr13:30379342-30379723
>chr13:30379753-30380059
>chr13:30380114-30380666
>chr13:30380725-30380857
>chr13:30380967-30381291
>chr13:30381374-30381835
>chr13:30381932-30382135
>chr13:30382309-30382697
>chr13:30383472-30383590
>chr13:30383705-30383756
>chr13:30383867-30384239
>chr13:30384389-30384931
>chr13:30385984-30386064
>chr13:30386504-30386877
>chr13:30386964-30387476
>chr13:30387606-30388372
>chr13:30388711-30388807
>chr13:30390180-30390488
>chr13:30390604-30390926
>chr13:30391028-30391508
>chr13:30391857-30391997
>chr13:30393439-30393766
>chr13:30394243-30394620
>chr13:30396757-30397344
>chr13:30397382-30397681
>chr13:30397894-30398234
>chr13:30399238-30399388
>chr13:30399562-30399676
>chr13:30399887-30400191
>chr13:30400827-30401113
>chr13:30402178-30402311
>chr13:30404084-30404181
>chr13:30405077-30405426
>chr13:30406208-30406375
>chr13:30406576-30406621
>chr13:30407106-30407156
>chr13:30407376-30407426
>chr13:30407601-30408063
>chr13:30408106-30408121
>chr13:30409809-30409859
>chr13:30410317-30410680
>chr13:30411529-30412175
>chr13:30412878-30413188
>chr13:30413347-30413442
>chr13:30414124-30414572
>chr13:30414685-30416395
>chr13:30417074-30417685
>chr13:30421772-30422065
>chr13:30422283-30422435
>chr13:30423298-30423618
>chr13:30424698-30424779
>chr13:30424819-30425065
>chr13:30425703-30426335
>chr13:30427514-30427819
>chr13:30427975-30428045
>chr13:30428221-30428536
>chr13:30428988-30429301
>chr13:30429908-30430032
>chr13:30432241-30432527
>chr13:30432889-30432953
>chr13:30433014-30433691
>chr13:30434003-30434431
>chr13:30434474-30434591
>chr13:30434659-30435003
>chr13:30435586-30435691
>chr13:30436460-30436778
>chr13:30437968-30438520
>chr13:30439199-30439538
>chr13:30440175-30440221
>chr13:30440294-30440647
>chr13:30440767-30441097
>chr13:30441870-30442196
>chr13:30442271-30442348
>chr13:30442619-30442734
>chr13:30443516-30443875
>chr13:30444789-30445328
>chr13:30446647-30447037
>chr13:30447305-30447536
>chr13:30447980-30448345
>chr13:30449111-30449623
>chr13:30449780-30450164
>chr13:30450305-30450674
>chr13:30450712-30451066
>chr13:30451145-30451495
>chr13:30451567-30451972
>chr13:30452120-30452245
>chr13:30452740-30454507
>chr13:30454773-30454869
>chr13:30455243-30455351
>chr13:30455692-30456010
>chr13:30456480-30456544
>chr13:30456902-30456954
>chr13:30457171-30457291
>chr13:30457444-30457538
>chr13:30458311-30458633
>chr13:30459779-30460087
>chr13:30460325-30460699
>chr13:30460749-30461536
>chr13:30462518-30462696
>chr13:30463206-30463354
>chr13:30463502-30463748
>chr13:30464558-30464598
>chr13:30464877-30464947
>chr13:30465240-30465437
>chr13:30465795-30465884
>chr13:30467563-30467675
>chr13:30467996-30468136
>chr13:30468178-30468578
>chr13:30468850-30469179
>chr13:30469453-30470244
>chr13:30470624-30472648
>chr13:30472863-30472929
>chr13:30473687-30474236
>chr13:30474600-30475511
>chr13:30475556-30475794
>chr13:30476169-30476479
>chr13:30476582-30476907
>chr13:30476972-30477013
>chr13:30477917-30477960
>chr13:30478160-30478423
>chr13:30478587-30479006
>chr13:30479635-30479706
>chr13:30480401-30480507
>chr13:30480720-30480783
>chr13:30481849-30482083
>chr13:30482232-30482326
>chr13:30482515-30482558
>chr13:30482801-30483091
>chr13:30483611-30483939
>chr13:30484476-30484852
>chr13:30485014-30485335
>chr13:30487602-30487643
>chr13:30488475-30488834
>chr13:30489223-30489390
>chr13:30489727-30490021
>chr13:30490312-30490618
>chr13:30490650-30490807
>chr13:30491028-30491740
>chr13:30491806-30493035
>chr13:30493075-30493171
>chr13:30493332-30493380
>chr13:30493489-30493973
>chr13:30494301-30495076
>chr13:30495456-30495785
>chr13:30497256-30498329
>chr13:30498611-30499269
>chr13:30499955-30500033
>chr13:30500255-30501117
>chr13:30501344-30501412
>chr13:30501533-30501591
>chr13:30502189-30502331
>chr13:30502456-30502534
>chr13:30502624-30502970
>chr13:30503052-30503495
>chr13:30503824-30503989
>chr13:30504959-30505650
>chr13:30505826-30506038
>chr13:30506124-30506246
>chr13:30507717-30508022
>chr13:30508229-30508554
>chr13:30508900-30509540
>chr13:30511240-30511614
>chr13:30512024-30512167
>chr13:30512879-30513214
>chr13:30513571-30513613
>chr13:30513695-30514052
>chr13:30514342-30514505
>chr13:30514613-30514801
>chr13:30516535-30516989
>chr13:30517108-30517143
>chr13:30517237-30517268
>chr13:30517348-30517705
>chr13:30518041-30518388
>chr13:30518513-30518579
>chr13:30518634-30518849
>chr13:30518854-30519030
>chr13:30519106-30519699
>chr13:30519907-30520665
>chr13:30521373-30522011
>chr13:30522129-30522405
>chr13:30522726-30523019
>chr13:30523741-30524734
>chr13:30525756-30526452
>chr13:30527921-30528022
>chr13:30528737-30529064
>chr13:30530045-30530353
>chr13:30530761-30531076
>chr13:30531500-30531975
>chr13:30532028-30532353
>chr13:30532425-30532796
>chr13:30532930-30532995
>chr13:30533346-30533673
>chr13:30533855-30534162
>chr13:30534631-30534883
>chr13:30535584-30535928
>chr13:30536329-30536658
>chr13:30537629-30537714
>chr13:30537899-30537945
>chr13:30538449-30539207
>chr13:30540568-30540893
>chr13:30541215-30541351
>chr13:30542340-30542434
>chr13:30542653-30542699
>chr13:30543141-30543436
>chr13:30544598-30544683
>chr13:30545196-30545415
>chr13:30545591-30545995
>chr13:30546113-30546416
>chr13:30546460-30546833
>chr13:30547647-30547933
>chr13:30548086-30548468
>chr13:30549014-30549285
>chr13:30549418-30550045
>chr13:30551701-30551997
>chr13:30552186-30552334
>chr13:30552690-30552732
>chr13:30555024-30555334
>chr13:30556116-30557200
>chr13:30558453-30558570
>chr13:30558784-30558904
>chr13:30559113-30559208
>chr13:30562031-30562324
>chr13:30563297-30563634
>chr13:30564151-30564498
>chr13:30565591-30565749
>chr13:30566146-30566185
>chr13:30566290-30566364
>chr13:30566445-30566546
>chr13:30567367-30567656
>chr13:30568153-30568603
>chr13:30568684-30569167
>chr13:30569497-30569588
>chr13:30570195-30570313
>chr13:30571298-30571604
>chr13:30572493-30572595
>chr13:30573363-30573495
>chr13:30573540-30573959
>chr13:30574996-30575052
>chr13:30575236-30575276
>chr13:30575776-30575913
>chr13:30576898-30577334
>chr13:30577418-30577508
>chr13:30577655-30577728
>chr13:30579704-30579783
>chr13:30580533-30580609
>chr13:30580953-30581083
>chr13:30581457-30581580
>chr13:30582233-30582658
>chr13:30583017-30583168
>chr13:30583244-30584144
>chr13:30584491-30584578
>chr13:30584606-30584731
>chr13:30584858-30585692
>chr13:30586022-30586206
>chr13:30586447-30587072
>chr13:30587303-30587521
>chr13:30588597-30589344
>chr13:30589583-30589888
>chr13:30590142-30590188
>chr13:30590245-30590528
>chr13:30590641-30591335
>chr13:30591524-30591763
>chr13:30592158-30592389
>chr13:30592764-30592880
>chr13:30592989-30593057
>chr13:30593237-30593345
>chr13:30594213-30595070
>chr13:30595546-30595627
>chr13:30595779-30595909
>chr13:30597015-30597171
>chr13:30597301-30597521
>chr13:30597675-30597738
>chr13:30598865-30599079
>chr13:30599178-30599874
>chr13:30600555-30601369
>chr13:30601456-30601789
>chr13:30602844-30603139
>chr13:30603566-30603615
>chr13:30603715-30603881
>chr13:30603920-30603982
>chr13:30604462-30604545
>chr13:30604637-30604976
>chr13:30607233-30607398
>chr13:30607437-30607624
>chr13:30608250-30608334
>chr13:30608978-30609296
>chr13:30609396-30610162
>chr13:30610242-30610315
>chr13:30610473-30610578
>chr13:30611181-30611477
>chr13:30611775-30611833
>chr13:30612131-30612254
>chr13:30613075-30613325
>chr13:30614198-30614237
>chr13:30614683-30615045
>chr13:30619641-30619687
>chr13:30621689-30621782
>chr13:30621917-30622001
>chr13:30624056-30624136
>chr13:30624188-30625104
>chr13:30625170-30625211
>chr13:30625420-30625748
>chr13:30625963-30626433
>chr13:30626486-30626558
>chr13:30627213-30627378
>chr13:30627760-30628863
>chr13:30629250-30629515
>chr13:30629950-30630122
>chr13:30630739-30630825
>chr13:30631471-30631787
>chr13:30631957-30632910
>chr13:30633144-30633819
>chr13:30634003-30634198
>chr13:30634757-30634793
>chr13:30636675-30637166
>chr13:30638850-30639287
>chr13:30639356-30639451
>chr13:30640379-30640740
>chr13:30641433-30641517
>chr13:30641894-30642137
>chr13:30642191-30642259
>chr13:30643291-30643422
>chr13:30643566-30643916
>chr13:30643995-30644333
>chr13:30645487-30645539
>chr13:30645787-30645838
>chr13:30646524-30646655
>chr13:30650033-30650124
>chr13:30650249-30650611
>chr13:30650704-30651011
>chr13:30651646-30651981
>chr13:30652110-30652206
>chr13:30654312-30654574
>chr13:30654798-30654875
>chr13:30654942-30655280
>chr13:30656210-30656876
>chr13:30659757-30659853
>chr13:30659897-30659992
>chr13:30660081-30660289
>chr13:30662242-30662680
>chr13:30662862-30663300
>chr13:30663447-30663570
>chr13:30663703-30663743
>chr13:30664415-30664834
>chr13:30666555-30666972
>chr13:30667527-30667822
>chr13:30668618-30668680
>chr13:30669483-30669766
>chr13:30670704-30670806
>chr13:30671978-30672310
>chr13:30672631-30672942
>chr13:30673962-30674052
>chr13:30674855-30675287
>chr13:30675344-30675503
>chr13:30675622-30675856
>chr13:30676334-30676724
>chr13:30677738-30678562
>chr13:30678786-30679512
>chr13:30680210-30680381
>chr13:30680473-30680815
>chr13:30681117-30681271
>chr13:30682549-30682653
>chr13:30682750-30683269
>chr13:30683843-30684461
>chr13:30684945-30685325
>chr13:30686369-30686751
>chr13:30687972-30689342
>chr13:30689812-30689976
>chr13:30690073-30690432
>chr13:30691133-30691461
>chr13:30691702-30692795
>chr13:30692824-30694531
>chr13:30696768-30696835
>chr13:30698794-30699232
>chr13:30700012-30700325
>chr13:30700627-30701320
>chr13:30703640-30703951
>chr13:30704009-30704198
>chr13:30706242-30706279
>chr13:30706708-30706789
>chr13:30706887-30707049
>chr13:30707617-30707955
>chr13:30708080-30708152
>chr13:30708346-30708569
>chr13:30708875-30709417
>chr13:30710103-30710211
>chr13:30710793-30711156
>chr13:30711790-30712154
>chr13:30712271-30712698
>chr13:30714493-30714617
>chr13:30716829-30716904
>chr13:30717536-30717651
>chr13:30717760-30718270
>chr13:30718317-30718515
>chr13:30719865-30720237
>chr13:30721450-30721490
>chr13:30722514-30722572
>chr13:30722634-30723066
>chr13:30723281-30723396
>chr13:30723648-30723694
>chr13:30723745-30724381
>chr13:30725584-30725681
>chr13:30725859-30726018
>chr13:30726629-30726867
>chr13:30727074-30727344
>chr13:30728216-30728370
>chr13:30728577-30729436
>chr13:30729574-30729881
>chr13:30731003-30731043
>chr13:30731399-30731707
>chr13:30732814-30733218
>chr13:30733723-30734039
>chr13:30734961-30735157
>chr13:30738444-30738536
>chr13:30739433-30739777
>chr13:30741024-30741819
>chr13:30742023-30742317
>chr13:30742772-30742880
>chr13:30747159-30747479
>chr13:30747891-30748233
>chr13:30750025-30750083
>chr13:30750238-30750280
>chr13:30750534-30750780
>chr13:30750906-30750967
>chr13:30751058-30751406
>chr13:30753940-30754246
>chr13:30755515-30755711
>chr13:30756520-30756851
>chr13:30758287-30758321
>chr13:30758741-30759110
>chr13:30759377-30759477
>chr13:30759822-30759914
>chr13:30760281-30760389
>chr13:30761629-30761941
>chr13:30762103-30762251
>chr13:30762298-30762635
>chr13:30762849-30762921
>chr13:30763024-30763350
>chr13:30764528-30764828
>chr13:30765139-30765279
>chr13:30765510-30765562
>chr13:30766059-30766147
>chr13:30766683-30766901
>chr13:30766947-30766997
>chr13:30767497-30767814
>chr13:30767999-30768122
>chr13:30768256-30768699
>chr13:30768762-30769131
>chr13:30769347-30769682
>chr13:30770772-30770813
>chr13:30771896-30772197
>chr13:30772346-30772419
>chr13:30773854-30773895
>chr13:30774564-30774671
>chr13:30774788-30775196
>chr13:30775738-30776055
>chr13:30778948-30778996
>chr13:30779294-30779419
>chr13:30779518-30779645
>chr13:30779721-30779881
>chr13:30780670-30781070
>chr13:30781216-30782521
>chr13:30782951-30783079
>chr13:30783108-30783274
>chr13:30784820-30785230
>chr13:30786241-30786285
>chr13:30786578-30786708
>chr13:30787371-30787418
>chr13:30790971-30791302
>chr13:30793418-30793681
>chr13:30794138-30794471
>chr13:30795413-30795472
>chr13:30795653-30795989
>chr13:30797383-30797480
>chr13:30800372-30800785
>chr13:30802015-30802780
>chr13:30805049-30805126
>chr13:30805241-30805328
>chr13:30806468-30806786
>chr13:30807074-30807124
>chr13:30807296-30807412
>chr13:30807957-30808335
>chr13:30808747-30808792
>chr13:30809257-30809661
>chr13:30809941-30809978
>chr13:30811929-30812662
>chr13:30812994-30813211
>chr13:30813272-30813465
>chr13:30813509-30813569
>chr13:30813645-30814485
>chr13:30814560-30814650
>chr13:30814708-30815240
>chr13:30815305-30815477
>chr13:30816947-30817003
>chr13:30817908-30818224
>chr13:30820693-30820998
>chr13:30821130-30821276
>chr13:30822153-30822202
>chr13:30822425-30822744
>chr13:30824483-30824564
>chr13:30825590-30825922
>chr13:30826615-30826922
>chr13:30827841-30827910
>chr13:30828427-30828517
>chr13:30828774-30829084
>chr13:30830990-30831078
>chr13:30831463-30831798
>chr13:30832175-30832344
>chr13:30832536-30832589
>chr13:30832783-30832840
>chr13:30833513-30833803
>chr13:30834719-30834873
>chr13:30838317-30840767
>chr13:30841491-30841889
>chr13:30842256-30845044
>chr13:30845343-30845784
>chr13:30846106-30846433
>chr13:30848782-30848820
>chr13:30849045-30849225
>chr13:30849520-30849606
>chr13:30850016-30851711
>chr13:30852013-30852389
>chr13:30852790-30853178
>chr13:30853267-30853424
>chr13:30854332-30854454
>chr13:30854896-30855389
>chr13:30857464-30857530
>chr13:30858360-30858444
>chr13:30859253-30859312
>chr13:30859864-30860236
>chr13:30860426-30860628
>chr13:30861477-30862160
>chr13:30863154-30863212
>chr13:30863269-30863329
>chr13:30864516-30864678
>chr13:30868211-30868865
>chr13:30870405-30870824
>chr13:30875104-30875376
>chr13:30875444-30875544
>chr13:30876553-30876722
>chr13:30876791-30877107
>chr13:30877318-30877445
>chr13:30878259-30878617
>chr13:30879400-30879474
>chr13:30881636-30881787
>chr13:30883654-30884459
>chr13:30884536-30884592
>chr13:30884667-30884795
>chr13:30884827-30886064
>chr13:30886140-30886599
>chr13:30887736-30888050
>chr13:30888410-30888758
>chr13:30889303-30889391
>chr13:30889478-30889524
>chr13:30891305-30891350
>chr13:30891510-30891861
>chr13:30893859-30894207
>chr13:30894311-30894744
>chr13:30895091-30895421
>chr13:30896985-30897286
>chr13:30897507-30897558
>chr13:30899825-30900037
>chr13:30900087-30900172
>chr13:30900235-30900467
>chr13:30902809-30902932
>chr13:30902997-30903301
>chr13:30908672-30908767
>chr13:30908822-30909158
>chr13:30910133-30910222
>chr13:30911755-30911852
>chr13:30911984-30912107
>chr13:30913207-30913534
>chr13:30913727-30914070
>chr13:30915806-30915849
>chr13:30916960-30916999
>chr13:30917516-30917915
>chr13:30918392-30918438
>chr13:30920138-30920256
>chr13:30920307-30920618
>chr13:30922243-30922556
>chr13:30922899-30923235
>chr13:30923289-30923505
>chr13:30926285-30926370
>chr13:30926545-30926921
>chr13:30927262-30927632
>chr13:30927809-30928016
>chr13:30928293-30928454
>chr13:30928537-30928681
>chr13:30929125-30929157
>chr13:30929495-30929901
>chr13:30931775-30931833
>chr13:30934424-30934520
>chr13:30934617-30935518
>chr13:30935619-30935827
>chr13:30936060-30936099
>chr13:30936177-30936277
>chr13:30938298-30938432
>chr13:30938497-30938685
>chr13:30940123-30940221
>chr13:30940316-30940638
>chr13:30940738-30940972
>chr13:30941464-30946843
>chr13:30947152-30947212
>chr13:30947732-30949333
>chr13:30950123-30950383
>chr13:30951077-30951375
>chr13:30951703-30951853
>chr13:30952554-30952625
>chr13:30953009-30953111
>chr13:30953275-30953339
>chr13:30953491-30953557
>chr13:30954263-30954747
>chr13:30954760-30954840
>chr13:30955071-30955357
>chr13:30955969-30956445
>chr13:30959039-30959077
>chr13:30959709-30959783
>chr13:30960008-30960768
>chr13:30962799-30963129
>chr13:30963973-30964018
>chr13:30964628-30964996
>chr13:30965800-30965906
>chr13:30966402-30966751
>chr13:30968058-30968275
>chr13:30970155-30970217
>chr13:30970952-30971018
>chr13:30971417-30971466
>chr13:30972611-30973311
>chr13:30973574-30973682
>chr13:30973861-30974172
>chr13:30974889-30974949
>chr13:30976304-30976339
>chr13:30976685-30976731
>chr13:30976828-30976874
>chr13:30977306-30977443
>chr13:30978165-30978286
>chr13:30978672-30979095
>chr13:30979187-30979419
>chr13:30979543-30979736
>chr13:30980722-30980918
>chr13:30981079-30981151
>chr13:30981911-30982425
>chr13:30982484-30982613
>chr13:30982703-30982798
>chr13:30983889-30983946
>chr13:30984119-30984862
>chr13:30985030-30985776
>chr13:30985857-30986081
>chr13:30986136-30986219
>chr13:30986275-30987498
>chr13:30988735-30989098
>chr13:30989270-30989301
>chr13:30989516-30990224
>chr13:30990612-30991044
>chr13:30991688-30991968
>chr13:30992649-30992684
>chr13:30992926-30992954
>chr13:30993691-30994727
>chr13:30996168-30996580
>chr13:30997118-30997161
>chr13:30998340-30998436
>chr13:30999687-30999766
>chr13:31000767-31000854
>chr13:31001757-31002058
>chr13:31003106-31003155
>chr13:31003301-31003929
>chr13:31004719-31004906
>chr13:31005767-31005799
>chr13:31006229-31006263
>chr13:31006987-31007075
>chr13:31007230-31007449
>chr13:31008346-31008442
>chr13:31008742-31008816
>chr13:31009854-31009917
>chr13:31010104-31010139
>chr13:31010971-31011027
>chr13:31013312-31013636
>chr13:31014677-31014726
>chr13:31015623-31015939
>chr13:31016391-31016542
>chr13:31016572-31016760
>chr13:31016897-31017081
>chr13:31017266-31017344
>chr13:31019700-31019981
>chr13:31021593-31021930
>chr13:31022204-31022286
>chr13:31023780-31024101
>chr13:31025020-31025156
>chr13:31025686-31025788
>chr13:31026675-31026710
>chr13:31027295-31027367
>chr13:31028062-31028104
>chr13:31028800-31028854
>chr13:31028918-31029139
>chr13:31029445-31029548
>chr13:31030188-31030228
>chr13:31031098-31031225
>chr13:31031984-31032030
>chr13:31033198-31033456
>chr13:31036275-31036425
>chr13:31036801-31036884
>chr13:31036990-31037365
>chr13:31038485-31038534
>chr13:31038612-31039083
>chr13:31039167-31039216
>chr13:31040542-31040941
>chr13:31041514-31041569
>chr13:31042687-31042747
>chr13:31043199-31043239
>chr13:31043524-31043806
>chr13:31046847-31046881
>chr13:31049654-31049787
>chr13:31051081-31051163
>chr13:31051228-31051622
>chr13:31053458-31053589
>chr13:31054086-31054626
>chr13:31054788-31054924
>chr13:31055256-31055988
>chr13:31057561-31057679
>chr13:31058081-31058270
>chr13:31059142-31059295
>chr13:31062571-31062954
>chr13:31063286-31063868
>chr13:31064101-31064167
>chr13:31065132-31065388
>chr13:31066415-31066710
>chr13:31068029-31068068
>chr13:31069605-31069639
>chr13:31069961-31070003
>chr13:31070180-31070278
>chr13:31071216-31071257
>chr13:31072083-31072119
>chr13:31072654-31072726
>chr13:31072835-31073261
>chr13:31074786-31075212
>chr13:31075300-31075635
>chr13:31075810-31076113
>chr13:31077595-31077921
>chr13:31078154-31078399
>chr13:31080610-31080775
>chr13:31080860-31080962
>chr13:31081130-31081281
>chr13:31082260-31082634
>chr13:31082695-31083114
>chr13:31083257-31084274
>chr13:31084820-31084885
>chr13:31087348-31087404
>chr13:31087437-31087756
>chr13:31087965-31088431
>chr13:31088601-31088843
>chr13:31090166-31090302
>chr13:31091416-31091523
>chr13:31091606-31092012
>chr13:31092719-31092839
>chr13:31093955-31094099
>chr13:31094544-31094805
>chr13:31094860-31095227
>chr13:31095648-31095960
>chr13:31096188-31096238
>chr13:31097016-31097566
>chr13:31097935-31098970
>chr13:31099204-31099514
>chr13:31100415-31100765
>chr13:31102358-31102673
>chr13:31103525-31103586
>chr13:31103625-31103875
>chr13:31104296-31104615
>chr13:31105772-31105844
>chr13:31106636-31106921
>chr13:31108652-31109017
>chr13:31112299-31112401
>chr13:31112946-31113040
>chr13:31113207-31113326
>chr13:31114670-31114846
>chr13:31114934-31115036
>chr13:31116902-31116982
>chr13:31118337-31118525
>chr13:31119392-31119462
>chr13:31120371-31120996
>chr13:31122967-31123043
>chr13:31123624-31123846
>chr13:31124917-31125219
>chr13:31125794-31125886
>chr13:31126723-31126930
>chr13:31126992-31127074
>chr13:31127236-31127404
>chr13:31128095-31128471
>chr13:31128922-31129002
>chr13:31129435-31129583
>chr13:31132626-31132707
>chr13:31132919-31133347
>chr13:31133841-31134002
>chr13:31135389-31135453
>chr13:31135884-31136040
>chr13:31145834-31146152
>chr13:31147665-31147718
>chr13:31150417-31150583
>chr13:31152160-31152329
>chr13:31152616-31152648
>chr13:31154856-31154973
>chr13:31156066-31156583
>chr13:31158277-31158583
>chr13:31158861-31158945
>chr13:31163787-31163897
>chr13:31164154-31164565
>chr13:31165796-31165863
>chr13:31166297-31166444
>chr13:31166507-31166619
>chr13:31166968-31167287
>chr13:31169170-31169484
>chr13:31169757-31169860
>chr13:31169913-31170259
>chr13:31170756-31171073
>chr13:31171142-31171205
>chr13:31171742-31172050
>chr13:31172671-31172736
>chr13:31172876-31172948
>chr13:31174608-31174938
>chr13:31175520-31175820
>chr13:31176925-31177283
>chr13:31177371-31177455
>chr13:31177738-31178580
>chr13:31178769-31179131
>chr13:31179650-31179685
>chr13:31180076-31180437
>chr13:31180572-31181556
>chr13:31181628-31181663
>chr13:31182146-31183852
>chr13:31186173-31186538
>chr13:31187088-31187424
>chr13:31188420-31188453
>chr13:31188674-31188825
>chr13:31188988-31189480
>chr13:31189595-31189715
>chr13:31191685-31192358
>chr13:31192999-31193242
>chr13:31193346-31193380
>chr13:31193444-31193478
>chr13:31193621-31193663
>chr13:31193736-31193825
>chr13:31194498-31195023
>chr13:31195381-31195427
>chr13:31196183-31196506
>chr13:31202773-31202843
>chr13:31204279-31204348
>chr13:31204955-31205064
>chr13:31205224-31205678
>chr13:31206262-31206336
>chr13:31206456-31206762
>chr13:31207956-31208028
>chr13:31210728-31211419
>chr13:31212107-31212688
>chr13:31212913-31213088
>chr13:31213206-31213254
>chr13:31213303-31213683
>chr13:31215399-31215719
>chr13:31216252-31218929
>chr13:31218986-31219407
>chr13:31219625-31219693
>chr13:31221110-31221170
>chr13:31222085-31222389
>chr13:31224716-31224775
>chr13:31226592-31226900
>chr13:31226998-31227086
>chr13:31227276-31227310
>chr13:31228427-31228774
>chr13:31229459-31229861
>chr13:31230692-31231029
>chr13:31232234-31232614
>chr13:31233968-31234335
>chr13:31235668-31235955
>chr13:31236842-31237159
>chr13:31237351-31237654
>chr13:31238673-31238822
>chr13:31240852-31240888
>chr13:31242074-31242121
>chr13:31242393-31242522
>chr13:31244205-31244522
>chr13:31244709-31244793
>chr13:31245584-31245666
>chr13:31246912-31246985
>chr13:31247206-31247632
>chr13:31249868-31250062
>chr13:31250166-31250457
>chr13:31250525-31256943
>chr13:31257885-31257988
>chr13:31259078-31259278
>chr13:31259775-31259921
>chr13:31263885-31264243
>chr13:31264438-31264478
>chr13:31265996-31266344
>chr13:31266761-31267062
>chr13:31267779-31268153
>chr13:31269719-31269979
>chr13:31270742-31270944
>chr13:31271004-31271109
>chr13:31271184-31271241
>chr13:31272139-31272654
>chr13:31272947-31273007
>chr13:31273062-31273503
>chr13:31274689-31275160
>chr13:31275259-31275352
>chr13:31275761-31275826
>chr13:31277629-31277681
>chr13:31279324-31280391
>chr13:31282173-31282229
>chr13:31282354-31282684
>chr13:31282890-31283024
>chr13:31283829-31283902
>chr13:31285163-31285349
>chr13:31285382-31285503
>chr13:31286621-31286740
>chr13:31287184-31287220
>chr13:31287936-31288124
>chr13:31288517-31288634
>chr13:31288749-31288854
>chr13:31288896-31289230
>chr13:31289549-31289592
>chr13:31289686-31296595
>chr13:31296737-31297195
>chr13:31297226-31297690
>chr13:31297788-31298151
>chr13:31298532-31298635
>chr13:31298789-31298826
>chr13:31299314-31299350
>chr13:31299455-31299489
>chr13:31300372-31300560
>chr13:31300629-31301099
>chr13:31301881-31301990
>chr13:31302051-31302176
>chr13:31302310-31308371
>chr13:31308454-31308552
>chr13:31308772-31308825
>chr13:31309362-31309886
>chr13:31310025-31310221
>chr13:31310326-31310397
>chr13:31310489-31310536
>chr13:31310767-31310872
>chr13:31311154-31311284
>chr13:31311705-31311793
>chr13:31311842-31311980
>chr13:31313287-31313381
>chr13:31313406-31316691
>chr13:31318295-31318346
>chr13:31320158-31320207
>chr13:31321412-31321481
>chr13:31321871-31322102
>chr13:31322645-31322682
>chr13:31324702-31325016
>chr13:31326257-31326585
>chr13:31327110-31327316
>chr13:31327461-31327588
>chr13:31328377-31328723
>chr13:31330681-31330769
>chr13:31331557-31331614
>chr13:31332220-31332324
>chr13:31332563-31332722
>chr13:31333192-31333558
>chr13:31333895-31334081
>chr13:31334181-31334294
>chr13:31334437-31334562
>chr13:31335461-31335498
>chr13:31336629-31338129
>chr13:31338540-31340249
>chr13:31340397-31346525
>chr13:31347253-31347380
>chr13:31347471-31347590
>chr13:31348503-31348811
>chr13:31349162-31349305
>chr13:31349345-31349486
>chr13:31350037-31350125
>chr13:31350307-31350368
>chr13:31350654-31350793
>chr13:31350949-31351033
>chr13:31351744-31351778
>chr13:31353044-31353151
>chr13:31354547-31356450
>chr13:31356694-31356749
>chr13:31358079-31358434
>chr13:31359412-31360157
>chr13:31362046-31362356
>chr13:31364293-31364349
>chr13:31365049-31365196
>chr13:31365295-31366162
>chr13:31366553-31366675
>chr13:31366790-31366996
>chr13:31367896-31367968
>chr13:31371437-31371706
>chr13:31372293-31372357
>chr13:31375089-31375143
>chr13:31375271-31375385
>chr13:31375696-31375758
>chr13:31377064-31377710
>chr13:31378911-31379337
>chr13:31379399-31379451
>chr13:31380339-31380520
>chr13:31381656-31382042
>chr13:31382090-31383672
>chr13:31384683-31385273
>chr13:31385446-31385792
>chr13:31386001-31386119
>chr13:31386196-31386275
>chr13:31386540-31387398
>chr13:31387494-31387661
>chr13:31387845-31388003
>chr13:31388152-31388522
>chr13:31388592-31388772
>chr13:31388836-31389406
>chr13:31389446-31390214
>chr13:31390279-31392131
>chr13:31392219-31392394
>chr13:31392521-31393171
>chr13:31393270-31393595
>chr13:31393780-31394200
>chr13:31394461-31394577
>chr13:31394622-31394652
>chr13:31395056-31395759
>chr13:31395934-31398258
>chr13:31398742-31401673
>chr13:31402218-31402866
>chr13:31403015-31403131
>chr13:31403400-31403509
>chr13:31403575-31405841
>chr13:31405875-31406400
>chr13:31406528-31407053
>chr13:31408106-31408125
>chr13:31408440-31408569
>chr13:31410865-31411181
>chr13:31411694-31411764
>chr13:31411849-31411924
>chr13:31412124-31412499
>chr13:31413218-31413614
>chr13:31413671-31413715
>chr13:31416550-31416872
>chr13:31416893-31416947
>chr13:31417106-31417739
>chr13:31418235-31418453
>chr13:31419522-31419674
>chr13:31420929-31420963
>chr13:31423365-31423761
>chr13:31426355-31426403
>chr13:31426568-31426627
>chr13:31426918-31427012
>chr13:31427249-31427350
>chr13:31427941-31427998
>chr13:31428113-31428213
>chr13:31428397-31429758
>chr13:31429835-31430491
>chr13:31430564-31430602
>chr13:31430999-31431117
>chr13:31432026-31432087
>chr13:31434171-31434235
>chr13:31434299-31434369
>chr13:31434403-31434803
>chr13:31436303-31436613
>chr13:31436731-31436934
>chr13:31440498-31440810
>chr13:31442506-31442562
>chr13:31445291-31445342
>chr13:31445411-31445828
>chr13:31446737-31447336
>chr13:31447738-31447936
>chr13:31448572-31448816
>chr13:31449271-31449314
>chr13:31450313-31450454
>chr13:31452066-31452254
>chr13:31452617-31452727
>chr13:31453185-31453274
>chr13:31453305-31453371
>chr13:31454052-31454382
>chr13:31457292-31457365
>chr13:31457534-31458916
>chr13:31459039-31459092
>chr13:31459740-31459779
>chr13:31461264-31461590
>chr13:31462095-31462297
>chr13:31462365-31462441
>chr13:31463099-31463155
>chr13:31463223-31463532
>chr13:31464240-31464397
>chr13:31464635-31464929
>chr13:31466773-31466851
>chr13:31466964-31467108
>chr13:31467127-31467564
>chr13:31468065-31468212
>chr13:31468267-31468341
>chr13:31468573-31468713
>chr13:31469451-31469665
>chr13:31469927-31470011
>chr13:31473060-31473282
>chr13:31473546-31473776
>chr13:31473918-31474018
>chr13:31474365-31474464
>chr13:31474577-31474684
>chr13:31475377-31475672
>chr13:31475973-31476089
>chr13:31476548-31476633
>chr13:31477467-31477532
>chr13:31478337-31480942
>chr13:31481496-31482019
>chr13:31482755-31482835
>chr13:31484635-31484672
>chr13:31486241-31486608
>chr13:31487189-31487615
>chr13:31488747-31488803
>chr13:31489031-31489153
>chr13:31489389-31489941
>chr13:31490053-31490363
>chr13:31490443-31490507
>chr13:31491396-31491691
>chr13:31492038-31492125
>chr13:31492589-31493351
>chr13:31496282-31497073
>chr13:31497325-31497377
>chr13:31497694-31497768
>chr13:31498028-31498094
>chr13:31498142-31498188
>chr13:31498462-31498908
>chr13:31499257-31499573
>chr13:31499625-31499819
>chr13:31499866-31500216
>chr13:31500308-31500778
>chr13:31500910-31501943
>chr13:31501980-31502423
>chr13:31503382-31503453
>chr13:31503484-31503513
>chr13:31503693-31504083
>chr13:31504238-31504752
>chr13:31505488-31505916
>chr13:31506689-31506929
>chr13:31507264-31507697
>chr13:31507856-31507886
>chr13:31510663-31510967
>chr13:31512916-31512960
>chr13:31514248-31514304
>chr13:31515051-31515202
>chr13:31516343-31516752
>chr13:31517326-31518036
>chr13:31519386-31519486
>chr13:31520259-31520335
>chr13:31520660-31520817
>chr13:31523686-31523756
>chr13:31523821-31524139
>chr13:31524348-31524405
>chr13:31525197-31525548
>chr13:31526561-31526686
>chr13:31526799-31526898
>chr13:31528455-31528881
>chr13:31529755-31530448
>chr13:31530741-31531263
>chr13:31531384-31531489
>chr13:31531688-31531791
>chr13:31532662-31532715
>chr13:31532758-31532902
>chr13:31533101-31533424
>chr13:31533543-31533673
>chr13:31533720-31533777
>chr13:31535536-31535646
>chr13:31536574-31536679
>chr13:31536891-31536992
>chr13:31540952-31541011
>chr13:31541112-31541201
>chr13:31541266-31541591
>chr13:31541853-31542707
>chr13:31543059-31543443
>chr13:31543669-31543964
>chr13:31544385-31544512
>chr13:31546929-31547179
>chr13:31547250-31548074
>chr13:31548164-31548776
>chr13:31548835-31549819
>chr13:31549871-31550184
>chr13:31550577-31551125
>chr13:31551245-31551500
>chr13:31551930-31551993
>chr13:31552229-31552293
>chr13:31552711-31553021
>chr13:31553735-31554092
>chr13:31555192-31555252
>chr13:31555284-31555516
>chr13:31555618-31555695
>chr13:31557756-31558168
>chr13:31558766-31558799
>chr13:31558869-31558987
>chr13:31559666-31562817
>chr13:31563335-31563649
>chr13:31566484-31566575
>chr13:31566718-31566810
>chr13:31567012-31567655
>chr13:31568058-31568128
>chr13:31569372-31569497
>chr13:31569836-31569967
>chr13:31570576-31570894
>chr13:31572107-31572195
>chr13:31576221-31577234
>chr13:31577401-31577914
>chr13:31578326-31578395
>chr13:31578637-31584706
>chr13:31584787-31585104
>chr13:31585488-31585878
>chr13:31585986-31586140
>chr13:31586240-31586307
>chr13:31586557-31586658
>chr13:31586759-31586800
>chr13:31586975-31587033
>chr13:31587532-31587772
>chr13:31587957-31588055
>chr13:31591381-31591664
>chr13:31592203-31592566
>chr13:31592902-31593216
>chr13:31595577-31595673
>chr13:31596050-31596389
>chr13:31596705-31596985
>chr13:31597957-31598293
>chr13:31601217-31601708
>chr13:31601856-31601992
>chr13:31602238-31603945
>chr13:31603989-31604031
>chr13:31604633-31605317
>chr13:31606519-31607053
>chr13:31607335-31610632
>chr13:31611655-31612133
>chr13:31612736-31613045
>chr13:31613084-31613560
>chr13:31616356-31616662
>chr13:31616850-31617303
>chr13:31619428-31619892
>chr13:31620039-31620140
>chr13:31620559-31620712
>chr13:31620818-31621713
>chr13:31621783-31622840
>chr13:31622986-31623107
>chr13:31623761-31624207
>chr13:31624406-31624476
>chr13:31624811-31625024
>chr13:31625235-31625298
>chr13:31627802-31628195
>chr13:31628364-31628988
>chr13:31629027-31630104
>chr13:31630359-31630743
>chr13:31630828-31631245
>chr13:31631655-31631697
>chr13:31632246-31638600
>chr13:31639881-31640092
>chr13:31640176-31640419
>chr13:31640546-31642690
>chr13:31642980-31643193
>chr13:31643246-31643380
>chr13:31643668-31644430
>chr13:31644549-31644655
>chr13:31644847-31645158
>chr13:31645243-31645754
>chr13:31645821-31645916
>chr13:31646063-31646335
>chr13:31646519-31646701
>chr13:31648325-31648387
>chr13:31648887-31648963
>chr13:31649042-31649082
>chr13:31650110-31650769
>chr13:31651705-31651788
>chr13:31653151-31653475
>chr13:31654207-31654587
>chr13:31654926-31655072
>chr13:31656041-31656402
>chr13:31657064-31657408
>chr13:31658125-31663009
>chr13:31663427-31663513
>chr13:31663574-31663673
>chr13:31664975-31665399
>chr13:31665529-31665575
>chr13:31665641-31665697
>chr13:31665883-31667294
>chr13:31667998-31668284
>chr13:31668383-31668810
>chr13:31668920-31670414
>chr13:31670545-31670864
>chr13:31671048-31671090
>chr13:31671226-31671544
>chr13:31671692-31671800
>chr13:31671865-31672311
>chr13:31672393-31672451
>chr13:31672520-31672669
>chr13:31672855-31673237
>chr13:31673431-31673508
>chr13:31673751-31674260
>chr13:31674499-31674617
>chr13:31674803-31675135
>chr13:31676811-31678437
>chr13:31678724-31678782
>chr13:31678922-31679460
>chr13:31680349-31680403
>chr13:31681744-31682058
>chr13:31683984-31684029
>chr13:31685519-31685984
>chr13:31686411-31686667
>chr13:31686761-31686824
>chr13:31687425-31687656
>chr13:31687695-31692941
>chr13:31693014-31693723
>chr13:31693814-31694379
>chr13:31695364-31696302
>chr13:31697760-31697925
>chr13:31700362-31700525
>chr13:31705510-31705545
>chr13:31706854-31707107
>chr13:31707695-31707749
>chr13:31708301-31708486
>chr13:31708803-31709461
>chr13:31709924-31709967
>chr13:31710830-31710943
>chr13:31711081-31711130
>chr13:31711295-31711387
>chr13:31711849-31711908
>chr13:31712475-31713492
>chr13:31714691-31714732
>chr13:31714773-31715402
>chr13:31715594-31715861
>chr13:31715945-31716047
>chr13:31717155-31717203
>chr13:31717590-31717734
>chr13:31717891-31717991
>chr13:31718376-31718485
>chr13:31719095-31719346
>chr13:31720083-31720186
>chr13:31720574-31720619
>chr13:31720880-31721266
>chr13:31722402-31722470
>chr13:31723319-31723676
>chr13:31724216-31725115
>chr13:31725739-31726058
>chr13:31726914-31727051
>chr13:31727677-31727774
>chr13:31727996-31728085
>chr13:31728142-31728313
>chr13:31728452-31729529
>chr13:31730297-31730717
>chr13:31731043-31731120
>chr13:31731795-31731854
>chr13:31734160-31734460
>chr13:31734705-31734795
>chr13:31735517-31735701
>chr13:31736351-31736693
>chr13:31737938-31738023
>chr13:31739024-31739219
>chr13:31740435-31740836
>chr13:31742048-31742178
>chr13:31743150-31743607
>chr13:31744011-31744076
>chr13:31744440-31744477
>chr13:31744881-31745187
>chr13:31747693-31747731
>chr13:31748134-31748208
>chr13:31748378-31748482
>chr13:31748720-31749011
>chr13:31749259-31749319
>chr13:31751002-31751344
>chr13:31754225-31754556
>chr13:31755095-31755168
>chr13:31755357-31755467
>chr13:31755955-31756009
>chr13:31756615-31756928
>chr13:31757784-31758131
>chr13:31758613-31758671
>chr13:31758750-31759076
>chr13:31759366-31759449
>chr13:31760057-31760394
>chr13:31760761-31761234
>chr13:31763061-31763490
>chr13:31763879-31763938
>chr13:31764201-31764290
>chr13:31766114-31766201
>chr13:31769150-31769209
>chr13:31771192-31771846
>chr13:31773403-31773543
>chr13:31775584-31775696
>chr13:31775981-31776552
>chr13:31778421-31778501
>chr13:31779121-31779390
>chr13:31781204-31781272
>chr13:31783432-31783552
>chr13:31783780-31784130
>chr13:31786954-31787096
>chr13:31787548-31787941
>chr13:31793203-31793301
>chr13:31794124-31794188
>chr13:31794349-31794412
>chr13:31794885-31794924
>chr13:31794964-31795475
>chr13:31795974-31796313
>chr13:31796360-31796441
>chr13:31796794-31797145
>chr13:31799230-31799516
>chr13:31799713-31799839
>chr13:31800313-31800657
>chr13:31805498-31805844
>chr13:31807408-31807458
>chr13:31807900-31808492
>chr13:31809305-31810337
>chr13:31810417-31810492
>chr13:31810635-31810712
>chr13:31810903-31811137
>chr13:31811231-31811803
>chr13:31812933-31812983
>chr13:31813141-31813565
>chr13:31813868-31814005
>chr13:31814198-31814473
>chr13:31814869-31815063
>chr13:31815325-31815462
>chr13:31815566-31815940
>chr13:31816068-31816140
>chr13:31816174-31816860
>chr13:31817329-31817440
>chr13:31817482-31817596
>chr13:31817798-31818115
>chr13:31818465-31818533
>chr13:31818644-31818771
>chr13:31818944-31819010
>chr13:31819635-31819824
>chr13:31819977-31820895
>chr13:31820952-31821078
>chr13:31821853-31821942
>chr13:31822632-31822779
>chr13:31823558-31824038
>chr13:31824238-31824430
>chr13:31825855-31826216
>chr13:31826491-31826557
>chr13:31829551-31829877
>chr13:31829983-31830048
>chr13:31830191-31830963
>chr13:31831440-31832110
>chr13:31833241-31833336
>chr13:31833567-31833632
>chr13:31833981-31834072
>chr13:31834306-31834673
>chr13:31834908-31835159
>chr13:31835185-31835780
>chr13:31836375-31836950
>chr13:31838100-31838414
>chr13:31839072-31839152
>chr13:31840748-31840819
>chr13:31840866-31841988
>chr13:31842045-31842678
>chr13:31843026-31843125
>chr13:31843169-31843207
>chr13:31843300-31843455
>chr13:31843595-31843740
>chr13:31844262-31844400
>chr13:31844789-31844831
>chr13:31845388-31846052
>chr13:31846174-31846211
>chr13:31849251-31849279
>chr13:31852423-31852506
>chr13:31852837-31853326
>chr13:31856042-31856345
>chr13:31857701-31857859
>chr13:31858981-31859167
>chr13:31863504-31864130
>chr13:31864457-31864525
>chr13:31864691-31864991
>chr13:31868255-31868644
>chr13:31868772-31868834
>chr13:31869069-31869123
>chr13:31869457-31869562
>chr13:31870418-31870795
>chr13:31875765-31875875
>chr13:31877551-31877856
>chr13:31878550-31878612
>chr13:31879583-31880099
>chr13:31880826-31881240
>chr13:31881281-31881579
>chr13:31882809-31883508
>chr13:31884722-31884796
>chr13:31885166-31885289
>chr13:31886058-31886114
>chr13:31886481-31886534
>chr13:31889077-31890177
>chr13:31890394-31890687
>chr13:31892435-31892754
>chr13:31893991-31894301
>chr13:31896907-31897199
>chr13:31897256-31897626
>chr13:31897673-31897930
>chr13:31899276-31899363
>chr13:31899574-31899653
>chr13:31900007-31900334
>chr13:31900839-31900925
>chr13:31901541-31901629
>chr13:31905601-31905765
>chr13:31907944-31908048
>chr13:31908244-31908332
>chr13:31910788-31911111
>chr13:31912628-31912709
>chr13:31913173-31913248
>chr13:31913368-31913465
>chr13:31913868-31913997
>chr13:31914139-31914473
>chr13:31914702-31914742
>chr13:31915994-31916082
>chr13:31916433-31917152
>chr13:31917407-31917528
>chr13:31918257-31918352
>chr13:31921064-31921107
>chr13:31921586-31921949
>chr13:31922012-31922384
>chr13:31923062-31923172
>chr13:31924890-31925034
>chr13:31925213-31925296
>chr13:31925353-31925435
>chr13:31926378-31926742
>chr13:31927832-31927917
>chr13:31928175-31928725
>chr13:31930691-31930770
>chr13:31931739-31931811
>chr13:31932237-31932667
>chr13:31933980-31934285
>chr13:31935197-31935289
>chr13:31935966-31936016
>chr13:31936738-31936812
>chr13:31937014-31937524
>chr13:31937596-31939779
>chr13:31942041-31942166
>chr13:31942397-31942765
>chr13:31951604-31951644
>chr13:31953844-31953902
>chr13:31954200-31954730
>chr13:31956105-31956768
>chr13:31957590-31957770
>chr13:31958020-31958393
>chr13:31959101-31959138
>chr13:31961440-31961488
>chr13:31962425-31962494
>chr13:31962573-31962705
>chr13:31963412-31963458
>chr13:31963922-31964105
>chr13:31965231-31965484
>chr13:31966171-31966483
>chr13:31966707-31966773
>chr13:31966815-31966993
>chr13:31967206-31967363
>chr13:31967427-31967534
>chr13:31967617-31968121
>chr13:31969293-31969418
>chr13:31971810-31971899
>chr13:31972654-31972744
>chr13:31973823-31974144
>chr13:31974234-31974338
>chr13:31974516-31976504
>chr13:31976968-31977039
>chr13:31977305-31977654
>chr13:31979215-31979250
>chr13:31981222-31981291
>chr13:31982455-31982582
>chr13:31983185-31985888
>chr13:31987837-31987874
>chr13:31988270-31989300
>chr13:31989487-31989548
>chr13:31989658-31990806
>chr13:31992312-31993341
>chr13:31993371-31993582
>chr13:31993685-31993990
>chr13:31994223-31994293
>chr13:31994323-31994826
>chr13:31995114-31995447
>chr13:31997078-31997409
>chr13:31998024-31998130
>chr13:31998752-31999156
>chr13:31999413-32001128
>chr13:32001146-32001233
>chr13:32002163-32002486
>chr13:32002580-32002657
>chr13:32003397-32004067
>chr13:32008192-32008268
>chr13:32008660-32008763
>chr13:32009093-32009433
>chr13:32011118-32011238
>chr13:32011332-32011976
>chr13:32012286-32012378
>chr13:32013561-32013651
>chr13:32013893-32014009
>chr13:32017624-32017673
>chr13:32017735-32018204
>chr13:32018419-32018455
>chr13:32018941-32019111
>chr13:32019875-32020029
>chr13:32020098-32020475
>chr13:32020916-32020972
>chr13:32021253-32021345
>chr13:32024033-32024409
>chr13:32024978-32025023
>chr13:32025271-32025593
>chr13:32027152-32027228
>chr13:32027669-32027729
>chr13:32027844-32028178
>chr13:32028317-32028441
>chr13:32029111-32029207
>chr13:32029424-32029760
>chr13:32029836-32029873
>chr13:32031966-32032054
>chr13:32033638-32033729
>chr13:32034981-32035161
>chr13:32036960-32037076
>chr13:32038391-32038422
>chr13:32039435-32039502
>chr13:32040284-32040356
>chr13:32041275-32041582
>chr13:32042158-32042244
>chr13:32042971-32043334
>chr13:32043907-32044076
>chr13:32046951-32047073
>chr13:32047529-32047878
>chr13:32049428-32049602
>chr13:32052222-32052287
>chr13:32052490-32052618
>chr13:32052682-32053198
>chr13:32053893-32054048
>chr13:32054535-32054931
>chr13:32055019-32055348
>chr13:32055904-32056217
>chr13:32057149-32057480
>chr13:32057671-32058100
>chr13:32059614-32059730
>chr13:32062858-32062983
>chr13:32065147-32065889
>chr13:32067786-32067831
>chr13:32067874-32068047
>chr13:32068248-32068306
>chr13:32068900-32069224
>chr13:32069558-32071940
>chr13:32074587-32074701
>chr13:32079353-32079412
>chr13:32080034-32080118
>chr13:32080252-32080426
>chr13:32081351-32081639
>chr13:32082980-32083074
>chr13:32084866-32084929
>chr13:32085529-32085614
>chr13:32089254-32089320
>chr13:32089475-32089786
>chr13:32090065-32090386
>chr13:32091822-32092160
>chr13:32093289-32093375
>chr13:32094183-32095212
>chr13:32095249-32095810
>chr13:32095894-32096135
>chr13:32096443-32096837
>chr13:32097347-32097668
>chr13:32097907-32098001
>chr13:32099251-32099380
>chr13:32100079-32100379
>chr13:32100529-32100709
>chr13:32100923-32101702
>chr13:32103333-32104052
>chr13:32104334-32104376
>chr13:32104649-32105048
>chr13:32105122-32105196
>chr13:32105272-32105430
>chr13:32105916-32106259
>chr13:32106927-32107009
>chr13:32107076-32107436
>chr13:32108698-32108786
>chr13:32111208-32111565
>chr13:32113465-32113550
>chr13:32114183-32114270
>chr13:32114390-32114446
>chr13:32114558-32114630
>chr13:32116386-32116421
>chr13:32116518-32116631
>chr13:32118205-32118270
>chr13:32118619-32118882
>chr13:32120134-32120201
>chr13:32120443-32123438
>chr13:32123812-32124137
>chr13:32125656-32125713
>chr13:32127495-32127800
>chr13:32128757-32128821
>chr13:32128890-32129183
>chr13:32129291-32129340
>chr13:32130075-32130345
>chr13:32130771-32131166
>chr13:32132439-32133045
>chr13:32133739-32134091
>chr13:32137090-32137154
>chr13:32138107-32138160
>chr13:32139914-32140175
>chr13:32140808-32141031
>chr13:32142251-32142339
>chr13:32145497-32145848
>chr13:32146276-32146638
>chr13:32146776-32146841
>chr13:32148642-32148712
>chr13:32149007-32149188
>chr13:32150183-32150236
>chr13:32150449-32150516
>chr13:32151806-32151871
>chr13:32151943-32152014
>chr13:32152204-32152661
>chr13:32152737-32153035
>chr13:32153107-32153194
>chr13:32153405-32153485
>chr13:32153667-32153837
>chr13:32154516-32154561
>chr13:32155966-32156070
>chr13:32156294-32156714
>chr13:32156762-32156831
>chr13:32157083-32157122
>chr13:32158550-32158908
>chr13:32159453-32159605
>chr13:32159950-32160071
>chr13:32161329-32161413
>chr13:32167198-32167460
>chr13:32167485-32167644
>chr13:32167997-32168159
>chr13:32168370-32168489
>chr13:32169456-32169572
>chr13:32169923-32170121
>chr13:32170418-32170453
>chr13:32170514-32170891
>chr13:32171289-32171643
>chr13:32171875-32172159
>chr13:32174367-32174579
>chr13:32174789-32174982
>chr13:32176243-32176292
>chr13:32176428-32176492
>chr13:32177301-32177627
>chr13:32177804-32177893
>chr13:32180216-32180550
>chr13:32180874-32181197
>chr13:32181251-32181582
>chr13:32181747-32181846
>chr13:32183122-32183216
>chr13:32183476-32184227
>chr13:32187038-32187132
>chr13:32187804-32187880
>chr13:32188012-32188061
>chr13:32188154-32188210
>chr13:32188340-32188792
>chr13:32188868-32188929
>chr13:32188960-32189403
>chr13:32189487-32189552
>chr13:32191168-32191214
>chr13:32191548-32191986
>chr13:32192222-32192531
>chr13:32192733-32193049
>chr13:32193537-32193897
>chr13:32196559-32196607
>chr13:32196750-32196801
>chr13:32198649-32198687
>chr13:32199099-32199186
>chr13:32199942-32200013
>chr13:32200099-32200259
>chr13:32200441-32200612
>chr13:32200951-32201006
>chr13:32202682-32202969
>chr13:32203437-32203733
>chr13:32204035-32204177
>chr13:32204281-32204365
>chr13:32204919-32205228
>chr13:32211179-32211481
>chr13:32213277-32213321
>chr13:32213460-32213621
>chr13:32214326-32214544
>chr13:32215162-32215446
>chr13:32215542-32215910
>chr13:32217809-32217888
>chr13:32218013-32218118
>chr13:32218393-32218703
>chr13:32218986-32219417
>chr13:32219469-32219739
>chr13:32221496-32221982
>chr13:32222361-32222514
>chr13:32222951-32223255
>chr13:32223459-32224176
>chr13:32227739-32228056
>chr13:32230019-32231175
>chr13:32231665-32231727
>chr13:32232436-32232490
>chr13:32232592-32232657
>chr13:32233779-32233838
>chr13:32234003-32234439
>chr13:32235335-32235638
>chr13:32238315-32238756
>chr13:32239882-32240021
>chr13:32241350-32241620
>chr13:32241712-32241781
>chr13:32242418-32242888
>chr13:32243806-32243955
>chr13:32244971-32245253
>chr13:32245291-32245643
>chr13:32247909-32247995
>chr13:32248225-32248549
>chr13:32249072-32249139
>chr13:32251613-32251769
>chr13:32253578-32253645
>chr13:32256201-32256544
>chr13:32256808-32257243
>chr13:32258332-32258642
>chr13:32260556-32260970
>chr13:32261339-32261376
>chr13:32263242-32263296
>chr13:32263515-32263691
>chr13:32263727-32264019
>chr13:32266466-32266534
>chr13:32266698-32267003
>chr13:32267667-32267755
>chr13:32268496-32268896
>chr13:32269398-32269694
>chr13:32270156-32270607
>chr13:32272506-32273008
>chr13:32273168-32273529
>chr13:32273811-32274071
>chr13:32274248-32274796
>chr13:32275086-32275408
>chr13:32280934-32281026
>chr13:32282828-32283204
>chr13:32286457-32286791
>chr13:32286873-32287237
>chr13:32289047-32289158
>chr13:32290190-32290242
>chr13:32291377-32292387
>chr13:32292450-32293002
>chr13:32293189-32293251
>chr13:32294953-32295121
>chr13:32297560-32297656
>chr13:32298444-32298500
>chr13:32299011-32299154
>chr13:32302056-32302098
>chr13:32302184-32302321
>chr13:32302616-32302692
>chr13:32303330-32303394
>chr13:32304484-32304591
>chr13:32304797-32305114
>chr13:32305224-32305654
>chr13:32306642-32306965
>chr13:32307216-32307538
>chr13:32307792-32308109
>chr13:32308264-32308416
>chr13:32308991-32309296
>chr13:32309394-32309445
>chr13:32312301-32313148
>chr13:32313269-32313708
>chr13:32314560-32314878
>chr13:32316867-32317265
>chr13:32318391-32318746
>chr13:32318784-32318841
>chr13:32320046-32320080
>chr13:32321704-32321777
>chr13:32322040-32323479
>chr13:32324413-32324504
>chr13:32324673-32324885
>chr13:32325192-32325241
>chr13:32325462-32325847
>chr13:32327165-32327713
>chr13:32327738-32328091
>chr13:32328221-32328489
>chr13:32328717-32328792
>chr13:32329049-32329088
>chr13:32329840-32330125
>chr13:32330270-32330302
>chr13:32330330-32330863
>chr13:32331053-32331305
>chr13:32331428-32331565
>chr13:32333612-32334238
>chr13:32334362-32334717
>chr13:32335043-32335377
>chr13:32335766-32336276
>chr13:32336341-32336414
>chr13:32338179-32338328
>chr13:32340695-32340832
>chr13:32341621-32342334
>chr13:32342510-32343159
>chr13:32344709-32344907
>chr13:32345576-32345925
>chr13:32346012-32346087
>chr13:32346672-32346733
>chr13:32347198-32347313
>chr13:32348910-32349248
>chr13:32349552-32349814
>chr13:32350209-32350315
>chr13:32350461-32350824
>chr13:32350852-32351575
>chr13:32351644-32352104
>chr13:32355556-32355922
>chr13:32356041-32356423
>chr13:32357023-32357212
>chr13:32357658-32357739
>chr13:32358122-32359451
>chr13:32359537-32359654
>chr13:32359844-32359894
>chr13:32360353-32360660
>chr13:32361907-32362389
>chr13:32362874-32362913
>chr13:32362975-32363045
>chr13:32363868-32363934
>chr13:32365005-32365769
>chr13:32365817-32365885
>chr13:32365959-32366094
>chr13:32366224-32366315
>chr13:32366509-32366836
>chr13:32367064-32368311
>chr13:32368755-32369115
>chr13:32369409-32369876
>chr13:32370129-32370277
>chr13:32370589-32370899
>chr13:32371713-32374456
>chr13:32374484-32376021
>chr13:32376052-32376123
>chr13:32376250-32376689
>chr13:32377276-32377717
>chr13:32378971-32379014
>chr13:32380543-32380844
>chr13:32381412-32381538
>chr13:32382114-32382257
>chr13:32383073-32383405
>chr13:32384440-32384517
>chr13:32386168-32386504
>chr13:32386835-32387038
>chr13:32387157-32388072
>chr13:32388130-32388688
>chr13:32388920-32389047
>chr13:32389385-32389722
>chr13:32390301-32390452
>chr13:32390902-32390970
>chr13:32392369-32392731
>chr13:32393266-32393412
>chr13:32394151-32394183
>chr13:32395406-32395561
>chr13:32395914-32396271
>chr13:32396370-32396412
>chr13:32397448-32397990
>chr13:32398958-32399192
>chr13:32399778-32400219
>chr13:32405206-32405535
>chr13:32405867-32406215
>chr13:32406441-32406777
>chr13:32411594-32411652
>chr13:32412325-32413270
>chr13:32413872-32414187
>chr13:32415969-32416251
>chr13:32416555-32416763
>chr13:32416833-32417133
>chr13:32417212-32419812
>chr13:32420632-32421019
>chr13:32421670-32421741
>chr13:32423608-32423883
>chr13:32424570-32424665
>chr13:32424785-32424986
>chr13:32425061-32425265
>chr13:32425608-32425693
>chr13:32427739-32427790
>chr13:32427987-32428041
>chr13:32429536-32429993
>chr13:32430802-32431154
>chr13:32432048-32432286
>chr13:32432327-32432642
>chr13:32433212-32433277
>chr13:32433340-32433977
>chr13:32434056-32434492
>chr13:32435217-32435614
>chr13:32436514-32437313
>chr13:32437947-32438670
>chr13:32439711-32440118
>chr13:32440479-32440764
>chr13:32440861-32441158
>chr13:32441400-32442066
>chr13:32444256-32444566
>chr13:32444696-32445402
>chr13:32448370-32448487
>chr13:32449496-32449610
>chr13:32449654-32449736
>chr13:32450267-32451033
>chr13:32451151-32451801
>chr13:32452013-32452371
>chr13:32452773-32453255
>chr13:32453456-32453640
>chr13:32453968-32454083
>chr13:32454563-32454844
>chr13:32455011-32455070
>chr13:32455605-32455649
>chr13:32456316-32457626
>chr13:32457739-32462507
>chr13:32462634-32463153
>chr13:32463397-32463694
>chr13:32463741-32463884
>chr13:32463997-32464261
>chr13:32464738-32465401
>chr13:32465652-32465961
>chr13:32466252-32466582
>chr13:32467260-32467584
>chr13:32467700-32468035
>chr13:32468594-32468637
>chr13:32468692-32468814
>chr13:32468926-32469076
>chr13:32469137-32469183
>chr13:32470225-32470288
>chr13:32470433-32470499
>chr13:32470823-32470872
>chr13:32470929-32471043
>chr13:32471357-32471433
>chr13:32471590-32471875
>chr13:32472201-32472267
>chr13:32472876-32473364
>chr13:32473424-32473593
>chr13:32473801-32473921
>chr13:32474118-32474289
>chr13:32474413-32474695
>chr13:32475436-32475766
>chr13:32475892-32475936
>chr13:32476075-32476132
>chr13:32478840-32479159
>chr13:32479229-32479583
>chr13:32479878-32480257
>chr13:32480828-32481153
>chr13:32482347-32482674
>chr13:32483823-32484815
>chr13:32485282-32485535
>chr13:32485604-32486055
>chr13:32486151-32487698
>chr13:32487811-32488074
>chr13:32488178-32488429
>chr13:32488468-32488672
>chr13:32488931-32489097
>chr13:32490285-32490893
>chr13:32491240-32491277
>chr13:32491499-32491935
>chr13:32492271-32492474
>chr13:32492817-32493255
>chr13:32493934-32494325
>chr13:32494474-32494755
>chr13:32495689-32495979
>chr13:32497922-32498272
>chr13:32498304-32498644
>chr13:32498693-32499055
>chr13:32500338-32500411
>chr13:32500448-32500709
>chr13:32500846-32501207
>chr13:32501512-32501865
>chr13:32502060-32502365
>chr13:32502890-32503172
>chr13:32503763-32503975
>chr13:32504251-32504745
>chr13:32505434-32505571
>chr13:32505630-32505773
>chr13:32505907-32506412
>chr13:32506763-32506903
>chr13:32507957-32508014
>chr13:32509312-32509391
>chr13:32510334-32510839
>chr13:32512058-32512122
>chr13:32512550-32512610
>chr13:32512727-32513051
>chr13:32513232-32513348
>chr13:32514531-32514720
>chr13:32514825-32515421
>chr13:32515708-32516045
>chr13:32518152-32518251
>chr13:32518526-32518620
>chr13:32518800-32518855
>chr13:32519181-32519757
>chr13:32520178-32520280
>chr13:32520347-32520697
>chr13:32521686-32522181
>chr13:32522271-32522344
>chr13:32522767-32522923
>chr13:32523101-32523951
>chr13:32524548-32524595
>chr13:32524692-32525064
>chr13:32525481-32525685
>chr13:32526424-32526485
>chr13:32526572-32526634
>chr13:32527800-32528074
>chr13:32528876-32529143
>chr13:32529249-32529340
>chr13:32529639-32530028
>chr13:32531767-32531986
>chr13:32532561-32533112
>chr13:32533508-32533747
>chr13:32535558-32535699
>chr13:32537236-32537289
>chr13:32537800-32538070
>chr13:32539934-32540332
>chr13:32540705-32542004
>chr13:32542467-32542664
>chr13:32542712-32544329
>chr13:32544362-32545269
>chr13:32545351-32545476
>chr13:32546994-32547113
>chr13:32547178-32548179
>chr13:32548245-32549031
>chr13:32549063-32549179
>chr13:32550163-32550245
>chr13:32551095-32551709
>chr13:32552001-32552470
>chr13:32552706-32553108
>chr13:32553361-32553564
>chr13:32554476-32554595
>chr13:32554947-32555570
>chr13:32555708-32556013
>chr13:32556099-32557111
>chr13:32557196-32558483
>chr13:32558517-32558745
>chr13:32558878-32559928
>chr13:32560112-32560629
>chr13:32560806-32561298
>chr13:32561551-32561628
>chr13:32561753-32561855
>chr13:32561994-32562311
>chr13:32562453-32562792
>chr13:32563674-32563987
>chr13:32564633-32565267
>chr13:32565856-32565952
>chr13:32566171-32566632
>chr13:32566977-32567280
>chr13:32567550-32568270
>chr13:32568318-32568905
>chr13:32569098-32571313
>chr13:32571448-32571568
>chr13:32571985-32572352
>chr13:32572575-32572655
>chr13:32572765-32572917
>chr13:32573065-32573323
>chr13:32574160-32574491
>chr13:32574811-32575119
>chr13:32575300-32576593
>chr13:32576819-32579176
>chr13:32579500-32579592
>chr13:32580105-32580509
>chr13:32581656-32582019
>chr13:32582693-32583008
>chr13:32583498-32583639
>chr13:32583755-32583907
>chr13:32584681-32585118
>chr13:32586775-32586862
>chr13:32586965-32587049
>chr13:32587119-32587201
>chr13:32588364-32588485
>chr13:32589334-32589390
>chr13:32590982-32591461
>chr13:32592245-32592558
>chr13:32593140-32593809
>chr13:32593884-32594072
>chr13:32595829-32595881
>chr13:32596040-32596102
>chr13:32596296-32596767
>chr13:32596967-32597922
>chr13:32598060-32599978
>chr13:32600453-32600738
>chr13:32602045-32608174
>chr13:32609876-32609976
>chr13:32610699-32610838
>chr13:32611521-32611809
>chr13:32612186-32612417
>chr13:32612466-32612909
>chr13:32613044-32614251
>chr13:32614291-32614606
>chr13:32616035-32616451
>chr13:32617872-32617986
>chr13:32618186-32618228
>chr13:32618303-32618387
>chr13:32619177-32619220
>chr13:32619320-32619712
>chr13:32619780-32620132
>chr13:32620379-32620682
>chr13:32620962-32621049
>chr13:32621174-32621527
>chr13:32621580-32621764
>chr13:32622671-32622760
>chr13:32623088-32623294
>chr13:32623556-32623623
>chr13:32623808-32624026
>chr13:32625055-32625380
>chr13:32625832-32626122
>chr13:32628136-32628178
>chr13:32628252-32628722
>chr13:32630290-32630449
>chr13:32630792-32631387
>chr13:32631527-32631603
>chr13:32631986-32633427
>chr13:32634320-32634981
>chr13:32635035-32635647
>chr13:32635752-32636072
>chr13:32636189-32636232
>chr13:32636576-32636621
>chr13:32637694-32637770
>chr13:32638802-32638860
>chr13:32640202-32641091
>chr13:32641310-32641391
>chr13:32642339-32642420
>chr13:32643545-32643870
>chr13:32644126-32644357
>chr13:32644728-32645288
>chr13:32645481-32645530
>chr13:32645932-32646306
>chr13:32646627-32646773
>chr13:32646916-32646962
>chr13:32647263-32647568
>chr13:32650604-32650658
>chr13:32652392-32652563
>chr13:32652640-32652737
>chr13:32652984-32653306
>chr13:32654529-32657653
>chr13:32659396-32659516
>chr13:32660094-32660238
>chr13:32661075-32661442
>chr13:32661936-32662014
>chr13:32662686-32662855
>chr13:32663668-32664150
>chr13:32664605-32664882
>chr13:32665250-32665623
>chr13:32665758-32666578
>chr13:32666728-32666812
>chr13:32669277-32669319
>chr13:32670196-32670533
>chr13:32671110-32671199
>chr13:32671302-32671342
>chr13:32672366-32672573
>chr13:32672851-32672914
>chr13:32673783-32674104
>chr13:32674911-32674974
>chr13:32676642-32676969
>chr13:32677413-32677482
>chr13:32679090-32679175
>chr13:32679392-32679687
>chr13:32679823-32679997
>chr13:32680778-32680894
>chr13:32681312-32681652
>chr13:32682309-32682525
>chr13:32682697-32682861
>chr13:32682993-32683623
>chr13:32684022-32684124
>chr13:32684810-32685123
>chr13:32685547-32685949
>chr13:32686327-32686799
>chr13:32687593-32687738
>chr13:32688375-32688431
>chr13:32689505-32689622
>chr13:32691095-32691210
>chr13:32691441-32691506
>chr13:32693353-32693416
>chr13:32696324-32696386
>chr13:32696889-32696988
>chr13:32697723-32697994
>chr13:32698751-32699021
>chr13:32699527-32699701
>chr13:32699908-32700021
>chr13:32703523-32703569
>chr13:32704191-32704516
>chr13:32704927-32705001
>chr13:32705137-32705220
>chr13:32705641-32706391
>chr13:32707762-32707817
>chr13:32707853-32708126
>chr13:32708229-32708417
>chr13:32708773-32708879
>chr13:32709014-32709130
>chr13:32709579-32709753
>chr13:32709864-32709944
>chr13:32710956-32711298
>chr13:32711378-32711663
>chr13:32711965-32712016
>chr13:32712268-32712327
>chr13:32713619-32713668
>chr13:32713888-32715116
>chr13:32715619-32717695
>chr13:32718155-32718456
>chr13:32719162-32719525
>chr13:32719779-32720120
>chr13:32720584-32722718
>chr13:32724102-32724365
>chr13:32724566-32724930
>chr13:32726200-32726382
>chr13:32726743-32726912
>chr13:32726956-32727003
>chr13:32727412-32727886
>chr13:32727959-32728192
>chr13:32728853-32731132
>chr13:32733878-32734418
>chr13:32735037-32735130
>chr13:32736318-32736586
>chr13:32737694-32737968
>chr13:32738254-32738353
>chr13:32738664-32739164
>chr13:32739963-32740062
>chr13:32743963-32744007
>chr13:32744141-32744212
>chr13:32745488-32745888
>chr13:32745923-32745989
>chr13:32746430-32746555
>chr13:32747489-32747607
>chr13:32749440-32749616
>chr13:32750510-32751957
>chr13:32752137-32752397
>chr13:32752761-32752945
>chr13:32753800-32753887
>chr13:32754682-32754765
>chr13:32754926-32754989
>chr13:32755767-32755848
>chr13:32756667-32757149
>chr13:32757995-32758089
>chr13:32759935-32760272
>chr13:32760782-32760855
>chr13:32761304-32762152
>chr13:32762676-32762777
>chr13:32763383-32763484
>chr13:32764615-32764719
>chr13:32765581-32765892
>chr13:32768070-32768438
>chr13:32768526-32769228
>chr13:32772772-32772818
>chr13:32773802-32774194
>chr13:32774494-32774726
>chr13:32776762-32776864
>chr13:32778306-32778366
>chr13:32778750-32778940
>chr13:32779380-32779560
>chr13:32779627-32780040
>chr13:32780538-32780583
>chr13:32782016-32782448
>chr13:32782734-32782788
>chr13:32783018-32783107
>chr13:32785856-32785922
>chr13:32786928-32787153
>chr13:32787180-32787257
>chr13:32788262-32788582
>chr13:32789786-32789896
>chr13:32789984-32790175
>chr13:32792048-32792340
>chr13:32792613-32792679
>chr13:32793410-32793462
>chr13:32793672-32794152
>chr13:32794206-32794282
>chr13:32795095-32795390
>chr13:32795534-32795621
>chr13:32797458-32797489
>chr13:32797820-32797879
>chr13:32798373-32798478
>chr13:32798673-32798712
>chr13:32799020-32799342
>chr13:32799853-32800087
>chr13:32800525-32801103
>chr13:32802085-32802163
>chr13:32802758-32804531
>chr13:32804690-32804787
>chr13:32805969-32806174
>chr13:32806278-32806594
>chr13:32808831-32809252
>chr13:32809311-32809789
>chr13:32809836-32809956
>chr13:32810036-32810830
>chr13:32810921-32811239
>chr13:32813436-32813574
>chr13:32813851-32814129
>chr13:32814202-32814864
>chr13:32815419-32815797
>chr13:32815861-32816864
>chr13:32816906-32819064
>chr13:32819226-32819746
>chr13:32819958-32820088
>chr13:32820344-32820664
>chr13:32820810-32821171
>chr13:32822126-32822188
>chr13:32822814-32822952
>chr13:32823653-32823932
>chr13:32825294-32825345
>chr13:32825403-32826059
>chr13:32826169-32826665
>chr13:32826720-32826759
>chr13:32826867-32826933
>chr13:32827672-32828131
>chr13:32828213-32828643
>chr13:32829153-32829665
>chr13:32829827-32829887
>chr13:32831325-32831404
>chr13:32831679-32831916
>chr13:32832128-32832566
>chr13:32832611-32833685
>chr13:32833717-32833966
>chr13:32834461-32834560
>chr13:32834683-32834945
>chr13:32834982-32835312
>chr13:32835447-32835699
>chr13:32836249-32836410
>chr13:32836503-32837171
>chr13:32837572-32837658
>chr13:32839359-32839734
>chr13:32839975-32840013
>chr13:32840574-32840918
>chr13:32842001-32842503
>chr13:32842668-32842747
>chr13:32842805-32842888
>chr13:32843047-32843179
>chr13:32843246-32843761
>chr13:32843884-32844098
>chr13:32844455-32844773
>chr13:32844952-32845285
>chr13:32845647-32845680
>chr13:32847123-32847466
>chr13:32847820-32848124
>chr13:32848687-32849004
>chr13:32850344-32850389
>chr13:32850815-32850886
>chr13:32850962-32851049
>chr13:32853666-32853838
>chr13:32853972-32854382
>chr13:32854572-32854705
>chr13:32854815-32854985
>chr13:32855325-32855363
>chr13:32855494-32855570
>chr13:32857505-32857685
>chr13:32857772-32857871
>chr13:32859658-32859697
>chr13:32862486-32862540
>chr13:32862599-32862945
>chr13:32863064-32863142
>chr13:32864124-32864160
>chr13:32864298-32864342
>chr13:32864728-32865102
>chr13:32865642-32866137
>chr13:32866485-32866819
>chr13:32867527-32867626
>chr13:32867698-32869231
>chr13:32869854-32869915
>chr13:32870128-32870209
>chr13:32870837-32870956
>chr13:32871085-32871131
>chr13:32871314-32871368
>chr13:32871727-32871831
>chr13:32871881-32871978
>chr13:32872059-32872367
>chr13:32873840-32874139
>chr13:32874267-32874564
>chr13:32875749-32875793
>chr13:32876764-32876893
>chr13:32876921-32877020
>chr13:32879165-32879278
>chr13:32882181-32882537
>chr13:32882668-32882705
>chr13:32883899-32884033
>chr13:32884465-32884800
>chr13:32885369-32885503
>chr13:32885666-32885809
>chr13:32887178-32887530
>chr13:32887669-32887827
>chr13:32887929-32888044
>chr13:32889387-32889666
>chr13:32892093-32892210
>chr13:32895066-32895105
>chr13:32895305-32895736
>chr13:32896519-32897248
>chr13:32897273-32897398
>chr13:32897441-32897510
>chr13:32898153-32898283
>chr13:32899590-32899937
>chr13:32900101-32900240
>chr13:32900336-32900515
>chr13:32901188-32901267
>chr13:32901390-32901514
>chr13:32901542-32901758
>chr13:32903510-32903862
>chr13:32906637-32906948
>chr13:32907468-32907545
>chr13:32907769-32908124
>chr13:32911850-32911922
>chr13:32912668-32912728
>chr13:32912766-32912930
>chr13:32913045-32913237
>chr13:32913403-32913439
>chr13:32914879-32915349
>chr13:32918016-32918072
>chr13:32918703-32918773
>chr13:32920179-32920496
>chr13:32920537-32920593
>chr13:32921849-32921898
>chr13:32923184-32923286
>chr13:32923320-32923514
>chr13:32925293-32925847
>chr13:32925986-32926106
>chr13:32926165-32926269
>chr13:32926589-32927276
>chr13:32927339-32927888
>chr13:32928146-32928203
>chr13:32928257-32928514
>chr13:32928656-32929238
>chr13:32929377-32929853
>chr13:32930008-32930107
>chr13:32930171-32932025
>chr13:32935034-32935758
>chr13:32935972-32936032
>chr13:32939276-32939603
>chr13:32939981-32940026
>chr13:32940782-32940920
>chr13:32941774-32943369
>chr13:32944350-32944617
>chr13:32945508-32945548
>chr13:32946183-32946431
>chr13:32947427-32947507
>chr13:32952500-32952810
>chr13:32952874-32952930
>chr13:32952987-32953166
>chr13:32954476-32954814
>chr13:32955262-32955569
>chr13:32959915-32959992
>chr13:32960271-32960599
>chr13:32962787-32964333
>chr13:32964410-32964610
>chr13:32964662-32965447
>chr13:32965530-32967646
>chr13:32968394-32968433
>chr13:32970733-32971045
>chr13:32971364-32971424
>chr13:32972431-32972934
>chr13:32973012-32973042
>chr13:32973314-32973596
>chr13:32974612-32974976
>chr13:32975023-32975572
>chr13:32977115-32977788
>chr13:32979071-32979159
>chr13:32980594-32980645
>chr13:32980822-32980907
>chr13:32981813-32982157
>chr13:32982366-32982429
>chr13:32983545-32983617
>chr13:32983988-32984319
>chr13:32984493-32984772
>chr13:32985295-32985437
>chr13:32985582-32985994
>chr13:32986339-32986391
>chr13:32988520-32988612
>chr13:32989196-32989296
>chr13:32990265-32990308
>chr13:32990523-32990676
>chr13:32990726-32990959
>chr13:32991034-32991111
>chr13:32992031-32992395
>chr13:32992996-32993103
>chr13:32993454-32993924
>chr13:32994782-32995426
>chr13:32995889-32996005
>chr13:32996451-32996490
>chr13:32996590-32996680
>chr13:32997716-32998238
>chr13:32999494-32999796
>chr13:33000485-33000726
>chr13:33001881-33002099
>chr13:33002457-33002588
>chr13:33003163-33003509
>chr13:33004954-33005055
>chr13:33005785-33005882
>chr13:33006085-33006181
>chr13:33007763-33007979
>chr13:33010592-33010655
>chr13:33011133-33011164
>chr13:33011204-33012392
>chr13:33012418-33013002
>chr13:33013930-33014221
>chr13:33015197-33015261
>chr13:33016357-33016520
>chr13:33018070-33018111
>chr13:33018184-33018254
>chr13:33019705-33019821
>chr13:33020284-33020365
>chr13:33021562-33021892
>chr13:33022497-33022683
>chr13:33023345-33023404
>chr13:33024081-33024210
>chr13:33025381-33025460
>chr13:33028965-33029153
>chr13:33029611-33030081
>chr13:33030214-33030304
>chr13:33031793-33031892
>chr13:33033050-33033088
>chr13:33036310-33036460
>chr13:33036778-33036872
>chr13:33037192-33037286
>chr13:33039134-33039278
>chr13:33040607-33040668
>chr13:33041307-33041453
>chr13:33041516-33041679
>chr13:33041880-33041984
>chr13:33042619-33043686
>chr13:33043867-33044000
>chr13:33044125-33044363
>chr13:33044415-33045051
>chr13:33045108-33045376
>chr13:33045436-33046318
>chr13:33046495-33046619
>chr13:33046751-33046824
>chr13:33046926-33047126
>chr13:33047333-33047852
>chr13:33047935-33048074
>chr13:33050112-33050187
>chr13:33051141-33051203
>chr13:33051248-33051556
>chr13:33051938-33052273
>chr13:33056524-33056818
>chr13:33056991-33057068
>chr13:33058304-33058647
>chr13:33059458-33059776
>chr13:33059925-33060358
>chr13:33061411-33061473
>chr13:33062094-33062702
>chr13:33062778-33062826
>chr13:33062953-33063320
>chr13:33063482-33063794
>chr13:33065684-33065732
>chr13:33065780-33065889
>chr13:33066946-33067222
>chr13:33067308-33067480
>chr13:33071287-33071720
>chr13:33071897-33071966
>chr13:33073701-33073766
>chr13:33075697-33076092
>chr13:33076550-33076591
>chr13:33076952-33077361
>chr13:33077866-33078183
>chr13:33079310-33079654
>chr13:33080385-33080658
>chr13:33081537-33081613
>chr13:33082735-33083092
>chr13:33083171-33083341
>chr13:33084121-33084188
>chr13:33085076-33085281
>chr13:33088604-33088727
>chr13:33089963-33090503
>chr13:33093947-33094067
>chr13:33094208-33094348
>chr13:33094396-33094638
>chr13:33094758-33095839
>chr13:33096246-33096298
>chr13:33096590-33097457
>chr13:33097617-33097779
>chr13:33098061-33098280
>chr13:33098598-33098899
>chr13:33099067-33099390
>chr13:33101474-33101647
>chr13:33102231-33102333
>chr13:33103346-33103384
>chr13:33103566-33103653
>chr13:33106136-33106548
>chr13:33110391-33110460
>chr13:33112418-33112661
>chr13:33115934-33115994
>chr13:33116278-33116351
>chr13:33116972-33117039
>chr13:33117101-33117418
>chr13:33117701-33117802
>chr13:33118535-33118578
>chr13:33120763-33121132
>chr13:33121267-33122285
>chr13:33122439-33122494
>chr13:33122758-33123110
>chr13:33126367-33126433
>chr13:33126720-33126824
>chr13:33126905-33126998
>chr13:33127840-33127957
>chr13:33128046-33128234
>chr13:33130325-33130403
>chr13:33131518-33131651
>chr13:33132194-33132816
>chr13:33134181-33134402
>chr13:33135837-33136132
>chr13:33136354-33136836
>chr13:33136890-33137035
>chr13:33137113-33137161
>chr13:33137392-33137464
>chr13:33140748-33141059
>chr13:33142028-33142251
>chr13:33142953-33143174
>chr13:33143269-33143389
>chr13:33143506-33143873
>chr13:33145112-33145304
>chr13:33145391-33145680
>chr13:33145896-33146657
>chr13:33147641-33147908
>chr13:33147937-33149491
>chr13:33151195-33151372
>chr13:33151492-33151613
>chr13:33152597-33152625
>chr13:33156460-33156542
>chr13:33156615-33156659
>chr13:33156721-33156803
>chr13:33157010-33157098
>chr13:33157381-33157709
>chr13:33158168-33158279
>chr13:33159524-33159699
>chr13:33159980-33160172
>chr13:33160273-33160779
>chr13:33161299-33163848
>chr13:33165051-33165170
>chr13:33165215-33165251
>chr13:33166714-33167024
>chr13:33169910-33170333
>chr13:33176830-33176959
>chr13:33177626-33178083
>chr13:33179284-33179387
>chr13:33182072-33182158
>chr13:33182488-33182706
>chr13:33186753-33186786
>chr13:33187703-33187988
>chr13:33189284-33189378
>chr13:33190135-33190452
>chr13:33190563-33190887
>chr13:33192617-33192915
>chr13:33195818-33195869
>chr13:33196067-33196436
>chr13:33197880-33198190
>chr13:33198291-33198338
>chr13:33199291-33199374
>chr13:33200719-33201120
>chr13:33209714-33210001
>chr13:33211153-33211420
>chr13:33211485-33211757
>chr13:33214652-33214744
>chr13:33215779-33216699
>chr13:33216813-33217042
>chr13:33217090-33217150
>chr13:33218187-33218355
>chr13:33218447-33218520
>chr13:33219397-33219883
>chr13:33220391-33220728
>chr13:33221121-33221395
>chr13:33221652-33222159
>chr13:33222318-33222524
>chr13:33223370-33223938
>chr13:33224322-33224386
>chr13:33225682-33226240
>chr13:33226463-33226742
>chr13:33229596-33229632
>chr13:33231840-33232426
>chr13:33232634-33232707
>chr13:33232790-33233777
>chr13:33233890-33233943
>chr13:33235441-33235611
>chr13:33238832-33240143
>chr13:33240209-33240880
>chr13:33240915-33241024
>chr13:33241497-33242827
>chr13:33243205-33243253
>chr13:33243952-33244010
>chr13:33244037-33244148
>chr13:33244332-33244428
>chr13:33244852-33244961
>chr13:33246529-33246612
>chr13:33246906-33247248
>chr13:33248106-33248401
>chr13:33248574-33248738
>chr13:33249767-33250096
>chr13:33250159-33250214
>chr13:33254529-33254659
>chr13:33254693-33255062
>chr13:33255719-33255763
>chr13:33257384-33257479
>chr13:33259094-33259234
>chr13:33259795-33260027
>chr13:33261178-33261235
>chr13:33262625-33262720
>chr13:33263044-33263315
>chr13:33267366-33267408
>chr13:33268537-33268622
>chr13:33269936-33270270
>chr13:33272171-33272446
>chr13:33274216-33274461
>chr13:33275369-33275548
>chr13:33281554-33282036
>chr13:33282743-33283050
>chr13:33283390-33283455
>chr13:33286135-33286192
>chr13:33286824-33286988
>chr13:33287122-33287184
>chr13:33288090-33288126
>chr13:33288287-33288561
>chr13:33289301-33289386
>chr13:33292337-33292619
>chr13:33293519-33293994
>chr13:33295919-33296248
>chr13:33296368-33296407
>chr13:33296497-33297022
>chr13:33297965-33298440
>chr13:33298998-33299304
>chr13:33299737-33299784
>chr13:33300138-33300207
>chr13:33301331-33301392
>chr13:33301546-33301871
>chr13:33302319-33302783
>chr13:33303943-33304083
>chr13:33304199-33304319
>chr13:33305054-33305184
>chr13:33305863-33307848
>chr13:33308445-33308835
>chr13:33310308-33310359
>chr13:33310707-33311547
>chr13:33314566-33314655
>chr13:33314701-33314757
>chr13:33317835-33317990
>chr13:33318306-33319365
>chr13:33319426-33319500
>chr13:33320731-33320825
>chr13:33321244-33321516
>chr13:33321576-33321654
>chr13:33323204-33323282
>chr13:33325686-33326009
>chr13:33327347-33327737
>chr13:33329242-33330514
>chr13:33331266-33331670
>chr13:33332162-33332482
>chr13:33332556-33332655
>chr13:33332808-33333448
>chr13:33334815-33334913
>chr13:33335948-33336016
>chr13:33336477-33336766
>chr13:33336879-33337063
>chr13:33337435-33337483
>chr13:33337858-33337982
>chr13:33338318-33338364
>chr13:33338671-33338930
>chr13:33339062-33339141
>chr13:33339799-33339929
>chr13:33340211-33340471
>chr13:33341363-33341626
>chr13:33341812-33342095
>chr13:33342368-33342696
>chr13:33343222-33343611
>chr13:33346026-33346277
>chr13:33346597-33346943
>chr13:33347153-33347786
>chr13:33350646-33350746
>chr13:33354858-33355169
>chr13:33356577-33356737
>chr13:33357683-33359717
>chr13:33360209-33360506
>chr13:33360753-33361903
>chr13:33361979-33362459
>chr13:33362757-33362857
>chr13:33364180-33364338
>chr13:33364602-33364917
>chr13:33366519-33366571
>chr13:33368309-33368405
>chr13:33368489-33368607
>chr13:33369646-33369726
>chr13:33370064-33370193
>chr13:33370575-33370954
>chr13:33373527-33374473
>chr13:33375437-33375849
>chr13:33376494-33376650
>chr13:33378506-33379134
>chr13:33379687-33379764
>chr13:33379852-33379947
>chr13:33380059-33380495
>chr13:33381416-33381786
>chr13:33382850-33382898
>chr13:33383248-33383387
>chr13:33383453-33383792
>chr13:33385170-33385281
>chr13:33385511-33385918
>chr13:33386843-33386898
>chr13:33387036-33387292
>chr13:33387710-33387812
>chr13:33388948-33389263
>chr13:33389931-33389988
>chr13:33390496-33390585
>chr13:33392406-33392706
>chr13:33393197-33393297
>chr13:33395356-33395425
>chr13:33395712-33395800
>chr13:33395820-33396292
>chr13:33397455-33397497
>chr13:33397696-33397792
>chr13:33398331-33398372
>chr13:33398611-33398815
>chr13:33398885-33398937
>chr13:33399085-33399863
>chr13:33399910-33400181
>chr13:33400236-33400770
>chr13:33402492-33403282
>chr13:33404765-33405082
>chr13:33405784-33405913
>chr13:33406565-33406773
>chr13:33406919-33406965
>chr13:33407454-33407637
>chr13:33408089-33408106
>chr13:33408279-33408610
>chr13:33409209-33409379
>chr13:33411655-33411799
>chr13:33411878-33412046
>chr13:33412107-33412231
>chr13:33412359-33412703
>chr13:33412729-33414582
>chr13:33414686-33414766
>chr13:33415083-33415397
>chr13:33416700-33417765
>chr13:33417850-33424195
>chr13:33427652-33428308
>chr13:33428477-33431068
>chr13:33431109-33431187
>chr13:33431229-33431495
>chr13:33431756-33431813
>chr13:33434064-33434402
>chr13:33434861-33434948
>chr13:33437003-33437474
>chr13:33439998-33440270
>chr13:33440763-33440918
>chr13:33440991-33441031
>chr13:33441449-33441614
>chr13:33442632-33442674
>chr13:33442869-33443430
>chr13:33443600-33443915
>chr13:33444449-33444828
>chr13:33445574-33445981
>chr13:33447761-33447864
>chr13:33447981-33448120
>chr13:33448194-33449991
>chr13:33450060-33450558
>chr13:33450861-33451193
>chr13:33452313-33452365
>chr13:33454614-33454662
>chr13:33454825-33454952
>chr13:33455608-33456623
>chr13:33456762-33456975
>chr13:33457544-33457876
>chr13:33458240-33458431
>chr13:33458538-33458594
>chr13:33458808-33459266
>chr13:33459340-33459588
>chr13:33459693-33460594
>chr13:33460874-33461042
>chr13:33461182-33461276
>chr13:33462391-33462925
>chr13:33463148-33463379
>chr13:33463508-33463615
>chr13:33463725-33464093
>chr13:33464537-33464847
>chr13:33465179-33465504
>chr13:33466202-33466337
>chr13:33466998-33467545
>chr13:33467743-33467799
>chr13:33468283-33468759
>chr13:33469874-33471162
>chr13:33472079-33472430
>chr13:33473434-33473485
>chr13:33473541-33473570
>chr13:33473834-33473898
>chr13:33474273-33474334
>chr13:33474554-33474650
>chr13:33475121-33475161
>chr13:33475223-33475502
>chr13:33475613-33476025
>chr13:33476933-33476967
>chr13:33477574-33477627
>chr13:33477706-33478070
>chr13:33478140-33478268
>chr13:33478415-33478460
>chr13:33478605-33479054
>chr13:33479648-33480044
>chr13:33480283-33480372
>chr13:33481777-33482184
>chr13:33482294-33482380
>chr13:33482564-33482704
>chr13:33483481-33483543
>chr13:33483725-33483885
>chr13:33484047-33484752
>chr13:33486377-33486549
>chr13:33487071-33487206
>chr13:33490245-33490351
>chr13:33490513-33490958
>chr13:33491242-33491285
>chr13:33491858-33492300
>chr13:33492346-33492918
>chr13:33493619-33493700
>chr13:33495283-33495344
>chr13:33495790-33496422
>chr13:33498884-33500219
>chr13:33501053-33504869
>chr13:33505217-33505274
>chr13:33506680-33507119
>chr13:33507222-33507275
>chr13:33507342-33507520
>chr13:33507731-33507965
>chr13:33508736-33509111
>chr13:33511023-33511325
>chr13:33512452-33513145
>chr13:33516055-33516276
>chr13:33516700-33516747
>chr13:33516787-33517130
>chr13:33517991-33518042
>chr13:33518954-33519040
>chr13:33519109-33519159
>chr13:33519189-33519493
>chr13:33522205-33522262
>chr13:33522364-33522509
>chr13:33522571-33522705
>chr13:33523580-33523655
>chr13:33524622-33524912
>chr13:33524998-33525373
>chr13:33525483-33525521
>chr13:33526751-33526855
>chr13:33527697-33527804
>chr13:33528158-33528575
>chr13:33529467-33529540
>chr13:33529964-33530018
>chr13:33530863-33531305
>chr13:33531640-33531727
>chr13:33534942-33535240
>chr13:33536334-33536410
>chr13:33537460-33537509
>chr13:33537688-33537735
>chr13:33538764-33539075
>chr13:33539224-33539523
>chr13:33539590-33539640
>chr13:33539840-33540064
>chr13:33540272-33540364
>chr13:33540495-33540621
>chr13:33541906-33542031
>chr13:33543638-33543712
>chr13:33544741-33545455
>chr13:33545550-33546027
>chr13:33546650-33547011
>chr13:33547356-33547426
>chr13:33549379-33549470
>chr13:33549527-33549686
>chr13:33550245-33550296
>chr13:33550649-33550731
>chr13:33550798-33550863
>chr13:33550941-33550984
>chr13:33551227-33551970
>chr13:33552147-33552208
>chr13:33552358-33552433
>chr13:33552549-33552635
>chr13:33553517-33554024
>chr13:33554101-33554168
>chr13:33556253-33556657
>chr13:33556749-33556952
>chr13:33557146-33557231
>chr13:33558243-33558419
>chr13:33558539-33558626
>chr13:33559426-33560046
>chr13:33561440-33561521
>chr13:33562722-33562801
>chr13:33563030-33564332
>chr13:33564488-33565534
>chr13:33565960-33566390
>chr13:33567957-33568084
>chr13:33569872-33570026
>chr13:33572180-33572501
>chr13:33572603-33572913
>chr13:33573215-33573269
>chr13:33574435-33574808
>chr13:33574902-33575342
>chr13:33575392-33575631
>chr13:33575779-33575879
>chr13:33576231-33576537
>chr13:33577542-33580741
>chr13:33581851-33581886
>chr13:33581929-33582301
>chr13:33583791-33583835
>chr13:33583966-33584612
>chr13:33584754-33585870
>chr13:33586016-33586151
>chr13:33586928-33587236
>chr13:33587578-33587625
>chr13:33587818-33588038
>chr13:33588783-33588835
>chr13:33589079-33590862
>chr13:33591885-33591958
>chr13:33592783-33592839
>chr13:33593129-33593489
>chr13:33593894-33594190
>chr13:33594427-33594756
>chr13:33594804-33595093
>chr13:33595451-33595540
>chr13:33596434-33597394
>chr13:33597562-33597874
>chr13:33599650-33599743
>chr13:33600819-33600893
>chr13:33602079-33602471
>chr13:33602597-33603401
>chr13:33603718-33603779
>chr13:33604502-33604803
>chr13:33604951-33605437
>chr13:33606030-33606396
>chr13:33606630-33606748
>chr13:33607212-33607251
>chr13:33607279-33607606
>chr13:33607918-33608242
>chr13:33608366-33608518
>chr13:33608803-33609213
>chr13:33609318-33609354
>chr13:33609534-33609876
>chr13:33610017-33610051
>chr13:33610248-33610287
>chr13:33610366-33610455
>chr13:33615425-33615459
>chr13:33616099-33616326
>chr13:33617684-33617749
>chr13:33618238-33618464
>chr13:33619603-33621716
>chr13:33621790-33622177
>chr13:33622228-33622300
>chr13:33622367-33623146
>chr13:33623462-33623563
>chr13:33623836-33623893
>chr13:33624204-33624321
>chr13:33625285-33625597
>chr13:33625705-33625963
>chr13:33627351-33627653
>chr13:33627939-33628068
>chr13:33631710-33631763
>chr13:33634686-33634733
>chr13:33635323-33636174
>chr13:33637844-33637971
>chr13:33638030-33638854
>chr13:33639082-33639140
>chr13:33639523-33639921
>chr13:33640912-33641119
>chr13:33641291-33641679
>chr13:33644275-33644311
>chr13:33647832-33647951
>chr13:33648202-33648281
>chr13:33648396-33648435
>chr13:33648588-33648620
>chr13:33648752-33649113
>chr13:33650154-33650527
>chr13:33650659-33650716
>chr13:33650891-33651037
>chr13:33651501-33651541
>chr13:33652707-33652766
>chr13:33653059-33653191
>chr13:33653280-33654697
>chr13:33656048-33656144
>chr13:33656973-33657390
>chr13:33657852-33658380
>chr13:33658619-33659128
>chr13:33659162-33659528
>chr13:33659623-33659682
>chr13:33660610-33660892
>chr13:33660965-33661066
>chr13:33661463-33661821
>chr13:33661977-33662284
>chr13:33663046-33663328
>chr13:33664624-33664934
>chr13:33666282-33666951
>chr13:33667795-33668207
>chr13:33669525-33669839
>chr13:33671462-33672567
>chr13:33673541-33674164
>chr13:33674314-33674402
>chr13:33677848-33678182
>chr13:33678614-33678886
>chr13:33680443-33680800
>chr13:33681179-33681249
>chr13:33681744-33682139
>chr13:33682211-33682293
>chr13:33682348-33682380
>chr13:33682509-33683442
>chr13:33683462-33683687
>chr13:33683841-33684496
>chr13:33684835-33685556
>chr13:33686206-33686282
>chr13:33687475-33687512
>chr13:33688361-33688956
>chr13:33690162-33690230
>chr13:33690603-33690925
>chr13:33691496-33692895
>chr13:33694816-33694908
>chr13:33697629-33697894
>chr13:33697927-33697984
>chr13:33698534-33698618
>chr13:33699335-33699621
>chr13:33699729-33700783
>chr13:33701941-33704135
>chr13:33704193-33704581
>chr13:33704631-33704688
>chr13:33704999-33706229
>chr13:33706411-33707280
>chr13:33707309-33707609
>chr13:33709259-33709538
>chr13:33711987-33712044
>chr13:33713336-33713551
>chr13:33713670-33714024
>chr13:33714936-33717925
>chr13:33717974-33718277
>chr13:33718663-33718916
>chr13:33719040-33719423
>chr13:33720081-33720197
>chr13:33720310-33720410
>chr13:33720941-33721160
>chr13:33724516-33724664
>chr13:33725828-33726749
>chr13:33727701-33727839
>chr13:33728557-33728631
>chr13:33729542-33729910
>chr13:33730968-33731308
>chr13:33731872-33732090
>chr13:33734111-33734215
>chr13:33734335-33734569
>chr13:33734711-33735026
>chr13:33735633-33735716
>chr13:33735919-33736082
>chr13:33736633-33737145
>chr13:33737519-33737594
>chr13:33737893-33737941
>chr13:33737976-33738103
>chr13:33738224-33738298
>chr13:33738700-33739039
>chr13:33740507-33740846
>chr13:33741140-33741241
>chr13:33741448-33741534
>chr13:33741965-33742126
>chr13:33742241-33742639
>chr13:33742907-33742949
>chr13:33743821-33743871
>chr13:33744586-33744723
>chr13:33744764-33745031
>chr13:33746573-33746909
>chr13:33747393-33747429
>chr13:33747496-33748016
>chr13:33748151-33748297
>chr13:33748362-33748817
>chr13:33748864-33749607
>chr13:33749668-33749933
>chr13:33750810-33750860
>chr13:33750954-33751126
>chr13:33751471-33752207
>chr13:33752386-33752485
>chr13:33753405-33753962
>chr13:33754165-33754349
>chr13:33755141-33755241
>chr13:33756203-33756277
>chr13:33756489-33756690
>chr13:33756791-33756846
>chr13:33758151-33758202
>chr13:33758690-33758847
>chr13:33758948-33759044
>chr13:33759508-33759884
>chr13:33760569-33760662
>chr13:33761249-33761586
>chr13:33761826-33761865
>chr13:33762318-33762365
>chr13:33762439-33762764
>chr13:33763432-33763809
>chr13:33764531-33764891
>chr13:33765579-33765990
>chr13:33767473-33767523
>chr13:33767673-33767959
>chr13:33768411-33768689
>chr13:33768808-33769225
>chr13:33769595-33769668
>chr13:33771575-33771690
>chr13:33771827-33771993
>chr13:33772515-33772830
>chr13:33772886-33772944
>chr13:33773270-33773411
>chr13:33774589-33774909
>chr13:33775028-33775501
>chr13:33778224-33778438
>chr13:33780195-33780257
>chr13:33780749-33781133
>chr13:33781323-33781636
>chr13:33782739-33782787
>chr13:33783378-33783700
>chr13:33784575-33785262
>chr13:33786105-33786158
>chr13:33786790-33787125
>chr13:33787802-33788113
>chr13:33789568-33789661
>chr13:33790126-33790903
>chr13:33791183-33791417
>chr13:33791464-33791564
>chr13:33791610-33792860
>chr13:33793216-33793408
>chr13:33793544-33794466
>chr13:33794494-33794657
>chr13:33794687-33794901
>chr13:33795692-33795746
>chr13:33795839-33795888
>chr13:33796293-33796500
>chr13:33796974-33797399
>chr13:33798413-33799137
>chr13:33799192-33799240
>chr13:33799369-33799471
>chr13:33799900-33800309
>chr13:33800765-33800912
>chr13:33802075-33802170
>chr13:33802335-33802388
>chr13:33803927-33804301
>chr13:33804650-33804685
>chr13:33805006-33805068
>chr13:33805198-33805577
>chr13:33806506-33806585
>chr13:33807835-33807875
>chr13:33808332-33808383
>chr13:33810118-33810158
>chr13:33810803-33811135
>chr13:33811704-33811810
>chr13:33812848-33813391
>chr13:33813595-33814243
>chr13:33815070-33815255
>chr13:33815573-33816277
>chr13:33816422-33816478
>chr13:33816509-33816614
>chr13:33816952-33816997
>chr13:33817777-33817847
>chr13:33818357-33818419
>chr13:33818877-33819196
>chr13:33820902-33820966
>chr13:33822694-33822750
>chr13:33823469-33823560
>chr13:33824754-33824819
>chr13:33826559-33826631
>chr13:33827060-33827309
>chr13:33828012-33828184
>chr13:33828308-33828421
>chr13:33828543-33828841
>chr13:33830892-33831007
>chr13:33831143-33831171
>chr13:33833653-33833795
>chr13:33834289-33834336
>chr13:33834427-33834472
>chr13:33836049-33836097
>chr13:33837464-33837496
>chr13:33837568-33837839
>chr13:33838303-33838339
>chr13:33840332-33840475
>chr13:33840709-33841317
>chr13:33841511-33841738
>chr13:33841943-33842358
>chr13:33842676-33842768
>chr13:33843057-33843108
>chr13:33844425-33845536
>chr13:33845579-33846536
>chr13:33846565-33846629
>chr13:33846675-33846752
>chr13:33846882-33847469
>chr13:33847629-33847700
>chr13:33848891-33848983
>chr13:33849038-33849118
>chr13:33849335-33849460
>chr13:33849597-33849917
>chr13:33850040-33850117
>chr13:33851495-33851713
>chr13:33851914-33851993
>chr13:33855219-33856537
>chr13:33859829-33860185
>chr13:33860852-33861135
>chr13:33861342-33861683
>chr13:33862566-33862701
>chr13:33863914-33864162
>chr13:33864256-33864323
>chr13:33864402-33864456
>chr13:33864789-33864830
>chr13:33865768-33866087
>chr13:33866910-33866968
>chr13:33868309-33868409
>chr13:33868448-33868841
>chr13:33870403-33870512
>chr13:33871235-33871388
>chr13:33871453-33871620
>chr13:33871849-33871892
>chr13:33872032-33872091
>chr13:33872445-33872872
>chr13:33874302-33874622
>chr13:33875085-33875172
>chr13:33877166-33877220
>chr13:33877602-33877960
>chr13:33878566-33878622
>chr13:33879788-33880028
>chr13:33880548-33880671
>chr13:33880775-33881219
>chr13:33882046-33882094
>chr13:33882357-33882561
>chr13:33882628-33882748
>chr13:33882820-33882994
>chr13:33883310-33883390
>chr13:33883502-33883982
>chr13:33885353-33885499
>chr13:33886263-33888191
>chr13:33888724-33889074
>chr13:33889424-33889627
>chr13:33889712-33889879
>chr13:33890773-33890818
>chr13:33892753-33892838
>chr13:33893091-33893178
>chr13:33893219-33893257
>chr13:33893556-33893860
>chr13:33893927-33894197
>chr13:33894275-33894377
>chr13:33894731-33895657
>chr13:33895714-33896079
>chr13:33896126-33896208
>chr13:33896385-33896908
>chr13:33896982-33897334
>chr13:33897433-33898081
>chr13:33898185-33898590
>chr13:33898684-33898838
>chr13:33898906-33900508
>chr13:33900606-33901946
>chr13:33902792-33903017
>chr13:33903232-33903284
>chr13:33905102-33905165
>chr13:33905273-33905336
>chr13:33906853-33907100
>chr13:33908108-33908155
>chr13:33908721-33908793
>chr13:33908998-33909035
>chr13:33909490-33909609
>chr13:33910393-33910452
>chr13:33910681-33911099
>chr13:33911159-33911202
>chr13:33911453-33911579
>chr13:33911776-33911927
>chr13:33911996-33912082
>chr13:33913560-33913620
>chr13:33915776-33916100
>chr13:33916698-33916882
>chr13:33918444-33918501
>chr13:33919618-33919737
>chr13:33920456-33920764
>chr13:33922160-33922359
>chr13:33922933-33922969
>chr13:33923216-33923254
>chr13:33924572-33925733
>chr13:33925928-33926388
>chr13:33926956-33927066
>chr13:33927385-33927427
>chr13:33927675-33927711
>chr13:33929583-33929863
>chr13:33930001-33930676
>chr13:33931277-33931312
>chr13:33931969-33932096
>chr13:33933957-33934366
>chr13:33936379-33936499
>chr13:33936591-33936713
>chr13:33936914-33936982
>chr13:33937063-33937111
>chr13:33937144-33937453
>chr13:33938322-33938453
>chr13:33938546-33938794
>chr13:33939083-33939413
>chr13:33939531-33939618
>chr13:33939754-33939784
>chr13:33940964-33941045
>chr13:33941195-33941395
>chr13:33941914-33941971
>chr13:33942022-33942478
>chr13:33943505-33943618
>chr13:33943673-33943733
>chr13:33946552-33946864
>chr13:33947041-33949422
>chr13:33949624-33950140
>chr13:33951232-33951536
>chr13:33954570-33954901
>chr13:33956852-33957034
>chr13:33959778-33960251
>chr13:33961039-33961174
>chr13:33963089-33963193
>chr13:33964929-33965087
>chr13:33965304-33965546
>chr13:33966824-33967201
>chr13:33967442-33967919
>chr13:33968126-33968448
>chr13:33969823-33970593
>chr13:33971028-33971186
>chr13:33971456-33971553
>chr13:33971606-33971671
>chr13:33971824-33972216
>chr13:33973139-33973181
>chr13:33973587-33973893
>chr13:33974793-33975080
>chr13:33975236-33975356
>chr13:33975479-33975563
>chr13:33976271-33976740
>chr13:33976866-33977012
>chr13:33977058-33977157
>chr13:33977885-33977977
>chr13:33979498-33979721
>chr13:33979855-33979923
>chr13:33980784-33981386
>chr13:33982403-33982559
>chr13:33982640-33982983
>chr13:33983256-33983363
>chr13:33983835-33984007
>chr13:33984112-33984464
>chr13:33984654-33990818
>chr13:33994617-33994682
>chr13:33996338-33996625
>chr13:33997611-33997730
>chr13:33997767-33997863
>chr13:33998056-33998118
>chr13:34002429-34002478
>chr13:34005030-34005337
>chr13:34006946-34007058
>chr13:34007515-34007591
>chr13:34007856-34008171
>chr13:34008214-34008291
>chr13:34008329-34008474
>chr13:34008631-34008755
>chr13:34009006-34009355
>chr13:34009593-34009732
>chr13:34009787-34009930
>chr13:34011205-34011453
>chr13:34011527-34011562
>chr13:34011592-34011818
>chr13:34012381-34012424
>chr13:34013360-34013537
>chr13:34014244-34014314
>chr13:34015253-34015329
>chr13:34015908-34015946
>chr13:34017053-34017152
>chr13:34017770-34018002
>chr13:34019352-34019397
>chr13:34019611-34019651
>chr13:34023969-34024062
>chr13:34024938-34025009
>chr13:34025568-34025895
>chr13:34027848-34027944
>chr13:34028277-34028580
>chr13:34030815-34031036
>chr13:34031152-34031368
>chr13:34032450-34032550
>chr13:34032789-34032905
>chr13:34033387-34033437
>chr13:34033533-34033944
>chr13:34034266-34034715
>chr13:34035334-34035426
>chr13:34039561-34039694
>chr13:34040406-34040566
>chr13:34041492-34041613
>chr13:34041799-34042321
>chr13:34043256-34043550
>chr13:34043876-34044140
>chr13:34044345-34044495
>chr13:34044612-34044774
>chr13:34044901-34045156
>chr13:34045191-34045301
>chr13:34046732-34046770
>chr13:34047064-34047104
>chr13:34047405-34047746
>chr13:34047900-34048571
>chr13:34048672-34049109
>chr13:34049216-34049350
>chr13:34049471-34049539
>chr13:34049567-34055550
>chr13:34055963-34056020
>chr13:34057098-34057539
>chr13:34057701-34058119
>chr13:34058567-34058899
>chr13:34058965-34059024
>chr13:34059177-34059571
>chr13:34059853-34060169
>chr13:34060340-34060422
>chr13:34060718-34060886
>chr13:34061739-34061867
>chr13:34062388-34062589
>chr13:34062802-34062969
>chr13:34063579-34063817
>chr13:34063943-34064034
>chr13:34065811-34065898
>chr13:34066510-34066662
>chr13:34067597-34067648
>chr13:34068343-34068530
>chr13:34068578-34069108
>chr13:34069172-34069220
>chr13:34069439-34069595
>chr13:34069635-34069826
>chr13:34070551-34070782
>chr13:34071049-34071197
>chr13:34071773-34071821
>chr13:34071847-34071969
>chr13:34072022-34072100
>chr13:34073210-34073658
>chr13:34073928-34074471
>chr13:34074602-34074879
>chr13:34076300-34076353
>chr13:34078767-34079129
>chr13:34079563-34079818
>chr13:34080887-34081067
>chr13:34081634-34081746
>chr13:34081917-34081991
>chr13:34082342-34082426
>chr13:34083389-34083439
>chr13:34083988-34084310
>chr13:34085998-34086243
>chr13:34087474-34089245
>chr13:34089416-34089707
>chr13:34090246-34090604
>chr13:34094373-34094412
>chr13:34094535-34094628
>chr13:34094936-34095275
>chr13:34095441-34095691
>chr13:34095895-34096982
>chr13:34097039-34097085
>chr13:34101300-34101396
>chr13:34102242-34102282
>chr13:34105273-34105638
>chr13:34105813-34105863
>chr13:34105946-34106030
>chr13:34106331-34106418
>chr13:34106476-34106625
>chr13:34106823-34107118
>chr13:34107475-34107553
>chr13:34107605-34107713
>chr13:34109124-34109166
>chr13:34109650-34109699
>chr13:34111612-34111694
>chr13:34112594-34112800
>chr13:34112876-34113307
>chr13:34115040-34115405
>chr13:34116048-34116341
>chr13:34118032-34118120
>chr13:34119320-34119778
>chr13:34121688-34121791
>chr13:34121970-34122035
>chr13:34122621-34122735
>chr13:34122853-34123592
>chr13:34124211-34124387
>chr13:34125047-34125092
>chr13:34125196-34125263
>chr13:34127470-34127561
>chr13:34129374-34129420
>chr13:34129963-34130119
>chr13:34130491-34130535
>chr13:34131555-34131827
>chr13:34132009-34132109
>chr13:34132502-34132573
>chr13:34133007-34133062
>chr13:34133407-34133525
>chr13:34133771-34134088
>chr13:34135195-34135299
>chr13:34136592-34136711
>chr13:34138742-34138774
>chr13:34139392-34139512
>chr13:34140224-34140289
>chr13:34141031-34141107
>chr13:34141346-34141637
>chr13:34143178-34143238
>chr13:34143309-34143353
>chr13:34143493-34143812
>chr13:34145422-34146141
>chr13:34146183-34146331
>chr13:34147041-34147183
>chr13:34149210-34149253
>chr13:34150130-34150658
>chr13:34151895-34151962
>chr13:34153417-34153887
>chr13:34154996-34155046
>chr13:34155324-34155395
>chr13:34155570-34155626
>chr13:34157516-34157598
>chr13:34158608-34158689
>chr13:34161196-34161260
>chr13:34163928-34164116
>chr13:34165748-34165787
>chr13:34166941-34167039
>chr13:34168611-34168849
>chr13:34168990-34169147
>chr13:34169197-34169347
>chr13:34169439-34169611
>chr13:34170169-34170241
>chr13:34171196-34171410
>chr13:34171800-34171846
>chr13:34171956-34172046
>chr13:34172904-34173234
>chr13:34173279-34173389
>chr13:34174562-34174637
>chr13:34175325-34175361
>chr13:34175571-34175624
>chr13:34176310-34176352
>chr13:34177646-34178020
>chr13:34179850-34180290
>chr13:34180493-34180703
>chr13:34180811-34181327
>chr13:34181395-34182243
>chr13:34182327-34182541
>chr13:34183804-34184135
>chr13:34185056-34185177
>chr13:34186531-34186920
>chr13:34187624-34187932
>chr13:34188042-34188150
>chr13:34188807-34189718
>chr13:34190591-34190624
>chr13:34190817-34191889
>chr13:34192353-34192812
>chr13:34192917-34193151
>chr13:34194122-34194286
>chr13:34195772-34195976
>chr13:34196063-34196648
>chr13:34198443-34198761
>chr13:34199053-34199522
>chr13:34199751-34199918
>chr13:34200013-34200088
>chr13:34200324-34200407
>chr13:34200758-34200798
>chr13:34200954-34201010
>chr13:34201392-34201503
>chr13:34202921-34203201
>chr13:34203562-34203835
>chr13:34204218-34204333
>chr13:34204350-34204488
>chr13:34205131-34205324
>chr13:34205404-34205961
>chr13:34205997-34206129
>chr13:34206827-34207221
>chr13:34207306-34207467
>chr13:34209302-34209552
>chr13:34212019-34212064
>chr13:34212817-34213265
>chr13:34214512-34214585
>chr13:34214613-34214720
>chr13:34215978-34216355
>chr13:34217005-34217079
>chr13:34217322-34217389
>chr13:34218820-34218938
>chr13:34219099-34219210
>chr13:34219617-34220019
>chr13:34221321-34221408
>chr13:34223340-34223529
>chr13:34223612-34223832
>chr13:34224441-34224497
>chr13:34226378-34226425
>chr13:34227313-34227850
>chr13:34228021-34228146
>chr13:34228682-34229382
>chr13:34229526-34229605
>chr13:34229730-34230140
>chr13:34230238-34230396
>chr13:34230448-34230540
>chr13:34230898-34231091
>chr13:34231207-34235247
>chr13:34235273-34235845
>chr13:34235922-34236495
>chr13:34236819-34237220
>chr13:34237407-34237908
>chr13:34238141-34238252
>chr13:34238331-34238714
>chr13:34239875-34240196
>chr13:34242584-34242870
>chr13:34244037-34244350
>chr13:34245049-34245288
>chr13:34245393-34245513
>chr13:34245577-34245722
>chr13:34248105-34248183
>chr13:34252073-34252208
>chr13:34252255-34252336
>chr13:34253435-34254061
>chr13:34254951-34255246
>chr13:34255624-34255740
>chr13:34256370-34256435
>chr13:34256948-34257307
>chr13:34258799-34258836
>chr13:34259816-34259860
>chr13:34260719-34260773
>chr13:34260928-34261112
>chr13:34261151-34261636
>chr13:34261965-34262265
>chr13:34263285-34263622
>chr13:34265575-34265632
>chr13:34265743-34266217
>chr13:34266603-34267012
>chr13:34267165-34267543
>chr13:34267587-34267625
>chr13:34267857-34268205
>chr13:34270949-34271002
>chr13:34271381-34272485
>chr13:34273792-34273959
>chr13:34274045-34274288
>chr13:34274360-34274656
>chr13:34274976-34275719
>chr13:34277481-34277557
>chr13:34279416-34279490
>chr13:34279541-34279956
>chr13:34282656-34285898
>chr13:34287691-34287752
>chr13:34288484-34288563
>chr13:34288639-34288930
>chr13:34293572-34294490
>chr13:34295346-34295385
>chr13:34295612-34296001
>chr13:34296038-34297184
>chr13:34297669-34297754
>chr13:34297992-34298572
>chr13:34298738-34298990
>chr13:34299195-34299435
>chr13:34300016-34300089
>chr13:34301759-34301991
>chr13:34302084-34302112
>chr13:34302335-34302376
>chr13:34302420-34302679
>chr13:34302899-34302965
>chr13:34303176-34303269
>chr13:34303343-34303468
>chr13:34303585-34304815
>chr13:34304873-34305438
>chr13:34305475-34308062
>chr13:34308142-34308200
>chr13:34308286-34308598
>chr13:34309787-34309897
>chr13:34311205-34311295
>chr13:34311620-34311770
>chr13:34312160-34312274
>chr13:34313303-34313653
>chr13:34313813-34313910
>chr13:34315016-34315168
>chr13:34315396-34315436
>chr13:34315676-34315756
>chr13:34315893-34315990
>chr13:34317379-34317485
>chr13:34317893-34317990
>chr13:34319022-34319082
>chr13:34319257-34319338
>chr13:34319725-34319776
>chr13:34319977-34320076
>chr13:34326389-34326724
>chr13:34326959-34327003
>chr13:34327048-34327102
>chr13:34327809-34327871
>chr13:34328970-34329030
>chr13:34329093-34329570
>chr13:34329935-34329983
>chr13:34330615-34330693
>chr13:34331200-34331257
>chr13:34332441-34334764
>chr13:34337659-34337830
>chr13:34338406-34338793
>chr13:34339382-34339447
>chr13:34339780-34339848
>chr13:34340200-34340261
>chr13:34340484-34340846
>chr13:34342450-34343064
>chr13:34347617-34347806
>chr13:34350637-34350837
>chr13:34351094-34351864
>chr13:34352188-34352292
>chr13:34352321-34352409
>chr13:34352533-34352618
>chr13:34353162-34353265
>chr13:34355691-34356296
>chr13:34358099-34358173
>chr13:34358369-34358709
>chr13:34360223-34360596
>chr13:34362042-34362108
>chr13:34362627-34362949
>chr13:34363609-34363997
>chr13:34365381-34365504
>chr13:34366652-34368564
>chr13:34370639-34370735
>chr13:34370887-34370929
>chr13:34371466-34371514
>chr13:34372080-34372189
>chr13:34372395-34372532
>chr13:34373339-34374037
>chr13:34374456-34374807
>chr13:34378029-34378114
>chr13:34378998-34379067
>chr13:34380062-34380336
>chr13:34380472-34380545
>chr13:34380595-34380657
>chr13:34383416-34383744
>chr13:34384321-34384384
>chr13:34386398-34388294
>chr13:34389510-34389612
>chr13:34390517-34390843
>chr13:34391394-34391694
>chr13:34392344-34392552
>chr13:34393029-34393369
>chr13:34393831-34393875
>chr13:34394596-34394635
>chr13:34394747-34394902
>chr13:34395880-34396167
>chr13:34396365-34396673
>chr13:34396836-34397247
>chr13:34397311-34397552
>chr13:34397623-34399076
>chr13:34399110-34400564
>chr13:34400625-34401219
>chr13:34401335-34401486
>chr13:34402154-34402289
>chr13:34402683-34402784
>chr13:34402875-34403408
>chr13:34403758-34403801
>chr13:34404239-34404669
>chr13:34406705-34407223
>chr13:34410514-34410664
>chr13:34412024-34412335
>chr13:34416423-34416777
>chr13:34416819-34416878
>chr13:34417102-34417285
>chr13:34417564-34417752
>chr13:34420414-34420828
>chr13:34420872-34420949
>chr13:34423816-34424257
>chr13:34427026-34427528
>chr13:34430663-34431055
>chr13:34433546-34433652
>chr13:34434510-34434596
>chr13:34435161-34435296
>chr13:34435325-34435362
>chr13:34436355-34436491
>chr13:34437949-34437986
>chr13:34438369-34438476
>chr13:34439306-34439796
>chr13:34439833-34439894
>chr13:34439964-34440091
>chr13:34440326-34440541
>chr13:34441019-34441204
>chr13:34442272-34442664
>chr13:34446588-34446965
>chr13:34447502-34447580
>chr13:34447749-34447828
>chr13:34449932-34449991
>chr13:34451043-34451135
>chr13:34453746-34454134
>chr13:34454974-34455306
>chr13:34455569-34455920
>chr13:34456029-34456997
>chr13:34457041-34457335
>chr13:34457385-34457693
>chr13:34458445-34458499
>chr13:34458549-34458655
>chr13:34462075-34462195
>chr13:34463147-34463613
>chr13:34465602-34466128
>chr13:34467965-34468282
>chr13:34468707-34468752
>chr13:34471802-34472204
>chr13:34472645-34472925
>chr13:34473103-34473440
>chr13:34473743-34473825
>chr13:34475196-34475659
>chr13:34477708-34477766
>chr13:34480238-34486335
>chr13:34488296-34488667
>chr13:34489302-34490470
>chr13:34491226-34491362
>chr13:34491854-34491890
>chr13:34492565-34492627
>chr13:34492934-34493356
>chr13:34494251-34499420
>chr13:34500205-34500741
>chr13:34501074-34501132
>chr13:34503087-34503147
>chr13:34503911-34503954
>chr13:34504897-34504966
>chr13:34505856-34506378
>chr13:34507686-34507828
>chr13:34507863-34507963
>chr13:34508023-34508929
>chr13:34509006-34509718
>chr13:34509856-34510003
>chr13:34510723-34511027
>chr13:34511235-34511299
>chr13:34513437-34513480
>chr13:34514707-34515129
>chr13:34516138-34516242
>chr13:34516449-34516612
>chr13:34518653-34518957
>chr13:34519742-34519888
>chr13:34521914-34522063
>chr13:34522560-34522872
>chr13:34524254-34524569
>chr13:34527988-34528116
>chr13:34528292-34531210
>chr13:34531829-34532228
>chr13:34532731-34532794
>chr13:34534827-34535062
>chr13:34537144-34537458
>chr13:34537576-34538500
>chr13:34539798-34541735
>chr13:34541783-34541840
>chr13:34543038-34543946
>chr13:34543997-34544320
>chr13:34544532-34545621
>chr13:34545840-34545969
>chr13:34547245-34547539
>chr13:34547603-34547697
>chr13:34549164-34549228
>chr13:34551113-34551189
>chr13:34551620-34551830
>chr13:34551880-34552105
>chr13:34552512-34553043
>chr13:34555342-34555413
>chr13:34555552-34555606
>chr13:34556329-34556388
>chr13:34561979-34562085
>chr13:34563572-34566115
>chr13:34566413-34567506
>chr13:34567921-34568400
>chr13:34568610-34568867
>chr13:34568929-34569428
>chr13:34569470-34570447
>chr13:34572909-34572977
>chr13:34573278-34573326
>chr13:34573409-34573520
>chr13:34573565-34573871
>chr13:34574567-34574619
>chr13:34574798-34574925
>chr13:34575975-34576069
>chr13:34577005-34577378
>chr13:34577702-34578046
>chr13:34579402-34579661
>chr13:34582494-34582549
>chr13:34582851-34582875
>chr13:34585575-34585896
>chr13:34585930-34586205
>chr13:34586593-34586709
>chr13:34589661-34589743
>chr13:34590025-34590081
>chr13:34590803-34590926
>chr13:34591473-34591789
>chr13:34594972-34595635
>chr13:34596118-34596244
>chr13:34597017-34597064
>chr13:34597444-34597497
>chr13:34597933-34598071
>chr13:34599544-34599605
>chr13:34600063-34600473
>chr13:34600972-34601395
>chr13:34602574-34603004
>chr13:34604854-34604950
>chr13:34605697-34606127
>chr13:34606240-34606314
>chr13:34606438-34606576
>chr13:34606877-34606942
>chr13:34607874-34607916
>chr13:34608354-34608463
>chr13:34609763-34610440
>chr13:34611593-34611630
>chr13:34612547-34612656
>chr13:34612729-34612913
>chr13:34614584-34614644
>chr13:34614717-34614775
>chr13:34614929-34614973
>chr13:34615269-34615597
>chr13:34618808-34618892
>chr13:34622519-34623004
>chr13:34623039-34623407
>chr13:34623824-34624190
>chr13:34625356-34625475
>chr13:34626183-34626274
>chr13:34626720-34626976
>chr13:34627198-34627402
>chr13:34629958-34630517
>chr13:34631057-34631438
>chr13:34631959-34632011
>chr13:34632249-34632556
>chr13:34632613-34632894
>chr13:34633047-34633104
>chr13:34633316-34633790
>chr13:34633823-34633856
>chr13:34633940-34633970
>chr13:34637298-34637397
>chr13:34639618-34639816
>chr13:34642237-34642322
>chr13:34644716-34644973
>chr13:34646200-34646513
>chr13:34646932-34647398
>chr13:34648159-34648197
>chr13:34650248-34650676
>chr13:34650943-34653310
>chr13:34657367-34657695
>chr13:34660541-34660842
>chr13:34662992-34663115
>chr13:34663323-34663450
>chr13:34663564-34663656
>chr13:34664062-34664123
>chr13:34664422-34664537
>chr13:34668607-34668657
>chr13:34668833-34668876
>chr13:34668952-34669251
>chr13:34669747-34670329
>chr13:34671513-34671622
>chr13:34671990-34672321
>chr13:34673518-34673720
>chr13:34674075-34674134
>chr13:34674224-34675182
>chr13:34675221-34675524
>chr13:34675647-34675704
>chr13:34676071-34676183
>chr13:34676480-34677106
>chr13:34677568-34677613
[truncated: 1,936,903 more chars]
