# Supplementary material for: Red: an intelligent, rapid, accurate tool for detecting repeats de-novo on the genomic scale
Source: BMC Bioinformatics. 2015 Jul 24;16:227. doi: 10.1186/s12859-015-0654-5 (PMC4513396; doi:10.1186/s12859-015-0654-5)
Supplement: Additional file 5 — Supplementary data set 4 — Red’s repeats of the Homo sapiens genome. The command “tar -xzf file” results in a directory that contains the locations of repeats found by Red in the genome of the Homo sapiens. [file 12859_2015_654_MOESM5_ESM.tar › GnmRptHg38/chr14.rpt]

>chr14:16000000-16022537
>chr14:16022637-16022778
>chr14:16022913-16023102
>chr14:16023225-16023581
>chr14:16023703-16024083
>chr14:16024344-16024710
>chr14:16025262-16025480
>chr14:16025615-16025957
>chr14:16026110-16026909
>chr14:16027024-16027232
>chr14:16027457-16027831
>chr14:16027865-16028634
>chr14:16028785-16029172
>chr14:16029230-16029702
>chr14:16029925-16030356
>chr14:16030396-16034296
>chr14:16034416-16034669
>chr14:16034798-16036365
>chr14:16036415-16037817
>chr14:16037852-16039057
>chr14:16039117-16044713
>chr14:16044854-16044928
>chr14:16044992-16045215
>chr14:16045272-16045419
>chr14:16045549-16046533
>chr14:16046744-16048057
>chr14:16048181-16048626
>chr14:16048651-16048736
>chr14:16048778-16049331
>chr14:16049579-16051077
>chr14:16051120-16052673
>chr14:16052873-16052903
>chr14:16052946-16053024
>chr14:16053065-16053502
>chr14:16053561-16053637
>chr14:16053879-16053976
>chr14:16054459-16054509
>chr14:16054666-16054841
>chr14:16054915-16054988
>chr14:16055087-16055967
>chr14:16055999-16056164
>chr14:16056280-16056421
>chr14:16056546-16056677
>chr14:16057537-16057834
>chr14:16058034-16058250
>chr14:16058563-16059311
>chr14:16059384-16061677
>chr14:16061993-16086625
>chr14:16089562-16092915
>chr14:16092971-16096530
>chr14:16096630-16105376
>chr14:16113238-16130858
>chr14:16133338-16140527
>chr14:16140627-16228649
>chr14:16228749-16282882
>chr14:16282982-16346517
>chr14:16346617-16367287
>chr14:16367387-16374057
>chr14:16374157-16377402
>chr14:16377502-16400063
>chr14:16400163-16402784
>chr14:16402858-16404348
>chr14:16404448-17538659
>chr14:17538759-17539099
>chr14:17539199-17539539
>chr14:17539639-17540837
>chr14:17540937-18173523
>chr14:18223526-18296121
>chr14:18296175-18297013
>chr14:18297072-18300884
>chr14:18300960-18301094
>chr14:18301133-18302542
>chr14:18302780-18308360
>chr14:18308427-18309411
>chr14:18309591-18309783
>chr14:18309959-18320789
>chr14:18320932-18321445
>chr14:18321747-18323925
>chr14:18324244-18325745
>chr14:18325807-18331477
>chr14:18331555-18332884
>chr14:18332946-18333329
>chr14:18333443-18345494
>chr14:18345576-18354839
>chr14:18354897-18355955
>chr14:18356069-18356931
>chr14:18356960-18359669
>chr14:18359702-18360723
>chr14:18360834-18361280
>chr14:18361290-18363161
>chr14:18363379-18366121
>chr14:18366205-18368340
>chr14:18368465-18368977
>chr14:18369070-18374387
>chr14:18374456-18375293
>chr14:18375318-18378048
>chr14:18378262-18378875
>chr14:18378903-18379335
>chr14:18379468-18391663
>chr14:18391747-18397293
>chr14:18397392-18398301
>chr14:18398646-18404969
>chr14:18405041-18405287
>chr14:18405351-18406085
>chr14:18406246-18407734
>chr14:18407787-18408338
>chr14:18408386-18413775
>chr14:18413884-18415120
>chr14:18415210-18416396
>chr14:18416458-18417985
>chr14:18418226-18419267
>chr14:18419322-18432643
>chr14:18432705-18435260
>chr14:18435289-18449200
>chr14:18449287-18454271
>chr14:18454314-18455439
>chr14:18455534-18456427
>chr14:18456461-18460388
>chr14:18460424-18466765
>chr14:18466808-18471644
>chr14:18471696-18474421
>chr14:18474477-18476089
>chr14:18476124-18479269
>chr14:18479327-18485281
>chr14:18485327-18488061
>chr14:18488156-18488662
>chr14:18488710-18489759
>chr14:18489798-18489978
>chr14:18490059-18490966
>chr14:18491014-18492228
>chr14:18492292-18494640
>chr14:18494674-18504278
>chr14:18504321-18520260
>chr14:18520310-18542228
>chr14:18542296-18544122
>chr14:18544829-18545126
>chr14:18545310-18546063
>chr14:18546330-18546527
>chr14:18546662-18546844
>chr14:18546925-18547306
>chr14:18547568-18547684
>chr14:18547863-18548187
>chr14:18548399-18548555
>chr14:18548656-18549467
>chr14:18549968-18550556
>chr14:18550872-18551383
>chr14:18551815-18551868
>chr14:18552236-18552352
>chr14:18552884-18553341
>chr14:18553612-18553864
>chr14:18553952-18554939
>chr14:18555221-18555328
>chr14:18555624-18556173
>chr14:18556287-18556359
>chr14:18556558-18556666
>chr14:18556842-18557815
>chr14:18557961-18558121
>chr14:18558188-18558320
>chr14:18558671-18558759
>chr14:18558839-18559647
>chr14:18560316-18560694
>chr14:18560970-18561322
>chr14:18562253-18562545
>chr14:18563241-18563646
>chr14:18563874-18563993
>chr14:18564081-18564242
>chr14:18564844-18564942
>chr14:18565113-18565227
>chr14:18565770-18566418
>chr14:18566502-18578803
>chr14:18578938-18579073
>chr14:18579681-18580721
>chr14:18580967-18581089
>chr14:18581306-18584393
>chr14:18584427-18584600
>chr14:18585036-18594846
>chr14:18594924-18596059
>chr14:18596410-18597013
>chr14:18597549-18599449
>chr14:18599643-18599729
>chr14:18600232-18601078
>chr14:18601322-18601549
>chr14:18601731-18601850
>chr14:18601959-18602497
>chr14:18602669-18602789
>chr14:18602856-18603005
>chr14:18603108-18603756
>chr14:18603829-18604301
>chr14:18604370-18604564
>chr14:18604641-18605410
>chr14:18605735-18605867
>chr14:18605969-18612187
>chr14:18612269-18613173
>chr14:18613293-18613822
>chr14:18613938-18614520
>chr14:18614621-18615814
>chr14:18615909-18616579
>chr14:18616662-18616865
>chr14:18616980-18617576
>chr14:18617709-18617810
>chr14:18617888-18618090
>chr14:18618237-18618434
>chr14:18618507-18619494
>chr14:18619617-18620022
>chr14:18620183-18620358
>chr14:18620598-18621536
>chr14:18621626-18622244
>chr14:18623008-18623119
>chr14:18624466-18624596
>chr14:18625486-18625577
>chr14:18625813-18626144
>chr14:18626578-18626699
>chr14:18627145-18627577
>chr14:18628445-18629143
>chr14:18629627-18631086
>chr14:18631692-18632130
>chr14:18632309-18632518
>chr14:18633264-18633714
>chr14:18633957-18634023
>chr14:18636439-18636553
>chr14:18637273-18637534
>chr14:18638095-18638162
>chr14:18638318-18638424
>chr14:18638721-18638907
>chr14:18638993-18639145
>chr14:18639724-18640717
>chr14:18640800-18641523
>chr14:18641681-18642993
>chr14:18643102-18643684
>chr14:18643803-18645113
>chr14:18645265-18645392
>chr14:18645599-18645746
>chr14:18646073-18648085
>chr14:18648185-18648552
>chr14:18648737-18648995
>chr14:18649072-18650197
>chr14:18650422-18650491
>chr14:18650769-18650912
>chr14:18651776-18652704
>chr14:18652768-18653519
>chr14:18653586-18653740
>chr14:18654220-18654395
>chr14:18654910-18655133
>chr14:18655187-18655507
>chr14:18655597-18655962
>chr14:18656022-18656171
>chr14:18656520-18656662
>chr14:18656952-18657150
>chr14:18657957-18658114
>chr14:18658206-18658742
>chr14:18659063-18659662
>chr14:18660025-18660361
>chr14:18661118-18661431
>chr14:18661517-18661863
>chr14:18662130-18662187
>chr14:18662532-18662827
>chr14:18663285-18663474
>chr14:18663746-18665069
>chr14:18665226-18666006
>chr14:18666146-18666603
>chr14:18666816-18666911
>chr14:18667051-18667274
>chr14:18667400-18667534
>chr14:18667896-18668023
>chr14:18668099-18668246
>chr14:18668789-18668910
>chr14:18669204-18669602
>chr14:18669640-18670209
>chr14:18670297-18670543
>chr14:18670794-18670970
>chr14:18671529-18671924
>chr14:18672043-18673571
>chr14:18673714-18674300
>chr14:18674937-18676223
>chr14:18676473-18677293
>chr14:18677568-18678095
>chr14:18678171-18678328
>chr14:18678802-18681232
>chr14:18681521-18681848
>chr14:18681950-18682444
>chr14:18682562-18682817
>chr14:18683213-18683920
>chr14:18684525-18684954
>chr14:18685219-18685702
>chr14:18686230-18686592
>chr14:18687711-18687782
>chr14:18689223-18690660
>chr14:18690732-18691072
>chr14:18691192-18691519
>chr14:18691566-18692033
>chr14:18692073-18692219
>chr14:18692487-18692783
>chr14:18693681-18693780
>chr14:18694098-18695089
>chr14:18695354-18697884
>chr14:18698037-18698223
>chr14:18698334-18698477
>chr14:18698556-18699957
>chr14:18700023-18700085
>chr14:18700131-18700687
>chr14:18700834-18703822
>chr14:18703907-18704892
>chr14:18704944-18712643
>chr14:18862709-18863620
>chr14:18863777-18864556
>chr14:18864697-18865153
>chr14:18865388-18865461
>chr14:18865601-18865824
>chr14:18865950-18866794
>chr14:18867264-18867433
>chr14:18867728-18868735
>chr14:18868820-18869062
>chr14:18869316-18869800
>chr14:18870052-18872085
>chr14:18872223-18872749
>chr14:18873440-18873734
>chr14:18873872-18874700
>chr14:18875021-18875780
>chr14:18876053-18876570
>chr14:18876653-18876792
>chr14:18877011-18877129
>chr14:18877271-18879099
>chr14:18879342-18879413
>chr14:18880670-18881227
>chr14:18882014-18888324
>chr14:18888398-18888923
>chr14:18889141-18890271
>chr14:18890469-18893450
>chr14:18893504-18894264
>chr14:18894349-18895344
>chr14:18895396-18902347
>chr14:18902443-18905178
>chr14:18905352-18905710
>chr14:18906047-18906599
>chr14:18907089-18907230
>chr14:18907960-18908134
>chr14:18908994-18909029
>chr14:18909857-18910041
>chr14:18911167-18911967
>chr14:18912040-18912232
>chr14:18912484-18912868
>chr14:18912968-18913685
>chr14:18913755-18913810
>chr14:18914735-18914820
>chr14:18916966-18917654
>chr14:18917803-18917895
>chr14:18917992-18919162
>chr14:18919258-18919656
>chr14:18919858-18920052
>chr14:18920399-18920461
>chr14:18920802-18920869
>chr14:18921329-18922389
>chr14:18922524-18922657
>chr14:18922766-18923697
>chr14:18923815-18923935
>chr14:18924086-18924820
>chr14:18924964-18925928
>chr14:18926128-18926982
>chr14:18927068-18927808
>chr14:18927837-18929707
>chr14:18929992-18930472
>chr14:18930531-18930742
>chr14:18930788-18931528
>chr14:18931667-18932175
>chr14:18932529-18932661
>chr14:18932787-18933218
>chr14:18933338-18933741
>chr14:18933951-18934311
>chr14:18934863-18934916
>chr14:18935082-18937458
>chr14:18937587-18941837
>chr14:18942058-18942428
>chr14:18942763-18943089
>chr14:18943612-18944010
>chr14:18944134-18944193
>chr14:18944253-18944351
>chr14:18945805-18946015
>chr14:18946170-18946679
>chr14:18946811-18947988
>chr14:18948285-18952273
>chr14:18952409-18953219
>chr14:18953361-18954795
>chr14:18955479-18955658
>chr14:18956005-18956537
>chr14:18956598-18956811
>chr14:18957084-18957279
>chr14:18957354-18957436
>chr14:18957664-18957760
>chr14:18958508-18958711
>chr14:18959180-18959357
>chr14:18959522-18960477
>chr14:18960625-18960904
>chr14:18961135-18961676
>chr14:18961762-18961810
>chr14:18962120-18962209
>chr14:18963137-18963247
>chr14:18963304-18963392
>chr14:18963782-18964472
>chr14:18964547-18965166
>chr14:18965741-18966586
>chr14:18966708-18966879
>chr14:18966970-18967025
>chr14:18967225-18968206
>chr14:18968279-18969064
>chr14:18969193-18973714
>chr14:18973845-18976578
>chr14:18976662-18978161
>chr14:18978239-18978762
>chr14:18978825-18982681
>chr14:18982759-18983595
>chr14:18983629-18984527
>chr14:18984611-18987387
>chr14:18987442-18987625
>chr14:18987735-18988171
>chr14:18988247-18993204
>chr14:18993326-18998004
>chr14:18998049-18998680
>chr14:18998882-19000142
>chr14:19000221-19006723
>chr14:19006874-19015746
>chr14:19015817-19015946
>chr14:19016002-19016107
>chr14:19016152-19016414
>chr14:19016471-19016546
>chr14:19016633-19021448
>chr14:19021696-19021749
>chr14:19021823-19022988
>chr14:19023090-19024064
>chr14:19024117-19025073
>chr14:19025206-19025771
>chr14:19025809-19026208
>chr14:19026352-19026988
>chr14:19027233-19027964
>chr14:19028054-19028171
>chr14:19028237-19028550
>chr14:19028743-19032074
>chr14:19032212-19032312
>chr14:19032415-19032585
>chr14:19032721-19033106
>chr14:19033333-19033716
>chr14:19033767-19034629
>chr14:19034670-19036742
>chr14:19036907-19036950
>chr14:19037064-19037819
>chr14:19037989-19038073
>chr14:19038132-19038690
>chr14:19038988-19039036
>chr14:19039103-19039434
>chr14:19039503-19039662
>chr14:19039771-19040191
>chr14:19040396-19041055
>chr14:19041221-19041826
>chr14:19041866-19043038
>chr14:19043230-19043505
>chr14:19043637-19043929
>chr14:19043955-19044990
>chr14:19045097-19045885
>chr14:19046115-19046894
>chr14:19046918-19047407
>chr14:19047505-19047607
>chr14:19047833-19047953
>chr14:19048040-19049056
>chr14:19049145-19050266
>chr14:19050337-19053162
>chr14:19053269-19054677
>chr14:19054754-19057496
>chr14:19057586-19058674
>chr14:19058745-19059492
>chr14:19059779-19060201
>chr14:19060237-19060370
>chr14:19060496-19062282
>chr14:19062470-19062741
>chr14:19062776-19063290
>chr14:19063338-19063873
>chr14:19064222-19064258
>chr14:19064378-19065298
>chr14:19065401-19065524
>chr14:19065754-19066000
>chr14:19066210-19066362
>chr14:19066471-19066600
>chr14:19066683-19067352
>chr14:19067388-19067728
>chr14:19067906-19068107
>chr14:19068183-19069024
>chr14:19069694-19069978
>chr14:19070122-19070409
>chr14:19070603-19070803
>chr14:19071085-19071523
>chr14:19071584-19071646
>chr14:19072061-19072340
>chr14:19073540-19074283
>chr14:19076259-19076352
>chr14:19076427-19076711
>chr14:19076945-19077091
>chr14:19077198-19077558
>chr14:19077686-19083246
>chr14:19083343-19083760
>chr14:19083944-19084940
>chr14:19084970-19085140
>chr14:19085240-19088730
>chr14:19088810-19089089
>chr14:19089141-19089657
>chr14:19090133-19090199
>chr14:19090660-19090748
>chr14:19091372-19091414
>chr14:19091905-19091991
>chr14:19092488-19092740
>chr14:19092900-19093134
>chr14:19093214-19093536
>chr14:19094208-19094451
>chr14:19094503-19094584
>chr14:19095610-19095727
>chr14:19096579-19096769
>chr14:19099442-19099583
>chr14:19099692-19100017
>chr14:19100235-19100525
>chr14:19102272-19102750
>chr14:19103158-19103213
>chr14:19103958-19104098
>chr14:19104438-19104547
>chr14:19104626-19105130
>chr14:19105582-19106893
>chr14:19107693-19108728
>chr14:19109182-19109530
>chr14:19109909-19110021
>chr14:19110170-19110289
>chr14:19110443-19110542
>chr14:19111074-19112028
>chr14:19112196-19112386
>chr14:19112795-19113387
>chr14:19113486-19114468
>chr14:19114748-19115233
>chr14:19115284-19116113
>chr14:19116185-19116361
>chr14:19116818-19117116
>chr14:19117796-19118920
>chr14:19120208-19120540
>chr14:19120658-19121707
>chr14:19121758-19127625
>chr14:19127795-19128029
>chr14:19128241-19128504
>chr14:19128675-19128743
>chr14:19129011-19130434
>chr14:19130826-19131463
>chr14:19131734-19131807
>chr14:19132327-19132543
>chr14:19132957-19133771
>chr14:19134069-19134837
>chr14:19134980-19135340
>chr14:19135392-19135480
>chr14:19135739-19135981
>chr14:19136074-19136583
>chr14:19136766-19137525
>chr14:19137878-19138037
>chr14:19138158-19138244
>chr14:19138382-19138846
>chr14:19139828-19139954
>chr14:19140032-19140121
>chr14:19140208-19140372
>chr14:19140422-19140737
>chr14:19141068-19141240
>chr14:19141399-19142213
>chr14:19142350-19143971
>chr14:19144106-19145678
>chr14:19145790-19148836
>chr14:19148858-19149123
>chr14:19149390-19151308
>chr14:19151373-19152268
>chr14:19152361-19152800
>chr14:19152967-19154232
>chr14:19154312-19157187
>chr14:19157221-19173272
>chr14:19173402-19174042
>chr14:19174120-19175259
>chr14:19175609-19176185
>chr14:19176826-19178629
>chr14:19178823-19178909
>chr14:19179407-19179907
>chr14:19180029-19180252
>chr14:19180777-19180853
>chr14:19180905-19180968
>chr14:19181140-19181550
>chr14:19182282-19183474
>chr14:19183544-19183738
>chr14:19183812-19184577
>chr14:19184909-19185034
>chr14:19185176-19191443
>chr14:19193468-19193755
>chr14:19193999-19194047
>chr14:19194730-19194777
>chr14:19195679-19195814
>chr14:19195876-19196005
>chr14:19196089-19197498
>chr14:19197555-19197621
>chr14:19197734-19197774
>chr14:19198233-19198302
>chr14:19198728-19198809
>chr14:19200857-19200952
>chr14:19201072-19201140
>chr14:19201203-19201307
>chr14:19201405-19201601
>chr14:19202461-19203814
>chr14:19203938-19204097
>chr14:19204200-19205640
>chr14:19206751-19206886
>chr14:19207083-19208081
>chr14:19208259-19208558
>chr14:19208684-19213034
>chr14:19213105-19213248
>chr14:19213345-19213409
>chr14:19213446-19213770
>chr14:19213851-19213887
>chr14:19214026-19215763
>chr14:19215822-19217127
>chr14:19217210-19217402
>chr14:19217567-19217840
>chr14:19217990-19222150
>chr14:19222403-19223873
>chr14:19223989-19227104
>chr14:19227166-19245684
>chr14:19245764-19247029
>chr14:19247196-19247635
>chr14:19247728-19248623
>chr14:19248688-19250606
>chr14:19250873-19251138
>chr14:19251160-19254206
>chr14:19254318-19255890
>chr14:19256025-19257643
>chr14:19257780-19258594
>chr14:19258753-19258925
>chr14:19259256-19259572
>chr14:19259622-19259793
>chr14:19259873-19259962
>chr14:19260040-19260802
>chr14:19261160-19261625
>chr14:19261769-19262128
>chr14:19262481-19263096
>chr14:19263152-19263240
>chr14:19263423-19263745
>chr14:19263854-19263932
>chr14:19264025-19264267
>chr14:19264526-19264614
>chr14:19264811-19265026
>chr14:19265169-19265937
>chr14:19266136-19267047
>chr14:19267461-19267676
>chr14:19268197-19268270
>chr14:19268541-19269131
>chr14:19269581-19270982
>chr14:19271250-19271318
>chr14:19271489-19271760
>chr14:19271983-19278235
>chr14:19278286-19279336
>chr14:19279454-19279777
>chr14:19281065-19281193
>chr14:19281366-19281945
>chr14:19282041-19282189
>chr14:19282869-19283167
>chr14:19283624-19283800
>chr14:19283872-19285241
>chr14:19285521-19286503
>chr14:19286602-19287194
>chr14:19287666-19287817
>chr14:19287961-19288041
>chr14:19288144-19288913
>chr14:19289445-19289544
>chr14:19289698-19289817
>chr14:19289966-19290078
>chr14:19290453-19290814
>chr14:19291081-19291158
>chr14:19291267-19292329
>chr14:19293133-19294444
>chr14:19294897-19295401
>chr14:19295480-19295589
>chr14:19295929-19296069
>chr14:19297277-19297754
>chr14:19299477-19299788
>chr14:19300006-19300331
>chr14:19300440-19300581
>chr14:19303255-19303445
>chr14:19304296-19304413
>chr14:19305440-19305521
>chr14:19305573-19305816
>chr14:19305947-19305991
>chr14:19306490-19306812
>chr14:19306892-19307126
>chr14:19307286-19307538
>chr14:19308035-19308121
>chr14:19308612-19308654
>chr14:19309278-19309366
>chr14:19309827-19309893
>chr14:19310369-19310894
>chr14:19310946-19311253
>chr14:19311305-19311484
>chr14:19311603-19314806
>chr14:19314906-19315076
>chr14:19315106-19316103
>chr14:19316287-19316704
>chr14:19316801-19321967
>chr14:19322094-19322361
>chr14:19322489-19322849
>chr14:19322956-19323102
>chr14:19323339-19323623
>chr14:19323700-19323791
>chr14:19325765-19326508
>chr14:19327708-19327987
>chr14:19328403-19328465
>chr14:19328526-19328964
>chr14:19329246-19329446
>chr14:19329640-19329927
>chr14:19330071-19330355
>chr14:19331025-19331865
>chr14:19331941-19332660
>chr14:19332696-19333365
>chr14:19333448-19333577
>chr14:19333686-19333838
>chr14:19334065-19334294
>chr14:19334524-19334647
>chr14:19334750-19335666
>chr14:19335781-19335823
>chr14:19336172-19336707
>chr14:19336755-19337269
>chr14:19337304-19337575
>chr14:19337763-19339550
>chr14:19339676-19339809
>chr14:19339845-19340361
>chr14:19340554-19340654
>chr14:19340882-19342435
>chr14:19342525-19344616
>chr14:19344699-19345269
>chr14:19345346-19346326
>chr14:19346405-19346754
>chr14:19346861-19349686
>chr14:19349756-19350876
>chr14:19350965-19351663
>chr14:19351699-19351979
>chr14:19352066-19352186
>chr14:19352412-19352514
>chr14:19352612-19353101
>chr14:19353125-19353228
>chr14:19353284-19353902
>chr14:19354132-19354920
>chr14:19355027-19355124
>chr14:19355247-19356062
>chr14:19356088-19356380
>chr14:19356512-19356787
>chr14:19356979-19358151
>chr14:19358191-19358765
>chr14:19358962-19359621
>chr14:19359826-19360246
>chr14:19360355-19360514
>chr14:19360583-19360914
>chr14:19360981-19361029
>chr14:19361326-19361485
>chr14:19361722-19361884
>chr14:19361943-19362027
>chr14:19362294-19362954
>chr14:19363068-19363111
>chr14:19363276-19365348
>chr14:19365388-19366251
>chr14:19366302-19366685
>chr14:19366912-19367297
>chr14:19367433-19367606
>chr14:19367706-19367806
>chr14:19367944-19371271
>chr14:19371464-19371998
>chr14:19372050-19372779
>chr14:19373053-19373670
>chr14:19373823-19374213
>chr14:19374252-19374821
>chr14:19374954-19375910
>chr14:19375963-19376927
>chr14:19376978-19378020
>chr14:19378062-19378271
>chr14:19378519-19378992
>chr14:19379025-19379417
>chr14:19379622-19383369
>chr14:19383454-19383530
>chr14:19383592-19383848
>chr14:19383893-19383998
>chr14:19384054-19384183
>chr14:19384271-19384809
>chr14:19384859-19386207
>chr14:19386263-19387123
>chr14:19387165-19387262
>chr14:19387332-19393518
>chr14:19393564-19394898
>chr14:19395049-19399634
>chr14:19399674-19401554
>chr14:19401633-19402893
>chr14:19403095-19403726
>chr14:19403771-19408449
>chr14:19408521-19413527
>chr14:19413603-19414039
>chr14:19414149-19414891
>chr14:19414920-19417157
>chr14:19417241-19418139
>chr14:19418173-19422942
>chr14:19423005-19423528
>chr14:19423606-19424798
>chr14:19424839-19425102
>chr14:19425186-19427903
>chr14:19428034-19432572
>chr14:19432701-19433495
>chr14:19433568-19434549
>chr14:19434753-19434801
>chr14:19434892-19435075
>chr14:19435199-19436044
>chr14:19436618-19437237
>chr14:19437318-19437571
>chr14:19437681-19438002
>chr14:19438358-19438493
>chr14:19438550-19438660
>chr14:19439590-19439679
>chr14:19439989-19440037
>chr14:19440123-19440664
>chr14:19440895-19441215
>chr14:19441322-19441651
>chr14:19441790-19442276
>chr14:19442441-19442618
>chr14:19443087-19443445
>chr14:19444193-19444289
>chr14:19444517-19444599
>chr14:19444674-19444869
>chr14:19445141-19445354
>chr14:19445657-19445713
>chr14:19445840-19445947
>chr14:19446034-19446103
>chr14:19446294-19446473
>chr14:19447158-19448592
>chr14:19448734-19449544
>chr14:19449680-19453390
>chr14:19453547-19453661
>chr14:19453958-19455135
>chr14:19455267-19455776
>chr14:19455931-19456141
>chr14:19457595-19457693
>chr14:19457753-19457812
>chr14:19457936-19458334
>chr14:19458858-19459184
>chr14:19459519-19459889
>chr14:19460110-19464351
>chr14:19464488-19466865
>chr14:19467031-19467374
>chr14:19467635-19467995
>chr14:19468205-19468608
>chr14:19468728-19469159
>chr14:19469285-19469417
>chr14:19469777-19470279
>chr14:19470418-19470791
>chr14:19470822-19471094
>chr14:19471214-19471415
>chr14:19471474-19471953
>chr14:19472238-19475814
>chr14:19476014-19476982
>chr14:19477126-19477860
>chr14:19478011-19478131
>chr14:19478249-19479421
>chr14:19479556-19480617
>chr14:19481077-19481144
>chr14:19481482-19481544
>chr14:19481891-19482085
>chr14:19482300-19482685
>chr14:19482781-19483951
>chr14:19484056-19484140
>chr14:19484289-19484987
>chr14:19487132-19487217
>chr14:19487890-19488984
>chr14:19489084-19489468
>chr14:19489722-19489912
>chr14:19489985-19490785
>chr14:19491911-19492095
>chr14:19492923-19492958
>chr14:19493818-19493992
>chr14:19494722-19494863
>chr14:19495353-19495907
>chr14:19496244-19496602
>chr14:19496776-19499511
>chr14:19499596-19506271
>chr14:19506323-19507316
>chr14:19507401-19508122
>chr14:19508214-19509373
>chr14:19509397-19511197
>chr14:19511395-19511713
>chr14:19611713-19611746
>chr14:19612482-19612617
>chr14:19612953-19613661
>chr14:19613998-19614109
>chr14:19614190-19614307
>chr14:19614529-19615730
>chr14:19615797-19615977
>chr14:19616014-19617252
>chr14:19617344-19617607
>chr14:19617650-19617938
>chr14:19617970-19624023
>chr14:19624075-19625069
>chr14:19625179-19625885
>chr14:19625977-19626897
>chr14:19626959-19628797
>chr14:19628889-19628960
>chr14:19629158-19630426
>chr14:19630506-19630947
>chr14:19631098-19637191
>chr14:19637260-19637454
>chr14:19638242-19638801
>chr14:19640058-19640129
>chr14:19640372-19642214
>chr14:19642356-19642832
>chr14:19642913-19643432
>chr14:19643707-19644611
>chr14:19644778-19645617
>chr14:19645755-19646049
>chr14:19646740-19647266
>chr14:19647404-19649438
>chr14:19649690-19650174
>chr14:19650428-19650653
>chr14:19650755-19651949
>chr14:19652056-19652225
>chr14:19652390-19652461
>chr14:19652749-19653593
>chr14:19653719-19653942
>chr14:19654082-19654155
>chr14:19654393-19654849
>chr14:19654990-19655769
>chr14:19655926-19657247
>chr14:19657519-19657709
>chr14:19658163-19658463
>chr14:19658688-19659045
>chr14:19659124-19659471
>chr14:19659566-19660158
>chr14:19660667-19660848
>chr14:19661327-19661478
>chr14:19661545-19662297
>chr14:19662361-19663258
>chr14:19664150-19664296
>chr14:19664575-19664643
>chr14:19664866-19666320
>chr14:19666505-19666855
>chr14:19667175-19667704
>chr14:19667822-19668526
>chr14:19668637-19668976
>chr14:19670019-19671265
>chr14:19671384-19671953
>chr14:19672071-19673383
>chr14:19673600-19673845
>chr14:19674010-19675340
>chr14:19675920-19676072
>chr14:19676158-19676344
>chr14:19676641-19676737
>chr14:19676903-19676970
>chr14:19677530-19677791
>chr14:19681037-19681072
>chr14:19681339-19681790
>chr14:19682536-19682746
>chr14:19682925-19683354
>chr14:19683970-19685425
>chr14:19685909-19686606
>chr14:19686997-19687196
>chr14:19687469-19687898
>chr14:19688344-19688465
>chr14:19688899-19689245
>chr14:19689466-19689559
>chr14:19690447-19690577
>chr14:19691924-19691975
>chr14:19692799-19693418
>chr14:19693508-19694446
>chr14:19694688-19694863
>chr14:19695014-19695419
>chr14:19695542-19695900
>chr14:19695983-19696529
>chr14:19696602-19696799
>chr14:19696946-19697148
>chr14:19697227-19697328
>chr14:19697461-19698057
>chr14:19698172-19698375
>chr14:19698458-19699128
>chr14:19699223-19700416
>chr14:19700805-19700887
>chr14:19701036-19701109
>chr14:19701576-19701744
>chr14:19701864-19702768
>chr14:19702850-19702996
>chr14:19703054-19709061
>chr14:19709174-19709296
>chr14:19709621-19710393
>chr14:19710467-19710661
>chr14:19710731-19711897
>chr14:19712027-19712176
>chr14:19712535-19713073
>chr14:19713182-19713301
>chr14:19713483-19713710
>chr14:19713942-19715179
>chr14:19715641-19717823
>chr14:19718359-19718964
>chr14:19719315-19722863
>chr14:19722941-19723581
>chr14:19723711-19725427
>chr14:19725456-19727491
>chr14:19727550-19727933
>chr14:19728051-19728890
>chr14:19728981-19729156
>chr14:19729964-19730157
>chr14:19730355-19730840
>chr14:19730988-19731307
>chr14:19731765-19731960
>chr14:19732015-19732198
>chr14:19732574-19733048
>chr14:19733164-19733393
>chr14:19733858-19733940
>chr14:19734089-19734135
>chr14:19735057-19735178
>chr14:19735628-19735729
>chr14:19735902-19736027
>chr14:19736178-19736610
>chr14:19736656-19741729
>chr14:19741779-19742937
>chr14:19743238-19743502
>chr14:19743697-19744130
>chr14:19744309-19744474
>chr14:19744546-19744797
>chr14:19744965-19745163
>chr14:19745476-19745892
>chr14:19746035-19746159
>chr14:19746802-19746907
>chr14:19747087-19747159
>chr14:19747290-19748174
>chr14:19748537-19749050
>chr14:19749100-19750611
>chr14:19751214-19753522
>chr14:19753726-19753801
>chr14:19755314-19755483
>chr14:19755861-19756021
>chr14:19756496-19756644
>chr14:19757437-19757721
>chr14:19757863-19758373
>chr14:19758413-19758479
>chr14:19758543-19758921
>chr14:19759374-19759468
>chr14:19759627-19759716
>chr14:19759959-19760350
>chr14:19760755-19760965
>chr14:19761168-19761317
>chr14:19761553-19762225
>chr14:19762385-19762536
>chr14:19762690-19762822
>chr14:19762936-19763083
>chr14:19763285-19763362
>chr14:19763455-19763766
>chr14:19763964-19764289
>chr14:19764431-19765309
>chr14:19765369-19766464
>chr14:19766538-19769721
>chr14:19769777-19770130
>chr14:19770252-19771166
>chr14:19771407-19771928
>chr14:19772032-19773374
>chr14:19773521-19773584
>chr14:19773869-19773953
>chr14:19774223-19774803
>chr14:19774939-19775324
>chr14:19775362-19775969
>chr14:19776600-19776691
>chr14:19776803-19777076
>chr14:19777091-19777372
>chr14:19777484-19777666
>chr14:19777993-19778375
>chr14:19778593-19778689
>chr14:19778791-19778883
>chr14:19779628-19779743
>chr14:19779846-19780026
>chr14:19780658-19780718
>chr14:19780801-19781119
>chr14:19781184-19781445
>chr14:19781503-19781785
>chr14:19781901-19782122
>chr14:19782226-19782507
>chr14:19782786-19782998
>chr14:19783138-19783287
>chr14:19783346-19783432
>chr14:19783591-19783697
>chr14:19784092-19785320
>chr14:19785908-19786241
>chr14:19786566-19786630
>chr14:19786726-19787126
>chr14:19787206-19787627
>chr14:19787809-19788008
>chr14:19788179-19788338
>chr14:19788423-19788553
>chr14:19788613-19788996
>chr14:19789026-19789238
>chr14:19789278-19789699
>chr14:19789893-19790142
>chr14:19790252-19790434
>chr14:19791068-19791509
>chr14:19792795-19792836
>chr14:19793206-19793369
>chr14:19793612-19793765
>chr14:19794722-19795104
>chr14:19796528-19797007
>chr14:19797224-19797430
>chr14:19797705-19798126
>chr14:19798283-19798422
>chr14:19798570-19798781
>chr14:19798946-19799314
>chr14:19799432-19799610
>chr14:19799748-19800065
>chr14:19800541-19800693
>chr14:19800727-19801076
>chr14:19801173-19801223
>chr14:19801536-19805797
>chr14:19805840-19806313
>chr14:19806410-19809922
>chr14:19809978-19812862
>chr14:19812921-19813422
>chr14:19813509-19813786
>chr14:19813863-19814598
>chr14:19814659-19821566
>chr14:19821836-19822149
>chr14:19822224-19822466
>chr14:19822612-19822840
>chr14:19823058-19823200
>chr14:19823631-19823864
>chr14:19824271-19824831
>chr14:19825073-19825480
>chr14:19825522-19826987
>chr14:19827412-19828127
>chr14:19828291-19828380
>chr14:19828578-19828695
>chr14:19828950-19829197
>chr14:19829259-19829310
>chr14:19829506-19829587
>chr14:19829757-19829899
>chr14:19829945-19833050
>chr14:19833154-19836576
>chr14:19836611-19838955
>chr14:19839191-19840296
>chr14:19840415-19841666
>chr14:19841791-19842543
>chr14:19843645-19843697
>chr14:19844151-19844914
>chr14:19845025-19845099
>chr14:19845489-19846043
>chr14:19846614-19846684
>chr14:19847983-19848302
>chr14:19850306-19850354
>chr14:19852236-19856295
>chr14:19856358-19856423
>chr14:19859833-19859980
>chr14:19860336-19861838
>chr14:19861898-19862354
>chr14:19863580-19863658
>chr14:19865393-19865452
>chr14:19865709-19867306
>chr14:19867485-19867568
>chr14:19869329-19869477
>chr14:19869703-19870073
>chr14:19871476-19871586
>chr14:19871878-19872029
>chr14:19872160-19872742
>chr14:19873585-19873651
>chr14:19873892-19874225
>chr14:19880001-19880159
>chr14:19881544-19881580
>chr14:19882776-19883049
>chr14:19884301-19884721
>chr14:19885468-19885531
>chr14:19885712-19885825
>chr14:19886163-19889054
>chr14:19889209-19890721
>chr14:19890823-19890882
>chr14:19890961-19892512
>chr14:19892605-19892958
>chr14:19893023-19893634
>chr14:19894824-19894861
>chr14:19895958-19896114
>chr14:19896203-19896554
>chr14:19896593-19896699
>chr14:19897598-19897959
>chr14:19898181-19898772
>chr14:19899991-19901051
>chr14:19901492-19901680
>chr14:19901743-19901838
>chr14:19901911-19902201
>chr14:19902245-19902611
>chr14:19902844-19903363
>chr14:19903412-19903651
>chr14:19903989-19904424
>chr14:19907731-19907834
>chr14:19909883-19909925
>chr14:19910607-19910661
>chr14:19911472-19914849
>chr14:19916499-19916663
>chr14:19916973-19917190
>chr14:19917924-19918042
>chr14:19918550-19918628
>chr14:19923470-19923632
>chr14:19924063-19924789
>chr14:19924934-19925004
>chr14:19928578-19928758
>chr14:19928812-19928873
>chr14:19929182-19929446
>chr14:19930035-19930093
>chr14:19932100-19932398
>chr14:19933550-19933893
>chr14:19933974-19934078
>chr14:19934634-19935006
>chr14:19935311-19935429
>chr14:19936748-19936874
>chr14:19937075-19937360
>chr14:19938754-19938863
>chr14:19938962-19939240
>chr14:19939329-19939848
>chr14:19939999-19940135
>chr14:19940213-19940274
>chr14:19940498-19940651
>chr14:19940808-19940918
>chr14:19942348-19942408
>chr14:19942464-19942696
>chr14:19942848-19942932
>chr14:19942986-19943511
>chr14:19943553-19943671
>chr14:19943766-19944199
>chr14:19944275-19944615
>chr14:19944687-19945649
>chr14:19946307-19946363
>chr14:19947080-19947396
>chr14:19948896-19948952
>chr14:19949184-19949285
>chr14:19949631-19949787
>chr14:19949867-19950020
>chr14:19951548-19951683
>chr14:19952707-19952891
>chr14:19953576-19953666
>chr14:19953882-19953927
>chr14:19954434-19954484
>chr14:19954583-19955703
>chr14:19956259-19956388
>chr14:19957810-19957930
>chr14:19959245-19959282
>chr14:19959866-19960195
>chr14:19960455-19960569
>chr14:19960875-19960941
>chr14:19961175-19961392
>chr14:19961452-19962222
>chr14:19962518-19964418
>chr14:19964454-19964586
>chr14:19964679-19964735
>chr14:19964754-19964840
>chr14:19964993-19965281
>chr14:19965447-19967124
>chr14:19967212-19967369
>chr14:19967814-19968128
>chr14:19969179-19969373
>chr14:19969569-19969816
>chr14:19971053-19971298
>chr14:19971487-19971535
>chr14:19973710-19974043
>chr14:19974282-19974526
>chr14:19974873-19974986
>chr14:19976684-19976834
>chr14:19977751-19977886
>chr14:19978431-19979172
>chr14:19979393-19979893
>chr14:19980064-19980662
>chr14:19980765-19981421
>chr14:19981492-19981677
>chr14:19981794-19982620
>chr14:19982694-19982737
>chr14:19982835-19984042
>chr14:19984116-19984595
>chr14:19984655-19984876
>chr14:19985374-19985437
>chr14:19986523-19987496
>chr14:19987535-19989602
>chr14:19989681-19990140
>chr14:19990169-19996475
>chr14:19996550-19997400
>chr14:19998584-19998634
>chr14:19998776-19998908
>chr14:19999295-19999517
>chr14:19999566-19999696
>chr14:19999881-19999966
>chr14:20000393-20000471
>chr14:20000709-20000839
>chr14:20001734-20001820
>chr14:20003687-20003815
>chr14:20004917-20005550
>chr14:20006191-20006303
>chr14:20006515-20006562
>chr14:20006600-20006689
>chr14:20007948-20008519
>chr14:20008979-20009284
>chr14:20009444-20009907
>chr14:20009949-20010346
>chr14:20010683-20011001
>chr14:20011052-20011141
>chr14:20012003-20012147
>chr14:20012398-20012481
>chr14:20013568-20014171
>chr14:20015221-20015726
>chr14:20016755-20016952
>chr14:20017075-20017188
>chr14:20018707-20018853
>chr14:20023275-20023369
>chr14:20024085-20024905
>chr14:20024929-20025170
>chr14:20025267-20026492
>chr14:20026731-20027002
>chr14:20027095-20027449
>chr14:20028919-20028982
>chr14:20029033-20029414
>chr14:20029616-20029967
>chr14:20030278-20030474
>chr14:20030733-20031056
>chr14:20031525-20031596
>chr14:20031768-20031815
>chr14:20033681-20033761
>chr14:20035435-20035528
>chr14:20036814-20036926
>chr14:20037117-20042628
>chr14:20042712-20042948
>chr14:20043763-20043930
>chr14:20044959-20045094
>chr14:20045461-20045778
>chr14:20046136-20046223
>chr14:20047362-20047516
>chr14:20051505-20051899
>chr14:20052231-20052410
>chr14:20053558-20053689
>chr14:20053771-20053982
>chr14:20054028-20054332
>chr14:20056617-20056774
>chr14:20056862-20056984
>chr14:20057098-20057332
>chr14:20057382-20057660
>chr14:20057722-20057936
>chr14:20058048-20058651
>chr14:20058753-20058839
>chr14:20058888-20059120
>chr14:20059189-20059407
>chr14:20059691-20059862
>chr14:20061041-20061274
>chr14:20065978-20066066
>chr14:20066103-20066182
>chr14:20066260-20066354
>chr14:20066452-20068130
>chr14:20068223-20069309
>chr14:20071238-20071543
>chr14:20071777-20072143
>chr14:20072368-20072401
>chr14:20073140-20073290
>chr14:20073590-20073990
>chr14:20075319-20075596
>chr14:20075688-20075871
>chr14:20076031-20076231
>chr14:20076317-20077126
>chr14:20077386-20077855
>chr14:20078088-20083620
>chr14:20083731-20085983
>chr14:20086268-20086503
>chr14:20087031-20087927
>chr14:20088021-20088353
>chr14:20089216-20090284
>chr14:20091028-20091201
>chr14:20091551-20091596
>chr14:20091883-20092026
>chr14:20092213-20092265
>chr14:20092659-20092709
>chr14:20093401-20093438
>chr14:20094363-20095071
>chr14:20095398-20095529
>chr14:20095826-20095879
>chr14:20096134-20096489
>chr14:20096803-20096896
>chr14:20097082-20097175
>chr14:20097569-20097644
>chr14:20098332-20098536
>chr14:20098736-20098872
>chr14:20099018-20100228
>chr14:20100723-20100864
>chr14:20101196-20101325
>chr14:20103655-20109857
>chr14:20112814-20112865
>chr14:20114302-20114408
>chr14:20115404-20115556
>chr14:20116294-20116381
>chr14:20118452-20119904
>chr14:20121321-20121486
>chr14:20121730-20121773
>chr14:20121826-20123533
>chr14:20123588-20123955
>chr14:20124040-20125520
>chr14:20125604-20125812
>chr14:20125963-20126340
>chr14:20126540-20126777
>chr14:20127091-20127215
>chr14:20127364-20127641
>chr14:20127858-20131331
>chr14:20131648-20135341
>chr14:20137066-20137111
>chr14:20138888-20138955
>chr14:20139756-20139827
>chr14:20140217-20140395
>chr14:20140665-20140760
>chr14:20141581-20141888
>chr14:20142108-20142435
>chr14:20143896-20144123
>chr14:20146010-20146205
>chr14:20146355-20146823
>chr14:20147367-20147417
>chr14:20148003-20149249
>chr14:20149831-20150621
>chr14:20150714-20150811
>chr14:20151581-20153856
>chr14:20154423-20154779
>chr14:20154832-20155058
>chr14:20155145-20156639
>chr14:20157134-20157323
>chr14:20158227-20158726
>chr14:20158771-20158941
>chr14:20159089-20159884
>chr14:20160040-20161573
>chr14:20162247-20163940
>chr14:20164075-20164211
>chr14:20164401-20164475
>chr14:20164710-20165013
>chr14:20166266-20166369
>chr14:20166508-20166616
>chr14:20166675-20166981
>chr14:20167193-20167536
>chr14:20167834-20168147
>chr14:20168441-20168710
>chr14:20169331-20170068
>chr14:20170338-20170701
>chr14:20170786-20172309
>chr14:20172498-20172865
>chr14:20173469-20173593
>chr14:20173722-20173943
>chr14:20173998-20174895
>chr14:20174967-20175015
>chr14:20175545-20175607
>chr14:20177099-20177451
>chr14:20177592-20177629
>chr14:20177894-20178184
>chr14:20178772-20179107
>chr14:20180689-20181039
>chr14:20181104-20181172
>chr14:20181275-20181566
>chr14:20181713-20181835
>chr14:20183320-20183413
>chr14:20185390-20186075
>chr14:20186537-20186679
>chr14:20186899-20187253
>chr14:20188063-20188647
>chr14:20188674-20190083
>chr14:20191890-20192196
>chr14:20193075-20193388
>chr14:20193572-20193667
>chr14:20195237-20195563
>chr14:20195954-20196111
>chr14:20196211-20196296
>chr14:20197292-20197377
>chr14:20198440-20198744
>chr14:20201072-20201509
>chr14:20202199-20202560
>chr14:20203082-20203280
>chr14:20203380-20203435
>chr14:20203542-20203916
>chr14:20205334-20205684
>chr14:20205988-20206139
>chr14:20206604-20206683
>chr14:20207122-20207241
>chr14:20207551-20208049
>chr14:20208774-20209127
>chr14:20210737-20210804
>chr14:20211174-20211473
>chr14:20211539-20213568
>chr14:20213622-20214487
>chr14:20214580-20214869
>chr14:20215026-20215143
>chr14:20215251-20215607
>chr14:20215808-20215882
>chr14:20216428-20217774
>chr14:20218183-20218476
>chr14:20218672-20218727
>chr14:20218805-20218885
>chr14:20220252-20220757
>chr14:20221272-20222006
>chr14:20225025-20225754
>chr14:20230540-20238610
>chr14:20239085-20239184
>chr14:20239344-20239722
>chr14:20240542-20240860
>chr14:20241504-20242583
>chr14:20244457-20244918
>chr14:20245246-20245448
>chr14:20245635-20245859
>chr14:20246010-20246327
>chr14:20246379-20246641
>chr14:20246727-20247695
>chr14:20247920-20248273
>chr14:20248390-20248606
>chr14:20248791-20250322
>chr14:20250905-20251258
>chr14:20251543-20251699
>chr14:20252298-20252394
>chr14:20252490-20253542
>chr14:20253632-20253695
>chr14:20254019-20254823
>chr14:20254981-20255079
>chr14:20255121-20255153
>chr14:20255360-20255549
>chr14:20255710-20255820
>chr14:20256023-20256472
>chr14:20256849-20256929
>chr14:20257019-20257371
>chr14:20257662-20257706
>chr14:20257875-20258183
>chr14:20258233-20258393
>chr14:20258572-20258943
>chr14:20259026-20259368
>chr14:20260936-20261574
>chr14:20261705-20261879
>chr14:20261939-20262052
>chr14:20262130-20262223
>chr14:20262879-20262929
>chr14:20264078-20264187
>chr14:20264468-20267673
>chr14:20267928-20268011
>chr14:20268304-20268408
>chr14:20268477-20270420
>chr14:20270471-20271148
>chr14:20271232-20276053
>chr14:20276080-20276893
>chr14:20277059-20277175
>chr14:20277217-20277386
>chr14:20279222-20279905
>chr14:20279950-20280011
>chr14:20280047-20286408
>chr14:20286644-20286735
>chr14:20286871-20286942
>chr14:20287102-20287328
>chr14:20288172-20288225
>chr14:20288429-20288732
>chr14:20290602-20290658
>chr14:20290756-20291364
>chr14:20291496-20291579
>chr14:20291656-20291930
>chr14:20292246-20292341
>chr14:20293032-20293101
>chr14:20294827-20294868
>chr14:20296663-20297074
>chr14:20297482-20297808
>chr14:20298421-20298508
>chr14:20299517-20300321
>chr14:20302519-20303432
>chr14:20307015-20307674
>chr14:20308339-20308604
>chr14:20309254-20311544
>chr14:20312277-20312487
>chr14:20312843-20312915
>chr14:20312985-20313191
>chr14:20314431-20315387
>chr14:20315699-20315870
>chr14:20315951-20316041
>chr14:20316822-20317381
>chr14:20318185-20318464
>chr14:20318774-20319067
>chr14:20320417-20320487
>chr14:20320547-20321155
>chr14:20321440-20321727
>chr14:20322619-20322940
>chr14:20323347-20323960
>chr14:20324150-20324489
>chr14:20324762-20325455
>chr14:20325794-20325885
>chr14:20326994-20327120
>chr14:20329516-20330248
>chr14:20330296-20330510
>chr14:20330590-20330947
>chr14:20331689-20331743
>chr14:20331923-20332195
>chr14:20333854-20334017
>chr14:20334154-20334384
>chr14:20334879-20335179
>chr14:20335322-20335982
>chr14:20336184-20336405
>chr14:20336444-20336537
>chr14:20336726-20336862
>chr14:20337141-20337734
>chr14:20337831-20337911
>chr14:20339380-20339827
>chr14:20340203-20340549
>chr14:20340917-20341384
>chr14:20341447-20341676
>chr14:20342043-20342362
>chr14:20342711-20343076
>chr14:20344536-20344882
>chr14:20345660-20346129
>chr14:20346313-20346636
>chr14:20347027-20347715
>chr14:20347889-20348198
>chr14:20348325-20348529
>chr14:20348660-20349697
>chr14:20351170-20351481
>chr14:20351747-20351912
>chr14:20352415-20352703
>chr14:20352874-20353640
>chr14:20353857-20354148
>chr14:20354379-20354730
>chr14:20358377-20358761
>chr14:20359043-20359544
>chr14:20359635-20360810
>chr14:20360922-20361212
>chr14:20361269-20361631
>chr14:20361687-20361955
>chr14:20362028-20362984
>chr14:20363136-20363173
>chr14:20363347-20363686
>chr14:20363739-20364224
>chr14:20364662-20364812
>chr14:20365195-20365669
>chr14:20367074-20367379
>chr14:20367586-20367912
>chr14:20368308-20368372
>chr14:20368983-20369315
>chr14:20369918-20370238
>chr14:20370543-20370721
>chr14:20372359-20372417
>chr14:20374068-20374305
>chr14:20374801-20375667
>chr14:20376925-20377371
>chr14:20377467-20377556
>chr14:20385154-20385730
>chr14:20386834-20387581
>chr14:20388863-20389167
>chr14:20390017-20390320
>chr14:20392592-20392739
>chr14:20392878-20394295
>chr14:20394398-20394799
>chr14:20396178-20396323
>chr14:20396766-20396917
>chr14:20397328-20397530
>chr14:20397746-20398375
>chr14:20398906-20399200
>chr14:20399477-20399639
>chr14:20399813-20400178
>chr14:20400263-20400474
>chr14:20401990-20402340
>chr14:20402520-20402647
>chr14:20402869-20403186
>chr14:20404057-20404379
>chr14:20405570-20405632
>chr14:20405721-20406112
>chr14:20406753-20406815
>chr14:20407319-20407649
>chr14:20408678-20408858
>chr14:20409680-20410103
>chr14:20410347-20410741
>chr14:20410783-20411142
>chr14:20411821-20411944
>chr14:20412672-20412962
>chr14:20413121-20413189
>chr14:20414370-20414434
>chr14:20414637-20415138
>chr14:20415419-20415758
>chr14:20416428-20416939
>chr14:20416975-20417107
>chr14:20417226-20417544
>chr14:20418907-20419328
>chr14:20419866-20419905
>chr14:20420109-20420711
>chr14:20420827-20421406
>chr14:20421849-20422317
>chr14:20422418-20422730
>chr14:20423200-20423633
>chr14:20424078-20424286
>chr14:20424394-20424577
>chr14:20425403-20425458
>chr14:20426210-20427471
>chr14:20427721-20427847
>chr14:20429896-20429931
>chr14:20430906-20430942
>chr14:20431394-20431761
>chr14:20432119-20432420
>chr14:20432620-20432997
>chr14:20434258-20434555
>chr14:20435560-20435600
>chr14:20436514-20436951
>chr14:20439694-20439989
>chr14:20443185-20443933
>chr14:20444012-20444081
>chr14:20444824-20445100
>chr14:20446430-20446726
>chr14:20446861-20446941
>chr14:20449643-20449920
>chr14:20450018-20450201
>chr14:20450825-20451205
>chr14:20451280-20451599
>chr14:20452711-20453018
>chr14:20453318-20453677
>chr14:20453744-20454085
>chr14:20461383-20461423
>chr14:20462312-20462426
>chr14:20463241-20463431
>chr14:20463678-20463974
>chr14:20464029-20464066
>chr14:20464564-20465299
>chr14:20465849-20466549
>chr14:20466985-20467147
>chr14:20467353-20467394
>chr14:20467700-20468011
>chr14:20468278-20468651
>chr14:20471011-20471471
>chr14:20472825-20472950
>chr14:20473518-20474150
>chr14:20475492-20475768
>chr14:20475994-20476278
>chr14:20477588-20477687
>chr14:20478018-20478341
>chr14:20478904-20479033
>chr14:20479158-20479303
>chr14:20479972-20480062
>chr14:20480281-20480619
>chr14:20480825-20481198
>chr14:20483525-20483580
>chr14:20483894-20484775
>chr14:20484956-20485385
>chr14:20485872-20486033
>chr14:20486088-20486371
>chr14:20486434-20486719
>chr14:20487553-20487627
>chr14:20487905-20488251
>chr14:20488465-20488607
>chr14:20488777-20489136
>chr14:20490038-20490075
>chr14:20490747-20490817
>chr14:20490858-20491090
>chr14:20491150-20491472
>chr14:20492807-20493128
>chr14:20493329-20493465
>chr14:20493983-20494455
>chr14:20494581-20495277
>chr14:20495497-20495834
>chr14:20495894-20495983
>chr14:20497251-20497559
>chr14:20497787-20498202
>chr14:20498302-20498617
>chr14:20500558-20500886
>chr14:20500992-20501330
>chr14:20501405-20501967
>chr14:20502338-20502405
>chr14:20502761-20502858
>chr14:20504411-20504711
>chr14:20505257-20508049
>chr14:20508278-20508456
>chr14:20508651-20508908
>chr14:20509056-20509338
>chr14:20509845-20510149
>chr14:20510496-20510551
>chr14:20511129-20511188
>chr14:20511729-20511882
>chr14:20512026-20512088
>chr14:20512852-20512926
>chr14:20513180-20513244
>chr14:20514040-20514749
>chr14:20515024-20515105
>chr14:20515600-20515883
>chr14:20517594-20517656
>chr14:20518129-20518517
>chr14:20518896-20519236
>chr14:20519312-20519785
>chr14:20520239-20520332
>chr14:20522278-20522814
>chr14:20522872-20523379
>chr14:20523610-20523724
>chr14:20525541-20525613
>chr14:20526016-20526128
>chr14:20526166-20526480
>chr14:20526909-20527560
>chr14:20528037-20528248
>chr14:20528358-20528655
>chr14:20529114-20529452
>chr14:20530649-20531111
>chr14:20531832-20531934
>chr14:20532279-20532600
>chr14:20533094-20533316
>chr14:20533354-20534520
>chr14:20535286-20535383
>chr14:20536116-20536419
>chr14:20537108-20537145
>chr14:20537512-20537872
>chr14:20538114-20539586
>chr14:20540678-20541029
>chr14:20541374-20541698
>chr14:20542554-20542597
>chr14:20542843-20543042
>chr14:20543098-20544028
>chr14:20544067-20545604
>chr14:20545645-20545748
>chr14:20545780-20546090
>chr14:20546191-20546286
>chr14:20546403-20546553
>chr14:20547780-20548133
>chr14:20548688-20549040
>chr14:20549436-20549730
>chr14:20550490-20550576
>chr14:20550706-20550796
>chr14:20551218-20551284
>chr14:20551662-20552019
>chr14:20552068-20552142
>chr14:20552256-20552346
>chr14:20552527-20552579
>chr14:20552916-20553022
>chr14:20553042-20553570
>chr14:20553946-20554301
>chr14:20554504-20554536
>chr14:20554717-20555035
>chr14:20555240-20555594
>chr14:20557313-20557460
>chr14:20558492-20558569
>chr14:20559087-20559236
>chr14:20559387-20559498
>chr14:20559817-20559915
>chr14:20560117-20560216
>chr14:20560471-20560577
>chr14:20560618-20560767
>chr14:20562538-20562623
>chr14:20563821-20564141
>chr14:20564315-20564485
>chr14:20565100-20571430
>chr14:20571532-20574611
>chr14:20574980-20575123
>chr14:20575842-20576654
>chr14:20576699-20577122
>chr14:20577188-20577497
>chr14:20577869-20577976
>chr14:20578089-20578345
>chr14:20578919-20579125
>chr14:20579729-20579927
>chr14:20581731-20582088
>chr14:20584650-20584756
>chr14:20586861-20587227
>chr14:20587370-20587419
>chr14:20588728-20589161
>chr14:20589251-20589918
>chr14:20593233-20593546
>chr14:20593865-20593977
>chr14:20594237-20594593
>chr14:20594902-20595707
>chr14:20595984-20596314
>chr14:20596527-20596671
>chr14:20598574-20598783
>chr14:20599496-20599855
>chr14:20600005-20600114
>chr14:20601709-20601745
>chr14:20601923-20601963
>chr14:20602518-20602555
>chr14:20602612-20602686
>chr14:20603339-20603391
>chr14:20605449-20605800
>chr14:20605836-20605949
>chr14:20606280-20606345
>chr14:20606980-20607361
>chr14:20608278-20608683
>chr14:20609306-20609410
>chr14:20610130-20610214
>chr14:20610811-20610894
>chr14:20613398-20613474
>chr14:20615418-20615482
>chr14:20615715-20616020
>chr14:20617026-20617075
>chr14:20617152-20617238
>chr14:20617270-20617688
>chr14:20618003-20618133
>chr14:20618175-20618264
>chr14:20619548-20619868
>chr14:20620087-20620397
>chr14:20620595-20620674
>chr14:20621427-20621875
>chr14:20621939-20622062
>chr14:20622107-20622219
>chr14:20623607-20624726
>chr14:20625375-20625444
>chr14:20625931-20626294
>chr14:20626775-20626990
>chr14:20627790-20627872
>chr14:20628204-20628246
>chr14:20628878-20629009
>chr14:20629094-20629532
>chr14:20631188-20631232
>chr14:20633004-20633079
>chr14:20633939-20634242
>chr14:20634499-20637090
>chr14:20637212-20637388
>chr14:20637737-20638070
>chr14:20638937-20639010
>chr14:20639110-20639474
>chr14:20639527-20639599
>chr14:20640308-20640677
>chr14:20642139-20642217
>chr14:20642414-20642529
>chr14:20642720-20643184
>chr14:20643259-20643310
>chr14:20643364-20643679
>chr14:20646107-20646174
>chr14:20646544-20646859
>chr14:20646927-20647609
>chr14:20647900-20648029
>chr14:20648279-20648351
>chr14:20648657-20649096
>chr14:20649142-20649227
>chr14:20649291-20649468
>chr14:20649531-20649859
>chr14:20650019-20651680
>chr14:20652248-20652371
>chr14:20653109-20653193
>chr14:20653710-20653763
>chr14:20654036-20654261
>chr14:20654356-20655429
>chr14:20657519-20657561
>chr14:20660013-20660055
>chr14:20660398-20660445
>chr14:20660729-20660942
>chr14:20662888-20662962
>chr14:20663247-20663286
>chr14:20664034-20667042
>chr14:20667494-20667546
>chr14:20669377-20669681
>chr14:20669788-20669870
>chr14:20669920-20670746
>chr14:20670913-20670969
>chr14:20671427-20671760
>chr14:20672857-20673317
>chr14:20673405-20673501
>chr14:20673724-20673849
>chr14:20673994-20674363
>chr14:20674671-20674953
>chr14:20675403-20675567
>chr14:20677420-20677844
>chr14:20677992-20678324
>chr14:20678933-20678989
>chr14:20679147-20679306
>chr14:20679362-20679709
>chr14:20679809-20679969
>chr14:20682476-20682739
>chr14:20683269-20683373
>chr14:20684013-20684089
>chr14:20685756-20686062
>chr14:20689627-20690273
>chr14:20692072-20692125
>chr14:20692415-20692719
>chr14:20692833-20693257
>chr14:20694269-20694600
>chr14:20695085-20695416
>chr14:20696691-20696795
>chr14:20698527-20698792
>chr14:20700826-20704264
>chr14:20704693-20706706
>chr14:20706847-20706945
>chr14:20707131-20707176
>chr14:20707228-20707276
>chr14:20707699-20707805
>chr14:20710374-20710476
>chr14:20715210-20716138
>chr14:20716253-20717063
>chr14:20717567-20717782
>chr14:20717879-20718563
>chr14:20718620-20718766
>chr14:20719000-20720135
>chr14:20720181-20720454
>chr14:20720997-20721338
>chr14:20724169-20724514
>chr14:20725585-20725635
>chr14:20725812-20726503
>chr14:20727339-20727394
>chr14:20728079-20728144
>chr14:20729262-20729591
>chr14:20729863-20730226
>chr14:20731800-20732435
>chr14:20733280-20733373
>chr14:20736112-20736408
>chr14:20736696-20737374
>chr14:20738187-20738642
>chr14:20739580-20739723
>chr14:20739795-20739874
>chr14:20740629-20740749
>chr14:20742553-20743041
>chr14:20743258-20743609
>chr14:20744946-20745545
>chr14:20747077-20747404
>chr14:20748602-20748961
>chr14:20749254-20749542
>chr14:20751311-20751662
>chr14:20752010-20752087
>chr14:20752359-20752407
>chr14:20753857-20754227
>chr14:20754641-20754819
>chr14:20755792-20756133
>chr14:20756878-20757222
>chr14:20759532-20760421
>chr14:20761676-20761979
>chr14:20763452-20763508
>chr14:20763577-20763999
>chr14:20764179-20764296
>chr14:20764930-20765221
>chr14:20765318-20765382
>chr14:20765420-20765824
>chr14:20766191-20766503
>chr14:20766864-20767159
>chr14:20767204-20767917
>chr14:20769112-20769434
>chr14:20771372-20771488
>chr14:20772013-20772423
>chr14:20772617-20773241
>chr14:20773343-20773991
>chr14:20774184-20774453
>chr14:20775004-20775085
>chr14:20775458-20775570
>chr14:20775954-20776026
>chr14:20776332-20776459
>chr14:20776872-20777352
>chr14:20777516-20777591
>chr14:20777626-20777696
>chr14:20778258-20779038
>chr14:20779108-20780022
>chr14:20780546-20780803
>chr14:20782927-20783583
>chr14:20785139-20785808
>chr14:20785940-20786271
>chr14:20787476-20787880
>chr14:20788371-20788679
>chr14:20790320-20790544
>chr14:20790676-20791192
>chr14:20791578-20791775
>chr14:20792054-20792359
>chr14:20792552-20793188
>chr14:20793231-20793564
>chr14:20793750-20793949
>chr14:20794070-20794502
>chr14:20794604-20794770
>chr14:20794876-20797083
>chr14:20797135-20797295
>chr14:20798834-20799448
>chr14:20799865-20800090
>chr14:20800503-20800806
>chr14:20801513-20801565
>chr14:20803723-20804054
>chr14:20804088-20804172
>chr14:20805047-20805193
>chr14:20805432-20805468
>chr14:20805908-20806215
>chr14:20806296-20806353
>chr14:20806586-20806908
>chr14:20807256-20807354
>chr14:20807615-20807672
>chr14:20807967-20808057
>chr14:20810555-20810870
>chr14:20811324-20811629
>chr14:20812636-20812681
>chr14:20813872-20814205
>chr14:20814535-20817143
>chr14:20817551-20817911
>chr14:20818895-20819335
>chr14:20819582-20819925
>chr14:20820241-20820402
>chr14:20820609-20820685
>chr14:20820951-20821255
>chr14:20821679-20822361
>chr14:20822586-20827792
>chr14:20827915-20828017
>chr14:20828257-20829097
>chr14:20829197-20829476
>chr14:20829517-20829669
>chr14:20830403-20830569
>chr14:20830823-20831222
>chr14:20831346-20831390
>chr14:20831659-20831700
>chr14:20831939-20832108
>chr14:20832201-20832574
>chr14:20832684-20832768
>chr14:20833214-20833597
>chr14:20833623-20833997
>chr14:20834040-20834106
>chr14:20834168-20834289
>chr14:20834360-20834557
>chr14:20834630-20834733
>chr14:20834885-20835062
>chr14:20835148-20835254
>chr14:20835380-20835662
>chr14:20835958-20836033
>chr14:20836203-20836494
>chr14:20836541-20836708
>chr14:20837062-20838382
>chr14:20838454-20838791
>chr14:20839805-20840155
>chr14:20840315-20840763
>chr14:20840801-20840835
>chr14:20841751-20842105
>chr14:20842607-20842684
>chr14:20843290-20843729
>chr14:20843882-20844770
>chr14:20846334-20846629
>chr14:20846946-20847649
>chr14:20848270-20848566
>chr14:20849842-20850158
>chr14:20850450-20850527
>chr14:20851076-20851380
>chr14:20851573-20852787
>chr14:20853355-20853463
>chr14:20854189-20854530
>chr14:20856217-20856538
>chr14:20857065-20857128
>chr14:20858717-20858831
>chr14:20860030-20866343
>chr14:20868455-20868830
>chr14:20869310-20869628
>chr14:20869980-20870285
>chr14:20870736-20870872
>chr14:20871716-20872013
>chr14:20872223-20872449
>chr14:20872501-20872562
>chr14:20872795-20872914
>chr14:20876112-20877038
>chr14:20877830-20877931
>chr14:20878408-20878689
>chr14:20878781-20879203
>chr14:20880847-20881363
>chr14:20881650-20881677
>chr14:20882167-20882362
>chr14:20882474-20882658
>chr14:20883039-20883643
>chr14:20883780-20884380
>chr14:20886403-20887142
>chr14:20887306-20887909
>chr14:20888299-20888359
>chr14:20889039-20889361
>chr14:20892434-20892490
>chr14:20892570-20892610
>chr14:20893109-20893157
>chr14:20894510-20894571
>chr14:20895334-20895431
>chr14:20895595-20895672
>chr14:20896119-20896564
>chr14:20897178-20897241
>chr14:20897474-20897554
>chr14:20897759-20897831
>chr14:20898373-20898871
>chr14:20899152-20900056
>chr14:20900324-20900626
>chr14:20900715-20901896
>chr14:20904290-20904453
>chr14:20904513-20904610
>chr14:20904674-20905478
>chr14:20905546-20905802
>chr14:20906056-20906097
>chr14:20906860-20907598
>chr14:20908478-20908790
>chr14:20908985-20909029
>chr14:20909071-20909704
>chr14:20910110-20910171
>chr14:20910597-20916755
>chr14:20916969-20917276
>chr14:20920608-20920947
>chr14:20921681-20921722
>chr14:20923085-20923146
>chr14:20924176-20924253
>chr14:20924762-20925096
>chr14:20925515-20925658
>chr14:20926760-20926846
>chr14:20926991-20927115
>chr14:20927192-20927241
>chr14:20927304-20928220
>chr14:20928468-20929867
>chr14:20932501-20932629
>chr14:20932727-20933747
>chr14:20936466-20936543
>chr14:20936783-20937420
>chr14:20937785-20938105
>chr14:20938244-20938681
>chr14:20939530-20940657
>chr14:20940941-20941067
>chr14:20941446-20941547
>chr14:20942064-20942580
>chr14:20942679-20943063
>chr14:20944751-20945289
>chr14:20945577-20945604
>chr14:20945696-20945807
>chr14:20946094-20946289
>chr14:20946401-20946585
>chr14:20946966-20947575
>chr14:20947712-20948319
>chr14:20949629-20949862
>chr14:20950390-20951050
>chr14:20951261-20952013
>chr14:20952400-20952464
>chr14:20953106-20953426
>chr14:20956734-20957088
>chr14:20957283-20957314
>chr14:20957494-20957580
>chr14:20958565-20958728
>chr14:20958787-20958888
>chr14:20958947-20959827
>chr14:20960021-20960210
>chr14:20960362-20960398
>chr14:20960493-20960595
>chr14:20960635-20963502
>chr14:20963590-20963644
>chr14:20963785-20963872
>chr14:20964207-20964348
>chr14:20964448-20964938
>chr14:20965703-20966061
>chr14:20966846-20966889
>chr14:20969164-20969305
>chr14:20969884-20970268
>chr14:20971437-20971480
>chr14:20972267-20972533
>chr14:20973092-20973401
>chr14:20974751-20975259
>chr14:20975660-20976009
>chr14:20976131-20976455
>chr14:20977059-20977181
>chr14:20979187-20979323
>chr14:20979968-20980297
>chr14:20980403-20980700
>chr14:20980859-20981162
>chr14:20981267-20981588
>chr14:20981897-20982268
>chr14:20982369-20982417
>chr14:20985491-20985857
>chr14:20986129-20986200
>chr14:20987262-20987602
>chr14:20987951-20987985
>chr14:20989715-20989775
>chr14:20990798-20991130
>chr14:20991519-20991832
>chr14:20992761-20992915
>chr14:20993465-20993779
>chr14:20994309-20994423
>chr14:20995427-20995512
>chr14:20996072-20996130
>chr14:20997062-20997206
>chr14:21000335-21000774
>chr14:21002841-21002894
>chr14:21003318-21003941
>chr14:21004434-21004818
>chr14:21004958-21009377
>chr14:21009556-21010325
>chr14:21010391-21010712
>chr14:21012273-21012628
>chr14:21013388-21013445
>chr14:21013634-21014328
>chr14:21016123-21016445
>chr14:21020008-21020328
>chr14:21021256-21021325
>chr14:21022657-21022800
>chr14:21025790-21025908
>chr14:21026134-21026169
>chr14:21028207-21028517
>chr14:21029257-21029942
>chr14:21031222-21031356
>chr14:21032891-21032940
>chr14:21036342-21036552
>chr14:21037045-21037148
>chr14:21037485-21037612
>chr14:21039147-21039185
>chr14:21039382-21039443
>chr14:21040907-21041382
>chr14:21042440-21042496
>chr14:21043020-21043065
>chr14:21043965-21044015
>chr14:21045919-21046034
>chr14:21046231-21046545
>chr14:21046668-21047029
>chr14:21048464-21048557
>chr14:21048652-21048693
>chr14:21049755-21050089
>chr14:21051270-21051360
>chr14:21053199-21053821
>chr14:21054725-21054769
>chr14:21057150-21057458
>chr14:21057912-21057981
>chr14:21059323-21059940
>chr14:21061671-21061730
>chr14:21062671-21063279
>chr14:21064291-21064607
>chr14:21064885-21065206
>chr14:21065789-21066162
>chr14:21066285-21066669
>chr14:21067975-21068327
>chr14:21070596-21070698
>chr14:21071591-21071626
>chr14:21076007-21076070
>chr14:21077094-21077413
>chr14:21078228-21078330
>chr14:21078723-21078772
>chr14:21081779-21081957
>chr14:21083253-21083604
>chr14:21084127-21084240
>chr14:21086086-21086598
>chr14:21087253-21087325
>chr14:21088395-21088787
>chr14:21091711-21091758
>chr14:21094133-21094207
>chr14:21094286-21094345
>chr14:21094476-21094513
>chr14:21098025-21098282
>chr14:21098310-21098493
>chr14:21098527-21098646
>chr14:21098667-21098708
>chr14:21099077-21099139
>chr14:21099763-21099811
>chr14:21100079-21100456
>chr14:21100529-21100561
>chr14:21101501-21101605
>chr14:21105456-21105753
>chr14:21106361-21106418
>chr14:21107768-21107888
>chr14:21107968-21108052
>chr14:21108533-21108827
>chr14:21109398-21109485
>chr14:21109689-21109797
>chr14:21109901-21109998
>chr14:21111413-21111935
>chr14:21113631-21113767
>chr14:21113950-21114964
>chr14:21115234-21116188
>chr14:21116939-21118098
>chr14:21118144-21118618
>chr14:21118886-21119884
>chr14:21119940-21120041
>chr14:21120107-21120548
>chr14:21120659-21120747
>chr14:21121168-21121343
>chr14:21121467-21121949
>chr14:21122121-21122222
>chr14:21122819-21122961
>chr14:21123046-21123341
>chr14:21124353-21133501
>chr14:21134327-21134631
>chr14:21134949-21135325
>chr14:21135647-21135693
>chr14:21136507-21136886
>chr14:21136936-21137269
>chr14:21137460-21138239
>chr14:21138874-21139636
>chr14:21140418-21140520
>chr14:21140616-21140955
>chr14:21141127-21141591
>chr14:21141763-21144122
>chr14:21144201-21146609
>chr14:21146666-21147664
>chr14:21147833-21148813
>chr14:21149209-21149460
>chr14:21150468-21150910
>chr14:21151069-21151564
>chr14:21151606-21151640
>chr14:21151792-21151859
>chr14:21151949-21152363
>chr14:21152587-21152895
>chr14:21152990-21154165
>chr14:21154402-21154656
>chr14:21156318-21156409
>chr14:21157936-21157977
>chr14:21158029-21158109
>chr14:21159548-21159838
>chr14:21160042-21160101
>chr14:21160531-21160721
>chr14:21161254-21161689
>chr14:21164421-21164711
>chr14:21167017-21167398
>chr14:21167865-21168064
>chr14:21168240-21168721
>chr14:21168804-21168896
>chr14:21169132-21169298
>chr14:21169400-21169640
>chr14:21169680-21169877
>chr14:21169972-21170076
>chr14:21170190-21170454
>chr14:21170700-21177035
>chr14:21177081-21177134
>chr14:21177214-21178551
>chr14:21178717-21179162
>chr14:21179294-21179632
>chr14:21180136-21181039
>chr14:21181114-21182380
>chr14:21182683-21184347
>chr14:21185158-21185539
>chr14:21186018-21186064
>chr14:21186751-21187231
>chr14:21187259-21187967
>chr14:21188258-21190200
>chr14:21190321-21190970
>chr14:21191463-21192055
>chr14:21192117-21192346
>chr14:21192440-21192830
>chr14:21192886-21194142
>chr14:21194704-21195212
>chr14:21195457-21195812
>chr14:21195872-21195993
>chr14:21196263-21197637
>chr14:21197704-21199239
>chr14:21199302-21199521
>chr14:21199705-21199771
>chr14:21199897-21200080
>chr14:21200267-21200525
>chr14:21200658-21200868
>chr14:21200977-21201039
>chr14:21201663-21201975
>chr14:21202251-21202303
>chr14:21203882-21204229
>chr14:21204864-21205129
>chr14:21208880-21208960
>chr14:21209042-21209265
>chr14:21209343-21209415
>chr14:21210552-21210776
>chr14:21210910-21211003
>chr14:21212521-21212850
>chr14:21212959-21213103
>chr14:21214516-21214610
>chr14:21215613-21216119
>chr14:21216384-21216618
>chr14:21216647-21216731
>chr14:21218119-21218264
>chr14:21218371-21219178
>chr14:21220222-21220529
>chr14:21220867-21221125
>chr14:21221759-21222121
>chr14:21222393-21223226
>chr14:21223473-21223782
>chr14:21225137-21225451
>chr14:21225985-21226359
>chr14:21226565-21226912
>chr14:21228212-21228334
>chr14:21228375-21229068
>chr14:21229097-21229400
>chr14:21230055-21230155
>chr14:21231118-21231303
>chr14:21231388-21231594
>chr14:21232387-21232668
>chr14:21232762-21233057
>chr14:21237770-21238104
>chr14:21238836-21239142
>chr14:21239229-21239488
>chr14:21239572-21239857
>chr14:21241000-21241307
>chr14:21242199-21242520
>chr14:21242929-21243086
>chr14:21243874-21244296
>chr14:21244609-21244652
>chr14:21244726-21245572
>chr14:21245619-21246171
>chr14:21246270-21246587
>chr14:21246935-21246975
>chr14:21247661-21247973
>chr14:21248091-21248335
>chr14:21248415-21248450
>chr14:21249280-21249602
>chr14:21250074-21250259
>chr14:21250971-21251291
>chr14:21251391-21251689
>chr14:21252296-21252616
>chr14:21252804-21253497
>chr14:21253751-21254090
>chr14:21254594-21254966
>chr14:21255944-21256047
>chr14:21256170-21256496
>chr14:21256617-21256961
>chr14:21257578-21257847
>chr14:21258007-21258415
>chr14:21259839-21260366
>chr14:21260415-21260470
>chr14:21260520-21261107
>chr14:21261611-21261775
>chr14:21262818-21262901
>chr14:21263172-21263266
>chr14:21263556-21263633
>chr14:21264716-21265046
>chr14:21265485-21265778
>chr14:21266102-21266395
>chr14:21266668-21267136
>chr14:21268674-21268738
>chr14:21269295-21269349
>chr14:21270389-21270725
>chr14:21270784-21271165
>chr14:21271304-21271376
>chr14:21271443-21273924
>chr14:21273972-21274276
>chr14:21274342-21274680
>chr14:21274977-21275641
>chr14:21275897-21277989
>chr14:21278100-21278466
>chr14:21278729-21278767
>chr14:21278866-21279204
>chr14:21279504-21279841
>chr14:21280227-21280566
>chr14:21280937-21281745
>chr14:21281808-21282114
>chr14:21282240-21282918
>chr14:21283288-21283936
>chr14:21284561-21284853
>chr14:21284988-21285026
>chr14:21285304-21285632
>chr14:21285858-21285927
>chr14:21285984-21286361
>chr14:21286488-21286816
>chr14:21286873-21287287
>chr14:21288159-21288837
>chr14:21289037-21289469
>chr14:21289628-21289797
>chr14:21289843-21290147
>chr14:21290183-21291266
>chr14:21291394-21292203
>chr14:21292445-21293166
>chr14:21293431-21294114
>chr14:21294190-21294562
>chr14:21294820-21295152
>chr14:21295435-21297391
>chr14:21297817-21297971
>chr14:21298209-21298552
>chr14:21298651-21298950
>chr14:21299008-21299295
>chr14:21299559-21299853
>chr14:21300008-21300420
>chr14:21301460-21301913
>chr14:21302816-21303211
>chr14:21303716-21304454
>chr14:21304696-21305897
>chr14:21306104-21307359
>chr14:21308569-21309573
>chr14:21309744-21310157
>chr14:21311242-21311599
>chr14:21312654-21313347
>chr14:21313462-21313780
>chr14:21313927-21315538
>chr14:21315781-21317153
>chr14:21318086-21318815
>chr14:21319278-21319566
>chr14:21320294-21320902
>chr14:21322138-21322537
>chr14:21322614-21322705
>chr14:21323132-21323456
>chr14:21323708-21323757
>chr14:21326450-21326674
>chr14:21327889-21328194
>chr14:21328759-21329357
>chr14:21329411-21330203
>chr14:21330387-21330718
>chr14:21330896-21331523
>chr14:21331933-21332274
>chr14:21332818-21333100
>chr14:21333464-21333506
>chr14:21333917-21334253
>chr14:21334311-21334403
>chr14:21334763-21335084
>chr14:21335546-21335822
>chr14:21336254-21336557
>chr14:21337427-21338218
>chr14:21338832-21339556
>chr14:21340277-21340687
>chr14:21341008-21341378
>chr14:21341767-21342071
>chr14:21342254-21342603
>chr14:21343476-21344026
>chr14:21344663-21344924
>chr14:21345379-21345710
>chr14:21345815-21346177
>chr14:21346264-21346633
>chr14:21346675-21346838
>chr14:21347593-21347961
>chr14:21348656-21349709
>chr14:21350017-21350474
>chr14:21351476-21351548
>chr14:21351685-21351767
>chr14:21353399-21353540
>chr14:21353996-21354049
>chr14:21354561-21354901
>chr14:21355204-21355553
>chr14:21355919-21355977
>chr14:21356180-21356216
>chr14:21356564-21356948
>chr14:21357602-21357901
>chr14:21358517-21358618
>chr14:21358795-21359392
>chr14:21359944-21360344
>chr14:21361301-21361676
>chr14:21361705-21361979
>chr14:21363287-21363399
>chr14:21363667-21363985
>chr14:21364057-21364170
>chr14:21364231-21364273
>chr14:21364341-21364569
>chr14:21365684-21366118
>chr14:21366548-21367232
>chr14:21367896-21368208
>chr14:21368804-21369046
>chr14:21370593-21371176
>chr14:21371289-21371415
>chr14:21372932-21373288
>chr14:21373650-21374027
>chr14:21374345-21374953
>chr14:21374993-21375961
>chr14:21376003-21376297
>chr14:21376905-21377128
>chr14:21377397-21377455
>chr14:21377616-21377905
>chr14:21378296-21378373
>chr14:21378487-21378592
>chr14:21378695-21378790
>chr14:21379075-21379454
>chr14:21379564-21379936
>chr14:21380134-21380237
>chr14:21380324-21380412
>chr14:21381606-21381899
>chr14:21385711-21385751
>chr14:21385830-21385885
>chr14:21386551-21386883
>chr14:21386977-21387039
>chr14:21387193-21387808
>chr14:21388113-21388889
>chr14:21388970-21389644
>chr14:21389910-21390331
>chr14:21390489-21390870
>chr14:21393409-21393560
>chr14:21394542-21394603
>chr14:21395717-21395808
>chr14:21395983-21396881
>chr14:21398158-21398532
>chr14:21401571-21401886
>chr14:21402744-21402882
>chr14:21403795-21404426
>chr14:21404635-21404712
>chr14:21404839-21405047
>chr14:21406069-21406153
>chr14:21407426-21407483
>chr14:21407599-21407911
>chr14:21409116-21409225
>chr14:21409731-21409816
>chr14:21411791-21412481
>chr14:21413404-21413700
>chr14:21415375-21415586
>chr14:21416482-21416751
>chr14:21416818-21417119
>chr14:21417338-21417394
>chr14:21417428-21417925
>chr14:21418154-21418862
>chr14:21419083-21419156
>chr14:21419271-21419586
>chr14:21420499-21420560
>chr14:21420764-21421099
>chr14:21421200-21421302
>chr14:21421702-21421786
>chr14:21421836-21422411
>chr14:21422576-21423705
>chr14:21423936-21423986
>chr14:21424346-21424775
>chr14:21424888-21424939
>chr14:21425312-21425975
>chr14:21426625-21426679
>chr14:21427219-21427719
>chr14:21427795-21427875
>chr14:21429491-21429922
>chr14:21430099-21430272
>chr14:21432117-21432207
>chr14:21432819-21432866
>chr14:21434034-21434341
>chr14:21438056-21439144
>chr14:21439479-21439516
>chr14:21440165-21440541
>chr14:21441594-21441927
>chr14:21442111-21442875
>chr14:21442994-21443389
>chr14:21443555-21443896
>chr14:21443993-21444046
>chr14:21445237-21446689
>chr14:21446844-21446929
>chr14:21447367-21447677
>chr14:21448562-21449203
>chr14:21449321-21449401
>chr14:21450110-21450176
>chr14:21450523-21450703
>chr14:21451280-21451608
>chr14:21451979-21453315
>chr14:21453874-21454235
>chr14:21454343-21454619
>chr14:21456891-21458025
>chr14:21458661-21458697
>chr14:21459020-21459089
>chr14:21460298-21460912
>chr14:21461563-21461880
>chr14:21462460-21462875
>chr14:21463241-21463552
>chr14:21464109-21464424
>chr14:21464654-21465036
>chr14:21466198-21466534
>chr14:21466908-21467450
>chr14:21467560-21468146
>chr14:21468172-21468236
>chr14:21469874-21470296
>chr14:21470865-21471175
>chr14:21471327-21471981
>chr14:21472911-21473114
>chr14:21473162-21473223
>chr14:21473376-21473427
>chr14:21473570-21474282
>chr14:21475391-21475628
>chr14:21476951-21477004
>chr14:21477901-21478262
>chr14:21478791-21479112
>chr14:21479208-21479692
>chr14:21479982-21480133
>chr14:21480662-21481478
>chr14:21481988-21482079
>chr14:21483519-21483722
>chr14:21483788-21484111
>chr14:21484311-21486188
>chr14:21486419-21486529
>chr14:21488395-21488480
>chr14:21489566-21490504
>chr14:21490813-21491202
>chr14:21491327-21491664
>chr14:21491721-21492072
>chr14:21492885-21492923
>chr14:21493428-21494042
>chr14:21494311-21494957
>chr14:21496023-21496459
>chr14:21497489-21498006
>chr14:21500069-21500399
>chr14:21502006-21502322
>chr14:21502599-21502661
>chr14:21502925-21503088
>chr14:21504659-21504985
>chr14:21505041-21505225
>chr14:21506054-21507227
>chr14:21507371-21507648
>chr14:21507988-21508257
>chr14:21508334-21508378
>chr14:21508568-21508914
>chr14:21509033-21509360
>chr14:21509458-21509830
>chr14:21511619-21511941
>chr14:21512409-21513082
>chr14:21513267-21513331
>chr14:21513872-21513948
>chr14:21514341-21514394
>chr14:21515092-21515850
>chr14:21516512-21516998
>chr14:21517446-21518360
>chr14:21518645-21518738
>chr14:21519179-21519493
>chr14:21519629-21520206
>chr14:21520289-21520499
>chr14:21522374-21522472
>chr14:21523341-21523443
>chr14:21524792-21524847
>chr14:21524931-21524975
>chr14:21525217-21525260
>chr14:21525365-21525404
>chr14:21525828-21525923
>chr14:21527658-21528163
>chr14:21528640-21528730
>chr14:21529549-21529838
>chr14:21530223-21530592
>chr14:21530652-21530918
>chr14:21531363-21532223
>chr14:21532399-21533012
>chr14:21534590-21534640
>chr14:21535060-21535397
>chr14:21535525-21535667
>chr14:21536192-21536256
>chr14:21537607-21537655
>chr14:21537799-21538257
>chr14:21539220-21539297
>chr14:21539437-21539532
>chr14:21540176-21541214
>chr14:21541263-21541664
>chr14:21542116-21542770
>chr14:21543148-21543190
>chr14:21543739-21543798
>chr14:21544285-21545048
>chr14:21545175-21550538
>chr14:21550908-21550991
>chr14:21551043-21551770
>chr14:21551936-21552533
>chr14:21552723-21553192
>chr14:21554148-21554492
>chr14:21554592-21555677
>chr14:21555879-21556195
>chr14:21556710-21556769
>chr14:21556883-21557200
>chr14:21557985-21558337
>chr14:21558414-21558727
>chr14:21558858-21561073
>chr14:21561228-21561313
>chr14:21561747-21562068
>chr14:21562376-21562537
>chr14:21562622-21562944
>chr14:21562996-21563217
>chr14:21563343-21563725
>chr14:21565470-21565538
>chr14:21565833-21566199
>chr14:21566567-21567272
>chr14:21567320-21567613
>chr14:21567874-21569476
>chr14:21571673-21573287
>chr14:21573349-21573943
>chr14:21573995-21574332
>chr14:21574662-21574956
>chr14:21575062-21575677
>chr14:21577723-21578030
>chr14:21578125-21578498
>chr14:21578653-21578919
>chr14:21579206-21579548
>chr14:21580537-21580928
>chr14:21581177-21581968
>chr14:21583033-21583346
>chr14:21583967-21584280
>chr14:21584614-21584975
>chr14:21587686-21588065
>chr14:21588270-21588312
>chr14:21588382-21588447
>chr14:21588618-21588794
>chr14:21588925-21591073
>chr14:21591108-21592776
>chr14:21592865-21598448
>chr14:21598615-21599260
>chr14:21599639-21599824
>chr14:21600077-21600388
>chr14:21600664-21600761
>chr14:21601795-21601869
>chr14:21603876-21604194
>chr14:21604322-21604654
>chr14:21604803-21605012
>chr14:21605149-21605226
>chr14:21605475-21605859
>chr14:21605910-21606242
>chr14:21606850-21606966
>chr14:21608729-21608855
>chr14:21608964-21609446
>chr14:21609651-21610031
>chr14:21611270-21611710
>chr14:21613733-21614050
>chr14:21614533-21618120
>chr14:21618171-21618439
>chr14:21619024-21619574
>chr14:21619950-21620468
>chr14:21620588-21621046
>chr14:21621547-21621657
>chr14:21622773-21622826
>chr14:21623448-21623903
>chr14:21624593-21624936
>chr14:21626314-21626669
>chr14:21627190-21627501
>chr14:21628367-21628512
>chr14:21628964-21629562
>chr14:21630078-21630158
>chr14:21630202-21630250
>chr14:21630361-21631227
>chr14:21632123-21632438
>chr14:21632542-21632877
>chr14:21636310-21636414
>chr14:21636546-21637587
>chr14:21638114-21638453
>chr14:21640752-21641095
>chr14:21641554-21641631
>chr14:21641717-21642050
>chr14:21642173-21642251
>chr14:21642315-21642655
>chr14:21645102-21645167
>chr14:21645294-21646236
>chr14:21646510-21647172
>chr14:21647606-21647661
>chr14:21648813-21649179
>chr14:21650411-21650461
>chr14:21651244-21651305
>chr14:21651351-21651770
>chr14:21652842-21653277
>chr14:21654292-21654502
>chr14:21654593-21654753
>chr14:21654977-21655108
>chr14:21655384-21655699
>chr14:21655991-21656397
>chr14:21656451-21656530
>chr14:21657012-21657050
>chr14:21657335-21657909
>chr14:21658963-21659376
>chr14:21659461-21659521
>chr14:21659796-21659919
>chr14:21659989-21660384
>chr14:21660707-21660760
>chr14:21660935-21661014
>chr14:21661118-21661167
>chr14:21661253-21661445
>chr14:21662262-21662634
>chr14:21663194-21663496
>chr14:21663695-21663762
>chr14:21663798-21664460
>chr14:21666577-21666945
>chr14:21668802-21668845
>chr14:21669086-21669369
>chr14:21669676-21669823
>chr14:21669981-21670061
>chr14:21671872-21671924
>chr14:21672714-21672848
>chr14:21673229-21673287
>chr14:21673402-21673609
>chr14:21674058-21674464
>chr14:21674551-21674693
>chr14:21675265-21675746
>chr14:21675871-21676993
>chr14:21677166-21677517
>chr14:21677580-21679694
>chr14:21679781-21679878
>chr14:21680144-21680302
>chr14:21680424-21681326
>chr14:21681386-21682610
>chr14:21685460-21685953
>chr14:21687828-21690205
>chr14:21690512-21691057
>chr14:21692269-21692326
>chr14:21693108-21693430
>chr14:21695768-21696274
>chr14:21696311-21698894
>chr14:21699187-21699648
>chr14:21699766-21699830
>chr14:21699933-21700385
>chr14:21700472-21702318
>chr14:21702433-21702537
>chr14:21702627-21702749
>chr14:21703103-21703169
>chr14:21704309-21704394
>chr14:21705125-21705348
>chr14:21705419-21706691
>chr14:21706763-21706803
>chr14:21707392-21707794
>chr14:21708824-21709212
>chr14:21709722-21709821
>chr14:21710851-21711163
>chr14:21713025-21713745
>chr14:21714289-21714674
>chr14:21714845-21715413
>chr14:21715600-21715980
>chr14:21716899-21717007
>chr14:21717930-21717983
>chr14:21718824-21718899
>chr14:21719221-21719299
>chr14:21719648-21719769
>chr14:21719864-21719991
>chr14:21721156-21721244
>chr14:21724470-21724710
>chr14:21724948-21726481
>chr14:21728159-21728256
>chr14:21730121-21731450
>chr14:21732560-21732624
>chr14:21732866-21733765
>chr14:21734023-21734340
>chr14:21735360-21735468
>chr14:21739359-21739454
>chr14:21740872-21740940
>chr14:21741226-21741287
>chr14:21741579-21741877
>chr14:21742930-21744163
>chr14:21745001-21745051
>chr14:21745343-21745555
>chr14:21745641-21746137
>chr14:21746256-21746314
>chr14:21748376-21748431
>chr14:21750095-21750145
>chr14:21751851-21752016
>chr14:21752396-21752833
>chr14:21753149-21753243
>chr14:21753409-21755990
>chr14:21756061-21760468
>chr14:21760500-21760719
>chr14:21760827-21764828
>chr14:21764869-21766359
>chr14:21766443-21766538
>chr14:21768112-21768247
>chr14:21769384-21769500
>chr14:21769614-21769793
>chr14:21770808-21770900
>chr14:21771120-21771177
>chr14:21771487-21771693
>chr14:21771785-21772017
>chr14:21775549-21775985
>chr14:21776526-21776615
>chr14:21776807-21777350
>chr14:21777453-21777755
>chr14:21778234-21778296
>chr14:21778858-21779273
>chr14:21779877-21780185
>chr14:21780697-21780871
>chr14:21780933-21780972
>chr14:21781043-21781097
>chr14:21781283-21781465
>chr14:21781557-21781814
>chr14:21781899-21782073
>chr14:21782139-21782458
>chr14:21784643-21784818
>chr14:21785209-21785789
>chr14:21787095-21787490
>chr14:21787654-21789237
>chr14:21789274-21789900
>chr14:21789949-21790119
>chr14:21790186-21790617
>chr14:21790877-21791140
>chr14:21791500-21791533
>chr14:21792354-21792407
>chr14:21794886-21794934
>chr14:21796219-21796654
>chr14:21797988-21799119
>chr14:21799539-21799841
>chr14:21800835-21800892
>chr14:21801009-21801357
>chr14:21803111-21803224
>chr14:21803705-21803752
>chr14:21804306-21804644
>chr14:21805230-21807059
>chr14:21807327-21807668
>chr14:21808488-21808539
>chr14:21808581-21808789
>chr14:21809177-21809596
>chr14:21812485-21815963
>chr14:21816731-21818779
>chr14:21818926-21819753
>chr14:21819773-21820252
>chr14:21820369-21820439
>chr14:21820553-21820848
>chr14:21820959-21821062
>chr14:21821684-21821744
>chr14:21821774-21821875
>chr14:21822699-21822780
>chr14:21822885-21823943
>chr14:21824064-21824138
>chr14:21824273-21824704
>chr14:21826485-21826799
>chr14:21827957-21828319
>chr14:21832469-21832813
>chr14:21833561-21833688
>chr14:21834639-21834694
>chr14:21834849-21834916
>chr14:21834987-21836527
>chr14:21837557-21837646
>chr14:21838649-21838790
>chr14:21838837-21838994
>chr14:21839122-21839234
>chr14:21840981-21841064
>chr14:21841996-21842200
>chr14:21846504-21846551
>chr14:21846695-21846783
>chr14:21847546-21847641
>chr14:21848861-21849060
>chr14:21849069-21849233
>chr14:21849327-21849436
>chr14:21850011-21850048
>chr14:21850590-21850994
>chr14:21855278-21855330
>chr14:21855545-21855646
>chr14:21856194-21856274
>chr14:21856309-21856578
>chr14:21857770-21857877
>chr14:21858814-21858916
>chr14:21862307-21862417
>chr14:21863707-21863995
>chr14:21864146-21864567
>chr14:21864651-21865037
>chr14:21865586-21865638
>chr14:21869536-21869854
>chr14:21870249-21870333
>chr14:21870421-21870482
>chr14:21870635-21870757
>chr14:21875454-21875777
>chr14:21875998-21876420
>chr14:21876530-21876649
>chr14:21879317-21879455
>chr14:21879596-21880180
>chr14:21880485-21880587
>chr14:21881426-21881466
>chr14:21881709-21881750
>chr14:21883989-21884019
>chr14:21884092-21884296
>chr14:21885274-21885463
>chr14:21886990-21887050
>chr14:21887705-21887809
>chr14:21888846-21888946
>chr14:21888984-21889071
>chr14:21889172-21889522
>chr14:21890962-21891013
>chr14:21891141-21891258
>chr14:21891337-21891386
>chr14:21891753-21891933
>chr14:21894297-21894344
>chr14:21895089-21895239
>chr14:21895367-21895466
>chr14:21895652-21895915
>chr14:21896377-21896506
>chr14:21896592-21899761
>chr14:21900081-21900257
>chr14:21900881-21900946
>chr14:21901399-21901464
>chr14:21903327-21904397
>chr14:21905451-21905792
>chr14:21906987-21907250
>chr14:21908297-21908394
>chr14:21908746-21908917
>chr14:21909558-21909685
>chr14:21909774-21910343
>chr14:21910522-21910571
>chr14:21911383-21911578
>chr14:21912037-21912479
>chr14:21912869-21912942
>chr14:21913107-21913148
>chr14:21913298-21913452
>chr14:21915004-21915058
>chr14:21915356-21915531
>chr14:21919067-21919142
>chr14:21919279-21919550
>chr14:21921183-21921335
>chr14:21925068-21925144
>chr14:21925367-21925416
>chr14:21925462-21925592
>chr14:21925711-21925926
>chr14:21925999-21926050
>chr14:21926100-21926318
>chr14:21927394-21928647
>chr14:21929038-21929074
>chr14:21929433-21929733
>chr14:21930226-21930413
>chr14:21930471-21930741
>chr14:21930808-21930925
>chr14:21930987-21931402
>chr14:21931446-21932373
>chr14:21932847-21932999
>chr14:21934321-21934433
>chr14:21934558-21934678
>chr14:21934772-21935011
>chr14:21935129-21935554
>chr14:21935699-21935904
>chr14:21936111-21936331
>chr14:21936505-21936562
>chr14:21937136-21938466
>chr14:21938515-21939792
>chr14:21942173-21942218
>chr14:21942956-21943052
>chr14:21943492-21943607
>chr14:21943672-21944054
>chr14:21944138-21945015
>chr14:21945126-21945573
>chr14:21946135-21946285
>chr14:21946418-21946719
>chr14:21947208-21947271
>chr14:21947865-21948052
>chr14:21948756-21948870
>chr14:21949986-21950240
>chr14:21951523-21951600
>chr14:21952761-21952802
>chr14:21953013-21957651
>chr14:21957681-21958508
>chr14:21958644-21958684
>chr14:21959737-21959787
>chr14:21961904-21962112
>chr14:21962231-21962470
>chr14:21962535-21962651
>chr14:21964043-21965158
>chr14:21966210-21966668
>chr14:21968684-21973030
>chr14:21973583-21973652
>chr14:21974150-21976325
>chr14:21976370-21976509
>chr14:21976609-21976706
>chr14:21976785-21978226
>chr14:21980755-21981496
>chr14:21981653-21983125
>chr14:21983439-21984000
>chr14:21984034-21985330
>chr14:21985958-21986025
>chr14:21988388-21988742
>chr14:21989968-21990020
>chr14:21991474-21991528
>chr14:21992130-21992451
>chr14:21993812-21994109
>chr14:21994191-21994346
>chr14:21994888-21994936
>chr14:21995223-21995271
>chr14:21996371-21996422
>chr14:21996629-21996699
>chr14:22000703-22001011
>chr14:22001956-22002014
>chr14:22002532-22002612
>chr14:22004231-22004412
>chr14:22005001-22007135
>chr14:22009279-22009333
>chr14:22009954-22010121
>chr14:22014965-22015008
>chr14:22015089-22015396
>chr14:22015464-22015514
>chr14:22016830-22017075
>chr14:22017154-22017319
>chr14:22018952-22019040
>chr14:22019696-22020084
>chr14:22020533-22020780
>chr14:22021343-22021389
>chr14:22022657-22022711
>chr14:22022906-22023107
>chr14:22023323-22023389
>chr14:22023442-22023746
>chr14:22024115-22024286
>chr14:22025078-22025556
>chr14:22025737-22025807
>chr14:22026116-22026191
>chr14:22026421-22026526
>chr14:22026774-22026974
>chr14:22027745-22027989
>chr14:22028411-22028830
>chr14:22029111-22029181
>chr14:22029514-22029616
>chr14:22029693-22029813
>chr14:22030088-22030126
>chr14:22032539-22033807
>chr14:22033846-22033912
>chr14:22034463-22034839
>chr14:22035820-22036781
>chr14:22036885-22037040
>chr14:22037074-22037138
>chr14:22037280-22037380
>chr14:22038511-22038585
>chr14:22039283-22039613
>chr14:22041037-22041158
>chr14:22042315-22042404
>chr14:22042765-22042835
>chr14:22043722-22043782
>chr14:22045055-22045248
>chr14:22045515-22045629
>chr14:22048330-22048615
>chr14:22048867-22049206
>chr14:22049288-22050131
>chr14:22050385-22050814
>chr14:22050974-22051034
>chr14:22052048-22052088
>chr14:22052268-22052384
>chr14:22053202-22053378
>chr14:22053447-22053549
>chr14:22054382-22055722
>chr14:22055784-22058125
>chr14:22058493-22058540
>chr14:22058768-22060155
>chr14:22060414-22060989
>chr14:22061207-22061321
>chr14:22061598-22061630
>chr14:22061694-22061778
>chr14:22061838-22061969
>chr14:22062057-22062429
>chr14:22062481-22062643
>chr14:22062773-22062933
>chr14:22063078-22063131
>chr14:22063323-22063713
>chr14:22064259-22065263
>chr14:22067916-22068056
>chr14:22069751-22069920
>chr14:22071507-22071563
>chr14:22071742-22072450
>chr14:22072647-22073071
>chr14:22073199-22073611
>chr14:22073654-22073753
>chr14:22074097-22074459
>chr14:22074553-22074833
>chr14:22074906-22075257
>chr14:22075327-22075755
>chr14:22075849-22076098
>chr14:22076134-22076309
>chr14:22077967-22077995
>chr14:22079059-22079152
>chr14:22079509-22079545
>chr14:22080719-22080788
>chr14:22081173-22081240
>chr14:22081271-22082952
>chr14:22082998-22083496
>chr14:22083629-22083774
>chr14:22084054-22084199
>chr14:22085792-22085870
>chr14:22087290-22087456
>chr14:22087603-22087864
>chr14:22087942-22088678
>chr14:22088771-22088871
>chr14:22089203-22089475
>chr14:22089506-22089589
>chr14:22089725-22089950
>chr14:22090142-22090572
>chr14:22090672-22090883
>chr14:22091139-22091959
>chr14:22092203-22092536
>chr14:22094741-22095058
>chr14:22098888-22099072
>chr14:22099210-22099248
>chr14:22099348-22099466
>chr14:22100575-22101005
>chr14:22102053-22102174
>chr14:22102477-22102549
>chr14:22103086-22103523
>chr14:22104348-22104655
>chr14:22107037-22107085
>chr14:22109044-22109482
>chr14:22110376-22111179
>chr14:22111262-22111347
>chr14:22111511-22111559
>chr14:22112556-22112685
>chr14:22113365-22113672
>chr14:22114902-22114956
>chr14:22115296-22115532
>chr14:22115662-22115920
>chr14:22116091-22116160
>chr14:22117164-22117413
>chr14:22117586-22117731
>chr14:22117798-22117922
>chr14:22117960-22118135
>chr14:22118221-22118252
>chr14:22118790-22119221
>chr14:22119349-22119721
>chr14:22119933-22120074
>chr14:22120366-22120567
>chr14:22120971-22121026
>chr14:22121720-22122235
>chr14:22124373-22124501
>chr14:22125527-22125642
>chr14:22125693-22126019
>chr14:22126196-22126294
>chr14:22127282-22127370
>chr14:22127649-22129262
>chr14:22129451-22129782
>chr14:22130406-22131117
>chr14:22131530-22131807
>chr14:22133323-22133371
>chr14:22134065-22134688
>chr14:22134875-22135529
>chr14:22135838-22135928
>chr14:22135957-22136113
>chr14:22137295-22137422
>chr14:22139696-22139789
>chr14:22142194-22142538
>chr14:22142923-22143003
>chr14:22143121-22143268
>chr14:22147685-22147757
>chr14:22148212-22148285
>chr14:22148996-22149123
>chr14:22150962-22151019
>chr14:22151067-22151214
>chr14:22151396-22151466
>chr14:22151515-22151926
>chr14:22152311-22152612
>chr14:22152693-22152818
>chr14:22153519-22153868
>chr14:22154031-22154644
>chr14:22156538-22156974
>chr14:22157146-22157191
>chr14:22157928-22158064
>chr14:22160611-22160694
>chr14:22161444-22162333
>chr14:22164357-22164429
>chr14:22164664-22164757
>chr14:22164903-22165046
>chr14:22165217-22165288
>chr14:22169791-22170142
>chr14:22170227-22170348
>chr14:22170471-22170803
>chr14:22170978-22171049
>chr14:22171100-22171277
>chr14:22172093-22172198
>chr14:22173637-22173907
>chr14:22173948-22174019
>chr14:22174217-22174607
>chr14:22174750-22175623
>chr14:22176170-22176593
>chr14:22183127-22183238
>chr14:22183783-22184409
>chr14:22186445-22186481
>chr14:22186713-22186768
>chr14:22187047-22187488
>chr14:22187597-22187713
>chr14:22187905-22187972
>chr14:22188060-22188094
>chr14:22188228-22188282
>chr14:22188445-22188731
>chr14:22188841-22189357
>chr14:22189391-22189430
>chr14:22190965-22191522
>chr14:22191686-22191792
>chr14:22192218-22192573
>chr14:22192969-22194015
>chr14:22195687-22196005
>chr14:22196178-22196490
>chr14:22197189-22201009
>chr14:22201849-22201979
>chr14:22202313-22202389
>chr14:22203454-22203590
>chr14:22204443-22204701
>chr14:22205432-22205927
>chr14:22206076-22206166
>chr14:22206388-22206750
>chr14:22206972-22207021
>chr14:22208682-22208734
>chr14:22211367-22211403
>chr14:22212801-22213350
>chr14:22213661-22213780
>chr14:22213870-22213966
>chr14:22214229-22215180
>chr14:22215213-22217110
>chr14:22217162-22217691
>chr14:22217744-22218521
>chr14:22219101-22219209
>chr14:22219810-22219884
>chr14:22221253-22221362
>chr14:22222016-22222091
>chr14:22222804-22223008
>chr14:22223098-22223642
>chr14:22224488-22225483
>chr14:22226588-22226660
>chr14:22228473-22228532
>chr14:22230593-22230649
>chr14:22231327-22233910
>chr14:22234922-22234986
>chr14:22235028-22235912
>chr14:22236103-22236261
>chr14:22236386-22236510
>chr14:22236567-22240205
>chr14:22240310-22242700
>chr14:22242746-22244185
>chr14:22244611-22244924
>chr14:22245607-22245722
>chr14:22245848-22246173
>chr14:22248084-22248529
>chr14:22248804-22249280
>chr14:22249498-22249821
>chr14:22249868-22250156
>chr14:22250216-22250438
>chr14:22251264-22251666
>chr14:22252244-22252602
>chr14:22253165-22253357
>chr14:22256033-22256141
>chr14:22256284-22261710
>chr14:22263234-22263381
>chr14:22263647-22263779
>chr14:22265715-22265809
>chr14:22267220-22267259
>chr14:22267277-22267552
>chr14:22267634-22267667
>chr14:22269197-22269447
>chr14:22269513-22269755
>chr14:22269830-22270162
>chr14:22270228-22270362
>chr14:22270394-22270460
>chr14:22271034-22271393
>chr14:22271459-22271526
>chr14:22273947-22273989
>chr14:22274280-22276441
>chr14:22277856-22278052
>chr14:22278260-22278366
>chr14:22279604-22279772
>chr14:22280492-22280573
>chr14:22280647-22280811
>chr14:22283410-22283770
>chr14:22285497-22285826
>chr14:22286197-22286234
>chr14:22286299-22286427
>chr14:22286531-22286986
>chr14:22288449-22288511
>chr14:22290888-22291692
>chr14:22291750-22292146
>chr14:22292190-22292444
>chr14:22292737-22292884
>chr14:22295860-22296170
>chr14:22299365-22299573
>chr14:22301297-22302585
>chr14:22302758-22302910
>chr14:22303824-22303887
>chr14:22306261-22306378
>chr14:22307827-22307938
>chr14:22308385-22308437
>chr14:22308730-22309039
>chr14:22310498-22310988
>chr14:22311255-22311498
>chr14:22312654-22312913
>chr14:22312966-22313278
>chr14:22314493-22314586
>chr14:22315242-22315357
>chr14:22315604-22316804
>chr14:22317239-22317609
>chr14:22318100-22318237
>chr14:22319819-22319938
>chr14:22320590-22320651
>chr14:22320888-22321025
>chr14:22322333-22322401
>chr14:22323008-22323044
>chr14:22324233-22324301
>chr14:22325345-22325675
>chr14:22327104-22327413
>chr14:22329602-22329645
>chr14:22329714-22329773
>chr14:22330461-22330522
>chr14:22330759-22331314
>chr14:22331598-22331703
>chr14:22333639-22333875
>chr14:22335320-22335469
>chr14:22341508-22341857
>chr14:22342307-22342365
>chr14:22342426-22342598
>chr14:22343918-22345020
>chr14:22345320-22347421
>chr14:22348344-22348501
>chr14:22348772-22355406
>chr14:22355629-22355869
>chr14:22355967-22356127
>chr14:22356223-22356311
>chr14:22356366-22356427
>chr14:22356584-22356740
>chr14:22356778-22356832
>chr14:22357034-22357447
>chr14:22357864-22357945
>chr14:22358173-22362687
>chr14:22362884-22362973
>chr14:22363425-22363523
>chr14:22364737-22366913
>chr14:22367107-22368889
>chr14:22369253-22369298
>chr14:22370062-22370154
>chr14:22370850-22370999
>chr14:22373697-22373857
>chr14:22374207-22374538
>chr14:22375804-22375871
>chr14:22376233-22376333
>chr14:22378790-22378899
>chr14:22379373-22379482
>chr14:22383250-22383292
>chr14:22386196-22386261
>chr14:22388848-22388902
>chr14:22392432-22392472
>chr14:22396853-22397024
>chr14:22398569-22398661
>chr14:22403047-22403129
>chr14:22404138-22404257
>chr14:22404327-22404639
>chr14:22404937-22405190
>chr14:22405529-22405623
>chr14:22406510-22406839
>chr14:22408188-22408221
>chr14:22408331-22408485
>chr14:22408566-22408669
>chr14:22409598-22409952
>chr14:22410140-22410190
>chr14:22410859-22411178
>chr14:22412445-22412548
>chr14:22415615-22415671
>chr14:22415989-22416037
>chr14:22416523-22416644
>chr14:22417282-22417336
>chr14:22417445-22417485
>chr14:22420265-22420388
>chr14:22420491-22420685
>chr14:22423081-22423392
>chr14:22423903-22424075
>chr14:22425404-22425546
>chr14:22425878-22425966
>chr14:22427238-22427493
>chr14:22428629-22428684
>chr14:22430147-22430183
>chr14:22430536-22430866
>chr14:22431495-22431776
>chr14:22433488-22433541
>chr14:22433586-22433700
>chr14:22433772-22433877
>chr14:22437539-22437694
>chr14:22437781-22437880
>chr14:22441119-22441297
>chr14:22441487-22441989
>chr14:22443234-22443267
>chr14:22443368-22443827
>chr14:22443934-22444418
>chr14:22445200-22445280
>chr14:22446899-22447365
>chr14:22451769-22451853
>chr14:22453035-22453240
>chr14:22453387-22453460
>chr14:22453892-22453976
>chr14:22459037-22459069
>chr14:22461152-22461346
>chr14:22462304-22462646
>chr14:22468190-22468535
>chr14:22469840-22469933
>chr14:22470876-22470941
>chr14:22471479-22471555
>chr14:22472225-22472311
>chr14:22472902-22472964
>chr14:22474533-22474582
>chr14:22475059-22475088
>chr14:22475468-22475512
>chr14:22476973-22477041
>chr14:22478153-22478290
>chr14:22478531-22478569
>chr14:22479224-22479275
>chr14:22482737-22482833
>chr14:22489340-22489396
>chr14:22489731-22489795
>chr14:22491219-22491574
>chr14:22496156-22496533
>chr14:22498108-22498462
>chr14:22503438-22503572
>chr14:22504395-22505072
>chr14:22507722-22508065
>chr14:22510824-22510887
>chr14:22514354-22514699
>chr14:22514793-22515097
>chr14:22516989-22517110
>chr14:22519193-22519498
>chr14:22521038-22521071
>chr14:22525014-22525077
>chr14:22525135-22525200
>chr14:22527780-22528111
>chr14:22530701-22530839
>chr14:22533256-22533305
>chr14:22534414-22534783
>chr14:22536263-22536325
>chr14:22538238-22538353
>chr14:22538867-22538916
>chr14:22539742-22539806
>chr14:22540835-22541019
>chr14:22543637-22543941
>chr14:22545719-22545795
>chr14:22546217-22546306
>chr14:22548631-22548969
>chr14:22551177-22551475
>chr14:22551619-22551675
>chr14:22553111-22553379
>chr14:22554104-22554534
>chr14:22559791-22560094
>chr14:22561209-22561281
>chr14:22561510-22561551
>chr14:22562139-22562782
>chr14:22563268-22563588
>chr14:22564349-22564491
>chr14:22566338-22566643
>chr14:22567626-22567717
>chr14:22568682-22569063
>chr14:22569144-22569484
>chr14:22569872-22569965
>chr14:22571035-22571416
>chr14:22571651-22571977
>chr14:22573151-22573390
>chr14:22573416-22573766
>chr14:22575383-22575482
>chr14:22575563-22575960
>chr14:22576090-22576145
>chr14:22576377-22577007
>chr14:22577057-22578673
>chr14:22579797-22580411
>chr14:22581252-22581292
>chr14:22581456-22581778
>chr14:22581915-22582549
>chr14:22582719-22583036
>chr14:22584245-22584545
>chr14:22585922-22586566
>chr14:22587759-22588040
>chr14:22590168-22590486
>chr14:22590658-22591004
>chr14:22591863-22592019
>chr14:22593402-22593679
>chr14:22593878-22594070
>chr14:22594101-22594545
>chr14:22595110-22595153
>chr14:22595237-22595308
>chr14:22595491-22595725
>chr14:22596036-22596412
>chr14:22596485-22596758
>chr14:22596980-22597339
>chr14:22597713-22597810
>chr14:22600052-22600205
>chr14:22601068-22601116
>chr14:22602021-22602113
>chr14:22602837-22602947
>chr14:22604221-22604571
>chr14:22604629-22604930
>chr14:22606807-22606856
>chr14:22608655-22609326
>chr14:22610025-22610330
>chr14:22611713-22611734
>chr14:22614773-22615059
>chr14:22615330-22621765
>chr14:22622094-22622297
>chr14:22622359-22622521
>chr14:22623010-22623072
>chr14:22623744-22624113
>chr14:22624351-22624402
>chr14:22624805-22625102
>chr14:22625212-22626146
>chr14:22626283-22626710
>chr14:22626759-22627121
>chr14:22627155-22627411
>chr14:22627447-22627558
>chr14:22627917-22627985
>chr14:22628203-22628257
>chr14:22628302-22628402
>chr14:22629189-22629813
>chr14:22630842-22631813
>chr14:22631895-22631960
>chr14:22632276-22632622
>chr14:22634628-22634771
>chr14:22635250-22635462
>chr14:22636146-22640127
>chr14:22640168-22640405
>chr14:22640483-22641608
>chr14:22642186-22643631
>chr14:22643712-22643804
>chr14:22646363-22646592
>chr14:22647074-22648141
>chr14:22649243-22649283
>chr14:22650183-22650236
>chr14:22650257-22650402
>chr14:22652081-22652403
>chr14:22652681-22653020
>chr14:22653847-22653968
>chr14:22654473-22654523
>chr14:22655096-22656299
>chr14:22656628-22656721
>chr14:22657461-22657500
>chr14:22657839-22658047
>chr14:22658361-22658680
>chr14:22659391-22659982
>chr14:22660033-22660687
>chr14:22660926-22661235
>chr14:22661367-22661493
>chr14:22661610-22661790
>chr14:22662131-22662474
>chr14:22662586-22663324
>chr14:22664535-22664711
>chr14:22664964-22666444
>chr14:22666622-22668220
>chr14:22669644-22669677
>chr14:22669896-22670098
>chr14:22670207-22670779
>chr14:22670830-22685502
>chr14:22685727-22689250
>chr14:22689450-22689508
>chr14:22689627-22689914
>chr14:22690275-22690394
>chr14:22691623-22693936
>chr14:22693983-22694158
>chr14:22694472-22694552
>chr14:22695249-22695571
>chr14:22696183-22696277
>chr14:22696520-22696877
>chr14:22697386-22697517
>chr14:22697574-22698210
>chr14:22698561-22698726
>chr14:22699719-22700007
>chr14:22700797-22700845
>chr14:22703657-22703760
>chr14:22704506-22706198
>chr14:22706749-22706998
>chr14:22707064-22708278
>chr14:22708335-22708552
>chr14:22708593-22710129
>chr14:22710176-22710583
>chr14:22710635-22711641
>chr14:22711672-22713821
>chr14:22713863-22714174
>chr14:22714204-22714587
>chr14:22714651-22714828
>chr14:22714905-22715136
>chr14:22715247-22715303
>chr14:22715478-22716031
>chr14:22716160-22716280
>chr14:22717331-22717409
>chr14:22717527-22717641
>chr14:22717656-22717775
>chr14:22717850-22718593
>chr14:22718972-22719055
>chr14:22719399-22720036
>chr14:22720136-22720221
>chr14:22720684-22721169
>chr14:22721698-22722178
>chr14:22722505-22723422
>chr14:22723530-22723594
>chr14:22724088-22724228
>chr14:22724465-22724500
>chr14:22724612-22725657
>chr14:22727049-22730009
>chr14:22730071-22730360
>chr14:22731081-22731264
>chr14:22731853-22732208
>chr14:22733154-22733828
>chr14:22734699-22734967
>chr14:22736040-22736683
>chr14:22736761-22737081
>chr14:22737508-22737559
>chr14:22737670-22738315
>chr14:22738391-22738593
>chr14:22738806-22738889
>chr14:22738948-22739407
>chr14:22739464-22739874
>chr14:22739970-22740050
>chr14:22740866-22741201
>chr14:22741524-22742122
>chr14:22742533-22742748
>chr14:22743026-22743107
>chr14:22743138-22743199
>chr14:22743288-22743695
>chr14:22743745-22743859
>chr14:22744143-22744187
>chr14:22744294-22744414
>chr14:22744569-22744991
>chr14:22745091-22745726
>chr14:22746365-22746678
>chr14:22747095-22747737
>chr14:22749040-22749239
>chr14:22750086-22750419
>chr14:22751225-22751944
>chr14:22751978-22752667
>chr14:22752720-22752941
>chr14:22753067-22753138
>chr14:22753454-22753668
>chr14:22753706-22755115
>chr14:22755427-22755607
>chr14:22755700-22756566
>chr14:22756674-22756753
>chr14:22756828-22757181
>chr14:22757715-22758823
>chr14:22759444-22759490
>chr14:22759602-22760346
>chr14:22761082-22761843
>chr14:22761887-22762095
>chr14:22762259-22762834
>chr14:22762876-22763328
>chr14:22763364-22764317
>chr14:22764364-22764422
>chr14:22765250-22765645
>chr14:22765767-22766082
>chr14:22768754-22769379
>chr14:22770986-22771016
>chr14:22771813-22772126
>chr14:22772202-22772532
>chr14:22772714-22772998
>chr14:22774818-22774966
>chr14:22776538-22777172
>chr14:22777788-22778169
>chr14:22778534-22778666
>chr14:22779456-22779817
>chr14:22782078-22783692
>chr14:22784333-22784633
>chr14:22784938-22785301
>chr14:22785438-22786339
>chr14:22786609-22786970
>chr14:22787148-22788103
>chr14:22788359-22788716
>chr14:22789243-22789776
>chr14:22789845-22790366
>chr14:22790711-22791009
>chr14:22791822-22792147
>chr14:22792281-22793244
>chr14:22793275-22794275
>chr14:22795032-22795805
>chr14:22797395-22797482
>chr14:22797929-22798371
>chr14:22799410-22799760
>chr14:22800463-22800504
>chr14:22800644-22800959
>chr14:22801495-22801808
>chr14:22802128-22802488
>chr14:22803034-22803442
>chr14:22803608-22803646
>chr14:22804076-22806405
>chr14:22806867-22807204
>chr14:22807426-22807590
>chr14:22807874-22808182
>chr14:22808518-22808674
>chr14:22808875-22808942
>chr14:22809154-22809740
>chr14:22809820-22810080
>chr14:22810189-22810483
>chr14:22810678-22811004
>chr14:22811561-22811872
>chr14:22812158-22812627
>chr14:22812848-22812934
>chr14:22813599-22814091
>chr14:22814195-22814524
>chr14:22815494-22815529
>chr14:22815770-22815842
>chr14:22816190-22816585
>chr14:22817144-22817768
>chr14:22818590-22818894
>chr14:22820475-22820751
>chr14:22822103-22822194
>chr14:22823793-22824102
>chr14:22824166-22824867
>chr14:22825336-22825784
>chr14:22825972-22826603
>chr14:22826626-22828419
>chr14:22828648-22828709
>chr14:22828903-22829212
>chr14:22829269-22829499
>chr14:22831099-22831566
>chr14:22831884-22832037
>chr14:22832317-22832645
>chr14:22832709-22833219
>chr14:22833579-22833974
>chr14:22834204-22834273
>chr14:22834549-22834864
>chr14:22835516-22835562
>chr14:22836493-22836580
>chr14:22838675-22838771
>chr14:22839943-22840296
>chr14:22840458-22840818
>chr14:22842097-22842148
>chr14:22843905-22844219
>chr14:22844876-22844915
>chr14:22846130-22846197
>chr14:22847618-22847699
>chr14:22848193-22848249
>chr14:22848973-22849039
>chr14:22849717-22849759
>chr14:22849906-22849954
>chr14:22850060-22850137
>chr14:22850298-22850622
>chr14:22851157-22851216
>chr14:22852094-22852138
>chr14:22852271-22852778
>chr14:22854005-22854386
>chr14:22854460-22855054
>chr14:22855333-22855653
>chr14:22856006-22856208
>chr14:22856583-22857028
>chr14:22857117-22857200
>chr14:22857572-22858081
>chr14:22858284-22858594
>chr14:22858793-22860067
>chr14:22860288-22860612
>chr14:22860849-22861464
>chr14:22861997-22862171
>chr14:22862215-22862410
>chr14:22862507-22863072
>chr14:22863152-22863493
>chr14:22863642-22863844
>chr14:22864004-22865289
>chr14:22865929-22866300
>chr14:22866790-22866837
>chr14:22866982-22867220
>chr14:22867486-22870627
>chr14:22870701-22870805
>chr14:22870891-22870990
>chr14:22872120-22872166
>chr14:22872423-22872496
>chr14:22873470-22873830
>chr14:22874603-22874911
>chr14:22878436-22878506
>chr14:22880084-22881019
>chr14:22881263-22881382
>chr14:22882081-22882154
>chr14:22883165-22883286
>chr14:22884061-22884106
>chr14:22888517-22889734
>chr14:22890930-22891234
>chr14:22891288-22892306
>chr14:22894445-22895390
>chr14:22895497-22895793
>chr14:22896190-22896287
>chr14:22899074-22899217
>chr14:22899351-22899700
>chr14:22901638-22901711
>chr14:22902043-22902090
>chr14:22902744-22903092
>chr14:22903146-22903191
>chr14:22904438-22904496
>chr14:22904539-22904664
>chr14:22905754-22906046
>chr14:22906421-22906460
>chr14:22906508-22906554
>chr14:22906609-22907373
>chr14:22907401-22907608
>chr14:22907788-22908326
>chr14:22908362-22908680
>chr14:22908934-22909250
>chr14:22909861-22911030
>chr14:22911627-22911958
>chr14:22912595-22914506
>chr14:22914699-22915010
>chr14:22915270-22915823
>chr14:22915944-22916552
>chr14:22916865-22917175
>chr14:22917544-22917715
>chr14:22918080-22918411
>chr14:22921528-22921882
>chr14:22923483-22923845
>chr14:22925157-22925464
>chr14:22925528-22925848
>chr14:22927072-22927397
>chr14:22927703-22928014
>chr14:22929705-22929779
>chr14:22930724-22932422
>chr14:22932525-22932841
>chr14:22934426-22934777
>chr14:22934844-22934940
>chr14:22935358-22937256
>chr14:22937464-22937786
>chr14:22937934-22940405
>chr14:22940730-22941020
>chr14:22941402-22941708
>chr14:22941982-22942347
>chr14:22942470-22942675
>chr14:22942853-22944217
>chr14:22944457-22944980
>chr14:22945283-22945924
>chr14:22946798-22947096
>chr14:22947901-22947961
>chr14:22948123-22948470
>chr14:22948532-22949560
>chr14:22949837-22950168
>chr14:22950941-22951285
>chr14:22952013-22952325
>chr14:22953149-22954079
>chr14:22954738-22955029
>chr14:22955541-22955603
>chr14:22957398-22957694
>chr14:22957910-22957954
>chr14:22958069-22959160
>chr14:22960345-22960659
>chr14:22960743-22960895
>chr14:22961086-22961607
>chr14:22962402-22962684
>chr14:22963409-22964054
>chr14:22964820-22965658
>chr14:22965767-22966394
>chr14:22966673-22966720
>chr14:22967256-22968208
>chr14:22968417-22969035
>chr14:22969621-22970500
>chr14:22970534-22971140
>chr14:22972311-22972409
>chr14:22973004-22973145
>chr14:22975472-22976192
>chr14:22976897-22976950
>chr14:22977931-22977987
>chr14:22983711-22984026
>chr14:22984088-22984391
>chr14:22985780-22985892
>chr14:22986579-22986666
>chr14:22988127-22988435
>chr14:22988494-22988672
>chr14:22988799-22988954
>chr14:22989026-22989282
>chr14:22990447-22991874
>chr14:22992155-22992493
>chr14:22992532-22993184
>chr14:22993539-22993598
>chr14:22994227-22994499
>chr14:22994558-22994740
>chr14:22994813-22995027
>chr14:22995391-22995711
>chr14:22996631-22996709
>chr14:22996880-22997017
>chr14:22997666-22997812
>chr14:22997870-22998028
>chr14:23000406-23000745
>chr14:23001442-23001768
>chr14:23001860-23002605
>chr14:23002711-23002865
>chr14:23003496-23004459
>chr14:23004626-23004956
>chr14:23005348-23005550
>chr14:23007865-23008182
>chr14:23010769-23011319
>chr14:23011693-23012006
>chr14:23012130-23013084
>chr14:23013300-23013329
>chr14:23013531-23014110
>chr14:23014150-23014648
>chr14:23014951-23015555
>chr14:23016177-23016550
>chr14:23016715-23017169
>chr14:23017384-23017736
>chr14:23017932-23019221
>chr14:23019313-23019860
>chr14:23019891-23020160
>chr14:23020348-23020670
>chr14:23021636-23021745
>chr14:23023151-23023190
>chr14:23024083-23024160
>chr14:23024417-23024715
>chr14:23025340-23025375
>chr14:23026451-23027432
>chr14:23027484-23027674
>chr14:23027827-23028276
>chr14:23028394-23028592
>chr14:23028733-23028782
>chr14:23029533-23030499
>chr14:23030572-23030972
>chr14:23031808-23032396
>chr14:23032437-23032564
>chr14:23032593-23033249
>chr14:23033884-23034198
>chr14:23035760-23035850
>chr14:23036024-23036728
>chr14:23037280-23037839
>chr14:23037917-23038224
>chr14:23038253-23038618
>chr14:23039246-23039558
>chr14:23039886-23040207
>chr14:23040633-23041569
>chr14:23043767-23043917
>chr14:23043981-23044119
>chr14:23046489-23046786
>chr14:23047108-23047179
>chr14:23047862-23047900
>chr14:23049517-23049597
>chr14:23050455-23050539
>chr14:23051301-23051502
>chr14:23053043-23053180
>chr14:23054322-23054440
>chr14:23055643-23055733
>chr14:23056733-23056816
>chr14:23056973-23057273
>chr14:23057588-23057712
>chr14:23059284-23059321
>chr14:23059655-23060270
>chr14:23060523-23060814
>chr14:23061674-23061997
>chr14:23062121-23062157
>chr14:23063487-23063555
>chr14:23063809-23063932
>chr14:23064612-23064923
>chr14:23065305-23065630
>chr14:23066012-23066043
>chr14:23066113-23066172
>chr14:23067187-23067316
>chr14:23069595-23069653
>chr14:23070190-23070249
>chr14:23073367-23073686
>chr14:23073824-23074145
>chr14:23074260-23074591
>chr14:23075697-23076003
>chr14:23078454-23078518
>chr14:23080632-23080773
>chr14:23081347-23081655
>chr14:23082436-23083086
>chr14:23083218-23083367
>chr14:23083443-23083748
>chr14:23083935-23084657
>chr14:23085057-23085398
>chr14:23086577-23086776
>chr14:23088731-23088886
>chr14:23089032-23089391
>chr14:23090897-23091224
>chr14:23091309-23091577
>chr14:23091625-23092005
>chr14:23092899-23092952
>chr14:23094095-23094138
>chr14:23096233-23096545
>chr14:23096615-23096855
>chr14:23098731-23098972
>chr14:23099551-23099732
>chr14:23099995-23100277
>chr14:23103259-23103596
>chr14:23104879-23104939
>chr14:23105219-23105362
>chr14:23105768-23106068
>chr14:23106716-23109281
>chr14:23109515-23109719
>chr14:23109991-23110488
>chr14:23110615-23110859
>chr14:23111540-23111858
>chr14:23112539-23112687
>chr14:23113237-23113360
>chr14:23114990-23115093
>chr14:23116243-23116466
>chr14:23118050-23118203
>chr14:23119203-23119383
>chr14:23121659-23121772
>chr14:23121993-23122109
>chr14:23122513-23122857
>chr14:23123497-23123542
>chr14:23124313-23125058
>chr14:23125508-23125583
>chr14:23127634-23127787
>chr14:23130575-23130614
>chr14:23131995-23133483
>chr14:23133536-23134116
>chr14:23134171-23135946
>chr14:23136539-23136620
>chr14:23139110-23139164
>chr14:23139488-23139582
>chr14:23139723-23140058
>chr14:23140664-23140733
>chr14:23140996-23141327
>chr14:23141439-23141757
>chr14:23142488-23142804
>chr14:23143544-23143731
>chr14:23143852-23144003
>chr14:23144202-23144347
>chr14:23144381-23144464
>chr14:23144902-23145204
>chr14:23145238-23145682
>chr14:23147073-23147266
>chr14:23148179-23148575
>chr14:23148655-23148789
>chr14:23149726-23150104
>chr14:23150536-23150580
>chr14:23151514-23152108
>chr14:23152118-23152715
>chr14:23153096-23153272
>chr14:23154726-23154772
>chr14:23154946-23154998
>chr14:23155346-23155441
>chr14:23155981-23156400
>chr14:23158171-23158238
>chr14:23158274-23158650
>chr14:23158924-23159006
>chr14:23160299-23160593
>chr14:23161099-23161132
>chr14:23161306-23161360
>chr14:23161678-23161951
>chr14:23163936-23164151
>chr14:23164683-23165249
>chr14:23166799-23166846
>chr14:23169037-23169400
>chr14:23169439-23169845
>chr14:23170130-23170217
>chr14:23170412-23171027
>chr14:23172689-23172723
>chr14:23172999-23173076
>chr14:23173628-23173949
>chr14:23174691-23174746
>chr14:23175198-23175512
>chr14:23176588-23177017
>chr14:23177119-23177580
>chr14:23178172-23178222
>chr14:23178606-23179033
>chr14:23179515-23180237
>chr14:23180812-23181031
>chr14:23184201-23184554
>chr14:23185806-23186138
>chr14:23186297-23186667
>chr14:23187342-23187513
>chr14:23187885-23187997
>chr14:23188451-23188961
>chr14:23189529-23189834
>chr14:23190564-23190603
>chr14:23191067-23191379
>chr14:23191540-23191611
>chr14:23192005-23192713
>chr14:23192780-23193126
>chr14:23193841-23194143
>chr14:23194354-23194826
>chr14:23194947-23195303
>chr14:23196431-23196742
>chr14:23197239-23198215
>chr14:23198393-23198654
>chr14:23199077-23201720
>chr14:23201894-23205916
>chr14:23206001-23207137
>chr14:23207228-23208186
>chr14:23208237-23209562
>chr14:23209687-23209760
>chr14:23209830-23210247
>chr14:23210391-23211493
>chr14:23211664-23212393
>chr14:23212471-23213467
>chr14:23213600-23213787
>chr14:23213987-23214697
>chr14:23214760-23215547
>chr14:23215604-23215647
>chr14:23215933-23216291
>chr14:23216584-23217788
>chr14:23217817-23225049
>chr14:23225092-23225870
>chr14:23225917-23226640
>chr14:23226734-23226972
>chr14:23227626-23228241
>chr14:23228358-23228811
>chr14:23228848-23229764
>chr14:23229838-23234066
>chr14:23234747-23235377
>chr14:23235539-23235777
>chr14:23236154-23236818
>chr14:23237000-23237433
>chr14:23238453-23238784
>chr14:23239057-23239380
>chr14:23239570-23239922
>chr14:23240064-23240141
>chr14:23241416-23241739
>chr14:23241792-23242136
>chr14:23242684-23243011
>chr14:23243411-23244108
>chr14:23245819-23245849
>chr14:23246101-23246260
>chr14:23246535-23247165
>chr14:23247226-23249153
>chr14:23249246-23249546
>chr14:23250160-23250511
>chr14:23250583-23251044
>chr14:23251124-23251284
>chr14:23251425-23251922
>chr14:23251998-23252107
>chr14:23252178-23252288
>chr14:23252707-23252878
>chr14:23252901-23252981
>chr14:23253232-23253439
>chr14:23253966-23254484
>chr14:23254528-23254703
>chr14:23254970-23255004
>chr14:23255099-23255217
>chr14:23255285-23255361
>chr14:23255618-23255746
>chr14:23256367-23257308
>chr14:23258048-23258369
>chr14:23258590-23258657
>chr14:23258802-23259374
>chr14:23259509-23259570
>chr14:23260889-23261438
>chr14:23261672-23262048
>chr14:23262293-23262372
>chr14:23263086-23263470
>chr14:23263515-23264163
>chr14:23264838-23265145
>chr14:23265649-23266775
>chr14:23266878-23267346
>chr14:23267389-23268022
>chr14:23268174-23268253
>chr14:23268325-23268681
>chr14:23269016-23269330
>chr14:23269457-23269737
>chr14:23271164-23271478
>chr14:23272095-23272515
>chr14:23274606-23274959
>chr14:23275546-23275689
>chr14:23277441-23278210
>chr14:23278358-23279940
>chr14:23280672-23281059
>chr14:23281387-23281456
>chr14:23281610-23282018
>chr14:23283129-23283409
>chr14:23283622-23283930
>chr14:23286850-23286959
>chr14:23287151-23287598
>chr14:23287787-23288110
>chr14:23288173-23288520
>chr14:23288661-23288738
>chr14:23289720-23289946
>chr14:23290153-23290252
>chr14:23290518-23291278
>chr14:23291379-23292062
>chr14:23292202-23292952
>chr14:23293928-23294246
>chr14:23294677-23295124
>chr14:23296352-23296650
>chr14:23298380-23298481
>chr14:23298954-23299254
>chr14:23299647-23299714
>chr14:23299981-23300065
>chr14:23301244-23301287
>chr14:23303022-23303125
>chr14:23303479-23304283
>chr14:23304341-23304432
>chr14:23304663-23304972
>chr14:23305323-23305374
>chr14:23305446-23305780
>chr14:23306602-23306645
>chr14:23306788-23306851
>chr14:23308713-23308815
>chr14:23311347-23311406
>chr14:23312170-23312488
>chr14:23313689-23314420
>chr14:23314619-23314930
>chr14:23315322-23315643
>chr14:23315881-23316189
>chr14:23316420-23316502
>chr14:23316588-23317095
>chr14:23317156-23317484
>chr14:23317775-23318895
>chr14:23319102-23319475
>chr14:23321462-23321742
>chr14:23322766-23322911
>chr14:23325298-23325413
>chr14:23325467-23325513
>chr14:23325743-23325855
>chr14:23325941-23326109
>chr14:23326442-23326722
>chr14:23326839-23326928
>chr14:23327062-23327320
>chr14:23327596-23327909
>chr14:23328420-23328578
>chr14:23328916-23329315
>chr14:23329472-23329803
>chr14:23330217-23331428
>chr14:23331493-23332383
>chr14:23332461-23334595
>chr14:23334687-23334921
>chr14:23335069-23335793
>chr14:23335838-23336705
>chr14:23336737-23336831
>chr14:23336914-23336966
>chr14:23337144-23337447
>chr14:23337522-23337554
>chr14:23338133-23338354
>chr14:23338416-23340297
>chr14:23340619-23341118
>chr14:23341669-23341849
>chr14:23341894-23342380
>chr14:23342631-23342676
>chr14:23342811-23342940
>chr14:23343152-23343313
>chr14:23343851-23344201
>chr14:23344265-23344433
>chr14:23344619-23344989
>chr14:23345059-23345239
>chr14:23345537-23345588
>chr14:23346029-23346110
>chr14:23346974-23347103
>chr14:23348584-23348770
>chr14:23350018-23350347
>chr14:23352501-23352535
>chr14:23353132-23353188
>chr14:23354518-23354682
>chr14:23354918-23355199
>chr14:23356607-23356678
>chr14:23357636-23357750
>chr14:23357958-23358079
>chr14:23358165-23358217
>chr14:23358356-23358418
>chr14:23358809-23358852
>chr14:23359186-23359304
>chr14:23359492-23359716
>chr14:23360449-23360497
>chr14:23360831-23360883
>chr14:23361801-23361837
>chr14:23362778-23363294
>chr14:23363407-23363445
>chr14:23363641-23363950
>chr14:23364375-23364558
>chr14:23364765-23364930
>chr14:23366204-23366356
>chr14:23366431-23366500
>chr14:23368614-23368667
>chr14:23369114-23369284
>chr14:23369351-23369404
>chr14:23371198-23371275
>chr14:23372979-23373087
>chr14:23374687-23374748
>chr14:23374990-23375291
>chr14:23375457-23375496
>chr14:23376909-23376939
>chr14:23376982-23377059
>chr14:23377389-23377554
>chr14:23383315-23383357
>chr14:23384658-23384746
>chr14:23387126-23387168
>chr14:23387519-23387573
>chr14:23387959-23388009
>chr14:23389341-23389421
>chr14:23389881-23390043
>chr14:23390338-23390444
>chr14:23390539-23390683
>chr14:23394019-23394052
>chr14:23394838-23395191
>chr14:23395531-23395835
>chr14:23395929-23396218
>chr14:23397905-23398318
>chr14:23399544-23399619
>chr14:23400306-23400368
>chr14:23401022-23401312
>chr14:23402173-23402237
>chr14:23402326-23402464
>chr14:23402790-23403161
>chr14:23403210-23403343
>chr14:23403432-23403542
>chr14:23404765-23404807
>chr14:23405250-23405374
>chr14:23406661-23406714
>chr14:23407971-23408083
>chr14:23410297-23410409
>chr14:23410857-23410964
>chr14:23411147-23411249
>chr14:23411417-23411563
>chr14:23413292-23413616
>chr14:23415211-23415283
>chr14:23416306-23416376
>chr14:23416694-23416795
>chr14:23417648-23417741
>chr14:23420126-23420232
>chr14:23422553-23422931
>chr14:23423421-23423503
>chr14:23424323-23424364
>chr14:23426845-23427065
>chr14:23429387-23429712
>chr14:23430952-23431037
>chr14:23431307-23431353
>chr14:23432504-23432597
>chr14:23434210-23434334
>chr14:23434628-23434661
>chr14:23437925-23438031
>chr14:23439706-23440025
>chr14:23442776-23442816
>chr14:23443224-23443456
>chr14:23444528-23444704
>chr14:23444827-23445265
>chr14:23447093-23447159
>chr14:23447887-23447971
>chr14:23448326-23448747
>chr14:23449900-23450293
>chr14:23450351-23450610
>chr14:23450643-23451005
>chr14:23451357-23451428
>chr14:23451526-23452207
>chr14:23452329-23452626
>chr14:23452674-23452810
>chr14:23453518-23453582
>chr14:23454831-23454974
>chr14:23455040-23455828
>chr14:23456216-23456730
>chr14:23456953-23457002
>chr14:23457136-23457646
>chr14:23457758-23457912
>chr14:23458026-23458220
>chr14:23458346-23458483
>chr14:23458568-23458683
>chr14:23458941-23459390
>chr14:23459692-23460776
>chr14:23460893-23461389
>chr14:23461432-23465255
>chr14:23465467-23466615
>chr14:23466693-23466981
>chr14:23467138-23468271
>chr14:23471215-23471331
>chr14:23471526-23472543
>chr14:23472828-23472905
>chr14:23472984-23473304
>chr14:23473539-23473709
>chr14:23473875-23474090
>chr14:23475314-23475362
>chr14:23476026-23476066
>chr14:23476626-23476678
>chr14:23479644-23480026
>chr14:23480106-23480407
>chr14:23483612-23483679
>chr14:23486815-23486899
>chr14:23487511-23487552
>chr14:23488970-23489602
>chr14:23490221-23490728
>chr14:23490847-23490909
>chr14:23491166-23491205
>chr14:23491779-23492122
>chr14:23493512-23493931
>chr14:23496527-23496597
>chr14:23496987-23497286
>chr14:23497392-23497994
>chr14:23498127-23498804
>chr14:23498875-23498960
>chr14:23499126-23499464
>chr14:23499901-23505393
>chr14:23505691-23506431
>chr14:23506848-23507478
>chr14:23508286-23508325
>chr14:23508411-23508864
>chr14:23510859-23511190
>chr14:23511674-23511756
>chr14:23511895-23512096
>chr14:23512160-23512215
>chr14:23512362-23512430
>chr14:23512516-23512573
>chr14:23512675-23512786
>chr14:23513080-23513146
>chr14:23513389-23513425
>chr14:23513506-23513581
>chr14:23513770-23513806
>chr14:23514057-23514103
>chr14:23515068-23515112
>chr14:23516100-23516131
>chr14:23517825-23517881
>chr14:23520280-23520352
>chr14:23521479-23521593
>chr14:23522382-23522486
>chr14:23523287-23523359
>chr14:23524766-23524848
>chr14:23525480-23525569
>chr14:23525710-23525791
>chr14:23527890-23528211
>chr14:23528265-23528312
>chr14:23528560-23528718
>chr14:23531406-23531481
>chr14:23531795-23532078
>chr14:23532499-23532542
>chr14:23533237-23533282
>chr14:23534243-23534304
>chr14:23535399-23535945
>chr14:23536518-23536717
>chr14:23536847-23537184
>chr14:23538699-23538747
>chr14:23539148-23539221
>chr14:23539988-23540337
>chr14:23540643-23540737
>chr14:23540880-23541211
>chr14:23541278-23541601
>chr14:23542050-23542150
>chr14:23542745-23543026
>chr14:23543603-23543689
>chr14:23543819-23543923
>chr14:23543970-23544293
>chr14:23545085-23545149
>chr14:23547791-23547853
>chr14:23551156-23551220
>chr14:23551394-23551485
>chr14:23551643-23551724
>chr14:23552298-23552885
>chr14:23553313-23554070
>chr14:23554394-23554693
>chr14:23554967-23555295
>chr14:23555659-23555707
>chr14:23557403-23557548
>chr14:23560611-23560820
>chr14:23562609-23562933
>chr14:23564254-23564303
>chr14:23564694-23564840
>chr14:23568030-23568096
>chr14:23568132-23568201
>chr14:23568276-23568394
>chr14:23569378-23569578
>chr14:23570248-23570295
>chr14:23570348-23570747
>chr14:23574207-23574479
>chr14:23574810-23574968
>chr14:23578617-23578656
>chr14:23578915-23579038
>chr14:23579076-23579109
>chr14:23580407-23582266
>chr14:23583537-23588471
>chr14:23588846-23588928
>chr14:23589921-23589963
>chr14:23590342-23590833
>chr14:23590875-23599125
>chr14:23599228-23599648
>chr14:23599748-23600234
>chr14:23600812-23600993
>chr14:23601575-23601794
>chr14:23603146-23603223
>chr14:23603822-23605000
>chr14:23607856-23608276
>chr14:23608408-23608510
>chr14:23609309-23610047
>chr14:23610386-23610735
>chr14:23611713-23612040
>chr14:23612198-23612242
>chr14:23612336-23612385
>chr14:23613100-23613591
>chr14:23613729-23614056
>chr14:23615237-23615575
>chr14:23616130-23616181
>chr14:23616946-23617131
>chr14:23617315-23617443
>chr14:23617619-23617647
>chr14:23618189-23618350
>chr14:23619620-23619711
>chr14:23620161-23620253
>chr14:23620486-23620548
>chr14:23621197-23621262
>chr14:23621423-23621785
>chr14:23621869-23622152
>chr14:23623105-23623278
>chr14:23623604-23623718
>chr14:23623980-23624398
>chr14:23624514-23624638
>chr14:23624875-23625316
>chr14:23625591-23625934
>chr14:23625987-23627149
>chr14:23627206-23627257
>chr14:23627435-23628172
>chr14:23628212-23629353
>chr14:23629445-23629765
>chr14:23630566-23631594
>chr14:23633895-23633937
>chr14:23634054-23634372
>chr14:23634534-23635414
>chr14:23635566-23638399
>chr14:23639528-23639619
>chr14:23642522-23642872
>chr14:23643947-23643979
>chr14:23646439-23646538
>chr14:23646937-23646983
>chr14:23647998-23648080
>chr14:23651047-23651096
>chr14:23652431-23653024
>chr14:23653503-23653543
>chr14:23654245-23654719
>chr14:23655330-23655821
>chr14:23655894-23656236
>chr14:23656395-23657398
>chr14:23657488-23657524
>chr14:23659531-23659877
>chr14:23663166-23663284
>chr14:23663404-23663494
>chr14:23665107-23665170
>chr14:23665901-23666291
>chr14:23666344-23666397
>chr14:23667236-23667287
>chr14:23668804-23668880
>chr14:23670071-23670245
>chr14:23671644-23671946
>chr14:23672441-23672698
>chr14:23672762-23672802
>chr14:23674100-23674167
>chr14:23674230-23674291
>chr14:23674491-23674528
>chr14:23674679-23675148
>chr14:23675943-23675980
>chr14:23676531-23676672
>chr14:23676890-23677209
>chr14:23677545-23677633
>chr14:23678028-23678229
>chr14:23678339-23678549
>chr14:23678675-23678779
>chr14:23678945-23679091
>chr14:23679217-23679626
>chr14:23680125-23680171
>chr14:23680650-23681250
>chr14:23681306-23681741
>chr14:23681949-23682035
>chr14:23682673-23682815
>chr14:23683215-23683296
>chr14:23683762-23683862
>chr14:23683920-23684000
>chr14:23687216-23690692
>chr14:23691340-23691805
>chr14:23691848-23692364
>chr14:23692551-23693126
>chr14:23696280-23696592
>chr14:23696985-23697163
>chr14:23697211-23697302
>chr14:23697980-23698130
>chr14:23698237-23698825
>chr14:23698898-23698971
>chr14:23699027-23699593
>chr14:23699640-23699743
>chr14:23699785-23700530
>chr14:23700700-23700779
>chr14:23700864-23701025
>chr14:23701265-23701342
>chr14:23701497-23701660
>chr14:23703401-23704746
>chr14:23704990-23705459
>chr14:23705590-23705646
>chr14:23705811-23706141
>chr14:23706358-23706668
>chr14:23707191-23707711
>chr14:23708540-23708884
>chr14:23708941-23709042
>chr14:23709208-23709258
>chr14:23709343-23709400
>chr14:23713504-23713789
>chr14:23713984-23714820
>chr14:23716316-23716409
>chr14:23716493-23716843
>chr14:23717169-23717450
>chr14:23717494-23717733
>chr14:23719090-23719140
>chr14:23719741-23720066
>chr14:23720419-23720732
>chr14:23720779-23721224
>chr14:23721315-23721512
>chr14:23722282-23722334
>chr14:23722398-23722461
>chr14:23723073-23723730
>chr14:23724385-23724492
>chr14:23725015-23725105
>chr14:23725830-23725866
>chr14:23730545-23730773
>chr14:23732462-23732507
>chr14:23733005-23733062
>chr14:23733703-23733886
>chr14:23733929-23733995
>chr14:23734034-23734164
>chr14:23734840-23737698
>chr14:23738607-23745052
>chr14:23745318-23745359
>chr14:23745459-23745993
>chr14:23746850-23746916
>chr14:23747157-23747826
>chr14:23749407-23749462
>chr14:23749936-23750006
>chr14:23751343-23751427
>chr14:23752037-23752111
>chr14:23752235-23752642
>chr14:23754190-23754237
>chr14:23754417-23754465
>chr14:23754569-23754656
>chr14:23754707-23754777
>chr14:23754861-23754905
>chr14:23755075-23755182
>chr14:23755342-23755477
>chr14:23756231-23756391
>chr14:23756708-23762357
>chr14:23762704-23762783
>chr14:23763226-23763366
>chr14:23763724-23763805
>chr14:23765361-23765828
>chr14:23765983-23766509
>chr14:23766585-23766636
>chr14:23767909-23768224
>chr14:23768636-23768686
>chr14:23769261-23769564
>chr14:23769888-23769963
>chr14:23770024-23770106
>chr14:23771005-23771055
>chr14:23771110-23771577
>chr14:23771946-23772292
>chr14:23773824-23773986
>chr14:23774390-23774488
>chr14:23775300-23775453
>chr14:23778364-23778484
>chr14:23778718-23779039
>chr14:23779497-23779579
>chr14:23780172-23780413
>chr14:23780512-23780583
>chr14:23781337-23781569
>chr14:23781770-23781988
>chr14:23782078-23782733
>chr14:23782810-23783205
>chr14:23785650-23786011
>chr14:23787072-23787462
>chr14:23788256-23788580
>chr14:23788650-23789249
>chr14:23789486-23789593
>chr14:23789690-23789857
>chr14:23789982-23790043
>chr14:23790192-23790231
>chr14:23790590-23791158
>chr14:23791206-23791482
>chr14:23791550-23792438
>chr14:23792475-23794887
>chr14:23794970-23795494
>chr14:23795857-23796003
>chr14:23796162-23796687
>chr14:23796987-23797543
>chr14:23797656-23797732
>chr14:23797802-23797920
>chr14:23798114-23798461
>chr14:23799781-23799979
>chr14:23800641-23800780
>chr14:23801169-23801248
>chr14:23801372-23801417
>chr14:23801561-23801779
>chr14:23802558-23802724
>chr14:23802782-23802964
>chr14:23803057-23803109
>chr14:23803256-23803310
>chr14:23803377-23803968
>chr14:23804077-23804661
>chr14:23805241-23805642
>chr14:23805700-23805791
>chr14:23805910-23806714
>chr14:23806894-23806974
>chr14:23807299-23807399
>chr14:23807645-23808027
>chr14:23808113-23808682
>chr14:23808751-23809993
>chr14:23810172-23811601
>chr14:23811665-23811801
>chr14:23811846-23812540
>chr14:23813044-23813330
>chr14:23813411-23813797
>chr14:23815517-23816235
>chr14:23818101-23818214
>chr14:23818431-23818503
>chr14:23818876-23819021
>chr14:23819255-23820051
>chr14:23820269-23823477
>chr14:23823534-23823712
>chr14:23823898-23823941
>chr14:23826146-23826206
>chr14:23826821-23826904
>chr14:23828556-23828918
>chr14:23829173-23829218
>chr14:23829419-23829469
>chr14:23830462-23830575
>chr14:23832806-23833108
>chr14:23834448-23834525
>chr14:23836484-23836805
>chr14:23837036-23837075
>chr14:23837476-23837687
>chr14:23837739-23837984
>chr14:23838611-23838646
>chr14:23838724-23838783
>chr14:23845098-23849117
>chr14:23849432-23849660
>chr14:23849779-23849847
>chr14:23850157-23850302
>chr14:23850447-23851026
>chr14:23851257-23851365
>chr14:23851653-23851703
>chr14:23852098-23852164
>chr14:23852244-23852436
>chr14:23852521-23852625
>chr14:23852667-23852896
>chr14:23853209-23853359
>chr14:23853466-23853498
>chr14:23853643-23853973
>chr14:23854783-23855207
>chr14:23855472-23855570
>chr14:23855649-23856164
>chr14:23856374-23856452
>chr14:23856661-23857384
>chr14:23857677-23858214
>chr14:23858338-23858474
>chr14:23861518-23861927
>chr14:23862168-23862354
>chr14:23864093-23864324
>chr14:23866196-23866316
>chr14:23866863-23866936
>chr14:23867284-23867933
>chr14:23868741-23868852
>chr14:23869265-23869436
>chr14:23869834-23869871
>chr14:23870495-23870548
>chr14:23870674-23872339
>chr14:23872407-23875129
>chr14:23875170-23875253
>chr14:23875301-23875442
>chr14:23875508-23875640
>chr14:23875682-23875915
>chr14:23876798-23877083
>chr14:23877572-23877721
>chr14:23878032-23878436
>chr14:23878956-23879156
>chr14:23879264-23879337
>chr14:23879485-23881206
>chr14:23881745-23881931
>chr14:23882084-23882163
>chr14:23882642-23882703
>chr14:23884005-23884075
>chr14:23884133-23884172
>chr14:23884258-23884292
>chr14:23884334-23884697
>chr14:23885401-23885659
>chr14:23886106-23886926
>chr14:23887018-23889229
>chr14:23889257-23889566
>chr14:23889758-23889843
>chr14:23890359-23891088
>chr14:23891558-23893126
>chr14:23894405-23894448
>chr14:23894928-23894981
>chr14:23895053-23895130
>chr14:23895228-23895324
>chr14:23896864-23896929
>chr14:23897595-23899301
>chr14:23900448-23900483
>chr14:23900613-23900809
>chr14:23901044-23901188
>chr14:23901426-23901535
>chr14:23902119-23902346
>chr14:23902754-23903598
>chr14:23904660-23904722
>chr14:23904824-23904914
>chr14:23907322-23907761
>chr14:23908421-23908717
>chr14:23909656-23909793
>chr14:23912019-23912156
>chr14:23912353-23912784
>chr14:23912896-23912990
>chr14:23913032-23913142
>chr14:23913189-23913723
>chr14:23914810-23915776
>chr14:23917119-23917284
>chr14:23917597-23917681
>chr14:23917756-23917815
>chr14:23917955-23918019
>chr14:23918257-23918340
>chr14:23918675-23921822
>chr14:23923271-23923614
>chr14:23925844-23925941
>chr14:23927590-23927734
>chr14:23931289-23931888
>chr14:23932863-23932966
>chr14:23934095-23934420
>chr14:23934900-23935222
>chr14:23935692-23935989
>chr14:23936737-23937086
>chr14:23937291-23937362
>chr14:23937928-23937964
>chr14:23938786-23938840
>chr14:23939297-23939453
>chr14:23939571-23940055
>chr14:23940342-23940682
>chr14:23941716-23942030
>chr14:23942438-23942801
>chr14:23942843-23949878
>chr14:23950037-23950910
>chr14:23951199-23951598
>chr14:23952939-23953018
>chr14:23953206-23953263
>chr14:23955089-23955157
>chr14:23955209-23955290
>chr14:23955526-23955777
>chr14:23956446-23956944
>chr14:23957514-23957873
>chr14:23959310-23959819
>chr14:23960751-23961205
>chr14:23961316-23961386
>chr14:23961472-23961835
>chr14:23961905-23964350
>chr14:23964553-23965147
>chr14:23965776-23965853
>chr14:23965977-23966046
>chr14:23966217-23966328
>chr14:23966685-23967527
>chr14:23967735-23968137
>chr14:23968710-23968772
>chr14:23969151-23969545
>chr14:23970255-23970368
>chr14:23970435-23977126
>chr14:23977674-23977954
>chr14:23978224-23984074
>chr14:23984511-23985324
>chr14:23985697-23986159
>chr14:23986267-23986545
>chr14:23987106-23987431
>chr14:23988083-23988234
>chr14:23988350-23988407
>chr14:23990236-23990437
>chr14:23990673-23990915
>chr14:23991585-23992210
>chr14:23992710-23993002
>chr14:23994407-23994949
>chr14:23995568-23995758
>chr14:23995872-23996289
>chr14:23996437-23996507
>chr14:23996593-23996958
>chr14:23997027-23999458
>chr14:23999671-24000262
>chr14:24000877-24000954
>chr14:24001078-24001147
>chr14:24001295-24001429
>chr14:24001785-24004496
>chr14:24004861-24005263
>chr14:24006279-24006674
>chr14:24007561-24012827
>chr14:24012875-24013396
>chr14:24013506-24014017
>chr14:24014060-24014136
>chr14:24014277-24014497
>chr14:24014584-24014965
>chr14:24015044-24019671
>chr14:24019726-24019898
>chr14:24020440-24020612
>chr14:24020998-24031046
>chr14:24031084-24031916
>chr14:24032322-24033184
>chr14:24033461-24033974
>chr14:24034693-24035041
>chr14:24035649-24035800
>chr14:24035919-24036244
>chr14:24036334-24036459
>chr14:24037802-24038000
>chr14:24038364-24038468
>chr14:24038497-24038547
>chr14:24039216-24039866
>chr14:24040353-24040655
>chr14:24042053-24042609
>chr14:24043132-24043237
>chr14:24043403-24044142
>chr14:24044315-24044585
>chr14:24044672-24046924
>chr14:24047229-24047548
>chr14:24048611-24048722
>chr14:24049079-24049444
>chr14:24049809-24049877
>chr14:24049999-24050143
>chr14:24050538-24050718
>chr14:24051432-24051473
>chr14:24053802-24053898
>chr14:24054330-24054379
>chr14:24055165-24055215
>chr14:24055332-24055475
>chr14:24056192-24056300
>chr14:24056557-24056672
>chr14:24056831-24056935
>chr14:24058769-24058822
>chr14:24060053-24060171
>chr14:24061670-24061724
>chr14:24063810-24064125
>chr14:24065092-24065148
>chr14:24065617-24065675
>chr14:24066515-24066601
>chr14:24067948-24068016
>chr14:24068113-24068449
>chr14:24069464-24069505
>chr14:24070498-24070558
>chr14:24071388-24071614
>chr14:24071645-24071695
>chr14:24073719-24073892
>chr14:24078792-24079090
>chr14:24080028-24080090
>chr14:24082477-24082619
>chr14:24082820-24082961
>chr14:24084532-24084650
>chr14:24085357-24085423
>chr14:24085728-24086261
>chr14:24086849-24087000
>chr14:24087736-24088127
>chr14:24088676-24089569
>chr14:24091118-24091369
>chr14:24091778-24092014
>chr14:24093385-24093681
>chr14:24094143-24094222
>chr14:24096218-24096542
>chr14:24097280-24097944
>chr14:24099203-24099337
>chr14:24101636-24102259
>chr14:24104341-24104679
>chr14:24104934-24105525
>chr14:24105634-24106001
>chr14:24106442-24106776
>chr14:24106864-24107020
>chr14:24107953-24108038
>chr14:24108358-24108628
>chr14:24109413-24109725
>chr14:24110121-24110405
>chr14:24111013-24111281
>chr14:24111346-24113388
>chr14:24116407-24116505
>chr14:24118010-24118054
>chr14:24120124-24120614
>chr14:24121648-24121703
>chr14:24121891-24122529
>chr14:24123349-24123381
>chr14:24124604-24125238
>chr14:24125620-24128364
>chr14:24128499-24129238
>chr14:24129351-24130356
>chr14:24131384-24131452
>chr14:24133243-24133274
>chr14:24133389-24133787
>chr14:24133868-24133908
>chr14:24134024-24135141
>chr14:24138559-24138642
>chr14:24139884-24140008
>chr14:24140285-24140615
>chr14:24142401-24142733
>chr14:24148956-24149291
>chr14:24152168-24152199
>chr14:24152359-24152654
>chr14:24152794-24154582
>chr14:24154736-24154788
>chr14:24155104-24155167
>chr14:24155841-24155924
>chr14:24156276-24156808
>chr14:24158664-24159545
>chr14:24161602-24161666
>chr14:24162466-24162840
>chr14:24163590-24163954
>chr14:24166367-24166404
>chr14:24167105-24167426
>chr14:24167997-24169248
>chr14:24169427-24169478
>chr14:24169789-24170269
>chr14:24170638-24171173
>chr14:24171270-24171589
>chr14:24173839-24174590
>chr14:24175004-24175309
>chr14:24175721-24176009
>chr14:24176059-24176662
>chr14:24181638-24181732
>chr14:24182794-24182826
>chr14:24184207-24184298
>chr14:24185138-24185184
>chr14:24188307-24188351
>chr14:24190831-24191167
>chr14:24191807-24192112
>chr14:24193340-24193996
>chr14:24194071-24194128
>chr14:24196765-24197132
>chr14:24197462-24197771
>chr14:24197990-24198619
>chr14:24199158-24203035
>chr14:24203476-24204083
>chr14:24205163-24205205
>chr14:24205286-24205603
>chr14:24208591-24208886
>chr14:24209060-24209252
>chr14:24210097-24210139
>chr14:24210923-24211245
>chr14:24212082-24212998
>chr14:24214778-24215380
>chr14:24216597-24216644
>chr14:24217235-24217748
>chr14:24217848-24218021
>chr14:24218702-24219051
>chr14:24219151-24219532
>chr14:24219853-24220126
>chr14:24220283-24220623
>chr14:24220705-24220747
>chr14:24221224-24221900
>chr14:24222438-24222527
>chr14:24222644-24224619
>chr14:24224792-24225314
>chr14:24225714-24226064
>chr14:24226145-24226517
>chr14:24226717-24227134
>chr14:24227807-24228747
>chr14:24229207-24229540
>chr14:24229785-24230086
>chr14:24230152-24231207
>chr14:24231483-24231546
>chr14:24241341-24241613
>chr14:24243116-24243690
>chr14:24244078-24245087
>chr14:24245130-24247128
>chr14:24247245-24247535
>chr14:24248198-24248295
>chr14:24250137-24250196
>chr14:24251016-24251109
>chr14:24253190-24253251
>chr14:24253430-24253788
>chr14:24254064-24254142
>chr14:24254497-24254537
>chr14:24254861-24255014
>chr14:24255516-24255580
>chr14:24255840-24255881
>chr14:24257200-24257329
>chr14:24258394-24258495
>chr14:24258876-24258945
>chr14:24259500-24259563
>chr14:24259872-24259909
>chr14:24260255-24260303
>chr14:24261270-24261371
>chr14:24261579-24261614
>chr14:24262248-24262287
>chr14:24263263-24263320
>chr14:24264326-24264398
>chr14:24266499-24266546
>chr14:24266887-24267008
>chr14:24268116-24268230
>chr14:24270596-24270770
>chr14:24273164-24273481
>chr14:24273740-24274052
>chr14:24274606-24275225
>chr14:24276009-24276632
>chr14:24277729-24277836
>chr14:24280629-24280688
>chr14:24280828-24280900
>chr14:24281095-24281129
>chr14:24281923-24282230
>chr14:24282332-24282370
>chr14:24282959-24283029
>chr14:24283302-24283626
>chr14:24283741-24283810
>chr14:24284341-24284380
>chr14:24285721-24285963
>chr14:24286560-24287188
>chr14:24288354-24288652
>chr14:24288828-24289391
>chr14:24291062-24291110
>chr14:24291951-24292088
>chr14:24293278-24293600
>chr14:24293697-24293950
>chr14:24294235-24294291
>chr14:24294304-24294693
>chr14:24294980-24295054
>chr14:24298037-24298353
>chr14:24298535-24298747
>chr14:24300637-24300703
>chr14:24303333-24303466
>chr14:24304772-24304827
>chr14:24306907-24307100
>chr14:24310071-24310118
>chr14:24313571-24313889
>chr14:24316769-24316862
>chr14:24318214-24318274
>chr14:24318795-24318846
>chr14:24319453-24319553
>chr14:24319942-24320035
>chr14:24320782-24321809
>chr14:24322449-24322514
>chr14:24323689-24323739
>chr14:24324305-24324362
>chr14:24324699-24325014
>chr14:24326568-24327201
>chr14:24327793-24328820
>chr14:24328966-24329008
>chr14:24333207-24333531
>chr14:24333592-24333628
>chr14:24335959-24336012
>chr14:24338038-24338083
>chr14:24338595-24338656
>chr14:24340422-24340473
>chr14:24341263-24341340
>chr14:24341966-24342462
>chr14:24342748-24343835
>chr14:24344418-24344765
>chr14:24345589-24345880
>chr14:24345970-24346022
>chr14:24346120-24346472
>chr14:24347791-24347898
>chr14:24347944-24348308
>chr14:24348364-24349035
>chr14:24350586-24351094
>chr14:24351224-24351283
>chr14:24351352-24351619
>chr14:24352032-24352111
>chr14:24352574-24352783
>chr14:24353219-24353549
>chr14:24354067-24354119
>chr14:24354174-24354300
>chr14:24354525-24355235
>chr14:24355670-24355996
>chr14:24356180-24356462
>chr14:24356514-24357262
>chr14:24357823-24358112
>chr14:24358180-24358452
>chr14:24358838-24359168
>chr14:24359462-24359545
>chr14:24359712-24359743
>chr14:24359960-24360058
>chr14:24360117-24360455
>chr14:24360506-24360605
>chr14:24360721-24360831
>chr14:24361016-24361325
>chr14:24361818-24361862
>chr14:24362159-24362205
>chr14:24362698-24363241
>chr14:24363315-24363366
>chr14:24363501-24363770
>chr14:24363865-24365002
>chr14:24366029-24366381
>chr14:24366535-24366603
>chr14:24367203-24367273
>chr14:24367978-24368063
>chr14:24369195-24369239
>chr14:24369446-24369489
>chr14:24371284-24371480
>chr14:24371663-24372018
>chr14:24372214-24372352
>chr14:24372671-24372765
>chr14:24374252-24374362
>chr14:24374977-24375217
>chr14:24377721-24377952
>chr14:24378503-24378535
>chr14:24379661-24379897
>chr14:24380121-24380195
>chr14:24381422-24381468
>chr14:24382003-24382447
>chr14:24382801-24382952
>chr14:24383221-24383292
>chr14:24383459-24383596
>chr14:24383680-24384020
>chr14:24384391-24384440
>chr14:24384845-24384902
>chr14:24384969-24385400
>chr14:24385635-24385687
>chr14:24385882-24386632
>chr14:24386688-24386787
>chr14:24387474-24387819
>chr14:24388133-24388269
>chr14:24388563-24388745
>chr14:24389030-24389090
>chr14:24389751-24390340
>chr14:24391778-24392083
>chr14:24392992-24393541
>chr14:24395299-24395435
>chr14:24397235-24397273
>chr14:24398766-24398874
>chr14:24399487-24399602
>chr14:24400053-24400097
>chr14:24400772-24401091
>chr14:24402659-24402844
>chr14:24403635-24403664
>chr14:24404991-24405110
>chr14:24405709-24406259
>chr14:24407180-24407216
>chr14:24407323-24407365
>chr14:24410837-24411046
>chr14:24416818-24416860
>chr14:24419596-24419998
>chr14:24421445-24421990
>chr14:24424424-24424695
>chr14:24424838-24425225
>chr14:24428391-24428446
>chr14:24429454-24429501
>chr14:24430671-24430735
>chr14:24430933-24431039
>chr14:24431315-24431357
>chr14:24432018-24432199
>chr14:24434403-24434704
>chr14:24435416-24435480
>chr14:24435936-24436048
>chr14:24437093-24437127
>chr14:24441224-24441346
>chr14:24443844-24444953
>chr14:24445068-24445710
>chr14:24445781-24446121
>chr14:24446423-24446635
>chr14:24446661-24446765
>chr14:24447464-24454036
>chr14:24454127-24454307
>chr14:24454394-24454774
>chr14:24454890-24455462
>chr14:24457118-24457187
>chr14:24459658-24459709
>chr14:24462136-24462191
>chr14:24462306-24463091
>chr14:24463191-24463239
>chr14:24463621-24463686
>chr14:24465155-24465470
>chr14:24465753-24465790
>chr14:24465834-24465893
>chr14:24466235-24466328
>chr14:24466509-24466712
>chr14:24466796-24466859
>chr14:24467297-24467449
>chr14:24468056-24468332
>chr14:24468425-24471245
>chr14:24472960-24474518
>chr14:24476500-24476691
>chr14:24477498-24477810
>chr14:24477975-24478116
>chr14:24478840-24480138
>chr14:24480169-24481329
>chr14:24482651-24483027
>chr14:24484190-24484225
>chr14:24485157-24485408
>chr14:24485603-24485694
>chr14:24486093-24490210
>chr14:24490304-24490630
>chr14:24491391-24498184
>chr14:24499910-24501080
>chr14:24503431-24503542
>chr14:24503600-24503925
>chr14:24504242-24504316
>chr14:24504446-24504519
>chr14:24504837-24504984
>chr14:24505123-24505262
>chr14:24508629-24508760
>chr14:24509838-24509917
>chr14:24511358-24511423
>chr14:24514583-24514659
>chr14:24514799-24515123
>chr14:24515733-24515780
>chr14:24515948-24516780
>chr14:24516814-24517647
>chr14:24518210-24518260
>chr14:24519328-24521279
>chr14:24521586-24522152
>chr14:24522174-24522366
>chr14:24522585-24522730
>chr14:24523302-24523432
>chr14:24523788-24523836
>chr14:24523891-24524088
>chr14:24524754-24524958
>chr14:24525344-24525509
>chr14:24525714-24532099
>chr14:24535009-24535045
>chr14:24536286-24536384
>chr14:24536752-24537109
>chr14:24537231-24537350
>chr14:24537646-24539453
>chr14:24539494-24542026
>chr14:24542170-24542273
>chr14:24542498-24542892
>chr14:24543142-24543692
>chr14:24543766-24544257
>chr14:24544667-24548670
>chr14:24548700-24551678
>chr14:24551708-24553743
>chr14:24553785-24553843
>chr14:24553960-24554927
>chr14:24555144-24555261
>chr14:24555370-24555976
>chr14:24556260-24556476
>chr14:24556582-24556805
>chr14:24557111-24557140
>chr14:24558306-24558770
>chr14:24558936-24559277
>chr14:24560775-24561230
>chr14:24561297-24561352
>chr14:24562162-24563262
>chr14:24563303-24564592
>chr14:24564653-24565044
>chr14:24565223-24565619
>chr14:24567706-24568052
>chr14:24568132-24568172
>chr14:24568231-24570642
>chr14:24570862-24571005
>chr14:24571398-24571483
>chr14:24572315-24572359
>chr14:24572399-24572462
>chr14:24572556-24572589
>chr14:24572676-24572708
>chr14:24572779-24572858
>chr14:24573025-24573266
>chr14:24573301-24573506
>chr14:24576020-24576081
>chr14:24577306-24578176
>chr14:24578397-24578537
>chr14:24579592-24579785
>chr14:24580397-24580741
>chr14:24580885-24581121
>chr14:24581293-24581326
>chr14:24581416-24581592
>chr14:24582727-24583477
>chr14:24583510-24583577
>chr14:24583607-24595567
>chr14:24595634-24595888
>chr14:24595936-24597959
>chr14:24598101-24600356
>chr14:24600403-24600463
>chr14:24600661-24600775
>chr14:24602234-24602556
>chr14:24602657-24602735
>chr14:24603051-24603361
>chr14:24603772-24603851
>chr14:24604001-24604076
>chr14:24604800-24605148
>chr14:24605401-24605436
>chr14:24605934-24605983
>chr14:24606348-24606417
>chr14:24608055-24608094
>chr14:24610567-24611031
>chr14:24611192-24611697
>chr14:24611713-24612644
>chr14:24612710-24612856
>chr14:24612955-24613318
>chr14:24613841-24613889
>chr14:24614134-24614258
>chr14:24615169-24615239
>chr14:24617267-24623138
>chr14:24623185-24624296
>chr14:24625200-24626354
>chr14:24627165-24627465
>chr14:24628635-24628944
>chr14:24629960-24630017
>chr14:24630819-24630892
>chr14:24631319-24631380
>chr14:24635825-24636040
>chr14:24636107-24638004
>chr14:24638533-24638853
>chr14:24640870-24640923
>chr14:24641468-24641616
>chr14:24642231-24643394
>chr14:24643410-24643451
>chr14:24643551-24643676
>chr14:24643906-24644079
>chr14:24644131-24644185
>chr14:24644402-24644801
>chr14:24644853-24644936
>chr14:24645145-24646160
>chr14:24646302-24646761
>chr14:24646789-24647642
>chr14:24647678-24651416
>chr14:24651594-24655189
>chr14:24655552-24655703
>chr14:24656064-24656160
>chr14:24658281-24658439
>chr14:24658644-24658793
>chr14:24659662-24659959
>chr14:24661236-24661305
>chr14:24664139-24664179
>chr14:24664291-24664337
>chr14:24664452-24664614
>chr14:24666335-24666845
>chr14:24666926-24666987
>chr14:24667316-24667402
>chr14:24671399-24672075
>chr14:24672352-24672391
>chr14:24672450-24672483
>chr14:24672517-24672660
>chr14:24674959-24675008
>chr14:24675788-24676643
>chr14:24676971-24677007
>chr14:24677283-24677481
>chr14:24677802-24677874
>chr14:24678432-24678728
>chr14:24678789-24678841
>chr14:24679904-24680057
>chr14:24681186-24681263
>chr14:24683847-24683973
>chr14:24685890-24686217
>chr14:24686303-24686881
>chr14:24687636-24687722
>chr14:24687790-24687823
>chr14:24687982-24688040
>chr14:24691034-24691665
>chr14:24692152-24692680
>chr14:24694771-24694904
>chr14:24695068-24695161
>chr14:24696107-24697496
>chr14:24697807-24698132
>chr14:24700665-24700790
>chr14:24702455-24702588
>chr14:24702675-24702774
>chr14:24702830-24703376
>chr14:24705412-24705469
>chr14:24706569-24706617
>chr14:24708255-24708645
>chr14:24711151-24711210
>chr14:24711559-24711922
>chr14:24713349-24713459
>chr14:24716586-24716980
>chr14:24717047-24717152
>chr14:24717280-24717616
>chr14:24718026-24718491
>chr14:24718826-24719266
>chr14:24719299-24719935
>chr14:24720006-24720257
>chr14:24720507-24720608
>chr14:24722110-24722198
>chr14:24723416-24724220
>chr14:24725912-24725968
>chr14:24726252-24726589
>chr14:24726697-24732645
>chr14:24734095-24734251
>chr14:24735947-24739875
>chr14:24740856-24740963
>chr14:24741079-24741151
>chr14:24741434-24741583
>chr14:24742249-24742418
>chr14:24742479-24742776
>chr14:24743777-24743856
>chr14:24745423-24745671
>chr14:24745867-24745923
>chr14:24746475-24746694
>chr14:24747560-24748381
>chr14:24748741-24748823
>chr14:24750035-24750131
>chr14:24750233-24750300
>chr14:24750349-24752279
>chr14:24753779-24757169
>chr14:24757555-24757835
>chr14:24759419-24759582
>chr14:24762242-24765233
>chr14:24768160-24774016
>chr14:24774970-24775106
>chr14:24775743-24775856
>chr14:24776857-24776980
>chr14:24777110-24777185
>chr14:24778595-24778782
>chr14:24779480-24779752
>chr14:24781664-24781725
>chr14:24782474-24782639
>chr14:24785455-24785701
>chr14:24785774-24785828
>chr14:24786748-24786800
>chr14:24788566-24788636
>chr14:24789149-24789200
>chr14:24789401-24789457
>chr14:24790172-24791555
>chr14:24795029-24795245
>chr14:24796118-24796237
>chr14:24796288-24796582
>chr14:24797354-24797570
>chr14:24797632-24797715
>chr14:24798680-24798751
>chr14:24798954-24798997
>chr14:24799023-24799168
>chr14:24799224-24799337
>chr14:24799781-24800079
>chr14:24803324-24803655
>chr14:24803864-24803973
>chr14:24804216-24804254
>chr14:24805207-24805281
>chr14:24807451-24807871
>chr14:24811010-24811095
>chr14:24814632-24815023
>chr14:24815257-24815300
>chr14:24815411-24815515
>chr14:24817050-24817127
>chr14:24823297-24823372
>chr14:24823782-24823827
>chr14:24826208-24826288
>chr14:24826910-24827252
>chr14:24829230-24829424
>chr14:24830299-24830378
>chr14:24830939-24831320
>chr14:24833968-24834316
>chr14:24836318-24836643
>chr14:24836729-24836807
>chr14:24838010-24838312
>chr14:24838400-24838721
>chr14:24839634-24839793
>chr14:24841218-24841275
>chr14:24843122-24843157
>chr14:24843798-24843863
>chr14:24844016-24844047
>chr14:24844186-24844492
>chr14:24845004-24845316
>chr14:24845878-24845969
>chr14:24847399-24847435
>chr14:24847742-24847799
>chr14:24851242-24851512
>chr14:24851912-24852091
>chr14:24852914-24853008
>chr14:24855520-24855586
>chr14:24860688-24860818
>chr14:24861020-24861075
>chr14:24862062-24862302
>chr14:24863020-24863083
>chr14:24863877-24863918
>chr14:24865010-24865162
>chr14:24865552-24865672
>chr14:24865781-24865875
>chr14:24866057-24866123
>chr14:24866238-24866721
>chr14:24866787-24867346
>chr14:24867426-24867605
>chr14:24867769-24868561
>chr14:24876001-24876040
>chr14:24877286-24877738
>chr14:24877940-24878103
>chr14:24878193-24878262
>chr14:24878312-24878383
>chr14:24880261-24880304
>chr14:24882089-24882418
>chr14:24883042-24883145
>chr14:24884501-24884546
>chr14:24888424-24888756
>chr14:24889388-24889653
>chr14:24890881-24890917
>chr14:24890961-24891042
>chr14:24892251-24892383
>chr14:24893217-24893381
>chr14:24897059-24897451
>chr14:24898407-24898854
>chr14:24898923-24899103
>chr14:24899448-24899785
>chr14:24901571-24901631
>chr14:24901859-24901923
>chr14:24902039-24902141
>chr14:24902926-24902979
>chr14:24904332-24904589
>chr14:24904665-24904843
>chr14:24906935-24907168
>chr14:24907549-24907690
>chr14:24907769-24907810
>chr14:24908590-24908644
>chr14:24909466-24909858
>chr14:24910996-24911528
>chr14:24913289-24913524
>chr14:24914373-24914423
>chr14:24915369-24915446
>chr14:24915743-24915795
>chr14:24916756-24916876
>chr14:24917496-24917885
>chr14:24917983-24918170
>chr14:24918440-24918505
>chr14:24920321-24920398
>chr14:24921116-24921153
>chr14:24922955-24923023
>chr14:24923636-24923731
>chr14:24930698-24931493
>chr14:24932118-24932551
>chr14:24933045-24933378
>chr14:24933535-24933609
>chr14:24936239-24936327
>chr14:24936616-24937316
>chr14:24937554-24937774
>chr14:24938931-24939116
>chr14:24939687-24939821
>chr14:24940740-24941052
>chr14:24943499-24943590
>chr14:24943830-24943979
>chr14:24945302-24945606
>chr14:24945740-24945884
>chr14:24949606-24950064
>chr14:24950214-24950276
>chr14:24950318-24950636
>chr14:24950725-24952089
>chr14:24952180-24952235
>chr14:24954859-24954949
>chr14:24955922-24955976
>chr14:24957039-24957084
>chr14:24960442-24960539
>chr14:24961131-24961861
>chr14:24962283-24962614
>chr14:24964577-24964621
>chr14:24964820-24964865
>chr14:24965392-24965474
>chr14:24966507-24966578
>chr14:24967151-24967238
>chr14:24968068-24968198
>chr14:24968402-24968485
>chr14:24969925-24970258
>chr14:24970433-24970922
>chr14:24971608-24971675
>chr14:24972156-24972235
>chr14:24972684-24973142
>chr14:24973366-24973692
>chr14:24973795-24973849
>chr14:24976849-24977161
>chr14:24977605-24977764
>chr14:24981278-24981569
>chr14:24983778-24984287
>chr14:24984791-24984879
>chr14:24985864-24985912
>chr14:24987948-24987987
>chr14:24988262-24988299
>chr14:24990377-24990684
>chr14:24990846-24991207
>chr14:24992389-24992426
>chr14:24993667-24993754
>chr14:24994693-24995385
>chr14:24996512-24996896
>chr14:24996977-24997028
>chr14:24999119-24999190
>chr14:25000063-25000388
>chr14:25000440-25000521
>chr14:25000783-25000963
>chr14:25000986-25001071
>chr14:25001351-25001785
>chr14:25002283-25002661
>chr14:25002776-25003029
>chr14:25003899-25003965
>chr14:25005049-25005198
>chr14:25005294-25005349
>chr14:25005406-25005477
>chr14:25005637-25005679
>chr14:25005920-25006072
>chr14:25008158-25008494
>chr14:25011975-25012030
>chr14:25012287-25012741
>chr14:25012923-25013099
>chr14:25013854-25014028
>chr14:25014192-25014514
>chr14:25014762-25014825
>chr14:25016155-25016276
>chr14:25023514-25023844
>chr14:25024020-25024444
>chr14:25027161-25027445
>chr14:25027554-25029641
>chr14:25034859-25035181
>chr14:25035917-25036224
>chr14:25036549-25036887
>chr14:25038073-25038107
>chr14:25038390-25039232
>chr14:25039670-25040013
>chr14:25041026-25041372
>chr14:25042709-25042775
>chr14:25043366-25044337
>chr14:25044366-25044454
>chr14:25044642-25044738
>chr14:25045581-25045926
>chr14:25047631-25047682
>chr14:25051202-25051307
>chr14:25051852-25051887
>chr14:25054822-25054890
>chr14:25055309-25055645
>chr14:25056108-25056145
>chr14:25057247-25057321
>chr14:25057669-25057749
>chr14:25058278-25058630
>chr14:25059124-25059194
>chr14:25059314-25059370
>chr14:25059861-25060171
>chr14:25061047-25061192
>chr14:25061452-25061568
>chr14:25062550-25062909
>chr14:25063247-25063284
>chr14:25063835-25063976
>chr14:25064268-25064391
>chr14:25064854-25065716
>chr14:25066891-25066963
>chr14:25068145-25068456
>chr14:25068921-25069201
>chr14:25069408-25069775
>chr14:25069959-25070052
>chr14:25070234-25070297
>chr14:25070781-25070828
>chr14:25072899-25073075
>chr14:25073238-25073309
>chr14:25073960-25074043
>chr14:25075973-25076007
>chr14:25076141-25076220
>chr14:25078196-25078259
>chr14:25080771-25080822
>chr14:25081011-25081665
>chr14:25081873-25081916
>chr14:25082425-25082807
>chr14:25088186-25088550
>chr14:25088629-25088912
>chr14:25089673-25090007
>chr14:25091469-25091682
>chr14:25091889-25092014
>chr14:25095064-25095157
>chr14:25095366-25095549
>chr14:25096755-25096821
>chr14:25097121-25097207
>chr14:25097459-25100727
>chr14:25100766-25101306
>chr14:25101459-25101627
>chr14:25103132-25103195
>chr14:25104318-25104677
>chr14:25104720-25108362
>chr14:25111677-25111730
>chr14:25112021-25112253
>chr14:25114124-25114193
>chr14:25115254-25116158
>chr14:25116206-25116930
>chr14:25117601-25117689
>chr14:25118032-25118090
>chr14:25121195-25121228
>chr14:25121395-25121433
>chr14:25121475-25121665
>chr14:25122081-25122181
>chr14:25123184-25123600
>chr14:25123773-25124222
>chr14:25124324-25124426
>chr14:25124750-25125194
>chr14:25127923-25128229
>chr14:25129315-25129436
>chr14:25129504-25129957
>chr14:25130127-25130515
>chr14:25130554-25130752
>chr14:25132080-25132129
>chr14:25134548-25134820
>chr14:25136409-25136719
>chr14:25136754-25139925
>chr14:25141080-25141450
>chr14:25141576-25142599
>chr14:25142631-25142941
>chr14:25143284-25143553
>chr14:25143713-25144012
>chr14:25144546-25145407
>chr14:25146086-25146871
>chr14:25147370-25147463
>chr14:25147585-25147621
>chr14:25147714-25147816
>chr14:25147842-25147917
>chr14:25148025-25149092
>chr14:25149152-25149493
>chr14:25149601-25149664
>chr14:25149947-25150039
>chr14:25150291-25150612
>chr14:25152218-25152410
>chr14:25152647-25152719
>chr14:25153093-25154143
>chr14:25154201-25154379
>chr14:25157380-25157483
>chr14:25157568-25158794
>chr14:25159075-25159286
>chr14:25160626-25160697
>chr14:25161355-25161437
>chr14:25163345-25165851
>chr14:25166866-25166904
>chr14:25167086-25174009
>chr14:25174256-25174349
>chr14:25174391-25174659
>chr14:25174758-25174815
>chr14:25175266-25175567
>chr14:25179641-25180434
>chr14:25180549-25180681
>chr14:25180994-25181352
>chr14:25183424-25189633
>chr14:25190282-25190345
>chr14:25191542-25191784
>chr14:25193371-25193468
>chr14:25198058-25198271
>chr14:25199366-25200455
>chr14:25200908-25201001
>chr14:25202024-25202366
>chr14:25203603-25211183
>chr14:25211659-25211767
>chr14:25211825-25211910
>chr14:25212596-25212734
>chr14:25213335-25214033
>chr14:25214348-25214403
>chr14:25215154-25215227
>chr14:25215407-25215481
>chr14:25216440-25216818
>chr14:25217034-25217109
>chr14:25217234-25217579
>chr14:25218809-25219879
>chr14:25219948-25220345
>chr14:25222989-25223641
>chr14:25226277-25226326
>chr14:25227136-25228325
>chr14:25229346-25229628
>chr14:25230396-25230872
>chr14:25231577-25231918
>chr14:25232515-25232634
>chr14:25233176-25233287
>chr14:25233351-25233392
>chr14:25234104-25234554
>chr14:25234801-25235949
>chr14:25236129-25236507
>chr14:25236658-25236731
>chr14:25236876-25237188
>chr14:25237644-25237702
>chr14:25238158-25238233
>chr14:25238691-25238828
>chr14:25239193-25239250
>chr14:25239527-25239575
>chr14:25239824-25239865
>chr14:25239976-25240058
>chr14:25241700-25241744
>chr14:25242465-25242913
>chr14:25243027-25243339
>chr14:25243540-25243588
>chr14:25244471-25244717
>chr14:25244818-25244934
>chr14:25245793-25246102
>chr14:25249210-25249415
>chr14:25249609-25249697
>chr14:25250913-25251053
>chr14:25253610-25254233
>chr14:25256008-25256087
>chr14:25256288-25256641
>chr14:25257395-25257532
>chr14:25258337-25258438
>chr14:25258523-25258662
>chr14:25258699-25258884
>chr14:25259042-25259374
>chr14:25259527-25259639
>chr14:25260592-25261398
>chr14:25262218-25262632
>chr14:25263271-25265691
>chr14:25265720-25267339
>chr14:25267406-25267786
>chr14:25267813-25269288
>chr14:25269710-25269796
>chr14:25269856-25269970
>chr14:25270062-25270258
>chr14:25270345-25270415
>chr14:25270766-25270920
>chr14:25270983-25271135
>chr14:25272699-25272765
>chr14:25277595-25277660
>chr14:25279654-25279914
>chr14:25280205-25280457
>chr14:25280569-25280817
>chr14:25281050-25287501
>chr14:25287804-25287844
>chr14:25290023-25290088
>chr14:25290385-25290577
>chr14:25291424-25291496
>chr14:25292073-25292652
>chr14:25295040-25295390
>chr14:25296658-25297007
>chr14:25299183-25299238
>chr14:25299474-25299526
>chr14:25301902-25302089
>chr14:25302118-25303561
>chr14:25303588-25304488
>chr14:25304524-25306713
>chr14:25306760-25306865
>chr14:25307504-25307800
>chr14:25307837-25308156
>chr14:25308234-25308684
>chr14:25308789-25308848
>chr14:25309005-25310331
>chr14:25310952-25311144
>chr14:25312547-25312797
>chr14:25312989-25313058
>chr14:25313259-25313399
>chr14:25313507-25313685
>chr14:25313929-25314066
>chr14:25314989-25315054
>chr14:25315326-25321239
>chr14:25321304-25321337
>chr14:25321443-25321660
>chr14:25321811-25322154
>chr14:25322182-25322687
>chr14:25322736-25322773
>chr14:25322801-25323239
>chr14:25324047-25324930
>chr14:25325432-25325490
>chr14:25325812-25325930
>chr14:25326873-25329785
>chr14:25329841-25329881
>chr14:25330152-25330370
>chr14:25331120-25331186
>chr14:25331262-25332852
>chr14:25332976-25333749
>chr14:25333899-25335518
>chr14:25335675-25335994
>chr14:25336052-25336802
>chr14:25336841-25341310
>chr14:25341362-25342436
>chr14:25342507-25343207
>chr14:25343306-25343351
>chr14:25343397-25344703
>chr14:25345112-25345208
>chr14:25346268-25346742
>chr14:25347214-25347361
>chr14:25347462-25348069
>chr14:25348200-25348368
>chr14:25348436-25348697
>chr14:25348918-25348971
>chr14:25350613-25351209
>chr14:25351921-25351966
>chr14:25352029-25352356
>chr14:25353035-25353166
>chr14:25353849-25353915
>chr14:25354020-25354122
>chr14:25355628-25355721
>chr14:25355967-25356495
>chr14:25356891-25357512
>chr14:25358283-25358373
>chr14:25359006-25359408
>chr14:25360180-25360249
>chr14:25360379-25361631
>chr14:25363380-25363471
>chr14:25364745-25370681
>chr14:25372699-25372838
>chr14:25372953-25373550
>chr14:25373718-25373757
>chr14:25373833-25374248
>chr14:25377064-25377105
>chr14:25377223-25377438
>chr14:25378743-25378800
>chr14:25379487-25379565
>chr14:25381880-25382024
>chr14:25382104-25382184
>chr14:25382237-25382333
>chr14:25382487-25382806
>chr14:25384639-25384813
>chr14:25385874-25385973
>chr14:25386441-25386511
>chr14:25386960-25387098
>chr14:25387528-25387585
>chr14:25387759-25387923
>chr14:25388553-25388593
>chr14:25389755-25389906
>chr14:25391146-25393819
>chr14:25394423-25394481
>chr14:25397015-25397202
>chr14:25397774-25398160
>chr14:25402309-25402392
>chr14:25403784-25404347
>chr14:25404422-25404476
>chr14:25404669-25406238
>chr14:25407275-25407386
>chr14:25408222-25408585
>chr14:25408799-25408859
>chr14:25409821-25410154
>chr14:25411056-25411179
>chr14:25413802-25413854
>chr14:25415795-25415864
>chr14:25417209-25417578
>chr14:25417936-25417995
>chr14:25419590-25419991
>chr14:25420431-25420489
>chr14:25422020-25422235
>chr14:25422470-25425001
>chr14:25425052-25425139
>chr14:25425571-25426453
>chr14:25426495-25427884
>chr14:25427949-25430671
>chr14:25430793-25430936
>chr14:25432243-25436019
>chr14:25436930-25437048
>chr14:25438756-25438866
>chr14:25438922-25439331
>chr14:25440173-25440674
>chr14:25440932-25441460
>chr14:25444334-25444519
>chr14:25444702-25444788
>chr14:25445011-25445186
>chr14:25445221-25445316
>chr14:25446608-25446762
>chr14:25447211-25447327
>chr14:25447532-25447576
>chr14:25448472-25448771
>chr14:25449711-25450046
>chr14:25452176-25452340
>chr14:25453730-25454061
>chr14:25454383-25454464
>chr14:25454882-25454927
>chr14:25455508-25456015
>chr14:25457951-25458331
>chr14:25458747-25458853
>chr14:25458922-25458957
>chr14:25459032-25459126
>chr14:25459386-25459541
>chr14:25459790-25459950
>chr14:25460108-25460282
>chr14:25460380-25460558
>chr14:25460627-25460802
>chr14:25461824-25461922
>chr14:25461985-25462511
>chr14:25463045-25463121
>chr14:25467808-25467871
>chr14:25467944-25468001
>chr14:25468322-25468831
>chr14:25469544-25469686
>chr14:25469727-25469920
>chr14:25470496-25470549
>chr14:25472238-25472646
>chr14:25473825-25474991
>chr14:25476873-25476947
>chr14:25479614-25479681
>chr14:25480443-25481065
>chr14:25481232-25481338
>chr14:25482620-25482670
>chr14:25483419-25483515
>chr14:25487204-25487753
>chr14:25488413-25488461
>chr14:25492188-25492268
>chr14:25492577-25492671
>chr14:25493033-25493333
>chr14:25493659-25493727
>chr14:25496012-25496435
>chr14:25496803-25496855
>chr14:25497699-25498040
>chr14:25498428-25498722
>chr14:25502504-25502597
>chr14:25503230-25503383
>chr14:25503641-25503709
>chr14:25504487-25504529
>chr14:25505840-25505889
>chr14:25508076-25508188
>chr14:25511661-25511842
>chr14:25511936-25512241
>chr14:25512311-25512701
>chr14:25512791-25512999
>chr14:25513691-25514982
>chr14:25515017-25516573
>chr14:25517607-25517782
>chr14:25520024-25520344
>chr14:25523756-25524105
>chr14:25524302-25524406
>chr14:25524541-25524645
>chr14:25524876-25525020
>chr14:25525274-25525405
>chr14:25525609-25526027
>chr14:25527518-25527587
>chr14:25527685-25527969
>chr14:25528342-25528390
>chr14:25528559-25528628
>chr14:25528745-25529096
>chr14:25530188-25530377
>chr14:25531888-25534273
>chr14:25534915-25534955
>chr14:25535045-25535176
>chr14:25535778-25535866
>chr14:25536596-25536883
>chr14:25537521-25537609
>chr14:25541407-25541446
>chr14:25542190-25542267
>chr14:25544335-25544510
>chr14:25545260-25545586
>chr14:25546908-25546995
>chr14:25547443-25547498
>chr14:25550487-25550538
>chr14:25551163-25551269
>chr14:25553219-25554333
>chr14:25554900-25555288
>chr14:25555987-25556134
>chr14:25556967-25557037
>chr14:25557114-25557172
>chr14:25557304-25557348
>chr14:25558370-25558716
>chr14:25558769-25558826
>chr14:25558999-25559090
>chr14:25560273-25560312
>chr14:25560567-25560649
>chr14:25561251-25561315
>chr14:25562160-25562200
>chr14:25563608-25563972
>chr14:25563994-25566838
>chr14:25566888-25567438
>chr14:25567469-25568434
>chr14:25568456-25569735
>chr14:25569777-25569967
>chr14:25570032-25570362
>chr14:25570438-25570593
>chr14:25571085-25571174
>chr14:25573149-25573353
>chr14:25575497-25575564
>chr14:25577684-25577773
>chr14:25577954-25578099
>chr14:25578624-25578693
>chr14:25580078-25580125
>chr14:25580511-25586339
>chr14:25588118-25588481
>chr14:25588955-25588993
>chr14:25589094-25589177
>chr14:25590514-25594272
>chr14:25594994-25595158
>chr14:25595908-25596029
>chr14:25597603-25597916
>chr14:25598236-25598413
>chr14:25598618-25598803
>chr14:25599505-25600239
>chr14:25600647-25600913
>chr14:25602838-25602925
>chr14:25603498-25603552
>chr14:25603600-25603890
>chr14:25605199-25605292
>chr14:25606183-25606614
>chr14:25607091-25607171
>chr14:25608674-25608850
>chr14:25609894-25610315
>chr14:25610652-25610722
>chr14:25610894-25611564
>chr14:25611693-25611713
>chr14:25611720-25611814
>chr14:25612053-25614878
>chr14:25614911-25616583
>chr14:25616696-25616889
>chr14:25617256-25617314
>chr14:25617552-25617679
>chr14:25617869-25618020
>chr14:25621143-25621396
>chr14:25621933-25622084
>chr14:25624274-25624381
>chr14:25624473-25624550
>chr14:25625034-25625405
>chr14:25625480-25625737
>chr14:25627497-25627849
>chr14:25628748-25628798
>chr14:25632517-25632857
>chr14:25633137-25633310
>chr14:25633435-25633484
>chr14:25635611-25636025
>chr14:25636093-25636147
>chr14:25636350-25636426
>chr14:25636592-25636648
>chr14:25637399-25637706
>chr14:25638016-25638070
>chr14:25639212-25639268
>chr14:25641371-25641467
>chr14:25644137-25644313
>chr14:25644359-25644410
>chr14:25644531-25644627
>chr14:25644767-25644861
>chr14:25644985-25646279
>chr14:25646324-25647058
>chr14:25647134-25648586
>chr14:25648777-25649151
>chr14:25649236-25649629
>chr14:25649719-25650530
>chr14:25651084-25651177
>chr14:25651948-25651979
>chr14:25652057-25652152
>chr14:25652220-25652303
>chr14:25653259-25653416
>chr14:25653468-25653670
>chr14:25654833-25655057
>chr14:25655083-25655499
>chr14:25657295-25657588
>chr14:25659396-25659435
>chr14:25662685-25662816
>chr14:25665143-25665192
>chr14:25665923-25665988
>chr14:25666991-25667036
>chr14:25669446-25669728
>chr14:25671016-25671335
>chr14:25672507-25672591
>chr14:25673335-25673597
>chr14:25677912-25678284
>chr14:25678883-25679028
>chr14:25679256-25679289
>chr14:25679513-25679820
>chr14:25680051-25681101
>chr14:25681215-25681318
>chr14:25681646-25681696
>chr14:25682187-25682317
>chr14:25682472-25682612
>chr14:25683963-25684286
>chr14:25684559-25684598
>chr14:25685746-25685843
>chr14:25686069-25686313
>chr14:25687372-25687606
>chr14:25688355-25688416
>chr14:25688457-25688723
>chr14:25688834-25689430
>chr14:25690696-25690788
>chr14:25692791-25692841
>chr14:25693278-25693336
>chr14:25698486-25698615
>chr14:25700836-25701199
>chr14:25701233-25701450
>chr14:25703510-25704505
>chr14:25705308-25705504
>chr14:25705657-25706094
>chr14:25706608-25707058
>chr14:25707214-25707367
>chr14:25707429-25707717
>chr14:25708037-25708268
>chr14:25708761-25708813
>chr14:25709128-25709191
>chr14:25709409-25709542
>chr14:25709991-25710145
>chr14:25711440-25713798
>chr14:25713867-25714495
>chr14:25714830-25714991
>chr14:25715592-25715647
>chr14:25715770-25715816
>chr14:25716165-25716532
>chr14:25716783-25717127
>chr14:25717219-25721471
>chr14:25721624-25721769
>chr14:25721809-25721990
>chr14:25722692-25722973
>chr14:25723632-25723749
>chr14:25724045-25724202
>chr14:25724469-25724515
>chr14:25724560-25724767
>chr14:25727066-25729855
>chr14:25731614-25732295
>chr14:25734805-25735097
>chr14:25736548-25736682
>chr14:25736726-25737315
>chr14:25737353-25742460
>chr14:25742515-25742817
>chr14:25743658-25744118
>chr14:25744977-25745703
>chr14:25745828-25745962
>chr14:25746183-25746236
>chr14:25748618-25748695
>chr14:25748858-25748976
>chr14:25749067-25749330
>chr14:25749687-25750023
>chr14:25752782-25752936
>chr14:25753038-25753078
>chr14:25753127-25753541
>chr14:25753877-25754059
>chr14:25754837-25754952
>chr14:25761809-25761922
>chr14:25762065-25762589
>chr14:25762706-25762766
>chr14:25762960-25763712
>chr14:25763846-25764187
>chr14:25764301-25765317
>chr14:25765369-25765421
>chr14:25767905-25767947
>chr14:25768056-25768209
>chr14:25769789-25769826
>chr14:25770138-25770268
>chr14:25770341-25770801
>chr14:25771261-25777471
>chr14:25778023-25778192
>chr14:25778278-25778358
>chr14:25778457-25785407
>chr14:25785461-25785554
>chr14:25785586-25785623
>chr14:25786376-25786416
>chr14:25786648-25787066
>chr14:25787443-25787588
>chr14:25787736-25787819
>chr14:25787911-25788064
>chr14:25788362-25788501
>chr14:25788882-25789434
>chr14:25789527-25789618
>chr14:25789730-25789778
>chr14:25789927-25789990
>chr14:25792601-25792640
>chr14:25792772-25793437
>chr14:25793499-25793666
>chr14:25795100-25795177
>chr14:25800100-25800166
>chr14:25802040-25802097
>chr14:25803000-25803066
>chr14:25806400-25806529
>chr14:25806707-25807015
>chr14:25807354-25807935
>chr14:25808303-25808381
>chr14:25811193-25811306
>chr14:25814231-25815091
>chr14:25817538-25817580
>chr14:25821791-25821864
>chr14:25824357-25824722
>chr14:25825203-25825247
>chr14:25828077-25828398
>chr14:25840856-25841184
>chr14:25842584-25842676
>chr14:25845752-25845877
>chr14:25845958-25846027
>chr14:25850556-25850624
>chr14:25850720-25850977
>chr14:25851338-25851417
>chr14:25851901-25858000
>chr14:25858068-25858128
>chr14:25859170-25859357
>chr14:25860647-25860688
>chr14:25862003-25862111
>chr14:25864283-25864358
>chr14:25866195-25868003
>chr14:25868359-25868424
>chr14:25870380-25870501
>chr14:25870716-25870768
>chr14:25870867-25871196
>chr14:25872002-25872214
>chr14:25872331-25872401
>chr14:25872619-25873045
>chr14:25873867-25874162
>chr14:25875031-25875075
>chr14:25876537-25876635
>chr14:25879920-25880313
>chr14:25880610-25880655
>chr14:25882291-25882324
>chr14:25883149-25883230
>chr14:25884345-25884384
>chr14:25890815-25890923
>chr14:25891808-25891925
>chr14:25892458-25892602
>chr14:25892762-25893192
>chr14:25893365-25893527
>chr14:25894481-25894871
>chr14:25894982-25895153
>chr14:25898198-25898354
>chr14:25901158-25901430
>chr14:25901874-25901922
>chr14:25902105-25902182
>chr14:25903909-25904227
>chr14:25907401-25907476
>chr14:25908536-25908623
>chr14:25909785-25909864
>chr14:25913309-25913374
>chr14:25914230-25914318
>chr14:25914915-25915052
>chr14:25916036-25918443
>chr14:25922141-25922214
>chr14:25922319-25922789
>chr14:25923863-25923925
>chr14:25924232-25924608
>chr14:25924847-25925248
>chr14:25927590-25927902
>chr14:25929750-25929850
>chr14:25930830-25930905
>chr14:25932509-25932608
>chr14:25933070-25933112
>chr14:25933171-25933405
>chr14:25936003-25936131
>chr14:25936185-25936226
>chr14:25936921-25937151
>chr14:25940276-25940377
>chr14:25941457-25941567
>chr14:25942501-25942602
>chr14:25944528-25944583
>chr14:25946887-25946999
>chr14:25947567-25948980
>chr14:25950200-25950238
>chr14:25950640-25952902
>chr14:25954304-25954654
>chr14:25960229-25963850
>chr14:25964798-25964870
>chr14:25967322-25967390
>chr14:25967488-25967590
>chr14:25969256-25969632
>chr14:25971548-25971664
>chr14:25971924-25972453
>chr14:25972633-25972738
>chr14:25973307-25973483
>chr14:25973843-25974185
>chr14:25974584-25974932
>chr14:25975190-25975390
>chr14:25975842-25976202
>chr14:25977420-25977521
>chr14:25978856-25985828
>chr14:25986066-25986381
>chr14:25990744-25991064
>chr14:25991209-25991271
>chr14:25991487-25992168
>chr14:25992570-25992632
>chr14:25994824-25994979
>chr14:25995693-25995742
>chr14:25996138-25996198
>chr14:25996548-25996612
>chr14:25996873-25996973
>chr14:25997266-25997361
>chr14:25997535-25998279
>chr14:25998540-25998647
>chr14:25998945-25999020
>chr14:25999259-25999596
>chr14:25999656-25999832
>chr14:25999949-26000351
>chr14:26000511-26001208
>chr14:26001388-26001935
>chr14:26002031-26002189
>chr14:26002368-26002869
>chr14:26003191-26003492
>chr14:26003557-26003659
>chr14:26006413-26006952
>chr14:26007221-26007279
>chr14:26007400-26007899
>chr14:26009417-26009558
>chr14:26009687-26009845
>chr14:26010238-26010338
>chr14:26010428-26010773
>chr14:26010811-26010902
>chr14:26010957-26011616
>chr14:26011703-26013253
>chr14:26013328-26014580
>chr14:26014614-26016589
>chr14:26017597-26017671
>chr14:26018132-26018189
>chr14:26018794-26019178
>chr14:26023374-26023652
>chr14:26024415-26024537
>chr14:26024754-26024936
>chr14:26025846-26025997
>chr14:26026660-26026780
>chr14:26029532-26029567
>chr14:26030060-26030439
>chr14:26030898-26030972
>chr14:26031490-26031556
>chr14:26032420-26032652
>chr14:26032813-26032916
>chr14:26036062-26036104
>chr14:26036773-26036826
>chr14:26038998-26039337
>chr14:26041038-26041144
>chr14:26041234-26041281
>chr14:26042839-26043503
>chr14:26043654-26043723
>chr14:26043841-26043946
>chr14:26044150-26044373
>chr14:26045395-26045456
>chr14:26045727-26045822
>chr14:26046407-26046565
>chr14:26047867-26048054
>chr14:26050490-26050547
>chr14:26050594-26050625
>chr14:26050899-26050994
>chr14:26051227-26051486
>chr14:26052005-26052102
>chr14:26052475-26052625
>chr14:26052707-26053834
>chr14:26053921-26054276
>chr14:26055775-26055822
>chr14:26062214-26062329
>chr14:26062517-26062906
>chr14:26064980-26065045
>chr14:26066650-26066736
>chr14:26067696-26067855
>chr14:26068166-26068213
>chr14:26068693-26068802
>chr14:26069187-26069550
>chr14:26070877-26071028
>chr14:26074950-26075058
>chr14:26076183-26076272
>chr14:26076629-26077012
>chr14:26077258-26077384
>chr14:26077765-26077872
>chr14:26079378-26079432
>chr14:26079804-26079910
>chr14:26080696-26081179
>chr14:26081329-26082263
>chr14:26082304-26083603
>chr14:26086117-26086485
>chr14:26089096-26089373
>chr14:26089752-26090010
>chr14:26090056-26090362
>chr14:26090910-26091172
>chr14:26091224-26092376
>chr14:26093185-26093592
>chr14:26095985-26096044
>chr14:26096576-26096692
>chr14:26099281-26099424
>chr14:26099804-26100547
>chr14:26103698-26103753
>chr14:26105219-26105308
>chr14:26105408-26105658
>chr14:26106427-26112602
>chr14:26112911-26112962
>chr14:26114243-26114325
>chr14:26114666-26114744
>chr14:26116005-26116055
>chr14:26117850-26118530
>chr14:26119137-26119341
>chr14:26119819-26119961
>chr14:26124552-26124601
>chr14:26126077-26126439
>chr14:26126594-26126703
>chr14:26127445-26127527
>chr14:26127584-26127654
>chr14:26128211-26128513
>chr14:26128598-26128882
>chr14:26129081-26129130
>chr14:26132739-26132885
>chr14:26134658-26134831
>chr14:26137262-26137644
>chr14:26138343-26138479
>chr14:26140015-26140375
>chr14:26140437-26140556
>chr14:26140620-26140666
>chr14:26141605-26141833
>chr14:26142585-26142742
>chr14:26143447-26143740
>chr14:26145719-26146039
>chr14:26146264-26146416
>chr14:26146529-26146853
>chr14:26147743-26148960
>chr14:26151573-26152286
>chr14:26155430-26155712
>chr14:26156016-26156103
>chr14:26156512-26156554
>chr14:26157261-26157346
>chr14:26157372-26157729
>chr14:26157933-26159151
>chr14:26159276-26160092
>chr14:26160131-26162324
>chr14:26162403-26162682
>chr14:26162807-26163794
>chr14:26163887-26164068
>chr14:26164115-26164258
>chr14:26164374-26164421
>chr14:26164500-26164569
>chr14:26165020-26165078
>chr14:26165380-26165498
>chr14:26166894-26167337
>chr14:26169379-26169803
>chr14:26170733-26170843
>chr14:26172116-26172261
>chr14:26174275-26174354
>chr14:26175037-26175083
>chr14:26176954-26177005
>chr14:26177181-26177275
>chr14:26177411-26177523
>chr14:26182027-26182261
>chr14:26182462-26182496
>chr14:26182837-26183158
>chr14:26183671-26183765
>chr14:26183817-26183878
>chr14:26184073-26184108
>chr14:26185302-26185365
>chr14:26185553-26185679
>chr14:26186092-26186399
>chr14:26186740-26186819
>chr14:26187527-26187566
>chr14:26188982-26189112
>chr14:26194244-26194288
>chr14:26197579-26197694
>chr14:26199129-26199267
>chr14:26201068-26201486
>chr14:26201934-26202005
>chr14:26202842-26203267
>chr14:26203347-26203696
>chr14:26204392-26204445
>chr14:26206551-26206632
>chr14:26206697-26207095
>chr14:26208995-26209072
>chr14:26210225-26210517
>chr14:26211086-26211254
>chr14:26215260-26215316
>chr14:26215680-26216625
>chr14:26217842-26217892
>chr14:26220000-26220054
>chr14:26220216-26220320
>chr14:26220383-26220499
>chr14:26223101-26223420
>chr14:26227598-26227672
>chr14:26227768-26227818
>chr14:26228312-26228365
>chr14:26228458-26228814
>chr14:26229054-26229622
>chr14:26229700-26229742
>chr14:26229984-26230038
>chr14:26230212-26230793
>chr14:26232024-26232271
>chr14:26232324-26232981
>chr14:26234059-26234334
>chr14:26235637-26235748
>chr14:26237470-26237511
>chr14:26238118-26238447
>chr14:26238938-26239397
>chr14:26239980-26240127
>chr14:26240663-26241058
>chr14:26241599-26241662
>chr14:26244551-26245105
>chr14:26245408-26245796
>chr14:26246070-26246234
>chr14:26246540-26246887
>chr14:26248054-26249358
>chr14:26250371-26250423
>chr14:26250759-26250892
>chr14:26252145-26252366
>chr14:26252685-26252754
>chr14:26252997-26253219
>chr14:26253758-26254090
>chr14:26257269-26257337
>chr14:26258141-26258252
>chr14:26259647-26261313
>chr14:26264086-26264231
>chr14:26266509-26266618
>chr14:26267079-26267163
>chr14:26267491-26267819
>chr14:26268360-26269252
>chr14:26269559-26269879
>chr14:26269937-26270019
>chr14:26270203-26270420
>chr14:26270517-26271027
>chr14:26271071-26271119
>chr14:26272783-26274278
>chr14:26274430-26274475
>chr14:26274564-26274864
>chr14:26276128-26276205
>chr14:26277734-26277802
>chr14:26277955-26278459
>chr14:26278726-26278793
>chr14:26280316-26280672
>chr14:26282066-26282604
>chr14:26282689-26282818
>chr14:26284893-26284932
>chr14:26287430-26287470
>chr14:26288042-26288945
>chr14:26289534-26289952
>chr14:26290729-26291216
>chr14:26291272-26291469
>chr14:26291686-26292795
>chr14:26293426-26293475
>chr14:26293739-26293789
>chr14:26295339-26295486
>chr14:26295672-26300720
>chr14:26301190-26301379
>chr14:26306178-26306234
>chr14:26308615-26315063
>chr14:26316820-26316933
>chr14:26317241-26317346
>chr14:26318476-26318523
>chr14:26318661-26318840
>chr14:26320237-26320490
>chr14:26321202-26321542
>chr14:26323370-26323513
>chr14:26326815-26327033
>chr14:26328736-26328806
>chr14:26331470-26331579
>chr14:26331665-26331875
>chr14:26333763-26333852
>chr14:26335436-26335642
>chr14:26336623-26336826
>chr14:26338529-26338591
>chr14:26340805-26341267
>chr14:26341515-26341599
>chr14:26341648-26341814
>chr14:26342109-26342269
>chr14:26344255-26344442
>chr14:26345045-26345118
>chr14:26345344-26345680
>chr14:26345838-26345946
>chr14:26346484-26346855
>chr14:26346903-26346956
>chr14:26347604-26348062
>chr14:26348787-26348844
>chr14:26348888-26349207
>chr14:26350228-26350539
>chr14:26350615-26350672
>chr14:26350778-26351096
>chr14:26351292-26351373
>chr14:26352047-26354414
>chr14:26355306-26355373
>chr14:26356760-26356985
>chr14:26357214-26358322
>chr14:26358383-26358454
>chr14:26359156-26359194
>chr14:26359452-26359507
>chr14:26359759-26360036
>chr14:26361025-26361073
>chr14:26362037-26362121
>chr14:26363480-26363767
>chr14:26365136-26365254
>chr14:26366498-26366550
>chr14:26366978-26367082
>chr14:26368055-26368390
>chr14:26368662-26368704
>chr14:26368918-26369217
>chr14:26369433-26369494
>chr14:26370888-26370941
>chr14:26372767-26373096
>chr14:26373631-26374005
>chr14:26374549-26374659
>chr14:26375886-26375923
>chr14:26376949-26377086
>chr14:26377976-26378450
>chr14:26378718-26378842
>chr14:26378914-26379136
>chr14:26379850-26379903
>chr14:26382873-26383163
>chr14:26383796-26384124
>chr14:26386351-26386636
>chr14:26386790-26386849
>chr14:26386908-26386944
>chr14:26389367-26389414
>chr14:26396140-26396191
>chr14:26396465-26396547
>chr14:26396706-26397012
>chr14:26397668-26397960
>chr14:26398079-26398322
>chr14:26398420-26399027
>chr14:26399254-26399419
>chr14:26399490-26399577
>chr14:26399612-26399667
>chr14:26402127-26402215
>chr14:26402521-26402717
>chr14:26404305-26404439
>chr14:26405684-26405757
>chr14:26405968-26406049
>chr14:26406249-26406375
>chr14:26407690-26407740
>chr14:26408726-26408791
>chr14:26409157-26409469
>chr14:26411339-26411483
>chr14:26411879-26411940
>chr14:26411987-26412561
>chr14:26412659-26412762
>chr14:26413731-26413815
>chr14:26418075-26418152
>chr14:26420536-26420722
>chr14:26420934-26421071
>chr14:26421142-26421480
>chr14:26422042-26422125
>chr14:26423424-26423723
>chr14:26423936-26424281
>chr14:26424458-26424558
>chr14:26424749-26424888
>chr14:26426944-26427042
>chr14:26430257-26430673
>chr14:26431905-26432048
>chr14:26432103-26432183
>chr14:26432320-26432382
>chr14:26432574-26432872
>chr14:26435102-26435214
>chr14:26435903-26436620
>chr14:26440563-26440667
>chr14:26440770-26441144
>chr14:26441734-26441846
>chr14:26444816-26444883
>chr14:26447392-26447509
>chr14:26449965-26450013
>chr14:26450446-26450555
>chr14:26450988-26451084
>chr14:26451302-26451649
>chr14:26452069-26452115
>chr14:26453158-26453400
>chr14:26454051-26454237
>chr14:26455385-26455479
>chr14:26455556-26455658
>chr14:26456085-26456218
>chr14:26456246-26456308
>chr14:26456883-26457060
>chr14:26457333-26457410
>chr14:26457441-26457474
>chr14:26457507-26457765
>chr14:26457914-26459751
>chr14:26459835-26459929
>chr14:26460067-26460189
>chr14:26460238-26460335
>chr14:26460396-26460451
>chr14:26461638-26461973
>chr14:26463431-26463530
>chr14:26463880-26463965
>chr14:26464151-26464465
>chr14:26464669-26464777
>chr14:26465175-26465489
>chr14:26465750-26465842
>chr14:26466613-26467011
>chr14:26468479-26468731
>chr14:26469566-26469896
>chr14:26470282-26470411
>chr14:26471319-26471770
>chr14:26472058-26472178
>chr14:26472424-26472484
>chr14:26473827-26473928
>chr14:26474702-26474849
>chr14:26475163-26475337
>chr14:26475674-26475757
>chr14:26476698-26477100
>chr14:26478119-26478176
>chr14:26478841-26478982
>chr14:26480761-26480942
>chr14:26482685-26482998
>chr14:26484143-26484528
>chr14:26484937-26485183
>chr14:26486423-26486741
>chr14:26487401-26487517
>chr14:26488464-26488567
>chr14:26489484-26490168
>chr14:26490220-26490323
>chr14:26490434-26491759
>chr14:26491816-26491874
>chr14:26492090-26492190
>chr14:26492315-26492544
>chr14:26492678-26492974
>chr14:26493108-26493196
>chr14:26495499-26497426
>chr14:26498045-26498444
>chr14:26498798-26499266
>chr14:26500259-26500340
>chr14:26501724-26501767
>chr14:26504334-26504414
>chr14:26505249-26505673
>chr14:26505841-26506017
>chr14:26506583-26506884
>chr14:26507486-26507576
>chr14:26508772-26508922
>chr14:26509377-26509435
>chr14:26509682-26509989
>chr14:26510805-26510902
>chr14:26511479-26511771
>chr14:26512421-26512573
>chr14:26512746-26512799
>chr14:26513428-26513483
>chr14:26513627-26513668
>chr14:26515813-26515895
>chr14:26516026-26516260
>chr14:26516803-26517227
>chr14:26518107-26518165
>chr14:26518522-26518945
>chr14:26519980-26520102
>chr14:26520231-26520294
>chr14:26521590-26521881
>chr14:26523666-26524045
>chr14:26524797-26524882
>chr14:26526203-26526247
>chr14:26529128-26529443
>chr14:26529945-26530251
>chr14:26530292-26530365
>chr14:26531319-26531870
>chr14:26532136-26532270
>chr14:26532339-26532505
>chr14:26534665-26534860
>chr14:26535638-26536542
>chr14:26536706-26536784
>chr14:26536858-26536919
>chr14:26537255-26537370
>chr14:26537743-26537857
>chr14:26538348-26538457
>chr14:26539229-26539306
>chr14:26540196-26540444
>chr14:26542991-26543234
>chr14:26544592-26544737
>chr14:26545608-26545689
>chr14:26545793-26546167
>chr14:26546729-26547184
>chr14:26547539-26547587
>chr14:26548745-26549016
>chr14:26549041-26549198
>chr14:26552435-26552636
>chr14:26553864-26554221
>chr14:26556186-26556380
>chr14:26556493-26556934
>chr14:26556990-26557306
>chr14:26557343-26557927
>chr14:26558055-26558089
>chr14:26558442-26558499
>chr14:26559546-26560087
>chr14:26560651-26560716
>chr14:26560976-26561209
>chr14:26561654-26561718
>chr14:26562004-26562051
>chr14:26563157-26563224
>chr14:26563446-26563580
>chr14:26563967-26564026
>chr14:26564339-26564438
>chr14:26565749-26565803
>chr14:26566335-26566375
>chr14:26566514-26566576
>chr14:26567244-26567595
>chr14:26568332-26568375
>chr14:26569269-26569474
>chr14:26569543-26569619
>chr14:26570061-26570413
>chr14:26570535-26570658
>chr14:26571098-26571150
>chr14:26572724-26572808
>chr14:26573611-26573790
>chr14:26574016-26574343
>chr14:26574678-26574971
>chr14:26575745-26575859
>chr14:26576265-26576368
>chr14:26576461-26576519
>chr14:26576719-26576826
>chr14:26576874-26577146
>chr14:26578695-26578766
>chr14:26578996-26579357
>chr14:26579538-26579651
>chr14:26579855-26580058
>chr14:26580146-26580255
>chr14:26581094-26581166
>chr14:26581360-26581417
>chr14:26582194-26582280
>chr14:26582729-26582788
>chr14:26583187-26583259
>chr14:26583609-26583666
>chr14:26583868-26583939
>chr14:26585135-26585224
>chr14:26585990-26586027
>chr14:26588291-26588383
>chr14:26591778-26591934
>chr14:26597122-26597288
>chr14:26597654-26597903
>chr14:26598105-26598161
>chr14:26601242-26601282
>chr14:26602500-26602562
>chr14:26603087-26603187
>chr14:26603541-26603586
>chr14:26605700-26606083
>chr14:26606891-26606956
>chr14:26607015-26607093
>chr14:26607131-26607345
>chr14:26608532-26608733
>chr14:26608872-26609261
>chr14:26609356-26609871
>chr14:26611713-26611731
>chr14:26612188-26612397
>chr14:26612724-26612790
>chr14:26613427-26613713
>chr14:26614165-26614488
>chr14:26614855-26614937
>chr14:26615472-26617906
>chr14:26621097-26621210
>chr14:26621364-26621406
>chr14:26621637-26621703
>chr14:26624158-26624486
>chr14:26624580-26624650
>chr14:26624918-26625016
>chr14:26625164-26625526
>chr14:26625802-26625873
>chr14:26626080-26626461
>chr14:26626545-26628063
>chr14:26628268-26628412
>chr14:26628795-26628894
>chr14:26629253-26635305
>chr14:26637716-26637756
>chr14:26638579-26639009
>chr14:26639425-26639657
>chr14:26639704-26646251
>chr14:26648474-26648539
>chr14:26648675-26648760
>chr14:26650686-26650764
>chr14:26650796-26651068
>chr14:26652356-26652448
>chr14:26652538-26652949
>chr14:26655732-26655774
>chr14:26656012-26656169
>chr14:26656432-26656488
>chr14:26657354-26657606
>chr14:26658139-26658239
>chr14:26659004-26659326
>chr14:26660003-26660046
>chr14:26660115-26660376
>chr14:26661872-26661988
>chr14:26664139-26664196
>chr14:26664519-26664579
>chr14:26664775-26667067
>chr14:26668717-26668901
>chr14:26669193-26669422
>chr14:26669820-26670281
>chr14:26670539-26670734
>chr14:26671278-26671367
>chr14:26671891-26672205
>chr14:26672274-26672343
>chr14:26672498-26672555
>chr14:26673260-26679384
>chr14:26679511-26679565
>chr14:26680070-26680285
>chr14:26680871-26680933
>chr14:26681020-26683196
>chr14:26684377-26684423
>chr14:26685895-26686036
>chr14:26686829-26686907
>chr14:26686949-26687158
>chr14:26687923-26689571
>chr14:26693313-26693551
>chr14:26693952-26694357
>chr14:26695475-26695583
>chr14:26695761-26696388
>chr14:26696448-26696836
>chr14:26697863-26698326
>chr14:26699777-26699966
>chr14:26700586-26701340
>chr14:26701553-26701690
>chr14:26702549-26702668
>chr14:26703276-26703310
>chr14:26703596-26703637
>chr14:26703698-26703732
>chr14:26704543-26704616
>chr14:26705549-26705800
>chr14:26706391-26706454
>chr14:26706519-26707043
>chr14:26709963-26710288
>chr14:26710402-26710640
>chr14:26712913-26712984
>chr14:26713489-26713635
>chr14:26714173-26714215
>chr14:26716404-26716601
>chr14:26717487-26717610
>chr14:26717685-26717947
>chr14:26720360-26720666
>chr14:26721746-26721846
>chr14:26722255-26722410
>chr14:26723872-26724479
>chr14:26724508-26724918
>chr14:26725178-26726657
>chr14:26726850-26727373
>chr14:26728443-26728500
>chr14:26732179-26732641
>chr14:26732796-26733076
>chr14:26733138-26733650
>chr14:26734478-26734536
>chr14:26734825-26735007
>chr14:26735266-26736110
>chr14:26736668-26736721
>chr14:26739360-26739858
>chr14:26741520-26741691
>chr14:26745718-26748024
>chr14:26748132-26748238
>chr14:26748744-26748798
>chr14:26749109-26749197
>chr14:26749477-26749762
>chr14:26750106-26750286
>chr14:26750316-26750593
>chr14:26750642-26750896
>chr14:26751441-26751504
>chr14:26751555-26751620
>chr14:26751872-26752477
>chr14:26753115-26753173
>chr14:26753541-26753600
>chr14:26754055-26754381
>chr14:26754998-26755175
>chr14:26755226-26755584
>chr14:26756395-26756787
>chr14:26757695-26757942
>chr14:26758054-26759172
>chr14:26759198-26760611
>chr14:26761622-26763608
>chr14:26764240-26764318
>chr14:26767192-26767244
>chr14:26768199-26768543
>chr14:26768607-26768884
>chr14:26769448-26770184
>chr14:26770614-26770687
>chr14:26771524-26772073
>chr14:26772638-26773295
>chr14:26773543-26773822
>chr14:26774824-26774852
>chr14:26777270-26777557
>chr14:26777878-26778589
>chr14:26779897-26780004
>chr14:26781693-26781754
>chr14:26785302-26785349
>chr14:26788322-26788695
>chr14:26790359-26790692
>chr14:26791677-26791759
>chr14:26793237-26793290
>chr14:26795906-26796404
>chr14:26796676-26796847
>chr14:26796987-26797191
>chr14:26797661-26797757
>chr14:26797882-26798057
>chr14:26798358-26798722
>chr14:26798939-26799281
>chr14:26799475-26799996
>chr14:26800753-26800904
>chr14:26802430-26802506
>chr14:26802607-26802800
>chr14:26802920-26803266
>chr14:26804382-26804619
>chr14:26805064-26805310
>chr14:26806761-26807526
>chr14:26809720-26810054
>chr14:26813629-26814050
>chr14:26814253-26814336
>chr14:26816379-26816472
>chr14:26819486-26819542
>chr14:26819667-26819843
>chr14:26828168-26828585
>chr14:26830091-26830189
>chr14:26830731-26830784
>chr14:26831260-26831344
>chr14:26833664-26833720
>chr14:26834950-26835032
>chr14:26837521-26837642
>chr14:26838406-26838449
>chr14:26843266-26843705
>chr14:26844365-26844415
>chr14:26846316-26846400
>chr14:26849449-26850326
>chr14:26850367-26850704
>chr14:26850739-26850814
>chr14:26851696-26852057
>chr14:26852185-26852476
>chr14:26852686-26852872
>chr14:26852988-26853366
>chr14:26854664-26854991
>chr14:26858755-26859042
>chr14:26864046-26864551
>chr14:26864584-26864971
>chr14:26865026-26865396
>chr14:26866205-26866440
>chr14:26867674-26867747
>chr14:26868507-26868556
>chr14:26870952-26871047
>chr14:26874074-26874183
>chr14:26878065-26878317
>chr14:26879556-26880017
>chr14:26880135-26880191
>chr14:26880752-26881108
>chr14:26882096-26882211
>chr14:26882465-26882766
>chr14:26883229-26883363
>chr14:26883534-26883737
>chr14:26884021-26884098
>chr14:26884275-26884914
>chr14:26885012-26886866
>chr14:26887128-26887296
>chr14:26888083-26888207
>chr14:26888285-26888609
>chr14:26888772-26889584
>chr14:26889689-26889996
>chr14:26891442-26891933
>chr14:26892792-26892846
>chr14:26893441-26893525
>chr14:26894333-26894402
>chr14:26897972-26898017
>chr14:26900372-26900466
>chr14:26900895-26901024
>chr14:26901077-26901230
>chr14:26902441-26902544
>chr14:26903555-26903591
>chr14:26904563-26904920
>chr14:26905691-26905758
>chr14:26906343-26906506
>chr14:26906573-26906621
>chr14:26906818-26907126
>chr14:26907818-26907970
>chr14:26908089-26908281
>chr14:26908611-26908683
>chr14:26909381-26909686
>chr14:26909800-26909928
>chr14:26910085-26910170
>chr14:26910415-26910487
>chr14:26910956-26911127
>chr14:26912637-26912794
>chr14:26912969-26913070
>chr14:26914062-26914113
>chr14:26914827-26915291
>chr14:26915956-26916095
>chr14:26916519-26916758
>chr14:26917094-26917146
>chr14:26917460-26917852
>chr14:26921055-26921309
>chr14:26921426-26922649
>chr14:26923164-26923210
>chr14:26923555-26923663
>chr14:26923917-26923969
>chr14:26925255-26925304
>chr14:26925363-26925486
>chr14:26927658-26927715
>chr14:26927726-26927797
>chr14:26928641-26928688
>chr14:26929109-26929453
>chr14:26930285-26930349
>chr14:26931679-26931774
>chr14:26934606-26934693
>chr14:26935153-26935268
>chr14:26936300-26936934
>chr14:26937029-26937132
>chr14:26937162-26937231
>chr14:26937267-26937475
>chr14:26937724-26937810
>chr14:26938471-26938577
>chr14:26939357-26939449
>chr14:26939790-26939832
>chr14:26940492-26940633
>chr14:26941855-26942937
>chr14:26944267-26944473
>chr14:26946032-26946077
>chr14:26947006-26947089
>chr14:26948510-26948698
>chr14:26949134-26949225
>chr14:26949432-26950927
>chr14:26951764-26951829
>chr14:26953511-26953566
>chr14:26953716-26953838
>chr14:26954503-26954611
>chr14:26955374-26955422
>chr14:26956419-26956508
>chr14:26957148-26957353
>chr14:26958785-26959156
>chr14:26959648-26959698
>chr14:26962512-26962860
>chr14:26964602-26964752
>chr14:26964821-26964869
>chr14:26965138-26965261
>chr14:26966003-26966164
>chr14:26966457-26966569
>chr14:26968612-26968959
>chr14:26969834-26970156
>chr14:26971027-26971403
>chr14:26976065-26976226
>chr14:26976296-26976422
>chr14:26977075-26977149
>chr14:26977273-26977329
>chr14:26977623-26977692
>chr14:26977896-26977964
>chr14:26978261-26978460
>chr14:26978632-26978698
>chr14:26978980-26979024
>chr14:26980335-26980885
>chr14:26981769-26981846
>chr14:26982013-26982177
>chr14:26984157-26984220
>chr14:26984586-26984653
>chr14:26985874-26986096
>chr14:26987281-26987343
>chr14:26987663-26987783
>chr14:26988808-26988901
>chr14:26991122-26991272
>chr14:26992290-26992375
>chr14:26992502-26992711
>chr14:26992791-26992868
>chr14:26993109-26993475
>chr14:26994161-26994237
>chr14:26994348-26994399
>chr14:26994552-26994597
>chr14:26995318-26995542
>chr14:26997079-26997131
>chr14:26997548-26997612
>chr14:26997876-26998213
>chr14:27000855-27001179
>chr14:27001989-27002212
>chr14:27002331-27002518
>chr14:27002772-27003129
>chr14:27004251-27004470
>chr14:27004765-27005097
>chr14:27005757-27005855
>chr14:27008599-27008709
>chr14:27009240-27009636
>chr14:27009701-27009981
>chr14:27011889-27011934
>chr14:27012083-27012260
>chr14:27018795-27019158
>chr14:27019803-27020202
>chr14:27020738-27021058
>chr14:27021591-27021961
>chr14:27022116-27022872
>chr14:27022995-27023061
>chr14:27023224-27023285
>chr14:27023716-27023763
>chr14:27023835-27023966
>chr14:27024373-27024450
>chr14:27024656-27024772
>chr14:27025100-27026077
>chr14:27026154-27026191
>chr14:27026305-27026456
>chr14:27026484-27026619
>chr14:27026852-27026939
>chr14:27027645-27027884
>chr14:27028629-27029242
>chr14:27029454-27029538
>chr14:27029917-27029963
>chr14:27030161-27030909
>chr14:27030977-27031874
>chr14:27032459-27032624
>chr14:27032987-27033185
>chr14:27033787-27034143
>chr14:27034812-27034900
>chr14:27036475-27036587
>chr14:27036717-27036835
>chr14:27037555-27037641
>chr14:27038690-27039047
>chr14:27039136-27039245
>chr14:27040086-27040122
>chr14:27042084-27042139
>chr14:27043786-27043847
>chr14:27044028-27048161
>chr14:27048355-27048409
>chr14:27048869-27049186
>chr14:27049419-27049470
>chr14:27051783-27054773
>chr14:27055928-27056262
>chr14:27058122-27058485
>chr14:27058780-27058832
>chr14:27058919-27058986
>chr14:27059064-27059139
>chr14:27059369-27059469
>chr14:27059709-27059819
>chr14:27059939-27060185
>chr14:27060644-27061809
>chr14:27062733-27062918
>chr14:27063037-27063132
>chr14:27064060-27064093
>chr14:27064331-27064427
>chr14:27064599-27065030
>chr14:27065663-27065758
>chr14:27065961-27066065
>chr14:27067770-27068200
>chr14:27068497-27069013
>chr14:27071603-27071652
>chr14:27071953-27072016
>chr14:27072089-27072470
>chr14:27072968-27073021
>chr14:27073296-27073413
>chr14:27074672-27074778
>chr14:27075223-27075270
>chr14:27076191-27076252
>chr14:27080842-27080949
>chr14:27082233-27083312
>chr14:27083453-27083556
>chr14:27087586-27087962
>chr14:27088402-27088486
>chr14:27088556-27088598
>chr14:27090096-27090271
>chr14:27092483-27092773
>chr14:27093421-27093473
>chr14:27093780-27093834
>chr14:27097319-27097648
>chr14:27103269-27103871
>chr14:27106798-27106840
>chr14:27107107-27107188
>chr14:27107418-27107962
>chr14:27109256-27109668
>chr14:27110000-27110083
>chr14:27110579-27110672
>chr14:27111745-27112157
>chr14:27112193-27114453
>chr14:27114495-27115696
>chr14:27116386-27116455
>chr14:27116568-27116746
>chr14:27116876-27116974
>chr14:27117701-27119424
>chr14:27119469-27120398
>chr14:27120449-27121727
>chr14:27121790-27122916
>chr14:27124000-27124254
>chr14:27126587-27126939
>chr14:27131249-27131556
>chr14:27131992-27132086
>chr14:27132314-27132352
>chr14:27132667-27132716
>chr14:27132757-27133523
>chr14:27134527-27134668
>chr14:27134747-27135850
>chr14:27137189-27137330
>chr14:27137410-27137709
>chr14:27138494-27138562
>chr14:27141773-27141879
>chr14:27143794-27144084
>chr14:27144714-27144955
>chr14:27145083-27146308
>chr14:27146400-27147701
>chr14:27147783-27150502
>chr14:27150711-27151002
>chr14:27151214-27151333
>chr14:27152894-27153085
>chr14:27153808-27153870
>chr14:27154686-27154988
>chr14:27155055-27155278
>chr14:27155374-27155813
>chr14:27155885-27156065
>chr14:27157300-27157514
>chr14:27157767-27157884
>chr14:27158462-27158523
>chr14:27159575-27159623
>chr14:27161430-27161514
>chr14:27162219-27162554
>chr14:27162600-27162639
>chr14:27162796-27162845
>chr14:27162927-27162987
>chr14:27163077-27163266
>chr14:27163559-27163827
>chr14:27164098-27164285
>chr14:27164329-27164394
>chr14:27164838-27165025
>chr14:27165072-27165247
>chr14:27165572-27165878
>chr14:27165957-27166161
>chr14:27166397-27166589
>chr14:27166668-27172574
>chr14:27172752-27172952
>chr14:27173059-27173277
>chr14:27173564-27173718
>chr14:27173816-27173914
>chr14:27174618-27174874
>chr14:27175244-27175549
>chr14:27176370-27176447
>chr14:27176502-27176641
>chr14:27183227-27183310
>chr14:27183543-27183651
>chr14:27183815-27183870
>chr14:27184035-27184121
>chr14:27185872-27185924
>chr14:27189401-27189585
>chr14:27190963-27191255
>chr14:27191290-27191446
>chr14:27192801-27193631
>chr14:27193892-27194366
>chr14:27194439-27194677
>chr14:27195031-27195222
>chr14:27196189-27196249
>chr14:27196319-27196403
>chr14:27198340-27198501
>chr14:27198582-27198652
>chr14:27199411-27199582
>chr14:27199820-27200173
>chr14:27200601-27200643
>chr14:27201655-27201758
>chr14:27205409-27205449
>chr14:27206530-27206605
>chr14:27206812-27207199
>chr14:27207932-27207977
>chr14:27208521-27208626
>chr14:27209366-27209659
>chr14:27210370-27210420
>chr14:27210616-27211023
>chr14:27211521-27211581
>chr14:27213078-27213527
>chr14:27213591-27213654
>chr14:27213731-27215613
>chr14:27215678-27216085
>chr14:27216242-27219029
>chr14:27219117-27219573
>chr14:27219752-27220122
>chr14:27220193-27220221
>chr14:27220551-27220871
>chr14:27220898-27221115
>chr14:27221315-27221893
>chr14:27223024-27223093
>chr14:27224278-27225649
>chr14:27226391-27226727
>chr14:27226767-27226889
>chr14:27228755-27228865
>chr14:27229309-27229382
>chr14:27230268-27230327
>chr14:27230413-27230478
>chr14:27230949-27231497
>chr14:27232776-27233098
>chr14:27234118-27234265
>chr14:27235603-27235893
>chr14:27237612-27237691
>chr14:27238134-27238272
>chr14:27238870-27238945
>chr14:27239384-27239549
>chr14:27239768-27241336
>chr14:27244045-27244376
>chr14:27245618-27245710
>chr14:27246487-27246545
>chr14:27247540-27247670
>chr14:27248177-27250264
>chr14:27250325-27251189
>chr14:27251274-27251330
>chr14:27252303-27252619
>chr14:27255159-27255228
>chr14:27255381-27255643
>chr14:27255822-27255965
>chr14:27256257-27256491
>chr14:27256578-27256719
>chr14:27257064-27257149
>chr14:27257507-27257791
>chr14:27258568-27258621
>chr14:27259687-27259722
>chr14:27259818-27260032
>chr14:27260084-27260299
>chr14:27260557-27260724
>chr14:27260857-27261002
>chr14:27261156-27261536
>chr14:27261579-27261786
>chr14:27261939-27262380
>chr14:27262445-27262577
>chr14:27264088-27265778
>chr14:27265971-27266523
>chr14:27267583-27267624
>chr14:27267761-27267844
>chr14:27269762-27269934
>chr14:27270026-27270124
>chr14:27272522-27273034
>chr14:27274185-27274256
>chr14:27275950-27276090
>chr14:27277129-27277212
>chr14:27278305-27278365
>chr14:27280582-27280718
>chr14:27281428-27281493
>chr14:27281649-27281805
>chr14:27282368-27282674
>chr14:27283660-27283722
>chr14:27284057-27285079
>chr14:27285121-27285290
>chr14:27285472-27285531
>chr14:27285865-27285953
>chr14:27286109-27286172
>chr14:27286258-27286925
>chr14:27287166-27287232
>chr14:27287460-27287501
>chr14:27287951-27290257
>chr14:27291681-27291751
>chr14:27291817-27291916
>chr14:27292000-27292275
>chr14:27292462-27292768
>chr14:27292926-27293094
>chr14:27293977-27294138
>chr14:27296042-27296515
>chr14:27296551-27296614
>chr14:27296776-27296986
>chr14:27297085-27297209
>chr14:27297267-27298205
>chr14:27299139-27299269
>chr14:27300693-27300769
>chr14:27300970-27301011
>chr14:27301237-27301614
>chr14:27302280-27302598
>chr14:27303938-27304069
>chr14:27306260-27306474
>chr14:27306641-27306930
>chr14:27307027-27307100
>chr14:27307224-27307271
>chr14:27307369-27307472
>chr14:27307518-27307935
>chr14:27308026-27309214
>chr14:27309347-27309991
>chr14:27310072-27310215
>chr14:27310340-27310556
>chr14:27310889-27311048
>chr14:27311303-27311446
>chr14:27311626-27311734
>chr14:27312033-27312230
>chr14:27312292-27312418
>chr14:27312485-27313289
>chr14:27314611-27314733
>chr14:27317328-27317455
>chr14:27317512-27317562
>chr14:27319777-27319835
>chr14:27322660-27323513
>chr14:27323547-27325309
>chr14:27325373-27325831
>chr14:27326079-27326757
>chr14:27329718-27330199
>chr14:27331463-27331563
>chr14:27332527-27332584
>chr14:27333828-27333956
>chr14:27334763-27334806
>chr14:27335405-27335475
>chr14:27338551-27338607
>chr14:27338781-27338885
>chr14:27340558-27340592
>chr14:27341466-27341566
>chr14:27341653-27344544
>chr14:27346163-27346323
>chr14:27346633-27346744
>chr14:27346808-27346879
>chr14:27347268-27347436
>chr14:27347712-27349656
>chr14:27350712-27351134
>chr14:27351246-27351638
>chr14:27352455-27352528
>chr14:27352817-27353096
>chr14:27353707-27353797
>chr14:27353967-27354206
>chr14:27355280-27355340
>chr14:27355584-27355642
>chr14:27357382-27363700
>chr14:27364013-27364166
>chr14:27364365-27364658
>chr14:27364734-27365464
>chr14:27365491-27366335
>chr14:27366453-27366748
>chr14:27366798-27366847
>chr14:27366980-27367767
>chr14:27367917-27368339
>chr14:27371143-27371506
>chr14:27374237-27374404
>chr14:27375414-27375744
>chr14:27377186-27377272
>chr14:27377889-27378519
>chr14:27379289-27379385
>chr14:27379472-27380073
>chr14:27380384-27380442
>chr14:27380759-27380953
>chr14:27380981-27381330
>chr14:27382853-27382959
>chr14:27383819-27384264
>chr14:27384377-27384499
>chr14:27385023-27385131
>chr14:27394190-27395366
>chr14:27397855-27398014
>chr14:27398949-27399016
>chr14:27402217-27403135
>chr14:27403793-27403883
>chr14:27403942-27404029
>chr14:27404137-27404213
>chr14:27405059-27405098
>chr14:27407267-27407346
>chr14:27408948-27409629
>chr14:27409879-27409927
>chr14:27412125-27412378
>chr14:27414483-27414566
>chr14:27415228-27415916
>chr14:27416646-27416707
>chr14:27416903-27416955
>chr14:27418142-27418211
>chr14:27419715-27419754
>chr14:27420158-27420214
>chr14:27420546-27421766
>chr14:27421891-27421977
>chr14:27422249-27422482
>chr14:27422657-27422793
>chr14:27422830-27423665
>chr14:27424251-27424340
>chr14:27426855-27426906
>chr14:27427092-27427415
>chr14:27427852-27427971
>chr14:27428160-27428226
>chr14:27428413-27428486
>chr14:27429723-27429853
>chr14:27430242-27430462
>chr14:27430557-27430628
>chr14:27430783-27431129
>chr14:27431242-27431308
>chr14:27431716-27431786
>chr14:27432315-27432363
>chr14:27433001-27433078
>chr14:27433604-27433869
>chr14:27434319-27434493
>chr14:27434612-27434719
>chr14:27434950-27434992
>chr14:27436594-27436645
>chr14:27437460-27437494
>chr14:27437554-27437914
>chr14:27438361-27438540
>chr14:27438629-27438768
>chr14:27438825-27438915
>chr14:27440982-27441156
>chr14:27441325-27441404
>chr14:27442337-27442410
>chr14:27443250-27443612
>chr14:27443833-27444135
>chr14:27445562-27446047
>chr14:27446420-27447824
>chr14:27448014-27448069
>chr14:27448303-27449055
>chr14:27452141-27452501
>chr14:27455639-27455728
>chr14:27457303-27457351
>chr14:27458215-27458329
>chr14:27458563-27458616
>chr14:27458896-27462870
>chr14:27463037-27463103
>chr14:27463460-27463528
>chr14:27463839-27464115
>chr14:27464445-27464892
>chr14:27466243-27466298
>chr14:27467235-27467378
>chr14:27467443-27467631
>chr14:27468722-27468784
>chr14:27470257-27470314
>chr14:27471668-27471719
>chr14:27472442-27472479
>chr14:27472721-27472759
>chr14:27475054-27475369
>chr14:27476206-27476477
>chr14:27476524-27477605
>chr14:27477770-27477848
>chr14:27478659-27478744
>chr14:27478921-27479016
>chr14:27479651-27479940
>chr14:27481756-27481841
>chr14:27482733-27482789
>chr14:27482876-27482942
>chr14:27483096-27483354
>chr14:27483894-27483989
>chr14:27484633-27484783
>chr14:27485207-27485450
>chr14:27485603-27485799
>chr14:27485905-27485963
>chr14:27486140-27486322
>chr14:27486931-27487058
>chr14:27487095-27487263
>chr14:27487502-27487787
>chr14:27487963-27488246
>chr14:27488893-27489734
>chr14:27490009-27490086
>chr14:27490368-27491473
>chr14:27491576-27491753
>chr14:27492029-27494965
>chr14:27495010-27495367
>chr14:27495423-27496970
>chr14:27497111-27497530
>chr14:27497571-27497987
>chr14:27498233-27498488
>chr14:27499213-27499433
>chr14:27499697-27499837
>chr14:27500092-27500145
>chr14:27500553-27500654
>chr14:27500744-27503410
>chr14:27503476-27505746
>chr14:27505826-27506150
>chr14:27506619-27506650
>chr14:27507416-27507915
>chr14:27508000-27508129
>chr14:27510502-27510758
>chr14:27511260-27513575
>chr14:27513664-27513713
>chr14:27516712-27516814
>chr14:27517210-27517567
>chr14:27517688-27517905
>chr14:27518048-27518182
>chr14:27518214-27518735
>chr14:27519644-27519957
>chr14:27520783-27520892
>chr14:27520949-27521073
>chr14:27521972-27522068
>chr14:27522918-27523160
>chr14:27523439-27524512
>chr14:27524541-27525015
>chr14:27525048-27525097
>chr14:27525181-27525215
>chr14:27525492-27526213
>chr14:27526280-27526320
>chr14:27526836-27526881
>chr14:27526989-27527045
>chr14:27527134-27527197
>chr14:27527427-27527613
>chr14:27527665-27527790
>chr14:27528064-27528232
>chr14:27528882-27529468
>chr14:27530786-27530893
>chr14:27531323-27531510
>chr14:27531594-27531723
>chr14:27531807-27531845
>chr14:27532605-27533674
>chr14:27533738-27534361
>chr14:27534572-27535337
>chr14:27537071-27537275
>chr14:27537756-27537925
>chr14:27537973-27538125
>chr14:27538341-27538494
>chr14:27538667-27538921
>chr14:27539019-27539639
>chr14:27539714-27539829
>chr14:27541095-27541452
>chr14:27541536-27541790
>chr14:27544120-27544178
>chr14:27544809-27544918
>chr14:27545574-27545617
>chr14:27547531-27549860
>chr14:27550095-27550204
>chr14:27551946-27552339
>chr14:27552756-27552962
>chr14:27553646-27553703
>chr14:27555708-27557405
>chr14:27558814-27558906
>chr14:27559276-27559357
>chr14:27560981-27561088
>chr14:27563062-27563358
>chr14:27563476-27563845
>chr14:27563899-27565174
>chr14:27565243-27566275
>chr14:27566338-27566651
>chr14:27567965-27567998
>chr14:27569239-27569422
>chr14:27570328-27570698
>chr14:27571532-27571634
>chr14:27571958-27572144
>chr14:27573937-27574024
>chr14:27574124-27574460
>chr14:27574579-27574657
>chr14:27574804-27574973
>chr14:27575105-27576364
>chr14:27576671-27576945
>chr14:27576978-27578318
>chr14:27578469-27578629
>chr14:27578792-27582369
>chr14:27583936-27584038
>chr14:27584158-27584212
>chr14:27584389-27584465
>chr14:27585452-27585515
>chr14:27586664-27586770
>chr14:27588146-27588246
>chr14:27588479-27588790
>chr14:27589382-27589449
>chr14:27589499-27589627
>chr14:27589751-27590227
>chr14:27590409-27590684
>chr14:27590880-27591211
>chr14:27591636-27591918
>chr14:27594454-27595212
>chr14:27596254-27596589
>chr14:27596772-27597075
>chr14:27597865-27597919
>chr14:27598341-27598583
>chr14:27599229-27599418
>chr14:27599988-27600046
>chr14:27600408-27600733
>chr14:27601069-27601160
>chr14:27602171-27602314
>chr14:27603375-27603467
>chr14:27603974-27604188
>chr14:27604223-27604557
>chr14:27604630-27604732
>chr14:27605213-27605300
>chr14:27605851-27606020
>chr14:27606593-27606858
>chr14:27606895-27607354
>chr14:27607456-27607633
>chr14:27608838-27608966
>chr14:27609088-27609343
>chr14:27609590-27610250
>chr14:27610445-27610605
>chr14:27610679-27610865
>chr14:27612282-27612793
>chr14:27613377-27613819
>chr14:27613978-27614062
>chr14:27614751-27614800
>chr14:27615880-27616481
>chr14:27616805-27616870
>chr14:27616903-27617013
>chr14:27618444-27618813
>chr14:27619055-27619112
>chr14:27619275-27619731
>chr14:27619970-27620107
>chr14:27620338-27620539
>chr14:27620722-27621462
>chr14:27621667-27621735
>chr14:27621957-27622012
>chr14:27622808-27625039
>chr14:27626480-27626575
>chr14:27626643-27626751
>chr14:27626795-27627236
>chr14:27627339-27627386
>chr14:27627463-27627684
>chr14:27627750-27628153
>chr14:27628250-27628502
>chr14:27628618-27629069
>chr14:27629123-27629367
>chr14:27630025-27630101
>chr14:27630446-27630531
>chr14:27630583-27630805
>chr14:27633076-27633344
>chr14:27633423-27633661
>chr14:27635420-27635463
>chr14:27636011-27636076
>chr14:27639203-27639275
>chr14:27639872-27640109
>chr14:27640387-27640557
>chr14:27640869-27641650
>chr14:27641696-27641814
>chr14:27642106-27642267
>chr14:27642458-27643186
>chr14:27643297-27643908
>chr14:27644048-27644246
>chr14:27644314-27644501
>chr14:27644560-27644823
>chr14:27646206-27646644
>chr14:27646987-27647737
>chr14:27648688-27650207
>chr14:27651592-27651674
>chr14:27655226-27655297
>chr14:27656800-27657133
>chr14:27657218-27657390
>chr14:27657520-27657631
>chr14:27657789-27657827
>chr14:27658066-27658400
>chr14:27658593-27658755
>chr14:27659733-27659879
>chr14:27660139-27660271
>chr14:27660369-27660415
>chr14:27660597-27661290
>chr14:27661594-27662042
>chr14:27662092-27662440
>chr14:27662512-27663662
>chr14:27663865-27666276
>chr14:27666403-27666755
>chr14:27668996-27669049
>chr14:27669444-27669716
>chr14:27669776-27669839
>chr14:27669961-27670009
>chr14:27670177-27670597
>chr14:27670766-27670843
>chr14:27670949-27671172
>chr14:27671239-27671356
>chr14:27673053-27679119
>chr14:27680304-27680500
>chr14:27681417-27681662
>chr14:27681764-27681941
>chr14:27682257-27682626
>chr14:27682797-27682835
>chr14:27682940-27683435
>chr14:27684111-27684218
>chr14:27685412-27685498
>chr14:27687564-27687630
>chr14:27687670-27687789
>chr14:27689122-27689197
>chr14:27689498-27689562
>chr14:27689671-27689791
>chr14:27690152-27690594
>chr14:27690662-27690749
>chr14:27691674-27691733
>chr14:27691865-27691931
>chr14:27692248-27692454
>chr14:27694174-27694273
>chr14:27694383-27694446
>chr14:27695736-27695844
>chr14:27697009-27697053
>chr14:27697271-27697369
>chr14:27701449-27701586
>chr14:27701872-27702352
>chr14:27702626-27702672
>chr14:27702832-27703584
>chr14:27703640-27704008
>chr14:27704056-27704267
>chr14:27704310-27704614
>chr14:27705538-27705687
>chr14:27706411-27706639
>chr14:27707079-27707158
>chr14:27707187-27707525
>chr14:27707978-27708068
>chr14:27708350-27709284
>chr14:27711257-27711815
>chr14:27712605-27712766
>chr14:27713338-27713404
>chr14:27714756-27717107
>chr14:27717904-27718453
>chr14:27719326-27719391
>chr14:27720368-27720707
>chr14:27721328-27721415
>chr14:27722900-27722971
>chr14:27724098-27724296
>chr14:27726670-27726727
>chr14:27729184-27729435
>chr14:27731936-27732683
>chr14:27733246-27733396
>chr14:27734296-27734392
>chr14:27734836-27735003
>chr14:27735011-27735348
>chr14:27735389-27735747
>chr14:27736873-27737171
>chr14:27737216-27737324
>chr14:27738202-27738427
>chr14:27738781-27738972
>chr14:27739099-27739896
>chr14:27739978-27740200
>chr14:27740266-27740439
>chr14:27740851-27741344
>chr14:27741491-27741540
>chr14:27742756-27742882
>chr14:27743080-27743203
>chr14:27743420-27743532
>chr14:27744138-27744278
>chr14:27744345-27744563
>chr14:27744706-27745182
>chr14:27746309-27746612
>chr14:27746923-27747901
>chr14:27748289-27748563
>chr14:27748859-27749424
>chr14:27749509-27750351
>chr14:27750444-27750572
>chr14:27751401-27751620
>chr14:27751731-27752502
>chr14:27752627-27753468
>chr14:27753698-27753837
>chr14:27754146-27754274
>chr14:27754462-27754912
>chr14:27755260-27755399
>chr14:27755450-27756478
>chr14:27756558-27756822
>chr14:27757274-27757548
>chr14:27757655-27758311
>chr14:27758353-27758892
>chr14:27758940-27759052
>chr14:27759586-27759640
>chr14:27759790-27760405
>chr14:27760453-27761375
>chr14:27761592-27766085
>chr14:27766211-27766714
>chr14:27766971-27768140
>chr14:27768286-27768502
>chr14:27768700-27769203
>chr14:27769413-27771656
>chr14:27771712-27771967
>chr14:27772032-27773922
>chr14:27773987-27774926
>chr14:27775127-27775653
>chr14:27775824-27775908
>chr14:27776068-27777636
>chr14:27777850-27778066
>chr14:27778284-27780133
>chr14:27780417-27780585
>chr14:27780918-27781251
>chr14:27781327-27781930
>chr14:27782320-27783357
>chr14:27783824-27783924
>chr14:27784779-27785171
>chr14:27786261-27786329
>chr14:27786539-27786583
>chr14:27786681-27786864
>chr14:27786946-27787027
>chr14:27787304-27787498
>chr14:27787727-27788026
>chr14:27788367-27788538
>chr14:27788588-27788691
>chr14:27788996-27789343
>chr14:27789535-27789990
>chr14:27790014-27790817
>chr14:27790973-27791416
>chr14:27791700-27791930
>chr14:27792049-27792272
>chr14:27792379-27793017
>chr14:27793157-27793294
>chr14:27793454-27794140
>chr14:27794306-27795147
>chr14:27795505-27796753
>chr14:27796906-27797701
>chr14:27797762-27798374
>chr14:27798537-27798706
>chr14:27798816-27800076
>chr14:27800117-27801859
>chr14:27801927-27803379
>chr14:27803407-27807071
>chr14:27807152-27807388
>chr14:27807524-27807799
>chr14:27807888-27808290
>chr14:27808758-27809198
>chr14:27809509-27809612
>chr14:27809826-27811291
>chr14:27811512-27811596
>chr14:27811676-27812174
>chr14:27812234-27812961
>chr14:27813005-27814560
>chr14:27814635-27815537
>chr14:27815778-27817264
>chr14:27817493-27817625
>chr14:27817661-27817798
>chr14:27817965-27818090
>chr14:27818167-27823570
>chr14:27823626-27823783
>chr14:27823819-27824027
>chr14:27824169-27824331
>chr14:27824436-27824577
>chr14:27824924-27825046
>chr14:27825144-27825900
>chr14:27825924-27826387
>chr14:27826567-27826615
>chr14:27826733-27827998
>chr14:27828154-27828973
>chr14:27829079-27829432
>chr14:27829767-27830071
>chr14:27830145-27830555
>chr14:27830919-27831871
>chr14:27831958-27832077
>chr14:27832246-27833292
>chr14:27833363-27834129
>chr14:27834371-27835055
>chr14:27835178-27835290
>chr14:27835448-27836380
>chr14:27836413-27838225
>chr14:27838378-27839093
>chr14:27839227-27840172
>chr14:27840293-27840454
>chr14:27840627-27841076
>chr14:27841143-27841358
>chr14:27841604-27842301
>chr14:27842624-27842780
>chr14:27842812-27843728
>chr14:27843762-27844370
>chr14:27844427-27845682
>chr14:27845740-27846586
>chr14:27846664-27848386
>chr14:27848687-27849955
>chr14:27849988-27855034
>chr14:27855483-27855719
>chr14:27855799-27856042
>chr14:27856129-27856188
>chr14:27856224-27857278
>chr14:27857417-27857727
>chr14:27857989-27858037
>chr14:27858139-27858537
>chr14:27858910-27859940
>chr14:27860201-27860459
>chr14:27860811-27861005
>chr14:27861071-27861200
>chr14:27861409-27861902
>chr14:27862507-27862571
>chr14:27863808-27863883
>chr14:27864360-27864464
>chr14:27866380-27866449
>chr14:27867257-27867308
>chr14:27868055-27868148
>chr14:27868405-27868473
>chr14:27869150-27869202
>chr14:27869924-27869990
>chr14:27870927-27871237
>chr14:27871369-27871535
>chr14:27871643-27873075
>chr14:27873155-27873808
>chr14:27874050-27874457
>chr14:27874741-27875476
>chr14:27875517-27875809
>chr14:27875921-27875993
>chr14:27876664-27876791
>chr14:27876859-27881686
>chr14:27881893-27882032
>chr14:27882443-27882691
>chr14:27885494-27885721
>chr14:27885853-27886156
>chr14:27887158-27887502
>chr14:27888054-27888103
>chr14:27888166-27888361
>chr14:27888554-27888767
>chr14:27890832-27892808
>chr14:27893268-27893375
>chr14:27893501-27894808
>chr14:27895088-27895139
>chr14:27895798-27897767
>chr14:27898116-27898182
>chr14:27899168-27899288
>chr14:27899968-27900049
>chr14:27900939-27901043
>chr14:27902998-27903176
>chr14:27903401-27903827
>chr14:27904833-27904906
>chr14:27906501-27906559
>chr14:27906967-27907085
>chr14:27907479-27907541
>chr14:27908064-27909544
>chr14:27909832-27910214
>chr14:27910393-27910633
>chr14:27910775-27910882
>chr14:27910973-27911703
>chr14:27912004-27912061
>chr14:27912580-27913648
>chr14:27914561-27914736
>chr14:27915210-27915263
>chr14:27915574-27915637
>chr14:27917800-27918410
>chr14:27918495-27918607
>chr14:27919152-27919310
>chr14:27919460-27921511
>chr14:27922263-27922470
>chr14:27922652-27922703
>chr14:27923137-27923406
>chr14:27923679-27923956
>chr14:27924013-27924118
>chr14:27924332-27924386
>chr14:27924855-27925099
>chr14:27926406-27926708
>chr14:27927146-27927272
>chr14:27928715-27929232
>chr14:27929530-27929628
>chr14:27932414-27934317
>chr14:27935090-27935396
>chr14:27935811-27935914
>chr14:27937065-27937378
>chr14:27937650-27937777
>chr14:27937978-27938177
>chr14:27938661-27938738
>chr14:27938960-27944099
>chr14:27944195-27944322
>chr14:27946221-27946279
>chr14:27947192-27947236
>chr14:27947535-27948018
>chr14:27948242-27948279
>chr14:27949117-27949169
>chr14:27949410-27949704
>chr14:27950079-27950213
>chr14:27950297-27950461
>chr14:27952086-27952163
>chr14:27952751-27952843
>chr14:27953353-27953453
>chr14:27953593-27953760
>chr14:27954170-27954295
>chr14:27954350-27954603
>chr14:27954762-27954824
>chr14:27954913-27954969
>chr14:27955791-27955872
>chr14:27956092-27956155
>chr14:27956589-27956638
>chr14:27957375-27957571
>chr14:27957828-27957929
>chr14:27958161-27958315
>chr14:27958345-27958517
>chr14:27958692-27958788
>chr14:27958811-27958911
>chr14:27958953-27958992
>chr14:27959040-27959084
>chr14:27960468-27960582
>chr14:27964031-27970868
>chr14:27970920-27971261
>chr14:27971343-27971578
>chr14:27971704-27971755
>chr14:27971887-27972072
>chr14:27972969-27973300
>chr14:27975041-27975425
>chr14:27975913-27976301
>chr14:27977185-27977236
>chr14:27979740-27979856
>chr14:27980621-27980892
>chr14:27980964-27980996
>chr14:27981566-27981772
>chr14:27982732-27983558
>chr14:27984657-27984992
>chr14:27985844-27986003
>chr14:27989270-27989313
>chr14:27990032-27990180
>chr14:27990954-27992322
>chr14:27992487-27992720
>chr14:27992791-27993035
>chr14:27993484-27993743
>chr14:27993890-27994260
>chr14:27994475-27994675
>chr14:27995110-27995209
>chr14:27999073-27999140
>chr14:27999280-27999359
>chr14:27999470-27999517
>chr14:27999631-27999740
>chr14:27999925-28000264
>chr14:28000394-28000779
>chr14:28000894-28000958
>chr14:28001024-28001107
>chr14:28001606-28001688
>chr14:28001746-28003509
>chr14:28003556-28004067
>chr14:28004116-28004535
>chr14:28004700-28004760
>chr14:28004846-28004961
>chr14:28005089-28005342
>chr14:28005384-28005466
>chr14:28005963-28006252
>chr14:28006586-28006711
>chr14:28007169-28007233
>chr14:28009029-28009257
>chr14:28010724-28010794
>chr14:28011037-28011172
>chr14:28011753-28012104
>chr14:28012388-28012619
>chr14:28012856-28012912
>chr14:28014902-28014985
>chr14:28015172-28015234
>chr14:28016102-28016169
>chr14:28016366-28016705
>chr14:28016884-28016972
>chr14:28017730-28018100
>chr14:28019342-28019429
>chr14:28020774-28020884
>chr14:28020964-28021295
>chr14:28021603-28021684
>chr14:28022007-28022075
>chr14:28023114-28023181
>chr14:28024030-28024200
>chr14:28025061-28025426
>chr14:28025727-28025812
>chr14:28026240-28026297
>chr14:28026499-28026846
>chr14:28026957-28027052
>chr14:28027350-28027480
>chr14:28028227-28028335
>chr14:28028768-28029277
>chr14:28029663-28029815
>chr14:28032757-28032879
>chr14:28033114-28033162
>chr14:28033295-28036635
>chr14:28036686-28036916
>chr14:28037675-28037742
>chr14:28039585-28039638
>chr14:28040162-28040438
>chr14:28040532-28043105
>chr14:28043148-28043202
>chr14:28043293-28043870
>chr14:28044511-28044758
>chr14:28045375-28045565
>chr14:28047477-28047668
>chr14:28047821-28048258
>chr14:28048977-28049122
>chr14:28049393-28049504
>chr14:28049996-28050432
>chr14:28050573-28051464
>chr14:28051825-28051896
>chr14:28051997-28052226
>chr14:28052576-28052640
>chr14:28052942-28053086
>chr14:28053514-28053611
>chr14:28053956-28054012
>chr14:28055970-28056977
>chr14:28059400-28059865
>chr14:28061734-28061785
>chr14:28064128-28064242
>chr14:28064481-28064609
>chr14:28064678-28064767
>chr14:28064835-28064911
>chr14:28066324-28066406
>chr14:28066599-28066683
>chr14:28066720-28067607
>chr14:28068014-28068481
>chr14:28068562-28068609
>chr14:28070381-28071643
>chr14:28071757-28071968
>chr14:28072667-28073135
>chr14:28073589-28075678
>chr14:28077095-28077151
>chr14:28077548-28077614
>chr14:28078029-28078080
>chr14:28078765-28078912
>chr14:28080678-28080733
>chr14:28081508-28081582
>chr14:28082016-28082390
>chr14:28085849-28085905
>chr14:28089434-28089498
>chr14:28091280-28091369
>chr14:28092237-28092391
>chr14:28092818-28092858
>chr14:28093479-28093766
>chr14:28095331-28095686
>chr14:28097226-28097982
>chr14:28098164-28098422
>chr14:28099101-28099329
>chr14:28099496-28100305
>chr14:28100385-28100460
>chr14:28103298-28103351
>chr14:28104167-28104264
>chr14:28104433-28104862
>chr14:28105154-28105355
>chr14:28106601-28106748
>chr14:28106800-28107154
>chr14:28108230-28108459
>chr14:28109479-28109797
>chr14:28110105-28110155
>chr14:28111079-28111167
>chr14:28111494-28111775
>chr14:28112498-28112540
>chr14:28113183-28113241
>chr14:28113628-28113751
>chr14:28114481-28115650
>chr14:28116274-28116389
>chr14:28117384-28117641
>chr14:28117715-28117824
>chr14:28117858-28118012
>chr14:28118277-28118880
>chr14:28119063-28119614
>chr14:28121362-28121404
>chr14:28121522-28121700
>chr14:28122052-28122212
>chr14:28122980-28123056
>chr14:28123336-28124434
>chr14:28124570-28124620
>chr14:28124666-28125007
>chr14:28125537-28125600
>chr14:28126620-28126952
>chr14:28127620-28127955
>chr14:28128053-28128518
>chr14:28129326-28129386
>chr14:28132421-28132770
>chr14:28133210-28133338
>chr14:28133764-28134025
>chr14:28134132-28134567
>chr14:28134605-28134935
>chr14:28135426-28135468
>chr14:28135946-28136296
>chr14:28136582-28136624
>chr14:28136887-28136950
>chr14:28137218-28137538
>chr14:28137703-28137790
>chr14:28140529-28140802
>chr14:28144149-28144779
>chr14:28146282-28146329
>chr14:28146941-28146983
>chr14:28147888-28149876
>chr14:28150350-28150556
>chr14:28150917-28151045
>chr14:28153322-28153398
>chr14:28157323-28157496
>chr14:28157712-28158138
>chr14:28158488-28158694
>chr14:28160076-28160206
>chr14:28160702-28160775
>chr14:28161254-28161399
>chr14:28161662-28161733
>chr14:28161865-28162180
>chr14:28163836-28163895
>chr14:28164465-28164572
>chr14:28164908-28165267
>chr14:28165667-28165741
>chr14:28165778-28165946
>chr14:28166040-28166427
>chr14:28167579-28167828
>chr14:28167995-28174181
>chr14:28176315-28176717
>chr14:28177124-28177805
>chr14:28178038-28179957
>chr14:28181919-28182078
>chr14:28182639-28183147
>chr14:28183312-28183578
>chr14:28183744-28185062
>chr14:28185181-28185247
>chr14:28185468-28185959
>chr14:28186050-28186658
>chr14:28186852-28187387
>chr14:28188440-28194511
>chr14:28195143-28195206
>chr14:28195440-28195604
>chr14:28196633-28196687
>chr14:28197111-28197430
>chr14:28197635-28197772
>chr14:28198689-28198795
>chr14:28199007-28199134
>chr14:28199458-28199685
>chr14:28200970-28201064
>chr14:28201535-28201757
>chr14:28202134-28202203
>chr14:28204029-28204501
>chr14:28205212-28205524
>chr14:28205687-28206089
>chr14:28206452-28206620
>chr14:28206755-28207050
>chr14:28207340-28207692
>chr14:28208658-28208810
>chr14:28208918-28215025
>chr14:28215140-28215285
>chr14:28215358-28216212
>chr14:28216279-28217188
>chr14:28217377-28217661
>chr14:28217736-28217963
>chr14:28218043-28218442
>chr14:28218668-28218989
>chr14:28221570-28221678
>chr14:28221700-28221784
>chr14:28222036-28222120
>chr14:28223302-28223409
>chr14:28223465-28223779
>chr14:28223942-28224032
>chr14:28225865-28225973
>chr14:28226084-28226162
>chr14:28226198-28226242
>chr14:28227223-28227560
>chr14:28227838-28228328
>chr14:28228396-28228485
>chr14:28229678-28230738
>chr14:28230778-28230907
>chr14:28230946-28231972
>chr14:28232656-28232710
>chr14:28233705-28233800
>chr14:28234733-28234786
>chr14:28235273-28235630
>chr14:28237252-28237375
>chr14:28237736-28239242
>chr14:28239329-28240028
>chr14:28241058-28241130
>chr14:28241561-28241712
>chr14:28243437-28243482
>chr14:28243959-28244318
>chr14:28244938-28245237
>chr14:28245850-28246018
>chr14:28246578-28246719
>chr14:28247990-28248071
>chr14:28248307-28250666
>chr14:28250701-28251043
>chr14:28251104-28253157
>chr14:28253284-28253731
>chr14:28253801-28254588
>chr14:28254966-28255583
>chr14:28255814-28255968
>chr14:28256132-28256275
>chr14:28256321-28256550
>chr14:28256610-28256928
>chr14:28257078-28257131
>chr14:28257332-28257591
>chr14:28257640-28257683
>chr14:28258145-28258208
>chr14:28258428-28258602
>chr14:28258796-28259273
>chr14:28259608-28259729
>chr14:28261204-28261230
>chr14:28261401-28261441
>chr14:28262424-28262566
>chr14:28262970-28263080
>chr14:28263330-28263428
>chr14:28263662-28263807
>chr14:28263895-28263966
>chr14:28264103-28264145
>chr14:28264222-28264364
>chr14:28265856-28265946
>chr14:28266117-28266626
>chr14:28266725-28267939
>chr14:28267968-28269272
>chr14:28269303-28271889
>chr14:28271948-28274042
>chr14:28274740-28274796
>chr14:28274879-28274974
>chr14:28275323-28275418
>chr14:28275645-28275690
>chr14:28276652-28276851
>chr14:28277820-28278191
>chr14:28280830-28280939
>chr14:28282196-28282427
>chr14:28282632-28282758
>chr14:28283127-28283308
>chr14:28283398-28283640
>chr14:28283808-28284531
>chr14:28284582-28285031
>chr14:28285141-28285482
>chr14:28285545-28285591
>chr14:28285701-28285774
>chr14:28288533-28288610
>chr14:28289340-28293744
>chr14:28293903-28294732
>chr14:28294835-28294918
>chr14:28295109-28295143
>chr14:28295317-28295386
>chr14:28295477-28295543
>chr14:28296181-28296242
>chr14:28296857-28299245
>chr14:28299358-28299394
>chr14:28299443-28299489
>chr14:28299827-28300049
>chr14:28300810-28300911
>chr14:28301186-28301268
>chr14:28301443-28302973
>chr14:28304031-28304262
>chr14:28304912-28305001
>chr14:28305519-28305569
>chr14:28306314-28306416
>chr14:28306448-28306947
>chr14:28307322-28307829
>chr14:28308393-28308457
>chr14:28308506-28308675
>chr14:28308840-28309295
>chr14:28309335-28309409
>chr14:28309581-28309640
>chr14:28312490-28318562
>chr14:28318825-28319084
>chr14:28319433-28319602
>chr14:28319857-28319995
>chr14:28320764-28320826
>chr14:28321146-28321545
>chr14:28322244-28322325
>chr14:28325591-28325786
>chr14:28327030-28327845
>chr14:28327903-28328014
>chr14:28328637-28329083
>chr14:28329220-28329265
>chr14:28329910-28330092
>chr14:28330791-28332608
>chr14:28334555-28334912
>chr14:28335245-28335641
>chr14:28335764-28336278
>chr14:28336385-28337014
>chr14:28337207-28337569
>chr14:28338724-28338834
>chr14:28338864-28338946
>chr14:28339508-28339620
>chr14:28339791-28340268
>chr14:28340791-28340887
>chr14:28341460-28341558
>chr14:28342278-28342539
>chr14:28342647-28342690
>chr14:28344535-28344726
>chr14:28345708-28345974
>chr14:28346037-28346123
>chr14:28346576-28346827
>chr14:28347035-28347076
>chr14:28347647-28347690
>chr14:28348238-28348386
>chr14:28348754-28348921
>chr14:28348970-28349258
>chr14:28349349-28349672
>chr14:28352651-28352711
>chr14:28353815-28354369
>chr14:28354446-28354530
>chr14:28356474-28357150
>chr14:28358152-28358456
>chr14:28360970-28361181
>chr14:28361257-28361429
>chr14:28361727-28361792
>chr14:28361903-28361973
>chr14:28362063-28362180
>chr14:28362588-28362629
>chr14:28364817-28365281
>chr14:28365350-28365743
>chr14:28365786-28365889
>chr14:28366355-28366427
>chr14:28366556-28366806
>chr14:28368953-28369233
>chr14:28369462-28369516
>chr14:28370855-28370895
>chr14:28371448-28371627
>chr14:28372934-28373204
>chr14:28373272-28373604
>chr14:28375868-28376328
>chr14:28376402-28377889
>chr14:28377937-28378139
>chr14:28378235-28378308
>chr14:28378351-28378426
>chr14:28378515-28378775
>chr14:28378806-28379284
>chr14:28379329-28379554
>chr14:28379596-28379865
>chr14:28379941-28380023
>chr14:28380061-28380125
>chr14:28380155-28380638
>chr14:28381070-28381109
>chr14:28382495-28382619
>chr14:28383473-28383616
>chr14:28383712-28383790
>chr14:28384307-28384350
>chr14:28384700-28384888
>chr14:28385439-28385521
>chr14:28385569-28386049
>chr14:28386087-28386623
>chr14:28386719-28387015
>chr14:28387065-28387617
>chr14:28387696-28389142
>chr14:28389231-28390277
>chr14:28390456-28390877
>chr14:28390968-28391881
>chr14:28392125-28392232
>chr14:28392426-28392792
>chr14:28393644-28394045
>chr14:28394197-28394293
>chr14:28394435-28394534
>chr14:28394723-28395056
>chr14:28395163-28395357
>chr14:28395502-28395773
>chr14:28395883-28396154
>chr14:28396606-28396857
>chr14:28396916-28397050
>chr14:28397378-28397627
>chr14:28397692-28397775
>chr14:28398804-28398838
>chr14:28399495-28399602
>chr14:28399639-28399826
>chr14:28400398-28400604
>chr14:28401379-28401464
>chr14:28402212-28402961
>chr14:28404017-28404050
>chr14:28404808-28405127
>chr14:28405586-28405902
>chr14:28409320-28409379
>chr14:28409834-28410345
>chr14:28410710-28410911
>chr14:28411286-28411395
>chr14:28411486-28411585
>chr14:28411788-28412215
>chr14:28412472-28416570
>chr14:28416768-28416823
>chr14:28416991-28417159
>chr14:28417354-28417563
>chr14:28417871-28417935
>chr14:28418050-28418249
>chr14:28418451-28418550
>chr14:28418588-28418677
>chr14:28418852-28418983
>chr14:28419280-28419389
>chr14:28419625-28419762
>chr14:28420066-28420390
>chr14:28420495-28421203
>chr14:28422005-28422124
>chr14:28422637-28422818
>chr14:28422947-28423140
>chr14:28423926-28424065
>chr14:28424116-28424219
>chr14:28424361-28424407
>chr14:28425093-28425313
>chr14:28425445-28425537
>chr14:28426533-28426595
>chr14:28427977-28428309
>chr14:28429960-28430466
>chr14:28431661-28431868
>chr14:28431919-28431963
>chr14:28432141-28432711
>chr14:28433684-28433758
>chr14:28434481-28435782
>chr14:28435861-28435996
>chr14:28436738-28436809
>chr14:28437075-28437423
>chr14:28437762-28437958
>chr14:28438025-28438293
>chr14:28438486-28438523
>chr14:28438614-28438664
>chr14:28439047-28439457
>chr14:28439553-28439867
>chr14:28440898-28440976
>chr14:28441116-28441181
>chr14:28441324-28441441
>chr14:28441796-28441900
>chr14:28443390-28443726
>chr14:28443950-28444334
>chr14:28445812-28445879
>chr14:28446646-28446682
>chr14:28447550-28447595
>chr14:28448008-28448263
>chr14:28449774-28449941
>chr14:28450432-28450559
>chr14:28450750-28451040
>chr14:28451137-28453452
>chr14:28453581-28453907
>chr14:28454000-28454592
>chr14:28456598-28456654
>chr14:28457332-28457463
>chr14:28457982-28458093
>chr14:28458977-28459328
>chr14:28459872-28459933
>chr14:28460255-28460488
>chr14:28460561-28460673
>chr14:28460761-28460870
>chr14:28460960-28461087
>chr14:28461492-28461539
>chr14:28461687-28461721
>chr14:28461780-28461915
>chr14:28461994-28462146
>chr14:28463455-28463820
>chr14:28464341-28464637
>chr14:28464720-28464784
>chr14:28464902-28467135
>chr14:28470991-28471384
>chr14:28472741-28472876
>chr14:28472949-28474872
>chr14:28475138-28475339
>chr14:28475788-28475899
>chr14:28476063-28476130
>chr14:28476291-28476584
>chr14:28476796-28476883
>chr14:28477320-28477812
>chr14:28478272-28478367
>chr14:28478535-28478583
>chr14:28478683-28478742
>chr14:28480505-28480720
>chr14:28481316-28481637
>chr14:28482947-28482986
>chr14:28483948-28484309
>chr14:28484701-28485004
>chr14:28487103-28487226
>chr14:28487850-28487921
>chr14:28488190-28488312
>chr14:28489509-28489960
>chr14:28490276-28490353
>chr14:28491303-28491776
>chr14:28491828-28491877
>chr14:28492640-28492687
>chr14:28492760-28492879
>chr14:28493570-28493615
>chr14:28493773-28493824
>chr14:28493968-28494153
>chr14:28494303-28494459
>chr14:28494899-28494997
>chr14:28495102-28495190
>chr14:28495279-28495663
>chr14:28495975-28496315
>chr14:28496460-28496854
>chr14:28498190-28500510
>chr14:28501783-28501885
>chr14:28502111-28502597
>chr14:28502919-28503063
>chr14:28504448-28504487
>chr14:28505630-28512278
>chr14:28512900-28513003
>chr14:28513339-28513381
>chr14:28514309-28514394
>chr14:28514457-28514513
>chr14:28515394-28515841
>chr14:28517055-28518071
>chr14:28518558-28521076
>chr14:28521291-28522471
>chr14:28522505-28523659
>chr14:28524178-28524331
>chr14:28524686-28524921
>chr14:28525008-28525079
>chr14:28526432-28526550
>chr14:28526873-28526963
>chr14:28527621-28527704
>chr14:28528614-28528687
>chr14:28529036-28529506
>chr14:28529766-28530042
>chr14:28531747-28533507
>chr14:28533530-28535505
>chr14:28535584-28535648
>chr14:28535714-28536296
>chr14:28536542-28536976
>chr14:28537276-28537334
>chr14:28537396-28537449
>chr14:28537922-28538076
>chr14:28538407-28538494
>chr14:28538623-28538971
>chr14:28539157-28541504
>chr14:28543216-28543538
>chr14:28543766-28544230
>chr14:28544394-28546331
>chr14:28546584-28546815
>chr14:28547266-28547634
>chr14:28547768-28548216
>chr14:28548273-28549137
>chr14:28549229-28549479
>chr14:28550104-28550156
>chr14:28550346-28550386
>chr14:28551850-28552158
>chr14:28553222-28553314
>chr14:28553940-28554004
>chr14:28555513-28555874
>chr14:28556604-28556637
>chr14:28557515-28557569
>chr14:28557900-28557955
>chr14:28558139-28558204
>chr14:28558877-28559042
>chr14:28559235-28559406
>chr14:28559816-28560238
>chr14:28561554-28562070
>chr14:28562551-28563520
>chr14:28563601-28563840
>chr14:28563905-28564117
>chr14:28565194-28565416
>chr14:28565481-28565597
>chr14:28566587-28567272
>chr14:28567794-28567876
>chr14:28568016-28568090
>chr14:28570693-28570742
>chr14:28570992-28571222
>chr14:28571522-28571611
>chr14:28571853-28572118
>chr14:28572342-28572635
>chr14:28572728-28572769
>chr14:28572844-28574121
>chr14:28574162-28574458
>chr14:28574530-28574795
>chr14:28575304-28575432
>chr14:28575963-28576040
>chr14:28576439-28576496
>chr14:28576649-28576918
>chr14:28577005-28577197
>chr14:28578359-28578443
>chr14:28578629-28579806
>chr14:28579883-28580126
>chr14:28580187-28580521
>chr14:28580685-28581231
>chr14:28581862-28582304
>chr14:28582362-28582648
>chr14:28582776-28582992
>chr14:28583132-28583269
>chr14:28583356-28583997
>chr14:28584089-28584170
>chr14:28584356-28584751
>chr14:28584825-28584937
>chr14:28584996-28585607
>chr14:28585717-28585827
>chr14:28586004-28586111
>chr14:28586139-28586362
>chr14:28586747-28587877
>chr14:28588553-28588933
>chr14:28590538-28591131
>chr14:28593109-28593508
>chr14:28594025-28594427
>chr14:28594976-28595087
>chr14:28595390-28595589
>chr14:28598304-28598447
>chr14:28598990-28599042
>chr14:28599221-28599357
>chr14:28599535-28599595
>chr14:28599653-28599704
>chr14:28599826-28599959
>chr14:28600626-28600731
>chr14:28600787-28600861
>chr14:28601652-28601967
>chr14:28601994-28602595
>chr14:28603402-28603490
>chr14:28604253-28604328
>chr14:28605522-28605617
>chr14:28608337-28608399
>chr14:28611088-28611140
>chr14:28615181-28615259
>chr14:28615533-28616219
>chr14:28616685-28617113
>chr14:28617905-28617974
>chr14:28620212-28620620
>chr14:28624529-28624634
>chr14:28625334-28625984
>chr14:28626745-28627269
>chr14:28627532-28627711
>chr14:28628359-28628536
>chr14:28629668-28630374
>chr14:28630480-28630559
>chr14:28630719-28631353
>chr14:28631427-28632083
>chr14:28632117-28632153
>chr14:28632186-28633004
>chr14:28634694-28634795
>chr14:28635626-28643077
>chr14:28643812-28644043
>chr14:28644150-28644358
>chr14:28645092-28645264
>chr14:28645397-28645495
>chr14:28646364-28646541
>chr14:28647132-28647921
>chr14:28648387-28648466
>chr14:28648486-28648587
>chr14:28649320-28649680
>chr14:28649890-28650785
>chr14:28651735-28651893
>chr14:28651997-28652034
>chr14:28654549-28654606
>chr14:28657953-28658256
>chr14:28658722-28658797
>chr14:28659143-28659409
>chr14:28659862-28660219
>chr14:28660307-28660637
>chr14:28660711-28660838
>chr14:28661168-28661219
>chr14:28661752-28661799
>chr14:28662183-28662412
>chr14:28662803-28662882
>chr14:28662936-28663179
>chr14:28663567-28663606
>chr14:28663695-28663876
>chr14:28664065-28664711
>chr14:28664969-28665028
>chr14:28665283-28665452
>chr14:28666001-28666223
>chr14:28666421-28666595
>chr14:28666725-28666795
>chr14:28667422-28667754
>chr14:28668468-28668504
>chr14:28671271-28671386
>chr14:28673247-28673333
>chr14:28673481-28673567
>chr14:28673926-28673990
>chr14:28675483-28675581
>chr14:28675703-28675775
>chr14:28676310-28676376
>chr14:28677211-28677364
>chr14:28678529-28678605
>chr14:28678860-28678949
>chr14:28679212-28679646
>chr14:28679826-28680065
>chr14:28680918-28681027
>chr14:28681066-28681575
>chr14:28681635-28687760
>chr14:28687868-28688657
>chr14:28688709-28688827
>chr14:28689033-28689092
>chr14:28691298-28691333
>chr14:28691553-28691622
>chr14:28692467-28692917
>chr14:28693896-28694221
>chr14:28694644-28694723
>chr14:28695031-28695127
>chr14:28696305-28696640
>chr14:28697310-28697381
>chr14:28697448-28697630
>chr14:28698168-28698576
>chr14:28699220-28699539
>chr14:28700897-28701204
>chr14:28701417-28701553
>chr14:28702695-28702732
>chr14:28702823-28702887
>chr14:28704738-28704885
>chr14:28705085-28705286
>chr14:28705424-28706025
>chr14:28706143-28706799
>chr14:28708957-28709116
>chr14:28709380-28709457
>chr14:28709846-28709883
>chr14:28710505-28710597
>chr14:28710645-28710912
>chr14:28711052-28711738
>chr14:28711822-28712087
>chr14:28712459-28712856
>chr14:28712930-28713002
>chr14:28713199-28714186
>chr14:28714495-28716270
>chr14:28716426-28716782
>chr14:28716958-28717086
>chr14:28717485-28717881
>chr14:28718323-28718522
>chr14:28718761-28718804
>chr14:28719110-28719161
>chr14:28719460-28719863
>chr14:28720057-28720354
>chr14:28720476-28720881
>chr14:28721030-28721233
>chr14:28721307-28721341
>chr14:28721834-28721893
>chr14:28721963-28722206
>chr14:28722241-28722416
>chr14:28724110-28724454
>chr14:28724929-28724988
>chr14:28726755-28726866
>chr14:28731404-28731447
>chr14:28732868-28733422
>chr14:28733496-28733722
>chr14:28734295-28734333
>chr14:28734500-28734570
>chr14:28735259-28735601
>chr14:28735899-28736014
>chr14:28738441-28738683
>chr14:28739033-28739241
>chr14:28739376-28739742
>chr14:28739777-28739807
>chr14:28740897-28741213
>chr14:28741802-28741956
>chr14:28742098-28742300
>chr14:28742980-28743229
>chr14:28744471-28744581
>chr14:28745604-28745952
>chr14:28746214-28746324
>chr14:28747452-28747556
>chr14:28747836-28748102
>chr14:28748375-28748480
>chr14:28748600-28748921
>chr14:28748947-28749343
>chr14:28750681-28751001
>chr14:28752590-28752711
>chr14:28753132-28753206
>chr14:28754582-28754637
>chr14:28756020-28756180
>chr14:28760968-28761052
>chr14:28761764-28761816
>chr14:28762018-28762069
>chr14:28763312-28763379
>chr14:28764430-28764605
>chr14:28766609-28766655
>chr14:28766877-28766972
>chr14:28767017-28767081
>chr14:28767413-28767617
>chr14:28769637-28769700
>chr14:28770316-28770392
>chr14:28770491-28770570
>chr14:28770904-28770944
>chr14:28777617-28777689
>chr14:28778047-28778099
>chr14:28784320-28784401
>chr14:28784967-28785017
>chr14:28786412-28787108
>chr14:28788026-28788346
>chr14:28788699-28788782
>chr14:28789732-28789848
>chr14:28790220-28790286
>chr14:28790556-28790720
>chr14:28791110-28791504
>chr14:28792282-28792601
>chr14:28793636-28794391
>chr14:28795080-28795139
>chr14:28795483-28795771
>chr14:28796912-28797166
>chr14:28797411-28797947
>chr14:28799032-28799095
>chr14:28800303-28800814
>chr14:28803374-28803763
>chr14:28804166-28804327
>chr14:28804487-28804777
>chr14:28805523-28805868
>chr14:28807144-28807755
>chr14:28807827-28808111
>chr14:28808705-28808934
>chr14:28808999-28809063
>chr14:28809282-28809340
>chr14:28809411-28809471
>chr14:28810326-28810415
>chr14:28811857-28811913
>chr14:28812935-28813311
>chr14:28813543-28814349
>chr14:28814377-28814676
>chr14:28814823-28815059
>chr14:28815973-28816279
>chr14:28818430-28818743
>chr14:28819394-28819471
>chr14:28819663-28819745
>chr14:28819793-28819999
>chr14:28820432-28820496
>chr14:28820998-28821348
>chr14:28821581-28821760
>chr14:28821850-28822506
>chr14:28822566-28822887
>chr14:28822935-28823420
>chr14:28823518-28824014
>chr14:28824177-28824269
>chr14:28824338-28824742
>chr14:28824951-28825039
>chr14:28825748-28825819
>chr14:28826352-28826882
>chr14:28826950-28827139
>chr14:28828212-28828383
>chr14:28829319-28830034
>chr14:28830125-28830430
>chr14:28830463-28830556
>chr14:28831859-28832015
>chr14:28832365-28832568
>chr14:28835381-28835506
>chr14:28836826-28837194
>chr14:28838079-28838378
>chr14:28840760-28841092
>chr14:28841300-28841386
>chr14:28841492-28841822
>chr14:28842077-28842132
>chr14:28842411-28843290
>chr14:28843497-28843920
>chr14:28844729-28844819
>chr14:28845020-28845155
>chr14:28845818-28851771
>chr14:28852664-28852830
>chr14:28853382-28853683
>chr14:28853960-28854851
>chr14:28855160-28855279
>chr14:28855399-28855809
>chr14:28856441-28856529
>chr14:28857347-28857400
>chr14:28858795-28859076
>chr14:28859671-28859825
>chr14:28861127-28861470
>chr14:28861724-28861906
>chr14:28861956-28862033
>chr14:28862133-28862174
>chr14:28862333-28862452
>chr14:28862489-28862621
>chr14:28862734-28862949
>chr14:28864296-28864362
>chr14:28864404-28864540
>chr14:28864794-28866072
>chr14:28866265-28866361
>chr14:28866541-28866934
>chr14:28868464-28868511
>chr14:28868568-28868640
>chr14:28869417-28869721
>chr14:28869851-28869976
>chr14:28871516-28872092
>chr14:28873838-28874179
>chr14:28875215-28875338
>chr14:28875381-28875430
>chr14:28877662-28877725
>chr14:28879374-28879455
>chr14:28880291-28880342
>chr14:28880515-28880669
>chr14:28880879-28880934
>chr14:28883490-28883714
>chr14:28883825-28884043
>chr14:28884113-28884192
>chr14:28884278-28884872
>chr14:28884945-28885193
>chr14:28885900-28885987
>chr14:28886805-28886943
>chr14:28887672-28887860
>chr14:28888199-28888464
>chr14:28888801-28888857
>chr14:28889385-28889834
>chr14:28890089-28890459
>chr14:28890660-28890759
>chr14:28892166-28892224
>chr14:28892728-28892791
>chr14:28895004-28895061
>chr14:28897330-28897689
>chr14:28897903-28898053
>chr14:28899178-28899604
>chr14:28900044-28900291
>chr14:28900415-28900518
>chr14:28900878-28901045
>chr14:28901597-28901776
>chr14:28901910-28901983
>chr14:28902369-28902404
>chr14:28903663-28903842
>chr14:28904474-28904634
>chr14:28905221-28905311
>chr14:28905354-28905462
>chr14:28905522-28906092
>chr14:28906186-28906792
>chr14:28907094-28909476
>chr14:28909740-28910040
>chr14:28910722-28910785
>chr14:28912253-28912610
>chr14:28915148-28915689
>chr14:28917433-28918321
>chr14:28919702-28919759
>chr14:28920273-28920607
>chr14:28920754-28921064
>chr14:28921399-28921528
>chr14:28921725-28921771
>chr14:28922299-28923066
>chr14:28923206-28923593
>chr14:28924370-28924470
>chr14:28924779-28924864
>chr14:28924912-28925154
>chr14:28926128-28926276
>chr14:28926332-28926593
>chr14:28926729-28927112
>chr14:28927185-28927698
>chr14:28928358-28928430
>chr14:28928670-28928872
>chr14:28929776-28929841
>chr14:28930800-28930851
>chr14:28933321-28933811
>chr14:28934006-28934470
>chr14:28934538-28934874
>chr14:28935071-28935255
>chr14:28935619-28935915
>chr14:28936636-28936764
>chr14:28937168-28937392
>chr14:28937494-28937563
>chr14:28937901-28940048
>chr14:28940506-28940812
>chr14:28940970-28941318
>chr14:28946309-28946870
>chr14:28948210-28948256
>chr14:28948267-28950830
>chr14:28951844-28952017
>chr14:28952839-28952907
>chr14:28954972-28960296
>chr14:28960373-28960429
>chr14:28960490-28960562
>chr14:28960730-28962998
>chr14:28963053-28963109
>chr14:28963851-28963995
>chr14:28964204-28964460
>chr14:28967311-28967396
>chr14:28967748-28967859
>chr14:28968242-28968277
>chr14:28968371-28968476
>chr14:28969743-28969838
>chr14:28970737-28971119
>chr14:28971459-28971558
>chr14:28972165-28972486
>chr14:28973074-28973195
>chr14:28977209-28977443
>chr14:28979835-28984133
>chr14:28986204-28986575
>chr14:28986698-28987166
>chr14:28987241-28987617
>chr14:28987682-28988008
>chr14:28988107-28988442
>chr14:28989129-28989469
>chr14:28989516-28989842
>chr14:28990012-28990120
>chr14:28992568-28992610
>chr14:28992824-28992994
>chr14:28993191-28994969
>chr14:28995149-28995226
>chr14:28996046-28996130
>chr14:28996340-28997449
>chr14:28997476-28998278
>chr14:28999132-28999459
>chr14:29000228-29000947
>chr14:29001826-29005605
>chr14:29005788-29005880
>chr14:29005980-29006017
>chr14:29006894-29007472
>chr14:29008588-29008660
>chr14:29009987-29010082
>chr14:29011785-29011832
>chr14:29012015-29012223
>chr14:29012272-29012547
>chr14:29012682-29013089
>chr14:29014698-29015999
>chr14:29016156-29016298
>chr14:29016357-29016392
>chr14:29016585-29016616
>chr14:29017468-29018550
>chr14:29020637-29020708
>chr14:29022055-29024703
>chr14:29024751-29029099
>chr14:29029149-29029464
>chr14:29032611-29032743
>chr14:29034770-29034909
>chr14:29035712-29035894
>chr14:29035941-29036091
>chr14:29038363-29038419
>chr14:29041328-29041397
>chr14:29041899-29041945
>chr14:29042031-29042101
>chr14:29042936-29043004
>chr14:29043586-29043635
>chr14:29043750-29043785
>chr14:29045849-29045900
>chr14:29046115-29046513
>chr14:29046776-29046957
>chr14:29047187-29047247
>chr14:29047427-29047676
>chr14:29048773-29048825
>chr14:29049343-29049402
>chr14:29050380-29050416
>chr14:29052410-29052497
>chr14:29053054-29053167
>chr14:29055462-29055852
>chr14:29059251-29059516
>chr14:29059757-29059852
>chr14:29060453-29060758
>chr14:29063458-29063551
>chr14:29063893-29064140
>chr14:29064333-29064535
>chr14:29064561-29064699
>chr14:29065749-29065812
>chr14:29065996-29066606
>chr14:29067485-29067584
>chr14:29068877-29069679
>chr14:29071220-29073961
>chr14:29073990-29074149
>chr14:29074447-29074767
>chr14:29076092-29076310
>chr14:29076410-29076685
>chr14:29076789-29076953
>chr14:29077869-29077987
>chr14:29079735-29079879
>chr14:29081468-29081636
>chr14:29081802-29081959
>chr14:29082189-29082230
>chr14:29082838-29082993
>chr14:29087166-29087714
>chr14:29087773-29089035
>chr14:29089283-29089619
>chr14:29090007-29090069
>chr14:29090292-29090457
>chr14:29090503-29090708
>chr14:29091162-29091432
>chr14:29093529-29093658
>chr14:29094210-29095955
>chr14:29096350-29096508
>chr14:29096539-29096613
>chr14:29097256-29097306
>chr14:29097910-29097989
>chr14:29098375-29098426
>chr14:29100980-29101139
>chr14:29104342-29104402
>chr14:29104494-29104526
>chr14:29106222-29106711
>chr14:29108032-29108235
>chr14:29108652-29109183
>chr14:29109297-29109934
>chr14:29109992-29110064
>chr14:29110318-29110991
>chr14:29111096-29111343
>chr14:29111549-29111607
>chr14:29112772-29112908
>chr14:29113028-29113127
>chr14:29114733-29114904
>chr14:29114982-29115306
>chr14:29117956-29117994
>chr14:29118653-29118809
>chr14:29119005-29119053
>chr14:29120905-29122153
>chr14:29122397-29122446
>chr14:29123413-29123541
>chr14:29123730-29123822
>chr14:29124388-29124753
>chr14:29125219-29125804
>chr14:29126752-29126889
>chr14:29129473-29129531
>chr14:29130368-29130646
>chr14:29131278-29131364
>chr14:29131428-29131592
>chr14:29131907-29132525
>chr14:29132914-29132983
>chr14:29133514-29136432
>chr14:29136503-29136589
>chr14:29137176-29137212
>chr14:29137284-29137636
>chr14:29137970-29138046
>chr14:29138088-29138572
>chr14:29138644-29138745
>chr14:29138885-29139264
>chr14:29141269-29141497
>chr14:29141689-29141785
>chr14:29143338-29143506
>chr14:29145623-29145920
>chr14:29146993-29147049
>chr14:29147388-29147531
>chr14:29147710-29147751
>chr14:29149058-29149142
>chr14:29149278-29149425
>chr14:29150702-29150942
>chr14:29150986-29151114
>chr14:29151141-29151371
>chr14:29151511-29151593
>chr14:29151784-29152137
>chr14:29153117-29153611
>chr14:29153662-29154019
>chr14:29154739-29154865
>chr14:29154898-29155117
>chr14:29155348-29155390
>chr14:29157813-29157877
>chr14:29158101-29158437
>chr14:29159421-29159808
>chr14:29161065-29161126
>chr14:29161280-29161362
>chr14:29162091-29162359
>chr14:29164729-29165078
>chr14:29166096-29166363
>chr14:29167778-29168103
>chr14:29168383-29168498
>chr14:29168618-29168926
>chr14:29168991-29169052
>chr14:29169151-29169250
>chr14:29169406-29169758
>chr14:29170420-29170485
>chr14:29170789-29171268
>chr14:29171344-29171482
>chr14:29171512-29171668
>chr14:29171745-29174768
>chr14:29174815-29176741
>chr14:29176880-29177249
>chr14:29177300-29177662
>chr14:29178754-29178929
>chr14:29179340-29179405
>chr14:29180281-29180597
>chr14:29182692-29182753
>chr14:29182826-29183435
>chr14:29183534-29183729
>chr14:29183842-29184588
>chr14:29184694-29184809
>chr14:29184884-29185206
>chr14:29185512-29185562
>chr14:29186547-29187266
>chr14:29187899-29188259
>chr14:29188343-29188600
>chr14:29194284-29194406
>chr14:29194734-29194844
>chr14:29194893-29195065
>chr14:29195151-29195329
>chr14:29195538-29196438
>chr14:29197483-29197547
>chr14:29198827-29199100
>chr14:29200121-29200653
>chr14:29203236-29203584
>chr14:29205977-29206051
>chr14:29208251-29208602
>chr14:29209296-29209580
>chr14:29211700-29212018
>chr14:29213879-29214068
>chr14:29216762-29216815
>chr14:29219502-29219601
>chr14:29226525-29226584
>chr14:29226977-29227266
>chr14:29230203-29230260
>chr14:29231895-29232197
>chr14:29234513-29234616
>chr14:29235872-29235930
>chr14:29237558-29237760
>chr14:29239019-29239103
>chr14:29239396-29239695
>chr14:29244262-29244846
>chr14:29245251-29245335
>chr14:29246177-29247775
>chr14:29247905-29248047
>chr14:29248117-29248497
>chr14:29248582-29249011
>chr14:29249045-29249671
>chr14:29250027-29250091
>chr14:29250149-29252265
>chr14:29252538-29252650
>chr14:29252773-29252824
>chr14:29252948-29253099
>chr14:29253329-29253527
>chr14:29253584-29254020
>chr14:29254270-29254319
>chr14:29255074-29255259
>chr14:29255456-29255793
>chr14:29255970-29258304
>chr14:29258334-29258415
>chr14:29258864-29259703
>chr14:29260312-29261644
>chr14:29261714-29261922
>chr14:29261998-29262144
>chr14:29262223-29262286
>chr14:29262451-29262905
>chr14:29263094-29263138
>chr14:29264150-29264300
>chr14:29264461-29264514
>chr14:29265425-29265527
>chr14:29266048-29266143
>chr14:29267470-29267519
>chr14:29267684-29267743
>chr14:29268013-29268356
>chr14:29269096-29269161
>chr14:29269412-29269575
>chr14:29269625-29269756
>chr14:29269876-29269955
>chr14:29270262-29270356
>chr14:29271042-29271145
>chr14:29271319-29271382
>chr14:29272779-29272827
>chr14:29272945-29273052
>chr14:29273101-29273163
>chr14:29276947-29277086
>chr14:29279140-29279270
>chr14:29280836-29281174
>chr14:29283960-29286438
>chr14:29287217-29287266
>chr14:29288484-29288698
>chr14:29290550-29290674
>chr14:29290993-29291238
>chr14:29291400-29291437
>chr14:29291513-29292276
>chr14:29292894-29293578
>chr14:29293621-29294009
>chr14:29294086-29295113
>chr14:29295156-29295744
>chr14:29295852-29298331
>chr14:29298673-29298767
>chr14:29298981-29299128
>chr14:29304593-29304694
>chr14:29305978-29306041
>chr14:29306113-29306491
>chr14:29307619-29307801
>chr14:29307875-29308438
>chr14:29308578-29308624
>chr14:29309073-29309359
>chr14:29309703-29309735
>chr14:29309925-29310138
>chr14:29313651-29313692
>chr14:29313785-29313988
>chr14:29314083-29314118
>chr14:29314204-29314907
>chr14:29314995-29315195
>chr14:29315987-29316087
>chr14:29317141-29317195
>chr14:29317686-29317720
>chr14:29317779-29317886
>chr14:29318039-29318142
>chr14:29318701-29318826
>chr14:29318918-29318953
>chr14:29319154-29319222
>chr14:29319941-29319989
>chr14:29320228-29320258
>chr14:29320444-29320474
>chr14:29320605-29320699
>chr14:29320817-29320901
>chr14:29321079-29321437
>chr14:29321524-29321874
>chr14:29323108-29323172
>chr14:29323231-29323270
>chr14:29324150-29324215
>chr14:29325322-29325390
>chr14:29326078-29326180
>chr14:29326737-29326791
>chr14:29327250-29327332
>chr14:29327472-29327535
>chr14:29327765-29327862
>chr14:29328200-29328830
>chr14:29329000-29330137
>chr14:29331290-29331335
>chr14:29331591-29332020
>chr14:29333241-29335169
>chr14:29336758-29337603
>chr14:29339613-29339650
>chr14:29340251-29340307
>chr14:29340472-29340969
>chr14:29341274-29341505
>chr14:29342212-29342320
>chr14:29342464-29342526
>chr14:29342699-29343211
>chr14:29345062-29345197
>chr14:29346239-29346283
>chr14:29346805-29346981
>chr14:29347682-29348026
>chr14:29349493-29350091
>chr14:29351337-29351431
>chr14:29353142-29353239
>chr14:29362601-29363053
>chr14:29363150-29363693
>chr14:29365718-29366494
>chr14:29366685-29366764
>chr14:29367022-29367152
>chr14:29367769-29367955
>chr14:29368012-29368092
>chr14:29368982-29369020
>chr14:29369326-29369760
>chr14:29370144-29370430
>chr14:29371925-29371977
>chr14:29373332-29373588
>chr14:29373784-29373870
>chr14:29382227-29382295
>chr14:29382802-29382889
>chr14:29383917-29384108
>chr14:29386616-29386746
>chr14:29387751-29387823
>chr14:29389542-29389598
>chr14:29394306-29394359
>chr14:29397608-29397930
>chr14:29397970-29398034
>chr14:29398134-29398313
>chr14:29398388-29401043
>chr14:29401473-29402226
>chr14:29402306-29402347
>chr14:29402590-29402662
>chr14:29402737-29402835
>chr14:29402871-29403273
>chr14:29403964-29404301
>chr14:29404489-29404869
>chr14:29404953-29405249
>chr14:29405374-29407709
>chr14:29407715-29407818
>chr14:29407912-29408564
>chr14:29408604-29409251
>chr14:29409427-29409519
>chr14:29409816-29409914
>chr14:29411870-29415137
>chr14:29415758-29415860
>chr14:29416760-29416820
>chr14:29417022-29417334
>chr14:29419506-29419562
>chr14:29419918-29420020
>chr14:29421219-29421404
>chr14:29421469-29421525
>chr14:29422187-29422372
>chr14:29422763-29423101
>chr14:29424295-29424399
>chr14:29425680-29425748
>chr14:29426390-29427052
>chr14:29429087-29429405
>chr14:29429895-29430001
>chr14:29431052-29431366
>chr14:29433019-29433403
>chr14:29433653-29433751
>chr14:29434661-29434963
>chr14:29437045-29438106
>chr14:29440352-29440640
>chr14:29441125-29441204
>chr14:29441455-29441597
>chr14:29446920-29446964
>chr14:29449718-29449784
>chr14:29450579-29450906
>chr14:29455529-29455607
>chr14:29456212-29456248
>chr14:29456796-29456985
>chr14:29457818-29458150
>chr14:29460974-29461036
>chr14:29463408-29463510
>chr14:29464455-29464488
>chr14:29466081-29466479
>chr14:29466984-29467092
>chr14:29468156-29468759
>chr14:29470468-29470551
>chr14:29470775-29470827
>chr14:29470972-29471072
>chr14:29471113-29471928
>chr14:29472687-29472770
>chr14:29472921-29473101
>chr14:29473374-29473435
>chr14:29474877-29475069
>chr14:29475326-29475472
>chr14:29476393-29476462
>chr14:29476888-29477301
>chr14:29478118-29481516
>chr14:29481948-29482021
>chr14:29482281-29482392
>chr14:29483003-29483701
>chr14:29483924-29484409
>chr14:29484773-29485205
>chr14:29485518-29485586
>chr14:29485943-29486069
>chr14:29486449-29487082
>chr14:29487669-29488085
>chr14:29488776-29488935
>chr14:29492369-29492683
>chr14:29493195-29493342
>chr14:29493569-29493625
>chr14:29494458-29494584
>chr14:29495192-29495451
>chr14:29495788-29495844
>chr14:29496161-29496464
>chr14:29496735-29496785
>chr14:29497623-29497714
>chr14:29498080-29498162
>chr14:29498647-29498850
>chr14:29498886-29498950
>chr14:29499027-29499438
>chr14:29499914-29500025
>chr14:29501294-29501553
>chr14:29502357-29502416
>chr14:29504788-29504955
>chr14:29506420-29507519
>chr14:29507620-29507671
>chr14:29507837-29507906
>chr14:29508368-29508728
>chr14:29509268-29509315
>chr14:29510120-29510317
>chr14:29511532-29511986
>chr14:29512200-29514546
>chr14:29514617-29514671
>chr14:29514922-29515074
>chr14:29515124-29515166
>chr14:29515265-29516423
>chr14:29518392-29518458
>chr14:29519564-29519906
>chr14:29520000-29520048
>chr14:29520284-29520432
>chr14:29520741-29520814
>chr14:29521512-29521559
>chr14:29521925-29522008
>chr14:29522297-29522417
>chr14:29522764-29522810
>chr14:29522910-29522947
>chr14:29523023-29523071
>chr14:29523325-29523853
>chr14:29523956-29524580
>chr14:29524738-29525049
>chr14:29525519-29525624
>chr14:29525722-29526009
>chr14:29526043-29526218
>chr14:29526410-29526848
>chr14:29527017-29527214
>chr14:29529924-29530255
>chr14:29532853-29533212
>chr14:29534676-29535039
>chr14:29535196-29536020
>chr14:29536183-29536309
>chr14:29538375-29538686
>chr14:29539210-29539284
>chr14:29539356-29539770
>chr14:29541740-29542127
>chr14:29544433-29544695
>chr14:29546068-29546202
>chr14:29546993-29547306
>chr14:29547513-29547829
>chr14:29548008-29548113
>chr14:29548158-29548391
>chr14:29549122-29549154
>chr14:29549595-29549938
>chr14:29550401-29550768
>chr14:29552758-29553250
>chr14:29553509-29553572
>chr14:29553730-29554171
>chr14:29554704-29554809
>chr14:29555675-29556014
>chr14:29556507-29556639
>chr14:29556849-29556936
>chr14:29557843-29558150
>chr14:29558432-29558474
>chr14:29559890-29560004
>chr14:29560041-29560369
>chr14:29560883-29561181
>chr14:29561347-29561566
>chr14:29561687-29562087
>chr14:29562479-29562557
>chr14:29562748-29562853
>chr14:29563269-29563346
>chr14:29564498-29565007
>chr14:29565270-29566005
>chr14:29566341-29568771
>chr14:29568812-29568860
>chr14:29569868-29570179
>chr14:29570774-29570828
>chr14:29571634-29571688
>chr14:29572208-29572256
>chr14:29572443-29572960
>chr14:29576771-29576828
>chr14:29578121-29578224
>chr14:29580707-29580862
>chr14:29582126-29582262
>chr14:29584549-29584660
>chr14:29585533-29585580
>chr14:29586620-29586931
>chr14:29587671-29587732
>chr14:29587802-29587847
>chr14:29589605-29589662
>chr14:29590761-29591080
>chr14:29591278-29591415
>chr14:29592400-29592476
>chr14:29593200-29593312
>chr14:29594506-29594563
>chr14:29595965-29596035
>chr14:29596453-29596699
>chr14:29597381-29597458
>chr14:29597982-29598349
>chr14:29599377-29599443
>chr14:29600431-29600539
>chr14:29602440-29602735
>chr14:29603378-29603427
>chr14:29605994-29606346
>chr14:29606913-29606946
>chr14:29607334-29607398
>chr14:29607439-29607514
>chr14:29608010-29608076
>chr14:29609484-29609867
>chr14:29610169-29610597
>chr14:29610627-29611212
>chr14:29611295-29611347
>chr14:29611713-29611742
>chr14:29612305-29612387
>chr14:29612813-29613109
>chr14:29613524-29613583
>chr14:29613951-29613994
>chr14:29614675-29615043
>chr14:29616439-29616653
>chr14:29616912-29617361
>chr14:29617459-29617527
>chr14:29617710-29618040
>chr14:29618212-29618561
>chr14:29619848-29621555
>chr14:29621743-29621794
>chr14:29622009-29622191
>chr14:29622359-29622695
>chr14:29624335-29624386
>chr14:29624513-29624557
>chr14:29624660-29624741
>chr14:29625689-29625929
>chr14:29626231-29626277
>chr14:29626415-29626465
>chr14:29626615-29627016
>chr14:29627654-29627707
>chr14:29628859-29629022
>chr14:29629927-29630441
>chr14:29630504-29630560
>chr14:29631518-29632108
>chr14:29634729-29635045
>chr14:29635281-29635346
>chr14:29635603-29635741
>chr14:29636611-29636966
>chr14:29637330-29637525
>chr14:29639358-29639692
>chr14:29639875-29639915
>chr14:29641808-29642210
>chr14:29644776-29645040
>chr14:29646213-29646576
>chr14:29646721-29646789
>chr14:29648665-29648990
>chr14:29649339-29649459
>chr14:29651120-29651202
>chr14:29651714-29652054
>chr14:29654139-29654477
>chr14:29655780-29655966
>chr14:29657577-29657916
>chr14:29659703-29660005
>chr14:29660383-29660423
>chr14:29661885-29662083
>chr14:29662156-29662220
>chr14:29663045-29663122
>chr14:29665260-29665373
>chr14:29665446-29666021
>chr14:29667622-29667691
>chr14:29668869-29668908
>chr14:29669534-29669908
>chr14:29671816-29671951
>chr14:29672057-29672399
>chr14:29673871-29673973
>chr14:29675229-29675309
>chr14:29675467-29676144
>chr14:29676376-29676663
>chr14:29676863-29677011
>chr14:29677282-29677335
>chr14:29677562-29677874
>chr14:29678711-29678790
>chr14:29679748-29679904
>chr14:29684146-29684350
>chr14:29686694-29686762
>chr14:29687359-29687405
>chr14:29687914-29688139
>chr14:29688606-29690154
>chr14:29690506-29690626
>chr14:29691556-29691701
>chr14:29693975-29694019
>chr14:29694482-29694656
>chr14:29694809-29695258
>chr14:29696548-29696661
>chr14:29697180-29697231
>chr14:29697984-29698060
>chr14:29698155-29698207
>chr14:29700104-29700150
>chr14:29700346-29700393
>chr14:29700625-29701010
>chr14:29701204-29701254
>chr14:29702506-29702608
>chr14:29705300-29705404
>chr14:29705450-29705534
>chr14:29705649-29706336
>chr14:29707437-29707512
>chr14:29708551-29708988
>chr14:29709181-29709300
>chr14:29709488-29709948
>chr14:29710074-29710164
>chr14:29710268-29710377
>chr14:29710683-29710825
>chr14:29711182-29711243
>chr14:29714286-29715145
>chr14:29715296-29715406
>chr14:29716448-29716484
>chr14:29718136-29718554
>chr14:29720236-29720272
>chr14:29720496-29720817
>chr14:29724181-29724247
>chr14:29725758-29725825
>chr14:29726853-29728333
>chr14:29728492-29728650
>chr14:29729250-29729290
>chr14:29729613-29729718
>chr14:29729789-29730509
>chr14:29730562-29730667
>chr14:29730739-29731498
>chr14:29731545-29731624
>chr14:29731862-29732319
>chr14:29732482-29732545
>chr14:29733055-29733866
>chr14:29734019-29734343
>chr14:29735110-29735209
>chr14:29737033-29737364
>chr14:29738255-29738347
>chr14:29738743-29739138
>chr14:29740718-29741288
>chr14:29744539-29744853
>chr14:29745125-29745162
>chr14:29745456-29745816
>chr14:29746885-29746952
>chr14:29747204-29747244
>chr14:29747362-29748052
>chr14:29748138-29748321
>chr14:29748631-29748744
>chr14:29748847-29749119
>chr14:29750168-29750492
>chr14:29750608-29750830
>chr14:29753026-29753137
>chr14:29755199-29755332
>chr14:29756027-29756087
>chr14:29756391-29756495
>chr14:29760370-29760711
>chr14:29760937-29761174
>chr14:29761773-29762062
>chr14:29762752-29763508
>chr14:29764216-29764312
>chr14:29764440-29764771
>chr14:29765606-29765664
>chr14:29766042-29766134
>chr14:29769236-29769606
>chr14:29769673-29770268
>chr14:29770390-29770437
>chr14:29770687-29771007
>chr14:29771060-29771184
>chr14:29771268-29771337
>chr14:29771965-29772031
>chr14:29772217-29772503
>chr14:29773150-29773526
>chr14:29774355-29774425
>chr14:29775162-29781324
>chr14:29782461-29783802
>chr14:29783857-29784598
>chr14:29785148-29788704
>chr14:29788843-29789426
>chr14:29789998-29790320
>chr14:29791593-29791775
>chr14:29794227-29794318
>chr14:29796916-29796997
>chr14:29799684-29799749
>chr14:29799840-29799937
>chr14:29799960-29800019
>chr14:29801031-29801098
>chr14:29801689-29802181
>chr14:29803954-29804236
>chr14:29806924-29807221
>chr14:29807320-29808817
>chr14:29808857-29810233
>chr14:29812453-29813169
>chr14:29814026-29814078
>chr14:29815930-29816249
>chr14:29816421-29816464
>chr14:29819364-29819883
>chr14:29820748-29820821
>chr14:29825973-29827221
>chr14:29828127-29828538
>chr14:29829260-29829341
>chr14:29830714-29831015
>chr14:29831196-29831237
>chr14:29831436-29831698
>chr14:29832745-29832822
>chr14:29835557-29835875
>chr14:29838606-29839066
>chr14:29839109-29842409
>chr14:29842489-29842606
>chr14:29843056-29843372
>chr14:29843569-29843670
>chr14:29846159-29846236
>chr14:29848205-29848255
>chr14:29848349-29848644
>chr14:29848789-29849708
>chr14:29849765-29849842
>chr14:29849863-29852906
>chr14:29852981-29853251
>chr14:29853692-29856013
>chr14:29857189-29857227
>chr14:29858351-29858404
>chr14:29859187-29859710
>chr14:29861377-29862972
>chr14:29865445-29865603
>chr14:29865639-29865735
>chr14:29865984-29866173
>chr14:29868132-29868186
>chr14:29868554-29868626
>chr14:29869137-29869491
>chr14:29869608-29869701
>chr14:29870632-29870693
>chr14:29872381-29872690
>chr14:29873071-29873441
>chr14:29873727-29873876
>chr14:29874205-29874862
>chr14:29874921-29875103
>chr14:29875425-29875566
>chr14:29876061-29876096
>chr14:29876478-29876602
>chr14:29876700-29878333
>chr14:29878373-29878972
>chr14:29879198-29881606
>chr14:29882514-29883328
>chr14:29884334-29884473
>chr14:29884775-29885131
>chr14:29885686-29886011
>chr14:29887605-29888414
>chr14:29889275-29889950
>chr14:29890480-29890663
>chr14:29893106-29893398
>chr14:29895047-29895376
>chr14:29895764-29895842
>chr14:29895954-29896049
>chr14:29896967-29897032
>chr14:29897614-29897667
>chr14:29897943-29898101
>chr14:29898287-29898360
>chr14:29898991-29899094
>chr14:29899347-29899675
>chr14:29899758-29900277
>chr14:29900437-29901598
>chr14:29902076-29902391
>chr14:29904407-29904616
>chr14:29905959-29906013
>chr14:29906166-29906556
>chr14:29907416-29907513
>chr14:29908228-29908608
>chr14:29908819-29910483
>chr14:29911703-29911743
>chr14:29911917-29912033
>chr14:29912134-29912288
>chr14:29912646-29912705
>chr14:29914462-29915028
>chr14:29917904-29918258
>chr14:29919576-29920251
>chr14:29921059-29921219
>chr14:29921350-29921418
>chr14:29922055-29922496
>chr14:29922563-29923339
>chr14:29923831-29923856
>chr14:29927847-29927928
>chr14:29929149-29929226
>chr14:29929903-29929977
>chr14:29930256-29930329
>chr14:29931486-29931800
>chr14:29932531-29932874
>chr14:29934998-29935097
>chr14:29935245-29935302
>chr14:29935455-29935509
>chr14:29935938-29936761
>chr14:29938178-29938589
>chr14:29939046-29939125
>chr14:29939369-29939945
>chr14:29940053-29940222
>chr14:29940340-29941449
>chr14:29941462-29942969
>chr14:29943343-29943391
>chr14:29943780-29943884
>chr14:29944749-29944900
>chr14:29945103-29945170
>chr14:29945227-29945265
>chr14:29945372-29945467
>chr14:29945501-29945577
>chr14:29945825-29946522
>chr14:29946764-29948044
>chr14:29948367-29948575
>chr14:29949295-29949469
>chr14:29949519-29949604
>chr14:29949639-29949749
>chr14:29949862-29949950
>chr14:29950871-29951358
>chr14:29951503-29952208
>chr14:29952270-29952314
>chr14:29952684-29952806
>chr14:29954207-29954282
>chr14:29954475-29954520
>chr14:29954663-29954758
>chr14:29955359-29961504
>chr14:29962229-29962256
>chr14:29962426-29962461
>chr14:29964048-29964225
>chr14:29965112-29966091
>chr14:29966431-29966853
>chr14:29966993-29967032
>chr14:29967208-29967312
>chr14:29967529-29967637
>chr14:29967720-29968299
>chr14:29968377-29968478
>chr14:29969036-29969110
>chr14:29969771-29970029
>chr14:29970510-29971238
>chr14:29971347-29971417
>chr14:29971590-29971643
>chr14:29971982-29972391
>chr14:29972439-29978554
>chr14:29979054-29979119
>chr14:29979742-29979856
>chr14:29980202-29980248
>chr14:29982225-29982271
>chr14:29982475-29982524
>chr14:29982715-29983032
>chr14:29984151-29984206
>chr14:29985816-29986185
>chr14:29987289-29987371
>chr14:29990356-29991001
>chr14:29991468-29991636
>chr14:29992321-29992350
>chr14:29992466-29993353
>chr14:29993643-29994078
>chr14:29994339-29994407
>chr14:29994765-29994971
>chr14:29995379-29995780
>chr14:29995934-29996021
>chr14:29996648-29996697
>chr14:29998120-29998190
>chr14:30000461-30000513
>chr14:30002433-30002742
>chr14:30004279-30004332
>chr14:30007474-30007790
>chr14:30007945-30008350
>chr14:30008383-30008450
>chr14:30009245-30009316
>chr14:30010199-30010239
>chr14:30011623-30011694
>chr14:30011955-30012565
>chr14:30014861-30015350
>chr14:30015775-30015823
>chr14:30016892-30016981
>chr14:30018473-30018738
>chr14:30019531-30019691
>chr14:30023232-30023828
>chr14:30024592-30024638
>chr14:30025971-30026349
>chr14:30026576-30027032
>chr14:30027079-30028734
>chr14:30029619-30029704
>chr14:30029835-30030175
>chr14:30030398-30030638
>chr14:30030765-30030905
>chr14:30033029-30033232
>chr14:30036282-30036375
>chr14:30037554-30037687
>chr14:30039017-30039079
>chr14:30039664-30039837
>chr14:30040543-30041102
>chr14:30041613-30042724
>chr14:30042795-30045562
>chr14:30045599-30052320
>chr14:30052644-30052841
>chr14:30054411-30054472
>chr14:30054853-30054916
>chr14:30059338-30059411
>chr14:30059607-30061178
>chr14:30061263-30063077
>chr14:30064887-30066716
>chr14:30067708-30068046
>chr14:30068130-30068561
>chr14:30068965-30069005
>chr14:30069472-30069608
>chr14:30070811-30071141
>chr14:30071418-30071473
>chr14:30071573-30075379
>chr14:30075409-30075506
>chr14:30075589-30076506
>chr14:30076568-30076832
>chr14:30076940-30077271
>chr14:30077723-30077909
>chr14:30079927-30080581
>chr14:30080615-30080855
>chr14:30081071-30081687
>chr14:30081756-30081927
>chr14:30085435-30085479
>chr14:30085660-30085848
>chr14:30085938-30087846
>chr14:30087898-30088163
>chr14:30088276-30090823
>chr14:30090931-30090973
>chr14:30091007-30096721
>chr14:30096800-30098059
>chr14:30098101-30104092
>chr14:30105081-30105131
>chr14:30105573-30105690
>chr14:30106953-30108835
>chr14:30111385-30111484
>chr14:30112146-30112228
>chr14:30112393-30114025
>chr14:30114059-30115081
>chr14:30115367-30115439
>chr14:30116130-30116174
>chr14:30116882-30116932
>chr14:30117352-30117709
>chr14:30117948-30118215
>chr14:30119350-30119467
>chr14:30119593-30119709
>chr14:30121249-30121758
>chr14:30122030-30122176
>chr14:30123774-30123839
>chr14:30124165-30124240
>chr14:30124286-30124409
>chr14:30126478-30126598
>chr14:30127707-30128047
>chr14:30128327-30128809
>chr14:30129662-30129720
>chr14:30130733-30130899
>chr14:30131169-30131220
>chr14:30132820-30133023
>chr14:30133106-30133337
>chr14:30135710-30136080
>chr14:30136717-30137042
>chr14:30137522-30137708
>chr14:30140042-30140094
>chr14:30140218-30140330
>chr14:30140836-30141461
>chr14:30142168-30142238
>chr14:30142273-30143008
>chr14:30143038-30143351
>chr14:30143608-30143665
>chr14:30144476-30145066
>chr14:30145203-30145283
>chr14:30146540-30147017
>chr14:30147148-30147260
>chr14:30147403-30148079
>chr14:30148248-30149096
>chr14:30149271-30149916
>chr14:30150082-30151676
>chr14:30151951-30153122
>chr14:30154540-30154616
>chr14:30155615-30155932
>chr14:30159829-30159921
>chr14:30162381-30162519
>chr14:30162774-30162850
>chr14:30163865-30164197
>chr14:30167680-30169002
>chr14:30169082-30169146
>chr14:30169259-30170296
>chr14:30170996-30171030
>chr14:30171357-30171683
>chr14:30171903-30172032
>chr14:30172163-30172204
>chr14:30172915-30173148
>chr14:30173468-30175954
>chr14:30177357-30177531
>chr14:30177614-30177845
>chr14:30180311-30180378
>chr14:30181945-30182051
>chr14:30182782-30182841
>chr14:30186405-30186496
>chr14:30187969-30188064
>chr14:30188541-30188928
>chr14:30190640-30190719
>chr14:30192271-30192382
>chr14:30195693-30195745
>chr14:30196015-30196057
>chr14:30196381-30196725
>chr14:30196953-30197072
>chr14:30197799-30198179
>chr14:30198750-30199783
>chr14:30199845-30199941
>chr14:30201589-30201917
>chr14:30202285-30202703
>chr14:30202923-30203516
>chr14:30203711-30203744
>chr14:30206154-30206439
>chr14:30206546-30206858
>chr14:30208159-30208420
>chr14:30209000-30209137
>chr14:30209385-30209829
>chr14:30210332-30210413
>chr14:30211027-30211089
>chr14:30213677-30213806
>chr14:30217785-30217940
>chr14:30218035-30218275
>chr14:30218702-30218897
>chr14:30219790-30220029
>chr14:30220446-30220578
>chr14:30222617-30222737
>chr14:30228638-30228668
>chr14:30229671-30229757
>chr14:30232489-30232551
>chr14:30234688-30234854
>chr14:30235583-30235680
>chr14:30235891-30236319
>chr14:30237876-30238458
>chr14:30238929-30239131
>chr14:30239195-30239400
>chr14:30240043-30240103
>chr14:30240544-30240613
>chr14:30241830-30241942
>chr14:30244382-30244711
>chr14:30246456-30246817
>chr14:30251005-30251143
>chr14:30251720-30251764
>chr14:30252673-30252781
>chr14:30254336-30257723
>chr14:30258405-30258490
>chr14:30261209-30261249
>chr14:30263193-30263231
>chr14:30263595-30263812
>chr14:30264008-30264046
>chr14:30264597-30264640
>chr14:30264843-30264892
>chr14:30266108-30266174
>chr14:30269394-30269816
>chr14:30275393-30275459
>chr14:30276472-30276918
>chr14:30277227-30277286
>chr14:30277654-30277694
>chr14:30278021-30280567
>chr14:30280752-30281122
>chr14:30281187-30281483
>chr14:30282049-30282487
>chr14:30282717-30282751
>chr14:30283196-30283606
>chr14:30285136-30285195
>chr14:30286556-30286699
>chr14:30286774-30286956
>chr14:30287454-30287523
>chr14:30290538-30290591
>chr14:30292894-30293650
>chr14:30294976-30295124
>chr14:30295273-30295610
>chr14:30296852-30297237
>chr14:30297327-30297366
>chr14:30297458-30297828
>chr14:30298781-30298808
>chr14:30299334-30299488
>chr14:30301777-30302203
>chr14:30302300-30302391
>chr14:30302530-30302646
>chr14:30303477-30303566
>chr14:30307453-30307630
>chr14:30308055-30308380
>chr14:30309460-30309527
>chr14:30309965-30310018
>chr14:30310139-30310200
>chr14:30312829-30313107
>chr14:30313308-30313457
>chr14:30314575-30315336
>chr14:30315926-30316147
>chr14:30316242-30316469
>chr14:30316512-30317011
>chr14:30317064-30317513
>chr14:30318167-30318255
>chr14:30321745-30321911
>chr14:30322623-30322691
>chr14:30323763-30323824
>chr14:30323900-30323976
>chr14:30324080-30324351
>chr14:30324412-30325872
>chr14:30325925-30326204
>chr14:30326237-30326734
>chr14:30327726-30327772
>chr14:30329192-30329364
>chr14:30330787-30330855
>chr14:30331503-30331529
>chr14:30331861-30332168
>chr14:30334342-30334399
>chr14:30336511-30337191
>chr14:30337403-30337475
>chr14:30339866-30339979
>chr14:30340163-30340472
>chr14:30341033-30341104
>chr14:30341144-30341253
>chr14:30341334-30341481
>chr14:30341831-30344044
>chr14:30344073-30346136
>chr14:30346432-30346543
>chr14:30347000-30347067
>chr14:30347877-30348151
>chr14:30348243-30348415
>chr14:30349455-30349529
>chr14:30350977-30351061
>chr14:30352223-30352689
>chr14:30352775-30353143
>chr14:30354507-30354545
>chr14:30355142-30355216
>chr14:30355333-30355369
>chr14:30357451-30357522
>chr14:30359492-30359529
>chr14:30359689-30360388
>chr14:30360759-30361397
>chr14:30361567-30361730
>chr14:30363533-30369565
>chr14:30369749-30369882
>chr14:30371131-30371206
>chr14:30372371-30372484
>chr14:30372889-30372958
>chr14:30374342-30374441
>chr14:30374560-30374629
>chr14:30374830-30375168
>chr14:30376866-30377190
>chr14:30378482-30378566
>chr14:30378724-30378790
>chr14:30379423-30379651
>chr14:30379762-30379828
>chr14:30381187-30381230
>chr14:30382669-30382753
>chr14:30384469-30384685
>chr14:30384884-30385052
>chr14:30385678-30385764
>chr14:30386758-30386867
>chr14:30386907-30387278
>chr14:30388440-30388488
>chr14:30391309-30391739
>chr14:30392543-30393230
>chr14:30394334-30394384
>chr14:30394792-30394868
>chr14:30395005-30395243
>chr14:30395394-30395768
>chr14:30395869-30396113
>chr14:30396501-30396681
>chr14:30396855-30396959
>chr14:30397097-30397167
>chr14:30397951-30398051
>chr14:30399246-30399836
>chr14:30400510-30400635
>chr14:30401577-30401708
>chr14:30402799-30402850
>chr14:30403827-30403959
>chr14:30404129-30404382
>chr14:30404456-30412035
>chr14:30412089-30412573
>chr14:30413220-30413935
>chr14:30416449-30417157
>chr14:30417755-30417867
>chr14:30419700-30419810
>chr14:30423680-30423721
>chr14:30424201-30424258
>chr14:30424580-30424674
>chr14:30425102-30425164
>chr14:30427751-30428143
>chr14:30428213-30429445
>chr14:30429524-30429808
>chr14:30430458-30430787
>chr14:30431680-30431796
>chr14:30434442-30434848
>chr14:30435570-30435611
>chr14:30435875-30436197
>chr14:30437590-30437894
>chr14:30437986-30438063
>chr14:30439117-30439215
>chr14:30440475-30440559
>chr14:30446504-30446746
>chr14:30448631-30448812
>chr14:30448952-30449036
>chr14:30449095-30449196
>chr14:30449388-30449451
>chr14:30451634-30452173
>chr14:30452222-30452470
>chr14:30452554-30452605
>chr14:30453251-30453290
>chr14:30453457-30453615
>chr14:30453725-30453830
>chr14:30454685-30454762
>chr14:30455810-30455980
>chr14:30456479-30456610
>chr14:30456790-30456868
>chr14:30457158-30457669
>chr14:30458551-30458694
>chr14:30459202-30459521
>chr14:30460570-30460840
>chr14:30461446-30461506
>chr14:30463182-30463495
>chr14:30463548-30464015
>chr14:30464421-30464702
>chr14:30464862-30464978
>chr14:30466060-30466352
>chr14:30466399-30468487
>chr14:30468606-30468963
>chr14:30469172-30469286
>chr14:30469342-30469604
>chr14:30469874-30469921
>chr14:30470972-30471021
>chr14:30471087-30471143
>chr14:30471527-30471599
>chr14:30472715-30473030
>chr14:30473855-30480094
>chr14:30480889-30480947
>chr14:30481067-30481817
>chr14:30483176-30483384
>chr14:30483510-30483549
>chr14:30483596-30483733
>chr14:30483821-30484011
>chr14:30486400-30486791
>chr14:30487143-30489166
>chr14:30491289-30491671
>chr14:30491801-30492420
>chr14:30492687-30493059
>chr14:30495161-30495466
>chr14:30502738-30502855
>chr14:30503502-30503597
>chr14:30504601-30504667
>chr14:30504776-30504848
>chr14:30504905-30505107
>chr14:30505222-30505704
>chr14:30505875-30506134
>chr14:30506409-30506602
>chr14:30506818-30506953
>chr14:30507626-30508082
>chr14:30508314-30508386
>chr14:30508663-30508731
>chr14:30509745-30510992
>chr14:30511104-30511179
>chr14:30512039-30512381
>chr14:30512959-30513198
>chr14:30514114-30514468
>chr14:30514589-30514920
>chr14:30518847-30518916
>chr14:30521428-30521499
>chr14:30522602-30522680
>chr14:30523615-30523705
>chr14:30524281-30524650
>chr14:30525716-30525866
>chr14:30527177-30527233
>chr14:30528013-30528081
>chr14:30531347-30531790
>chr14:30532302-30532337
>chr14:30532947-30533086
>chr14:30533181-30533361
>chr14:30533657-30533869
>chr14:30534794-30535125
>chr14:30535425-30535917
>chr14:30536461-30537030
>chr14:30537113-30537510
>chr14:30537623-30537784
>chr14:30537918-30538235
>chr14:30538290-30538387
>chr14:30538466-30539891
>chr14:30540091-30540407
>chr14:30542187-30542424
>chr14:30542496-30542592
>chr14:30544166-30544846
>chr14:30544892-30545840
>chr14:30546055-30547538
>chr14:30547628-30547705
>chr14:30547750-30547851
>chr14:30547881-30548304
>chr14:30548367-30548886
>chr14:30549378-30549977
>chr14:30552015-30552088
>chr14:30552345-30552436
>chr14:30552740-30553002
>chr14:30554292-30554914
>chr14:30555066-30555354
>chr14:30555415-30555492
>chr14:30555586-30555685
>chr14:30555880-30555974
>chr14:30556417-30556580
>chr14:30557900-30558217
>chr14:30560081-30560133
>chr14:30560970-30561087
>chr14:30561306-30561375
>chr14:30562013-30563150
>chr14:30563551-30563630
>chr14:30563676-30564023
>chr14:30564126-30564187
>chr14:30564374-30566062
>chr14:30566113-30566216
>chr14:30566380-30566595
>chr14:30566840-30567208
>chr14:30567342-30567548
>chr14:30567611-30568034
>chr14:30568331-30568641
>chr14:30569037-30569200
>chr14:30570094-30570166
>chr14:30570217-30570596
>chr14:30570634-30570753
>chr14:30570874-30571566
>chr14:30571963-30572281
>chr14:30572494-30572619
>chr14:30572958-30573215
>chr14:30573355-30573567
>chr14:30573622-30573673
>chr14:30573816-30574056
>chr14:30574398-30576645
>chr14:30576939-30577261
>chr14:30578860-30578990
>chr14:30580190-30580515
>chr14:30581415-30581742
>chr14:30583348-30583493
>chr14:30583564-30584065
>chr14:30584138-30585863
>chr14:30586661-30586716
>chr14:30587018-30587098
>chr14:30587778-30587916
>chr14:30588223-30588325
>chr14:30588819-30588906
>chr14:30590851-30591091
>chr14:30591409-30591815
>chr14:30594215-30594755
>chr14:30594842-30595170
>chr14:30596106-30596167
>chr14:30598068-30598412
>chr14:30598840-30598886
>chr14:30598932-30599110
>chr14:30599143-30599566
>chr14:30599716-30599862
>chr14:30600503-30600588
>chr14:30602426-30602461
>chr14:30602634-30602912
>chr14:30603025-30603391
>chr14:30603552-30603890
>chr14:30604043-30604084
>chr14:30604425-30604511
>chr14:30604547-30604623
>chr14:30604858-30605214
>chr14:30606668-30606730
>chr14:30607234-30607571
>chr14:30608831-30609010
>chr14:30610294-30610662
>chr14:30610858-30610940
>chr14:30611640-30611713
>chr14:30611713-30611977
>chr14:30612587-30612889
>chr14:30612989-30613026
>chr14:30613986-30614116
>chr14:30614186-30614404
>chr14:30614482-30614571
>chr14:30614732-30614835
>chr14:30615209-30615297
>chr14:30615705-30615758
>chr14:30616894-30616998
>chr14:30617238-30617271
>chr14:30618805-30618967
>chr14:30619407-30619455
>chr14:30619632-30619686
>chr14:30620628-30620961
>chr14:30621264-30621590
>chr14:30623959-30624063
>chr14:30624913-30624970
>chr14:30625270-30625458
>chr14:30625598-30625736
>chr14:30626108-30626218
>chr14:30626411-30626606
>chr14:30627455-30627773
>chr14:30629551-30629871
>chr14:30630812-30631419
>chr14:30631481-30631556
>chr14:30631750-30632077
>chr14:30632431-30632480
>chr14:30634241-30634537
>chr14:30635219-30635397
>chr14:30635498-30636580
>chr14:30636630-30636968
>chr14:30639060-30639288
>chr14:30641185-30641241
>chr14:30642090-30642396
>chr14:30642883-30643241
>chr14:30643428-30643483
>chr14:30643698-30643768
>chr14:30643831-30645227
>chr14:30645268-30647123
>chr14:30647721-30648059
>chr14:30648620-30649003
>chr14:30649218-30649396
>chr14:30649976-30650072
>chr14:30651862-30652014
>chr14:30652672-30652999
>chr14:30653094-30653387
>chr14:30653932-30653992
>chr14:30654385-30654705
>chr14:30655701-30655741
>chr14:30655840-30656262
>chr14:30656376-30656495
>chr14:30657375-30657500
>chr14:30658336-30658686
>chr14:30659229-30659465
>chr14:30660149-30660266
>chr14:30663728-30669138
>chr14:30669499-30669582
>chr14:30670006-30670075
>chr14:30671050-30671098
>chr14:30671440-30671570
>chr14:30671688-30671818
>chr14:30671925-30672053
>chr14:30672987-30673065
>chr14:30674355-30674691
>chr14:30675817-30675864
>chr14:30676118-30676155
>chr14:30676695-30676782
>chr14:30677154-30677286
>chr14:30677822-30678159
>chr14:30679974-30680022
>chr14:30680607-30681239
>chr14:30684205-30684303
>chr14:30684694-30690834
>chr14:30691181-30691316
>chr14:30691918-30692081
>chr14:30692424-30692478
>chr14:30694025-30694089
>chr14:30694316-30694632
>chr14:30694975-30695072
>chr14:30695309-30695931
>chr14:30696134-30696204
>chr14:30697338-30697390
>chr14:30697466-30697506
>chr14:30697704-30697774
>chr14:30699540-30699628
>chr14:30700368-30700707
>chr14:30701313-30701567
>chr14:30703166-30703209
>chr14:30703496-30704067
>chr14:30704170-30704369
>chr14:30705422-30705666
>chr14:30706025-30706181
>chr14:30708193-30708441
>chr14:30708907-30708984
>chr14:30709280-30709561
>chr14:30711296-30711815
>chr14:30714029-30714389
>chr14:30714590-30714716
>chr14:30714883-30714938
>chr14:30715292-30715577
>chr14:30717205-30718047
>chr14:30719136-30719205
>chr14:30719920-30719981
>chr14:30720283-30720444
>chr14:30720593-30720848
>chr14:30722236-30722389
>chr14:30723385-30724075
>chr14:30724097-30725775
>chr14:30728542-30729831
>chr14:30729893-30732121
>chr14:30732204-30732421
>chr14:30732808-30732882
>chr14:30732994-30733326
>chr14:30735290-30735624
>chr14:30735724-30735841
>chr14:30737080-30737601
>chr14:30737786-30737864
>chr14:30738073-30738127
>chr14:30738452-30738487
>chr14:30739061-30739692
>chr14:30739802-30739900
>chr14:30739951-30740470
>chr14:30741055-30741326
>chr14:30742136-30742281
>chr14:30742452-30742631
>chr14:30742741-30743203
>chr14:30743394-30743453
>chr14:30744184-30744492
>chr14:30744656-30744972
>chr14:30745742-30746082
>chr14:30747465-30747561
>chr14:30747846-30747920
>chr14:30748243-30748291
>chr14:30748779-30748850
>chr14:30748961-30749287
>chr14:30749814-30749949
>chr14:30750262-30750634
>chr14:30752503-30752579
>chr14:30752895-30752965
>chr14:30754033-30754246
>chr14:30756098-30756428
>chr14:30757371-30757466
>chr14:30757842-30758144
>chr14:30758625-30759022
>chr14:30760004-30760874
>chr14:30763117-30763602
>chr14:30763736-30763961
>chr14:30764770-30764818
>chr14:30764969-30765112
>chr14:30765183-30765237
>chr14:30765294-30765424
>chr14:30765467-30766233
>chr14:30766369-30766421
>chr14:30766566-30766624
>chr14:30766674-30767187
>chr14:30767372-30767478
>chr14:30768130-30768466
>chr14:30769618-30769705
>chr14:30770684-30770730
>chr14:30775195-30775497
>chr14:30775747-30776077
>chr14:30776676-30776742
>chr14:30777326-30777621
>chr14:30778129-30778431
>chr14:30779306-30779429
>chr14:30780093-30780486
>chr14:30780571-30780773
>chr14:30780932-30781380
>chr14:30781780-30781840
>chr14:30781956-30782235
>chr14:30782270-30782472
>chr14:30782528-30782968
>chr14:30783030-30783435
>chr14:30783844-30784713
>chr14:30785066-30785162
>chr14:30785291-30786166
>chr14:30786380-30788657
>chr14:30788747-30788850
>chr14:30789091-30789349
>chr14:30789409-30789532
>chr14:30789648-30790191
>chr14:30790323-30790577
>chr14:30790803-30791130
>chr14:30791381-30791418
>chr14:30791870-30792174
>chr14:30792435-30792636
>chr14:30792741-30793030
>chr14:30793347-30794170
>chr14:30794196-30794635
>chr14:30794678-30795557
>chr14:30797265-30797315
>chr14:30797920-30798073
>chr14:30798222-30798317
>chr14:30799548-30799624
>chr14:30800411-30801466
>chr14:30802572-30802618
>chr14:30805092-30805160
>chr14:30806027-30806140
>chr14:30806212-30806254
>chr14:30806507-30806925
>chr14:30807766-30808385
>chr14:30809467-30809780
>chr14:30810369-30810431
>chr14:30810957-30811643
>chr14:30811737-30811988
>chr14:30812058-30812369
>chr14:30812584-30812801
>chr14:30812881-30813196
>chr14:30813322-30813398
>chr14:30814777-30815144
>chr14:30815269-30815344
>chr14:30815517-30815691
>chr14:30815749-30815854
>chr14:30816131-30816781
>chr14:30816999-30817151
>chr14:30817239-30817287
>chr14:30817781-30817986
>chr14:30818376-30818468
>chr14:30818528-30819050
>chr14:30819168-30819237
>chr14:30819316-30819423
>chr14:30820755-30820862
>chr14:30822776-30822902
>chr14:30823525-30824000
>chr14:30824255-30824412
>chr14:30825327-30825603
>chr14:30825924-30826275
>chr14:30826372-30826551
>chr14:30826876-30827104
>chr14:30827649-30827976
>chr14:30828050-30828395
>chr14:30828820-30828887
>chr14:30828964-30829762
>chr14:30829899-30829971
>chr14:30830094-30830649
>chr14:30830843-30831416
>chr14:30831979-30832483
>chr14:30832761-30836069
>chr14:30836544-30836739
>chr14:30837171-30838227
>chr14:30838815-30839774
>chr14:30840160-30840229
>chr14:30840290-30840858
>chr14:30841370-30841656
>chr14:30843319-30846824
>chr14:30846856-30847165
>chr14:30847305-30847433
>chr14:30847925-30848170
>chr14:30848543-30848853
>chr14:30851051-30851321
>chr14:30852196-30852505
>chr14:30853037-30853351
>chr14:30853424-30853572
>chr14:30856362-30857047
>chr14:30858587-30859228
>chr14:30859425-30859496
>chr14:30860781-30861053
>chr14:30862526-30862850
>chr14:30863276-30863381
>chr14:30864463-30864585
>chr14:30865448-30865593
>chr14:30865755-30865878
>chr14:30866738-30866832
>chr14:30867079-30867293
>chr14:30867920-30868374
>chr14:30868469-30869654
>chr14:30870458-30870769
>chr14:30870878-30870933
>chr14:30871383-30871512
>chr14:30871555-30872270
>chr14:30873283-30873357
>chr14:30875269-30875395
>chr14:30876805-30877375
>chr14:30878375-30878657
>chr14:30879656-30880000
>chr14:30880768-30881251
>chr14:30881637-30882056
>chr14:30882092-30882588
>chr14:30882740-30882903
>chr14:30886455-30886555
>chr14:30886751-30887024
>chr14:30887106-30887412
>chr14:30888081-30888133
>chr14:30888492-30888791
>chr14:30890686-30891051
>chr14:30892509-30892855
>chr14:30893026-30893506
>chr14:30895847-30895905
>chr14:30896103-30896169
>chr14:30896343-30896647
>chr14:30897315-30897604
>chr14:30897635-30897699
>chr14:30897963-30898272
>chr14:30898932-30899040
>chr14:30900016-30900381
>chr14:30900427-30900757
>chr14:30901154-30901286
>chr14:30901883-30902209
>chr14:30903233-30903761
>chr14:30903989-30904023
>chr14:30904115-30904156
>chr14:30906388-30906448
>chr14:30907288-30907413
>chr14:30907518-30907809
>chr14:30909060-30909832
>chr14:30911289-30911607
>chr14:30913015-30913176
>chr14:30914328-30914670
>chr14:30915043-30915108
>chr14:30915567-30915653
>chr14:30915918-30916022
>chr14:30916245-30916726
>chr14:30918224-30918567
>chr14:30919241-30919427
>chr14:30921850-30922330
>chr14:30924143-30925020
>chr14:30925612-30925844
>chr14:30927019-30927410
>chr14:30927640-30927995
>chr14:30931295-30931361
>chr14:30931932-30932343
>chr14:30932989-30933283
>chr14:30933436-30933512
>chr14:30933824-30934363
>chr14:30937043-30937352
>chr14:30937978-30938050
>chr14:30938688-30938803
>chr14:30938837-30938896
>chr14:30940867-30941037
>chr14:30941091-30941234
>chr14:30941613-30941932
>chr14:30942783-30942940
>chr14:30943293-30943902
>chr14:30944424-30944915
>chr14:30945130-30946031
>chr14:30946259-30946623
>chr14:30946698-30947073
>chr14:30948455-30948521
>chr14:30949285-30949695
>chr14:30951214-30951535
>chr14:30951828-30952149
>chr14:30952437-30952721
>chr14:30952788-30952839
>chr14:30953478-30953934
>chr14:30954020-30954231
>chr14:30956377-30956610
>chr14:30956802-30957496
>chr14:30958157-30958395
>chr14:30959012-30959365
>chr14:30959677-30959804
>chr14:30960082-30960324
>chr14:30960419-30960904
>chr14:30961279-30961456
>chr14:30961702-30962088
>chr14:30962131-30962411
>chr14:30962444-30963188
>chr14:30963402-30963878
>chr14:30963928-30964257
>chr14:30964603-30964946
>chr14:30965408-30966175
>chr14:30966214-30966386
>chr14:30966509-30967056
>chr14:30967165-30967887
>chr14:30967917-30968374
>chr14:30968402-30970451
>chr14:30970526-30972830
>chr14:30972920-30973634
>chr14:30973709-30974603
>chr14:30974614-30974961
>chr14:30975034-30975843
>chr14:30975948-30976116
>chr14:30976668-30977946
>chr14:30978058-30978306
>chr14:30978375-30978656
>chr14:30978749-30979081
>chr14:30979238-30979298
>chr14:30979579-30979900
>chr14:30979946-30980249
>chr14:30980372-30980809
>chr14:30981021-30981337
>chr14:30981806-30982151
>chr14:30982303-30982614
>chr14:30982755-30983185
>chr14:30983253-30983591
>chr14:30983856-30983917
>chr14:30984118-30984249
>chr14:30984316-30984411
>chr14:30984528-30984811
>chr14:30985030-30985615
>chr14:30987218-30987552
>chr14:30987738-30988173
>chr14:30989441-30989763
>chr14:30990160-30990473
>chr14:30990709-30990896
>chr14:30990946-30990980
>chr14:30991688-30991755
>chr14:30991817-30991998
>chr14:30992058-30992538
>chr14:30992724-30992964
>chr14:30993044-30993282
>chr14:30993583-30994300
>chr14:30994510-30994631
>chr14:30996584-30996918
>chr14:30998775-30998939
>chr14:30999054-30999709
>chr14:30999970-31000166
>chr14:31001168-31001544
>chr14:31001683-31003521
>chr14:31003605-31003664
>chr14:31003865-31004776
>chr14:31004850-31005573
>chr14:31005832-31006178
>chr14:31006263-31006727
>chr14:31006844-31007024
>chr14:31007618-31008529
>chr14:31008733-31009139
>chr14:31009355-31009450
>chr14:31009614-31010572
>chr14:31010758-31011055
>chr14:31011375-31011691
>chr14:31011761-31012114
>chr14:31012569-31012917
>chr14:31012979-31013422
>chr14:31013581-31014524
>chr14:31014825-31015114
>chr14:31015362-31015694
>chr14:31015815-31015984
>chr14:31016093-31016385
>chr14:31016516-31017608
>chr14:31017652-31017738
>chr14:31017791-31018071
>chr14:31018816-31019347
>chr14:31019871-31020027
>chr14:31020193-31020734
>chr14:31020774-31020897
>chr14:31021413-31021494
>chr14:31022058-31022415
>chr14:31022708-31022754
>chr14:31027391-31027662
>chr14:31028144-31028470
>chr14:31028576-31028912
>chr14:31029517-31029832
>chr14:31029958-31030252
>chr14:31030342-31030679
>chr14:31030931-31031296
>chr14:31031897-31032251
>chr14:31032522-31032839
>chr14:31033213-31033508
>chr14:31034483-31034956
>chr14:31035186-31035511
>chr14:31035712-31036423
>chr14:31036806-31037117
>chr14:31037153-31037222
>chr14:31037644-31037979
>chr14:31038266-31038341
>chr14:31038663-31038724
>chr14:31039002-31039505
>chr14:31039560-31039930
>chr14:31040153-31040372
>chr14:31040848-31041449
>chr14:31041820-31042160
>chr14:31042930-31043312
>chr14:31044044-31044156
>chr14:31044335-31044733
>chr14:31044871-31045233
>chr14:31045283-31045733
>chr14:31045933-31048757
>chr14:31048928-31049513
>chr14:31049624-31050649
>chr14:31050816-31051533
>chr14:31051655-31052285
>chr14:31052340-31052758
>chr14:31052896-31053293
>chr14:31053402-31053471
>chr14:31053541-31053738
>chr14:31054066-31054142
>chr14:31054314-31054978
>chr14:31055038-31055144
>chr14:31055810-31056302
>chr14:31056344-31056675
>chr14:31056809-31057111
>chr14:31057581-31058232
>chr14:31058497-31058879
>chr14:31059938-31060231
>chr14:31060290-31060327
>chr14:31060878-31061312
>chr14:31061643-31061950
>chr14:31062089-31062404
>chr14:31062676-31062977
>chr14:31063013-31063600
>chr14:31063759-31063895
>chr14:31064243-31064624
>chr14:31064681-31064975
>chr14:31065606-31066089
>chr14:31066945-31067824
>chr14:31067876-31068172
>chr14:31070005-31070550
>chr14:31070766-31071063
>chr14:31071431-31072676
>chr14:31073207-31073849
>chr14:31073968-31074769
>chr14:31074846-31076119
>chr14:31076188-31076335
>chr14:31076408-31076809
>chr14:31076917-31077269
>chr14:31077717-31078038
>chr14:31078258-31078402
>chr14:31079180-31079344
>chr14:31079490-31079878
>chr14:31080780-31081180
>chr14:31081547-31081804
>chr14:31081847-31082031
>chr14:31082575-31082921
>chr14:31083490-31083783
>chr14:31085487-31085809
>chr14:31086406-31086740
>chr14:31086832-31087176
>chr14:31087335-31087685
>chr14:31087892-31087935
>chr14:31088522-31089161
>chr14:31089626-31090293
>chr14:31092390-31092427
>chr14:31093465-31094245
>chr14:31094321-31095232
>chr14:31095410-31096131
>chr14:31096154-31096197
>chr14:31096354-31096509
>chr14:31096663-31097323
>chr14:31097375-31097528
>chr14:31097612-31097929
>chr14:31098644-31099267
>chr14:31099474-31099610
>chr14:31101505-31101830
>chr14:31102342-31102737
>chr14:31103166-31104426
>chr14:31104687-31104970
>chr14:31105023-31105306
>chr14:31107905-31108390
>chr14:31108539-31108690
>chr14:31109668-31109703
>chr14:31109980-31110311
>chr14:31110571-31110937
>chr14:31111040-31111611
>chr14:31111676-31112257
>chr14:31112578-31112911
>chr14:31113190-31113228
>chr14:31114470-31114718
>chr14:31114893-31115054
>chr14:31115378-31115918
>chr14:31116610-31116956
>chr14:31117069-31117411
>chr14:31117830-31117917
>chr14:31118015-31118311
>chr14:31118377-31118438
>chr14:31118527-31118964
>chr14:31118992-31119071
>chr14:31119491-31119571
>chr14:31120109-31120412
>chr14:31120892-31121007
>chr14:31122071-31122617
>chr14:31124506-31125480
>chr14:31126659-31127786
>chr14:31129813-31130016
>chr14:31130255-31130338
>chr14:31132155-31132549
>chr14:31133067-31133197
>chr14:31133670-31133729
>chr14:31133895-31134040
>chr14:31134505-31134644
>chr14:31135672-31136088
>chr14:31136264-31136384
>chr14:31136771-31137784
>chr14:31138067-31138294
>chr14:31139021-31139100
>chr14:31139223-31139381
>chr14:31139426-31139574
>chr14:31140164-31140321
>chr14:31140452-31140607
>chr14:31140946-31141590
>chr14:31142422-31142747
>chr14:31142795-31142934
>chr14:31142967-31143564
>chr14:31144436-31144550
>chr14:31145356-31145984
>chr14:31146329-31146438
>chr14:31146606-31146897
>chr14:31146980-31147356
>chr14:31147480-31147747
>chr14:31147926-31148048
>chr14:31149213-31149450
>chr14:31149470-31149563
>chr14:31149586-31150001
>chr14:31150247-31150332
>chr14:31150390-31150505
>chr14:31150776-31151134
>chr14:31151222-31151295
>chr14:31151380-31151690
>chr14:31152354-31152478
>chr14:31152562-31153659
>chr14:31153797-31153975
>chr14:31154113-31154633
>chr14:31155031-31155407
>chr14:31155938-31156751
>chr14:31157414-31157974
>chr14:31158209-31159056
>chr14:31159296-31159943
>chr14:31160513-31160998
>chr14:31161290-31162367
>chr14:31162754-31163931
>chr14:31164336-31164426
>chr14:31165785-31166153
>chr14:31166568-31166879
>chr14:31166903-31167486
>chr14:31168755-31169060
>chr14:31169618-31169902
>chr14:31170124-31170458
>chr14:31170735-31170840
>chr14:31171121-31171431
>chr14:31172320-31172638
>chr14:31173989-31174031
>chr14:31174089-31174124
>chr14:31174222-31174575
>chr14:31175232-31175964
>chr14:31176062-31176095
>chr14:31176306-31176971
>chr14:31177242-31177621
>chr14:31178291-31178354
>chr14:31178509-31178792
>chr14:31179130-31179522
>chr14:31179864-31180193
>chr14:31180292-31180751
>chr14:31181348-31181652
>chr14:31181865-31182888
>chr14:31183174-31183264
>chr14:31183685-31184037
>chr14:31184165-31184796
>chr14:31185051-31185381
>chr14:31185436-31185749
>chr14:31186398-31187401
>chr14:31187725-31188159
>chr14:31188224-31188661
>chr14:31189388-31189761
>chr14:31190605-31191175
>chr14:31191237-31191566
>chr14:31191716-31192493
>chr14:31192589-31192996
>chr14:31193162-31193481
>chr14:31193545-31193972
>chr14:31194029-31194254
>chr14:31195512-31195814
>chr14:31196004-31196316
>chr14:31196468-31196785
>chr14:31197217-31197308
>chr14:31197505-31197630
>chr14:31198261-31198378
>chr14:31198764-31199016
>chr14:31199221-31199766
>chr14:31200357-31200482
>chr14:31200511-31200847
>chr14:31201527-31201815
>chr14:31201995-31202226
>chr14:31202735-31203209
>chr14:31203500-31204439
>chr14:31204609-31204661
>chr14:31206603-31206667
>chr14:31207669-31207700
>chr14:31208669-31208903
>chr14:31209568-31209903
>chr14:31209963-31210347
>chr14:31210470-31210803
>chr14:31211442-31211781
>chr14:31212180-31212579
>chr14:31212676-31213026
>chr14:31213202-31213553
>chr14:31213725-31214444
>chr14:31214503-31214610
>chr14:31214658-31216001
>chr14:31216150-31216488
>chr14:31216511-31217434
>chr14:31217563-31218192
>chr14:31218312-31218847
>chr14:31218918-31219321
>chr14:31219728-31219909
>chr14:31220007-31220359
>chr14:31220718-31221464
>chr14:31221778-31222455
>chr14:31222526-31222821
>chr14:31222953-31223284
>chr14:31224114-31225349
>chr14:31225434-31226417
>chr14:31226532-31228346
>chr14:31230279-31230612
>chr14:31230808-31230852
>chr14:31231013-31231649
>chr14:31231838-31232108
>chr14:31232392-31232818
>chr14:31234197-31234508
>chr14:31234784-31235134
>chr14:31235184-31235579
>chr14:31235910-31237547
>chr14:31237702-31237861
>chr14:31237973-31238100
>chr14:31238224-31238593
>chr14:31239016-31239346
>chr14:31239581-31240321
>chr14:31240547-31240879
>chr14:31240973-31241049
>chr14:31241660-31241836
>chr14:31242196-31242745
>chr14:31242772-31244575
>chr14:31244670-31244753
>chr14:31244816-31244956
>chr14:31245018-31245848
>chr14:31245926-31251419
>chr14:31251840-31252054
>chr14:31252522-31252868
>chr14:31253418-31253723
>chr14:31254021-31254333
>chr14:31254444-31254773
>chr14:31254898-31255538
>chr14:31255654-31255940
>chr14:31256107-31256482
>chr14:31256581-31256877
>chr14:31257606-31258288
>chr14:31258464-31259773
>chr14:31259971-31260546
>chr14:31260629-31261023
>chr14:31261471-31261797
>chr14:31263100-31263410
>chr14:31264781-31265135
>chr14:31265319-31265659
>chr14:31266100-31267741
>chr14:31267931-31268034
>chr14:31268565-31268653
>chr14:31268989-31269602
>chr14:31269639-31269965
>chr14:31270021-31270491
>chr14:31270814-31271504
>chr14:31271564-31272117
>chr14:31272159-31273520
>chr14:31273589-31273958
>chr14:31274022-31276472
>chr14:31276632-31279912
>chr14:31279925-31281497
>chr14:31281774-31282440
>chr14:31282500-31283152
>chr14:31283246-31283426
>chr14:31284313-31284622
>chr14:31285075-31285418
>chr14:31285565-31285950
>chr14:31286281-31286751
>chr14:31286895-31287006
>chr14:31287039-31287104
>chr14:31287141-31287715
>chr14:31288359-31288566
>chr14:31288816-31289131
>chr14:31289367-31289722
>chr14:31290100-31290437
>chr14:31291097-31291380
>chr14:31292262-31292355
>chr14:31292522-31292884
>chr14:31293077-31293146
>chr14:31293916-31294007
>chr14:31294446-31294854
>chr14:31295253-31295551
>chr14:31296282-31296458
>chr14:31296979-31297520
>chr14:31297709-31297848
>chr14:31298456-31298597
>chr14:31299435-31300072
>chr14:31300265-31300417
>chr14:31300673-31300722
>chr14:31301055-31301137
>chr14:31301210-31301423
>chr14:31301555-31302151
>chr14:31302789-31303471
>chr14:31303920-31304198
>chr14:31304413-31304760
>chr14:31305266-31305594
>chr14:31306194-31306561
>chr14:31307038-31307161
>chr14:31308223-31308535
>chr14:31308759-31308902
>chr14:31309219-31309496
>chr14:31309543-31309644
>chr14:31309689-31310034
>chr14:31310212-31310815
>chr14:31310901-31311081
>chr14:31311404-31311641
>chr14:31311759-31311993
>chr14:31312116-31312929
>chr14:31313670-31313704
>chr14:31313937-31314705
>chr14:31314880-31315184
>chr14:31315951-31316338
>chr14:31316703-31316995
>chr14:31317290-31317598
>chr14:31318477-31318814
>chr14:31319150-31319458
>chr14:31319756-31320051
>chr14:31320718-31320916
>chr14:31321053-31321447
>chr14:31322502-31322946
>chr14:31323180-31323517
>chr14:31323742-31323825
>chr14:31324041-31324132
>chr14:31324664-31324768
>chr14:31325111-31325268
>chr14:31325471-31325816
>chr14:31326656-31327596
>chr14:31327953-31328255
>chr14:31328522-31331378
>chr14:31331431-31332049
>chr14:31332168-31333183
>chr14:31333237-31335445
>chr14:31335603-31335956
>chr14:31336020-31336507
>chr14:31336843-31337270
>chr14:31338082-31338134
>chr14:31338234-31338277
>chr14:31338393-31338429
>chr14:31338807-31339640
>chr14:31341379-31341702
>chr14:31342083-31342388
>chr14:31343092-31343373
>chr14:31344245-31344638
>chr14:31345518-31345763
>chr14:31347185-31347477
>chr14:31348287-31348579
>chr14:31348914-31348997
>chr14:31349124-31349517
>chr14:31350463-31350529
>chr14:31350753-31351084
>chr14:31351253-31351603
>chr14:31351668-31351732
>chr14:31351792-31351937
>chr14:31352628-31353010
>chr14:31353069-31353136
>chr14:31353358-31354104
>chr14:31354714-31354749
>chr14:31355126-31355734
>chr14:31356235-31356505
>chr14:31357745-31358123
>chr14:31358161-31358207
>chr14:31359278-31359818
>chr14:31360784-31360950
>chr14:31361923-31362278
>chr14:31362477-31362799
>chr14:31362888-31363265
>chr14:31363708-31364002
>chr14:31364415-31364715
>chr14:31364819-31365178
>chr14:31365294-31365968
>chr14:31366121-31366244
>chr14:31366455-31366554
>chr14:31366728-31366779
>chr14:31367329-31367724
>chr14:31368009-31368425
>chr14:31368550-31370299
>chr14:31370391-31370431
>chr14:31370710-31370801
>chr14:31370852-31370914
>chr14:31371043-31371227
>chr14:31372318-31372466
>chr14:31372538-31373196
>chr14:31373330-31373711
>chr14:31373862-31374477
>chr14:31375382-31375691
>chr14:31376229-31376565
>chr14:31376840-31377196
>chr14:31377486-31377880
>chr14:31378163-31378253
>chr14:31378461-31378810
>chr14:31378921-31379553
>chr14:31379678-31380035
>chr14:31380960-31381274
>chr14:31381362-31381793
>chr14:31383853-31383978
>chr14:31384156-31384847
>chr14:31385110-31385649
>chr14:31385722-31386080
>chr14:31386240-31386321
>chr14:31387549-31387865
>chr14:31390472-31390562
>chr14:31390605-31390873
>chr14:31390923-31391982
>chr14:31392858-31393009
>chr14:31393178-31393498
>chr14:31393579-31393954
>chr14:31394526-31394848
>chr14:31395554-31395653
>chr14:31395962-31396205
>chr14:31396237-31396507
>chr14:31396547-31396643
>chr14:31397164-31397237
>chr14:31397322-31397945
>chr14:31399003-31399236
>chr14:31399542-31399846
>chr14:31399970-31400027
>chr14:31400822-31401651
>chr14:31403941-31404147
>chr14:31404612-31405489
>chr14:31406274-31406318
>chr14:31406473-31406570
>chr14:31406672-31407293
>chr14:31407572-31407917
>chr14:31408337-31408378
>chr14:31408804-31409350
>chr14:31409411-31409711
>chr14:31411182-31411260
>chr14:31411816-31412158
>chr14:31412327-31412896
>chr14:31413072-31413152
>chr14:31414797-31415141
>chr14:31415932-31416422
>chr14:31416814-31417097
>chr14:31417276-31417783
>chr14:31417915-31418253
>chr14:31418321-31418351
>chr14:31418784-31418835
>chr14:31418897-31419010
>chr14:31420973-31421032
>chr14:31421760-31422051
>chr14:31422218-31422919
>chr14:31423625-31423930
>chr14:31425335-31425628
>chr14:31427476-31427851
>chr14:31428396-31428490
>chr14:31428976-31433473
>chr14:31433539-31433986
>chr14:31434042-31434094
>chr14:31435013-31435320
>chr14:31436257-31436537
>chr14:31436649-31438685
>chr14:31439120-31439202
>chr14:31440217-31440367
>chr14:31440631-31441553
>chr14:31442138-31442440
>chr14:31443233-31444187
>chr14:31445222-31445529
>chr14:31446494-31446612
>chr14:31446658-31446716
>chr14:31447117-31447309
>chr14:31447495-31447871
>chr14:31448856-31449197
>chr14:31451137-31451453
>chr14:31452591-31452887
>chr14:31452923-31453273
>chr14:31453778-31453903
>chr14:31454128-31454276
>chr14:31455261-31456033
>chr14:31456106-31456467
>chr14:31459734-31460145
>chr14:31461205-31461796
>chr14:31462336-31462975
>chr14:31463509-31463847
>chr14:31464040-31464580
>chr14:31464678-31464944
>chr14:31465789-31467211
>chr14:31467272-31467539
>chr14:31467578-31467707
>chr14:31467850-31468157
>chr14:31468205-31468261
>chr14:31468339-31468777
>chr14:31469152-31469220
>chr14:31469259-31469693
>chr14:31469732-31470139
>chr14:31470185-31470214
>chr14:31470616-31470997
>chr14:31471358-31471615
>chr14:31471678-31472093
>chr14:31472480-31472540
>chr14:31472693-31474122
>chr14:31474893-31475271
>chr14:31475680-31476563
>chr14:31477462-31478134
>chr14:31478495-31478785
>chr14:31478908-31478994
>chr14:31480808-31481135
>chr14:31481314-31482766
>chr14:31484287-31484577
>chr14:31484936-31485267
>chr14:31485343-31485717
>chr14:31486079-31486487
>chr14:31487319-31487747
>chr14:31488194-31488480
>chr14:31489426-31489486
>chr14:31489552-31489628
>chr14:31490167-31490756
>chr14:31490908-31491065
>chr14:31491102-31491267
>chr14:31491800-31492497
>chr14:31492602-31500641
>chr14:31502466-31502644
>chr14:31503082-31503253
>chr14:31504193-31504912
>chr14:31506447-31506822
>chr14:31507492-31507938
>chr14:31508597-31509043
>chr14:31509196-31509518
>chr14:31509645-31509961
>chr14:31510747-31510896
>chr14:31511269-31511660
>chr14:31511939-31512765
>chr14:31513189-31513259
>chr14:31513410-31514078
>chr14:31514922-31514995
>chr14:31515302-31515420
>chr14:31515727-31516121
>chr14:31516311-31516395
>chr14:31517668-31518366
>chr14:31518784-31518884
>chr14:31519004-31519316
>chr14:31519415-31519474
>chr14:31520169-31520268
>chr14:31522068-31522435
>chr14:31525048-31525368
>chr14:31525417-31525842
>chr14:31526114-31527110
>chr14:31527143-31527626
>chr14:31527732-31528148
>chr14:31528578-31528972
>chr14:31529267-31529304
>chr14:31530694-31530787
>chr14:31530846-31531602
>chr14:31531646-31532323
>chr14:31532369-31533251
>chr14:31533312-31533343
>chr14:31533444-31534640
>chr14:31534831-31535144
>chr14:31536030-31536182
>chr14:31536320-31536375
>chr14:31537288-31537324
>chr14:31538298-31538561
>chr14:31539839-31540150
>chr14:31540245-31540598
>chr14:31540991-31541299
>chr14:31542113-31542203
>chr14:31542708-31542753
>chr14:31542965-31543085
>chr14:31543520-31543573
>chr14:31543826-31544275
>chr14:31544429-31544502
>chr14:31544868-31544917
>chr14:31545057-31545201
>chr14:31545471-31545589
>chr14:31546286-31546620
>chr14:31546855-31547476
>chr14:31547525-31550444
>chr14:31551436-31551725
>chr14:31552418-31552546
>chr14:31553310-31553528
>chr14:31554885-31555047
>chr14:31559223-31559310
>chr14:31559442-31560511
>chr14:31562544-31562936
>chr14:31564002-31564047
>chr14:31564256-31564320
>chr14:31564404-31564977
>chr14:31566577-31566650
>chr14:31566690-31566737
>chr14:31566874-31567022
>chr14:31568297-31568767
>chr14:31569181-31569574
>chr14:31569726-31569804
>chr14:31570031-31570084
>chr14:31570176-31570240
>chr14:31571454-31571756
>chr14:31572128-31572443
>chr14:31572770-31573272
>chr14:31573976-31574023
>chr14:31574268-31574936
>chr14:31575433-31575513
>chr14:31576259-31576561
>chr14:31577406-31577721
>chr14:31579859-31579907
>chr14:31580247-31580718
>chr14:31581222-31581301
>chr14:31581395-31581607
>chr14:31582214-31582278
>chr14:31583908-31583967
>chr14:31584142-31585575
>chr14:31585673-31585820
>chr14:31588167-31588309
>chr14:31588578-31588941
>chr14:31590146-31590391
>chr14:31591189-31591480
>chr14:31591642-31591724
>chr14:31591812-31592004
>chr14:31592453-31592673
>chr14:31592989-31593543
>chr14:31594128-31594469
>chr14:31595850-31596213
>chr14:31596492-31596552
>chr14:31597076-31597123
>chr14:31598494-31598549
>chr14:31599543-31600402
>chr14:31600633-31602434
>chr14:31602547-31602724
>chr14:31602923-31602989
>chr14:31603043-31603466
>chr14:31603744-31603823
>chr14:31605693-31606380
>chr14:31607091-31608208
>chr14:31608268-31611713
>chr14:31611713-31613936
>chr14:31613980-31614039
>chr14:31614456-31614539
>chr14:31614996-31623760
>chr14:31624555-31624869
>chr14:31625459-31625778
>chr14:31626137-31626458
>chr14:31627168-31627215
>chr14:31627486-31628052
>chr14:31628281-31628481
>chr14:31628651-31628719
>chr14:31628759-31628804
>chr14:31628931-31628997
>chr14:31630004-31630084
>chr14:31631403-31631919
>chr14:31634070-31640236
>chr14:31640345-31644894
>chr14:31644945-31645634
>chr14:31645964-31646733
>chr14:31646828-31647149
>chr14:31647235-31647447
>chr14:31647637-31647750
>chr14:31648843-31649196
>chr14:31649544-31649624
>chr14:31649847-31650138
>chr14:31650275-31650601
>chr14:31650742-31651426
>chr14:31651528-31652352
>chr14:31652404-31652484
>chr14:31652530-31652642
>chr14:31652848-31653017
>chr14:31653063-31653953
>chr14:31654094-31654289
>chr14:31654341-31655805
>chr14:31655840-31656422
>chr14:31656446-31656972
>chr14:31658523-31658812
>chr14:31659095-31659185
>chr14:31661550-31668388
>chr14:31668421-31671437
>chr14:31672168-31672791
>chr14:31672955-31673300
>chr14:31674823-31675166
>chr14:31675969-31676315
>chr14:31676359-31676796
>chr14:31676860-31678358
>chr14:31678403-31678439
>chr14:31678549-31678892
>chr14:31679112-31679499
>chr14:31679601-31680251
>chr14:31680387-31680694
>chr14:31680736-31681036
>chr14:31681233-31681581
>chr14:31682299-31682602
>chr14:31682715-31682958
>chr14:31683051-31683195
>chr14:31683364-31683675
>chr14:31683774-31683817
>chr14:31684133-31684255
>chr14:31686646-31687492
>chr14:31687562-31687631
>chr14:31687735-31688037
>chr14:31688079-31688203
>chr14:31688285-31690286
>chr14:31690343-31690619
>chr14:31690705-31690771
>chr14:31690805-31691540
>chr14:31692115-31692189
>chr14:31693838-31694205
>chr14:31694533-31694813
>chr14:31695461-31695607
>chr14:31695674-31695832
>chr14:31697661-31697703
>chr14:31698841-31699189
>chr14:31699411-31699506
>chr14:31699874-31700124
>chr14:31700362-31701849
>chr14:31702497-31702550
>chr14:31703118-31703937
>chr14:31704207-31704262
>chr14:31704375-31704736
>chr14:31704809-31710103
>chr14:31710141-31712418
>chr14:31712481-31713181
>chr14:31714355-31714511
>chr14:31714565-31714919
>chr14:31715374-31716545
>chr14:31717535-31717624
>chr14:31718969-31719102
>chr14:31719242-31719339
>chr14:31719907-31720018
>chr14:31720631-31720890
>chr14:31721431-31721550
>chr14:31721614-31724145
>chr14:31724821-31724916
>chr14:31725218-31726042
>chr14:31726556-31726604
>chr14:31726882-31726973
>chr14:31728265-31728438
>chr14:31728995-31729317
>chr14:31729634-31729779
>chr14:31730450-31730750
>chr14:31731489-31731564
>chr14:31731914-31732237
>chr14:31732407-31732939
>chr14:31733019-31733060
>chr14:31733174-31733214
>chr14:31733540-31733591
>chr14:31733727-31733828
>chr14:31733926-31734244
>chr14:31734565-31734739
>chr14:31734968-31735022
>chr14:31735533-31735869
>chr14:31736505-31736767
>chr14:31736821-31736884
>chr14:31737333-31737376
>chr14:31737503-31737805
>chr14:31738667-31738830
>chr14:31738988-31739389
>chr14:31739436-31740631
>chr14:31740672-31740837
>chr14:31740957-31741093
>chr14:31741818-31741902
>chr14:31742401-31742436
>chr14:31742593-31742905
>chr14:31743370-31743680
>chr14:31744574-31744924
>chr14:31745027-31745968
>chr14:31746109-31748950
>chr14:31749135-31749822
>chr14:31749877-31750051
>chr14:31750069-31750552
>chr14:31750798-31753103
>chr14:31753755-31754040
>chr14:31754693-31757541
>chr14:31759386-31759702
>chr14:31759771-31760459
>chr14:31760515-31761031
>chr14:31761201-31761405
>chr14:31765312-31765383
>chr14:31765500-31765813
>chr14:31767090-31767519
>chr14:31767687-31767873
>chr14:31767993-31768104
>chr14:31768313-31768397
>chr14:31768931-31769145
>chr14:31770175-31770555
>chr14:31770623-31770675
>chr14:31770709-31770952
>chr14:31771659-31771732
>chr14:31772081-31772167
>chr14:31774920-31775050
>chr14:31775125-31775458
>chr14:31779055-31779376
>chr14:31779880-31779925
>chr14:31780067-31780373
>chr14:31780854-31780915
>chr14:31781161-31781263
>chr14:31781790-31782910
>chr14:31783097-31783300
>chr14:31783524-31783878
>chr14:31784023-31784074
>chr14:31784275-31784372
>chr14:31785277-31785697
>chr14:31785868-31786200
>chr14:31786622-31786683
>chr14:31787868-31787996
>chr14:31788547-31788683
>chr14:31789041-31789388
>chr14:31789848-31790098
>chr14:31790480-31791362
>chr14:31791439-31791529
>chr14:31792631-31792673
>chr14:31793829-31798120
>chr14:31798439-31798950
>chr14:31799562-31799702
>chr14:31799766-31800318
>chr14:31800366-31800652
>chr14:31801987-31802115
>chr14:31802256-31802577
>chr14:31802629-31802763
>chr14:31803263-31803337
>chr14:31803870-31804059
>chr14:31804568-31805947
>chr14:31806572-31812867
>chr14:31812971-31813296
>chr14:31813434-31818383
>chr14:31818504-31818854
>chr14:31819851-31820173
>chr14:31820502-31821999
>chr14:31822063-31822483
>chr14:31823686-31823721
>chr14:31825407-31825990
>chr14:31826080-31826453
>chr14:31827159-31827207
>chr14:31831026-31831523
>chr14:31832880-31833039
>chr14:31833072-31833444
>chr14:31834172-31834483
>chr14:31834710-31834820
>chr14:31835361-31835425
>chr14:31837004-31837360
>chr14:31837451-31837645
>chr14:31837756-31837842
>chr14:31838170-31838241
>chr14:31838329-31838382
>chr14:31839306-31840837
>chr14:31841062-31841229
>chr14:31841598-31841660
>chr14:31841716-31841780
>chr14:31841907-31842249
>chr14:31842489-31842941
>chr14:31842995-31843047
>chr14:31845374-31845746
>chr14:31846687-31846983
>chr14:31850611-31850929
>chr14:31851697-31851786
>chr14:31852386-31852694
>chr14:31853061-31853362
>chr14:31854629-31854719
>chr14:31855948-31858381
>chr14:31859733-31859887
>chr14:31860020-31860484
>chr14:31860658-31860771
>chr14:31860898-31861227
>chr14:31861812-31862316
>chr14:31862430-31862680
>chr14:31862746-31862795
>chr14:31862915-31863198
>chr14:31863310-31863693
>chr14:31863810-31864296
>chr14:31864447-31864964
>chr14:31865040-31865300
>chr14:31865412-31871918
>chr14:31872017-31872354
>chr14:31873898-31873931
>chr14:31874527-31874751
>chr14:31874987-31875308
>chr14:31876711-31876987
>chr14:31878407-31878662
>chr14:31879314-31879715
>chr14:31881581-31881712
>chr14:31881805-31881854
>chr14:31884624-31884705
>chr14:31885017-31885369
>chr14:31886768-31887083
>chr14:31888104-31888567
>chr14:31888939-31889017
>chr14:31889769-31890722
>chr14:31891383-31891480
>chr14:31895030-31895078
>chr14:31895821-31895886
>chr14:31896220-31896321
>chr14:31896429-31896940
>chr14:31897022-31897305
>chr14:31898238-31898482
>chr14:31898581-31898657
>chr14:31899475-31899637
>chr14:31899723-31899824
>chr14:31899999-31900109
>chr14:31901508-31901617
>chr14:31902611-31902719
>chr14:31904978-31905029
>chr14:31905075-31905666
>chr14:31905724-31906055
>chr14:31906169-31908947
>chr14:31909008-31910105
>chr14:31910205-31911129
>chr14:31911345-31911618
>chr14:31911646-31911846
>chr14:31911944-31912632
>chr14:31914531-31915281
>chr14:31915802-31915987
>chr14:31916215-31916294
>chr14:31916540-31916664
>chr14:31917367-31917603
>chr14:31918356-31918896
>chr14:31919401-31919537
>chr14:31923795-31924173
>chr14:31925084-31925218
>chr14:31927541-31927580
>chr14:31927773-31927842
>chr14:31927945-31928122
>chr14:31928468-31929179
>chr14:31930222-31930523
>chr14:31931197-31931970
>chr14:31932147-31932201
>chr14:31933199-31934421
>chr14:31934757-31934795
>chr14:31936040-31936082
>chr14:31937112-31937441
>chr14:31937759-31937818
>chr14:31938350-31938695
>chr14:31939019-31939492
>chr14:31939651-31939709
>chr14:31940651-31940881
>chr14:31942900-31942949
>chr14:31943189-31943382
>chr14:31944325-31944426
>chr14:31944732-31944784
>chr14:31946432-31946479
>chr14:31946934-31947051
>chr14:31947755-31947861
>chr14:31948809-31949299
>chr14:31951565-31951647
>chr14:31952701-31952819
>chr14:31952941-31953063
>chr14:31953373-31955546
>chr14:31956970-31957302
>chr14:31958167-31958481
>chr14:31958616-31959268
>chr14:31960657-31961414
>chr14:31961455-31961600
>chr14:31963903-31963955
>chr14:31967876-31968086
>chr14:31970207-31970299
>chr14:31971340-31971447
>chr14:31971494-31971594
>chr14:31971799-31971940
>chr14:31972248-31972397
>chr14:31972578-31972939
>chr14:31973503-31973826
>chr14:31973864-31973924
>chr14:31974173-31974598
>chr14:31974639-31974729
>chr14:31974998-31975166
>chr14:31975322-31975383
>chr14:31975674-31975710
>chr14:31975965-31976139
>chr14:31976445-31976524
>chr14:31976945-31977357
>chr14:31977568-31978467
>chr14:31978660-31978710
>chr14:31978842-31979438
>chr14:31979522-31982765
>chr14:31982849-31983376
>chr14:31983436-31983978
>chr14:31984023-31984235
>chr14:31984427-31984525
>chr14:31985809-31985879
>chr14:31986085-31986656
>chr14:31986865-31987102
>chr14:31987754-31988630
>chr14:31993036-31993228
>chr14:31993759-31993868
>chr14:31993977-31994033
>chr14:31995735-31996407
>chr14:31996509-31996637
>chr14:31997184-31997581
>chr14:31998388-31998449
>chr14:31999383-31999460
>chr14:31999596-32000391
>chr14:32000421-32000591
>chr14:32001558-32001735
>chr14:32001861-32001928
>chr14:32002243-32002568
>chr14:32002657-32002723
>chr14:32003928-32004311
>chr14:32008330-32008999
>chr14:32009086-32009144
>chr14:32010366-32010434
>chr14:32011731-32011796
>chr14:32013267-32013531
>chr14:32013564-32013625
>chr14:32013704-32013998
>chr14:32017203-32017563
>chr14:32020739-32020871
>chr14:32020936-32021297
>chr14:32021676-32022263
>chr14:32023710-32024630
>chr14:32024809-32024852
>chr14:32026823-32027137
>chr14:32028031-32028408
>chr14:32030253-32030561
>chr14:32031543-32031602
>chr14:32032323-32032975
>chr14:32034921-32035035
>chr14:32035997-32036329
>chr14:32037740-32037843
>chr14:32039923-32040279
>chr14:32040603-32040743
>chr14:32041520-32041563
>chr14:32041629-32042071
>chr14:32042260-32042611
>chr14:32043250-32043366
>chr14:32045064-32045103
>chr14:32046040-32046447
>chr14:32046496-32046601
>chr14:32049514-32049628
>chr14:32050557-32050600
>chr14:32051930-32052227
>chr14:32052448-32052519
>chr14:32052763-32052808
>chr14:32053279-32053758
>chr14:32054455-32054931
>chr14:32055588-32055742
>chr14:32055827-32056676
>chr14:32057302-32057629
>chr14:32060501-32060756
>chr14:32060843-32061604
>chr14:32062940-32063257
>chr14:32063611-32063940
>chr14:32063997-32064691
>chr14:32065431-32065488
>chr14:32065831-32066230
>chr14:32067605-32067959
>chr14:32068004-32068052
>chr14:32068080-32069078
>chr14:32070481-32070619
>chr14:32070731-32071305
>chr14:32071673-32071926
>chr14:32075084-32075141
>chr14:32076702-32076788
>chr14:32077316-32077357
>chr14:32080256-32080574
>chr14:32081407-32081584
>chr14:32081904-32082013
>chr14:32082077-32082283
>chr14:32082532-32082844
>chr14:32083169-32083326
>chr14:32083385-32083481
>chr14:32084521-32084582
>chr14:32084800-32084984
>chr14:32085171-32085477
>chr14:32086497-32086621
>chr14:32089896-32090059
>chr14:32095404-32095718
>chr14:32096090-32096142
>chr14:32096187-32096282
>chr14:32096383-32096675
>chr14:32098322-32098373
>chr14:32098578-32098635
>chr14:32100122-32100660
>chr14:32100739-32100791
>chr14:32101701-32101985
>chr14:32102379-32102643
>chr14:32104889-32104994
>chr14:32105503-32105655
>chr14:32105802-32106423
>chr14:32109708-32109769
>chr14:32109825-32109955
>chr14:32110285-32110491
>chr14:32111131-32111281
>chr14:32111828-32112147
>chr14:32112589-32112883
>chr14:32113936-32114251
>chr14:32114724-32114784
>chr14:32115376-32116632
>chr14:32118222-32118521
>chr14:32119185-32119237
>chr14:32119424-32119498
>chr14:32119605-32119642
>chr14:32119769-32120075
>chr14:32120295-32120476
>chr14:32120510-32120556
>chr14:32120566-32120615
>chr14:32120932-32121326
>chr14:32121474-32121726
>chr14:32121803-32122976
>chr14:32123071-32123176
>chr14:32123253-32123325
>chr14:32123458-32123647
>chr14:32125134-32125641
>chr14:32125729-32126138
>chr14:32126202-32126326
>chr14:32126455-32128398
>chr14:32128736-32128858
>chr14:32129917-32130864
>chr14:32131273-32131461
>chr14:32131501-32134292
>chr14:32135416-32135730
>chr14:32136122-32137088
>chr14:32137332-32138684
>chr14:32138891-32139003
>chr14:32139048-32139189
>chr14:32139390-32139784
>chr14:32139839-32139970
>chr14:32140077-32140748
>chr14:32140938-32141114
>chr14:32141602-32141674
>chr14:32141733-32141970
>chr14:32142146-32142352
>chr14:32143157-32143558
>chr14:32144293-32144400
>chr14:32144450-32144897
>chr14:32145823-32146265
>chr14:32147133-32147201
>chr14:32147843-32148233
>chr14:32148578-32148780
>chr14:32148925-32149073
>chr14:32149181-32149306
>chr14:32149481-32149808
>chr14:32150380-32150476
>chr14:32150533-32150619
>chr14:32150684-32150783
>chr14:32151551-32151721
>chr14:32151961-32152291
>chr14:32152851-32152885
>chr14:32153216-32153754
>chr14:32153798-32153967
>chr14:32154116-32154455
>chr14:32154545-32154617
>chr14:32159415-32159453
>chr14:32159970-32160443
>chr14:32162522-32162577
>chr14:32162731-32162808
>chr14:32164125-32164522
>chr14:32168798-32169154
>chr14:32170805-32171161
>chr14:32172264-32172590
>chr14:32172677-32172887
>chr14:32173005-32173155
>chr14:32173846-32173897
>chr14:32174440-32176931
>chr14:32176952-32177954
>chr14:32178074-32179571
>chr14:32179625-32181231
>chr14:32181263-32181645
>chr14:32181892-32182019
>chr14:32182178-32182484
>chr14:32183746-32183786
>chr14:32184372-32184441
>chr14:32184891-32184935
>chr14:32185098-32185451
>chr14:32185700-32186127
>chr14:32186792-32187606
>chr14:32187685-32187868
>chr14:32188178-32188734
>chr14:32188808-32189426
>chr14:32189801-32189842
>chr14:32190105-32190174
>chr14:32190362-32190647
>chr14:32191112-32191221
>chr14:32193798-32194382
>chr14:32194864-32195526
>chr14:32195569-32195853
>chr14:32195971-32196079
>chr14:32196790-32197135
>chr14:32198507-32198782
>chr14:32199192-32199320
>chr14:32199549-32200023
>chr14:32202043-32202154
>chr14:32203154-32203270
>chr14:32204416-32204600
>chr14:32205234-32205526
>chr14:32206327-32206508
>chr14:32206629-32206666
>chr14:32207369-32207401
>chr14:32208404-32208683
>chr14:32209592-32210200
>chr14:32210428-32210465
>chr14:32210786-32211119
>chr14:32211843-32212204
>chr14:32213286-32213361
>chr14:32213521-32213800
>chr14:32214338-32215170
>chr14:32215580-32215976
>chr14:32216341-32216414
>chr14:32216740-32216842
>chr14:32216887-32217326
>chr14:32219954-32220252
>chr14:32220578-32220885
>chr14:32221296-32221626
>chr14:32223563-32223859
>chr14:32224032-32224090
>chr14:32227546-32227871
>chr14:32228517-32229176
>chr14:32232023-32232161
>chr14:32232246-32232300
>chr14:32233928-32234350
>chr14:32234431-32241006
>chr14:32241044-32241173
>chr14:32241502-32241658
>chr14:32243816-32243866
>chr14:32246962-32246996
>chr14:32248287-32248382
>chr14:32249726-32249816
>chr14:32249930-32250627
>chr14:32251506-32251575
>chr14:32253413-32253721
>chr14:32254437-32254745
>chr14:32256968-32257377
>chr14:32257928-32258387
>chr14:32260416-32260748
>chr14:32262584-32262673
>chr14:32262756-32262843
>chr14:32263829-32264342
>chr14:32264556-32264626
>chr14:32265087-32265297
>chr14:32265363-32265438
>chr14:32265624-32265935
>chr14:32266028-32266998
>chr14:32267169-32267542
>chr14:32267593-32267990
>chr14:32268111-32269481
>chr14:32269533-32269945
>chr14:32270392-32270962
>chr14:32271690-32271811
>chr14:32272302-32273004
>chr14:32273054-32277736
>chr14:32279209-32279553
>chr14:32279760-32280435
>chr14:32280546-32280635
>chr14:32280793-32281158
>chr14:32281963-32282582
>chr14:32282742-32283086
>chr14:32283679-32283725
>chr14:32284200-32284472
>chr14:32284641-32284949
>chr14:32287003-32292463
>chr14:32292516-32292876
>chr14:32293372-32293567
>chr14:32293658-32293809
>chr14:32294369-32294774
>chr14:32295086-32295391
>chr14:32295560-32295615
>chr14:32296992-32297647
>chr14:32297668-32297792
>chr14:32299196-32299413
>chr14:32300334-32300449
>chr14:32301234-32301485
>chr14:32302481-32302536
>chr14:32302778-32303061
>chr14:32303396-32303531
>chr14:32303767-32303839
>chr14:32305913-32305963
>chr14:32306290-32306422
>chr14:32307008-32307387
>chr14:32307559-32307640
>chr14:32308875-32308939
>chr14:32309504-32309614
>chr14:32309707-32309774
>chr14:32310263-32310685
>chr14:32311401-32311453
>chr14:32314710-32314801
>chr14:32315102-32316392
>chr14:32316450-32316775
>chr14:32317274-32317557
>chr14:32317901-32318148
>chr14:32318200-32318458
>chr14:32319166-32319492
>chr14:32319942-32320284
>chr14:32321597-32321935
>chr14:32324692-32324741
>chr14:32324902-32325098
>chr14:32325498-32326882
>chr14:32326947-32326983
>chr14:32328869-32328973
>chr14:32331114-32331174
>chr14:32331944-32332039
>chr14:32333343-32333410
>chr14:32334335-32334380
>chr14:32334439-32334685
>chr14:32334938-32335105
>chr14:32337536-32338216
>chr14:32339124-32339222
>chr14:32340137-32340257
>chr14:32340624-32340992
>chr14:32341588-32342037
>chr14:32343485-32343792
>chr14:32344633-32344946
>chr14:32346467-32346845
>chr14:32348395-32348720
>chr14:32349617-32349669
>chr14:32349948-32350041
>chr14:32350643-32350797
>chr14:32351241-32351587
>chr14:32351637-32351697
>chr14:32352070-32352154
>chr14:32352254-32353096
>chr14:32353210-32354426
>chr14:32355528-32355618
>chr14:32355756-32356153
>chr14:32359299-32359445
>chr14:32359494-32359554
>chr14:32359642-32359770
>chr14:32360111-32360434
>chr14:32360501-32361042
>chr14:32363266-32363849
>chr14:32368031-32368138
>chr14:32369775-32370057
>chr14:32371313-32371617
>chr14:32371824-32372006
>chr14:32372220-32372285
>chr14:32372762-32372873
>chr14:32373125-32373797
>chr14:32376692-32377036
>chr14:32378896-32379339
>chr14:32379479-32379595
>chr14:32380948-32381370
>chr14:32382512-32382553
>chr14:32383083-32383201
>chr14:32385354-32390930
>chr14:32391619-32391945
>chr14:32392893-32393034
>chr14:32393358-32393412
>chr14:32393637-32393706
>chr14:32397103-32397226
>chr14:32397355-32397560
>chr14:32398752-32399159
>chr14:32402678-32403096
>chr14:32403558-32403778
>chr14:32405126-32405248
>chr14:32405344-32405932
>chr14:32406185-32406508
>chr14:32408495-32408562
>chr14:32408905-32409234
>chr14:32409917-32410663
>chr14:32411040-32411271
>chr14:32413157-32413484
>chr14:32415352-32415393
>chr14:32415480-32417147
>chr14:32419874-32419931
>chr14:32420334-32420414
>chr14:32420901-32420971
>chr14:32421350-32421451
>chr14:32422091-32422151
>chr14:32422234-32422299
>chr14:32422559-32422615
>chr14:32422765-32422809
>chr14:32423154-32423484
>chr14:32423748-32423852
>chr14:32424464-32426106
>chr14:32427278-32427344
>chr14:32430274-32430315
>chr14:32430815-32431134
>chr14:32431432-32431817
>chr14:32433105-32433144
>chr14:32435105-32435191
>chr14:32435929-32435971
>chr14:32436675-32436982
>chr14:32437585-32437958
>chr14:32439945-32440498
>chr14:32440876-32441187
>chr14:32442137-32442204
>chr14:32442350-32442641
>chr14:32443052-32443449
>chr14:32444735-32444804
>chr14:32445370-32445688
>chr14:32446405-32446453
>chr14:32448451-32448574
>chr14:32449228-32449565
>chr14:32450305-32450378
>chr14:32451616-32452341
>chr14:32452524-32452709
>chr14:32452882-32452925
>chr14:32453204-32453261
>chr14:32453561-32453892
>chr14:32454614-32455490
>chr14:32458705-32458869
>chr14:32458950-32459117
>chr14:32459247-32459302
>chr14:32460208-32466746
>chr14:32466781-32466825
>chr14:32467015-32467098
>chr14:32467132-32467281
>chr14:32467375-32467469
>chr14:32467853-32467960
>chr14:32468459-32468500
>chr14:32470156-32470292
>chr14:32472252-32472297
>chr14:32473874-32474208
>chr14:32474772-32474864
>chr14:32475675-32476238
>chr14:32476843-32477006
>chr14:32477071-32477348
>chr14:32477841-32477905
>chr14:32479605-32479935
>chr14:32480621-32480665
>chr14:32481028-32481140
>chr14:32481356-32481738
>chr14:32482562-32482730
>chr14:32482941-32483018
>chr14:32483103-32483281
>chr14:32483361-32484100
>chr14:32485138-32488968
>chr14:32489233-32489516
>chr14:32489816-32490415
>chr14:32493195-32493517
>chr14:32493556-32493601
>chr14:32493745-32493784
>chr14:32496380-32496438
>chr14:32496706-32496768
>chr14:32497366-32497511
>chr14:32497731-32497936
>chr14:32498383-32498459
>chr14:32498521-32498612
>chr14:32499026-32499087
>chr14:32499380-32499434
>chr14:32499624-32499784
>chr14:32501105-32501354
>chr14:32502603-32502743
>chr14:32502999-32503045
>chr14:32503336-32503388
>chr14:32503915-32504005
>chr14:32504054-32504691
>chr14:32505493-32505575
>chr14:32505828-32505924
>chr14:32506004-32506277
>chr14:32506560-32506840
>chr14:32506896-32506930
>chr14:32508833-32509503
>chr14:32510321-32510513
>chr14:32511353-32511657
>chr14:32515012-32515371
>chr14:32515606-32515645
>chr14:32517313-32523347
>chr14:32523427-32523771
>chr14:32523987-32524216
>chr14:32524439-32524517
>chr14:32526042-32526832
>chr14:32526914-32526997
>chr14:32527145-32528261
>chr14:32528314-32529327
>chr14:32529378-32529515
>chr14:32529588-32529658
>chr14:32529959-32530377
>chr14:32530863-32530926
>chr14:32531673-32531811
>chr14:32531953-32532134
>chr14:32532184-32532281
>chr14:32534052-32534163
>chr14:32534672-32534997
>chr14:32536047-32536162
>chr14:32538638-32538913
>chr14:32540123-32540519
>chr14:32540825-32541094
>chr14:32542273-32542339
>chr14:32542884-32543616
>chr14:32543854-32543971
>chr14:32544751-32544795
>chr14:32547661-32547870
>chr14:32548107-32548403
>chr14:32548498-32548677
>chr14:32549716-32549754
>chr14:32550852-32550991
>chr14:32551286-32552010
>chr14:32553124-32553531
>chr14:32554090-32554409
>chr14:32555425-32555964
>chr14:32556000-32556948
>chr14:32557068-32557380
>chr14:32559674-32559715
>chr14:32559777-32559858
>chr14:32562462-32562802
>chr14:32563377-32563476
>chr14:32563880-32564337
>chr14:32566286-32566410
>chr14:32566929-32567268
>chr14:32567886-32568032
>chr14:32568281-32568386
>chr14:32568721-32568849
>chr14:32570115-32570551
>chr14:32570659-32570715
>chr14:32570997-32571071
>chr14:32571220-32571620
>chr14:32572183-32572262
>chr14:32572295-32572370
>chr14:32573585-32573680
>chr14:32576351-32576391
>chr14:32577074-32577118
>chr14:32578183-32578315
>chr14:32579030-32579151
>chr14:32580426-32584125
>chr14:32584255-32584306
>chr14:32584375-32584589
>chr14:32584781-32584943
>chr14:32586292-32586663
>chr14:32586728-32586851
>chr14:32588013-32588096
>chr14:32588285-32588335
>chr14:32588915-32588968
>chr14:32590346-32590528
>chr14:32592195-32592281
>chr14:32592865-32592921
>chr14:32592989-32593107
>chr14:32594003-32594051
>chr14:32594115-32594205
>chr14:32595210-32595340
>chr14:32595523-32595679
>chr14:32600499-32600558
>chr14:32602247-32602601
>chr14:32602761-32602840
>chr14:32603909-32603964
>chr14:32604431-32605177
>chr14:32605979-32606130
>chr14:32608223-32608579
>chr14:32611696-32611713
>chr14:32611713-32611728
>chr14:32614870-32615204
>chr14:32615566-32615901
>chr14:32616077-32616762
>chr14:32616800-32616952
>chr14:32617616-32617943
>chr14:32618238-32621696
>chr14:32623178-32623226
>chr14:32626820-32626859
>chr14:32628669-32628784
>chr14:32629787-32629939
>chr14:32630386-32630423
>chr14:32630741-32630860
>chr14:32632039-32632099
>chr14:32633017-32633129
>chr14:32634156-32634218
>chr14:32634865-32634995
>chr14:32638638-32638679
>chr14:32638812-32638984
>chr14:32640334-32640383
>chr14:32641351-32641510
>chr14:32642088-32642179
>chr14:32643270-32643713
>chr14:32644669-32644734
>chr14:32645418-32645583
>chr14:32649426-32649668
>chr14:32650326-32650641
>chr14:32651440-32651804
>chr14:32652744-32653084
>chr14:32653295-32653737
>chr14:32654561-32654861
>chr14:32662129-32662208
>chr14:32663341-32663401
>chr14:32665049-32665463
>chr14:32665511-32665752
>chr14:32668436-32668691
>chr14:32669590-32670332
>chr14:32670961-32671056
>chr14:32672328-32672720
>chr14:32673355-32673865
>chr14:32674520-32674574
>chr14:32676814-32677132
>chr14:32679132-32679320
>chr14:32681068-32681134
>chr14:32681649-32681896
>chr14:32682460-32682509
>chr14:32682790-32682891
>chr14:32682946-32683336
>chr14:32684963-32685287
>chr14:32685454-32686656
>chr14:32688101-32688228
>chr14:32689057-32689179
>chr14:32691565-32691861
>chr14:32692330-32692378
>chr14:32694062-32694449
>chr14:32700551-32700795
>chr14:32702380-32702504
>chr14:32703197-32703243
>chr14:32707018-32707203
>chr14:32707580-32707671
>chr14:32710125-32710195
>chr14:32711464-32711516
>chr14:32711844-32714391
>chr14:32714510-32714570
>chr14:32716391-32716726
>chr14:32718155-32718231
>chr14:32720629-32720882
>chr14:32722390-32722700
>chr14:32722746-32722892
>chr14:32723039-32723098
>chr14:32723141-32723194
>chr14:32723943-32724102
>chr14:32727075-32727128
>chr14:32727262-32727299
>chr14:32728317-32728400
>chr14:32729003-32729035
>chr14:32731530-32731607
>chr14:32733468-32733540
>chr14:32735597-32735649
>chr14:32738811-32738872
>chr14:32739197-32746559
>chr14:32746685-32746732
>chr14:32748937-32748976
>chr14:32750452-32751173
>chr14:32752482-32753768
>chr14:32753825-32755114
>chr14:32755168-32755836
>chr14:32757197-32757332
>chr14:32758443-32758759
>chr14:32759521-32759913
>chr14:32762962-32763038
>chr14:32764190-32764295
>chr14:32764602-32764791
>chr14:32764924-32765265
>chr14:32765922-32767071
>chr14:32768635-32768791
>chr14:32769026-32769353
>chr14:32770640-32770721
>chr14:32772035-32772114
>chr14:32775452-32775749
>chr14:32776168-32776715
>chr14:32777142-32777281
>chr14:32777536-32777652
>chr14:32777769-32778131
>chr14:32778440-32779045
>chr14:32779105-32779413
>chr14:32779648-32779688
>chr14:32779834-32781343
>chr14:32781438-32781512
>chr14:32781628-32781700
>chr14:32781794-32782467
>chr14:32782543-32782666
>chr14:32782718-32783192
>chr14:32783411-32783537
>chr14:32783713-32783774
>chr14:32784627-32784731
>chr14:32785333-32785378
>chr14:32785458-32785507
>chr14:32786282-32786630
>chr14:32787525-32787592
>chr14:32787928-32788143
>chr14:32788247-32788654
>chr14:32788834-32788937
>chr14:32789181-32789317
>chr14:32789348-32799001
>chr14:32799286-32799368
>chr14:32799424-32801325
>chr14:32801778-32802219
>chr14:32802793-32803289
>chr14:32803584-32803656
>chr14:32804340-32805329
>chr14:32806387-32806730
>chr14:32806865-32807352
>chr14:32810931-32811280
>chr14:32811556-32811606
>chr14:32812998-32813078
>chr14:32813383-32813534
>chr14:32814437-32814550
>chr14:32814717-32814949
>chr14:32815871-32816076
>chr14:32816185-32816562
>chr14:32817440-32817525
>chr14:32818333-32818487
>chr14:32818547-32818613
>chr14:32819663-32819982
>chr14:32825938-32826081
>chr14:32828490-32828597
>chr14:32830475-32830548
>chr14:32831301-32831364
>chr14:32833161-32833218
>chr14:32833812-32833857
>chr14:32834086-32834447
>chr14:32834960-32835042
>chr14:32835095-32835151
>chr14:32836213-32836496
>chr14:32837190-32837292
>chr14:32837945-32838267
>chr14:32838579-32838650
>chr14:32838754-32838846
>chr14:32839018-32839124
>chr14:32839160-32839194
>chr14:32839270-32839371
>chr14:32839403-32839444
>chr14:32840174-32840253
>chr14:32840296-32840525
>chr14:32840646-32840769
>chr14:32841171-32841264
>chr14:32841543-32841665
>chr14:32841926-32842174
>chr14:32842248-32843121
>chr14:32844549-32844625
>chr14:32844748-32845051
>chr14:32845187-32845231
>chr14:32848593-32848645
>chr14:32848804-32849181
>chr14:32849222-32857309
>chr14:32857511-32857865
>chr14:32858113-32858187
>chr14:32859032-32859108
>chr14:32860584-32861351
>chr14:32861815-32865645
>chr14:32866165-32866583
>chr14:32869832-32869909
>chr14:32870032-32870287
>chr14:32870372-32876831
>chr14:32876877-32877564
>chr14:32877601-32877781
>chr14:32877828-32879100
>chr14:32879146-32879229
>chr14:32879763-32879904
>chr14:32880024-32881261
>chr14:32882191-32882254
>chr14:32882331-32882467
>chr14:32882902-32883643
>chr14:32883843-32883917
>chr14:32884196-32885680
>chr14:32885713-32886185
>chr14:32886212-32886322
>chr14:32886598-32886638
>chr14:32887747-32887953
>chr14:32888152-32888429
>chr14:32888536-32888602
>chr14:32888731-32889381
>chr14:32889782-32889822
>chr14:32889953-32890093
>chr14:32890250-32890480
>chr14:32891049-32891417
>chr14:32891479-32891856
>chr14:32892866-32892936
>chr14:32894207-32894298
>chr14:32898349-32898407
>chr14:32901924-32902214
>chr14:32904876-32904998
>chr14:32906991-32907324
>chr14:32909001-32909102
>chr14:32909198-32909373
>chr14:32910153-32910481
>chr14:32911368-32911444
>chr14:32914078-32914231
>chr14:32914385-32914487
>chr14:32915602-32915965
>chr14:32917204-32917551
>chr14:32921428-32921512
>chr14:32922029-32922667
>chr14:32923002-32923359
>chr14:32924711-32924789
>chr14:32924863-32925180
>chr14:32926324-32926856
>chr14:32927109-32927325
>chr14:32927410-32927460
>chr14:32928375-32928838
>chr14:32929229-32929315
>chr14:32929963-32930085
>chr14:32931126-32931218
>chr14:32934720-32934830
>chr14:32938714-32938765
>chr14:32938822-32938888
>chr14:32939107-32939173
>chr14:32939400-32939444
>chr14:32939622-32939873
>chr14:32940026-32940120
>chr14:32941182-32941364
>chr14:32943647-32944007
>chr14:32944360-32944437
>chr14:32946217-32946392
>chr14:32949536-32949584
>chr14:32949671-32949865
>chr14:32952797-32953148
>chr14:32957180-32957745
>chr14:32958727-32958771
>chr14:32958918-32959223
>chr14:32959334-32959385
>chr14:32961125-32961448
>chr14:32961691-32961787
>chr14:32962536-32962865
>chr14:32962894-32962969
>chr14:32964268-32964362
>chr14:32964635-32968435
>chr14:32968760-32969068
>chr14:32970374-32970520
>chr14:32970735-32970836
>chr14:32970906-32970947
>chr14:32971073-32971394
>chr14:32971931-32972242
>chr14:32973501-32973869
>chr14:32975284-32975498
>chr14:32975827-32975912
>chr14:32977441-32977893
>chr14:32978022-32978109
>chr14:32979032-32979364
>chr14:32980878-32980987
>chr14:32982029-32982147
>chr14:32982176-32982565
>chr14:32983671-32984027
>chr14:32988411-32988493
>chr14:32989347-32989738
>chr14:32990620-32990956
>chr14:32991056-32991205
>chr14:32992865-32993177
>chr14:32994605-32994964
>chr14:32995481-32998614
>chr14:32999223-32999680
>chr14:33000150-33000190
>chr14:33002281-33002319
>chr14:33004001-33004108
>chr14:33004205-33004808
>chr14:33004913-33005324
>chr14:33007729-33007898
>chr14:33008136-33008223
>chr14:33010471-33011033
>chr14:33011194-33011324
>chr14:33011354-33011680
>chr14:33012545-33012911
>chr14:33013543-33013626
>chr14:33014089-33014173
>chr14:33015331-33015376
>chr14:33016394-33016450
>chr14:33016553-33016628
>chr14:33017686-33017741
>chr14:33019304-33019338
>chr14:33020294-33020349
>chr14:33020753-33021069
>chr14:33021199-33021354
>chr14:33022327-33022675
>chr14:33022748-33022896
>chr14:33023882-33023922
>chr14:33024056-33024473
>chr14:33024827-33024889
>chr14:33025539-33026044
>chr14:33026865-33026907
>chr14:33028791-33028992
>chr14:33031478-33031804
>chr14:33033100-33033547
>chr14:33034124-33034325
>chr14:33034404-33034629
>chr14:33034776-33034816
>chr14:33037358-33037727
>chr14:33038404-33038578
>chr14:33041140-33041191
>chr14:33041601-33042085
>chr14:33046690-33046993
>chr14:33048109-33048188
>chr14:33049332-33049718
>chr14:33050937-33051349
>chr14:33051749-33052064
>chr14:33054398-33054929
>chr14:33056111-33056169
>chr14:33058436-33058475
>chr14:33059192-33059328
>chr14:33059785-33060050
>chr14:33061648-33061689
>chr14:33062257-33062319
>chr14:33063654-33063821
>chr14:33064127-33064188
>chr14:33069558-33069705
>chr14:33071879-33072229
>chr14:33074407-33074709
>chr14:33075027-33075094
>chr14:33076949-33077027
>chr14:33077862-33078191
>chr14:33078847-33078979
>chr14:33079299-33079606
>chr14:33079640-33079910
>chr14:33080085-33080410
>chr14:33081153-33081188
>chr14:33082816-33083242
>chr14:33085699-33085820
>chr14:33086328-33086414
>chr14:33087061-33087279
>chr14:33088070-33094133
>chr14:33094459-33094767
>chr14:33095647-33095985
>chr14:33096547-33096666
>chr14:33097094-33097249
>chr14:33097594-33097657
>chr14:33097687-33097749
>chr14:33098367-33098441
>chr14:33102518-33102585
>chr14:33105403-33105474
>chr14:33107223-33107727
>chr14:33108183-33108472
>chr14:33109238-33109320
>chr14:33109795-33109949
>chr14:33110148-33110216
>chr14:33111632-33114374
>chr14:33116799-33116849
>chr14:33117049-33117202
>chr14:33118119-33118355
>chr14:33119996-33120315
>chr14:33120639-33120731
>chr14:33123830-33124182
>chr14:33124426-33124465
>chr14:33125849-33125942
>chr14:33127357-33127437
>chr14:33128234-33128286
>chr14:33135709-33135767
>chr14:33136040-33136379
>chr14:33138043-33138255
>chr14:33139690-33139853
>chr14:33141562-33141724
>chr14:33142826-33143504
>chr14:33143575-33144301
>chr14:33144540-33144896
>chr14:33145409-33145517
>chr14:33146536-33146592
>chr14:33147537-33147779
>chr14:33148476-33148525
>chr14:33148551-33148744
>chr14:33148791-33149043
>chr14:33149730-33150210
>chr14:33150434-33150477
>chr14:33151643-33151701
>chr14:33152005-33152217
>chr14:33152312-33152366
>chr14:33155369-33155557
>chr14:33155924-33155982
>chr14:33156529-33156577
>chr14:33157921-33158094
>chr14:33158869-33159202
>chr14:33159532-33159856
>chr14:33159975-33160046
>chr14:33160444-33160660
>chr14:33161177-33161292
>chr14:33164445-33164548
>chr14:33164750-33164808
>chr14:33165107-33165161
>chr14:33167397-33167477
>chr14:33168735-33168772
>chr14:33169277-33169586
>chr14:33169595-33169669
>chr14:33170076-33170735
>chr14:33170834-33171221
>chr14:33171331-33172030
>chr14:33172077-33172282
>chr14:33172436-33172765
>chr14:33174409-33174506
>chr14:33176271-33177731
>chr14:33177780-33178863
>chr14:33179021-33179199
>chr14:33180510-33180830
>chr14:33181250-33181340
>chr14:33183136-33183489
>chr14:33184307-33184342
>chr14:33184920-33185052
>chr14:33186885-33186958
>chr14:33187515-33187795
>chr14:33187886-33188034
>chr14:33188176-33188280
>chr14:33190052-33190146
>chr14:33195231-33195601
>chr14:33197834-33199327
>chr14:33199604-33199767
>chr14:33200160-33200281
>chr14:33200654-33200711
>chr14:33202045-33202423
>chr14:33203331-33204114
>chr14:33207229-33207293
>chr14:33209949-33210041
>chr14:33211269-33211561
>chr14:33211627-33211730
>chr14:33212932-33213019
>chr14:33214359-33214467
>chr14:33216568-33216727
>chr14:33216972-33217245
>chr14:33221476-33221654
>chr14:33221873-33222251
>chr14:33223053-33223318
>chr14:33223730-33223784
>chr14:33224924-33224990
>chr14:33225463-33225543
>chr14:33225591-33225761
>chr14:33226982-33227071
>chr14:33227408-33227531
>chr14:33227684-33227771
>chr14:33234953-33235004
>chr14:33235178-33235274
>chr14:33235788-33236013
>chr14:33237810-33237945
>chr14:33237998-33238048
>chr14:33240351-33240408
>chr14:33242168-33242236
>chr14:33243020-33243187
>chr14:33243377-33243543
>chr14:33244566-33244667
>chr14:33245117-33245181
>chr14:33245257-33245395
>chr14:33246251-33246570
>chr14:33246718-33247066
>chr14:33251555-33251617
>chr14:33252032-33252110
>chr14:33252446-33253330
>chr14:33256702-33256844
>chr14:33258108-33258410
>chr14:33258776-33259117
>chr14:33259427-33259536
>chr14:33262540-33264442
>chr14:33265890-33266037
>chr14:33266605-33266658
>chr14:33267282-33267333
>chr14:33269114-33269222
>chr14:33269384-33269424
>chr14:33269766-33269860
>chr14:33270017-33270088
>chr14:33270470-33270601
>chr14:33270691-33270733
>chr14:33270964-33271020
>chr14:33271162-33271235
>chr14:33271289-33271474
>chr14:33272407-33272763
>chr14:33274066-33274327
>chr14:33276632-33276780
>chr14:33277347-33277466
>chr14:33278979-33279174
>chr14:33279259-33279355
>chr14:33281312-33281660
>chr14:33282983-33283024
>chr14:33284735-33284837
>chr14:33286346-33286443
>chr14:33288007-33288059
>chr14:33288914-33288993
>chr14:33289161-33289377
>chr14:33289486-33289848
>chr14:33290669-33290720
>chr14:33292590-33292645
>chr14:33297160-33297255
>chr14:33297993-33298405
>chr14:33302070-33302155
>chr14:33303336-33303606
>chr14:33303896-33304104
>chr14:33304508-33304588
>chr14:33308492-33308592
>chr14:33308780-33308829
>chr14:33309165-33309227
>chr14:33315510-33315546
>chr14:33317323-33317833
>chr14:33317972-33318545
>chr14:33320364-33320465
>chr14:33321627-33321673
>chr14:33322471-33322576
>chr14:33323102-33323148
>chr14:33325157-33325888
>chr14:33328337-33328724
>chr14:33329203-33329264
>chr14:33329777-33329886
>chr14:33329973-33330285
>chr14:33330390-33330453
>chr14:33333446-33333522
>chr14:33334666-33334709
>chr14:33334804-33335269
>chr14:33335755-33336217
>chr14:33336600-33336696
>chr14:33336784-33337286
>chr14:33337455-33337759
>chr14:33337853-33338115
>chr14:33338473-33338591
>chr14:33340210-33340565
>chr14:33341517-33341583
>chr14:33345940-33346560
>chr14:33347611-33347921
>chr14:33351091-33351136
>chr14:33351810-33352043
>chr14:33355307-33355599
>chr14:33358570-33358613
>chr14:33360435-33360485
>chr14:33363918-33364012
>chr14:33365991-33366297
>chr14:33369448-33369506
>chr14:33371590-33371637
>chr14:33373200-33373263
>chr14:33376756-33376823
>chr14:33378411-33378677
>chr14:33378911-33379019
>chr14:33379104-33379348
>chr14:33380047-33380103
>chr14:33382814-33383224
>chr14:33383960-33384000
>chr14:33384392-33384796
>chr14:33386685-33386755
>chr14:33389649-33389810
>chr14:33391106-33391497
>chr14:33392341-33392422
>chr14:33392455-33392515
>chr14:33393038-33393106
>chr14:33395464-33395650
>chr14:33396881-33396922
>chr14:33398647-33398708
>chr14:33399875-33399954
>chr14:33400742-33400805
>chr14:33404426-33404554
>chr14:33409456-33409501
>chr14:33410027-33410107
>chr14:33410672-33410948
>chr14:33411144-33411625
>chr14:33412067-33412442
>chr14:33412818-33412913
>chr14:33413234-33413360
>chr14:33414304-33414379
>chr14:33423614-33423658
>chr14:33423853-33423925
>chr14:33425851-33425889
>chr14:33427639-33427805
>chr14:33428196-33428296
>chr14:33428365-33428400
>chr14:33429825-33429892
>chr14:33433760-33434552
>chr14:33439583-33439713
>chr14:33439829-33440146
>chr14:33440604-33440917
>chr14:33441566-33442017
>chr14:33442296-33442806
>chr14:33443230-33443397
>chr14:33443862-33443921
>chr14:33446101-33446544
>chr14:33447623-33447990
>chr14:33449394-33449498
>chr14:33449590-33449735
>chr14:33452482-33452810
>chr14:33452936-33452973
>chr14:33453859-33454022
>chr14:33454233-33454326
>chr14:33458823-33459409
>chr14:33459940-33460025
>chr14:33462397-33462442
>chr14:33464837-33464971
>chr14:33465507-33465542
>chr14:33466494-33466959
>chr14:33471783-33472061
>chr14:33472353-33472503
>chr14:33473424-33473540
>chr14:33474431-33474484
>chr14:33474927-33475007
>chr14:33475338-33475476
>chr14:33480484-33480607
>chr14:33483969-33484061
>chr14:33489416-33489466
>chr14:33490963-33491000
>chr14:33494964-33498852
>chr14:33498902-33499005
>chr14:33502286-33502327
>chr14:33504661-33504703
>chr14:33505809-33505892
>chr14:33506223-33506314
>chr14:33511858-33511891
>chr14:33513557-33513654
>chr14:33514987-33515043
>chr14:33515102-33515162
>chr14:33515455-33515511
>chr14:33515601-33515643
>chr14:33516759-33516796
>chr14:33517821-33517901
>chr14:33518937-33519000
>chr14:33523380-33523792
>chr14:33524068-33524156
>chr14:33524595-33524753
>chr14:33531019-33531079
>chr14:33531350-33531799
>chr14:33531841-33531878
>chr14:33533814-33533919
>chr14:33543940-33544011
>chr14:33544147-33544463
>chr14:33544548-33544590
>chr14:33544684-33544912
>chr14:33547557-33547672
>chr14:33549184-33549514
>chr14:33549942-33550024
>chr14:33550175-33550283
>chr14:33552363-33552412
>chr14:33556682-33556785
>chr14:33557640-33557999
>chr14:33558244-33558688
>chr14:33559137-33559188
>chr14:33559731-33560059
>chr14:33561285-33561390
>chr14:33563501-33563625
>chr14:33566052-33566162
>chr14:33572274-33572451
>chr14:33572492-33572572
>chr14:33572736-33573028
>chr14:33575875-33575934
>chr14:33577506-33577570
>chr14:33578205-33578503
>chr14:33578812-33578859
>chr14:33581569-33581917
>chr14:33588495-33588940
>chr14:33590833-33590891
>chr14:33593634-33593751
>chr14:33594201-33594390
>chr14:33595480-33595942
>chr14:33597106-33597175
>chr14:33597869-33597948
>chr14:33601732-33601777
>chr14:33602650-33602717
>chr14:33603761-33603814
>chr14:33603953-33604159
>chr14:33604632-33605268
>chr14:33605343-33605395
>chr14:33605481-33605598
>chr14:33605657-33606683
>chr14:33606784-33607392
>chr14:33607694-33608076
>chr14:33608664-33608748
>chr14:33610551-33610603
>chr14:33611677-33611713
>chr14:33611776-33611956
>chr14:33614459-33614514
>chr14:33615467-33615512
>chr14:33618119-33618612
>chr14:33623123-33623160
>chr14:33624592-33624711
>chr14:33626985-33627060
>chr14:33628943-33629264
>chr14:33632967-33633265
>chr14:33633380-33633658
>chr14:33633717-33634000
>chr14:33634845-33634897
>chr14:33635946-33636239
>chr14:33638176-33638252
>chr14:33638454-33638496
>chr14:33639362-33639447
>chr14:33639900-33640178
>chr14:33640802-33640891
>chr14:33644746-33645117
>chr14:33650423-33650491
>chr14:33655701-33655740
>chr14:33656325-33656478
>chr14:33656556-33656644
>chr14:33656707-33657171
>chr14:33661726-33661897
>chr14:33662401-33665710
>chr14:33667125-33667164
>chr14:33667898-33668009
>chr14:33668530-33668841
>chr14:33669871-33670043
>chr14:33673787-33673857
>chr14:33675474-33675516
>chr14:33677757-33677815
>chr14:33683261-33683313
>chr14:33684258-33684619
>chr14:33686528-33686736
>chr14:33687210-33687280
>chr14:33687730-33687777
>chr14:33688076-33688225
>chr14:33690732-33690776
>chr14:33691344-33691423
>chr14:33701214-33701300
>chr14:33701714-33701767
>chr14:33703238-33703839
>chr14:33703983-33704054
>chr14:33706780-33706822
>chr14:33708057-33708108
>chr14:33711173-33711273
>chr14:33713893-33713928
>chr14:33714032-33714178
>chr14:33714711-33714742
>chr14:33715649-33716085
>chr14:33716341-33716708
>chr14:33717515-33717582
>chr14:33718156-33718264
>chr14:33718840-33719123
>chr14:33721007-33721091
>chr14:33723410-33723462
>chr14:33723704-33723753
>chr14:33724091-33724269
>chr14:33724341-33724692
>chr14:33725145-33725304
>chr14:33725452-33725557
>chr14:33725950-33726045
>chr14:33727608-33727677
>chr14:33729040-33729089
>chr14:33729478-33729521
>chr14:33731136-33731464
>chr14:33740040-33740149
>chr14:33741936-33741991
>chr14:33742321-33743310
>chr14:33743335-33745245
>chr14:33746146-33746595
>chr14:33746735-33747411
>chr14:33751926-33752111
>chr14:33754321-33754455
>chr14:33754702-33754756
>chr14:33755697-33756110
>chr14:33759602-33759657
>chr14:33760341-33760394
>chr14:33769738-33770083
>chr14:33770639-33770937
>chr14:33771313-33771461
>chr14:33771524-33771823
>chr14:33772211-33772256
>chr14:33776680-33776807
>chr14:33779526-33779823
>chr14:33784698-33785055
>chr14:33785144-33785501
>chr14:33786908-33786967
>chr14:33787909-33787988
>chr14:33789577-33789896
>chr14:33790626-33790932
>chr14:33797781-33797907
>chr14:33798857-33799210
>chr14:33800584-33800639
>chr14:33801629-33801675
>chr14:33802366-33802444
>chr14:33802856-33802937
>chr14:33804850-33804886
>chr14:33805998-33806322
>chr14:33807626-33808337
>chr14:33811014-33811385
>chr14:33811445-33811771
>chr14:33812754-33812867
>chr14:33816760-33816832
>chr14:33817498-33817578
>chr14:33819295-33819615
>chr14:33820779-33821711
>chr14:33822207-33832476
>chr14:33832530-33833329
>chr14:33835008-33835076
>chr14:33835167-33835469
>chr14:33835823-33835870
>chr14:33837722-33837950
>chr14:33838651-33839160
>chr14:33839472-33839527
>chr14:33840690-33840810
>chr14:33842570-33842648
>chr14:33843195-33843278
>chr14:33844199-33844230
>chr14:33844428-33844522
>chr14:33844881-33845209
>chr14:33846969-33847021
>chr14:33847206-33847869
>chr14:33847920-33847991
>chr14:33849683-33849986
>chr14:33850035-33850352
>chr14:33850457-33850790
>chr14:33852292-33852348
>chr14:33852701-33852846
>chr14:33853540-33854578
>chr14:33856098-33856276
>chr14:33857609-33857643
>chr14:33858246-33858323
>chr14:33859609-33860000
>chr14:33860545-33861078
>chr14:33861895-33862070
>chr14:33863160-33863198
>chr14:33863887-33864762
>chr14:33864808-33864850
>chr14:33864996-33865128
>chr14:33865366-33865666
>chr14:33865695-33866028
>chr14:33866240-33866308
>chr14:33866386-33866451
>chr14:33866674-33868365
>chr14:33868462-33868747
>chr14:33868788-33869126
>chr14:33869239-33869616
>chr14:33869690-33869774
>chr14:33869846-33870569
>chr14:33870638-33875237
>chr14:33875554-33875620
>chr14:33876185-33876293
>chr14:33876418-33876485
>chr14:33876606-33877066
>chr14:33877236-33877520
>chr14:33877671-33878432
>chr14:33878476-33879413
>chr14:33879545-33880250
>chr14:33881778-33881876
>chr14:33882258-33882349
>chr14:33882592-33882877
>chr14:33882914-33883258
>chr14:33883369-33883495
>chr14:33883635-33883923
>chr14:33887371-33887688
>chr14:33887750-33887805
>chr14:33889146-33889652
>chr14:33889860-33889931
>chr14:33890058-33890132
>chr14:33890338-33890491
>chr14:33890627-33892342
>chr14:33892408-33893095
>chr14:33893141-33894402
>chr14:33894441-33896383
>chr14:33898136-33898329
>chr14:33898658-33898970
>chr14:33899390-33899645
>chr14:33900985-33902448
>chr14:33902494-33902725
>chr14:33903720-33903759
>chr14:33904063-33904248
>chr14:33904324-33904468
>chr14:33905736-33905875
>chr14:33905962-33906024
>chr14:33906092-33906373
>chr14:33906499-33906580
>chr14:33907083-33907178
>chr14:33908475-33908512
>chr14:33910286-33910413
>chr14:33911093-33911238
>chr14:33911479-33911656
>chr14:33912174-33912259
>chr14:33912437-33912493
>chr14:33912667-33912835
>chr14:33912901-33912982
>chr14:33913055-33913646
>chr14:33914090-33914444
>chr14:33918066-33918409
>chr14:33918486-33919568
>chr14:33919623-33920717
>chr14:33920743-33920855
>chr14:33920981-33921348
>chr14:33922639-33922961
>chr14:33923863-33923934
>chr14:33924239-33924306
>chr14:33927097-33927464
>chr14:33928741-33928836
>chr14:33929351-33929656
>chr14:33932159-33932242
>chr14:33935111-33935253
>chr14:33935573-33935661
>chr14:33935940-33936256
>chr14:33937603-33937661
>chr14:33939203-33939516
>chr14:33939648-33939813
>chr14:33940514-33940606
>chr14:33942438-33942526
>chr14:33944097-33944440
>chr14:33946089-33946417
>chr14:33946982-33947055
>chr14:33947670-33948080
>chr14:33952057-33952373
>chr14:33952445-33952564
>chr14:33953123-33953514
>chr14:33954728-33955829
>chr14:33956144-33956209
>chr14:33957116-33957250
>chr14:33957742-33957863
>chr14:33958088-33958257
>chr14:33958299-33958494
>chr14:33958586-33958622
>chr14:33958777-33958854
>chr14:33959839-33959889
>chr14:33960208-33960844
>chr14:33961075-33961517
>chr14:33961660-33961776
>chr14:33962478-33963013
>chr14:33963119-33963876
>chr14:33964025-33964090
>chr14:33964712-33964880
>chr14:33964992-33965193
>chr14:33966009-33966687
>chr14:33966761-33967469
>chr14:33967860-33968742
>chr14:33969517-33969587
>chr14:33969728-33971738
>chr14:33973072-33973404
>chr14:33974220-33974258
>chr14:33974464-33974971
>chr14:33976165-33976791
>chr14:33977278-33977391
>chr14:33977765-33978306
>chr14:33979462-33979525
>chr14:33979605-33980255
>chr14:33980424-33980778
>chr14:33981210-33981746
>chr14:33982310-33982620
>chr14:33982775-33982891
>chr14:33983116-33985202
>chr14:33985259-33985625
>chr14:33986029-33986388
>chr14:33987414-33987499
>chr14:33987670-33987720
>chr14:33990002-33990084
>chr14:33990993-33991326
>chr14:33992314-33992401
>chr14:33992877-33993088
>chr14:33993177-33993414
>chr14:33993519-33993687
>chr14:33993944-33994232
>chr14:33996421-33996458
>chr14:33996589-33996899
>chr14:33998040-33998095
>chr14:33998876-33999849
>chr14:34000232-34000266
>chr14:34000314-34000405
>chr14:34000873-34000914
>chr14:34001094-34001135
>chr14:34002164-34002379
>chr14:34002487-34002674
>chr14:34002945-34003022
>chr14:34004403-34004711
>chr14:34005217-34005262
>chr14:34008018-34008064
>chr14:34008112-34008252
>chr14:34008288-34009008
>chr14:34009018-34009959
>chr14:34012057-34012107
>chr14:34012161-34012437
>chr14:34012649-34012968
>chr14:34014350-34014680
>chr14:34015323-34015499
>chr14:34016081-34016193
>chr14:34016344-34016561
>chr14:34016765-34016848
>chr14:34017031-34017424
>chr14:34017480-34017947
>chr14:34020964-34021015
>chr14:34022031-34022356
>chr14:34022826-34022935
>chr14:34023384-34023611
>chr14:34024513-34024584
>chr14:34024859-34024957
>chr14:34025327-34025657
>chr14:34026017-34026753
>chr14:34026817-34027954
>chr14:34028841-34029166
>chr14:34029195-34029354
>chr14:34029585-34029621
>chr14:34029753-34029834
>chr14:34030563-34030901
>chr14:34030946-34031012
>chr14:34032035-34032095
>chr14:34033374-34033680
>chr14:34034645-34034944
>chr14:34034991-34035026
>chr14:34036383-34036543
>chr14:34036850-34037019
>chr14:34040196-34040608
>chr14:34040808-34040859
>chr14:34041140-34041262
>chr14:34041881-34042233
>chr14:34042975-34043107
>chr14:34043280-34043598
>chr14:34045151-34045472
>chr14:34045648-34046029
>chr14:34046282-34046627
>chr14:34047400-34047740
>chr14:34047909-34048477
>chr14:34049141-34049441
>chr14:34049843-34049971
>chr14:34050494-34050546
>chr14:34051085-34051136
>chr14:34051196-34051618
>chr14:34051933-34051967
>chr14:34052468-34052549
>chr14:34053149-34053316
>chr14:34054550-34054955
>chr14:34055525-34055712
>chr14:34056343-34056383
>chr14:34056726-34057145
>chr14:34057611-34057990
>chr14:34058169-34058316
>chr14:34058370-34058820
>chr14:34058879-34058947
>chr14:34061797-34062081
>chr14:34062289-34062362
>chr14:34062937-34063068
>chr14:34064500-34064766
>chr14:34064893-34065307
>chr14:34066029-34066085
>chr14:34066164-34066523
>chr14:34066602-34066658
>chr14:34067096-34067274
>chr14:34067465-34067503
>chr14:34067677-34067977
>chr14:34068377-34068530
>chr14:34068839-34068948
>chr14:34070178-34070272
>chr14:34071482-34071532
>chr14:34071918-34072096
>chr14:34072935-34073005
>chr14:34073067-34073126
>chr14:34073301-34073431
>chr14:34073689-34074083
>chr14:34074189-34074231
>chr14:34074333-34074445
>chr14:34074547-34074585
>chr14:34074844-34074960
>chr14:34075035-34075109
>chr14:34076171-34076298
>chr14:34076665-34077034
>chr14:34077329-34077756
>chr14:34078450-34080103
>chr14:34081696-34081764
>chr14:34085029-34085318
>chr14:34085749-34085806
>chr14:34086497-34086839
>chr14:34088277-34088579
>chr14:34088733-34089334
>chr14:34090468-34090659
>chr14:34091065-34091231
>chr14:34091341-34091456
>chr14:34092432-34092947
>chr14:34093007-34093175
>chr14:34094630-34095160
>chr14:34095389-34095683
>chr14:34095943-34095989
>chr14:34098183-34098272
>chr14:34099488-34099530
>chr14:34100656-34100753
>chr14:34100817-34100929
>chr14:34103564-34103617
>chr14:34105505-34105564
>chr14:34105958-34106019
>chr14:34108148-34108543
>chr14:34108786-34109115
>chr14:34109310-34109386
>chr14:34110788-34111159
>chr14:34111335-34111541
>chr14:34111689-34111744
>chr14:34114940-34116683
>chr14:34118007-34118304
>chr14:34118907-34118949
>chr14:34121362-34121472
>chr14:34121653-34121833
>chr14:34122729-34122887
>chr14:34123276-34123495
>chr14:34123826-34123859
>chr14:34124202-34124398
>chr14:34125795-34126006
>chr14:34126950-34127041
>chr14:34127303-34127642
>chr14:34128140-34128249
>chr14:34130675-34130901
>chr14:34133601-34133698
>chr14:34135015-34135134
>chr14:34135348-34135708
>chr14:34136999-34137060
>chr14:34139338-34146155
>chr14:34147401-34147481
>chr14:34148643-34149168
>chr14:34149401-34149500
>chr14:34150073-34156265
>chr14:34156789-34156830
>chr14:34158589-34158772
>chr14:34159560-34160082
>chr14:34161445-34161566
>chr14:34162284-34162336
>chr14:34162654-34163160
>chr14:34163323-34163663
>chr14:34164069-34164243
>chr14:34164954-34165174
>chr14:34169162-34169281
>chr14:34170095-34170169
>chr14:34170238-34170450
>chr14:34170521-34170916
>chr14:34171165-34171250
>chr14:34174470-34174510
>chr14:34176318-34176428
>chr14:34178896-34178961
>chr14:34179385-34179415
>chr14:34179484-34179687
>chr14:34181136-34181210
>chr14:34181917-34181973
>chr14:34182985-34183360
>chr14:34184615-34184672
>chr14:34185260-34186820
>chr14:34187944-34188083
>chr14:34188366-34188411
>chr14:34188450-34188514
>chr14:34189922-34189957
>chr14:34190006-34190101
>chr14:34191347-34191533
>chr14:34192997-34195895
>chr14:34196939-34197066
>chr14:34198530-34198833
>chr14:34198925-34199176
>chr14:34200030-34200437
>chr14:34202173-34202264
>chr14:34204014-34204335
>chr14:34205152-34205827
>chr14:34207047-34207085
>chr14:34207226-34207275
>chr14:34208578-34208619
>chr14:34208672-34208731
>chr14:34209054-34209139
>chr14:34209772-34209800
>chr14:34210437-34210490
>chr14:34210702-34210782
>chr14:34211349-34211442
>chr14:34214569-34215226
>chr14:34215724-34215782
>chr14:34215919-34216254
>chr14:34216438-34216550
>chr14:34217052-34217238
>chr14:34217395-34217552
>chr14:34220426-34220486
>chr14:34221372-34221541
>chr14:34221702-34222041
>chr14:34224559-34224603
>chr14:34224835-34224907
>chr14:34225101-34225932
>chr14:34226604-34227047
>chr14:34227333-34227422
>chr14:34229629-34230023
>chr14:34230055-34230409
>chr14:34231213-34231473
>chr14:34232445-34232742
>chr14:34232812-34232881
>chr14:34236800-34236850
>chr14:34236953-34236986
>chr14:34237095-34237473
>chr14:34237530-34237751
>chr14:34240115-34240437
>chr14:34241442-34241519
>chr14:34242098-34242180
>chr14:34244102-34244586
>chr14:34245455-34245943
>chr14:34248104-34248179
>chr14:34248569-34248853
>chr14:34248987-34249026
>chr14:34249190-34249276
>chr14:34249818-34250008
>chr14:34251646-34251698
>chr14:34253030-34253084
>chr14:34255002-34255319
>chr14:34255451-34255569
>chr14:34255699-34256091
>chr14:34256224-34257802
>chr14:34257878-34258040
>chr14:34258180-34258408
>chr14:34258626-34258676
>chr14:34259163-34259264
>chr14:34259573-34259855
>chr14:34264273-34264314
>chr14:34264832-34265023
>chr14:34265298-34265613
>chr14:34268265-34268561
>chr14:34268986-34269175
>chr14:34269276-34269360
>chr14:34271445-34271534
>chr14:34271830-34272083
>chr14:34272223-34272386
>chr14:34272454-34272588
>chr14:34273037-34274276
>chr14:34274996-34275035
>chr14:34276027-34276162
>chr14:34277497-34278031
>chr14:34278059-34278472
>chr14:34278527-34278840
>chr14:34279393-34279745
>chr14:34280212-34280328
>chr14:34280935-34282371
>chr14:34282665-34283371
>chr14:34284057-34284634
>chr14:34285084-34285932
>chr14:34286217-34286317
>chr14:34286956-34287186
>chr14:34287334-34289148
>chr14:34289162-34293201
>chr14:34293901-34297261
>chr14:34297428-34297503
>chr14:34297738-34297823
>chr14:34298467-34298510
>chr14:34298543-34298647
>chr14:34298750-34298853
>chr14:34299158-34299565
>chr14:34299810-34300675
>chr14:34300739-34300799
>chr14:34302182-34302340
>chr14:34303359-34303850
>chr14:34304475-34304800
>chr14:34305110-34305167
>chr14:34305637-34306781
>chr14:34307647-34308152
>chr14:34309237-34309326
>chr14:34310906-34310963
>chr14:34311322-34311632
>chr14:34312548-34312873
>chr14:34313239-34313291
>chr14:34313359-34313424
>chr14:34314222-34314521
>chr14:34314732-34314817
>chr14:34315038-34315341
>chr14:34315834-34316147
>chr14:34316930-34317548
>chr14:34320757-34320801
>chr14:34321687-34321932
>chr14:34322273-34322352
>chr14:34322558-34322863
>chr14:34323866-34324184
>chr14:34324814-34324946
>chr14:34325048-34325355
>chr14:34325967-34326311
>chr14:34327441-34327957
>chr14:34328535-34328644
>chr14:34329455-34329723
>chr14:34329837-34330279
>chr14:34330890-34330939
>chr14:34332301-34332374
>chr14:34332603-34332733
>chr14:34332878-34332998
>chr14:34333034-34333103
>chr14:34333137-34333630
>chr14:34334018-34334303
>chr14:34334686-34335636
>chr14:34335835-34336287
>chr14:34336825-34337242
>chr14:34338375-34338573
>chr14:34338959-34339403
>chr14:34339455-34339868
>chr14:34340067-34340635
>chr14:34340789-34340919
>chr14:34341163-34342391
>chr14:34342459-34343302
>chr14:34343380-34343854
>chr14:34344047-34346489
>chr14:34346549-34346624
>chr14:34346682-34346809
>chr14:34346912-34347014
>chr14:34347228-34347392
>chr14:34347433-34347544
>chr14:34347722-34347786
>chr14:34347928-34348669
>chr14:34348854-34350849
>chr14:34350998-34351045
>chr14:34351402-34351550
>chr14:34351654-34352128
>chr14:34352383-34352515
>chr14:34352775-34352871
>chr14:34353111-34353302
>chr14:34353448-34353589
>chr14:34353891-34354569
>chr14:34354645-34355099
>chr14:34355446-34355507
>chr14:34356275-34356676
>chr14:34357146-34358534
>chr14:34358674-34359829
>chr14:34359888-34359921
>chr14:34360313-34360367
>chr14:34360411-34360469
>chr14:34360575-34360678
>chr14:34362361-34362707
>chr14:34363381-34363465
>chr14:34364692-34365048
>chr14:34366129-34366577
>chr14:34366910-34367225
>chr14:34367465-34367523
>chr14:34367836-34368225
>chr14:34368253-34368380
>chr14:34368507-34368653
>chr14:34369686-34369793
>chr14:34370039-34370470
>chr14:34371018-34371469
>chr14:34371612-34371920
>chr14:34372183-34372418
>chr14:34373736-34374032
>chr14:34374146-34374619
>chr14:34374769-34375068
>chr14:34376955-34377006
>chr14:34379079-34379402
>chr14:34380931-34381280
>chr14:34381310-34382785
>chr14:34383121-34383410
>chr14:34383929-34383983
>chr14:34384904-34386692
>chr14:34389212-34399649
>chr14:34399679-34402804
>chr14:34402819-34403233
>chr14:34405607-34405663
>chr14:34405833-34406141
>chr14:34406438-34406734
>chr14:34406990-34407362
>chr14:34407819-34407973
>chr14:34408034-34408269
>chr14:34408380-34408696
>chr14:34408802-34408951
>chr14:34409048-34409266
>chr14:34410115-34410956
>chr14:34411139-34415843
>chr14:34415914-34415997
>chr14:34417610-34418153
>chr14:34418201-34419074
>chr14:34419453-34420017
>chr14:34420601-34420891
>chr14:34421557-34421635
>chr14:34422215-34422744
>chr14:34422806-34423043
>chr14:34423959-34424282
>chr14:34425462-34426011
>chr14:34426469-34426502
>chr14:34427195-34428407
>chr14:34428715-34429027
>chr14:34429689-34429815
>chr14:34430225-34430862
>chr14:34430976-34431796
>chr14:34431834-34432992
>chr14:34433674-34433989
>chr14:34435495-34435932
>chr14:34436434-34436489
>chr14:34437141-34437266
>chr14:34437791-34438103
>chr14:34438227-34438330
>chr14:34438389-34438458
>chr14:34439352-34439486
>chr14:34440577-34441025
>chr14:34441076-34441281
>chr14:34441306-34441792
>chr14:34441846-34442169
>chr14:34442381-34442462
>chr14:34442599-34442670
>chr14:34442737-34443943
>chr14:34444000-34445923
>chr14:34445958-34446235
>chr14:34446276-34447255
>chr14:34447329-34449034
>chr14:34449097-34449805
>chr14:34451434-34451813
>chr14:34452000-34452271
>chr14:34452911-34453223
>chr14:34453906-34454208
>chr14:34454805-34455427
>chr14:34455639-34456364
>chr14:34456576-34457292
>chr14:34457696-34458020
>chr14:34458225-34458727
>chr14:34458890-34459801
>chr14:34462035-34462088
>chr14:34462865-34462950
>chr14:34463349-34463736
>chr14:34464190-34464493
>chr14:34467420-34467717
>chr14:34468384-34468747
>chr14:34469779-34470456
>chr14:34471064-34471946
>chr14:34472100-34472307
>chr14:34473826-34474155
>chr14:34474229-34474618
>chr14:34474790-34475122
>chr14:34475191-34479623
>chr14:34479683-34480915
>chr14:34481607-34481971
>chr14:34481992-34482446
>chr14:34482727-34483025
>chr14:34483518-34483694
>chr14:34483768-34484085
>chr14:34484238-34484813
>chr14:34485057-34485700
>chr14:34486005-34486192
>chr14:34486272-34486468
>chr14:34486585-34487876
>chr14:34488271-34488920
>chr14:34489891-34491087
>chr14:34491689-34492079
>chr14:34492347-34492671
>chr14:34492746-34493049
>chr14:34493258-34493689
>chr14:34493751-34494270
>chr14:34494370-34495076
>chr14:34495211-34495686
>chr14:34495755-34496067
>chr14:34496217-34496521
>chr14:34497788-34498170
>chr14:34498426-34498804
>chr14:34499240-34500170
>chr14:34500672-34501799
>chr14:34501953-34502000
>chr14:34502617-34502817
>chr14:34503363-34503679
>chr14:34503761-34504465
>chr14:34504552-34505093
>chr14:34505177-34505870
>chr14:34506350-34506423
>chr14:34506637-34506687
>chr14:34506757-34507979
>chr14:34508243-34508950
>chr14:34509042-34509853
>chr14:34509913-34510299
>chr14:34510484-34511626
>chr14:34511682-34512655
>chr14:34512868-34514181
>chr14:34514405-34514936
>chr14:34515062-34515375
>chr14:34515506-34515831
>chr14:34516714-34518734
>chr14:34518871-34520782
>chr14:34520840-34520941
>chr14:34521034-34521414
>chr14:34521526-34522417
>chr14:34522505-34522637
>chr14:34523179-34524614
>chr14:34524814-34525003
>chr14:34525267-34525297
>chr14:34525562-34525593
>chr14:34525679-34528727
>chr14:34528826-34529351
>chr14:34529595-34530569
>chr14:34530757-34530984
>chr14:34531015-34532131
>chr14:34532179-34532475
>chr14:34532658-34533357
>chr14:34534125-34534435
>chr14:34534732-34536006
>chr14:34536293-34536335
>chr14:34536440-34537393
>chr14:34538093-34538411
>chr14:34538591-34538724
>chr14:34539857-34540166
>chr14:34541642-34541722
>chr14:34541979-34542069
>chr14:34542192-34542850
>chr14:34543381-34544147
>chr14:34544885-34545172
>chr14:34545274-34545610
>chr14:34546109-34546326
>chr14:34546712-34546879
>chr14:34547566-34547895
>chr14:34548102-34548700
>chr14:34548755-34549130
>chr14:34549215-34549552
>chr14:34549812-34549969
>chr14:34550148-34550504
>chr14:34550552-34550993
>chr14:34551198-34551491
>chr14:34552064-34552575
>chr14:34552956-34553988
>chr14:34555213-34555536
>chr14:34556223-34556390
>chr14:34556776-34556993
>chr14:34557477-34557834
>chr14:34557936-34558223
>chr14:34558961-34559733
>chr14:34560264-34560922
>chr14:34561045-34561135
>chr14:34561392-34561472
>chr14:34562661-34562799
>chr14:34563175-34563614
>chr14:34563697-34564362
>chr14:34564388-34564456
>chr14:34564539-34564821
>chr14:34564882-34565381
>chr14:34565532-34566102
>chr14:34566252-34566587
>chr14:34566783-34567521
>chr14:34568074-34568637
>chr14:34569278-34569333
>chr14:34569395-34571754
>chr14:34571790-34572031
>chr14:34572150-34572412
>chr14:34572643-34573939
>chr14:34574051-34574654
>chr14:34574725-34575501
>chr14:34575903-34576302
>chr14:34576430-34577396
>chr14:34577893-34579065
>chr14:34579239-34580948
>chr14:34581140-34581458
>chr14:34581778-34582496
>chr14:34582533-34583326
>chr14:34583381-34583569
>chr14:34583845-34584149
>chr14:34584244-34584529
>chr14:34584746-34585161
>chr14:34585257-34586208
>chr14:34586427-34590462
>chr14:34590545-34590774
>chr14:34590820-34591246
>chr14:34591367-34591624
>chr14:34592099-34592411
>chr14:34592576-34592903
>chr14:34593160-34593251
>chr14:34593397-34594026
>chr14:34594367-34594666
>chr14:34594812-34595471
>chr14:34595930-34597005
>chr14:34598342-34599187
>chr14:34599315-34599796
>chr14:34600116-34600562
>chr14:34600752-34601031
>chr14:34601213-34601531
>chr14:34601576-34601905
>chr14:34602018-34602621
>chr14:34602682-34603325
>chr14:34604718-34604930
>chr14:34605493-34605590
>chr14:34605883-34607089
>chr14:34607322-34607948
>chr14:34608183-34608515
>chr14:34608720-34609075
>chr14:34609194-34609528
>chr14:34609762-34609897
>chr14:34610055-34610375
>chr14:34610953-34611713
>chr14:34611713-34612735
>chr14:34612775-34613051
>chr14:34613092-34613379
>chr14:34613480-34614479
>chr14:34614644-34614881
>chr14:34615214-34615772
>chr14:34615914-34616605
>chr14:34616816-34617114
>chr14:34617339-34617927
>chr14:34618051-34618122
>chr14:34618348-34618652
>chr14:34618703-34618737
>chr14:34618902-34618994
>chr14:34619136-34619456
>chr14:34619881-34620002
>chr14:34620328-34620511
>chr14:34620652-34621243
>chr14:34621941-34622576
>chr14:34622809-34622863
>chr14:34624068-34624419
>chr14:34624515-34624802
>chr14:34624890-34625216
>chr14:34625442-34625767
>chr14:34626342-34626690
>chr14:34627006-34628643
>chr14:34629082-34629294
>chr14:34630157-34630227
>chr14:34630897-34631579
>chr14:34631873-34632233
>chr14:34632701-34633096
>chr14:34633625-34633832
>chr14:34634343-34634642
>chr14:34634798-34635096
>chr14:34635149-34635756
>chr14:34635816-34636626
>chr14:34636835-34639622
>chr14:34639690-34639778
>chr14:34639910-34640382
>chr14:34640461-34640780
>chr14:34641499-34641763
>chr14:34642046-34644665
>chr14:34644698-34646314
>chr14:34646378-34646839
>chr14:34647291-34647598
>chr14:34647632-34647958
>chr14:34648018-34648332
>chr14:34648565-34648894
>chr14:34648970-34649022
>chr14:34649457-34649513
>chr14:34649766-34650102
>chr14:34650248-34650713
>chr14:34650923-34651355
>chr14:34651488-34652908
>chr14:34653056-34655202
>chr14:34655264-34655298
>chr14:34655429-34655618
>chr14:34655679-34655992
>chr14:34656735-34657068
>chr14:34657126-34657495
>chr14:34657598-34657757
>chr14:34657804-34658589
>chr14:34659050-34660767
>chr14:34661016-34661710
>chr14:34661751-34661913
>chr14:34662067-34662410
>chr14:34662570-34662925
>chr14:34663046-34663170
>chr14:34663218-34663354
>chr14:34663675-34664801
>chr14:34665440-34665697
>chr14:34666618-34666684
>chr14:34666764-34667106
>chr14:34667174-34667789
>chr14:34668350-34668386
>chr14:34668558-34668628
>chr14:34668665-34669870
>chr14:34671070-34671345
>chr14:34671523-34672204
>chr14:34672288-34672502
>chr14:34672859-34673191
>chr14:34673261-34675881
>chr14:34676104-34676660
>chr14:34677451-34677830
>chr14:34678797-34680501
>chr14:34681074-34681358
>chr14:34682006-34682049
>chr14:34682167-34682746
>chr14:34683260-34683310
>chr14:34683686-34684635
>chr14:34685036-34685736
>chr14:34686526-34687624
>chr14:34689286-34690637
>chr14:34690747-34691074
>chr14:34691537-34691609
>chr14:34691767-34692167
>chr14:34692700-34692929
>chr14:34693207-34693435
>chr14:34693581-34693956
>chr14:34694152-34694317
>chr14:34694471-34694610
>chr14:34695015-34696128
>chr14:34697271-34697593
>chr14:34697639-34697962
>chr14:34698486-34698839
>chr14:34699201-34699689
>chr14:34700164-34700222
>chr14:34701320-34701967
>chr14:34702244-34703191
>chr14:34703337-34704178
>chr14:34704455-34705083
>chr14:34705519-34706767
>chr14:34707167-34707465
>chr14:34708271-34709078
>chr14:34709470-34709818
>chr14:34710440-34710483
>chr14:34711102-34711157
>chr14:34716582-34716857
>chr14:34716932-34717351
>chr14:34717392-34717445
>chr14:34718112-34718229
>chr14:34718492-34718813
>chr14:34719318-34719998
>chr14:34720615-34720955
>chr14:34721023-34721240
>chr14:34721284-34722226
>chr14:34722348-34722814
>chr14:34723546-34723858
>chr14:34724300-34724609
>chr14:34724624-34724918
>chr14:34725139-34725423
>chr14:34725648-34725991
>chr14:34726581-34726658
>chr14:34726708-34727078
>chr14:34727421-34727796
>chr14:34728043-34728188
>chr14:34728236-34728577
>chr14:34728626-34732182
>chr14:34732249-34732565
>chr14:34732785-34733064
>chr14:34733771-34734375
>chr14:34734753-34735360
>chr14:34735687-34736007
>chr14:34736129-34736814
>chr14:34736926-34741775
>chr14:34742195-34742990
>chr14:34743036-34743975
>chr14:34744097-34744648
>chr14:34744755-34745112
>chr14:34745274-34745549
>chr14:34746345-34746612
>chr14:34747023-34748030
>chr14:34748292-34748630
>chr14:34749548-34750106
>chr14:34750277-34750575
>chr14:34751038-34751339
>chr14:34751415-34751692
>chr14:34751877-34752159
>chr14:34752713-34752783
>chr14:34753833-34754560
>chr14:34755036-34755113
>chr14:34755828-34756846
>chr14:34757074-34758606
>chr14:34759108-34759504
>chr14:34759664-34759982
>chr14:34760511-34760895
>chr14:34760990-34761287
>chr14:34762436-34762844
>chr14:34763608-34763905
>chr14:34764265-34764596
>chr14:34765685-34765739
>chr14:34766102-34766156
>chr14:34766881-34766958
>chr14:34767262-34767565
>chr14:34768609-34768688
>chr14:34768705-34768793
>chr14:34770150-34770477
>chr14:34770998-34771301
>chr14:34771944-34772380
>chr14:34772512-34773199
>chr14:34774609-34775229
>chr14:34776470-34777013
>chr14:34777269-34778011
>chr14:34778446-34778514
>chr14:34778804-34779202
>chr14:34780443-34780500
>chr14:34781231-34781354
>chr14:34781389-34782065
>chr14:34782123-34782582
>chr14:34783359-34783635
>chr14:34784078-34785157
>chr14:34785314-34785393
>chr14:34786594-34786900
>chr14:34787023-34787748
>chr14:34788013-34788615
>chr14:34789338-34789405
>chr14:34789938-34790704
>chr14:34790844-34791172
>chr14:34792063-34792396
>chr14:34793142-34793234
>chr14:34793525-34794142
>chr14:34795975-34796328
>chr14:34796618-34796734
>chr14:34797272-34797580
>chr14:34797712-34799404
>chr14:34799608-34799925
>chr14:34800237-34800329
>chr14:34801226-34801932
>chr14:34802204-34802494
>chr14:34803088-34803417
>chr14:34803560-34803707
>chr14:34803944-34804310
>chr14:34804922-34805273
>chr14:34805906-34805959
>chr14:34806167-34806971
>chr14:34807403-34807462
>chr14:34807820-34808545
>chr14:34808935-34809178
>chr14:34809347-34809460
>chr14:34809722-34809833
>chr14:34810276-34810312
>chr14:34810396-34810461
>chr14:34810627-34810764
>chr14:34811110-34811626
>chr14:34811796-34811895
>chr14:34812276-34812314
>chr14:34812482-34812514
>chr14:34813087-34813211
>chr14:34813265-34814081
>chr14:34814242-34814337
>chr14:34814470-34815111
>chr14:34815657-34815771
>chr14:34816071-34816410
>chr14:34817298-34817801
>chr14:34817873-34821190
>chr14:34821342-34821428
>chr14:34821701-34822651
>chr14:34822836-34822892
>chr14:34823028-34823722
>chr14:34824080-34824374
>chr14:34824603-34824654
>chr14:34825141-34825494
>chr14:34825614-34826008
>chr14:34826262-34826774
>chr14:34827029-34827403
>chr14:34827450-34827756
>chr14:34828007-34828327
>chr14:34828994-34829426
>chr14:34830146-34830686
>chr14:34830764-34830972
>chr14:34831791-34833879
>chr14:34835057-34835402
>chr14:34835673-34835976
>chr14:34836071-34836430
>chr14:34836706-34836792
>chr14:34836903-34837099
>chr14:34837188-34837542
>chr14:34838417-34838827
>chr14:34839025-34839138
>chr14:34839245-34840127
>chr14:34840453-34840809
>chr14:34840953-34841176
>chr14:34841385-34841719
>chr14:34841939-34841987
>chr14:34843625-34843715
>chr14:34843868-34845087
>chr14:34845244-34845360
>chr14:34845570-34845895
>chr14:34846841-34847243
>chr14:34847859-34848162
>chr14:34848317-34848627
>chr14:34848664-34848743
>chr14:34849011-34849290
>chr14:34850094-34850403
>chr14:34851048-34851371
>chr14:34851667-34851757
>chr14:34851838-34852195
>chr14:34852337-34852745
>chr14:34852962-34853009
>chr14:34853505-34853791
>chr14:34854141-34854523
>chr14:34854795-34855931
>chr14:34856315-34856504
>chr14:34856569-34856839
>chr14:34856982-34857420
>chr14:34858066-34858146
>chr14:34858227-34858779
>chr14:34859152-34859530
>chr14:34860116-34860176
>chr14:34860219-34860970
>chr14:34862557-34862690
>chr14:34862783-34862836
>chr14:34862981-34864768
>chr14:34864799-34865251
>chr14:34865347-34865406
>chr14:34865799-34866479
>chr14:34866587-34866702
>chr14:34866822-34867314
>chr14:34868488-34869252
>chr14:34871212-34871353
>chr14:34871580-34871893
>chr14:34872312-34872640
>chr14:34875928-34876019
>chr14:34876571-34876910
>chr14:34876966-34877285
>chr14:34877670-34877800
>chr14:34877991-34878034
>chr14:34878567-34879565
>chr14:34879944-34879978
>chr14:34880038-34880336
>chr14:34881099-34881157
>chr14:34881461-34883305
>chr14:34884037-34884220
>chr14:34884423-34884770
>chr14:34884818-34885649
>chr14:34886952-34887340
>chr14:34888736-34889505
>chr14:34889728-34890073
>chr14:34890441-34890843
>chr14:34891668-34892092
>chr14:34892141-34893193
>chr14:34893776-34894255
>chr14:34894398-34894482
>chr14:34894816-34895155
>chr14:34896111-34896496
>chr14:34896979-34898266
>chr14:34898707-34899161
>chr14:34899398-34899708
>chr14:34899831-34900159
>chr14:34900400-34900744
>chr14:34901243-34901586
>chr14:34901944-34902202
>chr14:34902298-34902422
>chr14:34903107-34903159
>chr14:34903196-34903487
>chr14:34903589-34903895
>chr14:34904040-34904685
>chr14:34905497-34905814
>chr14:34906036-34906343
>chr14:34907256-34907499
>chr14:34907969-34908481
>chr14:34908635-34911484
>chr14:34911531-34911879
>chr14:34912113-34912375
>chr14:34912692-34912917
>chr14:34912945-34913097
>chr14:34913134-34913190
>chr14:34913655-34914241
>chr14:34914625-34914934
>chr14:34915055-34916046
>chr14:34916109-34916471
>chr14:34916925-34917935
>chr14:34918244-34918532
>chr14:34918760-34919051
>chr14:34919343-34919407
>chr14:34919635-34919872
>chr14:34919982-34920276
>chr14:34921088-34921625
>chr14:34921777-34922247
>chr14:34922437-34923142
>chr14:34923565-34924131
>chr14:34924394-34925813
>chr14:34925994-34926162
>chr14:34927139-34927410
>chr14:34927461-34927995
>chr14:34928234-34928324
>chr14:34928418-34929083
>chr14:34929651-34930044
>chr14:34931020-34931060
>chr14:34931857-34932571
>chr14:34932854-34932943
>chr14:34933449-34934800
>chr14:34935216-34935324
>chr14:34935620-34935680
>chr14:34935900-34936270
>chr14:34936772-34936850
>chr14:34936977-34937293
>chr14:34937821-34938138
>chr14:34938184-34938837
>chr14:34940213-34940251
>chr14:34940603-34940964
>chr14:34941067-34941760
>chr14:34942603-34943608
>chr14:34943666-34943719
>chr14:34943893-34944336
>chr14:34944402-34945868
>chr14:34946743-34946840
>chr14:34946994-34947306
>chr14:34947371-34947832
>chr14:34948226-34948826
>chr14:34948889-34949196
>chr14:34949544-34949942
>chr14:34950552-34951234
>chr14:34951577-34951979
>chr14:34952238-34952378
>chr14:34952438-34952850
>chr14:34953137-34953850
>chr14:34953931-34954253
>chr14:34954351-34954647
>chr14:34955256-34956175
>chr14:34956392-34957018
>chr14:34957113-34957692
>chr14:34957813-34958304
>chr14:34958480-34959188
>chr14:34959236-34959296
>chr14:34960528-34960934
>chr14:34961086-34962277
>chr14:34962347-34962747
>chr14:34963019-34963340
>chr14:34964086-34964480
>chr14:34964563-34964897
>chr14:34966866-34967127
>chr14:34967197-34967517
>chr14:34967936-34968402
>chr14:34968621-34968972
>chr14:34969574-34969725
>chr14:34969951-34970326
>chr14:34970417-34970765
>chr14:34970809-34970949
>chr14:34970989-34971365
>chr14:34972437-34972750
>chr14:34973012-34973467
>chr14:34973515-34973847
>chr14:34974428-34974848
>chr14:34974882-34975582
>chr14:34975906-34976750
>chr14:34977101-34977427
>chr14:34977625-34979438
>chr14:34979530-34979725
>chr14:34979921-34980244
>chr14:34980321-34980622
>chr14:34980665-34980749
>chr14:34980891-34981235
>chr14:34981430-34981553
>chr14:34981833-34981879
>chr14:34982009-34982050
>chr14:34984529-34984807
>chr14:34985054-34985231
>chr14:34985911-34985977
>chr14:34986397-34986440
>chr14:34986555-34987825
>chr14:34988256-34988623
>chr14:34988807-34989128
>chr14:34989211-34989485
>chr14:34989836-34990032
>chr14:34991047-34991435
>chr14:34991715-34991750
>chr14:34991898-34992328
>chr14:34992377-34992589
>chr14:34992731-34993155
>chr14:34993673-34994298
>chr14:34994768-34995365
>chr14:34995593-34995665
>chr14:34995876-34996145
>chr14:34998195-34998292
>chr14:34998525-34998859
>chr14:34998961-34999356
>chr14:35000281-35000609
>chr14:35001080-35001455
>chr14:35001914-35002386
>chr14:35002455-35003055
>chr14:35003230-35004289
>chr14:35004996-35005745
>chr14:35005810-35006147
>chr14:35006380-35006530
>chr14:35006580-35006637
>chr14:35006874-35007226
>chr14:35007477-35007927
>chr14:35008146-35008205
>chr14:35008872-35009338
>chr14:35009740-35010812
>chr14:35010944-35011157
>chr14:35011540-35011599
>chr14:35011898-35012358
>chr14:35012887-35013261
>chr14:35014006-35014052
>chr14:35014227-35014625
>chr14:35015002-35015378
>chr14:35015532-35015605
>chr14:35015890-35015958
>chr14:35016238-35016341
>chr14:35016720-35017155
>chr14:35017837-35018050
>chr14:35018206-35018259
>chr14:35018766-35018823
>chr14:35019378-35019521
>chr14:35019686-35020558
>chr14:35020742-35020891
>chr14:35021339-35021669
>chr14:35022080-35022186
>chr14:35022354-35022720
>chr14:35023494-35023825
>chr14:35024005-35024698
>chr14:35024727-35025076
>chr14:35025911-35026083
>chr14:35026149-35026484
>chr14:35026650-35026983
>chr14:35027008-35027335
>chr14:35027477-35027778
>chr14:35028491-35028685
>chr14:35029289-35029335
>chr14:35029663-35031469
>chr14:35031754-35032033
>chr14:35032495-35033286
>chr14:35033468-35036655
>chr14:35036853-35037782
>chr14:35038508-35040279
>chr14:35040783-35041151
>chr14:35042088-35042409
>chr14:35042524-35042957
>chr14:35043180-35043701
>chr14:35044100-35044427
>chr14:35044594-35044936
>chr14:35046219-35046258
>chr14:35047406-35047799
>chr14:35047968-35048061
>chr14:35048536-35048605
>chr14:35048876-35049196
>chr14:35049501-35049872
>chr14:35050007-35050410
>chr14:35050497-35050551
>chr14:35051088-35051716
>chr14:35052235-35052497
>chr14:35052583-35052932
>chr14:35053105-35053168
>chr14:35053704-35054003
>chr14:35054115-35054242
>chr14:35054660-35055351
>chr14:35055397-35055807
>chr14:35055908-35057053
>chr14:35057206-35057875
>chr14:35057917-35060309
>chr14:35060460-35060634
>chr14:35060712-35060861
>chr14:35060930-35061167
>chr14:35061232-35061349
>chr14:35061471-35061791
>chr14:35062592-35062856
>chr14:35063015-35063629
>chr14:35063660-35064412
>chr14:35064649-35065003
>chr14:35065176-35065312
>chr14:35065720-35066710
>chr14:35066774-35068150
>chr14:35068699-35068961
>chr14:35069158-35069192
>chr14:35069273-35069591
>chr14:35069836-35070164
>chr14:35070223-35070630
>chr14:35070776-35070857
>chr14:35070942-35071303
>chr14:35071803-35072712
>chr14:35072972-35075045
>chr14:35075306-35076617
>chr14:35077454-35077787
>chr14:35078100-35078180
>chr14:35078260-35078651
>chr14:35078849-35078928
>chr14:35079689-35079738
>chr14:35080513-35080847
>chr14:35081017-35081074
>chr14:35082207-35082575
>chr14:35082636-35082785
>chr14:35083389-35084130
>chr14:35084178-35085111
>chr14:35086177-35086965
>chr14:35087385-35087701
>chr14:35089095-35089993
>chr14:35090225-35091013
>chr14:35091373-35092354
>chr14:35092470-35092836
>chr14:35092961-35093293
>chr14:35093647-35093916
>chr14:35094159-35094445
>chr14:35094702-35094965
>chr14:35095554-35095894
>chr14:35096053-35096362
>chr14:35096925-35097227
>chr14:35097457-35097916
>chr14:35098191-35098670
>chr14:35099729-35100047
>chr14:35100639-35101293
>chr14:35101905-35102376
>chr14:35102760-35103128
>chr14:35103175-35103301
>chr14:35103477-35103563
>chr14:35104704-35105488
>chr14:35105573-35105618
>chr14:35105793-35106145
>chr14:35106336-35107192
>chr14:35108406-35109798
>chr14:35110062-35110118
>chr14:35110257-35110315
>chr14:35110952-35111524
>chr14:35111622-35112042
>chr14:35112249-35112410
>chr14:35112562-35113143
>chr14:35113583-35113636
>chr14:35113720-35113766
>chr14:35114623-35115959
>chr14:35116134-35116555
>chr14:35117052-35117087
>chr14:35117645-35118003
>chr14:35118659-35119637
>chr14:35119838-35120169
>chr14:35120229-35120544
>chr14:35120666-35120985
>chr14:35121091-35121401
>chr14:35124245-35124475
>chr14:35124828-35125165
>chr14:35125321-35125605
>chr14:35125694-35126080
>chr14:35127105-35127272
>chr14:35127362-35127422
>chr14:35127676-35127853
>chr14:35128111-35134370
>chr14:35134417-35134713
>chr14:35134788-35135491
>chr14:35135669-35135993
>chr14:35136358-35136682
>chr14:35137262-35137320
>chr14:35137896-35138119
>chr14:35138181-35138339
>chr14:35138488-35138656
>chr14:35138797-35140082
>chr14:35140247-35140676
>chr14:35141196-35141564
>chr14:35141624-35141670
>chr14:35141717-35142986
>chr14:35143172-35143524
>chr14:35143606-35143998
>chr14:35144147-35144209
>chr14:35144935-35146159
>chr14:35146740-35147313
>chr14:35147343-35148842
>chr14:35148895-35149540
>chr14:35149641-35149768
>chr14:35149807-35150536
>chr14:35151517-35151681
>chr14:35151791-35151851
>chr14:35151943-35153418
>chr14:35153462-35153501
>chr14:35153782-35153917
>chr14:35153943-35154015
>chr14:35154890-35155291
>chr14:35155351-35155552
>chr14:35155709-35155751
>chr14:35156932-35157282
>chr14:35157529-35157707
>chr14:35159581-35159775
>chr14:35161992-35162116
>chr14:35163218-35163271
>chr14:35163442-35164801
>chr14:35165178-35165492
>chr14:35165672-35165979
>chr14:35166414-35166757
>chr14:35167970-35168442
>chr14:35168532-35168684
>chr14:35168830-35169226
>chr14:35169303-35169810
>chr14:35170027-35171923
>chr14:35172020-35173175
>chr14:35174508-35174568
>chr14:35174728-35180336
>chr14:35181490-35181827
>chr14:35181943-35182301
>chr14:35182359-35182641
>chr14:35182905-35182980
>chr14:35183203-35183258
>chr14:35183355-35183455
>chr14:35183644-35183712
>chr14:35184290-35184344
>chr14:35184498-35185465
>chr14:35186085-35186277
>chr14:35186343-35188564
>chr14:35188610-35189037
>chr14:35189201-35189374
>chr14:35189733-35190807
>chr14:35190894-35190989
>chr14:35191051-35191748
>chr14:35192702-35193066
>chr14:35194156-35194717
>chr14:35196184-35196507
>chr14:35197771-35197851
>chr14:35198579-35198634
>chr14:35198743-35199736
>chr14:35200150-35201313
>chr14:35201411-35201493
>chr14:35201546-35202301
>chr14:35202469-35202499
>chr14:35202595-35202963
>chr14:35203309-35203873
>chr14:35204811-35205015
>chr14:35205153-35205636
>chr14:35207536-35207718
>chr14:35207864-35208169
>chr14:35208268-35209199
>chr14:35209495-35209843
>chr14:35210721-35211076
>chr14:35211505-35211917
>chr14:35211994-35213142
>chr14:35213206-35213919
>chr14:35214579-35214922
>chr14:35215544-35218003
>chr14:35218174-35218516
>chr14:35218533-35218831
>chr14:35220090-35220130
>chr14:35220740-35220804
>chr14:35223449-35223767
>chr14:35224443-35224570
>chr14:35225343-35225920
>chr14:35226219-35226282
>chr14:35226670-35227042
>chr14:35227158-35227456
>chr14:35227711-35227794
>chr14:35227856-35228179
>chr14:35228244-35229571
>chr14:35230078-35230355
>chr14:35232195-35232468
>chr14:35232666-35232986
>chr14:35234690-35235011
>chr14:35235100-35235454
>chr14:35235498-35235618
>chr14:35235722-35236228
>chr14:35236893-35237382
>chr14:35237593-35237981
>chr14:35238141-35238177
>chr14:35239082-35239360
>chr14:35239781-35240121
>chr14:35240791-35241496
>chr14:35241968-35242012
>chr14:35243247-35243558
>chr14:35245357-35245663
>chr14:35246559-35246608
>chr14:35246797-35246871
>chr14:35246937-35247187
>chr14:35247292-35247356
>chr14:35248189-35248286
>chr14:35249292-35249576
>chr14:35249956-35250256
>chr14:35250855-35251354
>chr14:35251526-35251857
>chr14:35252147-35252467
>chr14:35253003-35253443
>chr14:35254231-35254299
>chr14:35254353-35254700
>chr14:35255116-35255435
>chr14:35255560-35255672
>chr14:35255919-35256672
>chr14:35256802-35257627
>chr14:35258136-35258359
>chr14:35258824-35259527
>chr14:35259610-35259948
>chr14:35260017-35260518
>chr14:35260928-35261030
>chr14:35261179-35261750
>chr14:35262147-35262313
>chr14:35262669-35262725
>chr14:35262845-35263057
>chr14:35263207-35263255
>chr14:35263379-35263713
>chr14:35263949-35264561
>chr14:35264664-35265027
>chr14:35265300-35265384
>chr14:35265886-35266483
>chr14:35267515-35267793
>chr14:35268060-35268377
>chr14:35268605-35268897
>chr14:35269101-35269230
>chr14:35269621-35269755
>chr14:35270795-35271543
>chr14:35271733-35272482
>chr14:35272541-35272634
>chr14:35272707-35273094
>chr14:35274175-35274716
>chr14:35275568-35275624
>chr14:35275685-35275839
>chr14:35276015-35276339
>chr14:35277006-35277327
>chr14:35277579-35277649
>chr14:35278211-35278539
>chr14:35279003-35279350
>chr14:35279838-35280685
>chr14:35280731-35280887
>chr14:35281715-35281889
>chr14:35282231-35283145
>chr14:35283197-35283401
>chr14:35283564-35283900
>chr14:35285081-35285366
>chr14:35288176-35288540
>chr14:35288768-35289103
>chr14:35289165-35289229
>chr14:35289322-35289908
>chr14:35290498-35290602
>chr14:35291012-35291856
>chr14:35294029-35294320
>chr14:35294596-35294677
>chr14:35295049-35295752
>chr14:35296172-35296784
>chr14:35296823-35296972
>chr14:35297200-35297514
>chr14:35298162-35298547
>chr14:35298704-35299639
>chr14:35300185-35300491
>chr14:35301111-35301664
>chr14:35302077-35302136
>chr14:35302236-35302619
>chr14:35302692-35302907
>chr14:35303020-35303213
>chr14:35303734-35304402
>chr14:35304452-35305439
>chr14:35305654-35306702
>chr14:35306862-35307255
>chr14:35307445-35307824
>chr14:35307902-35308039
>chr14:35308101-35308508
>chr14:35308850-35308974
>chr14:35309343-35310402
>chr14:35312002-35312187
>chr14:35312221-35312553
>chr14:35312611-35312699
>chr14:35313282-35313406
>chr14:35313689-35314078
>chr14:35315403-35315580
>chr14:35315640-35315891
>chr14:35316099-35316966
>chr14:35317096-35317272
>chr14:35317495-35318969
>chr14:35319091-35319366
>chr14:35319442-35319742
>chr14:35320092-35320465
>chr14:35321059-35321762
>chr14:35321876-35322520
>chr14:35322740-35323370
>chr14:35323818-35324124
>chr14:35324946-35325844
>chr14:35326104-35326172
>chr14:35326640-35327438
>chr14:35327591-35328274
>chr14:35328334-35329321
>chr14:35329396-35330417
>chr14:35330594-35330666
>chr14:35330733-35331562
>chr14:35332735-35332788
>chr14:35334355-35334434
>chr14:35334735-35335330
>chr14:35335563-35335607
>chr14:35336053-35336361
>chr14:35338391-35338726
>chr14:35340537-35340831
>chr14:35342855-35343568
>chr14:35344655-35344979
>chr14:35345286-35346073
>chr14:35346350-35346859
>chr14:35347936-35348523
>chr14:35348579-35349295
>chr14:35349335-35349379
>chr14:35349462-35349800
>chr14:35350588-35350952
>chr14:35351047-35351700
>chr14:35352902-35353232
>chr14:35353642-35353859
>chr14:35354072-35354138
>chr14:35354214-35354832
>chr14:35355037-35355972
>chr14:35357059-35357131
>chr14:35357177-35357349
>chr14:35357462-35357781
>chr14:35358810-35359172
>chr14:35359282-35359452
>chr14:35359568-35360672
>chr14:35360937-35361094
>chr14:35361335-35361739
>chr14:35361869-35362316
>chr14:35362930-35363111
>chr14:35364048-35364085
>chr14:35364509-35365078
>chr14:35366728-35366865
>chr14:35370542-35370603
>chr14:35370656-35370865
>chr14:35370950-35371006
>chr14:35371042-35371102
>chr14:35371157-35371247
>chr14:35371700-35372000
>chr14:35372094-35372169
>chr14:35372535-35372824
>chr14:35373093-35373997
>chr14:35374118-35374435
>chr14:35374901-35375379
>chr14:35375394-35375711
>chr14:35376485-35376568
>chr14:35376778-35377040
>chr14:35377204-35377754
>chr14:35377945-35378558
>chr14:35378623-35378663
>chr14:35378815-35379166
>chr14:35379488-35380396
>chr14:35380484-35380876
>chr14:35381084-35381394
>chr14:35381722-35382332
>chr14:35382419-35383051
>chr14:35385661-35385741
>chr14:35386161-35386527
>chr14:35386651-35386757
>chr14:35386828-35386879
>chr14:35386956-35387281
>chr14:35387504-35387655
>chr14:35387688-35387752
>chr14:35387800-35387948
>chr14:35387982-35388120
>chr14:35389134-35389175
>chr14:35389585-35389909
>chr14:35390002-35390330
>chr14:35391625-35392107
>chr14:35392193-35392348
>chr14:35392411-35392887
>chr14:35393440-35393799
>chr14:35395011-35395338
>chr14:35395523-35395850
>chr14:35396130-35397403
>chr14:35398042-35398086
>chr14:35398647-35399034
>chr14:35399656-35399989
>chr14:35400240-35400591
>chr14:35401001-35401075
>chr14:35401487-35401585
>chr14:35401916-35401985
>chr14:35407444-35408159
>chr14:35408729-35409056
>chr14:35409354-35409701
>chr14:35409937-35410858
>chr14:35411729-35412684
>chr14:35413753-35414047
>chr14:35414113-35414463
>chr14:35414873-35414919
>chr14:35417221-35417563
>chr14:35417915-35417982
>chr14:35418818-35419727
>chr14:35420138-35420178
>chr14:35420530-35420852
>chr14:35421207-35421545
>chr14:35422624-35423898
>chr14:35424156-35424602
>chr14:35425341-35425671
>chr14:35425681-35425834
>chr14:35426124-35426170
>chr14:35426300-35426738
>chr14:35427148-35427195
>chr14:35427631-35427944
>chr14:35428240-35428341
>chr14:35428994-35429049
>chr14:35429120-35429759
>chr14:35431325-35431450
>chr14:35431495-35432010
>chr14:35432063-35432157
>chr14:35432317-35432827
>chr14:35434234-35434613
>chr14:35434869-35434934
>chr14:35434986-35435206
>chr14:35435419-35435568
>chr14:35436215-35436394
>chr14:35436561-35437056
>chr14:35437366-35437508
>chr14:35437766-35438083
>chr14:35438192-35438850
>chr14:35438991-35439310
>chr14:35440081-35440184
>chr14:35440339-35440474
>chr14:35440596-35441328
>chr14:35441394-35442372
>chr14:35442508-35442866
>chr14:35443209-35443287
>chr14:35443522-35443590
>chr14:35444178-35444574
>chr14:35445295-35445387
>chr14:35445448-35445502
>chr14:35445678-35445752
>chr14:35447103-35447995
>chr14:35448162-35448534
>chr14:35448644-35449016
>chr14:35449176-35450483
>chr14:35450593-35450884
>chr14:35451015-35451085
>chr14:35451283-35453103
>chr14:35453243-35453418
>chr14:35453486-35456458
>chr14:35456572-35457079
>chr14:35457133-35458757
>chr14:35458900-35458951
>chr14:35460219-35460363
>chr14:35461236-35461473
>chr14:35461758-35462373
>chr14:35462469-35462890
>chr14:35463226-35463806
>chr14:35463862-35463934
>chr14:35464239-35464301
>chr14:35464371-35464646
>chr14:35465067-35465760
>chr14:35466165-35466307
>chr14:35466344-35466516
>chr14:35466770-35467246
>chr14:35467827-35468363
>chr14:35468584-35468642
>chr14:35468753-35469250
>chr14:35469305-35469524
>chr14:35470018-35470066
>chr14:35472515-35472558
>chr14:35472664-35473025
>chr14:35473523-35473575
>chr14:35473678-35474076
>chr14:35474357-35474643
>chr14:35474975-35475877
>chr14:35476796-35477204
>chr14:35477346-35477438
>chr14:35477914-35478004
>chr14:35478106-35478158
>chr14:35478538-35478598
>chr14:35478841-35478940
>chr14:35478968-35479261
>chr14:35479526-35479634
>chr14:35479977-35480150
>chr14:35480204-35480581
>chr14:35480682-35480991
>chr14:35484299-35484443
>chr14:35484898-35485527
>chr14:35485711-35486059
>chr14:35486123-35486179
>chr14:35486315-35486421
>chr14:35486561-35489026
>chr14:35489183-35489779
>chr14:35489816-35492220
>chr14:35492890-35493049
>chr14:35493273-35493319
>chr14:35493409-35493532
>chr14:35493598-35494191
>chr14:35494232-35494616
>chr14:35494675-35494782
>chr14:35494834-35496248
>chr14:35496380-35498400
>chr14:35498444-35499519
>chr14:35499545-35503107
>chr14:35503477-35503593
>chr14:35505456-35505661
>chr14:35506524-35506570
>chr14:35507394-35507466
>chr14:35507962-35508725
>chr14:35509110-35509448
>chr14:35510557-35511160
>chr14:35511215-35511677
>chr14:35511752-35512058
>chr14:35512131-35512211
>chr14:35512381-35512689
>chr14:35513532-35513611
>chr14:35513642-35513881
>chr14:35514319-35514863
>chr14:35515398-35515744
>chr14:35516936-35517282
>chr14:35518453-35518786
>chr14:35518884-35519331
>chr14:35520864-35520977
>chr14:35522507-35522892
>chr14:35523146-35523585
>chr14:35524494-35524556
>chr14:35524600-35525047
>chr14:35525171-35525492
>chr14:35525605-35525947
>chr14:35526342-35526443
>chr14:35527348-35527665
>chr14:35529845-35529925
>chr14:35531413-35531575
>chr14:35531739-35531794
>chr14:35534553-35534590
>chr14:35537737-35538092
>chr14:35539340-35539433
>chr14:35540584-35540735
>chr14:35541035-35541363
>chr14:35542157-35542347
>chr14:35543607-35543968
>chr14:35544758-35545079
>chr14:35545446-35545581
>chr14:35546322-35546520
>chr14:35551567-35551626
>chr14:35551805-35551914
>chr14:35554332-35554654
>chr14:35555141-35555333
>chr14:35555384-35555439
>chr14:35557090-35557147
>chr14:35560946-35561254
>chr14:35561504-35561802
>chr14:35562733-35563055
>chr14:35563618-35563722
>chr14:35563760-35564003
>chr14:35565161-35565576
>chr14:35565615-35565693
>chr14:35567430-35567550
>chr14:35568101-35568471
>chr14:35569260-35569551
>chr14:35569965-35570564
>chr14:35571310-35571894
>chr14:35573769-35573865
>chr14:35574475-35574630
>chr14:35574840-35575142
>chr14:35575590-35575902
>chr14:35576619-35576821
>chr14:35577239-35577627
>chr14:35578815-35578914
>chr14:35579341-35579630
>chr14:35579870-35580013
>chr14:35580663-35580736
>chr14:35581530-35582341
>chr14:35582631-35582700
>chr14:35582823-35583617
>chr14:35583682-35583981
>chr14:35584179-35585065
>chr14:35585203-35588280
>chr14:35588469-35589138
>chr14:35589289-35589590
>chr14:35589675-35590012
>chr14:35590297-35590761
>chr14:35590956-35591033
>chr14:35591326-35591649
>chr14:35591748-35592851
>chr14:35592933-35594708
>chr14:35594744-35595425
>chr14:35596295-35596358
>chr14:35597682-35598918
>chr14:35599131-35599937
>chr14:35600161-35600764
>chr14:35600863-35600939
>chr14:35601630-35601789
>chr14:35601988-35602031
>chr14:35602083-35603224
>chr14:35603469-35603865
>chr14:35603895-35604167
>chr14:35605736-35605826
>chr14:35606176-35606395
>chr14:35606436-35606494
>chr14:35608625-35608827
>chr14:35608917-35609495
>chr14:35609643-35610587
>chr14:35610716-35611713
>chr14:35611713-35611897
>chr14:35612026-35613641
>chr14:35613834-35613966
>chr14:35614112-35614542
>chr14:35615557-35615606
>chr14:35616399-35616664
>chr14:35617159-35617927
>chr14:35617983-35618039
>chr14:35618348-35618424
>chr14:35619097-35622589
>chr14:35622734-35623217
>chr14:35623303-35623380
>chr14:35623728-35624117
>chr14:35624868-35625194
>chr14:35626867-35626912
>chr14:35628283-35628519
>chr14:35628973-35629061
>chr14:35629488-35629800
>chr14:35629923-35629985
>chr14:35630172-35630960
>chr14:35633306-35633420
>chr14:35633940-35634033
>chr14:35634146-35634364
>chr14:35634851-35635214
>chr14:35636093-35636211
>chr14:35636490-35636821
>chr14:35637101-35644182
>chr14:35644499-35644546
>chr14:35644749-35645096
>chr14:35645176-35645406
>chr14:35645441-35645768
>chr14:35647669-35648818
>chr14:35650093-35650511
>chr14:35652148-35652311
>chr14:35652360-35653013
>chr14:35653230-35653310
>chr14:35654019-35654131
>chr14:35654263-35654364
>chr14:35657165-35657500
>chr14:35657918-35657973
>chr14:35658606-35658791
>chr14:35659233-35659281
>chr14:35659500-35660011
>chr14:35660096-35661181
>chr14:35661211-35661380
>chr14:35661610-35661682
>chr14:35662008-35662122
>chr14:35662191-35662277
>chr14:35662755-35663201
>chr14:35663580-35663894
>chr14:35666006-35666207
>chr14:35666384-35666530
>chr14:35667113-35667570
>chr14:35667686-35668863
>chr14:35669252-35669657
>chr14:35670412-35670467
>chr14:35670635-35670952
>chr14:35671280-35671343
>chr14:35671574-35671629
>chr14:35673216-35673882
>chr14:35675186-35675529
>chr14:35676155-35676517
>chr14:35677056-35677176
>chr14:35677780-35677863
>chr14:35679271-35679728
>chr14:35680194-35680938
>chr14:35681915-35682119
>chr14:35682296-35682609
>chr14:35684685-35684784
>chr14:35685396-35685493
>chr14:35685621-35685899
>chr14:35686338-35686408
>chr14:35690610-35690669
>chr14:35690777-35691226
>chr14:35691590-35691628
>chr14:35692240-35692382
>chr14:35692620-35692726
>chr14:35692880-35693048
>chr14:35693416-35693502
>chr14:35693702-35693796
>chr14:35694109-35694210
>chr14:35694617-35695267
>chr14:35696103-35696385
>chr14:35697327-35697650
>chr14:35697798-35697931
>chr14:35698196-35698272
>chr14:35698937-35699014
>chr14:35701569-35701925
>chr14:35702231-35702281
>chr14:35702742-35703035
>chr14:35703192-35703574
>chr14:35704333-35704440
>chr14:35704905-35705662
>chr14:35705792-35706947
>chr14:35706993-35707341
>chr14:35707387-35707591
>chr14:35707681-35709862
>chr14:35710072-35710136
>chr14:35710178-35710923
>chr14:35711033-35711214
>chr14:35711368-35711777
>chr14:35711927-35712826
>chr14:35713604-35713661
>chr14:35713807-35714515
>chr14:35715314-35715592
>chr14:35716027-35716616
>chr14:35717100-35717497
>chr14:35717567-35717862
>chr14:35718516-35719363
>chr14:35719638-35720099
>chr14:35720328-35720391
>chr14:35720627-35720891
>chr14:35722339-35722638
>chr14:35722880-35722964
>chr14:35723516-35723568
>chr14:35724422-35724509
>chr14:35724930-35725022
>chr14:35725233-35725331
>chr14:35725668-35725814
>chr14:35726437-35726732
>chr14:35726935-35726987
>chr14:35727295-35727370
>chr14:35727432-35727468
>chr14:35728724-35729049
>chr14:35729134-35729228
>chr14:35729881-35730048
>chr14:35730114-35730901
>chr14:35730929-35735850
>chr14:35735951-35736099
>chr14:35736748-35737238
>chr14:35737451-35738193
>chr14:35738294-35738502
>chr14:35740524-35740910
>chr14:35742648-35742886
>chr14:35743030-35743160
>chr14:35743242-35743289
>chr14:35743499-35743651
>chr14:35744086-35744420
>chr14:35744823-35744972
>chr14:35745304-35746416
>chr14:35746900-35747178
>chr14:35748217-35748283
>chr14:35748393-35748547
>chr14:35749845-35749997
>chr14:35751212-35751271
>chr14:35751475-35751869
>chr14:35751966-35752191
>chr14:35752949-35753047
>chr14:35753117-35753167
>chr14:35753415-35753872
>chr14:35754050-35754740
>chr14:35755068-35755184
>chr14:35755224-35755526
>chr14:35757077-35757441
>chr14:35757893-35758296
>chr14:35758593-35758763
>chr14:35758831-35759146
>chr14:35759324-35759412
>chr14:35759625-35759946
>chr14:35760406-35760723
>chr14:35762243-35762560
>chr14:35763163-35763258
>chr14:35763425-35763538
>chr14:35763769-35763818
>chr14:35764012-35764412
>chr14:35764524-35764872
>chr14:35765171-35765263
>chr14:35765392-35765797
>chr14:35767303-35769651
>chr14:35769766-35769891
>chr14:35770087-35770262
>chr14:35770341-35770593
>chr14:35770984-35771450
>chr14:35771611-35771832
>chr14:35772082-35772381
>chr14:35773052-35773109
>chr14:35773450-35773513
>chr14:35773865-35774194
>chr14:35774541-35774597
>chr14:35774858-35774992
>chr14:35775042-35775185
>chr14:35776039-35776405
>chr14:35776796-35776902
>chr14:35777044-35777182
>chr14:35777554-35777900
>chr14:35778053-35778330
>chr14:35778913-35778964
>chr14:35779259-35779722
>chr14:35779813-35780212
>chr14:35780292-35780703
>chr14:35780802-35781385
>chr14:35781415-35781702
>chr14:35782126-35783252
>chr14:35783411-35784490
>chr14:35784809-35784861
>chr14:35784905-35784984
>chr14:35785880-35786173
>chr14:35786352-35786651
>chr14:35786916-35786960
>chr14:35787614-35787882
>chr14:35787958-35788308
>chr14:35788499-35788691
>chr14:35789291-35789791
>chr14:35789946-35790288
>chr14:35790401-35790716
>chr14:35791321-35791942
>chr14:35792159-35792851
>chr14:35793224-35793544
>chr14:35794190-35794364
>chr14:35794442-35794757
>chr14:35795599-35796064
>chr14:35796136-35796179
>chr14:35796273-35796330
>chr14:35796453-35796539
>chr14:35796650-35798160
>chr14:35798251-35798992
>chr14:35799249-35799562
>chr14:35799628-35800238
>chr14:35800347-35800558
>chr14:35800665-35801062
>chr14:35801213-35802330
>chr14:35802435-35802541
>chr14:35802586-35803480
>chr14:35803561-35805993
>chr14:35806073-35806178
>chr14:35806843-35806954
>chr14:35807513-35807552
>chr14:35809949-35810285
>chr14:35811009-35811055
>chr14:35811166-35811232
>chr14:35811415-35813403
>chr14:35813515-35813749
>chr14:35813844-35814152
>chr14:35814305-35814646
>chr14:35814932-35815269
>chr14:35815793-35816022
>chr14:35817212-35817919
>chr14:35817946-35818317
>chr14:35818704-35818753
>chr14:35818864-35819189
>chr14:35819225-35819510
>chr14:35820546-35820646
>chr14:35820895-35820943
>chr14:35821207-35821261
>chr14:35821551-35821609
>chr14:35822114-35822268
>chr14:35823048-35823374
>chr14:35823443-35823675
>chr14:35823935-35825644
>chr14:35826752-35826811
>chr14:35828171-35828759
>chr14:35828904-35829271
>chr14:35830045-35830675
>chr14:35830967-35831243
>chr14:35831349-35831406
>chr14:35831697-35831938
>chr14:35832180-35832535
>chr14:35835358-35835917
>chr14:35836264-35837275
>chr14:35837532-35845176
>chr14:35845775-35845897
>chr14:35846102-35846574
>chr14:35846840-35847254
>chr14:35847295-35847516
>chr14:35847633-35850867
>chr14:35851619-35853177
>chr14:35853221-35853744
>chr14:35855246-35855413
>chr14:35855892-35855956
>chr14:35856571-35857320
>chr14:35857460-35857748
>chr14:35858504-35858687
>chr14:35858932-35859252
>chr14:35859389-35859550
>chr14:35859627-35860464
>chr14:35862757-35862893
>chr14:35862941-35863112
>chr14:35864225-35864614
>chr14:35866410-35866773
>chr14:35867062-35867123
>chr14:35868372-35868815
>chr14:35869293-35869892
>chr14:35870304-35870383
>chr14:35872055-35872103
>chr14:35872137-35872535
>chr14:35872851-35872889
>chr14:35873172-35873288
>chr14:35873511-35873818
>chr14:35873892-35874252
>chr14:35874478-35874997
>chr14:35875106-35875154
>chr14:35875801-35875845
>chr14:35876309-35876726
>chr14:35876895-35876949
>chr14:35877600-35878026
>chr14:35878156-35878188
>chr14:35880192-35880473
>chr14:35882037-35882111
>chr14:35882135-35882420
>chr14:35882439-35882544
>chr14:35882898-35882996
>chr14:35883295-35883598
>chr14:35884005-35884085
>chr14:35884358-35884437
>chr14:35884495-35884586
>chr14:35884761-35885275
>chr14:35885482-35886259
>chr14:35886508-35886744
>chr14:35887866-35888462
>chr14:35889199-35889240
>chr14:35889447-35896456
>chr14:35896534-35896786
>chr14:35896870-35897225
>chr14:35897359-35897445
>chr14:35897851-35898014
>chr14:35898376-35898507
>chr14:35899345-35899387
>chr14:35899509-35899733
>chr14:35900104-35900567
>chr14:35901677-35902003
>chr14:35902620-35902857
>chr14:35904267-35904591
>chr14:35905565-35905648
>chr14:35905739-35906920
>chr14:35906963-35907758
>chr14:35908155-35908418
>chr14:35908562-35909727
>chr14:35909986-35910390
>chr14:35911208-35911583
>chr14:35912508-35912740
>chr14:35913022-35913397
>chr14:35913991-35915656
>chr14:35915782-35916603
>chr14:35916728-35916864
>chr14:35917395-35917609
>chr14:35917742-35917931
>chr14:35918728-35918819
>chr14:35919053-35919086
>chr14:35919499-35919595
>chr14:35919777-35920518
>chr14:35922424-35923137
>chr14:35923734-35924034
>chr14:35924802-35925117
>chr14:35925375-35925758
>chr14:35926103-35926138
>chr14:35926445-35926521
>chr14:35926792-35927135
>chr14:35927289-35927367
>chr14:35928000-35928397
>chr14:35928547-35928643
>chr14:35928835-35929333
>chr14:35929455-35929885
>chr14:35930169-35930486
>chr14:35931113-35931262
>chr14:35932466-35932570
>chr14:35933571-35933627
>chr14:35934410-35934500
>chr14:35934620-35934709
>chr14:35935006-35935228
>chr14:35935314-35935622
>chr14:35936461-35936975
>chr14:35939850-35939955
>chr14:35941369-35941654
>chr14:35942810-35943081
>chr14:35943200-35943561
>chr14:35944152-35944349
>chr14:35945296-35945440
>chr14:35946277-35946591
>chr14:35947562-35947674
>chr14:35948033-35949830
>chr14:35951360-35951684
>chr14:35953173-35953217
>chr14:35953264-35953445
>chr14:35953510-35953600
>chr14:35953919-35954316
>chr14:35954431-35954501
>chr14:35954562-35954707
>chr14:35955185-35955521
>chr14:35955969-35956004
>chr14:35957321-35957435
>chr14:35957621-35957728
>chr14:35958449-35959082
>chr14:35959703-35959759
>chr14:35960437-35960940
>chr14:35962417-35962505
>chr14:35962557-35962905
>chr14:35963545-35963854
>chr14:35963950-35964212
>chr14:35964377-35964436
>chr14:35966548-35966657
>chr14:35966789-35966952
>chr14:35968020-35968499
>chr14:35970037-35970142
>chr14:35970672-35971068
>chr14:35971424-35971766
>chr14:35971820-35971889
>chr14:35972189-35972384
>chr14:35972858-35973319
>chr14:35973472-35973757
>chr14:35974342-35974400
>chr14:35974510-35974570
>chr14:35975277-35978771
>chr14:35978869-35979332
>chr14:35979433-35979516
>chr14:35980535-35982565
>chr14:35983761-35984088
>chr14:35986603-35986651
>chr14:35987476-35987571
>chr14:35987602-35987651
>chr14:35987699-35988108
>chr14:35988159-35988498
>chr14:35988653-35988760
>chr14:35989497-35989826
>chr14:35990431-35990755
>chr14:35991924-35992056
>chr14:35992234-35992429
>chr14:35994080-35994435
>chr14:35994588-35994938
>chr14:35995035-35995365
>chr14:35995449-35995783
>chr14:35996542-35997598
>chr14:35998048-35998112
>chr14:36001480-36001595
>chr14:36002514-36002990
>chr14:36003495-36003553
>chr14:36005187-36005312
>chr14:36005559-36005609
>chr14:36005761-36005825
>chr14:36007434-36007805
>chr14:36008101-36008254
>chr14:36008405-36008831
>chr14:36011003-36011364
>chr14:36011402-36012331
>chr14:36012655-36012969
>chr14:36013080-36013115
>chr14:36013548-36013592
>chr14:36013764-36013936
>chr14:36014858-36015015
>chr14:36015047-36015215
>chr14:36015307-36015475
>chr14:36015566-36015632
>chr14:36016285-36016331
>chr14:36016664-36016742
>chr14:36018607-36018743
>chr14:36019819-36019888
>chr14:36024438-36026269
>chr14:36026589-36027261
>chr14:36028002-36028079
>chr14:36028223-36028566
>chr14:36030403-36030722
>chr14:36030910-36030961
>chr14:36031097-36031394
>chr14:36032727-36033099
>chr14:36033222-36033338
>chr14:36033662-36035364
>chr14:36035404-36038049
>chr14:36038149-36038183
>chr14:36039746-36039809
>chr14:36039931-36040773
>chr14:36041133-36041500
>chr14:36042364-36042877
>chr14:36042938-36043110
>chr14:36043383-36043444
>chr14:36044437-36044845
>chr14:36045562-36045887
>chr14:36049205-36049527
>chr14:36049683-36050567
>chr14:36051120-36051402
>chr14:36053160-36053219
>chr14:36054162-36054323
>chr14:36055808-36055948
>chr14:36056243-36056273
>chr14:36057271-36057390
>chr14:36060395-36060588
>chr14:36060644-36060711
>chr14:36061321-36061658
>chr14:36063105-36063207
>chr14:36063373-36063519
>chr14:36064170-36064332
>chr14:36065867-36066284
>chr14:36066444-36066493
>chr14:36067219-36067255
>chr14:36071789-36071859
>chr14:36072020-36072401
>chr14:36072477-36072926
>chr14:36073011-36073076
>chr14:36073298-36073382
>chr14:36073624-36073652
>chr14:36074210-36074376
>chr14:36077273-36078217
>chr14:36078338-36078607
>chr14:36079131-36079175
>chr14:36079375-36079513
>chr14:36080204-36080530
>chr14:36080599-36080664
>chr14:36081299-36081444
>chr14:36081868-36082047
>chr14:36082080-36082486
>chr14:36082607-36082740
>chr14:36082788-36083123
>chr14:36083539-36084079
>chr14:36084221-36084810
>chr14:36084922-36085228
>chr14:36085576-36085612
>chr14:36086336-36086404
>chr14:36086968-36087401
>chr14:36087884-36087923
>chr14:36089966-36090343
>chr14:36091077-36091125
>chr14:36092405-36092457
>chr14:36092751-36093087
>chr14:36093347-36093433
>chr14:36093488-36093565
>chr14:36095533-36095570
>chr14:36096765-36097254
>chr14:36097793-36098108
>chr14:36098229-36098536
>chr14:36099084-36099218
>chr14:36099447-36099777
>chr14:36100550-36100814
>chr14:36100906-36101203
>chr14:36103910-36103955
>chr14:36104366-36104676
>chr14:36106326-36106465
>chr14:36106578-36106650
[truncated: 1,738,856 more chars]
