# Supplementary material for: Red: an intelligent, rapid, accurate tool for detecting repeats de-novo on the genomic scale
Source: BMC Bioinformatics. 2015 Jul 24;16:227. doi: 10.1186/s12859-015-0654-5 (PMC4513396; doi:10.1186/s12859-015-0654-5)
Supplement: Additional file 5 — Supplementary data set 4 — Red’s repeats of the Homo sapiens genome. The command “tar -xzf file” results in a directory that contains the locations of repeats found by Red in the genome of the Homo sapiens. [file 12859_2015_654_MOESM5_ESM.tar › GnmRptHg38/chr14_GL000009v2_random.rpt]

>chr14_GL000009v2_random:0-9696
>chr14_GL000009v2_random:9721-78005
>chr14_GL000009v2_random:78062-78661
>chr14_GL000009v2_random:78747-79132
>chr14_GL000009v2_random:79211-79784
>chr14_GL000009v2_random:79810-79860
>chr14_GL000009v2_random:79955-82020
>chr14_GL000009v2_random:82051-198449
>chr14_GL000009v2_random:198484-201709
