# Supplementary material for: Red: an intelligent, rapid, accurate tool for detecting repeats de-novo on the genomic scale
Source: BMC Bioinformatics. 2015 Jul 24;16:227. doi: 10.1186/s12859-015-0654-5 (PMC4513396; doi:10.1186/s12859-015-0654-5)
Supplement: Additional file 5 — Supplementary data set 4 — Red’s repeats of the Homo sapiens genome. The command “tar -xzf file” results in a directory that contains the locations of repeats found by Red in the genome of the Homo sapiens. [file 12859_2015_654_MOESM5_ESM.tar › GnmRptHg38/chr14_GL000194v1_random.rpt]

>chr14_GL000194v1_random:0-3549
>chr14_GL000194v1_random:3633-5609
>chr14_GL000194v1_random:5977-6580
>chr14_GL000194v1_random:6621-6776
>chr14_GL000194v1_random:6811-17487
>chr14_GL000194v1_random:17543-22690
>chr14_GL000194v1_random:22711-24300
>chr14_GL000194v1_random:24394-24574
>chr14_GL000194v1_random:24601-24667
>chr14_GL000194v1_random:24733-26735
>chr14_GL000194v1_random:26761-36126
>chr14_GL000194v1_random:36133-38517
>chr14_GL000194v1_random:38620-38776
>chr14_GL000194v1_random:38823-40198
>chr14_GL000194v1_random:40310-42035
>chr14_GL000194v1_random:42274-43770
>chr14_GL000194v1_random:44087-48368
>chr14_GL000194v1_random:48462-48928
>chr14_GL000194v1_random:49007-53723
>chr14_GL000194v1_random:53847-54533
>chr14_GL000194v1_random:54654-56026
>chr14_GL000194v1_random:56052-57331
>chr14_GL000194v1_random:57470-58335
>chr14_GL000194v1_random:58400-58658
>chr14_GL000194v1_random:58798-59594
>chr14_GL000194v1_random:59750-60153
>chr14_GL000194v1_random:60369-62127
>chr14_GL000194v1_random:62595-62962
>chr14_GL000194v1_random:63027-65130
>chr14_GL000194v1_random:65250-67023
>chr14_GL000194v1_random:67197-67643
>chr14_GL000194v1_random:67663-68143
>chr14_GL000194v1_random:68284-72455
>chr14_GL000194v1_random:72486-116821
>chr14_GL000194v1_random:116859-137186
>chr14_GL000194v1_random:137196-188058
>chr14_GL000194v1_random:188134-191469
