# Supplementary material for: Red: an intelligent, rapid, accurate tool for detecting repeats de-novo on the genomic scale
Source: BMC Bioinformatics. 2015 Jul 24;16:227. doi: 10.1186/s12859-015-0654-5 (PMC4513396; doi:10.1186/s12859-015-0654-5)
Supplement: Additional file 5 — Supplementary data set 4 — Red’s repeats of the Homo sapiens genome. The command “tar -xzf file” results in a directory that contains the locations of repeats found by Red in the genome of the Homo sapiens. [file 12859_2015_654_MOESM5_ESM.tar › GnmRptHg38/chr14_GL000225v1_random.rpt]

>chr14_GL000225v1_random:0-629
>chr14_GL000225v1_random:1160-1266
>chr14_GL000225v1_random:1540-1861
>chr14_GL000225v1_random:1927-2236
>chr14_GL000225v1_random:2463-2527
>chr14_GL000225v1_random:2626-2935
>chr14_GL000225v1_random:3046-4059
>chr14_GL000225v1_random:4096-6989
>chr14_GL000225v1_random:7084-7720
>chr14_GL000225v1_random:7858-8011
>chr14_GL000225v1_random:8174-8250
>chr14_GL000225v1_random:8318-8351
>chr14_GL000225v1_random:8580-8646
>chr14_GL000225v1_random:8717-8842
>chr14_GL000225v1_random:9254-9329
>chr14_GL000225v1_random:9478-9628
>chr14_GL000225v1_random:9707-9793
>chr14_GL000225v1_random:9870-9987
>chr14_GL000225v1_random:10456-10558
>chr14_GL000225v1_random:10595-11687
>chr14_GL000225v1_random:11721-14577
>chr14_GL000225v1_random:14614-14994
>chr14_GL000225v1_random:15018-16676
>chr14_GL000225v1_random:16723-17508
>chr14_GL000225v1_random:17569-17928
>chr14_GL000225v1_random:17965-18079
>chr14_GL000225v1_random:18150-18614
>chr14_GL000225v1_random:18654-19740
>chr14_GL000225v1_random:19772-22797
>chr14_GL000225v1_random:22852-22994
>chr14_GL000225v1_random:23116-23154
>chr14_GL000225v1_random:23252-23619
>chr14_GL000225v1_random:23691-24445
>chr14_GL000225v1_random:24483-28712
>chr14_GL000225v1_random:28794-28977
>chr14_GL000225v1_random:29006-29547
>chr14_GL000225v1_random:29726-29982
>chr14_GL000225v1_random:30201-30540
>chr14_GL000225v1_random:30693-31100
>chr14_GL000225v1_random:31157-31194
>chr14_GL000225v1_random:31231-31275
>chr14_GL000225v1_random:31352-31694
>chr14_GL000225v1_random:31936-33749
>chr14_GL000225v1_random:33776-35687
>chr14_GL000225v1_random:35762-35790
>chr14_GL000225v1_random:35872-36382
>chr14_GL000225v1_random:36488-36545
>chr14_GL000225v1_random:36632-36832
>chr14_GL000225v1_random:36951-37060
>chr14_GL000225v1_random:37109-37291
>chr14_GL000225v1_random:37468-37823
>chr14_GL000225v1_random:37860-37994
>chr14_GL000225v1_random:38319-38798
>chr14_GL000225v1_random:38838-41620
>chr14_GL000225v1_random:41668-42202
>chr14_GL000225v1_random:42256-42413
>chr14_GL000225v1_random:42477-42560
>chr14_GL000225v1_random:42591-42745
>chr14_GL000225v1_random:42882-43135
>chr14_GL000225v1_random:43163-43234
>chr14_GL000225v1_random:43311-43473
>chr14_GL000225v1_random:44053-44187
>chr14_GL000225v1_random:44289-44472
>chr14_GL000225v1_random:44786-45078
>chr14_GL000225v1_random:45141-47357
>chr14_GL000225v1_random:47432-47764
>chr14_GL000225v1_random:47911-47980
>chr14_GL000225v1_random:48042-48225
>chr14_GL000225v1_random:48271-50055
>chr14_GL000225v1_random:50098-52799
>chr14_GL000225v1_random:53045-53374
>chr14_GL000225v1_random:53597-53911
>chr14_GL000225v1_random:53990-54313
>chr14_GL000225v1_random:54346-54464
>chr14_GL000225v1_random:54625-54676
>chr14_GL000225v1_random:54717-57365
>chr14_GL000225v1_random:57437-57534
>chr14_GL000225v1_random:57601-58214
>chr14_GL000225v1_random:58257-58313
>chr14_GL000225v1_random:58421-58557
>chr14_GL000225v1_random:58597-58707
>chr14_GL000225v1_random:58811-58877
>chr14_GL000225v1_random:59085-59334
>chr14_GL000225v1_random:59445-59601
>chr14_GL000225v1_random:59654-59844
>chr14_GL000225v1_random:60032-63058
>chr14_GL000225v1_random:63437-63512
>chr14_GL000225v1_random:63581-63652
>chr14_GL000225v1_random:64142-64375
>chr14_GL000225v1_random:64556-64605
>chr14_GL000225v1_random:64650-64850
>chr14_GL000225v1_random:64899-65476
>chr14_GL000225v1_random:65613-70073
>chr14_GL000225v1_random:70164-71336
>chr14_GL000225v1_random:71585-71630
>chr14_GL000225v1_random:71721-71811
>chr14_GL000225v1_random:72018-72069
>chr14_GL000225v1_random:72602-72711
>chr14_GL000225v1_random:72788-72892
>chr14_GL000225v1_random:73061-73217
>chr14_GL000225v1_random:73523-73635
>chr14_GL000225v1_random:73715-73752
>chr14_GL000225v1_random:73817-77307
>chr14_GL000225v1_random:77411-78050
>chr14_GL000225v1_random:78379-78520
>chr14_GL000225v1_random:78568-79191
>chr14_GL000225v1_random:79250-79483
>chr14_GL000225v1_random:79622-79670
>chr14_GL000225v1_random:79716-79750
>chr14_GL000225v1_random:79836-79907
>chr14_GL000225v1_random:80037-80209
>chr14_GL000225v1_random:80443-80601
>chr14_GL000225v1_random:80631-88171
>chr14_GL000225v1_random:88223-88550
>chr14_GL000225v1_random:88852-88948
>chr14_GL000225v1_random:89092-89337
>chr14_GL000225v1_random:89535-89638
>chr14_GL000225v1_random:89718-89770
>chr14_GL000225v1_random:89816-89926
>chr14_GL000225v1_random:90085-90171
>chr14_GL000225v1_random:90290-90402
>chr14_GL000225v1_random:90609-90719
>chr14_GL000225v1_random:90784-90860
>chr14_GL000225v1_random:90900-91058
>chr14_GL000225v1_random:91103-94557
>chr14_GL000225v1_random:94605-95910
>chr14_GL000225v1_random:95956-97573
>chr14_GL000225v1_random:97608-99865
>chr14_GL000225v1_random:99913-100111
>chr14_GL000225v1_random:100308-100380
>chr14_GL000225v1_random:100440-100699
>chr14_GL000225v1_random:100811-100957
>chr14_GL000225v1_random:100986-103365
>chr14_GL000225v1_random:103409-103507
>chr14_GL000225v1_random:103876-104483
>chr14_GL000225v1_random:104867-104992
>chr14_GL000225v1_random:105409-106175
>chr14_GL000225v1_random:106216-107801
>chr14_GL000225v1_random:107851-114378
>chr14_GL000225v1_random:114488-114727
>chr14_GL000225v1_random:114780-114927
>chr14_GL000225v1_random:114988-118031
>chr14_GL000225v1_random:118053-122723
>chr14_GL000225v1_random:122745-126615
>chr14_GL000225v1_random:126645-134172
>chr14_GL000225v1_random:134204-135107
>chr14_GL000225v1_random:135411-135844
>chr14_GL000225v1_random:135917-135983
>chr14_GL000225v1_random:136017-136157
>chr14_GL000225v1_random:136291-136454
>chr14_GL000225v1_random:136605-136751
>chr14_GL000225v1_random:136803-137051
>chr14_GL000225v1_random:137103-137290
>chr14_GL000225v1_random:137391-141246
>chr14_GL000225v1_random:141337-142102
>chr14_GL000225v1_random:142134-142728
>chr14_GL000225v1_random:142768-143776
>chr14_GL000225v1_random:143812-144317
>chr14_GL000225v1_random:144353-144681
>chr14_GL000225v1_random:144725-148031
>chr14_GL000225v1_random:148150-148347
>chr14_GL000225v1_random:148548-148843
>chr14_GL000225v1_random:149156-149309
>chr14_GL000225v1_random:149729-149855
>chr14_GL000225v1_random:150227-150614
>chr14_GL000225v1_random:150795-151155
>chr14_GL000225v1_random:151342-153165
>chr14_GL000225v1_random:153182-153285
>chr14_GL000225v1_random:153326-153392
>chr14_GL000225v1_random:153542-154865
>chr14_GL000225v1_random:155086-155149
>chr14_GL000225v1_random:155236-156931
>chr14_GL000225v1_random:157037-157082
>chr14_GL000225v1_random:157342-157550
>chr14_GL000225v1_random:157745-158562
>chr14_GL000225v1_random:159992-160050
>chr14_GL000225v1_random:161078-161394
>chr14_GL000225v1_random:162518-162632
>chr14_GL000225v1_random:162656-162690
>chr14_GL000225v1_random:162895-163455
>chr14_GL000225v1_random:163816-163913
>chr14_GL000225v1_random:164039-164120
>chr14_GL000225v1_random:164187-164671
>chr14_GL000225v1_random:165000-165037
>chr14_GL000225v1_random:165156-166084
>chr14_GL000225v1_random:166359-166407
>chr14_GL000225v1_random:166606-167039
>chr14_GL000225v1_random:167126-168193
>chr14_GL000225v1_random:168492-168532
>chr14_GL000225v1_random:168598-169142
>chr14_GL000225v1_random:169254-169695
>chr14_GL000225v1_random:169912-170158
>chr14_GL000225v1_random:170238-170366
>chr14_GL000225v1_random:170584-170689
>chr14_GL000225v1_random:170991-171139
>chr14_GL000225v1_random:171625-172130
>chr14_GL000225v1_random:172188-172281
>chr14_GL000225v1_random:172389-173418
>chr14_GL000225v1_random:173534-173649
>chr14_GL000225v1_random:174380-175180
>chr14_GL000225v1_random:175396-175567
>chr14_GL000225v1_random:175734-176124
>chr14_GL000225v1_random:177571-177623
>chr14_GL000225v1_random:177646-177703
>chr14_GL000225v1_random:179214-179355
>chr14_GL000225v1_random:179955-180048
>chr14_GL000225v1_random:180151-180345
>chr14_GL000225v1_random:180425-180990
>chr14_GL000225v1_random:181459-181591
>chr14_GL000225v1_random:181985-182132
>chr14_GL000225v1_random:182351-182509
>chr14_GL000225v1_random:182830-183740
>chr14_GL000225v1_random:184028-184122
>chr14_GL000225v1_random:184291-184452
>chr14_GL000225v1_random:184858-185267
>chr14_GL000225v1_random:185296-185832
>chr14_GL000225v1_random:185894-186415
>chr14_GL000225v1_random:186655-186740
>chr14_GL000225v1_random:187071-187192
>chr14_GL000225v1_random:187260-187657
>chr14_GL000225v1_random:188026-189021
>chr14_GL000225v1_random:189109-211173
