# Supplementary material for: Red: an intelligent, rapid, accurate tool for detecting repeats de-novo on the genomic scale
Source: BMC Bioinformatics. 2015 Jul 24;16:227. doi: 10.1186/s12859-015-0654-5 (PMC4513396; doi:10.1186/s12859-015-0654-5)
Supplement: Additional file 5 — Supplementary data set 4 — Red’s repeats of the Homo sapiens genome. The command “tar -xzf file” results in a directory that contains the locations of repeats found by Red in the genome of the Homo sapiens. [file 12859_2015_654_MOESM5_ESM.tar › GnmRptHg38/chr14_KI270722v1_random.rpt]

>chr14_KI270722v1_random:0-3093
>chr14_KI270722v1_random:3160-51493
>chr14_KI270722v1_random:51578-67464
>chr14_KI270722v1_random:67508-67577
>chr14_KI270722v1_random:67707-67793
>chr14_KI270722v1_random:67908-129454
>chr14_KI270722v1_random:129544-130309
>chr14_KI270722v1_random:130378-130440
>chr14_KI270722v1_random:130542-130791
>chr14_KI270722v1_random:130867-131056
>chr14_KI270722v1_random:131233-131405
>chr14_KI270722v1_random:131757-132243
>chr14_KI270722v1_random:132314-132689
>chr14_KI270722v1_random:133035-133593
>chr14_KI270722v1_random:133833-135873
>chr14_KI270722v1_random:136093-146063
>chr14_KI270722v1_random:146157-146483
>chr14_KI270722v1_random:146524-154147
>chr14_KI270722v1_random:154324-154655
>chr14_KI270722v1_random:156107-156401
>chr14_KI270722v1_random:156496-157324
>chr14_KI270722v1_random:157451-160514
>chr14_KI270722v1_random:160635-160797
>chr14_KI270722v1_random:160932-161437
>chr14_KI270722v1_random:161518-161573
>chr14_KI270722v1_random:162868-163007
>chr14_KI270722v1_random:163171-164136
>chr14_KI270722v1_random:164480-164697
>chr14_KI270722v1_random:165367-165454
>chr14_KI270722v1_random:165607-165790
>chr14_KI270722v1_random:165914-166486
>chr14_KI270722v1_random:166570-166788
>chr14_KI270722v1_random:166875-167606
>chr14_KI270722v1_random:167967-168127
>chr14_KI270722v1_random:168643-169431
>chr14_KI270722v1_random:170047-170134
>chr14_KI270722v1_random:170606-170879
>chr14_KI270722v1_random:171009-171056
>chr14_KI270722v1_random:171124-171237
>chr14_KI270722v1_random:171411-171584
>chr14_KI270722v1_random:171766-172393
>chr14_KI270722v1_random:172449-172922
>chr14_KI270722v1_random:173211-173823
>chr14_KI270722v1_random:174031-175069
>chr14_KI270722v1_random:175267-175714
>chr14_KI270722v1_random:176285-176406
>chr14_KI270722v1_random:177122-177210
>chr14_KI270722v1_random:177759-178362
>chr14_KI270722v1_random:179141-179244
>chr14_KI270722v1_random:179788-179856
>chr14_KI270722v1_random:180062-180528
>chr14_KI270722v1_random:181007-182659
>chr14_KI270722v1_random:182721-182971
>chr14_KI270722v1_random:184417-184709
>chr14_KI270722v1_random:185105-185197
>chr14_KI270722v1_random:185247-185398
>chr14_KI270722v1_random:186088-186210
>chr14_KI270722v1_random:186684-186963
>chr14_KI270722v1_random:188242-188831
>chr14_KI270722v1_random:188871-189215
>chr14_KI270722v1_random:189590-190200
>chr14_KI270722v1_random:190240-190840
>chr14_KI270722v1_random:190945-191037
>chr14_KI270722v1_random:191126-191978
>chr14_KI270722v1_random:192071-192343
>chr14_KI270722v1_random:192798-193005
>chr14_KI270722v1_random:193095-193370
>chr14_KI270722v1_random:193791-194048
