# Supplementary material for: Red: an intelligent, rapid, accurate tool for detecting repeats de-novo on the genomic scale
Source: BMC Bioinformatics. 2015 Jul 24;16:227. doi: 10.1186/s12859-015-0654-5 (PMC4513396; doi:10.1186/s12859-015-0654-5)
Supplement: Additional file 5 — Supplementary data set 4 — Red’s repeats of the Homo sapiens genome. The command “tar -xzf file” results in a directory that contains the locations of repeats found by Red in the genome of the Homo sapiens. [file 12859_2015_654_MOESM5_ESM.tar › GnmRptHg38/chr14_KI270723v1_random.rpt]

>chr14_KI270723v1_random:0-3156
>chr14_KI270723v1_random:3205-3593
>chr14_KI270723v1_random:3725-5646
>chr14_KI270723v1_random:5711-5940
>chr14_KI270723v1_random:6118-6519
>chr14_KI270723v1_random:6612-7124
>chr14_KI270723v1_random:7425-8258
>chr14_KI270723v1_random:8335-9599
>chr14_KI270723v1_random:9746-11324
>chr14_KI270723v1_random:11657-11711
>chr14_KI270723v1_random:11978-12235
>chr14_KI270723v1_random:12299-14122
>chr14_KI270723v1_random:14629-14901
>chr14_KI270723v1_random:14961-15125
>chr14_KI270723v1_random:15179-17470
>chr14_KI270723v1_random:17564-17963
>chr14_KI270723v1_random:18051-19108
>chr14_KI270723v1_random:19242-20715
>chr14_KI270723v1_random:20752-20881
>chr14_KI270723v1_random:21018-21339
>chr14_KI270723v1_random:21378-21562
>chr14_KI270723v1_random:21602-24024
>chr14_KI270723v1_random:24089-27101
>chr14_KI270723v1_random:27194-27560
>chr14_KI270723v1_random:27631-27720
>chr14_KI270723v1_random:27828-27964
>chr14_KI270723v1_random:28165-28312
>chr14_KI270723v1_random:28399-29251
>chr14_KI270723v1_random:29691-30743
>chr14_KI270723v1_random:30995-31683
>chr14_KI270723v1_random:31814-32993
>chr14_KI270723v1_random:33183-33302
>chr14_KI270723v1_random:33370-33547
>chr14_KI270723v1_random:33664-33696
>chr14_KI270723v1_random:33781-33985
>chr14_KI270723v1_random:34089-34642
>chr14_KI270723v1_random:34775-34889
>chr14_KI270723v1_random:34980-35101
>chr14_KI270723v1_random:35178-35465
>chr14_KI270723v1_random:35574-35631
>chr14_KI270723v1_random:35696-35962
>chr14_KI270723v1_random:36020-36095
>chr14_KI270723v1_random:36123-36395
>chr14_KI270723v1_random:36543-38115
