# Supplementary material for: Red: an intelligent, rapid, accurate tool for detecting repeats de-novo on the genomic scale
Source: BMC Bioinformatics. 2015 Jul 24;16:227. doi: 10.1186/s12859-015-0654-5 (PMC4513396; doi:10.1186/s12859-015-0654-5)
Supplement: Additional file 5 — Supplementary data set 4 — Red’s repeats of the Homo sapiens genome. The command “tar -xzf file” results in a directory that contains the locations of repeats found by Red in the genome of the Homo sapiens. [file 12859_2015_654_MOESM5_ESM.tar › GnmRptHg38/chr14_KI270724v1_random.rpt]

>chr14_KI270724v1_random:4-982
>chr14_KI270724v1_random:1376-1490
>chr14_KI270724v1_random:1546-1651
>chr14_KI270724v1_random:1722-1941
>chr14_KI270724v1_random:2005-2060
>chr14_KI270724v1_random:2169-2424
>chr14_KI270724v1_random:2481-2598
>chr14_KI270724v1_random:2713-3400
>chr14_KI270724v1_random:3547-3820
>chr14_KI270724v1_random:3905-3937
>chr14_KI270724v1_random:4118-4515
>chr14_KI270724v1_random:4609-5002
>chr14_KI270724v1_random:5072-5787
>chr14_KI270724v1_random:5918-6738
>chr14_KI270724v1_random:6848-7911
>chr14_KI270724v1_random:8383-9247
>chr14_KI270724v1_random:9416-9841
>chr14_KI270724v1_random:10128-10645
>chr14_KI270724v1_random:10723-11009
>chr14_KI270724v1_random:11103-11271
>chr14_KI270724v1_random:11444-13575
>chr14_KI270724v1_random:13640-16049
>chr14_KI270724v1_random:16097-16281
>chr14_KI270724v1_random:16317-16641
>chr14_KI270724v1_random:16868-16963
>chr14_KI270724v1_random:17060-19013
>chr14_KI270724v1_random:19052-19837
>chr14_KI270724v1_random:19891-20055
>chr14_KI270724v1_random:20115-20387
>chr14_KI270724v1_random:20894-21541
>chr14_KI270724v1_random:21606-22714
>chr14_KI270724v1_random:22864-23095
>chr14_KI270724v1_random:23364-24845
>chr14_KI270724v1_random:24992-25552
>chr14_KI270724v1_random:25647-27247
>chr14_KI270724v1_random:27424-27989
>chr14_KI270724v1_random:28073-28152
>chr14_KI270724v1_random:28658-28765
>chr14_KI270724v1_random:28952-30868
>chr14_KI270724v1_random:31057-31352
>chr14_KI270724v1_random:31451-31549
>chr14_KI270724v1_random:31579-34734
>chr14_KI270724v1_random:34836-35275
>chr14_KI270724v1_random:35333-35749
>chr14_KI270724v1_random:36229-36490
>chr14_KI270724v1_random:36572-36926
>chr14_KI270724v1_random:37190-37463
>chr14_KI270724v1_random:38400-38485
>chr14_KI270724v1_random:38621-39454
>chr14_KI270724v1_random:39520-39555
