# Supplementary material for: Red: an intelligent, rapid, accurate tool for detecting repeats de-novo on the genomic scale
Source: BMC Bioinformatics. 2015 Jul 24;16:227. doi: 10.1186/s12859-015-0654-5 (PMC4513396; doi:10.1186/s12859-015-0654-5)
Supplement: Additional file 5 — Supplementary data set 4 — Red’s repeats of the Homo sapiens genome. The command “tar -xzf file” results in a directory that contains the locations of repeats found by Red in the genome of the Homo sapiens. [file 12859_2015_654_MOESM5_ESM.tar › GnmRptHg38/chr14_KI270725v1_random.rpt]

>chr14_KI270725v1_random:0-3184
>chr14_KI270725v1_random:3718-7474
>chr14_KI270725v1_random:7590-9505
>chr14_KI270725v1_random:9546-13268
>chr14_KI270725v1_random:13367-17328
>chr14_KI270725v1_random:17464-19865
>chr14_KI270725v1_random:19977-20060
>chr14_KI270725v1_random:20212-21810
>chr14_KI270725v1_random:21870-73073
>chr14_KI270725v1_random:73102-101394
>chr14_KI270725v1_random:101431-136225
>chr14_KI270725v1_random:136263-137030
>chr14_KI270725v1_random:137073-137178
>chr14_KI270725v1_random:137209-139855
>chr14_KI270725v1_random:139921-140903
>chr14_KI270725v1_random:140929-145722
>chr14_KI270725v1_random:145837-147032
>chr14_KI270725v1_random:147061-151460
>chr14_KI270725v1_random:151669-151767
>chr14_KI270725v1_random:151895-154451
>chr14_KI270725v1_random:154650-154836
>chr14_KI270725v1_random:155100-155924
>chr14_KI270725v1_random:156206-156277
>chr14_KI270725v1_random:156446-156638
>chr14_KI270725v1_random:156694-157038
>chr14_KI270725v1_random:157281-158727
>chr14_KI270725v1_random:158788-159029
>chr14_KI270725v1_random:159249-159504
>chr14_KI270725v1_random:159586-160528
>chr14_KI270725v1_random:160616-162599
>chr14_KI270725v1_random:162669-163030
>chr14_KI270725v1_random:163187-163372
>chr14_KI270725v1_random:163425-164169
>chr14_KI270725v1_random:164230-164429
>chr14_KI270725v1_random:164643-164705
>chr14_KI270725v1_random:164973-165576
>chr14_KI270725v1_random:165648-166051
>chr14_KI270725v1_random:166104-166258
>chr14_KI270725v1_random:166532-166958
>chr14_KI270725v1_random:167116-167511
>chr14_KI270725v1_random:167605-168440
>chr14_KI270725v1_random:168549-168689
>chr14_KI270725v1_random:168836-168948
>chr14_KI270725v1_random:169261-169338
>chr14_KI270725v1_random:169595-172810
