# Supplementary material for: Red: an intelligent, rapid, accurate tool for detecting repeats de-novo on the genomic scale
Source: BMC Bioinformatics. 2015 Jul 24;16:227. doi: 10.1186/s12859-015-0654-5 (PMC4513396; doi:10.1186/s12859-015-0654-5)
Supplement: Additional file 5 — Supplementary data set 4 — Red’s repeats of the Homo sapiens genome. The command “tar -xzf file” results in a directory that contains the locations of repeats found by Red in the genome of the Homo sapiens. [file 12859_2015_654_MOESM5_ESM.tar › GnmRptHg38/chr14_KI270726v1_random.rpt]

>chr14_KI270726v1_random:295-481
>chr14_KI270726v1_random:793-845
>chr14_KI270726v1_random:1254-1558
>chr14_KI270726v1_random:2352-2465
>chr14_KI270726v1_random:2503-2682
>chr14_KI270726v1_random:2726-2775
>chr14_KI270726v1_random:2992-3205
>chr14_KI270726v1_random:3276-3704
>chr14_KI270726v1_random:3832-3973
>chr14_KI270726v1_random:4067-4158
>chr14_KI270726v1_random:4662-5469
>chr14_KI270726v1_random:5894-5939
>chr14_KI270726v1_random:6483-6730
>chr14_KI270726v1_random:7114-7557
>chr14_KI270726v1_random:7711-10233
>chr14_KI270726v1_random:11592-11651
>chr14_KI270726v1_random:12307-12345
>chr14_KI270726v1_random:12487-12590
>chr14_KI270726v1_random:12916-12993
>chr14_KI270726v1_random:13841-13897
>chr14_KI270726v1_random:15004-15344
>chr14_KI270726v1_random:15605-15671
>chr14_KI270726v1_random:15684-15733
>chr14_KI270726v1_random:15813-15874
>chr14_KI270726v1_random:16044-16237
>chr14_KI270726v1_random:16707-16778
>chr14_KI270726v1_random:17018-17319
>chr14_KI270726v1_random:17483-17528
>chr14_KI270726v1_random:18082-18130
>chr14_KI270726v1_random:18207-18508
>chr14_KI270726v1_random:18928-19134
>chr14_KI270726v1_random:19530-19578
>chr14_KI270726v1_random:20277-20330
>chr14_KI270726v1_random:20506-20888
>chr14_KI270726v1_random:20987-21061
>chr14_KI270726v1_random:22438-22590
>chr14_KI270726v1_random:22626-22719
>chr14_KI270726v1_random:23619-23671
>chr14_KI270726v1_random:23734-23868
>chr14_KI270726v1_random:23961-24255
>chr14_KI270726v1_random:25932-26331
>chr14_KI270726v1_random:26438-26506
>chr14_KI270726v1_random:27987-28036
>chr14_KI270726v1_random:28546-28636
>chr14_KI270726v1_random:31238-31443
>chr14_KI270726v1_random:31560-31651
>chr14_KI270726v1_random:31695-32374
>chr14_KI270726v1_random:32683-32932
>chr14_KI270726v1_random:33035-33107
>chr14_KI270726v1_random:33619-36781
>chr14_KI270726v1_random:36852-37167
>chr14_KI270726v1_random:37319-37551
>chr14_KI270726v1_random:37617-38223
>chr14_KI270726v1_random:38337-38411
>chr14_KI270726v1_random:40207-40265
>chr14_KI270726v1_random:41463-41653
>chr14_KI270726v1_random:41688-41931
>chr14_KI270726v1_random:42415-42649
