# Supplementary material for: Red: an intelligent, rapid, accurate tool for detecting repeats de-novo on the genomic scale
Source: BMC Bioinformatics. 2015 Jul 24;16:227. doi: 10.1186/s12859-015-0654-5 (PMC4513396; doi:10.1186/s12859-015-0654-5)
Supplement: Additional file 5 — Supplementary data set 4 — Red’s repeats of the Homo sapiens genome. The command “tar -xzf file” results in a directory that contains the locations of repeats found by Red in the genome of the Homo sapiens. [file 12859_2015_654_MOESM5_ESM.tar › GnmRptHg38/chr15.rpt]

>chr15:17000000-17049135
>chr15:17049334-17076577
>chr15:17076597-17083573
>chr15:17083673-17498951
>chr15:17499051-17751900
>chr15:17752023-18341758
>chr15:18341858-18355008
>chr15:18355108-18979846
>chr15:18979946-19725254
>chr15:19775254-19838874
>chr15:19838898-19848369
>chr15:19848423-19849271
>chr15:19849390-19850128
>chr15:19850226-19852050
>chr15:19852108-19853600
>chr15:19853647-19854766
>chr15:19854928-19855304
>chr15:19855327-19858129
>chr15:19858183-19863624
>chr15:19863703-19863890
>chr15:19863922-19867494
>chr15:19867683-19868324
>chr15:19868415-19870237
>chr15:19870292-19870570
>chr15:19870635-19871355
>chr15:19871509-19871742
>chr15:19871792-19871991
>chr15:19872101-19874276
>chr15:19874472-19878146
>chr15:19878206-19888530
>chr15:19888585-19943160
>chr15:19943201-19944229
>chr15:19944257-19944805
>chr15:19945141-19945300
>chr15:19945508-19945953
>chr15:19946082-19946177
>chr15:19946370-19946454
>chr15:19946710-19947082
>chr15:19948223-19954379
>chr15:19955294-19955788
>chr15:19955930-19956109
>chr15:19956203-19956281
>chr15:19956798-19957133
>chr15:19958190-19958292
>chr15:19958577-19959236
>chr15:19959388-19959581
>chr15:19959629-19960113
>chr15:19961480-19961592
>chr15:19962134-19962353
>chr15:19962884-19963090
>chr15:19963750-19964997
>chr15:19965097-19965138
>chr15:19965614-19965999
>chr15:19969017-19969360
>chr15:19970590-19971016
>chr15:19971460-19971775
>chr15:19971839-19972159
>chr15:19972279-19972398
>chr15:19972721-19973357
>chr15:19973896-19973948
>chr15:19975578-19975632
>chr15:19976537-19976651
>chr15:19976733-19977013
>chr15:19977333-19977471
>chr15:19977523-19977935
>chr15:19978516-19978805
>chr15:19978980-19979394
>chr15:19979457-19979977
>chr15:19980148-19980777
>chr15:19980917-19981133
>chr15:19981590-19981791
>chr15:19981835-19982152
>chr15:19982329-19982828
>chr15:19983621-19983998
>chr15:19984049-19984645
>chr15:19985116-19985532
>chr15:19985642-19986480
>chr15:19987116-19987245
>chr15:19987326-19987466
>chr15:19987530-19987660
>chr15:19987836-19988268
>chr15:19989484-19989531
>chr15:19989710-19989788
>chr15:19989848-19990652
>chr15:19990731-19991073
>chr15:19991821-19991862
>chr15:19991963-19992090
>chr15:19992446-19992518
>chr15:19993608-19994012
>chr15:19994532-19994965
>chr15:19995300-19998376
>chr15:19998445-19999481
>chr15:20000377-20000550
>chr15:20001178-20001539
>chr15:20001640-20001968
>chr15:20002237-20002365
>chr15:20002694-20003797
>chr15:20003859-20004272
>chr15:20004357-20004621
>chr15:20004974-20005015
>chr15:20005100-20005469
>chr15:20005595-20006430
>chr15:20006540-20006627
>chr15:20006690-20007530
>chr15:20007679-20008073
>chr15:20008137-20008341
>chr15:20008541-20009070
>chr15:20009290-20010130
>chr15:20010202-20010368
>chr15:20010592-20011083
>chr15:20011155-20011284
>chr15:20011321-20011538
>chr15:20011765-20012474
>chr15:20012536-20012624
>chr15:20012688-20012836
>chr15:20012903-20013112
>chr15:20013182-20013523
>chr15:20013783-20014287
>chr15:20014647-20014925
>chr15:20015083-20015230
>chr15:20015513-20015752
>chr15:20016340-20016502
>chr15:20016713-20016809
>chr15:20016996-20017072
>chr15:20017746-20017937
>chr15:20018245-20018711
>chr15:20018974-20019182
>chr15:20019556-20019711
>chr15:20019943-20020737
>chr15:20020879-20021132
>chr15:20021446-20021824
>chr15:20022534-20022891
>chr15:20023459-20024575
>chr15:20024631-20024943
>chr15:20025264-20026302
>chr15:20026719-20026887
>chr15:20027147-20027272
>chr15:20027610-20028003
>chr15:20028603-20028891
>chr15:20029154-20029600
>chr15:20029784-20029924
>chr15:20030103-20043190
>chr15:20043526-20043769
>chr15:20043823-20043862
>chr15:20043973-20044227
>chr15:20044512-20044704
>chr15:20044832-20045002
>chr15:20045490-20045875
>chr15:20046777-20047107
>chr15:20047675-20047881
>chr15:20048023-20048282
>chr15:20048595-20048632
>chr15:20048807-20048982
>chr15:20049045-20049518
>chr15:20049996-20050461
>chr15:20050934-20051049
>chr15:20052647-20052870
>chr15:20052969-20053383
>chr15:20053577-20053967
>chr15:20054630-20054728
>chr15:20054808-20054871
>chr15:20055084-20055167
>chr15:20055280-20055353
>chr15:20055814-20055900
>chr15:20056988-20057278
>chr15:20057504-20058463
>chr15:20058625-20058999
>chr15:20059069-20061754
>chr15:20061956-20062271
>chr15:20062656-20063599
>chr15:20064000-20064054
>chr15:20064135-20064367
>chr15:20066503-20066701
>chr15:20066909-20068005
>chr15:20068066-20068685
>chr15:20068787-20069707
>chr15:20069888-20070445
>chr15:20070567-20071885
>chr15:20072176-20072890
>chr15:20073806-20074148
>chr15:20074203-20076456
>chr15:20076533-20077769
>chr15:20077863-20080899
>chr15:20082109-20082470
>chr15:20082524-20082684
>chr15:20082998-20083143
>chr15:20083695-20084182
>chr15:20084360-20084425
>chr15:20084535-20085114
>chr15:20085193-20085485
>chr15:20085695-20086008
>chr15:20086297-20086570
>chr15:20086631-20087341
>chr15:20087586-20088227
>chr15:20088286-20088958
>chr15:20089152-20089435
>chr15:20089496-20089633
>chr15:20089831-20089875
>chr15:20090751-20090808
>chr15:20091204-20092796
>chr15:20092896-20093206
>chr15:20093720-20094605
>chr15:20094735-20095042
>chr15:20095231-20096036
>chr15:20096557-20096646
>chr15:20096708-20097257
>chr15:20097424-20097509
>chr15:20097908-20098150
>chr15:20098184-20151944
>chr15:20151972-20152058
>chr15:20152104-20152787
>chr15:20152855-20153609
>chr15:20153785-20154229
>chr15:20154348-20154781
>chr15:20155080-20164460
>chr15:20164510-20166983
>chr15:20167094-20167410
>chr15:20167530-20167774
>chr15:20168044-20168152
>chr15:20168648-20170047
>chr15:20170187-20170375
>chr15:20170521-20170661
>chr15:20170939-20172283
>chr15:20172430-20175298
>chr15:20175531-20176266
>chr15:20176304-20177085
>chr15:20177298-20177423
>chr15:20177562-20177802
>chr15:20177900-20180391
>chr15:20180441-20180622
>chr15:20180666-20180939
>chr15:20181037-20181334
>chr15:20181373-20181585
>chr15:20181803-20181964
>chr15:20182182-20182832
>chr15:20183723-20183788
>chr15:20183878-20184114
>chr15:20184733-20184885
>chr15:20185127-20185549
>chr15:20185616-20185884
>chr15:20185958-20186156
>chr15:20187000-20187060
>chr15:20187326-20187376
>chr15:20187621-20187722
>chr15:20188068-20188267
>chr15:20189478-20189545
>chr15:20189739-20189907
>chr15:20190197-20190969
>chr15:20191799-20191894
>chr15:20192364-20192484
>chr15:20192624-20192712
>chr15:20193635-20193716
>chr15:20194924-20200342
>chr15:20200518-20200679
>chr15:20201286-20201338
>chr15:20201477-20201554
>chr15:20201912-20201971
>chr15:20202374-20202688
>chr15:20203298-20204593
>chr15:20205140-20205574
>chr15:20206702-20207007
>chr15:20207412-20207578
>chr15:20208256-20208434
>chr15:20208509-20209098
>chr15:20209511-20209559
>chr15:20212153-20212488
>chr15:20213093-20213210
>chr15:20213289-20213543
>chr15:20214246-20215534
>chr15:20215664-20216603
>chr15:20217271-20217887
>chr15:20217989-20218336
>chr15:20218832-20219105
>chr15:20219438-20220349
>chr15:20220504-20220820
>chr15:20222227-20222703
>chr15:20222793-20223222
>chr15:20223979-20224673
>chr15:20225265-20225318
>chr15:20225491-20225584
>chr15:20226181-20226443
>chr15:20226536-20226579
>chr15:20227713-20227950
>chr15:20228758-20228803
>chr15:20228936-20229761
>chr15:20229886-20230118
>chr15:20230278-20230491
>chr15:20230696-20231151
>chr15:20231590-20232589
>chr15:20232651-20232749
>chr15:20232909-20234901
>chr15:20235416-20236299
>chr15:20236763-20237325
>chr15:20237881-20237955
>chr15:20238031-20238393
>chr15:20238476-20239244
>chr15:20239669-20240518
>chr15:20240986-20241374
>chr15:20241444-20242803
>chr15:20242993-20243270
>chr15:20243556-20244266
>chr15:20244468-20244754
>chr15:20245223-20246175
>chr15:20246261-20246316
>chr15:20246371-20246712
>chr15:20247005-20247049
>chr15:20247075-20248205
>chr15:20248911-20249292
>chr15:20249318-20249630
>chr15:20249717-20249805
>chr15:20250165-20251084
>chr15:20252200-20252962
>chr15:20253014-20253463
>chr15:20253490-20254041
>chr15:20254251-20254561
>chr15:20255003-20255496
>chr15:20255899-20256206
>chr15:20256277-20256614
>chr15:20256832-20257138
>chr15:20257504-20258367
>chr15:20258488-20258536
>chr15:20258636-20258724
>chr15:20258800-20258885
>chr15:20258907-20259528
>chr15:20259591-20260230
>chr15:20260540-20261423
>chr15:20262236-20262640
>chr15:20262978-20263312
>chr15:20263336-20263611
>chr15:20263698-20263781
>chr15:20263950-20264179
>chr15:20264396-20265108
>chr15:20265225-20266229
>chr15:20266339-20266834
>chr15:20267204-20267522
>chr15:20267628-20268574
>chr15:20268866-20269202
>chr15:20269247-20269906
>chr15:20269973-20270096
>chr15:20270210-20270310
>chr15:20270420-20270940
>chr15:20271034-20271119
>chr15:20271432-20271612
>chr15:20272032-20272313
>chr15:20272421-20272521
>chr15:20273270-20273979
>chr15:20274301-20274641
>chr15:20274923-20275206
>chr15:20275337-20275724
>chr15:20276118-20276465
>chr15:20277201-20278859
>chr15:20278991-20279879
>chr15:20281265-20281373
>chr15:20282162-20282336
>chr15:20282507-20282619
>chr15:20282663-20283035
>chr15:20283647-20284060
>chr15:20284344-20284470
>chr15:20284679-20286874
>chr15:20286925-20289410
>chr15:20289552-20289893
>chr15:20289935-20294785
>chr15:20294885-20295200
>chr15:20295402-20301660
>chr15:20301700-20338615
>chr15:20338746-20339240
>chr15:20339268-20339745
>chr15:20339841-20344115
>chr15:20344415-20344456
>chr15:20345573-20345763
>chr15:20345803-20345889
>chr15:20346376-20346430
>chr15:20347112-20348138
>chr15:20348290-20348583
>chr15:20349293-20349373
>chr15:20351614-20351704
>chr15:20352021-20352091
>chr15:20352253-20352297
>chr15:20352918-20353082
>chr15:20353109-20353589
>chr15:20354541-20355173
>chr15:20355587-20355745
>chr15:20355851-20356425
>chr15:20356608-20356696
>chr15:20358088-20358203
>chr15:20360035-20360234
>chr15:20360801-20360892
>chr15:20361553-20361629
>chr15:20362270-20362356
>chr15:20362610-20362807
>chr15:20363223-20364163
>chr15:20364584-20364715
>chr15:20364832-20365067
>chr15:20365238-20365380
>chr15:20365618-20365782
>chr15:20366336-20366393
>chr15:20367788-20368381
>chr15:20368472-20368530
>chr15:20368548-20368642
>chr15:20369055-20369184
>chr15:20369300-20369357
>chr15:20370189-20370276
>chr15:20370622-20370685
>chr15:20370989-20371076
>chr15:20371901-20371986
>chr15:20372592-20372643
>chr15:20373162-20373493
>chr15:20374203-20376597
>chr15:20376741-20376850
>chr15:20378157-20378212
>chr15:20378454-20378632
>chr15:20380188-20380268
>chr15:20380319-20380657
>chr15:20381141-20381280
>chr15:20381759-20381823
>chr15:20382641-20382707
>chr15:20383484-20384727
>chr15:20385033-20385164
>chr15:20385463-20385877
>chr15:20387276-20387427
>chr15:20387695-20387865
>chr15:20388355-20388432
>chr15:20389045-20389099
>chr15:20390559-20390608
>chr15:20390691-20390801
>chr15:20390840-20391115
>chr15:20391210-20391281
>chr15:20391303-20391366
>chr15:20391852-20392050
>chr15:20392306-20392380
>chr15:20392594-20392710
>chr15:20392985-20393036
>chr15:20393081-20394700
>chr15:20394756-20394963
>chr15:20395488-20395552
>chr15:20395655-20395705
>chr15:20397173-20397235
>chr15:20397473-20397519
>chr15:20398787-20399154
>chr15:20399371-20400543
>chr15:20400629-20400803
>chr15:20400858-20401447
>chr15:20402515-20403049
>chr15:20403161-20403310
>chr15:20403376-20403753
>chr15:20404010-20404079
>chr15:20404626-20404872
>chr15:20405373-20405844
>chr15:20406077-20406214
>chr15:20406260-20406815
>chr15:20406914-20407302
>chr15:20408206-20408259
>chr15:20409861-20409965
>chr15:20410079-20410535
>chr15:20411499-20417003
>chr15:20417184-20417390
>chr15:20418478-20418813
>chr15:20419046-20419093
>chr15:20419133-20419224
>chr15:20421585-20424448
>chr15:20424534-20426179
>chr15:20426293-20426568
>chr15:20426773-20426870
>chr15:20429063-20429555
>chr15:20429885-20429953
>chr15:20430628-20430750
>chr15:20431397-20432295
>chr15:20432614-20432716
>chr15:20433544-20433662
>chr15:20434052-20434579
>chr15:20434781-20435282
>chr15:20435348-20435398
>chr15:20435528-20435569
>chr15:20436972-20437025
>chr15:20437488-20437594
>chr15:20437774-20438165
>chr15:20438284-20438343
>chr15:20438572-20438675
>chr15:20438718-20438884
>chr15:20439116-20440354
>chr15:20440607-20441560
>chr15:20442037-20442246
>chr15:20442333-20443323
>chr15:20443640-20443937
>chr15:20444105-20445992
>chr15:20446139-20446481
>chr15:20446692-20447458
>chr15:20447500-20448804
>chr15:20448869-20452488
>chr15:20452574-20452720
>chr15:20452809-20454484
>chr15:20454535-20455094
>chr15:20455186-20455509
>chr15:20455781-20456116
>chr15:20456305-20456827
>chr15:20456896-20457111
>chr15:20457282-20457944
>chr15:20458067-20458260
>chr15:20458364-20459155
>chr15:20459225-20459635
>chr15:20459711-20459853
>chr15:20459957-20460107
>chr15:20460275-20460469
>chr15:20460515-20461309
>chr15:20461625-20461752
>chr15:20462046-20462147
>chr15:20462234-20462824
>chr15:20463007-20463148
>chr15:20463269-20463874
>chr15:20463936-20464173
>chr15:20464200-20464670
>chr15:20464824-20465322
>chr15:20465375-20465651
>chr15:20465710-20467198
>chr15:20467357-20467697
>chr15:20468101-20468308
>chr15:20468349-20468748
>chr15:20468784-20469154
>chr15:20469621-20469770
>chr15:20469822-20470791
>chr15:20471034-20471143
>chr15:20471200-20471281
>chr15:20471676-20472200
>chr15:20472390-20473107
>chr15:20474310-20475077
>chr15:20475223-20475465
>chr15:20475645-20476847
>chr15:20476986-20477108
>chr15:20477179-20477657
>chr15:20477697-20478597
>chr15:20478636-20479188
>chr15:20479355-20480959
>chr15:20481260-20481518
>chr15:20482129-20482898
>chr15:20483272-20483366
>chr15:20483620-20485464
>chr15:20485495-20485608
>chr15:20485779-20492124
>chr15:20492276-20492373
>chr15:20492622-20493107
>chr15:20493341-20494141
>chr15:20494307-20494383
>chr15:20494892-20495215
>chr15:20495773-20496136
>chr15:20496924-20496982
>chr15:20497171-20497683
>chr15:20498072-20498657
>chr15:20499889-20500558
>chr15:20500753-20501410
>chr15:20501540-20501749
>chr15:20501894-20501949
>chr15:20502353-20502676
>chr15:20503279-20503647
>chr15:20504172-20504484
>chr15:20504898-20506587
>chr15:20506702-20507677
>chr15:20507782-20511630
>chr15:20511784-20511890
>chr15:20512144-20512305
>chr15:20512339-20515882
>chr15:20515974-20516039
>chr15:20516113-20516619
>chr15:20516805-20517063
>chr15:20517369-20517622
>chr15:20517695-20520205
>chr15:20520289-20520403
>chr15:20520517-20521555
>chr15:20521828-20527317
>chr15:20527412-20527782
>chr15:20527902-20532560
>chr15:20532604-20547591
>chr15:20547700-20577937
>chr15:20578010-20578244
>chr15:20578314-20579489
>chr15:20579584-20579790
>chr15:20579863-20580868
>chr15:20580986-20581460
>chr15:20581679-20581727
>chr15:20582073-20582149
>chr15:20582500-20582572
>chr15:20582913-20583639
>chr15:20583670-20583872
>chr15:20583965-20584041
>chr15:20584349-20584411
>chr15:20584576-20584716
>chr15:20585071-20585140
>chr15:20585401-20585530
>chr15:20585704-20587055
>chr15:20588320-20588684
>chr15:20588744-20588846
>chr15:20589420-20589663
>chr15:20598895-20599060
>chr15:20599112-20599185
>chr15:20599280-20599402
>chr15:20599693-20601975
>chr15:20602317-20602623
>chr15:20602766-20602939
>chr15:20603203-20603337
>chr15:20603426-20603597
>chr15:20603712-20603788
>chr15:20603809-20603898
>chr15:20604065-20604310
>chr15:20604361-20605010
>chr15:20605099-20605262
>chr15:20605420-20605594
>chr15:20605656-20606333
>chr15:20606442-20606580
>chr15:20606628-20607807
>chr15:20608040-20608857
>chr15:20609139-20609276
>chr15:20609377-20609634
>chr15:20610035-20610385
>chr15:20610562-20610613
>chr15:20610730-20610794
>chr15:20611285-20611539
>chr15:20612751-20613054
>chr15:20614382-20614588
>chr15:20615592-20615943
>chr15:20617062-20617131
>chr15:20619429-20619556
>chr15:20619710-20619985
>chr15:20620143-20620325
>chr15:20620616-20620922
>chr15:20620987-20621921
>chr15:20623261-20623382
>chr15:20623948-20624109
>chr15:20626227-20626570
>chr15:20628874-20635709
>chr15:20635789-20635983
>chr15:20636461-20636550
>chr15:20636591-20636682
>chr15:20637085-20637127
>chr15:20637595-20637667
>chr15:20638333-20638717
>chr15:20639388-20639570
>chr15:20640554-20640618
>chr15:20640991-20641031
>chr15:20642385-20642830
>chr15:20644526-20644659
>chr15:20644716-20644936
>chr15:20647822-20647913
>chr15:20648071-20648189
>chr15:20648516-20648550
>chr15:20648634-20649050
>chr15:20649344-20649401
>chr15:20650937-20651126
>chr15:20651389-20651803
>chr15:20652675-20652759
>chr15:20653810-20654174
>chr15:20654371-20654869
>chr15:20655316-20656207
>chr15:20658086-20658244
>chr15:20659333-20659663
>chr15:20662171-20662422
>chr15:20663014-20663367
>chr15:20663597-20663715
>chr15:20665083-20665158
>chr15:20665602-20665749
>chr15:20666738-20666845
>chr15:20667176-20667344
>chr15:20667761-20667814
>chr15:20668209-20668540
>chr15:20669776-20670337
>chr15:20671270-20671335
>chr15:20671389-20671461
>chr15:20671560-20671687
>chr15:20673844-20674339
>chr15:20675609-20675661
>chr15:20675943-20676256
>chr15:20676459-20676566
>chr15:20677401-20677569
>chr15:20677618-20677760
>chr15:20677857-20678799
>chr15:20678904-20678969
>chr15:20679077-20679270
>chr15:20679463-20679793
>chr15:20680137-20680522
>chr15:20680708-20680819
>chr15:20680890-20680931
>chr15:20681767-20682247
>chr15:20684151-20684297
>chr15:20685395-20685787
>chr15:20686808-20686876
>chr15:20686967-20687412
>chr15:20687702-20688106
>chr15:20688389-20688601
>chr15:20689040-20689119
>chr15:20689289-20689304
>chr15:20729750-20730423
>chr15:20730526-20732534
>chr15:20732625-20733139
>chr15:20733840-20734082
>chr15:20734266-20734908
>chr15:20734957-20736736
>chr15:20736996-20737131
>chr15:20737275-20737974
>chr15:20738227-20740443
>chr15:20740596-20743919
>chr15:20744095-20744902
>chr15:20745080-20746196
>chr15:20746316-20747224
>chr15:20747264-20750958
>chr15:20751134-20751814
>chr15:20752163-20752998
>chr15:20753390-20753698
>chr15:20754386-20754749
>chr15:20755086-20760652
>chr15:20760733-20761811
>chr15:20761898-20762995
>chr15:20763032-20767661
>chr15:20767762-20770505
>chr15:20770585-20782055
>chr15:20782206-20795420
>chr15:20795472-20802531
>chr15:20802562-20807733
>chr15:20807801-20815206
>chr15:20815318-20885088
>chr15:20885154-20891322
>chr15:20891369-20895385
>chr15:20895454-20898494
>chr15:20898551-20901730
>chr15:20901786-20922136
>chr15:20922193-20926318
>chr15:20926635-20930228
>chr15:20930320-20931505
>chr15:20931545-20931984
>chr15:20932039-20937067
>chr15:20937117-20959555
>chr15:20959633-20963232
>chr15:20963354-20966498
>chr15:20966715-20968477
>chr15:20968566-20969269
>chr15:20969510-20979785
>chr15:20979864-20981179
>chr15:20981236-20981309
>chr15:20981346-20983523
>chr15:20983617-20987993
>chr15:20988238-20988743
>chr15:20988904-20991658
>chr15:20991732-20992092
>chr15:20992233-20994680
>chr15:20995216-20997072
>chr15:20997146-20999945
>chr15:21000269-21000673
>chr15:21001193-21001492
>chr15:21001963-21003815
>chr15:21004043-21005042
>chr15:21005111-21006147
>chr15:21007043-21007216
>chr15:21007483-21007585
>chr15:21007844-21008201
>chr15:21008302-21008630
>chr15:21008899-21009026
>chr15:21009254-21009298
>chr15:21009348-21010721
>chr15:21010759-21010926
>chr15:21011011-21011275
>chr15:21011628-21011669
>chr15:21011754-21012154
>chr15:21012248-21013084
>chr15:21013194-21013281
>chr15:21013344-21014184
>chr15:21014324-21014718
>chr15:21014782-21014986
>chr15:21015187-21015716
>chr15:21015936-21016772
>chr15:21016848-21017014
>chr15:21017238-21017730
>chr15:21017802-21018185
>chr15:21018412-21019091
>chr15:21019183-21019271
>chr15:21019335-21019483
>chr15:21019550-21020171
>chr15:21020431-21020935
>chr15:21021295-21021573
>chr15:21021731-21021878
>chr15:21022161-21022400
>chr15:21022988-21023164
>chr15:21023361-21023457
>chr15:21023644-21023720
>chr15:21024394-21024585
>chr15:21024893-21025359
>chr15:21025613-21025830
>chr15:21026204-21026359
>chr15:21026580-21027417
>chr15:21027527-21027780
>chr15:21028094-21028472
>chr15:21029182-21029539
>chr15:21030107-21031223
>chr15:21031279-21031599
>chr15:21031920-21032958
>chr15:21033375-21033543
>chr15:21033803-21033928
>chr15:21034266-21034659
>chr15:21035259-21035547
>chr15:21035810-21036256
>chr15:21036440-21036580
>chr15:21036759-21049900
>chr15:21050234-21050477
>chr15:21050531-21050570
>chr15:21050681-21050935
>chr15:21051220-21051412
>chr15:21051540-21051710
>chr15:21052198-21052583
>chr15:21053393-21053815
>chr15:21054404-21054589
>chr15:21054731-21055015
>chr15:21055303-21055340
>chr15:21055515-21055690
>chr15:21055752-21056226
>chr15:21056703-21057168
>chr15:21057641-21057756
>chr15:21059354-21059577
>chr15:21059676-21060090
>chr15:21060284-21060674
>chr15:21061211-21061435
>chr15:21061791-21062060
>chr15:21062520-21062606
>chr15:21063783-21063984
>chr15:21064210-21065151
>chr15:21065313-21065687
>chr15:21065757-21067067
>chr15:21067315-21068865
>chr15:21069066-21069387
>chr15:21069775-21070718
>chr15:21071119-21071173
>chr15:21071254-21071486
>chr15:21073622-21073820
>chr15:21074028-21075124
>chr15:21075185-21075805
>chr15:21075907-21076827
>chr15:21077008-21077565
>chr15:21077687-21078998
>chr15:21079289-21080003
>chr15:21080919-21081261
>chr15:21081316-21083567
>chr15:21083644-21084880
>chr15:21084975-21088010
>chr15:21089220-21089581
>chr15:21089635-21089795
>chr15:21090109-21090254
>chr15:21090806-21091293
>chr15:21091471-21091536
>chr15:21091646-21092225
>chr15:21092304-21092596
>chr15:21092806-21093119
>chr15:21093408-21093683
>chr15:21093745-21094455
>chr15:21094700-21095341
>chr15:21095400-21096072
>chr15:21096266-21096549
>chr15:21096610-21096747
>chr15:21096945-21096989
>chr15:21097865-21097922
>chr15:21098318-21099910
>chr15:21100010-21100320
>chr15:21100834-21101719
>chr15:21101849-21102156
>chr15:21102345-21102983
>chr15:21103027-21103145
>chr15:21103666-21103751
>chr15:21103813-21104362
>chr15:21104529-21104614
>chr15:21105013-21105255
>chr15:21105289-21158465
>chr15:21158493-21158579
>chr15:21158625-21159308
>chr15:21159376-21160138
>chr15:21160314-21160758
>chr15:21160877-21161310
>chr15:21161609-21170993
>chr15:21171043-21173501
>chr15:21173612-21174292
>chr15:21174566-21174710
>chr15:21175041-21176571
>chr15:21176711-21176899
>chr15:21177045-21177185
>chr15:21177463-21178810
>chr15:21178957-21181825
>chr15:21182058-21182793
>chr15:21182831-21183612
>chr15:21183825-21183950
>chr15:21184089-21184329
>chr15:21184427-21186900
>chr15:21186950-21187131
>chr15:21187175-21187448
>chr15:21187546-21187695
>chr15:21187882-21188094
>chr15:21188312-21188473
>chr15:21188691-21189245
>chr15:21190273-21190338
>chr15:21190428-21190664
>chr15:21191283-21191435
>chr15:21191677-21192099
>chr15:21192166-21192430
>chr15:21192504-21192702
>chr15:21193283-21193490
>chr15:21242090-21242105
>chr15:21242812-21243062
>chr15:21243144-21243306
>chr15:21244576-21244628
>chr15:21244911-21245321
>chr15:21245524-21245631
>chr15:21246466-21246634
>chr15:21246683-21246825
>chr15:21246921-21248032
>chr15:21248140-21248367
>chr15:21248526-21248860
>chr15:21249203-21249587
>chr15:21249773-21249884
>chr15:21249960-21250001
>chr15:21250835-21251315
>chr15:21253219-21253347
>chr15:21253714-21253840
>chr15:21254466-21254858
>chr15:21256039-21256158
>chr15:21256234-21256472
>chr15:21256761-21257160
>chr15:21257443-21257655
>chr15:21258096-21258175
>chr15:21260604-21260914
>chr15:21260962-21261157
>chr15:21261287-21261661
>chr15:21261905-21262021
>chr15:21262390-21262500
>chr15:21262590-21262665
>chr15:21262974-21263131
>chr15:21264294-21264613
>chr15:21266707-21267084
>chr15:21269167-21269602
>chr15:21269707-21270325
>chr15:21270931-21271082
>chr15:21271664-21271764
>chr15:21272188-21272276
>chr15:21272772-21272920
>chr15:21273040-21273127
>chr15:21273857-21274888
>chr15:21275528-21276065
>chr15:21276529-21277455
>chr15:21277790-21277985
>chr15:21278076-21278199
>chr15:21278857-21279004
>chr15:21279682-21279779
>chr15:21280237-21280440
>chr15:21280645-21281135
>chr15:21281620-21282398
>chr15:21282404-21282588
>chr15:21282767-21282944
>chr15:21283393-21283425
>chr15:21283918-21284282
>chr15:21285129-21286056
>chr15:21286848-21287016
>chr15:21287254-21287559
>chr15:21288164-21288524
>chr15:21288753-21288853
>chr15:21288930-21289670
>chr15:21289721-21289776
>chr15:21290804-21291155
>chr15:21291754-21291859
>chr15:21292090-21292183
>chr15:21292642-21292766
>chr15:21292939-21293034
>chr15:21295306-21296727
>chr15:21296918-21297077
>chr15:21297285-21297431
>chr15:21297850-21297982
>chr15:21298746-21299472
>chr15:21299575-21300938
>chr15:21301020-21301582
>chr15:21301673-21302187
>chr15:21302510-21302620
>chr15:21302791-21303131
>chr15:21303321-21305806
>chr15:21306039-21306174
>chr15:21306318-21307018
>chr15:21307271-21309512
>chr15:21309665-21312969
>chr15:21313145-21313952
>chr15:21314130-21315246
>chr15:21315391-21316274
>chr15:21316314-21319599
>chr15:21319692-21320017
>chr15:21320193-21320869
>chr15:21321218-21322053
>chr15:21322444-21322752
>chr15:21323440-21323846
>chr15:21324144-21326160
>chr15:21326220-21330881
>chr15:21330971-21332068
>chr15:21332105-21336748
>chr15:21336849-21339592
>chr15:21339672-21351146
>chr15:21351297-21357925
>chr15:21357978-21364512
>chr15:21364568-21376759
>chr15:21376884-21384299
>chr15:21384411-21458793
>chr15:21458887-21460517
>chr15:21460614-21465021
>chr15:21465068-21472177
>chr15:21472234-21480021
>chr15:21480061-21495833
>chr15:21495890-21500019
>chr15:21500346-21503923
>chr15:21504015-21505044
>chr15:21505070-21505200
>chr15:21505240-21530324
>chr15:21530463-21532112
>chr15:21532299-21532595
>chr15:21532632-21533281
>chr15:21533381-21536490
>chr15:21536748-21536956
>chr15:21537093-21538788
>chr15:21538877-21540245
>chr15:21540462-21542226
>chr15:21542315-21543018
>chr15:21543259-21547847
>chr15:21547897-21550323
>chr15:21550458-21553532
>chr15:21553611-21554919
>chr15:21554979-21557262
>chr15:21557332-21560206
>chr15:21560343-21561898
>chr15:21561944-21563790
>chr15:21563891-21565356
>chr15:21565485-21565849
>chr15:21565983-21566860
>chr15:21566913-21568507
>chr15:21569304-21570829
>chr15:21570903-21574341
>chr15:21574455-21574590
>chr15:21574647-21576140
>chr15:21576251-21576433
>chr15:21576504-21576952
>chr15:21577050-21577422
>chr15:21577511-21578725
>chr15:21578963-21579129
>chr15:21579172-21581377
>chr15:21581428-21591727
>chr15:21592180-21593060
>chr15:21593207-21593800
>chr15:21593983-21594416
>chr15:21594458-21594591
>chr15:21594792-21595271
>chr15:21595346-21595906
>chr15:21596091-21596233
>chr15:21596316-21596496
>chr15:21596549-21596865
>chr15:21596970-21597960
>chr15:21598105-21604806
>chr15:21604871-21605163
>chr15:21605300-21607815
>chr15:21608050-21609848
>chr15:21610194-21612539
>chr15:21612642-21615325
>chr15:21615422-21617064
>chr15:21617174-21617963
>chr15:21618050-21627904
>chr15:21628291-21633740
>chr15:21633832-21635089
>chr15:21635140-21636574
>chr15:21636910-21637023
>chr15:21637238-21638031
>chr15:21638342-21643382
>chr15:21643458-21647129
>chr15:21647324-21647569
>chr15:21647745-21647992
>chr15:21648249-21648464
>chr15:21648681-21649016
>chr15:21649209-21649374
>chr15:21649433-21650265
>chr15:21650321-21651176
>chr15:21651255-21651480
>chr15:21651966-21653017
>chr15:21653116-21654191
>chr15:21654278-21665778
>chr15:21665863-21670410
>chr15:21670471-21677171
>chr15:21677277-21679656
>chr15:21679724-21682235
>chr15:21682318-21682764
>chr15:21682938-21684793
>chr15:21684854-21684962
>chr15:21685069-21685241
>chr15:21685349-21696156
>chr15:21696240-21696369
>chr15:21696452-21696696
>chr15:21696757-21697628
>chr15:21697797-21697868
>chr15:21697977-21698178
>chr15:21698319-21698906
>chr15:21699352-21702121
>chr15:21702342-21702983
>chr15:21703146-21714026
>chr15:21716272-21716500
>chr15:21716725-21718374
>chr15:21718594-21718989
>chr15:21719961-21720057
>chr15:21720178-21720312
>chr15:21720348-21720797
>chr15:21721570-21722701
>chr15:21723440-21723633
>chr15:21723826-21724341
>chr15:21724396-21726092
>chr15:21727167-21727327
>chr15:21727492-21727795
>chr15:21728024-21728130
>chr15:21728242-21728347
>chr15:21728723-21728856
>chr15:21728960-21730026
>chr15:21730289-21731910
>chr15:21732240-21733613
>chr15:21733704-21734098
>chr15:21734180-21736075
>chr15:21736221-21737008
>chr15:21737212-21737581
>chr15:21737622-21737864
>chr15:21737938-21738008
>chr15:21738108-21738359
>chr15:21739232-21740012
>chr15:21740113-21740447
>chr15:21740717-21741257
>chr15:21741557-21741886
>chr15:21742000-21742899
>chr15:21742979-21743679
>chr15:21743713-21744309
>chr15:21744930-21745188
>chr15:21745936-21746033
>chr15:21746174-21746553
>chr15:21746616-21747482
>chr15:21747548-21747779
>chr15:21747880-21749775
>chr15:21750511-21750619
>chr15:21750714-21750806
>chr15:21751019-21751136
>chr15:21751345-21751728
>chr15:21751766-21752561
>chr15:21752626-21752914
>chr15:21753497-21753915
>chr15:21754418-21755682
>chr15:21756291-21756445
>chr15:21756640-21756798
>chr15:21757108-21757398
>chr15:21757579-21757705
>chr15:21757914-21758093
>chr15:21758347-21758447
>chr15:21758716-21758864
>chr15:21758910-21759103
>chr15:21759362-21760307
>chr15:21760722-21760903
>chr15:21761270-21761452
>chr15:21763790-21763953
>chr15:21764978-21765078
>chr15:21765699-21766190
>chr15:21766861-21769042
>chr15:21769176-21769227
>chr15:21769800-21769956
>chr15:21771016-21771286
>chr15:21771354-21771442
>chr15:21771848-21772198
>chr15:21772621-21772916
>chr15:21773354-21774129
>chr15:21774324-21774641
>chr15:21774894-21776223
>chr15:21776409-21777733
>chr15:21777837-21778502
>chr15:21828502-21896068
>chr15:21896134-21902302
>chr15:21902349-21909477
>chr15:21909534-21912711
>chr15:21912767-21924758
>chr15:21924796-21928882
>chr15:21929133-21933113
>chr15:21933170-21937300
>chr15:21937627-21941210
>chr15:21941318-21942331
>chr15:21942357-21942407
>chr15:21942527-21968748
>chr15:21968786-21970589
>chr15:21970669-21971182
>chr15:21971256-21974261
>chr15:21974383-21977566
>chr15:21977670-21980305
>chr15:21980546-21987616
>chr15:21987751-21990818
>chr15:21990897-21992212
>chr15:21992269-21992342
>chr15:21992471-21994555
>chr15:21994625-21999191
>chr15:21999237-22002704
>chr15:22002778-22003070
>chr15:22003276-22006153
>chr15:22006227-22007272
>chr15:22007297-22009663
>chr15:22009777-22009912
>chr15:22009969-22011462
>chr15:22011573-22011755
>chr15:22011826-22012276
>chr15:22012374-22012746
>chr15:22012835-22014047
>chr15:22014285-22014451
>chr15:22014494-22016698
>chr15:22016749-22027046
>chr15:22027499-22028379
>chr15:22028526-22029119
>chr15:22029302-22029735
>chr15:22029777-22029910
>chr15:22030111-22030590
>chr15:22030665-22031226
>chr15:22031411-22031535
>chr15:22031636-22031816
>chr15:22031869-22032185
>chr15:22032290-22033132
>chr15:22033171-22033280
>chr15:22033425-22040159
>chr15:22040224-22040516
>chr15:22040653-22043168
>chr15:22043402-22045205
>chr15:22045554-22047891
>chr15:22047994-22050412
>chr15:22050624-22050696
>chr15:22052073-22052337
>chr15:22052458-22052600
>chr15:22052734-22052859
>chr15:22053370-22053600
>chr15:22054305-22054585
>chr15:22054743-22054962
>chr15:22055035-22055766
>chr15:22056078-22056577
>chr15:22056644-22057916
>chr15:22058013-22059655
>chr15:22059764-22060559
>chr15:22060646-22070491
>chr15:22070728-22076325
>chr15:22076417-22077704
>chr15:22077755-22079193
>chr15:22079529-22079642
>chr15:22079856-22080649
>chr15:22080940-22085386
>chr15:22085447-22089714
>chr15:22089909-22090154
>chr15:22090330-22090577
>chr15:22090834-22091601
>chr15:22091794-22091959
>chr15:22092018-22093763
>chr15:22093842-22094067
>chr15:22094553-22095605
>chr15:22095704-22096620
>chr15:22096774-22108251
>chr15:22108336-22112884
>chr15:22112945-22119639
>chr15:22119745-22122124
>chr15:22122310-22124708
>chr15:22124791-22125237
>chr15:22125411-22127432
>chr15:22127539-22127711
>chr15:22127819-22138638
>chr15:22138722-22138851
>chr15:22138934-22139178
>chr15:22139239-22140110
>chr15:22140279-22140350
>chr15:22140459-22140660
>chr15:22140801-22141388
>chr15:22141834-22144632
>chr15:22144853-22145494
>chr15:22145657-22156649
>chr15:22158895-22159123
>chr15:22159348-22160997
>chr15:22161217-22161612
>chr15:22162584-22162680
>chr15:22162801-22162935
>chr15:22162971-22163397
>chr15:22164170-22165301
>chr15:22166040-22166229
>chr15:22166422-22166937
>chr15:22166992-22167298
>chr15:22167363-22168688
>chr15:22169763-22169923
>chr15:22170088-22170391
>chr15:22170620-22170726
>chr15:22170838-22170943
>chr15:22171319-22171452
>chr15:22171556-22172622
>chr15:22172885-22174506
>chr15:22174834-22176210
>chr15:22176301-22176695
>chr15:22176777-22178672
>chr15:22178818-22179605
>chr15:22179815-22180184
>chr15:22180225-22180467
>chr15:22180541-22180611
>chr15:22180711-22180962
>chr15:22181835-22182615
>chr15:22182716-22183050
>chr15:22183320-22183860
>chr15:22184160-22184489
>chr15:22184603-22185502
>chr15:22185582-22186286
>chr15:22186320-22186920
>chr15:22187541-22187799
>chr15:22188543-22188640
>chr15:22188781-22189160
>chr15:22189223-22190089
>chr15:22190155-22190386
>chr15:22190487-22190602
>chr15:22190678-22192382
>chr15:22193118-22193226
>chr15:22193626-22193743
>chr15:22193952-22194335
>chr15:22194373-22195168
>chr15:22195233-22195620
>chr15:22196104-22196522
>chr15:22197025-22198291
>chr15:22198851-22199033
>chr15:22199228-22199386
>chr15:22199696-22199986
>chr15:22200167-22200293
>chr15:22200502-22200681
>chr15:22200935-22201035
>chr15:22201304-22201452
>chr15:22201498-22201691
>chr15:22201950-22202897
>chr15:22203312-22203493
>chr15:22203860-22204042
>chr15:22206380-22206542
>chr15:22207559-22207643
>chr15:22208264-22208755
>chr15:22209426-22211607
>chr15:22211741-22211792
>chr15:22212365-22212521
>chr15:22213581-22213851
>chr15:22213919-22214007
>chr15:22214413-22214763
>chr15:22215186-22215481
>chr15:22215919-22216694
>chr15:22216889-22217206
>chr15:22217459-22218787
>chr15:22218973-22220297
>chr15:22220401-22221143
>chr15:22221465-22221884
>chr15:22221987-22222560
>chr15:22222775-22223229
>chr15:22224192-22224252
>chr15:22224849-22225739
>chr15:22226519-22226561
>chr15:22227085-22227467
>chr15:22227751-22227817
>chr15:22228349-22228404
>chr15:22229144-22229283
>chr15:22229483-22229967
>chr15:22230926-22231224
>chr15:22232011-22232072
>chr15:22232427-22232463
>chr15:22232727-22233050
>chr15:22233229-22233264
>chr15:22233501-22234256
>chr15:22234439-22234853
>chr15:22235294-22235462
>chr15:22235608-22235646
>chr15:22235895-22236434
>chr15:22236846-22236880
>chr15:22237307-22237651
>chr15:22238579-22238735
>chr15:22239474-22239587
>chr15:22239829-22239892
>chr15:22241680-22241731
>chr15:22241862-22242000
>chr15:22242263-22242567
>chr15:22242764-22243073
>chr15:22243541-22243800
>chr15:22244322-22249426
>chr15:22249661-22249969
>chr15:22250606-22250670
>chr15:22251349-22252087
>chr15:22252644-22252947
>chr15:22254967-22255058
>chr15:22255214-22255292
>chr15:22255483-22255576
>chr15:22255705-22256011
>chr15:22256368-22256513
>chr15:22257173-22257229
>chr15:22257725-22257774
>chr15:22258130-22258351
>chr15:22260809-22260868
>chr15:22261528-22261947
>chr15:22262332-22262539
>chr15:22264000-22264132
>chr15:22266217-22266313
>chr15:22266858-22267236
>chr15:22268282-22268343
>chr15:22268408-22268620
>chr15:22268790-22268896
>chr15:22269924-22270468
>chr15:22270947-22271275
>chr15:22271418-22271822
>chr15:22272664-22272917
>chr15:22273073-22273171
>chr15:22273627-22273935
>chr15:22274024-22274139
>chr15:22274397-22274682
>chr15:22274903-22275539
>chr15:22275702-22276033
>chr15:22276469-22276809
>chr15:22277395-22277749
>chr15:22277912-22278436
>chr15:22278986-22279041
>chr15:22279704-22280052
>chr15:22280307-22280625
>chr15:22280881-22281224
>chr15:22281508-22281770
>chr15:22281966-22282060
>chr15:22282588-22282684
>chr15:22283632-22284043
>chr15:22285470-22285596
>chr15:22289034-22289133
>chr15:22289704-22289783
>chr15:22289849-22290136
>chr15:22293401-22294235
>chr15:22294310-22295047
>chr15:22295331-22297196
>chr15:22297297-22297577
>chr15:22297659-22298170
>chr15:22299263-22299370
>chr15:22299527-22299859
>chr15:22300809-22300918
>chr15:22302998-22303051
>chr15:22303988-22304085
>chr15:22304290-22304576
>chr15:22304679-22306331
>chr15:22306419-22306487
>chr15:22306557-22308242
>chr15:22359768-22359855
>chr15:22360855-22360998
>chr15:22361669-22362053
>chr15:22362724-22362791
>chr15:22363259-22363301
>chr15:22363704-22363795
>chr15:22363836-22363925
>chr15:22364403-22364597
>chr15:22364677-22371517
>chr15:22373818-22374189
>chr15:22376275-22376436
>chr15:22377003-22377124
>chr15:22378464-22379398
>chr15:22379463-22379769
>chr15:22380060-22380242
>chr15:22380400-22380675
>chr15:22380829-22380919
>chr15:22384463-22384814
>chr15:22385818-22386024
>chr15:22387348-22387655
>chr15:22388867-22389121
>chr15:22389793-22389844
>chr15:22390021-22390371
>chr15:22390772-22391032
>chr15:22391130-22391267
>chr15:22391549-22392366
>chr15:22392573-22393777
>chr15:22393825-22393963
>chr15:22394072-22394748
>chr15:22394810-22394984
>chr15:22395142-22395204
>chr15:22395249-22395305
>chr15:22395394-22396043
>chr15:22396099-22396347
>chr15:22396506-22396576
>chr15:22396616-22396692
>chr15:22396807-22396978
>chr15:22397066-22397200
>chr15:22397464-22397637
>chr15:22397780-22398086
>chr15:22398428-22400710
>chr15:22401001-22401123
>chr15:22401218-22401291
>chr15:22401343-22401490
>chr15:22410721-22410964
>chr15:22411538-22411640
>chr15:22411700-22412066
>chr15:22413330-22413702
>chr15:22413753-22413877
>chr15:22413976-22414681
>chr15:22414855-22414984
>chr15:22415245-22415314
>chr15:22415974-22416036
>chr15:22416354-22416420
>chr15:22416513-22416715
>chr15:22416746-22417507
>chr15:22417806-22417878
>chr15:22418229-22418305
>chr15:22418651-22418699
>chr15:22418918-22419387
>chr15:22419505-22420505
>chr15:22420584-22420790
>chr15:22420885-22422061
>chr15:22422130-22422364
>chr15:22422437-22443832
>chr15:22443948-22451988
>chr15:22452018-22453021
>chr15:22453130-22473161
>chr15:22473281-22473651
>chr15:22473746-22478819
>chr15:22478867-22479234
>chr15:22479507-22480541
>chr15:22480655-22480769
>chr15:22480853-22483025
>chr15:22483243-22483365
>chr15:22483438-22483962
>chr15:22483997-22484255
>chr15:22484441-22484947
>chr15:22485021-22485086
>chr15:22485178-22488019
>chr15:22488077-22488719
>chr15:22488753-22488914
>chr15:22489168-22489274
>chr15:22489428-22493268
>chr15:22493373-22494348
>chr15:22494463-22496288
>chr15:22496811-22497142
>chr15:22497767-22498090
>chr15:22498494-22498549
>chr15:22498694-22498903
>chr15:22499033-22499689
>chr15:22499884-22500555
>chr15:22501792-22502378
>chr15:22502767-22503275
>chr15:22503464-22503522
>chr15:22504310-22504666
>chr15:22505146-22505543
>chr15:22506049-22506125
>chr15:22506291-22507094
>chr15:22507328-22507807
>chr15:22508062-22508159
>chr15:22508236-22514637
>chr15:22514817-22516772
>chr15:22517026-22517120
>chr15:22517494-22518264
>chr15:22518784-22519147
>chr15:22519448-22521048
>chr15:22521213-22521765
>chr15:22521804-22522704
>chr15:22522744-22523416
>chr15:22523555-22524756
>chr15:22524936-22525178
>chr15:22525301-22526092
>chr15:22527295-22528011
>chr15:22528194-22528725
>chr15:22528971-22529201
>chr15:22529258-22529367
>chr15:22529610-22530614
>chr15:22530667-22530816
>chr15:22531283-22531631
>chr15:22531689-22532088
>chr15:22532129-22532336
>chr15:22532740-22533080
>chr15:22533219-22534727
>chr15:22534786-22535063
>chr15:22535116-22535614
>chr15:22535768-22536238
>chr15:22536265-22536502
>chr15:22536564-22537169
>chr15:22537290-22537491
>chr15:22537614-22538204
>chr15:22538291-22538392
>chr15:22538686-22538813
>chr15:22539129-22539916
>chr15:22539972-22540166
>chr15:22540334-22540484
>chr15:22540588-22540730
>chr15:22540806-22541216
>chr15:22541286-22542077
>chr15:22542181-22542374
>chr15:22542497-22542988
>chr15:22543331-22543546
>chr15:22543615-22544137
>chr15:22544326-22544658
>chr15:22544930-22545253
>chr15:22545345-22545904
>chr15:22545955-22547630
>chr15:22547719-22547865
>chr15:22547951-22551568
>chr15:22551633-22552932
>chr15:22552982-22553126
>chr15:22553464-22553738
>chr15:22553949-22554291
>chr15:22554438-22556325
>chr15:22556493-22556790
>chr15:22557107-22558097
>chr15:22558184-22558393
>chr15:22558494-22558598
>chr15:22558876-22559836
>chr15:22560089-22561264
>chr15:22561585-22561662
>chr15:22561705-22561808
>chr15:22562037-22562096
>chr15:22562228-22562606
>chr15:22562786-22562892
>chr15:22563355-22563408
>chr15:22564811-22564853
>chr15:22564982-22565032
>chr15:22565098-22565596
>chr15:22565798-22566368
>chr15:22566715-22566833
>chr15:22567665-22567767
>chr15:22568086-22568986
>chr15:22570425-22570493
>chr15:22570823-22571314
>chr15:22574104-22574190
>chr15:22574361-22574817
>chr15:22574967-22576016
>chr15:22576750-22577068
>chr15:22578203-22578536
>chr15:22578811-22578930
>chr15:22580040-22580183
>chr15:22580215-22580292
>chr15:22580335-22580683
>chr15:22580855-22582173
>chr15:22582356-22582553
>chr15:22582856-22583271
>chr15:22583338-22584672
>chr15:22584928-22585073
>chr15:22585118-22585277
>chr15:22585364-22585654
>chr15:22585821-22586210
>chr15:22586359-22586469
>chr15:22586780-22587344
>chr15:22587810-22587867
>chr15:22587918-22588079
>chr15:22588235-22588527
>chr15:22588656-22588836
>chr15:22589252-22589396
>chr15:22590582-22590837
>chr15:22591208-22591590
>chr15:22592039-22592221
>chr15:22592691-22592783
>chr15:22593610-22593815
>chr15:22594427-22594478
>chr15:22594951-22596402
>chr15:22596781-22596881
>chr15:22597155-22597786
>chr15:22597828-22600448
>chr15:22600558-22601455
>chr15:22601796-22601935
>chr15:22602008-22602205
>chr15:22602369-22617138
>chr15:22617210-22617462
>chr15:22617491-22623944
>chr15:22623985-22624075
>chr15:22624130-22624581
>chr15:22624948-22625267
>chr15:22625375-22626132
>chr15:22626737-22626996
>chr15:22627284-22627698
>chr15:22628086-22628493
>chr15:22629003-22629818
>chr15:22629967-22630585
>chr15:22630794-22631268
>chr15:22631876-22631953
>chr15:22632065-22632121
>chr15:22632216-22632297
>chr15:22633054-22633159
>chr15:22633317-22633577
>chr15:22633745-22633866
>chr15:22634076-22634331
>chr15:22634457-22635908
>chr15:22636052-22636124
>chr15:22636514-22636636
>chr15:22636928-22637342
>chr15:22637600-22638497
>chr15:22638748-22639486
>chr15:22639567-22639641
>chr15:22640361-22640629
>chr15:22642073-22642298
>chr15:22642532-22642922
>chr15:22642972-22643966
>chr15:22644554-22644696
>chr15:22645658-22645971
>chr15:22646264-22646388
>chr15:22647405-22648056
>chr15:22648251-22648962
>chr15:22649237-22649733
>chr15:22650402-22650681
>chr15:22651114-22651162
>chr15:22651668-22651807
>chr15:22652396-22652692
>chr15:22652915-22653182
>chr15:22653376-22653790
>chr15:22654019-22654219
>chr15:22654344-22654395
>chr15:22654545-22654708
>chr15:22654845-22654942
>chr15:22654988-22656300
>chr15:22656838-22657326
>chr15:22657477-22657845
>chr15:22658498-22658922
>chr15:22659276-22659540
>chr15:22659645-22659777
>chr15:22660003-22660579
>chr15:22660762-22661416
>chr15:22661889-22662398
>chr15:22662480-22662656
>chr15:22662865-22663492
>chr15:22663645-22663724
>chr15:22663849-22664188
>chr15:22664324-22664400
>chr15:22664500-22664710
>chr15:22664882-22665534
>chr15:22665866-22665955
>chr15:22666427-22666657
>chr15:22666833-22667864
>chr15:22667961-22669094
>chr15:22669170-22672669
>chr15:22672900-22673475
>chr15:22673526-22678078
>chr15:22678117-22678967
>chr15:22679081-22679991
>chr15:22680343-22680748
>chr15:22680815-22681018
>chr15:22681293-22681396
>chr15:22681512-22681725
>chr15:22682161-22682931
>chr15:22683041-22683531
>chr15:22683709-22684330
>chr15:22684744-22685451
>chr15:22685718-22686011
>chr15:22686102-22686177
>chr15:22686291-22686366
>chr15:22686593-22686655
>chr15:22687708-22687797
>chr15:22688288-22688743
>chr15:22688868-22689086
>chr15:22689609-22689865
>chr15:22690024-22690456
>chr15:22691595-22691663
>chr15:22692445-22692812
>chr15:22693444-22693523
>chr15:22695455-22695758
>chr15:22696138-22696199
>chr15:22698154-22698609
>chr15:22698695-22699048
>chr15:22699153-22699607
>chr15:22699998-22700581
>chr15:22701040-22701471
>chr15:22701547-22701863
>chr15:22702200-22702548
>chr15:22702923-22703691
>chr15:22704160-22704655
>chr15:22704952-22705076
>chr15:22705785-22706107
>chr15:22706345-22707158
>chr15:22707428-22708252
>chr15:22708595-22708665
>chr15:22708811-22711385
>chr15:22711411-22712433
>chr15:22712716-22713812
>chr15:22716742-22717076
>chr15:22718856-22719039
>chr15:22719675-22720018
>chr15:22720524-22720612
>chr15:22721920-22722238
>chr15:22722626-22722986
>chr15:22723513-22723836
>chr15:22725277-22725655
>chr15:22726067-22726873
>chr15:22726907-22727106
>chr15:22727453-22728610
>chr15:22728727-22729420
>chr15:22729915-22730719
>chr15:22731005-22731737
>chr15:22732068-22732104
>chr15:22732208-22732398
>chr15:22732599-22732737
>chr15:22732982-22733409
>chr15:22734366-22734472
>chr15:22735307-22735466
>chr15:22735644-22735791
>chr15:22736677-22737305
>chr15:22737371-22737976
>chr15:22738180-22738256
>chr15:22738644-22738743
>chr15:22738885-22739220
>chr15:22739386-22739556
>chr15:22740013-22740397
>chr15:22740475-22740658
>chr15:22740997-22741162
>chr15:22741489-22741906
>chr15:22742007-22742453
>chr15:22742820-22742944
>chr15:22743341-22744474
>chr15:22745016-22745787
>chr15:22745955-22746952
>chr15:22747004-22747100
>chr15:22747219-22748258
>chr15:22748446-22748526
>chr15:22748871-22749347
>chr15:22749411-22749516
>chr15:22749565-22749848
>chr15:22750127-22751697
>chr15:22751762-22751863
>chr15:22752025-22752441
>chr15:22752847-22753026
>chr15:22753290-22754034
>chr15:22754091-22754322
>chr15:22754735-22755237
>chr15:22755446-22756782
>chr15:22756878-22757534
>chr15:22757767-22759392
>chr15:22759607-22763176
>chr15:22763260-22765761
>chr15:22765972-22767266
>chr15:22767507-22767781
>chr15:22767986-22776058
>chr15:22776159-22776850
>chr15:22776980-22777553
>chr15:22777673-22778080
>chr15:22778389-22778513
>chr15:22779282-22779549
>chr15:22779845-22781195
>chr15:22781282-22781476
>chr15:22781547-22781898
>chr15:22782280-22782448
>chr15:22782851-22783481
>chr15:22783528-22783830
>chr15:22783946-22784306
>chr15:22784487-22784817
>chr15:22784875-22785504
>chr15:22785710-22786100
>chr15:22786505-22786720
>chr15:22786914-22786954
>chr15:22788226-22788518
>chr15:22788768-22789280
>chr15:22789703-22789751
>chr15:22789779-22790185
>chr15:22790291-22790724
>chr15:22790833-22790875
>chr15:22790949-22791070
>chr15:22791176-22791356
>chr15:22791488-22791786
>chr15:22792346-22793936
>chr15:22794001-22794134
>chr15:22794303-22794544
>chr15:22795488-22795554
>chr15:22795939-22796227
>chr15:22796416-22796621
>chr15:22797052-22798151
>chr15:22798200-22800126
>chr15:22800476-22801070
>chr15:22801499-22801820
>chr15:22802078-22802446
>chr15:22802585-22802668
>chr15:22802929-22803307
>chr15:22803333-22804428
>chr15:22804784-22805230
>chr15:22805401-22805759
>chr15:22805912-22806231
>chr15:22807433-22808110
>chr15:22808623-22808978
>chr15:22809063-22809413
>chr15:22809471-22810058
>chr15:22811317-22811620
>chr15:22812298-22812665
>chr15:22813268-22813342
>chr15:22814162-22814533
>chr15:22815372-22815827
>chr15:22815973-22817996
>chr15:22818094-22818828
>chr15:22819261-22819304
>chr15:22819602-22819705
>chr15:22819907-22820228
>chr15:22820943-22821298
>chr15:22822536-22822864
>chr15:22822905-22823535
>chr15:22824377-22824430
>chr15:22824975-22825323
>chr15:22828743-22828828
>chr15:22829896-22830873
>chr15:22831139-22831410
>chr15:22831850-22832156
>chr15:22832487-22832591
>chr15:22833161-22834241
>chr15:22834486-22834611
>chr15:22834894-22835381
>chr15:22835696-22835922
>chr15:22836920-22837491
>chr15:22837723-22838358
>chr15:22839944-22840106
>chr15:22840141-22840221
>chr15:22840290-22840604
>chr15:22841006-22841085
>chr15:22841128-22841200
>chr15:22841519-22841811
>chr15:22842398-22843029
>chr15:22843216-22843523
>chr15:22843613-22843994
>chr15:22844223-22844623
>chr15:22844684-22844791
>chr15:22846559-22847210
>chr15:22847468-22848101
>chr15:22848422-22848860
>chr15:22849550-22849864
>chr15:22852177-22852511
>chr15:22853341-22854817
>chr15:22855121-22855609
>chr15:22856060-22856120
>chr15:22857142-22857466
>chr15:22857550-22857873
>chr15:22858106-22858428
>chr15:22858869-22859219
>chr15:22859276-22859596
>chr15:22860029-22860318
>chr15:22861761-22862355
>chr15:22862573-22862672
>chr15:22862828-22863404
>chr15:22864084-22864466
>chr15:22864864-22865589
>chr15:22870318-22870605
>chr15:22871985-22872374
>chr15:22873777-22874024
>chr15:22874065-22874169
>chr15:22876537-22876827
>chr15:22877042-22877128
>chr15:22877316-22877444
>chr15:22878832-22879211
>chr15:22879848-22879897
>chr15:22882459-22882498
>chr15:22882529-22882644
>chr15:22883451-22886287
>chr15:22886356-22886393
>chr15:22886470-22886733
>chr15:22888449-22889083
>chr15:22890028-22890336
>chr15:22890645-22890872
>chr15:22891136-22891467
>chr15:22892981-22893062
>chr15:22894272-22894596
>chr15:22894722-22895480
>chr15:22896329-22896404
>chr15:22896809-22897243
>chr15:22897483-22897789
>chr15:22898220-22898456
>chr15:22898539-22899219
>chr15:22899355-22900106
>chr15:22900329-22900722
>chr15:22900893-22901234
>chr15:22902467-22902588
>chr15:22905480-22906798
>chr15:22908221-22908297
>chr15:22908352-22908829
>chr15:22909707-22909851
>chr15:22910152-22910466
>chr15:22910913-22911209
>chr15:22912626-22913581
>chr15:22914433-22914609
>chr15:22915096-22915775
>chr15:22919735-22920332
>chr15:22920658-22920712
>chr15:22920986-22921791
>chr15:22921959-22922069
>chr15:22922451-22922502
>chr15:22922633-22923143
>chr15:22923228-22923360
>chr15:22923403-22924508
>chr15:22924680-22924711
>chr15:22924754-22925006
>chr15:22926381-22926539
>chr15:22926926-22927663
>chr15:22928140-22928452
>chr15:22928937-22929244
>chr15:22929350-22929992
>chr15:22930070-22930387
>chr15:22930541-22930877
>chr15:22930941-22930971
>chr15:22931775-22931922
>chr15:22932038-22932086
>chr15:22932829-22933139
>chr15:22933206-22933660
>chr15:22934165-22934918
>chr15:22935718-22936346
>chr15:22937491-22937541
>chr15:22937591-22937906
>chr15:22938318-22938899
>chr15:22940755-22941380
>chr15:22941795-22941890
>chr15:22943935-22944280
>chr15:22944737-22944840
>chr15:22945564-22945890
>chr15:22946018-22946661
>chr15:22948706-22948789
>chr15:22948816-22948915
>chr15:22948991-22949124
>chr15:22949603-22949694
>chr15:22949867-22950080
>chr15:22950903-22950992
>chr15:22952104-22952265
>chr15:22952325-22952685
>chr15:22953765-22954087
>chr15:22954174-22954293
>chr15:22955497-22955591
>chr15:22955889-22956279
>chr15:22956447-22956555
>chr15:22957213-22957660
>chr15:22958086-22958400
>chr15:22960952-22961670
>chr15:22962384-22962773
>chr15:22963135-22963572
>chr15:22964042-22964128
>chr15:22964344-22964410
>chr15:22964856-22965443
>chr15:22965607-22965672
>chr15:22965749-22965806
>chr15:22965900-22966551
>chr15:22967028-22967092
>chr15:22967768-22968376
>chr15:22968565-22968629
>chr15:22969574-22969783
>chr15:22970016-22970123
>chr15:22970217-22974772
>chr15:22974890-22975802
>chr15:22976133-22976506
>chr15:22976589-22976747
>chr15:22976912-22977396
>chr15:22977523-22977882
>chr15:22978023-22978363
>chr15:22981486-22982417
>chr15:22982546-22982939
>chr15:22983437-22984294
>chr15:22984329-22984667
>chr15:22984736-22984813
>chr15:22985129-22986291
>chr15:22986433-22986764
>chr15:22987040-22987417
>chr15:22987458-22988124
>chr15:22988247-22988347
>chr15:22988446-22989035
>chr15:22989306-22989380
>chr15:22989514-22989667
>chr15:22990218-22990313
>chr15:22990837-22990931
>chr15:22990980-22991408
>chr15:22991641-22991676
>chr15:22992014-22992093
>chr15:22992468-22992512
>chr15:22993112-22994004
>chr15:22994080-22994412
>chr15:22994495-22995306
>chr15:22995519-22995822
>chr15:22996355-22996425
>chr15:22996469-22996963
>chr15:22997180-22997908
>chr15:22998029-22998310
>chr15:22998447-22999053
>chr15:22999158-22999243
>chr15:22999413-22999759
>chr15:22999922-23000213
>chr15:23001005-23001680
>chr15:23002897-23003009
>chr15:23003621-23003949
>chr15:23004543-23004714
>chr15:23005191-23005231
>chr15:23006400-23006499
>chr15:23007124-23007400
>chr15:23008088-23008206
>chr15:23008275-23008599
>chr15:23009259-23009634
>chr15:23010697-23011021
>chr15:23011368-23012148
>chr15:23012395-23012730
>chr15:23012821-23013109
>chr15:23013162-23013457
>chr15:23015093-23015697
>chr15:23015907-23015976
>chr15:23016029-23017482
>chr15:23019349-23019832
>chr15:23019975-23020621
>chr15:23020748-23021627
>chr15:23023100-23023333
>chr15:23024320-23024528
>chr15:23024914-23025203
>chr15:23025553-23025863
>chr15:23026641-23027099
>chr15:23027481-23027782
>chr15:23028086-23028369
>chr15:23029202-23030254
>chr15:23030434-23030581
>chr15:23031075-23031148
>chr15:23031304-23031720
>chr15:23032078-23032208
>chr15:23032370-23032465
>chr15:23033186-23033624
>chr15:23033768-23033808
>chr15:23034308-23034436
>chr15:23034576-23034905
>chr15:23034975-23035621
>chr15:23036383-23036548
>chr15:23036987-23037035
>chr15:23037800-23038128
>chr15:23039059-23039118
>chr15:23040148-23050984
>chr15:23051129-23053523
>chr15:23053571-23053655
>chr15:23053742-23054424
>chr15:23054488-23054628
>chr15:23054765-23054859
>chr15:23055018-23055655
>chr15:23055698-23055795
>chr15:23056259-23056340
>chr15:23056664-23056984
>chr15:23058053-23058389
>chr15:23058760-23059081
>chr15:23059323-23059660
>chr15:23059897-23060339
>chr15:23060429-23060607
>chr15:23060848-23060900
>chr15:23060921-23060952
>chr15:23061129-23061168
>chr15:23061311-23061396
>chr15:23061838-23063413
>chr15:23063493-23063541
>chr15:23063626-23063816
>chr15:23064427-23064575
>chr15:23064870-23064941
>chr15:23064970-23065174
>chr15:23065216-23065731
>chr15:23065775-23066082
>chr15:23066116-23069926
>chr15:23070061-23071038
>chr15:23071498-23071564
>chr15:23071692-23072000
>chr15:23072029-23072366
>chr15:23073550-23073657
>chr15:23075190-23075489
>chr15:23076242-23076362
>chr15:23076723-23077385
>chr15:23077968-23078295
>chr15:23078835-23079191
>chr15:23079868-23079912
>chr15:23080294-23080332
>chr15:23080809-23081123
>chr15:23081300-23081351
>chr15:23081728-23082714
>chr15:23084448-23084762
>chr15:23086072-23086145
>chr15:23086452-23086652
>chr15:23087664-23088323
>chr15:23089821-23089872
>chr15:23090326-23090677
>chr15:23091605-23091895
>chr15:23093489-23094106
>chr15:23095523-23095650
>chr15:23095695-23095796
>chr15:23095963-23096098
>chr15:23096861-23099262
>chr15:23101339-23101413
>chr15:23101479-23101885
>chr15:23102086-23102466
>chr15:23102681-23104669
>chr15:23104758-23105348
>chr15:23105494-23105674
>chr15:23105727-23106201
>chr15:23107521-23107604
>chr15:23107672-23107766
>chr15:23108394-23108452
>chr15:23108822-23109241
>chr15:23109729-23109855
>chr15:23109911-23110105
>chr15:23110641-23110984
>chr15:23111400-23111463
>chr15:23111643-23111723
>chr15:23112812-23113110
>chr15:23113158-23113268
>chr15:23114091-23115025
>chr15:23115802-23115948
>chr15:23116067-23116208
>chr15:23116219-23116359
>chr15:23116402-23116878
>chr15:23117120-23117201
>chr15:23117331-23117814
>chr15:23118272-23118687
>chr15:23118765-23118921
>chr15:23119037-23119435
>chr15:23119563-23120350
>chr15:23120668-23122162
>chr15:23122194-23139701
>chr15:23139785-23142568
>chr15:23142677-23152224
>chr15:23152246-23172763
>chr15:23172896-23172949
>chr15:23173022-23174498
>chr15:23174562-23178161
>chr15:23178288-23178388
>chr15:23178734-23179878
>chr15:23182109-23182184
>chr15:23183362-23184739
>chr15:23184808-23185587
>chr15:23185661-23185762
>chr15:23186011-23186181
>chr15:23186716-23186849
>chr15:23187348-23187455
>chr15:23187507-23187579
>chr15:23187681-23188792
>chr15:23189073-23189128
>chr15:23189637-23190081
>chr15:23190206-23190820
>chr15:23191040-23191418
>chr15:23191453-23191802
>chr15:23191982-23193616
>chr15:23193671-23194442
>chr15:23194500-23196244
>chr15:23196743-23197602
>chr15:23197941-23198169
>chr15:23198273-23198357
>chr15:23198790-23200029
>chr15:23200057-23201084
>chr15:23201243-23202890
>chr15:23203107-23203957
>chr15:23204001-23204281
>chr15:23204420-23205940
>chr15:23206104-23206262
>chr15:23207643-23207996
>chr15:23208630-23211359
>chr15:23211493-23211626
>chr15:23211802-23212952
>chr15:23213079-23214798
>chr15:23214844-23215479
>chr15:23215589-23216081
>chr15:23216422-23216558
>chr15:23216733-23216872
>chr15:23217035-23217241
>chr15:23217329-23218007
>chr15:23218172-23218641
>chr15:23218709-23219120
>chr15:23219276-23219558
>chr15:23219712-23220088
>chr15:23220393-23220480
>chr15:23220625-23220712
>chr15:23220907-23221186
>chr15:23221315-23221898
>chr15:23222143-23222331
>chr15:23222457-23222601
>chr15:23222816-23224731
>chr15:23224786-23226874
>chr15:23276874-23282003
>chr15:23282123-23282493
>chr15:23282587-23285614
>chr15:23285675-23289405
>chr15:23289519-23289633
>chr15:23289717-23292225
>chr15:23292341-23292822
>chr15:23292857-23293115
>chr15:23293301-23293807
>chr15:23293877-23293946
>chr15:23294038-23297769
>chr15:23298027-23298133
>chr15:23298287-23302127
>chr15:23302241-23303211
>chr15:23303326-23304922
>chr15:23305233-23306924
>chr15:23307000-23308445
>chr15:23308472-23308954
>chr15:23309054-23309458
>chr15:23309505-23309616
>chr15:23310430-23310537
>chr15:23311371-23312862
>chr15:23312946-23313060
>chr15:23313174-23316904
>chr15:23316965-23319992
>chr15:23320086-23320456
>chr15:23320576-23337119
>chr15:23337203-23339994
>chr15:23340103-23347910
>chr15:23347942-23349607
>chr15:23349631-23368976
>chr15:23369009-23369054
>chr15:23369066-23370189
>chr15:23371048-23371816
>chr15:23371851-23371973
>chr15:23372070-23372135
>chr15:23372187-23374489
>chr15:23374533-23374756
>chr15:23377941-23378199
>chr15:23378472-23378533
>chr15:23379358-23379706
>chr15:23380161-23380465
>chr15:23382070-23382270
>chr15:23382435-23382617
>chr15:23382727-23383519
>chr15:23383585-23383944
>chr15:23387037-23387084
>chr15:23387600-23387724
>chr15:23388030-23388373
>chr15:23388577-23388866
>chr15:23389314-23390464
>chr15:23390759-23391046
>chr15:23391142-23391488
>chr15:23391590-23391647
>chr15:23391790-23393520
>chr15:23394028-23394338
>chr15:23395886-23395918
>chr15:23396274-23396359
>chr15:23396409-23397400
>chr15:23397566-23397621
>chr15:23398180-23398590
>chr15:23399563-23399919
>chr15:23400260-23400886
>chr15:23400990-23401273
>chr15:23402060-23402446
>chr15:23402703-23402755
>chr15:23403315-23403381
>chr15:23404127-23404451
>chr15:23404562-23404819
>chr15:23404892-23405205
>chr15:23405371-23405740
>chr15:23405835-23406126
>chr15:23406312-23406358
>chr15:23406498-23406820
>chr15:23407039-23407097
>chr15:23407503-23407674
>chr15:23407773-23408153
>chr15:23408410-23408713
>chr15:23409295-23409970
>chr15:23410057-23410120
>chr15:23410250-23410799
>chr15:23410973-23411315
>chr15:23411418-23411736
>chr15:23412489-23412834
>chr15:23413201-23413854
>chr15:23414067-23414415
>chr15:23414838-23414872
>chr15:23415115-23415413
>chr15:23415849-23415951
>chr15:23416129-23416258
>chr15:23417413-23417509
>chr15:23417648-23418278
>chr15:23418350-23419295
>chr15:23419347-23419663
>chr15:23419831-23419923
>chr15:23419985-23420234
>chr15:23420522-23420816
>chr15:23421564-23421623
>chr15:23421689-23422049
>chr15:23422390-23422443
>chr15:23423688-23423730
>chr15:23423800-23424192
>chr15:23424713-23424754
>chr15:23424878-23425195
>chr15:23425830-23426569
>chr15:23426824-23427482
>chr15:23427594-23427995
>chr15:23428212-23430469
>chr15:23430561-23430630
>chr15:23430700-23431206
>chr15:23431392-23431650
>chr15:23431685-23432209
>chr15:23432282-23432404
>chr15:23432488-23434052
>chr15:23434083-23434525
>chr15:23435025-23435993
>chr15:23436512-23436610
>chr15:23436792-23437176
>chr15:23437289-23437488
>chr15:23437670-23437871
>chr15:23437921-23438250
>chr15:23438316-23438563
>chr15:23438657-23438932
>chr15:23438994-23439479
>chr15:23439688-23441665
>chr15:23441827-23442111
>chr15:23442221-23443077
>chr15:23443157-23443634
>chr15:23443908-23443968
>chr15:23444075-23444358
>chr15:23444498-23445888
>chr15:23445963-23446801
>chr15:23447131-23447186
>chr15:23447229-23447787
>chr15:23447893-23448204
>chr15:23448435-23449036
>chr15:23449158-23449441
>chr15:23450358-23451006
>chr15:23452304-23452650
>chr15:23453047-23453113
>chr15:23453474-23453742
>chr15:23453971-23454297
>chr15:23455052-23455370
>chr15:23455583-23455893
>chr15:23458219-23458277
>chr15:23459769-23460250
>chr15:23460567-23460668
>chr15:23461430-23461500
>chr15:23461792-23462286
>chr15:23462386-23462766
>chr15:23463506-23463567
>chr15:23463648-23463683
>chr15:23464155-23464254
>chr15:23464767-23464910
>chr15:23465020-23465162
>chr15:23465578-23465684
>chr15:23465775-23465844
>chr15:23466000-23467063
>chr15:23468002-23468304
>chr15:23468624-23468977
>chr15:23469252-23469325
>chr15:23469515-23469701
>chr15:23469980-23470024
>chr15:23470447-23470878
>chr15:23470932-23471094
>chr15:23471145-23471235
>chr15:23471312-23471346
>chr15:23473092-23473206
>chr15:23473240-23473290
>chr15:23473327-23473522
>chr15:23474094-23474137
>chr15:23474379-23474406
>chr15:23474925-23475000
>chr15:23475234-23475288
>chr15:23475631-23475702
>chr15:23475996-23476091
>chr15:23476292-23476702
>chr15:23476979-23477288
>chr15:23477339-23477495
>chr15:23477548-23477579
>chr15:23477654-23477774
>chr15:23478244-23478658
>chr15:23478731-23479104
>chr15:23479179-23480115
>chr15:23480166-23481352
>chr15:23481558-23481729
>chr15:23481799-23482136
>chr15:23482254-23482335
>chr15:23482726-23482859
>chr15:23484037-23484396
>chr15:23484645-23484854
>chr15:23485302-23485540
>chr15:23486116-23486498
>chr15:23486800-23487269
>chr15:23487340-23487528
>chr15:23487573-23488217
>chr15:23488427-23488657
>chr15:23488810-23488892
>chr15:23488932-23489117
>chr15:23489818-23489881
>chr15:23490516-23490544
>chr15:23490578-23490938
>chr15:23491756-23491829
>chr15:23492121-23492446
>chr15:23492945-23493347
>chr15:23494680-23495779
>chr15:23496002-23496038
>chr15:23496129-23496293
>chr15:23496452-23496519
>chr15:23496609-23496681
>chr15:23497785-23497830
>chr15:23497971-23498001
>chr15:23498069-23498772
>chr15:23499287-23499335
>chr15:23499392-23499459
>chr15:23499503-23499559
>chr15:23499781-23499831
>chr15:23500056-23500557
>chr15:23501046-23501172
>chr15:23501290-23501408
>chr15:23502773-23502813
>chr15:23503455-23503804
>chr15:23504410-23504478
>chr15:23504546-23504659
>chr15:23504710-23505068
>chr15:23505185-23505483
>chr15:23505599-23506485
>chr15:23506593-23507280
>chr15:23507718-23508411
>chr15:23509027-23509070
>chr15:23511798-23511878
>chr15:23511945-23512234
>chr15:23512269-23512459
>chr15:23512585-23512704
>chr15:23513279-23513338
>chr15:23514078-23514144
>chr15:23514333-23514526
>chr15:23514644-23515135
>chr15:23515220-23515378
>chr15:23515593-23516193
>chr15:23516535-23516720
>chr15:23517780-23517934
>chr15:23518666-23518789
>chr15:23519398-23519481
>chr15:23520056-23520086
>chr15:23520722-23520931
>chr15:23521345-23521706
>chr15:23521741-23522131
>chr15:23522312-23522612
>chr15:23524138-23524263
>chr15:23524302-23524647
>chr15:23524776-23524845
>chr15:23525747-23526257
>chr15:23526612-23526658
>chr15:23527721-23527906
>chr15:23528007-23528042
>chr15:23528083-23528260
>chr15:23528359-23528673
>chr15:23528791-23529096
>chr15:23529354-23529396
>chr15:23529753-23529951
>chr15:23530027-23530093
>chr15:23530278-23530382
>chr15:23530480-23530797
>chr15:23531273-23531348
>chr15:23531581-23531972
>chr15:23532623-23532713
>chr15:23533118-23533276
>chr15:23534028-23534102
>chr15:23534159-23534514
>chr15:23534585-23534927
>chr15:23535001-23535365
>chr15:23538039-23538087
>chr15:23538366-23538521
>chr15:23541333-23541596
>chr15:23541711-23541908
>chr15:23541951-23542061
>chr15:23542189-23542300
>chr15:23542393-23543087
>chr15:23543480-23544708
>chr15:23544898-23545338
>chr15:23545610-23545673
>chr15:23548085-23548121
>chr15:23548441-23548619
>chr15:23549569-23549958
>chr15:23550036-23550276
>chr15:23550423-23551248
>chr15:23551336-23551378
>chr15:23551519-23552097
>chr15:23552192-23552315
>chr15:23552681-23553643
>chr15:23553842-23554213
>chr15:23554285-23554349
>chr15:23554405-23554820
>chr15:23555002-23557714
>chr15:23557795-23558040
>chr15:23558595-23559166
>chr15:23559235-23559383
>chr15:23559529-23559612
>chr15:23559681-23559843
>chr15:23560827-23561009
>chr15:23563026-23563077
>chr15:23564141-23564258
>chr15:23565269-23565306
>chr15:23568366-23568488
>chr15:23570064-23570111
>chr15:23571332-23571664
>chr15:23571894-23571935
>chr15:23572159-23572202
>chr15:23572345-23572651
>chr15:23572880-23572931
>chr15:23573016-23574264
>chr15:23574337-23574494
>chr15:23574924-23575002
>chr15:23575093-23575193
>chr15:23575245-23575476
>chr15:23575552-23575930
>chr15:23575992-23576168
>chr15:23576226-23576377
>chr15:23576432-23576590
>chr15:23576629-23576797
>chr15:23576861-23577084
>chr15:23577418-23577797
>chr15:23578167-23578633
>chr15:23578790-23578897
>chr15:23580098-23580713
>chr15:23580796-23581095
>chr15:23581169-23581348
>chr15:23581838-23581913
>chr15:23582021-23582395
>chr15:23582726-23583048
>chr15:23583433-23583570
>chr15:23583955-23584075
>chr15:23584215-23584442
>chr15:23585566-23585630
>chr15:23585690-23585746
>chr15:23586062-23586685
>chr15:23586845-23587442
>chr15:23591007-23591083
>chr15:23591569-23591929
>chr15:23592237-23592408
>chr15:23592476-23593255
>chr15:23593526-23593925
>chr15:23594149-23594422
>chr15:23594456-23594671
>chr15:23594731-23594891
>chr15:23595178-23595907
>chr15:23596011-23596185
>chr15:23596307-23596669
>chr15:23596806-23596997
>chr15:23597452-23598040
>chr15:23598226-23598303
>chr15:23598451-23598536
>chr15:23598639-23598788
>chr15:23598843-23599007
>chr15:23599207-23599236
>chr15:23599273-23599368
>chr15:23599967-23600047
>chr15:23600521-23600841
>chr15:23601148-23601494
>chr15:23601907-23602056
>chr15:23602098-23602535
>chr15:23604141-23604469
>chr15:23604710-23605001
>chr15:23605852-23606184
>chr15:23607312-23607369
>chr15:23610194-23610512
>chr15:23610886-23612775
>chr15:23612922-23612950
>chr15:23613492-23613825
>chr15:23614130-23614908
>chr15:23615032-23615368
>chr15:23616209-23616543
>chr15:23617131-23617186
>chr15:23617385-23617715
>chr15:23617778-23618471
>chr15:23618684-23618830
>chr15:23619193-23619335
>chr15:23619367-23619461
>chr15:23619497-23619543
>chr15:23620245-23620281
>chr15:23622996-23624526
>chr15:23624561-23625962
>chr15:23626069-23626464
>chr15:23628445-23629014
>chr15:23629892-23630410
>chr15:23630555-23631323
>chr15:23632272-23632630
>chr15:23632862-23633199
>chr15:23633556-23633878
>chr15:23634858-23635536
>chr15:23635571-23636025
>chr15:23636072-23636916
>chr15:23636994-23637089
>chr15:23637465-23637756
>chr15:23637851-23638383
>chr15:23638650-23638734
>chr15:23641047-23641546
>chr15:23647075-23647266
>chr15:23649463-23649588
>chr15:23649634-23649681
>chr15:23649782-23649887
>chr15:23649919-23649968
>chr15:23651856-23651912
>chr15:23652292-23652667
>chr15:23653514-23653657
>chr15:23653911-23654045
>chr15:23654226-23654355
>chr15:23654389-23654661
>chr15:23654703-23655159
>chr15:23655194-23655654
>chr15:23656177-23656281
>chr15:23656505-23656545
>chr15:23657003-23657111
>chr15:23657268-23657436
>chr15:23658461-23659714
>chr15:23659781-23660317
>chr15:23660372-23660548
>chr15:23664029-23664141
>chr15:23664466-23664540
>chr15:23664779-23665404
>chr15:23665439-23665606
>chr15:23665957-23666021
>chr15:23666296-23667246
>chr15:23667498-23667812
>chr15:23667848-23667916
>chr15:23667966-23668456
>chr15:23669102-23669422
>chr15:23670765-23670842
>chr15:23670980-23671125
>chr15:23671832-23672063
>chr15:23672139-23672179
>chr15:23672459-23672519
>chr15:23673358-23673396
>chr15:23674348-23674656
>chr15:23675846-23676737
>chr15:23676920-23677466
>chr15:23678650-23682775
>chr15:23683727-23683774
>chr15:23688706-23688808
>chr15:23688974-23689354
>chr15:23691891-23691949
>chr15:23692345-23692428
>chr15:23692493-23692881
>chr15:23693321-23693667
>chr15:23695403-23695445
>chr15:23695589-23700776
>chr15:23700823-23701430
>chr15:23701474-23701968
>chr15:23702165-23702253
>chr15:23702398-23702725
>chr15:23702772-23702887
>chr15:23703057-23703107
>chr15:23703232-23703282
>chr15:23703763-23703897
>chr15:23704590-23705062
>chr15:23705910-23706120
>chr15:23706353-23707005
>chr15:23707214-23707304
>chr15:23709582-23709867
>chr15:23711337-23711650
>chr15:23711992-23712346
>chr15:23712617-23712692
>chr15:23712863-23712955
>chr15:23713524-23713603
>chr15:23713709-23713866
>chr15:23714067-23720120
>chr15:23720669-23721963
>chr15:23722032-23722452
>chr15:23722617-23723761
>chr15:23724057-23724386
>chr15:23724582-23724754
>chr15:23725375-23725707
>chr15:23726021-23726326
>chr15:23726383-23727048
>chr15:23727123-23727165
>chr15:23727294-23727388
>chr15:23727627-23727914
>chr15:23728022-23728334
>chr15:23728493-23728581
>chr15:23728981-23729095
>chr15:23729873-23730190
>chr15:23731116-23731663
>chr15:23731831-23732066
>chr15:23732110-23732443
>chr15:23732931-23733257
>chr15:23733588-23733668
>chr15:23734223-23734406
>chr15:23734557-23734615
>chr15:23735478-23735588
>chr15:23737078-23737227
>chr15:23737442-23737560
>chr15:23737800-23739450
>chr15:23739553-23739871
>chr15:23739976-23740722
>chr15:23741109-23741285
>chr15:23741364-23741441
>chr15:23741559-23741703
>chr15:23741776-23742518
>chr15:23742829-23742989
>chr15:23743049-23743154
>chr15:23743446-23743567
>chr15:23743655-23743996
>chr15:23744113-23744384
>chr15:23744462-23744526
>chr15:23744668-23744735
>chr15:23744808-23744869
>chr15:23745011-23745729
>chr15:23745802-23745902
>chr15:23746010-23748635
>chr15:23749459-23749522
>chr15:23749770-23750091
>chr15:23750428-23750530
>chr15:23751466-23752442
>chr15:23754440-23754755
>chr15:23754950-23755371
>chr15:23755724-23755939
>chr15:23756077-23756121
>chr15:23756837-23757108
>chr15:23757174-23757430
>chr15:23758904-23759065
>chr15:23759344-23759553
>chr15:23761572-23761669
>chr15:23764059-23764130
>chr15:23764209-23764317
>chr15:23764380-23764539
>chr15:23764767-23764851
>chr15:23764990-23765074
>chr15:23765456-23765606
>chr15:23765670-23768436
>chr15:23768511-23768626
>chr15:23768714-23768851
>chr15:23768973-23770340
>chr15:23770505-23770646
>chr15:23770866-23771722
>chr15:23771799-23771880
>chr15:23772250-23772474
>chr15:23772604-23773898
>chr15:23773941-23776073
>chr15:23776116-23776991
>chr15:23777185-23777308
>chr15:23778027-23778122
>chr15:23778817-23778888
>chr15:23778932-23779016
>chr15:23779350-23779542
>chr15:23779636-23779724
>chr15:23782292-23782498
>chr15:23782551-23782972
>chr15:23783088-23783147
>chr15:23783619-23783923
>chr15:23784884-23785140
>chr15:23785237-23785370
>chr15:23787654-23787703
>chr15:23788800-23788875
>chr15:23789227-23789294
>chr15:23789400-23789587
>chr15:23789772-23790059
>chr15:23790373-23790557
>chr15:23791344-23791542
>chr15:23794410-23794465
>chr15:23794977-23795137
>chr15:23795349-23795445
>chr15:23795678-23795780
>chr15:23795900-23796018
>chr15:23796162-23796367
>chr15:23796524-23796696
>chr15:23797614-23797646
>chr15:23798906-23801103
>chr15:23801173-23801312
>chr15:23802229-23802478
>chr15:23802571-23802648
>chr15:23802723-23804159
>chr15:23805412-23806430
>chr15:23806888-23806923
>chr15:23807011-23807369
>chr15:23807406-23807495
>chr15:23811657-23812033
>chr15:23812626-23812791
>chr15:23817240-23817561
>chr15:23818095-23818178
>chr15:23818334-23820970
>chr15:23821086-23823539
>chr15:23824317-23824555
>chr15:23824741-23824776
>chr15:23824863-23825116
>chr15:23826834-23827300
>chr15:23827422-23827943
>chr15:23827998-23828396
>chr15:23828601-23828749
>chr15:23830083-23830464
>chr15:23830539-23831927
>chr15:23832111-23833281
>chr15:23834165-23834443
>chr15:23834654-23835059
>chr15:23835744-23837270
>chr15:23838128-23838675
>chr15:23838875-23839248
>chr15:23839448-23839867
>chr15:23840730-23841551
>chr15:23841657-23843537
>chr15:23843626-23844225
>chr15:23844271-23844426
>chr15:23845370-23845696
>chr15:23845889-23845990
>chr15:23846861-23846990
>chr15:23847451-23847528
>chr15:23847582-23847701
>chr15:23847892-23848217
>chr15:23848306-23849252
>chr15:23849314-23849785
>chr15:23851890-23852194
>chr15:23852722-23852898
>chr15:23853445-23853491
>chr15:23854027-23854215
>chr15:23855870-23856044
>chr15:23857791-23857868
>chr15:23859777-23860022
>chr15:23862163-23862207
>chr15:23862573-23862724
>chr15:23864594-23864628
>chr15:23865669-23865760
>chr15:23865913-23865946
>chr15:23867257-23867619
>chr15:23868169-23868486
>chr15:23868622-23868799
>chr15:23873060-23873624
>chr15:23873692-23874430
>chr15:23874504-23874631
>chr15:23876178-23876459
>chr15:23876597-23876650
>chr15:23877739-23877791
>chr15:23878659-23878867
>chr15:23879001-23879187
>chr15:23879352-23879401
>chr15:23879806-23880104
>chr15:23880198-23880275
>chr15:23880592-23880863
>chr15:23881083-23881726
>chr15:23881891-23882176
>chr15:23883205-23883494
>chr15:23883750-23884074
>chr15:23884279-23884973
>chr15:23885134-23885527
>chr15:23885886-23886051
>chr15:23887956-23888196
>chr15:23888323-23888684
>chr15:23888732-23889066
>chr15:23889257-23889318
>chr15:23889777-23890113
>chr15:23891032-23891406
>chr15:23891546-23891666
>chr15:23891978-23892054
>chr15:23893498-23893640
>chr15:23894525-23894878
>chr15:23895359-23895772
>chr15:23896077-23896283
>chr15:23898034-23898730
>chr15:23899062-23899161
>chr15:23899342-23899432
>chr15:23899517-23899617
>chr15:23900048-23900889
>chr15:23901068-23901118
>chr15:23901317-23901574
>chr15:23902418-23902546
>chr15:23903379-23904006
>chr15:23904078-23904112
>chr15:23904255-23904486
>chr15:23904558-23905298
>chr15:23905350-23905605
>chr15:23905839-23905880
>chr15:23906333-23906368
>chr15:23906990-23907324
>chr15:23907569-23907689
>chr15:23909079-23909720
>chr15:23909834-23909901
>chr15:23909975-23910007
>chr15:23910454-23910515
>chr15:23911242-23911319
>chr15:23911730-23911793
>chr15:23912686-23912731
>chr15:23914941-23914985
>chr15:23915629-23917087
>chr15:23917438-23917751
>chr15:23917892-23917951
>chr15:23917991-23918299
>chr15:23918552-23918677
>chr15:23919068-23919151
>chr15:23919615-23919957
>chr15:23921409-23921444
>chr15:23921995-23922778
>chr15:23922913-23923439
>chr15:23923738-23923977
>chr15:23924033-23924427
>chr15:23924493-23924605
>chr15:23925162-23925613
>chr15:23926011-23926374
>chr15:23926642-23926958
>chr15:23928249-23928990
>chr15:23929212-23929530
>chr15:23929699-23929731
>chr15:23932307-23932571
>chr15:23933363-23933560
>chr15:23933872-23934027
>chr15:23934761-23934845
>chr15:23934958-23935055
>chr15:23935160-23935746
>chr15:23936682-23936914
>chr15:23937606-23937968
>chr15:23938614-23938698
>chr15:23938854-23939352
>chr15:23939480-23939609
>chr15:23939840-23939913
>chr15:23939983-23940681
>chr15:23941016-23941083
>chr15:23941334-23941397
>chr15:23941731-23941964
>chr15:23942091-23942172
>chr15:23942518-23942885
>chr15:23943195-23943351
>chr15:23943379-23943660
>chr15:23944311-23944646
>chr15:23945486-23946181
>chr15:23947189-23947889
>chr15:23948657-23948969
>chr15:23950300-23950777
>chr15:23951012-23951090
>chr15:23951909-23952087
>chr15:23952625-23952688
>chr15:23953480-23953807
>chr15:23953859-23954241
>chr15:23954305-23954379
>chr15:23954507-23954560
>chr15:23954728-23954775
>chr15:23954973-23955042
>chr15:23955503-23956355
>chr15:23956460-23956610
>chr15:23956742-23956832
>chr15:23956922-23957067
>chr15:23957265-23957367
>chr15:23957456-23957781
>chr15:23957859-23960033
>chr15:23960718-23961388
>chr15:23961720-23961796
>chr15:23961915-23962247
>chr15:23962344-23962706
>chr15:23962816-23962992
>chr15:23963201-23964142
>chr15:23964234-23964765
>chr15:23965039-23965327
>chr15:23965569-23965751
>chr15:23965837-23966098
>chr15:23966335-23966382
>chr15:23967293-23967494
>chr15:23968637-23969642
>chr15:23969960-23970032
>chr15:23970323-23970575
>chr15:23970774-23970848
>chr15:23970966-23971110
>chr15:23971338-23971725
>chr15:23972963-23973185
>chr15:23973390-23973874
>chr15:23974066-23974155
>chr15:23974183-23974719
>chr15:23976510-23977106
>chr15:23977316-23977386
>chr15:23977601-23977858
>chr15:23977984-23978475
>chr15:23978569-23978809
>chr15:23979182-23979396
>chr15:23979502-23979566
>chr15:23979677-23979939
>chr15:23980192-23980389
>chr15:23981235-23981595
>chr15:23981939-23982016
>chr15:23982307-23982437
>chr15:23982499-23982726
>chr15:23982859-23982975
>chr15:23983397-23983649
>chr15:23983751-23983867
>chr15:23984997-23985077
>chr15:23985334-23985995
>chr15:23986269-23986881
>chr15:23986912-23987066
>chr15:23987162-23987241
>chr15:23987706-23987813
>chr15:23987950-23988119
>chr15:23988242-23988561
>chr15:23988611-23988749
>chr15:23989019-23989244
>chr15:23989426-23989495
>chr15:23991363-23991528
>chr15:23992427-23992539
>chr15:23992678-23994133
>chr15:23994160-23994701
>chr15:23994941-23995027
>chr15:23995079-23995135
>chr15:23995240-23995406
>chr15:23996306-23996455
>chr15:23997516-23997571
>chr15:24000611-24001220
>chr15:24002340-24002408
>chr15:24002447-24002600
>chr15:24003364-24003433
>chr15:24003725-24003774
>chr15:24004636-24004751
>chr15:24004882-24005031
>chr15:24005281-24005686
>chr15:24005855-24005976
>chr15:24006054-24006174
>chr15:24007225-24007862
>chr15:24008205-24008418
>chr15:24008470-24008575
>chr15:24008875-24009010
>chr15:24009454-24009864
>chr15:24009999-24010069
>chr15:24010174-24011925
>chr15:24012102-24012183
>chr15:24014083-24014401
>chr15:24016588-24016929
>chr15:24018307-24019250
>chr15:24020323-24021567
>chr15:24021638-24021703
>chr15:24022392-24022459
>chr15:24022538-24022592
>chr15:24022736-24022796
>chr15:24023954-24024082
>chr15:24024133-24024622
>chr15:24025005-24025057
>chr15:24025151-24025567
>chr15:24025689-24025855
>chr15:24025926-24026268
>chr15:24026785-24026837
>chr15:24026882-24026919
>chr15:24028386-24028428
>chr15:24028808-24029873
>chr15:24030044-24030503
>chr15:24031678-24031964
>chr15:24032046-24032140
>chr15:24032517-24032963
>chr15:24033203-24033593
>chr15:24033729-24034913
>chr15:24036078-24036428
>chr15:24038468-24038725
>chr15:24039101-24039154
>chr15:24039977-24040059
>chr15:24040507-24040644
>chr15:24041176-24041243
>chr15:24041390-24042156
>chr15:24042225-24042662
>chr15:24042714-24042816
>chr15:24043177-24049395
>chr15:24050394-24050539
>chr15:24051999-24052098
>chr15:24052384-24052510
>chr15:24052896-24053027
>chr15:24053773-24053868
>chr15:24055541-24055840
>chr15:24055884-24056277
>chr15:24056605-24056701
>chr15:24057105-24057349
>chr15:24057850-24057967
>chr15:24058183-24058512
>chr15:24059999-24060258
>chr15:24061579-24061634
>chr15:24062722-24062911
>chr15:24062979-24063170
>chr15:24063221-24063520
>chr15:24063641-24065496
>chr15:24065623-24066361
>chr15:24066510-24066696
>chr15:24066998-24067189
>chr15:24067611-24067696
>chr15:24068939-24069074
>chr15:24069081-24069172
>chr15:24069411-24069475
>chr15:24071666-24071996
>chr15:24072129-24072162
>chr15:24072575-24072883
>chr15:24073174-24073810
>chr15:24074620-24074747
>chr15:24074942-24075125
>chr15:24075342-24075751
>chr15:24076061-24076159
>chr15:24076605-24076900
>chr15:24077090-24077207
>chr15:24077472-24078471
>chr15:24078543-24078697
>chr15:24078727-24078994
>chr15:24079730-24080065
>chr15:24080398-24080635
>chr15:24080806-24081188
>chr15:24082968-24083011
>chr15:24084156-24084300
>chr15:24084839-24084908
>chr15:24085598-24085736
>chr15:24086614-24086668
>chr15:24086710-24087014
>chr15:24087553-24087601
>chr15:24087691-24088178
>chr15:24088354-24088679
>chr15:24088962-24089732
>chr15:24090815-24094335
>chr15:24094496-24094822
>chr15:24094920-24095138
>chr15:24096059-24096124
>chr15:24096490-24096632
>chr15:24097111-24097507
>chr15:24097571-24097959
>chr15:24098246-24098602
>chr15:24098846-24098888
>chr15:24100031-24100132
>chr15:24100690-24101767
>chr15:24101826-24106612
>chr15:24106713-24107838
>chr15:24108622-24108903
>chr15:24108959-24109052
>chr15:24109105-24110640
>chr15:24110692-24111170
>chr15:24111285-24111445
>chr15:24111478-24111677
>chr15:24111745-24111835
>chr15:24111984-24112062
>chr15:24112317-24112462
>chr15:24112619-24112809
>chr15:24112971-24113085
>chr15:24113431-24114716
>chr15:24114840-24115527
>chr15:24115809-24116286
>chr15:24116565-24116682
>chr15:24117087-24117138
>chr15:24117410-24117566
>chr15:24117737-24117969
>chr15:24118092-24118200
>chr15:24118432-24118557
>chr15:24118793-24119741
>chr15:24119776-24119995
>chr15:24120727-24120916
>chr15:24121103-24121173
>chr15:24121242-24121791
>chr15:24122167-24122531
>chr15:24122709-24122786
>chr15:24123012-24123128
>chr15:24123209-24124254
>chr15:24124340-24124567
>chr15:24125523-24125848
>chr15:24126179-24126417
>chr15:24126756-24126837
>chr15:24126986-24127363
>chr15:24127512-24128267
>chr15:24128395-24128431
>chr15:24128526-24128632
>chr15:24128955-24129155
>chr15:24129866-24130711
>chr15:24130779-24130896
>chr15:24131032-24131405
>chr15:24131489-24131925
>chr15:24131959-24132000
>chr15:24132270-24132449
>chr15:24132497-24132981
>chr15:24133069-24133304
>chr15:24133391-24134808
>chr15:24137803-24139043
>chr15:24139326-24139406
>chr15:24140390-24140970
>chr15:24141084-24141265
>chr15:24141394-24141515
>chr15:24141665-24142071
>chr15:24142171-24142698
>chr15:24142798-24143209
>chr15:24143710-24143818
>chr15:24143932-24144148
>chr15:24144222-24144340
>chr15:24144519-24145195
>chr15:24145420-24145481
>chr15:24145539-24145674
>chr15:24145829-24145932
>chr15:24146198-24146404
>chr15:24146811-24147393
>chr15:24147562-24147662
>chr15:24147831-24148087
>chr15:24148131-24148757
>chr15:24148967-24149121
>chr15:24149281-24149890
>chr15:24149958-24150383
>chr15:24150415-24150927
>chr15:24151405-24151641
>chr15:24151804-24152183
>chr15:24152351-24152421
>chr15:24152675-24153385
>chr15:24154410-24154576
>chr15:24154842-24157759
>chr15:24157911-24158198
>chr15:24158273-24159050
>chr15:24159214-24159377
>chr15:24159587-24159681
>chr15:24159842-24160110
>chr15:24160418-24160857
>chr15:24160902-24161091
>chr15:24161349-24161494
>chr15:24163538-24163747
>chr15:24163990-24164118
>chr15:24164209-24164448
>chr15:24165165-24165314
>chr15:24165641-24165896
>chr15:24166381-24166527
>chr15:24167378-24168076
>chr15:24168542-24168827
>chr15:24169045-24169115
>chr15:24169247-24169563
>chr15:24169706-24169787
>chr15:24169985-24171380
>chr15:24171608-24171928
>chr15:24172002-24172160
>chr15:24172219-24172534
>chr15:24172679-24173041
>chr15:24173455-24173551
>chr15:24173628-24173755
>chr15:24174109-24174427
>chr15:24174712-24174909
>chr15:24175386-24176109
>chr15:24176475-24176981
>chr15:24177456-24177687
>chr15:24177983-24178355
>chr15:24178863-24179081
>chr15:24179684-24180082
>chr15:24180308-24180606
>chr15:24180687-24182034
>chr15:24182329-24182406
>chr15:24182507-24182701
>chr15:24182823-24183748
>chr15:24183822-24183980
>chr15:24184044-24184319
>chr15:24184558-24185574
>chr15:24185693-24185939
>chr15:24187190-24187563
>chr15:24188039-24188271
>chr15:24188915-24189378
>chr15:24189425-24189987
>chr15:24190039-24191406
>chr15:24191529-24192173
>chr15:24195839-24196222
>chr15:24196263-24196699
>chr15:24196745-24197060
>chr15:24197112-24197229
>chr15:24197381-24197822
>chr15:24197885-24198965
>chr15:24199409-24199560
>chr15:24199677-24201180
>chr15:24201389-24201643
>chr15:24201700-24202588
>chr15:24202703-24203450
>chr15:24203848-24204633
>chr15:24205201-24205354
>chr15:24205526-24205756
>chr15:24205865-24207470
>chr15:24207601-24207817
>chr15:24207917-24208344
>chr15:24208461-24208948
>chr15:24209068-24209147
>chr15:24209325-24209536
>chr15:24209780-24209920
>chr15:24210009-24210152
>chr15:24210206-24210515
>chr15:24210616-24210793
>chr15:24211061-24211166
>chr15:24211259-24211507
>chr15:24211556-24211623
>chr15:24212314-24212432
>chr15:24212681-24212791
>chr15:24213611-24213968
>chr15:24214229-24214454
>chr15:24214520-24214654
>chr15:24214734-24214887
>chr15:24215139-24215221
>chr15:24215885-24216688
>chr15:24216854-24216935
>chr15:24217253-24217502
>chr15:24217655-24217951
>chr15:24218083-24218245
>chr15:24218411-24218569
>chr15:24218715-24218819
>chr15:24218964-24219155
>chr15:24219227-24219270
>chr15:24219468-24219724
>chr15:24220064-24220127
>chr15:24220240-24220542
>chr15:24221056-24221469
>chr15:24221708-24222016
>chr15:24222328-24222516
>chr15:24222744-24223311
>chr15:24223434-24223514
>chr15:24226063-24226389
>chr15:24227424-24227677
>chr15:24227739-24227856
>chr15:24227954-24227997
>chr15:24228287-24228541
>chr15:24228651-24228726
>chr15:24228889-24228984
>chr15:24229053-24232515
>chr15:24232577-24232652
>chr15:24232708-24233092
>chr15:24233167-24233933
>chr15:24234115-24234278
>chr15:24234489-24235014
>chr15:24235081-24235419
>chr15:24235507-24235892
>chr15:24235978-24236107
>chr15:24236197-24236528
>chr15:24236614-24236825
>chr15:24237538-24237703
>chr15:24238329-24238378
>chr15:24238618-24238820
>chr15:24239291-24239589
>chr15:24240692-24240899
>chr15:24242467-24242872
>chr15:24243035-24243148
>chr15:24243628-24243946
>chr15:24244092-24244830
>chr15:24245052-24246414
>chr15:24246642-24247196
>chr15:24247253-24248846
>chr15:24249081-24249143
>chr15:24249227-24249685
>chr15:24249735-24250401
>chr15:24250445-24250710
>chr15:24251785-24255213
>chr15:24255426-24255927
>chr15:24256006-24256170
>chr15:24256370-24256471
>chr15:24256561-24256904
>chr15:24257095-24257360
>chr15:24257628-24257771
>chr15:24258277-24258428
>chr15:24258749-24258883
>chr15:24259421-24259543
>chr15:24260034-24260395
>chr15:24260485-24260847
>chr15:24260873-24265237
>chr15:24265582-24266429
>chr15:24266480-24266824
>chr15:24266966-24268486
>chr15:24269323-24269390
>chr15:24269637-24269740
>chr15:24270068-24270252
>chr15:24270292-24271385
>chr15:24271951-24272282
>chr15:24272494-24272840
>chr15:24272911-24274071
>chr15:24274130-24274603
>chr15:24274794-24274893
>chr15:24275184-24275283
>chr15:24275414-24275494
>chr15:24276051-24276263
>chr15:24276414-24276518
>chr15:24276874-24277574
>chr15:24277643-24278971
>chr15:24279057-24279166
>chr15:24279302-24279652
>chr15:24279971-24280127
>chr15:24281482-24281663
>chr15:24281895-24282020
>chr15:24282260-24282503
>chr15:24282689-24283167
>chr15:24284123-24284397
>chr15:24284492-24284571
>chr15:24284669-24285932
>chr15:24286013-24286087
>chr15:24286633-24286814
>chr15:24286971-24287044
>chr15:24287189-24287515
>chr15:24287706-24287997
>chr15:24288358-24288498
>chr15:24289468-24289789
>chr15:24290120-24290358
>chr15:24290927-24291303
>chr15:24291468-24292203
>chr15:24292327-24292366
>chr15:24292462-24292568
>chr15:24293400-24293594
>chr15:24293669-24294277
>chr15:24294345-24295805
>chr15:24296004-24296079
>chr15:24296231-24298339
>chr15:24298464-24299020
>chr15:24299426-24299657
>chr15:24299743-24300254
>chr15:24300328-24300609
>chr15:24300690-24300997
>chr15:24301205-24301410
>chr15:24302088-24302204
>chr15:24302370-24303324
>chr15:24303444-24303556
>chr15:24303953-24304697
>chr15:24304892-24305001
>chr15:24305307-24305854
>chr15:24305984-24307130
>chr15:24307391-24307512
>chr15:24307678-24308038
>chr15:24308223-24308714
>chr15:24308832-24308870
>chr15:24309081-24309239
>chr15:24309535-24309675
>chr15:24309764-24310549
>chr15:24310815-24311209
>chr15:24311311-24311613
>chr15:24312068-24312528
>chr15:24313487-24313717
>chr15:24313798-24313930
>chr15:24314998-24315206
>chr15:24315543-24315697
>chr15:24315889-24316335
>chr15:24316554-24316878
>chr15:24316976-24317143
>chr15:24317435-24317590
>chr15:24318180-24318913
>chr15:24319145-24319221
>chr15:24319372-24319647
>chr15:24319687-24319792
>chr15:24319983-24320259
>chr15:24320416-24320505
>chr15:24320628-24320796
>chr15:24321040-24321107
>chr15:24321247-24321350
>chr15:24321510-24322035
>chr15:24322199-24322409
>chr15:24322547-24322977
>chr15:24323247-24323450
>chr15:24323675-24323753
>chr15:24324158-24324421
>chr15:24324691-24324789
>chr15:24324889-24324970
>chr15:24325028-24325819
>chr15:24328307-24328393
>chr15:24328450-24328722
>chr15:24329652-24330219
>chr15:24330670-24330903
>chr15:24331025-24331100
>chr15:24331231-24331480
>chr15:24331865-24332178
>chr15:24332791-24332931
>chr15:24332979-24333287
>chr15:24333447-24334420
>chr15:24334614-24337935
>chr15:24338116-24338285
>chr15:24338559-24338789
>chr15:24338981-24339221
>chr15:24339285-24340123
>chr15:24340189-24340376
>chr15:24340462-24341058
>chr15:24341139-24341527
>chr15:24341633-24341727
>chr15:24342099-24342400
>chr15:24342505-24342581
>chr15:24342832-24342921
>chr15:24342985-24343404
>chr15:24343550-24344176
>chr15:24344302-24344541
>chr15:24344683-24345100
>chr15:24345174-24345339
>chr15:24345599-24346560
>chr15:24346590-24346993
>chr15:24347051-24347300
>chr15:24348425-24348517
>chr15:24348625-24348917
>chr15:24349393-24349631
>chr15:24350271-24350810
>chr15:24350866-24351415
>chr15:24351499-24351845
>chr15:24352482-24353317
>chr15:24353405-24353511
>chr15:24353575-24354368
>chr15:24354458-24354603
>chr15:24354881-24355075
>chr15:24355139-24355741
>chr15:24355823-24356976
>chr15:24357328-24357642
>chr15:24357765-24358136
>chr15:24358545-24358781
>chr15:24358844-24359015
>chr15:24359145-24359226
>chr15:24359394-24359485
>chr15:24360389-24363786
>chr15:24363930-24364533
>chr15:24364666-24364776
>chr15:24364871-24365757
>chr15:24367581-24368368
>chr15:24368462-24371243
>chr15:24371584-24372386
>chr15:24372471-24372655
>chr15:24372753-24372812
>chr15:24372953-24373871
>chr15:24374060-24374381
>chr15:24374527-24375369
>chr15:24375396-24375695
>chr15:24375757-24376217
>chr15:24376249-24376340
>chr15:24376383-24376800
>chr15:24376929-24377129
>chr15:24377226-24377622
>chr15:24377667-24377821
>chr15:24377900-24378226
>chr15:24378386-24378578
>chr15:24379219-24379335
>chr15:24379584-24379712
>chr15:24379806-24380035
>chr15:24381217-24381472
>chr15:24381998-24382089
>chr15:24382979-24383160
>chr15:24383204-24383663
>chr15:24384143-24384301
>chr15:24384593-24384663
>chr15:24384795-24385332
>chr15:24385528-24386926
>chr15:24387154-24388087
>chr15:24388232-24388352
>chr15:24388566-24388790
>chr15:24389007-24389106
>chr15:24389898-24389979
>chr15:24390274-24390490
>chr15:24390945-24391149
>chr15:24391295-24391784
>chr15:24392200-24392650
>chr15:24393111-24393243
>chr15:24393649-24394130
>chr15:24395314-24395986
>chr15:24396630-24396948
>chr15:24397014-24398031
>chr15:24398238-24398317
>chr15:24398450-24398850
>chr15:24398925-24399647
>chr15:24399721-24399836
>chr15:24399972-24400323
>chr15:24400471-24401111
>chr15:24401137-24401546
>chr15:24401604-24402132
>chr15:24402209-24402299
>chr15:24402986-24403477
>chr15:24403953-24404202
>chr15:24404830-24405293
>chr15:24405396-24406056
>chr15:24406139-24406264
>chr15:24406794-24407551
>chr15:24407639-24407800
>chr15:24407926-24408280
>chr15:24408481-24411209
>chr15:24411443-24412375
>chr15:24412640-24413348
>chr15:24413390-24413510
>chr15:24414603-24414882
>chr15:24414947-24417872
>chr15:24417982-24418594
>chr15:24418727-24420136
>chr15:24420290-24420680
>chr15:24421489-24421554
>chr15:24421792-24422061
>chr15:24422542-24422630
>chr15:24422739-24422915
>chr15:24423149-24423428
>chr15:24423778-24423901
>chr15:24424304-24424482
>chr15:24424827-24424960
>chr15:24425520-24425620
>chr15:24426094-24426875
>chr15:24426982-24427238
>chr15:24427297-24431271
>chr15:24431608-24432389
>chr15:24432541-24432930
>chr15:24432989-24434035
>chr15:24434074-24434591
>chr15:24434979-24435083
>chr15:24435400-24435537
>chr15:24436247-24437644
>chr15:24438412-24438970
>chr15:24439169-24439617
>chr15:24439782-24440324
>chr15:24440377-24440855
>chr15:24441042-24441126
>chr15:24441172-24441358
>chr15:24441437-24441553
>chr15:24441669-24441735
>chr15:24441976-24442144
>chr15:24442304-24442494
>chr15:24442695-24442768
>chr15:24443157-24443306
>chr15:24443370-24444422
>chr15:24444573-24445450
>chr15:24445538-24446015
>chr15:24446262-24446410
>chr15:24446815-24446936
>chr15:24447137-24447293
>chr15:24447537-24447927
>chr15:24448161-24448283
>chr15:24448617-24449010
>chr15:24449112-24449471
>chr15:24449596-24449768
>chr15:24450166-24450350
>chr15:24450393-24450603
>chr15:24450760-24450837
>chr15:24450905-24451009
>chr15:24451222-24452388
>chr15:24452634-24452923
>chr15:24453343-24453413
>chr15:24453552-24453802
>chr15:24453834-24453989
>chr15:24454098-24454725
>chr15:24454812-24454874
>chr15:24455026-24455188
>chr15:24456155-24456515
>chr15:24456799-24457093
>chr15:24457374-24457450
>chr15:24457599-24457979
>chr15:24458149-24458890
>chr15:24458992-24459087
>chr15:24459243-24459476
>chr15:24459705-24459881
>chr15:24460181-24460646
>chr15:24460929-24461120
>chr15:24461210-24462008
>chr15:24462053-24462166
>chr15:24462207-24462881
>chr15:24462914-24463538
>chr15:24463591-24464551
>chr15:24465013-24465060
>chr15:24465132-24465952
>chr15:24466244-24466610
>chr15:24466662-24467069
>chr15:24467182-24468669
>chr15:24468843-24469375
>chr15:24469706-24470059
>chr15:24470187-24470573
>chr15:24471386-24471448
>chr15:24472152-24472255
>chr15:24472441-24472589
>chr15:24472904-24473443
>chr15:24473707-24473893
>chr15:24474473-24475193
>chr15:24475994-24476125
>chr15:24476622-24477770
>chr15:24477851-24481816
>chr15:24482166-24483145
>chr15:24483246-24483395
>chr15:24483537-24485026
>chr15:24485437-24485541
>chr15:24485863-24485996
>chr15:24486179-24486279
>chr15:24486749-24488071
>chr15:24488694-24489277
>chr15:24489595-24490044
>chr15:24490279-24490752
>chr15:24490810-24491343
>chr15:24491440-24491553
>chr15:24491658-24491945
>chr15:24492393-24492562
>chr15:24492729-24492933
>chr15:24493096-24493188
>chr15:24493575-24494247
>chr15:24494305-24494568
>chr15:24494677-24494822
>chr15:24494946-24495001
>chr15:24495521-24495645
>chr15:24495914-24496104
>chr15:24496253-24496378
>chr15:24496412-24496804
>chr15:24496927-24497513
>chr15:24497632-24497671
>chr15:24498924-24499471
>chr15:24499604-24500380
>chr15:24500665-24500934
>chr15:24501057-24501264
>chr15:24501311-24503420
>chr15:24504076-24504467
>chr15:24504530-24506069
>chr15:24506265-24506729
>chr15:24507227-24507963
>chr15:24508016-24508242
>chr15:24508399-24508707
>chr15:24508915-24508976
>chr15:24509394-24509430
>chr15:24509749-24509784
>chr15:24509798-24509914
>chr15:24510119-24511262
>chr15:24511386-24512448
>chr15:24512509-24512756
>chr15:24513038-24514300
>chr15:24514449-24515183
>chr15:24515306-24515757
>chr15:24515883-24515965
>chr15:24516139-24516291
>chr15:24516585-24516725
>chr15:24517011-24517387
>chr15:24517468-24517598
>chr15:24517870-24517964
>chr15:24518090-24518319
>chr15:24518605-24518670
>chr15:24519136-24519592
>chr15:24520576-24520780
>chr15:24520865-24520997
>chr15:24521622-24521722
>chr15:24521871-24522002
>chr15:24522065-24522273
>chr15:24522610-24522734
>chr15:24522959-24523803
>chr15:24523932-24524256
>chr15:24524371-24524564
>chr15:24524816-24524971
>chr15:24525563-24526294
>chr15:24526525-24526618
>chr15:24526752-24527172
>chr15:24527397-24527639
>chr15:24527752-24527882
>chr15:24528005-24528176
>chr15:24528373-24528729
>chr15:24528844-24528926
>chr15:24528980-24529410
>chr15:24529573-24529701
>chr15:24529908-24530210
>chr15:24530613-24530815
>chr15:24531040-24531137
>chr15:24531671-24531784
>chr15:24531978-24532160
>chr15:24532252-24532335
>chr15:24532393-24533179
>chr15:24533358-24533438
>chr15:24535716-24535791
>chr15:24535828-24536279
>chr15:24537370-24537757
>chr15:24538297-24538439
>chr15:24538768-24539001
>chr15:24539379-24539686
>chr15:24540391-24540793
>chr15:24540953-24541892
>chr15:24542200-24545435
>chr15:24545618-24545951
>chr15:24546078-24546159
>chr15:24546361-24546729
>chr15:24546793-24546900
>chr15:24546952-24547264
>chr15:24547426-24548475
>chr15:24548502-24548548
>chr15:24548632-24549052
>chr15:24549085-24549275
>chr15:24549565-24549644
>chr15:24549729-24549959
>chr15:24550333-24550591
>chr15:24550654-24550808
>chr15:24551412-24551517
>chr15:24551701-24552019
>chr15:24552374-24552610
>chr15:24553779-24554023
>chr15:24554522-24554670
>chr15:24555546-24555765
>chr15:24555899-24556268
>chr15:24556707-24557068
>chr15:24557213-24557415
>chr15:24557593-24557722
>chr15:24557815-24557950
>chr15:24558176-24558240
>chr15:24558417-24559514
>chr15:24559822-24560158
>chr15:24560196-24560714
>chr15:24560859-24561418
>chr15:24561630-24561726
>chr15:24561807-24561910
>chr15:24562243-24562577
>chr15:24562897-24563006
>chr15:24563705-24564422
>chr15:24564486-24564990
>chr15:24565320-24565830
>chr15:24566298-24566398
>chr15:24566833-24567299
>chr15:24567815-24567928
>chr15:24568214-24568283
>chr15:24568501-24568939
>chr15:24569201-24569330
>chr15:24569536-24570331
>chr15:24570467-24571015
>chr15:24571380-24571951
>chr15:24572097-24572634
>chr15:24572706-24573266
>chr15:24573413-24574003
>chr15:24574080-24574507
>chr15:24574549-24575075
>chr15:24576029-24576411
>chr15:24576887-24578071
>chr15:24578489-24578551
>chr15:24580507-24580632
>chr15:24580871-24580920
>chr15:24581907-24582384
>chr15:24582918-24582961
>chr15:24583522-24583664
>chr15:24583879-24584398
>chr15:24585194-24585246
>chr15:24585649-24586031
>chr15:24586488-24586961
>chr15:24587717-24587882
>chr15:24588397-24588440
>chr15:24588492-24589922
>chr15:24590091-24590541
>chr15:24590851-24590901
>chr15:24591002-24591244
>chr15:24591720-24591815
>chr15:24593075-24593113
>chr15:24593193-24593261
>chr15:24593619-24593869
>chr15:24594176-24594501
>chr15:24594775-24594873
>chr15:24594990-24595030
>chr15:24595428-24595709
>chr15:24595848-24596019
>chr15:24597758-24597836
>chr15:24598643-24598961
>chr15:24599009-24599107
>chr15:24600527-24600555
>chr15:24600613-24600792
>chr15:24600893-24601095
>chr15:24601723-24603161
>chr15:24603206-24603342
>chr15:24603508-24603800
>chr15:24604454-24604546
>chr15:24609656-24609710
>chr15:24612494-24612885
>chr15:24613208-24613551
>chr15:24615140-24615179
>chr15:24616462-24617418
>chr15:24617546-24618252
>chr15:24618293-24619477
>chr15:24619549-24621474
>chr15:24621819-24621954
>chr15:24622460-24622529
>chr15:24622732-24623083
>chr15:24623497-24623862
>chr15:24624120-24624167
>chr15:24624428-24624503
>chr15:24624571-24624639
>chr15:24624713-24625025
>chr15:24625184-24625355
>chr15:24626101-24626193
>chr15:24626517-24627361
>chr15:24627951-24628057
>chr15:24628305-24628352
>chr15:24628498-24628916
>chr15:24628986-24629448
>chr15:24629537-24629683
>chr15:24629816-24630271
>chr15:24630396-24630425
>chr15:24630516-24630583
>chr15:24630877-24630938
>chr15:24631208-24631241
>chr15:24633548-24633604
>chr15:24633888-24640066
>chr15:24640169-24640331
>chr15:24641881-24641950
>chr15:24642936-24644863
>chr15:24645096-24645163
>chr15:24645400-24645710
>chr15:24646310-24646380
>chr15:24646979-24647025
>chr15:24647860-24647931
>chr15:24648676-24648878
>chr15:24648979-24649322
>chr15:24649367-24649721
>chr15:24651694-24651795
>chr15:24652845-24653509
>chr15:24653553-24653693
>chr15:24653932-24654018
>chr15:24654119-24654185
>chr15:24655906-24656475
>chr15:24657224-24657269
>chr15:24657509-24657891
>chr15:24658209-24658814
>chr15:24659482-24659614
>chr15:24660011-24660136
>chr15:24660652-24660807
>chr15:24661204-24661274
>chr15:24661805-24662518
>chr15:24663179-24663297
>chr15:24663512-24663882
>chr15:24663982-24664168
>chr15:24664406-24664456
>chr15:24665456-24666000
>chr15:24666275-24666722
>chr15:24670964-24671267
>chr15:24671416-24671461
>chr15:24671750-24671824
>chr15:24672382-24672758
>chr15:24672897-24672958
>chr15:24673507-24673560
>chr15:24674869-24675263
>chr15:24679966-24680314
>chr15:24680577-24680649
>chr15:24681123-24681173
>chr15:24681254-24681534
>chr15:24681753-24682026
>chr15:24682473-24682567
>chr15:24682862-24683452
>chr15:24684870-24685234
>chr15:24685314-24686217
>chr15:24686263-24691054
>chr15:24691865-24694385
>chr15:24694572-24694699
>chr15:24695761-24695804
>chr15:24696070-24696733
>chr15:24696852-24697098
>chr15:24697239-24697640
>chr15:24697680-24697791
>chr15:24698230-24698674
>chr15:24698766-24698834
>chr15:24698912-24699017
>chr15:24699170-24699212
>chr15:24699691-24699767
>chr15:24699859-24699932
>chr15:24700043-24700099
>chr15:24700202-24700245
>chr15:24700277-24700367
>chr15:24700706-24700749
>chr15:24700842-24701341
>chr15:24701569-24701677
>chr15:24701820-24702007
>chr15:24702090-24702993
>chr15:24703266-24703629
>chr15:24703723-24703933
>chr15:24704056-24704160
>chr15:24704343-24704545
>chr15:24704990-24705059
>chr15:24705644-24710987
>chr15:24711151-24711200
>chr15:24711300-24711856
>chr15:24712339-24712691
>chr15:24714364-24717708
>chr15:24717761-24718143
>chr15:24718235-24718286
>chr15:24718342-24718607
>chr15:24718764-24719090
>chr15:24719169-24719375
>chr15:24719544-24719603
>chr15:24719886-24719982
>chr15:24720105-24720202
>chr15:24720267-24720373
>chr15:24720501-24720681
>chr15:24720713-24720819
>chr15:24721090-24721636
>chr15:24721692-24723079
>chr15:24723972-24724112
>chr15:24725542-24726688
>chr15:24728028-24728066
>chr15:24728259-24728304
>chr15:24728385-24728441
>chr15:24729897-24730013
>chr15:24730230-24730430
>chr15:24735481-24735592
>chr15:24736480-24736655
>chr15:24736707-24736871
>chr15:24737333-24738618
>chr15:24739413-24739779
>chr15:24740338-24740875
>chr15:24741680-24741754
>chr15:24741905-24741954
>chr15:24742410-24742785
>chr15:24743728-24743873
>chr15:24744174-24744560
>chr15:24745473-24745666
>chr15:24747264-24747457
>chr15:24747724-24747827
>chr15:24748001-24748365
>chr15:24748600-24748773
>chr15:24748858-24750153
>chr15:24750743-24751075
>chr15:24751852-24751899
>chr15:24752566-24752627
>chr15:24753820-24753886
>chr15:24754089-24754130
>chr15:24754176-24754289
>chr15:24754745-24754931
>chr15:24755916-24756777
>chr15:24756841-24757625
>chr15:24758397-24758522
>chr15:24758741-24758811
>chr15:24758935-24759097
>chr15:24759167-24759268
>chr15:24759405-24760335
>chr15:24760482-24761655
>chr15:24761739-24761965
>chr15:24762818-24763355
>chr15:24763384-24763660
>chr15:24763800-24763847
>chr15:24763920-24764205
>chr15:24764454-24764510
>chr15:24765126-24765326
>chr15:24765418-24765547
>chr15:24765582-24766038
>chr15:24766130-24767983
>chr15:24768041-24768195
>chr15:24768386-24768480
>chr15:24768685-24768738
>chr15:24768868-24769207
>chr15:24770079-24770127
>chr15:24770359-24771065
>chr15:24773437-24773761
>chr15:24773869-24773991
>chr15:24774378-24774429
>chr15:24776307-24777011
>chr15:24777120-24777196
>chr15:24777540-24777581
>chr15:24777820-24777951
>chr15:24779099-24779202
>chr15:24779283-24779353
>chr15:24779546-24779728
>chr15:24779846-24781068
>chr15:24782148-24783605
>chr15:24784288-24784555
>chr15:24784646-24784766
>chr15:24787913-24788053
>chr15:24789487-24789740
>chr15:24789813-24789938
>chr15:24790675-24790981
>chr15:24791360-24791406
>chr15:24791454-24791883
>chr15:24791948-24792350
>chr15:24792545-24792626
>chr15:24792696-24793073
>chr15:24793202-24793245
>chr15:24794015-24794393
>chr15:24795337-24795695
>chr15:24795735-24795829
>chr15:24795878-24796426
>chr15:24796604-24796693
>chr15:24796758-24796906
>chr15:24797195-24797770
>chr15:24798428-24798528
>chr15:24798627-24798966
>chr15:24799137-24799197
>chr15:24799313-24799359
>chr15:24800282-24800394
>chr15:24800683-24800981
>chr15:24801167-24801231
>chr15:24801562-24801683
>chr15:24802609-24803109
>chr15:24803200-24803388
>chr15:24803485-24803598
>chr15:24804868-24805042
>chr15:24805751-24805976
>chr15:24806398-24806675
>chr15:24806765-24806899
>chr15:24807698-24807743
>chr15:24808876-24808994
>chr15:24809024-24809240
>chr15:24809371-24809456
>chr15:24810158-24810572
>chr15:24810681-24810800
>chr15:24811422-24811839
>chr15:24813702-24813791
>chr15:24814510-24814698
>chr15:24815113-24815737
>chr15:24815781-24815871
>chr15:24815980-24816050
>chr15:24816257-24816465
>chr15:24816601-24816785
>chr15:24817612-24817974
>chr15:24818748-24819051
>chr15:24820370-24821029
>chr15:24821352-24821403
>chr15:24821488-24821549
>chr15:24821900-24822397
>chr15:24822579-24822660
>chr15:24825663-24825846
>chr15:24826830-24827906
>chr15:24828092-24828168
>chr15:24828430-24828768
>chr15:24830613-24830717
>chr15:24830911-24831030
>chr15:24831279-24831346
>chr15:24831478-24831741
>chr15:24831850-24831950
>chr15:24832086-24832217
>chr15:24832361-24832641
>chr15:24832842-24833161
>chr15:24833466-24833568
>chr15:24833916-24834227
>chr15:24834530-24835190
>chr15:24835818-24835930
>chr15:24835989-24836036
>chr15:24836099-24836331
>chr15:24836383-24836871
>chr15:24837364-24838335
>chr15:24840068-24840390
>chr15:24840841-24841135
>chr15:24842903-24842956
>chr15:24843047-24843243
>chr15:24843363-24844199
>chr15:24844504-24844859
>chr15:24845174-24845630
>chr15:24845800-24846288
>chr15:24847323-24847657
>chr15:24848201-24848278
>chr15:24848547-24848672
>chr15:24848886-24849233
>chr15:24850315-24850619
>chr15:24850918-24851213
>chr15:24852299-24852363
>chr15:24852518-24852993
>chr15:24853354-24853700
>chr15:24853965-24854127
>chr15:24854722-24855024
>chr15:24855498-24855821
>chr15:24857521-24857596
>chr15:24857694-24858116
>chr15:24858214-24858410
>chr15:24858520-24859062
>chr15:24859108-24859299
>chr15:24859590-24860131
>chr15:24860662-24860819
>chr15:24861012-24861576
>chr15:24863144-24863195
>chr15:24863943-24864884
>chr15:24865041-24865384
>chr15:24865456-24865510
>chr15:24865560-24865833
>chr15:24865904-24866016
>chr15:24866042-24867197
>chr15:24867303-24867699
>chr15:24868080-24868166
>chr15:24868809-24869153
>chr15:24869498-24869625
>chr15:24870340-24870402
>chr15:24870723-24871193
>chr15:24871565-24871645
>chr15:24871688-24872934
>chr15:24872978-24873153
>chr15:24873310-24873751
>chr15:24874037-24874352
>chr15:24875633-24876102
>chr15:24876333-24876639
>chr15:24877535-24877861
>chr15:24878965-24879056
>chr15:24879127-24879491
>chr15:24880233-24880334
>chr15:24880669-24880964
>chr15:24881235-24881528
>chr15:24882470-24882848
>chr15:24882914-24883151
>chr15:24883642-24884355
>chr15:24884819-24884881
>chr15:24884994-24885188
>chr15:24886182-24886369
>chr15:24887139-24887453
>chr15:24887513-24887615
>chr15:24887970-24888401
>chr15:24888906-24889610
>chr15:24889760-24890234
>chr15:24890389-24891225
>chr15:24891435-24891782
>chr15:24892359-24892420
>chr15:24892472-24892809
>chr15:24892880-24893257
>chr15:24893328-24893649
>chr15:24893790-24893824
>chr15:24893848-24893932
>chr15:24894218-24894569
>chr15:24895073-24895158
>chr15:24895288-24895329
>chr15:24896463-24897965
>chr15:24898305-24898605
>chr15:24898743-24899196
>chr15:24900817-24901179
>chr15:24902494-24903173
>chr15:24903721-24904055
>chr15:24904117-24904161
>chr15:24904379-24905143
>chr15:24905225-24905553
>chr15:24905992-24906431
>chr15:24906934-24906987
>chr15:24907310-24908099
>chr15:24908157-24908206
>chr15:24908234-24908352
>chr15:24908478-24908730
>chr15:24908907-24909822
>chr15:24910035-24910940
>chr15:24910976-24911116
>chr15:24911308-24911402
>chr15:24912179-24912282
>chr15:24912410-24912497
>chr15:24912614-24912649
>chr15:24912851-24913241
>chr15:24913354-24913791
>chr15:24914173-24914248
>chr15:24914367-24914573
>chr15:24914902-24915427
>chr15:24915741-24915790
>chr15:24915959-24916489
>chr15:24916743-24917179
>chr15:24918009-24918080
>chr15:24918251-24919102
>chr15:24919144-24919482
>chr15:24919620-24919691
>chr15:24921913-24922243
>chr15:24922918-24923201
>chr15:24923516-24923574
>chr15:24923871-24924184
>chr15:24924377-24924830
>chr15:24925264-24926167
>chr15:24926656-24927536
>chr15:24927597-24927662
>chr15:24927972-24928910
>chr15:24929412-24929455
>chr15:24929871-24930202
>chr15:24930454-24931158
>chr15:24931472-24931873
>chr15:24932226-24932590
>chr15:24932630-24933289
>chr15:24933488-24933622
>chr15:24933989-24934859
>chr15:24934990-24935284
>chr15:24935829-24936152
>chr15:24936481-24936852
>chr15:24936938-24938602
>chr15:24939241-24940556
>chr15:24940741-24940836
>chr15:24940961-24941408
>chr15:24941753-24942084
>chr15:24942365-24942541
>chr15:24942693-24942816
>chr15:24943092-24943122
>chr15:24943316-24943393
>chr15:24943801-24944197
>chr15:24944441-24944551
>chr15:24944967-24945011
>chr15:24945043-24945086
>chr15:24945118-24945339
>chr15:24945408-24945563
>chr15:24946212-24946816
>chr15:24947037-24947241
>chr15:24947341-24947663
>chr15:24947927-24948612
>chr15:24948677-24948834
>chr15:24948935-24949326
>chr15:24949376-24950504
>chr15:24950573-24952296
>chr15:24953273-24953639
>chr15:24957464-24957575
>chr15:24958527-24958636
>chr15:24958726-24959004
>chr15:24959325-24959427
>chr15:24959742-24959836
>chr15:24959976-24960168
>chr15:24960352-24960630
>chr15:24960717-24960794
>chr15:24961850-24962027
>chr15:24963071-24963134
>chr15:24963327-24964267
>chr15:24964303-24964624
>chr15:24965250-24965615
>chr15:24967358-24967839
>chr15:24968458-24968564
>chr15:24968709-24968964
>chr15:24969119-24969446
>chr15:24970266-24970615
>chr15:24971640-24971744
>chr15:24971965-24972276
>chr15:24972455-24972496
>chr15:24972535-24972619
>chr15:24972873-24973269
>chr15:24973306-24973701
>chr15:24974611-24974900
>chr15:24975941-24976056
>chr15:24977351-24977730
>chr15:24980396-24980715
>chr15:24981247-24981571
>chr15:24982627-24982888
>chr15:24983094-24983411
>chr15:24983508-24983818
>chr15:24984772-24984850
>chr15:24985384-24985617
>chr15:24986300-24986342
>chr15:24986560-24986613
>chr15:24986835-24986926
>chr15:24991588-24991712
>chr15:24992899-24993036
>chr15:24993666-24993731
>chr15:24995027-24995328
>chr15:24996949-24997307
>chr15:24999232-24999656
>chr15:24999725-24999801
>chr15:25000858-25001181
>chr15:25001593-25001936
>chr15:25002108-25002474
>chr15:25003552-25003908
>chr15:25003959-25004024
>chr15:25004110-25004169
>chr15:25004259-25004531
>chr15:25004793-25005279
>chr15:25005536-25005644
>chr15:25005687-25005753
>chr15:25006026-25006389
>chr15:25006527-25006602
>chr15:25006684-25007050
>chr15:25007126-25007432
>chr15:25007885-25008018
>chr15:25008780-25008958
>chr15:25009011-25009065
>chr15:25009461-25009533
>chr15:25009614-25009669
>chr15:25009860-25009969
>chr15:25010063-25010304
>chr15:25010416-25010525
>chr15:25012024-25013084
>chr15:25013518-25013689
>chr15:25015658-25015932
>chr15:25017125-25017420
>chr15:25019200-25019236
>chr15:25022978-25023321
>chr15:25023795-25023883
>chr15:25027963-25028276
>chr15:25030156-25030191
>chr15:25030279-25030354
>chr15:25031243-25031382
>chr15:25031577-25031852
>chr15:25032041-25032175
>chr15:25035948-25036030
>chr15:25036616-25036688
>chr15:25038942-25039096
>chr15:25039350-25039633
>chr15:25039976-25040121
>chr15:25040282-25040689
>chr15:25040898-25041028
>chr15:25041123-25041360
>chr15:25041499-25041856
>chr15:25042248-25042311
>chr15:25042647-25043273
>chr15:25043492-25044034
>chr15:25044111-25045416
>chr15:25045742-25045836
>chr15:25046197-25046433
>chr15:25046487-25049458
>chr15:25049615-25049669
>chr15:25049767-25050070
>chr15:25050734-25050846
>chr15:25051461-25051577
>chr15:25054147-25054315
>chr15:25056845-25057019
>chr15:25059532-25059618
>chr15:25061599-25061720
>chr15:25062316-25062485
>chr15:25064334-25064386
>chr15:25065050-25065136
>chr15:25066061-25066108
>chr15:25067781-25067940
>chr15:25069806-25069876
>chr15:25070376-25070534
>chr15:25071449-25071491
>chr15:25073097-25073218
>chr15:25079080-25079128
>chr15:25080087-25080257
>chr15:25081280-25081366
>chr15:25082757-25082869
>chr15:25083580-25083685
>chr15:25085376-25085486
>chr15:25086488-25086632
>chr15:25087610-25087777
>chr15:25088825-25088919
>chr15:25089888-25090018
>chr15:25091808-25091856
>chr15:25094026-25094110
>chr15:25094761-25094873
>chr15:25095966-25096287
>chr15:25096318-25096556
>chr15:25097133-25097236
>chr15:25097572-25097678
>chr15:25098101-25098253
>chr15:25099901-25100283
>chr15:25102006-25103549
>chr15:25104100-25104161
>chr15:25111222-25111310
>chr15:25111433-25111503
>chr15:25112711-25112871
>chr15:25113312-25113503
>chr15:25113646-25114248
>chr15:25114514-25114856
>chr15:25115528-25115610
>chr15:25117152-25117205
>chr15:25119366-25119495
>chr15:25120416-25120502
>chr15:25120831-25120901
>chr15:25121244-25121317
>chr15:25121795-25121947
>chr15:25122714-25122973
>chr15:25123073-25123148
>chr15:25123566-25123789
>chr15:25124173-25124304
>chr15:25124703-25124740
>chr15:25125932-25125990
>chr15:25126150-25126408
>chr15:25127121-25127526
>chr15:25127851-25128249
>chr15:25128411-25128792
>chr15:25129072-25129413
>chr15:25129651-25129744
>chr15:25129909-25130364
>chr15:25130835-25131074
>chr15:25131142-25131305
>chr15:25131810-25132164
>chr15:25132389-25132908
>chr15:25133256-25133307
>chr15:25134033-25134297
>chr15:25136437-25136484
>chr15:25136840-25137077
>chr15:25138629-25138670
>chr15:25146814-25146856
>chr15:25147501-25147661
>chr15:25147886-25148236
>chr15:25148378-25148446
>chr15:25148689-25148737
>chr15:25149398-25149575
>chr15:25149782-25149916
>chr15:25150185-25150498
>chr15:25150716-25150798
>chr15:25151089-25151401
>chr15:25151507-25151690
>chr15:25151968-25152234
>chr15:25152268-25152730
>chr15:25152763-25153149
>chr15:25153274-25154251
>chr15:25154403-25154459
>chr15:25154685-25154888
>chr15:25154982-25155291
>chr15:25155836-25156143
>chr15:25156470-25156604
>chr15:25157167-25157236
>chr15:25157338-25157572
>chr15:25157704-25157779
>chr15:25158397-25158443
>chr15:25161153-25161220
>chr15:25164576-25164857
>chr15:25165182-25165436
>chr15:25165902-25166020
>chr15:25166552-25166851
>chr15:25167381-25167727
>chr15:25168928-25169089
>chr15:25170296-25170414
>chr15:25170647-25170842
>chr15:25170949-25171131
>chr15:25172450-25172800
>chr15:25173020-25173209
>chr15:25173773-25174986
>chr15:25175130-25175509
>chr15:25176803-25176936
>chr15:25178689-25178923
>chr15:25179631-25179713
>chr15:25180339-25180459
>chr15:25180496-25180617
>chr15:25180689-25180770
>chr15:25181657-25181731
>chr15:25182356-25182787
>chr15:25182824-25182976
>chr15:25183312-25183384
>chr15:25184277-25184494
>chr15:25184590-25184636
>chr15:25184687-25184859
>chr15:25185602-25185715
>chr15:25186569-25186609
>chr15:25187270-25187354
>chr15:25187423-25187652
>chr15:25187809-25187940
>chr15:25188295-25188343
>chr15:25188458-25188518
>chr15:25189003-25189055
>chr15:25189408-25189498
>chr15:25189700-25189751
>chr15:25191135-25191341
>chr15:25191404-25191529
>chr15:25191608-25191727
>chr15:25192595-25192656
>chr15:25192923-25192966
>chr15:25193167-25193714
>chr15:25193820-25193960
>chr15:25194655-25194727
>chr15:25194843-25195112
>chr15:25195199-25195311
>chr15:25196035-25196091
>chr15:25196462-25196507
>chr15:25197445-25197690
>chr15:25197847-25197920
>chr15:25198648-25198687
>chr15:25199240-25199333
>chr15:25199386-25199567
>chr15:25199600-25199679
>chr15:25199759-25199845
>chr15:25201282-25201379
>chr15:25201605-25201660
>chr15:25203102-25203176
>chr15:25203205-25203429
>chr15:25204055-25204190
>chr15:25204229-25204413
>chr15:25205808-25205863
>chr15:25206128-25206200
>chr15:25206256-25206335
>chr15:25206456-25206531
>chr15:25207950-25208167
>chr15:25208223-25208335
>chr15:25208462-25208574
>chr15:25209699-25209774
>chr15:25209821-25209995
>chr15:25210055-25210102
>chr15:25210203-25210255
>chr15:25210760-25210856
>chr15:25211092-25211147
>chr15:25211658-25211847
>chr15:25212077-25212134
>chr15:25213408-25213623
>chr15:25213689-25213752
>chr15:25213929-25214053
>chr15:25214181-25214265
>chr15:25214469-25214551
>chr15:25215549-25215656
>chr15:25215681-25215784
>chr15:25216713-25216796
>chr15:25216894-25217005
>chr15:25217114-25217444
>chr15:25217568-25217622
>chr15:25218588-25218705
>chr15:25218779-25218990
>chr15:25219119-25219221
>chr15:25219422-25219469
>chr15:25220455-25220568
>chr15:25221050-25221090
>chr15:25221466-25221572
>chr15:25221911-25221984
>chr15:25222299-25222399
>chr15:25222483-25222520
>chr15:25223179-25223338
>chr15:25223502-25223646
>chr15:25225103-25225319
>chr15:25225492-25225637
>chr15:25225765-25225821
>chr15:25227052-25227422
>chr15:25228536-25228579
>chr15:25228936-25229082
>chr15:25229114-25229155
>chr15:25229329-25229369
>chr15:25229477-25229548
>chr15:25229778-25229822
>chr15:25229866-25229919
>chr15:25230458-25230506
>chr15:25230695-25230920
>chr15:25230988-25231176
>chr15:25232146-25232565
>chr15:25232665-25232720
>chr15:25233264-25233352
>chr15:25234227-25234425
>chr15:25234537-25234585
>chr15:25234811-25234844
>chr15:25235012-25235065
>chr15:25235532-25235764
>chr15:25235931-25236170
>chr15:25236393-25236487
>chr15:25236620-25236681
>chr15:25237837-25237915
>chr15:25237990-25238021
>chr15:25238527-25238590
>chr15:25238998-25239086
>chr15:25239603-25239946
>chr15:25239976-25240173
>chr15:25240330-25240443
>chr15:25240663-25240719
>chr15:25240761-25240819
>chr15:25241010-25241086
>chr15:25241595-25241639
>chr15:25241758-25241991
>chr15:25242055-25242150
>chr15:25242271-25242356
>chr15:25243222-25243284
>chr15:25243607-25243709
>chr15:25244384-25244546
>chr15:25244636-25244746
>chr15:25245363-25245563
>chr15:25245624-25245901
>chr15:25246020-25246067
>chr15:25246281-25246336
>chr15:25246387-25246427
>chr15:25247261-25247705
>chr15:25248116-25248280
>chr15:25248369-25248479
>chr15:25249049-25249281
>chr15:25250208-25250292
>chr15:25250632-25250974
>chr15:25251133-25251235
>chr15:25251776-25252083
>chr15:25252259-25253793
>chr15:25254815-25254908
>chr15:25255185-25255322
>chr15:25255434-25261779
>chr15:25261917-25263267
>chr15:25263518-25263955
>chr15:25265636-25265949
>chr15:25267415-25267444
>chr15:25267528-25267819
>chr15:25271765-25272394
>chr15:25272461-25272859
>chr15:25272985-25273135
>chr15:25273360-25273592
>chr15:25274045-25274241
>chr15:25274335-25274781
>chr15:25275018-25275411
>chr15:25277848-25278225
>chr15:25278779-25278840
>chr15:25279713-25279799
>chr15:25280920-25281121
>chr15:25281334-25281676
>chr15:25283563-25283768
>chr15:25283870-25284198
>chr15:25284337-25284785
>chr15:25285118-25285261
>chr15:25285677-25285997
>chr15:25286568-25286777
>chr15:25288205-25288381
>chr15:25288426-25288601
>chr15:25288785-25288832
>chr15:25288969-25289433
>chr15:25289474-25289564
>chr15:25289614-25289834
>chr15:25289943-25290369
>chr15:25290456-25290490
>chr15:25290662-25295712
>chr15:25296064-25296156
>chr15:25296548-25296917
>chr15:25297014-25297481
>chr15:25298172-25299894
>chr15:25300796-25301028
>chr15:25301316-25301625
>chr15:25301935-25302039
>chr15:25302280-25302352
>chr15:25302397-25302460
>chr15:25302487-25302555
>chr15:25302754-25303164
>chr15:25303313-25303760
>chr15:25303820-25303862
>chr15:25304058-25304131
>chr15:25304180-25304360
>chr15:25304506-25304723
>chr15:25305080-25305470
>chr15:25305998-25306250
>chr15:25306393-25306735
>chr15:25306895-25307099
>chr15:25307182-25307997
>chr15:25308301-25308845
>chr15:25309153-25309194
>chr15:25309738-25309807
>chr15:25309994-25310109
>chr15:25310141-25310172
>chr15:25310405-25310548
>chr15:25310766-25311109
>chr15:25311679-25314395
>chr15:25314550-25314849
>chr15:25314959-25315492
>chr15:25315650-25316073
>chr15:25316229-25316392
>chr15:25316466-25316575
>chr15:25316642-25316773
>chr15:25316813-25317037
>chr15:25317087-25318217
>chr15:25318382-25319379
>chr15:25319427-25319719
>chr15:25319770-25319835
>chr15:25319940-25320498
>chr15:25320603-25320701
>chr15:25320871-25320986
>chr15:25321178-25321300
>chr15:25321353-25321546
>chr15:25321637-25321858
>chr15:25326218-25326280
>chr15:25330446-25330503
>chr15:25331111-25331435
>chr15:25333655-25333740
>chr15:25333913-25334259
>chr15:25334360-25334465
>chr15:25334701-25334905
>chr15:25336680-25336751
>chr15:25337658-25337729
>chr15:25339057-25339146
>chr15:25339216-25339315
>chr15:25340428-25340488
>chr15:25341074-25341871
>chr15:25342391-25342454
>chr15:25343550-25343733
>chr15:25343992-25344123
>chr15:25345742-25345985
>chr15:25346490-25346530
>chr15:25346644-25346829
>chr15:25347388-25347970
>chr15:25348302-25348348
>chr15:25348591-25348985
>chr15:25349125-25349233
>chr15:25349286-25349478
>chr15:25349534-25349851
>chr15:25349929-25350424
>chr15:25350613-25350707
>chr15:25351119-25351210
>chr15:25351468-25351726
>chr15:25351909-25352199
>chr15:25352405-25352655
>chr15:25352721-25352790
>chr15:25353553-25353586
>chr15:25355343-25355414
>chr15:25356960-25357019
>chr15:25357336-25357662
>chr15:25357895-25358052
>chr15:25358084-25358701
>chr15:25361146-25361430
>chr15:25361788-25361879
>chr15:25363674-25363812
>chr15:25363896-25364309
>chr15:25364618-25364969
>chr15:25365458-25365787
>chr15:25366682-25366799
>chr15:25367161-25367381
>chr15:25367544-25367620
>chr15:25367818-25367859
>chr15:25371549-25371638
>chr15:25373464-25373811
>chr15:25375189-25375253
>chr15:25376399-25376695
>chr15:25377476-25377553
>chr15:25378701-25378807
>chr15:25379153-25379377
>chr15:25379913-25380422
>chr15:25380545-25380637
>chr15:25381183-25381274
>chr15:25382025-25382732
>chr15:25383034-25385639
>chr15:25386015-25386054
>chr15:25386126-25386443
>chr15:25386508-25386641
>chr15:25386978-25387070
>chr15:25387122-25388483
>chr15:25388601-25388631
>chr15:25388703-25388989
>chr15:25389040-25389418
>chr15:25389505-25390934
>chr15:25391091-25391432
>chr15:25393028-25393077
>chr15:25395919-25396221
>chr15:25396317-25396597
>chr15:25397051-25397086
>chr15:25398056-25398688
>chr15:25398715-25398931
>chr15:25398982-25399401
>chr15:25399509-25400500
>chr15:25400580-25401073
>chr15:25401376-25401434
>chr15:25401484-25402050
>chr15:25402746-25402803
>chr15:25403464-25403492
>chr15:25403539-25404178
>chr15:25405965-25406123
>chr15:25406667-25406782
>chr15:25407321-25407359
>chr15:25407950-25408223
>chr15:25408755-25408849
>chr15:25409903-25410167
>chr15:25411156-25411205
>chr15:25411271-25411636
>chr15:25413288-25413392
>chr15:25413722-25413856
>chr15:25417375-25417854
>chr15:25417955-25418168
>chr15:25418441-25418496
>chr15:25418868-25419181
>chr15:25419423-25419556
>chr15:25419950-25420153
>chr15:25420351-25421154
>chr15:25421196-25421716
>chr15:25421804-25422181
>chr15:25422345-25422456
>chr15:25422689-25422999
>chr15:25423138-25423217
>chr15:25423636-25423699
>chr15:25423976-25424117
>chr15:25424277-25424350
>chr15:25424737-25424921
>chr15:25425001-25425514
>chr15:25426831-25427043
>chr15:25427573-25427793
>chr15:25427852-25428257
>chr15:25428843-25428976
>chr15:25429523-25430365
>chr15:25431324-25431661
>chr15:25433195-25433491
>chr15:25433770-25434092
>chr15:25434296-25434416
>chr15:25435421-25435513
>chr15:25435653-25435781
>chr15:25437040-25437117
>chr15:25438370-25438404
>chr15:25439845-25439889
>chr15:25440035-25440194
>chr15:25441471-25441807
>chr15:25442139-25442211
>chr15:25443368-25443730
>chr15:25445043-25445127
>chr15:25448759-25449041
>chr15:25449471-25449788
>chr15:25450224-25450334
>chr15:25452001-25452103
>chr15:25452603-25452775
>chr15:25453311-25453930
>chr15:25454308-25454444
>chr15:25455114-25455343
>chr15:25455518-25455698
>chr15:25458711-25458819
>chr15:25459096-25460702
>chr15:25461157-25462344
>chr15:25464037-25464103
>chr15:25464404-25464448
>chr15:25465396-25465454
>chr15:25468137-25468196
>chr15:25468269-25468564
>chr15:25469793-25470148
>chr15:25471018-25471144
>chr15:25472120-25472555
>chr15:25475104-25475244
>chr15:25475557-25475892
>chr15:25476246-25476585
>chr15:25476663-25476735
>chr15:25481298-25481352
>chr15:25481992-25483725
>chr15:25483824-25484045
>chr15:25484145-25485040
>chr15:25485117-25485170
>chr15:25485249-25485359
>chr15:25485426-25485852
>chr15:25488586-25489065
>chr15:25489238-25489458
>chr15:25489514-25489955
>chr15:25490369-25490569
>chr15:25491027-25491552
>chr15:25491655-25491964
>chr15:25492011-25492530
>chr15:25492585-25492748
>chr15:25492866-25493496
>chr15:25493551-25493788
>chr15:25495782-25496214
>chr15:25496305-25496641
>chr15:25496808-25496977
>chr15:25497048-25497568
>chr15:25497634-25498793
>chr15:25498848-25498954
>chr15:25499270-25499702
>chr15:25500200-25500629
>chr15:25500792-25500919
>chr15:25503046-25503140
>chr15:25503163-25503259
>chr15:25503427-25503747
>chr15:25503948-25503995
>chr15:25504624-25504906
>chr15:25509135-25509218
>chr15:25510796-25510851
>chr15:25511495-25511604
>chr15:25511661-25512060
>chr15:25512118-25512280
>chr15:25512401-25512453
>chr15:25513235-25513289
>chr15:25515360-25515639
>chr15:25517599-25517915
>chr15:25518108-25518168
>chr15:25518475-25518543
>chr15:25518786-25518865
>chr15:25519283-25519509
>chr15:25522316-25522687
>chr15:25522867-25523598
>chr15:25523928-25524010
>chr15:25524134-25524619
>chr15:25524761-25524975
>chr15:25525055-25525353
>chr15:25526799-25526915
>chr15:25527975-25528437
>chr15:25529444-25529505
>chr15:25529630-25530674
>chr15:25533362-25534141
>chr15:25534578-25535092
>chr15:25535558-25535628
>chr15:25535713-25535768
>chr15:25535856-25535901
>chr15:25536194-25536241
>chr15:25536630-25536734
>chr15:25536884-25536937
>chr15:25537366-25537461
>chr15:25537919-25538004
>chr15:25538116-25538320
>chr15:25538657-25538760
>chr15:25539005-25539424
>chr15:25539717-25539943
>chr15:25540255-25540453
>chr15:25540653-25540696
>chr15:25540759-25540832
>chr15:25540969-25541051
>chr15:25542089-25542369
>chr15:25543724-25543817
>chr15:25544367-25544526
>chr15:25545382-25545460
>chr15:25545637-25545967
>chr15:25546157-25546197
>chr15:25546442-25546826
>chr15:25546893-25547036
>chr15:25547289-25548166
>chr15:25549109-25549655
>chr15:25549864-25549943
>chr15:25550420-25550679
>chr15:25550858-25551084
>chr15:25551120-25551432
>chr15:25551538-25551980
>chr15:25552323-25552367
>chr15:25552941-25553257
>chr15:25553544-25553711
>chr15:25553885-25554184
>chr15:25554233-25555149
>chr15:25558976-25559077
>chr15:25560674-25561117
>chr15:25561218-25561643
>chr15:25562150-25562483
>chr15:25562669-25562824
>chr15:25562940-25563012
>chr15:25565830-25565921
>chr15:25566173-25566457
>chr15:25566530-25566969
>chr15:25567159-25567241
>chr15:25569613-25569723
>chr15:25569883-25569975
>chr15:25570888-25570954
>chr15:25570997-25571156
>chr15:25571198-25571734
>chr15:25572168-25572273
>chr15:25572471-25572773
>chr15:25572828-25573379
>chr15:25573487-25573645
>chr15:25573776-25573811
>chr15:25574035-25574121
>chr15:25574323-25574603
>chr15:25574841-25574974
>chr15:25575289-25575379
>chr15:25576651-25576742
>chr15:25577267-25577328
>chr15:25577361-25577414
>chr15:25578468-25578900
>chr15:25579230-25579333
>chr15:25579367-25579430
>chr15:25579993-25580035
>chr15:25580115-25580450
>chr15:25580941-25581034
>chr15:25581122-25581271
>chr15:25581383-25581553
>chr15:25581729-25582304
>chr15:25582464-25582511
>chr15:25582576-25582970
>chr15:25583663-25583726
>chr15:25584077-25586227
>chr15:25586363-25586801
>chr15:25586899-25587251
>chr15:25587586-25587821
>chr15:25587891-25587961
>chr15:25588370-25588404
>chr15:25588549-25588864
>chr15:25589814-25589851
>chr15:25590663-25590838
>chr15:25591085-25591524
>chr15:25591682-25591769
>chr15:25591930-25591968
>chr15:25592390-25592435
>chr15:25593000-25593342
>chr15:25593821-25593977
>chr15:25594577-25595195
>chr15:25596207-25596365
>chr15:25597539-25597637
>chr15:25598231-25598801
>chr15:25599090-25599256
>chr15:25600156-25600594
>chr15:25600959-25601380
>chr15:25601849-25602385
>chr15:25602427-25605071
>chr15:25605274-25605702
>chr15:25606075-25606258
>chr15:25606327-25606667
>chr15:25608184-25608396
>chr15:25610326-25610693
>chr15:25611194-25611502
>chr15:25611586-25611627
>chr15:25613608-25613671
>chr15:25616407-25616451
>chr15:25616829-25617803
>chr15:25617917-25618012
>chr15:25618071-25618222
>chr15:25618583-25618924
>chr15:25620156-25621114
>chr15:25621507-25621550
>chr15:25621614-25621991
>chr15:25625486-25625780
>chr15:25626281-25626325
>chr15:25626375-25626425
>chr15:25626514-25626691
>chr15:25626844-25627675
>chr15:25627717-25629925
>chr15:25631330-25631444
>chr15:25631555-25631606
>chr15:25631672-25631769
>chr15:25632954-25633800
>chr15:25634348-25634464
>chr15:25634565-25634628
>chr15:25634696-25634980
>chr15:25635145-25635352
>chr15:25635428-25635476
>chr15:25635562-25635731
>chr15:25636095-25636228
>chr15:25636308-25636573
>chr15:25636654-25636736
>chr15:25636940-25637187
>chr15:25637234-25638094
>chr15:25638174-25638810
>chr15:25638861-25638933
>chr15:25639026-25639266
>chr15:25639346-25640740
>chr15:25641402-25641656
>chr15:25641781-25642075
>chr15:25642122-25642245
>chr15:25643533-25643936
>chr15:25645252-25645378
>chr15:25645422-25645729
>chr15:25645921-25646369
>chr15:25646427-25647014
>chr15:25647472-25647701
>chr15:25647964-25648005
>chr15:25650059-25650957
>chr15:25651450-25651540
>chr15:25651581-25652022
>chr15:25652258-25652303
>chr15:25653027-25653439
>chr15:25653472-25654259
>chr15:25654411-25654665
>chr15:25654837-25655177
>chr15:25655340-25655382
>chr15:25655486-25655525
>chr15:25655880-25655927
>chr15:25656390-25656471
>chr15:25656503-25657411
>chr15:25658975-25659292
>chr15:25660490-25660935
>chr15:25662772-25663128
>chr15:25663226-25663543
>chr15:25664152-25664477
>chr15:25664587-25664691
>chr15:25665043-25665154
>chr15:25665480-25665516
>chr15:25666421-25666709
>chr15:25667512-25667603
>chr15:25668456-25668519
>chr15:25668615-25668668
>chr15:25668824-25668879
>chr15:25671753-25671893
>chr15:25671965-25672311
>chr15:25672547-25672752
>chr15:25673085-25673129
>chr15:25675672-25676004
>chr15:25676277-25676335
>chr15:25676702-25676800
>chr15:25681140-25681261
>chr15:25681762-25682137
>chr15:25683633-25683698
>chr15:25685528-25685821
>chr15:25686278-25686509
>chr15:25688092-25688157
>chr15:25689955-25690126
>chr15:25690258-25690737
>chr15:25692786-25693301
>chr15:25695355-25695651
>chr15:25697827-25698008
>chr15:25698374-25698960
>chr15:25699014-25699335
>chr15:25699474-25700203
>chr15:25700335-25700396
>chr15:25702953-25703535
>chr15:25705152-25705543
>chr15:25705707-25705756
>chr15:25708470-25708623
>chr15:25708869-25708905
>chr15:25714284-25714513
>chr15:25717039-25717087
>chr15:25717161-25717303
>chr15:25720148-25720285
>chr15:25720333-25720415
>chr15:25720553-25720625
>chr15:25723057-25723665
>chr15:25724806-25725460
>chr15:25725622-25725923
>chr15:25726248-25726283
>chr15:25726370-25727097
>chr15:25727712-25727823
>chr15:25729113-25729348
>chr15:25729997-25730371
>chr15:25731189-25731393
>chr15:25731802-25732159
>chr15:25732232-25732431
>chr15:25732553-25732859
>chr15:25734991-25735048
>chr15:25736741-25736789
>chr15:25737748-25737817
>chr15:25738382-25738616
>chr15:25738784-25738825
>chr15:25739006-25739238
>chr15:25741572-25741632
>chr15:25741810-25741877
>chr15:25743620-25743677
>chr15:25743731-25743781
>chr15:25744316-25744433
>chr15:25745003-25745671
>chr15:25745920-25745975
>chr15:25746889-25747318
>chr15:25747456-25747731
>chr15:25747963-25748273
>chr15:25748724-25749356
>chr15:25749769-25749837
>chr15:25749926-25750159
>chr15:25750223-25750369
>chr15:25750480-25750534
>chr15:25750700-25750777
>chr15:25751606-25752648
>chr15:25752780-25753070
>chr15:25753176-25753279
>chr15:25753310-25753543
>chr15:25753718-25754427
>chr15:25755759-25755913
>chr15:25756330-25756698
>chr15:25757022-25757175
>chr15:25757251-25758968
>chr15:25759045-25759280
>chr15:25759512-25759849
>chr15:25759955-25760150
>chr15:25760372-25760431
>chr15:25760695-25760861
>chr15:25760997-25761046
>chr15:25761120-25762947
>chr15:25763503-25763550
>chr15:25764123-25764162
>chr15:25764401-25764691
>chr15:25765869-25766333
>chr15:25766470-25766529
>chr15:25768520-25768830
>chr15:25769197-25769524
>chr15:25769845-25770124
>chr15:25770939-25771035
>chr15:25771133-25771166
>chr15:25771292-25771433
>chr15:25771669-25772069
>chr15:25774259-25774595
>chr15:25775580-25775615
>chr15:25777052-25777096
>chr15:25777615-25778013
>chr15:25778876-25779176
>chr15:25781367-25781827
>chr15:25782358-25782508
>chr15:25782886-25783204
>chr15:25784638-25784949
>chr15:25786012-25786276
>chr15:25786597-25786980
>chr15:25787327-25787664
>chr15:25788964-25789291
>chr15:25790850-25790897
>chr15:25791107-25791690
>chr15:25792860-25793178
>chr15:25795230-25795281
>chr15:25795699-25796416
>chr15:25796838-25797286
>chr15:25797419-25797461
>chr15:25799599-25799770
>chr15:25802761-25802808
>chr15:25803339-25803403
>chr15:25804198-25804312
>chr15:25804398-25804591
>chr15:25804789-25804942
>chr15:25806116-25806192
>chr15:25806254-25806768
>chr15:25807235-25807308
>chr15:25807511-25807842
>chr15:25808379-25808685
>chr15:25811381-25811411
>chr15:25813395-25813437
>chr15:25813504-25813577
>chr15:25813669-25813740
>chr15:25814381-25814418
>chr15:25816176-25816423
>chr15:25817041-25817387
>chr15:25817989-25818025
>chr15:25818411-25819983
>chr15:25820268-25820316
>chr15:25820488-25820534
>chr15:25820955-25821412
>chr15:25822012-25822296
>chr15:25823054-25823115
>chr15:25824194-25824518
>chr15:25824696-25824807
>chr15:25824868-25825054
>chr15:25825894-25826118
>chr15:25826204-25826966
>chr15:25827152-25827461
>chr15:25827795-25827965
>chr15:25828147-25828286
>chr15:25828563-25828664
>chr15:25829686-25829736
>chr15:25831901-25832121
>chr15:25832248-25832339
>chr15:25832758-25832869
>chr15:25832918-25833330
>chr15:25833560-25833595
>chr15:25833664-25834073
>chr15:25834096-25834252
>chr15:25834407-25834456
>chr15:25834617-25834847
>chr15:25834975-25835406
>chr15:25835627-25836244
>chr15:25837027-25837129
>chr15:25837225-25837437
>chr15:25839706-25839812
>chr15:25840046-25840103
>chr15:25840160-25840424
>chr15:25840864-25841081
>chr15:25841127-25841238
>chr15:25841674-25841755
>chr15:25842720-25843019
>chr15:25843204-25843264
>chr15:25845850-25845945
>chr15:25845999-25846083
>chr15:25846268-25846356
>chr15:25847257-25847355
>chr15:25847599-25847939
>chr15:25848025-25848113
>chr15:25848274-25848452
>chr15:25848538-25848590
>chr15:25849286-25849385
>chr15:25851354-25851402
>chr15:25851810-25851982
>chr15:25852882-25852989
>chr15:25853819-25853975
>chr15:25854741-25855183
>chr15:25855247-25855727
>chr15:25856037-25856486
>chr15:25856750-25856795
>chr15:25857149-25857500
>chr15:25857860-25857905
>chr15:25858411-25858467
>chr15:25859154-25859238
>chr15:25860097-25860145
>chr15:25861372-25861426
>chr15:25867444-25867904
>chr15:25868052-25868403
>chr15:25868673-25868990
>chr15:25870669-25870848
>chr15:25870934-25871016
>chr15:25871356-25872111
>chr15:25872213-25873415
>chr15:25873589-25874278
>chr15:25874491-25874722
>chr15:25875258-25875431
>chr15:25875750-25875960
>chr15:25877005-25877085
>chr15:25877408-25877719
>chr15:25878187-25878537
>chr15:25878639-25879426
>chr15:25880031-25880268
>chr15:25880804-25881118
>chr15:25881891-25881938
>chr15:25882381-25882710
>chr15:25882862-25883355
>chr15:25883427-25883650
>chr15:25884841-25885134
>chr15:25885369-25885500
>chr15:25885634-25886119
>chr15:25887234-25887623
>chr15:25888641-25888977
>chr15:25889201-25889498
>chr15:25889880-25889932
>chr15:25890145-25890519
>chr15:25891056-25891156
>chr15:25891428-25891582
>chr15:25891637-25891761
>chr15:25891855-25892003
>chr15:25892458-25892505
>chr15:25892723-25892797
>chr15:25894404-25894545
>chr15:25894809-25895419
>chr15:25896166-25896296
>chr15:25896870-25896925
>chr15:25897226-25897382
>chr15:25898720-25898881
>chr15:25898968-25899029
>chr15:25899096-25899302
>chr15:25899330-25900450
>chr15:25901789-25901927
>chr15:25901990-25902046
>chr15:25904432-25904606
>chr15:25904978-25905049
>chr15:25905290-25905361
>chr15:25905510-25905812
>chr15:25906389-25906669
>chr15:25907455-25907748
>chr15:25909665-25909885
>chr15:25910388-25910556
>chr15:25911457-25911857
>chr15:25912753-25913222
>chr15:25913290-25916945
>chr15:25917002-25918126
>chr15:25918153-25919735
>chr15:25919833-25925462
>chr15:25925837-25926506
>chr15:25926668-25926704
>chr15:25927031-25927118
>chr15:25927888-25928128
>chr15:25928642-25929341
>chr15:25929394-25929509
>chr15:25929807-25929952
>chr15:25930254-25930623
>chr15:25931699-25931739
>chr15:25931862-25931950
>chr15:25932214-25932295
>chr15:25932702-25932762
>chr15:25934150-25934465
>chr15:25934565-25934895
>chr15:25935259-25935692
>chr15:25936439-25936538
>chr15:25936739-25936820
>chr15:25936970-25937128
>chr15:25937477-25937705
>chr15:25937856-25937943
>chr15:25938402-25938739
>chr15:25940140-25940406
>chr15:25940909-25941337
>chr15:25941911-25942003
>chr15:25943591-25943808
>chr15:25943991-25944244
>chr15:25944520-25944658
>chr15:25945063-25945274
>chr15:25946889-25947034
>chr15:25947630-25947748
>chr15:25948063-25948226
>chr15:25948289-25949136
>chr15:25949315-25949893
>chr15:25949993-25950136
>chr15:25950616-25954158
>chr15:25955417-25955466
>chr15:25956409-25956509
>chr15:25956834-25957555
>chr15:25958157-25958194
>chr15:25958519-25958647
>chr15:25958688-25959230
>chr15:25961263-25961468
>chr15:25961700-25963359
>chr15:25963815-25964153
>chr15:25965144-25965184
>chr15:25966561-25967214
>chr15:25967316-25967361
>chr15:25967591-25967964
>chr15:25969386-25970013
>chr15:25971556-25971772
>chr15:25972804-25972882
>chr15:25973101-25973302
>chr15:25973486-25973566
>chr15:25974010-25974073
>chr15:25974221-25974255
>chr15:25974415-25974534
>chr15:25974682-25975195
>chr15:25976245-25976538
>chr15:25976586-25976637
>chr15:25976690-25977177
>chr15:25977390-25977989
>chr15:25978058-25978214
>chr15:25981977-25982462
>chr15:25983187-25983998
>chr15:25984726-25984776
>chr15:25985861-25985992
>chr15:25986734-25987140
>chr15:25987273-25987480
>chr15:25988479-25988947
>chr15:25988984-25989069
>chr15:25989205-25989257
>chr15:25989920-25989966
>chr15:25990868-25991098
>chr15:25991784-25992096
>chr15:25995644-25995762
>chr15:25995924-25996019
>chr15:25996262-25996711
>chr15:25996812-25997359
>chr15:25997515-25997948
>chr15:25998425-25998471
>chr15:25998774-25998820
>chr15:25999009-25999106
>chr15:25999194-25999732
>chr15:25999891-26000203
>chr15:26000630-26000670
>chr15:26000726-26001028
>chr15:26001888-26002169
>chr15:26002570-26002643
>chr15:26003367-26003801
>chr15:26004349-26004410
>chr15:26004862-26005156
>chr15:26005214-26005648
>chr15:26006198-26006589
>chr15:26007207-26007734
>chr15:26007965-26008159
>chr15:26008383-26008693
>chr15:26009062-26009484
>chr15:26009505-26010163
>chr15:26010512-26010972
>chr15:26011042-26011126
>chr15:26011184-26011845
>chr15:26012923-26013001
>chr15:26013284-26013641
>chr15:26014386-26014545
>chr15:26016591-26016893
>chr15:26017377-26017417
>chr15:26017471-26017530
>chr15:26017611-26017955
>chr15:26018093-26018128
>chr15:26018652-26019031
>chr15:26019914-26020087
>chr15:26020186-26020229
>chr15:26020929-26020998
>chr15:26021063-26021399
>chr15:26022043-26022394
>chr15:26022464-26023266
>chr15:26023624-26023732
>chr15:26023952-26024116
>chr15:26024650-26025075
>chr15:26025616-26026470
>chr15:26026512-26027280
>chr15:26027674-26028088
>chr15:26028968-26029275
>chr15:26029329-26031711
>chr15:26031785-26031864
>chr15:26032017-26032076
>chr15:26032694-26032742
>chr15:26033212-26033391
>chr15:26033425-26033609
>chr15:26033698-26033738
>chr15:26034049-26034348
>chr15:26034528-26034808
>chr15:26035353-26035464
>chr15:26035977-26036246
>chr15:26037034-26037199
>chr15:26038169-26038490
>chr15:26039341-26039638
>chr15:26039829-26042110
>chr15:26043391-26043536
>chr15:26043694-26044195
>chr15:26044305-26044559
>chr15:26044934-26045131
>chr15:26045315-26045586
>chr15:26045773-26046356
>chr15:26047359-26047656
>chr15:26049083-26049444
>chr15:26051495-26051685
>chr15:26053274-26053432
>chr15:26053615-26053941
>chr15:26054488-26054567
>chr15:26056483-26056541
>chr15:26056580-26058005
>chr15:26058060-26058123
>chr15:26058395-26058662
>chr15:26058729-26059562
>chr15:26059605-26060645
>chr15:26064355-26064566
>chr15:26064807-26065222
>chr15:26065999-26067082
>chr15:26067176-26067629
>chr15:26067670-26067840
>chr15:26068009-26068157
>chr15:26068279-26068329
>chr15:26069086-26069165
>chr15:26072504-26072643
>chr15:26074036-26074093
>chr15:26074557-26074916
>chr15:26075999-26076052
>chr15:26076564-26076942
>chr15:26077102-26077459
>chr15:26077971-26078070
>chr15:26078902-26079084
>chr15:26079827-26079881
>chr15:26081305-26081334
>chr15:26082471-26082558
>chr15:26082919-26083260
>chr15:26085685-26085836
>chr15:26086377-26086547
>chr15:26087711-26087762
>chr15:26087974-26088739
>chr15:26088830-26088971
>chr15:26089030-26089840
>chr15:26089905-26090352
>chr15:26090405-26092019
>chr15:26092152-26092329
>chr15:26092400-26093074
>chr15:26093136-26093640
>chr15:26093876-26094240
>chr15:26094730-26095062
>chr15:26095324-26095747
>chr15:26095805-26095843
>chr15:26095999-26096396
>chr15:26097141-26097506
>chr15:26099450-26100112
>chr15:26100433-26100519
>chr15:26100569-26100629
>chr15:26100683-26101414
>chr15:26101865-26102550
>chr15:26103908-26104190
>chr15:26105601-26105979
>chr15:26106546-26106913
>chr15:26107084-26107252
>chr15:26108103-26108317
>chr15:26108388-26108675
>chr15:26109533-26109773
>chr15:26112117-26112448
>chr15:26112686-26112783
>chr15:26113995-26114473
>chr15:26114812-26115239
>chr15:26115386-26115541
>chr15:26116068-26116155
>chr15:26116792-26117107
>chr15:26117301-26117528
>chr15:26117560-26117714
>chr15:26117946-26118269
>chr15:26120440-26121108
>chr15:26121497-26121611
>chr15:26121985-26122863
>chr15:26123562-26124651
>chr15:26126397-26126631
>chr15:26127102-26127185
>chr15:26129091-26129148
>chr15:26129641-26130060
>chr15:26130843-26131103
>chr15:26131806-26131909
>chr15:26133908-26134035
>chr15:26134535-26134575
>chr15:26134765-26135575
>chr15:26136050-26136360
>chr15:26137397-26137476
>chr15:26140294-26140828
>chr15:26142326-26142634
>chr15:26142744-26142789
>chr15:26144111-26144449
>chr15:26145164-26145253
>chr15:26145330-26145373
>chr15:26148942-26149233
>chr15:26149629-26155506
>chr15:26155591-26155834
>chr15:26156532-26156580
>chr15:26157644-26157697
>chr15:26157749-26158009
>chr15:26159541-26159845
>chr15:26160662-26160999
>chr15:26162179-26162497
>chr15:26162685-26163012
>chr15:26163697-26164082
>chr15:26164938-26164989
>chr15:26165278-26165532
>chr15:26166538-26166853
>chr15:26167163-26167461
>chr15:26171142-26171235
>chr15:26172522-26172592
>chr15:26173029-26173416
>chr15:26174336-26174653
>chr15:26174838-26175297
>chr15:26175954-26176101
>chr15:26178186-26178437
>chr15:26178589-26178652
>chr15:26180657-26180810
>chr15:26180889-26181125
>chr15:26181492-26182071
>chr15:26182126-26182402
>chr15:26183243-26183341
>chr15:26186175-26186616
>chr15:26187069-26187109
>chr15:26187896-26188660
>chr15:26189571-26189616
>chr15:26190614-26190948
>chr15:26192573-26192660
>chr15:26192786-26193061
>chr15:26193824-26193951
>chr15:26194159-26194316
>chr15:26196039-26196690
>chr15:26197652-26197776
>chr15:26197939-26198170
>chr15:26198220-26198681
>chr15:26199707-26200038
>chr15:26200824-26201096
>chr15:26204355-26204663
>chr15:26205062-26205385
>chr15:26205648-26206024
>chr15:26208130-26208446
>chr15:26209004-26209124
>chr15:26210241-26210508
>chr15:26215633-26215741
>chr15:26215811-26216088
>chr15:26216310-26217598
>chr15:26219877-26220615
>chr15:26221610-26221904
>chr15:26225536-26225590
>chr15:26225654-26225729
>chr15:26226230-26226556
>chr15:26227515-26227656
>chr15:26227822-26227898
>chr15:26228150-26228758
>chr15:26228919-26228996
>chr15:26229126-26229542
>chr15:26229653-26230031
>chr15:26230602-26230822
>chr15:26232151-26233298
>chr15:26233355-26233823
>chr15:26234075-26234155
>chr15:26234808-26234927
>chr15:26236200-26237033
>chr15:26239086-26239418
>chr15:26239517-26240104
>chr15:26240228-26240541
>chr15:26240747-26241171
>chr15:26241273-26241764
>chr15:26243370-26243693
>chr15:26243912-26244322
>chr15:26244669-26245171
>chr15:26245704-26245789
>chr15:26246308-26247817
>chr15:26248032-26248295
>chr15:26248379-26248521
>chr15:26248631-26249548
>chr15:26249598-26249860
>chr15:26249949-26250607
>chr15:26250710-26250846
>chr15:26250850-26252167
>chr15:26252251-26252352
>chr15:26252596-26252783
>chr15:26252845-26253037
>chr15:26253108-26253207
>chr15:26253288-26254067
>chr15:26254675-26254797
>chr15:26255379-26255903
>chr15:26256143-26256227
>chr15:26256384-26256505
>chr15:26256552-26256621
>chr15:26256930-26257296
>chr15:26258145-26258567
>chr15:26258750-26259233
>chr15:26259327-26259499
>chr15:26260392-26260481
>chr15:26262017-26262191
>chr15:26262304-26262413
>chr15:26263521-26263630
>chr15:26266045-26266074
>chr15:26266380-26266711
>chr15:26267187-26267996
>chr15:26268323-26268627
>chr15:26269017-26269192
>chr15:26269625-26269706
>chr15:26270010-26270143
>chr15:26270440-26270572
>chr15:26270696-26270771
>chr15:26270948-26271013
>chr15:26271075-26271442
>chr15:26271800-26272047
>chr15:26272323-26272937
>chr15:26273097-26273467
>chr15:26273660-26273850
>chr15:26275009-26275340
>chr15:26275757-26275877
>chr15:26276611-26276791
>chr15:26276901-26276958
>chr15:26277022-26277096
>chr15:26277887-26278373
>chr15:26278434-26280323
>chr15:26280508-26280965
>chr15:26281052-26281094
>chr15:26281123-26281628
>chr15:26281759-26282637
>chr15:26282665-26283187
>chr15:26284139-26284486
>chr15:26284527-26284854
>chr15:26285170-26285211
>chr15:26285522-26285666
>chr15:26285762-26286157
>chr15:26286418-26286539
>chr15:26286582-26286789
>chr15:26287385-26287612
>chr15:26287665-26287708
>chr15:26287918-26288184
>chr15:26289933-26290582
>chr15:26292725-26293102
>chr15:26294161-26294233
>chr15:26296905-26298606
>chr15:26300255-26300678
>chr15:26303172-26303429
>chr15:26303478-26303570
>chr15:26303775-26303990
>chr15:26304295-26304635
>chr15:26304796-26305134
>chr15:26305233-26305531
>chr15:26305592-26307881
>chr15:26308451-26308568
>chr15:26308632-26309111
>chr15:26309283-26310099
>chr15:26310265-26310818
>chr15:26312233-26312327
>chr15:26312865-26313170
>chr15:26313382-26313436
>chr15:26313688-26313791
>chr15:26314504-26314955
>chr15:26315124-26315265
>chr15:26316733-26316903
>chr15:26316981-26317124
>chr15:26319621-26319703
>chr15:26320204-26320631
>chr15:26321783-26321819
>chr15:26322495-26322912
>chr15:26323142-26323251
>chr15:26324250-26324344
>chr15:26324448-26324520
>chr15:26324796-26325169
>chr15:26325216-26325945
>chr15:26326176-26327233
>chr15:26327418-26327808
>chr15:26328030-26328227
>chr15:26328374-26328498
>chr15:26328646-26329072
>chr15:26329141-26329217
>chr15:26329370-26329497
>chr15:26329612-26329744
>chr15:26329835-26330559
>chr15:26330817-26331014
>chr15:26331798-26332122
>chr15:26332511-26333429
>chr15:26336013-26336363
>chr15:26336668-26336845
>chr15:26337707-26338027
>chr15:26338677-26338965
>chr15:26340086-26340409
>chr15:26341100-26341683
>chr15:26344453-26344643
>chr15:26345185-26345237
>chr15:26345919-26348149
>chr15:26348404-26351085
>chr15:26352951-26353011
>chr15:26353141-26353272
>chr15:26353913-26354071
>chr15:26354416-26354720
>chr15:26356105-26356198
>chr15:26358037-26358123
>chr15:26360919-26361271
>chr15:26361467-26361570
>chr15:26362459-26362782
>chr15:26363884-26364195
>chr15:26364604-26364699
>chr15:26364829-26364886
>chr15:26365669-26365982
>chr15:26366145-26366204
>chr15:26366668-26366985
>chr15:26369960-26370272
>chr15:26370909-26371336
>chr15:26373069-26373119
>chr15:26373168-26373228
>chr15:26373524-26373792
>chr15:26373840-26374295
>chr15:26376483-26376550
>chr15:26376718-26376840
>chr15:26378292-26378854
>chr15:26379524-26379882
>chr15:26382213-26382250
>chr15:26382703-26382776
>chr15:26382854-26382966
>chr15:26384151-26384202
>chr15:26384229-26384527
>chr15:26384690-26385442
>chr15:26386134-26386179
>chr15:26386210-26386606
>chr15:26386859-26387439
>chr15:26387799-26387911
>chr15:26394156-26394551
>chr15:26395289-26395636
>chr15:26396787-26397026
>chr15:26397240-26397365
>chr15:26397418-26398089
>chr15:26398176-26399855
>chr15:26399897-26400087
>chr15:26400175-26400426
>chr15:26400469-26400607
>chr15:26400773-26400819
>chr15:26400898-26401158
>chr15:26401431-26401649
>chr15:26403145-26403243
>chr15:26404808-26405132
>chr15:26405512-26405911
>chr15:26408186-26408524
>chr15:26409390-26409742
>chr15:26409822-26409878
>chr15:26410207-26410521
>chr15:26411296-26411351
>chr15:26411419-26411747
>chr15:26412032-26412135
>chr15:26412412-26412452
>chr15:26413670-26414014
>chr15:26414047-26414269
>chr15:26414336-26415706
>chr15:26415735-26415952
>chr15:26416012-26416110
>chr15:26416640-26416776
>chr15:26416898-26417686
>chr15:26417830-26418057
>chr15:26418143-26418647
>chr15:26419136-26419183
>chr15:26419279-26420327
>chr15:26420499-26420643
>chr15:26421829-26421909
>chr15:26423348-26423754
>chr15:26423781-26426432
>chr15:26427716-26427958
>chr15:26429136-26429240
>chr15:26429577-26429773
>chr15:26429835-26429954
>chr15:26430030-26430114
>chr15:26430200-26430281
>chr15:26430404-26430835
>chr15:26431137-26431381
>chr15:26431495-26431582
>chr15:26431726-26431908
>chr15:26432046-26432584
>chr15:26434110-26434409
>chr15:26434831-26435126
>chr15:26435611-26435649
>chr15:26437455-26437509
>chr15:26438227-26438381
>chr15:26438942-26438993
>chr15:26439620-26439777
>chr15:26439930-26440080
>chr15:26440342-26440405
>chr15:26440649-26440853
>chr15:26440925-26443199
>chr15:26443973-26444009
>chr15:26444040-26444397
>chr15:26445635-26445686
>chr15:26445915-26445972
>chr15:26446194-26446357
>chr15:26446875-26446918
>chr15:26447334-26447366
>chr15:26447819-26447867
>chr15:26448194-26448514
>chr15:26449103-26449243
>chr15:26450379-26450788
>chr15:26454592-26454680
>chr15:26454766-26454801
>chr15:26455456-26455628
>chr15:26455740-26455901
>chr15:26457413-26457618
>chr15:26458291-26458374
>chr15:26458688-26458724
>chr15:26458925-26459032
>chr15:26459066-26459306
>chr15:26459773-26460014
>chr15:26460477-26460565
>chr15:26460698-26460749
>chr15:26460807-26460880
>chr15:26460969-26461001
>chr15:26461134-26461511
>chr15:26461572-26461829
>chr15:26462643-26469248
>chr15:26469870-26470000
>chr15:26470203-26470300
>chr15:26470404-26470520
>chr15:26470856-26470988
>chr15:26471399-26471847
>chr15:26472009-26472256
>chr15:26472323-26472378
>chr15:26473024-26473254
>chr15:26473595-26473643
>chr15:26474027-26474145
>chr15:26477990-26478073
>chr15:26478454-26478947
>chr15:26481620-26481785
>chr15:26481996-26482505
>chr15:26482758-26482917
>chr15:26483075-26483366
>chr15:26483796-26484680
>chr15:26484831-26484903
>chr15:26485245-26485342
>chr15:26485641-26485694
>chr15:26485964-26486083
>chr15:26486142-26486206
>chr15:26486474-26486530
>chr15:26487583-26487901
>chr15:26487939-26488634
>chr15:26489098-26489445
>chr15:26489832-26489892
>chr15:26490011-26490183
>chr15:26490461-26490777
>chr15:26491531-26491597
>chr15:26492083-26492378
>chr15:26492407-26492439
>chr15:26492803-26492845
>chr15:26493185-26493320
>chr15:26493721-26493905
>chr15:26494559-26494645
>chr15:26495078-26495116
>chr15:26495228-26496007
>chr15:26496046-26501185
>chr15:26501299-26501946
>chr15:26502040-26502502
>chr15:26503029-26503227
>chr15:26503379-26503478
>chr15:26503784-26503920
>chr15:26505101-26505244
>chr15:26505678-26505852
>chr15:26506250-26506295
>chr15:26506512-26506899
>chr15:26507889-26508030
>chr15:26508200-26508281
>chr15:26508464-26508767
>chr15:26508927-26509087
>chr15:26509274-26509309
>chr15:26509452-26509739
>chr15:26509819-26509974
>chr15:26510521-26510810
>chr15:26510860-26510996
>chr15:26511268-26511394
>chr15:26511660-26511712
>chr15:26511815-26511868
>chr15:26512081-26512136
>chr15:26513153-26513225
>chr15:26515765-26516124
>chr15:26516845-26517513
>chr15:26518274-26518321
>chr15:26518472-26518946
>chr15:26520245-26520529
>chr15:26522742-26522789
>chr15:26523675-26523976
>chr15:26524312-26524408
>chr15:26524487-26525880
>chr15:26526112-26526941
>chr15:26527406-26527466
>chr15:26527791-26527898
>chr15:26528535-26528606
>chr15:26529088-26529515
>chr15:26529608-26530068
>chr15:26530210-26530360
>chr15:26530650-26530886
>chr15:26531050-26537703
>chr15:26537889-26538173
>chr15:26538246-26538526
>chr15:26538640-26538757
>chr15:26539165-26539487
>chr15:26539570-26539765
>chr15:26539844-26540095
>chr15:26540398-26540538
>chr15:26546750-26546803
>chr15:26549771-26549920
>chr15:26550238-26550627
>chr15:26550851-26550890
>chr15:26551995-26552313
>chr15:26553137-26553443
>chr15:26553825-26554354
>chr15:26554834-26555219
>chr15:26556975-26557429
>chr15:26558478-26559473
>chr15:26564054-26564265
>chr15:26565164-26565200
>chr15:26566468-26566759
>chr15:26568461-26568672
>chr15:26568683-26568835
>chr15:26571251-26571293
>chr15:26571747-26572057
>chr15:26573351-26573397
>chr15:26573685-26574892
>chr15:26575690-26575760
>chr15:26577185-26577552
>chr15:26577826-26578092
>chr15:26581286-26581336
>chr15:26583600-26583775
>chr15:26583795-26584084
>chr15:26584153-26584184
>chr15:26585961-26586318
>chr15:26586355-26586446
>chr15:26586618-26586916
>chr15:26586979-26587120
>chr15:26587410-26587459
>chr15:26592759-26593111
>chr15:26593262-26593464
>chr15:26593537-26594297
>chr15:26594522-26594891
>chr15:26595682-26595841
>chr15:26595914-26596045
>chr15:26596781-26596851
>chr15:26597011-26597221
>chr15:26597887-26597955
>chr15:26599943-26600233
>chr15:26600719-26600838
>chr15:26601077-26602082
>chr15:26602139-26602198
>chr15:26602354-26607624
>chr15:26607681-26608110
>chr15:26608128-26608482
>chr15:26608544-26609373
>chr15:26609713-26609765
>chr15:26609842-26609908
>chr15:26610035-26610421
>chr15:26610809-26610912
>chr15:26611019-26611117
>chr15:26611234-26611444
>chr15:26611569-26611654
>chr15:26612186-26612298
>chr15:26612835-26613468
>chr15:26616946-26619942
>chr15:26623489-26623616
>chr15:26625958-26626234
>chr15:26626277-26626456
>chr15:26626520-26626907
>chr15:26626991-26627110
>chr15:26627213-26628326
>chr15:26628669-26628728
>chr15:26633201-26633282
>chr15:26633451-26633975
>chr15:26634792-26635049
>chr15:26639379-26639558
>chr15:26640228-26640538
>chr15:26641778-26642216
>chr15:26642320-26642437
>chr15:26643717-26643765
>chr15:26644442-26644618
>chr15:26645037-26645242
>chr15:26645803-26645879
>chr15:26645976-26646082
>chr15:26646237-26646427
>chr15:26646562-26647497
>chr15:26648079-26648362
>chr15:26649206-26649536
>chr15:26649739-26649820
>chr15:26650499-26650929
>chr15:26650997-26651178
>chr15:26651275-26651309
>chr15:26651763-26651870
>chr15:26651942-26652215
>chr15:26652560-26652610
>chr15:26652966-26653346
>chr15:26653419-26653777
>chr15:26654132-26654973
>chr15:26655205-26655314
>chr15:26655450-26655762
>chr15:26655849-26655904
>chr15:26656503-26656831
>chr15:26657682-26657791
>chr15:26657946-26658013
>chr15:26658101-26658147
>chr15:26659168-26659565
>chr15:26659660-26659709
>chr15:26659935-26660256
>chr15:26660851-26661093
>chr15:26661257-26661356
>chr15:26663313-26663385
>chr15:26664001-26664260
>chr15:26664577-26665263
>chr15:26667700-26667763
>chr15:26669096-26669160
>chr15:26670870-26671048
>chr15:26671708-26671803
>chr15:26672039-26672107
>chr15:26673151-26673276
>chr15:26674013-26674525
>chr15:26675420-26675478
>chr15:26676483-26676541
>chr15:26678495-26678629
>chr15:26680290-26680348
>chr15:26681686-26681988
>chr15:26683187-26683273
>chr15:26684454-26684661
>chr15:26684727-26684760
>chr15:26684869-26684915
>chr15:26685820-26686248
>chr15:26687473-26687642
>chr15:26689294-26689384
>chr15:26689600-26689637
>chr15:26690098-26690389
>chr15:26690976-26691096
>chr15:26693910-26694073
>chr15:26694280-26694316
>chr15:26694874-26694933
>chr15:26694998-26695079
>chr15:26695134-26695245
>chr15:26695530-26695761
>chr15:26696342-26696402
>chr15:26698527-26698646
>chr15:26698954-26699006
>chr15:26699391-26699422
>chr15:26699836-26700246
>chr15:26700771-26701643
>chr15:26701745-26701929
>chr15:26702098-26702151
>chr15:26702700-26702777
>chr15:26702877-26703306
>chr15:26703620-26703765
>chr15:26704118-26704149
>chr15:26704459-26704510
>chr15:26704556-26704627
>chr15:26704750-26704915
>chr15:26705075-26705254
>chr15:26705313-26705491
>chr15:26705558-26705665
>chr15:26705828-26706083
>chr15:26706409-26706530
>chr15:26706728-26706792
>chr15:26707817-26708082
>chr15:26709155-26709930
>chr15:26710035-26710182
>chr15:26710247-26710729
>chr15:26710824-26710886
>chr15:26712093-26712314
>chr15:26714292-26714797
>chr15:26716737-26716989
>chr15:26717121-26717359
>chr15:26718178-26718542
>chr15:26718978-26719043
>chr15:26719876-26720341
>chr15:26721177-26721228
>chr15:26721318-26721375
>chr15:26721503-26721628
>chr15:26724407-26724470
>chr15:26724516-26724576
>chr15:26724611-26724669
>chr15:26724732-26724800
>chr15:26724869-26724998
>chr15:26725661-26725952
>chr15:26726111-26726376
>chr15:26726880-26727193
>chr15:26730267-26730447
>chr15:26731050-26731112
>chr15:26731997-26732370
>chr15:26732472-26733594
>chr15:26733633-26735958
>chr15:26736198-26736282
>chr15:26738047-26738383
>chr15:26739470-26739533
>chr15:26739680-26739870
>chr15:26741602-26741877
>chr15:26742914-26743231
>chr15:26744410-26745430
>chr15:26745544-26745576
>chr15:26745670-26745720
>chr15:26745890-26746077
>chr15:26746169-26746498
>chr15:26746671-26747080
>chr15:26747182-26747248
>chr15:26747337-26747474
>chr15:26747665-26747707
>chr15:26748036-26748144
>chr15:26748202-26748314
>chr15:26748660-26749087
>chr15:26749197-26749245
>chr15:26749340-26749428
>chr15:26749467-26749526
>chr15:26752216-26752638
>chr15:26752686-26752746
>chr15:26754311-26754354
>chr15:26754995-26755310
>chr15:26755737-26755814
>chr15:26756255-26756688
>chr15:26759240-26759566
>chr15:26760648-26760726
>chr15:26761083-26761440
>chr15:26761500-26761620
>chr15:26761815-26762116
>chr15:26763839-26764243
>chr15:26764838-26765155
>chr15:26768412-26768527
>chr15:26768810-26768863
>chr15:26769077-26769116
>chr15:26770527-26770577
>chr15:26773020-26773189
>chr15:26774620-26774665
>chr15:26776338-26776669
>chr15:26776847-26777098
>chr15:26777183-26777217
>chr15:26777323-26778374
>chr15:26778458-26779226
>chr15:26780038-26780220
>chr15:26780326-26780440
>chr15:26780578-26780634
>chr15:26780744-26781686
>chr15:26781766-26782211
>chr15:26782889-26783008
>chr15:26783254-26783348
>chr15:26783697-26783894
>chr15:26783954-26784188
>chr15:26784512-26784679
>chr15:26784772-26785152
>chr15:26785395-26785438
>chr15:26785743-26786065
>chr15:26786229-26786288
>chr15:26786372-26786902
>chr15:26788811-26788859
>chr15:26789157-26789288
>chr15:26789901-26789931
>chr15:26790024-26790114
>chr15:26790190-26790221
>chr15:26790302-26790529
>chr15:26791612-26792236
>chr15:26792284-26792339
>chr15:26793117-26793163
>chr15:26793566-26793706
>chr15:26795010-26795255
>chr15:26795337-26795674
>chr15:26795804-26795987
>chr15:26796081-26796151
>chr15:26796210-26796713
>chr15:26796776-26797042
>chr15:26797564-26798176
>chr15:26798330-26798405
>chr15:26798894-26799137
>chr15:26799243-26799380
>chr15:26800535-26800600
>chr15:26800670-26801094
>chr15:26802387-26802535
>chr15:26803302-26803371
>chr15:26803779-26803930
>chr15:26804129-26804208
>chr15:26804755-26805238
>chr15:26808660-26808700
>chr15:26809212-26809274
>chr15:26809327-26809382
>chr15:26810000-26811719
>chr15:26811828-26811907
>chr15:26811950-26814773
>chr15:26814860-26815018
>chr15:26816824-26817312
>chr15:26817638-26817749
>chr15:26818792-26818870
>chr15:26819117-26821165
>chr15:26821526-26821602
>chr15:26821755-26821937
>chr15:26822134-26822442
>chr15:26823051-26823240
>chr15:26824296-26824526
>chr15:26825231-26825309
>chr15:26825857-26825998
>chr15:26826617-26827040
>chr15:26827668-26827749
>chr15:26827836-26828279
>chr15:26828518-26829001
>chr15:26830065-26831964
>chr15:26832083-26832322
>chr15:26832360-26832529
>chr15:26832635-26832906
>chr15:26833210-26833408
>chr15:26833775-26834084
>chr15:26834111-26834251
>chr15:26834367-26835743
>chr15:26835783-26836106
>chr15:26836744-26836885
>chr15:26836990-26837078
>chr15:26837465-26837828
>chr15:26838066-26838226
>chr15:26840497-26840671
>chr15:26840948-26841041
>chr15:26842604-26843110
>chr15:26843646-26844031
>chr15:26844120-26844162
>chr15:26844663-26845222
>chr15:26846041-26846348
>chr15:26848599-26848638
>chr15:26848710-26848909
>chr15:26850746-26851138
>chr15:26852812-26853031
>chr15:26853230-26853674
>chr15:26854231-26854380
>chr15:26854618-26855202
>chr15:26855347-26855537
>chr15:26855836-26856077
>chr15:26856971-26857050
>chr15:26857470-26857815
>chr15:26858176-26858381
>chr15:26858603-26858971
>chr15:26859387-26860148
>chr15:26860686-26860948
>chr15:26861194-26861844
>chr15:26861896-26862067
>chr15:26862212-26863074
>chr15:26863324-26863847
>chr15:26863968-26864694
>chr15:26865724-26866078
>chr15:26867151-26867225
>chr15:26867938-26867984
>chr15:26868193-26868249
>chr15:26870905-26871240
>chr15:26872182-26872230
>chr15:26875357-26875425
>chr15:26876419-26876463
>chr15:26876879-26877038
>chr15:26879572-26879616
>chr15:26881655-26881999
>chr15:26883873-26884279
>chr15:26884337-26884485
>chr15:26884692-26884743
>chr15:26885009-26885350
>chr15:26886004-26886325
>chr15:26887308-26887669
>chr15:26887838-26887975
>chr15:26889747-26889796
>chr15:26892857-26892916
>chr15:26893129-26893321
>chr15:26893384-26893444
>chr15:26893719-26893757
>chr15:26895509-26895904
>chr15:26897340-26897535
>chr15:26898876-26899338
>chr15:26899384-26899444
>chr15:26899618-26899784
>chr15:26899849-26900068
>chr15:26900177-26900355
>chr15:26900504-26900590
>chr15:26900666-26900751
>chr15:26900816-26900944
>chr15:26901041-26901157
>chr15:26901291-26902379
>chr15:26902589-26905308
>chr15:26905388-26905695
>chr15:26905824-26905973
>chr15:26908972-26909205
>chr15:26910282-26910607
>chr15:26911339-26911410
>chr15:26912896-26913205
>chr15:26915771-26915875
>chr15:26916205-26917074
>chr15:26917265-26917981
>chr15:26918127-26918451
>chr15:26918566-26919409
>chr15:26919570-26919925
>chr15:26920028-26920580
>chr15:26921013-26921108
>chr15:26921360-26921425
>chr15:26921506-26921781
>chr15:26922385-26922942
>chr15:26923407-26923558
>chr15:26923756-26923845
>chr15:26924970-26925263
>chr15:26925323-26925604
>chr15:26927103-26927414
>chr15:26927643-26927688
>chr15:26928573-26929046
>chr15:26929226-26929343
>chr15:26929960-26930372
>chr15:26930525-26930605
>chr15:26930751-26931550
>chr15:26931909-26933110
>chr15:26934009-26934306
>chr15:26935766-26935815
>chr15:26935925-26936309
>chr15:26937515-26937566
>chr15:26940373-26940501
>chr15:26941624-26941707
>chr15:26941874-26941982
>chr15:26942836-26943111
>chr15:26946151-26946251
>chr15:26947209-26947704
>chr15:26949155-26949201
>chr15:26949569-26949808
>chr15:26951182-26951596
>chr15:26954520-26954678
>chr15:26954900-26955039
>chr15:26955195-26955331
>chr15:26955388-26955654
>chr15:26955759-26955838
>chr15:26955893-26956282
>chr15:26956588-26957402
>chr15:26957527-26957591
>chr15:26957618-26959705
>chr15:26959782-26960052
>chr15:26960346-26960449
>chr15:26962000-26962382
>chr15:26962526-26962610
>chr15:26962669-26962767
>chr15:26962873-26963133
>chr15:26963865-26963909
>chr15:26966511-26966915
>chr15:26968247-26968615
>chr15:26969209-26969273
>chr15:26969453-26969742
>chr15:26970166-26970338
>chr15:26974471-26974546
>chr15:26974759-26975219
>chr15:26975579-26975673
>chr15:26977498-26977769
>chr15:26977985-26978246
>chr15:26979401-26981099
>chr15:26981343-26981443
>chr15:26983511-26983856
>chr15:26984037-26984131
>chr15:26987007-26987220
>chr15:26987886-26988013
>chr15:26988094-26988153
>chr15:26988328-26988556
>chr15:26988760-26989044
>chr15:26989168-26989392
>chr15:26989473-26994421
>chr15:26994459-26995284
>chr15:26996010-26996365
>chr15:26996611-26997146
>chr15:26999070-26999273
>chr15:26999792-26999957
>chr15:27000447-27000909
>chr15:27002596-27003020
>chr15:27003143-27004668
>chr15:27005030-27005393
>chr15:27005592-27005656
>chr15:27006184-27007993
>chr15:27008125-27008181
>chr15:27009822-27010138
>chr15:27010610-27010708
>chr15:27010825-27011167
>chr15:27011558-27011871
>chr15:27012035-27012227
>chr15:27013176-27013593
>chr15:27013694-27013975
>chr15:27014034-27014898
>chr15:27015104-27015692
>chr15:27015801-27015931
>chr15:27016027-27016714
>chr15:27016927-27017032
>chr15:27017245-27017320
>chr15:27017834-27017873
>chr15:27018405-27018472
>chr15:27018947-27019376
>chr15:27020396-27020727
>chr15:27020998-27021214
>chr15:27021563-27021864
>chr15:27023288-27024611
>chr15:27024738-27025053
>chr15:27028505-27028837
>chr15:27029189-27029263
>chr15:27029419-27029568
>chr15:27030231-27030331
>chr15:27030942-27031221
>chr15:27031297-27031424
>chr15:27032363-27032792
>chr15:27033713-27033778
>chr15:27034001-27034050
>chr15:27034359-27034420
>chr15:27036403-27036716
>chr15:27036856-27037177
>chr15:27037441-27037888
>chr15:27038121-27038284
>chr15:27038672-27038792
>chr15:27040713-27040753
>chr15:27041192-27041487
>chr15:27043987-27044099
>chr15:27044512-27044652
>chr15:27046075-27046407
>chr15:27050690-27050763
>chr15:27051407-27052106
>chr15:27052769-27054484
>chr15:27055069-27055105
>chr15:27055598-27055782
>chr15:27055876-27055930
>chr15:27056061-27056394
>chr15:27062308-27062667
>chr15:27063309-27063523
>chr15:27063568-27063688
>chr15:27063873-27063924
>chr15:27065191-27065249
>chr15:27067611-27067648
>chr15:27072290-27072403
>chr15:27073889-27074273
>chr15:27075085-27075147
>chr15:27076314-27076677
>chr15:27078101-27078214
>chr15:27078824-27079075
>chr15:27080166-27080658
>chr15:27080925-27080981
>chr15:27081391-27081483
>chr15:27083363-27083649
>chr15:27085515-27085590
>chr15:27087642-27088141
>chr15:27088241-27088285
>chr15:27088479-27088582
>chr15:27088689-27088820
>chr15:27089803-27090700
>chr15:27090947-27091630
>chr15:27096863-27097157
>chr15:27097427-27097622
>chr15:27098102-27098466
>chr15:27099312-27099398
>chr15:27099601-27099658
>chr15:27099926-27100259
>chr15:27100393-27100645
>chr15:27100708-27100811
>chr15:27101199-27101981
>chr15:27104891-27105124
>chr15:27105233-27105334
>chr15:27105381-27105555
>chr15:27105614-27105776
>chr15:27105841-27106036
>chr15:27106151-27106686
>chr15:27107135-27107255
>chr15:27107484-27107692
>chr15:27107902-27108052
>chr15:27108782-27108824
>chr15:27109149-27109253
>chr15:27109343-27109462
>chr15:27109594-27109911
>chr15:27109991-27110266
>chr15:27110357-27110746
>chr15:27112084-27112136
>chr15:27112251-27112323
>chr15:27112459-27112768
>chr15:27113198-27113304
>chr15:27115770-27115816
>chr15:27116030-27116219
>chr15:27116545-27117078
>chr15:27117726-27117784
>chr15:27117949-27117987
>chr15:27119113-27119233
>chr15:27119314-27119360
>chr15:27121799-27122282
>chr15:27122369-27122464
>chr15:27122991-27123060
>chr15:27123258-27123572
>chr15:27125239-27125379
>chr15:27125429-27125673
>chr15:27127214-27127461
>chr15:27128076-27128216
>chr15:27128896-27131151
>chr15:27131256-27132430
>chr15:27132617-27133213
>chr15:27134687-27134727
>chr15:27135588-27135970
>chr15:27138952-27139220
>chr15:27139380-27140343
>chr15:27140682-27140866
>chr15:27142020-27142180
>chr15:27142221-27142617
>chr15:27142756-27143409
>chr15:27144905-27144977
>chr15:27145489-27145723
>chr15:27146168-27146486
>chr15:27146730-27147026
>chr15:27147176-27147791
>chr15:27147898-27148213
>chr15:27148254-27148331
>chr15:27148459-27148699
>chr15:27149036-27149084
>chr15:27149202-27149506
>chr15:27149643-27149705
>chr15:27150152-27150243
>chr15:27150833-27150899
>chr15:27151900-27152348
>chr15:27152407-27152457
>chr15:27152621-27153180
>chr15:27153316-27153361
>chr15:27153584-27153927
>chr15:27154474-27154532
>chr15:27154624-27155167
>chr15:27155262-27155412
>chr15:27156013-27156341
>chr15:27158461-27158583
>chr15:27159147-27159502
>chr15:27161614-27161673
>chr15:27163209-27163434
>chr15:27163554-27163666
>chr15:27168697-27168845
>chr15:27169668-27169849
>chr15:27170347-27170422
>chr15:27171467-27171591
>chr15:27171856-27171958
>chr15:27172106-27172162
>chr15:27173566-27173657
>chr15:27173731-27173926
>chr15:27175875-27175928
>chr15:27176938-27177006
>chr15:27177051-27177093
>chr15:27177471-27177659
>chr15:27177898-27177943
>chr15:27178132-27178174
>chr15:27178545-27178736
>chr15:27178955-27179070
>chr15:27180631-27180678
>chr15:27181963-27182020
>chr15:27184361-27184474
>chr15:27184562-27184665
>chr15:27184964-27185488
>chr15:27185679-27194006
>chr15:27194554-27194831
>chr15:27195042-27195958
>chr15:27196293-27196365
>chr15:27197225-27197287
>chr15:27197664-27199137
>chr15:27199439-27199556
>chr15:27199610-27200091
>chr15:27200883-27200923
>chr15:27201325-27201535
>chr15:27202516-27202625
>chr15:27203042-27206042
>chr15:27206069-27206587
>chr15:27206647-27206980
>chr15:27207023-27207149
>chr15:27209308-27209461
>chr15:27209792-27210094
>chr15:27210476-27210516
>chr15:27210864-27210996
>chr15:27212823-27212984
>chr15:27213296-27213345
>chr15:27213409-27213455
>chr15:27215181-27215229
>chr15:27216723-27217286
>chr15:27218036-27218269
>chr15:27220142-27220247
>chr15:27220490-27220649
>chr15:27223228-27223510
>chr15:27224549-27224584
>chr15:27225286-27225352
>chr15:27227150-27227708
>chr15:27227942-27230241
>chr15:27231680-27231765
>chr15:27233144-27233192
>chr15:27233410-27233634
>chr15:27236014-27236092
>chr15:27239060-27239127
>chr15:27243943-27243986
>chr15:27244646-27244914
>chr15:27245481-27246294
>chr15:27246873-27247244
>chr15:27247602-27247972
>chr15:27248762-27248846
>chr15:27250442-27250727
>chr15:27253267-27253398
>chr15:27254510-27254649
>chr15:27254741-27254780
>chr15:27254831-27254912
>chr15:27255086-27255235
>chr15:27255910-27256484
>chr15:27256913-27257529
>chr15:27257588-27257925
>chr15:27258590-27258798
>chr15:27258980-27259277
>chr15:27260096-27260454
>chr15:27260602-27260685
>chr15:27261380-27261423
>chr15:27261516-27261640
>chr15:27263794-27263959
>chr15:27264748-27264947
>chr15:27265759-27265867
>chr15:27265903-27266604
>chr15:27266776-27268063
>chr15:27268190-27268353
>chr15:27268405-27268616
>chr15:27269809-27269997
>chr15:27270495-27270677
>chr15:27272998-27273089
>chr15:27274240-27274336
>chr15:27274516-27274678
>chr15:27276874-27276889
>chr15:27278062-27278355
>chr15:27278571-27278700
>chr15:27278745-27278943
>chr15:27279042-27279226
>chr15:27279341-27279486
>chr15:27279745-27279812
>chr15:27279857-27280010
>chr15:27280065-27280636
>chr15:27280695-27280738
>chr15:27280903-27280998
>chr15:27281093-27281181
>chr15:27281390-27281498
>chr15:27281764-27281888
>chr15:27283313-27283613
>chr15:27285254-27285313
>chr15:27287731-27288716
>chr15:27289447-27289488
>chr15:27289772-27289867
>chr15:27290170-27290315
>chr15:27290402-27290453
>chr15:27290643-27290815
>chr15:27290938-27291007
>chr15:27291992-27292559
>chr15:27293394-27293732
>chr15:27294191-27294533
>chr15:27296514-27297143
>chr15:27297189-27297790
>chr15:27297878-27297933
>chr15:27298300-27298552
>chr15:27298615-27298862
>chr15:27298930-27299322
>chr15:27300164-27300262
>chr15:27300371-27300687
>chr15:27300764-27301002
>chr15:27301340-27301509
>chr15:27301557-27301714
>chr15:27301865-27301905
>chr15:27302044-27302201
>chr15:27302452-27302672
>chr15:27302715-27303269
>chr15:27303603-27303683
>chr15:27303735-27303890
>chr15:27303994-27304034
>chr15:27304197-27304252
>chr15:27304396-27304469
>chr15:27304686-27304726
>chr15:27304790-27304960
>chr15:27305070-27305107
>chr15:27305170-27305407
>chr15:27305468-27307278
>chr15:27307337-27309335
>chr15:27309452-27309613
>chr15:27309712-27309784
>chr15:27309836-27309952
>chr15:27310960-27311018
>chr15:27311549-27311641
>chr15:27312179-27312556
>chr15:27312791-27312950
>chr15:27313039-27314556
>chr15:27314633-27315074
>chr15:27316041-27316447
>chr15:27318622-27318665
>chr15:27318972-27319126
>chr15:27320759-27320893
>chr15:27323732-27323793
>chr15:27325175-27325219
>chr15:27327471-27327575
>chr15:27328093-27328141
>chr15:27329206-27329587
>chr15:27329951-27330322
>chr15:27331228-27331870
>chr15:27332203-27332575
>chr15:27332829-27332927
>chr15:27332962-27333084
>chr15:27333220-27333336
>chr15:27334840-27334918
>chr15:27335242-27335516
>chr15:27335607-27335691
>chr15:27335751-27336606
>chr15:27336898-27337050
>chr15:27341349-27341443
>chr15:27344992-27345613
>chr15:27345690-27346341
>chr15:27346477-27346563
>chr15:27346951-27347032
>chr15:27348078-27348166
>chr15:27348477-27348548
>chr15:27350234-27350334
>chr15:27350868-27352195
>chr15:27353408-27353750
>chr15:27355297-27356286
>chr15:27357606-27357655
>chr15:27365285-27365366
>chr15:27365874-27365934
>chr15:27369528-27369837
>chr15:27371762-27371858
>chr15:27372362-27372659
>chr15:27374098-27374425
>chr15:27374875-27374936
>chr15:27375031-27375183
>chr15:27375271-27375368
>chr15:27375487-27377726
>chr15:27378232-27378336
>chr15:27379099-27379332
>chr15:27379388-27379678
>chr15:27379909-27380132
>chr15:27380282-27380461
>chr15:27380746-27381075
>chr15:27384963-27385033
>chr15:27387791-27388419
>chr15:27388843-27388905
>chr15:27390076-27390168
>chr15:27390799-27391115
>chr15:27392264-27392298
>chr15:27393060-27393388
>chr15:27393420-27393608
>chr15:27393878-27394167
>chr15:27394501-27394539
>chr15:27395101-27395251
>chr15:27395360-27395587
>chr15:27395868-27396156
>chr15:27396266-27396418
>chr15:27396456-27396555
>chr15:27396686-27396727
>chr15:27397800-27398106
>chr15:27398388-27398573
>chr15:27401015-27401048
>chr15:27403069-27403262
>chr15:27403630-27404229
>chr15:27405663-27405723
>chr15:27405817-27406175
>chr15:27406583-27406688
>chr15:27406866-27407839
>chr15:27407985-27408026
>chr15:27408910-27408989
>chr15:27409211-27409460
>chr15:27409717-27409795
>chr15:27410285-27410372
>chr15:27410694-27410751
>chr15:27411896-27411974
>chr15:27412267-27412401
>chr15:27412830-27412895
>chr15:27414853-27414935
>chr15:27414991-27415296
>chr15:27415371-27415688
>chr15:27415716-27416039
>chr15:27416097-27416135
>chr15:27416470-27416521
>chr15:27416643-27416721
>chr15:27416797-27416888
>chr15:27420209-27420418
>chr15:27420501-27420639
>chr15:27421480-27422384
>chr15:27422438-27422522
>chr15:27423506-27423892
>chr15:27424245-27424935
>chr15:27425020-27425081
>chr15:27425329-27425622
>chr15:27426526-27426891
>chr15:27427143-27427213
>chr15:27427856-27428186
>chr15:27429416-27429606
>chr15:27429658-27429914
>chr15:27430124-27430295
>chr15:27430393-27431364
>chr15:27431770-27432009
>chr15:27433218-27433315
>chr15:27434469-27434546
>chr15:27435154-27435451
>chr15:27436093-27436311
>chr15:27436367-27436419
>chr15:27436846-27436989
>chr15:27437705-27438109
>chr15:27440118-27440155
>chr15:27443016-27443175
>chr15:27443884-27443965
>chr15:27444463-27444642
>chr15:27444799-27445326
>chr15:27445429-27445780
>chr15:27445851-27445927
>chr15:27446077-27446331
>chr15:27446560-27446681
>chr15:27447617-27448024
>chr15:27448778-27448821
>chr15:27450281-27451789
>chr15:27452075-27452781
>chr15:27452851-27453158
>chr15:27453250-27453432
>chr15:27453590-27453935
>chr15:27454167-27454252
>chr15:27455373-27455426
>chr15:27455472-27455792
>chr15:27457044-27457102
>chr15:27459500-27459662
>chr15:27460500-27460552
>chr15:27460751-27460905
>chr15:27461372-27461763
>chr15:27462790-27462892
>chr15:27463028-27463078
>chr15:27464080-27464907
>chr15:27467074-27467357
>chr15:27467869-27467921
>chr15:27468127-27468410
>chr15:27468721-27468983
>chr15:27469312-27469662
>chr15:27470173-27470518
>chr15:27470693-27470800
>chr15:27470928-27471102
>chr15:27471139-27471208
>chr15:27471283-27471667
>chr15:27472191-27472636
>chr15:27473109-27473185
>chr15:27474837-27475173
>chr15:27475295-27475331
>chr15:27475426-27475932
>chr15:27476045-27476163
>chr15:27476488-27476526
>chr15:27476722-27476790
>chr15:27477131-27478099
>chr15:27478208-27478443
>chr15:27478494-27478700
>chr15:27478746-27478952
>chr15:27478993-27479133
>chr15:27479480-27479597
>chr15:27479956-27479995
>chr15:27481331-27481398
>chr15:27483133-27483257
>chr15:27483437-27483499
>chr15:27483916-27484238
>chr15:27484577-27484695
>chr15:27484839-27484990
>chr15:27487302-27487374
>chr15:27488827-27490136
>chr15:27492882-27492980
>chr15:27493033-27493141
>chr15:27494000-27494452
>chr15:27494865-27495018
>chr15:27495162-27495534
>chr15:27497979-27498039
>chr15:27498150-27498223
>chr15:27498482-27498817
>chr15:27500950-27501257
>chr15:27502421-27502541
>chr15:27502629-27502784
>chr15:27503023-27503226
>chr15:27503629-27503678
>chr15:27503790-27503835
>chr15:27504003-27504083
>chr15:27504198-27504349
>chr15:27504783-27504833
>chr15:27505018-27505167
>chr15:27505266-27505383
>chr15:27505560-27505618
>chr15:27506085-27506164
>chr15:27506738-27507639
>chr15:27508423-27508590
>chr15:27508664-27509077
>chr15:27509129-27509456
>chr15:27509747-27509887
>chr15:27510870-27510910
>chr15:27512197-27512260
>chr15:27513117-27513482
>chr15:27513761-27513860
>chr15:27514200-27514287
>chr15:27515019-27515393
>chr15:27518061-27518426
>chr15:27522198-27522269
>chr15:27523285-27523327
>chr15:27523361-27523569
>chr15:27523622-27524044
>chr15:27524315-27524679
>chr15:27525726-27525990
>chr15:27528810-27528896
>chr15:27532297-27532434
>chr15:27533810-27534194
>chr15:27535815-27535858
>chr15:27536180-27536241
>chr15:27536372-27536428
>chr15:27537793-27538144
>chr15:27539768-27539829
>chr15:27540979-27541044
>chr15:27542551-27542907
>chr15:27543577-27543902
>chr15:27544153-27544201
>chr15:27544409-27544540
>chr15:27544803-27545152
>chr15:27546432-27547053
>chr15:27547257-27547727
>chr15:27550192-27550513
>chr15:27551900-27552018
>chr15:27552057-27552352
>chr15:27552739-27552978
>chr15:27553042-27553199
>chr15:27555359-27555443
>chr15:27555474-27555774
>chr15:27555830-27555975
>chr15:27556630-27556978
>chr15:27557171-27557293
>chr15:27557692-27557766
>chr15:27557898-27558053
>chr15:27558256-27558421
>chr15:27558686-27558795
>chr15:27559403-27559502
>chr15:27559610-27559700
>chr15:27559789-27559966
>chr15:27560031-27560848
>chr15:27562372-27562412
>chr15:27565779-27565819
>chr15:27565959-27566079
>chr15:27566168-27566500
>chr15:27566996-27567347
>chr15:27567427-27568092
>chr15:27569149-27569199
>chr15:27569302-27569551
>chr15:27569604-27569934
>chr15:27570029-27570104
>chr15:27570486-27570775
>chr15:27570919-27570951
>chr15:27571428-27571811
>chr15:27572018-27572748
>chr15:27573067-27573224
>chr15:27574615-27574658
>chr15:27575347-27575386
>chr15:27577198-27577540
>chr15:27577693-27577754
>chr15:27577820-27578804
>chr15:27580368-27580449
>chr15:27580778-27581074
>chr15:27583098-27583154
>chr15:27583435-27583945
>chr15:27584112-27584195
>chr15:27584312-27584922
>chr15:27585113-27585196
>chr15:27585360-27585419
>chr15:27585686-27586040
>chr15:27586321-27586354
>chr15:27588276-27588415
>chr15:27588473-27588535
>chr15:27589690-27590161
>chr15:27593991-27594074
>chr15:27594254-27594774
>chr15:27596486-27596533
>chr15:27597481-27597767
>chr15:27599775-27599874
>chr15:27600049-27600101
>chr15:27600221-27600469
>chr15:27602768-27602909
>chr15:27603080-27603400
>chr15:27604093-27604153
>chr15:27605689-27605757
>chr15:27605943-27606391
>chr15:27606968-27607301
>chr15:27607471-27607688
>chr15:27608009-27608217
>chr15:27608771-27609205
>chr15:27610180-27610525
>chr15:27611088-27611254
>chr15:27611477-27611746
>chr15:27612022-27612241
>chr15:27612555-27612618
>chr15:27612814-27612968
>chr15:27613002-27613243
>chr15:27613292-27614263
>chr15:27614339-27614750
>chr15:27614842-27615063
>chr15:27615328-27615529
>chr15:27615635-27615718
>chr15:27615784-27616282
>chr15:27616529-27616874
>chr15:27617789-27617821
>chr15:27618241-27618805
>chr15:27619176-27619224
>chr15:27620409-27620471
>chr15:27621100-27621338
>chr15:27626021-27626067
>chr15:27626256-27626299
>chr15:27627455-27627517
>chr15:27627668-27627834
>chr15:27628104-27628205
>chr15:27628257-27628355
>chr15:27628597-27628658
>chr15:27628719-27628999
>chr15:27629364-27629452
>chr15:27630015-27630099
>chr15:27630370-27630843
>chr15:27631194-27631308
>chr15:27633042-27633372
>chr15:27633875-27634033
>chr15:27635319-27635403
>chr15:27635624-27635953
>chr15:27637982-27638343
>chr15:27639035-27639121
>chr15:27639210-27639752
>chr15:27639868-27644467
>chr15:27644858-27644982
>chr15:27647945-27648313
>chr15:27648938-27649214
>chr15:27649751-27650024
>chr15:27650114-27650275
>chr15:27650662-27651207
>chr15:27651461-27652092
>chr15:27653782-27655431
>chr15:27655486-27655907
>chr15:27655974-27656991
>chr15:27658842-27659097
>chr15:27659331-27659569
>chr15:27660679-27660730
>chr15:27661421-27663428
>chr15:27663475-27664573
>chr15:27666037-27666185
>chr15:27666342-27666591
>chr15:27668070-27668246
>chr15:27670162-27670287
>chr15:27670332-27670401
>chr15:27672570-27672843
>chr15:27673618-27673929
>chr15:27674082-27674129
>chr15:27674451-27674748
>chr15:27676032-27676169
>chr15:27677071-27677213
>chr15:27679572-27679650
>chr15:27680773-27681120
>chr15:27682685-27682886
>chr15:27682993-27683142
>chr15:27684664-27685051
>chr15:27685090-27685297
>chr15:27688628-27688716
>chr15:27691299-27691372
>chr15:27693318-27693364
>chr15:27693516-27693566
>chr15:27693622-27693807
>chr15:27693914-27694640
>chr15:27694689-27694927
>chr15:27695050-27695195
>chr15:27696005-27696230
>chr15:27696263-27696326
>chr15:27697135-27697185
>chr15:27697289-27697427
>chr15:27698861-27699325
>chr15:27700325-27701080
>chr15:27701194-27701836
>chr15:27702043-27702084
>chr15:27702465-27702504
>chr15:27704360-27704702
>chr15:27708357-27708520
>chr15:27708619-27709035
>chr15:27709218-27709729
>chr15:27710640-27710726
>chr15:27710901-27711097
>chr15:27713424-27713529
>chr15:27713864-27714104
>chr15:27714425-27714501
>chr15:27715734-27715795
>chr15:27716482-27716523
>chr15:27716661-27717114
>chr15:27717419-27717695
>chr15:27719674-27719842
>chr15:27721119-27721375
>chr15:27722561-27723152
>chr15:27724215-27724273
>chr15:27724441-27724548
>chr15:27725291-27725566
>chr15:27726002-27726365
>chr15:27726696-27726778
>chr15:27728197-27728252
>chr15:27729983-27730075
>chr15:27730469-27730803
>chr15:27733679-27734272
>chr15:27734334-27734397
>chr15:27735072-27736206
>chr15:27737287-27737389
>chr15:27737890-27737951
>chr15:27738448-27738735
>chr15:27739414-27739751
>chr15:27744825-27745175
>chr15:27745223-27745760
>chr15:27745838-27746531
>chr15:27748781-27748865
>chr15:27749314-27749429
>chr15:27749808-27749865
>chr15:27752749-27752841
>chr15:27753445-27753786
>chr15:27758716-27758948
>chr15:27759037-27759232
>chr15:27759403-27759537
>chr15:27760035-27760162
>chr15:27760391-27760681
>chr15:27760827-27760878
>chr15:27761041-27761225
>chr15:27761256-27761400
>chr15:27761602-27761669
>chr15:27761819-27762228
>chr15:27762866-27763014
>chr15:27763088-27763331
>chr15:27763405-27763570
>chr15:27763986-27764260
>chr15:27764729-27765125
>chr15:27765208-27765617
>chr15:27765756-27765947
>chr15:27766019-27766067
>chr15:27766151-27766249
>chr15:27766969-27767008
>chr15:27767042-27767887
>chr15:27768458-27768515
>chr15:27769516-27769669
>chr15:27770713-27771156
>chr15:27772311-27772362
>chr15:27772542-27772882
>chr15:27773638-27773702
>chr15:27774619-27774736
>chr15:27774865-27774908
>chr15:27775711-27775780
>chr15:27775898-27775932
>chr15:27779384-27780016
>chr15:27784742-27785088
>chr15:27785250-27785597
>chr15:27785716-27786113
>chr15:27786544-27786814
>chr15:27786977-27787118
>chr15:27787158-27787228
>chr15:27787577-27788171
>chr15:27788465-27788531
>chr15:27788698-27788826
>chr15:27789707-27789878
>chr15:27790044-27790232
>chr15:27790368-27790475
>chr15:27790758-27791107
>chr15:27791317-27791443
>chr15:27792190-27792299
>chr15:27793974-27794050
>chr15:27797801-27797863
>chr15:27798375-27798463
>chr15:27799465-27799801
>chr15:27800035-27800190
>chr15:27800260-27801861
>chr15:27802097-27802325
>chr15:27802437-27802586
>chr15:27802776-27803012
>chr15:27803075-27803178
>chr15:27803227-27803451
>chr15:27803609-27803776
>chr15:27803844-27804139
>chr15:27807254-27807339
>chr15:27809306-27811535
>chr15:27812476-27812556
>chr15:27812851-27813006
>chr15:27813402-27813448
>chr15:27813843-27814049
>chr15:27814147-27814335
>chr15:27814563-27815091
>chr15:27815275-27815321
>chr15:27815815-27816281
>chr15:27817219-27817624
>chr15:27818102-27818428
>chr15:27819106-27819173
>chr15:27820030-27820164
>chr15:27820519-27820593
>chr15:27821434-27821748
>chr15:27821774-27821840
>chr15:27821982-27822028
>chr15:27822251-27822334
>chr15:27823166-27823210
>chr15:27823299-27823362
>chr15:27824079-27824407
>chr15:27824573-27824648
>chr15:27826512-27826550
>chr15:27829162-27829360
>chr15:27830389-27830453
>chr15:27831022-27831310
>chr15:27832845-27833116
>chr15:27833539-27833602
>chr15:27833954-27834023
>chr15:27834186-27834252
>chr15:27836360-27836451
>chr15:27837495-27837629
>chr15:27839200-27839299
>chr15:27840115-27840308
>chr15:27840697-27840782
>chr15:27841203-27841325
>chr15:27841458-27841556
>chr15:27844515-27844821
>chr15:27844855-27844906
>chr15:27846735-27846814
>chr15:27847503-27847543
>chr15:27848884-27849262
>chr15:27849763-27849857
>chr15:27852198-27853600
>chr15:27855720-27855853
>chr15:27856013-27856268
>chr15:27857166-27857231
>chr15:27857290-27858060
>chr15:27858110-27859740
>chr15:27859830-27859939
>chr15:27860388-27860735
>chr15:27860766-27860839
>chr15:27862476-27862773
>chr15:27863174-27863269
>chr15:27867820-27867973
>chr15:27868260-27868431
>chr15:27868520-27868614
>chr15:27868870-27868960
>chr15:27870651-27870868
>chr15:27872665-27872986
>chr15:27874856-27875006
>chr15:27875327-27875422
>chr15:27875925-27876035
>chr15:27876187-27876304
>chr15:27876783-27876850
>chr15:27877071-27877143
>chr15:27877956-27878033
>chr15:27878815-27882200
>chr15:27884097-27884439
>chr15:27885011-27885095
>chr15:27886882-27887297
>chr15:27887626-27887762
>chr15:27888582-27888630
>chr15:27889895-27889989
>chr15:27890285-27890362
>chr15:27890540-27891096
>chr15:27891432-27891675
>chr15:27891771-27891821
>chr15:27891972-27892054
>chr15:27892151-27892236
>chr15:27892344-27892712
>chr15:27892840-27892935
>chr15:27893098-27894199
>chr15:27894379-27894430
>chr15:27894618-27894754
>chr15:27895197-27895659
>chr15:27895995-27896412
>chr15:27896650-27898620
>chr15:27898893-27899212
>chr15:27899335-27899372
>chr15:27900132-27900186
>chr15:27900223-27900380
>chr15:27900444-27900592
>chr15:27901256-27901383
>chr15:27903472-27903536
>chr15:27904872-27905188
>chr15:27906039-27906470
>chr15:27906766-27907153
>chr15:27907292-27907395
>chr15:27907616-27907716
>chr15:27907824-27907882
>chr15:27908119-27908237
>chr15:27908804-27908839
>chr15:27909147-27909257
>chr15:27909721-27909798
>chr15:27910114-27910204
>chr15:27910663-27911003
>chr15:27911146-27911801
>chr15:27912960-27913019
>chr15:27913740-27916367
>chr15:27917299-27917410
>chr15:27918083-27918397
>chr15:27919288-27919963
>chr15:27920581-27920689
>chr15:27920845-27920930
>chr15:27920990-27921121
>chr15:27921606-27922170
>chr15:27922270-27922340
>chr15:27922478-27922738
>chr15:27922810-27924469
>chr15:27924652-27924780
>chr15:27925075-27925190
>chr15:27925375-27925551
>chr15:27926564-27927305
>chr15:27927390-27927530
>chr15:27927595-27928285
>chr15:27928696-27928878
>chr15:27929065-27929361
>chr15:27929406-27929450
>chr15:27929513-27930169
>chr15:27930216-27930393
>chr15:27930656-27930705
>chr15:27931291-27931755
>chr15:27933027-27933333
>chr15:27933461-27933727
>chr15:27933770-27934146
>chr15:27937307-27937354
>chr15:27938632-27938670
>chr15:27939449-27939566
>chr15:27941130-27941176
>chr15:27941827-27941967
>chr15:27942128-27942699
>chr15:27943099-27943209
>chr15:27943244-27943707
>chr15:27943749-27943827
>chr15:27943900-27943984
>chr15:27944191-27944248
>chr15:27944336-27944634
>chr15:27945518-27945577
>chr15:27946153-27946669
>chr15:27946792-27946871
>chr15:27947108-27947270
>chr15:27948434-27948773
>chr15:27949371-27949713
>chr15:27952619-27952984
>chr15:27953162-27953260
>chr15:27953727-27954163
>chr15:27955695-27955761
>chr15:27956065-27956362
>chr15:27957939-27958207
>chr15:27960586-27962038
>chr15:27962678-27962785
>chr15:27962843-27963031
>chr15:27963108-27963180
>chr15:27963207-27963258
>chr15:27963458-27964277
>chr15:27965436-27965511
>chr15:27965910-27966280
>chr15:27966853-27967152
>chr15:27967900-27968101
>chr15:27971828-27971961
>chr15:27972013-27974312
>chr15:27974475-27974765
>chr15:27975391-27975668
>chr15:27975723-27975985
>chr15:27976309-27976685
>chr15:27976749-27976944
>chr15:27977113-27977221
>chr15:27977349-27977392
>chr15:27977423-27977476
>chr15:27977732-27978121
>chr15:27978490-27979031
>chr15:27979076-27979295
>chr15:27979378-27980013
>chr15:27980125-27980456
>chr15:27980796-27980849
>chr15:27983727-27983974
>chr15:27984544-27984764
>chr15:27985682-27986018
>chr15:27987374-27987743
>chr15:27988312-27988471
>chr15:27988580-27988689
>chr15:27991164-27991333
>chr15:27991694-27991738
>chr15:27992100-27992473
>chr15:27992833-27993230
>chr15:27994048-27994098
>chr15:27994165-27994412
>chr15:27994908-27996240
>chr15:27996322-28001521
>chr15:28005485-28005535
>chr15:28007440-28007737
>chr15:28008213-28008728
>chr15:28009349-28009759
>chr15:28009803-28009875
>chr15:28010132-28010216
>chr15:28010270-28010713
>chr15:28010936-28011020
>chr15:28011153-28011512
>chr15:28011630-28012256
>chr15:28012556-28012633
>chr15:28015425-28015530
>chr15:28015602-28015686
>chr15:28016498-28016881
>chr15:28019186-28019351
>chr15:28019803-28019885
>chr15:28028657-28028979
>chr15:28029462-28029622
>chr15:28030401-28030475
>chr15:28030789-28031139
>chr15:28031630-28031787
>chr15:28032500-28032825
>chr15:28034043-28034256
>chr15:28034459-28034808
>chr15:28035144-28035296
>chr15:28036273-28036306
>chr15:28036696-28036746
>chr15:28037243-28037290
>chr15:28037992-28038112
>chr15:28038807-28041820
>chr15:28042336-28042697
>chr15:28044105-28044150
>chr15:28044613-28044699
>chr15:28044756-28044825
>chr15:28045030-28045241
>chr15:28045296-28045349
>chr15:28046614-28046654
>chr15:28047578-28049729
>chr15:28049782-28050580
>chr15:28051272-28051751
>chr15:28053990-28054349
>chr15:28054718-28055099
>chr15:28055969-28056027
>chr15:28056887-28056932
>chr15:28059392-28059579
>chr15:28060578-28060659
>chr15:28061606-28063589
>chr15:28064018-28064241
>chr15:28064492-28064649
>chr15:28064797-28064933
>chr15:28065069-28065134
>chr15:28065889-28065987
>chr15:28066058-28066105
>chr15:28066171-28066338
>chr15:28066425-28066822
>chr15:28066854-28067168
>chr15:28067204-28072233
>chr15:28072300-28073871
>chr15:28074217-28075278
>chr15:28075451-28075790
>chr15:28075944-28076039
>chr15:28076549-28076888
>chr15:28077045-28077371
>chr15:28077796-28078065
>chr15:28078379-28078438
>chr15:28078693-28078792
>chr15:28079747-28079923
>chr15:28080878-28081286
>chr15:28081520-28081564
>chr15:28082039-28082285
>chr15:28082337-28082485
>chr15:28083656-28083725
>chr15:28085788-28085889
>chr15:28086644-28087183
>chr15:28087348-28088045
>chr15:28088494-28089650
>chr15:28089703-28090016
>chr15:28090119-28090499
>chr15:28090555-28090695
>chr15:28090760-28090907
>chr15:28091166-28093034
>chr15:28093080-28093560
>chr15:28095428-28095736
>chr15:28097442-28097518
>chr15:28097865-28097921
>chr15:28098564-28098595
>chr15:28099762-28100531
>chr15:28102074-28102157
>chr15:28102590-28102903
>chr15:28102987-28103480
>chr15:28103773-28103855
>chr15:28104315-28104380
>chr15:28104651-28104723
>chr15:28104815-28106402
>chr15:28108362-28108743
>chr15:28109103-28109405
>chr15:28109489-28109627
>chr15:28116208-28116517
>chr15:28118987-28119746
>chr15:28121827-28122083
>chr15:28124560-28124853
>chr15:28125653-28126203
>chr15:28126309-28126894
>chr15:28127631-28127673
>chr15:28128734-28128795
>chr15:28128871-28129072
>chr15:28129771-28130085
>chr15:28132857-28132908
>chr15:28133411-28133620
>chr15:28134386-28134542
>chr15:28134649-28134972
>chr15:28137485-28137986
>chr15:28138127-28139115
>chr15:28139758-28140109
>chr15:28140538-28140866
>chr15:28140925-28141272
>chr15:28143054-28143140
>chr15:28143436-28143748
>chr15:28146881-28146948
>chr15:28147140-28147685
>chr15:28147742-28148080
>chr15:28148318-28148390
>chr15:28148885-28149110
>chr15:28149328-28149663
>chr15:28149836-28150144
>chr15:28151318-28151545
>chr15:28153066-28153675
>chr15:28154664-28160875
>chr15:28161826-28161927
>chr15:28162001-28162315
>chr15:28162544-28162934
>chr15:28165508-28165825
>chr15:28166018-28166068
>chr15:28166195-28166312
>chr15:28167615-28167662
>chr15:28169977-28170026
>chr15:28170126-28170377
>chr15:28170542-28171103
>chr15:28171190-28171249
>chr15:28171738-28172571
>chr15:28172710-28172978
>chr15:28173005-28174091
>chr15:28174545-28174704
>chr15:28175252-28175345
>chr15:28175481-28175591
>chr15:28175839-28175973
>chr15:28179372-28179408
>chr15:28179451-28179506
>chr15:28179584-28179690
>chr15:28179749-28180185
>chr15:28180248-28180419
>chr15:28180646-28181000
>chr15:28182343-28182398
>chr15:28183203-28183515
>chr15:28183847-28184284
>chr15:28184546-28184882
>chr15:28186081-28186160
>chr15:28187126-28187190
>chr15:28187322-28187652
>chr15:28188164-28188579
>chr15:28188798-28189117
>chr15:28189443-28189547
>chr15:28189632-28189907
>chr15:28189990-28190372
>chr15:28193251-28193602
>chr15:28193814-28193884
>chr15:28193939-28194635
>chr15:28194739-28195088
>chr15:28195256-28195555
>chr15:28195645-28195722
>chr15:28197006-28197123
>chr15:28197461-28197730
>chr15:28198861-28199164
>chr15:28199953-28200560
>chr15:28200711-28201167
>chr15:28201338-28201422
>chr15:28204254-28204739
>chr15:28205066-28205157
>chr15:28206544-28207437
>chr15:28207756-28207858
>chr15:28208740-28208825
>chr15:28209202-28209722
>chr15:28209926-28210436
>chr15:28210681-28210722
>chr15:28212060-28212173
>chr15:28212693-28212744
>chr15:28212924-28213302
>chr15:28213434-28213493
>chr15:28213876-28214033
>chr15:28214265-28214724
>chr15:28214861-28215182
>chr15:28215241-28215501
>chr15:28215714-28216123
>chr15:28216313-28216712
>chr15:28217494-28218473
>chr15:28218806-28218981
>chr15:28219359-28219423
>chr15:28219876-28220086
>chr15:28220455-28220590
>chr15:28220658-28221867
>chr15:28221982-28222161
>chr15:28222308-28222650
>chr15:28222866-28223136
>chr15:28223453-28223618
>chr15:28223713-28224964
>chr15:28225034-28228044
>chr15:28228096-28228193
>chr15:28228441-28228596
>chr15:28228846-28229187
>chr15:28229258-28229983
>chr15:28230065-28230173
>chr15:28230362-28231333
>chr15:28231627-28231908
>chr15:28232136-28232667
>chr15:28232810-28232954
>chr15:28233261-28233565
>chr15:28233653-28233781
>chr15:28233904-28234097
>chr15:28234201-28234992
>chr15:28235062-28235509
>chr15:28236021-28236139
>chr15:28236300-28237077
>chr15:28237397-28237524
>chr15:28237817-28238130
>chr15:28238263-28238372
>chr15:28238778-28239603
>chr15:28239665-28240496
>chr15:28240876-28241088
>chr15:28241162-28242303
>chr15:28243652-28243691
>chr15:28243941-28244190
>chr15:28245262-28245539
>chr15:28245557-28245704
>chr15:28247152-28247732
>chr15:28249649-28249821
>chr15:28249826-28249961
>chr15:28250214-28250307
>chr15:28250541-28250907
>chr15:28250977-28251094
>chr15:28251154-28251935
>chr15:28252947-28253045
>chr15:28253675-28254419
>chr15:28255036-28255363
>chr15:28255497-28255954
>chr15:28256286-28256398
>chr15:28256650-28256902
>chr15:28257104-28257190
>chr15:28257702-28258905
>chr15:28259045-28259499
>chr15:28259639-28259968
>chr15:28260061-28260245
>chr15:28263743-28264020
>chr15:28266227-28266528
>chr15:28269580-28269777
>chr15:28269945-28270690
>chr15:28271125-28271682
>chr15:28272885-28272938
>chr15:28273704-28273798
>chr15:28275674-28275820
>chr15:28275976-28276203
>chr15:28276501-28276874
>chr15:28276874-28277177
>chr15:28277282-28277329
>chr15:28277815-28278678
>chr15:28279002-28279335
>chr15:28279516-28279852
>chr15:28280476-28280548
>chr15:28280613-28280933
>chr15:28281149-28281213
>chr15:28282290-28283024
>chr15:28283162-28283492
>chr15:28283893-28284087
>chr15:28284135-28284974
>chr15:28285309-28285590
>chr15:28285639-28285806
>chr15:28286149-28286300
>chr15:28286481-28286599
>chr15:28287047-28287261
>chr15:28287656-28287726
>chr15:28287731-28288053
>chr15:28288237-28289314
>chr15:28290290-28291043
>chr15:28291197-28291382
>chr15:28291706-28292810
>chr15:28292949-28293119
>chr15:28293189-28293633
>chr15:28293667-28294008
>chr15:28294073-28294567
>chr15:28294606-28294675
>chr15:28294712-28295186
>chr15:28295299-28296693
>chr15:28296740-28296948
>chr15:28297249-28297618
>chr15:28297686-28297836
>chr15:28298126-28298451
>chr15:28298478-28298897
>chr15:28299271-28299365
>chr15:28299630-28300234
>chr15:28300481-28301023
>chr15:28301085-28301410
>chr15:28301465-28301578
>chr15:28301718-28309524
>chr15:28309551-28309602
>chr15:28309679-28309776
>chr15:28310021-28310508
>chr15:28310742-28311115
>chr15:28311154-28311548
>chr15:28312300-28312700
>chr15:28313180-28313534
>chr15:28314473-28314938
>chr15:28315442-28316253
>chr15:28316325-28316535
>chr15:28316777-28317394
>chr15:28317524-28317645
>chr15:28317878-28317934
>chr15:28318335-28318647
>chr15:28319257-28319623
>chr15:28319874-28320033
>chr15:28320120-28320418
>chr15:28320868-28322384
>chr15:28322681-28323656
>chr15:28323761-28327609
>chr15:28327763-28327869
>chr15:28328123-28328960
>chr15:28329018-28329454
>chr15:28329488-28331858
>chr15:28331950-28332019
>chr15:28332089-28332595
>chr15:28332688-28333039
>chr15:28333155-28333596
>chr15:28333671-28336183
>chr15:28336267-28336382
>chr15:28336496-28337404
>chr15:28337644-28340221
>chr15:28340282-28343308
>chr15:28343403-28343773
>chr15:28343893-28359467
>chr15:28359500-28363877
>chr15:28363986-28370094
>chr15:28370193-28371805
>chr15:28371910-28373502
>chr15:28373524-28394301
>chr15:28394330-28394530
>chr15:28394636-28399473
>chr15:28399600-28399687
>chr15:28400033-28400379
>chr15:28400602-28400911
>chr15:28401403-28402901
>chr15:28405087-28405166
>chr15:28406344-28407712
>chr15:28407781-28408560
>chr15:28408634-28408735
>chr15:28408984-28409154
>chr15:28409689-28409822
>chr15:28410321-28410428
>chr15:28410480-28410552
>chr15:28410654-28411739
>chr15:28412048-28412103
>chr15:28412607-28413055
>chr15:28413180-28413803
>chr15:28413963-28414394
>chr15:28414428-28414784
>chr15:28415013-28416075
>chr15:28416191-28416593
>chr15:28416648-28417419
>chr15:28417477-28419505
>chr15:28419662-28420480
>chr15:28420715-28421777
>chr15:28421893-28422294
>chr15:28422349-28423120
>chr15:28423178-28424909
>chr15:28425399-28426264
>chr15:28426605-28426833
>chr15:28426937-28427068
>chr15:28427454-28428691
>chr15:28428719-28429750
>chr15:28429904-28431559
>chr15:28431776-28432622
>chr15:28432665-28432971
>chr15:28433084-28433238
>chr15:28433266-28434604
>chr15:28436307-28436660
>chr15:28437103-28438550
>chr15:28438617-28440047
>chr15:28440148-28440263
>chr15:28440439-28441586
>chr15:28441654-28442646
>chr15:28442712-28443737
>chr15:28443815-28444349
>chr15:28444560-28445051
>chr15:28445392-28445528
>chr15:28445704-28445842
>chr15:28446005-28446183
>chr15:28446294-28446963
>chr15:28447128-28447597
>chr15:28447665-28448076
>chr15:28448232-28448514
>chr15:28448668-28449047
>chr15:28449248-28449439
>chr15:28449539-28449671
>chr15:28449859-28449983
>chr15:28450064-28450138
>chr15:28450267-28451283
>chr15:28451417-28451561
>chr15:28451776-28452643
>chr15:28452723-28456282
>chr15:28456349-28456524
>chr15:28456575-28456653
>chr15:28456734-28457414
>chr15:28457492-28457775
>chr15:28458025-28458195
>chr15:28458609-28458965
>chr15:28459156-28459291
>chr15:28460483-28461130
>chr15:28461481-28461700
>chr15:28461834-28462077
>chr15:28462588-28462665
>chr15:28463180-28465803
>chr15:28466018-28466162
>chr15:28466296-28466476
>chr15:28466717-28467300
>chr15:28467429-28467503
>chr15:28467584-28467708
>chr15:28467896-28468028
>chr15:28468128-28468319
>chr15:28468520-28468901
>chr15:28469055-28469337
>chr15:28469493-28469904
>chr15:28469972-28470441
>chr15:28470606-28471290
>chr15:28471406-28471584
>chr15:28471747-28471886
>chr15:28472061-28472208
>chr15:28472502-28473029
>chr15:28473240-28473774
>chr15:28473820-28475656
>chr15:28475780-28476895
>chr15:28477067-28477184
>chr15:28477285-28478715
>chr15:28478782-28480040
>chr15:28480675-28481022
>chr15:28482403-28482600
>chr15:28482725-28484245
>chr15:28484358-28484664
>chr15:28484709-28485555
>chr15:28485772-28487431
>chr15:28487585-28488615
>chr15:28488643-28489881
>chr15:28490267-28490398
>chr15:28490502-28490730
>chr15:28491071-28491930
>chr15:28492426-28494170
>chr15:28494228-28494999
>chr15:28495054-28496633
>chr15:28496868-28497217
>chr15:28497252-28497686
>chr15:28497843-28498467
>chr15:28498592-28499046
>chr15:28499550-28499605
>chr15:28499914-28500994
>chr15:28501096-28501168
>chr15:28501220-28501327
>chr15:28501826-28501959
>chr15:28502494-28502664
>chr15:28502913-28503014
>chr15:28503221-28503876
>chr15:28503945-28505313
>chr15:28506491-28506570
>chr15:28508756-28510278
>chr15:28510770-28511079
>chr15:28511301-28511652
>chr15:28511998-28512095
>chr15:28512214-28514252
>chr15:28514263-28516999
>chr15:28517105-28517305
>chr15:28517334-28538113
>chr15:28538137-28539729
>chr15:28539834-28541427
>chr15:28541526-28541883
>chr15:28541937-28545545
>chr15:28545588-28546633
>chr15:28546671-28547656
>chr15:28547841-28565542
>chr15:28565603-28567736
>chr15:28567856-28568226
>chr15:28568321-28570675
>chr15:28570778-28571344
>chr15:28571405-28573983
>chr15:28574223-28575131
>chr15:28575245-28575360
>chr15:28575444-28577940
>chr15:28578031-28578472
>chr15:28578590-28578939
>chr15:28579032-28579538
>chr15:28579611-28582610
>chr15:28582668-28583505
>chr15:28583759-28583865
>chr15:28584019-28587861
>chr15:28587966-28588941
>chr15:28589056-28590702
>chr15:28591202-28591476
>chr15:28592000-28592338
>chr15:28592963-28593287
>chr15:28593693-28593748
>chr15:28593893-28594102
>chr15:28594230-28594887
>chr15:28595082-28595751
>chr15:28596819-28597572
>chr15:28597961-28598471
>chr15:28598650-28598718
>chr15:28599506-28599863
>chr15:28600418-28600742
>chr15:28601251-28601330
>chr15:28601493-28602294
>chr15:28602528-28603014
>chr15:28603263-28603360
>chr15:28603513-28609807
>chr15:28610012-28610125
>chr15:28610156-28611955
>chr15:28612209-28612303
>chr15:28612677-28613445
>chr15:28613489-28613532
>chr15:28614063-28614319
>chr15:28614620-28616224
>chr15:28616391-28616943
>chr15:28616982-28617882
>chr15:28617922-28618593
>chr15:28618732-28619933
>chr15:28620113-28620355
>chr15:28620478-28621268
>chr15:28622471-28623187
>chr15:28623370-28623901
>chr15:28624147-28624377
>chr15:28624434-28624543
>chr15:28624786-28625825
>chr15:28625877-28626026
>chr15:28626493-28626862
>chr15:28626898-28627297
>chr15:28627338-28627545
>chr15:28627949-28628289
>chr15:28628448-28629025
>chr15:28629241-28629925
>chr15:28629984-28630261
>chr15:28630314-28630812
>chr15:28630966-28631436
>chr15:28631463-28631700
>chr15:28631762-28632367
>chr15:28632489-28632630
>chr15:28632813-28633425
>chr15:28633625-28634658
>chr15:28634826-28634976
>chr15:28635147-28635222
>chr15:28635298-28635639
>chr15:28635778-28636569
>chr15:28636673-28636866
>chr15:28636989-28637450
>chr15:28637823-28638038
>chr15:28638107-28638630
>chr15:28638819-28639154
>chr15:28639426-28640396
>chr15:28640447-28642122
>chr15:28642211-28642357
>chr15:28642443-28646059
>chr15:28646124-28647427
>chr15:28647467-28647737
>chr15:28647959-28648233
>chr15:28648444-28648786
>chr15:28648933-28650820
>chr15:28650988-28651285
>chr15:28651602-28652592
>chr15:28652681-28652884
>chr15:28653367-28654321
>chr15:28654574-28655324
>chr15:28655429-28655641
>chr15:28655733-28655891
>chr15:28655942-28656045
>chr15:28656274-28656333
>chr15:28656530-28656873
>chr15:28657024-28657130
>chr15:28657593-28657646
>chr15:28659045-28659086
>chr15:28659201-28659266
>chr15:28659332-28659832
>chr15:28660034-28660561
>chr15:28660951-28661069
>chr15:28661897-28661999
>chr15:28662318-28663215
>chr15:28663862-28663984
>chr15:28664658-28664726
>chr15:28665057-28665557
>chr15:28668386-28668472
>chr15:28668643-28669099
>chr15:28669249-28670300
>chr15:28671034-28671369
>chr15:28672496-28672840
>chr15:28673115-28673234
>chr15:28674344-28674487
>chr15:28674519-28674596
>chr15:28674639-28674987
>chr15:28675159-28676476
>chr15:28676659-28676856
>chr15:28677159-28677574
>chr15:28677641-28678806
>chr15:28678891-28679111
>chr15:28679366-28679508
>chr15:28679560-28679715
>chr15:28679802-28680103
>chr15:28680259-28680642
>chr15:28680791-28680901
>chr15:28681212-28681796
>chr15:28682262-28682319
>chr15:28682370-28682531
>chr15:28682687-28682979
>chr15:28683108-28683288
>chr15:28685029-28685284
>chr15:28685655-28686027
>chr15:28686480-28686662
>chr15:28687129-28687277
>chr15:28688048-28688253
>chr15:28688865-28688916
>chr15:28689395-28690838
>chr15:28691217-28691317
>chr15:28691592-28692223
>chr15:28692265-28694880
>chr15:28694975-28695136
>chr15:28695210-28695435
>chr15:28695594-28695874
>chr15:28695987-28696087
>chr15:28696214-28696287
>chr15:28696426-28715210
>chr15:28715238-28716775
>chr15:28716821-28717895
>chr15:28717962-28720877
>chr15:28720954-28721463
>chr15:28721621-28721749
>chr15:28722071-28722752
>chr15:28722837-28724036
>chr15:28724276-28725096
>chr15:28725278-28727868
>chr15:28728072-28728248
>chr15:28728512-28728675
>chr15:28728836-28728952
>chr15:28729102-28729256
>chr15:28729293-28729407
>chr15:28729861-28729953
>chr15:28730008-28730533
>chr15:28730696-28731074
>chr15:28731712-28731871
>chr15:28731967-28732765
>chr15:28732870-28733002
>chr15:28733225-28733800
>chr15:28733987-28734645
>chr15:28735116-28735177
>chr15:28735364-28736713
>chr15:28736866-28736945
>chr15:28736990-28737411
>chr15:28737548-28737624
>chr15:28737724-28737935
>chr15:28738107-28738494
>chr15:28738576-28738754
>chr15:28739099-28739170
>chr15:28739639-28739869
>chr15:28740045-28740846
>chr15:28740979-28741039
>chr15:28741231-28742305
>chr15:28742446-28745959
>chr15:28746112-28746764
>chr15:28746815-28748824
>chr15:28748929-28751620
>chr15:28751713-28752258
>chr15:28752372-28753228
>chr15:28753636-28754041
>chr15:28754108-28754274
>chr15:28754586-28754691
>chr15:28755459-28756516
>chr15:28756694-28757315
>chr15:28757732-28758123
>chr15:28758710-28759002
>chr15:28759093-28759168
>chr15:28759282-28759357
>chr15:28759584-28759646
>chr15:28761265-28761733
>chr15:28761858-28762076
>chr15:28762597-28762849
>chr15:28763012-28763442
>chr15:28764581-28764649
>chr15:28765588-28765801
>chr15:28766434-28766513
>chr15:28767507-28767595
>chr15:28768443-28768749
>chr15:28769129-28769190
>chr15:28771135-28771591
>chr15:28771686-28772030
>chr15:28772099-28772638
>chr15:28773172-28773561
>chr15:28774020-28774461
>chr15:28774644-28774854
>chr15:28775189-28775455
>chr15:28776113-28776689
>chr15:28777223-28777606
>chr15:28777903-28778279
>chr15:28778738-28779063
>chr15:28779301-28780087
>chr15:28780427-28781199
>chr15:28781535-28781611
>chr15:28781757-28785294
>chr15:28785355-28785468
>chr15:28785532-28786349
>chr15:28786618-28786708
>chr15:28786975-28788074
>chr15:28791016-28791350
>chr15:28793134-28793317
>chr15:28793953-28794296
>chr15:28794801-28794984
>chr15:28796189-28796534
>chr15:28796891-28797255
>chr15:28799548-28799920
>chr15:28800330-28801117
>chr15:28801171-28801371
>chr15:28801714-28802402
>chr15:28802436-28803684
>chr15:28804189-28804728
>chr15:28805277-28805514
>chr15:28805583-28805912
>chr15:28806339-28806375
>chr15:28806479-28806669
>chr15:28806870-28807600
>chr15:28808368-28808739
>chr15:28809006-28809275
>chr15:28809571-28809735
>chr15:28810950-28811549
>chr15:28811655-28812295
>chr15:28812461-28812537
>chr15:28812925-28813052
>chr15:28813166-28813497
>chr15:28813667-28813927
>chr15:28814296-28814680
>chr15:28815280-28815449
>chr15:28815702-28815748
>chr15:28815781-28816199
>chr15:28816301-28816616
>chr15:28817110-28817234
>chr15:28817632-28818785
>chr15:28819466-28820237
>chr15:28820405-28821403
>chr15:28821455-28821551
>chr15:28821702-28822711
>chr15:28822899-28822982
>chr15:28823323-28824170
>chr15:28824582-28826166
>chr15:28826232-28826350
>chr15:28826452-28826922
>chr15:28827325-28827503
>chr15:28827838-28828801
>chr15:28829225-28829610
>chr15:28829893-28831994
>chr15:28832234-28832472
>chr15:28832575-28833900
>chr15:28833952-28834056
>chr15:28834070-28837600
>chr15:28837714-28841724
>chr15:28841964-28842238
>chr15:28842395-28848386
>chr15:28848679-28848751
>chr15:28848810-28852481
>chr15:28852632-28852955
>chr15:28853187-28853318
>chr15:28853404-28853931
>chr15:28854362-28855596
>chr15:28855683-28856299
>chr15:28856694-28856932
>chr15:28857000-28857130
>chr15:28857175-28857205
>chr15:28857458-28857739
>chr15:28858619-28859699
>chr15:28860423-28860627
>chr15:28860689-28861033
>chr15:28861557-28862281
>chr15:28862611-28862928
>chr15:28863882-28864199
>chr15:28864796-28865253
>chr15:28865341-28866004
>chr15:28866127-28867051
>chr15:28867085-28867119
>chr15:28867518-28867859
>chr15:28869388-28869700
>chr15:28869893-28870216
>chr15:28870828-28871222
>chr15:28871773-28871891
>chr15:28872208-28872544
>chr15:28873939-28874125
>chr15:28874203-28874241
>chr15:28874487-28874819
>chr15:28874931-28875244
>chr15:28876648-28876800
>chr15:28877309-28877952
>chr15:28878023-28878176
>chr15:28878798-28879097
>chr15:28880458-28880749
>chr15:28881953-28882356
>chr15:28882463-28882497
>chr15:28882768-28883284
>chr15:28883437-28883537
>chr15:28883734-28883934
>chr15:28884038-28884227
>chr15:28885341-28885373
>chr15:28887289-28887345
>chr15:28887419-28887483
>chr15:28889698-28889743
>chr15:28889889-28890014
>chr15:28891534-28891593
>chr15:28891842-28891980
>chr15:28892011-28892461
>chr15:28892533-28892710
>chr15:28895822-28896120
>chr15:28896255-28896587
>chr15:28897293-28897692
>chr15:28897850-28898249
>chr15:28900724-28900977
>chr15:28901249-28901349
>chr15:28901875-28901994
>chr15:28902328-28902372
>chr15:28904575-28904622
>chr15:28905596-28905686
>chr15:28905820-28905890
>chr15:28906167-28906353
>chr15:28907279-28907329
>chr15:28907819-28907860
>chr15:28908278-28908618
>chr15:28908755-28909497
>chr15:28910735-28910777
>chr15:28911190-28911268
>chr15:28912889-28912961
>chr15:28915006-28915557
>chr15:28915672-28915954
>chr15:28916477-28916603
>chr15:28917150-28917198
>chr15:28917480-28917640
>chr15:28918599-28918655
>chr15:28918869-28919165
>chr15:28920216-28920294
>chr15:28922317-28922364
>chr15:28923135-28923250
>chr15:28923537-28923595
>chr15:28924395-28924552
>chr15:28924758-28925045
>chr15:28925082-28925292
>chr15:28925432-28925762
>chr15:28925897-28926058
>chr15:28926546-28926659
>chr15:28926747-28927164
>chr15:28927320-28927725
>chr15:28927813-28928169
>chr15:28929062-28929101
>chr15:28930898-28930955
>chr15:28932352-28932399
>chr15:28932887-28933068
>chr15:28933109-28933232
>chr15:28933403-28933508
>chr15:28934076-28934161
>chr15:28937603-28937962
>chr15:28938489-28939146
>chr15:28939291-28939571
>chr15:28940227-28940597
>chr15:28941738-28942135
>chr15:28943724-28943819
>chr15:28945514-28945795
>chr15:28946229-28946308
>chr15:28946377-28946488
>chr15:28946555-28946915
>chr15:28949467-28949875
>chr15:28949937-28950116
>chr15:28950156-28950218
>chr15:28950342-28950654
>chr15:28951015-28951288
>chr15:28951496-28952065
>chr15:28952224-28952528
>chr15:28953391-28953512
>chr15:28954598-28954651
>chr15:28956515-28956786
>chr15:28956928-28957579
>chr15:28958132-28958222
>chr15:28958970-28959485
>chr15:28959854-28960481
>chr15:28960754-28961060
>chr15:28962215-28962736
>chr15:28963653-28963725
>chr15:28963934-28963989
>chr15:28964070-28964906
>chr15:28965087-28965190
>chr15:28965306-28965385
>chr15:28965640-28965709
>chr15:28965914-28966211
>chr15:28966482-28966752
>chr15:28967140-28967308
>chr15:28967376-28967743
>chr15:28967962-28968362
>chr15:28968635-28968685
>chr15:28968742-28968782
>chr15:28968977-28969483
>chr15:28970240-28970512
>chr15:28971673-28971714
>chr15:28974903-28974964
>chr15:28975432-28975475
>chr15:28975815-28975854
>chr15:28977087-28977258
>chr15:28977948-28977985
>chr15:28980229-28982168
>chr15:28983940-28983984
>chr15:28984221-28984289
>chr15:28984601-28984955
>chr15:28986467-28987068
>chr15:28987233-28987305
>chr15:28987475-28987514
>chr15:28987701-28988062
>chr15:28988259-28988683
>chr15:28989314-28989358
>chr15:28990157-28990423
>chr15:28991697-28991798
>chr15:28992671-28992742
>chr15:28998753-28998830
>chr15:28998859-28999201
>chr15:28999359-28999467
>chr15:28999810-29000006
>chr15:29000166-29000220
>chr15:29000589-29000881
>chr15:29001191-29001504
>chr15:29003696-29003795
>chr15:29004657-29005019
>chr15:29005208-29005896
>chr15:29005998-29006317
>chr15:29006380-29007070
>chr15:29007127-29007849
>chr15:29007916-29008419
>chr15:29008474-29008759
>chr15:29009630-29009732
>chr15:29010198-29010561
>chr15:29010838-29011464
>chr15:29012027-29012182
>chr15:29012267-29012329
>chr15:29012522-29012671
>chr15:29013255-29013585
>chr15:29014692-29014873
>chr15:29015604-29015644
>chr15:29015969-29016285
>chr15:29016782-29016905
>chr15:29017238-29017660
>chr15:29019752-29019785
>chr15:29020478-29020831
>chr15:29021202-29021524
>chr15:29021795-29022097
>chr15:29022128-29022342
>chr15:29023129-29023164
>chr15:29023424-29024230
>chr15:29025220-29025577
>chr15:29025653-29025977
>chr15:29026006-29026306
>chr15:29026623-29026947
>chr15:29027562-29029344
>chr15:29030176-29030510
>chr15:29031302-29031379
>chr15:29031419-29031901
>chr15:29032446-29032573
>chr15:29033454-29033606
>chr15:29033668-29033999
>chr15:29034834-29034895
>chr15:29036733-29037109
>chr15:29037679-29037829
>chr15:29037883-29038096
>chr15:29038664-29038971
>chr15:29039098-29039158
>chr15:29040813-29040951
>chr15:29041130-29041555
>chr15:29041690-29041796
>chr15:29041923-29042069
>chr15:29042186-29042653
>chr15:29044791-29045542
>chr15:29047455-29047542
>chr15:29048065-29048387
>chr15:29048620-29048971
>chr15:29049142-29049174
>chr15:29050586-29050645
>chr15:29052173-29052478
>chr15:29052553-29053147
>chr15:29053941-29054052
>chr15:29054679-29054883
>chr15:29054986-29055067
>chr15:29056500-29056695
>chr15:29058218-29058538
>chr15:29059062-29059168
>chr15:29059629-29059662
>chr15:29062888-29063682
>chr15:29066438-29066754
>chr15:29066843-29067307
>chr15:29068609-29068805
>chr15:29068871-29069522
>chr15:29070154-29070330
>chr15:29073336-29073661
>chr15:29074159-29074274
>chr15:29074417-29074893
>chr15:29075484-29075531
>chr15:29078013-29078666
>chr15:29082465-29082575
>chr15:29082622-29083232
>chr15:29083522-29083836
>chr15:29084142-29084237
>chr15:29085196-29085553
>chr15:29086796-29086877
>chr15:29087165-29087214
>chr15:29088640-29088699
>chr15:29089430-29089501
>chr15:29089594-29089675
>chr15:29090542-29090653
>chr15:29091874-29091959
>chr15:29092181-29092219
>chr15:29093909-29094025
>chr15:29094766-29094885
>chr15:29094915-29095453
>chr15:29096512-29096547
>chr15:29097799-29097868
>chr15:29097898-29097967
>chr15:29098063-29098194
>chr15:29098262-29098421
>chr15:29098761-29098885
>chr15:29099500-29099560
>chr15:29099946-29100082
>chr15:29101218-29101538
>chr15:29102445-29102778
>chr15:29104798-29105052
>chr15:29106399-29106458
>chr15:29107019-29107065
>chr15:29110118-29110155
>chr15:29110625-29110732
>chr15:29112438-29112557
>chr15:29112663-29112717
>chr15:29113111-29113153
>chr15:29113251-29113306
>chr15:29114283-29114356
>chr15:29114569-29114642
>chr15:29114855-29115071
>chr15:29116335-29116648
>chr15:29119271-29119669
>chr15:29124115-29124216
>chr15:29126069-29126166
>chr15:29128659-29128719
>chr15:29129057-29129368
>chr15:29129464-29129666
>chr15:29132234-29132277
>chr15:29133920-29134003
>chr15:29134155-29134202
>chr15:29135284-29135378
>chr15:29135649-29135695
>chr15:29136334-29136387
>chr15:29137546-29137867
>chr15:29138489-29138743
>chr15:29140684-29140754
>chr15:29141250-29141398
>chr15:29144299-29145731
>chr15:29145773-29146235
>chr15:29146431-29147618
>chr15:29147652-29148245
>chr15:29148444-29148637
>chr15:29148900-29149174
>chr15:29150136-29150176
>chr15:29150885-29150990
>chr15:29152185-29152323
>chr15:29152458-29154280
>chr15:29154994-29155311
>chr15:29155709-29155795
>chr15:29156132-29156488
>chr15:29156832-29157099
>chr15:29157720-29158020
>chr15:29158359-29158627
>chr15:29159052-29160740
>chr15:29161799-29162351
>chr15:29162376-29168349
>chr15:29169438-29169712
>chr15:29169933-29170417
>chr15:29170585-29171083
>chr15:29173834-29173896
>chr15:29174402-29174738
>chr15:29174913-29174961
>chr15:29175220-29175267
>chr15:29175601-29175906
>chr15:29176459-29176513
>chr15:29178026-29178337
>chr15:29179575-29179893
>chr15:29180366-29180714
>chr15:29180905-29181125
>chr15:29181473-29181788
>chr15:29181851-29181932
>chr15:29182087-29182413
>chr15:29182630-29182709
>chr15:29183983-29184294
>chr15:29184930-29185198
>chr15:29185566-29185855
>chr15:29187174-29187556
>chr15:29188114-29188710
>chr15:29189149-29189324
>chr15:29190583-29190614
>chr15:29191639-29191918
>chr15:29192940-29192968
>chr15:29193159-29193599
>chr15:29194103-29194180
>chr15:29195506-29195827
>chr15:29197107-29197201
>chr15:29197335-29197817
>chr15:29199170-29199206
>chr15:29199787-29201282
>chr15:29201337-29201622
>chr15:29201647-29201972
>chr15:29202014-29202287
>chr15:29202321-29203739
>chr15:29204797-29205709
>chr15:29206083-29206420
>chr15:29206682-29206817
>chr15:29207284-29207354
>chr15:29207443-29207758
>chr15:29208626-29208688
>chr15:29209191-29209535
>chr15:29210192-29210228
>chr15:29210356-29210740
>chr15:29211101-29211149
>chr15:29211451-29216598
>chr15:29216643-29218107
>chr15:29218171-29220063
>chr15:29220100-29220222
>chr15:29221195-29221498
>chr15:29221998-29222533
>chr15:29223980-29225316
>chr15:29227986-29228625
>chr15:29228932-29228984
>chr15:29229095-29229201
>chr15:29230366-29230400
>chr15:29231871-29232194
>chr15:29232458-29232811
>chr15:29235448-29236069
>chr15:29236185-29236785
>chr15:29236826-29237018
>chr15:29237062-29237253
>chr15:29237419-29237734
>chr15:29237804-29238217
>chr15:29238281-29239067
>chr15:29240039-29240715
>chr15:29240850-29240938
>chr15:29241761-29242462
>chr15:29245602-29245794
>chr15:29246110-29246773
>chr15:29248349-29248719
>chr15:29249031-29249457
>chr15:29249697-29250130
>chr15:29251451-29251859
>chr15:29253421-29253769
>chr15:29253969-29254002
>chr15:29254548-29254954
>chr15:29255317-29256343
>chr15:29256671-29256745
>chr15:29257015-29257378
>chr15:29257502-29257545
>chr15:29257601-29257711
>chr15:29257927-29258259
>chr15:29258450-29258941
>chr15:29259509-29259548
>chr15:29259693-29259885
>chr15:29260252-29260285
>chr15:29260727-29260813
>chr15:29261040-29261085
>chr15:29261160-29261538
>chr15:29261989-29262055
>chr15:29262263-29263010
>chr15:29263875-29264170
>chr15:29264195-29264323
>chr15:29264686-29264831
>chr15:29265348-29265663
>chr15:29265795-29265969
>chr15:29267405-29267467
>chr15:29267708-29267800
>chr15:29268324-29268415
>chr15:29271396-29271870
>chr15:29272368-29272715
>chr15:29272812-29273064
>chr15:29273088-29274186
>chr15:29275014-29275160
>chr15:29277054-29277356
>chr15:29277429-29277487
>chr15:29277557-29277718
>chr15:29278747-29279126
>chr15:29279274-29279735
>chr15:29282095-29282463
>chr15:29283344-29283519
>chr15:29284270-29284587
>chr15:29285411-29285508
>chr15:29285873-29286056
>chr15:29287380-29287425
>chr15:29288026-29288077
>chr15:29288364-29288496
>chr15:29288550-29288856
>chr15:29288906-29289256
>chr15:29289567-29289966
>chr15:29290308-29290341
>chr15:29290561-29290594
>chr15:29291698-29291746
>chr15:29292220-29292683
>chr15:29293234-29293564
>chr15:29294141-29294213
>chr15:29295481-29295644
>chr15:29296017-29296293
>chr15:29296539-29296644
>chr15:29296695-29296761
>chr15:29297844-29297903
>chr15:29298104-29298439
>chr15:29298546-29298715
>chr15:29299620-29300460
>chr15:29300598-29300896
>chr15:29301691-29302029
>chr15:29303563-29304510
>chr15:29304719-29304800
>chr15:29305135-29305179
>chr15:29306581-29307054
>chr15:29307572-29307635
>chr15:29307835-29308085
>chr15:29308173-29308382
>chr15:29309008-29309054
>chr15:29309450-29309806
>chr15:29311317-29311785
>chr15:29312379-29312672
>chr15:29312733-29313782
>chr15:29313832-29314528
>chr15:29314601-29314702
>chr15:29314750-29315068
>chr15:29317408-29317455
>chr15:29318173-29318673
>chr15:29318724-29318751
>chr15:29320684-29321110
>chr15:29321327-29322472
>chr15:29322734-29323416
>chr15:29323480-29323615
>chr15:29323721-29323781
>chr15:29323815-29323853
>chr15:29323921-29324014
>chr15:29324109-29324386
>chr15:29324692-29325165
>chr15:29325260-29325560
>chr15:29325732-29326311
>chr15:29326367-29327788
>chr15:29327848-29327906
>chr15:29327981-29328235
>chr15:29328334-29328391
>chr15:29328685-29328731
>chr15:29328790-29328826
>chr15:29328967-29329434
>chr15:29329681-29330013
>chr15:29330152-29330536
>chr15:29330697-29330819
>chr15:29332409-29332455
>chr15:29332674-29332987
>chr15:29333929-29333961
>chr15:29333993-29334152
>chr15:29335848-29336165
>chr15:29336308-29336638
>chr15:29336744-29336802
>chr15:29337788-29337821
>chr15:29338301-29338468
>chr15:29340705-29340743
>chr15:29343227-29343387
>chr15:29343568-29343660
>chr15:29345990-29346071
>chr15:29347155-29347464
>chr15:29349652-29349953
>chr15:29350178-29350386
>chr15:29350623-29351339
>chr15:29351633-29352238
>chr15:29353138-29353179
>chr15:29353430-29353481
>chr15:29353814-29353850
>chr15:29354067-29354432
>chr15:29355930-29355999
>chr15:29356244-29356744
>chr15:29357549-29357874
>chr15:29358574-29358663
>chr15:29359426-29359716
>chr15:29362345-29362698
>chr15:29364697-29365573
>chr15:29366061-29366459
>chr15:29366585-29366742
>chr15:29368035-29368920
>chr15:29369126-29369331
>chr15:29369416-29369476
>chr15:29369700-29369839
>chr15:29369907-29369979
>chr15:29370003-29370406
>chr15:29370950-29371070
>chr15:29371873-29371998
>chr15:29372122-29372553
>chr15:29373141-29373256
>chr15:29374246-29374302
>chr15:29374502-29374896
>chr15:29377532-29377876
>chr15:29378410-29378530
>chr15:29379624-29379676
>chr15:29380011-29380089
>chr15:29380830-29381485
>chr15:29382127-29382290
>chr15:29382966-29383135
>chr15:29385694-29386283
>chr15:29386528-29386688
>chr15:29386799-29389161
>chr15:29389182-29389435
>chr15:29389768-29389920
>chr15:29390063-29390116
>chr15:29391493-29391552
>chr15:29391730-29392266
>chr15:29394163-29394262
>chr15:29394528-29395204
>chr15:29395257-29396978
>chr15:29397099-29397422
>chr15:29398416-29398760
>chr15:29399126-29399194
>chr15:29399542-29399998
>chr15:29400132-29400187
>chr15:29400600-29400738
>chr15:29401167-29401356
>chr15:29402234-29402617
>chr15:29403898-29403981
>chr15:29405025-29405401
>chr15:29406235-29406625
>chr15:29406817-29406851
>chr15:29407090-29407335
>chr15:29407691-29407989
>chr15:29408171-29408239
>chr15:29408719-29408797
>chr15:29408960-29409056
>chr15:29409338-29409763
>chr15:29410382-29410448
>chr15:29410785-29411100
>chr15:29412204-29412347
>chr15:29412673-29413099
>chr15:29413758-29417680
>chr15:29419634-29419699
>chr15:29421538-29421598
>chr15:29421971-29422314
>chr15:29423503-29423822
>chr15:29423962-29424076
>chr15:29424119-29424193
>chr15:29424240-29424493
>chr15:29425010-29425386
>chr15:29425957-29426128
>chr15:29427366-29427437
>chr15:29427483-29427656
>chr15:29427734-29427789
>chr15:29428206-29428615
>chr15:29429058-29429523
>chr15:29430237-29430305
>chr15:29430433-29430735
>chr15:29431434-29431489
>chr15:29432739-29432782
>chr15:29435646-29435764
>chr15:29439134-29439180
>chr15:29439768-29439897
>chr15:29439994-29440150
>chr15:29440900-29441401
>chr15:29443602-29443635
>chr15:29443814-29444343
>chr15:29444384-29444765
>chr15:29445049-29445192
>chr15:29445425-29445782
>chr15:29445842-29445975
>chr15:29446082-29446264
>chr15:29446640-29446728
>chr15:29446899-29447189
>chr15:29447429-29448123
>chr15:29449907-29451115
>chr15:29451314-29451393
>chr15:29452016-29452110
>chr15:29454149-29454250
>chr15:29454914-29454954
>chr15:29455435-29455535
>chr15:29455645-29456164
>chr15:29458033-29458194
>chr15:29458309-29458450
>chr15:29459958-29460318
>chr15:29460347-29460675
>chr15:29461422-29462645
>chr15:29463639-29463961
>chr15:29464127-29464215
>chr15:29465990-29466052
>chr15:29466263-29466351
>chr15:29466393-29467114
>chr15:29468320-29468635
>chr15:29468889-29468925
>chr15:29469075-29469812
>chr15:29472359-29472927
>chr15:29474543-29474862
>chr15:29477143-29477208
>chr15:29477950-29478423
>chr15:29478447-29479458
>chr15:29479600-29479713
>chr15:29481600-29481653
>chr15:29481978-29483519
>chr15:29484094-29484157
>chr15:29484542-29484579
>chr15:29485128-29485164
>chr15:29485634-29486242
>chr15:29486374-29486812
>chr15:29486866-29487167
>chr15:29487692-29488047
>chr15:29488148-29488254
>chr15:29488591-29488738
>chr15:29490093-29490151
>chr15:29490356-29490862
>chr15:29490931-29491435
>chr15:29492688-29493047
>chr15:29493108-29493440
>chr15:29493513-29493992
>chr15:29494361-29494573
>chr15:29494653-29494820
>chr15:29494864-29496275
>chr15:29496349-29498696
>chr15:29498761-29498996
>chr15:29499059-29499939
>chr15:29500135-29501044
>chr15:29501255-29501787
>chr15:29501840-29502494
>chr15:29502601-29502708
>chr15:29502800-29503053
>chr15:29503164-29503500
>chr15:29505162-29505211
>chr15:29505250-29505971
>chr15:29505987-29511222
>chr15:29511315-29511629
>chr15:29512468-29512529
>chr15:29512574-29512784
>chr15:29512990-29513034
>chr15:29514071-29514531
>chr15:29515423-29515515
>chr15:29515571-29515622
>chr15:29515686-29515762
>chr15:29515919-29515958
>chr15:29517240-29517291
>chr15:29517870-29517924
>chr15:29517950-29518258
>chr15:29518342-29518378
>chr15:29519128-29519190
>chr15:29519271-29520136
>chr15:29520623-29520927
>chr15:29521146-29521202
>chr15:29521261-29521304
>chr15:29521879-29522285
>chr15:29522426-29522497
>chr15:29523186-29523475
>chr15:29523628-29525481
>chr15:29525576-29525650
>chr15:29526467-29526775
>chr15:29529217-29529277
>chr15:29531543-29532107
>chr15:29532276-29532349
>chr15:29534958-29535293
>chr15:29535380-29535823
>chr15:29536112-29536146
>chr15:29536434-29537036
>chr15:29537693-29537732
>chr15:29538505-29538820
>chr15:29539189-29539237
>chr15:29540288-29540441
>chr15:29541725-29541808
>chr15:29542000-29543093
>chr15:29543497-29543814
>chr15:29543998-29544039
>chr15:29544311-29544554
>chr15:29546561-29548575
>chr15:29549100-29549145
>chr15:29549177-29549572
>chr15:29552447-29552604
>chr15:29553006-29553326
>chr15:29554028-29554449
>chr15:29554685-29554749
>chr15:29555434-29555512
>chr15:29555966-29556236
>chr15:29556363-29556467
>chr15:29557983-29558066
>chr15:29558173-29558210
>chr15:29558615-29559080
>chr15:29559420-29559471
>chr15:29559754-29559880
>chr15:29560979-29561736
>chr15:29562731-29563128
>chr15:29563534-29563951
>chr15:29564976-29565153
>chr15:29565642-29565998
>chr15:29566119-29566849
>chr15:29567490-29567526
>chr15:29568405-29568707
>chr15:29568914-29568989
>chr15:29570021-29570077
>chr15:29570830-29571042
>chr15:29571087-29571162
>chr15:29572455-29572614
>chr15:29572815-29572852
>chr15:29573322-29573536
>chr15:29573583-29573723
>chr15:29573997-29574084
>chr15:29574272-29574598
>chr15:29575498-29576545
>chr15:29576627-29578345
>chr15:29579501-29580149
>chr15:29580315-29580496
>chr15:29581362-29581428
>chr15:29581463-29581792
>chr15:29581899-29582956
>chr15:29583141-29583677
>chr15:29583849-29584268
>chr15:29584319-29585090
>chr15:29585364-29585446
>chr15:29585567-29585994
>chr15:29586030-29586789
>chr15:29587133-29587252
>chr15:29587659-29587962
>chr15:29588328-29588676
>chr15:29588720-29589035
>chr15:29590390-29590774
>chr15:29591429-29591915
>chr15:29592025-29592131
>chr15:29592314-29593117
>chr15:29593838-29594038
>chr15:29594593-29595299
>chr15:29595697-29595775
>chr15:29596002-29596184
>chr15:29596651-29596970
>chr15:29597179-29597746
>chr15:29597820-29598267
>chr15:29598672-29599000
>chr15:29600422-29600491
>chr15:29600632-29600792
>chr15:29600858-29601211
>chr15:29601348-29601408
>chr15:29601614-29601721
>chr15:29601949-29601985
>chr15:29602496-29602731
>chr15:29603284-29603384
>chr15:29603613-29603956
>chr15:29605500-29605972
>chr15:29606110-29606141
>chr15:29606210-29606501
>chr15:29606817-29607126
>chr15:29607715-29608247
>chr15:29608517-29608870
>chr15:29609272-29609544
>chr15:29609612-29609751
>chr15:29609827-29609867
>chr15:29611354-29611428
>chr15:29612805-29612889
>chr15:29613386-29613466
>chr15:29613553-29613601
>chr15:29614452-29614535
>chr15:29614735-29614894
>chr15:29615105-29615455
>chr15:29616720-29617277
>chr15:29617330-29617529
>chr15:29618138-29618441
>chr15:29619101-29619473
>chr15:29620482-29620671
>chr15:29621102-29621762
>chr15:29621830-29622531
>chr15:29623807-29624038
>chr15:29625042-29626739
>chr15:29626829-29627144
>chr15:29627200-29627634
>chr15:29627656-29627962
>chr15:29628011-29628385
>chr15:29628768-29629024
>chr15:29629213-29629310
>chr15:29629413-29629489
>chr15:29629724-29630160
>chr15:29630370-29630555
>chr15:29630642-29630970
>chr15:29631069-29631207
>chr15:29631809-29631924
>chr15:29632480-29632782
>chr15:29633652-29633977
>chr15:29634447-29634586
>chr15:29634715-29635260
>chr15:29636443-29636497
>chr15:29638377-29638411
>chr15:29638588-29638742
>chr15:29639419-29639483
>chr15:29639550-29640104
>chr15:29640141-29640765
>chr15:29640855-29642328
>chr15:29642419-29643422
>chr15:29643493-29643892
>chr15:29643972-29644083
>chr15:29644514-29645042
>chr15:29645527-29645864
>chr15:29646168-29646299
>chr15:29648648-29648935
>chr15:29649412-29649785
>chr15:29650308-29650623
>chr15:29650689-29651033
>chr15:29651538-29651710
>chr15:29651792-29652135
>chr15:29652193-29652721
>chr15:29652841-29652983
>chr15:29653136-29653175
>chr15:29653261-29653339
>chr15:29653392-29653811
>chr15:29655665-29656532
>chr15:29656583-29656654
>chr15:29656752-29656905
>chr15:29657031-29657436
>chr15:29657470-29657929
>chr15:29658049-29658421
>chr15:29659182-29659551
>chr15:29659802-29660105
>chr15:29660193-29660277
>chr15:29660408-29660545
>chr15:29660748-29660870
>chr15:29660952-29661000
>chr15:29661170-29661533
>chr15:29661943-29662262
>chr15:29662710-29663031
>chr15:29663229-29664049
>chr15:29665841-29666161
>chr15:29666756-29666876
>chr15:29667028-29667785
>chr15:29668315-29668470
>chr15:29668852-29669516
>chr15:29670899-29671050
>chr15:29671442-29671538
>chr15:29671917-29672289
>chr15:29672603-29673491
>chr15:29673618-29673894
>chr15:29674254-29674615
>chr15:29674707-29674797
>chr15:29675042-29675103
>chr15:29675464-29675716
>chr15:29676286-29676753
>chr15:29678039-29678164
>chr15:29678287-29678350
>chr15:29679133-29679475
>chr15:29679816-29679919
>chr15:29680396-29680681
>chr15:29680841-29680919
>chr15:29680956-29681350
>chr15:29681902-29681946
>chr15:29682330-29682382
>chr15:29682568-29682649
>chr15:29683192-29683458
>chr15:29683577-29683943
>chr15:29684363-29684595
>chr15:29684707-29685028
>chr15:29686408-29686923
>chr15:29687409-29687453
>chr15:29689213-29689247
>chr15:29689903-29690499
>chr15:29691615-29692480
>chr15:29692739-29692787
>chr15:29692876-29692981
>chr15:29693062-29693449
>chr15:29693507-29693687
>chr15:29693727-29693789
>chr15:29693982-29694096
>chr15:29694238-29694950
>chr15:29695013-29695210
>chr15:29695314-29695354
>chr15:29695782-29695967
>chr15:29696546-29696819
>chr15:29699146-29699459
>chr15:29700714-29700779
>chr15:29703148-29703975
>chr15:29704468-29704641
>chr15:29705916-29706237
>chr15:29706392-29706527
>chr15:29706665-29706957
>chr15:29707893-29708231
>chr15:29709347-29709420
>chr15:29709559-29709652
>chr15:29709859-29710221
>chr15:29710903-29710943
>chr15:29711368-29711672
>chr15:29714233-29714845
>chr15:29716250-29716292
>chr15:29717834-29717870
>chr15:29721171-29723595
>chr15:29727076-29727387
>chr15:29727846-29727962
>chr15:29728189-29728276
>chr15:29729144-29729331
>chr15:29729527-29729843
>chr15:29730263-29730663
>chr15:29730709-29731833
>chr15:29733392-29733564
>chr15:29733768-29733863
>chr15:29734481-29734794
>chr15:29735172-29735631
>chr15:29737636-29737682
>chr15:29738287-29738399
>chr15:29738696-29739082
>chr15:29739415-29739750
>chr15:29739977-29740670
>chr15:29740817-29741013
>chr15:29741938-29742352
>chr15:29743392-29743763
>chr15:29743830-29744322
>chr15:29744427-29744508
>chr15:29745017-29745058
>chr15:29746091-29746427
>chr15:29746650-29746719
>chr15:29747011-29747365
>chr15:29747463-29747556
>chr15:29748159-29748353
>chr15:29748553-29748881
>chr15:29748921-29748978
>chr15:29749822-29750443
>chr15:29751891-29752421
>chr15:29752709-29752825
>chr15:29753195-29753514
>chr15:29754022-29754535
>chr15:29754655-29754835
>chr15:29755134-29755310
>chr15:29757810-29758221
>chr15:29759481-29760110
>chr15:29760362-29760684
>chr15:29760820-29760972
>chr15:29762773-29762878
>chr15:29763479-29763798
>chr15:29765623-29765921
>chr15:29766545-29766587
>chr15:29769734-29771833
>chr15:29772476-29772553
>chr15:29772765-29773116
>chr15:29774319-29774828
>chr15:29775077-29775114
>chr15:29775181-29775223
>chr15:29776252-29776324
>chr15:29777408-29777617
>chr15:29778346-29778506
>chr15:29780057-29780549
>chr15:29780702-29780855
>chr15:29780903-29783993
>chr15:29784240-29784602
>chr15:29785091-29785157
>chr15:29786406-29786824
>chr15:29787105-29787282
>chr15:29787570-29788390
>chr15:29788483-29788548
>chr15:29788710-29788763
>chr15:29790128-29790206
>chr15:29790365-29794207
>chr15:29794843-29795616
>chr15:29795971-29796068
>chr15:29796173-29796234
>chr15:29796652-29796743
>chr15:29796843-29796886
>chr15:29797002-29797452
>chr15:29797640-29797729
>chr15:29797825-29797909
>chr15:29797997-29798724
>chr15:29798897-29798959
>chr15:29799063-29799193
>chr15:29799368-29799744
>chr15:29801434-29801960
>chr15:29803255-29803674
>chr15:29804029-29804072
>chr15:29805521-29805572
>chr15:29805647-29805731
>chr15:29807739-29807806
>chr15:29807965-29808301
>chr15:29808923-29809002
>chr15:29809066-29809269
>chr15:29809367-29809463
>chr15:29809523-29809877
>chr15:29810034-29810153
>chr15:29810928-29810970
>chr15:29811844-29811957
>chr15:29812191-29812376
>chr15:29812752-29812802
>chr15:29813514-29813560
>chr15:29814578-29814656
>chr15:29816002-29816313
>chr15:29816791-29818009
>chr15:29818486-29819069
>chr15:29819408-29819477
>chr15:29821768-29821905
>chr15:29822498-29822591
>chr15:29823743-29824569
>chr15:29825991-29826093
>chr15:29828157-29828272
>chr15:29828675-29829055
>chr15:29829119-29829202
>chr15:29830321-29830397
>chr15:29830477-29830649
>chr15:29830814-29830868
>chr15:29831764-29831854
>chr15:29832167-29832203
>chr15:29833359-29833746
>chr15:29833849-29834512
>chr15:29835520-29835683
>chr15:29835827-29836030
>chr15:29836266-29836794
>chr15:29836880-29837579
>chr15:29838137-29838470
>chr15:29838534-29838565
>chr15:29838765-29838875
>chr15:29838979-29840148
>chr15:29841602-29841761
>chr15:29842079-29842115
>chr15:29842176-29842339
>chr15:29842532-29842691
>chr15:29843140-29843510
>chr15:29843604-29843906
>chr15:29843977-29844380
>chr15:29845536-29845841
>chr15:29846642-29846958
>chr15:29847017-29847451
>chr15:29847496-29847827
>chr15:29847863-29848174
>chr15:29848569-29848870
>chr15:29849051-29849124
>chr15:29849454-29849981
>chr15:29850128-29850168
>chr15:29850302-29851717
>chr15:29851969-29852431
>chr15:29852512-29853216
>chr15:29854351-29854443
>chr15:29855412-29855886
>chr15:29856009-29856485
>chr15:29856558-29856653
>chr15:29856687-29857183
>chr15:29857325-29857416
>chr15:29857718-29858426
>chr15:29858541-29858955
>chr15:29859920-29859963
>chr15:29860435-29860818
>chr15:29860866-29860977
>chr15:29861084-29861176
>chr15:29861219-29861498
>chr15:29861548-29861763
>chr15:29861814-29862057
>chr15:29862229-29862295
>chr15:29862627-29862952
>chr15:29863009-29863322
>chr15:29864106-29864344
>chr15:29864904-29864981
>chr15:29865537-29865593
>chr15:29867085-29867148
>chr15:29867586-29868236
>chr15:29868578-29868629
>chr15:29869773-29870169
>chr15:29871370-29871408
>chr15:29875556-29875869
>chr15:29875963-29876663
>chr15:29877199-29878355
>chr15:29878744-29879200
>chr15:29879703-29879923
>chr15:29880254-29880320
>chr15:29880412-29881431
>chr15:29881922-29881966
>chr15:29886272-29886330
>chr15:29886429-29886567
>chr15:29887227-29887619
>chr15:29887874-29887983
>chr15:29888035-29888316
>chr15:29891467-29891876
>chr15:29891947-29892659
>chr15:29892695-29893246
>chr15:29893289-29893820
>chr15:29894147-29894497
>chr15:29895264-29895925
>chr15:29895975-29898433
>chr15:29898624-29898802
>chr15:29899826-29899933
>chr15:29900579-29900656
>chr15:29901540-29901850
>chr15:29902079-29902256
>chr15:29902752-29902969
>chr15:29903400-29903749
>chr15:29904698-29905122
>chr15:29905209-29906047
>chr15:29906115-29906898
>chr15:29907082-29907435
>chr15:29908002-29908128
>chr15:29908728-29909334
>chr15:29911388-29911766
>chr15:29911975-29912067
>chr15:29912169-29912299
>chr15:29912422-29912801
>chr15:29913726-29913769
>chr15:29914816-29914923
>chr15:29916004-29916320
>chr15:29917806-29918275
>chr15:29918447-29918731
>chr15:29921105-29921163
>chr15:29921798-29922151
>chr15:29922217-29922391
>chr15:29922765-29923027
>chr15:29923465-29923639
>chr15:29923728-29923840
>chr15:29924106-29924554
>chr15:29926342-29926627
>chr15:29927084-29927388
>chr15:29928650-29928972
>chr15:29929089-29929184
>chr15:29929362-29930054
>chr15:29931010-29931328
>chr15:29931682-29932224
>chr15:29932461-29932671
>chr15:29932700-29932870
>chr15:29932904-29933161
>chr15:29935838-29935884
>chr15:29938249-29938390
>chr15:29939635-29939964
>chr15:29943343-29943975
>chr15:29944066-29944405
>chr15:29945769-29945931
>chr15:29946700-29946750
>chr15:29947981-29948268
>chr15:29948912-29950511
>chr15:29950952-29951100
>chr15:29951155-29951472
>chr15:29952610-29952677
>chr15:29953150-29953484
>chr15:29954427-29954500
>chr15:29954751-29955134
>chr15:29955536-29955760
>chr15:29956602-29956918
>chr15:29957329-29957435
>chr15:29957829-29957881
>chr15:29958035-29958098
>chr15:29958978-29959296
>chr15:29960372-29960663
>chr15:29961302-29961498
>chr15:29962828-29963178
>chr15:29963594-29964053
>chr15:29964114-29964226
>chr15:29964365-29964666
>chr15:29965179-29965513
>chr15:29966222-29966634
>chr15:29967014-29967336
>chr15:29968914-29969037
>chr15:29969520-29969820
>chr15:29970635-29970957
>chr15:29971054-29971105
>chr15:29971916-29971969
>chr15:29972721-29972890
>chr15:29972991-29973667
>chr15:29973797-29974471
>chr15:29974510-29975535
>chr15:29975913-29976327
>chr15:29976791-29977089
>chr15:29977599-29977955
>chr15:29978874-29978989
>chr15:29979043-29979098
>chr15:29979143-29979471
>chr15:29979481-29979770
>chr15:29979890-29980312
>chr15:29980476-29980806
>chr15:29980892-29981080
>chr15:29981905-29982348
>chr15:29982860-29982947
>chr15:29983259-29983420
>chr15:29983512-29984134
>chr15:29984695-29985101
>chr15:29986408-29986477
>chr15:29986711-29987096
>chr15:29987484-29987800
>chr15:29989331-29989409
>chr15:29990663-29990692
>chr15:29991198-29991275
>chr15:29991806-29992504
>chr15:29992648-29992942
>chr15:29994751-29996071
>chr15:29996211-29996302
>chr15:29996490-29996835
>chr15:29997681-29997722
>chr15:29999046-29999253
>chr15:29999970-30000917
>chr15:30001028-30001465
>chr15:30002385-30003170
>chr15:30004143-30004477
>chr15:30009256-30010266
>chr15:30010361-30010447
>chr15:30010488-30010525
>chr15:30010584-30011545
>chr15:30011636-30012158
>chr15:30012249-30012335
>chr15:30012380-30012795
>chr15:30012884-30012932
>chr15:30013207-30016762
>chr15:30016843-30018627
>chr15:30018677-30023458
>chr15:30024329-30024519
>chr15:30024876-30025244
>chr15:30026112-30026169
>chr15:30026274-30026321
>chr15:30026440-30026493
>chr15:30026561-30026679
>chr15:30027759-30028082
>chr15:30028396-30028520
>chr15:30028806-30029877
>chr15:30030097-30030900
>chr15:30030970-30031659
>chr15:30031754-30032446
>chr15:30033610-30033838
>chr15:30034193-30035104
>chr15:30035274-30035770
>chr15:30037702-30037800
>chr15:30038363-30038422
>chr15:30038501-30038562
>chr15:30039105-30039149
>chr15:30039593-30040016
>chr15:30040178-30040228
>chr15:30040263-30040941
>chr15:30041157-30041706
>chr15:30043567-30043769
>chr15:30045303-30045347
>chr15:30046236-30046369
>chr15:30046584-30046839
>chr15:30046951-30047396
>chr15:30048377-30048673
>chr15:30048915-30048987
>chr15:30049172-30049692
>chr15:30050509-30050857
>chr15:30051282-30053957
>chr15:30054073-30054429
>chr15:30055050-30055108
>chr15:30055879-30055965
>chr15:30056418-30056558
>chr15:30056669-30057457
>chr15:30057551-30057594
>chr15:30057690-30058001
>chr15:30058326-30058642
>chr15:30059229-30059285
>chr15:30060684-30060940
>chr15:30062019-30062060
>chr15:30062132-30062207
>chr15:30062281-30062735
>chr15:30063253-30063399
>chr15:30063447-30063729
>chr15:30063800-30063889
>chr15:30063955-30064164
>chr15:30064691-30065014
>chr15:30066124-30067964
>chr15:30069373-30069810
>chr15:30070689-30072206
>chr15:30073488-30073792
>chr15:30074585-30074943
>chr15:30075242-30075270
>chr15:30075504-30076056
>chr15:30076100-30076226
>chr15:30076411-30076780
>chr15:30077146-30077311
>chr15:30077907-30078542
>chr15:30078655-30098409
>chr15:30098497-30102217
>chr15:30102272-30103405
>chr15:30103509-30103765
>chr15:30104021-30105991
>chr15:30106045-30106826
>chr15:30106883-30107292
>chr15:30107553-30107871
>chr15:30108000-30108406
>chr15:30108455-30109028
>chr15:30109135-30109255
>chr15:30109529-30109988
>chr15:30110072-30110154
>chr15:30111093-30111513
>chr15:30111727-30112103
>chr15:30112332-30112950
>chr15:30113696-30113809
>chr15:30113899-30114008
>chr15:30114160-30114440
>chr15:30114495-30114756
>chr15:30115540-30116263
>chr15:30116734-30116997
>chr15:30117169-30117436
>chr15:30117543-30118190
>chr15:30118665-30119131
>chr15:30119165-30120941
>chr15:30121048-30122428
>chr15:30122531-30122738
>chr15:30123423-30123531
>chr15:30123731-30124479
>chr15:30124928-30125020
>chr15:30125154-30126728
>chr15:30126762-30126964
>chr15:30127315-30127467
>chr15:30128033-30128206
>chr15:30128333-30128426
>chr15:30128569-30128794
>chr15:30129009-30129083
>chr15:30129138-30129234
>chr15:30129426-30129507
>chr15:30130644-30131105
>chr15:30131527-30131766
>chr15:30132506-30132969
>chr15:30133144-30133263
>chr15:30133346-30144823
>chr15:30144883-30150465
>chr15:30150524-30151269
>chr15:30151422-30151694
>chr15:30151765-30151884
>chr15:30152006-30153247
>chr15:30154115-30154166
>chr15:30154297-30154769
>chr15:30156221-30156323
>chr15:30156395-30160338
>chr15:30160399-30161993
>chr15:30162769-30162959
>chr15:30163047-30163120
>chr15:30163983-30164112
>chr15:30164432-30164558
>chr15:30164779-30164910
>chr15:30165531-30166057
>chr15:30166260-30166542
>chr15:30166762-30166812
>chr15:30167565-30167664
>chr15:30168329-30168364
>chr15:30169658-30169995
>chr15:30171367-30171430
>chr15:30171652-30171871
>chr15:30172502-30173437
>chr15:30174001-30174061
>chr15:30174219-30174602
>chr15:30174702-30174773
>chr15:30174999-30175116
>chr15:30177518-30177704
>chr15:30178290-30178378
>chr15:30178716-30178774
>chr15:30178876-30178981
>chr15:30180571-30180824
>chr15:30181976-30182915
>chr15:30182957-30183208
>chr15:30184868-30184976
>chr15:30185065-30185457
>chr15:30185535-30185658
>chr15:30185769-30185818
>chr15:30186260-30186342
>chr15:30186440-30187024
>chr15:30187785-30187870
>chr15:30188811-30188895
>chr15:30189651-30189944
>chr15:30190809-30190935
>chr15:30192043-30192240
>chr15:30192910-30192981
>chr15:30193291-30193366
>chr15:30193550-30193600
>chr15:30195320-30195493
>chr15:30195622-30195900
>chr15:30196485-30197106
>chr15:30197786-30198067
>chr15:30198719-30198898
>chr15:30199730-30200102
>chr15:30200317-30201104
>chr15:30201391-30202348
>chr15:30202463-30203003
>chr15:30203104-30203369
>chr15:30203499-30204526
>chr15:30204649-30204842
>chr15:30204986-30205457
>chr15:30205570-30205753
>chr15:30205979-30206370
>chr15:30208930-30209610
>chr15:30209728-30210032
>chr15:30210349-30210421
>chr15:30211426-30211774
>chr15:30212346-30212394
>chr15:30212558-30212973
>chr15:30214595-30214689
>chr15:30217978-30218151
>chr15:30218331-30218359
>chr15:30218697-30219071
>chr15:30219809-30219928
>chr15:30220867-30220950
>chr15:30221548-30221668
>chr15:30222642-30222720
>chr15:30222997-30223035
>chr15:30223226-30223342
>chr15:30225168-30225240
>chr15:30225765-30225861
>chr15:30226301-30226448
>chr15:30227094-30227226
>chr15:30228023-30228130
>chr15:30228340-30228781
>chr15:30228944-30229189
>chr15:30229564-30230035
>chr15:30230405-30230450
>chr15:30231118-30232260
>chr15:30232330-30232949
>chr15:30233264-30233411
>chr15:30233638-30235519
>chr15:30237019-30238133
>chr15:30238218-30238386
>chr15:30238444-30238981
>chr15:30240007-30246429
>chr15:30248417-30249157
>chr15:30250084-30250600
>chr15:30250701-30251137
>chr15:30251506-30251807
>chr15:30251847-30251909
>chr15:30253905-30254513
>chr15:30256064-30256395
>chr15:30256442-30259025
>chr15:30259075-30259290
>chr15:30259971-30260270
>chr15:30264603-30267712
>chr15:30268689-30268754
>chr15:30269680-30269746
>chr15:30270102-30270195
>chr15:30270715-30270743
>chr15:30272531-30272687
>chr15:30272790-30272924
>chr15:30274666-30275159
>chr15:30275328-30275423
>chr15:30275816-30276082
>chr15:30276223-30276799
>chr15:30276874-30276897
>chr15:30277386-30277944
>chr15:30278174-30278359
>chr15:30278425-30278568
>chr15:30278695-30279382
>chr15:30279481-30279558
>chr15:30279605-30280048
>chr15:30280424-30280734
>chr15:30280811-30281023
>chr15:30281437-30281529
>chr15:30281665-30281822
>chr15:30282313-30282382
>chr15:30282955-30283291
>chr15:30283536-30283880
>chr15:30284160-30284836
>chr15:30285227-30286180
>chr15:30287075-30287381
>chr15:30287720-30288012
>chr15:30288654-30288806
>chr15:30288988-30289789
>chr15:30290579-30290663
>chr15:30290715-30291014
>chr15:30293836-30294389
>chr15:30297009-30297531
>chr15:30297927-30298745
>chr15:30298873-30299394
>chr15:30299485-30302832
>chr15:30302958-30303441
>chr15:30304369-30304435
>chr15:30305021-30308433
>chr15:30308645-30309381
>chr15:30309914-30310005
>chr15:30310430-30310529
>chr15:30310747-30310827
>chr15:30310925-30311039
>chr15:30311186-30311372
>chr15:30311555-30311648
>chr15:30311939-30312011
>chr15:30312351-30312388
>chr15:30312885-30312937
>chr15:30313157-30313283
>chr15:30313362-30313631
>chr15:30314953-30315613
>chr15:30316130-30316268
>chr15:30316875-30317073
>chr15:30318230-30318318
>chr15:30318408-30318495
>chr15:30318560-30318631
>chr15:30318692-30318878
>chr15:30318913-30319343
>chr15:30319562-30320103
>chr15:30320180-30320222
>chr15:30321677-30322008
>chr15:30324917-30325028
>chr15:30325460-30326079
>chr15:30326158-30327336
>chr15:30327393-30328769
>chr15:30329713-30329772
>chr15:30330557-30330967
>chr15:30331800-30331894
>chr15:30332040-30332376
>chr15:30334105-30334866
>chr15:30335656-30335772
>chr15:30337420-30337492
>chr15:30337800-30338102
>chr15:30339271-30339590
>chr15:30341014-30341047
>chr15:30341202-30347359
>chr15:30347915-30348013
>chr15:30348057-30348090
>chr15:30348275-30348639
>chr15:30349355-30349513
>chr15:30350080-30350370
>chr15:30351298-30351814
>chr15:30354160-30354554
>chr15:30355313-30355432
>chr15:30355725-30356803
>chr15:30357408-30357450
>chr15:30358807-30358987
>chr15:30359261-30359428
>chr15:30360757-30360967
>chr15:30363691-30363768
>chr15:30365527-30365606
>chr15:30365795-30365979
>chr15:30367001-30367314
>chr15:30368211-30368371
>chr15:30368512-30368692
>chr15:30369070-30369284
>chr15:30369690-30369894
>chr15:30369971-30370031
>chr15:30373615-30374019
>chr15:30374225-30374290
>chr15:30374559-30374786
>chr15:30375596-30376221
>chr15:30376863-30376909
>chr15:30377571-30378125
>chr15:30378159-30378625
>chr15:30379066-30379747
>chr15:30379854-30380121
>chr15:30380293-30380556
>chr15:30381027-30381750
>chr15:30382534-30382801
>chr15:30382849-30383129
>chr15:30383479-30383592
>chr15:30384338-30384956
>chr15:30385185-30385561
>chr15:30385775-30386195
>chr15:30387134-30387216
>chr15:30387345-30387763
>chr15:30387971-30388158
>chr15:30388265-30388838
>chr15:30388887-30389293
>chr15:30389422-30389737
>chr15:30390035-30390407
>chr15:30390464-30391245
>chr15:30391299-30393116
>chr15:30393494-30393750
>chr15:30393919-30394973
>chr15:30395028-30398750
>chr15:30398838-30407937
>chr15:30407974-30418601
>chr15:30418647-30423305
>chr15:30423463-30424594
>chr15:30424774-30428366
>chr15:30428479-30428577
>chr15:30428632-30428802
>chr15:30429071-30429512
>chr15:30429662-30429817
>chr15:30429852-30429968
>chr15:30430422-30430514
>chr15:30430569-30431018
>chr15:30431372-30431704
>chr15:30431812-30432571
>chr15:30433153-30433436
>chr15:30433665-30434250
>chr15:30434540-30435145
>chr15:30435462-30436280
>chr15:30436437-30437060
>chr15:30437366-30437745
>chr15:30438356-30438433
>chr15:30438544-30438600
>chr15:30438667-30438776
>chr15:30439533-30439638
>chr15:30439796-30440050
>chr15:30440550-30440824
>chr15:30440950-30442401
>chr15:30442546-30442676
>chr15:30442994-30443116
>chr15:30443387-30443817
>chr15:30444151-30444971
>chr15:30445026-30446231
>chr15:30446801-30447067
>chr15:30448513-30448738
>chr15:30448971-30449362
>chr15:30449414-30450382
>chr15:30450967-30451130
>chr15:30452073-30452386
>chr15:30452681-30452805
>chr15:30453821-30454498
>chr15:30454669-30454933
>chr15:30454993-30455376
>chr15:30455655-30456154
>chr15:30456824-30457154
>chr15:30458139-30458247
>chr15:30458921-30459130
>chr15:30459377-30459645
>chr15:30459810-30460214
>chr15:30460438-30460644
>chr15:30460769-30461025
>chr15:30461273-30461370
>chr15:30461441-30462499
>chr15:30462660-30462718
>chr15:30462885-30462945
>chr15:30463071-30463660
>chr15:30463849-30464223
>chr15:30464867-30465411
>chr15:30465649-30465696
>chr15:30466018-30466148
>chr15:30466274-30467060
>chr15:30467150-30467804
>chr15:30468130-30468575
>chr15:30468618-30468739
>chr15:30468864-30469068
>chr15:30469259-30469921
>chr15:30470501-30470603
>chr15:30470921-30471047
>chr15:30471144-30471207
>chr15:30471375-30471735
>chr15:30471817-30471995
>chr15:30472676-30472795
>chr15:30473297-30473742
>chr15:30473779-30474093
>chr15:30474154-30474324
>chr15:30474475-30475334
>chr15:30475481-30475553
>chr15:30475630-30477486
>chr15:30477888-30478390
>chr15:30478445-30478618
>chr15:30478700-30478937
>chr15:30479206-30479811
>chr15:30479996-30480234
>chr15:30480365-30481860
>chr15:30481960-30484634
>chr15:30484725-30485351
>chr15:30485936-30486339
>chr15:30486429-30486740
>chr15:30487056-30487427
>chr15:30488004-30488322
>chr15:30488493-30488624
>chr15:30489169-30489554
>chr15:30489867-30490558
>chr15:30490670-30490940
>chr15:30491473-30492098
>chr15:30492498-30493207
>chr15:30493987-30494345
>chr15:30494989-30495265
>chr15:30496374-30496826
>chr15:30496996-30497032
>chr15:30497132-30497281
>chr15:30497476-30497517
>chr15:30497682-30497822
>chr15:30497883-30498652
>chr15:30498882-30499041
>chr15:30499088-30499374
>chr15:30499780-30500364
>chr15:30500465-30501143
>chr15:30501233-30501329
>chr15:30501455-30502305
>chr15:30503745-30503801
>chr15:30504792-30504961
>chr15:30505062-30505157
>chr15:30505236-30505405
>chr15:30505492-30505927
>chr15:30506059-30506457
>chr15:30506557-30507076
>chr15:30507170-30507347
>chr15:30507599-30507732
>chr15:30509296-30509937
>chr15:30510370-30510720
>chr15:30510772-30511003
>chr15:30511465-30511752
>chr15:30511987-30512675
>chr15:30513023-30513224
>chr15:30513400-30513550
>chr15:30513687-30514393
>chr15:30515082-30516184
>chr15:30516280-30516345
>chr15:30516479-30516905
>chr15:30517051-30520022
>chr15:30520247-30520414
>chr15:30520615-30520832
>chr15:30521086-30521394
>chr15:30521656-30522249
>chr15:30522314-30522905
>chr15:30522964-30524101
>chr15:30524345-30524723
>chr15:30525013-30525260
>chr15:30526059-30526240
>chr15:30526359-30526745
>chr15:30526812-30527273
>chr15:30527981-30528126
>chr15:30528390-30528750
>chr15:30529572-30529810
>chr15:30529963-30530782
>chr15:30531099-30531703
>chr15:30531993-30532572
>chr15:30533666-30534425
>chr15:30534533-30534865
>chr15:30535219-30535667
>chr15:30535722-30535814
>chr15:30536268-30536384
>chr15:30536419-30536574
>chr15:30536724-30537165
>chr15:30537434-30537604
>chr15:30537659-30537757
>chr15:30537870-30542774
>chr15:30542932-30545805
>chr15:30545841-30567406
>chr15:30567494-30571214
>chr15:30571269-30572428
>chr15:30572517-30572773
>chr15:30573029-30574968
>chr15:30575024-30575806
>chr15:30575863-30576235
>chr15:30576533-30576847
>chr15:30576976-30577382
>chr15:30577432-30578005
>chr15:30578112-30578300
>chr15:30578508-30578929
>chr15:30579058-30579140
>chr15:30580079-30580499
>chr15:30580713-30581089
>chr15:30581318-30581936
>chr15:30582682-30582795
>chr15:30583146-30583426
>chr15:30583481-30583742
>chr15:30584526-30585249
>chr15:30585679-30585983
>chr15:30586155-30586422
>chr15:30586529-30587209
>chr15:30587875-30588116
>chr15:30588150-30589927
>chr15:30590034-30591407
>chr15:30591648-30591717
>chr15:30592387-30592510
>chr15:30592710-30593450
>chr15:30593905-30593997
>chr15:30594131-30594892
>chr15:30594930-30595703
>chr15:30595737-30595939
>chr15:30596290-30596442
>chr15:30597073-30597181
>chr15:30597308-30597401
>chr15:30597984-30598058
>chr15:30598113-30598209
>chr15:30598401-30598482
>chr15:30599619-30600079
>chr15:30600501-30600740
>chr15:30601484-30601947
>chr15:30602122-30602241
>chr15:30602324-30620427
>chr15:30620582-30620696
>chr15:30620956-30621358
>chr15:30621753-30622063
>chr15:30622417-30622944
>chr15:30623147-30623454
>chr15:30623516-30623652
>chr15:30623853-30624429
>chr15:30627086-30627336
>chr15:30627938-30628000
>chr15:30628050-30628381
>chr15:30628478-30628577
>chr15:30629018-30629562
>chr15:30630789-30631199
>chr15:30631369-30632443
>chr15:30633795-30633986
>chr15:30636457-30637018
>chr15:30637407-30638120
>chr15:30638371-30638473
>chr15:30641320-30641645
>chr15:30641712-30642017
>chr15:30642553-30642723
>chr15:30643214-30643683
>chr15:30644178-30644375
>chr15:30644810-30645162
>chr15:30645210-30645286
>chr15:30646247-30646996
>chr15:30647469-30647671
>chr15:30647941-30648187
>chr15:30649457-30649613
>chr15:30649656-30650101
>chr15:30650171-30651096
>chr15:30651280-30651610
>chr15:30651843-30653208
>chr15:30653444-30653564
>chr15:30654178-30654305
>chr15:30654465-30655237
>chr15:30655662-30655788
>chr15:30655922-30656318
>chr15:30656425-30656683
>chr15:30656722-30657502
>chr15:30657687-30658054
>chr15:30658392-30658545
>chr15:30659113-30659278
>chr15:30660096-30660163
>chr15:30660507-30660592
>chr15:30661167-30661269
>chr15:30661752-30662115
>chr15:30662221-30662342
>chr15:30662613-30663217
>chr15:30664740-30665484
>chr15:30667137-30668188
>chr15:30668891-30669206
>chr15:30669527-30669962
>chr15:30670848-30670913
>chr15:30670963-30671386
>chr15:30671652-30672053
>chr15:30672194-30672596
>chr15:30672878-30672990
>chr15:30673214-30673747
>chr15:30673785-30674861
>chr15:30675079-30675262
>chr15:30675343-30675471
>chr15:30675699-30675959
>chr15:30676571-30676664
>chr15:30677000-30678039
>chr15:30679134-30679173
>chr15:30681593-30681650
>chr15:30682271-30682314
>chr15:30682500-30682582
>chr15:30684561-30685380
>chr15:30685664-30685725
>chr15:30685786-30685862
>chr15:30686448-30686683
>chr15:30687736-30688546
>chr15:30688688-30688758
>chr15:30689316-30689692
>chr15:30689932-30690112
>chr15:30690516-30690891
>chr15:30691717-30691829
>chr15:30692020-30692353
>chr15:30693400-30693491
>chr15:30694236-30694289
>chr15:30694888-30694966
>chr15:30695103-30695153
>chr15:30695837-30695899
>chr15:30698636-30698679
>chr15:30699797-30699878
>chr15:30700660-30700697
>chr15:30701404-30701500
>chr15:30701640-30702064
>chr15:30702117-30702779
>chr15:30702853-30703023
>chr15:30703091-30703210
>chr15:30703429-30703707
>chr15:30703740-30704008
>chr15:30704104-30704355
>chr15:30705084-30705178
>chr15:30706303-30706627
>chr15:30707133-30707286
>chr15:30710261-30711113
>chr15:30713126-30715025
>chr15:30715213-30715285
>chr15:30716064-30716166
>chr15:30716887-30717010
>chr15:30717457-30717773
>chr15:30718662-30718713
>chr15:30719032-30719092
>chr15:30720048-30720362
>chr15:30721211-30721315
>chr15:30721980-30722163
>chr15:30723086-30723184
>chr15:30723267-30723495
>chr15:30724113-30724152
>chr15:30724400-30724480
>chr15:30724564-30724756
>chr15:30725789-30728384
>chr15:30729709-30729784
>chr15:30730201-30730348
>chr15:30731436-30731493
>chr15:30732558-30732592
>chr15:30733686-30734020
>chr15:30734258-30736150
>chr15:30736210-30736691
>chr15:30736766-30736860
>chr15:30736895-30742414
>chr15:30742527-30742636
>chr15:30744161-30744223
>chr15:30746537-30746951
>chr15:30747423-30747572
>chr15:30747959-30748318
>chr15:30748850-30748911
>chr15:30749228-30749275
>chr15:30749971-30750143
>chr15:30751972-30752044
>chr15:30752325-30752359
>chr15:30752459-30753254
>chr15:30753347-30753517
>chr15:30753664-30753760
>chr15:30754066-30754125
>chr15:30754195-30754284
>chr15:30754349-30754465
>chr15:30756290-30756352
>chr15:30756675-30757062
>chr15:30757171-30757593
>chr15:30758988-30759339
>chr15:30759870-30760138
>chr15:30760968-30761271
>chr15:30761393-30761473
>chr15:30761814-30761894
>chr15:30762400-30762604
>chr15:30762757-30763198
>chr15:30763410-30763627
>chr15:30763698-30763738
>chr15:30763829-30764174
>chr15:30764333-30764852
>chr15:30765195-30765697
>chr15:30765750-30765794
>chr15:30765875-30766233
>chr15:30766351-30766415
>chr15:30766471-30766527
>chr15:30766709-30766974
>chr15:30767027-30769417
>chr15:30771969-30772031
>chr15:30772193-30772489
>chr15:30772618-30772822
>chr15:30773144-30773292
>chr15:30773574-30773633
>chr15:30773843-30773974
>chr15:30775179-30781453
>chr15:30781560-30782516
>chr15:30782549-30783251
>chr15:30783330-30783904
>chr15:30784097-30784477
>chr15:30785528-30785559
>chr15:30785747-30786680
>chr15:30786913-30786959
>chr15:30787126-30787175
>chr15:30787281-30787354
>chr15:30787577-30788553
>chr15:30788693-30789773
>chr15:30789856-30791514
>chr15:30791634-30791801
>chr15:30791878-30792093
>chr15:30792212-30793827
>chr15:30793878-30795582
>chr15:30795623-30795901
>chr15:30795979-30796045
>chr15:30796254-30797181
>chr15:30797331-30797443
>chr15:30797481-30797738
>chr15:30797779-30799353
>chr15:30799396-30800816
>chr15:30800873-30802185
>chr15:30802416-30802527
>chr15:30802594-30802862
>chr15:30802931-30804238
>chr15:30804322-30805191
>chr15:30805235-30805893
>chr15:30806698-30808125
>chr15:30808360-30808457
>chr15:30808596-30808639
>chr15:30809251-30809456
>chr15:30810223-30810371
>chr15:30811475-30811866
>chr15:30814244-30814426
>chr15:30814555-30814663
>chr15:30814724-30814847
>chr15:30815003-30815165
>chr15:30815215-30815262
>chr15:30815861-30816201
>chr15:30816853-30817243
>chr15:30817456-30817573
>chr15:30818400-30819254
>chr15:30819305-30820279
>chr15:30821253-30821585
>chr15:30821818-30822069
>chr15:30823942-30824349
>chr15:30826843-30827460
>chr15:30829001-30829222
>chr15:30829859-30829897
>chr15:30830024-30830163
>chr15:30831069-30831393
>chr15:30831502-30831974
>chr15:30832166-30832233
>chr15:30835415-30835719
>chr15:30837040-30837290
>chr15:30838130-30838495
>chr15:30838555-30838897
>chr15:30839303-30839665
>chr15:30840310-30841479
>chr15:30841540-30842176
>chr15:30842751-30843032
>chr15:30843437-30843476
>chr15:30844655-30847742
>chr15:30847821-30848111
>chr15:30848594-30854756
>chr15:30855617-30855778
>chr15:30856180-30856294
>chr15:30856404-30856526
>chr15:30857034-30857352
>chr15:30857625-30857819
>chr15:30858027-30858075
>chr15:30858157-30858308
>chr15:30858874-30859159
>chr15:30860824-30861491
>chr15:30861599-30861658
>chr15:30861799-30861891
>chr15:30862185-30862271
>chr15:30862573-30862636
>chr15:30862918-30863235
>chr15:30863799-30864132
>chr15:30864220-30864420
>chr15:30864722-30864765
>chr15:30865074-30865137
>chr15:30865223-30865373
>chr15:30865601-30865697
>chr15:30866149-30866197
>chr15:30866655-30866781
>chr15:30866838-30866991
>chr15:30867339-30867373
>chr15:30867589-30867875
>chr15:30868322-30868436
>chr15:30868566-30868747
>chr15:30868807-30869001
>chr15:30869047-30869465
>chr15:30870113-30870200
>chr15:30871883-30872127
>chr15:30872218-30872351
>chr15:30872481-30873039
>chr15:30873332-30874065
>chr15:30874287-30874341
>chr15:30874376-30874733
>chr15:30874978-30875193
>chr15:30875261-30875297
>chr15:30875321-30875576
>chr15:30875606-30875954
>chr15:30876034-30876888
>chr15:30877625-30877715
>chr15:30878139-30878184
>chr15:30878341-30878724
>chr15:30879086-30879214
>chr15:30880175-30881895
>chr15:30883325-30885688
>chr15:30885883-30885936
>chr15:30886131-30886266
>chr15:30886341-30886654
>chr15:30886897-30887323
>chr15:30887811-30887862
>chr15:30888183-30888231
>chr15:30889624-30889960
>chr15:30890328-30890525
>chr15:30890626-30890695
>chr15:30891721-30892104
>chr15:30892197-30892892
>chr15:30893190-30893571
>chr15:30893627-30893794
>chr15:30894042-30894267
>chr15:30895073-30895131
>chr15:30895216-30895320
>chr15:30895368-30897753
>chr15:30897831-30898435
>chr15:30898651-30898872
>chr15:30899074-30899403
>chr15:30899770-30899822
>chr15:30900401-30900701
>chr15:30901265-30901312
>chr15:30901440-30901895
>chr15:30902064-30902277
>chr15:30902928-30903320
>chr15:30907056-30907566
>chr15:30908558-30908858
>chr15:30910044-30910092
>chr15:30910554-30910617
>chr15:30911774-30912083
>chr15:30912681-30912873
>chr15:30913081-30913368
>chr15:30913772-30913859
>chr15:30914374-30914659
>chr15:30914775-30914860
>chr15:30914891-30915744
>chr15:30916269-30916319
>chr15:30917837-30917900
>chr15:30918952-30920056
>chr15:30920211-30920259
>chr15:30920778-30921111
>chr15:30921852-30921936
>chr15:30922361-30922462
>chr15:30923777-30923912
>chr15:30924227-30924281
>chr15:30924320-30924575
>chr15:30927029-30927225
>chr15:30928227-30928358
>chr15:30929477-30930058
>chr15:30931031-30931578
>chr15:30931624-30932288
>chr15:30932341-30932394
>chr15:30932477-30933215
>chr15:30933313-30934100
>chr15:30934230-30934361
>chr15:30934469-30934682
>chr15:30935039-30935743
>chr15:30935936-30936137
>chr15:30936639-30936765
>chr15:30936805-30936863
>chr15:30937434-30937790
>chr15:30937891-30938214
>chr15:30939967-30940025
>chr15:30944196-30944586
>chr15:30944724-30945008
>chr15:30945781-30945983
>chr15:30947960-30948074
>chr15:30948454-30948539
>chr15:30948952-30949277
>chr15:30949347-30949431
>chr15:30949540-30950044
>chr15:30950384-30950687
>chr15:30950819-30950992
>chr15:30951500-30951804
>chr15:30952343-30953132
>chr15:30954907-30955042
>chr15:30955266-30955610
>chr15:30957438-30957727
>chr15:30959339-30959422
>chr15:30959853-30959932
>chr15:30960989-30961051
>chr15:30961235-30961565
>chr15:30963092-30963696
>chr15:30964189-30964282
>chr15:30970131-30970319
>chr15:30976164-30976523
>chr15:30978218-30978370
>chr15:30979279-30979580
>chr15:30979910-30980057
>chr15:30980611-30980696
>chr15:30980799-30980854
>chr15:30981217-30981354
>chr15:30981594-30981648
>chr15:30981801-30982213
>chr15:30985482-30985594
>chr15:30986020-30986337
>chr15:30986478-30986548
>chr15:30987680-30987788
>chr15:30987816-30987927
>chr15:30988696-30989049
>chr15:30989371-30989488
>chr15:30989573-30989892
>chr15:30990212-30990244
>chr15:30992437-30992483
>chr15:30992573-30992735
>chr15:30993005-30993169
>chr15:30993272-30993452
>chr15:30993549-30993846
>chr15:30995359-30995712
>chr15:30995917-30996136
>chr15:30996496-30997132
>chr15:30997788-30998131
>chr15:30998287-30998315
>chr15:30998924-30999057
>chr15:31001247-31001471
>chr15:31003392-31003437
>chr15:31003755-31003809
>chr15:31004817-31005143
>chr15:31005305-31005481
>chr15:31006163-31007188
>chr15:31007371-31007935
>chr15:31008038-31008671
>chr15:31008992-31009498
>chr15:31009905-31010075
>chr15:31010360-31010743
>chr15:31010886-31011281
>chr15:31011364-31011988
>chr15:31012117-31012388
>chr15:31012504-31012726
>chr15:31012773-31013332
>chr15:31013414-31013821
>chr15:31013986-31014046
>chr15:31015082-31015457
>chr15:31016190-31016252
>chr15:31016993-31017339
>chr15:31017994-31018989
>chr15:31019397-31019973
>chr15:31021417-31021684
>chr15:31022344-31022487
>chr15:31022781-31023049
>chr15:31023183-31023312
>chr15:31025458-31025526
>chr15:31025600-31025692
>chr15:31028587-31028746
>chr15:31030816-31030912
>chr15:31031269-31031316
>chr15:31032374-31032489
>chr15:31034987-31035481
>chr15:31038430-31038751
>chr15:31041148-31041639
>chr15:31042175-31042227
>chr15:31043185-31043475
>chr15:31043777-31043924
>chr15:31044329-31044850
>chr15:31047959-31048313
>chr15:31048543-31048822
>chr15:31050436-31050549
>chr15:31050665-31050748
>chr15:31052324-31054113
>chr15:31054251-31054967
>chr15:31056557-31056698
>chr15:31056745-31056944
>chr15:31057200-31057603
>chr15:31057710-31058091
>chr15:31058792-31059109
>chr15:31059393-31059709
>chr15:31060076-31060291
>chr15:31061648-31062004
>chr15:31063434-31063760
>chr15:31066905-31066964
>chr15:31068197-31068252
>chr15:31068303-31069159
>chr15:31070565-31070831
>chr15:31071465-31072134
>chr15:31072302-31072992
>chr15:31073098-31073257
>chr15:31073287-31074811
>chr15:31074948-31075154
>chr15:31075246-31075384
>chr15:31077567-31077633
>chr15:31077831-31077937
>chr15:31079079-31079260
>chr15:31079692-31079875
>chr15:31080120-31080329
>chr15:31080705-31080743
>chr15:31081624-31081730
>chr15:31084275-31085018
>chr15:31086221-31086254
>chr15:31086796-31087778
>chr15:31087836-31088319
>chr15:31088416-31088649
>chr15:31089001-31089114
>chr15:31090345-31090666
>chr15:31091819-31091876
>chr15:31092882-31094296
>chr15:31094330-31095007
>chr15:31095123-31095253
>chr15:31095368-31096192
>chr15:31096311-31096404
>chr15:31097965-31098079
>chr15:31098146-31098445
>chr15:31100024-31100413
>chr15:31100507-31100624
>chr15:31103494-31103823
>chr15:31104580-31104908
>chr15:31105305-31105346
>chr15:31105422-31105492
>chr15:31106076-31106504
>chr15:31107004-31108395
>chr15:31108483-31108812
>chr15:31109185-31109721
>chr15:31110203-31110272
>chr15:31110807-31110931
>chr15:31112196-31112462
>chr15:31112895-31112945
>chr15:31113496-31113656
>chr15:31113748-31113832
>chr15:31113902-31114450
>chr15:31114676-31114736
>chr15:31114966-31115324
>chr15:31115601-31115631
>chr15:31115818-31116011
>chr15:31116326-31116659
>chr15:31117028-31117737
>chr15:31117972-31118275
>chr15:31118474-31119645
>chr15:31119815-31120432
>chr15:31120497-31120764
>chr15:31120807-31121423
>chr15:31121499-31121624
>chr15:31121806-31122778
>chr15:31122923-31123132
>chr15:31123189-31123701
>chr15:31123732-31124311
>chr15:31124366-31125285
>chr15:31125348-31126243
>chr15:31126448-31126479
>chr15:31126572-31127020
>chr15:31128805-31128839
>chr15:31129920-31129961
>chr15:31130260-31130756
>chr15:31130804-31130979
>chr15:31131274-31131450
>chr15:31131507-31131562
>chr15:31131749-31131859
>chr15:31132663-31133040
>chr15:31133151-31133700
>chr15:31134440-31134502
>chr15:31134716-31135016
>chr15:31135372-31135458
>chr15:31135557-31135964
>chr15:31136687-31136875
>chr15:31138572-31138823
>chr15:31139457-31139719
>chr15:31139974-31141158
>chr15:31141289-31141397
>chr15:31141927-31142355
>chr15:31142453-31142999
>chr15:31143357-31144003
>chr15:31144154-31145044
>chr15:31145773-31146097
>chr15:31146399-31146541
>chr15:31146661-31147246
>chr15:31148878-31148942
>chr15:31149508-31149890
>chr15:31150204-31150242
>chr15:31150361-31150931
>chr15:31152460-31153690
>chr15:31153827-31153867
>chr15:31154425-31155097
>chr15:31155520-31155585
>chr15:31155632-31156794
>chr15:31156930-31157325
>chr15:31158224-31159066
>chr15:31159921-31160091
>chr15:31160304-31160439
>chr15:31162258-31162791
>chr15:31164112-31164348
>chr15:31164821-31165243
>chr15:31165531-31165884
>chr15:31166371-31166669
>chr15:31166887-31166996
>chr15:31167071-31167277
>chr15:31167934-31168389
>chr15:31168712-31168849
>chr15:31169236-31169590
>chr15:31171347-31171720
>chr15:31172287-31172334
>chr15:31173522-31173579
>chr15:31173776-31173972
>chr15:31176069-31176419
>chr15:31176976-31177085
>chr15:31177317-31177613
>chr15:31180187-31181146
>chr15:31181368-31181987
>chr15:31182045-31182172
>chr15:31182453-31182731
>chr15:31182802-31183448
>chr15:31183769-31186515
>chr15:31186623-31186855
>chr15:31187142-31189879
>chr15:31189936-31191644
>chr15:31191724-31191887
>chr15:31191954-31192136
>chr15:31192188-31192370
>chr15:31192497-31192622
>chr15:31193860-31194208
>chr15:31194459-31194872
>chr15:31195281-31195848
>chr15:31196214-31196534
>chr15:31196876-31197401
>chr15:31198122-31198183
>chr15:31198569-31199766
>chr15:31200635-31200766
>chr15:31201465-31201511
>chr15:31202050-31202142
>chr15:31203778-31203812
>chr15:31203862-31203925
>chr15:31203987-31204023
>chr15:31204195-31204283
>chr15:31205230-31205625
>chr15:31205713-31205802
>chr15:31207715-31208695
>chr15:31209976-31210297
>chr15:31210605-31211144
>chr15:31211267-31211351
>chr15:31211750-31212382
>chr15:31213437-31213758
>chr15:31213834-31214233
>chr15:31216189-31216355
>chr15:31217246-31217340
>chr15:31217459-31217778
>chr15:31217859-31217898
>chr15:31218285-31218327
>chr15:31218399-31218505
>chr15:31218876-31219331
>chr15:31219411-31219720
>chr15:31220067-31220324
>chr15:31220969-31221867
>chr15:31222697-31222932
>chr15:31224517-31225086
>chr15:31225152-31225472
>chr15:31225883-31225922
>chr15:31225985-31226480
>chr15:31226664-31227047
>chr15:31227792-31228093
>chr15:31228261-31228324
>chr15:31228389-31228613
>chr15:31228673-31229010
>chr15:31229675-31230310
>chr15:31231950-31231994
>chr15:31232064-31232376
>chr15:31232885-31232938
>chr15:31234313-31234556
>chr15:31235156-31235515
>chr15:31237707-31238917
>chr15:31239434-31239586
>chr15:31239637-31239837
>chr15:31240095-31240169
>chr15:31240258-31240594
>chr15:31240781-31241088
>chr15:31242582-31243391
>chr15:31243914-31244171
>chr15:31246606-31246755
>chr15:31246820-31246931
>chr15:31247762-31248052
>chr15:31248457-31248540
>chr15:31249536-31249803
>chr15:31250533-31250761
>chr15:31252201-31252243
>chr15:31252526-31252579
>chr15:31252727-31252830
>chr15:31253096-31253921
>chr15:31253971-31254018
>chr15:31254390-31254471
>chr15:31254528-31254665
>chr15:31255219-31255316
>chr15:31255997-31256297
>chr15:31256988-31257407
>chr15:31257685-31257996
>chr15:31258256-31258356
>chr15:31258389-31260048
>chr15:31260146-31260669
>chr15:31260973-31261282
>chr15:31262158-31262279
>chr15:31262618-31262674
>chr15:31263351-31263391
>chr15:31263947-31263985
>chr15:31264332-31264452
>chr15:31265153-31265194
>chr15:31267611-31267809
>chr15:31268617-31268817
>chr15:31268845-31268934
>chr15:31271005-31271064
>chr15:31272919-31272972
>chr15:31273081-31273324
>chr15:31273573-31273623
>chr15:31274145-31274475
>chr15:31276859-31276874
>chr15:31276874-31276918
>chr15:31277697-31277928
>chr15:31280020-31280093
>chr15:31280640-31280695
>chr15:31280837-31280919
>chr15:31281318-31281365
>chr15:31281419-31282296
>chr15:31282417-31282473
>chr15:31283257-31284072
>chr15:31284565-31285657
>chr15:31285784-31286234
>chr15:31286353-31287266
>chr15:31287519-31287626
>chr15:31287734-31287854
>chr15:31287890-31288231
>chr15:31288272-31288816
>chr15:31288931-31289147
>chr15:31289185-31289241
>chr15:31289301-31289390
>chr15:31289847-31290580
>chr15:31290676-31290944
>chr15:31291136-31291781
>chr15:31292216-31292288
>chr15:31293381-31293535
>chr15:31293770-31294093
>chr15:31294345-31294665
>chr15:31295059-31295257
>chr15:31297947-31298015
>chr15:31298065-31298167
>chr15:31298322-31298490
>chr15:31298823-31298911
>chr15:31299302-31299633
>chr15:31300231-31300491
>chr15:31301163-31301305
>chr15:31304380-31304447
>chr15:31305313-31305514
>chr15:31306053-31306205
>chr15:31307180-31307226
>chr15:31308474-31308581
>chr15:31309491-31309574
>chr15:31309632-31310094
>chr15:31310645-31310958
>chr15:31311272-31311581
>chr15:31311666-31311718
>chr15:31312162-31312282
>chr15:31312850-31313192
>chr15:31314116-31314192
>chr15:31314775-31314858
>chr15:31314982-31315323
>chr15:31315824-31316128
>chr15:31319082-31319379
>chr15:31319544-31319581
>chr15:31320097-31320221
>chr15:31320643-31321360
>chr15:31321542-31321623
>chr15:31322020-31322072
>chr15:31327068-31327146
>chr15:31333173-31333305
>chr15:31333522-31333617
>chr15:31334274-31334322
>chr15:31334404-31334780
>chr15:31335419-31335518
>chr15:31337505-31337736
>chr15:31337789-31337824
>chr15:31338288-31338338
>chr15:31338913-31338966
>chr15:31340611-31340898
>chr15:31341319-31341370
>chr15:31341549-31341710
>chr15:31344389-31344442
>chr15:31344559-31344640
>chr15:31345319-31345387
>chr15:31348708-31348966
>chr15:31349691-31349836
>chr15:31351671-31352027
>chr15:31354181-31354689
>chr15:31355812-31356613
>chr15:31358373-31358641
>chr15:31361543-31361736
>chr15:31363479-31363826
>chr15:31367837-31368173
>chr15:31368572-31368864
>chr15:31369498-31369560
>chr15:31370298-31370844
>chr15:31373537-31373690
>chr15:31373835-31373915
>chr15:31376836-31376903
>chr15:31378699-31379033
>chr15:31379725-31379804
>chr15:31380012-31380317
>chr15:31380879-31381349
>chr15:31383610-31383951
>chr15:31384086-31384436
>chr15:31384879-31384919
>chr15:31384954-31385001
>chr15:31385155-31385261
>chr15:31385399-31385886
>chr15:31385974-31387197
>chr15:31387239-31387605
>chr15:31388300-31388653
>chr15:31389015-31389263
>chr15:31389346-31389515
>chr15:31391094-31391386
>chr15:31391503-31391626
>chr15:31391682-31391752
>chr15:31392590-31392632
>chr15:31392727-31392845
>chr15:31394188-31395780
>chr15:31395999-31396982
>chr15:31397194-31397274
>chr15:31397516-31397654
>chr15:31399224-31399471
>chr15:31401008-31401305
>chr15:31401514-31401737
>chr15:31404259-31404838
>chr15:31405070-31405507
>chr15:31406194-31406490
>chr15:31406609-31406768
>chr15:31406891-31407054
>chr15:31407192-31407346
>chr15:31408042-31408157
>chr15:31409002-31410022
>chr15:31410497-31410756
>chr15:31410892-31410978
>chr15:31411079-31411139
>chr15:31411221-31411316
>chr15:31411388-31411744
>chr15:31411930-31412020
>chr15:31412066-31412360
>chr15:31413159-31413222
>chr15:31413270-31413358
>chr15:31413445-31413697
>chr15:31414188-31415551
>chr15:31415631-31416122
>chr15:31416204-31416525
>chr15:31416660-31416709
>chr15:31416870-31416964
>chr15:31417059-31417950
>chr15:31418284-31418410
>chr15:31418738-31419095
>chr15:31419329-31419501
>chr15:31419547-31419781
>chr15:31419973-31420135
>chr15:31420678-31420994
>chr15:31421144-31423203
>chr15:31423292-31425495
>chr15:31425589-31426791
>chr15:31426835-31428291
>chr15:31428313-31428360
>chr15:31428523-31428844
>chr15:31429255-31429349
>chr15:31429543-31430055
>chr15:31430170-31430241
>chr15:31430306-31430765
>chr15:31430995-31431055
>chr15:31431221-31431422
>chr15:31431472-31431812
>chr15:31432056-31432140
>chr15:31432349-31433076
>chr15:31433696-31433808
>chr15:31434199-31434419
>chr15:31437484-31437611
>chr15:31439110-31439248
>chr15:31439874-31440499
>chr15:31440954-31440994
>chr15:31441411-31441984
>chr15:31443376-31443735
>chr15:31444267-31444312
>chr15:31444411-31444717
>chr15:31445264-31445687
>chr15:31446398-31446432
>chr15:31446571-31446803
>chr15:31446905-31447179
>chr15:31447310-31448069
>chr15:31448195-31448288
>chr15:31448412-31448572
>chr15:31448661-31448692
>chr15:31448806-31448926
>chr15:31449103-31449242
>chr15:31449321-31449465
>chr15:31449670-31449728
>chr15:31449776-31450103
>chr15:31450337-31450590
>chr15:31450672-31450825
>chr15:31450886-31451012
>chr15:31451295-31451340
>chr15:31451576-31451673
>chr15:31451792-31451902
>chr15:31452262-31452624
>chr15:31453088-31453160
>chr15:31454254-31454709
>chr15:31454805-31455089
>chr15:31455236-31455652
>chr15:31456030-31456258
>chr15:31458534-31458771
>chr15:31459352-31459396
>chr15:31459524-31459631
>chr15:31459878-31459943
>chr15:31460104-31460738
>chr15:31461301-31461513
>chr15:31462393-31462697
>chr15:31462841-31463360
>chr15:31463382-31463636
>chr15:31463711-31463833
>chr15:31465034-31465070
>chr15:31466110-31466890
>chr15:31467075-31467151
>chr15:31468072-31468420
>chr15:31468779-31469149
>chr15:31469205-31469518
>chr15:31469665-31469759
>chr15:31470677-31470816
>chr15:31470876-31470945
>chr15:31471126-31471335
>chr15:31472910-31472984
>chr15:31474442-31475199
>chr15:31477634-31477790
>chr15:31477865-31478056
>chr15:31480434-31480537
>chr15:31481045-31481093
>chr15:31481510-31481593
>chr15:31482288-31482333
>chr15:31484000-31484042
>chr15:31489026-31489091
>chr15:31491568-31491681
>chr15:31491743-31491922
>chr15:31492293-31492603
>chr15:31492722-31493195
>chr15:31493271-31493427
>chr15:31493851-31493998
>chr15:31494377-31494521
>chr15:31495776-31496092
>chr15:31496207-31496524
>chr15:31497072-31497555
>chr15:31499123-31499165
>chr15:31501009-31501050
>chr15:31501282-31501378
>chr15:31503070-31503130
>chr15:31504863-31505064
>chr15:31505198-31505517
>chr15:31505744-31506128
>chr15:31506809-31506865
>chr15:31507447-31507910
>chr15:31507984-31508041
>chr15:31508276-31508652
>chr15:31508905-31509827
>chr15:31509868-31510009
>chr15:31510430-31511848
>chr15:31512504-31512567
>chr15:31512619-31513201
>chr15:31513543-31513604
>chr15:31513907-31514561
>chr15:31514690-31514896
>chr15:31515456-31516007
>chr15:31516622-31516771
>chr15:31517155-31517189
>chr15:31518184-31518517
>chr15:31519213-31520398
>chr15:31520438-31521064
>chr15:31521142-31521304
>chr15:31522131-31522207
>chr15:31522328-31522587
>chr15:31523198-31523309
>chr15:31528008-31528087
>chr15:31531699-31531787
>chr15:31532140-31532328
>chr15:31532411-31532481
>chr15:31532640-31533142
>chr15:31533208-31533617
>chr15:31533766-31533891
>chr15:31534202-31534579
>chr15:31534633-31534739
>chr15:31534851-31534991
>chr15:31535129-31535560
>chr15:31535662-31535984
>chr15:31536676-31537051
>chr15:31538460-31538501
>chr15:31542268-31542527
>chr15:31543752-31543961
>chr15:31544842-31545042
>chr15:31545342-31545411
>chr15:31545574-31545653
>chr15:31545840-31546766
>chr15:31548834-31549178
>chr15:31549460-31549723
>chr15:31549931-31550114
>chr15:31550679-31550753
>chr15:31551932-31552307
>chr15:31555837-31556136
>chr15:31558514-31558558
>chr15:31559265-31559509
>chr15:31559708-31559873
>chr15:31561980-31562129
>chr15:31562349-31562473
>chr15:31562724-31562777
>chr15:31563583-31563617
>chr15:31564063-31564102
>chr15:31565320-31565422
>chr15:31565861-31566208
>chr15:31566410-31566463
>chr15:31566525-31567592
>chr15:31567621-31569031
>chr15:31570972-31571311
>chr15:31572926-31573027
>chr15:31573622-31573942
>chr15:31574196-31574316
>chr15:31574648-31574729
>chr15:31575912-31576706
>chr15:31576903-31577186
>chr15:31577328-31577591
>chr15:31577673-31577730
>chr15:31578102-31579090
>chr15:31579295-31579465
>chr15:31579499-31579751
>chr15:31580500-31582852
>chr15:31583334-31583799
>chr15:31587347-31587682
>chr15:31588092-31588172
>chr15:31589139-31589170
>chr15:31589273-31589676
>chr15:31590093-31590221
>chr15:31590251-31590468
>chr15:31591372-31591415
>chr15:31591664-31593302
>chr15:31595291-31595428
>chr15:31595815-31595919
>chr15:31595962-31596114
>chr15:31596279-31596320
>chr15:31596420-31596580
>chr15:31596677-31597259
>chr15:31597321-31597419
>chr15:31597488-31597564
>chr15:31598238-31604614
>chr15:31607573-31608257
>chr15:31608564-31609128
>chr15:31609211-31609240
>chr15:31609381-31614342
>chr15:31615171-31615314
>chr15:31615671-31615730
>chr15:31615907-31615963
>chr15:31616523-31616871
>chr15:31617199-31617522
>chr15:31617738-31623904
>chr15:31625106-31625151
>chr15:31625453-31625503
>chr15:31625784-31625933
>chr15:31626272-31626410
>chr15:31626585-31627002
>chr15:31627049-31633275
>chr15:31633453-31633502
>chr15:31636046-31638789
>chr15:31638840-31639126
>chr15:31639415-31639448
>chr15:31639568-31640053
>chr15:31640103-31640635
>chr15:31640827-31640871
>chr15:31640960-31641479
>chr15:31641531-31641895
>chr15:31642031-31642403
>chr15:31642615-31642982
>chr15:31643133-31643350
>chr15:31643845-31643907
>chr15:31644269-31644349
>chr15:31644471-31644774
>chr15:31645604-31645887
>chr15:31646388-31646760
>chr15:31648149-31648385
>chr15:31648455-31648537
>chr15:31648680-31649067
>chr15:31650869-31650964
>chr15:31651462-31651709
>chr15:31652032-31652109
>chr15:31652255-31652455
>chr15:31652516-31653441
>chr15:31654874-31654964
>chr15:31655508-31655680
>chr15:31655757-31655830
>chr15:31656376-31656423
>chr15:31656740-31656801
>chr15:31657335-31657708
>chr15:31658092-31658203
>chr15:31658718-31659125
>chr15:31661455-31661528
>chr15:31661780-31661882
>chr15:31663043-31663092
>chr15:31663277-31668838
>chr15:31668909-31668971
>chr15:31669077-31669290
>chr15:31669320-31671501
>chr15:31671815-31672071
>chr15:31674273-31674323
>chr15:31676005-31676080
>chr15:31677407-31679849
>chr15:31681016-31681205
>chr15:31681289-31681341
>chr15:31681589-31681627
>chr15:31682549-31682907
>chr15:31683356-31683423
>chr15:31683553-31683741
>chr15:31684401-31684506
>chr15:31685355-31685667
>chr15:31686610-31686670
>chr15:31686989-31687040
>chr15:31687929-31688243
>chr15:31688693-31688813
>chr15:31689534-31689636
>chr15:31690416-31690535
>chr15:31690677-31692575
>chr15:31694585-31695431
>chr15:31698409-31698562
>chr15:31699068-31699379
>chr15:31700511-31700604
>chr15:31701334-31701585
>chr15:31701681-31701949
>chr15:31701982-31702260
>chr15:31702465-31703142
>chr15:31703220-31703576
>chr15:31703629-31703701
>chr15:31703813-31704052
>chr15:31704192-31704288
>chr15:31704994-31705031
>chr15:31705813-31705894
>chr15:31707012-31707055
>chr15:31708856-31708962
>chr15:31709778-31709860
>chr15:31709925-31709979
>chr15:31710532-31710584
>chr15:31710698-31710799
>chr15:31712196-31712287
>chr15:31713257-31713666
>chr15:31713857-31713998
>chr15:31714792-31715174
>chr15:31715631-31715760
>chr15:31716011-31716376
>chr15:31716934-31717004
>chr15:31717145-31717954
>chr15:31718997-31719237
>chr15:31719820-31719896
>chr15:31719978-31720020
>chr15:31720304-31721125
>chr15:31723093-31723178
>chr15:31723389-31723418
>chr15:31724039-31724096
>chr15:31728986-31729220
>chr15:31729887-31730296
>chr15:31731268-31731950
>chr15:31732280-31732358
>chr15:31734080-31736247
>chr15:31736711-31737237
>chr15:31738195-31738252
>chr15:31739358-31739425
>chr15:31739594-31739875
>chr15:31740397-31740518
>chr15:31740572-31740640
>chr15:31741222-31741658
>chr15:31743553-31743895
>chr15:31743949-31744091
>chr15:31744154-31744253
>chr15:31744682-31744746
>chr15:31744851-31744986
>chr15:31745172-31745328
>chr15:31745842-31746061
>chr15:31746178-31746390
>chr15:31746494-31746798
>chr15:31747085-31747150
>chr15:31748010-31748064
>chr15:31748690-31748800
>chr15:31748974-31749399
>chr15:31749570-31749783
>chr15:31749855-31752235
>chr15:31752523-31752667
>chr15:31753250-31754906
>chr15:31754969-31755239
>chr15:31755428-31755739
>chr15:31759525-31759832
>chr15:31759980-31760084
>chr15:31760177-31760221
>chr15:31760609-31760844
>chr15:31760888-31760955
>chr15:31761162-31761941
>chr15:31762073-31762160
>chr15:31762974-31763563
>chr15:31763831-31763998
>chr15:31765201-31765281
>chr15:31765840-31765913
>chr15:31768015-31768128
>chr15:31768373-31768652
>chr15:31768834-31768913
>chr15:31769241-31769385
>chr15:31769572-31769806
>chr15:31769961-31770124
>chr15:31770316-31770408
>chr15:31770578-31770717
>chr15:31770829-31770886
>chr15:31771129-31771177
>chr15:31771924-31772273
>chr15:31773019-31773122
>chr15:31773275-31773606
>chr15:31775273-31775399
>chr15:31776869-31776971
>chr15:31777086-31777130
>chr15:31777179-31777358
>chr15:31777631-31777684
>chr15:31778679-31778784
>chr15:31784251-31784308
>chr15:31784370-31784421
>chr15:31785746-31786348
>chr15:31789701-31789899
>chr15:31790232-31790363
>chr15:31791011-31791312
>chr15:31791770-31791832
>chr15:31792784-31792874
>chr15:31793369-31793462
>chr15:31793943-31794091
>chr15:31794423-31794579
>chr15:31796103-31796338
>chr15:31796432-31796551
>chr15:31796738-31797039
>chr15:31797458-31797554
>chr15:31797924-31797985
>chr15:31798051-31798168
>chr15:31799438-31799758
>chr15:31802031-31802548
>chr15:31803072-31803200
>chr15:31804470-31804511
>chr15:31807757-31807833
>chr15:31810347-31810690
>chr15:31811310-31811464
>chr15:31811522-31811562
>chr15:31811992-31812097
>chr15:31814515-31814831
>chr15:31816402-31816705
>chr15:31816946-31817065
>chr15:31817986-31818210
>chr15:31819379-31819435
>chr15:31819665-31819862
>chr15:31820746-31821081
>chr15:31821113-31821783
>chr15:31821850-31822062
>chr15:31825167-31827528
>chr15:31827615-31827954
>chr15:31828265-31828365
>chr15:31830966-31831156
>chr15:31832450-31833115
>chr15:31834246-31834317
>chr15:31834385-31834424
>chr15:31835281-31835365
>chr15:31835636-31836074
>chr15:31837116-31837558
>chr15:31837642-31838031
>chr15:31839032-31839107
>chr15:31840131-31840487
>chr15:31841862-31842043
>chr15:31844221-31844520
>chr15:31845965-31846128
>chr15:31847698-31847825
>chr15:31847859-31848004
>chr15:31848922-31850644
>chr15:31851830-31852171
>chr15:31853861-31854083
>chr15:31854111-31854158
>chr15:31854649-31854763
>chr15:31860617-31861043
>chr15:31862391-31864736
>chr15:31867894-31867934
>chr15:31870309-31870365
>chr15:31870610-31870716
>chr15:31871477-31871555
>chr15:31871957-31872713
>chr15:31872775-31872998
>chr15:31873282-31873656
>chr15:31874186-31874230
>chr15:31874290-31874821
>chr15:31875096-31875557
>chr15:31875714-31875768
>chr15:31876166-31876708
>chr15:31877353-31877402
>chr15:31877762-31877846
>chr15:31878061-31878175
>chr15:31878496-31878853
>chr15:31878882-31878919
>chr15:31879413-31879555
>chr15:31879846-31879970
>chr15:31880087-31880143
>chr15:31880219-31880609
>chr15:31881347-31881995
>chr15:31882400-31882453
>chr15:31882973-31883032
>chr15:31883156-31883279
>chr15:31883416-31884092
>chr15:31884530-31885175
>chr15:31885310-31885403
>chr15:31885700-31886264
>chr15:31886488-31886557
>chr15:31886855-31886999
>chr15:31887138-31887233
>chr15:31887318-31887727
>chr15:31887796-31888130
>chr15:31888315-31888385
>chr15:31888641-31888799
>chr15:31888890-31889549
>chr15:31889828-31889934
>chr15:31889977-31890449
>chr15:31890840-31890946
>chr15:31891096-31891149
>chr15:31891409-31891478
>chr15:31891857-31891984
>chr15:31892077-31892482
>chr15:31892607-31892977
>chr15:31893039-31893210
>chr15:31895392-31895551
>chr15:31896033-31896171
>chr15:31897987-31898147
>chr15:31898730-31898984
>chr15:31899067-31900506
>chr15:31900659-31900885
>chr15:31900989-31901049
>chr15:31901443-31901784
>chr15:31902326-31902387
>chr15:31902569-31903271
>chr15:31904220-31904292
>chr15:31906489-31906827
>chr15:31907231-31907284
>chr15:31907343-31907543
>chr15:31907997-31908325
>chr15:31909028-31909093
>chr15:31911193-31911420
>chr15:31911544-31913858
>chr15:31915247-31915295
>chr15:31915969-31916278
>chr15:31916533-31916612
>chr15:31916807-31916855
>chr15:31917441-31917498
>chr15:31918830-31919658
>chr15:31920735-31920861
>chr15:31921213-31921339
>chr15:31921460-31922235
>chr15:31922340-31922405
>chr15:31922465-31922742
>chr15:31922958-31923736
>chr15:31924280-31924499
>chr15:31924621-31924688
>chr15:31924807-31924909
>chr15:31926527-31926820
>chr15:31927173-31927467
>chr15:31927730-31927784
>chr15:31927870-31928015
>chr15:31928718-31928974
>chr15:31929532-31929583
>chr15:31929791-31930467
>chr15:31931607-31931834
>chr15:31932061-31932587
>chr15:31933179-31933243
>chr15:31934621-31934742
>chr15:31935376-31935509
>chr15:31935572-31935671
>chr15:31935738-31935937
>chr15:31936578-31936745
>chr15:31937046-31937107
>chr15:31937249-31937364
>chr15:31937498-31937575
>chr15:31938165-31938255
>chr15:31938384-31938565
>chr15:31939689-31939868
>chr15:31940039-31941375
>chr15:31941573-31942042
>chr15:31942312-31942417
>chr15:31942844-31942957
>chr15:31942999-31943062
>chr15:31943160-31943378
>chr15:31943584-31943727
>chr15:31943824-31944006
>chr15:31944043-31945299
>chr15:31945330-31945481
>chr15:31945599-31945663
>chr15:31945968-31947521
>chr15:31947892-31947972
>chr15:31948086-31948344
>chr15:31948484-31950080
>chr15:31950314-31950419
>chr15:31950878-31951113
>chr15:31951301-31951745
>chr15:31951955-31951989
>chr15:31952557-31952707
>chr15:31952789-31953090
>chr15:31953959-31954020
>chr15:31955409-31955514
>chr15:31955589-31955967
>chr15:31957209-31957411
>chr15:31958265-31959805
>chr15:31959894-31961034
>chr15:31961078-31961926
>chr15:31962019-31962230
>chr15:31962268-31962404
>chr15:31962539-31963231
>chr15:31963979-31964049
>chr15:31964662-31964901
>chr15:31965421-31965586
>chr15:31965752-31965818
>chr15:31966594-31967025
>chr15:31967517-31967581
>chr15:31967839-31967906
>chr15:31968867-31969075
>chr15:31969263-31969443
>chr15:31969636-31969712
>chr15:31970731-31971004
>chr15:31971144-31971493
>chr15:31972672-31973101
>chr15:31977168-31977373
>chr15:31977808-31977971
>chr15:31978299-31978436
>chr15:31979966-31980023
>chr15:31982895-31983217
>chr15:31983602-31983910
>chr15:31984086-31984489
>chr15:31984535-31984854
>chr15:31986234-31986334
>chr15:31987534-31987633
>chr15:31989214-31989676
>chr15:31990000-31990056
>chr15:31990351-31991193
>chr15:31991669-31992035
>chr15:31993296-31993359
>chr15:31993593-31993986
>chr15:31994016-31994426
>chr15:31994678-31994929
>chr15:31995512-31996082
>chr15:31996259-31996329
>chr15:31996932-31997286
>chr15:31997775-31997980
>chr15:31998120-31998212
>chr15:31998392-31998766
>chr15:31999015-31999329
>chr15:31999580-31999985
>chr15:32000245-32001151
>chr15:32001297-32001357
>chr15:32001576-32001697
>chr15:32001938-32002122
>chr15:32002175-32002238
>chr15:32002448-32002532
>chr15:32003139-32003636
>chr15:32006118-32006431
>chr15:32007914-32008210
>chr15:32008272-32008472
>chr15:32011041-32011178
>chr15:32011233-32011311
>chr15:32012364-32012643
>chr15:32012718-32012848
>chr15:32012882-32012964
>chr15:32013281-32013683
>chr15:32014816-32014848
>chr15:32016419-32016988
>chr15:32018130-32018579
>chr15:32018914-32018968
>chr15:32019326-32019389
>chr15:32020619-32020937
>chr15:32021673-32022011
>chr15:32023253-32023428
>chr15:32024250-32024595
>chr15:32024684-32024783
>chr15:32025907-32026069
>chr15:32026281-32026580
>chr15:32026698-32026785
>chr15:32027409-32027759
>chr15:32028317-32028373
>chr15:32030388-32030479
>chr15:32033206-32033297
>chr15:32035762-32036052
>chr15:32036163-32036411
>chr15:32036468-32037419
>chr15:32037478-32037633
>chr15:32037797-32039752
>chr15:32040381-32041735
>chr15:32041894-32042204
>chr15:32042775-32042919
>chr15:32043038-32043088
>chr15:32043213-32043293
>chr15:32043414-32043464
>chr15:32044243-32044586
>chr15:32044651-32044738
>chr15:32045528-32051983
>chr15:32052330-32053009
>chr15:32054938-32056276
>chr15:32056904-32057178
>chr15:32057696-32057784
>chr15:32058976-32059272
>chr15:32060283-32060490
>chr15:32061521-32061864
>chr15:32062821-32063334
>chr15:32064206-32064378
>chr15:32064470-32064540
>chr15:32065678-32065727
>chr15:32066170-32066624
>chr15:32067205-32067283
>chr15:32067317-32067360
>chr15:32067596-32067694
>chr15:32068007-32068321
>chr15:32068428-32068828
>chr15:32069143-32069216
>chr15:32069386-32069710
>chr15:32070172-32070411
>chr15:32070554-32071077
>chr15:32071508-32072136
>chr15:32072213-32072314
>chr15:32072490-32072678
>chr15:32072951-32073692
>chr15:32073744-32074268
>chr15:32074340-32074552
>chr15:32074618-32075311
>chr15:32075562-32075962
>chr15:32076536-32076689
>chr15:32076755-32076913
>chr15:32076980-32078411
>chr15:32078521-32081381
>chr15:32082182-32082268
>chr15:32082645-32082709
>chr15:32082816-32083505
>chr15:32084859-32085131
>chr15:32086079-32086435
>chr15:32086685-32086765
>chr15:32086954-32087047
>chr15:32087211-32087262
>chr15:32088138-32088560
>chr15:32088675-32088831
>chr15:32088892-32088939
>chr15:32089503-32089772
>chr15:32093166-32093210
>chr15:32094625-32095002
>chr15:32096288-32096402
>chr15:32097448-32097633
>chr15:32098447-32098513
>chr15:32099925-32100000
>chr15:32101050-32101092
>chr15:32102075-32102445
>chr15:32102560-32102652
>chr15:32103210-32103444
>chr15:32104168-32104220
>chr15:32104274-32104320
>chr15:32105334-32105542
>chr15:32106833-32106904
>chr15:32107192-32107287
>chr15:32107389-32107509
>chr15:32107924-32108106
>chr15:32109008-32109537
>chr15:32113138-32113231
>chr15:32113835-32114164
>chr15:32117914-32118161
>chr15:32118202-32118364
>chr15:32118621-32118673
>chr15:32120130-32120208
>chr15:32120411-32120452
>chr15:32124107-32124314
>chr15:32124713-32124846
>chr15:32126855-32126936
>chr15:32127366-32127534
>chr15:32127644-32127964
>chr15:32128237-32128299
>chr15:32128384-32128529
>chr15:32128640-32129077
>chr15:32129317-32129417
>chr15:32129471-32129569
>chr15:32129631-32129765
>chr15:32129897-32130013
>chr15:32130081-32130244
>chr15:32130590-32130659
>chr15:32130859-32130950
>chr15:32131013-32131295
>chr15:32131491-32131772
>chr15:32132089-32132169
>chr15:32132488-32132582
>chr15:32132625-32132740
>chr15:32134055-32134621
>chr15:32136205-32136521
>chr15:32136720-32137137
>chr15:32137329-32137394
>chr15:32137619-32137932
>chr15:32138425-32139351
>chr15:32139418-32139810
>chr15:32139893-32146056
>chr15:32146417-32146548
>chr15:32147175-32147620
>chr15:32148003-32148103
>chr15:32150009-32150360
>chr15:32150974-32151056
>chr15:32151654-32151821
>chr15:32152159-32152451
>chr15:32153131-32153444
>chr15:32154106-32154152
>chr15:32154794-32155147
>chr15:32155952-32156179
>chr15:32156452-32156517
>chr15:32156723-32157131
>chr15:32158086-32158178
>chr15:32160721-32160781
>chr15:32160858-32161062
>chr15:32161468-32161682
>chr15:32162060-32162240
>chr15:32162381-32162541
>chr15:32163438-32163751
>chr15:32164773-32164912
>chr15:32165139-32165218
>chr15:32166982-32167059
>chr15:32169781-32169991
>chr15:32171355-32171522
>chr15:32171796-32171976
>chr15:32173333-32173375
>chr15:32173980-32175061
>chr15:32175354-32175473
>chr15:32176232-32176626
>chr15:32178971-32179487
>chr15:32180416-32180706
>chr15:32181273-32181431
>chr15:32182147-32182511
>chr15:32182696-32182729
>chr15:32182773-32182871
>chr15:32183427-32189568
>chr15:32189724-32189757
>chr15:32191181-32191501
>chr15:32192670-32192972
>chr15:32193280-32193352
>chr15:32195000-32195125
>chr15:32195906-32196673
>chr15:32198402-32198738
>chr15:32198884-32198978
>chr15:32199811-32200221
>chr15:32201006-32201069
>chr15:32202017-32203393
>chr15:32203450-32204393
>chr15:32204457-32205092
>chr15:32205524-32205635
>chr15:32208548-32208871
>chr15:32210445-32210992
>chr15:32211211-32211661
>chr15:32211690-32211882
>chr15:32211943-32212014
>chr15:32212079-32212166
>chr15:32212256-32212344
>chr15:32213501-32213699
>chr15:32214306-32214444
>chr15:32214961-32215622
>chr15:32217750-32218235
>chr15:32218364-32218577
>chr15:32218644-32219116
>chr15:32219231-32219297
>chr15:32219463-32219555
>chr15:32219830-32220585
>chr15:32220756-32221011
>chr15:32221078-32221153
>chr15:32221555-32221607
>chr15:32222567-32222759
>chr15:32223019-32223145
>chr15:32223196-32223307
>chr15:32223437-32223616
>chr15:32223713-32224729
>chr15:32224791-32224911
>chr15:32225052-32225321
>chr15:32225400-32225526
>chr15:32225746-32225798
>chr15:32226295-32226332
>chr15:32226672-32226744
>chr15:32227035-32227128
>chr15:32227311-32227497
>chr15:32227644-32227758
>chr15:32227856-32227936
>chr15:32228154-32228253
>chr15:32228678-32228769
>chr15:32229302-32230038
>chr15:32230250-32233662
>chr15:32234248-32234314
>chr15:32235241-32235792
>chr15:32235850-32239103
>chr15:32239287-32239804
>chr15:32239932-32240750
>chr15:32241146-32241668
>chr15:32244289-32244843
>chr15:32247666-32247965
>chr15:32248017-32248101
>chr15:32248891-32249692
>chr15:32249874-32249964
>chr15:32250655-32250961
>chr15:32251300-32251631
>chr15:32252502-32253455
>chr15:32253846-32254495
>chr15:32254775-32255119
>chr15:32255364-32255702
>chr15:32256275-32256344
>chr15:32256835-32256992
>chr15:32257128-32257220
>chr15:32257634-32257846
>chr15:32257923-32258233
>chr15:32258609-32259052
>chr15:32259099-32259176
>chr15:32259275-32259601
>chr15:32259635-32259962
>chr15:32260089-32260232
>chr15:32260298-32260483
>chr15:32260713-32261271
>chr15:32261861-32262430
>chr15:32262571-32262837
>chr15:32263230-32263325
>chr15:32263494-32263987
>chr15:32265729-32265863
>chr15:32265966-32266122
>chr15:32267910-32267938
>chr15:32268458-32268551
>chr15:32268906-32268972
>chr15:32269898-32269963
>chr15:32270666-32270776
>chr15:32270940-32274053
>chr15:32276874-32276890
>chr15:32278386-32278693
>chr15:32279430-32279589
>chr15:32279641-32282225
>chr15:32282327-32282597
>chr15:32284146-32284754
>chr15:32286750-32286812
>chr15:32286852-32287153
>chr15:32287522-32287942
>chr15:32288060-32288576
>chr15:32289502-32290250
>chr15:32292238-32298665
>chr15:32299692-32300455
>chr15:32300540-32301654
>chr15:32303154-32305034
>chr15:32305261-32305408
>chr15:32305723-32306354
>chr15:32306424-32307570
>chr15:32308238-32308283
>chr15:32308653-32309124
>chr15:32309543-32309741
>chr15:32309907-32310348
>chr15:32310558-32310665
>chr15:32311462-32311594
>chr15:32311635-32311680
>chr15:32312239-32312386
>chr15:32312842-32312987
>chr15:32313448-32313520
>chr15:32315350-32315461
>chr15:32315652-32315690
>chr15:32315978-32316045
>chr15:32317019-32317139
>chr15:32317737-32317820
>chr15:32318759-32318878
>chr15:32319616-32319988
>chr15:32320326-32320354
>chr15:32320534-32320707
>chr15:32323993-32324088
>chr15:32325529-32325653
>chr15:32325710-32326339
>chr15:32326917-32327268
>chr15:32328274-32328345
>chr15:32328662-32328966
>chr15:32329084-32329767
>chr15:32332327-32332718
>chr15:32332923-32333127
>chr15:32333240-32333711
>chr15:32333855-32334048
>chr15:32334169-32335196
>chr15:32335326-32335591
>chr15:32335692-32336232
>chr15:32336347-32337304
>chr15:32337591-32338374
>chr15:32338589-32338961
>chr15:32340624-32340905
>chr15:32341590-32342227
>chr15:32342812-32342919
>chr15:32343193-32343366
>chr15:32345068-32345377
>chr15:32345687-32345758
>chr15:32346428-32346625
>chr15:32347734-32347860
>chr15:32348725-32348884
>chr15:32348958-32349015
>chr15:32349773-32349857
>chr15:32350798-32350883
>chr15:32351644-32352228
>chr15:32352326-32352407
>chr15:32352849-32352898
>chr15:32353009-32353132
>chr15:32353210-32353602
>chr15:32353691-32353799
>chr15:32355459-32355694
>chr15:32355752-32356649
>chr15:32357842-32358095
>chr15:32359685-32359790
>chr15:32359892-32359950
>chr15:32360288-32360376
>chr15:32360962-32361148
>chr15:32363551-32363635
>chr15:32363894-32363965
>chr15:32364065-32364451
>chr15:32364609-32364669
>chr15:32365233-32365844
>chr15:32366475-32366694
>chr15:32366916-32366979
>chr15:32368351-32368688
>chr15:32369982-32370017
>chr15:32370682-32370781
>chr15:32371796-32372078
>chr15:32372278-32372319
>chr15:32372345-32372807
>chr15:32373428-32373559
>chr15:32374226-32374355
>chr15:32375218-32375291
>chr15:32375379-32375561
>chr15:32376337-32377928
>chr15:32377989-32382131
>chr15:32383583-32384054
>chr15:32384185-32384236
>chr15:32385103-32386344
>chr15:32386466-32386928
>chr15:32387081-32387824
>chr15:32387883-32393463
>chr15:32393525-32405201
>chr15:32405376-32405840
>chr15:32406578-32406817
>chr15:32407239-32407700
>chr15:32407839-32407934
>chr15:32408837-32408918
>chr15:32409110-32409206
>chr15:32409261-32409335
>chr15:32409918-32410011
>chr15:32410138-32410311
>chr15:32410877-32411028
>chr15:32411379-32411581
>chr15:32411615-32413190
>chr15:32413324-32413416
>chr15:32413871-32414610
>chr15:32414808-32414916
>chr15:32415413-32415802
>chr15:32415889-32415958
>chr15:32416199-32417575
>chr15:32417682-32419458
>chr15:32419492-32419958
>chr15:32420433-32421079
>chr15:32421183-32421450
>chr15:32421622-32421926
>chr15:32422356-32423076
>chr15:32423860-32424127
>chr15:32424175-32424288
>chr15:32424807-32424921
>chr15:32425667-32426889
>chr15:32427103-32427523
>chr15:32428462-32428544
>chr15:32428652-32429094
>chr15:32429302-32429489
>chr15:32429596-32430169
>chr15:32430203-32430623
>chr15:32430752-32431065
>chr15:32431319-32431735
>chr15:32431792-32432574
>chr15:32432628-32434574
>chr15:32434830-32435086
>chr15:32435190-32436324
>chr15:32436379-32440108
>chr15:32440196-32461780
>chr15:32461816-32464685
>chr15:32464843-32469758
>chr15:32469871-32469969
>chr15:32470024-32470194
>chr15:32470463-32470904
>chr15:32471054-32471209
>chr15:32471244-32471360
>chr15:32471814-32471906
>chr15:32471961-32472401
>chr15:32472755-32473087
>chr15:32473195-32473954
>chr15:32474536-32474819
>chr15:32475048-32475639
>chr15:32475929-32476533
>chr15:32476850-32477668
>chr15:32477821-32478059
>chr15:32478881-32479240
>chr15:32479504-32479649
>chr15:32480392-32480853
>chr15:32480921-32481306
>chr15:32481425-32481607
>chr15:32482406-32482653
>chr15:32482943-32483321
>chr15:32483597-32484701
>chr15:32484760-32485351
>chr15:32485416-32486009
>chr15:32486271-32486579
>chr15:32486812-32487050
>chr15:32487251-32487418
>chr15:32487643-32490615
>chr15:32490761-32491187
>chr15:32491321-32491386
>chr15:32491482-32492629
>chr15:32493318-32494028
>chr15:32494165-32494315
>chr15:32494491-32495010
>chr15:32495041-32495729
>chr15:32495943-32496252
>chr15:32496714-32496945
>chr15:32496997-32497347
>chr15:32497780-32498421
>chr15:32499985-32500118
>chr15:32500370-32500547
>chr15:32500641-32501159
>chr15:32501259-32501657
>chr15:32501789-32502224
>chr15:32502311-32502480
>chr15:32502559-32502654
>chr15:32503915-32503971
>chr15:32505414-32506254
>chr15:32506380-32506460
>chr15:32506566-32507244
>chr15:32507323-32507929
>chr15:32508335-32508621
>chr15:32508668-32508827
>chr15:32509057-32509826
>chr15:32509887-32510027
>chr15:32510192-32510233
>chr15:32510428-32510577
>chr15:32510677-32510713
>chr15:32510883-32511335
>chr15:32512444-32512720
>chr15:32513363-32513766
>chr15:32514462-32515024
>chr15:32515143-32515244
>chr15:32515603-32516232
>chr15:32516771-32517041
>chr15:32517153-32517843
>chr15:32518158-32518542
>chr15:32519395-32519710
>chr15:32520336-32520654
>chr15:32520980-32521283
>chr15:32521373-32521771
>chr15:32522363-32522989
>chr15:32523080-32523292
>chr15:32523321-32525760
>chr15:32525859-32527354
>chr15:32527485-32527723
>chr15:32527908-32528504
>chr15:32528787-32529024
>chr15:32529106-32529279
>chr15:32529334-32529448
>chr15:32529569-32529836
>chr15:32530239-32532097
>chr15:32532174-32532246
>chr15:32532393-32533248
>chr15:32533399-32533569
>chr15:32533630-32533944
>chr15:32533981-32534426
>chr15:32534927-32535047
>chr15:32535728-32535906
>chr15:32535988-32536348
>chr15:32536516-32536579
>chr15:32536676-32536783
>chr15:32537101-32537203
>chr15:32537783-32538445
>chr15:32538636-32538840
>chr15:32538965-32539086
>chr15:32539129-32539574
>chr15:32539900-32540554
>chr15:32540644-32541430
>chr15:32541556-32541686
>chr15:32542008-32542055
>chr15:32542293-32542555
>chr15:32542769-32542837
>chr15:32543481-32543855
>chr15:32544044-32544633
>chr15:32544990-32545044
>chr15:32545205-32546263
>chr15:32546334-32546431
>chr15:32546679-32546935
>chr15:32547060-32547266
>chr15:32547490-32547894
>chr15:32548088-32548327
>chr15:32548574-32548783
>chr15:32549457-32549565
>chr15:32550551-32550881
>chr15:32551551-32552050
>chr15:32552329-32552712
>chr15:32552772-32553036
>chr15:32553209-32553885
>chr15:32554901-32555025
>chr15:32555320-32555633
>chr15:32556576-32556739
>chr15:32557324-32558290
>chr15:32558343-32558734
>chr15:32558967-32559192
>chr15:32560638-32560904
>chr15:32561474-32562640
>chr15:32562761-32563659
>chr15:32563917-32564347
>chr15:32564618-32564740
>chr15:32565058-32565190
>chr15:32565333-32566784
>chr15:32566910-32567184
>chr15:32567684-32567938
>chr15:32568096-32568201
>chr15:32568958-32569067
>chr15:32569134-32569190
>chr15:32569301-32569378
>chr15:32569988-32570367
>chr15:32570673-32571294
>chr15:32571451-32572269
>chr15:32572586-32573194
>chr15:32573595-32574030
>chr15:32575115-32575874
>chr15:32575982-32576313
>chr15:32576667-32577114
>chr15:32577169-32577261
>chr15:32577712-32577828
>chr15:32577863-32578018
>chr15:32578168-32578284
>chr15:32578878-32579048
>chr15:32579103-32579201
>chr15:32579314-32579484
>chr15:32579566-32582926
>chr15:32583106-32584238
>chr15:32584395-32584882
>chr15:32584951-32585100
>chr15:32585179-32587263
>chr15:32587299-32608042
>chr15:32608122-32609819
>chr15:32609974-32610089
>chr15:32610348-32610758
>chr15:32611153-32611463
>chr15:32611817-32612338
>chr15:32612537-32612853
>chr15:32612915-32613051
>chr15:32613252-32613821
>chr15:32616477-32616726
>chr15:32617330-32617392
>chr15:32617442-32617775
>chr15:32617925-32617968
>chr15:32618412-32618561
>chr15:32618657-32618958
>chr15:32620194-32620604
>chr15:32620774-32621858
>chr15:32622139-32622444
>chr15:32623877-32624151
>chr15:32626453-32626820
>chr15:32626856-32627014
>chr15:32627411-32628113
>chr15:32628353-32628455
>chr15:32629120-32629192
>chr15:32631280-32631976
>chr15:32632511-32632681
>chr15:32633325-32633685
>chr15:32634306-32634508
>chr15:32634990-32635177
>chr15:32638105-32638373
>chr15:32639104-32639200
>chr15:32639477-32639519
>chr15:32640086-32640425
>chr15:32642282-32642599
>chr15:32642878-32642961
>chr15:32643997-32644154
>chr15:32644381-32644458
>chr15:32645683-32646122
>chr15:32646168-32646225
>chr15:32647087-32647118
>chr15:32647691-32647744
>chr15:32648774-32649235
>chr15:32650087-32650400
>chr15:32650915-32651225
>chr15:32652496-32652558
>chr15:32653495-32653544
>chr15:32653743-32653806
>chr15:32654153-32654437
>chr15:32655023-32655309
>chr15:32655395-32655433
>chr15:32655565-32655928
>chr15:32657722-32657816
>chr15:32658491-32658534
>chr15:32658887-32659210
>chr15:32661048-32661087
>chr15:32661264-32661681
>chr15:32661901-32662003
>chr15:32662364-32662444
>chr15:32663030-32663443
>chr15:32666538-32666601
>chr15:32667006-32667201
>chr15:32667596-32667971
>chr15:32673421-32673518
>chr15:32673727-32674039
>chr15:32674316-32674416
>chr15:32676957-32677087
>chr15:32678160-32678304
>chr15:32678606-32678763
>chr15:32679122-32679516
>chr15:32680188-32680506
>chr15:32680925-32681071
>chr15:32681202-32681327
>chr15:32681459-32681746
>chr15:32685806-32685847
>chr15:32686309-32686343
>chr15:32686532-32686624
>chr15:32686719-32686760
>chr15:32687854-32688091
>chr15:32688662-32688984
>chr15:32689826-32690112
>chr15:32693814-32694165
>chr15:32694998-32695317
>chr15:32696101-32696423
>chr15:32697749-32698072
>chr15:32698170-32698503
>chr15:32699750-32700087
>chr15:32700543-32700794
>chr15:32701080-32701386
>chr15:32703584-32703662
>chr15:32703700-32703940
>chr15:32705977-32706137
>chr15:32707086-32707437
>chr15:32707726-32708067
>chr15:32708980-32709045
>chr15:32710194-32710570
>chr15:32710637-32710976
>chr15:32711374-32711784
>chr15:32711825-32711937
>chr15:32712218-32712301
>chr15:32712796-32712946
>chr15:32713024-32713348
>chr15:32714957-32715010
>chr15:32715887-32715994
>chr15:32720067-32720175
>chr15:32720861-32721765
>chr15:32723530-32723590
>chr15:32724537-32728277
>chr15:32728945-32729334
>chr15:32729754-32729842
>chr15:32736651-32736759
>chr15:32737164-32739173
>chr15:32740485-32740552
>chr15:32740666-32740702
>chr15:32741488-32742711
>chr15:32742774-32743082
>chr15:32743468-32743545
>chr15:32744283-32744569
>chr15:32747374-32747714
>chr15:32748863-32749153
>chr15:32749611-32749954
>chr15:32751529-32751647
>chr15:32752090-32752203
>chr15:32752269-32752374
>chr15:32752631-32752829
>chr15:32753615-32753772
>chr15:32753834-32755014
>chr15:32755164-32755364
>chr15:32755745-32755782
>chr15:32756048-32756114
>chr15:32756185-32757758
>chr15:32757805-32758010
>chr15:32758879-32759210
>chr15:32759354-32759453
>chr15:32759703-32759873
>chr15:32760042-32760471
>chr15:32760926-32761042
>chr15:32761172-32761244
>chr15:32761925-32762106
>chr15:32762233-32763335
>chr15:32763530-32763598
>chr15:32763784-32763865
>chr15:32764052-32764172
>chr15:32764244-32764369
>chr15:32769856-32770015
>chr15:32771088-32771381
>chr15:32774353-32774436
>chr15:32775985-32776180
>chr15:32776905-32777086
>chr15:32777341-32779132
>chr15:32779275-32779362
>chr15:32779671-32779772
>chr15:32779974-32780086
>chr15:32780146-32780749
>chr15:32781051-32781210
>chr15:32782748-32783021
>chr15:32783457-32783793
>chr15:32784403-32784451
>chr15:32785135-32785356
>chr15:32787566-32787859
>chr15:32789460-32790018
>chr15:32792189-32792488
>chr15:32793260-32793581
>chr15:32794568-32794610
>chr15:32794915-32795206
>chr15:32795551-32795619
>chr15:32801465-32801822
>chr15:32803990-32804193
>chr15:32804509-32805572
>chr15:32806270-32806320
>chr15:32808590-32808652
>chr15:32809602-32809658
>chr15:32809894-32810246
>chr15:32811647-32811954
>chr15:32812401-32812506
>chr15:32812643-32812717
>chr15:32812919-32813139
>chr15:32813169-32813255
>chr15:32814924-32815271
>chr15:32815762-32815830
>chr15:32815934-32815973
>chr15:32818093-32818316
>chr15:32819856-32819909
>chr15:32820730-32820938
>chr15:32821326-32821753
>chr15:32822083-32822380
>chr15:32823139-32823471
>chr15:32824587-32824767
>chr15:32825207-32825250
>chr15:32827504-32827866
>chr15:32828007-32828291
>chr15:32831086-32831134
>chr15:32831185-32831370
>chr15:32831476-32831580
>chr15:32832489-32832785
>chr15:32833016-32833080
>chr15:32834457-32834518
>chr15:32835761-32836152
>chr15:32838690-32838752
>chr15:32842825-32843186
>chr15:32844421-32844488
>chr15:32845924-32845979
>chr15:32846189-32846904
>chr15:32847265-32847308
>chr15:32847443-32847881
>chr15:32848324-32848367
>chr15:32848964-32849296
>chr15:32849651-32849961
>chr15:32850811-32851095
>chr15:32852380-32852623
>chr15:32852995-32853070
>chr15:32853151-32853203
>chr15:32853995-32854395
>chr15:32854622-32854947
>chr15:32856896-32856954
>chr15:32857110-32857192
>chr15:32858740-32858817
>chr15:32859765-32860334
>chr15:32860367-32860699
>chr15:32861464-32861510
>chr15:32862320-32862385
>chr15:32863158-32863512
>chr15:32864019-32864065
>chr15:32864830-32865302
>chr15:32865552-32865874
>chr15:32865989-32866254
>chr15:32867499-32867795
>chr15:32868142-32868180
>chr15:32868226-32868300
>chr15:32868419-32868608
>chr15:32868684-32868731
>chr15:32871608-32871690
>chr15:32874003-32874337
>chr15:32876361-32876449
>chr15:32876575-32876682
>chr15:32876998-32877310
>chr15:32877843-32877902
>chr15:32877930-32878055
>chr15:32881049-32881105
>chr15:32882656-32882756
>chr15:32883227-32883555
>chr15:32884028-32884074
>chr15:32884226-32884373
>chr15:32884451-32884620
>chr15:32885021-32885063
>chr15:32887759-32887829
>chr15:32888832-32889139
>chr15:32889754-32889862
>chr15:32889896-32892845
>chr15:32894199-32894518
>chr15:32895283-32895388
>chr15:32895661-32895742
>chr15:32896302-32896360
>chr15:32896457-32897281
>chr15:32900865-32901192
>chr15:32901674-32901770
>chr15:32906341-32906400
>chr15:32907091-32907556
>chr15:32908708-32908823
>chr15:32912363-32912576
>chr15:32917521-32917650
>chr15:32919551-32919601
>chr15:32921174-32921214
>chr15:32921666-32921938
>chr15:32924633-32924980
>chr15:32925499-32925556
>chr15:32925773-32925896
>chr15:32926116-32926166
>chr15:32926764-32927582
>chr15:32929503-32929546
>chr15:32929597-32930370
>chr15:32930449-32931489
>chr15:32931582-32931793
>chr15:32931883-32933441
>chr15:32933655-32934324
>chr15:32934608-32935225
>chr15:32935373-32935433
>chr15:32935617-32935959
>chr15:32936083-32936143
>chr15:32936599-32936821
>chr15:32938253-32938560
>chr15:32938652-32938702
>chr15:32943086-32943191
>chr15:32944972-32945034
>chr15:32947471-32947625
>chr15:32947841-32947969
>chr15:32948127-32948334
>chr15:32948807-32949049
>chr15:32949173-32950889
>chr15:32954691-32954977
>chr15:32955646-32955865
>chr15:32957986-32958055
>chr15:32958752-32959071
>chr15:32960173-32960538
>chr15:32960709-32961029
>chr15:32961124-32961437
>chr15:32961528-32961613
>chr15:32962083-32963580
>chr15:32963638-32963806
>chr15:32963968-32964059
>chr15:32965111-32965426
>chr15:32965697-32965755
>chr15:32966472-32966530
>chr15:32968846-32968941
>chr15:32974530-32974590
>chr15:32977784-32978161
>chr15:32979270-32979590
>chr15:32980712-32981571
>chr15:32981749-32981822
>chr15:32982109-32982384
>chr15:32982487-32982670
>chr15:32982936-32983047
>chr15:32984449-32984490
>chr15:32986530-32986578
>chr15:32990636-32991026
>chr15:32994201-32994269
>chr15:32994615-32994695
>chr15:32995499-32995613
>chr15:32996604-32996678
>chr15:32997824-32997899
>chr15:32999049-32999112
>chr15:33000167-33000464
>chr15:33000489-33000643
>chr15:33000810-33000889
>chr15:33000996-33001318
>chr15:33001535-33001783
>chr15:33002901-33005205
>chr15:33006131-33007173
>chr15:33008487-33008530
>chr15:33009553-33010167
>chr15:33010261-33010330
>chr15:33010859-33010903
>chr15:33011417-33011492
>chr15:33011550-33011618
>chr15:33012321-33012701
>chr15:33012875-33012914
>chr15:33013045-33013132
>chr15:33013168-33013214
>chr15:33013352-33013476
>chr15:33015918-33015990
>chr15:33016053-33016165
>chr15:33017110-33017188
>chr15:33017289-33017360
>chr15:33017426-33017498
>chr15:33017735-33018179
>chr15:33018306-33018466
>chr15:33018595-33020091
>chr15:33020358-33020663
>chr15:33022073-33022225
>chr15:33022673-33022732
>chr15:33022924-33023107
>chr15:33024064-33024555
>chr15:33025449-33025589
>chr15:33027250-33027448
>chr15:33028475-33028577
>chr15:33029850-33030187
>chr15:33030755-33031054
>chr15:33031838-33031955
>chr15:33032387-33032593
>chr15:33033020-33033398
>chr15:33034315-33034592
>chr15:33035526-33035659
>chr15:33035736-33036127
>chr15:33036685-33036763
>chr15:33036897-33036944
>chr15:33037940-33038259
>chr15:33040474-33040525
>chr15:33041103-33041207
>chr15:33041477-33042023
>chr15:33042427-33042514
>chr15:33043083-33043121
>chr15:33043196-33043414
>chr15:33043490-33043627
>chr15:33043682-33044010
>chr15:33044095-33046022
>chr15:33046044-33046117
>chr15:33046201-33046419
>chr15:33046732-33046869
>chr15:33046963-33047083
>chr15:33047289-33047605
>chr15:33047684-33049246
>chr15:33049480-33050250
>chr15:33050846-33050909
>chr15:33051328-33052055
>chr15:33052229-33052286
>chr15:33052418-33053162
>chr15:33053870-33053928
>chr15:33054932-33055421
>chr15:33055487-33055541
>chr15:33056260-33056605
>chr15:33056724-33056764
>chr15:33056826-33057230
>chr15:33058810-33059189
>chr15:33059244-33059512
>chr15:33061029-33061094
>chr15:33061399-33061477
>chr15:33061555-33061659
>chr15:33062280-33062648
>chr15:33065320-33065372
>chr15:33065634-33065717
>chr15:33065887-33066010
>chr15:33069920-33070311
>chr15:33070833-33070885
>chr15:33072631-33072959
>chr15:33073729-33074033
>chr15:33074729-33075054
>chr15:33076068-33076130
>chr15:33077037-33077342
>chr15:33077353-33078026
>chr15:33079302-33079634
>chr15:33080454-33080955
>chr15:33081267-33081422
>chr15:33082012-33082340
>chr15:33082832-33082937
>chr15:33083573-33084282
>chr15:33085087-33085244
>chr15:33085430-33085612
>chr15:33085953-33086284
>chr15:33086405-33086606
>chr15:33087262-33088314
>chr15:33089659-33089732
>chr15:33089976-33090006
>chr15:33090846-33090900
>chr15:33095062-33095678
>chr15:33096606-33096891
>chr15:33097010-33097337
>chr15:33097627-33097810
>chr15:33097989-33098200
>chr15:33098986-33099298
>chr15:33100462-33100709
>chr15:33100860-33101152
>chr15:33101357-33101564
>chr15:33102481-33102576
>chr15:33104713-33104796
>chr15:33106273-33106322
>chr15:33108553-33108619
>chr15:33109401-33109918
>chr15:33111168-33111340
>chr15:33111413-33111750
>chr15:33111820-33111974
>chr15:33115486-33115532
>chr15:33116360-33116456
>chr15:33116522-33116572
>chr15:33121507-33121873
>chr15:33124769-33124868
>chr15:33125559-33125702
>chr15:33126390-33126456
>chr15:33128871-33129167
>chr15:33129781-33130170
>chr15:33131018-33131361
>chr15:33133984-33134266
>chr15:33134656-33135040
>chr15:33135999-33136047
>chr15:33136775-33137127
>chr15:33139307-33139620
>chr15:33140003-33140042
>chr15:33140758-33140857
>chr15:33141227-33141301
>chr15:33141537-33141578
>chr15:33144345-33144667
>chr15:33145964-33146135
>chr15:33146900-33147200
>chr15:33149464-33149572
>chr15:33151252-33151311
>chr15:33155608-33155711
>chr15:33156293-33156633
>chr15:33156967-33157308
>chr15:33157418-33157474
>chr15:33157610-33158033
>chr15:33158881-33159219
>chr15:33161609-33162313
>chr15:33162828-33163128
>chr15:33163272-33163942
>chr15:33164780-33165059
>chr15:33165386-33165700
>chr15:33165900-33165959
>chr15:33167073-33167482
>chr15:33167535-33168000
>chr15:33170069-33170213
>chr15:33170254-33171376
>chr15:33171414-33171464
>chr15:33171908-33172250
>chr15:33173618-33173974
>chr15:33175032-33175372
>chr15:33176094-33176532
>chr15:33177069-33177191
>chr15:33177455-33177514
>chr15:33177716-33178031
>chr15:33178714-33178777
>chr15:33180719-33181054
>chr15:33181681-33182011
>chr15:33182889-33182964
>chr15:33183206-33183248
>chr15:33184298-33184784
>chr15:33185590-33185869
>chr15:33188030-33188350
>chr15:33188852-33188923
>chr15:33190895-33191189
>chr15:33192835-33192922
>chr15:33193864-33193897
>chr15:33193939-33194033
>chr15:33194226-33194265
>chr15:33194604-33194648
>chr15:33195807-33195882
>chr15:33195970-33196242
>chr15:33196889-33197368
>chr15:33197420-33197677
>chr15:33197916-33198241
>chr15:33198521-33198909
>chr15:33198993-33199387
>chr15:33200058-33200103
>chr15:33202268-33202392
>chr15:33202628-33202939
>chr15:33203257-33204087
>chr15:33205591-33206285
>chr15:33206354-33206402
>chr15:33206705-33206992
>chr15:33207384-33207443
>chr15:33207489-33207850
>chr15:33208198-33208463
>chr15:33208663-33208699
>chr15:33209081-33209396
>chr15:33209642-33210149
>chr15:33210238-33210458
>chr15:33210592-33210691
>chr15:33212213-33212584
>chr15:33212901-33213295
>chr15:33213403-33213719
>chr15:33214947-33215031
>chr15:33216250-33216401
>chr15:33216959-33217359
>chr15:33217480-33217899
>chr15:33218255-33218568
>chr15:33218604-33224562
>chr15:33224640-33225014
>chr15:33225185-33225650
>chr15:33225819-33226198
>chr15:33226601-33226668
>chr15:33226707-33226743
>chr15:33226928-33227057
>chr15:33228849-33229195
>chr15:33229593-33229727
>chr15:33229762-33229900
>chr15:33230549-33230650
>chr15:33230679-33230986
>chr15:33232527-33233052
>chr15:33233800-33233977
>chr15:33235153-33235370
>chr15:33236133-33236204
>chr15:33236692-33236754
>chr15:33237629-33237665
>chr15:33237741-33238478
>chr15:33238580-33238894
>chr15:33239224-33239523
>chr15:33239573-33239773
>chr15:33240354-33240456
>chr15:33240671-33241314
>chr15:33241553-33241651
>chr15:33241966-33242017
>chr15:33242910-33242955
>chr15:33243045-33243526
>chr15:33243639-33243728
>chr15:33244191-33244285
>chr15:33244546-33244590
>chr15:33248698-33249686
>chr15:33250603-33250966
>chr15:33251117-33251182
>chr15:33251227-33251488
>chr15:33251687-33252062
>chr15:33252600-33252745
>chr15:33252935-33253313
>chr15:33253388-33253882
>chr15:33254465-33254971
>chr15:33255013-33255387
>chr15:33256624-33256703
>chr15:33256826-33257064
>chr15:33257097-33257149
>chr15:33257688-33258051
>chr15:33260514-33260580
>chr15:33260976-33261396
>chr15:33261620-33262027
>chr15:33263207-33263342
>chr15:33263759-33264094
>chr15:33264844-33265127
>chr15:33265298-33265566
>chr15:33265616-33273099
>chr15:33273150-33275509
>chr15:33275655-33275993
>chr15:33276054-33276098
>chr15:33276154-33276839
>chr15:33276874-33277044
>chr15:33277158-33277224
>chr15:33278343-33278421
>chr15:33280183-33280969
>chr15:33281449-33281834
>chr15:33283089-33283426
>chr15:33285077-33285573
>chr15:33286070-33286274
>chr15:33286500-33287221
>chr15:33287326-33287592
>chr15:33287894-33288258
>chr15:33290893-33291017
>chr15:33291285-33291360
>chr15:33294685-33294776
>chr15:33295578-33296050
>chr15:33297155-33297272
>chr15:33297556-33297605
>chr15:33298973-33299357
>chr15:33299888-33300289
>chr15:33301497-33301937
>chr15:33302210-33302246
>chr15:33302938-33303393
>chr15:33305396-33305464
>chr15:33305888-33306014
>chr15:33308305-33308476
>chr15:33308752-33309091
>chr15:33310300-33310501
>chr15:33310895-33310963
>chr15:33311975-33312051
>chr15:33312186-33312215
>chr15:33314475-33314558
>chr15:33314618-33314980
>chr15:33315979-33316078
>chr15:33320708-33320741
>chr15:33322181-33322540
>chr15:33323083-33323424
>chr15:33325534-33326115
>chr15:33326277-33326341
>chr15:33327687-33327776
>chr15:33328787-33328958
>chr15:33329113-33329158
>chr15:33331027-33331073
>chr15:33331536-33331670
>chr15:33332881-33335728
>chr15:33336166-33336574
>chr15:33336768-33337103
>chr15:33337840-33338774
>chr15:33338875-33338928
>chr15:33339600-33339913
>chr15:33340462-33340828
>chr15:33341001-33341447
>chr15:33341813-33341934
>chr15:33345076-33345113
>chr15:33345321-33345447
>chr15:33346836-33347137
>chr15:33347447-33347887
>chr15:33348333-33348787
>chr15:33348991-33349112
>chr15:33349145-33349181
>chr15:33349330-33352344
>chr15:33354911-33355191
>chr15:33355871-33355916
>chr15:33357633-33357763
>chr15:33358150-33358202
>chr15:33359569-33359922
>chr15:33359955-33360008
>chr15:33360235-33360513
>chr15:33362297-33362463
>chr15:33363810-33364033
>chr15:33364095-33364223
>chr15:33365639-33365814
>chr15:33369125-33369230
>chr15:33369555-33369647
>chr15:33370987-33371054
>chr15:33372138-33372801
>chr15:33374160-33374198
>chr15:33374352-33374440
>chr15:33375084-33375312
>chr15:33375641-33376121
>chr15:33376219-33376342
>chr15:33376829-33376993
>chr15:33377662-33378180
>chr15:33378646-33378998
>chr15:33379610-33380226
>chr15:33381362-33381517
>chr15:33382305-33382785
>chr15:33383578-33384060
>chr15:33384405-33384833
>chr15:33385671-33386120
>chr15:33386571-33386751
>chr15:33386814-33387531
>chr15:33388918-33389238
>chr15:33391311-33391656
>chr15:33392148-33392204
>chr15:33392396-33392447
>chr15:33395815-33395958
>chr15:33396553-33396618
>chr15:33397063-33397158
>chr15:33397214-33397319
>chr15:33397410-33397556
>chr15:33397702-33397869
>chr15:33398623-33398671
>chr15:33399351-33399678
>chr15:33399765-33399864
>chr15:33400086-33400166
>chr15:33401815-33401938
>chr15:33403606-33403727
>chr15:33405543-33405594
>chr15:33406889-33407005
>chr15:33407138-33407229
>chr15:33407995-33408150
>chr15:33408187-33408807
>chr15:33409218-33409374
>chr15:33410734-33411152
>chr15:33414606-33414894
>chr15:33415009-33415089
>chr15:33415235-33415286
>chr15:33415695-33418350
>chr15:33423008-33423715
>chr15:33424827-33424970
>chr15:33425631-33425984
>chr15:33426198-33426312
>chr15:33426669-33427068
>chr15:33427337-33427455
>chr15:33430412-33430448
>chr15:33430508-33430602
>chr15:33430651-33430850
>chr15:33431396-33431718
>chr15:33432573-33432812
>chr15:33434786-33435262
>chr15:33435628-33436128
>chr15:33436492-33436807
>chr15:33437082-33437172
>chr15:33437676-33438069
>chr15:33438132-33438424
>chr15:33438633-33438672
>chr15:33439012-33439140
>chr15:33439645-33439726
>chr15:33439941-33440294
>chr15:33440475-33440553
>chr15:33442372-33442493
>chr15:33442932-33443284
>chr15:33444806-33444912
>chr15:33446357-33446759
>chr15:33447636-33447755
>chr15:33452610-33452869
>chr15:33457268-33457904
>chr15:33458027-33458227
>chr15:33458414-33458613
>chr15:33460934-33461250
>chr15:33462892-33463176
>chr15:33464027-33464070
>chr15:33464232-33464300
>chr15:33464458-33464740
>chr15:33464805-33464997
>chr15:33465072-33465322
>chr15:33465436-33465530
>chr15:33466325-33466430
>chr15:33468095-33468164
>chr15:33471603-33471687
>chr15:33474192-33474326
>chr15:33474548-33474645
>chr15:33474928-33475081
>chr15:33475310-33475654
>chr15:33477565-33477912
>chr15:33480179-33480354
>chr15:33480744-33480786
>chr15:33480860-33481069
>chr15:33481178-33481216
>chr15:33481275-33481784
>chr15:33481866-33482073
>chr15:33482346-33482872
>chr15:33485422-33485474
>chr15:33486161-33486281
>chr15:33486470-33486555
>chr15:33486905-33487214
>chr15:33488563-33488887
>chr15:33489196-33489901
>chr15:33493830-33493967
>chr15:33497592-33498349
>chr15:33498391-33498978
>chr15:33499163-33499618
>chr15:33499666-33499719
>chr15:33502866-33502963
>chr15:33505492-33505797
>chr15:33506827-33506907
>chr15:33508361-33508678
>chr15:33509511-33509575
>chr15:33510793-33510894
>chr15:33511719-33512081
>chr15:33514716-33515142
>chr15:33515763-33515875
>chr15:33516357-33516637
>chr15:33516968-33517310
>chr15:33521927-33522317
>chr15:33522978-33523556
>chr15:33527210-33527665
>chr15:33528655-33528699
>chr15:33530960-33530999
>chr15:33531277-33531372
>chr15:33532510-33532718
>chr15:33532844-33533152
>chr15:33533893-33533937
>chr15:33534108-33534438
>chr15:33537342-33537402
>chr15:33537965-33538005
>chr15:33538089-33538172
>chr15:33539575-33539650
>chr15:33539701-33540020
>chr15:33542711-33542747
>chr15:33546575-33546756
>chr15:33547105-33547265
>chr15:33554277-33554598
>chr15:33555324-33555386
>chr15:33555556-33555708
>chr15:33557112-33557189
>chr15:33557361-33557732
>chr15:33558078-33558673
>chr15:33558813-33558843
>chr15:33558983-33559024
>chr15:33559340-33559406
>chr15:33561395-33561501
>chr15:33561615-33561928
>chr15:33566042-33566090
>chr15:33567649-33567879
>chr15:33568323-33569787
>chr15:33569852-33570249
>chr15:33570416-33570507
>chr15:33570720-33571691
>chr15:33571835-33571995
>chr15:33572629-33573026
>chr15:33574799-33578795
>chr15:33581016-33581097
>chr15:33583124-33583274
>chr15:33583634-33584250
>chr15:33588479-33590677
>chr15:33592782-33593381
>chr15:33593418-33595263
>chr15:33595299-33595530
>chr15:33595569-33596459
>chr15:33596558-33598414
>chr15:33598468-33598594
>chr15:33598640-33599712
>chr15:33600501-33600555
>chr15:33602719-33602964
>chr15:33603676-33603714
>chr15:33605807-33605844
>chr15:33606123-33606264
>chr15:33607960-33608040
>chr15:33609280-33609672
>chr15:33610642-33611003
>chr15:33611266-33611577
>chr15:33611638-33611945
>chr15:33612090-33612174
>chr15:33612347-33612676
>chr15:33613623-33613676
>chr15:33614613-33614833
>chr15:33615482-33615545
>chr15:33617128-33617449
>chr15:33619220-33619355
>chr15:33622315-33622376
>chr15:33624987-33625361
>chr15:33625642-33625717
>chr15:33625920-33625963
>chr15:33626203-33627106
>chr15:33628279-33628333
>chr15:33629214-33629262
>chr15:33629374-33629535
>chr15:33634029-33634368
>chr15:33635280-33635374
>chr15:33637784-33638024
>chr15:33641306-33641353
>chr15:33643758-33643866
>chr15:33644825-33645053
>chr15:33650090-33650402
>chr15:33650452-33650622
>chr15:33650748-33650860
>chr15:33653348-33653699
>chr15:33654222-33654535
>chr15:33654683-33654738
>chr15:33656337-33656372
>chr15:33656504-33656549
>chr15:33656716-33656786
>chr15:33658032-33658092
>chr15:33659095-33659169
>chr15:33659914-33659948
>chr15:33661471-33661696
>chr15:33664529-33664629
>chr15:33666012-33666314
>chr15:33666348-33666422
>chr15:33667778-33668069
>chr15:33668115-33668355
>chr15:33669823-33669915
>chr15:33670425-33670459
>chr15:33671769-33672130
>chr15:33674277-33674413
>chr15:33674965-33675086
>chr15:33675600-33675767
>chr15:33675978-33676084
>chr15:33676366-33676431
>chr15:33678158-33678584
>chr15:33679614-33679668
>chr15:33681281-33681490
>chr15:33682982-33683300
>chr15:33683509-33689472
>chr15:33690751-33691004
>chr15:33691291-33691621
>chr15:33691746-33691787
>chr15:33694203-33694554
>chr15:33695772-33696088
>chr15:33699209-33699406
>chr15:33701638-33701677
>chr15:33703308-33703466
>chr15:33703570-33703651
>chr15:33703990-33704321
>chr15:33705045-33705099
>chr15:33705310-33705453
>chr15:33706194-33706886
>chr15:33707414-33707464
>chr15:33708666-33709131
>chr15:33709447-33709808
>chr15:33710090-33710805
>chr15:33710870-33712328
>chr15:33712781-33712928
>chr15:33713495-33714008
>chr15:33714280-33714429
>chr15:33715581-33716323
>chr15:33717424-33717558
>chr15:33720580-33720995
>chr15:33721032-33721071
>chr15:33721144-33721286
>chr15:33722555-33722585
>chr15:33723656-33723727
>chr15:33725153-33725214
>chr15:33725671-33725986
>chr15:33726736-33726831
>chr15:33728202-33728270
>chr15:33728309-33728413
>chr15:33728503-33728739
>chr15:33729277-33729356
>chr15:33730068-33730274
>chr15:33731231-33731317
>chr15:33732093-33732407
>chr15:33733036-33733940
>chr15:33734674-33735010
>chr15:33736697-33737347
>chr15:33741539-33741922
>chr15:33744307-33744408
>chr15:33745069-33745112
>chr15:33746508-33747158
>chr15:33747371-33747732
>chr15:33748850-33749097
>chr15:33750726-33753071
>chr15:33753891-33754184
>chr15:33755335-33755645
>chr15:33755754-33756082
>chr15:33757847-33764572
>chr15:33764751-33765064
>chr15:33765345-33765681
>chr15:33765992-33766318
>chr15:33767694-33767752
>chr15:33769666-33769966
>chr15:33770061-33770145
>chr15:33770351-33770399
>chr15:33770461-33770764
>chr15:33771251-33771615
>chr15:33772281-33772325
>chr15:33776985-33777171
>chr15:33777876-33778327
>chr15:33779207-33779330
>chr15:33779714-33780028
>chr15:33780907-33781089
>chr15:33783205-33783278
>chr15:33789417-33790481
>chr15:33791392-33791474
>chr15:33793320-33793513
>chr15:33793917-33794356
>chr15:33795356-33795835
>chr15:33796099-33796436
>chr15:33796672-33796841
>chr15:33796965-33797146
>chr15:33798079-33798405
>chr15:33799196-33799377
>chr15:33799534-33799844
>chr15:33800986-33801257
>chr15:33801342-33801702
>chr15:33803509-33803816
>chr15:33805429-33805818
>chr15:33805884-33806020
>chr15:33806386-33806531
>chr15:33806744-33807046
>chr15:33809628-33809814
>chr15:33811218-33811597
>chr15:33814614-33815094
>chr15:33816132-33816171
>chr15:33818297-33818401
>chr15:33818582-33818625
>chr15:33818839-33819139
>chr15:33819383-33819762
>chr15:33822000-33822054
>chr15:33825709-33826039
>chr15:33826197-33826250
>chr15:33827743-33827816
>chr15:33827906-33828438
>chr15:33828511-33830484
>chr15:33831983-33833029
>chr15:33834001-33834325
>chr15:33834594-33834683
>chr15:33835441-33835523
>chr15:33836098-33836199
>chr15:33838298-33838338
>chr15:33840934-33841255
>chr15:33843028-33843341
>chr15:33845237-33845562
>chr15:33845826-33845913
>chr15:33846034-33846142
>chr15:33848821-33849142
>chr15:33850088-33850398
>chr15:33850941-33851013
>chr15:33851061-33851223
>chr15:33851548-33851589
>chr15:33853347-33853440
>chr15:33853872-33854222
>chr15:33854664-33854716
>chr15:33855157-33855507
>chr15:33855667-33855775
>chr15:33856066-33856149
>chr15:33856638-33856949
>chr15:33857461-33857558
>chr15:33858191-33858511
>chr15:33861792-33861973
>chr15:33862243-33862511
>chr15:33862593-33862947
>chr15:33868235-33868582
>chr15:33869223-33869261
>chr15:33870680-33870803
>chr15:33871279-33871581
>chr15:33873058-33873399
>chr15:33873454-33873635
>chr15:33876283-33876583
>chr15:33877525-33878220
>chr15:33879035-33879692
>chr15:33880923-33881551
>chr15:33882507-33882907
>chr15:33884002-33884154
>chr15:33886118-33886809
>chr15:33887526-33887579
>chr15:33888640-33889212
>chr15:33890823-33891127
>chr15:33891197-33893377
>chr15:33893423-33893516
>chr15:33893948-33894254
>chr15:33894531-33894879
>chr15:33895319-33895631
>chr15:33896046-33896113
>chr15:33897001-33898224
>chr15:33898346-33898597
>chr15:33898675-33898821
>chr15:33899454-33899781
>chr15:33900339-33900612
>chr15:33900939-33901286
>chr15:33901510-33901938
>chr15:33902164-33902878
>chr15:33903685-33905252
>chr15:33905555-33905804
>chr15:33906426-33906972
>chr15:33907927-33908192
>chr15:33908521-33908660
>chr15:33908703-33908807
>chr15:33909674-33910154
>chr15:33912136-33912198
>chr15:33912870-33913193
>chr15:33915110-33915733
>chr15:33915846-33918147
>chr15:33918473-33918762
>chr15:33918907-33919237
>chr15:33920175-33920443
>chr15:33920774-33921089
>chr15:33922420-33922727
>chr15:33923477-33923635
>chr15:33923712-33924150
>chr15:33924239-33924625
>chr15:33924837-33924961
>chr15:33926493-33927430
>chr15:33927570-33927660
>chr15:33930639-33930982
>chr15:33931331-33931760
>chr15:33932534-33932870
>chr15:33933671-33933977
>chr15:33934058-33934351
>chr15:33934806-33935023
>chr15:33935464-33935558
>chr15:33935791-33935855
>chr15:33936602-33936741
>chr15:33936817-33937163
>chr15:33937223-33938571
>chr15:33938820-33939144
>chr15:33939688-33939765
>chr15:33939829-33939970
>chr15:33940099-33940182
>chr15:33940546-33940843
>chr15:33942435-33942758
>chr15:33942937-33943459
>chr15:33943554-33944076
>chr15:33944538-33944878
>chr15:33945572-33945942
>chr15:33946512-33946553
>chr15:33947486-33947793
>chr15:33948084-33948428
>chr15:33948660-33949351
>chr15:33949419-33949555
>chr15:33949680-33950605
>chr15:33950715-33951081
>chr15:33951391-33951571
>chr15:33952910-33954807
>chr15:33955083-33955213
>chr15:33957391-33957545
>chr15:33958081-33958209
>chr15:33958298-33958630
>chr15:33960382-33960465
>chr15:33960978-33961327
>chr15:33961532-33961848
>chr15:33962792-33962967
>chr15:33963202-33963244
>chr15:33963487-33963852
>chr15:33967552-33967791
>chr15:33970623-33970707
>chr15:33972491-33972639
>chr15:33973579-33973717
>chr15:33974275-33974360
>chr15:33974685-33975011
>chr15:33975646-33976071
>chr15:33976356-33976412
>chr15:33977780-33978079
>chr15:33978374-33978719
>chr15:33978790-33978919
>chr15:33979248-33979506
>chr15:33979599-33979640
>chr15:33981135-33981190
>chr15:33981830-33982200
>chr15:33983123-33983256
>chr15:33983930-33984310
>chr15:33984398-33984708
>chr15:33985172-33985222
>chr15:33986061-33986415
>chr15:33986643-33987140
>chr15:33987328-33987408
>chr15:33988956-33989096
>chr15:33989308-33989374
>chr15:33989922-33990409
>chr15:33991072-33991168
>chr15:33991369-33991473
>chr15:33992061-33992418
>chr15:33994057-33994589
>chr15:33994920-33995628
>chr15:33995739-33997232
>chr15:33998367-33998522
>chr15:34001005-34001337
>chr15:34004728-34004835
>chr15:34006025-34006339
>chr15:34007459-34007544
>chr15:34007680-34007869
>chr15:34007948-34008830
>chr15:34008906-34009020
>chr15:34009158-34009224
>chr15:34009297-34009401
>chr15:34009503-34010103
>chr15:34010696-34010912
>chr15:34011069-34011200
>chr15:34011358-34011439
>chr15:34013048-34013396
>chr15:34014044-34014438
>chr15:34015174-34015543
>chr15:34015988-34016264
>chr15:34016848-34017155
>chr15:34017473-34017781
>chr15:34017843-34019595
>chr15:34019629-34019816
>chr15:34020020-34020334
>chr15:34021159-34021889
>chr15:34022880-34023211
>chr15:34024362-34025196
>chr15:34025726-34025794
>chr15:34026237-34026279
>chr15:34027244-34027556
>chr15:34028276-34028596
>chr15:34028713-34028748
>chr15:34029398-34029529
>chr15:34029969-34030949
>chr15:34031125-34031499
>chr15:34033217-34033538
>chr15:34033721-34034596
>chr15:34035780-34036125
>chr15:34036819-34037127
>chr15:34037390-34037598
>chr15:34038899-34038941
>chr15:34039201-34039232
>chr15:34040575-34040980
>chr15:34041127-34041261
>chr15:34041667-34041861
>chr15:34042392-34042705
>chr15:34042776-34042889
>chr15:34042959-34043269
>chr15:34043743-34043829
>chr15:34044749-34045091
>chr15:34046717-34046936
>chr15:34047042-34047380
>chr15:34047433-34047578
>chr15:34047734-34047876
>chr15:34047966-34048810
>chr15:34048908-34056023
>chr15:34056756-34057011
>chr15:34057122-34057833
>chr15:34058145-34058320
>chr15:34058431-34059228
>chr15:34059978-34060016
>chr15:34060600-34061045
>chr15:34062264-34062586
>chr15:34066519-34066840
>chr15:34068001-34068047
>chr15:34068138-34069473
>chr15:34069901-34070319
>chr15:34071265-34071578
>chr15:34071917-34072955
>chr15:34072997-34073361
>chr15:34073490-34073823
>chr15:34073966-34074814
>chr15:34074893-34075556
>chr15:34078511-34078891
>chr15:34079610-34080044
>chr15:34080398-34080800
>chr15:34081021-34081178
>chr15:34081501-34082008
>chr15:34082203-34082522
>chr15:34082808-34083426
>chr15:34084745-34085070
>chr15:34085430-34085588
>chr15:34086434-34086718
>chr15:34087891-34088028
>chr15:34088843-34089422
>chr15:34089664-34089985
>chr15:34091231-34091297
>chr15:34091976-34092295
>chr15:34092344-34092705
>chr15:34092794-34093002
>chr15:34093080-34093482
>chr15:34093691-34094735
>chr15:34094882-34094980
>chr15:34096156-34096471
>chr15:34096715-34097375
>chr15:34097763-34098002
>chr15:34098401-34098876
>chr15:34099171-34099397
>chr15:34099604-34099900
>chr15:34100037-34100416
>chr15:34102434-34102652
>chr15:34104313-34105017
>chr15:34105767-34105805
>chr15:34106143-34106467
>chr15:34106767-34107190
>chr15:34107451-34107487
>chr15:34107645-34108290
>chr15:34108589-34109094
>chr15:34109483-34109519
>chr15:34109603-34109897
>chr15:34109931-34109968
>chr15:34111741-34112053
>chr15:34112126-34114318
>chr15:34114434-34114665
>chr15:34114789-34115136
>chr15:34115332-34115750
>chr15:34115878-34116231
>chr15:34116969-34117311
>chr15:34118268-34118580
>chr15:34118927-34119236
>chr15:34119775-34122535
>chr15:34123370-34123701
>chr15:34124955-34125012
>chr15:34125462-34125759
>chr15:34127040-34127705
>chr15:34127783-34128092
>chr15:34128279-34129354
>chr15:34131090-34131765
>chr15:34133333-34133504
>chr15:34135168-34135545
>chr15:34136232-34136550
>chr15:34136740-34137380
>chr15:34137837-34138144
>chr15:34138485-34138795
>chr15:34140293-34140420
>chr15:34141337-34141428
>chr15:34141818-34141944
>chr15:34142528-34142589
>chr15:34142702-34143054
>chr15:34143187-34143488
>chr15:34143660-34143998
>chr15:34144512-34144872
>chr15:34145324-34145601
>chr15:34145935-34146256
>chr15:34146980-34147222
>chr15:34147614-34147724
>chr15:34147890-34148134
>chr15:34148361-34148622
>chr15:34149367-34149941
>chr15:34150269-34151801
>chr15:34151934-34152487
>chr15:34153184-34153256
>chr15:34153573-34154057
>chr15:34154753-34154804
>chr15:34154837-34155231
>chr15:34155481-34156039
>chr15:34156239-34156470
>chr15:34156841-34156954
>chr15:34157123-34157190
>chr15:34157449-34157578
>chr15:34157664-34158025
>chr15:34158966-34159019
>chr15:34159390-34159633
>chr15:34160277-34160428
>chr15:34160728-34160839
>chr15:34161139-34161196
>chr15:34161250-34161319
>chr15:34161369-34161538
>chr15:34161589-34161980
>chr15:34162115-34162920
>chr15:34163049-34163379
>chr15:34163807-34164200
>chr15:34165475-34165821
>chr15:34165957-34172115
>chr15:34172249-34172562
>chr15:34172719-34172800
>chr15:34172860-34173093
>chr15:34173435-34173491
>chr15:34173841-34174245
>chr15:34174369-34174455
>chr15:34174579-34175466
>chr15:34175640-34175711
>chr15:34175759-34175912
>chr15:34175960-34176621
>chr15:34176704-34176754
>chr15:34177356-34177656
>chr15:34178415-34178813
>chr15:34179114-34179627
>chr15:34180718-34180958
>chr15:34181485-34181889
>chr15:34182024-34182078
>chr15:34182465-34182518
>chr15:34182623-34182838
>chr15:34183880-34184505
>chr15:34184562-34185265
>chr15:34185604-34186086
>chr15:34186124-34186177
>chr15:34186263-34186313
>chr15:34186381-34187026
>chr15:34187110-34187151
>chr15:34187210-34187536
>chr15:34187721-34188614
>chr15:34188998-34189383
>chr15:34189520-34189654
>chr15:34189699-34189786
>chr15:34189938-34190290
>chr15:34190600-34190726
>chr15:34191151-34191549
>chr15:34191610-34191978
>chr15:34192120-34192430
>chr15:34192736-34192782
>chr15:34192931-34195446
>chr15:34195526-34195754
>chr15:34196103-34196764
>chr15:34197288-34197428
>chr15:34197704-34198061
>chr15:34199117-34199438
>chr15:34199620-34200177
>chr15:34200238-34200563
>chr15:34200791-34201120
>chr15:34201431-34201564
>chr15:34201856-34202087
>chr15:34202702-34203103
>chr15:34203387-34203504
>chr15:34203610-34203653
>chr15:34203685-34204020
>chr15:34204997-34205290
>chr15:34206506-34206826
>chr15:34207044-34207880
>chr15:34208074-34208294
>chr15:34208523-34208642
>chr15:34210417-34210770
>chr15:34212920-34213267
>chr15:34215270-34215808
>chr15:34215878-34215961
>chr15:34216149-34216185
>chr15:34216641-34217186
>chr15:34217267-34217580
>chr15:34218627-34219124
>chr15:34219365-34219762
>chr15:34220076-34220133
>chr15:34220170-34220463
>chr15:34221021-34221341
>chr15:34221423-34222257
>chr15:34223064-34223396
>chr15:34223502-34223796
>chr15:34223920-34224077
>chr15:34224133-34224272
>chr15:34224501-34224778
>chr15:34226046-34226384
>chr15:34226454-34226935
>chr15:34227891-34228212
>chr15:34228653-34229600
>chr15:34231066-34231376
>chr15:34231542-34231928
>chr15:34232254-34232536
>chr15:34234342-34234681
>chr15:34235410-34235738
>chr15:34236350-34236653
>chr15:34239940-34240110
>chr15:34241378-34241485
>chr15:34242274-34242381
>chr15:34242746-34243197
>chr15:34243545-34243580
>chr15:34245929-34246237
>chr15:34246561-34246955
>chr15:34247230-34247518
>chr15:34247687-34248091
>chr15:34248159-34248442
>chr15:34248521-34248636
>chr15:34249075-34249644
>chr15:34249911-34250206
>chr15:34251240-34251598
>chr15:34253878-34253994
>chr15:34255718-34255975
>chr15:34258962-34259654
>chr15:34259808-34260070
>chr15:34260116-34260224
>chr15:34260269-34260565
>chr15:34261304-34261604
>chr15:34261731-34262341
>chr15:34262402-34262508
>chr15:34262952-34263414
>chr15:34264445-34264579
>chr15:34264835-34265276
>chr15:34265353-34265470
>chr15:34266112-34267133
>chr15:34267382-34267838
>chr15:34267891-34267987
>chr15:34268827-34269198
>chr15:34270123-34271215
>chr15:34271946-34272251
>chr15:34273046-34273388
>chr15:34274526-34274824
>chr15:34275064-34275145
>chr15:34275520-34276174
>chr15:34276631-34276685
>chr15:34276856-34276874
>chr15:34276969-34277089
>chr15:34277145-34277452
>chr15:34278138-34278473
>chr15:34278573-34278872
>chr15:34279033-34279372
>chr15:34280565-34281107
>chr15:34281142-34281276
>chr15:34281479-34281847
>chr15:34281898-34281977
>chr15:34282490-34282744
>chr15:34283059-34283402
>chr15:34283743-34284051
>chr15:34284256-34284628
>chr15:34284666-34284732
>chr15:34285088-34285147
>chr15:34285635-34286416
>chr15:34286482-34286806
>chr15:34286944-34293156
>chr15:34293279-34293910
>chr15:34294246-34294861
>chr15:34295711-34296019
>chr15:34296265-34296364
>chr15:34297393-34297530
>chr15:34298034-34298702
>chr15:34299340-34299437
>chr15:34300510-34300858
>chr15:34300971-34301248
>chr15:34301699-34301800
>chr15:34302410-34303072
>chr15:34303589-34303623
>chr15:34303681-34304057
>chr15:34304120-34304669
>chr15:34305372-34305424
>chr15:34305758-34306065
>chr15:34306909-34306971
>chr15:34307449-34307607
>chr15:34308339-34308633
>chr15:34309054-34309123
>chr15:34309287-34309364
>chr15:34309950-34310927
>chr15:34312023-34312126
>chr15:34312655-34312868
>chr15:34312900-34314729
>chr15:34314838-34316018
>chr15:34316108-34316241
>chr15:34317000-34317055
>chr15:34317416-34317736
>chr15:34319090-34319851
>chr15:34320196-34320545
>chr15:34320627-34320973
>chr15:34321516-34321836
>chr15:34322100-34322522
>chr15:34322664-34323143
>chr15:34323260-34323955
>chr15:34324043-34324200
>chr15:34324889-34324959
>chr15:34326670-34326949
>chr15:34327053-34327091
>chr15:34327381-34327676
>chr15:34328590-34328920
>chr15:34329180-34329242
>chr15:34329692-34329956
>chr15:34330198-34330710
>chr15:34330840-34331467
>chr15:34332511-34332927
>chr15:34333206-34333536
>chr15:34333740-34334097
>chr15:34334974-34335037
>chr15:34335156-34335211
>chr15:34335596-34335638
>chr15:34336879-34336937
>chr15:34338428-34338765
>chr15:34340270-34340494
>chr15:34340672-34341271
>chr15:34341326-34341364
>chr15:34341705-34341791
>chr15:34342211-34342877
>chr15:34343939-34344533
>chr15:34344693-34345069
>chr15:34345805-34345855
>chr15:34346453-34346522
>chr15:34346591-34346913
>chr15:34347137-34347906
>chr15:34350937-34351417
>chr15:34351880-34352240
>chr15:34352515-34352827
>chr15:34352869-34353495
>chr15:34358081-34358403
>chr15:34358916-34359061
>chr15:34361682-34362135
>chr15:34362878-34362943
>chr15:34363885-34363967
>chr15:34364397-34364766
>chr15:34366487-34366542
>chr15:34366605-34366643
>chr15:34367122-34367265
>chr15:34368386-34368485
>chr15:34368599-34369935
>chr15:34370030-34370176
>chr15:34370712-34372053
>chr15:34372385-34372828
>chr15:34372902-34373259
>chr15:34373366-34373473
>chr15:34373591-34373647
>chr15:34373805-34373857
>chr15:34373929-34373984
>chr15:34374276-34374349
>chr15:34374969-34375038
>chr15:34375086-34375171
>chr15:34375228-34376828
>chr15:34376872-34376946
>chr15:34377066-34377688
>chr15:34377794-34378376
>chr15:34378403-34379524
>chr15:34379725-34379866
>chr15:34379965-34380930
>chr15:34381065-34381753
>chr15:34381831-34384261
>chr15:34384297-34384660
>chr15:34384725-34385042
>chr15:34385193-34388986
>chr15:34389051-34389118
>chr15:34389154-34389365
>chr15:34389447-34389504
>chr15:34389815-34392364
>chr15:34393134-34393394
>chr15:34393534-34393725
>chr15:34395116-34395177
>chr15:34395499-34395593
>chr15:34395626-34395770
>chr15:34395943-34396030
>chr15:34396249-34396402
>chr15:34396631-34396744
>chr15:34396944-34397494
>chr15:34397795-34398003
>chr15:34398086-34399047
>chr15:34399233-34399415
>chr15:34399861-34400108
>chr15:34400172-34400635
>chr15:34401038-34401733
>chr15:34402436-34402841
>chr15:34403338-34403389
>chr15:34403721-34403825
>chr15:34404319-34404781
>chr15:34404930-34405077
>chr15:34405217-34405543
>chr15:34406232-34406570
>chr15:34407289-34407383
>chr15:34407556-34407631
>chr15:34407999-34408065
>chr15:34408101-34408509
>chr15:34408797-34408895
>chr15:34408996-34409110
>chr15:34409378-34409459
>chr15:34409688-34409816
>chr15:34409908-34409993
>chr15:34410415-34410641
>chr15:34410745-34410830
>chr15:34411365-34411488
>chr15:34411979-34412410
>chr15:34412849-34413247
>chr15:34413342-34413663
>chr15:34414831-34416110
>chr15:34416239-34417212
>chr15:34417537-34417931
>chr15:34418151-34418354
>chr15:34418828-34419236
>chr15:34419360-34419663
>chr15:34419745-34420155
>chr15:34422081-34422471
>chr15:34422706-34422834
>chr15:34423116-34423146
>chr15:34424702-34425151
>chr15:34425266-34425315
>chr15:34425701-34425895
>chr15:34426746-34426855
>chr15:34427031-34427341
>chr15:34427786-34427918
>chr15:34428116-34428411
>chr15:34428774-34428830
>chr15:34431268-34431682
>chr15:34431763-34431873
>chr15:34433625-34433773
>chr15:34433974-34434023
>chr15:34434136-34434185
>chr15:34434539-34434648
>chr15:34437399-34437728
>chr15:34437900-34437969
>chr15:34438298-34438487
>chr15:34439141-34439289
>chr15:34439713-34439780
>chr15:34439844-34440207
>chr15:34440343-34440499
>chr15:34440585-34440673
>chr15:34440709-34440743
>chr15:34441012-34441493
>chr15:34441678-34441872
>chr15:34441903-34441946
>chr15:34442111-34442400
>chr15:34442464-34442805
>chr15:34443549-34443623
>chr15:34444785-34444862
>chr15:34445865-34446187
>chr15:34446405-34446446
>chr15:34447445-34447511
>chr15:34447567-34447664
>chr15:34448072-34448385
>chr15:34449552-34449824
>chr15:34451545-34451731
>chr15:34452120-34452842
>chr15:34453078-34453340
>chr15:34453365-34453546
>chr15:34453797-34454245
>chr15:34454585-34454635
>chr15:34454782-34455109
>chr15:34455336-34455458
>chr15:34456383-34456708
>chr15:34457540-34457736
>chr15:34457928-34458023
>chr15:34458234-34458326
>chr15:34458879-34459686
>chr15:34460338-34460829
>chr15:34461095-34461181
>chr15:34461276-34461328
>chr15:34461417-34461520
>chr15:34461567-34461696
>chr15:34461788-34461991
>chr15:34462136-34462449
>chr15:34462718-34463041
>chr15:34463096-34463194
>chr15:34463284-34463319
>chr15:34463509-34463972
>chr15:34464085-34464187
>chr15:34464293-34464561
>chr15:34464838-34464893
>chr15:34465052-34465107
>chr15:34466733-34466791
>chr15:34467305-34467374
>chr15:34467520-34467646
>chr15:34467871-34467910
>chr15:34467999-34468323
>chr15:34468485-34468642
>chr15:34468951-34468991
>chr15:34469351-34469492
>chr15:34469536-34469760
>chr15:34470573-34470643
>chr15:34471227-34471361
>chr15:34471486-34471687
>chr15:34471757-34472733
>chr15:34473395-34473455
>chr15:34473751-34473861
>chr15:34474239-34474589
>chr15:34474878-34475002
>chr15:34475197-34475463
>chr15:34477736-34477799
>chr15:34478947-34479348
>chr15:34479749-34480018
>chr15:34480786-34480869
>chr15:34484725-34488239
>chr15:34488631-34488663
>chr15:34490494-34490566
>chr15:34491252-34492581
>chr15:34495931-34495987
>chr15:34496560-34496615
>chr15:34498709-34498838
>chr15:34502017-34502094
>chr15:34502880-34503026
>chr15:34503841-34503921
>chr15:34504291-34504365
>chr15:34505449-34505545
>chr15:34505604-34506112
>chr15:34506199-34506295
>chr15:34506340-34506715
>chr15:34507015-34507206
>chr15:34507374-34507997
>chr15:34508112-34508214
>chr15:34508411-34508770
>chr15:34509032-34509549
>chr15:34509711-34509917
>chr15:34510274-34510772
>chr15:34510893-34511297
>chr15:34511463-34512398
>chr15:34512478-34512543
>chr15:34512799-34513296
>chr15:34513332-34513531
>chr15:34513617-34514300
>chr15:34514476-34514660
>chr15:34515054-34515121
>chr15:34515539-34515626
>chr15:34515680-34515828
>chr15:34516356-34516472
>chr15:34516871-34516941
>chr15:34517262-34517556
>chr15:34518129-34518447
>chr15:34518622-34520090
>chr15:34520396-34522628
>chr15:34522781-34523528
>chr15:34523587-34526781
>chr15:34526855-34527151
>chr15:34527200-34527974
>chr15:34528052-34530881
>chr15:34530946-34531263
>chr15:34531414-34535207
>chr15:34535272-34535339
>chr15:34535375-34535586
>chr15:34535668-34535725
>chr15:34536036-34538585
>chr15:34539355-34539615
>chr15:34539755-34539946
>chr15:34541337-34541398
>chr15:34541720-34541814
>chr15:34541847-34541991
>chr15:34542164-34542251
>chr15:34542470-34542650
>chr15:34542852-34542965
>chr15:34543165-34543758
>chr15:34544019-34544227
>chr15:34544320-34545271
>chr15:34545456-34545638
>chr15:34546084-34546331
>chr15:34546395-34546858
>chr15:34547260-34547955
>chr15:34548658-34549063
>chr15:34549559-34549610
>chr15:34549942-34550046
>chr15:34550540-34551002
>chr15:34551151-34551298
>chr15:34551438-34551764
>chr15:34552453-34552791
>chr15:34553510-34553604
>chr15:34553777-34553852
>chr15:34554220-34554286
>chr15:34554323-34554731
>chr15:34555019-34555117
>chr15:34555218-34555382
>chr15:34555600-34555681
>chr15:34555926-34556038
>chr15:34556130-34556215
>chr15:34556637-34556863
>chr15:34556967-34557052
>chr15:34557587-34557714
>chr15:34558205-34558636
>chr15:34559075-34559473
>chr15:34559568-34559889
>chr15:34561057-34562336
>chr15:34562465-34563178
>chr15:34563763-34563917
>chr15:34564070-34564157
>chr15:34564382-34564655
>chr15:34565130-34565467
>chr15:34565591-34565894
>chr15:34565976-34566386
>chr15:34568309-34568699
>chr15:34568934-34569060
>chr15:34569342-34569372
>chr15:34570928-34571378
>chr15:34571492-34571542
>chr15:34571929-34572122
>chr15:34572938-34573061
>chr15:34573237-34573591
>chr15:34573852-34574128
>chr15:34574366-34574611
>chr15:34577475-34577797
>chr15:34577873-34577980
>chr15:34579701-34579957
>chr15:34580073-34580122
>chr15:34580235-34580272
>chr15:34582239-34582303
>chr15:34582770-34582889
>chr15:34584344-34584400
>chr15:34584743-34584840
>chr15:34585589-34586897
>chr15:34587403-34587715
>chr15:34587948-34588035
>chr15:34588266-34588651
>chr15:34588878-34589466
>chr15:34589942-34590131
>chr15:34590828-34591057
>chr15:34591506-34591556
>chr15:34591626-34591681
>chr15:34591730-34592051
>chr15:34592136-34592352
>chr15:34592386-34592672
>chr15:34592785-34593129
>chr15:34593358-34593809
>chr15:34594377-34594803
>chr15:34595210-34595700
>chr15:34596003-34596083
>chr15:34596256-34597020
>chr15:34597550-34598927
>chr15:34599064-34599172
>chr15:34600142-34600333
>chr15:34601979-34602031
>chr15:34602186-34602362
>chr15:34602549-34602644
>chr15:34603687-34605055
>chr15:34605384-34605444
>chr15:34606152-34606216
>chr15:34606456-34606534
>chr15:34607128-34607221
>chr15:34608465-34608787
>chr15:34610809-34611283
>chr15:34615887-34615973
>chr15:34619000-34619331
>chr15:34619546-34619808
>chr15:34620132-34620287
>chr15:34622293-34622404
>chr15:34623657-34623930
>chr15:34624044-34624160
>chr15:34625733-34625816
>chr15:34626614-34626756
>chr15:34627475-34627587
>chr15:34628034-34628421
>chr15:34628608-34628726
>chr15:34629073-34629299
>chr15:34629779-34629847
>chr15:34630796-34631344
>chr15:34631458-34634171
>chr15:34634883-34635145
>chr15:34635282-34635397
>chr15:34635415-34635447
>chr15:34636746-34636796
>chr15:34637834-34637904
>chr15:34638504-34639013
>chr15:34639699-34639746
>chr15:34640357-34640446
>chr15:34640715-34640931
>chr15:34641175-34641497
>chr15:34641589-34641988
>chr15:34642676-34642727
>chr15:34643102-34643169
>chr15:34643225-34643585
>chr15:34644114-34644256
>chr15:34644418-34644680
>chr15:34645399-34645722
>chr15:34646203-34646292
>chr15:34647272-34647345
>chr15:34648897-34649284
>chr15:34649628-34649662
>chr15:34651432-34651753
>chr15:34651823-34652019
>chr15:34653175-34653777
>chr15:34654662-34654700
>chr15:34655432-34655464
>chr15:34656188-34656851
>chr15:34658275-34658553
>chr15:34658659-34658700
>chr15:34658936-34659025
>chr15:34659165-34659247
>chr15:34661069-34661357
>chr15:34661425-34661780
>chr15:34661852-34662031
>chr15:34662268-34662692
>chr15:34662788-34663265
>chr15:34663354-34664098
>chr15:34664187-34664385
>chr15:34664420-34664637
>chr15:34664682-34664797
>chr15:34664990-34665317
>chr15:34667001-34667299
>chr15:34668172-34668246
>chr15:34669244-34669583
>chr15:34671289-34671712
>chr15:34673426-34673463
>chr15:34674728-34674795
>chr15:34675688-34675762
>chr15:34678447-34678504
>chr15:34679684-34679904
>chr15:34680265-34680319
>chr15:34680645-34680686
>chr15:34680914-34681155
>chr15:34683260-34683501
>chr15:34683889-34684051
>chr15:34684109-34684432
>chr15:34685150-34685432
>chr15:34685615-34685700
>chr15:34685886-34685944
>chr15:34686330-34686485
>chr15:34687206-34687287
>chr15:34687536-34687780
>chr15:34687819-34688411
>chr15:34689173-34689389
>chr15:34689425-34689660
>chr15:34689798-34690508
>chr15:34691629-34692128
>chr15:34694147-34695027
>chr15:34695079-34695255
>chr15:34695366-34695672
>chr15:34697072-34697240
>chr15:34697726-34698196
>chr15:34698578-34698654
>chr15:34698787-34699149
>chr15:34699355-34699660
>chr15:34700253-34700419
>chr15:34700468-34701009
>chr15:34701792-34701846
>chr15:34702293-34702327
>chr15:34703459-34703543
>chr15:34705181-34705359
>chr15:34705611-34705651
>chr15:34705754-34705808
>chr15:34707003-34707247
>chr15:34707365-34707667
>chr15:34707853-34708171
>chr15:34709588-34709980
>chr15:34712672-34713038
>chr15:34716826-34717157
>chr15:34717489-34717548
>chr15:34719203-34719278
>chr15:34721021-34721068
>chr15:34721329-34721444
>chr15:34721642-34721717
>chr15:34723171-34723516
>chr15:34727016-34727183
>chr15:34727260-34727420
>chr15:34727573-34727893
>chr15:34728410-34728495
>chr15:34728518-34728824
>chr15:34729645-34729930
>chr15:34730494-34730848
>chr15:34731138-34731224
>chr15:34731282-34731409
>chr15:34731951-34732235
>chr15:34733411-34733503
>chr15:34733740-34733885
>chr15:34734057-34734168
>chr15:34735345-34735420
>chr15:34735457-34735627
>chr15:34736489-34736527
>chr15:34736598-34736916
>chr15:34739237-34739295
>chr15:34739471-34739509
>chr15:34740838-34741020
>chr15:34741147-34741182
>chr15:34741452-34741755
>chr15:34742739-34743048
>chr15:34745264-34745423
>chr15:34746230-34746317
>chr15:34747915-34747992
>chr15:34748233-34748342
>chr15:34748406-34748553
>chr15:34749230-34749284
>chr15:34749387-34749434
>chr15:34753029-34753076
>chr15:34753976-34754053
>chr15:34757695-34757758
>chr15:34762682-34764547
>chr15:34764599-34765027
>chr15:34765104-34765952
>chr15:34767340-34767697
>chr15:34770085-34770123
>chr15:34770300-34770440
>chr15:34772291-34772383
>chr15:34772516-34772615
>chr15:34777084-34777281
>chr15:34777461-34777636
>chr15:34777742-34777787
>chr15:34777918-34778467
>chr15:34778710-34779062
>chr15:34779854-34782805
>chr15:34782958-34783009
>chr15:34785015-34785054
>chr15:34785250-34785665
>chr15:34787095-34787800
>chr15:34792153-34792214
>chr15:34793366-34793471
>chr15:34796737-34796841
>chr15:34798200-34798636
>chr15:34798754-34798907
>chr15:34800134-34800520
>chr15:34801107-34801270
>chr15:34801842-34802188
>chr15:34803572-34803651
>chr15:34804743-34804786
>chr15:34807071-34808102
>chr15:34808416-34809341
>chr15:34809445-34809541
>chr15:34811446-34811536
>chr15:34811832-34812155
>chr15:34812869-34813352
>chr15:34814679-34815043
>chr15:34816111-34816188
>chr15:34816351-34816476
>chr15:34816876-34816976
>chr15:34820766-34820969
>chr15:34821161-34821213
>chr15:34822458-34822824
>chr15:34822856-34822922
>chr15:34823035-34823107
>chr15:34824176-34824265
>chr15:34826821-34827028
>chr15:34827326-34827531
>chr15:34828246-34828393
>chr15:34829566-34829620
>chr15:34829730-34829914
>chr15:34830005-34830263
>chr15:34830340-34830389
>chr15:34830430-34831086
>chr15:34831369-34832022
>chr15:34832300-34832398
>chr15:34832533-34832847
>chr15:34833030-34833152
>chr15:34833232-34833356
>chr15:34833567-34836254
>chr15:34836296-34836614
>chr15:34838065-34838180
>chr15:34838254-34838596
>chr15:34839082-34839133
>chr15:34840157-34840260
>chr15:34840687-34840758
>chr15:34841904-34842004
>chr15:34843214-34843582
>chr15:34843941-34844253
>chr15:34844427-34844601
>chr15:34845627-34845745
>chr15:34845936-34846844
>chr15:34847126-34847777
>chr15:34848353-34848404
>chr15:34848500-34848777
>chr15:34851279-34851308
>chr15:34852197-34852625
>chr15:34854141-34854200
>chr15:34857452-34857844
>chr15:34857959-34858451
>chr15:34858740-34858805
>chr15:34858915-34858945
>chr15:34859013-34859341
>chr15:34859405-34859658
>chr15:34862091-34862222
>chr15:34862384-34862697
>chr15:34865476-34866044
>chr15:34867147-34867264
>chr15:34868091-34868372
>chr15:34868564-34868831
>chr15:34868935-34869256
>chr15:34871218-34871509
>chr15:34873355-34873529
>chr15:34874362-34874405
>chr15:34876465-34876542
>chr15:34876840-34876934
>chr15:34877643-34877721
>chr15:34878110-34878417
>chr15:34878738-34879044
>chr15:34879983-34880033
>chr15:34880456-34880539
>chr15:34881795-34882208
>chr15:34883332-34883399
>chr15:34884115-34884487
>chr15:34886845-34887146
>chr15:34888007-34888741
>chr15:34889447-34889542
>chr15:34889647-34889797
>chr15:34890135-34890192
>chr15:34891835-34891996
>chr15:34892595-34892934
>chr15:34893099-34893228
>chr15:34893487-34893654
>chr15:34894068-34894323
>chr15:34894469-34894534
>chr15:34894868-34895254
>chr15:34895439-34895480
>chr15:34895550-34895628
>chr15:34895683-34896019
>chr15:34896123-34896413
>chr15:34896562-34896880
>chr15:34898597-34899201
>chr15:34899357-34899696
>chr15:34899886-34900265
>chr15:34901855-34901915
>chr15:34902801-34902869
>chr15:34904118-34904197
>chr15:34904853-34904948
>chr15:34905085-34905122
>chr15:34905662-34905716
>chr15:34905825-34906367
>chr15:34908016-34908500
>chr15:34910671-34910871
>chr15:34910963-34911903
>chr15:34912088-34912507
>chr15:34913098-34913266
>chr15:34915193-34915961
>chr15:34916448-34916507
>chr15:34917707-34917986
>chr15:34918495-34918593
>chr15:34918954-34919337
>chr15:34919439-34919542
>chr15:34919608-34919960
>chr15:34920675-34921627
>chr15:34921742-34922186
>chr15:34922328-34923023
>chr15:34923077-34923694
>chr15:34923738-34924006
>chr15:34924052-34924263
>chr15:34924421-34924867
>chr15:34925225-34925338
>chr15:34925553-34926208
>chr15:34926434-34926489
>chr15:34928166-34929649
>chr15:34930851-34931139
>chr15:34931331-34931413
>chr15:34931522-34931842
>chr15:34932623-34932981
>chr15:34933154-34933210
>chr15:34933798-34934514
>chr15:34935789-34935844
>chr15:34936397-34936725
>chr15:34937031-34937348
>chr15:34937516-34937970
>chr15:34938244-34938562
>chr15:34939054-34939376
>chr15:34939461-34939605
>chr15:34939877-34939925
>chr15:34940241-34940567
>chr15:34942175-34942324
>chr15:34942654-34942801
>chr15:34943091-34943507
>chr15:34945978-34946315
>chr15:34946375-34947584
>chr15:34947663-34947926
>chr15:34948460-34948820
>chr15:34948982-34949971
>chr15:34950045-34950560
>chr15:34951311-34951692
>chr15:34952284-34952344
>chr15:34952778-34952966
>chr15:34953885-34954257
>chr15:34954293-34954631
>chr15:34954833-34955183
>chr15:34955593-34955995
>chr15:34956362-34956955
>chr15:34957134-34957363
>chr15:34957406-34957832
>chr15:34957924-34958581
>chr15:34958951-34959089
>chr15:34959162-34959475
>chr15:34959823-34960008
>chr15:34960033-34960092
>chr15:34960369-34960538
>chr15:34961324-34961700
>chr15:34962015-34962317
>chr15:34962430-34962800
>chr15:34962989-34963294
>chr15:34963584-34963967
>chr15:34965379-34965697
>chr15:34966675-34966721
>chr15:34966832-34967160
>chr15:34967814-34968563
>chr15:34970102-34970755
>chr15:34970903-34971636
>chr15:34971676-34972434
>chr15:34972575-34973313
>chr15:34973909-34973951
>chr15:34974149-34974471
>chr15:34975730-34976045
>chr15:34977658-34978116
>chr15:34978307-34978396
>chr15:34978740-34978866
>chr15:34978893-34979043
>chr15:34980243-34980300
>chr15:34980496-34980804
>chr15:34981028-34981143
>chr15:34984054-34984157
>chr15:34984377-34984668
>chr15:34984827-34985162
>chr15:34985612-34985928
>chr15:34990219-34990623
>chr15:34991141-34991444
>chr15:34991769-34992296
>chr15:34992553-34992837
>chr15:34993379-34993694
>chr15:34993717-34993973
>chr15:34994047-34994090
>chr15:34994588-34994924
>chr15:34995633-34995797
>chr15:34995927-34996147
>chr15:34996186-34997155
>chr15:34997189-34997233
>chr15:34997264-34998366
>chr15:34998446-34998704
>chr15:34998803-34998994
>chr15:34999241-34999557
>chr15:34999647-35000081
>chr15:35000159-35000498
>chr15:35000977-35001407
>chr15:35001554-35002207
>chr15:35002341-35002383
>chr15:35002441-35002553
>chr15:35002638-35002754
>chr15:35003981-35004029
>chr15:35004417-35005268
>chr15:35005761-35006061
>chr15:35007610-35008212
>chr15:35008645-35009959
>chr15:35010112-35010423
>chr15:35010998-35011199
>chr15:35011401-35011724
>chr15:35011882-35012694
>chr15:35012722-35013379
>chr15:35013725-35014081
>chr15:35016378-35016475
>chr15:35016733-35017423
>chr15:35017627-35017702
>chr15:35018122-35018450
>chr15:35018514-35018832
>chr15:35019359-35019734
>chr15:35020157-35020464
>chr15:35020742-35021076
>chr15:35022261-35022770
>chr15:35022926-35023653
>chr15:35024206-35024529
>chr15:35024608-35024685
>chr15:35024862-35025341
>chr15:35025816-35026581
>chr15:35026657-35027655
>chr15:35027972-35028288
>chr15:35029260-35029317
>chr15:35029784-35029891
>chr15:35029965-35030623
>chr15:35031701-35032047
>chr15:35033036-35033115
>chr15:35033154-35033484
>chr15:35033632-35033673
>chr15:35033914-35034240
>chr15:35034551-35034635
>chr15:35035046-35035306
>chr15:35036037-35036339
>chr15:35036569-35036898
>chr15:35037480-35037780
>chr15:35037975-35038471
>chr15:35038970-35039187
>chr15:35039461-35039837
>chr15:35040173-35040234
>chr15:35041395-35042022
>chr15:35042202-35042544
>chr15:35042670-35043036
>chr15:35043752-35043831
>chr15:35043983-35044435
>chr15:35044563-35045557
>chr15:35045701-35046074
>chr15:35046386-35046756
>chr15:35046971-35047319
>chr15:35048418-35048923
>chr15:35049944-35050237
>chr15:35050907-35051223
>chr15:35051533-35051580
>chr15:35051789-35052506
>chr15:35052901-35053268
>chr15:35054512-35054575
>chr15:35054635-35054939
>chr15:35055104-35055404
>chr15:35056051-35056534
>chr15:35056963-35057212
>chr15:35057342-35057414
>chr15:35057631-35057949
>chr15:35059460-35059794
>chr15:35060132-35060460
>chr15:35060910-35061959
>chr15:35063074-35063704
>chr15:35063897-35064107
>chr15:35065579-35065888
>chr15:35066543-35066912
>chr15:35067095-35067135
>chr15:35067825-35067949
>chr15:35068267-35068572
>chr15:35068790-35068843
>chr15:35068937-35068989
>chr15:35069588-35069659
>chr15:35070065-35070771
>chr15:35070802-35070889
>chr15:35070994-35071354
>chr15:35071657-35072046
>chr15:35072483-35073809
>chr15:35073859-35074395
>chr15:35074777-35075302
>chr15:35076965-35077051
>chr15:35077415-35077759
>chr15:35077923-35078129
>chr15:35078873-35079218
>chr15:35080892-35081158
>chr15:35081480-35083226
>chr15:35083535-35083999
>chr15:35084354-35084537
>chr15:35084892-35085009
>chr15:35085110-35085554
>chr15:35086372-35086715
>chr15:35086903-35087046
>chr15:35088283-35088368
>chr15:35089480-35089523
>chr15:35090493-35090893
>chr15:35091180-35091270
>chr15:35091351-35091849
>chr15:35093105-35093162
>chr15:35093271-35093710
>chr15:35093844-35093906
>chr15:35095367-35095679
>chr15:35095816-35095931
>chr15:35096845-35096944
>chr15:35097437-35097935
>chr15:35098510-35098579
>chr15:35099363-35099435
>chr15:35100545-35100625
>chr15:35101868-35102258
>chr15:35103560-35103732
>chr15:35103936-35104250
>chr15:35105482-35105639
>chr15:35107710-35107795
>chr15:35109230-35109318
>chr15:35111002-35111303
>chr15:35111448-35112040
>chr15:35112943-35113033
>chr15:35114699-35114820
>chr15:35116321-35116576
>chr15:35116706-35116756
>chr15:35117478-35117558
>chr15:35120450-35120795
>chr15:35120927-35121137
>chr15:35121718-35121827
>chr15:35122314-35123406
>chr15:35126900-35127008
>chr15:35131852-35132764
>chr15:35132963-35133088
>chr15:35134216-35134340
>chr15:35135096-35135152
>chr15:35135443-35135712
>chr15:35136012-35136349
>chr15:35137405-35137504
>chr15:35138663-35138969
>chr15:35139031-35139141
>chr15:35139350-35139439
>chr15:35139899-35140153
>chr15:35140830-35140876
>chr15:35141009-35141249
>chr15:35141352-35141444
>chr15:35141517-35141606
>chr15:35143167-35143458
>chr15:35144005-35144387
>chr15:35145949-35146127
>chr15:35146382-35146630
>chr15:35147129-35147223
>chr15:35149061-35149542
>chr15:35151384-35151571
>chr15:35151711-35151799
>chr15:35151909-35152276
>chr15:35152471-35152801
>chr15:35152978-35153144
>chr15:35153231-35153346
>chr15:35153676-35153756
>chr15:35154104-35154403
>chr15:35154545-35154576
>chr15:35155329-35155383
>chr15:35156109-35156188
>chr15:35159332-35160202
>chr15:35160417-35161207
>chr15:35161492-35161610
>chr15:35161687-35161926
>chr15:35162581-35162718
>chr15:35166051-35166168
>chr15:35166373-35166477
>chr15:35168649-35168702
>chr15:35169000-35169109
>chr15:35169760-35169887
>chr15:35171771-35172361
>chr15:35172385-35172428
>chr15:35172617-35172955
>chr15:35176464-35176774
>chr15:35177289-35178614
>chr15:35178876-35179349
>chr15:35180519-35180818
>chr15:35180884-35180953
>chr15:35181107-35181153
>chr15:35185737-35186039
>chr15:35186784-35186921
>chr15:35187151-35187186
>chr15:35187683-35188169
>chr15:35188243-35188692
>chr15:35188759-35188887
>chr15:35190200-35190428
>chr15:35190560-35190912
>chr15:35191446-35191484
>chr15:35191755-35191862
>chr15:35191944-35192067
>chr15:35194737-35195439
>chr15:35198857-35199217
>chr15:35200438-35201225
>chr15:35201427-35201504
>chr15:35201743-35201801
>chr15:35203082-35203182
>chr15:35205801-35205870
>chr15:35207060-35207338
>chr15:35208733-35208867
>chr15:35211492-35211521
>chr15:35213822-35214142
>chr15:35214401-35214910
>chr15:35215378-35215706
>chr15:35217333-35217671
>chr15:35217849-35217999
>chr15:35218052-35218128
>chr15:35220110-35220220
>chr15:35220293-35220569
>chr15:35220870-35221034
>chr15:35221643-35221698
>chr15:35221805-35222988
>chr15:35223063-35223262
>chr15:35223416-35223802
>chr15:35223908-35224910
>chr15:35224960-35225137
>chr15:35225273-35225328
>chr15:35225946-35226157
>chr15:35226573-35230803
>chr15:35230839-35231352
>chr15:35231409-35232046
>chr15:35232291-35232628
>chr15:35233000-35233332
>chr15:35234104-35234145
>chr15:35236348-35236675
>chr15:35237812-35237947
>chr15:35238029-35238119
>chr15:35238623-35243872
>chr15:35245221-35245583
>chr15:35245883-35246253
>chr15:35248134-35248285
>chr15:35248402-35248549
>chr15:35248622-35248683
>chr15:35249832-35250244
>chr15:35251143-35251266
>chr15:35251859-35252168
>chr15:35254663-35255125
>chr15:35255913-35256548
>chr15:35258858-35259169
>chr15:35260101-35260552
>chr15:35261559-35261850
>chr15:35262127-35262748
>chr15:35263375-35264012
>chr15:35264704-35264804
>chr15:35267877-35268227
>chr15:35268726-35268797
>chr15:35269196-35269265
>chr15:35269434-35270107
>chr15:35270205-35270271
>chr15:35270876-35270963
>chr15:35271920-35272307
>chr15:35272405-35273467
>chr15:35273531-35276874
>chr15:35276874-35277713
>chr15:35277753-35277986
>chr15:35278022-35278131
>chr15:35278314-35278427
>chr15:35278517-35280167
>chr15:35280944-35281145
>chr15:35281378-35281475
>chr15:35282193-35282481
>chr15:35282983-35283599
>chr15:35283955-35284009
>chr15:35284436-35284574
>chr15:35284799-35285119
>chr15:35285162-35285725
>chr15:35291589-35291645
>chr15:35292664-35292697
>chr15:35292795-35292902
>chr15:35294160-35294227
>chr15:35295717-35296244
>chr15:35296800-35296950
>chr15:35300520-35300582
>chr15:35301636-35302011
>chr15:35303290-35303347
>chr15:35304168-35304234
>chr15:35306233-35306294
>chr15:35307677-35307826
>chr15:35307983-35308490
>chr15:35310760-35311104
>chr15:35312679-35313745
>chr15:35313797-35314520
>chr15:35314547-35314871
>chr15:35314927-35315020
>chr15:35315054-35315454
>chr15:35315514-35316350
>chr15:35316759-35317541
>chr15:35318746-35318859
>chr15:35319466-35319819
>chr15:35320938-35321464
>chr15:35322162-35322294
>chr15:35322346-35322506
>chr15:35324088-35324184
>chr15:35324272-35324359
>chr15:35325838-35325922
>chr15:35326214-35326806
>chr15:35327312-35327615
>chr15:35328751-35329135
>chr15:35332148-35332201
>chr15:35332647-35332706
>chr15:35332800-35332882
>chr15:35333669-35334039
>chr15:35334177-35334223
>chr15:35334329-35342173
>chr15:35342240-35342615
>chr15:35343666-35343701
>chr15:35344584-35344649
>chr15:35344888-35345102
>chr15:35345308-35345371
>chr15:35346315-35346432
>chr15:35346614-35346686
>chr15:35346777-35347428
>chr15:35347487-35348579
>chr15:35348650-35348843
>chr15:35348958-35350026
>chr15:35350170-35350922
>chr15:35351154-35351612
>chr15:35351690-35359251
>chr15:35359294-35359627
>chr15:35359674-35359892
>chr15:35359955-35360001
>chr15:35361467-35361505
>chr15:35361583-35362109
>chr15:35363591-35363648
>chr15:35363683-35363837
>chr15:35364145-35364208
>chr15:35364683-35364723
>chr15:35367672-35367725
>chr15:35369710-35370163
>chr15:35370245-35370598
>chr15:35370701-35370953
>chr15:35371027-35371611
>chr15:35372997-35373141
>chr15:35375457-35375634
>chr15:35376012-35376058
>chr15:35376213-35376315
>chr15:35376421-35377034
>chr15:35377276-35377366
>chr15:35377834-35378039
>chr15:35378098-35379112
>chr15:35382122-35382453
>chr15:35384461-35391993
>chr15:35393204-35393274
>chr15:35393355-35393548
>chr15:35393716-35393762
>chr15:35394264-35394357
>chr15:35394443-35394540
>chr15:35396602-35396687
>chr15:35397858-35397916
>chr15:35398152-35398347
>chr15:35398395-35398491
>chr15:35398563-35398695
>chr15:35399240-35399428
>chr15:35400542-35401356
>chr15:35401533-35402419
>chr15:35402615-35402725
>chr15:35402877-35402931
>chr15:35403214-35403352
>chr15:35403378-35406013
>chr15:35407378-35407458
>chr15:35409806-35410064
>chr15:35410653-35410771
>chr15:35411185-35411259
>chr15:35411759-35412419
>chr15:35412498-35412570
>chr15:35412613-35412820
>chr15:35412955-35413042
>chr15:35414546-35414745
>chr15:35416045-35416221
>chr15:35416287-35416377
>chr15:35419051-35419099
>chr15:35419461-35419635
>chr15:35419676-35420915
>chr15:35421032-35421291
>chr15:35422158-35424636
>chr15:35425588-35425718
>chr15:35428916-35429032
>chr15:35431793-35431958
>chr15:35432757-35432876
>chr15:35432962-35433036
>chr15:35433509-35433615
>chr15:35434390-35434531
>chr15:35434705-35435075
>chr15:35435198-35435261
>chr15:35435476-35435719
>chr15:35435814-35435870
>chr15:35436034-35436093
>chr15:35436181-35436641
>chr15:35436809-35436978
>chr15:35437211-35437697
>chr15:35437754-35437952
>chr15:35438171-35438400
>chr15:35438476-35438542
>chr15:35438755-35439092
>chr15:35439240-35439579
>chr15:35439618-35440325
>chr15:35440382-35440524
>chr15:35440765-35442337
>chr15:35442394-35442892
>chr15:35442919-35443074
>chr15:35445428-35445696
>chr15:35445727-35445799
>chr15:35445859-35445941
>chr15:35446015-35446680
>chr15:35446863-35447150
>chr15:35450897-35451015
>chr15:35451232-35451286
>chr15:35451475-35451520
>chr15:35451723-35452099
>chr15:35452211-35452271
>chr15:35452835-35452888
>chr15:35454335-35454497
>chr15:35456456-35456813
>chr15:35456932-35457262
>chr15:35457350-35457713
>chr15:35457925-35458228
>chr15:35459135-35459205
>chr15:35459268-35459490
>chr15:35461068-35461405
>chr15:35462140-35462184
>chr15:35462317-35462384
>chr15:35462704-35462760
>chr15:35463370-35463531
>chr15:35463651-35463732
>chr15:35463995-35464332
>chr15:35466049-35466244
>chr15:35466662-35467619
>chr15:35467762-35468082
>chr15:35468230-35468270
>chr15:35468774-35469127
>chr15:35469231-35469473
>chr15:35469926-35470281
>chr15:35472033-35472117
>chr15:35472651-35472700
>chr15:35472740-35472800
>chr15:35473912-35473975
>chr15:35474659-35474709
>chr15:35475649-35475903
>chr15:35476824-35476923
>chr15:35478270-35478408
>chr15:35480978-35481066
>chr15:35481093-35481194
>chr15:35481345-35481633
>chr15:35481796-35481862
>chr15:35482390-35482488
>chr15:35482513-35483515
>chr15:35483691-35484026
>chr15:35484479-35484609
>chr15:35484736-35484794
>chr15:35484929-35485204
>chr15:35485949-35488721
>chr15:35489815-35489940
>chr15:35490124-35490252
>chr15:35490781-35491257
>chr15:35491513-35492324
>chr15:35492651-35492793
>chr15:35493401-35493536
>chr15:35494006-35494091
>chr15:35495109-35495215
>chr15:35495437-35495485
>chr15:35495758-35495936
>chr15:35496127-35496765
>chr15:35497255-35497304
>chr15:35498484-35498576
>chr15:35498839-35498970
>chr15:35500754-35501048
>chr15:35502581-35502688
>chr15:35502886-35502987
>chr15:35503790-35503883
>chr15:35506132-35506212
>chr15:35507203-35507315
>chr15:35507514-35507671
>chr15:35507868-35507927
>chr15:35509932-35510221
>chr15:35511395-35511570
>chr15:35512944-35512990
>chr15:35513170-35513309
>chr15:35514743-35514793
>chr15:35515331-35515906
>chr15:35517905-35517968
>chr15:35518900-35518932
>chr15:35520218-35520332
>chr15:35520445-35520520
>chr15:35522492-35522538
>chr15:35522960-35523051
>chr15:35523255-35523316
>chr15:35524129-35524174
>chr15:35524583-35524668
>chr15:35525634-35525857
>chr15:35528088-35528142
>chr15:35529098-35529510
>chr15:35530297-35530353
>chr15:35531461-35531836
>chr15:35532736-35533121
>chr15:35533495-35533562
>chr15:35533642-35533792
>chr15:35534091-35534423
>chr15:35537901-35537988
>chr15:35539256-35539367
>chr15:35539621-35539724
>chr15:35542878-35542999
>chr15:35543231-35543308
>chr15:35544278-35544618
>chr15:35547850-35547943
>chr15:35548037-35548144
>chr15:35548241-35548410
>chr15:35552750-35553084
>chr15:35553348-35553444
>chr15:35553527-35553929
>chr15:35553968-35554276
>chr15:35557955-35558278
>chr15:35559943-35559995
>chr15:35561475-35561554
>chr15:35561762-35562313
>chr15:35564028-35564218
>chr15:35564358-35564825
>chr15:35568159-35568204
>chr15:35568812-35569197
>chr15:35569236-35570917
>chr15:35571397-35571440
>chr15:35571496-35571598
>chr15:35572043-35572291
>chr15:35573131-35573771
>chr15:35574935-35574976
>chr15:35577086-35577202
>chr15:35577925-35578316
>chr15:35578991-35579115
>chr15:35580197-35580253
>chr15:35583315-35583420
>chr15:35583593-35583642
>chr15:35585376-35585492
>chr15:35588080-35588424
>chr15:35589488-35589713
>chr15:35589979-35591017
>chr15:35592028-35592533
>chr15:35593760-35593874
>chr15:35595856-35595901
>chr15:35597422-35598350
>chr15:35598620-35598727
>chr15:35598819-35598895
>chr15:35599502-35600050
>chr15:35600182-35600308
>chr15:35600702-35601349
>chr15:35601439-35601559
>chr15:35601643-35602361
>chr15:35602435-35602525
>chr15:35602614-35602660
>chr15:35602749-35602835
>chr15:35607422-35607493
>chr15:35608435-35608656
>chr15:35608680-35608752
>chr15:35608843-35610031
>chr15:35610103-35610140
>chr15:35610295-35610407
>chr15:35610569-35610613
>chr15:35610685-35610973
>chr15:35611163-35611408
>chr15:35611507-35612073
>chr15:35612307-35612491
>chr15:35612745-35612875
>chr15:35613078-35613376
>chr15:35614087-35614128
>chr15:35614538-35614806
>chr15:35615537-35615855
>chr15:35616200-35616270
>chr15:35616320-35616508
>chr15:35616552-35616791
>chr15:35616868-35616964
>chr15:35617023-35617060
>chr15:35617167-35617348
>chr15:35619211-35620307
>chr15:35620710-35620983
>chr15:35623286-35623425
>chr15:35623754-35624298
>chr15:35626894-35627047
>chr15:35627928-35627978
>chr15:35628948-35628986
>chr15:35630259-35630336
>chr15:35633588-35633634
>chr15:35633877-35634228
>chr15:35634681-35634918
>chr15:35636119-35636189
>chr15:35638882-35639237
>chr15:35639338-35640379
>chr15:35640465-35643775
>chr15:35643916-35644034
>chr15:35644630-35646468
>chr15:35650909-35651278
>chr15:35653932-35653988
>chr15:35655358-35655445
>chr15:35655545-35657581
>chr15:35660414-35660585
>chr15:35667604-35667956
>chr15:35669735-35669889
>chr15:35670698-35670752
>chr15:35671621-35671795
>chr15:35671909-35671943
>chr15:35675097-35675174
>chr15:35676401-35676713
>chr15:35677244-35677558
>chr15:35677740-35677818
>chr15:35678000-35678449
>chr15:35679428-35679490
>chr15:35681848-35681984
>chr15:35683314-35683611
>chr15:35684494-35684922
>chr15:35685182-35685342
>chr15:35685700-35685747
>chr15:35687300-35687442
>chr15:35687705-35688004
>chr15:35688622-35688719
>chr15:35688777-35689638
>chr15:35690135-35690212
>chr15:35690519-35690625
>chr15:35694293-35694358
>chr15:35696393-35696560
>chr15:35696593-35696719
>chr15:35698308-35698368
>chr15:35699917-35700504
>chr15:35702760-35702910
>chr15:35703792-35703840
>chr15:35704052-35704123
>chr15:35705158-35705262
>chr15:35706983-35707277
>chr15:35707612-35707700
>chr15:35707769-35707806
>chr15:35708075-35708181
>chr15:35712688-35712754
>chr15:35713420-35713764
>chr15:35714139-35714550
>chr15:35714662-35716371
>chr15:35718597-35718648
>chr15:35722970-35723022
>chr15:35724103-35724143
>chr15:35724809-35725355
>chr15:35725402-35725476
>chr15:35726136-35726516
>chr15:35726762-35726793
>chr15:35727193-35727248
>chr15:35727918-35727969
>chr15:35730406-35731038
>chr15:35731306-35731555
>chr15:35732543-35732968
>chr15:35734548-35735392
>chr15:35735778-35736075
>chr15:35736639-35736698
>chr15:35736777-35737089
>chr15:35737137-35737208
>chr15:35737468-35737708
>chr15:35738261-35738293
>chr15:35738328-35738709
>chr15:35738822-35738875
>chr15:35739173-35739944
>chr15:35740568-35740637
>chr15:35742528-35743083
>chr15:35746870-35746959
>chr15:35747239-35747279
>chr15:35747957-35748394
>chr15:35752263-35752434
>chr15:35752522-35752655
>chr15:35753163-35753304
>chr15:35756879-35757006
>chr15:35758368-35758465
>chr15:35759847-35760165
>chr15:35760810-35760861
>chr15:35762152-35762200
>chr15:35762701-35763032
>chr15:35764287-35764474
>chr15:35767280-35767322
>chr15:35768129-35768164
>chr15:35768323-35768632
>chr15:35770292-35770376
>chr15:35773402-35773434
>chr15:35774207-35774274
>chr15:35774995-35775120
>chr15:35775281-35775357
>chr15:35775810-35775886
>chr15:35776768-35776822
>chr15:35779255-35779367
>chr15:35780352-35780727
>chr15:35782055-35782091
>chr15:35782572-35783068
>chr15:35785139-35785210
>chr15:35786053-35786127
>chr15:35786399-35786491
>chr15:35786906-35787657
>chr15:35787690-35788731
>chr15:35788773-35791084
>chr15:35791115-35791649
>chr15:35791722-35792617
>chr15:35792688-35792773
>chr15:35793175-35793216
>chr15:35793524-35793639
>chr15:35794082-35794476
>chr15:35794566-35794771
>chr15:35795130-35796612
>chr15:35796755-35797025
>chr15:35797266-35797314
>chr15:35797533-35797631
>chr15:35798509-35799054
>chr15:35800503-35800816
>chr15:35801638-35802179
>chr15:35802718-35803285
>chr15:35803478-35803778
>chr15:35805654-35806441
>chr15:35808431-35808511
>chr15:35808844-35808897
>chr15:35812004-35812173
>chr15:35812365-35812420
>chr15:35814303-35814354
>chr15:35814458-35814804
>chr15:35817001-35817215
>chr15:35817491-35817576
>chr15:35818665-35818762
>chr15:35819100-35819649
>chr15:35819998-35820083
>chr15:35820488-35820640
>chr15:35824708-35824804
>chr15:35826168-35826650
>chr15:35826765-35826862
>chr15:35829751-35830159
>chr15:35831950-35832283
>chr15:35833519-35833590
>chr15:35835039-35835155
>chr15:35835652-35835739
>chr15:35847947-35848036
>chr15:35850648-35850773
>chr15:35851143-35851207
>chr15:35851340-35851401
>chr15:35851761-35851801
>chr15:35852905-35853014
>chr15:35855627-35855713
>chr15:35856140-35856581
>chr15:35857698-35857786
>chr15:35858247-35858290
>chr15:35860247-35860363
>chr15:35860576-35861606
>chr15:35861680-35862209
>chr15:35862453-35862522
>chr15:35863069-35863362
>chr15:35863771-35863824
>chr15:35863937-35864037
>chr15:35864691-35864768
>chr15:35866004-35866053
>chr15:35868395-35869022
>chr15:35869862-35869908
>chr15:35871345-35871403
>chr15:35873219-35873576
>chr15:35876227-35876535
>chr15:35878440-35880987
>chr15:35883459-35883667
>chr15:35884074-35884389
>chr15:35885788-35885862
>chr15:35886353-35886509
>chr15:35887196-35887503
>chr15:35888241-35888353
>chr15:35888880-35888985
>chr15:35889974-35890049
>chr15:35890651-35890723
>chr15:35890828-35891183
>chr15:35892124-35892391
>chr15:35892433-35892573
>chr15:35892776-35892916
>chr15:35893068-35893177
>chr15:35893511-35895414
>chr15:35895546-35896015
>chr15:35896068-35896481
>chr15:35896808-35897049
>chr15:35897227-35897300
>chr15:35897442-35897727
>chr15:35898236-35898363
>chr15:35900077-35900797
>chr15:35900837-35900973
>chr15:35901040-35901080
>chr15:35901126-35901384
>chr15:35901587-35901646
>chr15:35902187-35902255
>chr15:35902519-35902957
>chr15:35903925-35904264
>chr15:35905898-35905973
>chr15:35906773-35907099
>chr15:35907590-35907733
>chr15:35907991-35908317
>chr15:35909546-35909922
>chr15:35910766-35910816
>chr15:35912973-35913103
>chr15:35913310-35913354
>chr15:35913631-35913675
>chr15:35915247-35915308
>chr15:35918108-35918630
>chr15:35918676-35919013
>chr15:35919382-35919667
>chr15:35920311-35920351
>chr15:35920437-35920511
>chr15:35920638-35920773
>chr15:35921864-35921991
>chr15:35926416-35926759
>chr15:35928373-35928415
>chr15:35932252-35932396
>chr15:35932581-35932665
>chr15:35932832-35932942
>chr15:35934310-35934537
>chr15:35937235-35937323
>chr15:35937927-35937985
>chr15:35938119-35938177
>chr15:35938188-35938237
>chr15:35938664-35938740
>chr15:35938878-35939038
>chr15:35939419-35939748
>chr15:35940347-35940461
>chr15:35940525-35940655
>chr15:35941093-35941445
>chr15:35942926-35943001
>chr15:35943727-35943826
>chr15:35945811-35945866
>chr15:35946366-35946819
>chr15:35949184-35949993
>chr15:35951266-35951350
>chr15:35953861-35953919
>chr15:35954477-35954876
>chr15:35958178-35958222
>chr15:35960629-35960732
>chr15:35962798-35962911
>chr15:35963646-35963774
>chr15:35963852-35963964
>chr15:35964520-35964809
>chr15:35965420-35965540
>chr15:35967830-35967894
>chr15:35968052-35968382
>chr15:35968770-35969089
>chr15:35969610-35969783
>chr15:35970199-35970319
>chr15:35971410-35971552
>chr15:35972320-35972402
>chr15:35972882-35972941
>chr15:35975266-35975335
>chr15:35975569-35975709
>chr15:35976337-35976426
>chr15:35977094-35977250
>chr15:35977732-35977899
>chr15:35978099-35978305
>chr15:35978397-35978801
>chr15:35978902-35979269
>chr15:35980202-35980499
>chr15:35986733-35986766
>chr15:35987510-35987676
>chr15:35989096-35989141
>chr15:35989404-35989477
>chr15:35990828-35990882
>chr15:35992401-35992521
>chr15:35992620-35992915
>chr15:35995409-35995500
>chr15:35996557-35996774
>chr15:35996875-35998091
>chr15:36000380-36000584
>chr15:36006820-36006912
>chr15:36006968-36007170
>chr15:36007813-36007883
>chr15:36007940-36008032
>chr15:36008186-36008259
>chr15:36008419-36008489
>chr15:36008834-36008949
>chr15:36009007-36009322
>chr15:36009541-36009994
>chr15:36010051-36011962
>chr15:36012817-36013185
>chr15:36013945-36014274
>chr15:36014475-36014531
>chr15:36015077-36015550
>chr15:36017293-36017346
>chr15:36019855-36019913
>chr15:36020667-36020746
>chr15:36024973-36025085
>chr15:36030951-36031214
>chr15:36032468-36032528
>chr15:36033253-36033350
>chr15:36033415-36034804
>chr15:36035162-36035260
>chr15:36035664-36035735
>chr15:36036091-36036458
>chr15:36036573-36037139
>chr15:36037248-36037357
>chr15:36037522-36037865
>chr15:36037997-36038059
>chr15:36039021-36039398
>chr15:36039871-36039925
>chr15:36041845-36042126
>chr15:36042340-36042454
>chr15:36042959-36043954
>chr15:36044137-36044513
>chr15:36044826-36045010
>chr15:36045520-36045791
>chr15:36046763-36047991
>chr15:36050964-36051014
>chr15:36052258-36052334
>chr15:36052450-36053060
>chr15:36055625-36055688
>chr15:36057090-36057520
>chr15:36064844-36065094
>chr15:36065367-36065413
>chr15:36065774-36065892
>chr15:36066946-36067072
>chr15:36067184-36067427
>chr15:36067485-36067557
>chr15:36067614-36067938
>chr15:36067990-36068162
>chr15:36068274-36068435
>chr15:36068834-36068893
>chr15:36069119-36069328
>chr15:36069962-36070110
>chr15:36070224-36070352
>chr15:36070757-36070857
>chr15:36071628-36071756
>chr15:36072263-36072293
>chr15:36073112-36073193
>chr15:36074264-36074319
>chr15:36077891-36077970
>chr15:36081368-36081419
>chr15:36081482-36083892
>chr15:36083961-36084169
>chr15:36084243-36084318
>chr15:36084449-36086357
>chr15:36086500-36086535
>chr15:36086650-36087365
>chr15:36087541-36087754
>chr15:36088529-36089620
>chr15:36094601-36094891
>chr15:36095177-36095518
>chr15:36095578-36095742
>chr15:36095917-36096339
>chr15:36096612-36097291
>chr15:36097326-36097448
>chr15:36098250-36098356
>chr15:36098989-36099041
>chr15:36099086-36099231
>chr15:36100604-36101393
>chr15:36102620-36102685
>chr15:36102890-36102969
>chr15:36103491-36103575
>chr15:36105140-36105346
>chr15:36107660-36107711
>chr15:36108157-36108194
>chr15:36110157-36110219
>chr15:36111504-36111647
>chr15:36111698-36111797
>chr15:36113042-36113351
>chr15:36114715-36114763
>chr15:36116519-36116565
>chr15:36116700-36116823
>chr15:36118483-36118679
>chr15:36118814-36120974
>chr15:36121038-36121086
>chr15:36121859-36121965
>chr15:36122506-36122643
>chr15:36125136-36125281
>chr15:36125329-36125492
>chr15:36126056-36126091
>chr15:36126752-36126863
>chr15:36128467-36128601
>chr15:36129110-36129190
>chr15:36129268-36129373
>chr15:36130482-36130580
>chr15:36131230-36131296
>chr15:36132027-36132363
>chr15:36132776-36132813
>chr15:36134183-36134254
>chr15:36135147-36135335
>chr15:36135754-36136066
>chr15:36136304-36136574
>chr15:36137691-36140053
>chr15:36140105-36140367
>chr15:36140837-36141120
>chr15:36141376-36141443
>chr15:36141526-36141893
>chr15:36142187-36143327
>chr15:36143508-36143648
>chr15:36145072-36145398
>chr15:36146338-36146519
>chr15:36146611-36147060
>chr15:36147154-36147749
>chr15:36147795-36148083
>chr15:36148222-36148556
>chr15:36148714-36148771
>chr15:36148954-36149102
>chr15:36149406-36150144
>chr15:36150199-36150866
>chr15:36150921-36151228
>chr15:36151279-36151526
>chr15:36151612-36152377
>chr15:36152708-36152750
>chr15:36154335-36154485
>chr15:36154904-36154936
>chr15:36155013-36155420
>chr15:36155948-36156271
>chr15:36156325-36156675
>chr15:36156796-36156834
>chr15:36159096-36159335
>chr15:36159823-36160334
>chr15:36161074-36161377
>chr15:36163619-36163738
>chr15:36164037-36164385
>chr15:36164615-36164959
>chr15:36165094-36165352
>chr15:36165502-36165534
>chr15:36165606-36166529
>chr15:36166651-36166837
>chr15:36167059-36167112
>chr15:36167446-36167593
>chr15:36171104-36171166
>chr15:36171240-36171374
>chr15:36173467-36173562
>chr15:36180098-36180158
>chr15:36180997-36181231
>chr15:36183931-36184051
>chr15:36184363-36184403
>chr15:36186006-36186095
>chr15:36186369-36186420
>chr15:36187025-36187091
>chr15:36187616-36188191
>chr15:36189112-36189189
>chr15:36189677-36190734
>chr15:36191572-36191667
>chr15:36193644-36194057
>chr15:36194299-36194347
>chr15:36195036-36195156
>chr15:36195330-36201451
>chr15:36201767-36201881
>chr15:36202159-36202268
>chr15:36202342-36205249
>chr15:36205857-36206024
>chr15:36206133-36206466
>chr15:36206543-36207002
>chr15:36207608-36207665
>chr15:36208392-36208488
>chr15:36208623-36208657
>chr15:36211203-36211326
>chr15:36211367-36211516
>chr15:36211550-36211797
>chr15:36211890-36211950
>chr15:36213220-36213267
>chr15:36214243-36214620
>chr15:36214825-36215314
>chr15:36215819-36216189
>chr15:36217441-36217604
>chr15:36220423-36222052
>chr15:36222169-36222547
>chr15:36222685-36222766
>chr15:36223501-36223645
>chr15:36224850-36224909
>chr15:36225493-36227016
>chr15:36227057-36227508
>chr15:36227554-36227909
>chr15:36228213-36228329
>chr15:36230014-36230116
>chr15:36231821-36231868
>chr15:36232912-36233047
>chr15:36233123-36233493
>chr15:36233574-36233979
>chr15:36234043-36235158
>chr15:36235331-36235742
>chr15:36236448-36237299
>chr15:36237484-36237576
>chr15:36237687-36237736
>chr15:36238041-36238085
>chr15:36238902-36239220
>chr15:36242507-36242630
>chr15:36242672-36244497
>chr15:36244979-36245884
>chr15:36247697-36248029
>chr15:36249980-36250884
>chr15:36252069-36252235
>chr15:36252273-36252430
>chr15:36255008-36255068
>chr15:36256888-36260717
>chr15:36262028-36262125
>chr15:36262951-36263276
>chr15:36265211-36265309
>chr15:36265790-36265862
>chr15:36268218-36268296
>chr15:36269093-36269152
>chr15:36269373-36269969
>chr15:36270112-36270195
>chr15:36271611-36271737
>chr15:36273161-36273200
>chr15:36274817-36275597
>chr15:36275791-36275824
>chr15:36275925-36276861
>chr15:36276938-36278152
>chr15:36278265-36278355
>chr15:36278406-36278453
>chr15:36278807-36278841
>chr15:36279147-36279307
>chr15:36279411-36279587
>chr15:36279737-36280217
>chr15:36280694-36281041
>chr15:36281449-36281787
>chr15:36285350-36285431
>chr15:36285509-36285700
>chr15:36285823-36290872
>chr15:36291902-36292064
>chr15:36293967-36294061
>chr15:36296495-36296644
>chr15:36300818-36300962
>chr15:36302212-36302265
>chr15:36304019-36304306
>chr15:36304846-36305074
>chr15:36305511-36305669
>chr15:36305906-36306092
>chr15:36306155-36306485
>chr15:36306739-36306926
>chr15:36307010-36307165
>chr15:36307649-36307718
>chr15:36308384-36308448
>chr15:36309737-36310143
>chr15:36311583-36311667
>chr15:36315132-36315530
>chr15:36317598-36317955
>chr15:36318335-36318987
>chr15:36319102-36319167
>chr15:36319717-36320050
>chr15:36320466-36320615
>chr15:36320820-36321323
>chr15:36321591-36321734
>chr15:36321911-36322030
>chr15:36323459-36323541
>chr15:36324650-36324712
>chr15:36325291-36325371
>chr15:36325460-36325543
>chr15:36327523-36327787
>chr15:36328916-36329000
>chr15:36329096-36329202
>chr15:36329251-36329331
>chr15:36329905-36330208
>chr15:36333048-36333488
>chr15:36334920-36335297
>chr15:36335346-36335415
>chr15:36335829-36336032
>chr15:36336140-36336309
>chr15:36336371-36336547
>chr15:36336625-36337644
>chr15:36337710-36338016
>chr15:36338340-36339269
>chr15:36339439-36340124
>chr15:36340610-36340961
>chr15:36341035-36341663
>chr15:36342111-36342240
>chr15:36342312-36342368
>chr15:36342415-36342759
>chr15:36343766-36343900
>chr15:36344324-36344495
>chr15:36344674-36344924
>chr15:36345257-36345402
>chr15:36345650-36346117
>chr15:36346158-36346203
>chr15:36348437-36348565
>chr15:36348610-36348765
>chr15:36349053-36349403
>chr15:36349616-36349911
>chr15:36350077-36350738
>chr15:36353648-36354070
>chr15:36354401-36354711
>chr15:36355687-36355742
>chr15:36356288-36356364
>chr15:36357507-36357583
>chr15:36360909-36361015
>chr15:36367211-36367296
>chr15:36368594-36368885
>chr15:36369164-36369301
>chr15:36371913-36371996
>chr15:36374434-36374503
>chr15:36374719-36374760
>chr15:36375966-36376644
>chr15:36377064-36379862
>chr15:36380208-36380622
>chr15:36382853-36383146
>chr15:36383641-36384134
>chr15:36385105-36385952
>chr15:36386499-36386797
>chr15:36387887-36388396
>chr15:36391994-36392053
>chr15:36392383-36392565
>chr15:36393884-36394259
>chr15:36395052-36395104
>chr15:36397061-36397889
>chr15:36398353-36398818
>chr15:36399960-36400068
>chr15:36401500-36401631
>chr15:36402164-36402220
>chr15:36404591-36404668
>chr15:36405330-36405423
>chr15:36408230-36408574
>chr15:36409128-36409447
>chr15:36409573-36409679
>chr15:36409749-36410116
>chr15:36410353-36410676
>chr15:36412215-36412269
>chr15:36412375-36412582
>chr15:36412869-36413196
>chr15:36413577-36414005
>chr15:36414379-36414430
>chr15:36416101-36416182
>chr15:36418556-36418860
>chr15:36421521-36421572
>chr15:36421749-36422783
>chr15:36422857-36423094
>chr15:36423223-36423275
>chr15:36423340-36423744
>chr15:36424070-36424208
>chr15:36424291-36424374
>chr15:36424943-36425006
>chr15:36427017-36427132
>chr15:36427513-36427620
>chr15:36427996-36428089
>chr15:36431153-36431187
>chr15:36432872-36433246
>chr15:36433664-36433703
>chr15:36439078-36439112
>chr15:36440962-36441517
>chr15:36442037-36442177
>chr15:36442783-36443135
>chr15:36443349-36443533
>chr15:36443561-36443875
>chr15:36444303-36444368
>chr15:36444797-36444950
>chr15:36444979-36445064
>chr15:36445764-36445803
>chr15:36446270-36446324
>chr15:36449584-36449877
>chr15:36449992-36450057
>chr15:36450357-36450486
>chr15:36452258-36452557
>chr15:36454146-36454495
>chr15:36454608-36454662
>chr15:36455588-36455711
>chr15:36455765-36455900
>chr15:36457104-36457162
>chr15:36457306-36457661
>chr15:36459940-36460259
>chr15:36460744-36460863
>chr15:36460989-36465463
>chr15:36465513-36466193
>chr15:36466312-36466511
>chr15:36466618-36466673
>chr15:36470270-36470453
>chr15:36471512-36471849
>chr15:36473051-36473719
>chr15:36474224-36474278
>chr15:36475504-36475568
>chr15:36475640-36475723
>chr15:36476747-36477062
>chr15:36477817-36477905
>chr15:36478519-36478612
>chr15:36479515-36479555
>chr15:36479874-36480358
>chr15:36481326-36481423
>chr15:36481549-36482205
>chr15:36482302-36482340
>chr15:36482941-36483015
>chr15:36483064-36484573
>chr15:36484982-36485129
>chr15:36485986-36486300
>chr15:36487103-36487163
>chr15:36487415-36487716
>chr15:36487786-36488113
>chr15:36489441-36489499
>chr15:36490334-36490422
>chr15:36491404-36491470
>chr15:36494112-36494318
>chr15:36496710-36496768
>chr15:36497082-36497192
>chr15:36499352-36499467
>chr15:36502293-36502382
>chr15:36503327-36503401
>chr15:36504362-36504662
>chr15:36508252-36508384
>chr15:36508896-36509262
>chr15:36511635-36511713
>chr15:36512077-36512154
>chr15:36512653-36512789
>chr15:36513633-36513680
>chr15:36515117-36515916
>chr15:36516438-36516660
>chr15:36517212-36517262
>chr15:36517374-36517695
>chr15:36518250-36518475
>chr15:36519086-36519410
>chr15:36519619-36519955
>chr15:36520140-36520261
>chr15:36521238-36521747
>chr15:36522027-36522415
>chr15:36523229-36523530
>chr15:36524512-36524557
>chr15:36525009-36525198
>chr15:36526443-36526539
>chr15:36528967-36529013
>chr15:36530278-36530919
>chr15:36531401-36531785
>chr15:36531828-36531965
>chr15:36533890-36534035
>chr15:36534713-36535007
>chr15:36535305-36535335
>chr15:36535561-36535601
>chr15:36535756-36536080
>chr15:36538125-36538583
>chr15:36538839-36539109
>chr15:36539195-36539294
>chr15:36541160-36541865
>chr15:36544298-36544360
>chr15:36546034-36546111
>chr15:36546336-36546398
>chr15:36546440-36546990
>chr15:36547202-36547395
>chr15:36548348-36548480
>chr15:36548689-36549175
>chr15:36552848-36552902
>chr15:36553179-36553211
>chr15:36553723-36555246
>chr15:36555383-36555527
>chr15:36555568-36555958
>chr15:36556062-36557608
>chr15:36557921-36557995
>chr15:36559369-36559720
>chr15:36559771-36559862
>chr15:36560802-36563038
>chr15:36563287-36563965
>chr15:36566880-36567562
>chr15:36568272-36568309
>chr15:36568716-36568993
>chr15:36569191-36569263
>chr15:36569637-36569787
>chr15:36569963-36570021
>chr15:36570058-36570413
>chr15:36570748-36571151
>chr15:36572259-36572355
>chr15:36572921-36573262
>chr15:36573841-36574185
>chr15:36575684-36575794
>chr15:36576978-36577110
>chr15:36578023-36578320
>chr15:36578741-36579075
>chr15:36581588-36581882
>chr15:36581923-36582151
>chr15:36582367-36582448
>chr15:36582990-36583298
>chr15:36583599-36584472
>chr15:36584518-36584608
>chr15:36584813-36584930
>chr15:36585181-36585225
>chr15:36585358-36585521
>chr15:36586562-36586813
>chr15:36588629-36588717
>chr15:36589487-36589807
>chr15:36592009-36592384
>chr15:36593521-36593884
>chr15:36595284-36595365
>chr15:36596771-36596828
>chr15:36597986-36598370
>chr15:36598674-36598769
>chr15:36598803-36598850
>chr15:36602683-36603014
>chr15:36607548-36607697
>chr15:36607720-36607820
>chr15:36607996-36608570
>chr15:36608870-36609588
>chr15:36611588-36611654
>chr15:36613752-36613860
>chr15:36613941-36613996
>chr15:36614045-36614149
>chr15:36614200-36614646
>chr15:36615138-36615532
>chr15:36615744-36615814
>chr15:36616238-36616556
>chr15:36616625-36617018
>chr15:36619466-36619590
>chr15:36619664-36619753
>chr15:36620044-36620401
>chr15:36621636-36621693
>chr15:36623373-36623416
>chr15:36624949-36625321
>chr15:36625796-36625948
>chr15:36628263-36628439
>chr15:36628772-36628861
>chr15:36628935-36629383
>chr15:36629883-36629948
>chr15:36630574-36631023
>chr15:36631266-36632244
>chr15:36632457-36632536
>chr15:36633766-36634485
>chr15:36635324-36635394
>chr15:36636264-36636627
>chr15:36637282-36637461
>chr15:36638137-36638242
>chr15:36639196-36639785
>chr15:36640022-36640241
>chr15:36644004-36644102
>chr15:36645971-36646037
>chr15:36646403-36646450
>chr15:36647018-36647345
>chr15:36647758-36648142
>chr15:36648413-36648735
>chr15:36650116-36650164
>chr15:36650355-36651084
>chr15:36655257-36655629
>chr15:36658025-36658057
>chr15:36662689-36663018
>chr15:36663385-36663637
>chr15:36664552-36664850
>chr15:36666845-36666984
>chr15:36669402-36669492
>chr15:36669909-36669991
>chr15:36672127-36672293
>chr15:36672417-36672462
>chr15:36679353-36679428
>chr15:36681073-36681246
>chr15:36681467-36681504
>chr15:36681627-36681676
>chr15:36682008-36682263
>chr15:36682378-36682867
>chr15:36683150-36687428
>chr15:36688004-36688100
>chr15:36690207-36690572
>chr15:36692005-36692040
>chr15:36695535-36695996
>chr15:36696088-36696257
>chr15:36696520-36696707
>chr15:36696812-36697169
>chr15:36699948-36700030
>chr15:36700817-36701180
>chr15:36702911-36703435
>chr15:36704985-36705028
>chr15:36705375-36705436
>chr15:36705900-36706051
>chr15:36706320-36706633
>chr15:36707271-36707356
>chr15:36708491-36708551
>chr15:36709331-36709565
>chr15:36712254-36712570
>chr15:36717190-36717243
>chr15:36717442-36717585
>chr15:36717757-36717961
>chr15:36718151-36718214
>chr15:36718240-36718378
>chr15:36718411-36718682
>chr15:36718887-36719718
>chr15:36719908-36721671
>chr15:36723535-36723744
>chr15:36727062-36727117
>chr15:36728634-36729005
>chr15:36729986-36730034
>chr15:36730731-36730819
>chr15:36735423-36735680
>chr15:36736879-36737189
>chr15:36738823-36738858
>chr15:36739102-36739485
>chr15:36740599-36741120
>chr15:36741539-36741624
>chr15:36741695-36741890
>chr15:36742715-36742757
>chr15:36743604-36743910
>chr15:36745677-36746008
>chr15:36746742-36747120
>chr15:36748091-36748159
>chr15:36750094-36750156
>chr15:36750409-36750568
>chr15:36750995-36751049
>chr15:36751211-36751264
>chr15:36751407-36752192
>chr15:36757453-36757539
>chr15:36757908-36758054
>chr15:36758415-36758458
>chr15:36759649-36760020
>chr15:36760712-36760747
>chr15:36762464-36763369
>chr15:36765014-36765406
>chr15:36765601-36765789
>chr15:36765852-36767149
>chr15:36768775-36768860
>chr15:36769169-36769277
>chr15:36769531-36769614
>chr15:36770053-36770170
>chr15:36770269-36770777
>chr15:36771149-36771419
>chr15:36771655-36771948
>chr15:36773385-36773519
>chr15:36774127-36774182
>chr15:36777602-36777897
>chr15:36780364-36780408
>chr15:36781783-36781841
>chr15:36784444-36784507
>chr15:36787815-36787965
>chr15:36788060-36788386
>chr15:36788985-36789178
>chr15:36789452-36789659
>chr15:36790456-36790787
>chr15:36790876-36791071
>chr15:36791242-36791328
>chr15:36794058-36794452
>chr15:36794529-36795057
>chr15:36795155-36795450
>chr15:36795682-36795969
>chr15:36797647-36797992
>chr15:36800833-36800947
>chr15:36802164-36802206
>chr15:36804686-36805005
>chr15:36807851-36807970
>chr15:36813578-36813613
>chr15:36813663-36813881
>chr15:36814616-36814829
>chr15:36815329-36815419
>chr15:36815825-36815884
>chr15:36816391-36816542
>chr15:36818661-36818712
>chr15:36819060-36819119
>chr15:36820573-36820643
>chr15:36820672-36820996
>chr15:36823178-36823207
>chr15:36824266-36824954
>chr15:36825484-36825554
>chr15:36826208-36826516
>chr15:36826892-36826996
>chr15:36827234-36827284
>chr15:36828184-36828317
>chr15:36828803-36829747
>chr15:36830217-36830519
>chr15:36832266-36832347
>chr15:36833306-36833413
>chr15:36833484-36833630
>chr15:36834114-36834171
>chr15:36835194-36835249
>chr15:36835364-36835538
>chr15:36835626-36835867
>chr15:36835982-36836504
>chr15:36836792-36837019
>chr15:36837062-36837247
>chr15:36837334-36837436
>chr15:36838242-36838308
>chr15:36839616-36839937
>chr15:36843064-36843115
>chr15:36844107-36844316
>chr15:36846067-36846487
>chr15:36846936-36847299
>chr15:36849905-36850458
>chr15:36850527-36851125
>chr15:36851289-36851369
>chr15:36851439-36851490
>chr15:36851866-36851939
>chr15:36852265-36852643
>chr15:36852919-36853048
>chr15:36853328-36853362
>chr15:36853616-36853810
>chr15:36853857-36854926
>chr15:36855330-36855525
>chr15:36856060-36856170
>chr15:36856564-36857074
>chr15:36857244-36857585
>chr15:36857918-36857987
>chr15:36858126-36858221
>chr15:36859278-36859323
>chr15:36860817-36860911
>chr15:36861106-36861424
>chr15:36862083-36862128
>chr15:36862454-36862799
>chr15:36862895-36862951
>chr15:36863137-36863222
>chr15:36866603-36866676
>chr15:36867046-36867081
>chr15:36867111-36867173
>chr15:36867937-36868553
>chr15:36868602-36868629
>chr15:36870065-36870162
>chr15:36870384-36870470
>chr15:36873063-36873113
>chr15:36875557-36875637
>chr15:36875753-36875804
>chr15:36876458-36876507
>chr15:36877236-36877377
>chr15:36877897-36878035
>chr15:36878443-36878510
>chr15:36878724-36878801
>chr15:36879594-36879693
>chr15:36881638-36881709
>chr15:36887068-36887116
>chr15:36890462-36890534
>chr15:36893081-36893181
>chr15:36899782-36899830
>chr15:36902119-36902167
>chr15:36905255-36905313
>chr15:36907910-36907985
>chr15:36908665-36908992
>chr15:36909824-36910256
>chr15:36910761-36911068
>chr15:36911268-36911342
>chr15:36913208-36913322
>chr15:36915410-36915488
>chr15:36916060-36916735
>chr15:36916905-36917030
>chr15:36918306-36918385
>chr15:36918911-36919628
>chr15:36920108-36920447
>chr15:36922603-36922918
>chr15:36925116-36925210
>chr15:36928911-36928979
>chr15:36929916-36930242
>chr15:36932647-36932715
>chr15:36933333-36933378
>chr15:36933575-36933625
>chr15:36936184-36936427
>chr15:36938379-36938462
>chr15:36939546-36939598
>chr15:36941383-36941419
>chr15:36942209-36942323
>chr15:36942474-36942534
>chr15:36943011-36943053
>chr15:36943598-36943639
>chr15:36952363-36952427
>chr15:36952580-36952662
>chr15:36954206-36954272
>chr15:36954398-36954569
>chr15:36955779-36956226
>chr15:36956905-36957106
>chr15:36962316-36962544
>chr15:36963084-36963408
>chr15:36965605-36965706
>chr15:36966289-36966329
>chr15:36966567-36966623
>chr15:36967022-36967108
>chr15:36967752-36967807
>chr15:36970118-36970430
>chr15:36970916-36971058
>chr15:36972467-36972635
>chr15:36973079-36973152
>chr15:36975768-36976532
>chr15:36976816-36977272
>chr15:36978197-36978364
>chr15:36978731-36978835
>chr15:36979077-36979399
>chr15:36979657-36979767
>chr15:36980082-36980138
>chr15:36980306-36980646
>chr15:36980736-36980926
>chr15:36981090-36981340
>chr15:36981571-36981762
>chr15:36981897-36982494
>chr15:36982531-36984029
>chr15:36984067-36985098
>chr15:36987138-36987475
>chr15:36988014-36988282
>chr15:36989928-36990252
>chr15:36991741-36992095
>chr15:36992730-36992808
>chr15:36995701-36995778
>chr15:36995950-36996102
>chr15:36997461-36997801
>chr15:36998255-36998542
>chr15:36999727-36999829
>chr15:37001724-37001762
>chr15:37002393-37002487
>chr15:37003335-37003446
>chr15:37003668-37003874
>chr15:37003900-37004037
>chr15:37004841-37005013
>chr15:37005569-37005849
>chr15:37007263-37007402
>chr15:37007693-37007762
>chr15:37008099-37008151
>chr15:37009005-37009317
>chr15:37010050-37010687
>chr15:37011603-37011918
>chr15:37013190-37013674
>chr15:37013745-37013803
>chr15:37015453-37015499
>chr15:37015582-37015669
>chr15:37017329-37017597
>chr15:37020712-37020775
>chr15:37020923-37021166
>chr15:37021844-37021887
>chr15:37022337-37023064
>chr15:37023894-37024205
>chr15:37027609-37027647
>chr15:37027749-37028049
>chr15:37029887-37030070
>chr15:37030376-37030941
>chr15:37031117-37031162
>chr15:37031343-37031422
>chr15:37031812-37032123
>chr15:37040812-37040856
>chr15:37041194-37041258
>chr15:37041811-37042176
>chr15:37043672-37043990
>chr15:37044069-37044217
>chr15:37045465-37045507
>chr15:37049276-37049788
>chr15:37049964-37050067
>chr15:37050857-37050930
>chr15:37050974-37051016
>chr15:37051186-37051418
>chr15:37051555-37051635
>chr15:37053649-37053738
>chr15:37054390-37054720
>chr15:37055009-37055083
>chr15:37055324-37055398
>chr15:37059621-37060278
>chr15:37061624-37061678
>chr15:37061853-37061981
>chr15:37063181-37063324
>chr15:37063468-37063547
>chr15:37064131-37064165
>chr15:37066774-37067310
>chr15:37068071-37068113
>chr15:37071524-37071643
>chr15:37072684-37072841
>chr15:37073197-37073247
>chr15:37075564-37075622
>chr15:37084125-37084242
>chr15:37085930-37085977
>chr15:37090525-37090585
>chr15:37091908-37091969
>chr15:37092691-37092754
>chr15:37093761-37093809
>chr15:37095145-37095200
>chr15:37097536-37097585
>chr15:37097885-37097940
>chr15:37098209-37098463
>chr15:37098515-37098571
>chr15:37099238-37099337
>chr15:37099647-37099855
>chr15:37100232-37100335
>chr15:37100559-37100613
>chr15:37100627-37100842
>chr15:37101300-37101368
>chr15:37102044-37102165
>chr15:37102766-37102810
>chr15:37103005-37103055
>chr15:37103361-37103731
>chr15:37105045-37105078
>chr15:37106274-37106381
>chr15:37106617-37106656
>chr15:37107598-37107660
>chr15:37111108-37111167
>chr15:37111295-37111428
>chr15:37113850-37113990
>chr15:37114538-37114602
>chr15:37114981-37115125
>chr15:37115722-37115769
>chr15:37115985-37116513
>chr15:37117210-37117253
>chr15:37117766-37117812
>chr15:37118372-37118469
>chr15:37118529-37118613
>chr15:37118882-37119358
>chr15:37119550-37119678
>chr15:37119783-37120143
>chr15:37120323-37120491
>chr15:37122304-37122627
>chr15:37122826-37122891
>chr15:37123408-37123446
>chr15:37125786-37125836
>chr15:37126325-37126670
>chr15:37127100-37127453
>chr15:37128825-37129073
>chr15:37131274-37131361
>chr15:37133049-37133302
>chr15:37136755-37136817
>chr15:37137698-37137759
>chr15:37137786-37137872
>chr15:37138343-37138713
>chr15:37142271-37142417
>chr15:37142653-37143054
>chr15:37145116-37145611
>chr15:37150200-37150329
>chr15:37153235-37153550
>chr15:37154345-37154655
>chr15:37158539-37158890
>chr15:37159106-37160054
>chr15:37160125-37160505
>chr15:37160720-37161040
>chr15:37161425-37161816
>chr15:37161976-37162297
>chr15:37162445-37162771
>chr15:37163522-37163569
>chr15:37166319-37166486
>chr15:37167051-37167266
>chr15:37167338-37167577
>chr15:37167693-37168018
>chr15:37168716-37168810
>chr15:37168909-37169117
>chr15:37169269-37169782
>chr15:37171256-37171316
>chr15:37173009-37175471
>chr15:37175627-37176319
>chr15:37176399-37176638
>chr15:37176728-37176918
>chr15:37178909-37179006
>chr15:37179707-37179779
>chr15:37180439-37180540
>chr15:37180590-37180911
>chr15:37182146-37182233
[truncated: 1,555,175 more chars]
