# Supplementary material for: Red: an intelligent, rapid, accurate tool for detecting repeats de-novo on the genomic scale
Source: BMC Bioinformatics. 2015 Jul 24;16:227. doi: 10.1186/s12859-015-0654-5 (PMC4513396; doi:10.1186/s12859-015-0654-5)
Supplement: Additional file 5 — Supplementary data set 4 — Red’s repeats of the Homo sapiens genome. The command “tar -xzf file” results in a directory that contains the locations of repeats found by Red in the genome of the Homo sapiens. [file 12859_2015_654_MOESM5_ESM.tar › GnmRptHg38/chr15_KI270727v1_random.rpt]

>chr15_KI270727v1_random:0-79
>chr15_KI270727v1_random:199-286
>chr15_KI270727v1_random:1016-2050
>chr15_KI270727v1_random:2690-3231
>chr15_KI270727v1_random:3751-4613
>chr15_KI270727v1_random:4948-5143
>chr15_KI270727v1_random:5234-5357
>chr15_KI270727v1_random:6015-6162
>chr15_KI270727v1_random:6840-6937
>chr15_KI270727v1_random:7395-7598
>chr15_KI270727v1_random:7803-8293
>chr15_KI270727v1_random:8778-9556
>chr15_KI270727v1_random:9562-9746
>chr15_KI270727v1_random:9925-10194
>chr15_KI270727v1_random:10541-10573
>chr15_KI270727v1_random:11060-11424
>chr15_KI270727v1_random:12271-13203
>chr15_KI270727v1_random:14397-14701
>chr15_KI270727v1_random:15306-15666
>chr15_KI270727v1_random:15895-15995
>chr15_KI270727v1_random:16072-16810
>chr15_KI270727v1_random:16861-16916
>chr15_KI270727v1_random:17944-18298
>chr15_KI270727v1_random:18895-19000
>chr15_KI270727v1_random:19231-19324
>chr15_KI270727v1_random:19783-19907
>chr15_KI270727v1_random:20080-20175
>chr15_KI270727v1_random:22447-23869
>chr15_KI270727v1_random:24060-24219
>chr15_KI270727v1_random:24427-24573
>chr15_KI270727v1_random:25053-25124
>chr15_KI270727v1_random:25888-26614
>chr15_KI270727v1_random:26717-28080
>chr15_KI270727v1_random:28162-28724
>chr15_KI270727v1_random:28815-29329
>chr15_KI270727v1_random:29651-29760
>chr15_KI270727v1_random:29931-30271
>chr15_KI270727v1_random:30461-32947
>chr15_KI270727v1_random:33180-33315
>chr15_KI270727v1_random:33459-34159
>chr15_KI270727v1_random:34412-36653
>chr15_KI270727v1_random:36806-40099
>chr15_KI270727v1_random:40275-41082
>chr15_KI270727v1_random:41260-42376
>chr15_KI270727v1_random:42521-43404
>chr15_KI270727v1_random:43444-47139
>chr15_KI270727v1_random:47315-47995
>chr15_KI270727v1_random:48344-49179
>chr15_KI270727v1_random:49571-49879
>chr15_KI270727v1_random:50721-51084
>chr15_KI270727v1_random:51422-58155
>chr15_KI270727v1_random:58242-59339
>chr15_KI270727v1_random:59376-62693
>chr15_KI270727v1_random:62786-64019
>chr15_KI270727v1_random:64120-66808
>chr15_KI270727v1_random:66888-90129
>chr15_KI270727v1_random:90157-91684
>chr15_KI270727v1_random:91784-104069
>chr15_KI270727v1_random:104137-114688
>chr15_KI270727v1_random:114705-185946
>chr15_KI270727v1_random:186012-192180
>chr15_KI270727v1_random:192227-199337
>chr15_KI270727v1_random:199394-207183
>chr15_KI270727v1_random:207230-222957
>chr15_KI270727v1_random:223014-227144
>chr15_KI270727v1_random:227472-231062
>chr15_KI270727v1_random:231154-232341
>chr15_KI270727v1_random:232381-232820
>chr15_KI270727v1_random:232875-258568
>chr15_KI270727v1_random:258606-260409
>chr15_KI270727v1_random:260488-261001
>chr15_KI270727v1_random:261075-264080
>chr15_KI270727v1_random:264202-267366
>chr15_KI270727v1_random:267552-270113
>chr15_KI270727v1_random:270352-280620
>chr15_KI270727v1_random:280699-282014
>chr15_KI270727v1_random:282071-284357
>chr15_KI270727v1_random:284488-288992
>chr15_KI270727v1_random:289078-292505
>chr15_KI270727v1_random:292579-292943
>chr15_KI270727v1_random:293077-295602
>chr15_KI270727v1_random:296099-297920
>chr15_KI270727v1_random:297993-301429
>chr15_KI270727v1_random:301543-301678
>chr15_KI270727v1_random:301735-303227
>chr15_KI270727v1_random:303338-303520
>chr15_KI270727v1_random:303591-304051
>chr15_KI270727v1_random:304137-304509
>chr15_KI270727v1_random:304598-305812
>chr15_KI270727v1_random:306050-306216
>chr15_KI270727v1_random:306259-308467
>chr15_KI270727v1_random:308518-318490
>chr15_KI270727v1_random:318663-318818
>chr15_KI270727v1_random:319271-320152
>chr15_KI270727v1_random:320299-320892
>chr15_KI270727v1_random:321075-321508
>chr15_KI270727v1_random:321550-321683
>chr15_KI270727v1_random:321884-322363
>chr15_KI270727v1_random:322438-322995
>chr15_KI270727v1_random:323184-323308
>chr15_KI270727v1_random:323409-323589
>chr15_KI270727v1_random:323642-323956
>chr15_KI270727v1_random:324061-324253
>chr15_KI270727v1_random:324354-325051
>chr15_KI270727v1_random:325196-331929
>chr15_KI270727v1_random:331994-332286
>chr15_KI270727v1_random:332423-334938
>chr15_KI270727v1_random:335169-336972
>chr15_KI270727v1_random:337321-339665
>chr15_KI270727v1_random:339768-342214
>chr15_KI270727v1_random:342426-342498
>chr15_KI270727v1_random:343875-344139
>chr15_KI270727v1_random:344532-344657
>chr15_KI270727v1_random:345168-345398
>chr15_KI270727v1_random:346103-346383
>chr15_KI270727v1_random:346541-346760
>chr15_KI270727v1_random:347043-347564
>chr15_KI270727v1_random:347910-349714
>chr15_KI270727v1_random:349811-351445
>chr15_KI270727v1_random:351562-352358
>chr15_KI270727v1_random:352445-355077
>chr15_KI270727v1_random:355151-362291
>chr15_KI270727v1_random:362528-369486
>chr15_KI270727v1_random:369537-370987
>chr15_KI270727v1_random:371323-371436
>chr15_KI270727v1_random:371651-372444
>chr15_KI270727v1_random:372735-374681
>chr15_KI270727v1_random:374749-378889
>chr15_KI270727v1_random:378921-381474
>chr15_KI270727v1_random:381747-381915
>chr15_KI270727v1_random:382091-382338
>chr15_KI270727v1_random:382595-383362
>chr15_KI270727v1_random:383553-383718
>chr15_KI270727v1_random:383777-384609
>chr15_KI270727v1_random:384664-385519
>chr15_KI270727v1_random:385598-385823
>chr15_KI270727v1_random:386309-387361
>chr15_KI270727v1_random:387461-400023
>chr15_KI270727v1_random:400108-404655
>chr15_KI270727v1_random:404716-411416
>chr15_KI270727v1_random:411522-413901
>chr15_KI270727v1_random:413969-416480
>chr15_KI270727v1_random:416563-417009
>chr15_KI270727v1_random:417183-419038
>chr15_KI270727v1_random:419099-419207
>chr15_KI270727v1_random:419314-419486
>chr15_KI270727v1_random:419594-430401
>chr15_KI270727v1_random:430485-430614
>chr15_KI270727v1_random:430697-430941
>chr15_KI270727v1_random:431002-431873
>chr15_KI270727v1_random:432042-432113
>chr15_KI270727v1_random:432222-432423
>chr15_KI270727v1_random:432564-433151
>chr15_KI270727v1_random:433597-436366
>chr15_KI270727v1_random:436587-437228
>chr15_KI270727v1_random:437391-448248
