# Supplementary material for: Red: an intelligent, rapid, accurate tool for detecting repeats de-novo on the genomic scale
Source: BMC Bioinformatics. 2015 Jul 24;16:227. doi: 10.1186/s12859-015-0654-5 (PMC4513396; doi:10.1186/s12859-015-0654-5)
Supplement: Additional file 5 — Supplementary data set 4 — Red’s repeats of the Homo sapiens genome. The command “tar -xzf file” results in a directory that contains the locations of repeats found by Red in the genome of the Homo sapiens. [file 12859_2015_654_MOESM5_ESM.tar › GnmRptHg38/chr16.rpt]

>chr16:10000-10119
>chr16:10182-17432
>chr16:17465-19659
>chr16:19702-21618
>chr16:21752-22740
>chr16:22983-23018
>chr16:23363-24036
>chr16:24332-24391
>chr16:24469-24808
>chr16:24870-24938
>chr16:25061-25863
>chr16:25950-26074
>chr16:26680-27851
>chr16:28397-28737
>chr16:28872-28917
>chr16:29137-29200
>chr16:29358-29649
>chr16:29751-29813
>chr16:29980-30553
>chr16:31042-31273
>chr16:31364-31490
>chr16:31736-31799
>chr16:32146-32286
>chr16:32637-32716
>chr16:32761-32823
>chr16:32924-33651
>chr16:35361-35500
>chr16:36460-36549
>chr16:36955-37398
>chr16:37794-38081
>chr16:38485-38556
>chr16:38759-38827
>chr16:39486-39663
>chr16:39821-40167
>chr16:40324-41490
>chr16:41809-42205
>chr16:42319-42510
>chr16:42583-42767
>chr16:43153-43192
>chr16:43936-44318
>chr16:44542-44582
>chr16:45023-45107
>chr16:46263-46775
>chr16:47636-48208
>chr16:48406-49407
>chr16:49457-50266
>chr16:50456-51186
>chr16:51733-52038
>chr16:52158-52857
>chr16:54272-54548
>chr16:54700-55016
>chr16:61334-61387
>chr16:65334-65404
>chr16:65490-65528
>chr16:68539-68623
>chr16:69768-69852
>chr16:70630-70696
>chr16:72354-72393
>chr16:73213-73251
>chr16:74649-75024
>chr16:76894-76952
>chr16:77279-77353
>chr16:80519-80823
>chr16:81227-81264
>chr16:81570-82253
>chr16:83454-83773
>chr16:86217-86260
>chr16:87227-87869
>chr16:88213-88442
>chr16:90039-90113
>chr16:90226-90314
>chr16:90727-90767
>chr16:90843-91356
>chr16:93095-93223
>chr16:93561-93866
>chr16:94446-94712
>chr16:95289-95418
>chr16:95549-95879
>chr16:95948-96041
>chr16:96525-96806
>chr16:97045-97082
>chr16:97263-97531
>chr16:98665-98962
>chr16:99215-99288
>chr16:99360-100014
>chr16:100680-101027
>chr16:103141-103447
>chr16:103689-104310
>chr16:105770-105823
>chr16:106027-106670
>chr16:106913-106993
>chr16:107357-107822
>chr16:108595-109274
>chr16:109388-109451
>chr16:109996-110320
>chr16:110620-110940
>chr16:111049-111759
>chr16:112339-112396
>chr16:114931-115386
>chr16:115469-115772
>chr16:116536-117204
>chr16:121329-121642
>chr16:121768-122395
>chr16:123714-124160
>chr16:124331-124507
>chr16:124789-125191
>chr16:126095-126503
>chr16:126884-128278
>chr16:128481-128793
>chr16:129213-129247
>chr16:129583-129685
>chr16:130693-130898
>chr16:130970-131625
>chr16:131670-131816
>chr16:131888-133903
>chr16:133992-134214
>chr16:134669-135008
>chr16:135361-135687
>chr16:135740-136074
>chr16:136399-136718
>chr16:136869-137253
>chr16:137541-137846
>chr16:137896-137936
>chr16:137975-138024
>chr16:138266-138618
>chr16:138919-139551
>chr16:139648-140152
>chr16:140231-140302
>chr16:140476-140569
>chr16:140621-140662
>chr16:140688-140772
>chr16:140896-141194
>chr16:141578-142084
>chr16:143028-143078
>chr16:143662-144199
>chr16:144327-144836
>chr16:145037-145096
>chr16:145210-145395
>chr16:145572-146497
>chr16:146582-146677
>chr16:146891-147031
>chr16:147085-148074
>chr16:148188-148475
>chr16:149779-150860
>chr16:150908-150953
>chr16:151153-151194
>chr16:151247-151372
>chr16:151432-152223
>chr16:153051-153236
>chr16:153551-153614
>chr16:153681-153792
>chr16:154074-154321
>chr16:155346-155714
>chr16:155917-156712
>chr16:156954-157002
>chr16:157080-157540
>chr16:157756-158346
>chr16:158717-159110
>chr16:159304-159367
>chr16:159792-160865
>chr16:161699-161799
>chr16:161848-162207
>chr16:162636-162668
>chr16:163263-163821
>chr16:164141-164204
>chr16:164271-164382
>chr16:164664-165077
>chr16:165155-165217
>chr16:165272-165318
>chr16:167546-167601
>chr16:167931-168267
>chr16:169360-169418
>chr16:169521-169584
>chr16:169766-169806
>chr16:170074-170161
>chr16:170467-170817
>chr16:171163-171825
>chr16:172987-173091
>chr16:173412-173504
>chr16:173778-173841
>chr16:174023-174063
>chr16:174331-174398
>chr16:174724-175049
>chr16:175419-175598
>chr16:176791-176895
>chr16:177632-177673
>chr16:178125-178179
>chr16:178652-179365
>chr16:179536-179690
>chr16:179970-180258
>chr16:180592-180635
>chr16:182126-182646
>chr16:182685-182999
>chr16:183442-183752
>chr16:183815-184258
>chr16:184508-185119
>chr16:185401-185438
>chr16:185671-185750
>chr16:186050-187245
>chr16:187713-188000
>chr16:188065-188604
>chr16:190569-190908
>chr16:191557-191860
>chr16:192459-192803
>chr16:192939-192972
>chr16:193166-194408
>chr16:195143-195815
>chr16:196120-196449
>chr16:196532-197529
>chr16:197978-198318
>chr16:198681-199020
>chr16:199433-201179
>chr16:201333-202181
>chr16:202309-202631
>chr16:202857-203295
>chr16:203380-204058
>chr16:204160-204636
>chr16:204722-204895
>chr16:205184-205432
>chr16:205596-205932
>chr16:206683-206884
>chr16:206909-207513
>chr16:207725-208019
>chr16:208882-209514
>chr16:209999-210296
>chr16:210765-211208
>chr16:211337-211472
>chr16:212002-212303
>chr16:212464-212525
>chr16:212657-213053
>chr16:213428-214016
>chr16:214075-214362
>chr16:214504-214831
>chr16:214914-215103
>chr16:215149-216304
>chr16:216365-216696
>chr16:216832-218206
>chr16:218454-219896
>chr16:220396-220452
>chr16:221013-221723
>chr16:222363-222930
>chr16:222976-223392
>chr16:223663-224026
>chr16:224232-224857
>chr16:225198-225837
>chr16:226930-227073
>chr16:229822-230000
>chr16:230176-231043
>chr16:232020-232986
>chr16:233080-233411
>chr16:233475-234399
>chr16:235868-237205
>chr16:237705-238325
>chr16:238453-239646
>chr16:240500-240806
>chr16:240890-241186
>chr16:241282-241938
>chr16:242221-242506
>chr16:242615-243279
>chr16:243969-244272
>chr16:244551-244988
>chr16:245090-245348
>chr16:245575-245724
>chr16:245863-247771
>chr16:248560-248973
>chr16:249953-250361
>chr16:250575-250693
>chr16:250756-252657
>chr16:253389-253854
>chr16:254857-255308
>chr16:255392-256003
>chr16:256184-256295
>chr16:256444-259095
>chr16:262794-263120
>chr16:265201-265287
>chr16:266820-267220
>chr16:267393-267466
>chr16:267516-268267
>chr16:269440-269500
>chr16:269931-270267
>chr16:271088-271143
>chr16:271805-272201
>chr16:273724-273765
>chr16:275625-275771
>chr16:275872-275984
>chr16:276958-278355
>chr16:278391-278700
>chr16:279035-279064
>chr16:279142-279194
>chr16:279327-279423
>chr16:279773-279869
>chr16:280609-280680
>chr16:281003-281044
>chr16:282894-282941
>chr16:283307-283439
>chr16:283860-284188
>chr16:285749-286054
>chr16:286204-286296
>chr16:286489-286536
>chr16:286900-287043
>chr16:289069-289369
>chr16:292542-292597
>chr16:292882-293006
>chr16:293891-296125
>chr16:298474-299069
>chr16:299337-300502
>chr16:300931-301300
>chr16:301498-301637
>chr16:302256-302321
>chr16:302895-303761
>chr16:304530-304837
>chr16:305211-305971
>chr16:306110-306197
>chr16:307502-307580
>chr16:309053-309276
>chr16:310369-310725
>chr16:310948-311337
>chr16:311484-311801
>chr16:312845-313329
>chr16:315539-316127
>chr16:316833-316863
>chr16:319189-319336
>chr16:319918-319982
>chr16:320130-320365
>chr16:320618-321038
>chr16:322172-322271
>chr16:323015-323778
>chr16:326066-326407
>chr16:326465-326739
>chr16:326852-327154
>chr16:327964-328732
>chr16:328986-329315
>chr16:329399-330363
>chr16:332291-332632
>chr16:332715-332804
>chr16:332910-333467
>chr16:333805-333849
>chr16:333908-333974
>chr16:334096-334752
>chr16:334850-334887
>chr16:335402-335592
>chr16:335910-336247
>chr16:336529-337349
>chr16:338636-339044
>chr16:339091-339696
>chr16:340020-340084
>chr16:341078-342395
>chr16:343413-344040
>chr16:344123-344792
>chr16:345433-345737
>chr16:348061-348095
>chr16:348515-349154
>chr16:349783-350108
>chr16:350847-351153
>chr16:351319-351814
>chr16:352717-352753
>chr16:352895-352951
>chr16:353366-353432
>chr16:354285-354330
>chr16:355141-355238
>chr16:355567-356596
>chr16:357202-357792
>chr16:358568-359050
>chr16:360794-360853
>chr16:362821-363001
>chr16:363241-363337
>chr16:364140-364282
>chr16:365089-366065
>chr16:366924-367242
>chr16:370302-370494
>chr16:370851-370906
>chr16:373543-373880
>chr16:375249-375316
>chr16:375513-375835
>chr16:377239-377275
>chr16:378138-378520
>chr16:379769-379820
>chr16:379892-379963
>chr16:380082-380196
>chr16:380236-380309
>chr16:380348-380651
>chr16:380756-380828
>chr16:381849-382050
>chr16:382997-383170
>chr16:384568-385181
>chr16:385295-385953
>chr16:386674-387268
>chr16:387300-389226
>chr16:389715-390120
>chr16:390345-390888
>chr16:390933-391664
>chr16:392289-392702
>chr16:392970-395318
>chr16:395362-396290
>chr16:396528-396693
>chr16:396814-396940
>chr16:397101-397160
>chr16:397646-397751
>chr16:400435-400483
>chr16:401156-401455
>chr16:402146-402479
>chr16:402632-403341
>chr16:403740-404527
>chr16:404596-404915
>chr16:405616-405652
>chr16:406502-406918
>chr16:407719-408356
>chr16:408529-408793
>chr16:408841-409595
>chr16:409912-409943
>chr16:410501-410614
>chr16:411257-411391
>chr16:412529-413479
>chr16:413884-414519
>chr16:414937-415024
>chr16:415155-416280
>chr16:416743-416867
>chr16:417146-417484
>chr16:417706-418006
>chr16:418267-420270
>chr16:420340-420694
>chr16:420971-421021
>chr16:421220-423911
>chr16:424816-424913
>chr16:425867-425925
>chr16:427814-428136
>chr16:429485-429914
>chr16:430552-430980
>chr16:431390-431682
>chr16:431752-432393
>chr16:432458-432533
>chr16:432594-433324
>chr16:433393-434719
>chr16:434777-435229
>chr16:436015-436843
>chr16:436897-437598
>chr16:437726-439162
>chr16:439299-439386
>chr16:439563-440433
>chr16:440758-441255
>chr16:441825-442278
>chr16:443555-443871
>chr16:444554-445467
>chr16:446103-446255
>chr16:446690-447760
>chr16:447946-449036
>chr16:449093-449234
>chr16:449479-449979
>chr16:450165-450482
>chr16:450817-450881
>chr16:451127-451369
>chr16:451546-453377
>chr16:453598-453900
>chr16:454293-454493
>chr16:454558-454631
>chr16:454745-455096
>chr16:455195-455499
>chr16:455583-455891
>chr16:456036-456809
>chr16:457715-457775
>chr16:458395-458617
>chr16:459080-460423
>chr16:461040-461080
>chr16:461141-461369
>chr16:461741-461799
>chr16:462195-462546
>chr16:462613-462868
>chr16:463422-463745
>chr16:464605-464947
>chr16:465602-465914
>chr16:467324-468316
>chr16:469021-470426
>chr16:472775-473083
>chr16:473291-473394
>chr16:473422-473745
>chr16:474210-474258
>chr16:475840-476162
>chr16:476627-477261
>chr16:477570-477636
>chr16:478183-478479
>chr16:478649-478990
>chr16:479073-482375
>chr16:483494-483848
>chr16:484054-484099
>chr16:484222-484657
>chr16:485407-485711
>chr16:485890-486511
>chr16:487115-487426
>chr16:488093-488559
>chr16:488602-488717
>chr16:490365-490658
>chr16:492038-492109
>chr16:492362-492516
>chr16:492959-493260
>chr16:493600-494199
>chr16:494333-495096
>chr16:495747-496052
>chr16:496903-496947
>chr16:497897-498868
>chr16:498939-499237
>chr16:499514-499823
>chr16:500397-500740
>chr16:501282-502025
>chr16:503591-504976
>chr16:506948-507550
>chr16:508343-508702
>chr16:508833-509191
>chr16:509964-510295
>chr16:510822-512015
>chr16:512230-512980
>chr16:513197-513643
>chr16:514697-514770
>chr16:515622-515731
>chr16:516578-516896
>chr16:517277-517569
>chr16:517768-518753
>chr16:520528-520570
>chr16:521013-521084
>chr16:522241-522289
>chr16:522729-522803
>chr16:522864-523150
>chr16:523701-524031
>chr16:524176-524213
>chr16:525030-525191
>chr16:527430-527516
>chr16:527955-528164
>chr16:529934-529996
>chr16:531140-531328
>chr16:531624-531776
>chr16:531951-532851
>chr16:532924-533259
>chr16:533715-533765
>chr16:536264-536335
>chr16:536423-536733
>chr16:538299-538342
>chr16:538934-539145
>chr16:541705-542059
>chr16:542265-542317
>chr16:542568-543188
>chr16:544687-544873
>chr16:545227-545373
>chr16:547159-547265
>chr16:550281-550403
>chr16:550646-550890
>chr16:550950-551287
>chr16:553266-553349
>chr16:553601-553708
>chr16:553900-554015
>chr16:555415-555516
>chr16:555876-556000
>chr16:558838-558959
>chr16:559242-559281
>chr16:559463-559597
>chr16:559902-559984
>chr16:560244-560288
>chr16:560571-560604
>chr16:561702-561755
>chr16:562409-562625
>chr16:563129-563216
>chr16:565653-565716
>chr16:565951-565994
>chr16:566365-566421
>chr16:567544-567595
>chr16:568303-568376
>chr16:568528-568920
>chr16:570394-570761
>chr16:571020-571136
>chr16:572630-572843
>chr16:573059-573158
>chr16:576575-576618
>chr16:576966-577120
>chr16:577193-577591
>chr16:578509-578660
>chr16:578926-579051
>chr16:579427-579848
>chr16:580714-580778
>chr16:581467-582058
>chr16:582456-582584
>chr16:584588-585379
>chr16:586010-586262
>chr16:587353-587467
>chr16:587808-588105
>chr16:588355-588546
>chr16:590039-590158
>chr16:590704-590845
>chr16:591003-591348
>chr16:591561-591901
>chr16:594808-595074
>chr16:595579-595909
>chr16:597462-598805
>chr16:599556-600064
>chr16:600311-600391
>chr16:600467-600771
>chr16:601690-602110
>chr16:602314-602887
>chr16:602984-603118
>chr16:603976-604270
>chr16:604417-604624
>chr16:604716-605380
>chr16:606067-606564
>chr16:607212-607818
>chr16:608051-608234
>chr16:608277-608393
>chr16:608585-609136
>chr16:609325-609397
>chr16:609759-609803
>chr16:610638-610755
>chr16:611591-613347
>chr16:613620-613674
>chr16:614013-614772
>chr16:614852-614923
>chr16:615672-616272
>chr16:616329-616646
>chr16:616969-617089
>chr16:617556-617862
>chr16:618382-618651
>chr16:618803-618895
>chr16:619044-619386
>chr16:620114-620406
>chr16:620618-620828
>chr16:622504-622809
>chr16:623335-623944
>chr16:625220-625296
>chr16:625738-625795
>chr16:626652-626959
>chr16:630082-630143
>chr16:630354-630397
>chr16:630899-630977
>chr16:631436-631469
>chr16:631681-632346
>chr16:634737-634864
>chr16:637077-637127
>chr16:637227-637320
>chr16:638562-638653
>chr16:638877-638979
>chr16:639134-640461
>chr16:640979-641463
>chr16:642055-642098
>chr16:642255-642310
>chr16:643452-643844
>chr16:643943-644775
>chr16:644943-645563
>chr16:645930-646002
>chr16:648418-648453
>chr16:649658-649718
>chr16:649872-649948
>chr16:650840-650915
>chr16:654186-654754
>chr16:656257-656301
>chr16:658724-658769
>chr16:659380-659555
>chr16:660408-660524
>chr16:660928-661022
>chr16:663092-663459
>chr16:664633-665006
>chr16:665221-665360
>chr16:666811-666893
>chr16:667358-667413
>chr16:669063-669129
>chr16:670198-670239
>chr16:671020-671066
>chr16:672396-672440
>chr16:675342-675416
>chr16:676119-676207
>chr16:679816-680051
>chr16:685817-685873
>chr16:688252-688599
>chr16:688891-688968
>chr16:690580-690930
>chr16:691486-692106
>chr16:692880-692954
>chr16:693145-693195
>chr16:694350-694394
>chr16:695295-695414
>chr16:696220-696619
>chr16:696723-696756
>chr16:697185-697277
>chr16:697675-698304
>chr16:698626-698989
>chr16:699460-699529
>chr16:699755-699800
>chr16:700026-700064
>chr16:701947-702007
>chr16:702184-702257
>chr16:704367-704412
>chr16:705789-705868
>chr16:705944-705989
>chr16:706073-706134
>chr16:706740-706803
>chr16:707560-707826
>chr16:707894-707942
>chr16:708071-708238
>chr16:709125-709206
>chr16:709442-709493
>chr16:710301-710371
>chr16:710635-710757
>chr16:712107-712867
>chr16:712910-713658
>chr16:715175-715244
>chr16:715765-715824
>chr16:717753-717839
>chr16:717885-717941
>chr16:719311-719835
>chr16:720504-720566
>chr16:723981-724094
>chr16:724821-724984
>chr16:730597-730642
>chr16:730710-730809
>chr16:731846-732179
>chr16:732583-732938
>chr16:736533-736961
>chr16:737717-737779
>chr16:738315-739367
>chr16:741567-742185
>chr16:742638-743555
>chr16:744272-744338
>chr16:744383-745735
>chr16:746121-746459
>chr16:746554-746725
>chr16:746939-747640
>chr16:747836-748127
>chr16:748685-749185
>chr16:749398-750491
>chr16:751335-751372
>chr16:752448-752735
>chr16:752993-753266
>chr16:753311-753407
>chr16:753588-753619
>chr16:753855-754164
>chr16:754305-754914
>chr16:755062-755875
>chr16:756257-756378
>chr16:756466-756682
>chr16:756769-757116
>chr16:757180-757610
>chr16:758105-759293
>chr16:759712-759755
>chr16:760056-760140
>chr16:760950-760993
>chr16:761991-762132
>chr16:762373-762512
>chr16:762889-762989
>chr16:763113-763229
>chr16:763687-763815
>chr16:767476-768074
>chr16:768560-768623
>chr16:768719-768779
>chr16:769157-769290
>chr16:769337-769393
>chr16:770116-770163
>chr16:770383-770518
>chr16:770659-770814
>chr16:771079-771150
>chr16:771237-771681
>chr16:771775-772559
>chr16:773411-774026
>chr16:775934-775984
>chr16:776413-777758
>chr16:778699-778809
>chr16:778939-779380
>chr16:780715-781102
>chr16:784288-784333
>chr16:788392-788449
>chr16:792363-792414
>chr16:795376-795627
>chr16:796653-796727
>chr16:797452-797566
>chr16:797749-797804
>chr16:798313-798481
>chr16:798584-798649
>chr16:800750-801070
>chr16:801672-801791
>chr16:803981-804148
>chr16:804937-805096
>chr16:805831-805878
>chr16:806297-807205
>chr16:808339-808384
>chr16:808991-809340
>chr16:809833-810280
>chr16:810727-810822
>chr16:810925-810989
>chr16:811121-811417
>chr16:811468-811677
>chr16:812025-812057
>chr16:812480-812813
>chr16:814206-814532
>chr16:814666-815003
>chr16:815322-815920
>chr16:816553-817046
>chr16:818045-818297
>chr16:818690-818965
>chr16:820174-820791
>chr16:820997-821027
>chr16:821321-821728
>chr16:823031-823331
>chr16:826290-826996
>chr16:828900-829019
>chr16:829424-829740
>chr16:829793-829853
>chr16:830157-830199
>chr16:832176-832585
>chr16:834003-834458
>chr16:834538-834586
>chr16:835210-835246
>chr16:835426-835526
>chr16:836587-837050
>chr16:837080-838784
>chr16:839011-839174
>chr16:840086-840180
>chr16:840429-840572
>chr16:843453-843769
>chr16:844169-844469
>chr16:845890-846255
>chr16:846384-846483
>chr16:846567-847252
>chr16:847512-847573
>chr16:849328-850065
>chr16:851289-851370
>chr16:852390-852438
>chr16:854247-854439
>chr16:855816-855918
>chr16:856128-856242
>chr16:856542-856593
>chr16:857417-859959
>chr16:860301-860645
>chr16:861005-861049
>chr16:861308-861661
>chr16:862163-863444
>chr16:863564-863882
>chr16:864263-864363
>chr16:864423-864538
>chr16:864632-864969
>chr16:865330-865563
>chr16:865678-865830
>chr16:865873-865987
>chr16:866134-866235
>chr16:867394-867482
>chr16:867577-867624
>chr16:867893-867971
>chr16:868179-868239
>chr16:869269-869357
>chr16:871379-871474
>chr16:871887-871940
>chr16:872618-872691
>chr16:876855-876928
>chr16:877094-877232
>chr16:878711-878785
>chr16:880317-880671
>chr16:882655-883440
>chr16:884420-884536
>chr16:885937-886062
>chr16:886544-886884
>chr16:888837-888884
>chr16:889931-889978
>chr16:892389-892474
>chr16:893975-894350
>chr16:895518-895582
>chr16:895822-896291
>chr16:900463-900861
>chr16:902428-902495
>chr16:902552-905404
>chr16:905509-905658
>chr16:905724-905948
>chr16:906240-906571
>chr16:906745-906785
>chr16:906896-907440
>chr16:908007-908058
>chr16:913637-913676
>chr16:914492-914822
>chr16:915262-915350
>chr16:915558-915602
>chr16:915983-916028
>chr16:917256-917566
>chr16:919957-920010
>chr16:921865-921926
>chr16:922535-923158
>chr16:923463-923579
>chr16:925446-925736
>chr16:925883-926023
>chr16:927573-927663
>chr16:928517-928615
>chr16:929903-930186
>chr16:930361-930559
>chr16:930833-931133
>chr16:932540-932720
>chr16:935095-935398
>chr16:935474-935702
>chr16:936119-936662
>chr16:936781-936960
>chr16:940201-940252
>chr16:941160-941590
>chr16:942123-942179
>chr16:942377-942573
>chr16:942618-942805
>chr16:943030-943758
>chr16:944923-945617
>chr16:946330-946397
>chr16:947762-951364
>chr16:952752-954114
>chr16:954859-955104
>chr16:955353-955590
>chr16:955908-956273
>chr16:956469-957229
>chr16:957403-957528
>chr16:957847-957991
>chr16:958031-958430
>chr16:958600-958926
>chr16:959245-959307
>chr16:960317-962281
>chr16:963405-963531
>chr16:964131-964378
>chr16:964668-964726
>chr16:969019-969354
>chr16:973040-973443
>chr16:973694-974053
>chr16:974426-974492
>chr16:975617-975683
>chr16:977671-978376
>chr16:981278-981414
>chr16:981708-981741
>chr16:986879-986916
>chr16:988318-988425
>chr16:989843-989889
>chr16:990112-990154
>chr16:991536-991613
>chr16:991699-991736
>chr16:992749-993102
>chr16:993510-994561
>chr16:995086-995144
>chr16:995360-995434
>chr16:996791-996858
>chr16:998225-998304
>chr16:998413-998481
>chr16:998985-999052
>chr16:999788-999971
>chr16:1001534-1001800
>chr16:1003145-1003263
>chr16:1004354-1004394
>chr16:1004511-1005216
>chr16:1005935-1006157
>chr16:1008335-1008452
>chr16:1008672-1008708
>chr16:1009020-1009522
>chr16:1009985-1010000
>chr16:1010000-1010049
>chr16:1011287-1011618
>chr16:1013015-1013088
>chr16:1015088-1015128
>chr16:1015752-1016094
>chr16:1016702-1016779
>chr16:1016848-1017165
>chr16:1017268-1017359
>chr16:1017527-1017562
>chr16:1017806-1018341
>chr16:1018389-1018731
>chr16:1020318-1020442
>chr16:1020634-1020742
>chr16:1023226-1023287
>chr16:1023978-1024018
>chr16:1024601-1024919
>chr16:1025242-1025665
>chr16:1027776-1027848
>chr16:1029023-1029128
>chr16:1029585-1029643
>chr16:1029773-1030093
>chr16:1030428-1030500
>chr16:1031684-1031719
>chr16:1032542-1034750
>chr16:1034797-1034844
>chr16:1035051-1035105
>chr16:1035242-1035518
>chr16:1036424-1036772
>chr16:1037849-1037936
>chr16:1038160-1038239
>chr16:1040767-1041576
>chr16:1041659-1041714
>chr16:1041767-1041987
>chr16:1042506-1042549
>chr16:1042683-1042735
>chr16:1042884-1042951
>chr16:1043203-1043754
>chr16:1043823-1044075
>chr16:1044266-1044350
>chr16:1044552-1044635
>chr16:1044842-1044913
>chr16:1044994-1045118
>chr16:1045680-1045769
>chr16:1046063-1046116
>chr16:1046229-1046265
>chr16:1046629-1046692
>chr16:1047340-1047696
>chr16:1048109-1048221
>chr16:1048669-1048770
>chr16:1049582-1049675
>chr16:1049867-1049996
>chr16:1050083-1050117
>chr16:1051950-1052302
>chr16:1052594-1052693
>chr16:1053985-1054016
>chr16:1054973-1055069
>chr16:1056351-1056962
>chr16:1057054-1057125
>chr16:1058708-1059353
>chr16:1059655-1060354
>chr16:1061506-1061686
>chr16:1063234-1063343
>chr16:1064475-1065020
>chr16:1066745-1066828
>chr16:1066945-1067436
>chr16:1067697-1067734
>chr16:1069210-1069250
>chr16:1071584-1071662
>chr16:1072685-1072750
>chr16:1073004-1073039
>chr16:1073103-1073281
>chr16:1073408-1073475
>chr16:1073617-1073725
>chr16:1074694-1074742
>chr16:1075245-1075492
>chr16:1075803-1076363
>chr16:1076565-1076701
>chr16:1077110-1077155
>chr16:1077431-1077767
>chr16:1077817-1077932
>chr16:1080459-1080592
>chr16:1080906-1081019
>chr16:1082356-1082529
>chr16:1083405-1083568
>chr16:1084118-1084413
>chr16:1084549-1084617
>chr16:1085638-1085838
>chr16:1086113-1087301
>chr16:1087535-1087795
>chr16:1087865-1088091
>chr16:1089013-1089113
>chr16:1090999-1091088
>chr16:1092236-1093472
>chr16:1094854-1094974
>chr16:1095337-1095456
>chr16:1098909-1099130
>chr16:1100135-1100188
>chr16:1100771-1100858
>chr16:1100977-1101074
>chr16:1101939-1101983
>chr16:1102662-1102943
>chr16:1104246-1104322
>chr16:1104763-1104809
>chr16:1106556-1106640
>chr16:1109257-1109340
>chr16:1110003-1110053
>chr16:1110254-1110576
>chr16:1110994-1111287
>chr16:1111379-1111702
>chr16:1112942-1112999
>chr16:1113571-1113656
>chr16:1113849-1114201
>chr16:1114506-1114583
>chr16:1115792-1116082
>chr16:1117270-1117306
>chr16:1117596-1117680
>chr16:1118698-1118833
>chr16:1120383-1120455
>chr16:1121697-1121760
>chr16:1123572-1123725
>chr16:1125096-1125161
>chr16:1125502-1125562
>chr16:1125687-1125778
>chr16:1125954-1126043
>chr16:1126380-1126645
>chr16:1128181-1128278
>chr16:1130183-1130227
>chr16:1130645-1130692
>chr16:1132337-1132403
>chr16:1133904-1134026
>chr16:1134433-1134585
>chr16:1135444-1135900
>chr16:1136724-1137499
>chr16:1137963-1138915
>chr16:1139063-1139308
>chr16:1139397-1140105
>chr16:1140291-1140328
>chr16:1142325-1142860
>chr16:1143297-1143631
>chr16:1145945-1146042
>chr16:1146078-1146166
>chr16:1146334-1146393
>chr16:1146777-1147026
>chr16:1147210-1147471
>chr16:1147509-1147561
>chr16:1147612-1148029
>chr16:1148192-1148229
>chr16:1148269-1148439
>chr16:1150328-1150652
>chr16:1151107-1151433
>chr16:1152238-1152317
>chr16:1152603-1152739
>chr16:1153012-1153106
>chr16:1153159-1153216
>chr16:1153288-1153409
>chr16:1154044-1154111
>chr16:1155601-1155703
>chr16:1156030-1156068
>chr16:1158816-1158913
>chr16:1159555-1159606
>chr16:1162057-1162226
>chr16:1164327-1164585
>chr16:1166124-1166191
>chr16:1168507-1168574
>chr16:1168768-1168836
>chr16:1169154-1169202
>chr16:1169763-1169820
>chr16:1171035-1171211
>chr16:1171703-1171751
>chr16:1172934-1173085
>chr16:1173428-1173536
>chr16:1174839-1174975
>chr16:1177961-1178156
>chr16:1178418-1178461
>chr16:1179465-1180037
>chr16:1180518-1180704
>chr16:1183020-1183104
>chr16:1185184-1185214
>chr16:1185658-1186187
>chr16:1187664-1187742
>chr16:1188057-1188095
>chr16:1189234-1189726
>chr16:1190830-1191924
>chr16:1193806-1193839
>chr16:1195231-1195332
>chr16:1196070-1196186
>chr16:1196660-1196713
>chr16:1198276-1198322
>chr16:1199004-1199451
>chr16:1199712-1199863
>chr16:1200635-1200683
>chr16:1200895-1200991
>chr16:1202002-1202074
>chr16:1203585-1203682
>chr16:1204037-1204078
>chr16:1204746-1205079
>chr16:1206900-1206942
>chr16:1207424-1207469
>chr16:1207617-1207708
>chr16:1209864-1209934
>chr16:1212930-1212972
>chr16:1214898-1214946
>chr16:1215096-1215152
>chr16:1215854-1215907
>chr16:1218662-1218975
>chr16:1220904-1220976
>chr16:1222323-1222411
>chr16:1223645-1223711
>chr16:1227667-1227958
>chr16:1228842-1228896
>chr16:1229107-1229154
>chr16:1229471-1229512
>chr16:1229719-1229835
>chr16:1229912-1230159
>chr16:1230724-1230811
>chr16:1230917-1231576
>chr16:1231634-1231763
>chr16:1231828-1232178
>chr16:1232273-1232346
>chr16:1232981-1233258
>chr16:1233342-1233821
>chr16:1234084-1234132
>chr16:1234221-1234319
>chr16:1234542-1236126
>chr16:1236879-1236989
>chr16:1238007-1238475
>chr16:1239033-1239109
>chr16:1239204-1239554
>chr16:1239619-1239748
>chr16:1239806-1239972
>chr16:1240079-1240166
>chr16:1240472-1240977
>chr16:1241054-1241170
>chr16:1241331-1241418
>chr16:1241735-1241782
>chr16:1241993-1242047
>chr16:1242931-1243222
>chr16:1245981-1247039
>chr16:1247864-1248439
>chr16:1249457-1249567
>chr16:1250320-1251899
>chr16:1252122-1252220
>chr16:1252309-1252357
>chr16:1252620-1253090
>chr16:1253156-1253433
>chr16:1254070-1254143
>chr16:1254238-1254588
>chr16:1254653-1254745
>chr16:1254840-1255299
>chr16:1255442-1255528
>chr16:1255934-1256340
>chr16:1256740-1256781
>chr16:1258581-1258967
>chr16:1259461-1259547
>chr16:1260253-1260300
>chr16:1260654-1260888
>chr16:1261109-1261155
>chr16:1261457-1261546
>chr16:1262010-1262157
>chr16:1263191-1263263
>chr16:1264069-1264117
>chr16:1264295-1265284
>chr16:1265431-1265482
>chr16:1266544-1266719
>chr16:1266885-1267199
>chr16:1267233-1267529
>chr16:1267706-1268846
>chr16:1269410-1269753
>chr16:1269917-1270333
>chr16:1270859-1271061
>chr16:1271665-1272108
>chr16:1272780-1273072
>chr16:1274253-1274854
>chr16:1276614-1276943
>chr16:1277070-1277189
>chr16:1277626-1277760
>chr16:1278113-1278200
>chr16:1278291-1278370
>chr16:1279089-1279134
>chr16:1279606-1279686
>chr16:1281092-1281368
>chr16:1282018-1282325
>chr16:1282823-1283259
>chr16:1283847-1283907
>chr16:1284749-1285487
>chr16:1286994-1287637
>chr16:1287789-1287895
>chr16:1290382-1290453
>chr16:1290509-1291284
>chr16:1291488-1291690
>chr16:1291997-1294426
>chr16:1294754-1296461
>chr16:1296519-1297589
>chr16:1297699-1298356
>chr16:1298499-1298764
>chr16:1299477-1299563
>chr16:1299854-1299906
>chr16:1300276-1300577
>chr16:1302088-1303469
>chr16:1304553-1305856
>chr16:1306293-1306429
>chr16:1306856-1307228
>chr16:1307443-1308305
>chr16:1308360-1308721
>chr16:1309469-1309515
>chr16:1309604-1309637
>chr16:1309779-1309828
>chr16:1313311-1313538
>chr16:1315391-1315429
>chr16:1316828-1317152
>chr16:1318722-1319044
>chr16:1321476-1321751
>chr16:1321924-1322089
>chr16:1322248-1323312
>chr16:1326246-1326287
>chr16:1327213-1327369
>chr16:1328096-1328625
>chr16:1328733-1329092
>chr16:1329239-1329649
>chr16:1329677-1330104
>chr16:1331180-1331222
>chr16:1331434-1331520
>chr16:1332648-1332917
>chr16:1337045-1337091
>chr16:1337181-1337702
>chr16:1338420-1338479
>chr16:1339326-1339462
>chr16:1339732-1340614
>chr16:1341603-1341643
>chr16:1343098-1343135
>chr16:1345530-1345705
>chr16:1345884-1345989
>chr16:1347258-1347309
>chr16:1348021-1348065
>chr16:1352929-1353279
>chr16:1353354-1353493
>chr16:1353524-1353941
>chr16:1354302-1354632
>chr16:1355468-1355515
>chr16:1357515-1357818
>chr16:1357913-1357993
>chr16:1358261-1358339
>chr16:1358632-1359129
>chr16:1359210-1359609
>chr16:1359718-1360119
>chr16:1360283-1360787
>chr16:1360905-1361236
>chr16:1361305-1361658
>chr16:1363846-1363933
>chr16:1365001-1365302
>chr16:1366892-1367090
>chr16:1367206-1367269
>chr16:1367550-1367686
>chr16:1368283-1369975
>chr16:1370796-1371112
>chr16:1371363-1371534
>chr16:1371969-1372295
>chr16:1372396-1372519
>chr16:1372762-1374217
>chr16:1374652-1374708
>chr16:1374966-1375044
>chr16:1376052-1376485
>chr16:1377038-1377686
>chr16:1379271-1379360
>chr16:1379645-1379729
>chr16:1380696-1380968
>chr16:1381334-1381612
>chr16:1381801-1381974
>chr16:1382656-1383332
>chr16:1383835-1384025
>chr16:1384275-1384419
>chr16:1384499-1384876
>chr16:1386116-1386560
>chr16:1387070-1387198
>chr16:1389041-1389082
>chr16:1389245-1390288
>chr16:1390777-1391159
>chr16:1391309-1391614
>chr16:1391675-1391993
>chr16:1392412-1392739
>chr16:1394872-1395483
>chr16:1395947-1396940
>chr16:1397273-1397858
>chr16:1398212-1398289
>chr16:1400031-1400990
>chr16:1401145-1401250
>chr16:1401889-1402039
>chr16:1402374-1403081
>chr16:1403920-1403983
>chr16:1404518-1404578
>chr16:1404645-1404685
>chr16:1404916-1405619
>chr16:1406213-1406639
>chr16:1406851-1407182
>chr16:1407422-1407699
>chr16:1407931-1408206
>chr16:1408919-1409248
>chr16:1409792-1410594
>chr16:1410943-1411842
>chr16:1412323-1412611
>chr16:1412768-1413588
>chr16:1414505-1414546
>chr16:1414707-1414949
>chr16:1415342-1416025
>chr16:1416155-1416542
>chr16:1417097-1417759
>chr16:1417945-1418251
>chr16:1418468-1419112
>chr16:1419309-1419613
>chr16:1421216-1421324
>chr16:1421481-1422262
>chr16:1422320-1423648
>chr16:1423695-1424178
>chr16:1424269-1424331
>chr16:1424400-1425595
>chr16:1426345-1426396
>chr16:1426611-1426691
>chr16:1426915-1427014
>chr16:1429044-1429145
>chr16:1429745-1429799
>chr16:1430412-1430519
>chr16:1430578-1430693
>chr16:1431493-1431622
>chr16:1432687-1432768
>chr16:1433515-1433737
>chr16:1434428-1434483
>chr16:1434549-1434628
>chr16:1435479-1435830
>chr16:1436399-1436442
>chr16:1436584-1436645
>chr16:1436876-1436932
>chr16:1438374-1438472
>chr16:1439816-1441135
>chr16:1441779-1442214
>chr16:1443376-1443467
>chr16:1445090-1445219
>chr16:1445834-1445946
>chr16:1446211-1446269
>chr16:1451205-1451348
>chr16:1451394-1451496
>chr16:1452993-1453315
>chr16:1455817-1455889
>chr16:1456559-1456859
>chr16:1457328-1457628
>chr16:1459230-1460019
>chr16:1460117-1460253
>chr16:1461804-1462122
>chr16:1462217-1464140
>chr16:1464633-1464680
>chr16:1465461-1465533
>chr16:1465668-1465745
>chr16:1466670-1467005
>chr16:1467798-1468133
>chr16:1468888-1469743
>chr16:1470160-1470321
>chr16:1470607-1470652
>chr16:1472233-1472531
>chr16:1472687-1473151
>chr16:1473360-1473674
>chr16:1473796-1474097
>chr16:1475814-1476057
>chr16:1476116-1477227
>chr16:1478609-1480114
>chr16:1480209-1480514
>chr16:1480730-1481065
>chr16:1481887-1481966
>chr16:1482874-1482913
>chr16:1483086-1483700
>chr16:1483973-1484101
>chr16:1484220-1485682
>chr16:1489379-1490052
>chr16:1490139-1490353
>chr16:1490728-1491236
>chr16:1491791-1492474
>chr16:1493244-1493325
>chr16:1496244-1496300
>chr16:1497996-1498699
>chr16:1499585-1499649
>chr16:1503276-1503553
>chr16:1503809-1504813
>chr16:1507370-1507425
>chr16:1507749-1507939
>chr16:1508123-1508437
>chr16:1508632-1508694
>chr16:1510571-1510633
>chr16:1511583-1511610
>chr16:1511790-1511837
>chr16:1512102-1512234
>chr16:1512672-1512834
>chr16:1513199-1513532
>chr16:1513622-1513978
>chr16:1514090-1514405
>chr16:1514855-1514903
>chr16:1515116-1515173
>chr16:1515316-1515719
>chr16:1515891-1516320
>chr16:1516447-1516852
>chr16:1516931-1516984
>chr16:1517040-1517395
>chr16:1517834-1518136
>chr16:1521093-1521924
>chr16:1521937-1522813
>chr16:1522952-1523274
>chr16:1523767-1523811
>chr16:1527561-1527879
>chr16:1528303-1528579
>chr16:1530083-1530458
>chr16:1531719-1531773
>chr16:1533046-1533176
>chr16:1534917-1535044
>chr16:1536604-1536668
>chr16:1536964-1537003
>chr16:1544010-1544954
>chr16:1545648-1545684
>chr16:1546359-1546433
>chr16:1547530-1547955
>chr16:1548276-1548429
>chr16:1549417-1549737
>chr16:1549952-1550243
>chr16:1552644-1552953
>chr16:1553168-1553385
>chr16:1553638-1553792
>chr16:1555823-1556136
>chr16:1556790-1557120
>chr16:1560066-1560111
>chr16:1560613-1560658
>chr16:1562489-1562800
>chr16:1562926-1562974
>chr16:1563295-1563477
>chr16:1563787-1563942
>chr16:1565080-1565127
>chr16:1566442-1566609
>chr16:1567390-1567434
>chr16:1568028-1568093
>chr16:1568592-1568777
>chr16:1569000-1569310
>chr16:1569407-1570076
>chr16:1570235-1570269
>chr16:1570764-1571100
>chr16:1572137-1572189
>chr16:1572356-1572674
>chr16:1574274-1574625
>chr16:1575075-1575594
>chr16:1575997-1576661
>chr16:1577110-1577158
>chr16:1577311-1577458
>chr16:1577600-1577839
>chr16:1578429-1579040
>chr16:1579088-1579277
>chr16:1579416-1579591
>chr16:1579680-1579985
>chr16:1580280-1580400
>chr16:1580455-1580669
>chr16:1581081-1581144
>chr16:1581273-1581605
>chr16:1581703-1581842
>chr16:1582352-1582560
>chr16:1582620-1582891
>chr16:1583579-1584045
>chr16:1585123-1585258
>chr16:1585496-1586075
>chr16:1586575-1586652
>chr16:1586729-1586979
>chr16:1588231-1588594
>chr16:1588865-1589005
>chr16:1589905-1590236
>chr16:1590751-1590881
>chr16:1591754-1591828
>chr16:1592635-1592783
>chr16:1592856-1593230
>chr16:1593284-1593602
>chr16:1594210-1594526
>chr16:1594995-1595616
>chr16:1595772-1596138
>chr16:1596307-1596392
>chr16:1597801-1597955
>chr16:1598171-1598486
>chr16:1598764-1600478
>chr16:1600868-1601267
>chr16:1602651-1602993
>chr16:1603479-1603810
>chr16:1605352-1605719
>chr16:1605857-1605886
>chr16:1606015-1606198
>chr16:1606452-1606765
>chr16:1606808-1607071
>chr16:1607657-1607938
>chr16:1608350-1609161
>chr16:1611245-1611854
>chr16:1612301-1612354
>chr16:1614028-1614174
>chr16:1614306-1614342
>chr16:1614424-1614529
>chr16:1616064-1616147
>chr16:1616812-1617131
>chr16:1618189-1618312
>chr16:1618738-1618924
>chr16:1619166-1619482
>chr16:1620898-1621000
>chr16:1621070-1621116
>chr16:1622195-1622532
>chr16:1622587-1623141
>chr16:1624134-1624246
>chr16:1624405-1625033
>chr16:1627137-1627407
>chr16:1628249-1628559
>chr16:1629684-1630004
>chr16:1630172-1630530
>chr16:1633787-1634051
>chr16:1634884-1635217
>chr16:1635610-1635723
>chr16:1636082-1636407
>chr16:1637002-1637306
>chr16:1638879-1638955
>chr16:1639193-1639351
>chr16:1639394-1639554
>chr16:1639692-1639908
>chr16:1643261-1643539
>chr16:1644834-1645481
>chr16:1645902-1645965
>chr16:1646479-1646578
>chr16:1646675-1646811
>chr16:1646884-1646956
>chr16:1647460-1647778
>chr16:1648324-1648626
>chr16:1648769-1649076
>chr16:1649460-1650098
>chr16:1651154-1651207
>chr16:1651668-1651878
>chr16:1651951-1652174
>chr16:1653503-1654510
>chr16:1659361-1659692
>chr16:1660720-1661813
>chr16:1661968-1662053
>chr16:1663738-1663984
>chr16:1664489-1664833
>chr16:1667010-1667089
>chr16:1667402-1667481
>chr16:1669960-1670300
>chr16:1673160-1673415
>chr16:1677154-1677510
>chr16:1679306-1679721
>chr16:1679792-1680067
>chr16:1682086-1682688
>chr16:1682837-1683405
>chr16:1683897-1684026
>chr16:1684094-1684211
>chr16:1684462-1684938
>chr16:1685039-1685345
>chr16:1686084-1686705
>chr16:1686968-1687379
>chr16:1688182-1688222
>chr16:1688551-1688702
>chr16:1689434-1689739
>chr16:1690437-1690490
>chr16:1690925-1691037
>chr16:1693089-1693399
>chr16:1694128-1694177
>chr16:1694597-1695416
>chr16:1695431-1696718
>chr16:1696824-1696878
>chr16:1697042-1697165
>chr16:1697226-1697556
>chr16:1700895-1700959
>chr16:1701753-1702078
>chr16:1702979-1703272
>chr16:1703728-1704093
>chr16:1704191-1704498
>chr16:1705006-1705312
>chr16:1705381-1705679
>chr16:1706722-1706809
>chr16:1710091-1710501
>chr16:1710767-1710806
>chr16:1711656-1711984
>chr16:1712046-1712366
>chr16:1713266-1713409
>chr16:1714567-1714618
>chr16:1715714-1716026
>chr16:1716287-1717304
>chr16:1717844-1718810
>chr16:1718911-1719279
>chr16:1719545-1719883
>chr16:1720031-1720380
>chr16:1720618-1722072
>chr16:1722262-1722309
>chr16:1722578-1723653
>chr16:1725235-1725989
>chr16:1726390-1726693
>chr16:1726969-1727059
>chr16:1728565-1728961
>chr16:1729923-1730098
>chr16:1730131-1731352
>chr16:1735393-1735837
>chr16:1735874-1740283
>chr16:1740463-1740498
>chr16:1742833-1743148
>chr16:1743619-1743683
>chr16:1743946-1743984
>chr16:1744486-1744584
>chr16:1744889-1744987
>chr16:1747405-1747831
>chr16:1747889-1747943
>chr16:1749046-1749082
>chr16:1750199-1750947
>chr16:1751147-1751471
>chr16:1751715-1751786
>chr16:1752461-1752805
>chr16:1753257-1753747
>chr16:1753888-1754203
>chr16:1754483-1754814
>chr16:1755378-1755992
>chr16:1756243-1756870
>chr16:1757108-1757405
>chr16:1758565-1758704
>chr16:1758899-1758941
>chr16:1761088-1761137
>chr16:1761398-1761536
>chr16:1761572-1761721
>chr16:1762734-1762840
>chr16:1763821-1763924
>chr16:1767452-1767554
>chr16:1769392-1769439
>chr16:1776408-1776591
>chr16:1777592-1777697
>chr16:1778337-1778401
>chr16:1778652-1778694
>chr16:1779137-1779216
>chr16:1780726-1781037
>chr16:1783698-1784000
>chr16:1784088-1784283
>chr16:1784320-1785055
>chr16:1790011-1790384
>chr16:1793028-1793077
>chr16:1793925-1793968
>chr16:1794622-1794709
>chr16:1795799-1796429
>chr16:1796513-1799470
>chr16:1799518-1799791
>chr16:1800072-1800307
>chr16:1800711-1800762
>chr16:1801089-1801817
>chr16:1802090-1802515
>chr16:1802787-1803875
>chr16:1804220-1804307
>chr16:1804590-1804628
>chr16:1804769-1805113
>chr16:1805292-1805583
>chr16:1805870-1805985
>chr16:1806059-1807557
>chr16:1808076-1808588
>chr16:1809881-1810150
>chr16:1811128-1811741
>chr16:1811882-1812572
>chr16:1812724-1812753
>chr16:1813110-1813448
>chr16:1814162-1815015
>chr16:1815295-1815464
>chr16:1815745-1816242
>chr16:1820026-1820116
>chr16:1821001-1821055
>chr16:1821631-1821969
>chr16:1823173-1823733
>chr16:1824113-1824248
>chr16:1825038-1825284
>chr16:1825580-1825865
>chr16:1827994-1828307
>chr16:1829801-1830206
>chr16:1831750-1831971
>chr16:1832167-1832604
>chr16:1832741-1832807
>chr16:1833550-1834022
>chr16:1834652-1835304
>chr16:1835832-1836231
>chr16:1837365-1837493
>chr16:1838003-1838307
>chr16:1838659-1839094
>chr16:1840534-1840857
>chr16:1840994-1841483
>chr16:1842127-1843814
>chr16:1844052-1844770
>chr16:1845234-1845566
>chr16:1845610-1845657
>chr16:1846490-1847702
>chr16:1847928-1848150
>chr16:1848512-1848850
>chr16:1848999-1849674
>chr16:1849808-1850038
>chr16:1850287-1851008
>chr16:1851212-1851263
>chr16:1852241-1853004
>chr16:1855101-1855467
>chr16:1856006-1857082
>chr16:1858854-1858917
>chr16:1859253-1859574
>chr16:1861527-1861834
>chr16:1862496-1863784
>chr16:1863870-1864184
>chr16:1864446-1864865
>chr16:1865040-1865623
>chr16:1866378-1866809
>chr16:1867060-1867137
>chr16:1867451-1867874
>chr16:1868167-1868893
>chr16:1869085-1869753
>chr16:1869876-1870176
>chr16:1871213-1871903
>chr16:1872468-1873383
>chr16:1873841-1874669
>chr16:1875386-1876029
>chr16:1876171-1876532
>chr16:1876816-1877180
>chr16:1877758-1878109
>chr16:1878847-1879537
>chr16:1879974-1880792
>chr16:1881226-1882037
>chr16:1882151-1882582
>chr16:1882583-1882919
>chr16:1882969-1883075
>chr16:1883377-1884147
>chr16:1884686-1885024
>chr16:1885391-1886736
>chr16:1886909-1887231
>chr16:1887280-1887818
>chr16:1888049-1888530
>chr16:1888678-1888987
>chr16:1889411-1890113
>chr16:1891043-1892379
>chr16:1892536-1892971
>chr16:1893192-1893281
>chr16:1893544-1894391
>chr16:1894487-1895089
>chr16:1895487-1895803
>chr16:1896467-1896698
>chr16:1897449-1898420
>chr16:1898478-1898830
>chr16:1899186-1900126
>chr16:1900622-1900766
>chr16:1900812-1902164
>chr16:1902275-1902614
>chr16:1903437-1903759
>chr16:1904878-1905537
>chr16:1905829-1906130
>chr16:1907186-1907248
>chr16:1907469-1907514
>chr16:1907610-1907745
>chr16:1908717-1908811
>chr16:1909103-1909184
>chr16:1909973-1910026
>chr16:1910430-1911354
>chr16:1912744-1913093
>chr16:1913620-1913693
>chr16:1914072-1914179
>chr16:1915237-1915583
>chr16:1916714-1916898
>chr16:1918122-1918190
>chr16:1918262-1918304
>chr16:1918442-1918517
>chr16:1919952-1920483
>chr16:1921254-1922785
>chr16:1923509-1923593
>chr16:1924085-1924405
>chr16:1925057-1925399
>chr16:1925470-1925521
>chr16:1925909-1926221
>chr16:1926733-1926804
>chr16:1927282-1927376
>chr16:1927412-1928113
>chr16:1928446-1929200
>chr16:1930611-1932037
>chr16:1934065-1935398
>chr16:1936043-1936375
>chr16:1936416-1936863
>chr16:1937472-1937855
>chr16:1937918-1938255
>chr16:1939558-1940285
>chr16:1941150-1941260
>chr16:1943649-1944534
>chr16:1944586-1944740
>chr16:1945061-1945484
>chr16:1946226-1946269
>chr16:1947134-1947180
>chr16:1947921-1949545
>chr16:1949697-1950145
>chr16:1950344-1950454
>chr16:1951379-1951804
>chr16:1951941-1952265
>chr16:1952351-1952682
>chr16:1953219-1953543
>chr16:1954552-1954628
>chr16:1954990-1956820
>chr16:1956965-1957304
>chr16:1957330-1958741
>chr16:1960211-1960522
>chr16:1962060-1962271
>chr16:1962496-1962911
>chr16:1963147-1963237
>chr16:1963332-1963592
>chr16:1964281-1964367
>chr16:1964441-1964628
>chr16:1966254-1966743
>chr16:1967980-1968022
>chr16:1968988-1970286
>chr16:1970368-1970954
>chr16:1971009-1971053
>chr16:1971181-1971552
>chr16:1973139-1973561
>chr16:1973615-1973651
>chr16:1973978-1974030
>chr16:1976318-1976402
>chr16:1976737-1976854
>chr16:1977421-1977476
>chr16:1977783-1977982
>chr16:1978953-1979018
>chr16:1982656-1982935
>chr16:1984307-1984343
>chr16:1987647-1987703
>chr16:1987747-1988073
>chr16:1988263-1988587
>chr16:1989750-1990052
>chr16:1990254-1990302
>chr16:1992245-1992283
>chr16:1994471-1995445
>chr16:1995873-1996168
>chr16:1996476-1997045
>chr16:2000509-2000561
>chr16:2000623-2000947
>chr16:2001898-2001987
>chr16:2004287-2004413
>chr16:2010599-2010691
>chr16:2010758-2013478
>chr16:2013670-2014000
>chr16:2014165-2015654
>chr16:2016140-2016547
>chr16:2017095-2017134
>chr16:2017283-2017952
>chr16:2018344-2019052
>chr16:2019653-2019704
>chr16:2020990-2021689
>chr16:2022098-2022591
>chr16:2022849-2022894
>chr16:2023173-2023251
>chr16:2024591-2025015
>chr16:2025523-2025594
>chr16:2026796-2026882
>chr16:2028431-2028562
>chr16:2028731-2028813
>chr16:2028933-2029045
>chr16:2030650-2030979
>chr16:2031755-2032322
>chr16:2032586-2032664
>chr16:2033041-2033110
>chr16:2034286-2034853
>chr16:2035299-2035480
>chr16:2035772-2035823
>chr16:2038175-2038291
>chr16:2038399-2038440
>chr16:2039596-2039652
>chr16:2041069-2041110
>chr16:2041206-2041250
>chr16:2041370-2041416
>chr16:2041442-2042075
>chr16:2042541-2042608
>chr16:2042765-2043057
>chr16:2043199-2043250
>chr16:2044266-2044313
>chr16:2045072-2045357
>chr16:2045424-2045785
>chr16:2046697-2046975
>chr16:2049080-2049382
>chr16:2049480-2049833
>chr16:2049942-2050252
>chr16:2050588-2050900
>chr16:2051041-2051342
>chr16:2051780-2052080
>chr16:2052321-2052613
>chr16:2054495-2054535
>chr16:2055602-2055920
>chr16:2057743-2058268
>chr16:2058927-2059507
>chr16:2059530-2059963
>chr16:2060193-2060228
>chr16:2061592-2061689
>chr16:2062813-2062868
>chr16:2063454-2063661
>chr16:2064683-2064771
>chr16:2064806-2065419
>chr16:2066345-2066383
>chr16:2066630-2066965
>chr16:2067147-2067799
>chr16:2068015-2068393
>chr16:2068525-2068911
>chr16:2069302-2069981
>chr16:2070870-2071013
>chr16:2071974-2072111
>chr16:2074929-2075554
>chr16:2076250-2076334
>chr16:2080486-2080801
>chr16:2081183-2081277
>chr16:2084869-2084909
>chr16:2086390-2086503
>chr16:2088865-2089120
>chr16:2091203-2091387
>chr16:2092356-2092415
>chr16:2094984-2095473
>chr16:2096129-2096169
>chr16:2096484-2096824
>chr16:2096947-2097070
>chr16:2097368-2099264
>chr16:2099333-2100860
>chr16:2100892-2102375
>chr16:2102413-2102514
>chr16:2102688-2102848
>chr16:2102968-2103765
>chr16:2103924-2104418
>chr16:2104621-2104758
>chr16:2104877-2105801
>chr16:2105891-2107116
>chr16:2107348-2107611
>chr16:2108132-2108353
>chr16:2111887-2112704
>chr16:2112921-2113545
>chr16:2113906-2114256
>chr16:2114354-2114590
>chr16:2114683-2115703
>chr16:2115794-2116540
>chr16:2116578-2121473
>chr16:2122289-2122411
>chr16:2122976-2123345
>chr16:2124150-2124232
>chr16:2125780-2126136
>chr16:2127668-2128380
>chr16:2128696-2129161
>chr16:2129192-2129836
>chr16:2131236-2131898
>chr16:2131970-2132691
>chr16:2132788-2133207
>chr16:2133301-2134076
>chr16:2134155-2134534
>chr16:2134620-2136322
>chr16:2136389-2137293
>chr16:2137562-2137881
>chr16:2138022-2138664
>chr16:2138809-2139107
>chr16:2139243-2140274
>chr16:2140423-2140743
>chr16:2140900-2141607
>chr16:2141956-2141996
>chr16:2142289-2143191
>chr16:2144215-2144317
>chr16:2144729-2144821
>chr16:2144874-2145555
>chr16:2146176-2146546
>chr16:2147345-2147407
>chr16:2148420-2148465
>chr16:2151060-2151261
>chr16:2151437-2151559
>chr16:2152167-2152726
>chr16:2152894-2152948
>chr16:2153021-2153092
>chr16:2154369-2154648
>chr16:2155937-2156032
>chr16:2156965-2157041
>chr16:2158295-2158365
>chr16:2159209-2159298
>chr16:2161163-2161269
>chr16:2161486-2161568
>chr16:2162229-2162366
>chr16:2163179-2163248
>chr16:2164118-2165793
>chr16:2166432-2166703
>chr16:2167219-2167309
>chr16:2168346-2168422
>chr16:2168863-2169284
>chr16:2169527-2169579
>chr16:2169640-2169723
>chr16:2169849-2170019
>chr16:2171360-2171434
>chr16:2172839-2172924
>chr16:2173683-2173788
>chr16:2174076-2174125
>chr16:2176794-2176841
>chr16:2177219-2177292
>chr16:2178783-2178898
>chr16:2179016-2179078
>chr16:2180253-2180332
>chr16:2181639-2181797
>chr16:2181935-2182046
>chr16:2182790-2183090
>chr16:2183514-2183644
>chr16:2184524-2184564
>chr16:2185927-2186268
>chr16:2187110-2187156
>chr16:2187574-2188040
>chr16:2188084-2188661
>chr16:2189134-2189234
>chr16:2189843-2189945
>chr16:2189991-2190062
>chr16:2191983-2192327
>chr16:2193023-2193348
>chr16:2194826-2194915
>chr16:2196275-2196348
>chr16:2196484-2196686
>chr16:2196740-2196822
>chr16:2196914-2196972
>chr16:2197929-2197983
>chr16:2198087-2198413
>chr16:2199382-2199445
>chr16:2199909-2199951
>chr16:2200373-2200419
>chr16:2200647-2201755
>chr16:2201849-2202632
>chr16:2202715-2203431
>chr16:2203889-2204520
>chr16:2208366-2208414
>chr16:2209636-2209772
>chr16:2210572-2210613
>chr16:2210692-2210763
>chr16:2210962-2211025
>chr16:2211422-2211844
>chr16:2213446-2213506
>chr16:2214757-2214858
>chr16:2215595-2216583
>chr16:2216807-2217118
>chr16:2217864-2218134
>chr16:2218378-2220087
>chr16:2220300-2220671
>chr16:2220789-2221174
>chr16:2221341-2223071
>chr16:2224089-2224130
>chr16:2224438-2224804
>chr16:2224924-2225232
>chr16:2225341-2226092
>chr16:2226906-2227967
>chr16:2229029-2229209
>chr16:2229969-2230016
>chr16:2230476-2230650
>chr16:2232072-2232152
>chr16:2233532-2233575
>chr16:2233748-2233814
>chr16:2234047-2234128
>chr16:2236645-2236687
>chr16:2238815-2238888
>chr16:2238972-2239032
>chr16:2240197-2242302
>chr16:2245580-2246054
>chr16:2247069-2248720
>chr16:2248791-2248889
>chr16:2248982-2249349
>chr16:2249586-2250267
>chr16:2250372-2250468
>chr16:2250810-2251127
>chr16:2252404-2252935
>chr16:2253815-2253862
>chr16:2254137-2255039
>chr16:2255837-2256154
>chr16:2256278-2256594
>chr16:2257101-2257192
>chr16:2257878-2257943
>chr16:2258442-2259288
>chr16:2259335-2260659
>chr16:2260733-2261239
>chr16:2261492-2261592
>chr16:2261838-2262192
>chr16:2263616-2264022
>chr16:2265481-2265858
>chr16:2266414-2266506
>chr16:2269104-2269444
>chr16:2269661-2269748
>chr16:2272962-2273269
>chr16:2274061-2274153
>chr16:2274934-2275646
>chr16:2277087-2277399
>chr16:2277468-2277593
>chr16:2279725-2280052
>chr16:2281781-2282408
>chr16:2282569-2282920
>chr16:2283074-2283118
>chr16:2283368-2283450
>chr16:2283902-2283997
>chr16:2285451-2285509
>chr16:2287282-2287608
>chr16:2288558-2288854
>chr16:2289775-2290009
>chr16:2290342-2290453
>chr16:2290863-2291472
>chr16:2291788-2292089
>chr16:2292312-2294326
>chr16:2294394-2295073
>chr16:2295480-2295539
>chr16:2296230-2296525
>chr16:2297983-2298307
>chr16:2299007-2299273
>chr16:2299950-2299998
>chr16:2300929-2301272
>chr16:2301431-2301706
>chr16:2301825-2302351
>chr16:2302464-2302773
>chr16:2302791-2303104
>chr16:2303250-2303576
>chr16:2304408-2304444
>chr16:2304494-2305804
>chr16:2306015-2306379
>chr16:2306743-2307145
>chr16:2307282-2308102
>chr16:2308938-2309309
>chr16:2309599-2309925
>chr16:2310119-2310810
>chr16:2310932-2311279
>chr16:2311374-2311408
>chr16:2311490-2311962
>chr16:2312513-2313088
>chr16:2313265-2313996
>chr16:2314300-2314482
>chr16:2314577-2315247
>chr16:2315660-2316141
>chr16:2316192-2316711
>chr16:2317146-2317201
>chr16:2317679-2317714
>chr16:2317874-2318001
>chr16:2318454-2318804
>chr16:2319080-2319497
>chr16:2320099-2320707
>chr16:2321913-2322229
>chr16:2322368-2323442
>chr16:2326699-2327357
>chr16:2327510-2327546
>chr16:2327706-2328024
>chr16:2328241-2328397
>chr16:2329100-2329175
>chr16:2329855-2329941
>chr16:2329972-2331012
>chr16:2331198-2331501
>chr16:2332820-2333110
>chr16:2333669-2333997
>chr16:2334444-2335137
>chr16:2335263-2335554
>chr16:2336427-2336741
>chr16:2336925-2337218
>chr16:2337389-2337674
>chr16:2338720-2339054
>chr16:2340579-2340615
>chr16:2341561-2341634
>chr16:2342397-2342596
>chr16:2343704-2343774
>chr16:2344201-2344500
>chr16:2344906-2344975
>chr16:2345606-2345678
>chr16:2345797-2346142
>chr16:2346246-2348467
>chr16:2348586-2348849
>chr16:2348947-2349436
>chr16:2349488-2349628
>chr16:2349773-2350875
>chr16:2350992-2351338
>chr16:2351643-2351913
>chr16:2352542-2352651
>chr16:2353335-2354153
>chr16:2354235-2354819
>chr16:2354865-2355901
>chr16:2356102-2356783
>chr16:2356920-2357439
>chr16:2357479-2357928
>chr16:2358269-2358906
>chr16:2359339-2359663
>chr16:2360349-2360654
>chr16:2362287-2362368
>chr16:2362632-2362833
>chr16:2362996-2363919
>chr16:2363992-2364348
>chr16:2364670-2364888
>chr16:2365194-2365258
>chr16:2366575-2366708
>chr16:2367156-2367477
>chr16:2367783-2368087
>chr16:2370017-2370336
>chr16:2372376-2372747
>chr16:2373198-2373276
>chr16:2374167-2374504
>chr16:2374646-2374735
>chr16:2375498-2375592
>chr16:2376625-2376756
>chr16:2376842-2377139
>chr16:2377345-2377420
>chr16:2377762-2378791
>chr16:2379670-2380095
>chr16:2380314-2380718
>chr16:2380764-2380964
>chr16:2381068-2383321
>chr16:2383412-2383562
>chr16:2383642-2384551
>chr16:2384629-2384704
>chr16:2384772-2384868
>chr16:2384933-2385107
>chr16:2385848-2385892
>chr16:2386299-2386842
>chr16:2387404-2388091
>chr16:2389393-2389729
>chr16:2389811-2389923
>chr16:2390152-2390192
>chr16:2390279-2390360
>chr16:2390382-2390475
>chr16:2390644-2391082
>chr16:2392650-2393410
>chr16:2393540-2393752
>chr16:2393862-2394095
>chr16:2394353-2394478
>chr16:2394827-2394867
>chr16:2396099-2396525
>chr16:2396819-2397459
>chr16:2397546-2398355
>chr16:2398415-2398792
>chr16:2398829-2398918
>chr16:2399183-2400965
>chr16:2401018-2401458
>chr16:2401500-2401601
>chr16:2401775-2402739
>chr16:2402786-2403245
>chr16:2403623-2403954
>chr16:2404685-2405350
>chr16:2405572-2406486
>chr16:2407142-2407839
>chr16:2408016-2408330
>chr16:2408523-2408649
>chr16:2408700-2408759
>chr16:2409378-2409691
>chr16:2409767-2409943
>chr16:2411368-2411742
>chr16:2412418-2412822
>chr16:2412878-2415211
>chr16:2415435-2415586
>chr16:2415754-2415808
>chr16:2416008-2416389
>chr16:2416654-2416686
>chr16:2417001-2417040
>chr16:2417100-2418612
>chr16:2418966-2420083
>chr16:2420143-2420397
>chr16:2420548-2420635
>chr16:2420727-2421168
>chr16:2421251-2421497
>chr16:2421671-2421989
>chr16:2423484-2423821
>chr16:2424536-2424609
>chr16:2425089-2425142
>chr16:2425719-2425837
>chr16:2431391-2431727
>chr16:2431835-2432135
>chr16:2433545-2433833
>chr16:2433980-2434676
>chr16:2434858-2435708
>chr16:2437480-2437993
>chr16:2438443-2439327
>chr16:2440330-2440607
>chr16:2440805-2441427
>chr16:2441453-2441848
>chr16:2441920-2443210
>chr16:2443930-2445022
>chr16:2445704-2446034
>chr16:2446233-2446302
>chr16:2447299-2447777
>chr16:2448395-2448720
>chr16:2449758-2449862
>chr16:2449908-2450534
>chr16:2450974-2451033
>chr16:2451307-2451395
>chr16:2451559-2451718
>chr16:2452862-2453025
>chr16:2454238-2454292
>chr16:2454547-2454585
>chr16:2454771-2455052
>chr16:2455901-2456140
>chr16:2457425-2457502
>chr16:2458084-2458168
>chr16:2458249-2458561
>chr16:2458761-2458841
>chr16:2460500-2460559
>chr16:2463034-2463651
>chr16:2464490-2464539
>chr16:2464754-2465286
>chr16:2465418-2465707
>chr16:2466251-2466712
>chr16:2468320-2468375
>chr16:2468755-2468839
>chr16:2468890-2468989
>chr16:2470448-2470499
>chr16:2471695-2471734
>chr16:2473275-2473401
>chr16:2473526-2473702
>chr16:2475571-2475626
>chr16:2477290-2477600
>chr16:2478133-2478379
>chr16:2478694-2479194
>chr16:2479807-2480426
>chr16:2481256-2481422
>chr16:2482548-2482583
>chr16:2485211-2485295
>chr16:2485361-2485647
>chr16:2486940-2487004
>chr16:2488284-2488333
>chr16:2488520-2489468
>chr16:2490279-2490336
>chr16:2491349-2492141
>chr16:2492817-2493492
>chr16:2494121-2494438
>chr16:2494574-2494716
>chr16:2494937-2495959
>chr16:2499072-2499110
>chr16:2499410-2499510
>chr16:2499639-2499763
>chr16:2501121-2501327
>chr16:2501614-2501685
>chr16:2501997-2502067
>chr16:2502156-2502195
>chr16:2502616-2502698
>chr16:2503297-2503882
>chr16:2504401-2504724
>chr16:2504888-2505036
>chr16:2506067-2506201
>chr16:2506258-2506972
>chr16:2508254-2508559
>chr16:2509496-2509620
>chr16:2510608-2511297
>chr16:2511930-2512062
>chr16:2516128-2516463
>chr16:2516933-2516991
>chr16:2517709-2518070
>chr16:2520224-2520284
>chr16:2520538-2520725
>chr16:2521688-2523184
>chr16:2523670-2523720
>chr16:2525051-2526023
>chr16:2526250-2526364
>chr16:2526652-2526937
>chr16:2527222-2527336
>chr16:2527436-2527536
>chr16:2527626-2527794
>chr16:2531352-2531404
>chr16:2533004-2534226
>chr16:2534731-2535154
>chr16:2535406-2535536
>chr16:2535584-2535622
>chr16:2536739-2537513
>chr16:2537665-2537770
>chr16:2537937-2538004
>chr16:2539088-2539445
>chr16:2540904-2540965
>chr16:2542139-2542464
>chr16:2543701-2544158
>chr16:2544566-2544982
>chr16:2545037-2545233
>chr16:2545294-2545932
>chr16:2546091-2546637
>chr16:2548715-2548797
>chr16:2548899-2549077
>chr16:2549445-2549817
>chr16:2550160-2550237
>chr16:2551672-2552292
>chr16:2553161-2553646
>chr16:2554789-2554841
>chr16:2555261-2555686
>chr16:2556028-2556802
>chr16:2557567-2557606
>chr16:2558872-2558992
>chr16:2559211-2559831
>chr16:2564565-2564886
>chr16:2565403-2565496
>chr16:2567866-2568459
>chr16:2568960-2569093
>chr16:2569198-2569500
>chr16:2571448-2572109
>chr16:2572164-2572454
>chr16:2572775-2572939
>chr16:2572980-2573111
>chr16:2573406-2574073
>chr16:2574474-2574543
>chr16:2576463-2576769
>chr16:2577717-2578040
>chr16:2578872-2579063
>chr16:2579136-2579200
>chr16:2579571-2579998
>chr16:2581856-2582165
>chr16:2583029-2583342
>chr16:2584368-2584671
>chr16:2587447-2587727
>chr16:2588820-2588853
>chr16:2588951-2589256
>chr16:2589420-2589705
>chr16:2590120-2590324
>chr16:2590782-2591244
>chr16:2592475-2592692
>chr16:2594240-2594586
>chr16:2594713-2595134
>chr16:2596186-2596495
>chr16:2599930-2599982
>chr16:2600914-2601129
>chr16:2601368-2601453
>chr16:2602881-2602931
>chr16:2602984-2603126
>chr16:2605277-2605706
>chr16:2605893-2606211
>chr16:2607856-2608441
>chr16:2608596-2608814
>chr16:2609005-2609141
>chr16:2609572-2609885
>chr16:2610437-2610744
>chr16:2611870-2611982
>chr16:2612105-2612144
>chr16:2612241-2612417
>chr16:2615513-2615816
>chr16:2616842-2617155
>chr16:2618019-2618328
>chr16:2620186-2620613
>chr16:2620878-2620943
>chr16:2620988-2621052
>chr16:2621125-2621316
>chr16:2622149-2622472
>chr16:2623420-2623726
>chr16:2625646-2625715
>chr16:2626116-2626427
>chr16:2626454-2626785
>chr16:2627080-2627211
>chr16:2627252-2627416
>chr16:2627737-2628027
>chr16:2628082-2628743
>chr16:2629183-2629228
>chr16:2630691-2630993
>chr16:2631098-2631231
>chr16:2631732-2632325
>chr16:2634695-2634788
>chr16:2635305-2635626
>chr16:2640360-2640980
>chr16:2641199-2641319
>chr16:2642585-2642624
>chr16:2643389-2644160
>chr16:2644502-2644927
>chr16:2645347-2645399
>chr16:2646542-2647027
>chr16:2647901-2648534
>chr16:2648873-2649174
>chr16:2649885-2650505
>chr16:2652331-2652703
>chr16:2653071-2653249
>chr16:2653351-2653433
>chr16:2655533-2656124
>chr16:2656197-2656400
>chr16:2656986-2657140
>chr16:2657590-2657660
>chr16:2658904-2659217
>chr16:2660260-2661308
>chr16:2661358-2661423
>chr16:2661597-2661711
>chr16:2662870-2663055
>chr16:2663932-2664016
>chr16:2664126-2664243
>chr16:2665486-2665548
>chr16:2667418-2667551
>chr16:2667622-2667822
>chr16:2668324-2668747
>chr16:2669047-2670541
>chr16:2670681-2670742
>chr16:2672204-2672362
>chr16:2673654-2673747
>chr16:2674042-2674591
>chr16:2674891-2674939
>chr16:2675398-2675808
>chr16:2676102-2676221
>chr16:2676478-2676873
>chr16:2677348-2677714
>chr16:2678349-2678401
>chr16:2679326-2679539
>chr16:2679778-2679863
>chr16:2681302-2682120
>chr16:2684353-2684955
>chr16:2685141-2685459
>chr16:2688238-2688537
>chr16:2688692-2688910
>chr16:2689101-2689237
>chr16:2689668-2690002
>chr16:2692268-2692970
>chr16:2693593-2693660
>chr16:2693845-2693957
>chr16:2694080-2694119
>chr16:2694215-2694392
>chr16:2699738-2699786
>chr16:2702685-2702803
>chr16:2706647-2706711
>chr16:2706850-2706943
>chr16:2709335-2709468
>chr16:2710094-2710240
>chr16:2711015-2711090
>chr16:2712196-2712246
>chr16:2713032-2713401
>chr16:2713834-2713935
>chr16:2714543-2714580
>chr16:2714656-2715069
>chr16:2715439-2715507
>chr16:2716327-2716412
>chr16:2716460-2716625
>chr16:2717840-2717913
>chr16:2718243-2718620
>chr16:2718653-2718695
>chr16:2719993-2720065
>chr16:2720505-2720824
>chr16:2721283-2721332
>chr16:2721569-2721689
>chr16:2721810-2722122
>chr16:2722321-2722676
>chr16:2722866-2723206
>chr16:2723241-2723355
>chr16:2723499-2724335
>chr16:2724862-2725079
>chr16:2725118-2725266
>chr16:2725316-2725351
>chr16:2725372-2725513
>chr16:2725837-2726715
>chr16:2726856-2727119
>chr16:2727260-2728233
>chr16:2728364-2729060
>chr16:2729323-2730608
>chr16:2730651-2730895
>chr16:2731199-2731543
>chr16:2732323-2732630
>chr16:2732988-2734964
>chr16:2735397-2736240
>chr16:2737412-2737459
>chr16:2739632-2739743
>chr16:2739837-2739913
>chr16:2740044-2740181
>chr16:2740309-2740367
>chr16:2741803-2742379
>chr16:2742619-2742752
>chr16:2744447-2744748
>chr16:2745218-2745433
>chr16:2746307-2746605
>chr16:2746712-2747248
>chr16:2747457-2747800
>chr16:2747855-2748872
>chr16:2749948-2750137
>chr16:2750270-2750340
>chr16:2750429-2750814
>chr16:2751154-2751591
>chr16:2754283-2754600
>chr16:2757534-2757646
>chr16:2758108-2758395
>chr16:2758509-2758541
>chr16:2759766-2759806
>chr16:2759972-2760097
>chr16:2768123-2768210
>chr16:2768600-2768659
>chr16:2768895-2769025
>chr16:2769085-2769219
>chr16:2769897-2769938
>chr16:2769996-2770056
>chr16:2771305-2771372
>chr16:2772444-2772726
>chr16:2773750-2773794
>chr16:2773947-2774253
>chr16:2775405-2775499
>chr16:2775868-2775925
>chr16:2775968-2776042
>chr16:2777178-2777231
>chr16:2778593-2778887
>chr16:2779872-2780211
>chr16:2780336-2780397
>chr16:2780463-2780587
>chr16:2780741-2781257
>chr16:2781499-2781822
>chr16:2781942-2782331
>chr16:2782466-2782571
>chr16:2786110-2786150
>chr16:2786464-2786651
>chr16:2786842-2787528
>chr16:2788345-2788986
>chr16:2789130-2789514
>chr16:2789778-2789864
>chr16:2789908-2790186
>chr16:2790275-2790815
>chr16:2791704-2792074
>chr16:2792214-2793987
>chr16:2794048-2794690
>chr16:2794789-2794928
>chr16:2795038-2795972
>chr16:2796600-2798219
>chr16:2798486-2798539
>chr16:2799972-2800585
>chr16:2800645-2800932
>chr16:2801025-2803024
>chr16:2803227-2803374
>chr16:2803464-2803696
>chr16:2803756-2803832
>chr16:2803894-2804044
>chr16:2806136-2806178
>chr16:2806608-2806713
>chr16:2807058-2807365
>chr16:2807866-2808252
>chr16:2808532-2809224
>chr16:2809296-2809550
>chr16:2809752-2810241
>chr16:2810984-2811546
>chr16:2811630-2811703
>chr16:2812592-2813768
>chr16:2813988-2814062
>chr16:2814274-2814600
>chr16:2815234-2815304
>chr16:2815547-2815683
>chr16:2816011-2816765
>chr16:2817123-2817322
>chr16:2819082-2819176
>chr16:2819656-2819689
>chr16:2821840-2821924
>chr16:2822456-2822497
>chr16:2823712-2824271
>chr16:2824970-2825360
>chr16:2825863-2825894
>chr16:2826038-2826086
>chr16:2826373-2826692
>chr16:2826836-2826954
>chr16:2827138-2827214
>chr16:2832495-2832632
>chr16:2833201-2833889
>chr16:2833960-2834012
>chr16:2834491-2834869
>chr16:2834951-2835700
>chr16:2836968-2838220
>chr16:2839121-2839187
>chr16:2841602-2841718
>chr16:2842118-2842231
>chr16:2842965-2843295
>chr16:2844288-2844595
>chr16:2845705-2846410
>chr16:2846524-2846931
>chr16:2847612-2848101
>chr16:2848396-2849023
>chr16:2849160-2849198
>chr16:2850441-2850613
>chr16:2850884-2851249
>chr16:2851292-2851617
>chr16:2852430-2852562
>chr16:2855048-2855410
>chr16:2856548-2856732
>chr16:2857171-2857325
>chr16:2857860-2858012
>chr16:2858267-2858393
>chr16:2859143-2859520
>chr16:2860030-2860302
>chr16:2861018-2861067
>chr16:2861442-2862845
>chr16:2862881-2863560
>chr16:2863833-2864257
>chr16:2864480-2864795
>chr16:2866876-2866990
>chr16:2867085-2867460
>chr16:2867700-2867817
>chr16:2868788-2869149
>chr16:2869298-2869420
>chr16:2870248-2870526
>chr16:2870898-2870962
>chr16:2871110-2871234
>chr16:2871361-2871839
>chr16:2872323-2872900
>chr16:2873189-2874144
>chr16:2874536-2874893
>chr16:2875238-2875938
>chr16:2876180-2877323
>chr16:2877378-2878168
>chr16:2878279-2878934
>chr16:2878972-2879626
>chr16:2879726-2880017
>chr16:2880084-2880276
>chr16:2880483-2880833
>chr16:2881036-2881723
>chr16:2881822-2882096
>chr16:2883517-2883569
>chr16:2884380-2884897
>chr16:2884951-2887529
>chr16:2887555-2888694
>chr16:2889113-2889517
>chr16:2889728-2890132
>chr16:2890193-2890889
>chr16:2891385-2891813
>chr16:2891888-2893040
>chr16:2893118-2893456
>chr16:2893616-2893943
>chr16:2894019-2894108
>chr16:2895337-2895639
>chr16:2896399-2896577
>chr16:2897508-2897565
>chr16:2897622-2897875
>chr16:2898735-2898828
>chr16:2899859-2900544
>chr16:2900622-2900683
>chr16:2901029-2901106
>chr16:2901337-2902420
>chr16:2902588-2902851
>chr16:2903104-2903916
>chr16:2906136-2908642
>chr16:2908761-2910877
>chr16:2911064-2911396
>chr16:2913865-2914005
>chr16:2914490-2914534
>chr16:2914613-2914933
>chr16:2915033-2915526
>chr16:2915621-2915796
>chr16:2915836-2915896
>chr16:2916035-2916692
>chr16:2916753-2917603
>chr16:2917764-2918774
>chr16:2918915-2919671
>chr16:2920249-2921198
>chr16:2921447-2921727
>chr16:2921775-2922044
>chr16:2922399-2922593
>chr16:2922783-2922882
>chr16:2922920-2922984
>chr16:2923242-2923547
>chr16:2923755-2924360
>chr16:2924543-2924604
>chr16:2926186-2926477
>chr16:2926759-2926962
>chr16:2927577-2927634
>chr16:2927791-2928791
>chr16:2929654-2929719
>chr16:2930971-2932300
>chr16:2932567-2932652
>chr16:2933974-2934057
>chr16:2934926-2935225
>chr16:2935910-2936212
>chr16:2936319-2936421
>chr16:2937799-2937896
>chr16:2937977-2938064
>chr16:2938118-2938165
>chr16:2938603-2939078
>chr16:2939149-2939711
>chr16:2940436-2943027
>chr16:2943286-2943322
>chr16:2943557-2943609
>chr16:2943640-2946157
>chr16:2946311-2946683
>chr16:2946762-2948035
>chr16:2948269-2948572
>chr16:2951744-2952102
>chr16:2952211-2952570
>chr16:2953018-2953639
>chr16:2954081-2954133
>chr16:2954782-2954857
>chr16:2955038-2955133
>chr16:2956221-2956346
>chr16:2957052-2957322
>chr16:2957599-2957901
>chr16:2957931-2959179
>chr16:2959582-2960400
>chr16:2961014-2961587
>chr16:2963454-2963490
>chr16:2963533-2963653
>chr16:2965156-2965213
>chr16:2965483-2965792
>chr16:2966561-2966648
>chr16:2974091-2974230
>chr16:2978460-2978764
>chr16:2978801-2979375
>chr16:2981031-2981509
>chr16:2982481-2983584
>chr16:2983915-2984224
>chr16:2984420-2985397
>chr16:2987266-2987324
>chr16:2987932-2988047
>chr16:2988903-2988970
>chr16:2989146-2989335
>chr16:2989705-2990084
>chr16:2991130-2991255
>chr16:2991415-2991480
>chr16:2992114-2992193
>chr16:2992447-2992476
>chr16:2992674-2992797
>chr16:2993353-2993989
>chr16:2994219-2994524
>chr16:2994672-2994793
>chr16:2995342-2995440
>chr16:2995574-2995618
>chr16:2995656-2995688
>chr16:2995938-2996235
>chr16:2996847-2997009
>chr16:2997957-2998120
>chr16:2999471-2999778
>chr16:2999962-3000014
>chr16:3000306-3000452
>chr16:3000688-3000771
>chr16:3000982-3001071
>chr16:3002127-3002280
>chr16:3002387-3002942
>chr16:3003188-3003803
>chr16:3005218-3005568
>chr16:3005639-3005973
>chr16:3006380-3006778
>chr16:3009033-3009670
>chr16:3010000-3010150
>chr16:3010445-3010752
>chr16:3011107-3011709
>chr16:3014020-3014064
>chr16:3016501-3017088
>chr16:3018552-3019438
>chr16:3019480-3019660
>chr16:3019716-3020108
>chr16:3021471-3021532
>chr16:3023035-3023096
>chr16:3023579-3023637
>chr16:3024634-3025356
>chr16:3026937-3027012
>chr16:3027886-3027931
>chr16:3029091-3029132
>chr16:3030511-3030701
>chr16:3031493-3031571
>chr16:3031877-3032239
>chr16:3032799-3032832
>chr16:3032995-3033327
>chr16:3033506-3033846
>chr16:3034115-3034166
>chr16:3034221-3035035
>chr16:3035100-3035198
>chr16:3035761-3035853
>chr16:3037256-3037859
>chr16:3037916-3037965
>chr16:3039235-3039590
>chr16:3039818-3040505
>chr16:3040673-3041318
>chr16:3041507-3041558
>chr16:3041770-3042795
>chr16:3042899-3043613
>chr16:3043852-3044075
>chr16:3044289-3044483
>chr16:3044544-3044978
>chr16:3045059-3045385
>chr16:3045491-3045542
>chr16:3046533-3046573
>chr16:3047292-3047349
>chr16:3047549-3047598
>chr16:3047719-3048301
>chr16:3048383-3048439
>chr16:3048790-3049110
>chr16:3049843-3049935
>chr16:3050602-3051093
>chr16:3051133-3051278
>chr16:3051334-3051510
>chr16:3051736-3052202
>chr16:3053060-3053113
>chr16:3053178-3053438
>chr16:3053583-3053707
>chr16:3053749-3053794
>chr16:3054087-3054842
>chr16:3055065-3055237
>chr16:3055495-3055580
>chr16:3055807-3055865
>chr16:3055993-3056200
>chr16:3056339-3056727
>chr16:3057491-3057553
>chr16:3057700-3058010
>chr16:3058090-3058135
>chr16:3058693-3058753
>chr16:3060853-3061175
>chr16:3061378-3062024
>chr16:3062132-3062191
>chr16:3062276-3063641
>chr16:3063689-3063749
>chr16:3064165-3064669
>chr16:3064856-3064900
>chr16:3065332-3065546
>chr16:3066910-3067116
>chr16:3067666-3067732
>chr16:3068289-3068730
>chr16:3068927-3068958
>chr16:3069392-3071292
>chr16:3071336-3071805
>chr16:3072693-3072746
>chr16:3072817-3073081
>chr16:3073216-3073340
>chr16:3073382-3073427
>chr16:3073704-3073899
>chr16:3073958-3074332
>chr16:3074573-3075034
>chr16:3075322-3075403
>chr16:3075634-3075695
>chr16:3075806-3076045
>chr16:3076175-3076549
>chr16:3076837-3080139
>chr16:3080225-3081267
>chr16:3081307-3081503
>chr16:3081570-3081601
>chr16:3082034-3082198
>chr16:3082225-3083871
>chr16:3083943-3086340
>chr16:3086955-3087128
>chr16:3087435-3087584
>chr16:3087752-3087818
>chr16:3088037-3088205
>chr16:3088332-3088586
>chr16:3090738-3091098
>chr16:3091147-3091537
>chr16:3092585-3092706
>chr16:3093240-3093512
>chr16:3093652-3094645
>chr16:3095106-3096030
>chr16:3096638-3097115
>chr16:3097861-3098121
>chr16:3100428-3100808
>chr16:3101631-3101998
>chr16:3102029-3102133
>chr16:3102374-3102420
>chr16:3102511-3102808
>chr16:3102881-3103220
>chr16:3103471-3103634
>chr16:3103923-3104437
>chr16:3104621-3104949
>chr16:3105018-3105697
>chr16:3106642-3106684
>chr16:3106945-3107347
>chr16:3107684-3108755
>chr16:3108881-3109357
>chr16:3109956-3110456
>chr16:3110518-3111667
>chr16:3114698-3115023
>chr16:3116601-3117103
>chr16:3117465-3117760
>chr16:3117807-3118160
>chr16:3119634-3119674
>chr16:3121156-3121771
>chr16:3122153-3122669
>chr16:3123201-3123512
>chr16:3124988-3125383
>chr16:3125777-3125839
>chr16:3126429-3126735
>chr16:3127221-3127375
>chr16:3127893-3127947
>chr16:3128097-3128675
>chr16:3128892-3129238
>chr16:3129688-3129734
>chr16:3130176-3130556
>chr16:3130591-3131609
>chr16:3132311-3132708
>chr16:3132824-3133063
>chr16:3133371-3133782
>chr16:3133857-3133945
>chr16:3135093-3135159
>chr16:3135759-3136196
>chr16:3136394-3136717
>chr16:3137463-3137599
>chr16:3139736-3140065
>chr16:3140221-3140577
>chr16:3144124-3144243
>chr16:3144741-3144825
>chr16:3145299-3145355
>chr16:3145758-3145803
>chr16:3146505-3147092
>chr16:3147570-3147611
>chr16:3148655-3148724
>chr16:3150093-3150129
>chr16:3150673-3150746
>chr16:3151113-3151449
>chr16:3151539-3151903
>chr16:3153214-3153344
>chr16:3153687-3154447
>chr16:3154589-3154932
>chr16:3155848-3156448
>chr16:3156607-3157222
>chr16:3157404-3157477
>chr16:3158920-3158994
>chr16:3159413-3159935
>chr16:3160452-3161118
>chr16:3161723-3162686
>chr16:3163098-3163428
>chr16:3163605-3164069
>chr16:3164303-3164414
>chr16:3165442-3166429
>chr16:3166748-3166784
>chr16:3167511-3167840
>chr16:3167903-3167960
>chr16:3168006-3168498
>chr16:3168726-3169402
>chr16:3169647-3170318
>chr16:3171039-3171092
>chr16:3172047-3172121
>chr16:3172793-3173681
>chr16:3174642-3174939
>chr16:3175192-3175238
>chr16:3175690-3175763
>chr16:3175924-3176153
>chr16:3176259-3176357
>chr16:3176434-3177704
>chr16:3178005-3178682
>chr16:3178800-3179467
>chr16:3180565-3180607
>chr16:3182229-3182534
>chr16:3182632-3182708
>chr16:3184104-3184251
>chr16:3184616-3185428
>chr16:3185583-3185920
>chr16:3186212-3186301
>chr16:3186339-3186376
>chr16:3186461-3186780
>chr16:3186838-3187145
>chr16:3188036-3188193
>chr16:3188535-3188581
>chr16:3189631-3189707
>chr16:3189913-3189978
>chr16:3190481-3190775
>chr16:3191500-3191573
>chr16:3191986-3192360
>chr16:3192920-3193212
>chr16:3193587-3193815
>chr16:3194259-3194318
>chr16:3194811-3194917
>chr16:3195267-3195343
>chr16:3195416-3195649
>chr16:3195759-3195822
>chr16:3196361-3197383
>chr16:3197662-3198204
>chr16:3198230-3198281
>chr16:3198709-3200096
>chr16:3200264-3200651
>chr16:3200758-3201501
>chr16:3201705-3201892
>chr16:3201952-3202105
>chr16:3202535-3202718
>chr16:3203477-3203784
>chr16:3204269-3204498
>chr16:3205322-3206765
>chr16:3206862-3207211
>chr16:3208161-3208857
>chr16:3209336-3209601
>chr16:3210037-3210938
>chr16:3211010-3211321
>chr16:3211353-3211724
>chr16:3212357-3213697
>chr16:3213989-3214311
>chr16:3215219-3215387
>chr16:3215633-3215802
>chr16:3216299-3216348
>chr16:3216627-3216943
>chr16:3217278-3217607
>chr16:3217982-3218286
>chr16:3218708-3221035
>chr16:3221401-3221526
>chr16:3221719-3221802
>chr16:3224144-3224288
>chr16:3225156-3225490
>chr16:3225898-3226384
>chr16:3226492-3226527
>chr16:3226951-3227242
>chr16:3227490-3227857
>chr16:3228305-3229241
>chr16:3229294-3229498
>chr16:3229527-3230386
>chr16:3231901-3231993
>chr16:3234130-3234508
>chr16:3235496-3235941
>chr16:3237313-3238204
>chr16:3238342-3238798
>chr16:3238904-3239210
>chr16:3239476-3240527
>chr16:3240571-3240924
>chr16:3241552-3241813
>chr16:3242077-3242675
>chr16:3244376-3244445
>chr16:3244891-3246157
>chr16:3247499-3248600
>chr16:3249115-3249245
>chr16:3250311-3250614
>chr16:3250716-3251066
>chr16:3251926-3252078
>chr16:3252232-3252579
>chr16:3252627-3252993
>chr16:3253492-3254106
>chr16:3254875-3255336
>chr16:3255401-3255717
>chr16:3255834-3255926
>chr16:3257457-3257778
>chr16:3257823-3258132
>chr16:3258667-3259010
>chr16:3259759-3260064
>chr16:3260136-3260486
>chr16:3260698-3260748
>chr16:3260823-3261873
>chr16:3262206-3262521
>chr16:3263362-3263671
>chr16:3265190-3265521
>chr16:3265548-3265588
>chr16:3266208-3266514
>chr16:3267485-3267595
>chr16:3267656-3268184
>chr16:3268252-3268383
>chr16:3268755-3269077
>chr16:3269643-3270061
>chr16:3270366-3270734
>chr16:3270793-3271766
>chr16:3271805-3272383
>chr16:3272475-3272570
>chr16:3272730-3273347
>chr16:3273766-3274069
>chr16:3274487-3274963
>chr16:3275591-3276290
>chr16:3276365-3276415
>chr16:3276692-3276925
>chr16:3277685-3278021
>chr16:3278962-3279240
>chr16:3279389-3279629
>chr16:3279856-3279943
>chr16:3280406-3280783
>chr16:3280897-3281251
>chr16:3281452-3281488
>chr16:3281708-3281774
>chr16:3281901-3282234
>chr16:3283257-3283302
>chr16:3286956-3287095
>chr16:3287171-3287500
>chr16:3287957-3288270
>chr16:3288516-3288591
>chr16:3288629-3288943
>chr16:3289949-3290051
>chr16:3291941-3292054
>chr16:3293081-3293442
>chr16:3293921-3294226
>chr16:3294463-3294524
>chr16:3297016-3297322
>chr16:3297450-3297772
>chr16:3298254-3298295
>chr16:3298762-3298842
>chr16:3302124-3302432
>chr16:3302656-3302705
>chr16:3302826-3303147
>chr16:3303816-3304155
>chr16:3304892-3304936
>chr16:3306446-3306727
>chr16:3306880-3307325
>chr16:3307513-3307849
>chr16:3309172-3309773
>chr16:3309810-3310735
>chr16:3311148-3311455
>chr16:3315177-3315497
>chr16:3316249-3316310
>chr16:3317447-3317551
>chr16:3319111-3319438
>chr16:3319580-3319637
>chr16:3319731-3319819
>chr16:3320050-3320354
>chr16:3321485-3321771
>chr16:3322712-3322924
>chr16:3322956-3323436
>chr16:3323479-3323582
>chr16:3324161-3324440
>chr16:3324641-3325671
>chr16:3325731-3325828
>chr16:3325943-3326231
>chr16:3327141-3327231
>chr16:3328984-3329073
>chr16:3329275-3329329
>chr16:3329439-3335118
>chr16:3335171-3337665
>chr16:3338169-3340548
>chr16:3340632-3340717
>chr16:3341016-3341541
>chr16:3341837-3342346
>chr16:3342427-3343044
>chr16:3343158-3343880
>chr16:3343929-3344739
>chr16:3344926-3345024
>chr16:3345078-3345516
>chr16:3345684-3346163
>chr16:3346549-3347608
>chr16:3347743-3347899
>chr16:3349652-3349924
>chr16:3350042-3350709
>chr16:3350863-3351064
>chr16:3351187-3351378
>chr16:3352102-3352575
>chr16:3352711-3353046
>chr16:3353206-3353853
>chr16:3353940-3354287
>chr16:3354768-3354931
>chr16:3355176-3355802
>chr16:3357337-3358814
>chr16:3359308-3359362
>chr16:3359679-3359989
>chr16:3360570-3360736
>chr16:3361122-3361392
>chr16:3361577-3361669
>chr16:3361953-3362312
>chr16:3362376-3362418
>chr16:3362688-3363005
>chr16:3363803-3364063
>chr16:3364094-3364136
>chr16:3364251-3364335
>chr16:3364387-3364569
>chr16:3365970-3366063
>chr16:3366172-3366518
>chr16:3366778-3367241
>chr16:3368646-3368682
>chr16:3368905-3368973
>chr16:3369086-3369137
>chr16:3369207-3369614
>chr16:3370325-3370396
>chr16:3370516-3370601
>chr16:3371406-3371715
>chr16:3371842-3372011
>chr16:3372076-3372259
>chr16:3372324-3372645
>chr16:3372982-3373619
>chr16:3373667-3374221
>chr16:3374791-3374866
>chr16:3375753-3376267
>chr16:3378989-3379347
>chr16:3379816-3380075
>chr16:3380800-3381608
>chr16:3385039-3386948
>chr16:3389842-3389942
>chr16:3391366-3391702
>chr16:3391780-3391942
>chr16:3392043-3392939
>chr16:3393142-3393524
>chr16:3393882-3394342
>chr16:3394635-3394796
>chr16:3395269-3395652
>chr16:3395702-3396028
>chr16:3397874-3398321
>chr16:3398488-3398588
>chr16:3398937-3399237
>chr16:3399535-3399903
>chr16:3400060-3400175
>chr16:3402431-3402767
>chr16:3403121-3403776
>chr16:3405297-3406949
>chr16:3407037-3407280
>chr16:3407326-3407647
>chr16:3408660-3408759
>chr16:3409553-3409691
>chr16:3409872-3410302
>chr16:3410506-3410787
>chr16:3411817-3412598
>chr16:3412752-3412833
>chr16:3412972-3413277
>chr16:3413473-3413542
>chr16:3414446-3414796
>chr16:3414923-3415257
>chr16:3415711-3415838
>chr16:3415941-3417134
>chr16:3417256-3423995
>chr16:3424081-3424143
>chr16:3424229-3424360
>chr16:3424516-3424908
>chr16:3425252-3425552
>chr16:3425682-3425981
>chr16:3426947-3427307
>chr16:3427495-3428416
>chr16:3428834-3429408
>chr16:3429557-3429870
>chr16:3430655-3431118
>chr16:3436315-3436353
>chr16:3437952-3438617
>chr16:3439093-3439395
>chr16:3439779-3439907
>chr16:3440351-3440680
>chr16:3441259-3442016
>chr16:3442289-3442685
>chr16:3445242-3445579
>chr16:3446156-3447144
>chr16:3447285-3447411
>chr16:3448121-3448295
>chr16:3449083-3450057
>chr16:3450415-3450730
>chr16:3451631-3452235
>chr16:3452386-3452976
>chr16:3453110-3453764
>chr16:3453827-3453883
>chr16:3455025-3456009
>chr16:3456258-3456308
>chr16:3456796-3457098
>chr16:3457163-3457458
>chr16:3460336-3460665
>chr16:3460951-3461057
>chr16:3461814-3462067
>chr16:3463262-3463555
>chr16:3463600-3463848
>chr16:3464013-3464461
>chr16:3464949-3465303
>chr16:3467301-3467375
>chr16:3467821-3468258
>chr16:3468291-3468422
>chr16:3468790-3469115
>chr16:3469226-3469671
>chr16:3469986-3470023
>chr16:3470614-3470681
>chr16:3471181-3471527
>chr16:3472372-3472736
>chr16:3472999-3474035
>chr16:3474790-3474865
>chr16:3474932-3475396
>chr16:3476775-3477083
>chr16:3477500-3478263
>chr16:3478946-3479258
>chr16:3480287-3480936
>chr16:3481082-3481396
>chr16:3483787-3483898
>chr16:3485374-3485530
>chr16:3486830-3486871
>chr16:3487113-3487387
>chr16:3488318-3488403
>chr16:3488528-3488842
>chr16:3489177-3489426
>chr16:3489888-3490858
>chr16:3491549-3492220
>chr16:3492692-3493080
>chr16:3493196-3493253
>chr16:3493837-3494035
>chr16:3494195-3494246
>chr16:3494586-3494661
>chr16:3495799-3496167
>chr16:3496849-3498055
>chr16:3498087-3498170
>chr16:3498242-3499427
>chr16:3499474-3499786
>chr16:3500355-3500677
>chr16:3501492-3501810
>chr16:3502155-3502466
>chr16:3502980-3503860
>chr16:3504289-3504349
>chr16:3505115-3505578
>chr16:3506487-3506810
>chr16:3506865-3507621
>chr16:3507900-3507990
>chr16:3508043-3508111
>chr16:3508963-3509299
>chr16:3509813-3510435
>chr16:3510635-3510747
>chr16:3511894-3512343
>chr16:3512621-3512981
>chr16:3513428-3513765
>chr16:3514599-3514833
>chr16:3515076-3515223
>chr16:3516038-3516165
>chr16:3516524-3516581
>chr16:3516788-3516835
>chr16:3517115-3517616
>chr16:3518188-3518230
>chr16:3520066-3520359
>chr16:3521314-3522077
>chr16:3522142-3522703
>chr16:3523717-3523986
>chr16:3524020-3524636
>chr16:3525514-3525874
>chr16:3526540-3526704
>chr16:3527123-3528111
>chr16:3528293-3528342
>chr16:3528676-3528866
>chr16:3528929-3530019
>chr16:3530075-3530265
>chr16:3531097-3531153
>chr16:3531235-3531548
>chr16:3531837-3532174
>chr16:3532398-3532681
>chr16:3535548-3535698
>chr16:3537335-3538128
>chr16:3538219-3538312
>chr16:3540516-3540839
>chr16:3540912-3541234
>chr16:3542893-3542970
>chr16:3543865-3544171
>chr16:3544666-3544987
>chr16:3545158-3545523
>chr16:3546111-3546583
>chr16:3547147-3547306
>chr16:3547380-3548031
>chr16:3548221-3548288
>chr16:3549870-3549966
>chr16:3550521-3550590
>chr16:3550917-3552170
>chr16:3552655-3552963
>chr16:3553304-3553370
>chr16:3553688-3554053
>chr16:3554175-3554235
>chr16:3554732-3555261
>chr16:3555346-3555869
>chr16:3555917-3556358
>chr16:3556505-3556807
>chr16:3557989-3558472
>chr16:3558771-3559156
>chr16:3559342-3559436
>chr16:3559581-3559945
>chr16:3560131-3560449
>chr16:3560628-3561346
>chr16:3562177-3562253
>chr16:3562351-3562697
>chr16:3562803-3563002
>chr16:3565459-3565633
>chr16:3565690-3566079
>chr16:3566263-3566866
>chr16:3566910-3566978
>chr16:3567490-3568119
>chr16:3568178-3568240
>chr16:3568433-3568728
>chr16:3568998-3569746
>chr16:3570001-3570105
>chr16:3570157-3570420
>chr16:3571194-3571542
>chr16:3571583-3571982
>chr16:3572301-3572591
>chr16:3572677-3573438
>chr16:3573709-3574297
>chr16:3574635-3575018
>chr16:3576304-3576352
>chr16:3576630-3576975
>chr16:3577754-3578265
>chr16:3579158-3579228
>chr16:3579302-3579351
>chr16:3579716-3579829
>chr16:3581620-3582084
>chr16:3583707-3584029
>chr16:3584138-3584429
>chr16:3585240-3586148
>chr16:3586250-3587479
>chr16:3587648-3587692
>chr16:3588068-3588310
>chr16:3588483-3588619
>chr16:3591647-3592023
>chr16:3592951-3593517
>chr16:3593806-3594172
>chr16:3594322-3594442
>chr16:3596829-3597144
>chr16:3599602-3599915
>chr16:3600022-3600369
>chr16:3600573-3600891
>chr16:3601613-3601739
>chr16:3601772-3601951
>chr16:3603040-3603346
>chr16:3603925-3604208
>chr16:3604501-3606268
>chr16:3606978-3607093
>chr16:3607509-3607769
>chr16:3608023-3608265
>chr16:3608308-3608401
>chr16:3609114-3609444
>chr16:3610428-3610464
>chr16:3612232-3612710
>chr16:3613304-3613481
>chr16:3613720-3614386
>chr16:3616257-3616863
>chr16:3616926-3617603
>chr16:3617651-3618048
>chr16:3618100-3618175
>chr16:3618263-3619816
>chr16:3619904-3620217
>chr16:3620344-3620546
>chr16:3620754-3621373
>chr16:3621851-3622222
>chr16:3622463-3622729
>chr16:3622899-3624289
>chr16:3624343-3624398
>chr16:3624670-3625646
>chr16:3625815-3626105
>chr16:3626168-3626260
>chr16:3626389-3627979
>chr16:3628010-3628046
>chr16:3628094-3629210
>chr16:3629423-3631825
>chr16:3632130-3632401
>chr16:3632432-3632530
>chr16:3632602-3633621
>chr16:3633761-3634127
>chr16:3634203-3635626
>chr16:3635756-3636385
>chr16:3636535-3637162
>chr16:3638094-3638179
>chr16:3638284-3638769
>chr16:3639772-3639924
>chr16:3640272-3640339
>chr16:3642657-3642699
>chr16:3643005-3643093
>chr16:3643718-3644764
>chr16:3644841-3645195
>chr16:3646491-3646585
>chr16:3647269-3647598
>chr16:3647675-3648679
>chr16:3649038-3649106
>chr16:3651640-3651773
>chr16:3652017-3652088
>chr16:3653423-3654150
>chr16:3656327-3656556
>chr16:3658271-3658700
>chr16:3659729-3660029
>chr16:3660314-3660489
>chr16:3660753-3661131
>chr16:3663778-3664094
>chr16:3665357-3665393
>chr16:3665692-3665820
>chr16:3667340-3668442
>chr16:3669541-3669883
>chr16:3670073-3670690
>chr16:3671125-3671183
>chr16:3671396-3671487
>chr16:3672033-3672347
>chr16:3674081-3674221
>chr16:3674948-3675012
>chr16:3676359-3676394
>chr16:3676766-3677054
>chr16:3678437-3678798
>chr16:3679045-3679242
>chr16:3679945-3680263
>chr16:3680692-3680971
>chr16:3681849-3681987
>chr16:3682151-3682808
>chr16:3682882-3683323
>chr16:3683362-3683694
>chr16:3683883-3684193
>chr16:3684464-3684822
>chr16:3684887-3684966
>chr16:3686340-3686634
>chr16:3686674-3686986
>chr16:3687054-3687440
>chr16:3687596-3687912
>chr16:3688161-3688313
>chr16:3688473-3688762
>chr16:3689223-3689892
>chr16:3690007-3690320
>chr16:3691275-3691535
>chr16:3692256-3693255
>chr16:3693473-3693541
>chr16:3693723-3694024
>chr16:3694340-3694780
>chr16:3694857-3695196
>chr16:3695385-3695581
>chr16:3696555-3697008
>chr16:3697311-3698135
>chr16:3698326-3698915
>chr16:3699099-3699190
>chr16:3699349-3699968
>chr16:3700162-3700770
>chr16:3700878-3700948
>chr16:3701056-3701561
>chr16:3701928-3702125
>chr16:3702443-3703053
>chr16:3703701-3706320
>chr16:3706371-3706872
>chr16:3706964-3707021
>chr16:3707179-3707530
>chr16:3707572-3709260
>chr16:3709623-3709954
>chr16:3710840-3711211
>chr16:3711308-3711648
>chr16:3712013-3712337
>chr16:3712618-3712910
>chr16:3713845-3713930
>chr16:3714372-3714743
>chr16:3715136-3715482
>chr16:3715670-3715780
>chr16:3715865-3716159
>chr16:3718090-3718711
>chr16:3718746-3719115
>chr16:3719202-3720332
>chr16:3721068-3721393
>chr16:3721440-3721773
>chr16:3722001-3722305
>chr16:3722587-3722793
>chr16:3723327-3723944
>chr16:3724048-3724987
>chr16:3727454-3727517
>chr16:3728169-3728233
>chr16:3728360-3728464
>chr16:3729185-3729220
>chr16:3732564-3733006
>chr16:3733079-3733385
>chr16:3733650-3734030
>chr16:3735310-3735599
>chr16:3736058-3736104
>chr16:3737482-3738168
>chr16:3738758-3739022
>chr16:3739065-3739108
>chr16:3740085-3740184
>chr16:3741492-3742144
>chr16:3743106-3743151
>chr16:3743786-3744093
>chr16:3746626-3747112
>chr16:3747610-3748316
>chr16:3748857-3749183
>chr16:3749635-3749739
>chr16:3749897-3750218
>chr16:3750969-3751079
>chr16:3751219-3751618
>chr16:3757092-3757181
>chr16:3759299-3759603
>chr16:3760065-3761334
>chr16:3761895-3762059
>chr16:3762349-3762481
>chr16:3762731-3763099
>chr16:3763231-3764026
>chr16:3764110-3764905
>chr16:3764947-3765280
>chr16:3765543-3765988
>chr16:3766232-3766299
>chr16:3766494-3766846
>chr16:3768133-3768484
>chr16:3768661-3768764
>chr16:3769875-3770503
>chr16:3770782-3770820
>chr16:3771035-3771398
>chr16:3771810-3772087
>chr16:3772412-3772554
>chr16:3772611-3773141
>chr16:3775651-3775696
>chr16:3775865-3776246
>chr16:3776706-3777396
>chr16:3778843-3779454
>chr16:3779823-3780279
>chr16:3786079-3786389
>chr16:3786798-3787093
>chr16:3787615-3787982
>chr16:3788662-3789010
>chr16:3790263-3790672
>chr16:3794045-3794370
>chr16:3795371-3795420
>chr16:3795823-3795868
>chr16:3796245-3796716
>chr16:3797380-3797597
>chr16:3798299-3798673
>chr16:3798727-3798813
>chr16:3798865-3798945
>chr16:3799051-3799108
>chr16:3799158-3799375
>chr16:3800121-3800779
>chr16:3801379-3801678
>chr16:3802099-3802459
>chr16:3803112-3803610
>chr16:3803681-3803742
>chr16:3803794-3804035
>chr16:3804097-3804156
>chr16:3804322-3804366
>chr16:3808074-3808225
>chr16:3809182-3809479
>chr16:3809705-3809771
>chr16:3811278-3811929
>chr16:3812166-3812515
>chr16:3814139-3814562
>chr16:3815257-3815559
>chr16:3815627-3815907
>chr16:3818285-3818628
>chr16:3819253-3819306
>chr16:3820630-3820806
>chr16:3821670-3822082
>chr16:3825933-3826212
>chr16:3826603-3826633
>chr16:3826667-3826698
>chr16:3826826-3826879
>chr16:3826947-3827005
>chr16:3827034-3827207
>chr16:3827345-3828029
>chr16:3828087-3828391
>chr16:3829035-3829081
>chr16:3829797-3830421
>chr16:3830458-3830542
>chr16:3830778-3831077
>chr16:3831164-3831420
>chr16:3831589-3832325
>chr16:3832499-3832685
>chr16:3833126-3833521
>chr16:3833547-3833627
>chr16:3833785-3834712
>chr16:3834787-3835322
>chr16:3835565-3835935
>chr16:3836147-3836476
>chr16:3836556-3836684
>chr16:3836968-3838118
>chr16:3838252-3838353
>chr16:3838744-3838845
>chr16:3839360-3839914
>chr16:3840246-3840329
>chr16:3841101-3841162
>chr16:3841460-3841662
>chr16:3841818-3841896
>chr16:3842516-3842612
>chr16:3842677-3843045
>chr16:3843392-3843719
>chr16:3843857-3844184
>chr16:3845599-3846026
>chr16:3846112-3846178
>chr16:3847879-3848202
>chr16:3849372-3849671
>chr16:3849727-3849784
>chr16:3851136-3851414
>chr16:3851522-3852084
>chr16:3852137-3852499
>chr16:3853099-3853144
>chr16:3853303-3854019
>chr16:3855259-3855589
>chr16:3855961-3856613
>chr16:3859047-3859784
>chr16:3859853-3860098
>chr16:3860340-3860697
>chr16:3860986-3861303
>chr16:3861947-3862002
>chr16:3862402-3862451
>chr16:3863316-3863631
>chr16:3864370-3864706
>chr16:3864777-3865075
>chr16:3865295-3865353
>chr16:3865638-3865928
>chr16:3866231-3866290
>chr16:3866563-3866711
>chr16:3867292-3867575
>chr16:3867633-3867979
>chr16:3870844-3871259
>chr16:3873657-3873713
>chr16:3873874-3873973
>chr16:3876026-3876348
>chr16:3877411-3877705
>chr16:3879206-3879271
>chr16:3879787-3879847
>chr16:3880124-3880186
>chr16:3880443-3880584
>chr16:3881966-3882222
>chr16:3883705-3883749
>chr16:3883796-3884484
>chr16:3884874-3885189
>chr16:3885375-3887313
>chr16:3887479-3888193
>chr16:3888263-3888793
>chr16:3889302-3890305
>chr16:3890473-3891240
>chr16:3891461-3891787
>chr16:3891846-3892144
>chr16:3892207-3892290
>chr16:3892457-3892939
>chr16:3893177-3893728
>chr16:3894002-3894353
>chr16:3894589-3895060
>chr16:3895125-3895189
>chr16:3895322-3895838
>chr16:3895906-3895982
>chr16:3896040-3898399
>chr16:3898595-3898920
>chr16:3898960-3900990
>chr16:3901122-3902863
>chr16:3903407-3903739
>chr16:3903774-3904056
>chr16:3904206-3904911
>chr16:3905236-3907634
>chr16:3907722-3907809
>chr16:3907976-3908893
>chr16:3909512-3910183
>chr16:3910588-3910922
>chr16:3911272-3911306
>chr16:3911393-3912247
>chr16:3913193-3913528
>chr16:3913568-3914357
>chr16:3914404-3914516
>chr16:3915690-3915761
>chr16:3916452-3916752
>chr16:3917119-3917203
>chr16:3917289-3917369
>chr16:3917675-3919177
>chr16:3919288-3919386
>chr16:3920824-3921107
>chr16:3921800-3922117
>chr16:3923001-3923357
>chr16:3923605-3924031
>chr16:3924080-3924723
>chr16:3924998-3925225
>chr16:3925266-3926083
>chr16:3926157-3928094
>chr16:3928194-3928827
>chr16:3929014-3929729
>chr16:3930495-3930587
>chr16:3930914-3931742
>chr16:3932181-3933235
>chr16:3933604-3933985
>chr16:3934092-3934400
>chr16:3934484-3934786
>chr16:3935158-3935198
>chr16:3935613-3935941
>chr16:3936763-3937105
>chr16:3937191-3937508
>chr16:3937844-3938429
>chr16:3939558-3940034
>chr16:3940081-3941420
>chr16:3941486-3942878
>chr16:3942918-3943225
>chr16:3943341-3943810
>chr16:3943983-3944750
>chr16:3945525-3946156
>chr16:3947357-3948155
>chr16:3949686-3949731
>chr16:3949829-3950134
>chr16:3951241-3951552
>chr16:3952323-3952691
>chr16:3953072-3953366
>chr16:3955239-3955381
>chr16:3955532-3956197
>chr16:3956493-3956809
>chr16:3958253-3958589
>chr16:3958689-3958975
>chr16:3959073-3959383
>chr16:3959695-3960057
>chr16:3960228-3960587
>chr16:3961156-3961473
>chr16:3961735-3962050
>chr16:3962642-3962733
>chr16:3963092-3963155
>chr16:3967153-3967680
>chr16:3967708-3968437
>chr16:3968788-3969136
>chr16:3969232-3969619
>chr16:3969629-3969956
>chr16:3970183-3970635
>chr16:3972216-3972565
>chr16:3973090-3973847
>chr16:3974032-3974398
>chr16:3975980-3976282
>chr16:3976640-3976982
>chr16:3977727-3978022
>chr16:3978702-3979018
>chr16:3981450-3981481
>chr16:3981591-3981942
>chr16:3983102-3983148
>chr16:3983601-3984055
>chr16:3985106-3985438
>chr16:3986435-3987016
>chr16:3989359-3989663
>chr16:3990176-3990493
>chr16:3990794-3991162
>chr16:3991454-3992098
>chr16:3994102-3994819
>chr16:3995143-3995494
>chr16:3996074-3996399
>chr16:3996849-3997170
>chr16:3997804-3998815
>chr16:4000248-4000280
>chr16:4000477-4000543
>chr16:4000948-4001066
>chr16:4001535-4002284
>chr16:4002709-4003018
>chr16:4003542-4003745
>chr16:4003969-4004281
>chr16:4005245-4005534
>chr16:4006112-4006275
>chr16:4008564-4008850
>chr16:4009241-4009561
>chr16:4009930-4010000
>chr16:4010506-4010542
>chr16:4010936-4010995
>chr16:4011717-4011883
>chr16:4013009-4013477
>chr16:4014033-4014338
>chr16:4014365-4014818
>chr16:4014928-4015244
>chr16:4015687-4016059
>chr16:4016855-4017215
>chr16:4017305-4017665
>chr16:4018205-4018516
>chr16:4018949-4019291
>chr16:4019782-4020105
>chr16:4020528-4020854
>chr16:4022121-4022873
>chr16:4023634-4023894
>chr16:4023995-4024342
>chr16:4024522-4024559
>chr16:4025028-4025398
>chr16:4026032-4026470
>chr16:4026542-4026593
>chr16:4026873-4026987
>chr16:4027064-4028127
>chr16:4028507-4029130
>chr16:4029460-4029911
>chr16:4030417-4030728
>chr16:4031342-4031402
>chr16:4031530-4031952
>chr16:4032007-4032332
>chr16:4032498-4032852
>chr16:4033429-4033703
>chr16:4033793-4033836
>chr16:4034407-4034725
>chr16:4034920-4034987
>chr16:4035095-4035155
>chr16:4035711-4036059
>chr16:4036439-4036850
>chr16:4036899-4037387
>chr16:4037430-4037743
>chr16:4037992-4038330
>chr16:4038424-4038585
>chr16:4039389-4040079
>chr16:4040449-4040738
>chr16:4041213-4041463
>chr16:4041688-4042346
>chr16:4042865-4043266
>chr16:4043388-4043711
>chr16:4043919-4044419
>chr16:4045308-4045632
>chr16:4045708-4046148
>chr16:4046769-4047032
>chr16:4047271-4047408
>chr16:4047755-4047863
>chr16:4049854-4050049
>chr16:4050428-4050744
>chr16:4050834-4050885
>chr16:4050926-4051685
>chr16:4051942-4052012
>chr16:4053604-4053658
>chr16:4053924-4053997
>chr16:4054555-4054873
>chr16:4055222-4055830
>chr16:4056242-4056545
>chr16:4057163-4057444
>chr16:4057829-4058493
>chr16:4059021-4059463
>chr16:4059555-4059938
>chr16:4060939-4061212
>chr16:4061498-4061585
>chr16:4061692-4061806
>chr16:4061970-4062471
>chr16:4062571-4062967
>chr16:4063086-4063273
>chr16:4063425-4063771
>chr16:4063810-4064336
>chr16:4064481-4064779
>chr16:4065561-4066001
>chr16:4066375-4066711
>chr16:4068501-4068834
>chr16:4069806-4070189
>chr16:4070516-4070979
>chr16:4071044-4071464
>chr16:4071802-4071957
>chr16:4072591-4072758
>chr16:4072788-4072947
>chr16:4073081-4073707
>chr16:4073881-4073928
>chr16:4074036-4074184
>chr16:4074302-4074710
>chr16:4074891-4075443
>chr16:4076053-4076205
>chr16:4076723-4077099
>chr16:4077601-4078007
>chr16:4078072-4078113
>chr16:4078176-4078630
>chr16:4079165-4079946
>chr16:4080203-4080561
>chr16:4082063-4082412
>chr16:4082553-4082745
>chr16:4083397-4083866
>chr16:4083945-4084766
>chr16:4085061-4085396
>chr16:4086642-4086967
>chr16:4087247-4087579
>chr16:4087802-4088089
>chr16:4088250-4088574
>chr16:4088880-4088950
>chr16:4088981-4089569
>chr16:4091043-4091685
>chr16:4091884-4092295
>chr16:4093398-4093441
>chr16:4093581-4093807
>chr16:4094500-4094675
>chr16:4095002-4095326
>chr16:4095703-4096003
>chr16:4097449-4097907
>chr16:4098203-4098579
>chr16:4098846-4099240
>chr16:4099610-4100777
>chr16:4101115-4101227
>chr16:4101272-4101651
>chr16:4102385-4103013
>chr16:4103544-4103860
>chr16:4104391-4104638
>chr16:4104860-4105139
>chr16:4105231-4105879
>chr16:4107261-4107585
>chr16:4108391-4109032
>chr16:4109231-4109342
>chr16:4110188-4110723
>chr16:4111264-4111411
>chr16:4116020-4116097
>chr16:4116564-4116640
>chr16:4117192-4117364
>chr16:4117625-4118032
>chr16:4118166-4118201
>chr16:4118390-4118808
>chr16:4119573-4119887
>chr16:4120604-4120912
>chr16:4121159-4121500
>chr16:4121735-4121812
>chr16:4121867-4122843
>chr16:4122981-4123330
>chr16:4124158-4124465
>chr16:4124531-4124828
>chr16:4125791-4126076
>chr16:4126412-4128522
>chr16:4128582-4129400
>chr16:4129607-4129686
>chr16:4129833-4130034
>chr16:4130054-4130196
>chr16:4130338-4130557
>chr16:4131027-4131427
>chr16:4132231-4132844
>chr16:4133257-4133580
>chr16:4134528-4134633
>chr16:4134778-4135909
>chr16:4136734-4137202
>chr16:4137283-4137707
>chr16:4138177-4138453
>chr16:4138587-4139145
>chr16:4139534-4139848
>chr16:4140108-4140716
>chr16:4141113-4141402
>chr16:4142024-4142208
>chr16:4142677-4143220
>chr16:4143651-4143716
>chr16:4143935-4144557
>chr16:4144912-4146140
>chr16:4146498-4147146
>chr16:4148161-4148806
>chr16:4148903-4149383
>chr16:4149528-4150631
>chr16:4150872-4151150
>chr16:4151294-4152170
>chr16:4152814-4153506
>chr16:4153633-4153948
>chr16:4154212-4154538
>chr16:4154876-4155205
>chr16:4155267-4155355
>chr16:4155437-4155953
>chr16:4156289-4157266
>chr16:4157400-4157604
>chr16:4157769-4158103
>chr16:4158598-4159350
>chr16:4160123-4160600
>chr16:4160995-4161182
>chr16:4161285-4163964
>chr16:4165083-4165371
>chr16:4166031-4166253
>chr16:4166454-4166827
>chr16:4167867-4168906
>chr16:4169019-4169086
>chr16:4169224-4169350
>chr16:4169786-4170087
>chr16:4170614-4170958
>chr16:4171051-4171102
>chr16:4171576-4172176
>chr16:4172397-4172507
>chr16:4172717-4173962
>chr16:4174190-4174516
>chr16:4175076-4175634
>chr16:4176284-4176894
>chr16:4177582-4177930
>chr16:4178539-4178740
>chr16:4179376-4179684
>chr16:4179910-4179947
>chr16:4180732-4181407
>chr16:4182048-4183112
>chr16:4185628-4187409
>chr16:4187775-4188818
>chr16:4191325-4191628
>chr16:4193157-4193405
>chr16:4193852-4194013
>chr16:4194204-4194374
>chr16:4194844-4195505
>chr16:4195921-4196434
>chr16:4196458-4197354
>chr16:4197407-4197714
>chr16:4198472-4198735
>chr16:4199141-4199239
>chr16:4199286-4200002
>chr16:4200761-4200829
>chr16:4201104-4202083
>chr16:4202308-4202610
>chr16:4203499-4203730
>chr16:4204273-4204316
>chr16:4205035-4205451
>chr16:4205796-4205970
>chr16:4206884-4206978
>chr16:4207058-4207099
>chr16:4208977-4209337
>chr16:4210445-4210816
>chr16:4210937-4211000
>chr16:4211362-4211931
>chr16:4213379-4213701
>chr16:4214752-4215073
>chr16:4215693-4216061
>chr16:4216208-4216601
>chr16:4217280-4217560
>chr16:4217912-4217965
>chr16:4219462-4219768
>chr16:4220159-4220434
>chr16:4220738-4221003
>chr16:4221058-4221401
>chr16:4221654-4222065
>chr16:4222290-4222601
>chr16:4222823-4223262
>chr16:4223382-4223649
>chr16:4224093-4224175
>chr16:4224395-4225723
>chr16:4226261-4227614
>chr16:4228151-4228775
>chr16:4229038-4229788
>chr16:4230356-4230776
>chr16:4230894-4231326
>chr16:4232529-4232820
>chr16:4233911-4234374
>chr16:4235413-4235735
>chr16:4235793-4236113
>chr16:4236624-4237234
>chr16:4237334-4237478
>chr16:4238229-4238284
>chr16:4238629-4238921
>chr16:4242785-4242965
>chr16:4243059-4243868
>chr16:4243936-4244707
>chr16:4244747-4244984
>chr16:4245633-4245915
>chr16:4247391-4247713
>chr16:4247746-4247848
>chr16:4247887-4248122
>chr16:4248235-4248443
>chr16:4248655-4249300
>chr16:4250325-4250623
>chr16:4250819-4252169
>chr16:4252388-4252908
>chr16:4252969-4253420
>chr16:4254408-4254806
>chr16:4254838-4255452
>chr16:4255732-4256571
>chr16:4256781-4256823
>chr16:4257303-4257416
>chr16:4257981-4258052
>chr16:4258426-4258717
>chr16:4258778-4259442
>chr16:4259538-4259609
>chr16:4260952-4261553
>chr16:4262492-4262537
>chr16:4262896-4263213
>chr16:4264916-4264971
>chr16:4265318-4265647
>chr16:4265918-4266014
>chr16:4266864-4267343
>chr16:4268122-4268337
>chr16:4268558-4270193
>chr16:4270839-4270881
>chr16:4272156-4272199
>chr16:4272865-4273008
>chr16:4274068-4274175
>chr16:4274420-4274866
>chr16:4274909-4275231
>chr16:4275484-4275820
>chr16:4276243-4277019
>chr16:4277063-4278378
>chr16:4278846-4280233
>chr16:4280427-4280705
>chr16:4280799-4281072
>chr16:4281114-4281534
>chr16:4281568-4281987
>chr16:4282021-4282462
>chr16:4282691-4283474
>chr16:4283508-4283595
>chr16:4283913-4284839
>chr16:4285093-4285159
>chr16:4285481-4286156
>chr16:4286450-4287973
>chr16:4288824-4290492
>chr16:4290563-4290613
>chr16:4291050-4292437
>chr16:4292627-4292700
>chr16:4292767-4293378
>chr16:4293962-4294003
>chr16:4294685-4297010
>chr16:4297370-4297449
>chr16:4297746-4298247
>chr16:4298611-4298947
>chr16:4299656-4299980
>chr16:4300121-4300238
>chr16:4300408-4300764
>chr16:4300823-4302568
>chr16:4302710-4303054
>chr16:4303324-4303964
>chr16:4304667-4305014
>chr16:4305120-4305394
>chr16:4305630-4306134
>chr16:4306689-4306861
>chr16:4307079-4307133
>chr16:4308119-4309190
>chr16:4309510-4309607
>chr16:4310305-4310348
>chr16:4310441-4310772
>chr16:4310807-4311385
>chr16:4311897-4313842
>chr16:4315635-4315671
>chr16:4315716-4315834
>chr16:4315892-4316033
>chr16:4316144-4316191
>chr16:4317155-4317229
>chr16:4317469-4317580
>chr16:4318010-4318097
>chr16:4318678-4318718
>chr16:4322094-4322266
>chr16:4323229-4323364
>chr16:4323507-4323600
>chr16:4323900-4323946
>chr16:4324664-4324710
>chr16:4324935-4325013
>chr16:4325116-4325170
>chr16:4325297-4325375
>chr16:4325651-4326271
>chr16:4326531-4327212
>chr16:4328968-4329065
>chr16:4329586-4329655
>chr16:4329991-4330298
>chr16:4330778-4331561
>chr16:4331656-4331948
>chr16:4333796-4334740
>chr16:4335187-4335279
>chr16:4336148-4336448
>chr16:4337057-4337143
>chr16:4337943-4338061
>chr16:4338197-4338244
>chr16:4338854-4338899
>chr16:4342062-4342986
>chr16:4344180-4344898
>chr16:4346399-4346427
>chr16:4346645-4347146
>chr16:4347289-4347462
>chr16:4348660-4349791
>chr16:4349864-4349915
>chr16:4350106-4350706
>chr16:4351733-4351856
>chr16:4351927-4352420
>chr16:4352467-4353542
>chr16:4353905-4354254
>chr16:4355464-4356738
>chr16:4356951-4357010
>chr16:4357327-4357660
>chr16:4357743-4357777
>chr16:4357900-4357959
>chr16:4358937-4359078
>chr16:4359143-4359261
>chr16:4359894-4360169
>chr16:4360411-4360466
>chr16:4360742-4360928
>chr16:4361065-4361162
>chr16:4361727-4361853
>chr16:4363160-4364204
>chr16:4364945-4364989
>chr16:4365490-4365569
>chr16:4365669-4365763
>chr16:4366383-4366885
>chr16:4367919-4368828
>chr16:4369120-4369166
>chr16:4370003-4370055
>chr16:4370321-4370359
>chr16:4373416-4373456
>chr16:4374107-4374243
>chr16:4374546-4374603
>chr16:4375261-4375324
>chr16:4375491-4375794
>chr16:4376809-4376850
>chr16:4377492-4377617
>chr16:4379717-4380182
>chr16:4380837-4380991
>chr16:4383494-4383626
>chr16:4384357-4384454
>chr16:4386124-4386176
>chr16:4387521-4387574
>chr16:4388069-4388211
>chr16:4388908-4388949
>chr16:4389477-4389545
>chr16:4390242-4390328
>chr16:4390840-4390898
>chr16:4391161-4391725
>chr16:4392186-4392245
>chr16:4392789-4392892
>chr16:4393027-4393113
>chr16:4393173-4393214
>chr16:4393814-4394495
>chr16:4395373-4395530
>chr16:4396077-4396403
>chr16:4396675-4397051
>chr16:4397099-4399279
>chr16:4399510-4400079
>chr16:4400141-4400841
>chr16:4401891-4402573
>chr16:4405992-4407316
>chr16:4407447-4407525
>chr16:4407996-4408134
>chr16:4408426-4408480
>chr16:4408642-4408987
>chr16:4409740-4409815
>chr16:4410113-4410456
>chr16:4410796-4410916
>chr16:4411136-4411589
>chr16:4413527-4413829
>chr16:4413894-4414220
>chr16:4414851-4415133
>chr16:4416005-4416090
>chr16:4417143-4417643
>chr16:4417720-4418690
>chr16:4419197-4419552
>chr16:4419872-4419954
>chr16:4420052-4420345
>chr16:4420987-4423147
>chr16:4423313-4423644
>chr16:4423939-4424570
>chr16:4425046-4425360
>chr16:4426891-4427261
>chr16:4427584-4428374
>chr16:4428751-4430156
>chr16:4430282-4430560
>chr16:4430761-4431065
>chr16:4431572-4431892
>chr16:4431928-4431975
>chr16:4432195-4433160
>chr16:4433422-4433492
>chr16:4433919-4434282
>chr16:4434842-4435228
>chr16:4435364-4435473
>chr16:4435529-4435951
>chr16:4436050-4436231
>chr16:4436517-4436872
>chr16:4436989-4437276
>chr16:4437638-4438340
>chr16:4438593-4438779
>chr16:4439048-4439508
>chr16:4439941-4440615
>chr16:4440672-4440937
>chr16:4443665-4443987
>chr16:4444317-4444635
>chr16:4445530-4446593
>chr16:4447642-4447697
>chr16:4447808-4448613
>chr16:4449002-4449675
>chr16:4449794-4450115
>chr16:4450631-4450848
>chr16:4451139-4451202
>chr16:4451367-4452094
>chr16:4452625-4452913
>chr16:4453052-4453227
>chr16:4453421-4453764
>chr16:4457134-4457429
>chr16:4457939-4458247
>chr16:4458354-4458661
>chr16:4458721-4459015
>chr16:4459168-4459231
>chr16:4459513-4460153
>chr16:4460411-4460903
>chr16:4461117-4461169
>chr16:4462194-4462510
>chr16:4462589-4463157
>chr16:4464605-4465224
>chr16:4465537-4465848
>chr16:4466954-4467043
>chr16:4467157-4467941
>chr16:4468010-4468638
>chr16:4468755-4468954
>chr16:4469598-4471127
>chr16:4471330-4471709
>chr16:4471738-4473504
>chr16:4473598-4473937
>chr16:4474930-4475260
>chr16:4475318-4475615
>chr16:4475690-4475967
>chr16:4477216-4477527
>chr16:4477635-4477939
>chr16:4478465-4479241
>chr16:4479712-4480993
>chr16:4481062-4481395
>chr16:4481871-4481927
>chr16:4482358-4482610
>chr16:4482668-4483101
>chr16:4483158-4483507
>chr16:4483546-4484279
>chr16:4484372-4485345
>chr16:4485695-4486026
>chr16:4486964-4488150
>chr16:4488817-4489047
>chr16:4489307-4489931
>chr16:4491378-4491983
>chr16:4492109-4492359
>chr16:4492445-4493165
>chr16:4493225-4493455
>chr16:4494034-4494319
>chr16:4494567-4494983
>chr16:4496107-4496440
>chr16:4496845-4496989
>chr16:4497744-4497895
>chr16:4498022-4498680
>chr16:4499263-4499794
>chr16:4502067-4502246
>chr16:4502704-4503116
>chr16:4504314-4505147
>chr16:4507159-4507441
>chr16:4509067-4509357
>chr16:4510173-4510263
>chr16:4512953-4513063
>chr16:4514602-4514745
>chr16:4515406-4516044
>chr16:4516117-4516288
>chr16:4516354-4516453
>chr16:4516515-4516927
>chr16:4517448-4517758
>chr16:4519360-4519396
>chr16:4519532-4519610
>chr16:4519665-4519715
>chr16:4519775-4520433
>chr16:4521543-4521694
>chr16:4523225-4523555
>chr16:4523745-4523850
>chr16:4524130-4524166
>chr16:4524822-4525107
>chr16:4526010-4526072
>chr16:4526121-4526781
>chr16:4527084-4527378
>chr16:4527810-4528161
>chr16:4528197-4528414
>chr16:4528530-4529006
>chr16:4530364-4530911
>chr16:4531067-4531446
>chr16:4533055-4533088
>chr16:4533950-4534262
>chr16:4534705-4535025
>chr16:4536046-4536096
>chr16:4536656-4536951
>chr16:4538065-4538098
>chr16:4538561-4538594
>chr16:4539126-4539332
>chr16:4539370-4539805
>chr16:4539863-4540145
>chr16:4540444-4541331
>chr16:4541453-4541690
>chr16:4541861-4541915
>chr16:4542098-4542990
>chr16:4543466-4543969
>chr16:4544301-4544620
>chr16:4545038-4545078
>chr16:4545218-4545494
>chr16:4545727-4548086
>chr16:4548579-4548897
>chr16:4549122-4550363
>chr16:4550987-4551287
>chr16:4551443-4552129
>chr16:4552191-4552524
>chr16:4552958-4553120
>chr16:4553378-4553775
>chr16:4553861-4553917
>chr16:4554333-4555327
>chr16:4555362-4556011
>chr16:4556754-4556838
>chr16:4556994-4557276
>chr16:4557392-4557976
>chr16:4558087-4558203
>chr16:4558307-4559074
>chr16:4559250-4559921
>chr16:4560003-4561440
>chr16:4562190-4562491
>chr16:4563262-4564212
>chr16:4564492-4564822
>chr16:4565453-4566314
>chr16:4566373-4567105
>chr16:4567160-4568030
>chr16:4568088-4568326
>chr16:4568413-4569809
>chr16:4570131-4570213
>chr16:4570499-4571193
>chr16:4571818-4572150
>chr16:4572292-4572601
>chr16:4573156-4574528
>chr16:4575131-4575246
>chr16:4575483-4575563
>chr16:4576914-4578794
>chr16:4579271-4579917
>chr16:4580257-4580302
>chr16:4580495-4582331
>chr16:4582949-4583520
>chr16:4583637-4583955
>chr16:4584208-4585634
>chr16:4585685-4585881
>chr16:4585944-4586290
>chr16:4587228-4587592
>chr16:4587659-4587954
>chr16:4588756-4588824
>chr16:4589267-4589584
>chr16:4589838-4591271
>chr16:4591971-4592069
>chr16:4592153-4592284
>chr16:4592730-4592966
>chr16:4593770-4593921
>chr16:4594013-4594093
>chr16:4594787-4594897
>chr16:4595669-4595990
>chr16:4596199-4596825
>chr16:4596978-4597100
>chr16:4597550-4597959
>chr16:4598055-4598613
>chr16:4598845-4599112
>chr16:4599741-4599816
>chr16:4600081-4600115
>chr16:4600161-4600253
>chr16:4600826-4601175
>chr16:4601796-4601885
>chr16:4602929-4603570
>chr16:4604412-4604505
>chr16:4604960-4605258
>chr16:4605482-4605898
>chr16:4606056-4606430
>chr16:4607179-4607486
>chr16:4609060-4609160
>chr16:4609628-4609706
>chr16:4610543-4610615
>chr16:4611000-4611159
>chr16:4612051-4612393
>chr16:4612854-4613109
>chr16:4616422-4616486
>chr16:4616905-4617832
>chr16:4618150-4618277
>chr16:4619629-4619962
>chr16:4620181-4620496
>chr16:4620734-4621404
>chr16:4622003-4623313
>chr16:4623433-4623699
>chr16:4624026-4624070
>chr16:4624142-4624186
>chr16:4625839-4625875
>chr16:4626047-4626088
>chr16:4626453-4626495
>chr16:4626936-4627024
>chr16:4627500-4631114
>chr16:4631227-4631539
>chr16:4631634-4631745
>chr16:4631983-4632316
>chr16:4632365-4633960
>chr16:4634168-4634302
>chr16:4635117-4636103
>chr16:4636808-4637533
>chr16:4638177-4638476
>chr16:4641342-4641991
>chr16:4642153-4642768
>chr16:4642807-4643675
>chr16:4643960-4644644
>chr16:4644808-4644890
>chr16:4644932-4645042
>chr16:4645136-4645458
>chr16:4646152-4646439
>chr16:4646541-4646667
>chr16:4648235-4648944
>chr16:4649329-4649367
>chr16:4649431-4649529
>chr16:4649561-4649688
>chr16:4650014-4650344
>chr16:4650823-4651121
>chr16:4652235-4652366
>chr16:4653072-4653114
>chr16:4653420-4654063
>chr16:4654110-4654164
>chr16:4655824-4655855
>chr16:4656071-4656138
>chr16:4656564-4656939
>chr16:4657734-4658045
>chr16:4658247-4658549
>chr16:4658703-4659205
>chr16:4659309-4659412
>chr16:4660971-4661280
>chr16:4662213-4662556
>chr16:4663018-4663416
>chr16:4664334-4664441
>chr16:4665390-4666447
>chr16:4668382-4669443
>chr16:4670012-4670683
>chr16:4671900-4672331
>chr16:4672814-4673141
>chr16:4673351-4673449
>chr16:4673947-4675696
>chr16:4677841-4678139
>chr16:4678410-4678673
>chr16:4682780-4682830
>chr16:4683593-4683696
>chr16:4683922-4683974
>chr16:4687296-4687637
>chr16:4689688-4690151
>chr16:4690304-4690383
>chr16:4691812-4691904
>chr16:4694406-4694545
>chr16:4698358-4698425
>chr16:4698762-4698803
>chr16:4700121-4700442
>chr16:4702030-4702072
>chr16:4702863-4703015
>chr16:4703122-4703777
>chr16:4705461-4705766
>chr16:4705925-4706544
>chr16:4707277-4707570
>chr16:4707822-4708158
>chr16:4708626-4710163
>chr16:4710255-4711758
>chr16:4712087-4712528
>chr16:4712955-4713266
>chr16:4713336-4713501
>chr16:4714378-4714419
>chr16:4714705-4715019
>chr16:4715155-4715225
>chr16:4715336-4715616
>chr16:4715697-4715859
>chr16:4716046-4716390
>chr16:4716607-4717569
>chr16:4717652-4718220
>chr16:4719061-4719350
>chr16:4719528-4720478
>chr16:4720654-4720970
>chr16:4721017-4722048
>chr16:4722184-4722959
>chr16:4723220-4723596
>chr16:4723704-4724129
>chr16:4725635-4726279
>chr16:4727497-4727601
>chr16:4728039-4728349
>chr16:4729350-4729690
>chr16:4730584-4730890
>chr16:4731107-4731152
>chr16:4731261-4731678
>chr16:4732454-4732722
>chr16:4732841-4733799
>chr16:4735666-4735980
>chr16:4736152-4736307
>chr16:4737644-4737784
>chr16:4738532-4738914
>chr16:4739296-4739456
>chr16:4739555-4740099
>chr16:4740881-4741317
>chr16:4741510-4741810
>chr16:4742265-4742747
>chr16:4743399-4743496
>chr16:4743894-4744234
>chr16:4745149-4745204
>chr16:4745322-4745392
>chr16:4745660-4746005
>chr16:4746911-4746999
>chr16:4747543-4747617
>chr16:4748174-4748329
>chr16:4749526-4749837
>chr16:4750343-4750936
>chr16:4751635-4751929
>chr16:4752913-4752952
>chr16:4753170-4753483
>chr16:4753682-4753864
>chr16:4754373-4754705
>chr16:4754785-4755884
>chr16:4756019-4756068
>chr16:4756124-4757120
>chr16:4757150-4758209
>chr16:4758654-4758681
>chr16:4758873-4759291
>chr16:4759429-4759527
>chr16:4759673-4759706
>chr16:4759753-4760074
>chr16:4761025-4761087
>chr16:4761136-4761917
>chr16:4762450-4762541
>chr16:4762592-4762695
>chr16:4762734-4762840
>chr16:4763114-4763445
>chr16:4764126-4764861
>chr16:4765017-4765308
>chr16:4765679-4765728
>chr16:4766333-4766619
>chr16:4767419-4767716
>chr16:4767890-4768296
>chr16:4770261-4771836
>chr16:4771989-4772812
>chr16:4772873-4773512
>chr16:4773560-4774197
>chr16:4774324-4775063
>chr16:4775616-4776160
>chr16:4776300-4776345
>chr16:4776413-4776472
>chr16:4776703-4777622
>chr16:4778510-4779174
>chr16:4779968-4780430
>chr16:4780510-4780558
>chr16:4780697-4781323
>chr16:4781397-4781603
>chr16:4781644-4782297
>chr16:4782335-4782558
>chr16:4782621-4783248
>chr16:4783579-4783637
>chr16:4783822-4783898
>chr16:4784486-4785377
>chr16:4785492-4785787
>chr16:4785922-4785975
>chr16:4786143-4787369
>chr16:4789000-4789764
>chr16:4789855-4790230
>chr16:4790497-4790913
>chr16:4791677-4793246
>chr16:4793423-4793662
>chr16:4793748-4794985
>chr16:4795079-4795143
>chr16:4795241-4795652
>chr16:4795841-4795919
>chr16:4796429-4796735
>chr16:4798993-4799035
>chr16:4800091-4800214
>chr16:4800749-4800858
>chr16:4801110-4801169
>chr16:4801858-4801903
>chr16:4802471-4802509
>chr16:4804185-4804267
>chr16:4805566-4806044
>chr16:4806102-4806147
>chr16:4806237-4806662
>chr16:4806720-4807471
>chr16:4807919-4808261
>chr16:4808307-4808652
>chr16:4808829-4809072
>chr16:4809182-4809976
>chr16:4810067-4810103
>chr16:4810190-4811154
>chr16:4812486-4813285
>chr16:4814450-4814492
>chr16:4815103-4815321
>chr16:4815769-4816431
>chr16:4816596-4817419
>chr16:4817997-4818588
>chr16:4819108-4819613
>chr16:4820004-4820288
>chr16:4820906-4820955
>chr16:4821069-4821129
>chr16:4822100-4822697
>chr16:4824227-4824528
>chr16:4825643-4825999
>chr16:4826074-4826408
>chr16:4826586-4826682
>chr16:4827572-4828432
>chr16:4829265-4830227
>chr16:4830266-4830401
>chr16:4831652-4831842
>chr16:4834272-4834756
>chr16:4835539-4835858
>chr16:4835948-4836101
>chr16:4837152-4837438
>chr16:4837552-4837988
>chr16:4838337-4838440
>chr16:4838585-4839043
>chr16:4839100-4839397
>chr16:4841338-4841697
>chr16:4841928-4843001
>chr16:4843155-4843461
>chr16:4843805-4844143
>chr16:4844482-4844777
>chr16:4845465-4845512
>chr16:4848828-4849096
>chr16:4849579-4849960
>chr16:4851214-4851473
>chr16:4851609-4851849
>chr16:4852708-4852770
>chr16:4853547-4853864
>chr16:4854025-4854671
>chr16:4854727-4855028
>chr16:4855280-4855952
>chr16:4857043-4857378
>chr16:4858334-4858454
>chr16:4861294-4861331
>chr16:4861655-4861958
>chr16:4864065-4864262
>chr16:4865268-4865335
>chr16:4865380-4866012
>chr16:4866410-4866815
>chr16:4867284-4867317
>chr16:4868908-4868943
>chr16:4871566-4871889
>chr16:4872427-4872773
>chr16:4875938-4876276
>chr16:4876317-4876615
>chr16:4878725-4879269
>chr16:4879338-4879480
>chr16:4886609-4886924
>chr16:4887610-4887902
>chr16:4888660-4888689
>chr16:4889221-4889581
>chr16:4891423-4891578
>chr16:4893906-4893958
>chr16:4896340-4896491
>chr16:4896544-4897481
>chr16:4898092-4898793
>chr16:4899567-4899686
>chr16:4899768-4899830
>chr16:4900008-4900068
>chr16:4900454-4900732
>chr16:4901411-4901989
>chr16:4902663-4903054
>chr16:4903362-4903739
>chr16:4904580-4904629
>chr16:4904661-4904707
>chr16:4904761-4904802
>chr16:4905817-4906134
>chr16:4906208-4906530
>chr16:4906904-4907362
>chr16:4907474-4907541
>chr16:4907855-4908361
>chr16:4908406-4908462
>chr16:4908521-4908843
>chr16:4909401-4909709
>chr16:4909792-4909948
>chr16:4910148-4910200
>chr16:4910322-4910359
>chr16:4911151-4911984
>chr16:4912128-4912454
>chr16:4912816-4913149
>chr16:4913283-4913372
>chr16:4913531-4913707
>chr16:4914008-4914069
>chr16:4915822-4915865
>chr16:4916014-4917301
>chr16:4917380-4917429
>chr16:4917533-4918312
>chr16:4918551-4918635
>chr16:4919400-4919622
>chr16:4919660-4920375
>chr16:4920459-4920924
>chr16:4921467-4921777
>chr16:4922077-4922232
>chr16:4922364-4922718
>chr16:4923684-4923731
>chr16:4924150-4924249
>chr16:4924601-4924690
>chr16:4926597-4926915
>chr16:4927903-4928054
>chr16:4928141-4928373
>chr16:4928723-4929022
>chr16:4929648-4929984
>chr16:4930853-4931430
>chr16:4932365-4932724
>chr16:4932878-4932957
>chr16:4933000-4933171
>chr16:4934005-4934112
>chr16:4938020-4938298
>chr16:4938364-4938833
>chr16:4938974-4939442
>chr16:4939464-4940521
>chr16:4941073-4941138
>chr16:4941597-4942207
>chr16:4942249-4942305
>chr16:4942698-4943060
>chr16:4943299-4943395
>chr16:4943998-4944436
>chr16:4944603-4944681
>chr16:4945398-4945714
>chr16:4945808-4945972
>chr16:4946118-4946327
>chr16:4946506-4946838
>chr16:4946916-4947345
>chr16:4947747-4947786
>chr16:4947843-4947927
>chr16:4948448-4948701
>chr16:4949262-4949322
>chr16:4949774-4949965
>chr16:4950087-4950146
>chr16:4950226-4951147
>chr16:4951445-4951890
>chr16:4951940-4953209
>chr16:4953307-4953353
>chr16:4953710-4953825
>chr16:4953883-4954718
>chr16:4955281-4955353
>chr16:4955646-4955965
>chr16:4955992-4956055
>chr16:4956474-4956542
>chr16:4956700-4956758
>chr16:4956922-4957553
>chr16:4959162-4959202
>chr16:4960238-4960306
>chr16:4960986-4961613
>chr16:4962125-4962225
>chr16:4962410-4962727
>chr16:4963349-4964002
>chr16:4964303-4965035
>chr16:4965186-4966593
>chr16:4967024-4967055
>chr16:4967127-4967215
>chr16:4967313-4967349
>chr16:4967397-4968627
>chr16:4969383-4969688
>chr16:4969785-4970117
>chr16:4970818-4971097
>chr16:4971141-4971508
>chr16:4971799-4971852
>chr16:4972041-4972822
>chr16:4973589-4973986
>chr16:4974208-4975733
>chr16:4976082-4976190
>chr16:4976660-4976732
>chr16:4977164-4977506
>chr16:4977766-4979014
>chr16:4979358-4979421
>chr16:4979801-4979857
>chr16:4980090-4980139
>chr16:4980800-4980961
>chr16:4981105-4981413
>chr16:4982205-4982277
>chr16:4982761-4984098
>chr16:4984158-4984889
>chr16:4984948-4987039
>chr16:4987208-4987327
>chr16:4988460-4988836
>chr16:4989288-4989647
>chr16:4990022-4990467
>chr16:4991251-4991619
>chr16:4992173-4992540
>chr16:4992826-4992888
>chr16:4993028-4993523
>chr16:4993995-4994068
>chr16:4994332-4994640
>chr16:4994959-4995023
>chr16:4995576-4995959
>chr16:4996565-4996789
>chr16:4997089-4997470
>chr16:4997647-4998306
>chr16:4998449-4998768
>chr16:4999050-4999145
>chr16:4999319-5000411
>chr16:5001256-5001559
>chr16:5001741-5002061
>chr16:5002288-5002518
>chr16:5002712-5002819
>chr16:5002864-5002976
>chr16:5003589-5003679
>chr16:5003836-5003948
>chr16:5005002-5005885
>chr16:5007570-5008217
>chr16:5008984-5009345
>chr16:5009372-5009713
>chr16:5010054-5010375
>chr16:5010887-5011088
>chr16:5011702-5011763
>chr16:5012577-5013249
>chr16:5013381-5014071
>chr16:5014256-5014378
>chr16:5018040-5018124
>chr16:5018380-5018679
>chr16:5019130-5019494
>chr16:5019534-5020090
>chr16:5021007-5021132
>chr16:5021165-5021339
>chr16:5022920-5022972
>chr16:5023121-5023431
>chr16:5023906-5024185
>chr16:5024190-5024236
>chr16:5024291-5024702
>chr16:5025920-5026867
>chr16:5026950-5027055
>chr16:5027382-5027423
>chr16:5028375-5028544
>chr16:5029585-5029948
>chr16:5030943-5031241
>chr16:5032373-5032694
>chr16:5034414-5034455
>chr16:5035009-5035351
>chr16:5035924-5036134
>chr16:5036961-5037077
>chr16:5037157-5037804
>chr16:5038392-5039595
>chr16:5039634-5039824
>chr16:5040087-5040558
>chr16:5041002-5041353
>chr16:5041509-5041776
>chr16:5041972-5042045
>chr16:5043081-5043413
>chr16:5043727-5043989
>chr16:5044004-5044040
>chr16:5044556-5044859
>chr16:5045678-5045735
>chr16:5046316-5046655
>chr16:5046869-5046963
>chr16:5047447-5047699
>chr16:5047957-5048320
>chr16:5048570-5050780
>chr16:5050872-5052922
>chr16:5052979-5053438
>chr16:5053553-5054050
>chr16:5054594-5054993
>chr16:5055365-5055424
>chr16:5055753-5056018
>chr16:5056952-5057317
>chr16:5057575-5057848
>chr16:5058112-5058519
>chr16:5058944-5059535
>chr16:5060719-5061521
>chr16:5062186-5062221
>chr16:5063434-5064291
>chr16:5065006-5065157
>chr16:5066288-5066573
>chr16:5066803-5067528
>chr16:5067862-5068261
>chr16:5068335-5069032
>chr16:5069348-5069730
>chr16:5070803-5071167
>chr16:5072692-5072737
>chr16:5073471-5073513
>chr16:5073618-5074021
>chr16:5074156-5074442
>chr16:5074823-5075239
>chr16:5076779-5077092
>chr16:5077143-5077231
>chr16:5077655-5077700
>chr16:5077793-5077857
>chr16:5077943-5082454
>chr16:5082496-5084018
>chr16:5084086-5084970
>chr16:5085086-5091986
>chr16:5092035-5097250
>chr16:5097292-5100905
>chr16:5101073-5101963
>chr16:5101985-5103199
>chr16:5103696-5107513
>chr16:5107636-5116284
>chr16:5116347-5116923
>chr16:5117154-5117383
>chr16:5117455-5120704
>chr16:5120919-5121752
>chr16:5121896-5127358
>chr16:5127454-5128548
>chr16:5128796-5129285
>chr16:5129312-5129576
>chr16:5129641-5129727
>chr16:5129800-5131174
>chr16:5131327-5131481
>chr16:5131537-5133573
>chr16:5133615-5134952
>chr16:5135107-5135440
>chr16:5135499-5136658
>chr16:5136758-5137553
>chr16:5137594-5137781
>chr16:5137808-5137936
>chr16:5138203-5141895
>chr16:5142165-5142295
>chr16:5142308-5142515
>chr16:5143589-5143645
>chr16:5143866-5144369
>chr16:5144604-5144929
>chr16:5144972-5145293
>chr16:5145649-5146021
>chr16:5146340-5146677
>chr16:5146798-5148186
>chr16:5148242-5150498
>chr16:5150566-5151029
>chr16:5151198-5152211
>chr16:5152357-5154732
>chr16:5154772-5156914
>chr16:5156960-5157281
>chr16:5157360-5157918
>chr16:5158080-5159263
>chr16:5159365-5159464
>chr16:5159512-5159636
>chr16:5159771-5160937
>chr16:5160985-5163508
>chr16:5163555-5164579
>chr16:5164789-5166275
>chr16:5167611-5167663
>chr16:5167756-5167867
>chr16:5167937-5168015
>chr16:5168208-5168949
>chr16:5170101-5170424
>chr16:5170470-5170828
>chr16:5171242-5171580
>chr16:5172288-5172590
>chr16:5173407-5173442
>chr16:5173612-5174072
>chr16:5174478-5174707
>chr16:5175904-5176425
>chr16:5177048-5177100
>chr16:5177215-5177334
>chr16:5177421-5177496
>chr16:5177808-5177844
>chr16:5177968-5179245
>chr16:5179292-5179407
>chr16:5179483-5179572
>chr16:5179623-5179677
>chr16:5179754-5179873
>chr16:5180121-5180425
>chr16:5180515-5180990
>chr16:5181250-5181583
>chr16:5181676-5183007
>chr16:5183127-5183783
>chr16:5184194-5184906
>chr16:5184996-5187057
>chr16:5187127-5187551
>chr16:5187593-5187673
>chr16:5187726-5188715
>chr16:5189612-5190558
>chr16:5190880-5192125
>chr16:5192277-5192398
>chr16:5192685-5193535
>chr16:5194748-5195047
>chr16:5195129-5195565
>chr16:5196455-5196642
>chr16:5197064-5197116
>chr16:5197335-5197771
>chr16:5197847-5198369
>chr16:5199811-5199967
>chr16:5200012-5200048
>chr16:5200739-5201073
>chr16:5201632-5204409
>chr16:5204482-5204573
>chr16:5205164-5205247
>chr16:5205276-5205344
>chr16:5205391-5205546
>chr16:5205909-5206324
>chr16:5206552-5206823
>chr16:5206852-5207166
>chr16:5207430-5212100
>chr16:5212176-5212806
>chr16:5212857-5213441
>chr16:5213583-5213867
>chr16:5214103-5214367
>chr16:5214405-5214586
>chr16:5214628-5214697
>chr16:5214798-5215158
>chr16:5215962-5216015
>chr16:5217310-5217456
>chr16:5217930-5217993
>chr16:5219122-5219155
>chr16:5219311-5219438
>chr16:5221211-5222189
>chr16:5223469-5223513
>chr16:5223568-5224091
>chr16:5225113-5225291
>chr16:5226541-5226628
>chr16:5226724-5227041
>chr16:5227248-5227281
>chr16:5227731-5228048
>chr16:5228378-5228477
>chr16:5228554-5228911
>chr16:5229029-5229068
>chr16:5229865-5231164
>chr16:5231250-5231319
>chr16:5231397-5231667
>chr16:5231940-5231978
>chr16:5232341-5232493
>chr16:5232904-5233249
>chr16:5233639-5234003
>chr16:5234852-5235171
>chr16:5235280-5235329
>chr16:5235834-5236178
>chr16:5236620-5236803
>chr16:5236862-5237156
>chr16:5237475-5238779
>chr16:5238857-5239597
>chr16:5239639-5240458
>chr16:5240487-5241115
>chr16:5241151-5242537
>chr16:5242572-5244455
>chr16:5244520-5244563
>chr16:5244656-5248187
>chr16:5248332-5248598
>chr16:5248669-5251031
>chr16:5251123-5251609
>chr16:5251958-5252227
>chr16:5252334-5252949
>chr16:5253055-5253495
>chr16:5253615-5253999
>chr16:5254101-5254726
>chr16:5254801-5255014
>chr16:5255060-5255267
>chr16:5255313-5256064
>chr16:5256117-5257401
>chr16:5257436-5257514
>chr16:5257655-5257766
>chr16:5257839-5258905
>chr16:5258958-5259069
>chr16:5259166-5260478
>chr16:5260649-5260728
>chr16:5260879-5262837
>chr16:5262886-5263132
>chr16:5263185-5263588
>chr16:5263635-5263726
>chr16:5263888-5265798
>chr16:5265841-5265972
>chr16:5266123-5268291
>chr16:5268370-5271335
>chr16:5271418-5272514
>chr16:5272740-5273217
>chr16:5273243-5273617
>chr16:5273686-5274555
>chr16:5274792-5280328
>chr16:5280373-5281531
>chr16:5281609-5284745
>chr16:5284823-5286307
>chr16:5286388-5286918
>chr16:5287015-5287482
>chr16:5287511-5287792
>chr16:5287827-5288210
>chr16:5288407-5288579
>chr16:5288605-5291885
>chr16:5292321-5293345
>chr16:5293410-5294304
>chr16:5294512-5295784
>chr16:5296678-5297706
>chr16:5298126-5298244
>chr16:5298418-5298997
>chr16:5299304-5299338
>chr16:5299838-5300950
>chr16:5301234-5301660
>chr16:5301777-5302242
>chr16:5302382-5302422
>chr16:5302820-5303100
>chr16:5304822-5304891
>chr16:5305813-5306224
>chr16:5306312-5306609
>chr16:5307357-5307395
>chr16:5307613-5308354
>chr16:5309493-5309693
>chr16:5310114-5310434
>chr16:5310823-5311782
>chr16:5312308-5312613
>chr16:5312683-5312758
>chr16:5313494-5313917
>chr16:5314402-5314811
>chr16:5316090-5316170
>chr16:5316576-5316693
>chr16:5317059-5317125
>chr16:5317235-5317828
>chr16:5317881-5317981
>chr16:5318125-5318431
>chr16:5318823-5319170
>chr16:5319789-5319827
>chr16:5321163-5321236
>chr16:5321295-5321621
>chr16:5322015-5322054
>chr16:5322611-5322666
>chr16:5322999-5323086
>chr16:5323286-5323322
>chr16:5324102-5324857
>chr16:5325024-5325057
>chr16:5325144-5325259
>chr16:5325774-5325845
>chr16:5326071-5326165
>chr16:5328113-5328196
>chr16:5328390-5328461
>chr16:5329169-5330061
>chr16:5330167-5330713
>chr16:5332252-5332716
>chr16:5332902-5333214
>chr16:5333677-5334367
>chr16:5335999-5336054
>chr16:5337787-5338055
>chr16:5338609-5338799
>chr16:5339052-5339225
>chr16:5339459-5339732
>chr16:5343233-5343650
>chr16:5345308-5345358
>chr16:5346806-5346875
>chr16:5347560-5347776
>chr16:5347873-5348491
>chr16:5348790-5349180
>chr16:5349288-5349326
>chr16:5349388-5349670
>chr16:5350579-5350914
>chr16:5351786-5352108
>chr16:5352663-5352954
>chr16:5353084-5353366
>chr16:5354399-5354438
>chr16:5354970-5355109
>chr16:5355659-5356351
>chr16:5357443-5357596
>chr16:5357958-5358044
>chr16:5358122-5358163
>chr16:5358356-5359265
>chr16:5359314-5359795
>chr16:5362150-5363350
>chr16:5365383-5365689
>chr16:5365808-5365847
>chr16:5366144-5366740
>chr16:5366796-5366893
>chr16:5367620-5367708
>chr16:5368997-5369338
>chr16:5369804-5369911
>chr16:5369992-5370087
>chr16:5370515-5370815
>chr16:5370910-5371327
>chr16:5371382-5371557
>chr16:5372387-5372489
>chr16:5373308-5374396
>chr16:5375485-5375524
>chr16:5375615-5375767
>chr16:5375863-5376185
>chr16:5377507-5377652
>chr16:5378713-5378882
>chr16:5379019-5379108
>chr16:5380661-5380705
>chr16:5381445-5381511
>chr16:5382018-5382066
>chr16:5384280-5384312
>chr16:5385087-5385233
>chr16:5385293-5385327
>chr16:5386762-5387075
>chr16:5387948-5388043
>chr16:5388070-5388211
>chr16:5388503-5389280
>chr16:5389463-5389507
>chr16:5389615-5390077
>chr16:5390164-5390594
>chr16:5391232-5391390
>chr16:5391775-5392324
>chr16:5392513-5392653
>chr16:5393661-5394366
>chr16:5394491-5394859
>chr16:5396064-5396111
>chr16:5396317-5396687
>chr16:5398176-5398535
>chr16:5399139-5399181
>chr16:5399473-5399748
>chr16:5400053-5400622
>chr16:5400653-5400893
>chr16:5401007-5401092
>chr16:5401697-5401914
>chr16:5402994-5403753
>chr16:5404059-5404254
>chr16:5405210-5405575
>chr16:5406089-5406177
>chr16:5406319-5406778
>chr16:5406932-5407330
>chr16:5407554-5407851
>chr16:5408574-5408846
>chr16:5408890-5408988
>chr16:5409491-5409629
>chr16:5409774-5410398
>chr16:5411219-5411296
>chr16:5411370-5411425
>chr16:5411548-5411908
>chr16:5412153-5412189
>chr16:5412324-5412416
>chr16:5413418-5413467
>chr16:5413965-5414009
>chr16:5415105-5415476
>chr16:5416193-5416250
>chr16:5416656-5416731
>chr16:5417698-5417753
>chr16:5417793-5418116
>chr16:5418635-5418776
>chr16:5419144-5419615
>chr16:5420410-5421413
>chr16:5421619-5421684
>chr16:5422166-5423164
>chr16:5424555-5425410
>chr16:5425675-5425726
>chr16:5426036-5426086
>chr16:5427231-5427631
>chr16:5427753-5427793
>chr16:5428098-5428181
>chr16:5428610-5428706
>chr16:5430633-5430672
>chr16:5431307-5431697
>chr16:5432770-5433029
>chr16:5433128-5433181
>chr16:5433668-5433752
>chr16:5434313-5434625
>chr16:5436552-5436845
>chr16:5438335-5438399
>chr16:5439659-5439857
>chr16:5441262-5441992
>chr16:5442305-5442395
>chr16:5442830-5442873
>chr16:5443007-5443158
>chr16:5443331-5443769
>chr16:5446536-5446586
>chr16:5447292-5447699
>chr16:5449659-5449872
>chr16:5450928-5450973
>chr16:5451992-5452398
>chr16:5452614-5452983
>chr16:5454010-5454073
>chr16:5454533-5454573
>chr16:5454706-5455110
>chr16:5456930-5457489
>chr16:5458120-5458198
>chr16:5458441-5458505
>chr16:5458756-5458807
>chr16:5459706-5459754
>chr16:5462149-5462475
>chr16:5463014-5463091
>chr16:5463533-5463836
>chr16:5464102-5464179
>chr16:5465019-5465395
>chr16:5468182-5468763
>chr16:5469644-5470068
>chr16:5470690-5471162
>chr16:5473522-5474070
>chr16:5474371-5474670
>chr16:5475738-5475932
>chr16:5476235-5476304
>chr16:5476996-5477233
>chr16:5479319-5479367
>chr16:5479470-5479785
>chr16:5479929-5479980
>chr16:5481755-5482039
>chr16:5483713-5483814
>chr16:5483878-5484194
>chr16:5484413-5485378
>chr16:5485602-5485669
>chr16:5485892-5485996
>chr16:5487792-5488889
>chr16:5489481-5489568
>chr16:5489930-5490020
>chr16:5491054-5491116
>chr16:5491469-5491558
>chr16:5491770-5492157
>chr16:5492955-5493003
>chr16:5493186-5493340
>chr16:5493922-5493980
>chr16:5494993-5495169
>chr16:5495358-5495394
>chr16:5495432-5495552
>chr16:5495839-5496157
>chr16:5496235-5496362
>chr16:5497486-5497812
>chr16:5498065-5498428
>chr16:5499545-5500013
>chr16:5500070-5500541
>chr16:5501041-5501414
>chr16:5501700-5502078
>chr16:5502984-5503117
>chr16:5503331-5503814
>chr16:5503863-5503944
>chr16:5507533-5507995
>chr16:5509211-5509293
>chr16:5510139-5510191
>chr16:5511526-5511601
>chr16:5512347-5512457
>chr16:5512891-5513244
>chr16:5513582-5513938
>chr16:5514696-5515063
>chr16:5515128-5515191
>chr16:5516431-5516498
>chr16:5516579-5516973
>chr16:5517818-5517926
>chr16:5518849-5518965
>chr16:5519117-5519182
>chr16:5519416-5519679
>chr16:5520180-5520224
>chr16:5522395-5522695
>chr16:5522787-5523757
>chr16:5524418-5524848
>chr16:5524968-5525023
>chr16:5525488-5525820
>chr16:5526278-5526655
>chr16:5526878-5526962
>chr16:5528590-5528953
>chr16:5529228-5530115
>chr16:5530369-5530422
>chr16:5530750-5531182
>chr16:5531789-5532095
>chr16:5534237-5534337
>chr16:5534557-5534839
>chr16:5535174-5535233
>chr16:5536191-5536539
>chr16:5536675-5536840
>chr16:5537662-5537895
>chr16:5538537-5538882
>chr16:5539315-5539668
>chr16:5540836-5541156
>chr16:5541275-5541777
>chr16:5541879-5541992
>chr16:5542238-5542559
>chr16:5543115-5543155
>chr16:5544323-5544599
>chr16:5544736-5544820
>chr16:5544880-5545517
>chr16:5545573-5545676
>chr16:5545730-5545816
>chr16:5546008-5546271
>chr16:5546370-5546457
>chr16:5546492-5546544
>chr16:5546682-5547208
>chr16:5547394-5547636
>chr16:5547683-5548696
>chr16:5548835-5548901
>chr16:5551652-5551988
>chr16:5552931-5553765
>chr16:5553962-5554538
>chr16:5555193-5555604
>chr16:5555733-5556059
>chr16:5556983-5557325
>chr16:5557619-5557649
>chr16:5557737-5557857
>chr16:5558166-5558305
>chr16:5560221-5560351
>chr16:5562960-5563252
>chr16:5563643-5563806
>chr16:5563981-5564317
>chr16:5565254-5565680
>chr16:5565826-5566194
>chr16:5566477-5566720
>chr16:5567886-5567924
>chr16:5568415-5568473
>chr16:5568837-5569155
>chr16:5569435-5569494
>chr16:5569568-5569614
>chr16:5570556-5570855
>chr16:5571205-5571566
>chr16:5571601-5571965
>chr16:5572256-5572312
>chr16:5572525-5572613
>chr16:5573677-5573993
>chr16:5574386-5574698
>chr16:5575275-5575351
>chr16:5575943-5576370
>chr16:5577962-5578264
>chr16:5578840-5579156
>chr16:5579694-5580077
>chr16:5581596-5581634
>chr16:5582563-5582712
>chr16:5582969-5583079
>chr16:5583195-5583306
>chr16:5583349-5583685
>chr16:5585102-5585220
>chr16:5585283-5585431
>chr16:5585909-5586280
>chr16:5586467-5586838
>chr16:5587204-5587719
>chr16:5588074-5588234
>chr16:5589363-5589401
>chr16:5589734-5589780
>chr16:5591246-5591579
>chr16:5592230-5592328
>chr16:5592419-5592656
>chr16:5592916-5593900
>chr16:5594338-5595163
>chr16:5596053-5596179
>chr16:5597180-5597329
>chr16:5597430-5597656
>chr16:5598024-5598248
>chr16:5598490-5598617
>chr16:5599896-5600532
>chr16:5600755-5600797
>chr16:5601114-5601260
>chr16:5602717-5602867
>chr16:5603333-5603369
>chr16:5605543-5605591
>chr16:5606437-5606532
>chr16:5606728-5606757
>chr16:5609789-5609891
>chr16:5610519-5610986
>chr16:5611609-5612366
>chr16:5612652-5612708
>chr16:5615034-5615308
>chr16:5616019-5616086
>chr16:5616524-5616678
>chr16:5616713-5616898
>chr16:5617078-5617148
>chr16:5618000-5618084
>chr16:5618332-5618646
>chr16:5620464-5621278
>chr16:5621506-5621546
>chr16:5622547-5622818
>chr16:5622873-5623020
>chr16:5623634-5623771
>chr16:5623937-5623979
>chr16:5624205-5624504
>chr16:5625364-5625434
>chr16:5625511-5626408
>chr16:5627649-5627930
>chr16:5628302-5628356
>chr16:5630171-5630489
>chr16:5631277-5631554
>chr16:5632935-5633229
>chr16:5633350-5633959
>chr16:5635927-5636398
>chr16:5636852-5636939
>chr16:5640311-5641301
>chr16:5644726-5645362
>chr16:5645682-5646473
>chr16:5646572-5646940
>chr16:5647562-5647639
>chr16:5647833-5648171
>chr16:5648750-5649497
>chr16:5650268-5650372
>chr16:5650689-5650776
>chr16:5650859-5651358
>chr16:5651614-5651672
>chr16:5651841-5652175
>chr16:5652373-5652422
>chr16:5652971-5653139
>chr16:5654365-5654402
>chr16:5654748-5654849
>chr16:5656451-5657111
>chr16:5657598-5658034
>chr16:5658554-5659593
>chr16:5661464-5661631
>chr16:5661775-5662157
>chr16:5662819-5662863
>chr16:5663008-5663518
>chr16:5664260-5664552
>chr16:5664959-5665251
>chr16:5667387-5667447
>chr16:5668048-5668318
>chr16:5669412-5669720
>chr16:5669837-5670093
>chr16:5670142-5670189
>chr16:5670904-5671001
>chr16:5674627-5674682
>chr16:5674870-5675254
>chr16:5675995-5676258
>chr16:5676431-5676893
>chr16:5679339-5679644
>chr16:5681078-5681697
>chr16:5683121-5683177
>chr16:5683352-5683861
>chr16:5684263-5684353
>chr16:5687052-5687177
>chr16:5691445-5691731
>chr16:5692154-5692370
>chr16:5694721-5694825
>chr16:5695141-5695251
>chr16:5696387-5696472
>chr16:5696632-5696698
>chr16:5696903-5697214
>chr16:5697324-5697439
>chr16:5697468-5697798
>chr16:5698265-5698339
>chr16:5698674-5699249
>chr16:5699565-5700188
>chr16:5701461-5701736
>chr16:5702106-5702483
>chr16:5703653-5703819
>chr16:5705267-5705504
>chr16:5705906-5706242
>chr16:5707830-5707881
>chr16:5709793-5709898
>chr16:5711289-5711360
>chr16:5711907-5712329
>chr16:5713286-5713343
>chr16:5714915-5714958
>chr16:5716273-5716667
>chr16:5716714-5716783
>chr16:5717180-5717688
>chr16:5718616-5718959
>chr16:5719190-5719504
>chr16:5719539-5719649
>chr16:5719728-5719880
>chr16:5720046-5720373
>chr16:5720568-5720608
>chr16:5720818-5721368
>chr16:5721650-5721734
>chr16:5724476-5724509
>chr16:5725223-5725567
>chr16:5726878-5726922
>chr16:5726969-5727404
>chr16:5727566-5727965
>chr16:5728155-5728321
>chr16:5730530-5731016
>chr16:5731064-5731182
>chr16:5731265-5731340
>chr16:5732945-5732984
>chr16:5733669-5733813
>chr16:5734177-5734480
>chr16:5735610-5735936
>chr16:5736602-5736957
>chr16:5737192-5737516
>chr16:5737708-5738279
>chr16:5738314-5738667
>chr16:5739881-5739916
>chr16:5740597-5740638
>chr16:5741966-5742067
>chr16:5742176-5742388
>chr16:5743727-5743847
>chr16:5744753-5751142
>chr16:5751783-5752428
>chr16:5752894-5753183
>chr16:5754199-5754252
>chr16:5754387-5755383
>chr16:5755582-5755884
>chr16:5756935-5757025
>chr16:5757159-5757534
>chr16:5757682-5757762
>chr16:5760592-5760983
>chr16:5761409-5761746
>chr16:5762282-5762383
>chr16:5764356-5764536
>chr16:5765333-5765423
>chr16:5766208-5766846
>chr16:5767959-5767992
>chr16:5769186-5769887
>chr16:5770368-5770710
>chr16:5771383-5771712
>chr16:5771879-5772193
>chr16:5773508-5773586
>chr16:5773687-5774014
>chr16:5774678-5774981
>chr16:5775267-5775329
>chr16:5776649-5776725
>chr16:5776941-5776980
>chr16:5777097-5777273
>chr16:5778429-5778503
>chr16:5779974-5780325
>chr16:5781477-5781573
>chr16:5781596-5781683
>chr16:5781834-5782267
>chr16:5782466-5782503
>chr16:5782597-5782956
>chr16:5782987-5783055
>chr16:5783122-5783208
>chr16:5783975-5784678
>chr16:5784734-5785052
>chr16:5785487-5785833
>chr16:5786799-5787136
>chr16:5788337-5788683
>chr16:5789071-5789118
>chr16:5789409-5789567
>chr16:5790862-5791182
>chr16:5792408-5793071
>chr16:5793153-5793294
>chr16:5793740-5793857
>chr16:5794231-5794382
>chr16:5795283-5795708
>chr16:5796672-5796743
>chr16:5796888-5796977
>chr16:5798057-5798127
>chr16:5798961-5799362
>chr16:5799493-5799646
>chr16:5799712-5799897
>chr16:5800028-5800082
>chr16:5802755-5802943
>chr16:5804176-5804369
>chr16:5804574-5804662
>chr16:5806255-5806435
>chr16:5807814-5807884
>chr16:5808239-5810551
>chr16:5810926-5811749
>chr16:5812164-5812213
>chr16:5812321-5812762
>chr16:5812811-5813309
>chr16:5813435-5813716
>chr16:5813951-5814069
>chr16:5814501-5814575
>chr16:5814638-5815308
>chr16:5815848-5815895
>chr16:5816530-5816915
>chr16:5817152-5817212
>chr16:5817591-5817639
>chr16:5817697-5817995
>chr16:5818447-5818511
>chr16:5819086-5819225
>chr16:5819261-5819317
>chr16:5819674-5819794
>chr16:5821272-5822537
>chr16:5823441-5824005
>chr16:5825534-5826243
>chr16:5826321-5826353
>chr16:5826513-5826595
>chr16:5827112-5827438
>chr16:5827790-5828238
>chr16:5828429-5828722
>chr16:5828908-5828976
>chr16:5829157-5829222
>chr16:5829550-5829616
>chr16:5831203-5831764
>chr16:5832381-5832421
>chr16:5833187-5833532
>chr16:5834106-5835050
>chr16:5835511-5835695
>chr16:5836174-5836226
>chr16:5836675-5836753
>chr16:5837268-5837312
>chr16:5838036-5838148
>chr16:5838650-5838711
>chr16:5838952-5838984
>chr16:5841269-5841319
>chr16:5842524-5842587
>chr16:5842793-5843657
>chr16:5845860-5846315
>chr16:5847325-5847383
>chr16:5848008-5848143
>chr16:5848221-5848274
>chr16:5848328-5848455
>chr16:5848680-5849067
>chr16:5850655-5850703
>chr16:5852680-5852866
>chr16:5853746-5853978
>chr16:5854121-5854620
>chr16:5854709-5855839
>chr16:5855932-5856321
>chr16:5856490-5856935
>chr16:5856984-5857205
>chr16:5857271-5857461
>chr16:5857637-5857979
>chr16:5858460-5858535
>chr16:5858931-5859234
>chr16:5860092-5860382
>chr16:5863944-5864260
>chr16:5864906-5864940
>chr16:5865845-5866415
>chr16:5866767-5866991
>chr16:5867692-5868022
>chr16:5868284-5868412
>chr16:5869430-5869705
>chr16:5869899-5869936
>chr16:5870094-5870184
>chr16:5872444-5872812
>chr16:5872848-5873218
>chr16:5874661-5874979
>chr16:5875809-5876223
>chr16:5877512-5877835
>chr16:5877882-5878009
>chr16:5878131-5878253
>chr16:5878380-5878425
>chr16:5879403-5879627
>chr16:5880809-5880858
>chr16:5880938-5881028
>chr16:5881392-5881735
>chr16:5881795-5881953
>chr16:5882051-5882123
>chr16:5883244-5883319
>chr16:5884435-5884563
>chr16:5885864-5886209
>chr16:5886275-5886399
>chr16:5886598-5886901
>chr16:5886955-5887030
>chr16:5887072-5887164
>chr16:5887396-5887740
>chr16:5888507-5888805
>chr16:5889064-5889636
>chr16:5890408-5890688
>chr16:5893301-5893913
>chr16:5894195-5894575
>chr16:5894706-5895045
>chr16:5896504-5896645
>chr16:5897035-5897395
>chr16:5897964-5898335
>chr16:5898780-5898995
>chr16:5899093-5899173
>chr16:5899788-5900103
>chr16:5900389-5900434
>chr16:5901601-5901701
>chr16:5902215-5902324
>chr16:5902382-5902730
>chr16:5903078-5903163
>chr16:5904625-5905752
>chr16:5906252-5906323
>chr16:5906447-5906546
>chr16:5906717-5907109
>chr16:5907714-5908627
>chr16:5908725-5909400
>chr16:5909761-5910100
>chr16:5911607-5911740
>chr16:5911837-5911963
>chr16:5912163-5912210
>chr16:5913346-5913501
>chr16:5913562-5913696
>chr16:5914233-5914927
>chr16:5915542-5915828
>chr16:5918102-5918438
>chr16:5919324-5919701
>chr16:5919886-5920239
>chr16:5920453-5920498
>chr16:5921637-5922398
>chr16:5923537-5924095
>chr16:5924126-5924680
>chr16:5925207-5925384
>chr16:5925430-5925489
>chr16:5925557-5925740
>chr16:5927421-5927962
>chr16:5928013-5928553
>chr16:5929448-5929502
>chr16:5930155-5931032
>chr16:5931830-5932111
>chr16:5933772-5934110
>chr16:5934587-5934969
>chr16:5935054-5935229
>chr16:5935453-5935560
>chr16:5936117-5936428
>chr16:5936987-5937053
>chr16:5937514-5937880
>chr16:5938809-5939295
>chr16:5939937-5940015
>chr16:5940907-5941066
>chr16:5941178-5941630
>chr16:5942076-5942114
>chr16:5942370-5942487
>chr16:5942677-5942707
>chr16:5942738-5942800
>chr16:5943785-5944079
>chr16:5944666-5944964
>chr16:5945564-5945646
>chr16:5946724-5946837
>chr16:5946940-5947239
>chr16:5947365-5947609
>chr16:5948420-5948533
>chr16:5948734-5948819
>chr16:5949249-5949594
>chr16:5949796-5949837
>chr16:5951159-5951523
>chr16:5951775-5951906
>chr16:5951981-5952593
>chr16:5953258-5953928
>chr16:5953958-5954096
>chr16:5954995-5955418
>chr16:5955976-5956387
>chr16:5956607-5956977
>chr16:5957183-5957545
>chr16:5957640-5957749
>chr16:5957791-5958032
>chr16:5958504-5958676
>chr16:5958903-5959093
>chr16:5959708-5960238
>chr16:5961455-5961804
>chr16:5963464-5965114
>chr16:5965180-5965427
>chr16:5966231-5966843
>chr16:5967109-5967154
>chr16:5967428-5967467
>chr16:5968076-5968380
>chr16:5968913-5969133
>chr16:5969323-5969787
>chr16:5971125-5971187
>chr16:5971746-5971951
>chr16:5972114-5972276
>chr16:5973541-5973786
>chr16:5973975-5974038
>chr16:5974314-5974633
>chr16:5974673-5975056
>chr16:5975866-5976198
>chr16:5976564-5976868
>chr16:5978161-5978351
>chr16:5978653-5978727
>chr16:5979571-5979987
>chr16:5981304-5981777
>chr16:5982243-5982601
>chr16:5983825-5984233
>chr16:5984699-5985321
>chr16:5985378-5985628
>chr16:5986019-5986361
>chr16:5986417-5986480
>chr16:5986602-5986760
>chr16:5986771-5986880
>chr16:5987228-5987809
>chr16:5988922-5989459
>chr16:5990004-5990283
>chr16:5990675-5990975
>chr16:5992139-5992245
>chr16:5992524-5992573
>chr16:5992648-5992956
>chr16:5993332-5993444
>chr16:5994149-5994460
>chr16:5994675-5994755
>chr16:5995816-5995926
>chr16:5995966-5996189
>chr16:5996878-5996939
>chr16:5996965-5997189
>chr16:5999576-5999952
>chr16:6000573-6001104
>chr16:6001851-6002238
>chr16:6002671-6002757
>chr16:6002994-6003329
>chr16:6004057-6004357
>chr16:6004977-6005067
>chr16:6005341-6005461
>chr16:6005602-6005698
>chr16:6007662-6007713
>chr16:6007922-6008229
>chr16:6009775-6009845
>chr16:6011477-6011542
>chr16:6013014-6013090
>chr16:6013644-6014208
>chr16:6014858-6015145
>chr16:6018035-6018263
>chr16:6019065-6019119
>chr16:6020790-6020846
>chr16:6021735-6021789
>chr16:6021822-6021938
>chr16:6022356-6022724
>chr16:6022999-6023124
>chr16:6024493-6024852
>chr16:6027256-6027299
>chr16:6028388-6028689
>chr16:6028917-6029012
>chr16:6029483-6029817
>chr16:6029901-6030224
>chr16:6030805-6030923
>chr16:6031188-6031408
>chr16:6031618-6031661
>chr16:6034047-6034438
>chr16:6035040-6035122
>chr16:6037548-6037898
>chr16:6038153-6038487
>chr16:6039307-6039378
>chr16:6040074-6041205
>chr16:6041331-6041392
>chr16:6041999-6042418
>chr16:6042699-6043167
>chr16:6043209-6043274
>chr16:6043327-6043598
>chr16:6044080-6044190
>chr16:6045141-6045217
>chr16:6045487-6045565
>chr16:6049061-6049384
>chr16:6049644-6049788
>chr16:6049977-6050418
>chr16:6050745-6050781
>chr16:6051072-6051157
>chr16:6051300-6051906
>chr16:6052457-6052844
>chr16:6053792-6054094
>chr16:6054766-6055006
>chr16:6055306-6055620
>chr16:6056363-6056459
>chr16:6057430-6057479
>chr16:6058243-6058361
>chr16:6058531-6058924
>chr16:6060285-6060411
>chr16:6061398-6061896
>chr16:6062047-6062087
>chr16:6062190-6062284
>chr16:6062358-6062434
>chr16:6062503-6062722
>chr16:6062835-6062941
>chr16:6064528-6064756
>chr16:6065002-6065330
>chr16:6065780-6065820
>chr16:6066024-6066334
>chr16:6067356-6067420
>chr16:6068428-6068884
>chr16:6068993-6069452
>chr16:6069685-6070145
>chr16:6071032-6071329
>chr16:6071433-6071713
>chr16:6071812-6072433
>chr16:6072576-6072714
>chr16:6072915-6073000
>chr16:6073272-6073343
>chr16:6073954-6074306
>chr16:6074811-6074965
>chr16:6075310-6075465
>chr16:6075938-6076367
>chr16:6076463-6076597
>chr16:6077669-6077850
>chr16:6078332-6078600
>chr16:6079006-6079838
>chr16:6082166-6082514
>chr16:6082968-6083290
>chr16:6083435-6083778
>chr16:6084231-6084520
>chr16:6085264-6085572
>chr16:6085640-6085703
>chr16:6085827-6086200
>chr16:6087644-6088046
>chr16:6088409-6088572
>chr16:6088809-6089099
>chr16:6089334-6089408
>chr16:6089870-6089981
>chr16:6090050-6090259
>chr16:6091049-6091233
>chr16:6091551-6092045
>chr16:6092530-6093112
>chr16:6093288-6093439
>chr16:6093616-6093923
>chr16:6094676-6095092
>chr16:6096944-6097311
>chr16:6097559-6097628
>chr16:6100125-6100467
>chr16:6101448-6101783
>chr16:6102239-6102295
>chr16:6103578-6103627
>chr16:6104382-6104460
>chr16:6104861-6104894
>chr16:6105846-6105919
>chr16:6106185-6106481
>chr16:6106663-6106981
>chr16:6107125-6107168
>chr16:6107568-6107796
>chr16:6108715-6108838
>chr16:6110858-6110978
>chr16:6112404-6112715
>chr16:6113286-6113345
>chr16:6114945-6115098
>chr16:6115923-6116478
>chr16:6117590-6117851
>chr16:6118334-6118436
>chr16:6118506-6118940
>chr16:6119207-6119258
>chr16:6119937-6120166
>chr16:6120216-6120400
>chr16:6120641-6120695
>chr16:6121895-6122246
>chr16:6122775-6122852
>chr16:6123158-6123941
>chr16:6124501-6124885
>chr16:6126411-6126458
>chr16:6127976-6128294
>chr16:6129314-6129479
>chr16:6130441-6130486
>chr16:6131216-6131267
>chr16:6132710-6133001
>chr16:6133910-6134245
>chr16:6134683-6134784
>chr16:6134844-6135141
>chr16:6135734-6136122
>chr16:6137219-6137896
>chr16:6138196-6138250
>chr16:6138591-6138889
>chr16:6140190-6140503
>chr16:6141620-6142040
>chr16:6142171-6142539
>chr16:6142638-6142695
>chr16:6143767-6144092
>chr16:6145033-6145569
>chr16:6146386-6146470
>chr16:6148043-6148350
>chr16:6149196-6149237
>chr16:6149280-6149357
>chr16:6151274-6151589
>chr16:6153042-6153178
>chr16:6153496-6153925
>chr16:6154236-6154317
>chr16:6156822-6157235
>chr16:6157637-6157771
>chr16:6158571-6158628
>chr16:6158905-6159379
>chr16:6161061-6161412
>chr16:6162141-6162429
>chr16:6162732-6163010
>chr16:6163891-6163960
>chr16:6164446-6164776
>chr16:6164965-6165030
>chr16:6165237-6165321
>chr16:6166437-6166518
>chr16:6166745-6167066
>chr16:6169448-6170151
>chr16:6170519-6171193
>chr16:6171789-6172122
>chr16:6172306-6172376
>chr16:6172923-6173001
>chr16:6173107-6173198
>chr16:6173441-6173499
>chr16:6173588-6173936
>chr16:6174296-6174648
>chr16:6174952-6175139
>chr16:6176129-6176463
>chr16:6176613-6176700
>chr16:6178141-6178457
>chr16:6179649-6179730
>chr16:6179938-6180174
>chr16:6180306-6180917
>chr16:6182621-6182710
>chr16:6183209-6183533
>chr16:6183878-6184281
>chr16:6184556-6184864
>chr16:6184942-6184979
>chr16:6189747-6190033
>chr16:6192394-6192511
>chr16:6193330-6193437
>chr16:6193576-6193614
>chr16:6195428-6195745
>chr16:6197693-6197997
>chr16:6199096-6199171
>chr16:6201016-6201177
>chr16:6201229-6201568
>chr16:6201607-6201787
>chr16:6202752-6203109
>chr16:6203329-6203557
>chr16:6206555-6206717
>chr16:6207670-6207881
>chr16:6207996-6208070
>chr16:6209958-6210776
>chr16:6211235-6211534
>chr16:6211806-6212149
>chr16:6212234-6212749
>chr16:6214241-6215492
>chr16:6215942-6216298
>chr16:6217688-6218038
>chr16:6218272-6218604
>chr16:6219180-6219307
>chr16:6219352-6219468
>chr16:6219541-6220234
>chr16:6221538-6221950
>chr16:6222603-6224508
>chr16:6224733-6225052
>chr16:6226071-6226401
>chr16:6226675-6227142
>chr16:6227867-6228742
>chr16:6228787-6228958
>chr16:6229609-6229677
>chr16:6230215-6230353
>chr16:6231197-6231251
>chr16:6233623-6233783
>chr16:6233859-6234062
>chr16:6235345-6236047
>chr16:6236371-6236768
>chr16:6237499-6238156
>chr16:6238741-6239043
>chr16:6239479-6239800
>chr16:6239898-6240298
>chr16:6242359-6242536
>chr16:6244496-6244967
>chr16:6246777-6247090
>chr16:6249263-6249572
>chr16:6249758-6249951
>chr16:6251116-6251238
>chr16:6251354-6251422
>chr16:6251563-6251636
>chr16:6252604-6252648
>chr16:6252907-6252950
>chr16:6253584-6253725
>chr16:6254676-6254783
>chr16:6255653-6256324
>chr16:6256746-6256780
>chr16:6257057-6257271
>chr16:6257405-6258064
>chr16:6258510-6258964
>chr16:6259668-6259988
>chr16:6260585-6260917
>chr16:6261733-6262060
>chr16:6265211-6265568
>chr16:6265776-6265871
>chr16:6266443-6266748
>chr16:6268724-6268830
>chr16:6268874-6269090
>chr16:6269218-6269372
>chr16:6269535-6269790
>chr16:6270102-6270256
>chr16:6270357-6270468
>chr16:6270792-6270850
>chr16:6271012-6271526
>chr16:6271685-6271718
>chr16:6271901-6272081
>chr16:6272219-6272295
>chr16:6272722-6273736
>chr16:6273793-6273992
>chr16:6274195-6274280
>chr16:6274397-6274550
>chr16:6275159-6275385
>chr16:6276068-6276151
>chr16:6276359-6276648
>chr16:6277134-6277377
>chr16:6277489-6277687
>chr16:6280948-6281069
>chr16:6282352-6282736
>chr16:6283052-6283362
>chr16:6290818-6291340
>chr16:6291427-6291610
>chr16:6291756-6291786
>chr16:6292108-6292282
>chr16:6293932-6294194
>chr16:6295016-6295448
>chr16:6296424-6296724
>chr16:6296830-6297368
>chr16:6297503-6297902
>chr16:6298065-6298264
>chr16:6299437-6299485
>chr16:6299895-6299944
>chr16:6300017-6300507
>chr16:6303677-6304313
>chr16:6304603-6304902
>chr16:6307273-6307376
>chr16:6307506-6307953
>chr16:6307996-6308214
>chr16:6309891-6310189
>chr16:6311010-6311356
>chr16:6312317-6312397
>chr16:6312642-6312899
>chr16:6315143-6315617
>chr16:6315868-6315958
>chr16:6316728-6316874
>chr16:6317326-6317365
>chr16:6320371-6320681
>chr16:6320802-6321228
>chr16:6323664-6323712
>chr16:6323745-6324179
>chr16:6324317-6324726
>chr16:6325072-6325402
>chr16:6326009-6326050
>chr16:6326190-6326233
>chr16:6328006-6328423
>chr16:6328883-6328926
>chr16:6329644-6329978
>chr16:6331122-6331445
>chr16:6331510-6331660
>chr16:6332605-6332643
>chr16:6333001-6333352
>chr16:6334216-6334537
>chr16:6335463-6335867
>chr16:6336045-6336390
>chr16:6337188-6337235
>chr16:6339103-6339168
>chr16:6339570-6340016
>chr16:6340345-6340841
>chr16:6341103-6341274
>chr16:6341432-6341623
>chr16:6341716-6341837
>chr16:6341936-6342012
>chr16:6343509-6343674
>chr16:6344134-6344967
>chr16:6345194-6345449
>chr16:6345738-6346174
>chr16:6346527-6346566
>chr16:6346635-6346685
>chr16:6348481-6348887
>chr16:6350161-6350502
>chr16:6351267-6351822
>chr16:6353953-6354215
>chr16:6355117-6355823
>chr16:6356347-6356514
>chr16:6356683-6356906
>chr16:6357086-6357120
>chr16:6357539-6357976
>chr16:6359066-6359402
>chr16:6360933-6360984
>chr16:6361342-6361657
>chr16:6364292-6364388
>chr16:6365191-6365599
>chr16:6365662-6365703
>chr16:6365780-6365845
>chr16:6367228-6367579
>chr16:6368987-6369129
>chr16:6369889-6370398
>chr16:6370501-6370869
>chr16:6371480-6371528
>chr16:6371727-6371774
>chr16:6372275-6372605
>chr16:6372705-6372855
>chr16:6372933-6373128
>chr16:6373413-6373516
>chr16:6376266-6376515
>chr16:6376984-6377397
>chr16:6381257-6381415
>chr16:6382081-6382229
>chr16:6382574-6382871
>chr16:6382973-6383013
>chr16:6383480-6383806
>chr16:6385306-6385665
>chr16:6385909-6386220
>chr16:6386663-6386706
>chr16:6387973-6388265
>chr16:6388426-6388764
>chr16:6388850-6388932
>chr16:6390917-6391107
>chr16:6391221-6391563
>chr16:6394633-6394722
>chr16:6395665-6396097
>chr16:6396851-6396936
>chr16:6397975-6400079
>chr16:6400604-6401078
>chr16:6403370-6403654
>chr16:6403869-6404033
>chr16:6404093-6404364
>chr16:6407152-6407222
>chr16:6407327-6407597
>chr16:6407705-6407737
>chr16:6407891-6407990
>chr16:6408052-6408210
>chr16:6408623-6408657
>chr16:6409099-6409449
>chr16:6410294-6410606
>chr16:6410848-6410888
>chr16:6411131-6411281
>chr16:6411806-6412172
>chr16:6413003-6413467
>chr16:6414266-6414337
>chr16:6414955-6415253
>chr16:6415400-6415693
>chr16:6416441-6416559
>chr16:6416997-6417856
>chr16:6418517-6418833
>chr16:6420235-6420399
>chr16:6421940-6422225
>chr16:6422247-6423110
>chr16:6423314-6423646
>chr16:6423956-6424285
>chr16:6424549-6424699
>chr16:6425997-6426222
>chr16:6426258-6426623
>chr16:6427882-6428312
>chr16:6428441-6428674
>chr16:6429543-6430234
>chr16:6430850-6431158
>chr16:6431719-6432257
>chr16:6432366-6433026
>chr16:6433503-6433583
>chr16:6433676-6434154
>chr16:6434226-6434307
>chr16:6435264-6435609
>chr16:6437575-6437971
>chr16:6439969-6440222
>chr16:6440314-6440351
>chr16:6440510-6440805
>chr16:6441377-6441711
>chr16:6442272-6442586
>chr16:6442910-6442955
>chr16:6443649-6443912
>chr16:6444325-6444753
>chr16:6445216-6445322
>chr16:6445556-6445885
>chr16:6445947-6446327
>chr16:6446609-6446659
>chr16:6448118-6448460
>chr16:6448532-6448670
>chr16:6450732-6450879
>chr16:6451157-6451210
>chr16:6451794-6452477
>chr16:6452788-6452848
>chr16:6453105-6453688
>chr16:6454013-6454225
>chr16:6454282-6454606
>chr16:6454765-6455198
>chr16:6456015-6456127
>chr16:6456331-6456424
>chr16:6456608-6456663
>chr16:6459012-6459326
>chr16:6459691-6460031
>chr16:6460117-6461424
>chr16:6462625-6462721
>chr16:6465250-6465295
>chr16:6465693-6465798
>chr16:6465945-6466462
>chr16:6466930-6467253
>chr16:6468724-6468985
>chr16:6472607-6472933
>chr16:6473455-6473529
>chr16:6473623-6473725
>chr16:6476153-6476204
>chr16:6476474-6477368
>chr16:6477447-6478073
>chr16:6478255-6480082
>chr16:6480156-6480336
>chr16:6480403-6480533
>chr16:6483570-6483660
>chr16:6487691-6487805
>chr16:6489485-6489590
>chr16:6491977-6492027
>chr16:6492261-6492613
>chr16:6494568-6494605
>chr16:6494985-6495038
>chr16:6495103-6495409
>chr16:6496670-6496998
>chr16:6497076-6497109
>chr16:6497574-6497861
>chr16:6497955-6498264
>chr16:6501157-6501652
>chr16:6502416-6502479
>chr16:6504768-6505126
>chr16:6506239-6506348
>chr16:6506617-6506952
>chr16:6507343-6507515
>chr16:6507524-6508494
>chr16:6509253-6509543
>chr16:6509615-6509867
>chr16:6511982-6512338
>chr16:6513445-6513802
>chr16:6514849-6515113
>chr16:6515981-6516049
>chr16:6516089-6516270
>chr16:6516327-6516411
>chr16:6518675-6518854
>chr16:6519405-6519725
>chr16:6521361-6521600
>chr16:6523238-6523286
>chr16:6523847-6524426
>chr16:6524613-6524716
>chr16:6524759-6524988
>chr16:6525491-6525697
>chr16:6525850-6525902
>chr16:6526507-6526912
>chr16:6527095-6527233
>chr16:6529277-6529597
>chr16:6530538-6530942
>chr16:6532863-6532939
>chr16:6533875-6534297
>chr16:6535818-6535918
>chr16:6536798-6536921
>chr16:6537987-6538649
>chr16:6539484-6539853
>chr16:6540330-6540650
>chr16:6541311-6541384
>chr16:6541928-6542258
>chr16:6542511-6542797
>chr16:6542991-6543032
>chr16:6545923-6546184
>chr16:6546405-6546451
>chr16:6546545-6546641
>chr16:6547508-6547595
>chr16:6548768-6549596
>chr16:6550118-6550631
>chr16:6551551-6551590
>chr16:6552689-6552901
>chr16:6554006-6554064
>chr16:6554270-6554380
>chr16:6554715-6554884
>chr16:6555411-6555738
>chr16:6556560-6556612
>chr16:6556938-6557219
>chr16:6559084-6559209
>chr16:6559315-6559399
>chr16:6559565-6559786
>chr16:6559834-6559867
>chr16:6560036-6560084
>chr16:6560285-6560348
>chr16:6561627-6561706
>chr16:6562813-6562902
>chr16:6563269-6563347
>chr16:6563553-6563997
>chr16:6564312-6565163
>chr16:6565229-6565770
>chr16:6567803-6568066
>chr16:6568423-6568533
>chr16:6568759-6569035
>chr16:6569324-6569367
>chr16:6570484-6570610
>chr16:6571741-6571946
>chr16:6572600-6572926
>chr16:6573115-6573154
>chr16:6574171-6574232
>chr16:6574417-6574719
>chr16:6574743-6575065
>chr16:6575369-6575925
>chr16:6576322-6576407
>chr16:6577525-6577558
>chr16:6578586-6580259
>chr16:6582331-6582452
>chr16:6582637-6582828
>chr16:6582895-6583066
>chr16:6583945-6583999
>chr16:6584319-6584687
>chr16:6586830-6587599
>chr16:6587946-6588300
>chr16:6588364-6588674
>chr16:6589224-6589858
>chr16:6590035-6590098
>chr16:6591123-6591482
>chr16:6592901-6593203
>chr16:6594744-6595113
>chr16:6595255-6595366
>chr16:6595455-6595932
>chr16:6596186-6596380
>chr16:6597388-6597703
>chr16:6598656-6598972
>chr16:6602047-6602330
>chr16:6604250-6604447
>chr16:6604850-6605298
>chr16:6605811-6606132
>chr16:6606359-6607078
>chr16:6607397-6607740
>chr16:6608365-6608792
>chr16:6609325-6609607
>chr16:6609747-6610059
>chr16:6610354-6610615
>chr16:6611150-6611455
>chr16:6612582-6612882
>chr16:6613000-6613070
>chr16:6613656-6613965
>chr16:6614585-6614701
>chr16:6615301-6615532
>chr16:6616370-6616738
>chr16:6616879-6616951
>chr16:6619666-6619735
>chr16:6619735-6620781
>chr16:6620859-6621601
>chr16:6622076-6622582
>chr16:6623446-6624057
>chr16:6624869-6625143
>chr16:6626475-6626813
>chr16:6628831-6629048
>chr16:6629828-6629864
>chr16:6630284-6630370
>chr16:6631310-6631414
>chr16:6633256-6633599
>chr16:6633726-6633955
>chr16:6634451-6635240
>chr16:6635875-6635961
>chr16:6636096-6636489
>chr16:6636722-6637583
>chr16:6639521-6639916
>chr16:6640321-6640649
>chr16:6641449-6641781
>chr16:6643388-6643455
>chr16:6643850-6644135
>chr16:6644958-6645009
>chr16:6645137-6645296
>chr16:6647196-6647683
>chr16:6647729-6648345
>chr16:6648853-6649065
>chr16:6649123-6650305
>chr16:6650876-6651212
>chr16:6651549-6652498
>chr16:6652529-6652605
>chr16:6652709-6652854
>chr16:6653586-6654187
>chr16:6655087-6655406
>chr16:6656870-6657245
>chr16:6657809-6657859
>chr16:6658257-6658512
>chr16:6658896-6658956
>chr16:6659946-6660420
>chr16:6661924-6662141
>chr16:6662298-6662449
>chr16:6665302-6665659
>chr16:6665828-6666562
>chr16:6667590-6667909
>chr16:6669583-6669707
>chr16:6669993-6670125
>chr16:6670164-6670371
>chr16:6670710-6671029
>chr16:6671530-6671810
>chr16:6672320-6672580
>chr16:6673283-6673650
>chr16:6674190-6674626
>chr16:6674691-6675230
>chr16:6675540-6675911
>chr16:6676126-6676183
>chr16:6676493-6676553
>chr16:6676632-6677041
>chr16:6677977-6678525
>chr16:6680085-6680126
>chr16:6680240-6680566
>chr16:6681020-6681320
>chr16:6682410-6682492
>chr16:6685262-6685589
>chr16:6687311-6687424
>chr16:6687993-6688142
>chr16:6688207-6688434
>chr16:6688625-6689185
>chr16:6690462-6690567
>chr16:6691333-6691404
>chr16:6691846-6691951
>chr16:6692764-6693849
>chr16:6693928-6693980
>chr16:6695134-6695528
>chr16:6700384-6700696
>chr16:6701115-6701182
>chr16:6701274-6701311
>chr16:6701392-6702116
>chr16:6702175-6702593
>chr16:6702723-6702980
>chr16:6703054-6703739
>chr16:6705729-6706049
>chr16:6707484-6707540
>chr16:6710293-6710463
>chr16:6711390-6711728
>chr16:6712704-6713166
>chr16:6713461-6713533
>chr16:6713965-6714293
>chr16:6715251-6715292
>chr16:6716845-6717058
>chr16:6717994-6718034
>chr16:6718545-6718726
>chr16:6718821-6719166
>chr16:6719371-6720475
>chr16:6721076-6721788
>chr16:6721969-6722106
>chr16:6722275-6722343
>chr16:6724014-6725358
>chr16:6725459-6725798
>chr16:6727072-6727145
>chr16:6727274-6727377
>chr16:6728095-6728146
>chr16:6729343-6729406
>chr16:6730322-6730575
>chr16:6733600-6733770
>chr16:6734419-6734456
>chr16:6734714-6734759
>chr16:6734916-6735194
>chr16:6736133-6736739
>chr16:6739073-6739215
>chr16:6739434-6740058
>chr16:6740323-6740457
>chr16:6741131-6741284
>chr16:6741337-6741691
>chr16:6741794-6742328
>chr16:6742559-6742625
>chr16:6743175-6743986
>chr16:6744504-6744569
>chr16:6744958-6745164
>chr16:6745489-6745745
>chr16:6746188-6746227
>chr16:6746361-6746774
>chr16:6747120-6747501
>chr16:6748245-6748681
>chr16:6750665-6750708
>chr16:6754655-6755508
>chr16:6756209-6757989
>chr16:6759127-6759422
>chr16:6759469-6759526
>chr16:6761483-6761810
>chr16:6762133-6762242
>chr16:6763203-6763256
>chr16:6764589-6764973
>chr16:6765394-6765624
>chr16:6765681-6766186
>chr16:6766479-6766547
>chr16:6767629-6768013
>chr16:6768119-6768395
>chr16:6768668-6769434
>chr16:6771081-6771318
>chr16:6771573-6771780
>chr16:6772399-6773957
>chr16:6774908-6774938
>chr16:6774998-6775388
>chr16:6776078-6776456
>chr16:6778665-6778718
>chr16:6778832-6780845
>chr16:6780896-6781045
>chr16:6781140-6782747
>chr16:6782857-6782911
>chr16:6782958-6783180
>chr16:6783230-6783535
>chr16:6783580-6783728
>chr16:6783844-6783883
>chr16:6783938-6784009
>chr16:6784163-6784382
>chr16:6784444-6784869
>chr16:6787934-6788244
>chr16:6788445-6788808
>chr16:6789613-6789851
>chr16:6790021-6790476
>chr16:6790878-6791215
>chr16:6791474-6791770
>chr16:6792067-6792140
>chr16:6792743-6793040
>chr16:6794432-6794504
>chr16:6794843-6794975
>chr16:6795489-6795789
>chr16:6795883-6796372
>chr16:6797931-6798041
>chr16:6799285-6800101
>chr16:6800974-6801016
>chr16:6801636-6802098
>chr16:6802221-6802292
>chr16:6802391-6802693
>chr16:6803993-6804312
>chr16:6804923-6805563
>chr16:6806726-6807218
>chr16:6807534-6807834
>chr16:6807894-6808050
>chr16:6808118-6808210
>chr16:6808596-6808658
>chr16:6808914-6809467
>chr16:6810578-6810885
>chr16:6811388-6811457
>chr16:6811622-6811915
>chr16:6812356-6812682
>chr16:6812973-6813032
>chr16:6814817-6814958
>chr16:6815007-6815461
>chr16:6815551-6815649
>chr16:6816024-6816277
>chr16:6816436-6817021
>chr16:6817409-6817737
>chr16:6819448-6819733
>chr16:6819960-6820309
>chr16:6820389-6820700
>chr16:6821398-6821527
>chr16:6821652-6821923
>chr16:6823234-6823559
>chr16:6823675-6823755
>chr16:6824133-6824410
>chr16:6824493-6824577
>chr16:6824744-6825139
>chr16:6826238-6826405
>chr16:6827601-6827663
>chr16:6828233-6828516
>chr16:6828947-6829107
>chr16:6829358-6830222
>chr16:6833129-6833534
>chr16:6834056-6834406
>chr16:6834459-6834547
>chr16:6834639-6834691
>chr16:6834880-6835202
>chr16:6835462-6835762
>chr16:6836760-6836837
>chr16:6836945-6836991
>chr16:6837930-6838644
>chr16:6838926-6839287
>chr16:6840452-6840915
>chr16:6840976-6841194
>chr16:6841840-6842195
>chr16:6842564-6843160
>chr16:6843403-6843718
>chr16:6844015-6844092
>chr16:6844163-6845590
>chr16:6847833-6848129
>chr16:6848548-6848672
>chr16:6849323-6849713
>chr16:6850245-6850302
>chr16:6850386-6850420
>chr16:6850722-6850790
>chr16:6850855-6851061
>chr16:6851408-6851461
>chr16:6851927-6852177
>chr16:6853129-6853185
>chr16:6854583-6854900
>chr16:6855221-6855280
>chr16:6855362-6855671
>chr16:6855783-6855925
>chr16:6856086-6856182
>chr16:6856888-6856983
>chr16:6858652-6858714
>chr16:6859101-6859220
>chr16:6862710-6863004
>chr16:6863650-6863697
>chr16:6864078-6864230
>chr16:6864977-6865404
>chr16:6866527-6866844
>chr16:6867413-6867697
>chr16:6868068-6868167
>chr16:6868448-6868787
>chr16:6871186-6871527
>chr16:6872292-6872365
>chr16:6873784-6874968
>chr16:6875721-6876215
>chr16:6876501-6876536
>chr16:6879843-6879988
>chr16:6880755-6880830
>chr16:6881041-6881078
>chr16:6881307-6881446
>chr16:6882364-6882631
>chr16:6883802-6883888
>chr16:6884555-6884895
>chr16:6885231-6885279
>chr16:6885506-6885874
>chr16:6886054-6886369
>chr16:6886466-6886863
>chr16:6887634-6888051
>chr16:6890237-6890552
>chr16:6892384-6892695
>chr16:6892968-6893046
>chr16:6894735-6894827
>chr16:6895410-6895492
>chr16:6895918-6896603
>chr16:6897219-6897421
>chr16:6897506-6897810
>chr16:6898462-6898524
>chr16:6898655-6899324
>chr16:6899935-6900011
>chr16:6900036-6900162
>chr16:6901583-6901742
>chr16:6902455-6902695
>chr16:6904317-6904647
>chr16:6905236-6905573
>chr16:6906451-6906515
>chr16:6906694-6907051
>chr16:6907184-6907240
>chr16:6907453-6907898
>chr16:6908004-6908118
>chr16:6909053-6909129
>chr16:6910515-6910555
>chr16:6910908-6911195
>chr16:6911321-6911430
>chr16:6911515-6911605
>chr16:6912505-6912932
>chr16:6913135-6913211
>chr16:6914547-6914904
>chr16:6915425-6915878
>chr16:6916057-6916090
>chr16:6916184-6916349
>chr16:6916825-6917154
>chr16:6918016-6918305
>chr16:6918878-6918919
>chr16:6919038-6919428
>chr16:6919778-6920326
>chr16:6920542-6920613
>chr16:6920696-6920734
>chr16:6920815-6920934
>chr16:6921554-6921655
>chr16:6923207-6923554
>chr16:6923813-6924319
>chr16:6924361-6925433
>chr16:6925835-6925936
>chr16:6926014-6926335
>chr16:6927237-6927413
>chr16:6927463-6927613
>chr16:6928820-6928878
>chr16:6930175-6930246
>chr16:6930291-6930767
>chr16:6930951-6931162
>chr16:6931252-6931411
>chr16:6931764-6931996
>chr16:6932035-6932495
>chr16:6932724-6933079
>chr16:6933329-6933769
>chr16:6934420-6934722
>chr16:6934798-6935133
>chr16:6936887-6937157
>chr16:6937431-6937470
>chr16:6937560-6937887
>chr16:6938673-6938962
>chr16:6939368-6939428
>chr16:6939463-6939817
>chr16:6940019-6940226
>chr16:6940599-6941012
>chr16:6941202-6941365
>chr16:6941862-6942464
>chr16:6943325-6944041
>chr16:6944111-6944438
>chr16:6945605-6945903
>chr16:6946286-6946331
>chr16:6946631-6946914
>chr16:6947004-6947055
>chr16:6947768-6948683
>chr16:6949410-6949438
>chr16:6949930-6950260
>chr16:6950424-6950500
>chr16:6950832-6951203
>chr16:6951715-6951969
>chr16:6952360-6952983
>chr16:6953372-6953746
>chr16:6954943-6955269
>chr16:6955295-6955394
>chr16:6955675-6956006
>chr16:6956900-6957767
>chr16:6959581-6960651
>chr16:6960846-6961207
>chr16:6961396-6961512
>chr16:6961558-6961688
>chr16:6961778-6962052
>chr16:6962303-6962352
>chr16:6962567-6962695
>chr16:6962748-6962897
>chr16:6963645-6964362
>chr16:6964831-6964890
>chr16:6965292-6965651
>chr16:6966286-6966327
>chr16:6966741-6966941
>chr16:6967046-6967296
>chr16:6968712-6968764
>chr16:6969388-6969764
>chr16:6969988-6970257
>chr16:6970469-6970549
>chr16:6970623-6970679
>chr16:6971371-6971417
>chr16:6972115-6972305
>chr16:6972350-6972508
>chr16:6972792-6973167
>chr16:6973768-6974218
>chr16:6974309-6974680
>chr16:6975232-6975573
>chr16:6975784-6976160
>chr16:6976504-6977540
>chr16:6980763-6981914
>chr16:6982704-6983024
>chr16:6983899-6984307
>chr16:6984625-6984936
>chr16:6985062-6985153
>chr16:6985397-6985824
>chr16:6986040-6986708
>chr16:6987439-6987519
>chr16:6988399-6989251
>chr16:6989715-6990035
>chr16:6990131-6990190
>chr16:6990249-6990539
>chr16:6990605-6990741
>chr16:6991012-6991114
>chr16:6991195-6991341
>chr16:6991471-6991874
>chr16:6992163-6992516
>chr16:6995485-6995794
>chr16:6996991-6997034
>chr16:6998056-6998191
>chr16:6998826-6999374
>chr16:6999417-6999565
>chr16:6999619-7000084
>chr16:7000560-7000900
>chr16:7001466-7001740
>chr16:7002427-7002768
>chr16:7003015-7003051
>chr16:7003168-7003492
>chr16:7004856-7005192
>chr16:7006128-7006750
>chr16:7007499-7007536
>chr16:7008234-7009332
>chr16:7010471-7010881
>chr16:7011446-7011809
>chr16:7012800-7012977
>chr16:7013396-7013431
>chr16:7013638-7013958
>chr16:7014221-7014570
>chr16:7014731-7015023
>chr16:7015732-7015785
>chr16:7018459-7019242
>chr16:7020172-7020569
>chr16:7020692-7020726
>chr16:7020853-7021168
>chr16:7021275-7021660
>chr16:7021859-7022349
>chr16:7023186-7023600
>chr16:7024903-7024990
>chr16:7025084-7025252
>chr16:7025291-7025546
>chr16:7026424-7026545
>chr16:7027457-7027533
>chr16:7027781-7028028
>chr16:7028393-7028618
>chr16:7029024-7029365
>chr16:7030278-7030591
>chr16:7030667-7030765
>chr16:7031307-7031632
>chr16:7032110-7032515
>chr16:7032575-7032615
>chr16:7033231-7033536
>chr16:7033720-7034020
>chr16:7034429-7034579
>chr16:7034744-7035151
>chr16:7036352-7037461
>chr16:7039986-7040323
>chr16:7040869-7041270
>chr16:7042636-7042966
>chr16:7043909-7043946
>chr16:7044106-7044209
>chr16:7045638-7045965
>chr16:7046186-7046273
>chr16:7046589-7046916
>chr16:7047058-7047159
>chr16:7047267-7047365
>chr16:7047539-7047626
>chr16:7047872-7048704
>chr16:7049839-7050120
>chr16:7050187-7050594
>chr16:7050774-7050813
>chr16:7054081-7054147
>chr16:7054281-7054537
>chr16:7057722-7058034
>chr16:7060195-7060300
>chr16:7061167-7061288
>chr16:7062030-7062363
>chr16:7063660-7063914
>chr16:7064046-7064517
>chr16:7065577-7065621
>chr16:7065809-7065873
>chr16:7067495-7067906
>chr16:7068083-7068159
>chr16:7068567-7068895
>chr16:7069015-7069058
>chr16:7069147-7069526
>chr16:7071194-7071243
>chr16:7071438-7071487
>chr16:7073560-7073889
>chr16:7074324-7074565
>chr16:7075505-7075883
>chr16:7076027-7076511
>chr16:7078340-7079050
>chr16:7079733-7079812
>chr16:7079872-7080126
>chr16:7081018-7081350
>chr16:7081672-7081749
>chr16:7082316-7082593
>chr16:7082968-7083044
>chr16:7084318-7084396
>chr16:7084830-7085008
>chr16:7085830-7085874
>chr16:7086349-7086423
>chr16:7086496-7086564
>chr16:7087539-7087637
>chr16:7087858-7087929
>chr16:7092415-7092451
>chr16:7094743-7094849
>chr16:7095044-7095491
>chr16:7095698-7096057
>chr16:7096655-7096961
>chr16:7098154-7098510
>chr16:7098628-7098786
>chr16:7098880-7098913
>chr16:7099503-7099697
>chr16:7099885-7100018
>chr16:7101455-7101502
>chr16:7105308-7105853
>chr16:7106839-7106914
>chr16:7107624-7107827
>chr16:7108386-7108498
>chr16:7110090-7110372
>chr16:7112215-7112516
>chr16:7115360-7115438
>chr16:7116085-7116128
>chr16:7117567-7117598
>chr16:7117917-7118551
>chr16:7119706-7119751
>chr16:7119914-7120068
>chr16:7120420-7120553
>chr16:7120797-7120905
>chr16:7121137-7121173
>chr16:7121456-7121577
>chr16:7121856-7122037
>chr16:7123000-7123109
>chr16:7123346-7123665
>chr16:7123727-7123828
>chr16:7124012-7124074
>chr16:7124155-7124587
>chr16:7125808-7126119
>chr16:7126196-7126346
>chr16:7126429-7126482
>chr16:7126663-7127032
>chr16:7128799-7129116
>chr16:7129795-7129876
>chr16:7130010-7130320
>chr16:7130636-7130710
>chr16:7131057-7131325
>chr16:7131939-7132517
>chr16:7132571-7132656
>chr16:7132691-7132774
>chr16:7134589-7134635
>chr16:7136372-7136719
>chr16:7137051-7137133
>chr16:7137268-7137641
>chr16:7137844-7138049
>chr16:7138819-7139268
>chr16:7140123-7140309
>chr16:7140509-7140624
>chr16:7141950-7142355
>chr16:7143197-7143277
>chr16:7144379-7144587
>chr16:7145166-7145550
>chr16:7146661-7147427
>chr16:7147514-7147947
>chr16:7149453-7149705
>chr16:7151528-7152018
>chr16:7153451-7153755
>chr16:7154679-7154733
>chr16:7155330-7155585
>chr16:7155703-7155849
>chr16:7155960-7156628
>chr16:7157976-7158366
>chr16:7158507-7158771
>chr16:7158831-7159149
>chr16:7160364-7160435
>chr16:7160770-7160873
>chr16:7162169-7162374
>chr16:7162449-7162875
>chr16:7163615-7164506
>chr16:7165382-7165730
>chr16:7165922-7166317
>chr16:7166963-7167292
>chr16:7167406-7167512
>chr16:7167568-7167712
>chr16:7167750-7167865
>chr16:7169747-7170108
>chr16:7170198-7170473
>chr16:7174009-7174058
>chr16:7174211-7174812
>chr16:7174930-7175295
>chr16:7176248-7176373
>chr16:7177397-7177474
>chr16:7177803-7177894
>chr16:7178113-7178167
>chr16:7179741-7179996
>chr16:7180294-7180344
>chr16:7181473-7181882
>chr16:7182593-7182748
>chr16:7186164-7186684
>chr16:7186807-7187232
>chr16:7187403-7187837
>chr16:7189107-7189453
>chr16:7189539-7189607
>chr16:7190069-7190390
>chr16:7192763-7192825
>chr16:7194643-7194931
>chr16:7195458-7195855
>chr16:7196057-7196184
>chr16:7196348-7196390
>chr16:7197518-7198716
>chr16:7198750-7198862
>chr16:7199607-7199959
>chr16:7201440-7201770
>chr16:7202094-7202294
>chr16:7202396-7203302
>chr16:7203361-7203538
>chr16:7204374-7204669
>chr16:7204731-7204800
>chr16:7205227-7205568
>chr16:7206386-7206519
>chr16:7208228-7208301
>chr16:7208338-7209573
>chr16:7210738-7210964
>chr16:7211101-7211398
>chr16:7211935-7211975
>chr16:7212696-7212840
>chr16:7214878-7215560
>chr16:7215675-7216122
>chr16:7216329-7216691
>chr16:7216812-7216872
>chr16:7216981-7217435
>chr16:7217842-7218098
>chr16:7221290-7221667
>chr16:7224902-7225006
>chr16:7225215-7225581
>chr16:7225748-7225914
>chr16:7227263-7227310
>chr16:7228201-7228256
>chr16:7229445-7230138
>chr16:7231487-7231532
>chr16:7231606-7231773
>chr16:7231992-7232325
>chr16:7232569-7232854
>chr16:7234559-7234713
>chr16:7237660-7238407
>chr16:7238636-7239146
>chr16:7239235-7239522
>chr16:7239571-7239632
>chr16:7239989-7240254
>chr16:7240320-7240354
>chr16:7240529-7240875
>chr16:7241765-7241896
>chr16:7242932-7242996
>chr16:7243535-7243874
>chr16:7245204-7245430
>chr16:7247461-7247513
>chr16:7247793-7248064
>chr16:7249082-7249153
>chr16:7249234-7249289
>chr16:7249519-7249581
>chr16:7250905-7251334
>chr16:7251419-7251961
>chr16:7252218-7252294
>chr16:7255623-7255802
>chr16:7255985-7256041
>chr16:7260365-7260421
>chr16:7261176-7261232
>chr16:7262250-7262322
>chr16:7263389-7263439
>chr16:7263612-7263916
>chr16:7265164-7265219
>chr16:7265330-7266318
>chr16:7266440-7266535
>chr16:7267148-7267874
>chr16:7267962-7268020
>chr16:7268746-7269077
>chr16:7269196-7269503
>chr16:7272113-7272724
>chr16:7272791-7273295
>chr16:7274187-7274240
>chr16:7274622-7274985
>chr16:7275129-7275201
>chr16:7278940-7279023
>chr16:7279107-7279144
>chr16:7280943-7281304
>chr16:7281800-7282166
>chr16:7282481-7283178
>chr16:7284359-7284664
>chr16:7285151-7285297
>chr16:7285710-7285875
>chr16:7286111-7286183
>chr16:7286424-7286934
>chr16:7288406-7288499
>chr16:7288557-7288874
>chr16:7289397-7289687
>chr16:7291860-7292567
>chr16:7292976-7293020
>chr16:7293115-7293393
>chr16:7294747-7294814
>chr16:7297685-7297785
>chr16:7298002-7298104
>chr16:7298250-7298632
>chr16:7298668-7298956
>chr16:7299816-7299902
>chr16:7300207-7300256
>chr16:7303706-7303867
>chr16:7304128-7304257
>chr16:7304868-7304975
>chr16:7305107-7305168
>chr16:7307576-7307622
>chr16:7307723-7307763
>chr16:7310410-7310475
>chr16:7312078-7312412
>chr16:7313403-7313502
>chr16:7314083-7314133
>chr16:7317414-7317485
>chr16:7317949-7318382
>chr16:7320017-7320530
>chr16:7320818-7320910
>chr16:7321140-7321487
>chr16:7321534-7321758
>chr16:7323083-7323451
>chr16:7323722-7323840
>chr16:7323891-7323962
>chr16:7324007-7324052
>chr16:7324336-7324394
>chr16:7325289-7325322
>chr16:7328067-7328526
>chr16:7329990-7330070
>chr16:7330115-7330552
>chr16:7331655-7331819
>chr16:7332647-7332707
>chr16:7337660-7338154
>chr16:7338390-7338629
>chr16:7339256-7339289
>chr16:7339380-7339745
>chr16:7340767-7340819
>chr16:7341687-7341848
>chr16:7342174-7342233
>chr16:7344311-7344668
>chr16:7345794-7346253
>chr16:7347085-7347564
>chr16:7348654-7348965
>chr16:7349856-7350164
>chr16:7352700-7353025
>chr16:7353274-7353592
>chr16:7353841-7354341
>chr16:7358395-7358747
>chr16:7359302-7359473
>chr16:7359697-7360020
>chr16:7361900-7362406
>chr16:7362924-7362984
>chr16:7364994-7365110
>chr16:7367981-7368294
>chr16:7368495-7368798
>chr16:7369886-7369934
>chr16:7371461-7371810
>chr16:7372742-7372817
>chr16:7372915-7373286
>chr16:7374622-7374669
>chr16:7375489-7375528
>chr16:7379712-7380103
>chr16:7380268-7380317
>chr16:7383172-7383293
>chr16:7383739-7384081
>chr16:7384173-7384309
>chr16:7384730-7384776
>chr16:7385735-7386098
>chr16:7386238-7387368
>chr16:7387980-7388095
>chr16:7388784-7388867
>chr16:7389105-7389432
>chr16:7389888-7390291
>chr16:7392811-7393183
>chr16:7393949-7394318
>chr16:7396646-7396968
>chr16:7397861-7397903
>chr16:7398311-7398353
>chr16:7399023-7399492
>chr16:7399735-7399797
>chr16:7399941-7400031
>chr16:7401502-7401551
>chr16:7402001-7402055
>chr16:7403100-7403176
>chr16:7403248-7404358
>chr16:7406842-7406917
>chr16:7407059-7407183
>chr16:7407364-7407429
>chr16:7407884-7407919
>chr16:7408342-7408374
>chr16:7410397-7410711
>chr16:7410925-7411233
>chr16:7411614-7411954
>chr16:7412120-7412410
>chr16:7412758-7413120
>chr16:7413404-7413452
>chr16:7414582-7414927
>chr16:7417045-7417450
>chr16:7417719-7417775
>chr16:7418724-7418843
>chr16:7418893-7419224
>chr16:7420864-7420977
>chr16:7422136-7422181
>chr16:7424221-7424562
>chr16:7425134-7425192
>chr16:7426888-7427391
>chr16:7427583-7427924
>chr16:7428318-7428673
>chr16:7428792-7428893
>chr16:7429323-7429407
>chr16:7430373-7430682
>chr16:7431195-7431607
>chr16:7431636-7431771
>chr16:7432531-7432725
>chr16:7433693-7433818
>chr16:7434172-7434514
>chr16:7434776-7435163
>chr16:7436754-7437088
>chr16:7439896-7440205
>chr16:7440706-7440749
>chr16:7440886-7441028
>chr16:7444539-7444833
>chr16:7445680-7445749
>chr16:7446796-7447103
>chr16:7447180-7447462
>chr16:7448181-7449266
>chr16:7449695-7449775
>chr16:7450095-7450465
>chr16:7452835-7453154
>chr16:7453944-7454257
>chr16:7455501-7455822
>chr16:7456884-7457192
>chr16:7458954-7459192
>chr16:7460347-7460776
>chr16:7461175-7461509
>chr16:7462211-7462499
>chr16:7462963-7463717
>chr16:7464668-7464997
>chr16:7466612-7466727
>chr16:7467066-7467095
>chr16:7467546-7467600
>chr16:7468939-7469367
>chr16:7469520-7469583
>chr16:7469650-7469981
>chr16:7470021-7470128
>chr16:7470380-7470658
>chr16:7472114-7472151
>chr16:7473095-7473533
>chr16:7474004-7474324
>chr16:7474477-7474624
>chr16:7475326-7475612
>chr16:7475945-7476263
>chr16:7478369-7478433
>chr16:7479106-7479417
>chr16:7481691-7482022
>chr16:7482409-7482507
>chr16:7484414-7484775
>chr16:7485866-7485929
>chr16:7486093-7486437
>chr16:7486899-7487197
>chr16:7488656-7488866
>chr16:7489321-7489853
>chr16:7491614-7491801
>chr16:7492494-7492666
>chr16:7492751-7493181
>chr16:7493715-7493895
>chr16:7494867-7495876
>chr16:7496110-7496477
>chr16:7499074-7499149
>chr16:7499372-7499555
>chr16:7500788-7501152
>chr16:7502517-7502672
>chr16:7502749-7503056
>chr16:7504054-7504093
>chr16:7504630-7504822
>chr16:7505895-7506219
>chr16:7506543-7506644
>chr16:7507472-7508315
>chr16:7509389-7509455
>chr16:7510458-7510540
>chr16:7511040-7511076
>chr16:7511345-7511385
>chr16:7512980-7513316
>chr16:7513552-7513612
>chr16:7514200-7514261
>chr16:7515289-7515676
>chr16:7515750-7515792
>chr16:7515829-7516135
>chr16:7517526-7517603
>chr16:7517918-7517961
>chr16:7518737-7519121
>chr16:7519865-7520307
>chr16:7520379-7520606
>chr16:7522796-7522904
>chr16:7522980-7523348
>chr16:7525948-7526286
>chr16:7528457-7528698
>chr16:7528972-7529309
>chr16:7529710-7530038
>chr16:7532567-7532636
>chr16:7532704-7532812
>chr16:7533452-7533531
>chr16:7533598-7533749
>chr16:7534106-7534388
>chr16:7535853-7535918
>chr16:7536101-7536156
>chr16:7536304-7536624
>chr16:7537054-7537085
>chr16:7538835-7538915
>chr16:7542454-7542875
>chr16:7543662-7544022
>chr16:7544412-7544473
>chr16:7544649-7544837
>chr16:7544967-7545017
>chr16:7546034-7546400
>chr16:7546881-7546963
>chr16:7548159-7548520
>chr16:7549415-7550206
>chr16:7550812-7551131
>chr16:7552180-7552244
>chr16:7552702-7552982
>chr16:7553058-7553430
>chr16:7553958-7554121
>chr16:7554289-7554350
>chr16:7554641-7554678
>chr16:7555304-7555377
>chr16:7555475-7555542
>chr16:7556701-7556746
>chr16:7557102-7557169
>chr16:7557269-7557664
>chr16:7557755-7557868
>chr16:7557980-7558560
>chr16:7558942-7559004
>chr16:7560050-7560087
>chr16:7563329-7563756
>chr16:7563915-7563959
>chr16:7564040-7564154
>chr16:7564213-7564741
>chr16:7566541-7566581
>chr16:7567085-7567928
>chr16:7568057-7568990
>chr16:7569512-7569591
>chr16:7569690-7569888
>chr16:7570640-7571208
>chr16:7571844-7572140
>chr16:7572540-7572896
>chr16:7573546-7573849
>chr16:7574294-7574797
>chr16:7575033-7575096
>chr16:7575133-7575435
>chr16:7575587-7575652
>chr16:7575942-7576313
>chr16:7577611-7577725
>chr16:7577751-7577934
>chr16:7579245-7579286
>chr16:7579527-7579575
>chr16:7579608-7579648
>chr16:7581733-7582174
>chr16:7583685-7583833
>chr16:7584290-7584604
>chr16:7586494-7586570
>chr16:7587895-7588205
>chr16:7588287-7588344
>chr16:7589227-7589345
>chr16:7590017-7590261
>chr16:7590574-7590850
>chr16:7591447-7591484
>chr16:7592845-7593123
>chr16:7593608-7593670
>chr16:7593970-7594177
>chr16:7595649-7595684
>chr16:7596078-7596148
>chr16:7597002-7597057
>chr16:7598407-7598528
>chr16:7599573-7599942
>chr16:7601620-7601649
>chr16:7602717-7603134
>chr16:7605827-7606423
>chr16:7608623-7608772
>chr16:7609542-7609652
>chr16:7609796-7610379
>chr16:7611261-7611630
>chr16:7612036-7612364
>chr16:7612603-7612646
>chr16:7614328-7614371
>chr16:7615041-7615376
>chr16:7615662-7615860
>chr16:7616099-7616136
>chr16:7616530-7616831
>chr16:7617259-7617415
>chr16:7618532-7618586
>chr16:7621018-7621062
>chr16:7621250-7621660
>chr16:7621801-7621929
>chr16:7623150-7623390
>chr16:7623439-7623477
>chr16:7623531-7623961
>chr16:7624894-7625275
>chr16:7625396-7625477
>chr16:7628611-7628915
>chr16:7630168-7630259
>chr16:7631161-7631200
>chr16:7631922-7632214
>chr16:7635781-7636115
>chr16:7636633-7637024
>chr16:7637838-7637913
>chr16:7638197-7638245
>chr16:7638761-7638802
>chr16:7642009-7642130
>chr16:7645924-7646022
>chr16:7648196-7648525
>chr16:7648994-7649178
>chr16:7649238-7649465
>chr16:7649926-7650110
>chr16:7652430-7652711
>chr16:7653023-7653124
>chr16:7653235-7653533
>chr16:7654790-7654836
>chr16:7657297-7657598
>chr16:7658734-7659016
>chr16:7659487-7659684
>chr16:7660762-7660845
>chr16:7666315-7666360
>chr16:7666706-7666835
>chr16:7667663-7667975
>chr16:7668913-7669198
>chr16:7669327-7669397
>chr16:7670058-7670333
>chr16:7670962-7671128
>chr16:7672574-7672895
>chr16:7672908-7672960
>chr16:7673414-7673596
>chr16:7674269-7674357
>chr16:7674404-7674439
>chr16:7680881-7680940
>chr16:7681217-7681313
>chr16:7682992-7683039
>chr16:7684666-7684754
>chr16:7686658-7686716
>chr16:7687695-7687777
>chr16:7688220-7688287
>chr16:7690435-7690463
>chr16:7691367-7691510
>chr16:7695405-7695650
>chr16:7697499-7697585
>chr16:7699200-7699236
>chr16:7699270-7699460
>chr16:7699718-7699814
>chr16:7701353-7701589
>chr16:7704762-7705061
>chr16:7705206-7705498
>chr16:7708055-7708177
>chr16:7715054-7715368
>chr16:7715575-7715610
>chr16:7715865-7716280
>chr16:7717906-7717987
>chr16:7719638-7719972
>chr16:7720368-7720604
>chr16:7720664-7720795
>chr16:7720879-7721211
>chr16:7721914-7722205
>chr16:7722314-7722383
>chr16:7723410-7723758
>chr16:7724827-7725200
>chr16:7725381-7725766
>chr16:7726249-7726516
>chr16:7726599-7726834
>chr16:7727070-7727144
>chr16:7727280-7730187
>chr16:7730264-7730413
>chr16:7730459-7730952
>chr16:7731307-7731344
>chr16:7734533-7735179
>chr16:7736489-7737401
>chr16:7738419-7738548
>chr16:7738647-7738697
>chr16:7738998-7739421
>chr16:7741019-7741067
>chr16:7742919-7742970
>chr16:7743754-7744325
>chr16:7747903-7748183
>chr16:7748893-7748950
>chr16:7751329-7751623
>chr16:7753199-7753835
>chr16:7754090-7754148
>chr16:7754509-7754720
>chr16:7754890-7754950
>chr16:7756578-7756615
>chr16:7757343-7757486
>chr16:7759646-7759796
>chr16:7760028-7760091
>chr16:7760193-7760524
>chr16:7760557-7760936
>chr16:7761027-7761469
>chr16:7761654-7761757
>chr16:7761788-7761930
>chr16:7763043-7763134
>chr16:7763213-7763289
>chr16:7763360-7763403
>chr16:7763441-7763590
>chr16:7763647-7764519
>chr16:7765134-7765192
>chr16:7765733-7765815
>chr16:7765920-7766300
>chr16:7767783-7767849
>chr16:7767938-7768953
>chr16:7769174-7769512
>chr16:7769792-7770075
>chr16:7770277-7770632
>chr16:7772085-7772446
>chr16:7772505-7772604
>chr16:7773095-7773796
>chr16:7773921-7774222
>chr16:7774365-7774452
>chr16:7775036-7776078
>chr16:7776159-7777052
>chr16:7777622-7777917
>chr16:7778176-7778565
>chr16:7780557-7780663
>chr16:7781721-7782123
>chr16:7782665-7782712
>chr16:7782872-7783415
>chr16:7783486-7783633
>chr16:7783675-7783764
>chr16:7784389-7784756
>chr16:7785799-7785914
>chr16:7786986-7787032
>chr16:7787756-7788198
>chr16:7788479-7789200
>chr16:7789324-7789551
>chr16:7790338-7790389
>chr16:7790926-7791214
>chr16:7791530-7791803
>chr16:7791845-7791945
>chr16:7792184-7792248
>chr16:7794978-7795031
>chr16:7795403-7795750
>chr16:7795846-7795886
>chr16:7798666-7799129
>chr16:7801296-7801708
>chr16:7802405-7802862
>chr16:7803151-7803505
>chr16:7803846-7803986
>chr16:7806228-7806331
>chr16:7806720-7807249
>chr16:7807742-7807830
>chr16:7807876-7808438
>chr16:7808587-7808637
>chr16:7809013-7809070
>chr16:7809691-7809743
>chr16:7810296-7810554
>chr16:7810748-7810980
>chr16:7811060-7811398
>chr16:7811550-7811671
>chr16:7811946-7812197
>chr16:7812238-7812626
>chr16:7813242-7813277
>chr16:7813793-7814190
>chr16:7814271-7814431
>chr16:7814662-7820611
>chr16:7821668-7821995
>chr16:7822506-7823554
>chr16:7824253-7824335
>chr16:7824986-7825240
>chr16:7825388-7825765
>chr16:7826289-7826437
>chr16:7826581-7826866
>chr16:7827178-7827247
>chr16:7827326-7827408
>chr16:7828063-7828387
>chr16:7828728-7829508
>chr16:7829815-7829873
>chr16:7830456-7830504
>chr16:7831997-7832161
>chr16:7832531-7832888
>chr16:7833139-7833257
>chr16:7833313-7833867
>chr16:7834049-7834193
>chr16:7836200-7836383
>chr16:7837622-7837690
>chr16:7838826-7839026
>chr16:7840963-7841455
>chr16:7841959-7842327
>chr16:7842377-7842406
>chr16:7843797-7843940
>chr16:7844503-7844585
>chr16:7845619-7845780
>chr16:7846922-7847231
>chr16:7847585-7847689
>chr16:7847738-7847770
>chr16:7848673-7848853
>chr16:7848897-7849101
>chr16:7849319-7849374
>chr16:7850965-7851351
>chr16:7851944-7852357
>chr16:7852434-7852820
>chr16:7853557-7853792
>chr16:7854906-7854951
>chr16:7857207-7857736
>chr16:7858582-7858627
>chr16:7860574-7861321
>chr16:7862990-7863493
>chr16:7863608-7863776
>chr16:7863867-7864352
>chr16:7864382-7864417
>chr16:7865308-7865484
>chr16:7865556-7866020
>chr16:7868140-7868221
>chr16:7868341-7868385
>chr16:7869156-7869207
>chr16:7869366-7869412
>chr16:7870206-7870408
>chr16:7870569-7870899
>chr16:7871360-7871437
>chr16:7871981-7872258
>chr16:7873142-7873301
>chr16:7873331-7873885
>chr16:7874101-7874745
>chr16:7874932-7874992
>chr16:7875166-7875445
>chr16:7875624-7876126
>chr16:7876771-7876874
>chr16:7877151-7877477
>chr16:7877990-7878520
>chr16:7879195-7879477
>chr16:7880069-7880398
>chr16:7880485-7880531
>chr16:7880798-7881382
>chr16:7882527-7882586
>chr16:7883329-7883507
>chr16:7883564-7883784
>chr16:7883868-7883953
>chr16:7884214-7884254
>chr16:7884364-7884422
>chr16:7884489-7884548
>chr16:7889655-7890074
>chr16:7890816-7890995
>chr16:7891057-7891164
>chr16:7892427-7892734
>chr16:7894412-7894591
>chr16:7894691-7894812
>chr16:7894862-7894997
>chr16:7896127-7896753
>chr16:7896831-7896909
>chr16:7897097-7897476
>chr16:7897519-7897574
>chr16:7897856-7899743
>chr16:7899930-7900073
>chr16:7902730-7903349
>chr16:7903622-7903660
>chr16:7903717-7903769
>chr16:7903904-7903956
>chr16:7904004-7904412
>chr16:7904568-7904951
>chr16:7906934-7907030
>chr16:7907077-7907178
>chr16:7907439-7907931
>chr16:7908290-7908324
>chr16:7909026-7909371
>chr16:7909844-7910452
>chr16:7910617-7910692
>chr16:7911047-7911156
>chr16:7911383-7911576
>chr16:7912583-7912779
>chr16:7912966-7913334
>chr16:7913501-7913651
>chr16:7913887-7913934
>chr16:7916564-7916871
>chr16:7919316-7919415
>chr16:7919834-7920142
>chr16:7920645-7921110
>chr16:7922447-7922492
>chr16:7924016-7924248
>chr16:7924709-7925017
>chr16:7927125-7927227
>chr16:7928074-7928172
>chr16:7928358-7928673
>chr16:7929147-7929608
>chr16:7931044-7931126
>chr16:7931321-7931461
>chr16:7931565-7931975
>chr16:7932285-7933153
>chr16:7933703-7933966
>chr16:7935283-7935639
>chr16:7935773-7935825
>chr16:7936052-7936247
>chr16:7936335-7936381
>chr16:7936579-7936955
>chr16:7937103-7937167
>chr16:7937433-7937559
>chr16:7938064-7938102
>chr16:7942344-7942949
>chr16:7944444-7944649
>chr16:7945773-7945911
>chr16:7946537-7946611
>chr16:7947102-7947411
>chr16:7947599-7947996
>chr16:7948245-7948314
>chr16:7949576-7949702
>chr16:7949803-7950394
>chr16:7952010-7952307
>chr16:7952633-7952687
>chr16:7952986-7953141
>chr16:7953382-7954060
>chr16:7954381-7954427
>chr16:7954540-7955717
>chr16:7955756-7956675
>chr16:7956817-7956908
>chr16:7956989-7957022
>chr16:7957842-7958181
>chr16:7959131-7959237
>chr16:7959921-7960058
>chr16:7960128-7960360
>chr16:7960471-7960790
>chr16:7961467-7961804
>chr16:7964132-7964191
>chr16:7965313-7965366
>chr16:7966056-7966613
>chr16:7967026-7967409
>chr16:7968847-7969193
>chr16:7970361-7970467
>chr16:7971311-7971676
>chr16:7972281-7972860
>chr16:7973389-7973668
>chr16:7974266-7974558
>chr16:7975050-7975491
>chr16:7975697-7976049
>chr16:7976117-7976229
>chr16:7976351-7976561
>chr16:7978925-7979028
>chr16:7979222-7979303
>chr16:7981580-7981707
>chr16:7983211-7983423
>chr16:7985537-7985622
>chr16:7985958-7986086
>chr16:7986328-7986454
>chr16:7986579-7986960
>chr16:7987068-7987134
>chr16:7987521-7988014
>chr16:7988749-7988840
>chr16:7990462-7991138
>chr16:7991167-7991526
>chr16:7991897-7992258
>chr16:7992332-7992534
>chr16:7993335-7994761
>chr16:7995159-7995464
>chr16:7998066-7998212
>chr16:7999920-8000207
>chr16:8000886-8000929
>chr16:8001212-8004523
>chr16:8004603-8004764
>chr16:8007224-8007589
>chr16:8008297-8008356
>chr16:8008523-8009674
>chr16:8009985-8010000
>chr16:8010793-8011157
>chr16:8011426-8011741
>chr16:8013434-8013507
>chr16:8013603-8013704
>chr16:8015086-8015134
>chr16:8015842-8016023
>chr16:8016085-8016171
>chr16:8016505-8017145
>chr16:8017225-8017992
>chr16:8018114-8018194
>chr16:8018414-8018581
>chr16:8018752-8019207
>chr16:8019270-8019611
>chr16:8019819-8019905
>chr16:8020761-8021273
>chr16:8021488-8021618
>chr16:8022661-8022946
>chr16:8024426-8024695
>chr16:8025800-8026053
>chr16:8027567-8027700
>chr16:8027906-8028298
>chr16:8029014-8029063
>chr16:8029167-8029234
>chr16:8029559-8029747
>chr16:8029938-8030462
>chr16:8031833-8032216
>chr16:8032837-8033154
>chr16:8033432-8033908
>chr16:8034151-8034353
>chr16:8034403-8034709
>chr16:8035521-8035603
>chr16:8035695-8036340
>chr16:8036691-8036755
>chr16:8037646-8037712
>chr16:8038184-8038278
>chr16:8038700-8039066
>chr16:8039749-8040099
>chr16:8040913-8041001
>chr16:8041214-8041645
>chr16:8042810-8042846
>chr16:8043103-8043485
>chr16:8044392-8044687
>chr16:8044840-8045779
>chr16:8047073-8047413
>chr16:8048787-8049109
>chr16:8049659-8049724
>chr16:8050309-8050370
>chr16:8050755-8050854
>chr16:8050908-8050978
>chr16:8052189-8052273
>chr16:8053399-8053459
>chr16:8053536-8053631
>chr16:8054077-8054117
>chr16:8054380-8054451
>chr16:8055172-8055211
>chr16:8055299-8055347
>chr16:8055480-8055790
>chr16:8056762-8056806
>chr16:8057223-8061244
>chr16:8061332-8061685
>chr16:8062482-8062545
>chr16:8063898-8063945
>chr16:8064475-8065063
>chr16:8065465-8066102
>chr16:8066410-8066533
>chr16:8067605-8068732
>chr16:8068968-8069310
>chr16:8069461-8069865
>chr16:8070355-8070438
>chr16:8071050-8071324
>chr16:8071416-8071822
>chr16:8072408-8072488
>chr16:8072693-8072791
>chr16:8073031-8073371
>chr16:8073526-8073745
>chr16:8073949-8074044
>chr16:8075892-8076035
>chr16:8076154-8076253
>chr16:8076780-8077163
>chr16:8077224-8077294
>chr16:8077476-8077512
>chr16:8078119-8078571
>chr16:8078645-8079243
>chr16:8080333-8080448
>chr16:8080988-8081174
>chr16:8082558-8082986
>chr16:8084724-8084874
>chr16:8086018-8086062
>chr16:8086405-8086466
>chr16:8086558-8086916
>chr16:8087766-8087872
>chr16:8089802-8089912
>chr16:8090129-8090235
>chr16:8091520-8091576
>chr16:8094061-8094375
>chr16:8094805-8095054
>chr16:8097110-8097716
>chr16:8099601-8100016
>chr16:8100940-8101275
>chr16:8101601-8102640
>chr16:8102750-8103053
>chr16:8103860-8104025
>chr16:8104129-8104315
>chr16:8104398-8104611
>chr16:8105317-8105374
>chr16:8105632-8106005
>chr16:8106556-8106922
>chr16:8107831-8108184
>chr16:8108236-8109001
>chr16:8109103-8109143
>chr16:8109178-8109216
>chr16:8109320-8109465
>chr16:8109620-8109895
>chr16:8110699-8111090
>chr16:8111268-8111875
>chr16:8112277-8112345
>chr16:8112514-8113557
>chr16:8113633-8113668
>chr16:8114333-8115938
>chr16:8116008-8116141
>chr16:8116188-8116572
>chr16:8117755-8118057
>chr16:8118318-8118920
>chr16:8119082-8119265
>chr16:8119642-8119961
>chr16:8121144-8121347
>chr16:8121505-8121872
>chr16:8122438-8122758
>chr16:8123574-8123970
>chr16:8124422-8124727
>chr16:8125488-8125820
>chr16:8126062-8126151
>chr16:8126216-8126453
>chr16:8128194-8128487
>chr16:8128617-8128695
>chr16:8129041-8129427
>chr16:8129465-8129894
>chr16:8129939-8130091
>chr16:8130153-8130297
>chr16:8130417-8130493
>chr16:8131021-8131074
>chr16:8131273-8131676
>chr16:8132018-8132337
>chr16:8132556-8132921
>chr16:8133064-8133400
>chr16:8136967-8137220
>chr16:8138257-8138589
>chr16:8138749-8138842
>chr16:8138890-8139278
>chr16:8139348-8139819
>chr16:8139879-8140663
>chr16:8141174-8141523
>chr16:8141721-8142217
>chr16:8142418-8142839
>chr16:8143568-8143871
>chr16:8144923-8145569
>chr16:8145621-8145678
>chr16:8147009-8147327
>chr16:8147517-8147871
>chr16:8148346-8148660
>chr16:8148709-8148791
>chr16:8150234-8150506
>chr16:8150583-8150891
>chr16:8151137-8151785
>chr16:8151852-8151889
>chr16:8152134-8153351
>chr16:8153552-8154258
>chr16:8155496-8155851
>chr16:8155944-8156166
>chr16:8156192-8157763
>chr16:8158834-8159542
>chr16:8160277-8160610
>chr16:8160685-8160882
>chr16:8161432-8161747
>chr16:8162437-8162777
>chr16:8163827-8163953
>chr16:8164856-8165560
>chr16:8165649-8165685
>chr16:8165710-8166025
>chr16:8166385-8166716
>chr16:8166906-8166967
>chr16:8167399-8167479
>chr16:8168546-8168906
>chr16:8170301-8170622
>chr16:8171393-8171887
>chr16:8173730-8173852
>chr16:8173963-8174293
>chr16:8176822-8177368
>chr16:8177420-8177588
>chr16:8177646-8177939
>chr16:8178757-8179730
>chr16:8180605-8180665
>chr16:8180794-8180885
>chr16:8181815-8181861
>chr16:8182197-8182553
>chr16:8183511-8184687
>chr16:8185630-8185952
>chr16:8186269-8186337
>chr16:8186429-8186587
>chr16:8186874-8187210
>chr16:8187776-8188155
>chr16:8190142-8190469
>chr16:8191233-8191668
>chr16:8193549-8193739
>chr16:8193883-8193936
>chr16:8195980-8196226
>chr16:8196980-8197159
>chr16:8197192-8197570
>chr16:8197963-8198128
>chr16:8199919-8200019
>chr16:8200417-8200463
>chr16:8201080-8201394
>chr16:8202392-8202645
>chr16:8202692-8202773
>chr16:8202979-8203047
>chr16:8204460-8204583
>chr16:8205120-8205329
>chr16:8206714-8206749
>chr16:8206984-8207089
>chr16:8208289-8208345
>chr16:8211352-8211567
>chr16:8211788-8212075
>chr16:8212275-8212344
>chr16:8213243-8213557
>chr16:8213932-8214248
>chr16:8214779-8214838
>chr16:8214916-8215072
>chr16:8216464-8216817
>chr16:8219974-8220088
>chr16:8220290-8220402
>chr16:8220488-8220845
>chr16:8221175-8221549
>chr16:8222162-8222231
>chr16:8222737-8222790
>chr16:8223100-8225696
>chr16:8225927-8226041
>chr16:8226487-8226811
>chr16:8226859-8227002
>chr16:8227119-8227205
>chr16:8228135-8228201
>chr16:8228475-8228532
>chr16:8231150-8231735
>chr16:8231760-8231874
>chr16:8232397-8232428
>chr16:8232719-8232823
>chr16:8234170-8234220
>chr16:8234331-8234642
>chr16:8234730-8235069
>chr16:8235690-8235763
>chr16:8235970-8236658
>chr16:8236740-8236794
>chr16:8237810-8238138
>chr16:8238829-8238913
>chr16:8240247-8240371
>chr16:8241930-8241974
>chr16:8243518-8243591
>chr16:8243789-8244623
>chr16:8244657-8244947
>chr16:8245244-8245382
>chr16:8246491-8246626
>chr16:8246720-8246870
>chr16:8247156-8247224
>chr16:8249287-8249738
>chr16:8249863-8250164
>chr16:8250287-8250381
>chr16:8250411-8250498
>chr16:8251239-8251514
>chr16:8251789-8251828
>chr16:8252781-8252832
>chr16:8253397-8253569
>chr16:8253875-8254023
>chr16:8254952-8255030
>chr16:8255719-8256447
>chr16:8257110-8257397
>chr16:8257580-8257630
>chr16:8258955-8259011
>chr16:8259067-8259563
>chr16:8259779-8259926
>chr16:8260008-8260349
>chr16:8260920-8261169
>chr16:8261338-8261646
>chr16:8263202-8263274
>chr16:8263928-8264081
>chr16:8264321-8264477
>chr16:8264550-8264834
>chr16:8265648-8270671
>chr16:8270844-8270965
>chr16:8270992-8271127
>chr16:8272226-8272366
>chr16:8272754-8272921
>chr16:8273022-8273440
>chr16:8273674-8273723
>chr16:8274152-8274469
>chr16:8275773-8276161
>chr16:8276624-8276702
>chr16:8276816-8277025
>chr16:8277215-8277341
>chr16:8277539-8277634
>chr16:8280545-8280639
>chr16:8280885-8281659
>chr16:8281899-8282429
>chr16:8283253-8283317
>chr16:8284058-8284291
>chr16:8285769-8285916
>chr16:8287438-8287475
>chr16:8288037-8288415
>chr16:8288675-8288720
>chr16:8289862-8289898
>chr16:8292160-8292291
>chr16:8292428-8292475
>chr16:8292519-8293086
>chr16:8293178-8293364
>chr16:8293801-8294152
>chr16:8294864-8295107
>chr16:8295874-8295908
>chr16:8296241-8296600
>chr16:8296718-8296786
>chr16:8297103-8297149
>chr16:8298090-8298162
>chr16:8298385-8298563
>chr16:8300425-8300725
>chr16:8300988-8301064
>chr16:8302642-8302868
>chr16:8302919-8303171
>chr16:8303514-8303813
>chr16:8305905-8305938
>chr16:8307564-8307661
>chr16:8309543-8309660
>chr16:8311744-8311840
>chr16:8312017-8312064
>chr16:8312227-8312553
>chr16:8312657-8313145
>chr16:8314092-8314257
>chr16:8314537-8315267
>chr16:8315419-8315458
>chr16:8315550-8315865
>chr16:8316039-8316657
>chr16:8317263-8317931
>chr16:8318297-8319212
>chr16:8319804-8319859
>chr16:8320481-8320548
>chr16:8320685-8320737
>chr16:8320809-8320898
>chr16:8320967-8321112
>chr16:8321151-8321589
>chr16:8321613-8322002
>chr16:8322667-8322724
>chr16:8323021-8323066
>chr16:8324236-8324632
>chr16:8325043-8325107
>chr16:8325533-8325915
>chr16:8326717-8327084
>chr16:8327138-8327197
>chr16:8327366-8327586
>chr16:8328025-8328081
>chr16:8328850-8328983
>chr16:8329077-8329122
>chr16:8329174-8329316
>chr16:8330342-8330384
>chr16:8330510-8330573
>chr16:8330884-8331321
>chr16:8331435-8331794
>chr16:8331952-8331984
>chr16:8333711-8334117
>chr16:8335462-8335599
>chr16:8335738-8336762
>chr16:8338048-8338490
>chr16:8339215-8339276
>chr16:8339472-8340011
>chr16:8340893-8341141
>chr16:8341283-8341379
>chr16:8343389-8343706
>chr16:8344359-8344773
>chr16:8345177-8345543
>chr16:8348852-8348920
>chr16:8349356-8349393
>chr16:8350790-8350867
>chr16:8351412-8351468
>chr16:8351576-8352067
>chr16:8352460-8353192
>chr16:8353745-8354126
>chr16:8355398-8355455
>chr16:8356502-8357231
>chr16:8357284-8357519
>chr16:8359547-8359899
>chr16:8360237-8360535
>chr16:8360958-8360997
>chr16:8362370-8362611
>chr16:8363843-8364323
>chr16:8364532-8364649
>chr16:8365355-8365442
>chr16:8366007-8366049
>chr16:8369158-8369580
>chr16:8369991-8370257
>chr16:8371361-8371416
>chr16:8371479-8371527
>chr16:8372529-8373062
>chr16:8373842-8373958
>chr16:8376669-8376727
>chr16:8378620-8378957
>chr16:8379634-8379686
>chr16:8382623-8382963
>chr16:8383238-8383359
>chr16:8384222-8384432
>chr16:8386578-8386739
>chr16:8386878-8387236
>chr16:8387647-8388199
>chr16:8389888-8389927
>chr16:8391131-8391175
>chr16:8391814-8391862
>chr16:8392710-8392966
>chr16:8393436-8393980
>chr16:8394612-8394934
>chr16:8395425-8395513
>chr16:8395845-8395880
>chr16:8395959-8396286
>chr16:8397936-8398289
>chr16:8399042-8399502
>chr16:8399816-8401063
>chr16:8401306-8401603
>chr16:8401778-8402087
>chr16:8402294-8402376
>chr16:8402502-8402576
>chr16:8402919-8403019
>chr16:8403339-8403401
>chr16:8404126-8404317
>chr16:8404970-8405667
>chr16:8405792-8405866
>chr16:8405901-8406520
>chr16:8406995-8407198
>chr16:8407250-8407481
>chr16:8407887-8407973
>chr16:8408000-8408192
>chr16:8408775-8408826
>chr16:8409849-8410964
>chr16:8411663-8411723
>chr16:8411996-8413539
>chr16:8413733-8414217
>chr16:8417935-8418598
>chr16:8418714-8419015
>chr16:8419621-8419687
>chr16:8419774-8420112
>chr16:8422439-8422538
>chr16:8422623-8422782
>chr16:8423670-8423717
>chr16:8424277-8424616
>chr16:8424686-8424735
>chr16:8426148-8426457
>chr16:8427482-8427801
>chr16:8427977-8428295
>chr16:8429620-8430253
>chr16:8430855-8431036
>chr16:8431404-8431756
>chr16:8431990-8432159
>chr16:8432212-8432267
>chr16:8432320-8432569
>chr16:8432710-8432749
>chr16:8434041-8434557
>chr16:8434927-8435125
>chr16:8435482-8435886
>chr16:8436289-8436434
>chr16:8437338-8437475
>chr16:8437912-8440032
>chr16:8441091-8441324
>chr16:8441427-8441847
>chr16:8442123-8443210
>chr16:8445168-8445325
>chr16:8445525-8445703
>chr16:8445825-8445945
>chr16:8446009-8446941
>chr16:8447091-8447609
>chr16:8448025-8448114
>chr16:8449963-8450293
>chr16:8450564-8450672
>chr16:8450813-8450911
>chr16:8451639-8451743
>chr16:8452512-8452684
>chr16:8452837-8452873
>chr16:8454046-8455467
>chr16:8455561-8455708
>chr16:8455913-8457654
>chr16:8457756-8457866
>chr16:8459233-8459286
>chr16:8460291-8460335
>chr16:8460527-8460853
>chr16:8461243-8461341
>chr16:8461802-8461839
>chr16:8462349-8462422
>chr16:8462546-8462674
>chr16:8463650-8463948
>chr16:8464425-8464681
>chr16:8466055-8466165
>chr16:8466396-8466455
>chr16:8466545-8467156
>chr16:8468084-8468129
>chr16:8468173-8468332
>chr16:8468464-8468741
>chr16:8469659-8469983
>chr16:8470685-8471085
>chr16:8471335-8471614
>chr16:8471908-8471957
>chr16:8472049-8472347
>chr16:8472931-8473015
>chr16:8473092-8473738
>chr16:8473879-8474258
>chr16:8475575-8475625
>chr16:8476811-8476873
>chr16:8477790-8478174
>chr16:8478707-8478802
>chr16:8478836-8479232
>chr16:8479409-8479670
>chr16:8479693-8480239
>chr16:8480693-8480789
>chr16:8481032-8481080
>chr16:8481498-8481570
>chr16:8481691-8481852
>chr16:8482429-8482732
>chr16:8482804-8483101
>chr16:8484861-8485201
>chr16:8485560-8485597
>chr16:8485897-8485932
>chr16:8488230-8488274
>chr16:8488938-8489018
>chr16:8490174-8490504
>chr16:8492651-8492815
>chr16:8493094-8493199
>chr16:8494488-8494780
>chr16:8495554-8495856
>chr16:8496005-8496409
>chr16:8496664-8498089
>chr16:8498754-8498812
>chr16:8499005-8499144
>chr16:8499429-8499953
>chr16:8500005-8500300
>chr16:8500358-8500508
>chr16:8500763-8500804
>chr16:8500887-8501262
>chr16:8502564-8503036
>chr16:8503187-8503732
>chr16:8503855-8505098
>chr16:8505187-8505302
>chr16:8506781-8506904
>chr16:8506933-8507130
>chr16:8507338-8507433
>chr16:8508222-8508287
>chr16:8508352-8508509
>chr16:8508906-8509798
>chr16:8510575-8511059
>chr16:8511112-8511260
>chr16:8511658-8511732
>chr16:8512170-8512451
>chr16:8513657-8513981
>chr16:8514272-8514574
>chr16:8515629-8515708
>chr16:8515757-8515938
>chr16:8516129-8516169
>chr16:8516677-8516724
>chr16:8516772-8516867
>chr16:8517800-8518884
>chr16:8519798-8520089
>chr16:8520501-8521071
>chr16:8521710-8521825
>chr16:8523402-8523491
>chr16:8523548-8523576
>chr16:8523711-8523939
>chr16:8523990-8524031
>chr16:8525355-8525712
>chr16:8526149-8526226
>chr16:8526601-8526767
>chr16:8526888-8527212
>chr16:8527879-8528198
>chr16:8529494-8529534
>chr16:8530493-8531150
>chr16:8532636-8532979
>chr16:8535894-8536241
>chr16:8536629-8536723
>chr16:8536893-8537531
>chr16:8537971-8538120
>chr16:8538155-8538281
>chr16:8538484-8538929
>chr16:8539736-8540112
>chr16:8540374-8540473
>chr16:8543571-8543630
>chr16:8544291-8544325
>chr16:8545155-8545490
>chr16:8545596-8545717
>chr16:8545829-8546187
>chr16:8546847-8546899
>chr16:8547369-8547696
>chr16:8548895-8549570
>chr16:8549769-8550352
>chr16:8550393-8550733
>chr16:8551867-8552402
>chr16:8553400-8554143
>chr16:8554283-8554428
>chr16:8555226-8555560
>chr16:8555710-8555760
>chr16:8556399-8556880
>chr16:8557697-8557789
>chr16:8557894-8558501
>chr16:8558768-8559333
>chr16:8559991-8560303
>chr16:8560815-8561178
>chr16:8561603-8565389
>chr16:8565887-8565936
>chr16:8566084-8566578
>chr16:8566811-8567245
>chr16:8570292-8570682
>chr16:8571300-8571337
>chr16:8571554-8571695
>chr16:8572410-8572756
>chr16:8573979-8574025
>chr16:8574531-8574618
>chr16:8575176-8575211
>chr16:8576693-8576801
>chr16:8577063-8577133
>chr16:8577433-8577867
>chr16:8578177-8578287
>chr16:8578621-8579005
>chr16:8580216-8580530
>chr16:8580685-8580996
>chr16:8581458-8581821
>chr16:8582601-8582990
>chr16:8583047-8583137
>chr16:8583444-8583800
>chr16:8584591-8585315
>chr16:8585830-8585912
>chr16:8586463-8586848
>chr16:8587055-8587165
>chr16:8587312-8587405
>chr16:8587496-8587536
>chr16:8587707-8588306
>chr16:8590385-8590437
>chr16:8590847-8591784
>chr16:8593434-8594006
>chr16:8594600-8595303
>chr16:8595426-8595502
>chr16:8595582-8595892
>chr16:8596646-8596846
>chr16:8597423-8597784
>chr16:8599059-8599104
>chr16:8599256-8599362
>chr16:8599434-8599739
>chr16:8599949-8600221
>chr16:8600727-8600847
>chr16:8601716-8601970
>chr16:8602083-8602160
>chr16:8602674-8603437
>chr16:8603547-8603896
>chr16:8605621-8605797
>chr16:8606590-8606753
>chr16:8606821-8607252
>chr16:8608808-8608919
>chr16:8609206-8609567
>chr16:8609842-8610264
>chr16:8610413-8610922
>chr16:8611293-8611335
>chr16:8612649-8613180
>chr16:8613485-8614925
>chr16:8615050-8615152
>chr16:8615368-8616011
>chr16:8616563-8617118
>chr16:8617210-8617542
>chr16:8617711-8617796
>chr16:8617920-8618232
>chr16:8619197-8619572
>chr16:8619784-8620011
>chr16:8621044-8621176
>chr16:8621208-8621364
>chr16:8623030-8623325
>chr16:8624372-8624527
>chr16:8624581-8624900
>chr16:8625406-8625485
>chr16:8625895-8626272
>chr16:8626428-8627070
>chr16:8627309-8627491
>chr16:8627689-8628214
>chr16:8629472-8629546
>chr16:8630314-8630489
>chr16:8632401-8632499
>chr16:8632984-8633059
>chr16:8633272-8633615
>chr16:8635927-8636005
>chr16:8636057-8636095
>chr16:8636160-8636717
>chr16:8637872-8638154
>chr16:8640460-8641049
>chr16:8642661-8642708
>chr16:8643598-8643926
>chr16:8644314-8644357
>chr16:8645484-8645797
>chr16:8646857-8647032
>chr16:8647833-8648804
>chr16:8649506-8649826
>chr16:8649876-8651417
>chr16:8651766-8652056
>chr16:8652168-8652714
>chr16:8653970-8654046
>chr16:8654487-8654569
>chr16:8655051-8655171
>chr16:8655344-8655421
>chr16:8655525-8655595
>chr16:8656063-8656145
>chr16:8656186-8656238
>chr16:8656720-8656869
>chr16:8656938-8657065
>chr16:8657712-8657752
>chr16:8657773-8658380
>chr16:8658937-8659349
>chr16:8659753-8660045
>chr16:8660147-8660536
>chr16:8660775-8660924
>chr16:8661358-8661876
>chr16:8661918-8662267
>chr16:8662924-8663235
>chr16:8663405-8663442
>chr16:8663649-8663736
>chr16:8663969-8664761
>chr16:8665081-8665320
>chr16:8666214-8666247
>chr16:8666471-8666550
>chr16:8666754-8667724
>chr16:8667844-8667903
>chr16:8668675-8669096
>chr16:8669394-8669914
>chr16:8670173-8670253
>chr16:8670870-8671063
>chr16:8671174-8671355
>chr16:8671626-8672123
>chr16:8672230-8672636
>chr16:8673110-8673461
>chr16:8676277-8676366
>chr16:8676484-8676539
>chr16:8677563-8677740
>chr16:8677814-8678092
>chr16:8678209-8678392
>chr16:8679058-8679172
>chr16:8680309-8680732
>chr16:8680776-8681280
>chr16:8681451-8681941
>chr16:8682183-8682382
>chr16:8682436-8682511
>chr16:8682829-8682862
>chr16:8683257-8683563
>chr16:8683919-8684000
>chr16:8684296-8684745
>chr16:8684941-8685739
>chr16:8687262-8687569
>chr16:8687788-8687833
>chr16:8687900-8688200
>chr16:8688640-8689166
>chr16:8690387-8690514
>chr16:8691030-8691092
>chr16:8691394-8691913
>chr16:8692108-8692422
>chr16:8692848-8693199
>chr16:8693286-8693407
>chr16:8693454-8693775
>chr16:8693946-8694676
>chr16:8696112-8696145
>chr16:8696334-8696636
>chr16:8697603-8697939
>chr16:8698086-8698145
>chr16:8698317-8699106
>chr16:8699340-8700127
>chr16:8700394-8700467
>chr16:8700625-8701224
>chr16:8701712-8701763
>chr16:8701898-8702011
>chr16:8702045-8702762
>chr16:8703159-8703510
>chr16:8703776-8703841
>chr16:8704650-8704716
>chr16:8704832-8704994
>chr16:8705081-8705518
>chr16:8705990-8706048
>chr16:8706120-8706723
>chr16:8707182-8707548
>chr16:8707733-8707877
>chr16:8708260-8708606
>chr16:8709176-8709681
>chr16:8709814-8710248
>chr16:8710432-8710734
>chr16:8711664-8712256
>chr16:8712646-8712676
>chr16:8713395-8713597
>chr16:8714480-8714580
>chr16:8715327-8715659
>chr16:8716931-8717432
>chr16:8717785-8717933
>chr16:8719671-8720144
>chr16:8720241-8720285
>chr16:8721065-8721117
>chr16:8722288-8722531
>chr16:8722953-8723247
>chr16:8723712-8723746
>chr16:8723805-8724151
>chr16:8724240-8724333
>chr16:8724445-8724757
>chr16:8724905-8725407
>chr16:8725490-8725812
>chr16:8725921-8727175
>chr16:8727782-8728073
>chr16:8728583-8728883
>chr16:8729019-8729323
>chr16:8729548-8729805
>chr16:8730894-8731325
>chr16:8731626-8731716
>chr16:8731759-8734157
>chr16:8734504-8734552
>chr16:8734921-8735548
>chr16:8735929-8736310
>chr16:8736731-8736808
>chr16:8737187-8737550
>chr16:8737635-8738310
>chr16:8738402-8738973
>chr16:8739428-8739662
>chr16:8739743-8739781
>chr16:8741401-8741541
>chr16:8741793-8741884
>chr16:8742579-8743006
>chr16:8743366-8743733
>chr16:8744171-8744884
>chr16:8744959-8745267
>chr16:8745414-8745728
>chr16:8746257-8746734
>chr16:8748230-8748596
>chr16:8748712-8748901
>chr16:8748944-8750018
>chr16:8750925-8751390
>chr16:8752493-8752943
>chr16:8753083-8753400
>chr16:8754063-8754375
>chr16:8754645-8754983
>chr16:8755626-8756215
>chr16:8756371-8756502
>chr16:8757112-8757466
>chr16:8757877-8757956
>chr16:8758170-8758269
>chr16:8758406-8758493
>chr16:8758576-8758720
>chr16:8758809-8759143
>chr16:8759494-8759844
>chr16:8760792-8761106
>chr16:8761937-8762166
>chr16:8762440-8762490
>chr16:8762815-8763102
>chr16:8763253-8763322
>chr16:8763569-8763699
>chr16:8765041-8765910
>chr16:8766326-8766998
>chr16:8767651-8767999
>chr16:8768604-8768633
>chr16:8769193-8769632
>chr16:8769906-8770921
>chr16:8770968-8771327
>chr16:8771450-8772084
>chr16:8772237-8772304
>chr16:8773101-8773694
>chr16:8773777-8774371
>chr16:8775325-8775537
>chr16:8775620-8775735
>chr16:8776490-8776553
>chr16:8776712-8777177
>chr16:8777747-8777781
>chr16:8777821-8777946
>chr16:8778190-8778358
>chr16:8778460-8778809
>chr16:8779219-8779320
>chr16:8780464-8780793
>chr16:8781032-8781223
>chr16:8781568-8781610
>chr16:8783161-8783215
>chr16:8784805-8785468
>chr16:8785858-8786023
>chr16:8786247-8786452
>chr16:8786742-8787151
>chr16:8787335-8788006
>chr16:8788131-8788197
>chr16:8788432-8788466
>chr16:8789152-8789783
>chr16:8790173-8790523
>chr16:8790638-8791222
>chr16:8791300-8791344
>chr16:8791616-8791912
>chr16:8793102-8794685
>chr16:8794730-8795024
>chr16:8795495-8795650
>chr16:8799518-8799839
>chr16:8800041-8800357
>chr16:8800658-8801039
>chr16:8801399-8801718
>chr16:8802544-8802848
>chr16:8802950-8803124
>chr16:8803650-8804458
>chr16:8805005-8805887
>chr16:8806975-8807348
>chr16:8807477-8807797
>chr16:8807856-8807898
>chr16:8809395-8809740
>chr16:8809782-8810118
>chr16:8810465-8810922
>chr16:8811211-8811560
>chr16:8812164-8812233
>chr16:8813832-8814271
>chr16:8814683-8814751
>chr16:8814799-8815042
>chr16:8815156-8815627
>chr16:8815675-8817085
>chr16:8817903-8818242
>chr16:8819429-8819461
>chr16:8819568-8819757
>chr16:8820033-8820224
>chr16:8820345-8820654
>chr16:8821944-8822279
>chr16:8822348-8822626
>chr16:8823101-8823784
>chr16:8823813-8825622
>chr16:8825727-8826147
>chr16:8826209-8826394
>chr16:8826421-8826825
>chr16:8826906-8826957
>chr16:8827082-8827991
>chr16:8828046-8828125
>chr16:8828211-8828258
>chr16:8828946-8829114
>chr16:8829411-8829505
>chr16:8830265-8830564
>chr16:8830620-8831308
>chr16:8831392-8831547
>chr16:8831903-8831950
>chr16:8832791-8832926
>chr16:8833044-8843226
>chr16:8843262-8845464
>chr16:8845563-8845738
>chr16:8845859-8845937
>chr16:8846873-8847177
>chr16:8850067-8850103
>chr16:8850657-8850734
>chr16:8850864-8851485
>chr16:8851973-8852615
>chr16:8853791-8854100
>chr16:8854764-8854846
>chr16:8855829-8856109
>chr16:8857207-8858062
>chr16:8859651-8859995
>chr16:8860762-8861326
>chr16:8861976-8862284
>chr16:8862658-8862706
>chr16:8862996-8863060
>chr16:8863107-8863431
>chr16:8865109-8865417
>chr16:8865802-8866236
>chr16:8868124-8868158
>chr16:8869201-8869235
>chr16:8869422-8869641
>chr16:8870021-8871781
>chr16:8871879-8873063
>chr16:8873219-8873727
>chr16:8873890-8874479
>chr16:8874686-8874729
>chr16:8874838-8875811
>chr16:8875876-8875923
>chr16:8875972-8876008
>chr16:8876222-8877005
>chr16:8877383-8877497
>chr16:8877575-8877971
>chr16:8879039-8879671
>chr16:8879784-8880255
>chr16:8880615-8880931
>chr16:8881207-8881628
>chr16:8881716-8882025
>chr16:8882239-8882314
>chr16:8882526-8882650
>chr16:8882825-8883134
>chr16:8883778-8884094
>chr16:8884776-8885090
>chr16:8886266-8886335
>chr16:8886750-8887045
>chr16:8887335-8887512
>chr16:8888612-8888912
>chr16:8891142-8891438
>chr16:8893082-8893151
>chr16:8895324-8895370
>chr16:8895837-8896148
>chr16:8897598-8897921
>chr16:8901265-8901338
>chr16:8902526-8902902
>chr16:8902988-8903092
>chr16:8903587-8903908
>chr16:8904638-8905011
>chr16:8907566-8907854
>chr16:8909652-8909912
>chr16:8912173-8912511
>chr16:8912612-8912883
>chr16:8913042-8913406
>chr16:8913727-8914034
>chr16:8914638-8914923
>chr16:8917184-8917257
>chr16:8917395-8918097
>chr16:8918236-8918275
>chr16:8918522-8918819
>chr16:8922205-8922486
>chr16:8925848-8926477
>chr16:8927022-8927388
>chr16:8927560-8928002
>chr16:8930681-8930972
>chr16:8931191-8931462
>chr16:8932299-8932439
>chr16:8932604-8932794
>chr16:8932819-8932892
>chr16:8932954-8933296
>chr16:8933631-8934085
>chr16:8935197-8935512
>chr16:8936982-8937018
>chr16:8937153-8937231
>chr16:8937255-8937687
>chr16:8938241-8938982
>chr16:8939805-8940122
>chr16:8940790-8940863
>chr16:8942088-8942167
>chr16:8942552-8942852
>chr16:8943996-8944047
>chr16:8944821-8945403
>chr16:8945623-8946064
>chr16:8946127-8946217
>chr16:8946263-8946421
>chr16:8947240-8947313
>chr16:8947366-8947660
>chr16:8948007-8948047
>chr16:8948235-8948491
>chr16:8948626-8949196
>chr16:8950100-8950220
>chr16:8952098-8952276
>chr16:8952383-8952489
>chr16:8952827-8953144
>chr16:8953521-8954255
>chr16:8954706-8954996
>chr16:8955280-8955728
>chr16:8956471-8956747
>chr16:8957458-8957865
>chr16:8961203-8961534
>chr16:8963161-8963221
>chr16:8963250-8963471
>chr16:8963515-8963662
>chr16:8964508-8964831
>chr16:8965228-8966041
>chr16:8966389-8966751
>chr16:8967914-8968301
>chr16:8968356-8969529
>chr16:8969807-8970105
>chr16:8970278-8971392
>chr16:8971553-8971594
>chr16:8971720-8971904
>chr16:8971972-8972431
>chr16:8972592-8973368
>chr16:8973423-8974234
>chr16:8974544-8974907
>chr16:8975055-8975120
>chr16:8975541-8977387
>chr16:8977415-8979089
>chr16:8979488-8979914
>chr16:8980140-8980418
>chr16:8980538-8982792
>chr16:8982891-8983048
>chr16:8983119-8983439
>chr16:8983987-8984323
>chr16:8984489-8984631
>chr16:8984810-8985838
>chr16:8986212-8986328
>chr16:8986436-8986794
>chr16:8987172-8987475
>chr16:8987656-8988189
>chr16:8988292-8988618
>chr16:8988759-8989282
>chr16:8989788-8990475
>chr16:8990695-8991695
>chr16:8992109-8992614
>chr16:8992958-8994345
>chr16:8994958-8995225
>chr16:8995276-8995600
>chr16:8995711-8996023
>chr16:8996197-8996525
>chr16:8997048-8997100
>chr16:8997407-8997483
>chr16:8997595-8998075
>chr16:8998214-8998322
>chr16:8998421-9000660
>chr16:9000820-9000871
>chr16:9000966-9001276
>chr16:9001340-9002022
>chr16:9002450-9003547
>chr16:9003791-9004163
>chr16:9004252-9005121
>chr16:9005244-9005552
>chr16:9005698-9007325
>chr16:9007925-9008311
>chr16:9009183-9010000
>chr16:9010000-9010046
>chr16:9010195-9010617
>chr16:9011129-9012330
>chr16:9012539-9013105
>chr16:9013882-9014177
>chr16:9014962-9015531
>chr16:9015691-9016843
>chr16:9017389-9017765
>chr16:9017973-9018272
>chr16:9018363-9018859
>chr16:9019001-9020716
>chr16:9020760-9020807
>chr16:9020882-9021559
>chr16:9021889-9022170
>chr16:9022397-9022732
>chr16:9022851-9022993
>chr16:9023107-9023409
>chr16:9023554-9023886
>chr16:9024230-9024656
>chr16:9024991-9025963
>chr16:9026064-9026940
>chr16:9027650-9028222
>chr16:9028337-9029025
>chr16:9029156-9029414
>chr16:9029547-9030199
>chr16:9030335-9032325
>chr16:9032470-9033526
>chr16:9033705-9034184
>chr16:9034515-9034770
>chr16:9034860-9035887
>chr16:9036299-9037159
>chr16:9037444-9039240
>chr16:9039510-9039732
>chr16:9040451-9040705
>chr16:9040858-9041101
>chr16:9041321-9041509
>chr16:9041527-9042417
>chr16:9042628-9042677
>chr16:9043373-9044275
>chr16:9044511-9044689
>chr16:9044804-9045125
>chr16:9045234-9046134
>chr16:9046713-9046858
>chr16:9047444-9047544
>chr16:9048676-9050296
>chr16:9050757-9051486
>chr16:9051655-9051841
>chr16:9051917-9052857
>chr16:9052943-9053031
>chr16:9053479-9053528
>chr16:9053613-9054223
>chr16:9054330-9054362
>chr16:9055076-9055336
>chr16:9055422-9055761
>chr16:9055933-9055986
>chr16:9056276-9057038
>chr16:9057121-9057459
>chr16:9057538-9057827
>chr16:9057879-9058196
>chr16:9058424-9058799
>chr16:9058895-9059606
>chr16:9059709-9060111
>chr16:9060171-9060288
>chr16:9060676-9061284
>chr16:9061898-9062238
>chr16:9062334-9062656
>chr16:9062821-9064094
>chr16:9064235-9065494
>chr16:9065670-9066053
>chr16:9066129-9066285
>chr16:9066341-9066763
>chr16:9067017-9067801
>chr16:9067963-9068276
>chr16:9068573-9068621
>chr16:9068656-9068880
>chr16:9069151-9070105
>chr16:9070651-9071473
>chr16:9071764-9072511
>chr16:9072708-9072803
>chr16:9073317-9073739
>chr16:9073846-9075072
>chr16:9075333-9075516
>chr16:9075816-9076348
>chr16:9076399-9077073
>chr16:9077780-9078880
>chr16:9079435-9079609
>chr16:9079830-9080294
>chr16:9080419-9080779
>chr16:9080835-9081228
>chr16:9081352-9081956
>chr16:9082152-9082517
>chr16:9082618-9083055
>chr16:9083280-9086208
>chr16:9086270-9087177
>chr16:9087341-9087954
>chr16:9088187-9088616
>chr16:9089076-9089376
>chr16:9089582-9089632
>chr16:9090859-9091000
>chr16:9091346-9091413
>chr16:9093818-9093935
>chr16:9094390-9094554
>chr16:9094955-9095012
>chr16:9096735-9097514
>chr16:9098036-9098331
>chr16:9098599-9098660
>chr16:9099180-9099483
>chr16:9100523-9100923
>chr16:9101840-9102133
>chr16:9104081-9104408
>chr16:9106118-9106587
>chr16:9108301-9108486
>chr16:9110765-9111063
>chr16:9111708-9111785
>chr16:9111822-9111993
>chr16:9113005-9113048
>chr16:9115627-9115915
>chr16:9119519-9119582
>chr16:9120687-9120865
>chr16:9120971-9121259
>chr16:9121560-9122165
>chr16:9124291-9124480
>chr16:9126381-9126748
>chr16:9126838-9126872
>chr16:9126948-9127539
>chr16:9129227-9130023
>chr16:9130160-9130402
>chr16:9130559-9130887
>chr16:9130996-9131062
>chr16:9131151-9131588
>chr16:9131671-9132414
>chr16:9132517-9133527
>chr16:9133654-9134300
>chr16:9134340-9134630
>chr16:9134704-9134791
>chr16:9135338-9135639
>chr16:9136052-9136135
>chr16:9136204-9136749
>chr16:9137255-9138098
>chr16:9138126-9138170
>chr16:9139479-9139801
>chr16:9139934-9139963
>chr16:9140358-9140713
>chr16:9141091-9141287
>chr16:9141336-9141682
>chr16:9142041-9142081
>chr16:9142465-9142773
>chr16:9142864-9142954
>chr16:9143112-9144107
>chr16:9144466-9144760
>chr16:9144944-9145136
>chr16:9145325-9145458
>chr16:9145887-9146094
>chr16:9146148-9146228
>chr16:9146610-9146874
>chr16:9147201-9147521
>chr16:9147644-9148476
>chr16:9148502-9148726
>chr16:9148901-9149058
>chr16:9149382-9149844
>chr16:9149887-9151098
>chr16:9151430-9151753
>chr16:9151980-9152122
>chr16:9152141-9152248
>chr16:9153052-9153904
>chr16:9154099-9154219
>chr16:9154350-9154392
>chr16:9155498-9156268
>chr16:9156401-9156914
>chr16:9156969-9157261
>chr16:9157812-9157911
>chr16:9158018-9159421
>chr16:9159579-9159726
>chr16:9159777-9160015
>chr16:9160731-9161052
>chr16:9161385-9161682
>chr16:9161864-9162487
>chr16:9162969-9163595
>chr16:9163684-9164275
>chr16:9164700-9165359
>chr16:9166297-9168693
>chr16:9169213-9169746
>chr16:9169951-9170263
>chr16:9170798-9171254
>chr16:9171674-9172007
>chr16:9172074-9172106
>chr16:9172809-9173208
>chr16:9173396-9173562
>chr16:9173607-9173977
>chr16:9175146-9175462
>chr16:9175507-9175830
>chr16:9176026-9176077
>chr16:9176170-9176285
>chr16:9176340-9176855
>chr16:9177213-9177602
>chr16:9177703-9177805
>chr16:9177900-9178746
>chr16:9179254-9179642
>chr16:9179714-9180572
>chr16:9181194-9181510
>chr16:9181688-9182141
>chr16:9182249-9182719
>chr16:9183367-9183691
>chr16:9183768-9184252
>chr16:9184302-9184722
>chr16:9184824-9184907
>chr16:9184969-9185575
>chr16:9186514-9186827
>chr16:9187528-9187886
>chr16:9188162-9188427
>chr16:9189392-9190834
>chr16:9190878-9190998
>chr16:9191319-9191982
>chr16:9192313-9192384
>chr16:9192407-9192452
>chr16:9193026-9194548
>chr16:9194936-9195265
>chr16:9196009-9196818
>chr16:9197141-9197453
>chr16:9197558-9197921
>chr16:9197960-9198387
>chr16:9198561-9198937
>chr16:9199891-9200489
>chr16:9201050-9201488
>chr16:9201961-9202605
>chr16:9202662-9202800
>chr16:9203384-9204121
>chr16:9204534-9204827
>chr16:9205254-9205454
>chr16:9206751-9206843
>chr16:9207127-9207621
>chr16:9208435-9209137
>chr16:9209506-9210171
>chr16:9210850-9210897
>chr16:9211624-9211913
>chr16:9212577-9212634
>chr16:9214006-9214112
>chr16:9214393-9214815
>chr16:9215446-9215769
>chr16:9215920-9216044
>chr16:9216434-9216469
>chr16:9216974-9217731
>chr16:9217884-9218203
>chr16:9218312-9218647
>chr16:9218925-9219188
>chr16:9220683-9221056
>chr16:9221695-9222008
>chr16:9222122-9222188
>chr16:9222343-9222893
>chr16:9223043-9223234
>chr16:9224220-9224478
>chr16:9224516-9224564
>chr16:9224683-9224724
>chr16:9224782-9224867
>chr16:9225459-9225584
>chr16:9225722-9226537
>chr16:9226584-9226720
>chr16:9227022-9227111
>chr16:9227462-9228247
>chr16:9228911-9230114
>chr16:9230155-9230521
>chr16:9230766-9230842
>chr16:9231569-9231871
>chr16:9232189-9232404
>chr16:9234309-9234707
>chr16:9234914-9235691
>chr16:9236763-9236995
>chr16:9237262-9238019
>chr16:9238094-9238215
>chr16:9239342-9239633
>chr16:9240813-9240877
>chr16:9240906-9241183
>chr16:9241817-9242103
>chr16:9242161-9242269
>chr16:9242360-9242410
>chr16:9242951-9243240
>chr16:9243653-9244772
>chr16:9245375-9245443
>chr16:9245499-9246348
>chr16:9246933-9247024
>chr16:9247189-9247233
>chr16:9247392-9247469
>chr16:9247505-9247765
>chr16:9248329-9248397
>chr16:9248543-9248865
>chr16:9250093-9251008
>chr16:9251341-9251658
>chr16:9251768-9252291
>chr16:9252487-9252531
>chr16:9253310-9253827
>chr16:9256810-9256923
>chr16:9257930-9257986
>chr16:9258094-9258178
>chr16:9260387-9260449
>chr16:9261273-9261331
>chr16:9261406-9261491
>chr16:9261814-9261965
>chr16:9262105-9262450
>chr16:9262906-9263221
>chr16:9263964-9264151
>chr16:9264620-9264695
>chr16:9264829-9265016
>chr16:9265175-9265374
>chr16:9267322-9267677
>chr16:9268318-9268452
>chr16:9268498-9268565
>chr16:9269179-9269275
>chr16:9269936-9270018
>chr16:9270990-9271384
>chr16:9272246-9272299
>chr16:9272381-9272417
>chr16:9273130-9273416
>chr16:9273511-9273569
>chr16:9273690-9273719
>chr16:9274585-9274664
>chr16:9274838-9275160
>chr16:9276202-9276349
>chr16:9277178-9277509
>chr16:9277870-9277924
>chr16:9278223-9278271
>chr16:9278703-9279197
>chr16:9280077-9280147
>chr16:9280682-9280854
>chr16:9281067-9281427
>chr16:9282251-9282609
>chr16:9282762-9283139
>chr16:9283505-9283814
>chr16:9284639-9285330
>chr16:9285561-9286379
>chr16:9286863-9286983
>chr16:9287498-9287906
>chr16:9287977-9288039
>chr16:9288930-9288991
>chr16:9289318-9289692
>chr16:9290067-9290194
>chr16:9290262-9290450
>chr16:9291313-9291577
>chr16:9291842-9294887
>chr16:9295215-9295862
>chr16:9297000-9297213
>chr16:9298493-9298553
>chr16:9298594-9298904
>chr16:9299077-9299112
>chr16:9299694-9299747
>chr16:9299775-9299819
>chr16:9299934-9300275
>chr16:9300414-9300479
>chr16:9300728-9301116
>chr16:9301845-9301998
>chr16:9302366-9303477
>chr16:9303792-9304082
>chr16:9305942-9306462
>chr16:9310622-9310706
>chr16:9311760-9311795
>chr16:9311893-9312113
>chr16:9312298-9312441
>chr16:9312614-9312677
>chr16:9312726-9313704
>chr16:9313777-9314128
>chr16:9314799-9314844
>chr16:9315963-9316363
>chr16:9317084-9318242
>chr16:9318852-9318891
>chr16:9319007-9319054
>chr16:9320266-9320545
>chr16:9320787-9320881
>chr16:9321001-9321101
>chr16:9321134-9321334
>chr16:9321873-9321942
>chr16:9322533-9322839
>chr16:9325169-9325488
>chr16:9326176-9326260
>chr16:9326356-9326754
>chr16:9328446-9328502
>chr16:9330801-9330856
>chr16:9331027-9331190
>chr16:9331783-9332159
>chr16:9332391-9332452
>chr16:9332878-9333017
>chr16:9333052-9333237
>chr16:9333444-9333497
>chr16:9334396-9334720
>chr16:9335112-9335201
>chr16:9335396-9335441
>chr16:9335540-9335609
>chr16:9337084-9337234
>chr16:9337939-9337968
>chr16:9338911-9339001
>chr16:9339237-9339531
>chr16:9339935-9339981
>chr16:9341523-9341928
>chr16:9342819-9342875
>chr16:9343994-9344029
>chr16:9344522-9344571
>chr16:9346238-9347517
>chr16:9347569-9351479
>chr16:9351554-9351671
>chr16:9351738-9352131
>chr16:9352245-9352591
>chr16:9353701-9353765
>chr16:9354668-9355063
>chr16:9355347-9355458
>chr16:9355520-9356872
>chr16:9357249-9357292
>chr16:9357599-9357757
>chr16:9358513-9359256
>chr16:9360504-9360931
>chr16:9361712-9361815
>chr16:9361922-9361983
>chr16:9362139-9362268
>chr16:9362368-9362804
>chr16:9362975-9363302
>chr16:9364090-9364201
>chr16:9364316-9364685
>chr16:9365906-9366071
>chr16:9366388-9366467
>chr16:9366566-9366636
>chr16:9366751-9367005
>chr16:9367069-9367255
>chr16:9367735-9367819
>chr16:9367941-9369088
>chr16:9369254-9369548
>chr16:9369752-9369968
>chr16:9370760-9371074
>chr16:9371234-9371759
>chr16:9372204-9372373
>chr16:9372472-9372737
>chr16:9373296-9373562
>chr16:9374541-9374676
>chr16:9375253-9375678
>chr16:9375705-9375780
>chr16:9375837-9376040
>chr16:9376311-9376629
>chr16:9376698-9376954
>chr16:9377117-9377221
>chr16:9377315-9377381
>chr16:9377672-9378070
>chr16:9379057-9379107
>chr16:9379235-9379476
>chr16:9379908-9380194
>chr16:9380621-9381448
>chr16:9382246-9382287
>chr16:9382394-9382449
>chr16:9382503-9382543
>chr16:9382613-9383012
>chr16:9384002-9384044
>chr16:9385007-9385589
>chr16:9385630-9385727
>chr16:9385873-9386255
>chr16:9386460-9386539
>chr16:9386750-9387043
>chr16:9387289-9387418
>chr16:9387514-9387688
>chr16:9387927-9388094
>chr16:9389234-9389283
>chr16:9389842-9389960
>chr16:9393342-9393514
>chr16:9393977-9394946
>chr16:9395090-9395170
>chr16:9395241-9395366
>chr16:9396552-9397566
>chr16:9397840-9397937
>chr16:9399683-9399726
>chr16:9399861-9399941
>chr16:9401128-9401583
>chr16:9402119-9402194
>chr16:9403024-9403065
>chr16:9403434-9403630
>chr16:9404373-9404780
>chr16:9404867-9404911
>chr16:9404951-9405166
>chr16:9405390-9405940
>chr16:9407486-9407586
>chr16:9407715-9407861
>chr16:9407968-9408131
>chr16:9408174-9408295
>chr16:9409397-9409447
>chr16:9409917-9409976
>chr16:9410059-9410197
>chr16:9410706-9411752
>chr16:9413790-9413884
>chr16:9414410-9414570
>chr16:9414680-9415046
>chr16:9415301-9415570
>chr16:9416178-9416224
>chr16:9416878-9417017
>chr16:9417708-9417913
>chr16:9418671-9418718
>chr16:9418774-9418826
>chr16:9420201-9420487
>chr16:9422033-9422065
>chr16:9422956-9423015
>chr16:9423082-9423132
>chr16:9423743-9423909
>chr16:9423937-9424127
>chr16:9424221-9424505
>chr16:9424853-9425258
>chr16:9426810-9426975
>chr16:9427063-9427363
>chr16:9427834-9427922
>chr16:9428205-9428294
>chr16:9428926-9429608
>chr16:9430699-9430855
>chr16:9430898-9430977
>chr16:9431061-9433038
>chr16:9433125-9434549
>chr16:9434636-9435617
>chr16:9435661-9435844
>chr16:9435984-9436117
>chr16:9436390-9436479
>chr16:9436707-9436851
>chr16:9436916-9437215
>chr16:9437452-9437994
>chr16:9438147-9438262
>chr16:9439635-9439712
>chr16:9440464-9440811
>chr16:9441683-9441716
>chr16:9441990-9442174
>chr16:9442515-9442619
>chr16:9442995-9443035
>chr16:9443215-9443264
>chr16:9443369-9443873
>chr16:9446585-9446988
>chr16:9448121-9448191
>chr16:9448372-9448708
>chr16:9448804-9448908
>chr16:9449813-9449860
>chr16:9450122-9450163
>chr16:9450691-9451060
>chr16:9451608-9451729
>chr16:9452225-9452499
>chr16:9452539-9452784
>chr16:9453184-9453486
>chr16:9453855-9453897
>chr16:9454215-9454394
>chr16:9454473-9454639
>chr16:9456194-9456252
>chr16:9456303-9456362
>chr16:9456586-9456859
>chr16:9458119-9458176
>chr16:9458292-9458698
>chr16:9459571-9459604
>chr16:9459697-9459727
>chr16:9461045-9461094
>chr16:9461538-9461843
>chr16:9462072-9462491
>chr16:9462707-9462857
>chr16:9463736-9463788
>chr16:9463845-9464196
>chr16:9465791-9466123
>chr16:9466598-9466699
>chr16:9467727-9467850
>chr16:9470189-9470528
>chr16:9470627-9470860
>chr16:9470923-9471010
>chr16:9471275-9471343
>chr16:9471699-9471756
>chr16:9472568-9472641
>chr16:9472933-9473009
>chr16:9473239-9473604
>chr16:9474120-9474302
>chr16:9474466-9475308
>chr16:9475331-9475424
>chr16:9475471-9475529
>chr16:9475593-9475931
>chr16:9476269-9476580
>chr16:9477702-9478129
>chr16:9478332-9478775
>chr16:9479261-9479311
>chr16:9479623-9479959
>chr16:9480112-9480560
>chr16:9480712-9481150
>chr16:9481234-9481555
>chr16:9482167-9482306
>chr16:9482942-9483036
>chr16:9484266-9484325
>chr16:9485604-9485910
>chr16:9487715-9487763
>chr16:9487944-9488024
>chr16:9488751-9489135
>chr16:9490241-9490310
>chr16:9490700-9490742
>chr16:9492596-9492675
>chr16:9492863-9492894
>chr16:9494581-9494729
>chr16:9495260-9495321
>chr16:9495419-9495740
>chr16:9495807-9496145
>chr16:9499003-9499386
>chr16:9499551-9499607
>chr16:9499648-9499822
>chr16:9499917-9500084
>chr16:9502658-9503106
>chr16:9504001-9504062
>chr16:9504114-9504231
>chr16:9504799-9505117
>chr16:9505290-9505391
>chr16:9505521-9505792
>chr16:9507488-9507619
>chr16:9510181-9510547
>chr16:9510851-9510953
>chr16:9511722-9511798
>chr16:9512027-9512219
>chr16:9513339-9513417
>chr16:9513906-9513992
>chr16:9514028-9514113
>chr16:9514592-9514635
>chr16:9515607-9515675
>chr16:9515723-9515999
>chr16:9516086-9516289
>chr16:9516923-9517004
>chr16:9517670-9517749
>chr16:9518553-9518602
>chr16:9519342-9519636
>chr16:9519881-9520057
>chr16:9520358-9520900
>chr16:9521575-9521709
>chr16:9523222-9523518
>chr16:9524218-9524474
>chr16:9525504-9525716
>chr16:9526380-9526714
>chr16:9527348-9527745
>chr16:9528998-9529334
>chr16:9529538-9529612
>chr16:9530008-9530166
>chr16:9531504-9532238
>chr16:9532731-9532775
>chr16:9532904-9533074
>chr16:9534145-9534676
>chr16:9535859-9535906
>chr16:9536069-9536117
>chr16:9537061-9537157
>chr16:9538215-9538558
>chr16:9539094-9539575
>chr16:9540395-9540469
>chr16:9540850-9541158
>chr16:9541233-9541371
>chr16:9542122-9542186
>chr16:9542985-9543383
>chr16:9543866-9543896
>chr16:9544478-9544778
>chr16:9544899-9545055
>chr16:9546340-9546390
>chr16:9546524-9546681
>chr16:9547536-9547806
>chr16:9548783-9549119
>chr16:9549196-9549572
>chr16:9549709-9550103
>chr16:9550496-9550832
>chr16:9551377-9551517
>chr16:9552462-9552954
>chr16:9553088-9553171
>chr16:9553510-9553562
>chr16:9553765-9554163
>chr16:9554386-9554424
>chr16:9554679-9554985
>chr16:9555102-9555175
>chr16:9555494-9555803
>chr16:9556111-9556531
>chr16:9558401-9558738
>chr16:9558898-9558981
>chr16:9559943-9560157
>chr16:9560205-9560265
>chr16:9560324-9560420
>chr16:9563243-9563800
>chr16:9564369-9564503
>chr16:9564963-9565346
>chr16:9567918-9567949
>chr16:9568941-9568987
>chr16:9570435-9570596
>chr16:9570720-9570754
>chr16:9571633-9572009
>chr16:9572075-9572463
>chr16:9573456-9573686
>chr16:9573826-9573963
>chr16:9574152-9574478
>chr16:9574866-9574999
>chr16:9576832-9577655
>chr16:9577795-9577840
>chr16:9578099-9578149
>chr16:9578365-9578436
>chr16:9579247-9579364
>chr16:9580427-9580586
>chr16:9580675-9581096
>chr16:9581483-9582078
>chr16:9582834-9582910
>chr16:9583931-9584018
>chr16:9584400-9590529
>chr16:9591681-9591891
>chr16:9593556-9593745
>chr16:9594208-9594279
>chr16:9596107-9596152
>chr16:9597122-9597844
>chr16:9598853-9598922
>chr16:9599377-9599433
>chr16:9600108-9600192
>chr16:9600661-9600759
>chr16:9603228-9603264
>chr16:9604333-9604629
>chr16:9604883-9605287
>chr16:9605660-9605977
>chr16:9606013-9606305
>chr16:9606955-9607276
>chr16:9607797-9607880
>chr16:9608590-9608673
>chr16:9608991-9609040
>chr16:9610172-9610255
>chr16:9612258-9612301
>chr16:9612665-9612750
>chr16:9613310-9613643
>chr16:9614011-9614163
>chr16:9614913-9615242
>chr16:9615279-9615351
>chr16:9615440-9615671
>chr16:9616218-9616328
>chr16:9616433-9616564
>chr16:9617310-9617598
>chr16:9619041-9619413
>chr16:9619847-9619925
>chr16:9620623-9621128
>chr16:9621326-9621841
>chr16:9622274-9622325
>chr16:9622476-9622532
>chr16:9622841-9623246
>chr16:9623632-9623750
>chr16:9624305-9624338
>chr16:9624417-9624888
>chr16:9624939-9625053
>chr16:9625574-9625854
>chr16:9625963-9626376
>chr16:9626636-9626721
>chr16:9627331-9627481
>chr16:9628381-9628432
>chr16:9628972-9629058
>chr16:9631399-9631523
>chr16:9631596-9631731
>chr16:9632163-9632550
>chr16:9632689-9632754
>chr16:9632793-9633319
>chr16:9633354-9633405
>chr16:9633564-9634026
>chr16:9635376-9636413
>chr16:9636523-9636940
>chr16:9637259-9637600
>chr16:9638813-9639314
>chr16:9639656-9640297
>chr16:9640400-9640895
>chr16:9641345-9641420
>chr16:9642172-9642253
>chr16:9642723-9643778
>chr16:9644878-9645045
>chr16:9645219-9645272
>chr16:9645355-9645708
>chr16:9645860-9645926
>chr16:9646396-9646636
>chr16:9647046-9647077
>chr16:9648603-9649557
>chr16:9649921-9649978
>chr16:9650810-9651087
>chr16:9651147-9651299
>chr16:9651483-9651530
>chr16:9651998-9652157
>chr16:9652184-9652445
>chr16:9652601-9652687
>chr16:9654245-9654297
>chr16:9655540-9655647
>chr16:9656126-9656223
>chr16:9657189-9657468
>chr16:9658714-9658774
>chr16:9659200-9659402
>chr16:9660070-9660371
>chr16:9660404-9660772
>chr16:9662384-9662770
>chr16:9663135-9663241
>chr16:9663359-9663406
>chr16:9664312-9664694
>chr16:9665319-9665607
>chr16:9666559-9666624
>chr16:9667544-9667693
>chr16:9667980-9668403
>chr16:9668579-9668809
>chr16:9670387-9670461
>chr16:9670527-9677334
>chr16:9677442-9677705
>chr16:9677829-9678139
>chr16:9679830-9680190
>chr16:9680244-9680288
>chr16:9680358-9680599
>chr16:9680730-9680961
>chr16:9682003-9682342
>chr16:9682602-9682649
>chr16:9682847-9682897
>chr16:9683005-9683073
>chr16:9683335-9687222
>chr16:9688477-9689512
>chr16:9689543-9689777
>chr16:9689869-9690103
>chr16:9690344-9690407
>chr16:9690505-9690595
>chr16:9691034-9691118
>chr16:9691595-9691664
>chr16:9691870-9692063
>chr16:9692293-9692360
>chr16:9693223-9693569
>chr16:9694109-9694238
>chr16:9694674-9695019
>chr16:9696491-9696808
>chr16:9697583-9697689
>chr16:9698165-9698323
>chr16:9698518-9698712
>chr16:9698821-9699069
>chr16:9700552-9700714
>chr16:9702120-9702472
>chr16:9703563-9703848
>chr16:9703926-9704081
>chr16:9704157-9704237
>chr16:9705231-9705349
>chr16:9705406-9705705
>chr16:9706118-9706254
>chr16:9706403-9706483
>chr16:9706627-9706704
>chr16:9706774-9707354
>chr16:9707654-9707694
>chr16:9707999-9708248
>chr16:9709973-9710661
>chr16:9711099-9711442
>chr16:9712151-9712539
>chr16:9712622-9712663
>chr16:9716227-9716303
>chr16:9716615-9717019
>chr16:9719036-9719408
>chr16:9719875-9719952
>chr16:9720131-9720188
>chr16:9720541-9720901
>chr16:9721477-9722003
>chr16:9722392-9722445
>chr16:9722522-9722603
>chr16:9722788-9722835
>chr16:9723164-9723516
>chr16:9723925-9725076
>chr16:9725212-9725289
>chr16:9725713-9725831
>chr16:9727108-9727203
>chr16:9727718-9727750
>chr16:9728694-9731583
>chr16:9732178-9732345
>chr16:9732379-9732572
>chr16:9732933-9732973
>chr16:9734102-9734219
>chr16:9735824-9735860
>chr16:9737226-9737258
>chr16:9737406-9737527
>chr16:9738310-9738638
>chr16:9738833-9738960
>chr16:9739962-9740038
>chr16:9740399-9740699
>chr16:9741760-9741815
>chr16:9742283-9742388
>chr16:9742437-9742523
>chr16:9744590-9744900
>chr16:9746123-9746622
>chr16:9747418-9747637
>chr16:9749858-9750141
>chr16:9750660-9750996
>chr16:9752958-9753479
>chr16:9754610-9754679
>chr16:9756596-9756643
>chr16:9757011-9757123
>chr16:9758081-9758123
>chr16:9766648-9766776
>chr16:9767392-9767508
>chr16:9768028-9768390
>chr16:9769302-9769454
>chr16:9770758-9771083
>chr16:9771260-9771532
>chr16:9772367-9772675
>chr16:9775362-9775449
>chr16:9777768-9778095
>chr16:9779485-9779595
>chr16:9780232-9780271
>chr16:9781044-9781255
>chr16:9781362-9781658
>chr16:9782115-9782383
>chr16:9783810-9785600
>chr16:9785630-9785681
>chr16:9786774-9786811
>chr16:9787015-9787085
>chr16:9787327-9787419
>chr16:9787454-9787635
>chr16:9788138-9789056
>chr16:9789529-9789608
>chr16:9790792-9790847
>chr16:9791015-9791113
>chr16:9792199-9792528
>chr16:9792955-9793026
>chr16:9793746-9793855
>chr16:9794911-9795612
>chr16:9795997-9796034
>chr16:9797884-9797960
>chr16:9798916-9798978
>chr16:9799273-9799656
>chr16:9799961-9800257
>chr16:9802010-9802444
>chr16:9802589-9802629
>chr16:9802709-9802757
>chr16:9803118-9803452
>chr16:9805603-9805653
>chr16:9806530-9807470
>chr16:9807633-9807681
>chr16:9808165-9808236
>chr16:9809134-9809448
>chr16:9809779-9810079
>chr16:9810437-9810757
>chr16:9811337-9811394
>chr16:9811471-9811787
>chr16:9812363-9812723
>chr16:9813478-9813533
>chr16:9814729-9815049
>chr16:9815253-9815472
>chr16:9815526-9815739
>chr16:9815833-9816101
>chr16:9816145-9816313
>chr16:9818081-9818132
>chr16:9818507-9818642
>chr16:9818924-9819066
>chr16:9819215-9819554
>chr16:9819647-9819958
>chr16:9820481-9820636
>chr16:9822405-9822498
>chr16:9823699-9823742
>chr16:9825945-9826093
>chr16:9827925-9828149
>chr16:9831496-9831819
>chr16:9831913-9832216
>chr16:9833739-9834075
>chr16:9834323-9834749
>chr16:9837300-9837409
>chr16:9838181-9838539
>chr16:9838761-9839079
>chr16:9839363-9839464
>chr16:9839804-9840491
>chr16:9841966-9842287
>chr16:9842652-9843248
>chr16:9843353-9843488
>chr16:9845644-9845738
>chr16:9847226-9847778
>chr16:9847907-9848500
>chr16:9848535-9849370
>chr16:9850496-9850594
>chr16:9851731-9851797
>chr16:9852146-9852188
>chr16:9852843-9852918
>chr16:9853271-9853620
>chr16:9855188-9855242
>chr16:9856324-9856663
>chr16:9856715-9856788
>chr16:9857248-9857288
>chr16:9857553-9857669
>chr16:9857738-9857839
>chr16:9859138-9859177
>chr16:9859260-9859339
>chr16:9860176-9860476
>chr16:9863028-9863093
>chr16:9865786-9865954
>chr16:9866014-9866055
>chr16:9866442-9866479
>chr16:9868098-9868138
>chr16:9868239-9868571
>chr16:9869150-9869461
>chr16:9869552-9869705
>chr16:9870352-9870401
>chr16:9870606-9870939
>chr16:9871641-9871690
>chr16:9872593-9873332
>chr16:9873415-9873588
>chr16:9874797-9875145
>chr16:9875999-9876612
>chr16:9877565-9877909
>chr16:9878601-9878638
>chr16:9878793-9878898
>chr16:9879266-9879333
>chr16:9879681-9879748
>chr16:9880038-9880075
>chr16:9880158-9880187
>chr16:9880384-9880466
>chr16:9882033-9882089
>chr16:9882476-9882806
>chr16:9884204-9884591
>chr16:9884736-9885039
>chr16:9886605-9886705
>chr16:9886876-9887189
>chr16:9887400-9888420
>chr16:9888751-9889000
>chr16:9889327-9889816
>chr16:9891948-9892264
>chr16:9892425-9892542
>chr16:9892920-9892971
>chr16:9893437-9893766
>chr16:9894440-9894482
>chr16:9894803-9894974
>chr16:9895232-9895290
>chr16:9896058-9896356
>chr16:9897365-9897424
>chr16:9897492-9897548
>chr16:9897652-9897814
>chr16:9898150-9898234
>chr16:9898977-9899015
>chr16:9899150-9899475
>chr16:9901439-9901750
>chr16:9902513-9902558
>chr16:9902924-9903282
>chr16:9904205-9904824
>chr16:9906831-9907230
>chr16:9907594-9907690
>chr16:9908353-9908441
>chr16:9908495-9908637
>chr16:9908997-9909330
>chr16:9909438-9909577
>chr16:9909938-9910054
>chr16:9910262-9910439
>chr16:9910524-9910842
>chr16:9911200-9911316
>chr16:9911955-9912261
>chr16:9914894-9915238
>chr16:9915772-9915928
>chr16:9916120-9916249
>chr16:9918037-9918567
>chr16:9918894-9919195
>chr16:9920197-9920281
>chr16:9920569-9920828
>chr16:9921889-9922053
>chr16:9922883-9922979
>chr16:9923047-9923223
>chr16:9923296-9923367
>chr16:9923395-9923543
>chr16:9923685-9924152
>chr16:9924586-9924641
>chr16:9924703-9924795
>chr16:9925146-9925201
>chr16:9928175-9928248
>chr16:9930289-9930356
>chr16:9931291-9931392
>chr16:9932353-9932690
>chr16:9934395-9934771
>chr16:9935512-9935566
>chr16:9935669-9936009
>chr16:9936664-9936708
>chr16:9937110-9937183
>chr16:9937258-9937522
>chr16:9937786-9937823
>chr16:9940014-9940092
>chr16:9940481-9940553
>chr16:9941688-9941738
>chr16:9941859-9941916
>chr16:9944402-9944507
>chr16:9944866-9944932
>chr16:9945020-9945246
>chr16:9946941-9947025
>chr16:9948905-9948957
>chr16:9949287-9949801
>chr16:9951795-9951847
>chr16:9952665-9952696
>chr16:9952775-9952944
>chr16:9954014-9954078
>chr16:9955464-9955571
>chr16:9956186-9956276
>chr16:9958063-9958120
>chr16:9958895-9958978
>chr16:9959685-9959994
>chr16:9960589-9960929
>chr16:9961492-9963638
>chr16:9963748-9963827
>chr16:9964416-9964712
>chr16:9965832-9965923
>chr16:9966106-9966924
>chr16:9967164-9967935
>chr16:9968087-9968123
>chr16:9968206-9969141
>chr16:9969748-9969854
>chr16:9972783-9972959
>chr16:9973023-9973599
>chr16:9974192-9974656
>chr16:9974771-9974961
>chr16:9975004-9975295
>chr16:9977139-9977428
>chr16:9977701-9977773
>chr16:9977867-9977914
>chr16:9978455-9978578
>chr16:9979769-9979834
>chr16:9979995-9981045
>chr16:9981563-9981600
>chr16:9981782-9982079
>chr16:9982942-9984598
>chr16:9984991-9985060
>chr16:9985346-9986082
>chr16:9986476-9986856
>chr16:9988259-9988318
>chr16:9989081-9990432
>chr16:9990466-9990602
>chr16:9990749-9991103
>chr16:9991372-9992193
>chr16:9992892-9993611
>chr16:9995437-9995478
>chr16:9996020-9996133
>chr16:9997431-9997496
>chr16:9997640-9998011
>chr16:9998297-9998546
>chr16:9998717-9998835
>chr16:9999218-9999276
>chr16:9999355-9999766
>chr16:10000133-10000221
>chr16:10000731-10000809
>chr16:10001121-10001152
>chr16:10004103-10004664
>chr16:10004728-10004889
>chr16:10006467-10007673
>chr16:10010000-10010015
>chr16:10010342-10010454
>chr16:10012522-10012944
>chr16:10013017-10013182
>chr16:10014970-10015380
>chr16:10015846-10016148
>chr16:10017758-10017856
>chr16:10019800-10019905
>chr16:10019989-10020323
>chr16:10021652-10021695
>chr16:10021913-10022207
>chr16:10022280-10022345
>chr16:10024216-10024524
>chr16:10024925-10025142
>chr16:10025290-10025597
>chr16:10027244-10027287
>chr16:10028497-10028589
>chr16:10028693-10028773
>chr16:10028812-10028879
>chr16:10029200-10029580
>chr16:10029725-10030026
>chr16:10032577-10032656
>chr16:10032756-10032793
>chr16:10034238-10034501
>chr16:10035037-10035342
>chr16:10035634-10036024
>chr16:10036221-10036312
>chr16:10036348-10036967
>chr16:10037604-10037912
>chr16:10038015-10038285
>chr16:10038487-10039010
>chr16:10039756-10039839
>chr16:10039919-10040156
>chr16:10040216-10040726
>chr16:10042584-10042668
>chr16:10043196-10043278
>chr16:10043860-10044349
>chr16:10045908-10045964
>chr16:10048141-10048249
>chr16:10049283-10049682
>chr16:10050032-10050996
>chr16:10051459-10051537
>chr16:10052746-10053065
>chr16:10053732-10053911
>chr16:10053952-10054119
>chr16:10054687-10055179
>chr16:10056907-10057142
>chr16:10057966-10058384
>chr16:10060623-10060764
>chr16:10061114-10061213
>chr16:10062503-10063399
>chr16:10065472-10065588
>chr16:10066836-10066939
>chr16:10068169-10068653
>chr16:10069137-10069191
>chr16:10070298-10070346
>chr16:10070892-10070935
>chr16:10071889-10072009
>chr16:10072873-10073260
>chr16:10073636-10073920
>chr16:10074107-10074895
>chr16:10075366-10075437
>chr16:10075493-10075629
>chr16:10075785-10075894
>chr16:10076838-10076953
>chr16:10077120-10077223
>chr16:10077745-10077801
>chr16:10078118-10078186
>chr16:10079425-10079825
>chr16:10080027-10080116
>chr16:10080232-10080301
>chr16:10082457-10082563
>chr16:10082751-10082782
>chr16:10083754-10084242
>chr16:10085169-10085203
>chr16:10085330-10085367
>chr16:10085774-10085815
>chr16:10087159-10087208
>chr16:10087558-10088052
>chr16:10088888-10088943
>chr16:10089072-10089144
>chr16:10090280-10090544
>chr16:10090646-10092052
>chr16:10092589-10092734
>chr16:10092879-10093146
>chr16:10094454-10094829
>chr16:10094919-10095034
>chr16:10095111-10095293
>chr16:10095870-10096123
>chr16:10096348-10096392
>chr16:10096497-10096575
>chr16:10097752-10099066
>chr16:10100463-10100511
>chr16:10102121-10102837
>chr16:10105594-10106016
>chr16:10106212-10106465
>chr16:10108064-10108467
>chr16:10109142-10109237
>chr16:10109282-10109453
>chr16:10109636-10110166
>chr16:10110598-10110641
>chr16:10111621-10111687
>chr16:10112077-10112138
>chr16:10112389-10112434
>chr16:10112497-10112554
>chr16:10112628-10112673
>chr16:10112950-10113435
>chr16:10113489-10113546
>chr16:10113918-10114233
>chr16:10115857-10116500
>chr16:10116620-10116675
>chr16:10117473-10117540
>chr16:10119541-10120190
>chr16:10120268-10120383
>chr16:10122589-10122655
>chr16:10124931-10124982
>chr16:10126151-10126473
>chr16:10127136-10127217
>chr16:10127633-10127720
>chr16:10129000-10129295
>chr16:10131853-10132384
>chr16:10132788-10133044
>chr16:10133097-10133193
>chr16:10133290-10133645
>chr16:10133910-10134194
>chr16:10134410-10134692
>chr16:10135631-10135676
>chr16:10135785-10135851
>chr16:10137709-10137798
>chr16:10138272-10138419
>chr16:10138471-10138700
>chr16:10138730-10138835
>chr16:10139379-10139454
>chr16:10139847-10139978
>chr16:10140863-10141548
>chr16:10142412-10142725
>chr16:10143671-10143983
>chr16:10144057-10144996
>chr16:10145118-10145277
>chr16:10145330-10145413
>chr16:10145616-10145742
>chr16:10145814-10145864
>chr16:10146098-10146385
>chr16:10147347-10147672
>chr16:10148256-10148318
>chr16:10148688-10149400
>chr16:10149980-10150182
>chr16:10150678-10150725
>chr16:10152713-10153082
>chr16:10153208-10153298
>chr16:10155400-10155466
>chr16:10155599-10155990
>chr16:10157368-10157804
>chr16:10157988-10158305
>chr16:10158382-10158687
>chr16:10158709-10158769
>chr16:10158841-10158953
>chr16:10159998-10160099
>chr16:10161026-10161473
>chr16:10161602-10161906
>chr16:10161946-10162086
>chr16:10162428-10162473
>chr16:10162539-10162644
>chr16:10163930-10164221
>chr16:10164303-10164380
>chr16:10165137-10165399
>chr16:10165448-10165848
>chr16:10166785-10166873
>chr16:10166995-10167145
>chr16:10167275-10167331
>chr16:10167703-10167809
>chr16:10168678-10169067
>chr16:10169953-10169997
>chr16:10170494-10170879
>chr16:10171837-10171894
>chr16:10174893-10175315
>chr16:10175991-10176306
>chr16:10176463-10176884
>chr16:10177546-10177637
>chr16:10178979-10179057
>chr16:10181173-10181233
>chr16:10184039-10184177
>chr16:10184271-10184332
>chr16:10184486-10184524
>chr16:10184933-10185295
>chr16:10185424-10185574
>chr16:10185691-10185939
>chr16:10186443-10187230
>chr16:10187787-10188096
>chr16:10188610-10189262
>chr16:10190746-10191080
>chr16:10191723-10192158
>chr16:10193209-10193274
>chr16:10193794-10193892
>chr16:10193981-10194045
>chr16:10194506-10194935
>chr16:10195379-10195495
>chr16:10195728-10196089
>chr16:10196172-10196342
>chr16:10197161-10197451
>chr16:10198403-10198962
>chr16:10199212-10199512
>chr16:10199639-10200083
>chr16:10200171-10200458
>chr16:10200835-10200894
>chr16:10201815-10201856
>chr16:10201926-10202643
>chr16:10203198-10203952
>chr16:10204080-10204153
>chr16:10204230-10204650
>chr16:10204893-10205789
>chr16:10207101-10208476
>chr16:10208549-10209369
>chr16:10209395-10209635
>chr16:10209906-10210216
>chr16:10211438-10211471
>chr16:10212150-10212400
>chr16:10212533-10212575
>chr16:10212784-10213131
>chr16:10214228-10214544
>chr16:10214704-10214819
>chr16:10215287-10215456
>chr16:10216651-10216706
>chr16:10217265-10217627
>chr16:10218377-10218412
>chr16:10219187-10219225
>chr16:10219413-10219906
>chr16:10220295-10220953
>chr16:10221717-10222069
>chr16:10222455-10222526
>chr16:10223198-10223686
>chr16:10223854-10223935
>chr16:10224040-10224350
>chr16:10224707-10224781
>chr16:10225409-10225742
>chr16:10227348-10227426
>chr16:10227517-10227561
>chr16:10227812-10227869
>chr16:10229356-10229839
>chr16:10229956-10230263
>chr16:10230957-10230993
>chr16:10231039-10231347
>chr16:10231443-10231798
>chr16:10232181-10232478
>chr16:10232717-10233024
>chr16:10233355-10233405
>chr16:10233909-10234227
>chr16:10235286-10235592
>chr16:10235922-10236026
>chr16:10236213-10236331
>chr16:10237053-10237465
>chr16:10237642-10237806
>chr16:10238311-10238448
>chr16:10238800-10239547
>chr16:10239809-10239859
>chr16:10240012-10240329
>chr16:10241076-10241403
>chr16:10241563-10242002
>chr16:10243214-10244022
>chr16:10244589-10244952
>chr16:10245592-10245643
>chr16:10245781-10246071
>chr16:10246352-10246446
>chr16:10246540-10246902
>chr16:10246979-10247276
>chr16:10247382-10247590
>chr16:10247751-10248026
>chr16:10248096-10248633
>chr16:10248772-10249101
>chr16:10249232-10249530
>chr16:10250683-10250727
>chr16:10250933-10250997
>chr16:10251803-10252028
>chr16:10252858-10253025
>chr16:10253085-10253510
>chr16:10253616-10253660
>chr16:10253827-10253998
>chr16:10254094-10254159
>chr16:10254425-10255584
>chr16:10257258-10257324
>chr16:10257559-10258293
>chr16:10258676-10259444
>chr16:10259481-10259607
>chr16:10259773-10259846
>chr16:10259978-10260258
>chr16:10260420-10260800
>chr16:10261342-10261869
>chr16:10261985-10262220
>chr16:10262638-10262716
>chr16:10262884-10263190
>chr16:10263810-10264128
>chr16:10264204-10264763
>chr16:10264878-10265023
>chr16:10265117-10265851
>chr16:10266089-10266160
>chr16:10266225-10266638
>chr16:10266732-10266876
>chr16:10267237-10268058
>chr16:10268213-10268799
>chr16:10269299-10269594
>chr16:10269737-10269795
>chr16:10269925-10270004
>chr16:10270218-10270349
>chr16:10271053-10271692
>chr16:10271753-10272890
>chr16:10273379-10274029
>chr16:10274077-10274231
>chr16:10274471-10274680
>chr16:10275042-10275746
>chr16:10276190-10276612
>chr16:10276913-10277039
>chr16:10277135-10277457
>chr16:10277705-10277808
>chr16:10277839-10277987
>chr16:10278063-10278151
>chr16:10278248-10278339
>chr16:10278478-10279145
>chr16:10279369-10279426
>chr16:10280759-10281063
>chr16:10281118-10281960
>chr16:10282056-10282349
>chr16:10282454-10282498
>chr16:10282565-10282653
>chr16:10282739-10295235
>chr16:10295919-10296231
>chr16:10296371-10296450
>chr16:10296581-10296932
>chr16:10297095-10297139
>chr16:10297435-10297473
>chr16:10297628-10297759
>chr16:10298058-10298210
>chr16:10298844-10299163
>chr16:10299375-10299725
>chr16:10300233-10300534
>chr16:10300637-10300941
>chr16:10301373-10301859
>chr16:10301894-10301986
>chr16:10302141-10302394
>chr16:10302446-10302712
>chr16:10302821-10303164
>chr16:10303546-10303985
>chr16:10304352-10304387
>chr16:10304484-10306378
>chr16:10306453-10307030
>chr16:10307198-10307440
>chr16:10307477-10307775
>chr16:10307903-10308478
>chr16:10309050-10309456
>chr16:10309875-10310226
>chr16:10310645-10311110
>chr16:10311397-10312090
>chr16:10312382-10312679
>chr16:10312805-10312895
>chr16:10312962-10313257
>chr16:10313376-10313448
>chr16:10313610-10313706
>chr16:10313865-10314605
>chr16:10315334-10315661
>chr16:10315844-10316700
>chr16:10316879-10317833
>chr16:10317996-10318323
>chr16:10319557-10319806
>chr16:10319907-10321798
>chr16:10322387-10322678
>chr16:10322822-10323140
>chr16:10323891-10324224
>chr16:10324416-10324464
>chr16:10324591-10324770
>chr16:10325002-10325112
>chr16:10325266-10326099
>chr16:10326209-10326253
>chr16:10326309-10326886
>chr16:10327055-10327839
>chr16:10328040-10329579
>chr16:10330005-10330356
>chr16:10330537-10330850
>chr16:10331166-10331609
>chr16:10331689-10331998
>chr16:10332327-10332461
>chr16:10332534-10333621
>chr16:10334010-10334620
>chr16:10335074-10335552
>chr16:10335955-10336269
>chr16:10336372-10336678
>chr16:10336776-10337586
>chr16:10337674-10338279
>chr16:10338320-10338423
>chr16:10338542-10338737
>chr16:10338845-10339158
>chr16:10339297-10339591
>chr16:10339682-10339800
>chr16:10339886-10340205
>chr16:10340387-10340436
>chr16:10340488-10340523
>chr16:10340571-10342063
>chr16:10342220-10342696
>chr16:10342924-10343018
>chr16:10343456-10343490
>chr16:10343591-10343986
>chr16:10344061-10344696
>chr16:10344859-10345229
>chr16:10345302-10345651
>chr16:10345814-10346330
>chr16:10346518-10346929
>chr16:10347086-10348794
>chr16:10348830-10349232
>chr16:10349873-10350613
>chr16:10351093-10351752
>chr16:10352330-10353321
>chr16:10353347-10353407
>chr16:10353623-10353974
>chr16:10354144-10354601
>chr16:10354686-10355486
>chr16:10356165-10356776
>chr16:10356959-10357132
>chr16:10357168-10357237
>chr16:10357310-10357358
>chr16:10357627-10357737
>chr16:10358551-10358918
>chr16:10359775-10359952
>chr16:10360160-10360258
>chr16:10360606-10361308
>chr16:10361365-10362139
>chr16:10362704-10363044
>chr16:10363190-10363900
>chr16:10363992-10364300
>chr16:10364394-10364676
>chr16:10364722-10365512
>chr16:10365550-10365707
>chr16:10365894-10366469
>chr16:10366597-10366929
>chr16:10367211-10367544
>chr16:10367602-10368030
>chr16:10368138-10368234
>chr16:10368439-10368504
>chr16:10369463-10370202
>chr16:10370772-10371204
>chr16:10371332-10371689
>chr16:10371914-10372022
>chr16:10372055-10372102
>chr16:10372204-10372900
>chr16:10372942-10373108
>chr16:10373292-10373819
>chr16:10373987-10375231
>chr16:10375337-10375679
>chr16:10375872-10376531
>chr16:10376910-10377234
>chr16:10377288-10377577
>chr16:10377670-10377748
>chr16:10377955-10378097
>chr16:10378389-10378765
>chr16:10378988-10379655
>chr16:10379796-10381375
>chr16:10381790-10382106
>chr16:10382829-10382895
>chr16:10383203-10383705
>chr16:10383936-10384508
>chr16:10384783-10385101
>chr16:10385291-10385608
>chr16:10385650-10385704
>chr16:10387879-10388172
>chr16:10388706-10389040
>chr16:10389602-10389658
>chr16:10390041-10390086
>chr16:10390346-10391442
>chr16:10391562-10391898
>chr16:10392109-10392459
>chr16:10392721-10392857
>chr16:10392899-10393349
>chr16:10393553-10393620
>chr16:10393761-10394004
>chr16:10394507-10394574
>chr16:10394706-10394915
>chr16:10395078-10395134
>chr16:10395168-10395445
>chr16:10395508-10395623
>chr16:10395716-10395798
>chr16:10395876-10396387
>chr16:10396473-10397307
>chr16:10397418-10398698
>chr16:10398773-10399132
>chr16:10399230-10399295
>chr16:10399370-10401733
>chr16:10401788-10402263
>chr16:10402397-10403004
>chr16:10403677-10403839
>chr16:10404241-10405397
>chr16:10405480-10405560
>chr16:10405868-10407061
>chr16:10407082-10408929
>chr16:10408984-10409074
>chr16:10409169-10410387
>chr16:10410418-10413082
>chr16:10413123-10417017
>chr16:10417487-10417581
>chr16:10417661-10417813
>chr16:10417891-10419244
>chr16:10419377-10419703
>chr16:10419773-10423891
>chr16:10423989-10424428
>chr16:10424472-10424515
>chr16:10424566-10424636
>chr16:10424677-10424788
>chr16:10424828-10425414
>chr16:10425593-10425922
>chr16:10426034-10426173
>chr16:10426818-10427208
>chr16:10427595-10427876
>chr16:10428236-10428282
>chr16:10428871-10429028
>chr16:10429347-10429645
>chr16:10429689-10430154
>chr16:10430379-10430466
>chr16:10431814-10432145
>chr16:10432449-10432895
>chr16:10433167-10433470
>chr16:10434789-10435076
>chr16:10436069-10436370
>chr16:10436675-10436727
>chr16:10437021-10437334
>chr16:10438210-10438558
>chr16:10438766-10439107
>chr16:10439210-10440261
>chr16:10440689-10441842
>chr16:10441883-10441990
>chr16:10443167-10443429
>chr16:10444812-10444929
>chr16:10445081-10445813
>chr16:10445915-10446026
>chr16:10446197-10446372
>chr16:10446641-10446715
>chr16:10447499-10447720
>chr16:10447859-10453547
>chr16:10453613-10453951
>chr16:10454122-10454442
>chr16:10454541-10454706
>chr16:10454789-10454960
>chr16:10455127-10455178
>chr16:10455282-10455342
>chr16:10455385-10455598
>chr16:10455959-10456239
>chr16:10456998-10457083
>chr16:10457678-10458071
>chr16:10458605-10458799
>chr16:10458896-10459678
>chr16:10460123-10460249
>chr16:10461079-10461205
>chr16:10461399-10461450
>chr16:10461825-10461904
>chr16:10462465-10462619
>chr16:10463370-10463409
>chr16:10464244-10464283
>chr16:10464803-10465209
>chr16:10465459-10465734
>chr16:10466181-10466420
>chr16:10466570-10466693
>chr16:10467554-10468326
>chr16:10469271-10469342
>chr16:10469521-10469801
>chr16:10470194-10470276
>chr16:10470322-10470390
>chr16:10470479-10470903
>chr16:10471144-10471545
>chr16:10472570-10472876
>chr16:10474937-10475086
>chr16:10475284-10475801
>chr16:10476498-10480342
>chr16:10481243-10481576
>chr16:10482704-10483039
>chr16:10483961-10484571
>chr16:10484962-10485026
>chr16:10485778-10486604
>chr16:10486787-10486859
>chr16:10486996-10487274
>chr16:10487606-10487730
>chr16:10487776-10487856
>chr16:10487917-10488332
>chr16:10488458-10488627
>chr16:10488770-10488847
>chr16:10488926-10489163
>chr16:10489563-10491480
>chr16:10491590-10491777
>chr16:10491977-10492150
>chr16:10492410-10492487
>chr16:10493121-10493373
>chr16:10493454-10493585
>chr16:10493696-10494339
>chr16:10494410-10494576
>chr16:10494684-10495232
>chr16:10495503-10497273
>chr16:10497416-10497665
>chr16:10498386-10499820
>chr16:10499956-10500286
>chr16:10500333-10500992
>chr16:10501408-10502098
>chr16:10502336-10503545
>chr16:10503755-10504047
>chr16:10504205-10504752
>chr16:10504981-10506981
>chr16:10507213-10507533
>chr16:10508140-10508471
>chr16:10509199-10509526
>chr16:10510041-10511117
>chr16:10511436-10511718
>chr16:10511855-10511947
>chr16:10512090-10512697
>chr16:10513099-10513405
>chr16:10515494-10515851
>chr16:10516183-10517517
>chr16:10518152-10518515
>chr16:10518797-10520381
>chr16:10520902-10521026
>chr16:10521199-10521530
>chr16:10522021-10522923
>chr16:10523303-10523637
>chr16:10523951-10524007
>chr16:10524065-10524156
>chr16:10524511-10525481
>chr16:10526018-10526345
>chr16:10526804-10527064
>chr16:10527674-10527735
>chr16:10527931-10528086
>chr16:10528168-10528307
>chr16:10529643-10529977
>chr16:10530251-10530352
>chr16:10530978-10531844
>chr16:10532138-10532211
>chr16:10532726-10532801
>chr16:10533179-10533383
>chr16:10533683-10534098
>chr16:10534495-10534785
>chr16:10535475-10535724
>chr16:10536217-10536881
>chr16:10537760-10537794
>chr16:10538780-10539055
>chr16:10539634-10539745
>chr16:10540213-10540681
>chr16:10540833-10541376
>chr16:10541417-10541459
>chr16:10542157-10542505
>chr16:10542841-10543148
>chr16:10543808-10544501
>chr16:10544607-10544904
>chr16:10545335-10545859
>chr16:10545945-10546016
>chr16:10546799-10546866
>chr16:10547122-10547480
>chr16:10547677-10548033
>chr16:10548405-10548742
>chr16:10549694-10550209
>chr16:10550434-10550484
>chr16:10550600-10551031
>chr16:10551113-10551290
>chr16:10551379-10551704
>chr16:10554015-10554335
>chr16:10555580-10555947
>chr16:10556193-10556268
>chr16:10556717-10556762
>chr16:10557067-10557398
>chr16:10557895-10557977
>chr16:10558038-10558326
>chr16:10559666-10560051
>chr16:10560534-10560577
>chr16:10561718-10561847
>chr16:10561942-10562147
>chr16:10562503-10562612
>chr16:10563174-10563510
>chr16:10563889-10564517
>chr16:10565268-10565612
>chr16:10567364-10567506
>chr16:10567890-10567990
>chr16:10568157-10568193
>chr16:10568345-10568403
>chr16:10568767-10569090
>chr16:10569299-10569626
>chr16:10570010-10570062
>chr16:10570219-10570875
>chr16:10570981-10571295
>chr16:10572134-10572466
>chr16:10572974-10573358
>chr16:10573923-10574334
>chr16:10574543-10575055
>chr16:10575228-10575539
>chr16:10577115-10577192
>chr16:10578537-10578643
>chr16:10579363-10579449
>chr16:10579509-10579636
>chr16:10580940-10581002
>chr16:10582728-10582867
>chr16:10583420-10583470
>chr16:10584261-10584646
>chr16:10585670-10586139
>chr16:10586961-10587300
>chr16:10588426-10588753
>chr16:10590306-10590385
>chr16:10590716-10591019
>chr16:10591907-10591968
>chr16:10592159-10592300
>chr16:10592402-10592458
>chr16:10592618-10592808
>chr16:10593669-10594360
>chr16:10595241-10595599
>chr16:10596863-10596970
>chr16:10597494-10597553
>chr16:10597933-10598300
>chr16:10598623-10598914
>chr16:10599561-10599647
>chr16:10599920-10600217
>chr16:10600637-10600696
>chr16:10600799-10600884
>chr16:10601750-10601786
>chr16:10602484-10602530
>chr16:10603952-10604238
>chr16:10604517-10604849
>chr16:10604992-10605069
>chr16:10605228-10605918
>chr16:10606199-10606348
>chr16:10607448-10608614
>chr16:10609766-10610304
>chr16:10610506-10610835
>chr16:10611456-10611838
>chr16:10612313-10612652
>chr16:10612896-10613004
>chr16:10613363-10613717
>chr16:10614128-10614784
>chr16:10614844-10615806
>chr16:10615905-10616215
>chr16:10617521-10617591
>chr16:10617789-10617869
>chr16:10620004-10620067
>chr16:10620336-10620412
>chr16:10620886-10621225
>chr16:10621361-10621990
>chr16:10622436-10622481
>chr16:10622653-10622755
>chr16:10622929-10623002
>chr16:10623063-10623373
>chr16:10623615-10623696
>chr16:10624015-10624173
>chr16:10624842-10624899
>chr16:10625078-10625768
>chr16:10625836-10626001
>chr16:10626123-10627099
>chr16:10627360-10627487
>chr16:10627796-10628142
>chr16:10628420-10629058
>chr16:10629114-10629571
>chr16:10629932-10630529
>chr16:10630698-10631306
>chr16:10631516-10631749
>chr16:10631813-10631955
>chr16:10632128-10632598
>chr16:10632838-10632916
>chr16:10633085-10633369
>chr16:10633445-10633501
>chr16:10633558-10633844
>chr16:10634643-10634902
>chr16:10636085-10636400
>chr16:10636506-10636591
>chr16:10636657-10637339
>chr16:10637379-10637545
>chr16:10637796-10638111
>chr16:10639024-10639341
>chr16:10639971-10640590
>chr16:10640729-10640808
>chr16:10640877-10641016
>chr16:10641533-10641844
>chr16:10642496-10642528
>chr16:10642733-10643015
>chr16:10643064-10643419
>chr16:10643606-10644072
>chr16:10644759-10644800
>chr16:10644827-10645118
>chr16:10645226-10646151
>chr16:10647176-10647565
>chr16:10647834-10647880
>chr16:10648314-10648643
>chr16:10648916-10649753
>chr16:10649987-10650403
>chr16:10650574-10650909
>chr16:10651431-10651589
>chr16:10651673-10651983
>chr16:10652439-10652943
>chr16:10652975-10653078
>chr16:10653212-10653289
>chr16:10653653-10653948
>chr16:10653986-10654482
>chr16:10654547-10654642
>chr16:10654715-10654788
>chr16:10654921-10654961
>chr16:10655573-10655656
>chr16:10656080-10656597
>chr16:10656739-10657047
>chr16:10657120-10657483
>chr16:10657575-10658040
>chr16:10658284-10658344
>chr16:10658679-10659118
>chr16:10659280-10659692
>chr16:10659834-10659988
>chr16:10660660-10661022
>chr16:10661093-10661180
>chr16:10661336-10661482
>chr16:10661796-10661867
>chr16:10661998-10662041
>chr16:10662063-10662304
>chr16:10662547-10662849
>chr16:10663676-10663812
>chr16:10664118-10664225
>chr16:10664376-10664557
>chr16:10664931-10664987
>chr16:10665955-10666117
>chr16:10666377-10666534
>chr16:10666961-10667524
>chr16:10667563-10667657
>chr16:10667845-10668181
>chr16:10669094-10669468
>chr16:10670241-10670542
>chr16:10670847-10671033
>chr16:10671084-10671233
>chr16:10671379-10672603
>chr16:10672831-10673071
>chr16:10673264-10673338
>chr16:10673511-10673954
>chr16:10674346-10674643
>chr16:10674840-10675130
>chr16:10676277-10676409
>chr16:10676898-10677215
>chr16:10677328-10677648
>chr16:10678152-10678424
>chr16:10679006-10679110
>chr16:10679256-10679507
>chr16:10679609-10679929
>chr16:10680329-10680403
>chr16:10680571-10681046
>chr16:10681133-10681170
>chr16:10681348-10681500
>chr16:10682341-10682639
>chr16:10682681-10682738
>chr16:10682774-10682813
>chr16:10683102-10683148
>chr16:10683550-10683946
>chr16:10684246-10684396
>chr16:10685176-10685653
>chr16:10686102-10686222
>chr16:10686275-10688056
>chr16:10689568-10689758
>chr16:10691076-10691355
>chr16:10691509-10691561
>chr16:10691662-10691979
>chr16:10693068-10693454
>chr16:10693679-10693998
>chr16:10694264-10694311
>chr16:10695288-10695794
>chr16:10695926-10695979
>chr16:10696143-10696446
>chr16:10697113-10697240
>chr16:10697277-10697368
>chr16:10697417-10697612
>chr16:10697882-10697999
>chr16:10698185-10698293
>chr16:10698604-10698666
>chr16:10698849-10700627
>chr16:10700689-10700724
>chr16:10700761-10700792
>chr16:10700903-10701100
>chr16:10701145-10701250
>chr16:10701357-10701555
>chr16:10701692-10702314
>chr16:10702431-10703043
>chr16:10703104-10703268
>chr16:10703325-10703856
>chr16:10703923-10704057
>chr16:10704156-10704198
>chr16:10704292-10704449
>chr16:10704566-10704698
>chr16:10705332-10705732
>chr16:10705787-10705859
>chr16:10705980-10706047
>chr16:10706109-10706937
>chr16:10707106-10707333
>chr16:10707356-10707502
>chr16:10707544-10707628
>chr16:10707788-10707835
>chr16:10708712-10708850
>chr16:10709138-10710059
>chr16:10710128-10710467
>chr16:10710549-10710771
>chr16:10710800-10711628
>chr16:10711670-10711841
>chr16:10711897-10713553
>chr16:10713611-10713711
>chr16:10713855-10713904
>chr16:10714153-10714281
>chr16:10714406-10714576
>chr16:10714622-10716100
>chr16:10716261-10716322
>chr16:10716458-10716993
>chr16:10717197-10717227
>chr16:10717389-10717523
>chr16:10717563-10717672
>chr16:10717825-10718160
>chr16:10720533-10720575
>chr16:10723316-10723402
>chr16:10726075-10726396
>chr16:10727178-10727809
>chr16:10728406-10728512
>chr16:10728651-10728725
>chr16:10729161-10729206
>chr16:10729976-10730080
>chr16:10730133-10730307
>chr16:10730656-10730970
>chr16:10731009-10731352
>chr16:10731530-10731747
>chr16:10732321-10732681
>chr16:10733018-10733106
>chr16:10733150-10733253
>chr16:10733415-10736067
>chr16:10736172-10736997
>chr16:10737414-10737761
>chr16:10737951-10738170
>chr16:10738710-10739613
>chr16:10740080-10740307
>chr16:10741457-10741746
>chr16:10741946-10742004
>chr16:10742361-10742665
>chr16:10744742-10745062
>chr16:10745133-10745488
>chr16:10746300-10746394
>chr16:10746456-10746807
>chr16:10747345-10747634
>chr16:10747877-10748272
>chr16:10748804-10749175
>chr16:10750002-10750546
>chr16:10751940-10752107
>chr16:10752777-10753099
>chr16:10753758-10753830
>chr16:10754057-10754125
>chr16:10754196-10754627
>chr16:10754740-10755070
>chr16:10756001-10756452
>chr16:10757014-10757350
>chr16:10757525-10757631
>chr16:10757691-10757795
>chr16:10758192-10758451
>chr16:10759458-10759808
>chr16:10760164-10760214
>chr16:10760464-10760745
>chr16:10760861-10761243
>chr16:10763573-10763621
>chr16:10764258-10764926
>chr16:10765360-10765529
>chr16:10766618-10766856
>chr16:10766896-10767005
>chr16:10768308-10768642
>chr16:10769935-10770006
>chr16:10770149-10770248
>chr16:10770511-10771567
>chr16:10771813-10772048
>chr16:10772199-10772282
>chr16:10772357-10772730
>chr16:10772870-10773249
>chr16:10773504-10773873
>chr16:10774343-10774823
>chr16:10775738-10776419
>chr16:10776595-10777199
>chr16:10777727-10778323
>chr16:10778679-10778971
>chr16:10779631-10779760
>chr16:10779801-10780507
>chr16:10781060-10781366
>chr16:10781844-10782840
>chr16:10782933-10782992
>chr16:10783312-10783815
>chr16:10783866-10785429
>chr16:10785537-10786221
>chr16:10786280-10786442
>chr16:10787201-10787554
>chr16:10787586-10787762
>chr16:10787820-10787875
>chr16:10787932-10788782
>chr16:10788838-10789132
>chr16:10789342-10790842
>chr16:10790881-10791093
>chr16:10791395-10792118
>chr16:10792167-10792291
>chr16:10792937-10793310
>chr16:10793422-10793986
>chr16:10794235-10794491
>chr16:10794536-10794616
>chr16:10795101-10795556
>chr16:10796037-10796754
>chr16:10796860-10797730
>chr16:10797891-10798433
>chr16:10798646-10799256
>chr16:10799340-10799621
>chr16:10800065-10800360
>chr16:10800633-10801021
>chr16:10801456-10801747
>chr16:10801884-10802576
>chr16:10802998-10803350
>chr16:10803848-10804022
>chr16:10804424-10804844
>chr16:10804879-10804970
>chr16:10805028-10805387
>chr16:10805740-10806372
>chr16:10806491-10806807
>chr16:10807518-10807598
>chr16:10807867-10808007
>chr16:10808508-10808807
>chr16:10809839-10810589
>chr16:10810861-10811107
>chr16:10811182-10812125
>chr16:10812257-10812442
>chr16:10812555-10812796
>chr16:10813496-10813614
>chr16:10813715-10814033
>chr16:10814646-10814716
>chr16:10815098-10815444
>chr16:10815557-10815614
>chr16:10815930-10816966
>chr16:10817009-10817189
>chr16:10817723-10817803
>chr16:10817910-10818061
>chr16:10819216-10819506
>chr16:10820077-10820519
>chr16:10820748-10821175
>chr16:10821782-10822123
>chr16:10822454-10822504
>chr16:10823251-10824061
>chr16:10824301-10824588
>chr16:10824716-10824752
>chr16:10824869-10825524
>chr16:10826173-10827744
>chr16:10828727-10828785
>chr16:10829366-10830811
>chr16:10831228-10831557
>chr16:10831757-10832078
>chr16:10832232-10832532
>chr16:10833587-10833914
>chr16:10834901-10835005
>chr16:10835215-10835281
>chr16:10835788-10835830
>chr16:10836719-10837140
>chr16:10837234-10837443
>chr16:10837472-10837658
>chr16:10837700-10838068
>chr16:10838155-10838240
>chr16:10838300-10838356
>chr16:10838670-10838915
>chr16:10841564-10842274
>chr16:10842583-10842934
>chr16:10843414-10843731
>chr16:10843816-10843871
>chr16:10844148-10844599
>chr16:10844643-10845213
>chr16:10845386-10845447
>chr16:10845770-10846598
>chr16:10847725-10848080
>chr16:10848128-10848198
>chr16:10848534-10848752
>chr16:10848792-10849015
>chr16:10849245-10849741
>chr16:10850197-10850276
>chr16:10850354-10850552
>chr16:10850773-10850819
>chr16:10851134-10851441
>chr16:10851756-10851795
>chr16:10853425-10853762
>chr16:10853855-10853916
>chr16:10854001-10854624
>chr16:10854943-10855240
>chr16:10855505-10856055
>chr16:10856230-10856535
>chr16:10857017-10857262
>chr16:10857675-10858022
>chr16:10858354-10858480
>chr16:10858774-10859672
>chr16:10859843-10859884
>chr16:10860712-10861343
>chr16:10863140-10863234
>chr16:10863449-10863725
>chr16:10863841-10864218
>chr16:10864580-10864749
>chr16:10865430-10865838
>chr16:10866942-10867582
>chr16:10867740-10868067
>chr16:10869330-10869379
>chr16:10869460-10869818
>chr16:10870000-10870095
>chr16:10871124-10871171
>chr16:10871995-10872478
>chr16:10872721-10872765
>chr16:10872954-10873264
>chr16:10873934-10874292
>chr16:10874942-10875273
>chr16:10875410-10875471
>chr16:10875631-10876386
>chr16:10879110-10879158
>chr16:10880983-10881335
>chr16:10881657-10881848
>chr16:10881910-10882114
>chr16:10882420-10882932
>chr16:10883956-10884133
>chr16:10884393-10884706
>chr16:10885322-10885375
>chr16:10886031-10886232
>chr16:10886780-10886880
>chr16:10887500-10887796
>chr16:10888253-10888315
>chr16:10889485-10889784
>chr16:10889816-10889867
>chr16:10890261-10890565
>chr16:10890877-10890940
>chr16:10891266-10891307
>chr16:10892034-10892355
>chr16:10892443-10892506
>chr16:10892540-10893040
>chr16:10893131-10893301
>chr16:10893462-10894629
>chr16:10894676-10894732
>chr16:10894768-10894899
>chr16:10896229-10896283
>chr16:10897103-10897282
>chr16:10897366-10897467
>chr16:10897631-10897836
>chr16:10898020-10898105
>chr16:10898178-10898222
>chr16:10898289-10898369
>chr16:10898511-10898628
>chr16:10899337-10899388
>chr16:10899585-10899676
>chr16:10899757-10900121
>chr16:10900379-10900788
>chr16:10900866-10900915
>chr16:10901229-10901263
>chr16:10901534-10901593
>chr16:10904181-10904529
>chr16:10904920-10904972
>chr16:10905254-10905296
>chr16:10905443-10905797
>chr16:10905897-10906393
>chr16:10907446-10907500
>chr16:10909711-10910019
>chr16:10910976-10911058
>chr16:10911185-10911870
>chr16:10912121-10912553
>chr16:10913116-10913971
>chr16:10914700-10914742
>chr16:10915024-10915350
>chr16:10915688-10915804
>chr16:10916511-10916774
>chr16:10916828-10917027
>chr16:10917096-10917781
>chr16:10918003-10918085
>chr16:10919166-10919646
>chr16:10919993-10920037
>chr16:10920220-10920590
>chr16:10920864-10921164
>chr16:10921523-10921670
>chr16:10922277-10922385
>chr16:10922613-10922664
>chr16:10922811-10922858
>chr16:10922954-10923030
>chr16:10924185-10924535
>chr16:10925270-10925739
>chr16:10926514-10926824
>chr16:10927037-10927096
>chr16:10928312-10928598
>chr16:10930352-10930428
>chr16:10930519-10930631
>chr16:10930804-10930842
>chr16:10931051-10931374
>chr16:10931571-10931910
>chr16:10932405-10932483
>chr16:10932545-10932963
>chr16:10933471-10933561
>chr16:10935083-10935136
>chr16:10935500-10935672
>chr16:10935779-10935816
>chr16:10935990-10936267
>chr16:10936366-10936462
>chr16:10937944-10937991
>chr16:10938129-10938349
>chr16:10939951-10940016
>chr16:10940242-10940370
>chr16:10944146-10944218
>chr16:10945568-10945629
>chr16:10947646-10947735
>chr16:10947840-10948295
>chr16:10952148-10952536
>chr16:10952756-10952842
>chr16:10952931-10952968
>chr16:10953051-10953216
>chr16:10953500-10953546
>chr16:10953629-10954038
>chr16:10956789-10957105
>chr16:10958478-10958533
>chr16:10958617-10958919
>chr16:10959389-10959698
>chr16:10959784-10959917
>chr16:10960035-10960230
>chr16:10960688-10960830
>chr16:10961940-10962289
>chr16:10962693-10963347
>chr16:10963828-10963878
>chr16:10964723-10964892
>chr16:10965023-10965109
>chr16:10966187-10966242
>chr16:10966555-10966942
>chr16:10967399-10967585
>chr16:10969460-10969650
>chr16:10969815-10969871
>chr16:10970407-10970501
>chr16:10970595-10970909
>chr16:10973391-10974369
>chr16:10974461-10974593
>chr16:10975052-10975348
>chr16:10975618-10976303
>chr16:10976742-10976782
>chr16:10977453-10977879
>chr16:10978441-10978581
>chr16:10981629-10981719
>chr16:10981808-10981952
>chr16:10981996-10982029
>chr16:10984916-10985240
>chr16:10985705-10986406
>chr16:10986543-10987286
>chr16:10988269-10988311
>chr16:10988371-10988428
>chr16:10989201-10989541
>chr16:10990595-10990634
>chr16:10990997-10991038
>chr16:10991243-10991560
>chr16:10992155-10992591
>chr16:10993105-10993403
>chr16:10994526-10994724
>chr16:10995686-10995731
>chr16:10996945-10997286
>chr16:10997474-10997573
>chr16:10998621-10998692
>chr16:10998978-10999037
>chr16:10999084-10999224
>chr16:10999580-10999620
>chr16:10999823-11000140
>chr16:11000936-11000995
>chr16:11001041-11001384
>chr16:11001511-11001580
>chr16:11001659-11001790
>chr16:11002092-11002191
>chr16:11002706-11002927
>chr16:11003848-11003982
>chr16:11006693-11006739
>chr16:11007764-11007855
>chr16:11008590-11009088
>chr16:11009160-11009413
>chr16:11009866-11010000
>chr16:11010014-11010164
>chr16:11012259-11012767
>chr16:11013202-11013266
>chr16:11013341-11014073
>chr16:11014349-11014396
>chr16:11016332-11016652
>chr16:11017251-11017312
>chr16:11017645-11017728
>chr16:11017898-11018005
>chr16:11018022-11018302
>chr16:11018461-11018782
>chr16:11019416-11019790
>chr16:11020439-11020485
>chr16:11021518-11021793
>chr16:11022355-11022500
>chr16:11022612-11022935
>chr16:11022965-11023046
>chr16:11023529-11023645
>chr16:11024342-11024379
>chr16:11026082-11026205
>chr16:11026355-11026507
>chr16:11026593-11026655
>chr16:11027102-11028520
>chr16:11028811-11028943
>chr16:11029705-11030542
>chr16:11030629-11031000
>chr16:11031542-11031614
>chr16:11032653-11032866
>chr16:11034884-11034957
>chr16:11035353-11035397
>chr16:11035546-11035627
>chr16:11036258-11036355
>chr16:11036436-11036856
>chr16:11037044-11037111
>chr16:11037767-11037837
>chr16:11038740-11038830
>chr16:11039484-11039649
>chr16:11040500-11040830
>chr16:11041162-11041204
>chr16:11041411-11041492
>chr16:11042367-11042444
>chr16:11042706-11043436
>chr16:11043576-11043914
>chr16:11044647-11045570
>chr16:11047235-11047289
>chr16:11047744-11048124
>chr16:11048979-11049327
>chr16:11049469-11049525
>chr16:11050001-11050142
>chr16:11050285-11050358
>chr16:11052872-11053208
>chr16:11053334-11053739
>chr16:11055559-11055897
>chr16:11056329-11056374
>chr16:11057047-11057166
>chr16:11058214-11058651
>chr16:11059796-11059859
>chr16:11061809-11061902
>chr16:11062267-11062325
>chr16:11062887-11062926
>chr16:11063243-11063303
>chr16:11063894-11064036
>chr16:11064491-11064895
>chr16:11065445-11065510
>chr16:11065689-11065728
>chr16:11066203-11066278
>chr16:11068119-11068198
>chr16:11068331-11068366
>chr16:11068744-11070019
>chr16:11070073-11070550
>chr16:11071589-11071875
>chr16:11072127-11072470
>chr16:11072583-11072672
>chr16:11073763-11073823
>chr16:11074198-11074245
>chr16:11074859-11075102
>chr16:11075355-11075741
>chr16:11077057-11078113
>chr16:11079039-11079080
>chr16:11080568-11080634
>chr16:11080917-11080977
>chr16:11081846-11082044
>chr16:11082289-11082342
>chr16:11083020-11083068
>chr16:11083109-11083443
>chr16:11085480-11085523
>chr16:11085714-11085951
>chr16:11086218-11086291
>chr16:11086531-11086784
>chr16:11088936-11089030
>chr16:11090211-11090294
>chr16:11090618-11091100
>chr16:11091661-11091712
>chr16:11092046-11092564
>chr16:11093062-11093121
>chr16:11093739-11093817
>chr16:11095237-11095305
>chr16:11095528-11095830
>chr16:11095901-11096375
>chr16:11096483-11096581
>chr16:11101641-11101684
>chr16:11101780-11102153
>chr16:11103275-11103660
>chr16:11104099-11104392
>chr16:11104725-11104770
>chr16:11106316-11106505
>chr16:11106557-11106735
>chr16:11108821-11109459
>chr16:11110913-11110957
>chr16:11112349-11112653
>chr16:11113396-11113695
>chr16:11115232-11115682
>chr16:11115825-11116047
>chr16:11116086-11116430
>chr16:11116873-11117157
>chr16:11117189-11117349
>chr16:11117453-11117542
>chr16:11117959-11118245
>chr16:11118372-11118408
>chr16:11118640-11120359
>chr16:11121536-11121917
>chr16:11122891-11123211
>chr16:11123801-11123869
>chr16:11124320-11124443
>chr16:11124796-11125112
>chr16:11126991-11127158
>chr16:11127573-11127894
>chr16:11129056-11129123
>chr16:11129749-11130067
>chr16:11131512-11131578
>chr16:11131749-11131856
>chr16:11132059-11132304
>chr16:11132347-11132433
>chr16:11133108-11133362
>chr16:11134534-11134747
>chr16:11136447-11136553
>chr16:11137463-11137834
>chr16:11139869-11139977
>chr16:11142130-11142178
>chr16:11142754-11143182
>chr16:11143331-11143404
>chr16:11143497-11143562
>chr16:11146399-11146634
>chr16:11146679-11146805
>chr16:11147003-11147070
>chr16:11147572-11147720
>chr16:11148377-11148632
>chr16:11149389-11149818
>chr16:11150684-11150871
>chr16:11150973-11151107
>chr16:11151320-11151356
>chr16:11151813-11151864
>chr16:11154645-11155147
>chr16:11156075-11156398
>chr16:11158636-11158915
>chr16:11164641-11164699
>chr16:11165203-11165511
>chr16:11168991-11169047
>chr16:11169272-11169592
>chr16:11171869-11172341
>chr16:11172584-11172914
>chr16:11176419-11176767
>chr16:11176865-11176967
>chr16:11177312-11177602
>chr16:11182147-11182224
>chr16:11182465-11182544
>chr16:11183495-11183560
>chr16:11183729-11183947
>chr16:11184211-11184486
>chr16:11184636-11184942
>chr16:11185058-11185368
>chr16:11185437-11185519
>chr16:11185875-11185954
>chr16:11186312-11186941
>chr16:11187069-11187469
>chr16:11188981-11189015
>chr16:11189874-11190176
>chr16:11191528-11191887
>chr16:11192143-11192209
>chr16:11193197-11194114
>chr16:11195047-11196027
>chr16:11196379-11196684
>chr16:11196731-11197168
>chr16:11198217-11198660
>chr16:11199377-11200502
>chr16:11200670-11200723
>chr16:11201600-11201736
>chr16:11201887-11201938
>chr16:11202200-11202261
>chr16:11202824-11202902
>chr16:11203450-11203663
>chr16:11203799-11204408
>chr16:11204451-11204565
>chr16:11204729-11204776
>chr16:11205249-11205322
>chr16:11205958-11206172
>chr16:11206679-11206850
>chr16:11206949-11207327
>chr16:11207365-11207413
>chr16:11208580-11209040
>chr16:11209156-11209495
>chr16:11209888-11209965
>chr16:11210021-11210319
>chr16:11210846-11211008
>chr16:11211493-11211669
>chr16:11213942-11214240
>chr16:11214326-11214365
>chr16:11214558-11214883
>chr16:11215031-11216471
>chr16:11216726-11217116
>chr16:11217331-11217647
>chr16:11218089-11218264
>chr16:11219410-11219465
>chr16:11219711-11220031
>chr16:11220569-11220920
>chr16:11221389-11221782
>chr16:11222076-11222405
>chr16:11222473-11223179
>chr16:11223317-11223990
>chr16:11224079-11224139
>chr16:11224476-11224552
>chr16:11224723-11224847
>chr16:11225044-11225150
>chr16:11226065-11226129
>chr16:11226420-11226493
>chr16:11226652-11227061
>chr16:11227121-11227741
>chr16:11228016-11228303
>chr16:11229310-11229661
>chr16:11229730-11229837
>chr16:11229963-11230020
>chr16:11230125-11230222
>chr16:11230404-11230741
>chr16:11230875-11231167
>chr16:11231787-11231949
>chr16:11232006-11232641
>chr16:11232704-11232864
>chr16:11233658-11233990
>chr16:11234371-11234433
>chr16:11234572-11234805
>chr16:11235208-11235496
>chr16:11235803-11236090
>chr16:11236146-11236601
>chr16:11237230-11238173
>chr16:11239193-11240000
>chr16:11240277-11240604
>chr16:11241178-11241668
>chr16:11241704-11242146
>chr16:11242317-11242479
>chr16:11243059-11243237
>chr16:11244190-11244545
>chr16:11244757-11245056
>chr16:11245850-11245903
>chr16:11246112-11246150
>chr16:11246399-11246725
>chr16:11246770-11246896
>chr16:11247061-11247748
>chr16:11248174-11248219
>chr16:11248445-11249027
>chr16:11250875-11251214
>chr16:11251525-11251939
>chr16:11252244-11252313
>chr16:11253083-11253142
>chr16:11254407-11254479
>chr16:11255355-11255408
>chr16:11256010-11256056
>chr16:11256259-11256301
>chr16:11257888-11258261
>chr16:11258429-11258777
>chr16:11259014-11259081
>chr16:11259605-11259776
>chr16:11259955-11259993
>chr16:11261360-11261924
>chr16:11262328-11262657
>chr16:11262708-11262843
>chr16:11263319-11263410
>chr16:11263837-11263921
>chr16:11264605-11264646
>chr16:11264991-11265035
>chr16:11265875-11267045
>chr16:11267328-11267410
>chr16:11268468-11268500
>chr16:11268724-11268760
>chr16:11270527-11270992
>chr16:11271060-11271115
>chr16:11271235-11271473
>chr16:11272157-11272215
>chr16:11273354-11273449
>chr16:11274326-11274387
>chr16:11274391-11274572
>chr16:11274601-11274736
>chr16:11276532-11276597
>chr16:11276999-11277277
>chr16:11277677-11277966
>chr16:11278211-11278825
>chr16:11279002-11279320
>chr16:11280119-11280151
>chr16:11280384-11280696
>chr16:11281615-11282136
>chr16:11282518-11282950
>chr16:11283277-11283322
>chr16:11283365-11283657
>chr16:11283999-11284129
>chr16:11284471-11284800
>chr16:11284852-11284991
>chr16:11285248-11285283
>chr16:11286113-11286175
>chr16:11286205-11286764
>chr16:11286910-11287020
>chr16:11287181-11288841
>chr16:11289051-11289123
>chr16:11289154-11289405
>chr16:11289711-11290098
>chr16:11290277-11290537
>chr16:11291075-11291249
>chr16:11291287-11291463
>chr16:11291572-11292442
>chr16:11292679-11293012
>chr16:11293524-11293932
>chr16:11294118-11294394
>chr16:11294507-11294882
>chr16:11295342-11295813
>chr16:11295856-11296013
>chr16:11296330-11296392
>chr16:11296961-11297048
>chr16:11298040-11298078
>chr16:11298231-11298834
>chr16:11299277-11299634
>chr16:11299927-11299972
>chr16:11300195-11300254
>chr16:11300469-11300507
>chr16:11301087-11301606
>chr16:11302056-11302234
>chr16:11302337-11302437
>chr16:11302569-11302989
>chr16:11303286-11303433
>chr16:11303577-11303669
>chr16:11303795-11303963
>chr16:11304231-11304269
>chr16:11304502-11304867
>chr16:11305428-11305764
>chr16:11305935-11306531
>chr16:11306602-11306692
>chr16:11306773-11307881
>chr16:11308004-11308379
>chr16:11308435-11309051
>chr16:11309122-11309848
>chr16:11309960-11310006
>chr16:11310163-11310435
>chr16:11310999-11311440
>chr16:11311517-11311905
>chr16:11312066-11312111
>chr16:11312228-11312538
>chr16:11312816-11312885
>chr16:11313533-11314018
>chr16:11314721-11315055
>chr16:11315157-11315492
>chr16:11315984-11316061
>chr16:11317145-11317632
>chr16:11317731-11318136
>chr16:11318206-11318754
>chr16:11319403-11319698
>chr16:11320169-11321023
>chr16:11321424-11322138
>chr16:11322498-11323036
>chr16:11323407-11323574
>chr16:11323995-11324971
>chr16:11325639-11325702
>chr16:11326478-11326786
>chr16:11327563-11327892
>chr16:11328092-11328189
>chr16:11329540-11330022
>chr16:11330179-11330696
>chr16:11330843-11331103
>chr16:11331288-11331719
>chr16:11331914-11331979
>chr16:11332048-11332236
>chr16:11332282-11332924
>chr16:11333410-11333472
>chr16:11333961-11334053
>chr16:11334183-11337052
>chr16:11337176-11337827
>chr16:11338090-11338911
>chr16:11339444-11339837
>chr16:11340141-11340280
>chr16:11340337-11340659
>chr16:11341291-11341656
>chr16:11342336-11342444
>chr16:11342572-11342600
>chr16:11342948-11343331
>chr16:11343503-11343818
>chr16:11344010-11344338
>chr16:11344488-11344799
>chr16:11344859-11345003
>chr16:11346237-11347006
>chr16:11347754-11348102
>chr16:11348266-11348303
>chr16:11348660-11348709
>chr16:11350283-11350710
>chr16:11351756-11352519
>chr16:11352624-11353266
>chr16:11353615-11353651
>chr16:11353766-11353934
>chr16:11354152-11354464
>chr16:11356233-11356554
>chr16:11356777-11356846
>chr16:11357453-11357531
>chr16:11358084-11358389
>chr16:11358916-11359216
>chr16:11359830-11359899
>chr16:11359935-11360058
>chr16:11360533-11360687
>chr16:11362758-11363084
>chr16:11363657-11364470
>chr16:11365150-11366202
>chr16:11366379-11366472
>chr16:11366550-11366620
>chr16:11366756-11367394
>chr16:11367555-11367784
>chr16:11367962-11368503
>chr16:11368816-11369221
>chr16:11369567-11370029
>chr16:11370164-11370378
>chr16:11370835-11370904
>chr16:11370948-11371702
>chr16:11373348-11373909
>chr16:11374286-11376827
>chr16:11376877-11376940
>chr16:11376954-11377379
>chr16:11377522-11377912
>chr16:11377974-11378792
>chr16:11378839-11379531
>chr16:11379947-11380103
>chr16:11380256-11380615
>chr16:11381203-11381438
>chr16:11381935-11382241
>chr16:11382466-11382825
>chr16:11382983-11383436
>chr16:11385779-11386058
>chr16:11387609-11387933
>chr16:11388085-11388170
>chr16:11388808-11389129
>chr16:11389361-11389740
>chr16:11392747-11393299
>chr16:11393378-11393475
>chr16:11393808-11393939
>chr16:11394688-11394909
>chr16:11397270-11397963
>chr16:11398666-11398928
>chr16:11399006-11399086
>chr16:11400429-11400743
>chr16:11403415-11403524
>chr16:11404063-11404153
>chr16:11404359-11404756
>chr16:11405077-11405194
>chr16:11405488-11405549
>chr16:11405755-11405791
>chr16:11405954-11406103
>chr16:11406158-11406740
>chr16:11407967-11408295
>chr16:11408402-11409472
>chr16:11409930-11410489
>chr16:11410716-11410781
>chr16:11411534-11411650
>chr16:11411790-11412180
>chr16:11412280-11412326
>chr16:11412634-11412765
>chr16:11413338-11413424
>chr16:11413826-11413929
>chr16:11415926-11416258
>chr16:11416389-11416468
>chr16:11416642-11416683
>chr16:11417110-11417423
>chr16:11418184-11418812
>chr16:11418877-11420614
>chr16:11420780-11420827
>chr16:11421205-11421297
>chr16:11421396-11421791
>chr16:11422128-11422521
>chr16:11422604-11422650
>chr16:11423912-11423966
>chr16:11424333-11424410
>chr16:11426064-11427013
>chr16:11427069-11427748
>chr16:11427934-11428540
>chr16:11428582-11428806
>chr16:11429013-11429174
>chr16:11429337-11429835
>chr16:11430200-11430635
>chr16:11431333-11431734
>chr16:11432021-11432054
>chr16:11432830-11432867
>chr16:11432974-11433077
>chr16:11433119-11433198
>chr16:11433474-11433711
>chr16:11433772-11433957
>chr16:11434247-11434455
>chr16:11434951-11435387
>chr16:11436392-11436533
>chr16:11436599-11437214
>chr16:11437250-11437895
>chr16:11438481-11438932
>chr16:11440276-11440330
>chr16:11441346-11441429
>chr16:11441542-11442006
>chr16:11442193-11442530
>chr16:11442975-11443561
>chr16:11443687-11443766
>chr16:11443800-11444409
>chr16:11444676-11444724
>chr16:11444795-11445093
>chr16:11445159-11445447
>chr16:11445480-11445564
>chr16:11445850-11446479
>chr16:11446650-11446723
>chr16:11447226-11447303
>chr16:11448392-11448816
>chr16:11449734-11449922
>chr16:11451266-11451610
>chr16:11452667-11453092
>chr16:11453637-11453868
>chr16:11454165-11454225
>chr16:11454438-11454567
>chr16:11454659-11454720
>chr16:11455327-11455888
>chr16:11455996-11456030
>chr16:11456060-11456348
>chr16:11456400-11456520
>chr16:11456623-11456734
>chr16:11457100-11457151
>chr16:11457197-11457618
>chr16:11457698-11459501
>chr16:11460188-11460305
>chr16:11461094-11461547
>chr16:11462432-11462745
>chr16:11465164-11465391
>chr16:11465568-11465944
>chr16:11466360-11466694
>chr16:11466899-11467254
>chr16:11467302-11467653
>chr16:11467824-11467988
>chr16:11468090-11468177
>chr16:11468311-11468930
>chr16:11469875-11470224
>chr16:11470913-11471041
>chr16:11471406-11471456
>chr16:11471991-11472668
>chr16:11472852-11473250
>chr16:11473506-11473774
>chr16:11473894-11474331
>chr16:11474571-11475518
>chr16:11476014-11476101
>chr16:11476920-11477169
>chr16:11477434-11477470
>chr16:11478026-11478384
>chr16:11478439-11478530
>chr16:11478727-11479067
>chr16:11479274-11479732
>chr16:11480086-11480144
>chr16:11480790-11481008
>chr16:11481066-11481939
>chr16:11482261-11482343
>chr16:11482549-11483704
>chr16:11483730-11484364
>chr16:11485785-11487099
>chr16:11487830-11488107
>chr16:11488355-11488589
>chr16:11489197-11489272
>chr16:11490088-11490731
>chr16:11491032-11491249
>chr16:11491418-11491503
>chr16:11491643-11491684
>chr16:11492234-11492394
>chr16:11492497-11492802
>chr16:11492950-11493356
>chr16:11493517-11493577
>chr16:11493809-11494144
>chr16:11494298-11494502
>chr16:11494914-11495250
>chr16:11495378-11495681
>chr16:11495752-11495818
>chr16:11496060-11496364
>chr16:11497531-11497600
>chr16:11498162-11498609
>chr16:11499025-11499379
>chr16:11499694-11499745
>chr16:11499917-11499962
>chr16:11500224-11500548
>chr16:11501372-11501590
>chr16:11502400-11502449
>chr16:11502608-11503213
>chr16:11504268-11504945
>chr16:11505335-11505840
>chr16:11506023-11506326
>chr16:11507281-11507351
>chr16:11507423-11507553
>chr16:11507612-11508068
>chr16:11509106-11509426
>chr16:11509538-11509861
>chr16:11510292-11510443
>chr16:11510623-11510706
>chr16:11511016-11512760
>chr16:11513041-11513086
>chr16:11513141-11513843
>chr16:11515044-11515923
>chr16:11516084-11516207
>chr16:11516640-11516947
>chr16:11517663-11517752
>chr16:11519351-11520074
>chr16:11520123-11520674
>chr16:11522213-11522329
>chr16:11522442-11522688
>chr16:11523802-11524391
>chr16:11524435-11524480
>chr16:11525002-11525303
>chr16:11525797-11525843
>chr16:11526286-11526439
>chr16:11526596-11526683
>chr16:11526727-11526892
>chr16:11527515-11528209
>chr16:11528534-11529428
>chr16:11529707-11530024
>chr16:11530440-11530550
>chr16:11531179-11531453
>chr16:11531467-11531683
>chr16:11531793-11532220
>chr16:11532378-11532694
>chr16:11532826-11532901
>chr16:11533127-11533671
>chr16:11533951-11534349
>chr16:11534885-11535022
>chr16:11536270-11536612
>chr16:11537026-11537413
>chr16:11537475-11537514
>chr16:11537562-11538622
>chr16:11539449-11539621
>chr16:11540120-11540468
>chr16:11540670-11541248
>chr16:11541457-11541847
>chr16:11542013-11542266
>chr16:11543051-11543717
>chr16:11544124-11544170
>chr16:11544410-11545004
>chr16:11545229-11545433
>chr16:11545780-11546152
>chr16:11546230-11546628
>chr16:11548698-11548812
>chr16:11549915-11550443
>chr16:11550636-11550880
>chr16:11551371-11551499
>chr16:11551549-11551834
>chr16:11552778-11553433
>chr16:11553948-11554221
>chr16:11554476-11554818
>chr16:11555034-11555693
>chr16:11555870-11555913
>chr16:11557423-11557755
>chr16:11558277-11558729
>chr16:11558953-11559252
>chr16:11559562-11560633
>chr16:11561903-11562381
>chr16:11562626-11563486
>chr16:11563900-11564213
>chr16:11564901-11565496
>chr16:11565825-11566014
>chr16:11566351-11566393
>chr16:11566475-11566767
>chr16:11567125-11567466
>chr16:11567695-11568316
>chr16:11568670-11568980
>chr16:11569239-11569518
>chr16:11569740-11570068
>chr16:11570106-11570205
>chr16:11570542-11571370
>chr16:11571816-11572137
>chr16:11572634-11572703
>chr16:11572897-11573250
>chr16:11573719-11574383
>chr16:11574500-11574596
>chr16:11574773-11575112
>chr16:11575902-11576599
>chr16:11577312-11577655
>chr16:11577704-11578532
>chr16:11578873-11579552
>chr16:11579770-11580202
>chr16:11580246-11580559
>chr16:11580690-11581071
>chr16:11581338-11581651
>chr16:11581930-11582258
>chr16:11583605-11583643
>chr16:11584916-11585260
>chr16:11588212-11588623
>chr16:11588802-11588924
>chr16:11589230-11590159
>chr16:11590193-11590515
>chr16:11590571-11590643
>chr16:11590715-11593614
>chr16:11593735-11593815
>chr16:11593853-11594215
>chr16:11594588-11594948
>chr16:11595266-11595335
>chr16:11595444-11595945
>chr16:11596443-11596901
>chr16:11597875-11598225
>chr16:11598800-11599405
>chr16:11599981-11600280
>chr16:11600403-11600452
>chr16:11600544-11600750
>chr16:11601569-11601873
>chr16:11602071-11602374
>chr16:11602609-11602640
>chr16:11602840-11603143
>chr16:11603755-11604179
>chr16:11604325-11604376
>chr16:11604463-11604642
>chr16:11605525-11605791
>chr16:11606151-11607112
>chr16:11607463-11607498
>chr16:11608568-11609061
>chr16:11609216-11609543
>chr16:11609648-11609698
>chr16:11611070-11611459
>chr16:11611610-11611970
>chr16:11613014-11613279
>chr16:11613586-11613639
>chr16:11614099-11614742
>chr16:11615256-11615798
>chr16:11616160-11616516
>chr16:11616718-11617251
>chr16:11617419-11617758
>chr16:11617781-11618173
>chr16:11618392-11618440
>chr16:11618709-11619363
>chr16:11619559-11620648
>chr16:11620740-11620788
>chr16:11620920-11621510
>chr16:11622919-11623270
>chr16:11623324-11624191
>chr16:11624768-11624856
>chr16:11625255-11625567
>chr16:11625922-11626021
>chr16:11626209-11626775
>chr16:11626835-11627010
>chr16:11627558-11628036
>chr16:11628491-11629102
>chr16:11630594-11630905
>chr16:11631320-11631693
>chr16:11631766-11632171
>chr16:11632374-11632425
>chr16:11633241-11633929
>chr16:11634158-11634380
>chr16:11634428-11635194
>chr16:11636395-11636577
>chr16:11636673-11637231
>chr16:11637455-11637589
>chr16:11637617-11637876
>chr16:11637894-11638150
>chr16:11638195-11638307
>chr16:11638413-11638752
>chr16:11639051-11639524
>chr16:11639618-11640081
>chr16:11640924-11641254
>chr16:11641576-11641911
>chr16:11642344-11642688
>chr16:11643215-11643603
>chr16:11643653-11643976
>chr16:11644440-11645114
>chr16:11645181-11645497
>chr16:11645642-11645756
>chr16:11645830-11645977
>chr16:11646002-11647229
>chr16:11647394-11648962
>chr16:11649014-11649463
>chr16:11649651-11650330
>chr16:11650356-11650436
>chr16:11650539-11650835
>chr16:11651334-11651405
>chr16:11652039-11652802
>chr16:11652900-11653253
>chr16:11653652-11653990
>chr16:11654079-11654388
>chr16:11654677-11655351
>chr16:11656049-11656777
>chr16:11656969-11657255
>chr16:11657309-11657397
>chr16:11657892-11658331
>chr16:11658428-11658997
>chr16:11659767-11660061
>chr16:11660182-11660480
>chr16:11660923-11661267
>chr16:11661436-11662501
>chr16:11662763-11663199
>chr16:11663549-11664707
>chr16:11665214-11665300
>chr16:11665636-11666014
>chr16:11666556-11666603
>chr16:11666684-11666961
>chr16:11667014-11667144
>chr16:11667652-11667720
>chr16:11668260-11668361
>chr16:11668567-11668694
>chr16:11669484-11669533
>chr16:11671439-11671537
>chr16:11671847-11671939
>chr16:11672155-11672185
>chr16:11672928-11672987
>chr16:11673029-11673119
>chr16:11673579-11673684
>chr16:11675221-11675583
>chr16:11677295-11677359
>chr16:11679246-11679313
>chr16:11680304-11680385
>chr16:11680881-11681203
>chr16:11681811-11681885
>chr16:11683538-11683575
>chr16:11683766-11684050
>chr16:11685051-11685699
>chr16:11685947-11686259
>chr16:11688075-11688152
>chr16:11689061-11689254
>chr16:11689748-11689865
>chr16:11690558-11690863
>chr16:11692156-11692341
>chr16:11692444-11692509
>chr16:11692560-11692682
>chr16:11693522-11693593
>chr16:11694093-11694830
>chr16:11695744-11696097
>chr16:11696482-11696538
>chr16:11701077-11701456
>chr16:11702018-11702126
>chr16:11702380-11702742
>chr16:11703492-11703598
>chr16:11703676-11704250
>chr16:11704302-11704547
>chr16:11704882-11705275
>chr16:11706843-11707026
>chr16:11707096-11708119
>chr16:11709251-11709737
>chr16:11709904-11710176
>chr16:11710352-11710389
>chr16:11710557-11710849
>chr16:11711359-11711528
>chr16:11712621-11713321
>chr16:11713413-11713721
>chr16:11714034-11714328
>chr16:11714364-11714655
>chr16:11714964-11715266
>chr16:11715327-11715459
>chr16:11717042-11717837
>chr16:11719529-11719590
>chr16:11720381-11721451
>chr16:11722966-11723630
>chr16:11724054-11724323
>chr16:11724478-11724619
>chr16:11724743-11725045
>chr16:11725402-11725463
>chr16:11725873-11726161
>chr16:11726306-11726603
>chr16:11726769-11727089
>chr16:11727907-11728043
>chr16:11728634-11729035
>chr16:11729825-11730179
>chr16:11730775-11730826
>chr16:11733050-11733296
>chr16:11733339-11733544
>chr16:11733709-11733944
>chr16:11737163-11737502
>chr16:11737574-11737849
>chr16:11738753-11739052
>chr16:11739385-11739536
>chr16:11739878-11740148
>chr16:11740982-11741104
>chr16:11741744-11742012
>chr16:11742638-11742721
>chr16:11743264-11743577
>chr16:11743900-11744199
>chr16:11744701-11744853
>chr16:11745044-11745347
>chr16:11745445-11745953
>chr16:11746080-11746608
>chr16:11746876-11747194
>chr16:11747504-11748066
>chr16:11748275-11748319
>chr16:11748738-11749279
>chr16:11749484-11749970
>chr16:11750660-11750770
>chr16:11751826-11752206
>chr16:11753428-11753953
>chr16:11754005-11754350
>chr16:11754606-11755236
>chr16:11755856-11756189
>chr16:11757079-11757547
>chr16:11759791-11760162
>chr16:11761778-11761885
>chr16:11763077-11763414
>chr16:11763659-11764747
>chr16:11764848-11764957
>chr16:11765727-11765911
>chr16:11766264-11767210
>chr16:11767278-11767343
>chr16:11768504-11768613
>chr16:11769405-11770211
>chr16:11771100-11771407
>chr16:11771505-11771803
>chr16:11771905-11772213
>chr16:11772468-11772552
>chr16:11772680-11773008
>chr16:11773077-11773546
>chr16:11773597-11773954
>chr16:11774810-11774882
>chr16:11775025-11775407
>chr16:11775885-11776189
>chr16:11777430-11778462
>chr16:11778695-11779018
>chr16:11779993-11780434
>chr16:11780691-11780780
>chr16:11781011-11781315
>chr16:11781639-11781748
>chr16:11782590-11782942
>chr16:11783532-11783581
>chr16:11784310-11785535
>chr16:11785609-11785937
>chr16:11786956-11788058
>chr16:11788587-11789122
>chr16:11789181-11789556
>chr16:11789794-11790120
>chr16:11790537-11791140
>chr16:11791884-11792193
>chr16:11792590-11792643
>chr16:11793245-11793557
>chr16:11795011-11795056
>chr16:11795374-11796135
>chr16:11796975-11797021
>chr16:11797042-11797087
>chr16:11797168-11797218
>chr16:11798419-11798995
>chr16:11799252-11799556
>chr16:11799757-11800149
>chr16:11800417-11800527
>chr16:11800592-11800942
>chr16:11801061-11801371
>chr16:11801446-11801498
>chr16:11801872-11801941
>chr16:11802102-11802143
>chr16:11802317-11802730
>chr16:11803204-11803915
>chr16:11804281-11804625
>chr16:11804949-11805214
>chr16:11805823-11806161
>chr16:11806365-11806700
>chr16:11806994-11807504
>chr16:11807708-11808403
>chr16:11808703-11809411
>chr16:11809542-11809857
>chr16:11810143-11811186
>chr16:11811252-11811575
>chr16:11811648-11812598
>chr16:11812743-11813788
>chr16:11814366-11815831
>chr16:11815891-11817311
>chr16:11817353-11817946
>chr16:11818224-11818567
>chr16:11818600-11819450
>chr16:11819549-11819864
>chr16:11820393-11820988
>chr16:11821141-11821800
>chr16:11821959-11822001
>chr16:11822054-11822368
>chr16:11822508-11822580
>chr16:11822775-11823660
>chr16:11823751-11824377
>chr16:11824965-11825974
>chr16:11826615-11826908
>chr16:11827009-11828145
>chr16:11828649-11828691
>chr16:11829090-11829500
>chr16:11829624-11829735
>chr16:11829756-11830303
>chr16:11830436-11831104
>chr16:11831561-11832034
>chr16:11832082-11832374
>chr16:11832521-11832859
>chr16:11833290-11833812
>chr16:11834843-11835119
>chr16:11835186-11836361
>chr16:11836961-11837231
>chr16:11837345-11837685
>chr16:11838183-11838468
>chr16:11838568-11838913
>chr16:11839080-11839388
>chr16:11839406-11839558
>chr16:11840277-11840584
>chr16:11840938-11841062
>chr16:11841119-11841417
>chr16:11842019-11843375
>chr16:11843578-11843912
>chr16:11845164-11845418
>chr16:11845534-11846034
>chr16:11846092-11846438
>chr16:11847105-11847372
>chr16:11847977-11848314
>chr16:11848519-11849378
>chr16:11849836-11850122
>chr16:11850743-11851021
>chr16:11852133-11852293
>chr16:11852434-11852488
>chr16:11852807-11854157
>chr16:11855065-11855787
>chr16:11855931-11856296
>chr16:11856374-11856682
>chr16:11856823-11857139
>chr16:11857379-11857565
>chr16:11858332-11861102
>chr16:11861432-11861996
>chr16:11862128-11862279
>chr16:11862871-11862929
>chr16:11863370-11863696
>chr16:11863925-11864230
>chr16:11864545-11864851
>chr16:11865433-11865485
>chr16:11865639-11865761
>chr16:11866185-11866519
>chr16:11866716-11867526
>chr16:11870323-11870440
>chr16:11871293-11871588
>chr16:11873167-11873304
>chr16:11873408-11873895
>chr16:11874061-11874315
>chr16:11874904-11875248
>chr16:11876437-11876769
>chr16:11878026-11878426
>chr16:11878474-11878642
>chr16:11878781-11880188
>chr16:11880245-11881201
>chr16:11881676-11881909
>chr16:11881993-11882273
>chr16:11882666-11882988
>chr16:11883325-11883939
>chr16:11884421-11885137
>chr16:11885607-11886018
>chr16:11886057-11886209
>chr16:11886326-11886468
>chr16:11887472-11887514
>chr16:11887879-11888810
>chr16:11889029-11890292
>chr16:11891232-11891944
>chr16:11892055-11892876
>chr16:11893035-11893461
>chr16:11893896-11894203
>chr16:11894559-11894795
>chr16:11895145-11895459
>chr16:11895620-11895926
>chr16:11897301-11897605
>chr16:11898435-11898752
>chr16:11900031-11900398
>chr16:11900843-11901182
>chr16:11901541-11903806
>chr16:11904184-11904547
>chr16:11904802-11905089
>chr16:11905222-11905375
>chr16:11905527-11905873
>chr16:11906057-11906227
>chr16:11906345-11906657
>chr16:11907352-11907457
>chr16:11907949-11908966
>chr16:11909623-11910129
>chr16:11911295-11911992
>chr16:11912072-11912375
>chr16:11915643-11915711
>chr16:11917284-11917601
>chr16:11917740-11918268
>chr16:11919125-11919902
>chr16:11920286-11920867
>chr16:11920903-11920970
>chr16:11921004-11921479
>chr16:11921574-11922296
>chr16:11922413-11922861
>chr16:11923063-11923257
>chr16:11923369-11923898
>chr16:11923986-11937534
>chr16:11937604-11944031
>chr16:11944151-11944795
>chr16:11944892-11945706
>chr16:11946003-11946777
>chr16:11946834-11947761
>chr16:11948484-11949181
>chr16:11949302-11949371
>chr16:11950009-11950471
>chr16:11950688-11950739
>chr16:11951168-11951498
>chr16:11951608-11951667
>chr16:11951739-11952382
>chr16:11952551-11952871
>chr16:11953159-11953982
>chr16:11954178-11954920
>chr16:11955037-11955769
>chr16:11956392-11956701
>chr16:11956953-11957673
>chr16:11958109-11958765
>chr16:11959296-11959609
>chr16:11959759-11960118
>chr16:11960348-11960663
>chr16:11960843-11961235
>chr16:11961418-11961789
>chr16:11961914-11962640
>chr16:11962781-11963390
>chr16:11963753-11964105
>chr16:11964406-11964866
>chr16:11965784-11966162
>chr16:11966964-11967305
>chr16:11967380-11967472
>chr16:11968113-11968539
>chr16:11968850-11969165
>chr16:11969245-11969572
>chr16:11969820-11973288
>chr16:11973555-11973896
>chr16:11974243-11974529
>chr16:11974791-11975454
>chr16:11975584-11976234
>chr16:11976690-11976720
>chr16:11977354-11977393
>chr16:11978784-11979341
>chr16:11979560-11979942
>chr16:11980106-11980840
>chr16:11980882-11981445
>chr16:11981927-11982035
>chr16:11982434-11982731
>chr16:11982892-11983380
>chr16:11984067-11984400
>chr16:11984597-11984984
>chr16:11985821-11986101
>chr16:11986729-11986781
>chr16:11986845-11986886
>chr16:11987046-11987752
>chr16:11987982-11988705
>chr16:11988790-11989272
>chr16:11989776-11989866
>chr16:11991001-11991031
>chr16:11991466-11991853
>chr16:11992013-11992559
>chr16:11992872-11993216
>chr16:11993486-11993555
>chr16:11993832-11994156
>chr16:11994347-11994397
>chr16:11995062-11995387
>chr16:11995768-11996563
>chr16:11997453-11997782
>chr16:11999006-11999082
>chr16:11999609-11999901
>chr16:12000240-12000365
>chr16:12000528-12000683
>chr16:12001121-12001648
>chr16:12001727-12002469
>chr16:12003651-12004367
>chr16:12005536-12005579
>chr16:12005688-12005916
>chr16:12006037-12006529
>chr16:12006622-12006971
>chr16:12007219-12007535
>chr16:12007863-12008623
>chr16:12008701-12009068
>chr16:12009111-12009148
>chr16:12009370-12009503
>chr16:12009978-12010000
>chr16:12010364-12010650
>chr16:12011268-12011579
>chr16:12012021-12012069
>chr16:12012400-12012711
>chr16:12012994-12013120
>chr16:12013355-12014121
>chr16:12014412-12014784
>chr16:12015222-12016156
>chr16:12016501-12016717
>chr16:12016785-12017147
>chr16:12017879-12018080
>chr16:12018272-12018603
>chr16:12018722-12018890
>chr16:12019208-12019508
>chr16:12019566-12019946
>chr16:12019987-12020497
>chr16:12020625-12020935
>chr16:12021143-12021451
>chr16:12021597-12021916
>chr16:12022103-12022599
>chr16:12022672-12022714
>chr16:12022839-12023235
>chr16:12023363-12023623
>chr16:12024137-12024447
>chr16:12024981-12025327
>chr16:12026391-12026506
>chr16:12028325-12029088
>chr16:12029574-12029895
>chr16:12030401-12030549
>chr16:12030977-12031958
>chr16:12032002-12033518
>chr16:12033595-12033915
>chr16:12034607-12035034
>chr16:12035226-12035402
>chr16:12036055-12036789
>chr16:12037206-12037255
>chr16:12037652-12038271
>chr16:12038397-12038483
>chr16:12039935-12040555
>chr16:12040697-12041713
>chr16:12041766-12042786
>chr16:12042832-12042987
>chr16:12043266-12043662
>chr16:12043738-12044064
>chr16:12044525-12044873
>chr16:12045605-12045927
>chr16:12046609-12046922
>chr16:12047585-12048022
>chr16:12048103-12048216
>chr16:12048696-12048779
>chr16:12049203-12049951
>chr16:12050704-12051331
>chr16:12051901-12051990
>chr16:12052244-12052523
>chr16:12052976-12053582
>chr16:12053954-12054372
>chr16:12054423-12054513
>chr16:12054593-12054769
>chr16:12055138-12055680
>chr16:12055758-12056187
>chr16:12056784-12057104
>chr16:12057777-12058196
>chr16:12058445-12059046
>chr16:12060109-12060643
>chr16:12061043-12061344
>chr16:12062108-12062437
>chr16:12062956-12063025
>chr16:12063349-12063684
>chr16:12063936-12063981
>chr16:12066734-12066778
>chr16:12066898-12067171
>chr16:12067478-12067806
>chr16:12068176-12068841
>chr16:12069253-12069559
>chr16:12069684-12070011
>chr16:12070189-12076647
>chr16:12076961-12077329
>chr16:12077484-12078046
>chr16:12078093-12078471
>chr16:12078626-12078652
>chr16:12079982-12080054
>chr16:12080524-12080984
>chr16:12081521-12081734
>chr16:12082980-12083562
>chr16:12084143-12084409
>chr16:12084777-12085139
>chr16:12085307-12085637
>chr16:12085766-12085937
>chr16:12085994-12086308
>chr16:12086424-12086795
>chr16:12087109-12087591
>chr16:12088671-12089383
>chr16:12090156-12090200
>chr16:12090708-12091084
>chr16:12091343-12091949
>chr16:12092268-12092329
>chr16:12092613-12092640
>chr16:12093347-12093608
>chr16:12094955-12094998
>chr16:12096297-12096391
>chr16:12096475-12096510
>chr16:12098155-12098275
>chr16:12100128-12100225
>chr16:12100634-12100757
>chr16:12100808-12100927
>chr16:12101384-12101666
>chr16:12101760-12103873
>chr16:12104272-12104649
>chr16:12105180-12105569
>chr16:12106565-12107100
>chr16:12107384-12107664
>chr16:12108780-12109338
>chr16:12109440-12109476
>chr16:12109732-12110033
>chr16:12110803-12111099
>chr16:12114560-12114893
>chr16:12116178-12116228
>chr16:12116318-12117491
>chr16:12117680-12118120
>chr16:12118327-12118617
>chr16:12119763-12119813
>chr16:12119986-12120085
>chr16:12121780-12122120
>chr16:12122810-12123202
>chr16:12123453-12123554
>chr16:12124075-12124374
>chr16:12125596-12125764
>chr16:12126052-12126118
>chr16:12126949-12127382
>chr16:12127442-12127727
>chr16:12128332-12128390
>chr16:12128439-12128771
>chr16:12129816-12130503
>chr16:12130704-12130759
>chr16:12132130-12132402
>chr16:12133212-12133743
>chr16:12134366-12134457
>chr16:12134820-12134859
>chr16:12134918-12135027
>chr16:12136704-12137046
>chr16:12138197-12138519
>chr16:12138672-12138750
>chr16:12138916-12139236
>chr16:12139698-12140016
>chr16:12141373-12141485
>chr16:12141529-12141963
>chr16:12142413-12142456
>chr16:12142551-12142885
>chr16:12142998-12143300
>chr16:12143838-12144002
>chr16:12144075-12144120
>chr16:12144307-12144477
>chr16:12144600-12145026
>chr16:12145625-12145732
>chr16:12146293-12146572
>chr16:12148558-12149007
>chr16:12151010-12151086
>chr16:12151706-12152262
>chr16:12153114-12153281
>chr16:12153435-12153790
>chr16:12154074-12154190
>chr16:12154629-12154992
>chr16:12156120-12156555
>chr16:12158073-12158507
>chr16:12158743-12158799
>chr16:12159562-12159744
>chr16:12160520-12160720
>chr16:12161544-12161608
>chr16:12161648-12161984
>chr16:12162383-12162523
>chr16:12162871-12163185
>chr16:12164099-12164222
>chr16:12164656-12164995
>chr16:12165532-12165956
>chr16:12166170-12166251
>chr16:12169108-12169207
>chr16:12169571-12169961
>chr16:12170728-12170819
>chr16:12172497-12172701
>chr16:12172894-12173096
>chr16:12173324-12173372
>chr16:12173416-12173484
>chr16:12173783-12174093
>chr16:12175272-12175671
>chr16:12175732-12176254
>chr16:12176368-12176742
>chr16:12176925-12177283
>chr16:12177569-12177631
>chr16:12179066-12179544
>chr16:12180454-12180786
>chr16:12181174-12181665
>chr16:12181888-12182196
>chr16:12182674-12183361
>chr16:12183626-12183956
>chr16:12184011-12184160
>chr16:12186752-12186824
>chr16:12187294-12187566
>chr16:12188270-12188350
>chr16:12189172-12189243
>chr16:12190986-12191256
>chr16:12192504-12193213
>chr16:12193258-12193476
>chr16:12193919-12194317
>chr16:12194656-12194933
>chr16:12195767-12195818
>chr16:12195957-12196318
>chr16:12196588-12196927
>chr16:12197282-12197598
>chr16:12199516-12199597
>chr16:12200067-12200142
>chr16:12200203-12200273
>chr16:12200482-12200794
>chr16:12203411-12203605
>chr16:12207075-12207399
>chr16:12208499-12208847
>chr16:12209247-12209492
>chr16:12210339-12210485
>chr16:12210694-12210804
>chr16:12211450-12211591
>chr16:12211753-12211887
>chr16:12212575-12213502
>chr16:12214982-12215308
>chr16:12215424-12215500
>chr16:12216085-12216251
>chr16:12216664-12216736
>chr16:12216889-12216932
>chr16:12217023-12217335
>chr16:12218153-12218236
>chr16:12218736-12219103
>chr16:12219609-12219668
>chr16:12219893-12219978
>chr16:12220190-12220238
>chr16:12220390-12220451
>chr16:12221210-12221261
>chr16:12221352-12221631
>chr16:12222133-12222213
>chr16:12222552-12222881
>chr16:12223147-12223654
>chr16:12224221-12224314
>chr16:12224532-12224587
>chr16:12225286-12225667
>chr16:12226383-12226442
>chr16:12226569-12226889
>chr16:12227459-12228104
>chr16:12228513-12228579
>chr16:12229259-12229341
>chr16:12229914-12230082
>chr16:12230861-12231211
>chr16:12232252-12232516
>chr16:12232681-12232733
>chr16:12233046-12234466
>chr16:12234911-12235055
>chr16:12236299-12236347
>chr16:12237482-12237904
>chr16:12238300-12238626
>chr16:12239514-12239878
>chr16:12240571-12240889
>chr16:12241465-12241763
>chr16:12242563-12242969
>chr16:12243568-12243609
>chr16:12243973-12244047
>chr16:12244107-12244620
>chr16:12246352-12246660
>chr16:12248339-12248745
>chr16:12249148-12249196
>chr16:12250029-12250116
>chr16:12250724-12250795
>chr16:12250966-12251044
>chr16:12251416-12252059
>chr16:12252356-12252401
>chr16:12254362-12254687
>chr16:12255032-12255405
>chr16:12255529-12256630
>chr16:12256670-12256709
>chr16:12257144-12257209
>chr16:12257312-12257699
>chr16:12257717-12257884
>chr16:12260926-12262093
>chr16:12262819-12262968
>chr16:12263117-12263435
>chr16:12263621-12263687
>chr16:12264147-12264191
>chr16:12264493-12264789
>chr16:12264991-12265041
>chr16:12265547-12266027
>chr16:12266058-12266221
>chr16:12266766-12267041
>chr16:12269783-12270164
>chr16:12270751-12271061
>chr16:12271622-12271931
>chr16:12272435-12272479
>chr16:12273204-12273728
>chr16:12274444-12274763
>chr16:12274855-12274898
>chr16:12275256-12275313
>chr16:12275912-12276211
>chr16:12277109-12277452
>chr16:12277605-12277742
>chr16:12280871-12281214
>chr16:12281766-12281897
>chr16:12281927-12282132
>chr16:12282652-12282962
>chr16:12283299-12283611
>chr16:12284713-12285077
>chr16:12285828-12286143
>chr16:12286335-12286648
>chr16:12287987-12288715
>chr16:12291175-12291540
>chr16:12291840-12291901
>chr16:12292983-12293328
>chr16:12294831-12295180
>chr16:12296985-12297111
>chr16:12297475-12297651
>chr16:12297876-12298197
>chr16:12298468-12298616
>chr16:12299008-12299367
>chr16:12299602-12299723
>chr16:12299885-12300174
>chr16:12300224-12300313
>chr16:12301091-12301129
>chr16:12302366-12302727
>chr16:12304308-12304434
>chr16:12304571-12304700
>chr16:12305559-12305645
>chr16:12310024-12310149
>chr16:12310475-12310625
>chr16:12311425-12311562
>chr16:12312060-12312118
>chr16:12313007-12313319
>chr16:12313967-12314301
>chr16:12314528-12314567
>chr16:12315478-12315794
>chr16:12316265-12316563
>chr16:12316710-12316773
>chr16:12317781-12317887
>chr16:12318585-12319493
>chr16:12322822-12323254
>chr16:12324417-12324598
>chr16:12325781-12326302
>chr16:12327395-12327645
>chr16:12328988-12329307
>chr16:12330007-12330138
>chr16:12330227-12330444
>chr16:12331479-12332095
>chr16:12332241-12332273
>chr16:12332986-12333041
>chr16:12333098-12333409
>chr16:12333459-12333506
>chr16:12335377-12335674
>chr16:12336666-12336976
>chr16:12337356-12337639
>chr16:12339081-12339404
>chr16:12340123-12340210
>chr16:12340424-12340483
>chr16:12342681-12342753
>chr16:12343698-12344256
>chr16:12344489-12344612
>chr16:12345986-12346136
>chr16:12346299-12346467
>chr16:12347439-12347587
>chr16:12347791-12347897
>chr16:12347929-12348102
>chr16:12348683-12348824
>chr16:12349438-12349677
>chr16:12349765-12349830
>chr16:12350254-12350398
>chr16:12351750-12351788
>chr16:12352075-12352589
>chr16:12357396-12357437
>chr16:12357498-12357611
>chr16:12357781-12357830
>chr16:12358318-12358577
>chr16:12358600-12358737
>chr16:12358931-12359228
>chr16:12359759-12360129
>chr16:12361645-12361756
>chr16:12362549-12362578
>chr16:12363608-12363653
>chr16:12363775-12364341
>chr16:12365404-12366084
>chr16:12366667-12366962
>chr16:12369129-12369441
>chr16:12369903-12370576
>chr16:12371222-12371612
>chr16:12373131-12373453
>chr16:12374981-12375086
>chr16:12375255-12375433
>chr16:12375550-12375616
>chr16:12375745-12376061
>chr16:12376443-12376764
>chr16:12377161-12377205
>chr16:12378134-12378688
>chr16:12379106-12379422
>chr16:12380285-12381932
>chr16:12382368-12382494
>chr16:12382589-12382752
>chr16:12382835-12383035
>chr16:12383423-12384764
>chr16:12384884-12385215
>chr16:12385446-12385573
>chr16:12386300-12386382
>chr16:12386839-12387147
>chr16:12387519-12387582
>chr16:12387648-12387696
>chr16:12388260-12388298
>chr16:12388477-12388518
>chr16:12389254-12389647
>chr16:12390959-12391250
>chr16:12391614-12391672
>chr16:12392406-12392499
>chr16:12393372-12393446
>chr16:12394354-12394563
>chr16:12396855-12397182
>chr16:12397270-12397588
>chr16:12397656-12397695
>chr16:12399054-12399384
>chr16:12400235-12400273
>chr16:12400800-12401671
>chr16:12403189-12403277
>chr16:12404349-12404423
>chr16:12404706-12404773
>chr16:12405747-12406133
>chr16:12406599-12406936
>chr16:12407814-12408196
>chr16:12408535-12408807
>chr16:12409405-12409654
>chr16:12409975-12410298
>chr16:12410455-12410744
>chr16:12411407-12411569
>chr16:12412657-12412694
>chr16:12413936-12414398
>chr16:12414696-12415033
>chr16:12416356-12416492
>chr16:12416570-12416889
>chr16:12416946-12417028
>chr16:12417539-12417808
>chr16:12418488-12418833
>chr16:12419002-12419071
>chr16:12421054-12421123
>chr16:12421708-12421960
>chr16:12423539-12423878
>chr16:12426603-12426945
>chr16:12428386-12428499
>chr16:12428871-12428936
>chr16:12429412-12429571
>chr16:12429968-12430279
>chr16:12430480-12430646
>chr16:12430847-12431265
>chr16:12431408-12431472
>chr16:12431840-12431885
>chr16:12433341-12433851
>chr16:12434171-12434226
>chr16:12436693-12436978
>chr16:12437175-12437291
>chr16:12437603-12437698
>chr16:12437891-12437968
>chr16:12438117-12438157
>chr16:12439377-12439806
>chr16:12440428-12441486
>chr16:12441584-12442265
>chr16:12442364-12442484
>chr16:12442575-12443025
>chr16:12443459-12443756
>chr16:12443820-12444337
>chr16:12444771-12445164
>chr16:12445499-12445588
>chr16:12446037-12446365
>chr16:12446877-12447239
>chr16:12449868-12450252
>chr16:12451575-12451881
>chr16:12452240-12452317
>chr16:12452400-12452460
>chr16:12453437-12453679
>chr16:12454694-12455051
>chr16:12455439-12455486
>chr16:12455820-12455911
>chr16:12456039-12456090
>chr16:12456167-12456220
>chr16:12458991-12459179
>chr16:12460466-12460553
>chr16:12460639-12460955
>chr16:12461252-12461286
>chr16:12461633-12462051
>chr16:12463272-12463861
>chr16:12463976-12464070
>chr16:12464098-12464820
>chr16:12464895-12465257
>chr16:12465314-12465964
>chr16:12466015-12466067
>chr16:12466113-12466414
>chr16:12467583-12467684
>chr16:12468032-12468070
>chr16:12468202-12468462
>chr16:12469714-12470047
>chr16:12472078-12472108
>chr16:12472230-12472576
>chr16:12473530-12474071
>chr16:12475422-12475813
>chr16:12475856-12475905
>chr16:12476042-12476447
>chr16:12478092-12478138
>chr16:12479063-12479122
>chr16:12480503-12480587
>chr16:12480822-12481016
>chr16:12481357-12481823
>chr16:12482231-12482603
>chr16:12483096-12483618
>chr16:12484098-12484323
>chr16:12486100-12486170
>chr16:12486243-12486290
>chr16:12486341-12486372
>chr16:12486414-12486456
>chr16:12487015-12487078
>chr16:12487117-12487199
>chr16:12489448-12489520
>chr16:12489729-12490135
>chr16:12490296-12490562
>chr16:12490648-12490691
>chr16:12491468-12493927
>chr16:12494104-12494196
>chr16:12495045-12495449
>chr16:12495757-12496055
>chr16:12496531-12496772
>chr16:12498032-12498087
>chr16:12498507-12498572
>chr16:12499666-12500289
>chr16:12501134-12501860
>chr16:12502539-12502597
>chr16:12503657-12503700
>chr16:12503869-12504018
>chr16:12504071-12504448
>chr16:12504571-12505135
>chr16:12505189-12505478
>chr16:12505614-12505705
>chr16:12505957-12506260
>chr16:12507581-12507624
>chr16:12509642-12509748
>chr16:12510420-12510808
>chr16:12510974-12511058
>chr16:12512366-12512531
>chr16:12512870-12512909
>chr16:12513093-12513474
>chr16:12514359-12514425
>chr16:12514579-12514964
>chr16:12515515-12515586
>chr16:12515967-12516019
>chr16:12516196-12516492
>chr16:12519523-12519570
>chr16:12519713-12520051
>chr16:12520555-12521211
>chr16:12522246-12522290
>chr16:12522393-12523096
>chr16:12523882-12524137
>chr16:12525314-12525748
>chr16:12527318-12527377
>chr16:12527788-12528134
>chr16:12528206-12528527
>chr16:12530537-12530865
>chr16:12532181-12532234
>chr16:12533446-12533506
>chr16:12535141-12535439
>chr16:12535484-12535514
>chr16:12536651-12536972
>chr16:12537390-12537536
>chr16:12537829-12538019
>chr16:12538115-12538392
>chr16:12539241-12539364
>chr16:12539745-12539816
>chr16:12540097-12540160
>chr16:12540422-12540501
>chr16:12541389-12541429
>chr16:12542241-12542315
>chr16:12542366-12542631
>chr16:12543003-12543046
>chr16:12544865-12545018
>chr16:12545990-12546113
>chr16:12546256-12546591
>chr16:12549207-12549479
>chr16:12550247-12550527
>chr16:12551517-12551574
>chr16:12552567-12552647
>chr16:12552828-12552885
>chr16:12553535-12554090
>chr16:12556858-12557126
>chr16:12557418-12557678
>chr16:12559118-12559517
>chr16:12559572-12559613
>chr16:12559865-12559977
>chr16:12562394-12562431
>chr16:12564118-12564226
>chr16:12564415-12564465
>chr16:12565811-12565874
>chr16:12566234-12566293
>chr16:12567467-12567716
>chr16:12569116-12569148
>chr16:12569720-12569754
>chr16:12574820-12575237
>chr16:12575694-12576466
>chr16:12577243-12577574
>chr16:12578933-12579051
>chr16:12579090-12579201
>chr16:12579277-12579320
>chr16:12579528-12580197
>chr16:12580482-12580523
>chr16:12581116-12581415
>chr16:12582187-12582244
>chr16:12582388-12582442
>chr16:12583146-12583206
>chr16:12583543-12583790
>chr16:12584117-12584257
>chr16:12584393-12584694
>chr16:12585594-12585868
>chr16:12586086-12586412
>chr16:12586775-12587099
>chr16:12587934-12588040
>chr16:12588082-12588222
>chr16:12588517-12589223
>chr16:12589349-12589473
>chr16:12589591-12589743
>chr16:12589770-12589869
>chr16:12590115-12590363
>chr16:12590680-12590992
>chr16:12591048-12591113
>chr16:12591350-12597667
>chr16:12598493-12598801
>chr16:12600595-12600818
>chr16:12600850-12600933
>chr16:12601049-12601366
>chr16:12601892-12601965
>chr16:12602311-12602579
>chr16:12603807-12610173
>chr16:12611147-12611646
>chr16:12611889-12612000
>chr16:12612054-12612465
>chr16:12612579-12612622
>chr16:12612663-12612757
>chr16:12612914-12613154
>chr16:12613187-12613254
>chr16:12613617-12613890
>chr16:12613940-12614107
>chr16:12614555-12614699
>chr16:12614813-12614874
>chr16:12615355-12615595
>chr16:12616262-12616361
>chr16:12616406-12616530
>chr16:12617387-12617427
>chr16:12617514-12617784
>chr16:12618598-12618735
>chr16:12618834-12619277
>chr16:12619338-12619831
>chr16:12620916-12621169
>chr16:12622183-12622477
>chr16:12622749-12623057
>chr16:12623392-12623869
>chr16:12624142-12624211
>chr16:12624480-12624650
>chr16:12624730-12624878
>chr16:12625387-12625686
>chr16:12626235-12626549
>chr16:12627429-12627649
>chr16:12627854-12628274
>chr16:12629316-12629396
>chr16:12629634-12630261
>chr16:12630814-12630911
>chr16:12631054-12631117
>chr16:12631458-12631789
>chr16:12632045-12632671
>chr16:12633529-12634115
>chr16:12634233-12634622
>chr16:12635065-12635119
>chr16:12635347-12635922
>chr16:12636170-12636407
>chr16:12636471-12636919
>chr16:12637384-12637740
>chr16:12637962-12638820
>chr16:12639754-12639892
>chr16:12639999-12640461
>chr16:12641207-12641782
>chr16:12642052-12642168
>chr16:12642210-12642283
>chr16:12642312-12643033
>chr16:12643486-12643817
>chr16:12644558-12644874
>chr16:12644983-12645032
>chr16:12645090-12645158
>chr16:12645266-12646198
>chr16:12647333-12647640
>chr16:12648176-12648479
>chr16:12649054-12649335
>chr16:12649566-12649617
>chr16:12649953-12650261
>chr16:12650437-12650813
>chr16:12651002-12651063
>chr16:12651101-12651456
>chr16:12652594-12652892
>chr16:12653069-12653181
>chr16:12653367-12653689
>chr16:12653962-12654638
>chr16:12655157-12655470
>chr16:12656136-12656785
>chr16:12657242-12657394
>chr16:12657520-12657571
>chr16:12657713-12657845
>chr16:12658398-12658675
>chr16:12659744-12660158
>chr16:12660839-12661122
>chr16:12662415-12662450
>chr16:12662490-12662791
>chr16:12663047-12663369
>chr16:12665507-12666146
>chr16:12666536-12666589
>chr16:12666762-12666861
>chr16:12667422-12667609
>chr16:12667781-12667889
>chr16:12668267-12668323
>chr16:12668526-12668755
>chr16:12668834-12669333
>chr16:12669403-12669604
>chr16:12669667-12669800
>chr16:12670018-12670316
>chr16:12670602-12670683
>chr16:12670717-12671328
>chr16:12671664-12672126
>chr16:12672754-12673060
>chr16:12673756-12674076
>chr16:12674652-12674731
>chr16:12676743-12676864
>chr16:12677346-12677661
>chr16:12677837-12678019
>chr16:12678615-12678935
>chr16:12679286-12679472
>chr16:12679771-12680085
>chr16:12680155-12680229
>chr16:12681224-12681534
>chr16:12682035-12682343
>chr16:12684228-12684368
>chr16:12684801-12684857
>chr16:12685162-12685502
>chr16:12686209-12686365
>chr16:12687503-12687682
>chr16:12687894-12688192
>chr16:12688323-12688620
>chr16:12689238-12689542
>chr16:12690210-12690642
>chr16:12691223-12692158
>chr16:12693220-12693483
>chr16:12693928-12694238
>chr16:12694718-12695081
>chr16:12695235-12695984
>chr16:12696391-12696748
>chr16:12696993-12697326
>chr16:12697642-12697776
>chr16:12697827-12698129
>chr16:12698408-12698755
>chr16:12700418-12700817
>chr16:12700949-12701541
>chr16:12702289-12702570
>chr16:12702712-12703037
>chr16:12703302-12703359
>chr16:12703427-12703707
>chr16:12704404-12704457
>chr16:12705338-12705805
>chr16:12706342-12706536
>chr16:12707875-12708156
>chr16:12708787-12709177
>chr16:12709747-12710135
>chr16:12710505-12711485
>chr16:12711576-12711636
>chr16:12711768-12711907
>chr16:12713349-12713663
>chr16:12713921-12715275
>chr16:12715369-12716005
>chr16:12717192-12717943
>chr16:12718251-12718577
>chr16:12718675-12719484
>chr16:12719635-12719937
>chr16:12720473-12720787
>chr16:12721461-12721797
>chr16:12722452-12722756
>chr16:12723124-12723187
>chr16:12723490-12723636
>chr16:12724784-12725419
>chr16:12725915-12726896
>chr16:12727346-12727650
>chr16:12728824-12728899
>chr16:12729089-12729157
>chr16:12729874-12730302
>chr16:12730340-12730460
>chr16:12731052-12731433
>chr16:12731874-12732134
>chr16:12732425-12732549
>chr16:12733267-12733649
>chr16:12734056-12734676
>chr16:12735283-12735776
>chr16:12736236-12736564
>chr16:12736853-12737404
>chr16:12739212-12739249
>chr16:12739293-12739591
>chr16:12739654-12739698
>chr16:12739894-12739930
>chr16:12740008-12740465
>chr16:12740663-12740803
>chr16:12741767-12742168
>chr16:12743065-12743097
>chr16:12743718-12744390
>chr16:12744696-12745143
>chr16:12745250-12745726
>chr16:12745778-12745977
>chr16:12746088-12746400
>chr16:12746922-12747004
>chr16:12747048-12747099
>chr16:12747139-12747507
>chr16:12747627-12747722
>chr16:12748438-12749003
>chr16:12749065-12749186
>chr16:12749261-12750377
>chr16:12750426-12751181
>chr16:12751275-12751427
>chr16:12752600-12752700
>chr16:12752809-12752950
>chr16:12753156-12753239
>chr16:12754715-12755011
>chr16:12755262-12755583
>chr16:12755849-12756146
>chr16:12756373-12756801
>chr16:12757213-12757281
>chr16:12758825-12759198
>chr16:12759542-12759906
>chr16:12760034-12760085
>chr16:12760181-12760346
>chr16:12761134-12761336
>chr16:12761729-12762059
>chr16:12762426-12763444
>chr16:12763602-12763676
>chr16:12763836-12763902
>chr16:12764186-12764646
>chr16:12766149-12766818
>chr16:12767164-12767198
>chr16:12767676-12767986
>chr16:12768845-12769199
>chr16:12769970-12770011
>chr16:12770542-12770913
>chr16:12771237-12771302
>chr16:12771774-12772157
>chr16:12773409-12773774
>chr16:12773885-12773925
>chr16:12774047-12775104
>chr16:12775207-12775630
>chr16:12775998-12776092
>chr16:12776291-12777072
>chr16:12777813-12778578
>chr16:12778975-12779119
>chr16:12779208-12779651
>chr16:12780160-12780480
>chr16:12780756-12780853
>chr16:12782574-12782897
>chr16:12783232-12783599
>chr16:12784024-12784074
>chr16:12784241-12784275
>chr16:12785228-12785746
>chr16:12786600-12786963
>chr16:12787391-12787800
>chr16:12788013-12788094
>chr16:12789539-12789829
>chr16:12790635-12790952
>chr16:12791037-12791417
>chr16:12791951-12792264
>chr16:12792539-12793041
>chr16:12793512-12793631
>chr16:12794242-12794333
>chr16:12794530-12794759
>chr16:12795353-12795648
>chr16:12795808-12796102
>chr16:12796205-12796809
>chr16:12796987-12797049
>chr16:12797219-12798078
>chr16:12799239-12799548
>chr16:12800130-12800458
>chr16:12801085-12801551
>chr16:12802313-12802603
>chr16:12804106-12804185
>chr16:12804298-12804438
>chr16:12804849-12805196
>chr16:12805429-12805487
>chr16:12805625-12806135
>chr16:12806233-12806568
>chr16:12806812-12807262
>chr16:12807490-12809837
>chr16:12809920-12810448
>chr16:12811063-12811364
>chr16:12811782-12812657
>chr16:12812702-12812756
>chr16:12812858-12814184
>chr16:12814575-12814916
>chr16:12815986-12816345
>chr16:12816579-12816977
>chr16:12817034-12817407
>chr16:12817635-12817739
>chr16:12817877-12818517
>chr16:12818587-12818648
>chr16:12818801-12818898
>chr16:12818955-12819388
>chr16:12819632-12820001
>chr16:12820284-12820930
>chr16:12821067-12821385
>chr16:12821851-12822239
>chr16:12822433-12822882
>chr16:12823541-12824009
>chr16:12824498-12824821
>chr16:12824985-12826259
>chr16:12826613-12827270
>chr16:12828333-12828364
>chr16:12828624-12828771
>chr16:12828820-12829241
>chr16:12829618-12829724
>chr16:12829828-12829911
>chr16:12830052-12830379
>chr16:12830461-12830781
>chr16:12830816-12831220
>chr16:12831696-12832012
>chr16:12832531-12832581
>chr16:12832718-12833672
>chr16:12834515-12834931
>chr16:12835201-12835332
>chr16:12835447-12835806
>chr16:12836196-12836873
>chr16:12836954-12837528
>chr16:12837746-12838041
>chr16:12838198-12838503
>chr16:12838953-12839259
>chr16:12839346-12839417
>chr16:12839487-12842115
>chr16:12842832-12843168
>chr16:12843624-12843947
>chr16:12844285-12844589
>chr16:12844914-12845242
>chr16:12845520-12846112
>chr16:12846208-12846283
>chr16:12846412-12846712
>chr16:12846938-12847238
>chr16:12847578-12847795
>chr16:12848407-12848741
>chr16:12849157-12849447
>chr16:12849814-12850225
>chr16:12850408-12850487
>chr16:12850974-12852136
>chr16:12853164-12853472
>chr16:12853649-12853977
>chr16:12854861-12855188
>chr16:12855302-12855674
>chr16:12856098-12856480
>chr16:12856707-12856740
>chr16:12857525-12857866
>chr16:12857934-12858158
>chr16:12858644-12859117
>chr16:12859257-12859290
>chr16:12860047-12860343
>chr16:12860533-12860841
>chr16:12861265-12861847
>chr16:12861975-12862010
>chr16:12862132-12862348
>chr16:12862388-12862698
>chr16:12863300-12863638
>chr16:12864251-12864611
>chr16:12864700-12865013
>chr16:12865176-12865255
>chr16:12865365-12865722
>chr16:12866423-12866767
>chr16:12867506-12867818
>chr16:12868575-12868674
>chr16:12869298-12869694
>chr16:12869979-12870090
>chr16:12870246-12870321
>chr16:12870474-12871024
>chr16:12871961-12872178
>chr16:12872580-12872970
>chr16:12873330-12873659
>chr16:12873768-12874113
>chr16:12875246-12875543
>chr16:12875650-12875698
>chr16:12875995-12876424
>chr16:12877028-12877630
>chr16:12878200-12878498
>chr16:12879045-12879695
>chr16:12879998-12880042
>chr16:12880438-12880879
>chr16:12881168-12881205
>chr16:12881286-12881394
>chr16:12881978-12882617
>chr16:12882659-12883436
>chr16:12883545-12885026
>chr16:12885144-12885326
>chr16:12885360-12885419
>chr16:12886227-12886300
>chr16:12886710-12887892
>chr16:12888283-12889031
>chr16:12889547-12890059
>chr16:12890603-12890960
>chr16:12891183-12891243
>chr16:12891587-12891913
>chr16:12892341-12893015
>chr16:12894482-12894821
>chr16:12895687-12896008
>chr16:12896574-12896645
>chr16:12896698-12896839
>chr16:12897076-12897218
>chr16:12897439-12897746
>chr16:12901552-12901611
>chr16:12902662-12902701
>chr16:12902827-12902906
>chr16:12903941-12903994
>chr16:12904837-12905132
>chr16:12905571-12905901
>chr16:12906742-12906774
>chr16:12906828-12907459
>chr16:12907994-12908065
>chr16:12909199-12909255
>chr16:12909784-12910167
>chr16:12910297-12910354
>chr16:12910735-12910794
>chr16:12911011-12911093
>chr16:12911204-12911249
>chr16:12911869-12911944
>chr16:12912893-12912955
>chr16:12913044-12913825
>chr16:12914013-12914554
>chr16:12915176-12915474
>chr16:12916133-12916200
>chr16:12920170-12920762
>chr16:12921498-12921800
>chr16:12921968-12922011
>chr16:12922497-12922826
>chr16:12922936-12923095
>chr16:12923236-12923551
>chr16:12923636-12923924
>chr16:12924309-12924364
>chr16:12924863-12925022
>chr16:12925434-12925475
>chr16:12925877-12926030
>chr16:12926081-12926148
>chr16:12927133-12927203
>chr16:12927391-12927708
>chr16:12928240-12928295
>chr16:12928959-12929830
>chr16:12930131-12930196
>chr16:12931257-12931794
>chr16:12931860-12932642
>chr16:12933119-12933206
>chr16:12933288-12933594
>chr16:12934750-12934802
>chr16:12935565-12935875
>chr16:12936448-12936495
>chr16:12937492-12937869
>chr16:12938502-12938792
>chr16:12939035-12939389
>chr16:12940246-12940395
>chr16:12940468-12940699
>chr16:12940901-12940957
>chr16:12941040-12941934
>chr16:12943267-12943432
>chr16:12943872-12944068
>chr16:12944216-12944267
>chr16:12945477-12945542
>chr16:12945604-12945792
>chr16:12945861-12946322
>chr16:12946938-12947033
>chr16:12948161-12948258
>chr16:12948349-12949031
>chr16:12949490-12951286
>chr16:12951455-12951554
>chr16:12952492-12952954
>chr16:12953166-12953328
>chr16:12953699-12954071
>chr16:12954619-12954739
>chr16:12955529-12956903
>chr16:12957059-12957108
>chr16:12957256-12957863
>chr16:12957968-12958031
>chr16:12958224-12958315
>chr16:12958716-12958874
>chr16:12959067-12959142
>chr16:12960269-12960831
>chr16:12961603-12961655
>chr16:12962506-12962780
>chr16:12965023-12965074
>chr16:12965200-12965303
>chr16:12966083-12966161
>chr16:12966391-12966581
>chr16:12966710-12966782
>chr16:12966987-12967616
>chr16:12967799-12968241
>chr16:12968448-12968547
>chr16:12968801-12969186
>chr16:12969457-12969827
>chr16:12970103-12970827
>chr16:12972641-12972718
>chr16:12972823-12973155
>chr16:12974469-12974744
>chr16:12974900-12975069
>chr16:12975250-12975532
>chr16:12976087-12976394
>chr16:12977378-12978027
>chr16:12980530-12980672
>chr16:12981670-12982028
>chr16:12982103-12982163
>chr16:12982217-12982406
>chr16:12983425-12983795
>chr16:12985216-12985450
>chr16:12986220-12986330
>chr16:12987278-12987785
>chr16:12988456-12988870
>chr16:12989255-12989534
>chr16:12989691-12990542
>chr16:12992004-12992081
>chr16:12992235-12992584
>chr16:12992810-12992965
>chr16:12993848-12994000
>chr16:12994525-12994560
>chr16:12995049-12995348
>chr16:12997068-12997182
>chr16:12997301-12997345
>chr16:12997407-12997707
>chr16:12998524-12998757
>chr16:12998842-12999189
>chr16:12999217-12999314
>chr16:12999426-12999497
>chr16:12999857-12999912
>chr16:13000911-13001234
>chr16:13001806-13001920
>chr16:13002442-13002839
>chr16:13003575-13003923
>chr16:13004640-13005006
>chr16:13005431-13005508
>chr16:13006541-13006635
>chr16:13008403-13008936
>chr16:13009830-13010000
>chr16:13010000-13010271
>chr16:13010666-13010980
>chr16:13011169-13011294
>chr16:13011334-13012210
>chr16:13013732-13014047
>chr16:13014124-13014170
>chr16:13015116-13015443
>chr16:13015799-13016279
>chr16:13016548-13016604
>chr16:13016984-13017328
>chr16:13017602-13017726
>chr16:13018949-13019355
>chr16:13019399-13020599
>chr16:13021147-13021291
>chr16:13021868-13021957
>chr16:13022010-13023868
>chr16:13024615-13024706
>chr16:13025729-13026373
>chr16:13026404-13026657
>chr16:13027414-13028068
>chr16:13028318-13028689
>chr16:13029031-13029764
>chr16:13029997-13030077
>chr16:13031176-13031273
>chr16:13031993-13032455
>chr16:13033852-13034164
>chr16:13035523-13035782
>chr16:13035830-13035999
>chr16:13036493-13036604
>chr16:13036971-13037160
>chr16:13037979-13038468
>chr16:13038817-13039257
>chr16:13039838-13039905
>chr16:13040323-13040364
>chr16:13040408-13040439
>chr16:13043290-13043346
>chr16:13043466-13043577
>chr16:13044221-13044296
>chr16:13044352-13044473
>chr16:13045035-13045071
>chr16:13045482-13045525
>chr16:13045591-13045678
>chr16:13048428-13048753
>chr16:13049147-13049229
>chr16:13049288-13049338
>chr16:13050351-13050677
>chr16:13051092-13051449
>chr16:13051535-13051596
>chr16:13051770-13052096
>chr16:13052940-13053256
>chr16:13053973-13054265
>chr16:13055185-13055264
>chr16:13057411-13057481
>chr16:13057633-13058033
>chr16:13058233-13058271
>chr16:13058489-13058568
>chr16:13058739-13058802
>chr16:13059055-13059662
>chr16:13059828-13060017
>chr16:13060554-13060685
>chr16:13062966-13063334
>chr16:13064061-13064292
>chr16:13064391-13064514
>chr16:13064675-13064761
>chr16:13065242-13065300
>chr16:13066285-13066452
>chr16:13066579-13066639
>chr16:13066675-13066748
>chr16:13067394-13067446
>chr16:13067559-13067664
>chr16:13068739-13069678
>chr16:13069735-13069928
>chr16:13070118-13070225
>chr16:13071079-13071141
>chr16:13071163-13071224
>chr16:13071379-13071428
>chr16:13071500-13071948
>chr16:13072613-13073138
>chr16:13073470-13073568
>chr16:13073875-13074384
>chr16:13074604-13075016
>chr16:13075950-13076346
>chr16:13076620-13076672
>chr16:13076854-13076911
>chr16:13077195-13077277
>chr16:13078169-13078714
>chr16:13080091-13080401
>chr16:13080800-13081070
>chr16:13081700-13081935
>chr16:13085218-13085277
>chr16:13086074-13086407
>chr16:13086805-13092958
>chr16:13093346-13093391
>chr16:13094791-13095019
>chr16:13095944-13096012
>chr16:13096091-13096140
>chr16:13097446-13097697
>chr16:13098992-13099027
>chr16:13099308-13099368
>chr16:13099530-13099656
>chr16:13100282-13100329
>chr16:13100679-13101420
>chr16:13101598-13101831
>chr16:13104242-13104600
>chr16:13104624-13104888
>chr16:13105077-13105131
>chr16:13106036-13106147
>chr16:13106362-13106437
>chr16:13107144-13107521
>chr16:13108118-13108554
>chr16:13109105-13109308
>chr16:13109550-13109630
>chr16:13109749-13109890
>chr16:13109932-13110043
>chr16:13110974-13111352
>chr16:13111401-13111511
>chr16:13111914-13112015
>chr16:13112258-13112419
>chr16:13112905-13113263
>chr16:13113866-13113957
>chr16:13114120-13114499
>chr16:13114896-13115666
>chr16:13116967-13117353
>chr16:13117622-13117823
>chr16:13117899-13118215
>chr16:13118554-13118647
>chr16:13118694-13119201
>chr16:13119235-13119303
>chr16:13121049-13121648
>chr16:13121698-13121886
>chr16:13122688-13123091
>chr16:13124605-13125321
>chr16:13125805-13125874
>chr16:13126407-13127599
>chr16:13129135-13129260
>chr16:13130196-13130254
>chr16:13130402-13130461
>chr16:13130810-13131663
>chr16:13132190-13132532
>chr16:13134185-13134379
>chr16:13135646-13135741
>chr16:13136157-13136192
>chr16:13136314-13136709
>chr16:13137448-13137757
>chr16:13139129-13139514
>chr16:13140036-13140481
>chr16:13141363-13141736
>chr16:13142982-13143308
>chr16:13144151-13144459
>chr16:13145190-13145554
>chr16:13145759-13146198
>chr16:13146353-13146559
>chr16:13147000-13147047
>chr16:13147487-13147842
>chr16:13148554-13148622
>chr16:13149636-13150030
>chr16:13151090-13151408
>chr16:13151918-13151976
>chr16:13152758-13152929
>chr16:13153095-13153239
>chr16:13153943-13154206
>chr16:13155545-13155636
>chr16:13155774-13155821
>chr16:13156449-13156757
>chr16:13157090-13157193
>chr16:13158774-13159290
>chr16:13159859-13159954
>chr16:13161872-13161962
>chr16:13162921-13163119
>chr16:13163288-13163330
>chr16:13163492-13163788
>chr16:13163827-13163910
>chr16:13163958-13164067
>chr16:13164135-13164577
>chr16:13164697-13164827
>chr16:13164897-13165093
>chr16:13166493-13166560
>chr16:13166836-13167390
>chr16:13167488-13168080
>chr16:13168791-13168834
>chr16:13169913-13170265
>chr16:13170367-13171353
>chr16:13171830-13171927
>chr16:13172020-13172116
>chr16:13173523-13173678
>chr16:13173860-13173961
>chr16:13174020-13174071
>chr16:13174147-13174222
>chr16:13175094-13175465
>chr16:13177650-13177972
>chr16:13178835-13178878
>chr16:13179031-13179348
>chr16:13180414-13180729
>chr16:13181057-13181205
>chr16:13181244-13181342
>chr16:13182248-13182306
>chr16:13182787-13182848
>chr16:13184438-13184546
>chr16:13184800-13184969
>chr16:13185087-13185549
>chr16:13186215-13187039
>chr16:13187292-13187645
>chr16:13188036-13188083
>chr16:13188433-13188751
>chr16:13188894-13189068
>chr16:13189437-13189509
>chr16:13190088-13190333
>chr16:13191885-13192157
>chr16:13192265-13192422
>chr16:13192636-13193003
>chr16:13193218-13193725
>chr16:13194353-13194475
>chr16:13194713-13194990
>chr16:13195330-13195473
>chr16:13195558-13195633
>chr16:13195713-13197184
>chr16:13197899-13198472
>chr16:13200386-13200468
>chr16:13201146-13201640
>chr16:13203567-13204257
>chr16:13205461-13205596
>chr16:13205753-13206068
>chr16:13206998-13207244
>chr16:13208413-13208555
>chr16:13209047-13209104
>chr16:13209811-13210113
>chr16:13210974-13211337
>chr16:13214184-13214509
>chr16:13214589-13214945
>chr16:13215886-13216217
>chr16:13216981-13217320
>chr16:13217741-13218136
>chr16:13219686-13219986
>chr16:13221599-13221750
>chr16:13221897-13222278
>chr16:13222779-13222893
>chr16:13223124-13223424
>chr16:13223619-13223824
>chr16:13223939-13224071
>chr16:13224557-13224612
>chr16:13224984-13225215
>chr16:13225298-13225353
>chr16:13228655-13229170
>chr16:13229493-13229556
>chr16:13230176-13230286
>chr16:13230621-13231179
>chr16:13232220-13233336
>chr16:13233681-13234136
>chr16:13237369-13237698
>chr16:13238773-13239867
>chr16:13241228-13241535
>chr16:13242173-13242223
>chr16:13242904-13244113
>chr16:13244273-13244638
>chr16:13244903-13245219
>chr16:13245402-13245646
>chr16:13246109-13246470
>chr16:13246873-13247333
>chr16:13247400-13247471
>chr16:13248344-13248406
>chr16:13249613-13250043
>chr16:13252182-13252263
>chr16:13252294-13252436
>chr16:13252808-13253300
>chr16:13253396-13253771
>chr16:13254110-13254173
>chr16:13254233-13254300
>chr16:13255180-13255282
>chr16:13256252-13256585
>chr16:13256710-13256757
>chr16:13257480-13257513
>chr16:13258559-13261155
>chr16:13261302-13261404
>chr16:13262627-13262762
>chr16:13263256-13263693
>chr16:13264157-13264474
>chr16:13264858-13265677
>chr16:13267304-13267348
>chr16:13268232-13268537
>chr16:13271665-13271732
>chr16:13271792-13272067
>chr16:13272360-13272561
>chr16:13273276-13273671
>chr16:13275732-13275793
>chr16:13275883-13279439
>chr16:13279927-13280111
>chr16:13280437-13280643
>chr16:13280768-13280835
>chr16:13280929-13281044
>chr16:13281309-13281372
>chr16:13281593-13281977
>chr16:13282001-13282085
>chr16:13282337-13282455
>chr16:13283352-13283730
>chr16:13284578-13284925
>chr16:13285958-13286365
>chr16:13288233-13288284
>chr16:13288332-13288370
>chr16:13288403-13288986
>chr16:13289494-13289715
>chr16:13294196-13294244
>chr16:13294951-13295037
>chr16:13295184-13295238
>chr16:13296639-13296934
>chr16:13297745-13298089
>chr16:13298325-13298396
>chr16:13299378-13299741
>chr16:13299850-13299889
>chr16:13300819-13300975
>chr16:13301725-13301799
>chr16:13302719-13302899
>chr16:13302950-13303665
>chr16:13304278-13304563
>chr16:13304975-13305118
>chr16:13306434-13306475
>chr16:13306569-13306670
>chr16:13306850-13306916
>chr16:13306992-13307057
>chr16:13309135-13309690
>chr16:13309797-13310192
>chr16:13310650-13310991
>chr16:13311854-13311966
>chr16:13312061-13312308
>chr16:13312963-13313277
>chr16:13314176-13314853
>chr16:13314942-13314991
>chr16:13317440-13317620
>chr16:13318214-13318600
>chr16:13318964-13319315
>chr16:13319992-13320335
>chr16:13321331-13321372
>chr16:13321872-13321998
>chr16:13322362-13322408
>chr16:13323423-13324242
>chr16:13324617-13324682
>chr16:13324732-13325010
>chr16:13325056-13325248
>chr16:13325318-13325462
>chr16:13325696-13326097
>chr16:13326437-13326719
>chr16:13327334-13327961
>chr16:13328383-13328963
>chr16:13329272-13329447
>chr16:13330664-13330703
>chr16:13332088-13332140
>chr16:13334462-13334815
>chr16:13336410-13336450
>chr16:13337151-13337525
>chr16:13337591-13338062
>chr16:13340817-13340918
>chr16:13341104-13341184
>chr16:13342298-13342585
>chr16:13343002-13343118
>chr16:13344413-13344488
>chr16:13345090-13346264
>chr16:13346636-13346768
>chr16:13347840-13347979
>chr16:13348199-13348319
>chr16:13349937-13350082
>chr16:13350157-13350248
>chr16:13350335-13350524
>chr16:13351136-13351194
>chr16:13351507-13351558
>chr16:13352577-13358067
>chr16:13358358-13358446
>chr16:13359208-13359512
>chr16:13360300-13360697
>chr16:13361923-13362476
>chr16:13363920-13364110
>chr16:13365015-13365079
>chr16:13365446-13365765
>chr16:13366559-13367012
>chr16:13367678-13367756
>chr16:13367866-13368039
>chr16:13369023-13369160
>chr16:13369935-13370091
>chr16:13371117-13371215
>chr16:13373462-13373941
>chr16:13374121-13375836
>chr16:13376696-13376960
>chr16:13377738-13378053
>chr16:13380645-13381113
>chr16:13381831-13381922
>chr16:13382177-13382911
>chr16:13383000-13383185
>chr16:13383559-13384005
>chr16:13384964-13385262
>chr16:13385337-13385953
>chr16:13386112-13386291
>chr16:13386777-13386861
>chr16:13387213-13387379
>chr16:13387493-13387827
>chr16:13388291-13388607
>chr16:13389048-13389578
>chr16:13392171-13392230
>chr16:13392328-13392493
>chr16:13393227-13393359
>chr16:13394919-13394969
>chr16:13396224-13396470
>chr16:13396854-13398034
>chr16:13398104-13398226
>chr16:13398392-13398445
>chr16:13398518-13398818
>chr16:13398976-13399292
>chr16:13399764-13399877
>chr16:13401136-13401375
>chr16:13401575-13401613
>chr16:13401701-13402243
>chr16:13402507-13403168
>chr16:13403404-13403454
>chr16:13405461-13406102
>chr16:13406780-13407081
>chr16:13407137-13407234
>chr16:13407354-13407492
>chr16:13408025-13408100
>chr16:13408238-13408382
>chr16:13408854-13409506
>chr16:13412401-13412498
>chr16:13412566-13413037
>chr16:13413464-13413790
>chr16:13414609-13415629
>chr16:13416580-13416970
>chr16:13419750-13419851
>chr16:13419960-13420284
>chr16:13421260-13421627
>chr16:13422406-13422764
>chr16:13423549-13423609
>chr16:13424990-13425700
>chr16:13426224-13426274
>chr16:13428745-13429087
>chr16:13429230-13429323
>chr16:13429467-13429683
>chr16:13429855-13429988
>chr16:13430027-13430230
>chr16:13430641-13430750
>chr16:13430768-13430905
>chr16:13431747-13432102
>chr16:13432719-13433139
>chr16:13433338-13433422
>chr16:13433876-13434800
>chr16:13436070-13436360
>chr16:13436428-13436710
>chr16:13436946-13437149
>chr16:13437851-13438169
>chr16:13439021-13439140
>chr16:13439200-13439267
>chr16:13439316-13439499
>chr16:13440640-13440951
>chr16:13441436-13441619
>chr16:13441658-13441734
>chr16:13442317-13442821
>chr16:13444063-13444490
>chr16:13444761-13445165
>chr16:13445764-13446248
>chr16:13446634-13447084
>chr16:13449164-13449265
>chr16:13449833-13450123
>chr16:13450645-13450814
>chr16:13451926-13451966
>chr16:13452893-13453194
>chr16:13453675-13453726
>chr16:13456966-13457312
>chr16:13457902-13458005
>chr16:13458826-13459158
>chr16:13459935-13460074
>chr16:13460339-13460447
>chr16:13461295-13461920
>chr16:13461999-13462386
>chr16:13462533-13463184
>chr16:13465220-13465286
>chr16:13466063-13466162
>chr16:13466339-13466800
>chr16:13467009-13467177
>chr16:13467454-13467515
>chr16:13467581-13467625
>chr16:13468302-13468349
>chr16:13468706-13469468
>chr16:13470305-13470763
>chr16:13471302-13471341
>chr16:13472368-13472787
>chr16:13473131-13473188
>chr16:13473276-13473380
>chr16:13474123-13474168
>chr16:13474717-13474826
>chr16:13475309-13475486
>chr16:13475571-13476047
>chr16:13476112-13476507
>chr16:13476726-13477065
>chr16:13477588-13477995
>chr16:13479079-13479117
>chr16:13479238-13479273
>chr16:13479967-13480055
>chr16:13481209-13481392
>chr16:13481678-13481722
>chr16:13482513-13482809
>chr16:13483602-13483682
>chr16:13483748-13483942
>chr16:13484081-13484199
>chr16:13484567-13484955
>chr16:13485012-13485865
>chr16:13485906-13486008
>chr16:13486427-13486525
>chr16:13486683-13487007
>chr16:13487147-13487825
>chr16:13488481-13489746
>chr16:13489788-13489890
>chr16:13490264-13490569
>chr16:13491239-13491273
>chr16:13491504-13491983
>chr16:13494413-13494477
>chr16:13494798-13494881
>chr16:13494974-13495027
>chr16:13495642-13495741
>chr16:13497116-13497321
>chr16:13497400-13497759
>chr16:13497929-13498288
>chr16:13498468-13498792
>chr16:13500026-13500404
>chr16:13500550-13500687
>chr16:13501139-13501248
>chr16:13501684-13502137
>chr16:13502559-13502971
>chr16:13503317-13503413
>chr16:13504818-13504866
>chr16:13506771-13507067
>chr16:13507170-13507237
>chr16:13508051-13508511
>chr16:13509341-13509406
>chr16:13509831-13510339
>chr16:13512078-13514349
>chr16:13514596-13514681
>chr16:13515036-13515145
>chr16:13515334-13515452
>chr16:13516517-13516808
>chr16:13517126-13517206
>chr16:13517295-13517325
>chr16:13518769-13519054
>chr16:13519575-13519938
>chr16:13520311-13520637
>chr16:13520842-13520984
>chr16:13523062-13523805
>chr16:13523907-13524013
>chr16:13524513-13524904
>chr16:13525636-13525756
>chr16:13526383-13526684
>chr16:13528999-13529069
>chr16:13529343-13529448
>chr16:13530015-13530333
>chr16:13531391-13531507
>chr16:13532540-13532585
>chr16:13533769-13534089
>chr16:13534231-13534528
>chr16:13534787-13534861
>chr16:13534954-13535267
>chr16:13535970-13536299
>chr16:13537140-13537476
>chr16:13537923-13538018
>chr16:13538598-13538672
>chr16:13539115-13539480
>chr16:13539551-13540228
>chr16:13540723-13540780
>chr16:13542064-13542249
>chr16:13543037-13543160
>chr16:13544199-13544299
>chr16:13544385-13544451
>chr16:13544652-13544950
>chr16:13546307-13546562
>chr16:13546681-13546717
>chr16:13547136-13547191
>chr16:13547257-13547614
>chr16:13547655-13549474
>chr16:13549604-13549662
>chr16:13549739-13550046
>chr16:13550795-13551241
>chr16:13551743-13552032
>chr16:13553020-13553174
>chr16:13554409-13554777
>chr16:13555148-13555254
>chr16:13556271-13556313
>chr16:13556413-13557000
>chr16:13557062-13557217
>chr16:13557991-13558094
>chr16:13558697-13558776
>chr16:13558932-13558982
>chr16:13559279-13559688
>chr16:13560764-13561153
>chr16:13562341-13562641
>chr16:13562882-13562952
>chr16:13563402-13563754
>chr16:13564893-13565218
>chr16:13565301-13566106
>chr16:13566204-13566472
>chr16:13566521-13566591
>chr16:13567349-13567640
>chr16:13570497-13570549
>chr16:13571318-13571666
>chr16:13571804-13571854
>chr16:13573244-13573335
>chr16:13574700-13574734
>chr16:13575052-13575120
>chr16:13575182-13575293
>chr16:13575597-13576308
>chr16:13576658-13577681
>chr16:13577817-13577985
>chr16:13578337-13578447
>chr16:13579217-13579974
>chr16:13580542-13580892
>chr16:13581536-13581834
>chr16:13582382-13582745
>chr16:13583122-13583513
>chr16:13583833-13584265
>chr16:13584927-13585404
>chr16:13585686-13585801
>chr16:13585850-13585948
>chr16:13586216-13586585
>chr16:13586828-13586901
>chr16:13587070-13587205
>chr16:13589025-13589667
>chr16:13590560-13591000
>chr16:13591183-13591210
>chr16:13591492-13591803
>chr16:13591901-13592439
>chr16:13592909-13593068
>chr16:13593171-13593232
>chr16:13593337-13593416
>chr16:13593546-13593888
>chr16:13595313-13595635
>chr16:13595682-13595715
>chr16:13595824-13596109
>chr16:13596953-13597614
>chr16:13598654-13599061
>chr16:13599190-13599547
>chr16:13599770-13599830
>chr16:13599999-13600114
>chr16:13600422-13600783
>chr16:13600853-13600983
>chr16:13601804-13602205
>chr16:13602972-13603043
>chr16:13603587-13603745
>chr16:13604667-13604918
>chr16:13605847-13605947
>chr16:13606030-13606079
>chr16:13606134-13606537
>chr16:13606607-13606997
>chr16:13607088-13607401
>chr16:13607466-13607510
>chr16:13607602-13607921
>chr16:13608034-13608429
>chr16:13608539-13608727
>chr16:13608884-13608964
>chr16:13609175-13609712
>chr16:13609981-13610479
>chr16:13610529-13610682
>chr16:13612141-13612182
>chr16:13612371-13612682
>chr16:13612746-13612842
>chr16:13613506-13613585
>chr16:13613867-13614014
>chr16:13614050-13614087
>chr16:13614165-13614209
>chr16:13614513-13614875
>chr16:13615609-13615944
>chr16:13616488-13616599
>chr16:13617374-13617501
>chr16:13617677-13617720
>chr16:13617908-13617981
>chr16:13618022-13618117
>chr16:13618693-13618882
>chr16:13618975-13619181
>chr16:13619243-13620612
>chr16:13621375-13621674
>chr16:13622342-13622684
>chr16:13624463-13624787
>chr16:13624882-13624953
>chr16:13625730-13626303
>chr16:13626380-13627350
>chr16:13627557-13627887
>chr16:13629998-13630279
>chr16:13631250-13633030
>chr16:13633098-13633146
>chr16:13633264-13633408
>chr16:13633485-13633589
>chr16:13633642-13634046
>chr16:13634113-13634264
>chr16:13634421-13634511
>chr16:13634592-13634947
>chr16:13635907-13636785
>chr16:13636935-13637555
>chr16:13638158-13638331
>chr16:13638618-13638653
>chr16:13638768-13639071
>chr16:13639218-13639686
>chr16:13640380-13640429
>chr16:13640581-13640900
>chr16:13641110-13641596
>chr16:13642257-13642308
>chr16:13642567-13642614
>chr16:13643016-13643126
>chr16:13643354-13643497
>chr16:13643573-13643755
>chr16:13644282-13644326
>chr16:13644514-13644736
>chr16:13644842-13645172
>chr16:13645422-13645561
>chr16:13647031-13647320
>chr16:13648688-13648746
>chr16:13648857-13650208
>chr16:13651418-13651831
>chr16:13651936-13652162
>chr16:13652269-13652305
>chr16:13652521-13653059
>chr16:13653217-13653335
>chr16:13653963-13654038
>chr16:13654086-13654550
>chr16:13655018-13655051
>chr16:13655276-13655346
>chr16:13656977-13657045
>chr16:13658338-13658488
>chr16:13658748-13658993
>chr16:13659045-13659137
>chr16:13660589-13660728
>chr16:13660850-13661422
>chr16:13662309-13662966
>chr16:13663834-13663973
>chr16:13664656-13665019
>chr16:13665357-13665715
>chr16:13665844-13666032
>chr16:13666810-13667445
>chr16:13667555-13667751
>chr16:13668574-13668871
>chr16:13669021-13669138
>chr16:13670257-13670334
>chr16:13672604-13672925
>chr16:13673354-13673610
>chr16:13674393-13674783
>chr16:13674866-13675642
>chr16:13675812-13678303
>chr16:13678370-13678461
>chr16:13678521-13678940
>chr16:13679095-13679270
>chr16:13681944-13682072
>chr16:13682872-13682944
>chr16:13686114-13686808
>chr16:13687012-13687072
>chr16:13687782-13687917
>chr16:13688388-13689084
>chr16:13690366-13690542
>chr16:13691017-13691168
>chr16:13691230-13693427
>chr16:13694903-13695065
>chr16:13696291-13696432
>chr16:13696576-13696928
>chr16:13699172-13699265
>chr16:13699384-13699423
>chr16:13700794-13701114
>chr16:13701630-13701967
>chr16:13703419-13703741
>chr16:13704613-13704940
>chr16:13705227-13705310
>chr16:13705454-13705550
>chr16:13705621-13706172
>chr16:13706432-13706488
>chr16:13706518-13706801
>chr16:13706922-13707005
>chr16:13707308-13708208
>chr16:13709363-13710179
>chr16:13710299-13710611
>chr16:13711079-13711166
>chr16:13711296-13711325
>chr16:13711777-13712097
>chr16:13713273-13713381
>chr16:13713425-13713469
>chr16:13713681-13713776
>chr16:13713876-13713955
>chr16:13713980-13715048
>chr16:13715185-13715481
>chr16:13715534-13715605
>chr16:13716012-13716072
>chr16:13716391-13716679
>chr16:13716743-13716843
>chr16:13716986-13717054
>chr16:13717824-13718536
>chr16:13721145-13721437
>chr16:13721483-13721677
>chr16:13721795-13722194
>chr16:13723482-13723586
>chr16:13723725-13723799
>chr16:13724587-13725143
>chr16:13725166-13725283
>chr16:13725609-13726245
>chr16:13728787-13729394
>chr16:13729434-13731084
>chr16:13732204-13732592
>chr16:13734330-13734570
>chr16:13734922-13735539
>chr16:13735646-13735914
>chr16:13735952-13736002
>chr16:13737122-13737408
>chr16:13738436-13738516
>chr16:13738841-13739163
>chr16:13739446-13740912
>chr16:13741083-13741116
>chr16:13741662-13741707
>chr16:13741799-13742068
>chr16:13742297-13742413
>chr16:13743136-13743234
>chr16:13744422-13745168
>chr16:13745722-13746065
>chr16:13746219-13746267
>chr16:13746728-13747030
>chr16:13747178-13747574
>chr16:13748455-13748521
>chr16:13748847-13749487
>chr16:13749918-13750147
>chr16:13751711-13751825
>chr16:13752112-13752209
>chr16:13752253-13752345
>chr16:13753279-13754149
>chr16:13754422-13754453
>chr16:13754872-13755185
>chr16:13757410-13758096
>chr16:13758553-13758814
>chr16:13761208-13761682
>chr16:13763128-13763434
>chr16:13764278-13764974
>chr16:13765407-13765591
>chr16:13765648-13765932
>chr16:13766330-13766410
>chr16:13766563-13766904
>chr16:13770201-13770761
>chr16:13770951-13771014
>chr16:13771761-13772436
>chr16:13773943-13775349
>chr16:13775744-13775857
>chr16:13775956-13776016
>chr16:13776197-13776441
>chr16:13777069-13777205
>chr16:13778157-13778193
>chr16:13778313-13778687
>chr16:13778871-13779075
>chr16:13779108-13779918
>chr16:13779981-13780127
>chr16:13780420-13780533
>chr16:13780569-13780606
>chr16:13782425-13782487
>chr16:13782655-13782730
>chr16:13782937-13782975
>chr16:13783228-13783275
>chr16:13783904-13784321
>chr16:13785233-13785408
>chr16:13785920-13786420
>chr16:13786975-13787325
>chr16:13788104-13788417
>chr16:13788609-13788671
>chr16:13789173-13789368
>chr16:13789576-13790193
>chr16:13790457-13791286
>chr16:13791706-13791823
>chr16:13792057-13792136
>chr16:13792669-13793006
>chr16:13794816-13794852
>chr16:13795763-13796013
>chr16:13796974-13798254
>chr16:13798623-13798723
>chr16:13798906-13799108
>chr16:13799678-13800012
>chr16:13801922-13801974
>chr16:13802067-13802121
>chr16:13802622-13802694
>chr16:13804075-13804255
>chr16:13804328-13804476
>chr16:13804551-13804648
>chr16:13804685-13805219
>chr16:13805376-13805834
>chr16:13805964-13806117
>chr16:13807787-13807878
>chr16:13808431-13808848
>chr16:13809024-13809121
>chr16:13809936-13810088
>chr16:13810246-13810557
>chr16:13811019-13811441
>chr16:13812570-13812741
>chr16:13813086-13813138
>chr16:13814970-13815076
>chr16:13815167-13815270
>chr16:13815371-13815468
>chr16:13815512-13815639
>chr16:13815696-13815819
>chr16:13815988-13816452
>chr16:13817971-13818274
>chr16:13818692-13818830
>chr16:13818902-13819181
>chr16:13820685-13821469
>chr16:13821943-13822593
>chr16:13822649-13822961
>chr16:13823953-13824336
>chr16:13824535-13824592
>chr16:13826194-13826548
>chr16:13827035-13827186
>chr16:13827311-13827371
>chr16:13827520-13828517
>chr16:13829051-13829104
>chr16:13829348-13829409
>chr16:13830135-13830451
>chr16:13830869-13831128
>chr16:13831457-13831790
>chr16:13832232-13832446
>chr16:13832524-13832855
>chr16:13833323-13834000
>chr16:13834980-13835074
>chr16:13835531-13835798
>chr16:13836607-13836744
>chr16:13836898-13837700
>chr16:13837978-13838299
>chr16:13840158-13840252
>chr16:13840448-13840495
>chr16:13840846-13840943
>chr16:13841244-13841928
>chr16:13842498-13842632
>chr16:13842945-13843212
>chr16:13843858-13843932
>chr16:13844070-13844504
>chr16:13845609-13845707
>chr16:13846247-13846449
>chr16:13849527-13849819
>chr16:13850161-13850540
>chr16:13851025-13851344
>chr16:13851698-13852057
>chr16:13852208-13852265
>chr16:13852607-13852912
>chr16:13852957-13853003
>chr16:13853161-13853210
>chr16:13853583-13853663
>chr16:13853722-13854341
>chr16:13854858-13855162
>chr16:13857452-13857554
>chr16:13859102-13859484
>chr16:13860580-13860982
>chr16:13861094-13861127
>chr16:13861583-13861634
>chr16:13861723-13862018
>chr16:13862510-13862557
>chr16:13862810-13863199
>chr16:13864068-13864154
>chr16:13864865-13864951
>chr16:13865501-13865667
>chr16:13866565-13866640
>chr16:13866756-13866827
>chr16:13866879-13867209
>chr16:13867265-13867588
>chr16:13868387-13868457
>chr16:13868820-13870164
>chr16:13870183-13871854
>chr16:13872731-13872780
>chr16:13873098-13873178
>chr16:13874364-13874424
>chr16:13874751-13875185
>chr16:13875240-13875527
>chr16:13875778-13875851
>chr16:13876277-13876422
>chr16:13876784-13877337
>chr16:13878604-13878928
>chr16:13878982-13879103
>chr16:13879212-13879489
>chr16:13880142-13880517
>chr16:13880733-13880814
>chr16:13881001-13881330
>chr16:13881556-13881708
>chr16:13882166-13882206
>chr16:13882740-13883196
>chr16:13883913-13883999
>chr16:13884110-13884183
>chr16:13884325-13885267
>chr16:13885398-13885625
>chr16:13887781-13887821
>chr16:13889050-13890275
>chr16:13890534-13890598
>chr16:13890775-13891175
>chr16:13892127-13892332
>chr16:13892487-13892522
>chr16:13893124-13893191
>chr16:13893477-13893523
>chr16:13893692-13893767
>chr16:13894932-13895229
>chr16:13897171-13897214
>chr16:13898707-13899162
>chr16:13899429-13899733
>chr16:13900107-13901009
>chr16:13901447-13901751
>chr16:13902562-13902621
>chr16:13902667-13902730
>chr16:13903584-13903668
>chr16:13903723-13904274
>chr16:13904362-13904437
>chr16:13904704-13905669
>chr16:13906170-13906222
>chr16:13906965-13907164
>chr16:13908034-13908150
>chr16:13909177-13909283
>chr16:13909341-13909796
>chr16:13910513-13910882
>chr16:13911107-13911266
>chr16:13911970-13912409
>chr16:13912439-13913375
>chr16:13913764-13913837
>chr16:13913889-13914209
>chr16:13914909-13915253
>chr16:13916010-13916345
>chr16:13916428-13916874
>chr16:13917703-13918054
>chr16:13918159-13918206
>chr16:13918268-13918464
>chr16:13919447-13919579
>chr16:13921451-13921516
>chr16:13922240-13922473
>chr16:13922507-13922744
>chr16:13922778-13922931
>chr16:13923635-13923738
>chr16:13923828-13923888
>chr16:13924631-13924669
>chr16:13926310-13926426
>chr16:13927274-13927589
>chr16:13927649-13927712
>chr16:13928716-13928792
>chr16:13929653-13929986
>chr16:13930460-13930616
>chr16:13931596-13931641
>chr16:13932218-13932280
>chr16:13932625-13933212
>chr16:13933422-13933739
>chr16:13934376-13934479
>chr16:13936898-13937222
>chr16:13939224-13939398
>chr16:13940080-13940535
>chr16:13941934-13942094
>chr16:13942485-13942686
>chr16:13943072-13943156
>chr16:13943218-13943633
>chr16:13944558-13944651
>chr16:13945979-13946601
>chr16:13946729-13947067
>chr16:13949337-13949431
>chr16:13949731-13949767
>chr16:13949943-13950261
>chr16:13951073-13951283
>chr16:13952261-13952477
>chr16:13952859-13952973
>chr16:13953108-13953440
>chr16:13953853-13954190
>chr16:13954261-13954407
>chr16:13955964-13956360
>chr16:13958314-13958362
>chr16:13958963-13959673
>chr16:13960381-13960680
>chr16:13961854-13969211
>chr16:13969263-13970880
>chr16:13971391-13971651
>chr16:13971762-13972110
>chr16:13972625-13972744
>chr16:13972807-13972935
>chr16:13973959-13974272
>chr16:13975226-13975555
>chr16:13976051-13976584
>chr16:13976889-13977217
>chr16:13977831-13978144
>chr16:13978257-13978584
>chr16:13978662-13978744
>chr16:13979013-13979293
>chr16:13980513-13980679
>chr16:13981034-13981348
>chr16:13981952-13982267
>chr16:13982526-13983943
>chr16:13985180-13985497
>chr16:13985587-13985796
>chr16:13986230-13986580
>chr16:13986779-13988168
>chr16:13988226-13988306
>chr16:13988620-13988921
>chr16:13989327-13989943
>chr16:13990096-13991522
>chr16:13992149-13992595
>chr16:13993303-13994041
>chr16:13995567-13996312
>chr16:13997508-13997853
>chr16:13998364-13999243
>chr16:14000079-14000122
>chr16:14000869-14000930
>chr16:14002092-14002381
>chr16:14002660-14002701
>chr16:14003598-14003726
>chr16:14005921-14006534
>chr16:14006713-14007167
>chr16:14007422-14008426
>chr16:14008476-14009278
>chr16:14009341-14009696
>chr16:14010307-14010790
>chr16:14011059-14011148
>chr16:14011306-14011359
>chr16:14011598-14011876
>chr16:14012201-14012789
>chr16:14014262-14014966
>chr16:14015374-14015424
>chr16:14016484-14016803
>chr16:14017047-14017370
>chr16:14017588-14018020
>chr16:14018254-14018309
>chr16:14018349-14018457
>chr16:14018874-14019619
>chr16:14021386-14022161
>chr16:14022402-14022696
>chr16:14022738-14023002
>chr16:14023145-14023563
>chr16:14023730-14024080
>chr16:14024369-14024457
>chr16:14024859-14024967
>chr16:14025176-14025397
>chr16:14025818-14026080
>chr16:14026252-14026817
>chr16:14026891-14027222
>chr16:14027883-14028251
>chr16:14029032-14029567
>chr16:14029985-14030042
>chr16:14031099-14031466
>chr16:14031809-14032244
>chr16:14032545-14032980
>chr16:14033122-14033895
>chr16:14034134-14034823
>chr16:14035592-14036325
>chr16:14036459-14036688
>chr16:14036920-14037054
>chr16:14038050-14038316
>chr16:14038725-14039128
>chr16:14039572-14040054
>chr16:14040120-14040213
>chr16:14040456-14042462
>chr16:14043970-14044041
>chr16:14044128-14044174
>chr16:14046172-14046369
>chr16:14046860-14046927
>chr16:14047477-14048241
>chr16:14049013-14049229
>chr16:14049460-14049596
>chr16:14049708-14050209
>chr16:14050358-14050635
>chr16:14051095-14051436
>chr16:14051556-14051713
>chr16:14052257-14053984
>chr16:14054187-14054538
>chr16:14055004-14055377
>chr16:14055516-14055633
>chr16:14055915-14056452
>chr16:14056581-14056811
>chr16:14056970-14057004
>chr16:14058667-14059298
>chr16:14059994-14060308
>chr16:14060620-14060673
>chr16:14060855-14061197
>chr16:14062022-14062403
>chr16:14063297-14063402
>chr16:14063442-14063671
>chr16:14063779-14065775
>chr16:14066092-14066132
>chr16:14066220-14066976
>chr16:14067209-14067524
>chr16:14067827-14068136
>chr16:14068400-14068448
>chr16:14068620-14068677
>chr16:14068724-14068885
>chr16:14068955-14069277
>chr16:14069475-14069888
>chr16:14071322-14071380
>chr16:14071519-14071571
>chr16:14072484-14072677
>chr16:14073454-14073511
>chr16:14075542-14075733
>chr16:14076048-14076534
>chr16:14077466-14077687
>chr16:14078415-14078602
>chr16:14078635-14078847
>chr16:14078923-14078996
>chr16:14079232-14079285
>chr16:14080353-14080419
>chr16:14080448-14083341
>chr16:14084269-14084566
>chr16:14084939-14085540
>chr16:14089133-14090186
>chr16:14091710-14092030
>chr16:14095366-14095404
>chr16:14096047-14096376
>chr16:14097559-14097629
>chr16:14097673-14098054
>chr16:14098089-14098617
>chr16:14098774-14100592
>chr16:14100639-14101102
>chr16:14101802-14101877
>chr16:14104099-14104146
>chr16:14105391-14105699
>chr16:14106524-14106584
>chr16:14106854-14106898
>chr16:14107048-14107264
>chr16:14108960-14109170
>chr16:14113016-14113351
>chr16:14116618-14116805
>chr16:14117578-14117644
>chr16:14117887-14118444
>chr16:14118527-14118784
>chr16:14119051-14119425
>chr16:14119488-14119537
>chr16:14121174-14121290
>chr16:14121766-14121814
>chr16:14121869-14121925
>chr16:14122287-14124827
>chr16:14126116-14126221
>chr16:14126774-14126810
>chr16:14127406-14127662
>chr16:14127897-14127980
>chr16:14128506-14128565
>chr16:14128790-14128930
>chr16:14129152-14129723
>chr16:14129800-14130220
>chr16:14130655-14131058
>chr16:14131381-14131976
>chr16:14132001-14132278
>chr16:14133544-14133724
>chr16:14135302-14135671
>chr16:14135900-14136302
>chr16:14136700-14136776
>chr16:14137234-14137280
>chr16:14137674-14137996
>chr16:14138317-14138457
>chr16:14138917-14139256
>chr16:14139324-14139559
>chr16:14139692-14139761
>chr16:14141820-14142158
>chr16:14142222-14142547
>chr16:14143177-14143217
>chr16:14143516-14143664
>chr16:14144401-14145089
>chr16:14145221-14145370
>chr16:14149581-14149666
>chr16:14150176-14150213
>chr16:14150379-14150668
>chr16:14150762-14150884
>chr16:14151191-14151497
>chr16:14152222-14152363
>chr16:14153625-14153849
>chr16:14153969-14154413
>chr16:14154472-14154637
>chr16:14155220-14155479
>chr16:14155964-14156205
>chr16:14156696-14156772
>chr16:14157791-14158019
>chr16:14158400-14158464
>chr16:14158811-14159127
>chr16:14159641-14159973
>chr16:14160107-14160209
>chr16:14160390-14160461
>chr16:14161765-14161797
>chr16:14162030-14162348
>chr16:14162624-14162727
>chr16:14163533-14163953
>chr16:14163996-14164203
>chr16:14164252-14164593
>chr16:14164707-14164749
>chr16:14166483-14168222
>chr16:14168431-14168637
>chr16:14168781-14169039
>chr16:14169387-14169565
>chr16:14169737-14169910
>chr16:14170169-14170497
>chr16:14170979-14171033
>chr16:14171292-14171512
>chr16:14171668-14171878
>chr16:14172367-14172469
>chr16:14173055-14173228
>chr16:14173895-14173964
>chr16:14174396-14174757
>chr16:14175148-14175266
>chr16:14175408-14175541
>chr16:14175706-14175767
>chr16:14175831-14175953
>chr16:14176614-14176866
>chr16:14177574-14177852
>chr16:14178808-14179042
>chr16:14182791-14182835
>chr16:14183703-14183751
>chr16:14184205-14184548
>chr16:14188697-14188863
>chr16:14191154-14191268
>chr16:14192063-14192390
>chr16:14193163-14193245
>chr16:14193378-14193446
>chr16:14193898-14193986
>chr16:14194224-14194287
>chr16:14194426-14194542
>chr16:14194732-14194865
>chr16:14196941-14197278
>chr16:14197909-14198359
>chr16:14198895-14198966
>chr16:14199012-14199046
>chr16:14200179-14200220
>chr16:14201722-14201802
>chr16:14201979-14202050
>chr16:14202269-14202424
>chr16:14203519-14203841
>chr16:14203937-14204266
>chr16:14204391-14204425
>chr16:14204598-14204686
>chr16:14205172-14205244
>chr16:14206544-14206782
>chr16:14207608-14208078
>chr16:14212407-14212466
>chr16:14212907-14212983
>chr16:14217718-14217804
>chr16:14218019-14218422
>chr16:14219268-14219313
>chr16:14221746-14222085
>chr16:14222324-14223376
>chr16:14223395-14224352
>chr16:14224559-14225283
>chr16:14225507-14225586
>chr16:14225652-14225858
>chr16:14226100-14227219
>chr16:14227292-14227926
>chr16:14227959-14228877
>chr16:14228990-14229109
>chr16:14229990-14231696
>chr16:14233497-14233819
>chr16:14234507-14234909
>chr16:14235895-14236222
>chr16:14236386-14236497
>chr16:14238087-14238138
>chr16:14238898-14238981
>chr16:14241440-14241506
>chr16:14241960-14242023
>chr16:14243658-14243741
>chr16:14243837-14244174
>chr16:14245238-14245317
>chr16:14245921-14245984
>chr16:14251086-14251421
>chr16:14251572-14251686
>chr16:14251751-14251860
>chr16:14255191-14255291
>chr16:14255845-14256141
>chr16:14256228-14256325
>chr16:14256734-14256822
>chr16:14256920-14257206
>chr16:14257279-14257423
>chr16:14257579-14257732
>chr16:14258277-14258569
>chr16:14259161-14259417
>chr16:14259479-14259791
>chr16:14267781-14268096
>chr16:14268498-14268859
>chr16:14268887-14269289
>chr16:14270202-14271861
>chr16:14271919-14272869
>chr16:14273964-14275161
>chr16:14275244-14276388
>chr16:14276505-14277000
>chr16:14277259-14277565
>chr16:14278199-14278518
>chr16:14279221-14279532
>chr16:14279641-14279974
>chr16:14280299-14280341
>chr16:14281199-14281890
>chr16:14282584-14282886
>chr16:14282992-14283238
>chr16:14285241-14285375
>chr16:14287044-14287143
>chr16:14287183-14287535
>chr16:14287676-14287759
>chr16:14288064-14288409
>chr16:14288439-14288758
>chr16:14289426-14289457
>chr16:14289633-14289808
>chr16:14290244-14290772
>chr16:14291986-14292035
>chr16:14292289-14292607
>chr16:14293261-14293902
>chr16:14294051-14294370
>chr16:14294534-14294855
>chr16:14295053-14295100
>chr16:14295360-14296296
>chr16:14296620-14297234
>chr16:14297387-14297743
>chr16:14297864-14298286
>chr16:14298373-14298411
>chr16:14299071-14299395
>chr16:14299515-14299556
>chr16:14299787-14300242
>chr16:14300559-14300877
>chr16:14301165-14301203
>chr16:14301998-14302066
>chr16:14302104-14302246
>chr16:14304539-14304883
>chr16:14305958-14306004
>chr16:14308503-14308778
>chr16:14309203-14309237
>chr16:14310498-14310540
>chr16:14310785-14310848
>chr16:14310942-14311049
>chr16:14311126-14311315
>chr16:14311530-14311895
>chr16:14312052-14312577
>chr16:14312641-14312960
>chr16:14313146-14313236
>chr16:14313304-14313429
>chr16:14313976-14314260
>chr16:14314793-14315110
>chr16:14315358-14315678
>chr16:14315925-14316557
>chr16:14316950-14318259
>chr16:14318298-14318375
>chr16:14318419-14319406
>chr16:14320123-14320429
>chr16:14321164-14321502
>chr16:14322528-14323085
>chr16:14323310-14323396
>chr16:14323600-14323843
>chr16:14324174-14324473
>chr16:14324753-14325117
>chr16:14325198-14325501
>chr16:14326785-14326831
>chr16:14326869-14327181
>chr16:14327320-14327917
>chr16:14328623-14328675
>chr16:14328763-14329420
>chr16:14329676-14330034
>chr16:14330291-14330338
>chr16:14330440-14330744
>chr16:14331314-14331980
>chr16:14332256-14332573
>chr16:14332756-14332833
>chr16:14333741-14334339
>chr16:14336168-14336449
>chr16:14336727-14337377
>chr16:14337659-14337740
>chr16:14338177-14338794
>chr16:14339365-14339618
>chr16:14340366-14340733
>chr16:14341001-14341403
>chr16:14341511-14341984
>chr16:14342165-14342896
>chr16:14343338-14343393
>chr16:14343987-14344271
>chr16:14344490-14344593
>chr16:14345195-14345554
>chr16:14346121-14346182
>chr16:14346333-14346727
>chr16:14346872-14347044
>chr16:14347192-14347838
>chr16:14348169-14348737
>chr16:14349007-14349059
>chr16:14349205-14349857
>chr16:14350600-14352974
>chr16:14353015-14353049
>chr16:14353122-14354681
>chr16:14354742-14354789
>chr16:14355402-14355475
>chr16:14355675-14356058
>chr16:14356833-14357158
>chr16:14357200-14357242
>chr16:14358041-14358168
>chr16:14358410-14358785
>chr16:14358901-14359353
>chr16:14359471-14359570
>chr16:14359824-14359866
>chr16:14359958-14360383
>chr16:14360778-14360829
>chr16:14361109-14361409
>chr16:14361452-14361478
>chr16:14362125-14362743
>chr16:14363061-14363159
>chr16:14363541-14364148
>chr16:14364884-14364974
>chr16:14365217-14365321
>chr16:14365418-14366346
>chr16:14366424-14367044
>chr16:14367071-14367284
>chr16:14367793-14368107
>chr16:14368878-14369166
>chr16:14369528-14369793
>chr16:14369999-14370049
>chr16:14370942-14371060
>chr16:14371503-14371903
>chr16:14372642-14373048
>chr16:14373814-14374200
>chr16:14374903-14375238
>chr16:14375362-14375802
>chr16:14375969-14376018
>chr16:14376413-14377057
>chr16:14377455-14377493
>chr16:14377607-14377646
>chr16:14377684-14378323
>chr16:14379406-14379730
>chr16:14380861-14381208
>chr16:14381320-14382185
>chr16:14382336-14382749
>chr16:14382974-14383791
>chr16:14383862-14384403
>chr16:14384560-14384872
>chr16:14385003-14385048
>chr16:14385295-14385347
>chr16:14385558-14385883
>chr16:14386186-14386532
>chr16:14386882-14387196
>chr16:14387276-14388016
>chr16:14388312-14389057
>chr16:14389321-14389396
>chr16:14389746-14390042
>chr16:14390224-14390584
>chr16:14391152-14391494
>chr16:14391890-14392535
>chr16:14393303-14393463
>chr16:14393560-14394214
>chr16:14394545-14394869
>chr16:14395045-14395836
>chr16:14396323-14396955
>chr16:14397632-14398022
>chr16:14398719-14399116
>chr16:14399186-14399231
>chr16:14399532-14399574
>chr16:14400871-14401320
>chr16:14402063-14402346
>chr16:14402642-14402891
>chr16:14403207-14403540
>chr16:14403596-14403676
>chr16:14403905-14404534
>chr16:14404606-14404734
>chr16:14404870-14405197
>chr16:14405375-14405471
>chr16:14406624-14406763
>chr16:14406789-14406881
>chr16:14406950-14407017
>chr16:14407480-14407777
>chr16:14408030-14408070
>chr16:14408484-14408848
>chr16:14409061-14409578
>chr16:14409599-14409714
>chr16:14410077-14410422
>chr16:14411196-14411522
>chr16:14411619-14411801
>chr16:14411997-14412289
>chr16:14412429-14412530
>chr16:14412810-14413477
>chr16:14414070-14414372
>chr16:14414625-14414932
>chr16:14415093-14415250
>chr16:14415459-14415534
>chr16:14415933-14416253
>chr16:14416371-14416417
>chr16:14416603-14416850
>chr16:14416977-14417347
>chr16:14417445-14417849
>chr16:14417919-14418176
>chr16:14418276-14418614
>chr16:14420337-14420701
>chr16:14421473-14421759
>chr16:14421863-14422484
>chr16:14422825-14423179
>chr16:14424151-14424557
>chr16:14424871-14424936
>chr16:14425127-14425172
>chr16:14425377-14426642
>chr16:14426692-14426777
>chr16:14427131-14427163
>chr16:14428736-14428995
>chr16:14429528-14431232
>chr16:14431375-14431419
>chr16:14431534-14431883
>chr16:14431953-14432262
>chr16:14432471-14432687
>chr16:14432798-14433680
>chr16:14434135-14434424
>chr16:14434630-14434974
>chr16:14435302-14435371
>chr16:14435702-14435801
>chr16:14435894-14435963
>chr16:14439090-14439371
>chr16:14439389-14439459
>chr16:14439509-14440320
>chr16:14440430-14440613
>chr16:14440710-14440867
>chr16:14440942-14440999
>chr16:14442580-14442840
>chr16:14443289-14443692
>chr16:14444447-14444564
>chr16:14444806-14445135
>chr16:14445578-14445891
>chr16:14447865-14448595
>chr16:14450495-14450558
>chr16:14451348-14451612
>chr16:14451719-14452079
>chr16:14452364-14452639
>chr16:14453640-14454042
>chr16:14454194-14454487
>chr16:14455007-14455178
>chr16:14456189-14456490
>chr16:14457007-14457043
>chr16:14457483-14457830
>chr16:14457897-14457976
>chr16:14458181-14458230
>chr16:14459070-14459176
>chr16:14459473-14459591
>chr16:14459747-14460067
>chr16:14461143-14461200
>chr16:14461244-14461352
>chr16:14461551-14461605
>chr16:14462404-14462476
>chr16:14462632-14462687
>chr16:14462821-14462920
>chr16:14463325-14463503
>chr16:14463582-14464205
>chr16:14464425-14465381
>chr16:14465675-14465749
>chr16:14465813-14466246
>chr16:14467590-14467647
>chr16:14468213-14468297
>chr16:14468447-14468496
>chr16:14468705-14468998
>chr16:14469017-14469371
>chr16:14470012-14470132
>chr16:14470377-14471087
>chr16:14471637-14471969
>chr16:14474007-14474309
>chr16:14476016-14476738
>chr16:14476811-14476912
>chr16:14477048-14477090
>chr16:14477156-14478314
>chr16:14478591-14479670
>chr16:14480047-14480352
>chr16:14480565-14481033
>chr16:14481180-14481248
>chr16:14481325-14481364
>chr16:14481762-14481837
>chr16:14482102-14482408
>chr16:14483515-14483555
>chr16:14483840-14484072
>chr16:14484784-14485060
>chr16:14485269-14485328
>chr16:14485631-14485992
>chr16:14486063-14486379
>chr16:14487018-14487126
>chr16:14487590-14487684
>chr16:14489313-14489476
>chr16:14489882-14490200
>chr16:14490742-14490799
>chr16:14491421-14491836
>chr16:14492797-14492851
>chr16:14493194-14493620
>chr16:14494218-14494264
>chr16:14495163-14495541
>chr16:14497835-14498261
>chr16:14499293-14499344
>chr16:14499685-14499873
>chr16:14500055-14500559
>chr16:14501156-14501480
>chr16:14504165-14504626
>chr16:14504896-14504966
>chr16:14505326-14505516
>chr16:14506249-14506394
>chr16:14506673-14506874
>chr16:14507019-14507694
>chr16:14508166-14508435
>chr16:14508690-14509062
>chr16:14510471-14510594
>chr16:14511684-14511990
>chr16:14512214-14512512
>chr16:14512909-14513243
>chr16:14513561-14513703
>chr16:14513876-14513952
>chr16:14514149-14514491
>chr16:14514773-14514844
>chr16:14515157-14515278
>chr16:14515649-14515920
>chr16:14516089-14516232
>chr16:14517653-14517985
>chr16:14518104-14518372
>chr16:14518530-14518755
>chr16:14519250-14519374
>chr16:14519499-14519565
>chr16:14520436-14520733
>chr16:14521512-14521815
>chr16:14521867-14522103
>chr16:14522314-14522553
>chr16:14523885-14524147
>chr16:14525815-14526110
>chr16:14526176-14526481
>chr16:14527072-14527112
>chr16:14527253-14527346
>chr16:14527584-14527678
>chr16:14527783-14527853
>chr16:14528031-14528090
>chr16:14528853-14528903
>chr16:14530926-14531014
>chr16:14531069-14531373
>chr16:14531918-14532115
>chr16:14532194-14533500
>chr16:14533935-14534234
>chr16:14534811-14535131
>chr16:14535753-14535832
>chr16:14535880-14536103
>chr16:14536667-14537672
>chr16:14537862-14538069
>chr16:14538178-14538516
>chr16:14538728-14539231
>chr16:14539772-14540114
>chr16:14540637-14541112
>chr16:14541234-14541307
>chr16:14541430-14541780
>chr16:14541902-14542750
>chr16:14542872-14542943
>chr16:14543053-14543276
>chr16:14543638-14544628
>chr16:14544899-14545198
>chr16:14545400-14545463
>chr16:14545844-14546024
>chr16:14546818-14547119
>chr16:14547418-14547815
>chr16:14547956-14548266
>chr16:14548533-14549040
>chr16:14549820-14549857
>chr16:14550958-14551610
>chr16:14551828-14551894
>chr16:14552476-14552978
>chr16:14553089-14553319
>chr16:14554411-14554771
>chr16:14555226-14555378
>chr16:14555834-14556509
>chr16:14557271-14557585
>chr16:14558102-14558518
>chr16:14558639-14558908
>chr16:14559230-14559301
>chr16:14559405-14559694
>chr16:14560867-14561182
>chr16:14561308-14561348
>chr16:14561567-14562494
>chr16:14563447-14563743
>chr16:14566087-14566157
>chr16:14566315-14566605
>chr16:14568095-14569303
>chr16:14569796-14571400
>chr16:14571731-14571872
>chr16:14572861-14573477
>chr16:14573588-14576190
>chr16:14577387-14577950
>chr16:14578029-14578683
>chr16:14578980-14579302
>chr16:14579437-14579595
>chr16:14579690-14580005
>chr16:14580072-14580592
>chr16:14581045-14581367
>chr16:14581511-14582118
>chr16:14582689-14582788
>chr16:14582877-14582914
>chr16:14584823-14584932
>chr16:14585974-14586292
>chr16:14587516-14587674
>chr16:14588605-14590282
>chr16:14590348-14590664
>chr16:14590963-14591431
>chr16:14591589-14592061
>chr16:14592836-14593156
>chr16:14593654-14594078
>chr16:14594428-14594735
>chr16:14595334-14595966
>chr16:14596322-14597124
>chr16:14597420-14597759
>chr16:14597839-14598176
>chr16:14599020-14599345
>chr16:14600637-14602126
>chr16:14602913-14603234
>chr16:14603521-14603562
>chr16:14604226-14604552
>chr16:14604619-14604923
>chr16:14604958-14605247
>chr16:14606120-14606424
>chr16:14606771-14607084
>chr16:14607179-14607512
>chr16:14609305-14609607
>chr16:14609890-14610079
>chr16:14610190-14610515
>chr16:14610911-14611011
>chr16:14611515-14611830
>chr16:14612152-14612463
>chr16:14612588-14612897
>chr16:14613029-14613642
>chr16:14613998-14614293
>chr16:14614580-14614897
>chr16:14615584-14615927
>chr16:14616457-14616825
>chr16:14617096-14617434
>chr16:14617867-14618676
>chr16:14618880-14619226
>chr16:14619313-14620414
>chr16:14620887-14620966
>chr16:14621417-14621796
>chr16:14621899-14622213
>chr16:14622503-14623194
>chr16:14623244-14623863
>chr16:14623947-14623994
>chr16:14624633-14625037
>chr16:14625184-14625540
>chr16:14626304-14626452
>chr16:14626571-14626940
>chr16:14627631-14628029
>chr16:14629029-14629102
>chr16:14629183-14629288
>chr16:14630284-14630319
>chr16:14630634-14631239
>chr16:14631359-14631792
>chr16:14631969-14632298
>chr16:14632373-14632529
>chr16:14633648-14633961
>chr16:14634522-14634686
>chr16:14635047-14635372
>chr16:14635748-14635931
>chr16:14636145-14637121
>chr16:14637553-14637849
>chr16:14638114-14638418
>chr16:14638663-14638976
>chr16:14639155-14639261
>chr16:14639313-14639628
>chr16:14639860-14640189
>chr16:14640437-14640493
>chr16:14641410-14641865
>chr16:14642885-14643333
>chr16:14643512-14643783
>chr16:14643871-14644186
>chr16:14644688-14644819
>chr16:14645039-14645368
>chr16:14645770-14647734
>chr16:14647821-14648246
>chr16:14648853-14648932
>chr16:14649060-14649375
>chr16:14650001-14650342
>chr16:14650423-14650799
>chr16:14650847-14650929
>chr16:14651005-14652187
>chr16:14652285-14652638
>chr16:14653292-14653652
>chr16:14653723-14654346
>chr16:14654477-14654799
>chr16:14655218-14655770
>chr16:14655911-14656503
>chr16:14656822-14657106
>chr16:14657207-14659853
>chr16:14659947-14659995
>chr16:14660154-14660591
>chr16:14660615-14661026
>chr16:14661078-14661130
>chr16:14661384-14661705
>chr16:14662514-14663680
>chr16:14663953-14664121
>chr16:14664154-14664462
>chr16:14664507-14664804
>chr16:14666231-14666600
>chr16:14666934-14667290
>chr16:14668575-14668854
>chr16:14669304-14669614
>chr16:14670158-14671049
>chr16:14671272-14671553
>chr16:14671635-14671972
>chr16:14672875-14672951
>chr16:14672997-14676117
>chr16:14676177-14677184
>chr16:14677273-14678002
>chr16:14678483-14678831
>chr16:14679271-14679841
>chr16:14679899-14679986
>chr16:14680072-14680701
>chr16:14680893-14681373
>chr16:14681972-14682151
>chr16:14682292-14682613
>chr16:14682780-14683119
>chr16:14683210-14683536
>chr16:14683612-14685475
>chr16:14685616-14686320
>chr16:14686507-14693534
>chr16:14693623-14694252
>chr16:14694407-14694934
>chr16:14694986-14698997
>chr16:14699242-14699573
>chr16:14699637-14700903
>chr16:14701272-14702070
>chr16:14702164-14702620
>chr16:14703559-14703965
>chr16:14704175-14704566
>chr16:14704620-14704963
>chr16:14705052-14705925
>chr16:14705966-14732657
>chr16:14732746-14733370
>chr16:14733525-14734052
>chr16:14734104-14738115
>chr16:14738360-14738691
>chr16:14738755-14740021
>chr16:14740390-14741192
>chr16:14741286-14741742
>chr16:14742681-14743087
>chr16:14743297-14743688
>chr16:14743742-14744085
>chr16:14744174-14745047
>chr16:14745088-14772384
>chr16:14772474-14773711
>chr16:14773934-14774117
>chr16:14775028-14776738
>chr16:14776831-14776932
>chr16:14777095-14777179
>chr16:14777947-14779292
>chr16:14780121-14780659
>chr16:14781271-14781614
>chr16:14781694-14782458
>chr16:14782579-14783223
>chr16:14783359-14783608
>chr16:14783957-14784563
>chr16:14784624-14784750
>chr16:14784919-14785290
>chr16:14785496-14786176
>chr16:14786878-14787164
>chr16:14787279-14787455
>chr16:14788235-14788282
>chr16:14788556-14788841
>chr16:14789119-14789447
>chr16:14789517-14789592
>chr16:14789975-14790309
>chr16:14790328-14790703
>chr16:14791118-14791172
>chr16:14791319-14791612
>chr16:14792504-14792781
>chr16:14794125-14794332
>chr16:14794858-14795661
>chr16:14796176-14797381
>chr16:14798560-14799145
>chr16:14800369-14800455
>chr16:14801581-14801941
>chr16:14802023-14802420
>chr16:14802583-14803050
>chr16:14804007-14805054
>chr16:14805959-14806090
>chr16:14806460-14806895
>chr16:14807071-14807155
>chr16:14807582-14808038
>chr16:14808605-14808834
>chr16:14808985-14809375
>chr16:14809475-14809575
>chr16:14810234-14810604
>chr16:14811052-14811231
>chr16:14811599-14812849
>chr16:14813516-14813628
>chr16:14813831-14813940
>chr16:14814287-14815395
>chr16:14815438-14815860
>chr16:14816303-14816375
>chr16:14816389-14816452
>chr16:14816496-14816541
>chr16:14816665-14817929
>chr16:14818393-14818455
>chr16:14818676-14818891
>chr16:14819050-14819337
>chr16:14819445-14819598
>chr16:14819692-14819863
>chr16:14819984-14820107
>chr16:14820143-14820306
>chr16:14821721-14822165
>chr16:14823259-14823388
>chr16:14823585-14823904
>chr16:14824052-14824380
>chr16:14825321-14825487
>chr16:14825584-14825635
>chr16:14825751-14829954
>chr16:14830149-14830465
>chr16:14830640-14830952
>chr16:14831304-14831386
>chr16:14831694-14831973
>chr16:14832064-14832125
>chr16:14832574-14832906
>chr16:14833242-14833419
>chr16:14834352-14834410
>chr16:14835389-14835621
>chr16:14836529-14836567
>chr16:14836651-14837313
>chr16:14837723-14838109
>chr16:14838895-14839343
>chr16:14839517-14840053
>chr16:14840302-14840972
>chr16:14842681-14843342
>chr16:14843666-14843755
>chr16:14843874-14843964
>chr16:14844197-14844327
>chr16:14844781-14844858
>chr16:14844977-14845325
>chr16:14845806-14846327
>chr16:14846921-14847437
>chr16:14848668-14848730
>chr16:14849353-14849435
>chr16:14849574-14850267
>chr16:14850741-14851103
>chr16:14851371-14852297
>chr16:14852707-14853029
>chr16:14854371-14854747
>chr16:14854807-14854998
>chr16:14855786-14855849
>chr16:14855976-14856006
>chr16:14856062-14856140
>chr16:14856383-14856717
>chr16:14856997-14857057
>chr16:14857724-14858087
>chr16:14859163-14859271
>chr16:14859529-14859788
>chr16:14860079-14860485
>chr16:14860544-14860646
>chr16:14860752-14861134
>chr16:14862446-14862490
>chr16:14863408-14863455
>chr16:14865497-14865550
>chr16:14866023-14866478
>chr16:14867145-14867604
>chr16:14867935-14868035
>chr16:14868252-14868375
>chr16:14868855-14869372
>chr16:14869495-14870000
>chr16:14875560-14875664
>chr16:14876818-14876860
>chr16:14877015-14877143
>chr16:14878118-14878645
>chr16:14879382-14879805
>chr16:14880136-14880226
>chr16:14880362-14880786
>chr16:14880870-14881131
>chr16:14881763-14881816
>chr16:14882250-14882396
>chr16:14883313-14883639
>chr16:14883857-14884197
>chr16:14884860-14885238
>chr16:14885988-14886091
>chr16:14886313-14886398
>chr16:14887291-14887605
>chr16:14887845-14887875
>chr16:14887973-14888017
>chr16:14888353-14888445
>chr16:14888523-14888643
>chr16:14889242-14889572
>chr16:14889654-14889730
>chr16:14889936-14890038
>chr16:14890387-14890789
>chr16:14891007-14891487
>chr16:14891951-14892280
>chr16:14892516-14892632
>chr16:14893161-14893531
>chr16:14896964-14897056
>chr16:14897123-14897205
>chr16:14897580-14897932
>chr16:14898122-14898298
>chr16:14898369-14898542
>chr16:14898666-14898772
>chr16:14899834-14900169
>chr16:14900625-14901063
>chr16:14901166-14901501
>chr16:14902096-14902735
>chr16:14902849-14903271
>chr16:14903665-14903906
>chr16:14904136-14904382
>chr16:14904495-14905189
>chr16:14905310-14906062
>chr16:14906271-14906977
>chr16:14907334-14907937
>chr16:14908046-14908248
>chr16:14908519-14909616
>chr16:14909700-14909794
>chr16:14909999-14912761
>chr16:14912877-14913256
>chr16:14913335-14914110
>chr16:14914204-14914615
>chr16:14914712-14915436
>chr16:14915508-14922987
>chr16:14923225-14925349
>chr16:14925381-14928148
>chr16:14928264-14928401
>chr16:14928583-14929214
>chr16:14929372-14930721
>chr16:14930744-14933803
>chr16:14933872-14946521
>chr16:14946529-14954788
>chr16:14955128-14955950
>chr16:14956220-14957021
>chr16:14957324-14957672
>chr16:14957734-14957787
>chr16:14957934-14958849
>chr16:14959492-14959816
>chr16:14960041-14960465
>chr16:14960534-14961504
>chr16:14961562-14961649
>chr16:14961727-14962796
>chr16:14963050-14963364
>chr16:14963855-14964457
>chr16:14964540-14964855
>chr16:14965171-14965482
>chr16:14965512-14966392
>chr16:14966713-14966992
>chr16:14967224-14967589
>chr16:14967957-14968348
>chr16:14968773-14969304
>chr16:14969385-14970020
>chr16:14970067-14970136
>chr16:14970188-14970257
>chr16:14970419-14970818
>chr16:14971123-14971180
>chr16:14971333-14971923
>chr16:14972315-14973220
>chr16:14974090-14974329
>chr16:14974451-14974490
>chr16:14976671-14976819
>chr16:14977259-14977583
>chr16:14978287-14978700
>chr16:14979128-14979597
>chr16:14980288-14980908
>chr16:14981809-14982128
>chr16:14982319-14982567
>chr16:14983208-14983604
>chr16:14983879-14984200
>chr16:14984418-14984784
>chr16:14984876-14985192
>chr16:14985265-14985589
>chr16:14985836-14986088
>chr16:14986182-14986475
>chr16:14986725-14987050
>chr16:14987284-14987418
>chr16:14987436-14987473
>chr16:14987593-14987922
>chr16:14989639-14989777
>chr16:14989992-14990102
>chr16:14990551-14990616
>chr16:14990730-14991048
>chr16:14991194-14991534
>chr16:14991552-14991826
>chr16:14992578-14992649
>chr16:14992766-14996043
>chr16:14996368-14996477
>chr16:14996538-14996845
>chr16:14997172-14997686
>chr16:14998445-14998769
>chr16:14998888-14999540
>chr16:15000882-15001014
>chr16:15001070-15001517
>chr16:15002190-15002281
>chr16:15002751-15002786
>chr16:15003206-15003544
>chr16:15003670-15004048
>chr16:15004682-15005326
>chr16:15005691-15006016
>chr16:15006703-15006752
>chr16:15007129-15007480
>chr16:15009404-15009565
>chr16:15009979-15010000
>chr16:15010000-15010550
>chr16:15010643-15010942
>chr16:15011074-15011254
>chr16:15011569-15013545
>chr16:15013606-15014264
>chr16:15014928-15015322
>chr16:15015431-15015741
>chr16:15017482-15017593
>chr16:15017798-15018095
>chr16:15018112-15018399
>chr16:15019432-15019691
>chr16:15019757-15020152
>chr16:15020372-15020983
>chr16:15021085-15021411
>chr16:15021812-15021962
>chr16:15023498-15023667
>chr16:15024235-15024807
>chr16:15026116-15026245
>chr16:15027208-15028049
>chr16:15030255-15030799
>chr16:15030906-15031210
>chr16:15032362-15032633
>chr16:15035307-15035466
>chr16:15040840-15040937
>chr16:15042095-15042493
>chr16:15042689-15043541
>chr16:15043625-15043998
>chr16:15044687-15045635
>chr16:15046626-15046903
>chr16:15048348-15048522
>chr16:15048621-15049755
>chr16:15050449-15050756
>chr16:15051344-15051898
>chr16:15052104-15052249
>chr16:15052511-15052871
>chr16:15053062-15053316
>chr16:15053616-15053956
>chr16:15055376-15055412
>chr16:15055623-15055683
>chr16:15056022-15056063
>chr16:15056493-15056748
>chr16:15057630-15057680
>chr16:15058035-15058961
>chr16:15059471-15059535
>chr16:15062028-15062175
>chr16:15062879-15063113
>chr16:15063396-15063753
>chr16:15064161-15064479
>chr16:15064612-15064665
>chr16:15064879-15065186
>chr16:15065611-15065668
>chr16:15066339-15066672
>chr16:15067430-15067494
>chr16:15067753-15068056
>chr16:15068170-15068540
>chr16:15068698-15068787
>chr16:15069037-15069109
>chr16:15069184-15069319
>chr16:15069741-15069927
>chr16:15070054-15070211
>chr16:15071480-15071803
>chr16:15072459-15072800
>chr16:15073084-15073435
>chr16:15073782-15073880
>chr16:15074034-15074119
>chr16:15074865-15074905
>chr16:15074977-15075612
>chr16:15076933-15077302
>chr16:15077328-15077927
>chr16:15078798-15079112
>chr16:15079580-15079900
>chr16:15080160-15080232
>chr16:15080333-15081916
>chr16:15082073-15082682
>chr16:15083117-15083423
>chr16:15083716-15084024
>chr16:15084555-15084635
>chr16:15084773-15085109
>chr16:15085364-15085600
>chr16:15086487-15086661
>chr16:15087825-15088484
>chr16:15088985-15089289
>chr16:15089532-15089792
>chr16:15089923-15090245
>chr16:15090461-15090705
>chr16:15091030-15091129
>chr16:15091865-15092174
>chr16:15092637-15092753
>chr16:15092935-15093400
>chr16:15094822-15095145
>chr16:15095344-15096411
>chr16:15096619-15097679
>chr16:15097920-15098882
>chr16:15099076-15099486
>chr16:15099649-15099780
>chr16:15100339-15100951
>chr16:15101305-15116124
>chr16:15116128-15120607
>chr16:15120611-15127090
>chr16:15127159-15128529
>chr16:15128580-15131581
>chr16:15131743-15134696
>chr16:15134728-15135022
>chr16:15135529-15135752
>chr16:15135992-15140548
>chr16:15141063-15141278
>chr16:15141489-15141611
>chr16:15142155-15142294
>chr16:15142342-15142524
>chr16:15143329-15143413
>chr16:15144935-15145020
>chr16:15145058-15145310
>chr16:15146842-15146950
>chr16:15147066-15147237
>chr16:15147264-15147417
>chr16:15147461-15148669
>chr16:15149562-15149704
>chr16:15150069-15150744
>chr16:15150816-15151541
>chr16:15151638-15152055
>chr16:15152148-15152235
>chr16:15152304-15152921
>chr16:15153000-15153379
>chr16:15153495-15156273
>chr16:15156451-15157252
>chr16:15157630-15157810
>chr16:15157989-15158170
>chr16:15158300-15158903
>chr16:15159261-15159967
>chr16:15160176-15160956
>chr16:15161031-15161628
>chr16:15161929-15161982
>chr16:15162220-15162333
>chr16:15162672-15162746
>chr16:15163051-15163493
>chr16:15164020-15164327
>chr16:15164740-15164881
>chr16:15165059-15165334
>chr16:15165398-15165948
>chr16:15166127-15166237
>chr16:15166480-15166556
>chr16:15167126-15168405
>chr16:15169657-15169757
>chr16:15169966-15170286
>chr16:15170428-15171116
>chr16:15171897-15172063
>chr16:15173089-15173278
>chr16:15173538-15173696
>chr16:15173755-15173850
>chr16:15174048-15174390
>chr16:15174982-15175267
>chr16:15175561-15175930
>chr16:15176143-15176614
>chr16:15176815-15177775
>chr16:15177842-15178224
>chr16:15178883-15179249
>chr16:15179947-15180186
>chr16:15181651-15181749
>chr16:15183215-15183459
>chr16:15183792-15183990
>chr16:15184991-15185306
>chr16:15185473-15185615
>chr16:15185683-15186009
>chr16:15186284-15186866
>chr16:15188200-15188264
>chr16:15188364-15188685
>chr16:15189259-15189396
>chr16:15189505-15189548
>chr16:15189787-15189878
>chr16:15192107-15192168
>chr16:15192713-15192750
>chr16:15193109-15193205
>chr16:15193982-15194415
>chr16:15194894-15195011
>chr16:15196592-15196886
>chr16:15199119-15199893
>chr16:15199972-15200236
>chr16:15201306-15201810
>chr16:15202719-15203613
>chr16:15203888-15204004
>chr16:15204361-15204601
>chr16:15205794-15205965
>chr16:15206882-15207008
>chr16:15207823-15208184
>chr16:15208400-15208465
>chr16:15208644-15209031
>chr16:15209428-15209851
>chr16:15210142-15210220
>chr16:15210646-15210952
>chr16:15211068-15211283
>chr16:15211885-15212005
>chr16:15212080-15212149
>chr16:15212563-15212623
>chr16:15212803-15212952
>chr16:15214216-15214420
>chr16:15215808-15216685
>chr16:15216784-15216873
>chr16:15216975-15217151
>chr16:15217847-15218404
>chr16:15218535-15218880
>chr16:15219024-15219088
>chr16:15219359-15219554
>chr16:15219956-15220020
>chr16:15221377-15222458
>chr16:15223273-15223409
>chr16:15223576-15223709
>chr16:15224165-15224505
>chr16:15224837-15224908
>chr16:15225709-15226495
>chr16:15227426-15227747
>chr16:15228207-15228324
>chr16:15228760-15229176
>chr16:15229219-15229312
>chr16:15229624-15229907
>chr16:15230230-15230380
>chr16:15231231-15231937
>chr16:15232152-15232523
>chr16:15232634-15232729
>chr16:15232819-15233199
>chr16:15233220-15234111
>chr16:15234414-15234490
>chr16:15234945-15235265
>chr16:15235886-15236682
>chr16:15236957-15237057
>chr16:15237185-15237353
>chr16:15237403-15237697
>chr16:15238885-15239261
>chr16:15239452-15239539
>chr16:15239894-15240319
>chr16:15240453-15240850
>chr16:15240995-15241328
>chr16:15241622-15241655
>chr16:15242170-15242903
>chr16:15243367-15243469
>chr16:15243690-15243726
>chr16:15244119-15244211
>chr16:15244255-15245014
>chr16:15245091-15245428
>chr16:15245560-15245645
>chr16:15245685-15245806
>chr16:15245881-15246190
>chr16:15246368-15246976
>chr16:15247799-15247842
>chr16:15248546-15248819
>chr16:15248878-15249231
>chr16:15249340-15249402
>chr16:15249752-15250632
>chr16:15251249-15252250
>chr16:15252843-15253239
>chr16:15253743-15254078
>chr16:15254262-15254934
>chr16:15255234-15255289
>chr16:15255419-15255802
>chr16:15256039-15256226
>chr16:15256317-15256368
>chr16:15256675-15256730
>chr16:15257025-15257375
>chr16:15257466-15258080
>chr16:15258762-15258924
>chr16:15259083-15259703
>chr16:15259788-15260187
>chr16:15260725-15261094
>chr16:15261705-15261863
>chr16:15262230-15262268
>chr16:15262359-15262772
>chr16:15263208-15263418
>chr16:15263952-15265295
>chr16:15265492-15265654
>chr16:15266085-15266170
>chr16:15266628-15266696
>chr16:15267034-15267762
>chr16:15267817-15267901
>chr16:15268105-15268629
>chr16:15268701-15268856
>chr16:15269295-15269614
>chr16:15269736-15270169
>chr16:15270667-15270826
>chr16:15270913-15270992
>chr16:15271712-15272123
>chr16:15272283-15272330
>chr16:15272904-15273466
>chr16:15273603-15273696
>chr16:15274083-15274281
>chr16:15275355-15275404
>chr16:15275506-15275935
>chr16:15276219-15276705
>chr16:15276861-15276950
>chr16:15277121-15277351
>chr16:15277459-15277975
>chr16:15278502-15279193
>chr16:15279693-15280058
>chr16:15280113-15280333
>chr16:15280706-15280746
>chr16:15281481-15281667
>chr16:15281695-15282068
>chr16:15282145-15282182
>chr16:15282386-15282688
>chr16:15282956-15283442
>chr16:15283596-15283711
>chr16:15283887-15284135
>chr16:15284335-15284953
>chr16:15285443-15285867
>chr16:15286098-15286254
>chr16:15287321-15287466
>chr16:15288098-15288154
>chr16:15288386-15288626
>chr16:15289001-15289214
>chr16:15289524-15289635
>chr16:15290041-15290523
>chr16:15290802-15291133
>chr16:15291503-15291874
>chr16:15291994-15292116
>chr16:15292170-15292542
>chr16:15292793-15293448
>chr16:15293494-15294433
>chr16:15295462-15295973
>chr16:15297529-15297719
>chr16:15298187-15298569
>chr16:15299336-15300189
>chr16:15300371-15300473
>chr16:15300597-15300823
>chr16:15300907-15301018
>chr16:15301556-15301958
>chr16:15302062-15302381
>chr16:15302523-15302701
>chr16:15303617-15304436
>chr16:15304819-15304886
>chr16:15306078-15306615
>chr16:15307156-15307302
>chr16:15307332-15307380
>chr16:15307442-15308124
>chr16:15308953-15309296
>chr16:15309834-15309885
>chr16:15310452-15310528
>chr16:15310683-15310775
>chr16:15310936-15311381
>chr16:15311715-15312544
>chr16:15312990-15313404
>chr16:15313447-15314423
>chr16:15314495-15314555
>chr16:15314902-15315011
>chr16:15315214-15315326
>chr16:15315993-15317187
>chr16:15317555-15317732
>chr16:15318180-15318551
>chr16:15319055-15319137
>chr16:15319210-15319310
>chr16:15319410-15319806
>chr16:15319957-15320186
>chr16:15320753-15321213
>chr16:15321648-15321732
>chr16:15321908-15322500
>chr16:15322870-15323047
>chr16:15323921-15324925
>chr16:15325882-15326348
>chr16:15326550-15326908
>chr16:15327006-15327350
>chr16:15328476-15328562
>chr16:15329786-15330370
>chr16:15331549-15332754
>chr16:15333269-15334072
>chr16:15334598-15334805
>chr16:15336149-15336426
>chr16:15337317-15337610
>chr16:15337757-15337811
>chr16:15338226-15338945
>chr16:15339217-15339403
>chr16:15339473-15339801
>chr16:15340079-15340363
>chr16:15340637-15340684
>chr16:15341464-15341640
>chr16:15341755-15342041
>chr16:15342743-15343423
>chr16:15343629-15344000
>chr16:15344169-15344295
>chr16:15344356-15344960
>chr16:15345309-15345558
>chr16:15345694-15346337
>chr16:15346458-15347222
>chr16:15347302-15347645
>chr16:15348257-15348794
>chr16:15349623-15350966
>chr16:15351735-15351819
>chr16:15351982-15352083
>chr16:15352176-15353873
>chr16:15354782-15354965
>chr16:15355188-15356426
>chr16:15356454-15369164
>chr16:15369173-15386090
>chr16:15386169-15387867
>chr16:15387922-15390882
>chr16:15390970-15393573
>chr16:15393733-15393833
>chr16:15393943-15395631
>chr16:15398032-15398390
>chr16:15398552-15398971
>chr16:15399392-15399622
>chr16:15399749-15400174
>chr16:15400355-15400672
>chr16:15400886-15401402
>chr16:15401533-15401871
>chr16:15402639-15402987
>chr16:15403094-15403667
>chr16:15403889-15404139
>chr16:15404414-15404936
>chr16:15405230-15406429
>chr16:15406635-15407175
>chr16:15407283-15407324
>chr16:15407461-15407763
>chr16:15408185-15408422
>chr16:15408617-15411260
>chr16:15411375-15412431
>chr16:15412569-15413281
>chr16:15413764-15414776
>chr16:15414819-15415579
>chr16:15415641-15415735
>chr16:15416240-15417124
>chr16:15417566-15418180
>chr16:15418746-15419266
>chr16:15419359-15419929
>chr16:15420094-15420294
>chr16:15420561-15420891
>chr16:15420953-15421290
>chr16:15421551-15422275
>chr16:15422446-15422733
>chr16:15423104-15423182
>chr16:15423544-15424029
>chr16:15424154-15424330
>chr16:15424936-15425592
>chr16:15425946-15426034
>chr16:15426124-15427038
>chr16:15427110-15427766
>chr16:15428028-15428111
>chr16:15428435-15429368
>chr16:15429543-15429852
>chr16:15430238-15430310
>chr16:15430362-15430826
>chr16:15430935-15432443
>chr16:15432724-15432961
>chr16:15433021-15433409
>chr16:15433552-15433947
>chr16:15436070-15436744
>chr16:15436894-15437138
>chr16:15437670-15438001
>chr16:15438079-15438389
>chr16:15438449-15438758
>chr16:15439251-15439397
>chr16:15439956-15440280
>chr16:15440604-15440667
>chr16:15441207-15441828
>chr16:15442045-15442359
>chr16:15442961-15443580
>chr16:15443627-15443944
>chr16:15444413-15444502
>chr16:15444908-15445196
>chr16:15445762-15446414
>chr16:15446534-15446641
>chr16:15446996-15447527
>chr16:15447849-15448196
>chr16:15448510-15448813
>chr16:15449115-15449853
>chr16:15449893-15450058
>chr16:15450218-15450360
>chr16:15450466-15450777
>chr16:15451164-15451491
>chr16:15451538-15451883
>chr16:15451962-15452387
>chr16:15452981-15453209
>chr16:15453352-15453905
>chr16:15453939-15454019
>chr16:15454508-15454799
>chr16:15455056-15455360
>chr16:15455398-15455766
>chr16:15456067-15456141
>chr16:15456328-15456610
>chr16:15456695-15457168
>chr16:15457724-15458145
>chr16:15458431-15458716
>chr16:15458792-15459577
>chr16:15460767-15461143
>chr16:15461396-15461464
>chr16:15461637-15462461
>chr16:15463059-15463383
>chr16:15463895-15464484
>chr16:15464561-15464988
>chr16:15465081-15465176
>chr16:15465351-15465710
>chr16:15466558-15466593
>chr16:15466654-15466821
>chr16:15466881-15468829
>chr16:15468982-15469339
>chr16:15469634-15471205
>chr16:15471450-15471496
>chr16:15471561-15472356
>chr16:15472428-15475002
>chr16:15475871-15475916
>chr16:15476149-15476505
>chr16:15476988-15477654
>chr16:15478150-15478478
>chr16:15479077-15479133
>chr16:15479668-15479982
>chr16:15480098-15480464
>chr16:15480593-15480939
>chr16:15481197-15481544
>chr16:15481693-15482040
>chr16:15482369-15482416
>chr16:15482876-15482994
>chr16:15483371-15484247
>chr16:15484403-15484856
>chr16:15485663-15485759
>chr16:15485956-15486225
>chr16:15486785-15487060
>chr16:15487482-15488131
>chr16:15488207-15488271
>chr16:15488544-15488835
>chr16:15489873-15490176
>chr16:15490291-15490587
>chr16:15490816-15491151
>chr16:15491345-15491460
>chr16:15491641-15491704
>chr16:15492467-15492554
>chr16:15492614-15492989
>chr16:15493054-15493321
>chr16:15494852-15495734
>chr16:15495931-15496276
>chr16:15496541-15497135
>chr16:15497224-15497529
>chr16:15497562-15497669
>chr16:15498249-15498869
>chr16:15499125-15499428
>chr16:15500652-15500988
>chr16:15501075-15501981
>chr16:15502032-15502064
>chr16:15503013-15503235
>chr16:15503286-15503777
>chr16:15503892-15503954
>chr16:15504462-15504813
>chr16:15505605-15505893
>chr16:15506147-15506540
>chr16:15506769-15506886
>chr16:15508550-15508828
>chr16:15509813-15510081
>chr16:15510579-15510646
>chr16:15510673-15511063
>chr16:15511252-15511333
>chr16:15511713-15512007
>chr16:15512457-15512913
>chr16:15513245-15513315
>chr16:15513615-15514261
>chr16:15514522-15515140
>chr16:15515771-15515859
>chr16:15515969-15516500
>chr16:15516702-15516776
>chr16:15516863-15516940
>chr16:15517220-15517541
>chr16:15517584-15517661
>chr16:15517725-15518077
>chr16:15518760-15518952
>chr16:15519383-15519696
>chr16:15520439-15521278
>chr16:15522507-15522772
>chr16:15522800-15523122
>chr16:15523271-15523485
>chr16:15524283-15524373
>chr16:15524482-15524796
>chr16:15525076-15525137
>chr16:15525254-15525810
>chr16:15525998-15526149
>chr16:15526260-15526697
>chr16:15526884-15527648
>chr16:15528091-15528250
>chr16:15528374-15528430
>chr16:15528667-15529395
>chr16:15529848-15530042
>chr16:15530136-15531431
>chr16:15532212-15532853
>chr16:15533381-15533535
>chr16:15534237-15534571
>chr16:15535064-15536081
>chr16:15537279-15537960
>chr16:15538174-15538468
>chr16:15538928-15539466
>chr16:15539514-15540144
>chr16:15540259-15540546
>chr16:15541115-15541293
>chr16:15541420-15542379
>chr16:15542749-15543437
>chr16:15543522-15543843
>chr16:15544242-15544340
>chr16:15544933-15545313
>chr16:15545991-15546336
>chr16:15546444-15546521
>chr16:15546561-15546621
>chr16:15546678-15547737
>chr16:15548017-15548285
>chr16:15548925-15549706
>chr16:15549809-15550247
>chr16:15550354-15550658
>chr16:15551660-15551951
>chr16:15552126-15552475
>chr16:15552883-15553433
>chr16:15553605-15553776
>chr16:15554476-15554969
>chr16:15555010-15555377
>chr16:15555890-15556197
>chr16:15556564-15556890
>chr16:15557761-15558055
>chr16:15559829-15560005
>chr16:15560479-15560849
>chr16:15560921-15561913
>chr16:15562024-15562301
>chr16:15562427-15562527
>chr16:15562571-15562724
>chr16:15563023-15564060
>chr16:15564109-15564338
>chr16:15565536-15565880
>chr16:15566429-15566837
>chr16:15566896-15567256
>chr16:15567476-15567839
>chr16:15568197-15568292
>chr16:15568348-15568676
>chr16:15568927-15569650
>chr16:15569713-15570115
>chr16:15570495-15570520
>chr16:15570570-15570701
>chr16:15570732-15571209
>chr16:15571289-15571701
>chr16:15571903-15571954
>chr16:15572181-15572232
>chr16:15572440-15572611
>chr16:15572721-15573126
>chr16:15573251-15575178
>chr16:15575240-15575791
>chr16:15575881-15576349
>chr16:15576551-15576683
>chr16:15576767-15577752
>chr16:15577813-15578517
>chr16:15578598-15578861
>chr16:15579919-15580850
>chr16:15580885-15581186
>chr16:15582113-15582442
>chr16:15582582-15582705
>chr16:15583255-15583612
>chr16:15584271-15584592
>chr16:15585546-15585870
>chr16:15586641-15586706
>chr16:15588381-15588781
>chr16:15588829-15589226
>chr16:15589977-15590612
>chr16:15590740-15590789
>chr16:15591305-15592382
>chr16:15592874-15593284
>chr16:15596421-15596518
>chr16:15596859-15597053
>chr16:15597623-15597679
>chr16:15598020-15598070
>chr16:15600017-15600072
>chr16:15602331-15602664
>chr16:15603357-15603513
>chr16:15605648-15605682
>chr16:15605727-15605776
>chr16:15606930-15606974
>chr16:15607132-15607182
>chr16:15607242-15607586
>chr16:15608626-15608708
>chr16:15608905-15609273
>chr16:15611177-15611495
>chr16:15613371-15613718
>chr16:15614173-15615086
>chr16:15615151-15615656
>chr16:15616764-15616919
>chr16:15618204-15618237
>chr16:15618989-15619278
>chr16:15619404-15619447
>chr16:15619814-15620214
>chr16:15621019-15621090
>chr16:15622367-15622694
>chr16:15623249-15623586
>chr16:15623896-15624222
>chr16:15625964-15626262
>chr16:15626642-15627651
>chr16:15628230-15628705
>chr16:15629018-15629131
>chr16:15630842-15631143
>chr16:15631561-15632062
>chr16:15632344-15632410
>chr16:15632470-15632563
>chr16:15632873-15632940
>chr16:15633154-15633566
>chr16:15637068-15637175
>chr16:15637817-15638622
>chr16:15639419-15639775
>chr16:15640425-15641137
>chr16:15641505-15641604
>chr16:15642038-15642087
>chr16:15644484-15644568
>chr16:15644833-15645178
>chr16:15645342-15645451
>chr16:15645995-15646039
>chr16:15646289-15647070
>chr16:15647742-15649731
>chr16:15650685-15650782
>chr16:15651438-15651746
>chr16:15651889-15652346
>chr16:15652506-15652575
>chr16:15652650-15652936
>chr16:15653687-15654048
>chr16:15654311-15654660
>chr16:15655010-15655449
>chr16:15655486-15656228
>chr16:15656512-15656887
>chr16:15657090-15657404
>chr16:15657589-15657900
>chr16:15658664-15658959
>chr16:15659412-15660054
>chr16:15660192-15660484
>chr16:15661115-15661786
>chr16:15661913-15662909
>chr16:15663178-15663566
>chr16:15663781-15664154
>chr16:15664271-15664664
>chr16:15664878-15665176
>chr16:15665289-15666055
>chr16:15666302-15667260
>chr16:15667615-15667876
>chr16:15667964-15668562
>chr16:15668636-15668713
>chr16:15668877-15669856
>chr16:15670367-15670689
>chr16:15671213-15671522
>chr16:15671677-15671993
>chr16:15672157-15672449
>chr16:15673194-15673545
>chr16:15673569-15673822
>chr16:15674167-15674558
>chr16:15674710-15674925
>chr16:15675178-15675745
>chr16:15676087-15676519
>chr16:15676698-15676858
>chr16:15677294-15677727
>chr16:15678374-15678649
>chr16:15678756-15679311
>chr16:15679765-15680086
>chr16:15680536-15680843
>chr16:15681244-15681598
>chr16:15681705-15681947
>chr16:15682186-15682361
>chr16:15682700-15683153
>chr16:15683295-15683647
>chr16:15683796-15684257
>chr16:15684324-15684567
>chr16:15685234-15685551
>chr16:15685976-15686363
>chr16:15686529-15687014
>chr16:15687899-15688182
>chr16:15688337-15688984
>chr16:15689203-15690624
>chr16:15690807-15691112
>chr16:15691635-15691936
>chr16:15692408-15692907
>chr16:15692966-15693387
>chr16:15693507-15693960
>chr16:15694324-15694643
>chr16:15694899-15695172
>chr16:15695258-15695526
>chr16:15696081-15696524
>chr16:15696921-15697315
>chr16:15697435-15698101
>chr16:15698240-15698408
>chr16:15698582-15699110
>chr16:15699170-15699480
>chr16:15700104-15700395
>chr16:15700441-15700755
>chr16:15700930-15701263
>chr16:15701985-15702033
>chr16:15702423-15702716
>chr16:15702885-15703025
>chr16:15703572-15703814
>chr16:15703885-15703962
>chr16:15704858-15705288
>chr16:15705693-15706021
>chr16:15706434-15706724
>chr16:15707049-15707334
>chr16:15707699-15708016
>chr16:15708941-15709249
>chr16:15709340-15709630
>chr16:15710237-15710973
>chr16:15711666-15711996
>chr16:15712374-15712599
>chr16:15712877-15713056
>chr16:15713414-15713773
>chr16:15714319-15714355
>chr16:15715403-15716230
>chr16:15716494-15716815
>chr16:15717504-15717804
>chr16:15718357-15718392
>chr16:15718834-15719151
>chr16:15720464-15720754
>chr16:15721844-15722163
>chr16:15722739-15723048
>chr16:15723355-15723669
>chr16:15726014-15726069
>chr16:15726260-15726672
>chr16:15727109-15727527
>chr16:15727729-15728397
>chr16:15728611-15728917
>chr16:15729561-15730590
>chr16:15731041-15731135
>chr16:15731324-15732401
>chr16:15733014-15733161
>chr16:15733225-15733846
>chr16:15734245-15734588
>chr16:15734698-15735209
>chr16:15735788-15735844
>chr16:15736259-15736584
>chr16:15737780-15738091
>chr16:15738225-15738546
>chr16:15738928-15739407
>chr16:15739734-15740062
>chr16:15740327-15740628
>chr16:15741009-15741082
>chr16:15742024-15742134
>chr16:15742461-15742972
>chr16:15743156-15743472
>chr16:15743987-15744805
>chr16:15745077-15745133
>chr16:15745552-15746233
>chr16:15746798-15747176
>chr16:15748592-15748909
>chr16:15749119-15749303
>chr16:15749594-15749751
>chr16:15749954-15750003
>chr16:15750382-15750424
>chr16:15750737-15750800
>chr16:15751109-15751502
>chr16:15751544-15752148
>chr16:15752463-15752889
>chr16:15753920-15754324
>chr16:15754644-15755102
>chr16:15755293-15755327
>chr16:15755503-15756108
>chr16:15756783-15757104
>chr16:15757164-15757508
>chr16:15757536-15757628
>chr16:15758381-15758993
>chr16:15759807-15760525
>chr16:15761081-15761629
>chr16:15761843-15762845
>chr16:15763022-15763091
>chr16:15763152-15763213
>chr16:15763413-15763548
>chr16:15764070-15764190
>chr16:15764235-15764294
>chr16:15764363-15764489
>chr16:15765101-15765510
>chr16:15766020-15766062
>chr16:15766333-15766671
>chr16:15767037-15767231
>chr16:15767273-15767335
>chr16:15767419-15767628
>chr16:15767673-15767704
>chr16:15767838-15768168
>chr16:15768335-15768375
>chr16:15768854-15769729
>chr16:15769806-15770078
>chr16:15770983-15771315
>chr16:15772078-15772421
>chr16:15772669-15772757
>chr16:15772814-15773131
>chr16:15773282-15773594
>chr16:15773654-15773848
>chr16:15774563-15774893
>chr16:15775256-15775331
>chr16:15775496-15775611
>chr16:15775861-15775895
>chr16:15776631-15776729
>chr16:15776810-15776868
>chr16:15777073-15777504
>chr16:15778467-15778562
>chr16:15779113-15779503
>chr16:15780452-15780879
>chr16:15781076-15781259
>chr16:15781800-15781867
>chr16:15782032-15782238
>chr16:15784891-15785150
>chr16:15785880-15785997
>chr16:15786160-15786236
>chr16:15786983-15787721
>chr16:15787972-15788015
>chr16:15788515-15788578
>chr16:15788891-15788984
>chr16:15790020-15790363
>chr16:15790896-15791313
>chr16:15791545-15792372
>chr16:15792494-15792627
>chr16:15792723-15793042
>chr16:15793261-15794245
>chr16:15794651-15794766
>chr16:15794859-15794898
>chr16:15795006-15795645
>chr16:15795764-15795864
>chr16:15795946-15796093
>chr16:15796788-15796834
>chr16:15797536-15797706
>chr16:15797808-15797839
>chr16:15798043-15798124
>chr16:15799896-15800649
>chr16:15800917-15802031
>chr16:15802277-15802393
>chr16:15802493-15802744
>chr16:15802865-15803168
>chr16:15803254-15803584
>chr16:15804219-15804630
>chr16:15804693-15804829
>chr16:15804876-15804988
>chr16:15805501-15806433
>chr16:15806697-15806821
>chr16:15806951-15807281
>chr16:15807725-15807763
>chr16:15808601-15809038
>chr16:15809227-15809540
>chr16:15809638-15810363
>chr16:15810986-15811278
>chr16:15812406-15813410
>chr16:15813707-15814606
>chr16:15817205-15817594
>chr16:15817923-15818012
>chr16:15818392-15818734
>chr16:15818870-15819151
>chr16:15819377-15819733
>chr16:15819780-15819833
>chr16:15820053-15820523
>chr16:15820867-15821181
>chr16:15821632-15821946
>chr16:15822396-15822766
>chr16:15823632-15823978
>chr16:15824263-15824584
>chr16:15825006-15825104
>chr16:15825264-15825671
>chr16:15826134-15826185
>chr16:15826313-15826647
>chr16:15826693-15827036
>chr16:15827106-15827142
>chr16:15827512-15827616
>chr16:15828125-15828179
>chr16:15828529-15829222
>chr16:15829735-15830164
>chr16:15830615-15831202
>chr16:15831620-15831940
>chr16:15832938-15833423
>chr16:15834236-15834565
>chr16:15834781-15835017
>chr16:15835770-15836102
>chr16:15836311-15837093
>chr16:15837532-15837840
>chr16:15838576-15838890
>chr16:15838963-15839218
>chr16:15839402-15839737
>chr16:15839764-15840069
>chr16:15840190-15840987
>chr16:15841041-15841466
>chr16:15842101-15842410
>chr16:15842478-15842768
>chr16:15843084-15843738
>chr16:15844235-15844500
>chr16:15844607-15844876
>chr16:15845140-15845289
>chr16:15845304-15845430
>chr16:15845808-15846110
>chr16:15846527-15847000
>chr16:15847106-15847139
>chr16:15847241-15847560
>chr16:15848188-15848536
>chr16:15848591-15848750
>chr16:15849073-15849324
>chr16:15849439-15849749
>chr16:15849842-15849886
>chr16:15850060-15850396
>chr16:15850616-15851093
>chr16:15851960-15852284
>chr16:15852327-15852642
>chr16:15852709-15852816
>chr16:15853082-15853115
>chr16:15853152-15853441
>chr16:15853735-15854074
>chr16:15855489-15855544
>chr16:15857713-15857767
>chr16:15858332-15858397
>chr16:15858742-15858824
>chr16:15859837-15860730
>chr16:15861357-15861704
>chr16:15861771-15862110
>chr16:15862415-15863406
>chr16:15863619-15864206
>chr16:15864342-15864372
>chr16:15864420-15865049
>chr16:15866921-15867223
>chr16:15867636-15868011
>chr16:15868183-15868426
>chr16:15868938-15869122
>chr16:15869293-15869603
>chr16:15870614-15870830
>chr16:15870957-15871447
>chr16:15872025-15872332
>chr16:15872540-15872834
>chr16:15873041-15873273
>chr16:15874024-15874096
>chr16:15874594-15874679
>chr16:15875301-15875475
>chr16:15875517-15875651
>chr16:15875782-15876068
>chr16:15876202-15876615
>chr16:15876860-15877230
>chr16:15877444-15878118
>chr16:15878450-15878901
>chr16:15879047-15879096
>chr16:15879377-15879542
>chr16:15880407-15881266
>chr16:15881932-15882083
>chr16:15882158-15882600
>chr16:15882692-15883686
>chr16:15884483-15884811
>chr16:15885022-15885689
>chr16:15886874-15887224
>chr16:15887783-15888080
>chr16:15889474-15890094
>chr16:15890164-15891848
[truncated: 1,599,976 more chars]
