# Supplementary material for: Red: an intelligent, rapid, accurate tool for detecting repeats de-novo on the genomic scale
Source: BMC Bioinformatics. 2015 Jul 24;16:227. doi: 10.1186/s12859-015-0654-5 (PMC4513396; doi:10.1186/s12859-015-0654-5)
Supplement: Additional file 5 — Supplementary data set 4 — Red’s repeats of the Homo sapiens genome. The command “tar -xzf file” results in a directory that contains the locations of repeats found by Red in the genome of the Homo sapiens. [file 12859_2015_654_MOESM5_ESM.tar › GnmRptHg38/chr16_KI270728v1_random.rpt]

>chr16_KI270728v1_random:0-5685
>chr16_KI270728v1_random:5687-35582
>chr16_KI270728v1_random:35590-40861
>chr16_KI270728v1_random:90861-111756
>chr16_KI270728v1_random:111799-119404
>chr16_KI270728v1_random:119419-125462
>chr16_KI270728v1_random:125530-128988
>chr16_KI270728v1_random:129091-134030
>chr16_KI270728v1_random:134178-134734
>chr16_KI270728v1_random:134789-219327
>chr16_KI270728v1_random:219409-220415
>chr16_KI270728v1_random:220470-220778
>chr16_KI270728v1_random:220833-221048
>chr16_KI270728v1_random:221097-223958
>chr16_KI270728v1_random:224021-224385
>chr16_KI270728v1_random:224425-227160
>chr16_KI270728v1_random:227307-227504
>chr16_KI270728v1_random:227587-228310
>chr16_KI270728v1_random:228447-229851
>chr16_KI270728v1_random:229987-231357
>chr16_KI270728v1_random:231402-246536
>chr16_KI270728v1_random:246544-247134
>chr16_KI270728v1_random:297134-305686
>chr16_KI270728v1_random:305722-326581
>chr16_KI270728v1_random:326640-358462
>chr16_KI270728v1_random:358588-376143
>chr16_KI270728v1_random:376178-377687
>chr16_KI270728v1_random:377751-379105
>chr16_KI270728v1_random:379323-384005
>chr16_KI270728v1_random:384108-390749
>chr16_KI270728v1_random:390814-392580
>chr16_KI270728v1_random:392612-393104
>chr16_KI270728v1_random:393187-395143
>chr16_KI270728v1_random:395222-399735
>chr16_KI270728v1_random:399870-424098
>chr16_KI270728v1_random:424141-431746
>chr16_KI270728v1_random:431761-437804
>chr16_KI270728v1_random:437872-441330
>chr16_KI270728v1_random:441433-446171
>chr16_KI270728v1_random:496171-507882
>chr16_KI270728v1_random:507950-509866
>chr16_KI270728v1_random:509940-511544
>chr16_KI270728v1_random:512717-517549
>chr16_KI270728v1_random:517585-529024
>chr16_KI270728v1_random:529045-531671
>chr16_KI270728v1_random:531694-578845
>chr16_KI270728v1_random:578881-599740
>chr16_KI270728v1_random:599799-631620
>chr16_KI270728v1_random:631746-649301
>chr16_KI270728v1_random:649336-650845
>chr16_KI270728v1_random:650909-652263
>chr16_KI270728v1_random:652481-657163
>chr16_KI270728v1_random:657266-663907
>chr16_KI270728v1_random:663972-665738
>chr16_KI270728v1_random:665770-666262
>chr16_KI270728v1_random:666345-668301
>chr16_KI270728v1_random:668380-672893
>chr16_KI270728v1_random:673028-680465
>chr16_KI270728v1_random:730465-734653
>chr16_KI270728v1_random:734712-755571
>chr16_KI270728v1_random:755607-802758
>chr16_KI270728v1_random:802781-805407
>chr16_KI270728v1_random:805428-816867
>chr16_KI270728v1_random:816903-821735
>chr16_KI270728v1_random:822908-824512
>chr16_KI270728v1_random:824586-826502
>chr16_KI270728v1_random:826570-852095
>chr16_KI270728v1_random:852151-853453
>chr16_KI270728v1_random:853525-854341
>chr16_KI270728v1_random:854503-854622
>chr16_KI270728v1_random:854829-855250
>chr16_KI270728v1_random:855398-855685
>chr16_KI270728v1_random:856202-856797
>chr16_KI270728v1_random:857163-857497
>chr16_KI270728v1_random:857859-858851
>chr16_KI270728v1_random:859445-859515
>chr16_KI270728v1_random:859640-860476
>chr16_KI270728v1_random:860911-861017
>chr16_KI270728v1_random:861285-861415
>chr16_KI270728v1_random:861622-861834
>chr16_KI270728v1_random:861907-862209
>chr16_KI270728v1_random:862346-862499
>chr16_KI270728v1_random:862578-862745
>chr16_KI270728v1_random:862824-862986
>chr16_KI270728v1_random:863100-863704
>chr16_KI270728v1_random:864019-864095
>chr16_KI270728v1_random:864170-864330
>chr16_KI270728v1_random:864567-864979
>chr16_KI270728v1_random:865104-865173
>chr16_KI270728v1_random:865892-866472
>chr16_KI270728v1_random:866531-866634
>chr16_KI270728v1_random:866709-867090
>chr16_KI270728v1_random:867727-868097
>chr16_KI270728v1_random:868545-868672
>chr16_KI270728v1_random:868764-868878
>chr16_KI270728v1_random:869516-869601
>chr16_KI270728v1_random:871102-871285
>chr16_KI270728v1_random:871499-871617
>chr16_KI270728v1_random:871747-871807
>chr16_KI270728v1_random:871935-872026
>chr16_KI270728v1_random:872139-872195
>chr16_KI270728v1_random:873119-873678
>chr16_KI270728v1_random:874007-874541
>chr16_KI270728v1_random:874628-874740
>chr16_KI270728v1_random:874848-874991
>chr16_KI270728v1_random:875111-875912
>chr16_KI270728v1_random:876076-876310
>chr16_KI270728v1_random:876399-876727
>chr16_KI270728v1_random:876781-876949
>chr16_KI270728v1_random:877036-877421
>chr16_KI270728v1_random:877832-878329
>chr16_KI270728v1_random:878613-878679
>chr16_KI270728v1_random:879078-880067
>chr16_KI270728v1_random:880330-880711
>chr16_KI270728v1_random:881202-881329
>chr16_KI270728v1_random:881386-881994
>chr16_KI270728v1_random:882249-882624
>chr16_KI270728v1_random:882915-883391
>chr16_KI270728v1_random:883469-885042
>chr16_KI270728v1_random:885076-885583
>chr16_KI270728v1_random:886074-886231
>chr16_KI270728v1_random:886362-886607
>chr16_KI270728v1_random:887162-887252
>chr16_KI270728v1_random:887571-888197
>chr16_KI270728v1_random:888976-889745
>chr16_KI270728v1_random:890807-891163
>chr16_KI270728v1_random:891692-892475
>chr16_KI270728v1_random:892532-892869
>chr16_KI270728v1_random:892970-893927
>chr16_KI270728v1_random:894069-894359
>chr16_KI270728v1_random:894497-895014
>chr16_KI270728v1_random:895290-895545
>chr16_KI270728v1_random:895634-896407
>chr16_KI270728v1_random:896632-896814
>chr16_KI270728v1_random:897130-897281
>chr16_KI270728v1_random:897458-897843
>chr16_KI270728v1_random:898195-898905
>chr16_KI270728v1_random:899749-899878
>chr16_KI270728v1_random:899965-901515
>chr16_KI270728v1_random:901552-917461
>chr16_KI270728v1_random:917477-921482
>chr16_KI270728v1_random:921599-921665
>chr16_KI270728v1_random:921831-922198
>chr16_KI270728v1_random:922298-925653
>chr16_KI270728v1_random:925746-936088
>chr16_KI270728v1_random:936116-940797
>chr16_KI270728v1_random:940825-959495
>chr16_KI270728v1_random:959529-962788
>chr16_KI270728v1_random:962975-964427
>chr16_KI270728v1_random:964478-964747
>chr16_KI270728v1_random:965129-966735
>chr16_KI270728v1_random:966963-967124
>chr16_KI270728v1_random:967262-967327
>chr16_KI270728v1_random:967377-968394
>chr16_KI270728v1_random:968454-968662
>chr16_KI270728v1_random:968685-969020
>chr16_KI270728v1_random:969142-969915
>chr16_KI270728v1_random:970086-976469
>chr16_KI270728v1_random:976658-977242
>chr16_KI270728v1_random:977804-977972
>chr16_KI270728v1_random:978352-979652
>chr16_KI270728v1_random:979767-980177
>chr16_KI270728v1_random:980265-980617
>chr16_KI270728v1_random:980767-981104
>chr16_KI270728v1_random:981678-981758
>chr16_KI270728v1_random:981935-982220
>chr16_KI270728v1_random:982371-982874
>chr16_KI270728v1_random:982981-983365
>chr16_KI270728v1_random:983823-984728
>chr16_KI270728v1_random:984795-985975
>chr16_KI270728v1_random:986031-987049
>chr16_KI270728v1_random:987112-987436
>chr16_KI270728v1_random:987480-988370
>chr16_KI270728v1_random:988456-988559
>chr16_KI270728v1_random:988740-989469
>chr16_KI270728v1_random:989553-989946
>chr16_KI270728v1_random:990052-991166
>chr16_KI270728v1_random:991294-991368
>chr16_KI270728v1_random:992185-992243
>chr16_KI270728v1_random:992542-993452
>chr16_KI270728v1_random:993539-994081
>chr16_KI270728v1_random:994666-994723
>chr16_KI270728v1_random:995389-995560
>chr16_KI270728v1_random:995743-995935
>chr16_KI270728v1_random:996182-996308
>chr16_KI270728v1_random:996494-996628
>chr16_KI270728v1_random:996819-997187
>chr16_KI270728v1_random:997333-998213
>chr16_KI270728v1_random:998311-1001297
>chr16_KI270728v1_random:1001377-1001439
>chr16_KI270728v1_random:1001791-1002309
>chr16_KI270728v1_random:1002451-1003209
>chr16_KI270728v1_random:1003449-1005111
>chr16_KI270728v1_random:1005231-1006099
>chr16_KI270728v1_random:1006136-1008027
>chr16_KI270728v1_random:1008411-1008514
>chr16_KI270728v1_random:1008534-1009096
>chr16_KI270728v1_random:1009630-1010857
>chr16_KI270728v1_random:1010916-1011204
>chr16_KI270728v1_random:1011246-1011750
>chr16_KI270728v1_random:1011848-1012638
>chr16_KI270728v1_random:1012698-1013615
>chr16_KI270728v1_random:1013698-1014085
>chr16_KI270728v1_random:1014212-1014517
>chr16_KI270728v1_random:1014793-1014938
>chr16_KI270728v1_random:1015247-1016309
>chr16_KI270728v1_random:1016446-1016534
>chr16_KI270728v1_random:1016675-1017189
>chr16_KI270728v1_random:1017305-1018157
>chr16_KI270728v1_random:1018261-1018452
>chr16_KI270728v1_random:1018572-1019058
>chr16_KI270728v1_random:1019407-1019549
>chr16_KI270728v1_random:1019696-1020204
>chr16_KI270728v1_random:1020474-1020759
>chr16_KI270728v1_random:1021419-1022021
>chr16_KI270728v1_random:1022105-1023881
>chr16_KI270728v1_random:1024001-1027597
>chr16_KI270728v1_random:1027633-1029152
>chr16_KI270728v1_random:1029490-1029697
>chr16_KI270728v1_random:1029963-1030203
>chr16_KI270728v1_random:1030238-1030366
>chr16_KI270728v1_random:1030453-1030632
>chr16_KI270728v1_random:1030723-1030939
>chr16_KI270728v1_random:1030993-1031147
>chr16_KI270728v1_random:1031311-1032854
>chr16_KI270728v1_random:1032941-1033969
>chr16_KI270728v1_random:1034088-1034323
>chr16_KI270728v1_random:1034538-1034599
>chr16_KI270728v1_random:1034756-1034899
>chr16_KI270728v1_random:1034936-1035820
>chr16_KI270728v1_random:1036008-1037094
>chr16_KI270728v1_random:1037323-1037489
>chr16_KI270728v1_random:1037532-1037634
>chr16_KI270728v1_random:1037826-1062982
>chr16_KI270728v1_random:1063023-1074209
>chr16_KI270728v1_random:1074324-1098652
>chr16_KI270728v1_random:1098677-1105648
>chr16_KI270728v1_random:1105683-1108126
>chr16_KI270728v1_random:1108234-1108281
>chr16_KI270728v1_random:1108338-1109048
>chr16_KI270728v1_random:1109285-1109349
>chr16_KI270728v1_random:1109886-1109972
>chr16_KI270728v1_random:1110999-1111523
>chr16_KI270728v1_random:1111824-1114883
>chr16_KI270728v1_random:1114981-1115595
>chr16_KI270728v1_random:1115807-1116016
>chr16_KI270728v1_random:1116100-1116253
>chr16_KI270728v1_random:1117409-1117502
>chr16_KI270728v1_random:1117593-1117754
>chr16_KI270728v1_random:1117906-1118047
>chr16_KI270728v1_random:1118373-1118474
>chr16_KI270728v1_random:1118651-1118898
>chr16_KI270728v1_random:1119034-1119611
>chr16_KI270728v1_random:1119647-1123401
>chr16_KI270728v1_random:1123756-1124077
>chr16_KI270728v1_random:1124216-1124601
>chr16_KI270728v1_random:1125120-1125193
>chr16_KI270728v1_random:1126120-1126296
>chr16_KI270728v1_random:1127282-1127344
>chr16_KI270728v1_random:1127754-1127887
>chr16_KI270728v1_random:1129980-1130116
>chr16_KI270728v1_random:1130762-1130810
>chr16_KI270728v1_random:1132806-1132909
>chr16_KI270728v1_random:1134015-1134082
>chr16_KI270728v1_random:1134218-1134298
>chr16_KI270728v1_random:1134901-1134980
>chr16_KI270728v1_random:1135233-1135361
>chr16_KI270728v1_random:1135799-1135849
>chr16_KI270728v1_random:1136088-1136162
>chr16_KI270728v1_random:1136627-1136682
>chr16_KI270728v1_random:1137080-1137275
>chr16_KI270728v1_random:1137383-1137690
>chr16_KI270728v1_random:1137918-1137989
>chr16_KI270728v1_random:1138194-1138236
>chr16_KI270728v1_random:1138297-1138373
>chr16_KI270728v1_random:1138647-1138762
>chr16_KI270728v1_random:1138985-1139058
>chr16_KI270728v1_random:1139288-1139463
>chr16_KI270728v1_random:1139853-1140063
>chr16_KI270728v1_random:1140488-1140682
>chr16_KI270728v1_random:1141167-1141392
>chr16_KI270728v1_random:1141482-1141545
>chr16_KI270728v1_random:1142048-1142158
>chr16_KI270728v1_random:1142707-1142803
>chr16_KI270728v1_random:1143365-1143482
>chr16_KI270728v1_random:1143579-1143669
>chr16_KI270728v1_random:1143827-1143933
>chr16_KI270728v1_random:1144138-1144661
>chr16_KI270728v1_random:1145042-1145298
>chr16_KI270728v1_random:1145810-1145904
>chr16_KI270728v1_random:1146287-1146532
>chr16_KI270728v1_random:1146772-1146939
>chr16_KI270728v1_random:1147273-1147372
>chr16_KI270728v1_random:1147662-1147762
>chr16_KI270728v1_random:1148004-1148059
>chr16_KI270728v1_random:1148388-1148569
>chr16_KI270728v1_random:1148914-1148981
>chr16_KI270728v1_random:1149866-1149933
>chr16_KI270728v1_random:1153361-1155015
>chr16_KI270728v1_random:1155100-1155284
>chr16_KI270728v1_random:1155395-1155578
>chr16_KI270728v1_random:1155715-1155973
>chr16_KI270728v1_random:1156280-1156383
>chr16_KI270728v1_random:1157144-1157211
>chr16_KI270728v1_random:1157272-1157356
>chr16_KI270728v1_random:1157423-1157515
>chr16_KI270728v1_random:1157706-1157752
>chr16_KI270728v1_random:1157906-1158361
>chr16_KI270728v1_random:1158572-1159413
>chr16_KI270728v1_random:1159520-1160342
>chr16_KI270728v1_random:1160409-1160460
>chr16_KI270728v1_random:1160968-1161291
>chr16_KI270728v1_random:1161608-1162522
>chr16_KI270728v1_random:1162588-1163240
>chr16_KI270728v1_random:1163421-1163554
>chr16_KI270728v1_random:1163728-1163777
>chr16_KI270728v1_random:1163865-1165550
>chr16_KI270728v1_random:1165643-1167152
>chr16_KI270728v1_random:1167222-1167920
>chr16_KI270728v1_random:1168392-1168573
>chr16_KI270728v1_random:1168917-1169201
>chr16_KI270728v1_random:1169361-1169482
>chr16_KI270728v1_random:1169590-1169697
>chr16_KI270728v1_random:1170178-1170405
>chr16_KI270728v1_random:1170599-1174640
>chr16_KI270728v1_random:1175748-1175892
>chr16_KI270728v1_random:1176407-1176530
>chr16_KI270728v1_random:1177045-1177167
>chr16_KI270728v1_random:1177410-1177455
>chr16_KI270728v1_random:1177617-1178436
>chr16_KI270728v1_random:1178723-1179359
>chr16_KI270728v1_random:1179446-1182001
>chr16_KI270728v1_random:1182067-1182169
>chr16_KI270728v1_random:1182224-1183060
>chr16_KI270728v1_random:1183798-1184507
>chr16_KI270728v1_random:1184589-1189573
>chr16_KI270728v1_random:1189629-1194472
>chr16_KI270728v1_random:1194560-1196339
>chr16_KI270728v1_random:1196438-1196967
>chr16_KI270728v1_random:1197006-1199551
>chr16_KI270728v1_random:1199662-1200599
>chr16_KI270728v1_random:1200670-1203449
>chr16_KI270728v1_random:1203609-1203858
>chr16_KI270728v1_random:1203983-1204541
>chr16_KI270728v1_random:1204635-1206730
>chr16_KI270728v1_random:1206859-1207192
>chr16_KI270728v1_random:1207222-1207760
>chr16_KI270728v1_random:1207843-1208080
>chr16_KI270728v1_random:1208128-1209918
>chr16_KI270728v1_random:1210230-1213932
>chr16_KI270728v1_random:1214135-1214251
>chr16_KI270728v1_random:1214303-1225208
>chr16_KI270728v1_random:1225364-1237033
>chr16_KI270728v1_random:1237368-1237466
>chr16_KI270728v1_random:1237651-1238745
>chr16_KI270728v1_random:1239255-1239646
>chr16_KI270728v1_random:1239858-1239942
>chr16_KI270728v1_random:1240027-1241439
>chr16_KI270728v1_random:1241599-1241720
>chr16_KI270728v1_random:1242012-1242493
>chr16_KI270728v1_random:1242765-1242975
>chr16_KI270728v1_random:1243110-1243153
>chr16_KI270728v1_random:1243363-1244934
>chr16_KI270728v1_random:1245091-1245341
>chr16_KI270728v1_random:1245538-1245850
>chr16_KI270728v1_random:1246257-1246824
>chr16_KI270728v1_random:1246904-1247077
>chr16_KI270728v1_random:1247192-1247641
>chr16_KI270728v1_random:1247747-1248325
>chr16_KI270728v1_random:1248461-1249834
>chr16_KI270728v1_random:1250161-1251018
>chr16_KI270728v1_random:1251094-1251492
>chr16_KI270728v1_random:1251633-1253029
>chr16_KI270728v1_random:1253105-1253238
>chr16_KI270728v1_random:1253878-1254759
>chr16_KI270728v1_random:1254862-1255858
>chr16_KI270728v1_random:1255924-1256298
>chr16_KI270728v1_random:1256422-1258267
>chr16_KI270728v1_random:1258558-1259159
>chr16_KI270728v1_random:1259289-1260013
>chr16_KI270728v1_random:1260157-1260540
>chr16_KI270728v1_random:1260931-1261289
>chr16_KI270728v1_random:1261611-1261707
>chr16_KI270728v1_random:1262006-1262510
>chr16_KI270728v1_random:1262769-1262929
>chr16_KI270728v1_random:1263086-1263330
>chr16_KI270728v1_random:1263423-1265037
>chr16_KI270728v1_random:1265186-1266011
>chr16_KI270728v1_random:1266539-1267911
>chr16_KI270728v1_random:1268047-1268126
>chr16_KI270728v1_random:1268219-1268654
>chr16_KI270728v1_random:1268757-1269933
>chr16_KI270728v1_random:1270215-1271281
>chr16_KI270728v1_random:1271340-1271480
>chr16_KI270728v1_random:1271616-1271853
>chr16_KI270728v1_random:1271955-1272146
>chr16_KI270728v1_random:1272280-1273906
>chr16_KI270728v1_random:1274011-1276868
>chr16_KI270728v1_random:1276942-1285650
>chr16_KI270728v1_random:1285827-1286082
>chr16_KI270728v1_random:1286160-1286482
>chr16_KI270728v1_random:1287055-1287236
>chr16_KI270728v1_random:1288397-1288511
>chr16_KI270728v1_random:1288594-1288763
>chr16_KI270728v1_random:1288806-1289022
>chr16_KI270728v1_random:1289286-1289372
>chr16_KI270728v1_random:1289557-1289623
>chr16_KI270728v1_random:1289664-1289908
>chr16_KI270728v1_random:1289981-1290032
>chr16_KI270728v1_random:1291157-1291219
>chr16_KI270728v1_random:1291382-1292270
>chr16_KI270728v1_random:1292806-1293209
>chr16_KI270728v1_random:1293250-1293783
>chr16_KI270728v1_random:1293829-1294641
>chr16_KI270728v1_random:1294714-1294790
>chr16_KI270728v1_random:1294887-1296158
>chr16_KI270728v1_random:1296229-1296733
>chr16_KI270728v1_random:1296819-1297820
>chr16_KI270728v1_random:1297998-1298202
>chr16_KI270728v1_random:1298605-1299027
>chr16_KI270728v1_random:1299318-1299366
>chr16_KI270728v1_random:1299433-1299481
>chr16_KI270728v1_random:1299560-1299658
>chr16_KI270728v1_random:1299972-1300053
>chr16_KI270728v1_random:1300295-1300648
>chr16_KI270728v1_random:1300716-1300853
>chr16_KI270728v1_random:1300913-1300967
>chr16_KI270728v1_random:1301239-1302257
>chr16_KI270728v1_random:1302662-1302941
>chr16_KI270728v1_random:1302995-1303104
>chr16_KI270728v1_random:1303652-1303739
>chr16_KI270728v1_random:1303854-1304024
>chr16_KI270728v1_random:1304183-1304241
>chr16_KI270728v1_random:1304512-1304724
>chr16_KI270728v1_random:1305893-1305976
>chr16_KI270728v1_random:1307045-1307124
>chr16_KI270728v1_random:1307847-1308006
>chr16_KI270728v1_random:1308084-1308369
>chr16_KI270728v1_random:1308421-1308564
>chr16_KI270728v1_random:1308648-1308749
>chr16_KI270728v1_random:1308883-1308917
>chr16_KI270728v1_random:1308973-1309042
>chr16_KI270728v1_random:1309513-1309701
>chr16_KI270728v1_random:1309836-1310078
>chr16_KI270728v1_random:1310170-1310363
>chr16_KI270728v1_random:1310971-1311357
>chr16_KI270728v1_random:1311458-1311504
>chr16_KI270728v1_random:1311695-1311969
>chr16_KI270728v1_random:1312111-1312554
>chr16_KI270728v1_random:1312694-1312910
>chr16_KI270728v1_random:1313126-1313864
>chr16_KI270728v1_random:1314177-1314293
>chr16_KI270728v1_random:1314468-1314858
>chr16_KI270728v1_random:1315117-1315712
>chr16_KI270728v1_random:1316190-1316802
>chr16_KI270728v1_random:1317633-1317752
>chr16_KI270728v1_random:1317927-1317986
>chr16_KI270728v1_random:1318465-1318796
>chr16_KI270728v1_random:1318975-1319415
>chr16_KI270728v1_random:1319958-1320302
>chr16_KI270728v1_random:1320421-1320844
>chr16_KI270728v1_random:1321104-1321369
>chr16_KI270728v1_random:1321653-1321749
>chr16_KI270728v1_random:1321844-1321903
>chr16_KI270728v1_random:1322043-1322417
>chr16_KI270728v1_random:1322461-1323200
>chr16_KI270728v1_random:1323433-1323533
>chr16_KI270728v1_random:1324706-1324862
>chr16_KI270728v1_random:1325758-1325798
>chr16_KI270728v1_random:1326123-1326616
>chr16_KI270728v1_random:1326700-1326775
>chr16_KI270728v1_random:1326876-1326952
>chr16_KI270728v1_random:1327125-1327261
>chr16_KI270728v1_random:1327406-1328185
>chr16_KI270728v1_random:1328286-1344933
>chr16_KI270728v1_random:1344987-1346172
>chr16_KI270728v1_random:1346255-1346417
>chr16_KI270728v1_random:1346544-1346778
>chr16_KI270728v1_random:1347044-1347124
>chr16_KI270728v1_random:1347538-1348083
>chr16_KI270728v1_random:1348154-1348279
>chr16_KI270728v1_random:1348703-1348808
>chr16_KI270728v1_random:1348846-1349054
>chr16_KI270728v1_random:1349256-1349552
>chr16_KI270728v1_random:1350091-1350154
>chr16_KI270728v1_random:1350212-1350887
>chr16_KI270728v1_random:1351077-1351595
>chr16_KI270728v1_random:1351718-1352254
>chr16_KI270728v1_random:1352360-1354005
>chr16_KI270728v1_random:1354173-1354892
>chr16_KI270728v1_random:1354982-1355154
>chr16_KI270728v1_random:1355439-1355490
>chr16_KI270728v1_random:1355588-1356602
>chr16_KI270728v1_random:1356686-1357758
>chr16_KI270728v1_random:1357871-1358025
>chr16_KI270728v1_random:1358200-1358551
>chr16_KI270728v1_random:1358700-1358975
>chr16_KI270728v1_random:1359017-1360059
>chr16_KI270728v1_random:1360143-1361368
>chr16_KI270728v1_random:1361432-1361747
>chr16_KI270728v1_random:1361832-1362087
>chr16_KI270728v1_random:1362191-1362851
>chr16_KI270728v1_random:1362977-1367512
>chr16_KI270728v1_random:1417513-1418765
>chr16_KI270728v1_random:1418820-1421165
>chr16_KI270728v1_random:1423122-1424055
>chr16_KI270728v1_random:1424195-1425817
>chr16_KI270728v1_random:1426515-1426839
>chr16_KI270728v1_random:1427259-1427657
>chr16_KI270728v1_random:1427788-1428070
>chr16_KI270728v1_random:1428407-1429109
>chr16_KI270728v1_random:1429217-1429317
>chr16_KI270728v1_random:1429430-1429472
>chr16_KI270728v1_random:1429621-1430280
>chr16_KI270728v1_random:1430330-1430661
>chr16_KI270728v1_random:1430954-1431903
>chr16_KI270728v1_random:1432012-1432327
>chr16_KI270728v1_random:1432652-1434271
>chr16_KI270728v1_random:1434388-1435152
>chr16_KI270728v1_random:1435336-1435558
>chr16_KI270728v1_random:1435713-1435818
>chr16_KI270728v1_random:1435899-1436510
>chr16_KI270728v1_random:1436838-1437290
>chr16_KI270728v1_random:1438095-1439030
>chr16_KI270728v1_random:1439301-1439933
>chr16_KI270728v1_random:1440018-1440710
>chr16_KI270728v1_random:1440792-1441035
>chr16_KI270728v1_random:1441156-1442057
>chr16_KI270728v1_random:1442383-1442702
>chr16_KI270728v1_random:1442921-1443377
>chr16_KI270728v1_random:1443448-1443760
>chr16_KI270728v1_random:1444164-1444655
>chr16_KI270728v1_random:1445090-1445405
>chr16_KI270728v1_random:1445615-1447466
>chr16_KI270728v1_random:1448576-1449279
>chr16_KI270728v1_random:1449331-1449458
>chr16_KI270728v1_random:1450011-1450762
>chr16_KI270728v1_random:1451418-1452579
>chr16_KI270728v1_random:1452898-1453317
>chr16_KI270728v1_random:1453403-1454354
>chr16_KI270728v1_random:1454823-1455151
>chr16_KI270728v1_random:1455336-1456028
>chr16_KI270728v1_random:1456298-1456596
>chr16_KI270728v1_random:1456787-1458141
>chr16_KI270728v1_random:1458211-1458537
>chr16_KI270728v1_random:1459029-1459670
>chr16_KI270728v1_random:1459690-1459918
>chr16_KI270728v1_random:1460331-1461113
>chr16_KI270728v1_random:1461284-1461583
>chr16_KI270728v1_random:1461654-1461729
>chr16_KI270728v1_random:1462285-1462833
>chr16_KI270728v1_random:1463305-1464177
>chr16_KI270728v1_random:1464706-1466713
>chr16_KI270728v1_random:1467059-1468055
>chr16_KI270728v1_random:1468485-1468904
>chr16_KI270728v1_random:1469150-1469355
>chr16_KI270728v1_random:1469504-1469789
>chr16_KI270728v1_random:1469873-1470337
>chr16_KI270728v1_random:1470389-1470691
>chr16_KI270728v1_random:1470827-1470873
>chr16_KI270728v1_random:1471706-1471915
>chr16_KI270728v1_random:1473037-1473113
>chr16_KI270728v1_random:1473185-1473246
>chr16_KI270728v1_random:1473295-1473388
>chr16_KI270728v1_random:1474044-1474137
>chr16_KI270728v1_random:1474310-1474363
>chr16_KI270728v1_random:1474886-1475178
>chr16_KI270728v1_random:1475236-1475691
>chr16_KI270728v1_random:1476555-1476879
>chr16_KI270728v1_random:1476969-1477069
>chr16_KI270728v1_random:1477139-1477446
>chr16_KI270728v1_random:1478532-1478664
>chr16_KI270728v1_random:1478852-1479166
>chr16_KI270728v1_random:1479320-1480252
>chr16_KI270728v1_random:1480591-1480867
>chr16_KI270728v1_random:1481363-1481730
>chr16_KI270728v1_random:1481766-1482251
>chr16_KI270728v1_random:1482340-1482442
>chr16_KI270728v1_random:1483110-1483960
>chr16_KI270728v1_random:1484157-1484816
>chr16_KI270728v1_random:1484867-1485459
>chr16_KI270728v1_random:1486137-1486363
>chr16_KI270728v1_random:1486438-1486615
>chr16_KI270728v1_random:1487189-1487524
>chr16_KI270728v1_random:1489164-1489251
>chr16_KI270728v1_random:1490118-1490166
>chr16_KI270728v1_random:1490579-1491103
>chr16_KI270728v1_random:1491368-1491430
>chr16_KI270728v1_random:1491799-1491894
>chr16_KI270728v1_random:1492151-1492279
>chr16_KI270728v1_random:1492696-1493007
>chr16_KI270728v1_random:1494131-1494572
>chr16_KI270728v1_random:1495541-1495861
>chr16_KI270728v1_random:1496684-1496761
>chr16_KI270728v1_random:1496898-1496952
>chr16_KI270728v1_random:1497558-1497676
>chr16_KI270728v1_random:1497726-1503348
>chr16_KI270728v1_random:1504523-1504625
>chr16_KI270728v1_random:1505550-1505835
>chr16_KI270728v1_random:1507218-1508053
>chr16_KI270728v1_random:1508343-1508511
>chr16_KI270728v1_random:1510443-1510638
>chr16_KI270728v1_random:1510882-1510934
>chr16_KI270728v1_random:1511211-1511566
>chr16_KI270728v1_random:1512127-1512308
>chr16_KI270728v1_random:1512384-1512632
>chr16_KI270728v1_random:1512756-1513286
>chr16_KI270728v1_random:1514225-1514427
>chr16_KI270728v1_random:1514517-1514588
>chr16_KI270728v1_random:1515030-1515150
>chr16_KI270728v1_random:1515613-1516166
>chr16_KI270728v1_random:1516384-1516568
>chr16_KI270728v1_random:1516766-1516975
>chr16_KI270728v1_random:1517493-1517910
>chr16_KI270728v1_random:1518077-1518308
>chr16_KI270728v1_random:1518382-1520088
>chr16_KI270728v1_random:1520269-1520449
>chr16_KI270728v1_random:1520926-1521580
>chr16_KI270728v1_random:1521740-1521848
>chr16_KI270728v1_random:1521904-1522305
>chr16_KI270728v1_random:1522400-1522449
>chr16_KI270728v1_random:1523021-1523601
>chr16_KI270728v1_random:1523655-1524057
>chr16_KI270728v1_random:1524103-1524408
>chr16_KI270728v1_random:1524474-1524790
>chr16_KI270728v1_random:1524855-1527069
>chr16_KI270728v1_random:1527348-1527488
>chr16_KI270728v1_random:1528004-1528121
>chr16_KI270728v1_random:1528229-1529198
>chr16_KI270728v1_random:1529610-1529690
>chr16_KI270728v1_random:1530222-1530494
>chr16_KI270728v1_random:1530620-1531788
>chr16_KI270728v1_random:1531998-1532091
>chr16_KI270728v1_random:1532294-1532439
>chr16_KI270728v1_random:1532934-1533221
>chr16_KI270728v1_random:1533644-1533775
>chr16_KI270728v1_random:1534106-1534474
>chr16_KI270728v1_random:1534987-1535083
>chr16_KI270728v1_random:1535614-1535663
>chr16_KI270728v1_random:1536237-1536577
>chr16_KI270728v1_random:1537024-1538268
>chr16_KI270728v1_random:1538284-1540418
>chr16_KI270728v1_random:1540480-1543260
>chr16_KI270728v1_random:1543326-1547171
>chr16_KI270728v1_random:1547200-1547954
>chr16_KI270728v1_random:1548011-1548811
>chr16_KI270728v1_random:1548893-1550927
>chr16_KI270728v1_random:1551027-1551161
>chr16_KI270728v1_random:1551207-1571013
>chr16_KI270728v1_random:1571170-1575549
>chr16_KI270728v1_random:1576055-1576277
>chr16_KI270728v1_random:1576517-1576596
>chr16_KI270728v1_random:1576711-1577169
>chr16_KI270728v1_random:1577494-1577851
>chr16_KI270728v1_random:1578275-1579094
>chr16_KI270728v1_random:1579972-1580304
>chr16_KI270728v1_random:1580648-1580825
>chr16_KI270728v1_random:1581121-1581443
>chr16_KI270728v1_random:1581583-1582454
>chr16_KI270728v1_random:1582543-1582979
>chr16_KI270728v1_random:1583091-1583918
>chr16_KI270728v1_random:1584223-1584476
>chr16_KI270728v1_random:1584579-1584726
>chr16_KI270728v1_random:1584845-1584964
>chr16_KI270728v1_random:1585112-1586668
>chr16_KI270728v1_random:1587286-1587376
>chr16_KI270728v1_random:1587849-1588828
>chr16_KI270728v1_random:1588912-1590850
>chr16_KI270728v1_random:1590903-1591423
>chr16_KI270728v1_random:1591644-1592556
>chr16_KI270728v1_random:1592672-1593539
>chr16_KI270728v1_random:1593616-1594164
>chr16_KI270728v1_random:1594319-1599412
>chr16_KI270728v1_random:1599538-1600198
>chr16_KI270728v1_random:1600302-1600557
>chr16_KI270728v1_random:1600642-1600957
>chr16_KI270728v1_random:1601021-1602246
>chr16_KI270728v1_random:1602330-1603372
>chr16_KI270728v1_random:1603414-1603689
>chr16_KI270728v1_random:1603838-1604189
>chr16_KI270728v1_random:1604364-1604518
>chr16_KI270728v1_random:1604631-1605703
>chr16_KI270728v1_random:1605787-1606801
>chr16_KI270728v1_random:1606899-1606950
>chr16_KI270728v1_random:1607235-1607407
>chr16_KI270728v1_random:1607497-1608216
>chr16_KI270728v1_random:1608384-1610029
>chr16_KI270728v1_random:1610135-1610671
>chr16_KI270728v1_random:1610794-1611312
>chr16_KI270728v1_random:1611502-1612177
>chr16_KI270728v1_random:1612235-1612298
>chr16_KI270728v1_random:1612837-1613133
>chr16_KI270728v1_random:1613335-1613543
>chr16_KI270728v1_random:1613581-1613686
>chr16_KI270728v1_random:1614110-1614235
>chr16_KI270728v1_random:1614306-1614851
>chr16_KI270728v1_random:1615265-1615345
>chr16_KI270728v1_random:1615611-1615845
>chr16_KI270728v1_random:1615972-1616134
>chr16_KI270728v1_random:1616217-1617402
>chr16_KI270728v1_random:1617456-1625402
>chr16_KI270728v1_random:1675402-1692092
>chr16_KI270728v1_random:1692150-1735108
>chr16_KI270728v1_random:1735115-1745171
>chr16_KI270728v1_random:1745222-1749189
>chr16_KI270728v1_random:1750102-1750340
>chr16_KI270728v1_random:1750410-1750860
>chr16_KI270728v1_random:1751228-1751516
>chr16_KI270728v1_random:1751913-1752359
>chr16_KI270728v1_random:1752529-1752573
>chr16_KI270728v1_random:1754012-1754131
>chr16_KI270728v1_random:1754446-1754549
>chr16_KI270728v1_random:1755645-1755689
>chr16_KI270728v1_random:1755761-1755834
>chr16_KI270728v1_random:1756551-1756634
>chr16_KI270728v1_random:1757305-1759317
>chr16_KI270728v1_random:1759669-1760906
>chr16_KI270728v1_random:1761120-1761431
>chr16_KI270728v1_random:1761569-1762070
>chr16_KI270728v1_random:1762143-1762458
>chr16_KI270728v1_random:1762926-1763909
>chr16_KI270728v1_random:1764140-1764782
>chr16_KI270728v1_random:1764909-1765629
>chr16_KI270728v1_random:1765717-1766015
>chr16_KI270728v1_random:1766064-1766247
>chr16_KI270728v1_random:1766455-1767528
>chr16_KI270728v1_random:1768234-1768398
>chr16_KI270728v1_random:1768475-1769281
>chr16_KI270728v1_random:1769315-1770216
>chr16_KI270728v1_random:1770306-1770693
>chr16_KI270728v1_random:1771049-1771210
>chr16_KI270728v1_random:1771496-1771925
>chr16_KI270728v1_random:1773009-1773073
>chr16_KI270728v1_random:1773148-1773488
>chr16_KI270728v1_random:1773737-1774710
>chr16_KI270728v1_random:1774981-1776110
>chr16_KI270728v1_random:1776169-1776784
>chr16_KI270728v1_random:1777033-1777416
>chr16_KI270728v1_random:1777560-1779186
>chr16_KI270728v1_random:1779417-1779735
>chr16_KI270728v1_random:1780139-1780224
>chr16_KI270728v1_random:1781032-1781112
>chr16_KI270728v1_random:1781155-1781223
>chr16_KI270728v1_random:1781498-1781605
>chr16_KI270728v1_random:1781659-1782312
>chr16_KI270728v1_random:1782471-1782532
>chr16_KI270728v1_random:1782723-1782903
>chr16_KI270728v1_random:1783510-1784246
>chr16_KI270728v1_random:1785884-1786493
>chr16_KI270728v1_random:1786817-1787293
>chr16_KI270728v1_random:1787600-1789076
>chr16_KI270728v1_random:1789256-1789311
>chr16_KI270728v1_random:1790381-1792936
>chr16_KI270728v1_random:1792989-1793827
>chr16_KI270728v1_random:1794060-1794676
>chr16_KI270728v1_random:1794765-1795540
>chr16_KI270728v1_random:1795614-1795951
>chr16_KI270728v1_random:1796014-1796760
>chr16_KI270728v1_random:1796862-1803444
>chr16_KI270728v1_random:1803569-1803877
>chr16_KI270728v1_random:1803932-1804938
>chr16_KI270728v1_random:1805022-1805448
>chr16_KI270728v1_random:1805494-1807184
>chr16_KI270728v1_random:1807317-1816684
>chr16_KI270728v1_random:1816750-1861266
>chr16_KI270728v1_random:1861294-1868596
>chr16_KI270728v1_random:1868693-1868888
>chr16_KI270728v1_random:1868982-1870410
>chr16_KI270728v1_random:1870465-1872759
