# Supplementary material for: Red: an intelligent, rapid, accurate tool for detecting repeats de-novo on the genomic scale
Source: BMC Bioinformatics. 2015 Jul 24;16:227. doi: 10.1186/s12859-015-0654-5 (PMC4513396; doi:10.1186/s12859-015-0654-5)
Supplement: Additional file 5 — Supplementary data set 4 — Red’s repeats of the Homo sapiens genome. The command “tar -xzf file” results in a directory that contains the locations of repeats found by Red in the genome of the Homo sapiens. [file 12859_2015_654_MOESM5_ESM.tar › GnmRptHg38/chr17.rpt]

>chr17:60000-93486
>chr17:93494-114630
>chr17:114779-115375
>chr17:115493-116682
>chr17:116853-118127
>chr17:118311-118404
>chr17:118476-121401
>chr17:121463-128183
>chr17:128286-130033
>chr17:130121-130289
>chr17:130651-131514
>chr17:131693-131915
>chr17:131994-134034
>chr17:134148-134683
>chr17:134842-135180
>chr17:135276-136441
>chr17:136911-137043
>chr17:137794-138147
>chr17:139086-139889
>chr17:140394-140477
>chr17:140560-141596
>chr17:141825-141923
>chr17:143179-143220
>chr17:143341-143652
>chr17:144061-144118
>chr17:144261-144556
>chr17:145322-145390
>chr17:145523-145580
>chr17:145812-145911
>chr17:147204-147260
>chr17:147576-147630
>chr17:149558-149869
>chr17:150047-150107
>chr17:150688-150743
>chr17:151070-151450
>chr17:152428-152814
>chr17:153412-153713
>chr17:154098-155260
>chr17:155983-156053
>chr17:156752-156970
>chr17:157401-157745
>chr17:158729-159050
>chr17:159204-159646
>chr17:159969-160244
>chr17:161377-161438
>chr17:162490-162720
>chr17:165219-165485
>chr17:166416-168988
>chr17:169055-169091
>chr17:169275-169388
>chr17:169529-169843
>chr17:170727-172081
>chr17:173661-173732
>chr17:174295-174339
>chr17:174842-175256
>chr17:176199-176513
>chr17:177480-177536
>chr17:177676-177728
>chr17:179260-179376
>chr17:179994-180099
>chr17:181484-181579
>chr17:182849-183062
>chr17:183368-183438
>chr17:183492-183563
>chr17:183885-183920
>chr17:185007-185104
>chr17:185180-185439
>chr17:185828-186345
>chr17:187680-188210
>chr17:188250-188377
>chr17:188506-188836
>chr17:188973-189022
>chr17:189527-189577
>chr17:189648-190934
>chr17:191537-192713
>chr17:193114-193163
>chr17:194828-194898
>chr17:194940-195276
>chr17:195424-195581
>chr17:195855-195993
>chr17:196062-196442
>chr17:196723-196806
>chr17:196879-197277
>chr17:197370-197417
>chr17:198152-198215
>chr17:198497-198679
>chr17:199991-200049
>chr17:200935-200975
>chr17:201458-201904
>chr17:202310-202492
>chr17:203362-203415
>chr17:203451-203595
>chr17:203730-203883
>chr17:204134-204737
>chr17:205571-205873
>chr17:206346-206415
>chr17:206443-206960
>chr17:207004-207123
>chr17:207983-208032
>chr17:209380-209897
>chr17:210001-210060
>chr17:210419-210450
>chr17:210874-210951
>chr17:211316-211627
>chr17:212968-213295
>chr17:214483-214862
>chr17:215229-215339
>chr17:215895-216242
>chr17:216952-218535
>chr17:218986-219057
>chr17:219189-219585
>chr17:220099-222095
>chr17:222186-222258
>chr17:222896-223220
>chr17:224663-225122
>chr17:228244-228337
>chr17:228651-228684
>chr17:228961-229001
>chr17:229878-229953
>chr17:230831-230993
>chr17:231103-231191
>chr17:231257-231341
>chr17:232246-232281
>chr17:233839-234428
>chr17:234783-234825
>chr17:235082-236001
>chr17:237856-238363
>chr17:239539-240372
>chr17:240412-240513
>chr17:240663-241505
>chr17:241696-242171
>chr17:242239-244307
>chr17:244393-244467
>chr17:244935-245404
>chr17:247380-247623
>chr17:247994-248046
>chr17:248738-248822
>chr17:249753-250440
>chr17:250489-250939
>chr17:251949-252305
>chr17:252717-252888
>chr17:253565-258004
>chr17:258754-258905
>chr17:260368-260403
>chr17:260794-260838
>chr17:261182-261306
>chr17:261339-261546
>chr17:262213-262669
>chr17:264239-264559
>chr17:265070-265380
>chr17:265546-265580
>chr17:266009-266068
>chr17:268050-268137
>chr17:268199-269306
>chr17:270555-272800
>chr17:272985-273634
>chr17:274381-274441
>chr17:275585-275846
>chr17:276362-276742
>chr17:277666-277979
>chr17:278047-278414
>chr17:278747-278786
>chr17:284742-284802
>chr17:285737-285811
>chr17:286121-286154
>chr17:286897-289058
>chr17:289717-289789
>chr17:291273-291414
>chr17:293104-293182
>chr17:293453-293523
>chr17:293740-294062
>chr17:294229-294454
>chr17:294532-296494
>chr17:297323-297423
>chr17:298410-298699
>chr17:299903-300985
>chr17:301258-301736
>chr17:303145-303437
>chr17:303464-304225
>chr17:304911-305137
>chr17:305816-306177
>chr17:306768-306877
>chr17:306956-307455
>chr17:307521-307557
>chr17:308348-308467
>chr17:308504-308559
>chr17:308635-308679
>chr17:308719-308750
>chr17:309014-309303
>chr17:309389-309591
>chr17:309631-309786
>chr17:311440-311516
>chr17:311849-312443
>chr17:312728-312789
>chr17:314426-317567
>chr17:317882-317951
>chr17:318095-318382
>chr17:319774-319847
>chr17:319888-320246
>chr17:320321-320677
>chr17:324576-325164
>chr17:325338-325388
>chr17:325459-325517
>chr17:326592-326866
>chr17:328180-328241
>chr17:328579-328994
>chr17:329038-329648
>chr17:330555-330915
>chr17:331092-331193
>chr17:332258-332304
>chr17:332471-332545
>chr17:334403-334937
>chr17:337121-337382
>chr17:338156-338541
>chr17:340338-341156
>chr17:341318-341389
>chr17:341520-342715
>chr17:343656-343704
>chr17:343726-343770
>chr17:343915-344768
>chr17:345004-345308
>chr17:345603-345791
>chr17:346115-346171
>chr17:346295-347352
>chr17:347407-347713
>chr17:347753-348075
>chr17:348173-348223
>chr17:348375-348437
>chr17:349077-349168
>chr17:349511-349726
>chr17:350199-350648
>chr17:353850-354395
>chr17:355674-356671
>chr17:356728-356756
>chr17:357387-357528
>chr17:358269-358351
>chr17:359360-359941
>chr17:360738-361078
>chr17:361403-362700
>chr17:363024-363843
>chr17:363955-364213
>chr17:365222-366433
>chr17:366498-366814
>chr17:366886-366961
>chr17:367017-368114
>chr17:368231-368315
>chr17:368352-368692
>chr17:368745-368798
>chr17:369039-369424
>chr17:369654-369714
>chr17:370040-370618
>chr17:371776-371904
>chr17:371965-372683
>chr17:374133-374826
>chr17:375060-375871
>chr17:376062-376132
>chr17:376179-376232
>chr17:376392-376712
>chr17:377107-377613
>chr17:377668-377709
>chr17:378015-378098
>chr17:378525-378823
>chr17:380327-381512
>chr17:381795-381841
>chr17:384807-384863
>chr17:385030-385135
>chr17:385809-385872
>chr17:386009-386050
>chr17:386391-386586
>chr17:387339-387720
>chr17:387902-387954
>chr17:388216-388298
>chr17:388433-388782
>chr17:389297-389481
>chr17:390040-390554
>chr17:390589-390735
>chr17:390851-391558
>chr17:391896-391969
>chr17:392313-393557
>chr17:395758-396087
>chr17:396307-396941
>chr17:397025-397133
>chr17:397285-397579
>chr17:397681-399324
>chr17:399452-399711
>chr17:399784-399942
>chr17:400305-400493
>chr17:400730-401076
>chr17:402830-404463
>chr17:405225-405284
>chr17:405390-405572
>chr17:405682-406595
>chr17:406693-406771
>chr17:406922-407310
>chr17:407371-407458
>chr17:407570-407658
>chr17:407772-407843
>chr17:408217-408604
>chr17:408698-409251
>chr17:409698-409792
>chr17:410595-410622
>chr17:411385-411573
>chr17:412068-412319
>chr17:413438-413943
>chr17:414884-415150
>chr17:415255-415296
>chr17:415689-416000
>chr17:417114-417510
>chr17:417756-417854
>chr17:417979-418703
>chr17:418779-419133
>chr17:419692-419760
>chr17:419898-420704
>chr17:421206-421524
>chr17:421637-421762
>chr17:422184-422234
>chr17:422827-423284
>chr17:423776-424096
>chr17:424333-424641
>chr17:424699-426224
>chr17:426446-426512
>chr17:426598-426927
>chr17:427176-427216
>chr17:427796-428612
>chr17:428690-429409
>chr17:429513-429610
>chr17:429641-430123
>chr17:430150-430362
>chr17:430528-430876
>chr17:430950-431454
>chr17:431701-432164
>chr17:432315-433621
>chr17:433811-434730
>chr17:434905-435481
>chr17:435790-436087
>chr17:436906-437238
>chr17:437468-437503
>chr17:438413-438856
>chr17:439332-439845
>chr17:440784-441069
>chr17:441855-442034
>chr17:443904-444392
>chr17:444640-444959
>chr17:445981-446464
>chr17:446768-447410
>chr17:447987-448109
>chr17:448173-448188
>chr17:488987-489059
>chr17:492316-492839
>chr17:493157-493775
>chr17:494002-494283
>chr17:495220-495775
>chr17:495820-495939
>chr17:496252-496596
>chr17:497778-497877
>chr17:498057-498576
>chr17:498725-499353
>chr17:500478-501136
>chr17:501389-502011
>chr17:502328-502821
>chr17:503006-503261
>chr17:503434-503643
>chr17:503830-503884
>chr17:504235-504433
>chr17:504636-507171
>chr17:508036-508249
>chr17:509087-510403
>chr17:510456-510594
>chr17:511744-511808
>chr17:513596-514588
>chr17:515232-515642
>chr17:515803-516106
>chr17:516364-516668
>chr17:517532-518070
>chr17:518547-518797
>chr17:519564-519611
>chr17:520758-520908
>chr17:521966-522258
>chr17:522579-522655
>chr17:523973-524347
>chr17:524642-524681
>chr17:525386-525988
>chr17:527556-529035
>chr17:529355-529429
>chr17:529669-530564
>chr17:531513-532570
>chr17:533256-533407
>chr17:533827-534147
>chr17:534634-534928
>chr17:536920-536999
>chr17:538232-538268
>chr17:539538-539676
>chr17:540183-540535
>chr17:541345-542144
>chr17:542712-543017
>chr17:543773-544081
>chr17:544300-544440
>chr17:544527-544669
>chr17:544719-545074
>chr17:545591-545675
>chr17:545875-546145
>chr17:546172-546254
>chr17:546326-546596
>chr17:546649-546740
>chr17:546858-547355
>chr17:547470-547966
>chr17:548356-548626
>chr17:550054-550096
>chr17:550352-550593
>chr17:551279-551577
>chr17:552864-553359
>chr17:553587-553940
>chr17:554399-554722
>chr17:555355-555637
>chr17:556016-556517
>chr17:556882-557329
>chr17:557588-557766
>chr17:557837-559029
>chr17:561655-561885
>chr17:563272-563652
>chr17:563904-564745
>chr17:565123-565447
>chr17:565590-565650
>chr17:565897-566260
>chr17:566695-567082
>chr17:567485-567941
>chr17:568227-568549
>chr17:569604-569987
>chr17:570084-570403
>chr17:570470-570646
>chr17:571014-571328
>chr17:571404-573066
>chr17:574473-574788
>chr17:575439-576036
>chr17:576101-577957
>chr17:578048-578906
>chr17:578953-579770
>chr17:579793-580880
>chr17:580956-581443
>chr17:581511-582438
>chr17:582508-582570
>chr17:582640-584125
>chr17:584514-584984
>chr17:585365-585667
>chr17:585842-585931
>chr17:587043-587407
>chr17:587796-587909
>chr17:588030-588375
>chr17:589285-589554
>chr17:589713-594338
>chr17:594421-596025
>chr17:596110-596158
>chr17:596602-596672
>chr17:597543-597728
>chr17:597756-597898
>chr17:597939-599789
>chr17:600730-600800
>chr17:602277-602378
>chr17:603136-603454
>chr17:604551-604747
>chr17:605264-605300
>chr17:605437-605720
>chr17:606610-607050
>chr17:608540-608912
>chr17:609017-609127
>chr17:609198-609291
>chr17:609317-609532
>chr17:609770-610187
>chr17:610359-610436
>chr17:610471-611395
>chr17:611513-611580
>chr17:611612-613873
>chr17:617392-619990
>chr17:620657-621004
>chr17:621157-621258
>chr17:621864-622262
>chr17:622690-622985
>chr17:623904-624149
>chr17:624889-625504
>chr17:625653-625737
>chr17:625991-626228
>chr17:626381-626682
>chr17:627420-627808
>chr17:629382-629851
>chr17:630003-630332
>chr17:631961-632270
>chr17:632362-632634
>chr17:634343-640541
>chr17:640845-641161
>chr17:641493-641759
>chr17:642273-643850
>chr17:644573-644889
>chr17:645147-645221
>chr17:645264-645575
>chr17:645606-645652
>chr17:645766-646924
>chr17:648245-649758
>chr17:650208-650524
>chr17:651338-651650
>chr17:652017-652296
>chr17:652718-652778
>chr17:653173-653331
>chr17:653906-654213
>chr17:654448-654785
>chr17:656802-656881
>chr17:657073-657229
>chr17:657421-657535
>chr17:657836-658847
>chr17:659268-659584
>chr17:660210-660249
>chr17:660783-660861
>chr17:661056-661096
>chr17:661235-661574
>chr17:662402-663228
>chr17:664080-664384
>chr17:665036-665185
>chr17:665356-665476
>chr17:665621-666004
>chr17:666374-666995
>chr17:667211-667274
>chr17:667756-668075
>chr17:669314-669939
>chr17:670943-671399
>chr17:671438-671487
>chr17:671694-671979
>chr17:672655-672732
>chr17:672827-673147
>chr17:675483-675793
>chr17:676242-676306
>chr17:677014-678935
>chr17:679183-679560
>chr17:679863-680324
>chr17:680473-680537
>chr17:680700-680780
>chr17:681011-681443
>chr17:681564-681844
>chr17:681995-682067
>chr17:683211-683270
>chr17:683314-683463
>chr17:683545-683913
>chr17:684226-685024
>chr17:685391-686371
>chr17:686831-687786
>chr17:688137-688495
>chr17:689368-689780
>chr17:691562-691666
>chr17:691782-691984
>chr17:692716-693166
>chr17:693221-693714
>chr17:694756-695005
>chr17:695541-695854
>chr17:696774-696997
>chr17:698090-698745
>chr17:698879-699209
>chr17:699569-699617
>chr17:699685-699727
>chr17:699965-700103
>chr17:700252-700562
>chr17:701040-702237
>chr17:702291-702697
>chr17:702920-703199
>chr17:703598-703657
>chr17:703819-703975
>chr17:704992-705046
>chr17:705282-705915
>chr17:706250-706566
>chr17:707236-707891
>chr17:708052-708692
>chr17:708765-708955
>chr17:709613-709654
>chr17:709859-710173
>chr17:710658-711213
>chr17:711804-712121
>chr17:712184-712486
>chr17:712706-712845
>chr17:713067-713226
>chr17:713366-714068
>chr17:715346-715662
>chr17:716085-716275
>chr17:716323-716543
>chr17:716726-717694
>chr17:717753-717997
>chr17:718469-718836
>chr17:719656-720183
>chr17:720281-721038
>chr17:722418-722909
>chr17:723108-724920
>chr17:725015-725291
>chr17:725371-725675
>chr17:725754-725864
>chr17:726021-726175
>chr17:727199-728049
>chr17:728207-728525
>chr17:729536-729630
>chr17:730049-730404
>chr17:731499-731800
>chr17:733897-733957
>chr17:734165-734667
>chr17:734856-735398
>chr17:735679-735993
>chr17:736639-736969
>chr17:736996-737312
>chr17:738100-738403
>chr17:738575-738872
>chr17:739178-739642
>chr17:739790-740080
>chr17:742161-742199
>chr17:743347-743914
>chr17:744092-744203
>chr17:747619-747703
>chr17:748646-749760
>chr17:750024-750207
>chr17:751137-751198
>chr17:753064-753498
>chr17:754980-755183
>chr17:755308-755870
>chr17:755922-756599
>chr17:757189-757378
>chr17:757480-757815
>chr17:757928-758203
>chr17:758651-758954
>chr17:760819-760920
>chr17:761494-761805
>chr17:762385-763615
>chr17:764019-764403
>chr17:764452-764522
>chr17:764562-764660
>chr17:764719-765074
>chr17:765542-766937
>chr17:767458-769010
>chr17:769092-769591
>chr17:770971-771002
>chr17:771580-772240
>chr17:772654-773019
>chr17:774769-775244
>chr17:777357-777654
>chr17:777762-777913
>chr17:778049-778168
>chr17:779026-779641
>chr17:779875-780210
>chr17:780541-780769
>chr17:780897-781215
>chr17:782857-782992
>chr17:783351-783641
>chr17:786076-786718
>chr17:786873-787269
>chr17:787531-787855
>chr17:788143-788448
>chr17:788494-788628
>chr17:788889-788928
>chr17:788977-789159
>chr17:789893-789941
>chr17:790866-790943
>chr17:793103-793507
>chr17:794143-794589
>chr17:795792-795943
>chr17:796311-796709
>chr17:797996-798277
>chr17:799825-800138
>chr17:801364-801738
>chr17:802127-802313
>chr17:804270-804447
>chr17:805589-805868
>chr17:806090-806345
>chr17:806905-806955
>chr17:808233-808994
>chr17:809913-810313
>chr17:810543-810933
>chr17:811069-811112
>chr17:811224-811268
>chr17:811914-812229
>chr17:812550-813068
>chr17:813681-814293
>chr17:814736-815063
>chr17:815175-815673
>chr17:817357-817666
>chr17:817967-818265
>chr17:818441-818506
>chr17:818597-819346
>chr17:820234-820955
>chr17:821334-821370
>chr17:821470-821780
>chr17:821807-821859
>chr17:821972-822307
>chr17:822593-822685
>chr17:822812-823403
>chr17:824035-824356
>chr17:824972-825210
>chr17:827035-827674
>chr17:828095-828708
>chr17:829066-829454
>chr17:829468-830106
>chr17:830286-830356
>chr17:830699-831018
>chr17:831168-831839
>chr17:832176-832488
>chr17:832889-833198
>chr17:834031-834297
>chr17:834432-834947
>chr17:835015-835333
>chr17:835684-836146
>chr17:836825-837279
>chr17:838066-838437
>chr17:838947-838988
>chr17:839038-839078
>chr17:839148-840128
>chr17:840341-840647
>chr17:841004-841091
>chr17:841381-841604
>chr17:841858-842158
>chr17:842643-843093
>chr17:843910-843958
>chr17:844559-844907
>chr17:845727-846612
>chr17:846699-846949
>chr17:848127-848458
>chr17:849246-849519
>chr17:850227-850292
>chr17:852875-853453
>chr17:853692-854027
>chr17:854344-855307
>chr17:855905-856207
>chr17:856475-856888
>chr17:857162-857565
>chr17:857962-858369
>chr17:858440-858770
>chr17:860077-860700
>chr17:861059-861433
>chr17:861819-862143
>chr17:862229-862557
>chr17:863165-863771
>chr17:865238-865547
>chr17:865663-866066
>chr17:866284-866586
>chr17:866954-867421
>chr17:867653-867921
>chr17:868452-868794
>chr17:870460-870767
>chr17:870833-871164
>chr17:871392-871707
>chr17:872184-872261
>chr17:872610-873034
>chr17:873106-873515
>chr17:873970-874805
>chr17:875019-875331
>chr17:875567-875749
>chr17:875788-876279
>chr17:876752-877120
>chr17:877154-877451
>chr17:878371-878546
>chr17:878839-879591
>chr17:881251-881547
>chr17:882231-882282
>chr17:882450-883097
>chr17:883325-883364
>chr17:883830-884430
>chr17:885180-885522
>chr17:885665-885990
>chr17:886491-886807
>chr17:886909-887221
>chr17:888230-888520
>chr17:888666-888991
>chr17:889409-889793
>chr17:890373-890729
>chr17:890989-891376
>chr17:891701-892291
>chr17:892594-892661
>chr17:892959-893048
>chr17:893511-894730
>chr17:894931-895411
>chr17:895524-896545
>chr17:897661-898010
>chr17:898107-898161
>chr17:898561-899263
>chr17:899326-899364
>chr17:899740-899911
>chr17:899979-900452
>chr17:900957-901222
>chr17:901682-902003
>chr17:902806-903072
>chr17:903117-903682
>chr17:903724-903795
>chr17:904536-904847
>chr17:905094-905453
>chr17:905622-906087
>chr17:906540-906733
>chr17:906757-906879
>chr17:907109-907149
>chr17:907341-907611
>chr17:908252-908566
>chr17:908813-909130
>chr17:909194-909311
>chr17:909528-909844
>chr17:910129-910429
>chr17:911230-911777
>chr17:911957-912290
>chr17:912503-913007
>chr17:913880-914476
>chr17:914947-915575
>chr17:916192-916411
>chr17:916648-916909
>chr17:917168-917411
>chr17:918508-918826
>chr17:918922-919381
>chr17:920066-920199
>chr17:920725-921087
>chr17:921623-921833
>chr17:922152-922478
>chr17:922650-922959
>chr17:923155-923212
>chr17:923370-923555
>chr17:924017-924556
>chr17:924615-924768
>chr17:925130-925171
>chr17:925368-925692
>chr17:926173-926841
>chr17:927001-927613
>chr17:928550-928872
>chr17:930146-930452
>chr17:930763-931073
>chr17:931137-931483
>chr17:931537-932192
>chr17:932789-932956
>chr17:934012-934460
>chr17:934583-934893
>chr17:934993-935301
>chr17:935804-936129
>chr17:936904-937336
>chr17:937609-937647
>chr17:938396-939161
>chr17:939339-939651
>chr17:939934-940400
>chr17:940620-943073
>chr17:943534-943917
>chr17:943948-944269
>chr17:945075-945660
>chr17:945999-946077
>chr17:946135-946481
>chr17:946760-946803
>chr17:947448-948400
>chr17:948805-949738
>chr17:950028-950060
>chr17:951046-951363
>chr17:952154-952896
>chr17:953155-953436
>chr17:953689-953920
>chr17:954089-954393
>chr17:955156-955505
>chr17:955568-955936
>chr17:955985-956022
>chr17:956360-956736
>chr17:957343-957649
>chr17:958337-959006
>chr17:959481-960102
>chr17:960353-961454
>chr17:961825-962177
>chr17:962381-962583
>chr17:963317-963627
>chr17:963787-964140
>chr17:965776-966151
>chr17:966188-966763
>chr17:967101-967144
>chr17:967597-967634
>chr17:967695-968097
>chr17:968422-969007
>chr17:970940-971246
>chr17:971366-971727
>chr17:971902-972534
>chr17:972742-973060
>chr17:973672-974396
>chr17:974470-974527
>chr17:974717-975130
>chr17:976748-977072
>chr17:978831-978868
>chr17:979111-979308
>chr17:979428-979494
>chr17:979821-979949
>chr17:980168-980265
>chr17:980689-981002
>chr17:981742-983646
>chr17:984577-984861
>chr17:984889-984957
>chr17:985142-985257
>chr17:985292-986036
>chr17:986219-986334
>chr17:986704-986906
>chr17:987094-987671
>chr17:987750-987796
>chr17:987929-988023
>chr17:989050-990040
>chr17:990289-990917
>chr17:991021-991434
>chr17:991627-992396
>chr17:992518-992866
>chr17:993290-994390
>chr17:994524-994831
>chr17:994961-995143
>chr17:995470-995824
>chr17:996138-996548
>chr17:997612-997833
>chr17:998284-998340
>chr17:999318-999364
>chr17:999838-1000277
>chr17:1005880-1005914
>chr17:1006733-1007187
>chr17:1007697-1007787
>chr17:1007851-1007903
>chr17:1009774-1009973
>chr17:1011451-1011511
>chr17:1012085-1012164
>chr17:1012939-1013035
>chr17:1013503-1013557
>chr17:1013649-1013706
>chr17:1014152-1014884
>chr17:1015130-1015797
>chr17:1015903-1016060
>chr17:1016309-1016629
>chr17:1017457-1018392
>chr17:1020080-1020378
>chr17:1021517-1021793
>chr17:1021873-1022138
>chr17:1022997-1023236
>chr17:1023443-1023527
>chr17:1023719-1024103
>chr17:1024453-1025340
>chr17:1026935-1027097
>chr17:1028104-1028477
>chr17:1028930-1028988
>chr17:1030444-1030512
>chr17:1031513-1031580
>chr17:1031863-1031953
>chr17:1033849-1034258
>chr17:1034541-1034607
>chr17:1035274-1035661
>chr17:1036969-1037161
>chr17:1039256-1039350
>chr17:1039914-1039966
>chr17:1040243-1040286
>chr17:1040911-1041223
>chr17:1041443-1041788
>chr17:1042137-1042404
>chr17:1043170-1043938
>chr17:1044359-1044666
>chr17:1045012-1045050
>chr17:1045342-1045490
>chr17:1045862-1046529
>chr17:1046799-1046848
>chr17:1047733-1047765
>chr17:1048540-1048819
>chr17:1049172-1049464
>chr17:1050837-1050952
>chr17:1051788-1052096
>chr17:1052322-1053556
>chr17:1054427-1054949
>chr17:1055081-1055239
>chr17:1055396-1055448
>chr17:1055523-1055832
>chr17:1057304-1057762
>chr17:1058121-1058515
>chr17:1060125-1060422
>chr17:1060662-1061028
>chr17:1061484-1061848
>chr17:1062177-1065593
>chr17:1065738-1066236
>chr17:1066501-1066832
>chr17:1067909-1068233
>chr17:1068351-1068396
>chr17:1069282-1069723
>chr17:1069824-1070009
>chr17:1070877-1071173
>chr17:1071916-1072567
>chr17:1072891-1073247
>chr17:1073682-1073723
>chr17:1073869-1074502
>chr17:1074718-1074980
>chr17:1075660-1076169
>chr17:1077060-1077109
>chr17:1077816-1077916
>chr17:1078238-1078270
>chr17:1079026-1079103
>chr17:1079392-1079455
>chr17:1079499-1079885
>chr17:1080746-1080826
>chr17:1081238-1081380
>chr17:1081584-1081877
>chr17:1082840-1083166
>chr17:1083614-1083697
>chr17:1084102-1084399
>chr17:1084803-1085422
>chr17:1085812-1086193
>chr17:1086464-1086802
>chr17:1086851-1086937
>chr17:1087237-1087333
>chr17:1088264-1088351
>chr17:1088430-1089429
>chr17:1089631-1089970
>chr17:1090187-1090281
>chr17:1092783-1093128
>chr17:1093184-1093488
>chr17:1094365-1094677
>chr17:1094781-1094855
>chr17:1096447-1096581
>chr17:1096659-1097015
>chr17:1097282-1097705
>chr17:1098082-1098388
>chr17:1098804-1099388
>chr17:1099836-1100156
>chr17:1100696-1100739
>chr17:1100828-1101294
>chr17:1101452-1101486
>chr17:1101581-1102058
>chr17:1102472-1102617
>chr17:1102682-1103095
>chr17:1104968-1105305
>chr17:1105579-1105881
>chr17:1106514-1106883
>chr17:1107963-1108003
>chr17:1108701-1108739
>chr17:1111743-1111802
>chr17:1112466-1112649
>chr17:1112822-1113078
>chr17:1113269-1113595
>chr17:1113875-1114928
>chr17:1115638-1116262
>chr17:1116341-1116436
>chr17:1117048-1117516
>chr17:1117543-1119567
>chr17:1119874-1119934
>chr17:1119965-1120078
>chr17:1120122-1120153
>chr17:1120209-1120584
>chr17:1121496-1122208
>chr17:1122409-1122451
>chr17:1122617-1122678
>chr17:1122782-1122822
>chr17:1125496-1125558
>chr17:1127437-1127502
>chr17:1127569-1127628
>chr17:1129145-1129578
>chr17:1129645-1129981
>chr17:1130631-1130940
>chr17:1131022-1132824
>chr17:1132948-1133256
>chr17:1133992-1134485
>chr17:1135336-1135431
>chr17:1135575-1135992
>chr17:1136157-1136544
>chr17:1136677-1137482
>chr17:1137880-1138229
>chr17:1138304-1138843
>chr17:1138956-1139005
>chr17:1139070-1139137
>chr17:1139242-1139636
>chr17:1140573-1141047
>chr17:1141400-1141483
>chr17:1141764-1142063
>chr17:1142193-1142225
>chr17:1142296-1142603
>chr17:1142966-1143560
>chr17:1144599-1145065
>chr17:1146012-1146058
>chr17:1146556-1146871
>chr17:1147165-1147204
>chr17:1147352-1147636
>chr17:1148495-1148562
>chr17:1148881-1149256
>chr17:1149407-1149724
>chr17:1149843-1149934
>chr17:1150145-1150215
>chr17:1151033-1151118
>chr17:1151837-1152608
>chr17:1152813-1153080
>chr17:1153350-1153830
>chr17:1155367-1155445
>chr17:1155587-1156017
>chr17:1156406-1156808
>chr17:1157084-1157180
>chr17:1157244-1157568
>chr17:1158217-1158787
>chr17:1159220-1159744
>chr17:1160159-1160314
>chr17:1160514-1160598
>chr17:1161247-1161874
>chr17:1162376-1162422
>chr17:1162653-1163154
>chr17:1163461-1164524
>chr17:1164652-1164994
>chr17:1165515-1165837
>chr17:1166688-1167048
>chr17:1167880-1168319
>chr17:1169688-1169732
>chr17:1169932-1170035
>chr17:1170407-1170745
>chr17:1171612-1171947
>chr17:1172463-1172777
>chr17:1172954-1173360
>chr17:1175023-1175066
>chr17:1175120-1175423
>chr17:1175569-1175615
>chr17:1175791-1176150
>chr17:1176202-1176254
>chr17:1176425-1176944
>chr17:1178281-1178591
>chr17:1179857-1179911
>chr17:1182234-1182686
>chr17:1183234-1183323
>chr17:1183923-1184476
>chr17:1184640-1184967
>chr17:1185356-1185652
>chr17:1185826-1186137
>chr17:1187601-1188568
>chr17:1189342-1189478
>chr17:1190342-1190664
>chr17:1191278-1191659
>chr17:1191929-1191998
>chr17:1192133-1192276
>chr17:1192470-1193083
>chr17:1193676-1193986
>chr17:1194170-1195396
>chr17:1195515-1196487
>chr17:1196691-1196999
>chr17:1197132-1197170
>chr17:1198454-1199066
>chr17:1199390-1199856
>chr17:1199910-1200051
>chr17:1200090-1200398
>chr17:1201667-1202010
>chr17:1202121-1202333
>chr17:1202844-1203194
>chr17:1203381-1203524
>chr17:1204154-1204478
>chr17:1204826-1205201
>chr17:1205520-1206202
>chr17:1206382-1206565
>chr17:1206648-1208072
>chr17:1208594-1208921
>chr17:1209258-1209560
>chr17:1210227-1210623
>chr17:1210993-1211341
>chr17:1211795-1212922
>chr17:1213397-1213697
>chr17:1213885-1214192
>chr17:1214385-1214823
>chr17:1214936-1216237
>chr17:1217583-1217651
>chr17:1217687-1218075
>chr17:1219015-1219353
>chr17:1219584-1219748
>chr17:1219990-1220325
>chr17:1222071-1222387
>chr17:1222604-1223307
>chr17:1223601-1223973
>chr17:1224667-1225295
>chr17:1225334-1225690
>chr17:1225813-1225869
>chr17:1226147-1226197
>chr17:1226340-1226841
>chr17:1228045-1228085
>chr17:1229342-1229416
>chr17:1230072-1230191
>chr17:1230509-1230852
>chr17:1231037-1231523
>chr17:1232023-1232350
>chr17:1232401-1232742
>chr17:1233037-1233412
>chr17:1233459-1234151
>chr17:1234772-1234831
>chr17:1234911-1235535
>chr17:1235593-1236331
>chr17:1236596-1237643
>chr17:1237739-1239285
>chr17:1239478-1240143
>chr17:1240263-1241980
>chr17:1242219-1242372
>chr17:1242445-1243555
>chr17:1243777-1244086
>chr17:1244202-1244831
>chr17:1245088-1245501
>chr17:1245624-1248156
>chr17:1248319-1249442
>chr17:1249626-1250341
>chr17:1250914-1251232
>chr17:1251473-1251773
>chr17:1252617-1252959
>chr17:1253042-1253731
>chr17:1254149-1254984
>chr17:1255352-1255861
>chr17:1256429-1256751
>chr17:1257184-1257721
>chr17:1257783-1258152
>chr17:1258190-1258512
>chr17:1258948-1259263
>chr17:1259723-1260043
>chr17:1261082-1261686
>chr17:1261716-1261755
>chr17:1262269-1262910
>chr17:1263176-1263539
>chr17:1263584-1264045
>chr17:1264590-1265145
>chr17:1265400-1266219
>chr17:1266379-1266708
>chr17:1267014-1267169
>chr17:1267697-1268072
>chr17:1268397-1268438
>chr17:1268668-1269000
>chr17:1269785-1270099
>chr17:1270492-1270550
>chr17:1271963-1272044
>chr17:1272100-1272197
>chr17:1272469-1272513
>chr17:1273158-1273520
>chr17:1274378-1275181
>chr17:1275379-1275914
>chr17:1276493-1277299
>chr17:1277720-1278409
>chr17:1278460-1278708
>chr17:1279354-1279624
>chr17:1281913-1282978
>chr17:1283390-1283439
>chr17:1283496-1284289
>chr17:1284659-1284983
>chr17:1285122-1285745
>chr17:1286496-1286663
>chr17:1287327-1287957
>chr17:1288227-1289465
>chr17:1289549-1289667
>chr17:1290190-1290600
>chr17:1290731-1291441
>chr17:1291490-1291579
>chr17:1291944-1292222
>chr17:1292674-1292741
>chr17:1292996-1293334
>chr17:1293435-1293615
>chr17:1294463-1294990
>chr17:1295329-1295429
>chr17:1296170-1296952
>chr17:1297607-1297897
>chr17:1301200-1301505
>chr17:1302029-1302488
>chr17:1302900-1302948
>chr17:1303234-1303527
>chr17:1303669-1303735
>chr17:1303836-1304132
>chr17:1304291-1304335
>chr17:1304700-1304782
>chr17:1305426-1305738
>chr17:1306107-1306442
>chr17:1306731-1306935
>chr17:1307304-1307826
>chr17:1308070-1311628
>chr17:1311990-1312294
>chr17:1312453-1312549
>chr17:1312898-1313516
>chr17:1313952-1314236
>chr17:1314312-1314620
>chr17:1315174-1315537
>chr17:1316462-1316781
>chr17:1317139-1317833
>chr17:1317958-1319882
>chr17:1320153-1320835
>chr17:1320890-1321348
>chr17:1321514-1321829
>chr17:1321970-1322033
>chr17:1322393-1322491
>chr17:1322773-1323414
>chr17:1323548-1323882
>chr17:1324283-1324419
>chr17:1324645-1324706
>chr17:1325106-1325508
>chr17:1326334-1328351
>chr17:1328471-1328613
>chr17:1328683-1329240
>chr17:1329302-1329401
>chr17:1330421-1331753
>chr17:1332098-1332416
>chr17:1332801-1333147
>chr17:1333844-1334456
>chr17:1334694-1334743
>chr17:1334896-1336490
>chr17:1336908-1337235
>chr17:1337569-1337784
>chr17:1338137-1338835
>chr17:1338905-1338973
>chr17:1339046-1339667
>chr17:1340306-1340619
>chr17:1341148-1341491
>chr17:1341773-1342076
>chr17:1342791-1343470
>chr17:1344693-1344768
>chr17:1344993-1345070
>chr17:1345387-1345425
>chr17:1346620-1347518
>chr17:1348433-1348514
>chr17:1348612-1349348
>chr17:1349605-1350254
>chr17:1350422-1351450
>chr17:1351764-1352156
>chr17:1352519-1352850
>chr17:1353141-1353791
>chr17:1354648-1355436
>chr17:1355751-1356386
>chr17:1356653-1356828
>chr17:1356980-1358021
>chr17:1358077-1359307
>chr17:1359580-1359643
>chr17:1359808-1360292
>chr17:1360460-1360835
>chr17:1361670-1362010
>chr17:1362406-1362503
>chr17:1363188-1363558
>chr17:1364215-1364530
>chr17:1365869-1366549
>chr17:1366658-1366981
>chr17:1367090-1367235
>chr17:1367321-1367751
>chr17:1367967-1368624
>chr17:1369186-1369616
>chr17:1369749-1371023
>chr17:1371093-1371374
>chr17:1371446-1371495
>chr17:1371782-1372471
>chr17:1372505-1372585
>chr17:1372683-1373262
>chr17:1373302-1373837
>chr17:1373970-1374408
>chr17:1374593-1374861
>chr17:1374959-1375082
>chr17:1376327-1376431
>chr17:1376530-1376599
>chr17:1376923-1377307
>chr17:1377471-1377626
>chr17:1377765-1378058
>chr17:1378654-1378976
>chr17:1379215-1379494
>chr17:1380105-1380409
>chr17:1381096-1381549
>chr17:1381643-1381894
>chr17:1382035-1385189
>chr17:1385488-1385685
>chr17:1385817-1385955
>chr17:1386392-1386534
>chr17:1386664-1386995
>chr17:1387140-1387229
>chr17:1387614-1388561
>chr17:1388600-1388676
>chr17:1388726-1388869
>chr17:1388960-1389248
>chr17:1389520-1390155
>chr17:1391687-1392386
>chr17:1392559-1393375
>chr17:1393431-1393717
>chr17:1394337-1394991
>chr17:1395102-1395518
>chr17:1395838-1396440
>chr17:1396633-1397217
>chr17:1400597-1400926
>chr17:1400993-1401486
>chr17:1401744-1401803
>chr17:1401828-1402336
>chr17:1402579-1404063
>chr17:1404070-1404370
>chr17:1404592-1404907
>chr17:1405757-1407482
>chr17:1407600-1408752
>chr17:1408860-1409182
>chr17:1409237-1409372
>chr17:1409413-1409893
>chr17:1410051-1410846
>chr17:1410920-1411227
>chr17:1411386-1411556
>chr17:1411713-1411816
>chr17:1412124-1412709
>chr17:1412875-1413280
>chr17:1413637-1414233
>chr17:1414557-1414634
>chr17:1414830-1414867
>chr17:1415000-1415925
>chr17:1416040-1416913
>chr17:1416983-1417965
>chr17:1418249-1418574
>chr17:1418640-1420247
>chr17:1420367-1420699
>chr17:1422111-1422515
>chr17:1424057-1424377
>chr17:1424719-1425585
>chr17:1425900-1426164
>chr17:1426438-1427957
>chr17:1428113-1428417
>chr17:1428518-1429957
>chr17:1430034-1430705
>chr17:1430782-1431110
>chr17:1431442-1431794
>chr17:1432180-1432821
>chr17:1433428-1434159
>chr17:1434481-1434790
>chr17:1435044-1435358
>chr17:1435643-1435917
>chr17:1437203-1437359
>chr17:1437646-1437972
>chr17:1438126-1438434
>chr17:1438851-1439051
>chr17:1439114-1439408
>chr17:1439563-1442581
>chr17:1442616-1444137
>chr17:1444232-1445152
>chr17:1445886-1446151
>chr17:1446584-1446899
>chr17:1447142-1447183
>chr17:1447592-1447963
>chr17:1448030-1448129
>chr17:1448336-1448653
>chr17:1448803-1448907
>chr17:1449500-1449581
>chr17:1449915-1450543
>chr17:1450604-1451539
>chr17:1451647-1452017
>chr17:1452156-1452370
>chr17:1452497-1453104
>chr17:1453594-1454521
>chr17:1455592-1455718
>chr17:1456138-1456189
>chr17:1456614-1456905
>chr17:1457257-1457567
>chr17:1457823-1458139
>chr17:1458216-1459349
>chr17:1459448-1459800
>chr17:1460024-1460133
>chr17:1460328-1460376
>chr17:1460576-1461133
>chr17:1461644-1461743
>chr17:1461780-1462272
>chr17:1462396-1462540
>chr17:1462994-1463289
>chr17:1463824-1464116
>chr17:1464270-1464330
>chr17:1464810-1465119
>chr17:1465826-1465976
>chr17:1466146-1467053
>chr17:1467418-1467484
>chr17:1467623-1467828
>chr17:1469749-1470038
>chr17:1472906-1473263
>chr17:1473815-1473863
>chr17:1474147-1474463
>chr17:1474685-1474817
>chr17:1475126-1475434
>chr17:1476149-1476501
>chr17:1476798-1477307
>chr17:1479008-1479334
>chr17:1479692-1479766
>chr17:1479860-1480472
>chr17:1480612-1480710
>chr17:1481490-1481805
>chr17:1481990-1482259
>chr17:1482591-1482869
>chr17:1483756-1484061
>chr17:1486492-1486835
>chr17:1487628-1487945
>chr17:1489401-1490058
>chr17:1490195-1490555
>chr17:1490801-1490972
>chr17:1491740-1491775
>chr17:1495973-1496053
>chr17:1497199-1497469
>chr17:1498587-1498897
>chr17:1498970-1499018
>chr17:1499237-1499505
>chr17:1499966-1500036
>chr17:1500365-1500691
>chr17:1500954-1501264
>chr17:1501428-1501511
>chr17:1501728-1502377
>chr17:1502493-1502557
>chr17:1502729-1503733
>chr17:1504918-1504948
>chr17:1505095-1505386
>chr17:1506008-1506330
>chr17:1507528-1507876
>chr17:1508726-1509167
>chr17:1510213-1510928
>chr17:1514033-1514339
>chr17:1514901-1515214
>chr17:1517256-1517688
>chr17:1520615-1520692
>chr17:1521899-1522677
>chr17:1523343-1524550
>chr17:1524628-1524867
>chr17:1524990-1525296
>chr17:1525487-1525817
>chr17:1526752-1527064
>chr17:1527239-1527548
>chr17:1527750-1528767
>chr17:1528845-1529933
>chr17:1530324-1530376
>chr17:1531395-1531650
>chr17:1532074-1532436
>chr17:1535532-1535576
>chr17:1536281-1537503
>chr17:1537776-1538103
>chr17:1539217-1540012
>chr17:1540581-1541122
>chr17:1541851-1542214
>chr17:1544651-1545018
>chr17:1545135-1545215
>chr17:1545523-1545608
>chr17:1545944-1546232
>chr17:1546957-1548070
>chr17:1548882-1549210
>chr17:1549305-1549981
>chr17:1550510-1550747
>chr17:1551259-1551583
>chr17:1552165-1552281
>chr17:1553391-1553542
>chr17:1554379-1554537
>chr17:1556809-1556991
>chr17:1557548-1557582
>chr17:1557945-1558252
>chr17:1558761-1558843
>chr17:1561115-1561150
>chr17:1563064-1563406
>chr17:1563472-1563733
>chr17:1563793-1563832
>chr17:1564578-1565654
>chr17:1566062-1566128
>chr17:1566220-1566277
>chr17:1566336-1567747
>chr17:1567786-1568168
>chr17:1568486-1569020
>chr17:1569218-1569318
>chr17:1569846-1570334
>chr17:1570484-1570793
>chr17:1571183-1571274
>chr17:1571899-1572013
>chr17:1572298-1572340
>chr17:1572881-1573206
>chr17:1573610-1573946
>chr17:1573986-1574081
>chr17:1576042-1576388
>chr17:1576851-1577269
>chr17:1577410-1577487
>chr17:1578461-1579864
>chr17:1579922-1580221
>chr17:1580522-1580955
>chr17:1581805-1582377
>chr17:1582791-1583208
>chr17:1583858-1584198
>chr17:1584366-1584402
>chr17:1584527-1584853
>chr17:1585063-1585114
>chr17:1585232-1585705
>chr17:1585806-1585905
>chr17:1586405-1586708
>chr17:1586960-1587051
>chr17:1587500-1587574
>chr17:1587815-1587909
>chr17:1588106-1588727
>chr17:1589335-1589929
>chr17:1591499-1591549
>chr17:1592144-1592454
>chr17:1592837-1592876
>chr17:1593319-1593352
>chr17:1593830-1594128
>chr17:1594529-1595842
>chr17:1596016-1597847
>chr17:1598118-1598498
>chr17:1599061-1600082
>chr17:1600128-1600864
>chr17:1601057-1601172
>chr17:1602153-1603067
>chr17:1603496-1603837
>chr17:1604019-1604512
>chr17:1604608-1604655
>chr17:1605529-1605641
>chr17:1606253-1606352
>chr17:1607652-1608003
>chr17:1608383-1608697
>chr17:1609180-1609586
>chr17:1609915-1610792
>chr17:1610829-1611152
>chr17:1611350-1611686
>chr17:1611947-1612271
>chr17:1612681-1612997
>chr17:1613418-1613740
>chr17:1613785-1614455
>chr17:1615062-1615428
>chr17:1615497-1616053
>chr17:1617359-1617696
>chr17:1618668-1619341
>chr17:1620076-1620404
>chr17:1622189-1622577
>chr17:1622627-1623128
>chr17:1623564-1623901
>chr17:1624152-1624908
>chr17:1626003-1626048
>chr17:1626251-1626288
>chr17:1627874-1627924
>chr17:1629974-1630134
>chr17:1630482-1630789
>chr17:1631047-1631512
>chr17:1631530-1631745
>chr17:1632092-1632348
>chr17:1632450-1632774
>chr17:1632945-1633253
>chr17:1633388-1633699
>chr17:1633935-1634407
>chr17:1634721-1634785
>chr17:1635712-1635922
>chr17:1636346-1636687
>chr17:1637276-1637400
>chr17:1637482-1637894
>chr17:1638609-1638799
>chr17:1638826-1638894
>chr17:1639217-1639506
>chr17:1641112-1641180
>chr17:1641321-1641527
>chr17:1641700-1642028
>chr17:1642133-1642593
>chr17:1642698-1642998
>chr17:1643221-1643449
>chr17:1644412-1644500
>chr17:1645183-1645260
>chr17:1645373-1645439
>chr17:1645655-1645714
>chr17:1646646-1646725
>chr17:1647051-1647446
>chr17:1649013-1649204
>chr17:1652252-1652722
>chr17:1652740-1653272
>chr17:1654648-1655272
>chr17:1655627-1656229
>chr17:1657358-1657970
>chr17:1658995-1659333
>chr17:1662258-1663014
>chr17:1663275-1663312
>chr17:1663362-1663817
>chr17:1664047-1664308
>chr17:1664520-1664709
>chr17:1664796-1666197
>chr17:1666242-1666635
>chr17:1666886-1667203
>chr17:1667487-1667980
>chr17:1668062-1668123
>chr17:1668345-1668663
>chr17:1669112-1669409
>chr17:1669831-1669879
>chr17:1670459-1670794
>chr17:1671282-1672095
>chr17:1672290-1672620
>chr17:1673969-1674326
>chr17:1674798-1675077
>chr17:1676756-1676846
>chr17:1678021-1678504
>chr17:1680222-1680266
>chr17:1681056-1681382
>chr17:1682079-1682110
>chr17:1682983-1683299
>chr17:1683913-1684197
>chr17:1685204-1685239
>chr17:1685323-1685637
>chr17:1685751-1686090
>chr17:1686243-1686830
>chr17:1686892-1686932
>chr17:1687028-1688412
>chr17:1688548-1692126
>chr17:1692364-1692644
>chr17:1692768-1692817
>chr17:1692951-1693539
>chr17:1693573-1693633
>chr17:1693722-1694375
>chr17:1694511-1694860
>chr17:1695186-1695519
>chr17:1695687-1696357
>chr17:1696395-1697619
>chr17:1698088-1698714
>chr17:1698837-1699137
>chr17:1699363-1701178
>chr17:1701451-1702655
>chr17:1703385-1703675
>chr17:1703894-1704408
>chr17:1704681-1705036
>chr17:1705977-1706284
>chr17:1706483-1706847
>chr17:1706896-1707200
>chr17:1708466-1708788
>chr17:1708987-1709495
>chr17:1709750-1709806
>chr17:1710320-1710365
>chr17:1710884-1710942
>chr17:1711950-1711987
>chr17:1714809-1714867
>chr17:1718115-1718426
>chr17:1719007-1719084
>chr17:1719221-1720111
>chr17:1720490-1720828
>chr17:1721145-1722144
>chr17:1722323-1722994
>chr17:1723211-1723279
>chr17:1723317-1723807
>chr17:1724074-1724378
>chr17:1727501-1727543
>chr17:1728413-1728484
>chr17:1728667-1729034
>chr17:1729191-1730104
>chr17:1731379-1732260
>chr17:1733355-1733402
>chr17:1734395-1734801
>chr17:1734993-1735448
>chr17:1735847-1735997
>chr17:1736979-1737077
>chr17:1738612-1738745
>chr17:1738791-1742104
>chr17:1742440-1742486
>chr17:1743427-1743756
>chr17:1743794-1744525
>chr17:1745064-1745112
>chr17:1745401-1745537
>chr17:1746015-1746361
>chr17:1746413-1746747
>chr17:1747567-1747884
>chr17:1748008-1748326
>chr17:1748907-1749009
>chr17:1749140-1749736
>chr17:1749969-1750591
>chr17:1750887-1750918
>chr17:1751161-1751788
>chr17:1752047-1752359
>chr17:1753123-1753713
>chr17:1753929-1753987
>chr17:1756333-1756607
>chr17:1756834-1757206
>chr17:1757776-1758289
>chr17:1758374-1758681
>chr17:1759077-1759514
>chr17:1759583-1759751
>chr17:1759935-1761176
>chr17:1761371-1761838
>chr17:1762117-1762196
>chr17:1762535-1762571
>chr17:1763905-1764199
>chr17:1764321-1764382
>chr17:1764790-1765620
>chr17:1765709-1765867
>chr17:1766272-1766605
>chr17:1766740-1766842
>chr17:1767241-1767446
>chr17:1767916-1769636
>chr17:1770464-1770843
>chr17:1771219-1771539
>chr17:1772088-1772961
>chr17:1773242-1773579
>chr17:1774188-1774778
>chr17:1775206-1775262
>chr17:1775500-1775836
>chr17:1777939-1778246
>chr17:1778899-1779530
>chr17:1780224-1781223
>chr17:1781668-1781852
>chr17:1782301-1782484
>chr17:1782761-1782863
>chr17:1784776-1785804
>chr17:1786369-1786521
>chr17:1787257-1787332
>chr17:1788114-1788756
>chr17:1789101-1789833
>chr17:1790527-1791106
>chr17:1791733-1791915
>chr17:1792041-1792669
>chr17:1792900-1793366
>chr17:1793576-1793641
>chr17:1793827-1794419
>chr17:1795192-1795748
>chr17:1795847-1796023
>chr17:1796115-1796740
>chr17:1797711-1798035
>chr17:1798143-1798391
>chr17:1798484-1799673
>chr17:1801212-1801546
>chr17:1801686-1802555
>chr17:1802863-1803182
>chr17:1803526-1803806
>chr17:1803877-1804459
>chr17:1805128-1805383
>chr17:1805524-1806203
>chr17:1806726-1807195
>chr17:1807299-1807668
>chr17:1809042-1809228
>chr17:1809335-1810122
>chr17:1810247-1810784
>chr17:1810875-1811485
>chr17:1811632-1811935
>chr17:1812296-1813246
>chr17:1813386-1813777
>chr17:1813921-1814338
>chr17:1814433-1814833
>chr17:1815038-1815503
>chr17:1815550-1816715
>chr17:1816777-1818131
>chr17:1818439-1818549
>chr17:1818591-1818979
>chr17:1819021-1819380
>chr17:1819716-1820110
>chr17:1820254-1820525
>chr17:1821203-1822277
>chr17:1822587-1822768
>chr17:1822982-1823460
>chr17:1824058-1824370
>chr17:1824452-1825139
>chr17:1825281-1825806
>chr17:1825862-1826080
>chr17:1826205-1826555
>chr17:1826860-1827384
>chr17:1827648-1827759
>chr17:1827999-1828364
>chr17:1828611-1828905
>chr17:1830795-1831073
>chr17:1831606-1832266
>chr17:1832360-1832686
>chr17:1832822-1833230
>chr17:1833317-1833432
>chr17:1833562-1834393
>chr17:1834882-1835471
>chr17:1835537-1835772
>chr17:1835861-1836010
>chr17:1836095-1836457
>chr17:1836516-1837533
>chr17:1837558-1838698
>chr17:1838816-1839160
>chr17:1839267-1840698
>chr17:1840781-1841753
>chr17:1841936-1842149
>chr17:1842215-1842495
>chr17:1843592-1843647
>chr17:1844942-1845094
>chr17:1845256-1846024
>chr17:1846331-1846620
>chr17:1847733-1848057
>chr17:1848286-1849014
>chr17:1849284-1849650
>chr17:1849846-1850196
>chr17:1850257-1850961
>chr17:1851114-1851195
>chr17:1851244-1851293
>chr17:1852522-1852566
>chr17:1853404-1853704
>chr17:1854363-1854695
>chr17:1855077-1855466
>chr17:1855528-1855582
>chr17:1855785-1855818
>chr17:1855963-1856300
>chr17:1856307-1856845
>chr17:1856907-1857037
>chr17:1857125-1857323
>chr17:1858458-1858763
>chr17:1858823-1859476
>chr17:1859535-1860450
>chr17:1861711-1863641
>chr17:1863875-1863999
>chr17:1864258-1864562
>chr17:1864668-1864975
>chr17:1865185-1865219
>chr17:1865788-1866743
>chr17:1867421-1867889
>chr17:1867974-1868108
>chr17:1868484-1868739
>chr17:1869247-1869573
>chr17:1870381-1870603
>chr17:1872775-1872963
>chr17:1873704-1874068
>chr17:1874143-1874530
>chr17:1876233-1876556
>chr17:1877925-1878262
>chr17:1879755-1880122
>chr17:1882355-1882687
>chr17:1883033-1883657
>chr17:1884749-1884884
>chr17:1884961-1885088
>chr17:1885148-1885229
>chr17:1885393-1886388
>chr17:1886409-1887138
>chr17:1887265-1888166
>chr17:1889246-1890711
>chr17:1891438-1891712
>chr17:1892011-1892367
>chr17:1893839-1894491
>chr17:1894529-1894658
>chr17:1895452-1895985
>chr17:1899469-1899555
>chr17:1900074-1901102
>chr17:1901147-1901966
>chr17:1902527-1903316
>chr17:1903678-1904002
>chr17:1905688-1905728
>chr17:1906218-1906530
>chr17:1910555-1910944
>chr17:1910980-1911395
>chr17:1912830-1913149
>chr17:1913386-1913423
>chr17:1913618-1913889
>chr17:1914199-1914659
>chr17:1915442-1915819
>chr17:1917630-1918275
>chr17:1919817-1920128
>chr17:1920473-1920786
>chr17:1921383-1922458
>chr17:1922749-1922912
>chr17:1922953-1923331
>chr17:1923497-1923616
>chr17:1923676-1925888
>chr17:1926086-1926398
>chr17:1926884-1927204
>chr17:1927677-1928325
>chr17:1928522-1928857
>chr17:1929341-1929685
>chr17:1931381-1931891
>chr17:1934003-1934050
>chr17:1935697-1935759
>chr17:1937777-1937838
>chr17:1938072-1938117
>chr17:1938253-1938604
>chr17:1938725-1939399
>chr17:1939808-1939860
>chr17:1943395-1943552
>chr17:1943828-1944217
>chr17:1944239-1944281
>chr17:1944466-1944855
>chr17:1945079-1945155
>chr17:1945250-1945628
>chr17:1946084-1946232
>chr17:1946548-1947214
>chr17:1948537-1948582
>chr17:1948732-1949402
>chr17:1949907-1949977
>chr17:1950567-1951309
>chr17:1951431-1951780
>chr17:1952326-1952659
>chr17:1952814-1953869
>chr17:1954332-1954715
>chr17:1955243-1955948
>chr17:1956610-1957047
>chr17:1957500-1958218
>chr17:1959555-1959868
>chr17:1960172-1960267
>chr17:1960555-1960798
>chr17:1961332-1961366
>chr17:1961559-1962236
>chr17:1962264-1962857
>chr17:1962943-1963137
>chr17:1963418-1963559
>chr17:1963717-1964028
>chr17:1964161-1965449
>chr17:1967061-1967229
>chr17:1967634-1967941
>chr17:1968921-1969360
>chr17:1969888-1969924
>chr17:1969961-1970322
>chr17:1971035-1972357
>chr17:1973073-1973534
>chr17:1973746-1974053
>chr17:1974137-1974523
>chr17:1974691-1974807
>chr17:1975367-1975689
>chr17:1976511-1976619
>chr17:1977923-1977980
>chr17:1979006-1979527
>chr17:1979792-1979831
>chr17:1980046-1980363
>chr17:1980672-1980954
>chr17:1981122-1981416
>chr17:1981778-1982668
>chr17:1983023-1983349
>chr17:1983466-1983841
>chr17:1984364-1984510
>chr17:1984682-1985004
>chr17:1986264-1986713
>chr17:1987820-1988550
>chr17:1989455-1989513
>chr17:1989556-1990715
>chr17:1991419-1991547
>chr17:1992081-1992401
>chr17:1992951-1993287
>chr17:1993351-1993620
>chr17:1994805-1995454
>chr17:1996028-1996121
>chr17:1996365-1996441
>chr17:1997057-1997176
>chr17:1998093-1998153
>chr17:1999160-1999463
>chr17:1999608-1999707
>chr17:1999864-2000101
>chr17:2000332-2000828
>chr17:2001059-2001616
>chr17:2001879-2002002
>chr17:2002181-2002701
>chr17:2003571-2003608
>chr17:2003770-2004412
>chr17:2004979-2005392
>chr17:2005560-2006104
>chr17:2006177-2006943
>chr17:2007647-2008371
>chr17:2009175-2009614
>chr17:2009922-2010035
>chr17:2010171-2010887
>chr17:2010962-2011285
>chr17:2011523-2011588
>chr17:2012780-2013216
>chr17:2013538-2013878
>chr17:2014542-2014857
>chr17:2015097-2015263
>chr17:2016092-2016476
>chr17:2021542-2022455
>chr17:2025365-2025446
>chr17:2026557-2027162
>chr17:2027522-2027707
>chr17:2027783-2027875
>chr17:2028536-2028603
>chr17:2029317-2029640
>chr17:2031134-2031789
>chr17:2032731-2033034
>chr17:2033147-2033266
>chr17:2034444-2034908
>chr17:2035445-2035542
>chr17:2037147-2037214
>chr17:2038019-2038338
>chr17:2038429-2038695
>chr17:2038962-2039692
>chr17:2040365-2040429
>chr17:2044013-2044639
>chr17:2045133-2045223
>chr17:2045646-2046196
>chr17:2046385-2048234
>chr17:2048407-2048552
>chr17:2049995-2050082
>chr17:2050159-2050284
>chr17:2052336-2053081
>chr17:2055963-2056153
>chr17:2062110-2062164
>chr17:2062895-2062982
>chr17:2063775-2063875
>chr17:2064656-2064716
>chr17:2064869-2064926
>chr17:2066240-2066401
>chr17:2067649-2067713
>chr17:2069334-2069631
>chr17:2072886-2072989
>chr17:2073065-2074239
>chr17:2075865-2075919
>chr17:2077745-2077943
>chr17:2078350-2078676
>chr17:2078965-2079268
>chr17:2079384-2079638
>chr17:2079786-2080452
>chr17:2080528-2080983
>chr17:2082851-2082970
>chr17:2084066-2084163
>chr17:2085106-2085184
>chr17:2085253-2085311
>chr17:2086777-2086894
>chr17:2089883-2090224
>chr17:2091652-2092247
>chr17:2092814-2093415
>chr17:2093774-2093918
>chr17:2094210-2094686
>chr17:2096054-2096616
>chr17:2096754-2096788
>chr17:2097129-2097438
>chr17:2097994-2098290
>chr17:2098616-2098962
>chr17:2099835-2100464
>chr17:2100522-2100958
>chr17:2101044-2101432
>chr17:2101781-2101827
>chr17:2102182-2102658
>chr17:2102773-2103151
>chr17:2103971-2104400
>chr17:2104935-2105575
>chr17:2106797-2107158
>chr17:2108330-2109032
>chr17:2109258-2109604
>chr17:2109812-2110120
>chr17:2111152-2111226
>chr17:2111437-2111708
>chr17:2112198-2112577
>chr17:2112691-2113375
>chr17:2113979-2114310
>chr17:2114632-2115020
>chr17:2115716-2117281
>chr17:2117356-2117703
>chr17:2117847-2118589
>chr17:2118603-2120112
>chr17:2120169-2120797
>chr17:2120957-2122233
>chr17:2125508-2127392
>chr17:2128275-2128329
>chr17:2128602-2128949
>chr17:2129059-2129420
>chr17:2129524-2129832
>chr17:2129970-2130294
>chr17:2130399-2130641
>chr17:2130761-2131027
>chr17:2131296-2131665
>chr17:2131767-2132211
>chr17:2132290-2132329
>chr17:2132748-2133342
>chr17:2133588-2133690
>chr17:2134134-2134453
>chr17:2134854-2135266
>chr17:2135294-2135403
>chr17:2135627-2136378
>chr17:2136854-2137174
>chr17:2139411-2140754
>chr17:2140872-2140933
>chr17:2141048-2141176
>chr17:2141455-2141743
>chr17:2142055-2143774
>chr17:2143894-2144514
>chr17:2145080-2145423
>chr17:2145530-2145649
>chr17:2145719-2145773
>chr17:2146546-2146944
>chr17:2147116-2147409
>chr17:2147453-2147574
>chr17:2147670-2148440
>chr17:2148475-2149437
>chr17:2150049-2150206
>chr17:2150265-2150372
>chr17:2152358-2152645
>chr17:2152804-2153457
>chr17:2153570-2154345
>chr17:2154771-2155409
>chr17:2156101-2156441
>chr17:2156635-2156936
>chr17:2158639-2158885
>chr17:2158957-2159547
>chr17:2159650-2159975
>chr17:2160212-2160918
>chr17:2161032-2161488
>chr17:2162157-2163702
>chr17:2163831-2164982
>chr17:2165444-2165598
>chr17:2165652-2166243
>chr17:2166379-2167167
>chr17:2167831-2168477
>chr17:2168576-2169313
>chr17:2171009-2171334
>chr17:2171573-2171666
>chr17:2172297-2172343
>chr17:2173383-2173423
>chr17:2173567-2173648
>chr17:2174113-2174229
>chr17:2181890-2181943
>chr17:2182845-2183305
>chr17:2183501-2183720
>chr17:2184051-2185036
>chr17:2185926-2186284
>chr17:2186407-2186575
>chr17:2188917-2188987
>chr17:2189102-2189139
>chr17:2193061-2193441
>chr17:2193835-2194095
>chr17:2194561-2194741
>chr17:2195751-2195859
>chr17:2196135-2196460
>chr17:2196743-2196929
>chr17:2197024-2197824
>chr17:2197878-2198175
>chr17:2198260-2198338
>chr17:2198390-2198518
>chr17:2198631-2198692
>chr17:2199342-2200224
>chr17:2200351-2200958
>chr17:2201042-2201298
>chr17:2201334-2201675
>chr17:2201711-2202039
>chr17:2202110-2202583
>chr17:2203885-2204151
>chr17:2204676-2204964
>chr17:2205064-2205496
>chr17:2205697-2206130
>chr17:2206298-2207324
>chr17:2207967-2208139
>chr17:2208896-2209915
>chr17:2210158-2210406
>chr17:2211363-2211672
>chr17:2215206-2215251
>chr17:2215834-2215897
>chr17:2217050-2217331
>chr17:2217726-2218051
>chr17:2218258-2218575
>chr17:2218776-2218899
>chr17:2218985-2219426
>chr17:2219501-2220210
>chr17:2220353-2220755
>chr17:2221169-2221552
>chr17:2221750-2222053
>chr17:2222539-2222572
>chr17:2222598-2222701
>chr17:2223921-2223962
>chr17:2224412-2224465
>chr17:2224688-2224755
>chr17:2225189-2225498
>chr17:2226023-2227533
>chr17:2227843-2227890
>chr17:2228049-2228717
>chr17:2229890-2230244
>chr17:2231409-2231744
>chr17:2232041-2232121
>chr17:2232507-2232578
>chr17:2234237-2234569
>chr17:2234692-2234887
>chr17:2236670-2236758
>chr17:2237080-2237371
>chr17:2238806-2238843
>chr17:2239481-2239722
>chr17:2241476-2241694
>chr17:2241925-2242077
>chr17:2242137-2242676
>chr17:2243392-2243689
>chr17:2244496-2244540
>chr17:2245371-2246074
>chr17:2246657-2247000
>chr17:2247502-2248139
>chr17:2248200-2248259
>chr17:2248881-2249186
>chr17:2249274-2249625
>chr17:2250382-2250677
>chr17:2251812-2252427
>chr17:2252854-2253432
>chr17:2254334-2254631
>chr17:2255116-2255485
>chr17:2255526-2256288
>chr17:2256476-2256782
>chr17:2256945-2257449
>chr17:2257567-2257605
>chr17:2257688-2258229
>chr17:2258267-2259107
>chr17:2259419-2259704
>chr17:2260682-2261346
>chr17:2262999-2263070
>chr17:2264616-2264919
>chr17:2265229-2265521
>chr17:2265715-2265755
>chr17:2267214-2267474
>chr17:2267694-2268206
>chr17:2268487-2269462
>chr17:2269874-2270055
>chr17:2270264-2270598
>chr17:2270982-2271778
>chr17:2272263-2272373
>chr17:2272649-2272958
>chr17:2273055-2274144
>chr17:2274199-2274243
>chr17:2274837-2274964
>chr17:2275136-2275469
>chr17:2276391-2276695
>chr17:2276765-2278144
>chr17:2278195-2278512
>chr17:2278709-2278808
>chr17:2280226-2280564
>chr17:2280734-2281458
>chr17:2282880-2283190
>chr17:2284757-2284836
>chr17:2284942-2285053
>chr17:2285489-2286262
>chr17:2286408-2287875
>chr17:2288001-2290530
>chr17:2290607-2291355
>chr17:2291624-2291849
>chr17:2293391-2293772
>chr17:2294352-2294393
>chr17:2294861-2295237
>chr17:2295347-2295381
>chr17:2296439-2297070
>chr17:2297578-2297627
>chr17:2298380-2298747
>chr17:2300065-2300120
>chr17:2301129-2301166
>chr17:2301562-2301865
>chr17:2301964-2302577
>chr17:2304256-2304546
>chr17:2304652-2304780
>chr17:2305689-2307706
>chr17:2307754-2308168
>chr17:2308566-2309265
>chr17:2310297-2310509
>chr17:2310560-2311628
>chr17:2311921-2312221
>chr17:2312280-2312608
>chr17:2312921-2313076
>chr17:2313114-2313767
>chr17:2314054-2314915
>chr17:2314958-2315269
>chr17:2315979-2316255
>chr17:2316547-2317751
>chr17:2318156-2318774
>chr17:2319386-2319586
>chr17:2319809-2320129
>chr17:2320234-2320869
>chr17:2321771-2322239
>chr17:2322427-2323080
>chr17:2325643-2326075
>chr17:2326676-2327496
>chr17:2327838-2329045
>chr17:2329939-2330227
>chr17:2331382-2331750
>chr17:2332549-2332877
>chr17:2337542-2337599
>chr17:2338790-2339071
>chr17:2339144-2339730
>chr17:2340114-2340398
>chr17:2340552-2340907
>chr17:2341111-2341384
>chr17:2341756-2341824
>chr17:2341885-2341941
>chr17:2342109-2342467
>chr17:2342692-2342986
>chr17:2343840-2343959
>chr17:2344802-2344848
>chr17:2345173-2345644
>chr17:2346027-2346095
>chr17:2346321-2346443
>chr17:2346799-2347415
>chr17:2347629-2347766
>chr17:2348304-2348375
>chr17:2348741-2349381
>chr17:2349690-2349726
>chr17:2349784-2350653
>chr17:2350880-2351290
>chr17:2351626-2351813
>chr17:2352753-2353085
>chr17:2353475-2353776
>chr17:2353883-2354378
>chr17:2354855-2357030
>chr17:2357364-2357830
>chr17:2358085-2358156
>chr17:2358409-2358721
>chr17:2358846-2359176
>chr17:2360048-2360368
>chr17:2361788-2361842
>chr17:2362260-2362541
>chr17:2365739-2366038
>chr17:2367060-2367166
>chr17:2369269-2369329
>chr17:2369671-2369771
>chr17:2371598-2371644
>chr17:2371971-2372178
>chr17:2374285-2374577
>chr17:2377213-2377512
>chr17:2378041-2378586
>chr17:2380652-2380852
>chr17:2381726-2382036
>chr17:2382819-2383145
>chr17:2384577-2384664
>chr17:2385664-2385721
>chr17:2385998-2386160
>chr17:2386436-2386585
>chr17:2386757-2386896
>chr17:2387366-2387556
>chr17:2389238-2389880
>chr17:2390625-2390657
>chr17:2390983-2391294
>chr17:2391663-2391708
>chr17:2391828-2391879
>chr17:2393919-2394013
>chr17:2394228-2394305
>chr17:2395747-2395816
>chr17:2396283-2396386
>chr17:2398975-2399033
>chr17:2400593-2400635
>chr17:2400961-2400998
>chr17:2404016-2404371
>chr17:2404696-2405016
>chr17:2405854-2405968
>chr17:2406394-2406537
>chr17:2406599-2406692
>chr17:2407976-2409053
>chr17:2409171-2410698
>chr17:2411409-2411808
>chr17:2411886-2412210
>chr17:2412274-2412637
>chr17:2413310-2413596
>chr17:2415468-2415786
>chr17:2416045-2416112
>chr17:2417050-2417366
>chr17:2418305-2418658
>chr17:2421085-2421391
>chr17:2422026-2423028
>chr17:2424055-2424550
>chr17:2424656-2424983
>chr17:2425606-2425891
>chr17:2426225-2426364
>chr17:2426421-2426766
>chr17:2426849-2427348
>chr17:2427605-2428086
>chr17:2428413-2428743
>chr17:2428800-2429201
>chr17:2429208-2429506
>chr17:2429614-2429690
>chr17:2429796-2430300
>chr17:2430360-2430775
>chr17:2430885-2431251
>chr17:2431393-2431523
>chr17:2431945-2432579
>chr17:2432809-2432919
>chr17:2434212-2434516
>chr17:2435851-2435897
>chr17:2436838-2437211
>chr17:2437508-2437879
>chr17:2438393-2438826
>chr17:2439101-2439413
>chr17:2439805-2440184
>chr17:2440225-2441263
>chr17:2441363-2441431
>chr17:2442445-2442580
>chr17:2442712-2444044
>chr17:2444153-2445916
>chr17:2446071-2446371
>chr17:2446419-2449361
>chr17:2449404-2449528
>chr17:2449707-2449885
>chr17:2450009-2450097
>chr17:2450186-2450265
>chr17:2450846-2450984
>chr17:2451035-2451093
>chr17:2451338-2451656
>chr17:2451860-2452161
>chr17:2452627-2452721
>chr17:2452831-2453156
>chr17:2453315-2453382
>chr17:2453723-2453807
>chr17:2453860-2453973
>chr17:2454540-2454870
>chr17:2454908-2455403
>chr17:2455690-2456027
>chr17:2456476-2458190
>chr17:2458431-2458742
>chr17:2458797-2459106
>chr17:2459594-2459650
>chr17:2459713-2460042
>chr17:2460599-2460934
>chr17:2461068-2461403
>chr17:2461469-2461884
>chr17:2461970-2462888
>chr17:2463447-2463765
>chr17:2463847-2464129
>chr17:2464656-2464938
>chr17:2465038-2466204
>chr17:2466689-2467099
>chr17:2467304-2467750
>chr17:2467952-2468045
>chr17:2468135-2468232
>chr17:2468568-2469320
>chr17:2469526-2469826
>chr17:2469992-2470024
>chr17:2470112-2470330
>chr17:2470459-2471444
>chr17:2471503-2472849
>chr17:2473050-2473374
>chr17:2473752-2473947
>chr17:2474637-2474903
>chr17:2476005-2476084
>chr17:2476666-2476980
>chr17:2477052-2477249
>chr17:2477348-2477428
>chr17:2477516-2477573
>chr17:2478155-2478803
>chr17:2478843-2478982
>chr17:2479136-2479479
>chr17:2479897-2480227
>chr17:2480839-2481162
>chr17:2481536-2481674
>chr17:2482619-2482948
>chr17:2484483-2484796
>chr17:2484983-2485504
>chr17:2485657-2485719
>chr17:2486268-2486576
>chr17:2486698-2487034
>chr17:2487730-2488699
>chr17:2489091-2489235
>chr17:2489365-2489758
>chr17:2490192-2490264
>chr17:2491588-2492243
>chr17:2492607-2492932
>chr17:2493123-2493377
>chr17:2493428-2493761
>chr17:2494006-2494388
>chr17:2494495-2495354
>chr17:2495408-2496171
>chr17:2496298-2496502
>chr17:2496660-2497665
>chr17:2497738-2498782
>chr17:2499355-2499451
>chr17:2499650-2499719
>chr17:2499752-2500021
>chr17:2500261-2500636
>chr17:2500801-2501439
>chr17:2501569-2501884
>chr17:2502055-2502096
>chr17:2502382-2502718
>chr17:2502761-2504393
>chr17:2504526-2504898
>chr17:2505191-2505249
>chr17:2505394-2505732
>chr17:2505973-2506095
>chr17:2506232-2508131
>chr17:2509436-2510098
>chr17:2510134-2510343
>chr17:2510715-2510998
>chr17:2512316-2512624
>chr17:2512954-2513313
>chr17:2513836-2514086
>chr17:2514165-2515001
>chr17:2515088-2515124
>chr17:2515675-2515946
>chr17:2516092-2516295
>chr17:2516579-2517124
>chr17:2517925-2518675
>chr17:2519212-2519901
>chr17:2520170-2521172
>chr17:2521537-2522203
>chr17:2522608-2523198
>chr17:2523310-2523985
>chr17:2524075-2524381
>chr17:2524787-2525150
>chr17:2525738-2526573
>chr17:2526879-2527367
>chr17:2527656-2528031
>chr17:2528421-2528850
>chr17:2528928-2530253
>chr17:2530326-2530455
>chr17:2530515-2530573
>chr17:2530884-2531051
>chr17:2531105-2532656
>chr17:2532779-2532914
>chr17:2533266-2533641
>chr17:2533751-2534162
>chr17:2534231-2534289
>chr17:2534363-2534721
>chr17:2534791-2535609
>chr17:2536318-2537266
>chr17:2537562-2538070
>chr17:2538380-2539155
>chr17:2539237-2540948
>chr17:2541120-2541384
>chr17:2541705-2542056
>chr17:2542902-2543217
>chr17:2543393-2543865
>chr17:2544154-2545282
>chr17:2545553-2545603
>chr17:2546044-2547311
>chr17:2547543-2548583
>chr17:2548976-2549375
>chr17:2549732-2550051
>chr17:2550210-2550525
>chr17:2550620-2551511
>chr17:2552347-2552701
>chr17:2552816-2553667
>chr17:2553871-2554992
>chr17:2555089-2555966
>chr17:2556205-2556626
>chr17:2557056-2558080
>chr17:2558628-2560028
>chr17:2560297-2560707
>chr17:2561115-2561359
>chr17:2561490-2561797
>chr17:2561933-2562487
>chr17:2562877-2563057
>chr17:2563794-2564617
>chr17:2564662-2564698
>chr17:2565142-2566225
>chr17:2566345-2566840
>chr17:2567058-2568734
>chr17:2569063-2569447
>chr17:2569818-2570603
>chr17:2571119-2571590
>chr17:2571708-2571900
>chr17:2572333-2572911
>chr17:2573101-2573572
>chr17:2573640-2576455
>chr17:2576863-2577501
>chr17:2577802-2578132
>chr17:2578440-2578468
>chr17:2578614-2579997
>chr17:2581365-2582061
>chr17:2582178-2582817
>chr17:2582921-2583029
>chr17:2583247-2583973
>chr17:2584260-2584599
>chr17:2584714-2585365
>chr17:2585537-2585854
>chr17:2585969-2586153
>chr17:2586236-2586377
>chr17:2586529-2586929
>chr17:2587862-2588066
>chr17:2588127-2588620
>chr17:2589183-2589533
>chr17:2589750-2590069
>chr17:2590236-2590309
>chr17:2590481-2590514
>chr17:2590766-2591081
>chr17:2591129-2591854
>chr17:2592346-2592855
>chr17:2593494-2593621
>chr17:2593834-2593951
>chr17:2594093-2594171
>chr17:2596775-2597085
>chr17:2597432-2597738
>chr17:2597988-2598279
>chr17:2599848-2600660
>chr17:2600731-2602059
>chr17:2602731-2602805
>chr17:2603165-2604341
>chr17:2604498-2604822
>chr17:2605822-2605861
>chr17:2606360-2606729
>chr17:2606774-2607789
>chr17:2607870-2608483
>chr17:2608528-2608780
>chr17:2609161-2609322
>chr17:2609469-2610155
>chr17:2610534-2610715
>chr17:2611150-2611517
>chr17:2612139-2612550
>chr17:2612638-2613105
>chr17:2613283-2613327
>chr17:2613988-2614301
>chr17:2614382-2614448
>chr17:2614604-2614858
>chr17:2615090-2615252
>chr17:2615435-2615745
>chr17:2616518-2616662
>chr17:2616759-2617159
>chr17:2617630-2617923
>chr17:2617958-2618287
>chr17:2618570-2618987
>chr17:2619103-2619556
>chr17:2619681-2620048
>chr17:2620450-2620506
>chr17:2620583-2620984
>chr17:2621147-2621389
>chr17:2621593-2624847
>chr17:2625573-2626282
>chr17:2626547-2630842
>chr17:2630954-2631523
>chr17:2631649-2631922
>chr17:2632072-2632365
>chr17:2632444-2632828
>chr17:2633141-2633475
>chr17:2634119-2634439
>chr17:2634877-2635659
>chr17:2635815-2636144
>chr17:2636447-2637087
>chr17:2637330-2637586
>chr17:2637972-2638098
>chr17:2638530-2638807
>chr17:2638892-2639234
>chr17:2639549-2639963
>chr17:2640339-2640769
>chr17:2641102-2641515
>chr17:2641860-2642029
>chr17:2642254-2642322
>chr17:2642448-2642500
>chr17:2642524-2642609
>chr17:2643060-2644158
>chr17:2644222-2644570
>chr17:2644865-2645909
>chr17:2646221-2646331
>chr17:2646411-2646695
>chr17:2646939-2647558
>chr17:2647650-2648703
>chr17:2649071-2649593
>chr17:2650051-2650528
>chr17:2650591-2650689
>chr17:2651253-2651623
>chr17:2651747-2652469
>chr17:2652753-2653427
>chr17:2653777-2654145
>chr17:2654207-2655224
>chr17:2655383-2655662
>chr17:2655856-2656452
>chr17:2656928-2657044
>chr17:2657225-2657549
>chr17:2657852-2657937
>chr17:2658965-2659517
>chr17:2659559-2659843
>chr17:2660210-2661644
>chr17:2661806-2662070
>chr17:2662318-2663298
>chr17:2663359-2663556
>chr17:2663681-2664081
>chr17:2664253-2664669
>chr17:2665577-2665909
>chr17:2666127-2666232
>chr17:2666543-2666630
>chr17:2667224-2667349
>chr17:2667767-2667870
>chr17:2668037-2668327
>chr17:2668382-2668992
>chr17:2669197-2669584
>chr17:2669744-2669826
>chr17:2671184-2671493
>chr17:2671607-2672275
>chr17:2672782-2673089
>chr17:2673350-2673670
>chr17:2674870-2675305
>chr17:2675521-2675640
>chr17:2675650-2675856
>chr17:2676083-2676410
>chr17:2676873-2677189
>chr17:2677564-2677886
>chr17:2677963-2678872
>chr17:2678933-2679005
>chr17:2679322-2679690
>chr17:2680953-2681236
>chr17:2681484-2681678
>chr17:2681803-2681841
>chr17:2685997-2686138
>chr17:2686461-2686772
>chr17:2687333-2687692
>chr17:2687920-2688305
>chr17:2689082-2689131
>chr17:2690445-2690499
>chr17:2690777-2690834
>chr17:2691272-2691567
>chr17:2691922-2692003
>chr17:2693162-2693424
>chr17:2693743-2693864
>chr17:2694008-2694062
>chr17:2697109-2697414
>chr17:2698705-2699055
>chr17:2699355-2699922
>chr17:2701748-2701795
>chr17:2702815-2703135
>chr17:2704292-2704347
>chr17:2704892-2704978
>chr17:2706735-2706807
>chr17:2706940-2706973
>chr17:2707765-2708014
>chr17:2708495-2708644
>chr17:2709359-2709465
>chr17:2710158-2710189
>chr17:2712850-2713688
>chr17:2714045-2714368
>chr17:2714517-2714769
>chr17:2715002-2715646
>chr17:2715695-2715902
>chr17:2715955-2716075
>chr17:2716342-2716659
>chr17:2717109-2717793
>chr17:2717884-2718219
>chr17:2718436-2718529
>chr17:2718593-2718986
>chr17:2719153-2719448
>chr17:2720068-2720141
>chr17:2720313-2720611
>chr17:2723184-2723498
>chr17:2723625-2723681
>chr17:2725111-2725439
>chr17:2725983-2727220
>chr17:2727525-2728631
>chr17:2729050-2729517
>chr17:2729608-2729768
>chr17:2730517-2730589
>chr17:2731964-2732038
>chr17:2732427-2733074
>chr17:2733246-2733563
>chr17:2733738-2734070
>chr17:2734491-2734804
>chr17:2735331-2735732
>chr17:2736168-2736976
>chr17:2737460-2737779
>chr17:2738043-2738368
>chr17:2738447-2739757
>chr17:2740298-2741115
>chr17:2741383-2742286
>chr17:2743144-2743515
>chr17:2743545-2743694
>chr17:2743843-2744477
>chr17:2744777-2745113
>chr17:2745851-2746353
>chr17:2746674-2747087
>chr17:2747419-2747930
>chr17:2749658-2749789
>chr17:2750093-2750580
>chr17:2750700-2750782
>chr17:2751116-2751156
>chr17:2751224-2751564
>chr17:2752158-2753258
>chr17:2753813-2754907
>chr17:2754996-2755328
>chr17:2755581-2755636
>chr17:2757086-2757418
>chr17:2757865-2758482
>chr17:2758859-2759146
>chr17:2759271-2759888
>chr17:2760088-2760659
>chr17:2760860-2761592
>chr17:2761822-2762742
>chr17:2762770-2762979
>chr17:2763389-2763823
>chr17:2764118-2764790
>chr17:2765336-2765990
>chr17:2766231-2766291
>chr17:2766358-2766655
>chr17:2766711-2766824
>chr17:2767075-2767395
>chr17:2767705-2768032
>chr17:2768295-2768749
>chr17:2768940-2769636
>chr17:2769788-2770111
>chr17:2770247-2770331
>chr17:2770756-2771174
>chr17:2771449-2771794
>chr17:2771913-2773144
>chr17:2773667-2774061
>chr17:2774477-2775150
>chr17:2775227-2775275
>chr17:2775893-2776184
>chr17:2776806-2776881
>chr17:2779201-2779258
>chr17:2780052-2780347
>chr17:2781517-2781971
>chr17:2782129-2782263
>chr17:2782728-2783135
>chr17:2783367-2783497
>chr17:2783548-2783590
>chr17:2783933-2784578
>chr17:2785325-2786234
>chr17:2786611-2787931
>chr17:2788154-2788690
>chr17:2788856-2788991
>chr17:2789048-2789347
>chr17:2789513-2789820
>chr17:2790124-2790421
>chr17:2790783-2790887
>chr17:2790924-2791196
>chr17:2791574-2791632
>chr17:2791738-2792147
>chr17:2792398-2792479
>chr17:2793116-2793458
>chr17:2793809-2794143
>chr17:2794600-2794690
>chr17:2794858-2795260
>chr17:2796981-2797215
>chr17:2798062-2798140
>chr17:2798634-2798683
>chr17:2798980-2799016
>chr17:2799416-2799531
>chr17:2800245-2800301
>chr17:2800809-2801521
>chr17:2801592-2801649
>chr17:2802414-2802721
>chr17:2803519-2804012
>chr17:2805077-2805140
>chr17:2805343-2805679
>chr17:2806308-2806988
>chr17:2807051-2807188
>chr17:2810354-2810834
>chr17:2811561-2812021
>chr17:2812700-2813019
>chr17:2813057-2813363
>chr17:2813656-2814014
>chr17:2814164-2814260
>chr17:2815297-2815789
>chr17:2816060-2816167
>chr17:2816296-2818185
>chr17:2818258-2818631
>chr17:2819010-2820083
>chr17:2820332-2820641
>chr17:2820728-2821059
>chr17:2821139-2821848
>chr17:2822304-2823010
>chr17:2823823-2824772
>chr17:2824956-2825234
>chr17:2825312-2825345
>chr17:2825950-2826337
>chr17:2826716-2827063
>chr17:2827438-2827688
>chr17:2828052-2828366
>chr17:2828459-2828532
>chr17:2829007-2829306
>chr17:2829806-2830090
>chr17:2830149-2830813
>chr17:2830921-2831380
>chr17:2831578-2833001
>chr17:2833132-2833717
>chr17:2834518-2834811
>chr17:2834886-2835514
>chr17:2835599-2835706
>chr17:2836248-2836675
>chr17:2836975-2837291
>chr17:2837577-2837908
>chr17:2837964-2838325
>chr17:2838938-2839380
>chr17:2839530-2839746
>chr17:2839783-2840036
>chr17:2840084-2840482
>chr17:2840541-2841639
>chr17:2842220-2842567
>chr17:2842898-2842955
>chr17:2843298-2843604
>chr17:2844002-2844329
>chr17:2845132-2846197
>chr17:2846228-2846272
>chr17:2846401-2846600
>chr17:2846675-2846730
>chr17:2847002-2847308
>chr17:2847502-2847549
>chr17:2848467-2848926
>chr17:2849237-2849297
>chr17:2849979-2850304
>chr17:2850434-2851120
>chr17:2851750-2851873
>chr17:2852322-2852366
>chr17:2852406-2852466
>chr17:2853648-2853742
>chr17:2853890-2853966
>chr17:2855590-2855969
>chr17:2856484-2856522
>chr17:2857810-2858110
>chr17:2858394-2858463
>chr17:2858574-2858898
>chr17:2858975-2859782
>chr17:2860577-2860912
>chr17:2861369-2861973
>chr17:2862709-2863027
>chr17:2863379-2863440
>chr17:2863538-2863606
>chr17:2863764-2864065
>chr17:2866038-2866140
>chr17:2866578-2867205
>chr17:2868511-2868950
>chr17:2869028-2869131
>chr17:2869225-2869315
>chr17:2870110-2870512
>chr17:2870932-2871290
>chr17:2871824-2872259
>chr17:2872694-2873532
>chr17:2873659-2874273
>chr17:2874545-2874597
>chr17:2875057-2875412
>chr17:2875896-2876445
>chr17:2876477-2876566
>chr17:2876696-2877218
>chr17:2877424-2877738
>chr17:2879036-2879745
>chr17:2880053-2880095
>chr17:2880461-2880496
>chr17:2880656-2881695
>chr17:2881789-2882642
>chr17:2884345-2884721
>chr17:2885011-2885334
>chr17:2886089-2886523
>chr17:2886914-2887979
>chr17:2888128-2888364
>chr17:2888445-2889146
>chr17:2889675-2890023
>chr17:2890678-2891015
>chr17:2891135-2891513
>chr17:2891695-2892132
>chr17:2892782-2893348
>chr17:2893924-2894462
>chr17:2895382-2895459
>chr17:2895553-2895855
>chr17:2897045-2897667
>chr17:2897917-2898214
>chr17:2898775-2898817
>chr17:2898963-2899982
>chr17:2900349-2900747
>chr17:2901224-2901401
>chr17:2901940-2902109
>chr17:2902212-2902529
>chr17:2904895-2905183
>chr17:2906078-2906118
>chr17:2907757-2908190
>chr17:2908798-2909003
>chr17:2910709-2911003
>chr17:2911638-2911719
>chr17:2912194-2912248
>chr17:2912887-2913207
>chr17:2913266-2913592
>chr17:2913826-2914177
>chr17:2914318-2914433
>chr17:2914478-2916025
>chr17:2916465-2916559
>chr17:2917217-2918965
>chr17:2919656-2920248
>chr17:2921126-2921567
>chr17:2921844-2922120
>chr17:2922815-2923633
>chr17:2924535-2924602
>chr17:2925295-2925591
>chr17:2925715-2925794
>chr17:2925853-2926149
>chr17:2926608-2927074
>chr17:2927161-2927455
>chr17:2928941-2929251
>chr17:2929298-2929339
>chr17:2930265-2930331
>chr17:2930813-2931159
>chr17:2932419-2932837
>chr17:2932918-2932985
>chr17:2934122-2934436
>chr17:2935206-2935530
>chr17:2936106-2936288
>chr17:2936461-2936506
>chr17:2936924-2936987
>chr17:2938696-2939388
>chr17:2940109-2940147
>chr17:2940242-2940304
>chr17:2941116-2941459
>chr17:2941617-2942055
>chr17:2942624-2944575
>chr17:2944745-2946157
>chr17:2946267-2946433
>chr17:2946725-2947062
>chr17:2947513-2947576
>chr17:2949366-2949711
>chr17:2950030-2950379
>chr17:2950590-2950960
>chr17:2951439-2952088
>chr17:2952770-2953417
>chr17:2953496-2953948
>chr17:2954079-2954431
>chr17:2954555-2954896
>chr17:2954967-2955052
>chr17:2955078-2955140
>chr17:2955194-2955287
>chr17:2955329-2955652
>chr17:2956839-2957180
>chr17:2959779-2960158
>chr17:2960605-2960649
>chr17:2960901-2961546
>chr17:2961863-2962201
>chr17:2962339-2962448
>chr17:2964055-2964531
>chr17:2965261-2965295
>chr17:2967065-2967419
>chr17:2968994-2969035
>chr17:2969324-2969418
>chr17:2969489-2970310
>chr17:2970686-2971073
>chr17:2971453-2971685
>chr17:2972339-2972601
>chr17:2973233-2973544
>chr17:2973887-2973927
>chr17:2974026-2974416
>chr17:2974835-2975269
>chr17:2975449-2975491
>chr17:2976358-2976736
>chr17:2976842-2977173
>chr17:2977425-2977788
>chr17:2977934-2977965
>chr17:2978076-2978158
>chr17:2978465-2979051
>chr17:2979112-2979174
>chr17:2979453-2979772
>chr17:2979908-2980227
>chr17:2982147-2982439
>chr17:2984058-2984379
>chr17:2985529-2985572
>chr17:2986963-2987019
>chr17:2987114-2987184
>chr17:2987309-2987780
>chr17:2988034-2988253
>chr17:2988392-2988445
>chr17:2988548-2989809
>chr17:2989841-2990251
>chr17:2990624-2991168
>chr17:2991725-2992074
>chr17:2992153-2992463
>chr17:2992672-2992796
>chr17:2992840-2993621
>chr17:2993769-2994035
>chr17:2994804-2995122
>chr17:2996988-2997063
>chr17:2997634-2997964
>chr17:2998608-2998852
>chr17:2999657-2999838
>chr17:2999941-3000256
>chr17:3000381-3001638
>chr17:3001954-3002261
>chr17:3002741-3002811
>chr17:3003995-3004071
>chr17:3005251-3005288
>chr17:3006111-3006801
>chr17:3006945-3006997
>chr17:3009223-3009288
>chr17:3010048-3010366
>chr17:3010900-3011290
>chr17:3011601-3011919
>chr17:3012330-3012636
>chr17:3013576-3013661
>chr17:3014290-3014388
>chr17:3014539-3014856
>chr17:3014922-3015005
>chr17:3015529-3015837
>chr17:3017637-3017763
>chr17:3018599-3018630
>chr17:3018776-3019090
>chr17:3019270-3019518
>chr17:3021073-3022781
>chr17:3022810-3023208
>chr17:3023608-3024025
>chr17:3024171-3024209
>chr17:3024359-3024564
>chr17:3024638-3024844
>chr17:3024964-3025442
>chr17:3027362-3027440
>chr17:3027472-3027535
>chr17:3027757-3027825
>chr17:3028333-3028425
>chr17:3028748-3029169
>chr17:3030015-3030210
>chr17:3031220-3032276
>chr17:3034138-3034184
>chr17:3037936-3038928
>chr17:3039354-3039664
>chr17:3040454-3040774
>chr17:3042563-3042902
>chr17:3043631-3043719
>chr17:3044071-3044147
>chr17:3045033-3045081
>chr17:3045142-3046294
>chr17:3047489-3047842
>chr17:3050420-3050781
>chr17:3051169-3051229
>chr17:3051591-3051641
>chr17:3051900-3051949
>chr17:3052432-3052568
>chr17:3052627-3052735
>chr17:3053328-3055808
>chr17:3056397-3056590
>chr17:3056714-3056809
>chr17:3056883-3057133
>chr17:3057206-3058497
>chr17:3059934-3060252
>chr17:3060383-3060653
>chr17:3061027-3061137
>chr17:3061421-3061612
>chr17:3063417-3063519
>chr17:3064206-3064320
>chr17:3065057-3065193
>chr17:3065843-3066483
>chr17:3066750-3068633
>chr17:3068766-3068923
>chr17:3068971-3069124
>chr17:3069298-3069357
>chr17:3069506-3069820
>chr17:3070683-3071075
>chr17:3073288-3073369
>chr17:3074976-3075024
>chr17:3075077-3075124
>chr17:3075435-3076044
>chr17:3076119-3077884
>chr17:3077980-3078357
>chr17:3078451-3078580
>chr17:3078620-3081270
>chr17:3081642-3081872
>chr17:3082018-3082271
>chr17:3083520-3089145
>chr17:3089198-3089401
>chr17:3089571-3089860
>chr17:3090053-3090369
>chr17:3091276-3091350
>chr17:3092085-3092146
>chr17:3092600-3092649
>chr17:3094352-3094432
>chr17:3094561-3094669
>chr17:3094949-3095143
>chr17:3095192-3095433
>chr17:3095582-3095764
>chr17:3096051-3096308
>chr17:3096480-3096839
>chr17:3096940-3097403
>chr17:3097451-3097537
>chr17:3097589-3097836
>chr17:3097906-3098309
>chr17:3098429-3102064
>chr17:3103134-3103406
>chr17:3103776-3103817
>chr17:3103991-3104085
>chr17:3104580-3104903
>chr17:3105787-3105840
>chr17:3105926-3106216
>chr17:3106279-3106605
>chr17:3106878-3106977
>chr17:3107239-3107813
>chr17:3109169-3109244
>chr17:3109333-3109621
>chr17:3110561-3110995
>chr17:3111490-3111559
>chr17:3111610-3113726
>chr17:3113802-3113845
>chr17:3114226-3114536
>chr17:3115264-3115605
>chr17:3117273-3117319
>chr17:3117674-3117979
>chr17:3118366-3118699
>chr17:3119375-3121637
>chr17:3121791-3122672
>chr17:3122891-3123256
>chr17:3123427-3123741
>chr17:3124203-3124237
>chr17:3124358-3124672
>chr17:3125071-3125104
>chr17:3128597-3128660
>chr17:3128955-3129288
>chr17:3129591-3129911
>chr17:3130339-3130792
>chr17:3131156-3131468
>chr17:3132903-3133238
>chr17:3135267-3135573
>chr17:3136199-3136273
>chr17:3137334-3140284
>chr17:3140284-3142284
>chr17:3142375-3142915
>chr17:3142957-3143601
>chr17:3143780-3143935
>chr17:3144035-3144139
>chr17:3144220-3144496
>chr17:3144682-3145168
>chr17:3145716-3145961
>chr17:3146906-3147238
>chr17:3147349-3153446
>chr17:3154446-3154493
>chr17:3155701-3155950
>chr17:3157546-3157639
>chr17:3158903-3159523
>chr17:3159641-3160081
>chr17:3160174-3160209
>chr17:3160387-3160552
>chr17:3161020-3161189
>chr17:3161270-3161623
>chr17:3161734-3161804
>chr17:3162339-3162618
>chr17:3163829-3164230
>chr17:3164736-3165040
>chr17:3165515-3165584
>chr17:3166074-3166700
>chr17:3166861-3167057
>chr17:3167294-3167713
>chr17:3167776-3167845
>chr17:3167878-3168514
>chr17:3168766-3168837
>chr17:3168890-3169094
>chr17:3169145-3169310
>chr17:3169505-3169695
>chr17:3169754-3169983
>chr17:3170086-3170436
>chr17:3170529-3172958
>chr17:3172994-3173222
>chr17:3173293-3176011
>chr17:3176150-3176443
>chr17:3176488-3182574
>chr17:3183081-3183828
>chr17:3184063-3184213
>chr17:3185223-3185373
>chr17:3185959-3186340
>chr17:3186591-3186806
>chr17:3187075-3187333
>chr17:3187450-3188148
>chr17:3188391-3188761
>chr17:3189836-3190267
>chr17:3190710-3191050
>chr17:3191824-3191864
>chr17:3192414-3192663
>chr17:3192753-3192900
>chr17:3193206-3193446
>chr17:3194691-3195033
>chr17:3195732-3196028
>chr17:3196241-3196298
>chr17:3196326-3196377
>chr17:3196462-3196692
>chr17:3200868-3201155
>chr17:3201254-3201310
>chr17:3201405-3201615
>chr17:3201703-3202211
>chr17:3202322-3202822
>chr17:3202948-3203329
>chr17:3203500-3203753
>chr17:3203782-3204826
>chr17:3204977-3205262
>chr17:3205294-3206027
>chr17:3206429-3206968
>chr17:3208143-3208221
>chr17:3208310-3208380
>chr17:3209012-3209778
>chr17:3210148-3210356
>chr17:3210589-3210915
>chr17:3211340-3211683
>chr17:3211734-3211932
>chr17:3212670-3212814
>chr17:3212990-3213046
>chr17:3213118-3213372
>chr17:3213779-3213846
>chr17:3214165-3214562
>chr17:3217127-3218933
>chr17:3219040-3219127
>chr17:3220011-3220077
>chr17:3220717-3221054
>chr17:3221188-3221289
>chr17:3221393-3221842
>chr17:3221971-3222128
>chr17:3222618-3225121
>chr17:3225237-3225809
>chr17:3225940-3227968
>chr17:3228095-3228415
>chr17:3228487-3228693
>chr17:3228795-3229069
>chr17:3229320-3229502
>chr17:3230890-3230971
>chr17:3233188-3233580
>chr17:3234444-3234758
>chr17:3234919-3234968
>chr17:3235142-3235295
>chr17:3235343-3235406
>chr17:3235449-3235500
>chr17:3235633-3236444
>chr17:3236480-3237516
>chr17:3237783-3238422
>chr17:3239072-3239207
>chr17:3239963-3240079
>chr17:3240763-3240865
>chr17:3242675-3242866
>chr17:3243150-3243337
>chr17:3243634-3243904
>chr17:3244035-3244353
>chr17:3245790-3247074
>chr17:3247147-3247397
>chr17:3247470-3247610
>chr17:3247690-3247883
>chr17:3248472-3250953
>chr17:3251527-3251635
>chr17:3251694-3251830
>chr17:3252064-3252129
>chr17:3252328-3252377
>chr17:3252636-3252686
>chr17:3253055-3253115
>chr17:3253457-3254561
>chr17:3254604-3256121
>chr17:3256248-3256630
>chr17:3257322-3258045
>chr17:3258559-3258848
>chr17:3259082-3259407
>chr17:3260228-3260580
>chr17:3261316-3261362
>chr17:3262685-3263006
>chr17:3263108-3263179
>chr17:3264063-3264454
>chr17:3265727-3265800
>chr17:3266454-3266518
>chr17:3266848-3267804
>chr17:3268176-3268309
>chr17:3268358-3268465
>chr17:3268730-3269369
>chr17:3270361-3270438
>chr17:3270744-3271134
>chr17:3271665-3271777
>chr17:3271830-3272084
>chr17:3272163-3272425
>chr17:3272644-3272980
>chr17:3273313-3276224
>chr17:3276874-3277418
>chr17:3279234-3279379
>chr17:3279474-3279823
>chr17:3280255-3280599
>chr17:3281221-3281555
>chr17:3282127-3282427
>chr17:3282981-3283060
>chr17:3283215-3283533
>chr17:3285364-3285404
>chr17:3285526-3285825
>chr17:3285892-3287094
>chr17:3287176-3287527
>chr17:3287778-3287891
>chr17:3288236-3288355
>chr17:3288427-3288649
>chr17:3288938-3289005
>chr17:3289080-3289169
>chr17:3292375-3292423
>chr17:3293656-3294145
>chr17:3295285-3295371
>chr17:3296519-3296901
>chr17:3300244-3300595
>chr17:3300680-3302549
>chr17:3303419-3304002
>chr17:3304790-3304950
>chr17:3305573-3305618
>chr17:3305702-3305783
>chr17:3306130-3306448
>chr17:3308901-3309212
>chr17:3312624-3312950
>chr17:3314365-3314420
>chr17:3314633-3315733
>chr17:3318683-3318740
>chr17:3319316-3324928
>chr17:3325045-3325134
>chr17:3325197-3333134
>chr17:3333182-3334519
>chr17:3335047-3335551
>chr17:3335652-3335750
>chr17:3336199-3336457
>chr17:3337120-3343393
>chr17:3345398-3345461
>chr17:3345741-3345827
>chr17:3346049-3346315
>chr17:3346496-3346674
>chr17:3346737-3353114
>chr17:3353256-3356609
>chr17:3357454-3357908
>chr17:3358220-3364124
>chr17:3364192-3364893
>chr17:3365252-3365316
>chr17:3367212-3369785
>chr17:3369825-3372985
>chr17:3373093-3376079
>chr17:3376183-3376310
>chr17:3376333-3377144
>chr17:3377270-3377446
>chr17:3378075-3378689
>chr17:3379573-3379613
>chr17:3383899-3384053
>chr17:3384735-3385222
>chr17:3385419-3385671
>chr17:3387256-3387534
>chr17:3388001-3388421
>chr17:3388461-3388523
>chr17:3388660-3388858
>chr17:3389105-3389182
>chr17:3390451-3390519
>chr17:3390899-3390980
>chr17:3391266-3392682
>chr17:3393007-3393659
>chr17:3394158-3394212
>chr17:3394428-3394486
>chr17:3395031-3395411
>chr17:3395434-3395645
>chr17:3395837-3396160
>chr17:3396498-3397131
>chr17:3397382-3397444
>chr17:3397499-3397597
>chr17:3398002-3398096
>chr17:3398444-3398482
>chr17:3398866-3399369
>chr17:3400757-3401190
>chr17:3401269-3401791
>chr17:3403913-3404115
>chr17:3404385-3406080
>chr17:3406257-3407847
>chr17:3407874-3408735
>chr17:3409246-3409625
>chr17:3410112-3410409
>chr17:3410853-3410900
>chr17:3411432-3411766
>chr17:3413212-3413251
>chr17:3413535-3413866
>chr17:3414070-3414373
>chr17:3414877-3414953
>chr17:3415132-3416120
>chr17:3416352-3416443
>chr17:3416586-3417024
>chr17:3417184-3417268
>chr17:3419390-3420065
>chr17:3420175-3420333
>chr17:3421673-3421782
>chr17:3423647-3423975
>chr17:3424154-3424416
>chr17:3424818-3427101
>chr17:3427182-3429434
>chr17:3429588-3430936
>chr17:3430998-3431251
>chr17:3431313-3431611
>chr17:3431772-3432399
>chr17:3432904-3432957
>chr17:3433452-3433514
>chr17:3434733-3435049
>chr17:3435286-3435648
>chr17:3435952-3436271
>chr17:3441305-3441437
>chr17:3441576-3441870
>chr17:3443691-3443818
>chr17:3443909-3444088
>chr17:3444712-3444767
>chr17:3445399-3445498
>chr17:3445772-3446243
>chr17:3446829-3446877
>chr17:3446936-3447021
>chr17:3448322-3448474
>chr17:3448509-3448597
>chr17:3448724-3448805
>chr17:3449528-3449583
>chr17:3449857-3450156
>chr17:3450551-3450623
>chr17:3450771-3452004
>chr17:3452037-3453843
>chr17:3453909-3458855
>chr17:3458938-3459736
>chr17:3460190-3460421
>chr17:3460518-3460838
>chr17:3461141-3461266
>chr17:3462398-3462521
>chr17:3463140-3463631
>chr17:3463771-3463851
>chr17:3463901-3465809
>chr17:3466621-3466907
>chr17:3467312-3467422
>chr17:3468606-3468789
>chr17:3469873-3470123
>chr17:3470451-3470773
>chr17:3470863-3471229
>chr17:3472406-3472476
>chr17:3473474-3473784
>chr17:3476829-3477192
>chr17:3477428-3477754
>chr17:3477894-3478219
>chr17:3480105-3481162
>chr17:3481747-3481836
>chr17:3481919-3482067
>chr17:3482763-3482958
>chr17:3483635-3483954
>chr17:3484500-3484548
>chr17:3484676-3484754
>chr17:3485025-3485307
>chr17:3485416-3485537
>chr17:3485930-3486348
>chr17:3487029-3487088
>chr17:3488380-3488684
>chr17:3489110-3489227
>chr17:3489548-3489660
>chr17:3491096-3491111
>chr17:3491458-3491775
>chr17:3491856-3492177
>chr17:3493273-3493597
>chr17:3493953-3494309
>chr17:3495509-3495888
>chr17:3496452-3496575
>chr17:3496753-3497114
>chr17:3497765-3497878
>chr17:3498341-3498653
>chr17:3499362-3499676
>chr17:3499733-3499773
>chr17:3499815-3501029
>chr17:3501112-3502292
>chr17:3503198-3503255
>chr17:3503744-3503988
>chr17:3504540-3504862
>chr17:3505723-3506063
>chr17:3506673-3507037
>chr17:3508164-3508907
>chr17:3509189-3510156
>chr17:3513986-3514385
>chr17:3515376-3515667
>chr17:3515896-3516231
>chr17:3516716-3517143
>chr17:3517324-3517647
>chr17:3517792-3518125
>chr17:3518453-3518498
>chr17:3519313-3520077
>chr17:3520678-3520825
>chr17:3521088-3521182
>chr17:3521382-3522138
>chr17:3522415-3522459
>chr17:3522548-3522821
>chr17:3522867-3523043
>chr17:3523414-3523926
>chr17:3524108-3524159
>chr17:3524661-3524848
>chr17:3525007-3525365
>chr17:3525587-3525945
>chr17:3526200-3526480
>chr17:3526580-3526655
>chr17:3527573-3527674
>chr17:3530767-3531099
>chr17:3531570-3531633
>chr17:3533104-3533180
>chr17:3533362-3533415
>chr17:3533490-3533794
>chr17:3533881-3534001
>chr17:3534268-3534417
>chr17:3534969-3535548
>chr17:3536322-3536617
>chr17:3537033-3537256
>chr17:3537374-3537524
>chr17:3537613-3537882
>chr17:3537912-3538234
>chr17:3538538-3538905
>chr17:3539358-3539696
>chr17:3539905-3540100
>chr17:3541080-3541398
>chr17:3541874-3542262
>chr17:3542783-3542908
>chr17:3543119-3543152
>chr17:3543386-3543460
>chr17:3543985-3544305
>chr17:3544666-3545049
>chr17:3545529-3546033
>chr17:3546163-3546554
>chr17:3546628-3546979
>chr17:3547309-3547754
>chr17:3549183-3549319
>chr17:3549595-3550084
>chr17:3550468-3550828
>chr17:3551380-3551480
>chr17:3551858-3552533
>chr17:3553573-3553626
>chr17:3555881-3556281
>chr17:3557021-3557073
>chr17:3558378-3558414
>chr17:3559683-3560750
>chr17:3560844-3562075
>chr17:3562131-3562515
>chr17:3562645-3562963
>chr17:3563143-3563177
>chr17:3563651-3565252
>chr17:3565284-3565354
>chr17:3565884-3566523
>chr17:3567076-3567433
>chr17:3567743-3567851
>chr17:3568033-3568356
>chr17:3568697-3569459
>chr17:3569861-3570525
>chr17:3570706-3571086
>chr17:3572598-3572646
>chr17:3572697-3573064
>chr17:3573599-3573653
>chr17:3574662-3574988
>chr17:3575199-3575495
>chr17:3575809-3575863
>chr17:3575941-3576887
>chr17:3577984-3578564
>chr17:3578698-3579198
>chr17:3579471-3579792
>chr17:3580001-3580054
>chr17:3580731-3581042
>chr17:3581121-3581256
>chr17:3581597-3582372
>chr17:3582677-3582974
>chr17:3583983-3584418
>chr17:3584510-3584830
>chr17:3584961-3584993
>chr17:3585144-3585455
>chr17:3586288-3586811
>chr17:3587531-3587836
>chr17:3588093-3588187
>chr17:3588520-3588845
>chr17:3588982-3589088
>chr17:3589189-3589509
>chr17:3591126-3591187
>chr17:3593075-3593311
>chr17:3593424-3593512
>chr17:3593632-3593752
>chr17:3593845-3594189
>chr17:3596289-3596330
>chr17:3597609-3598000
>chr17:3598577-3598871
>chr17:3598949-3600131
>chr17:3600302-3600659
>chr17:3600706-3600815
>chr17:3601654-3601761
>chr17:3601787-3601893
>chr17:3602846-3603159
>chr17:3604268-3604654
>chr17:3605134-3605517
>chr17:3605905-3606257
>chr17:3607057-3607349
>chr17:3607470-3608389
>chr17:3608894-3609193
>chr17:3611276-3611598
>chr17:3611822-3612434
>chr17:3612750-3613056
>chr17:3613431-3613858
>chr17:3614245-3614893
>chr17:3615015-3615064
>chr17:3615825-3616231
>chr17:3616533-3616633
>chr17:3616716-3617179
>chr17:3618100-3618895
>chr17:3619446-3619750
>chr17:3619936-3620169
>chr17:3620253-3620865
>chr17:3621468-3622168
>chr17:3622693-3623008
>chr17:3623790-3623838
>chr17:3624634-3624960
>chr17:3625766-3626079
>chr17:3626434-3626921
>chr17:3627975-3628019
>chr17:3628223-3628959
>chr17:3629444-3629735
>chr17:3630559-3630975
>chr17:3631111-3631192
>chr17:3631261-3631379
>chr17:3631535-3631909
>chr17:3631959-3632424
>chr17:3632761-3632802
>chr17:3632941-3633274
>chr17:3633328-3633517
>chr17:3633704-3634599
>chr17:3634883-3635538
>chr17:3637460-3637785
>chr17:3638212-3638567
>chr17:3639393-3639705
>chr17:3640618-3640923
>chr17:3641353-3641697
>chr17:3642262-3642329
>chr17:3642395-3642714
>chr17:3642984-3643365
>chr17:3643444-3644000
>chr17:3644240-3644332
>chr17:3644447-3644905
>chr17:3645575-3645883
>chr17:3646281-3646707
>chr17:3649165-3649582
>chr17:3649972-3650196
>chr17:3650347-3650521
>chr17:3650765-3651379
>chr17:3651706-3652117
>chr17:3652255-3652649
>chr17:3652993-3653419
>chr17:3653582-3653892
>chr17:3654149-3654293
>chr17:3654388-3654819
>chr17:3655542-3655593
>chr17:3655996-3656486
>chr17:3657053-3657144
>chr17:3658430-3658543
>chr17:3662025-3662329
>chr17:3663562-3663629
>chr17:3665176-3665717
>chr17:3667055-3667389
>chr17:3669872-3670166
>chr17:3670293-3670391
>chr17:3670570-3670879
>chr17:3670995-3671656
>chr17:3671982-3672074
>chr17:3672888-3673192
>chr17:3674019-3674357
>chr17:3675055-3675342
>chr17:3675545-3675855
>chr17:3676777-3677069
>chr17:3677812-3677873
>chr17:3678790-3678843
>chr17:3679190-3679244
>chr17:3679663-3679725
>chr17:3679906-3681113
>chr17:3682070-3682129
>chr17:3682736-3683075
>chr17:3683443-3683770
>chr17:3683937-3684013
>chr17:3684297-3684607
>chr17:3684643-3684690
>chr17:3684819-3685152
>chr17:3685618-3688003
>chr17:3689180-3689477
>chr17:3689829-3689992
>chr17:3690181-3690261
>chr17:3692036-3692354
>chr17:3692514-3694110
>chr17:3694146-3694614
>chr17:3696255-3696308
>chr17:3696397-3696741
>chr17:3698470-3698529
>chr17:3698932-3699981
>chr17:3700253-3700532
>chr17:3700618-3700674
>chr17:3700751-3700943
>chr17:3701160-3701350
>chr17:3701408-3702834
>chr17:3703216-3703519
>chr17:3703744-3704150
>chr17:3704715-3705003
>chr17:3705779-3706405
>chr17:3706656-3706910
>chr17:3707022-3707140
>chr17:3707770-3708137
>chr17:3708936-3709222
>chr17:3709498-3709966
>chr17:3710141-3710467
>chr17:3710659-3710953
>chr17:3711338-3711849
>chr17:3712675-3712960
>chr17:3713044-3713383
>chr17:3713465-3713796
>chr17:3713935-3714530
>chr17:3715581-3716203
>chr17:3718910-3719280
>chr17:3719323-3719367
>chr17:3719695-3720025
>chr17:3720555-3721616
>chr17:3721721-3722509
>chr17:3722967-3723015
>chr17:3726540-3726687
>chr17:3726735-3727029
>chr17:3727388-3727736
>chr17:3728203-3728678
>chr17:3728741-3729037
>chr17:3729620-3730484
>chr17:3731318-3731646
>chr17:3731782-3732101
>chr17:3732969-3733291
>chr17:3733407-3733724
>chr17:3734065-3734374
>chr17:3735051-3735611
>chr17:3735832-3736339
>chr17:3736790-3736900
>chr17:3737013-3737326
>chr17:3738170-3738479
>chr17:3738990-3739103
>chr17:3739318-3739405
>chr17:3740366-3740680
>chr17:3741048-3741419
>chr17:3741753-3742250
>chr17:3742288-3742943
>chr17:3743676-3744151
>chr17:3744427-3744752
>chr17:3745331-3745669
>chr17:3746427-3746899
>chr17:3747307-3747613
>chr17:3748301-3748606
>chr17:3749211-3749554
>chr17:3749728-3750091
>chr17:3750888-3750944
>chr17:3751304-3751367
>chr17:3752467-3753094
>chr17:3754249-3754614
>chr17:3754806-3755113
>chr17:3755601-3755702
>chr17:3756078-3756129
>chr17:3756218-3756846
>chr17:3757202-3757287
>chr17:3757341-3757399
>chr17:3758150-3759209
>chr17:3760426-3760752
>chr17:3761002-3761081
>chr17:3762584-3763197
>chr17:3763300-3763373
>chr17:3764409-3764721
>chr17:3765062-3765379
>chr17:3765921-3766104
>chr17:3766135-3766301
>chr17:3766377-3766894
>chr17:3767092-3767533
>chr17:3767642-3768455
>chr17:3768804-3768898
>chr17:3769236-3769355
>chr17:3769674-3770440
>chr17:3771519-3771844
>chr17:3772312-3772766
>chr17:3773126-3773785
>chr17:3774121-3774179
>chr17:3774470-3774802
>chr17:3774924-3775247
>chr17:3775451-3775771
>chr17:3776033-3776394
>chr17:3776561-3777266
>chr17:3778104-3778185
>chr17:3778287-3778605
>chr17:3778990-3779156
>chr17:3779312-3779665
>chr17:3779760-3779824
>chr17:3779958-3781002
>chr17:3781291-3781645
>chr17:3781985-3782281
>chr17:3782371-3782658
>chr17:3783127-3783447
>chr17:3783523-3783679
>chr17:3783979-3785613
>chr17:3785863-3786195
>chr17:3786348-3786487
>chr17:3786602-3786927
>chr17:3787083-3787562
>chr17:3787643-3788201
>chr17:3788281-3788899
>chr17:3788970-3789272
>chr17:3789414-3789829
>chr17:3790203-3790570
>chr17:3790868-3791177
>chr17:3791306-3791585
>chr17:3791691-3791757
>chr17:3792079-3792455
>chr17:3793028-3793492
>chr17:3793660-3793869
>chr17:3793953-3794422
>chr17:3794993-3795090
>chr17:3795762-3796070
>chr17:3797137-3797765
>chr17:3797924-3797958
>chr17:3799821-3800172
>chr17:3803333-3803368
>chr17:3803560-3804164
>chr17:3804260-3804557
>chr17:3804955-3805455
>chr17:3806081-3806381
>chr17:3807779-3807885
>chr17:3808624-3808677
>chr17:3808724-3808836
>chr17:3808936-3810024
>chr17:3810082-3810168
>chr17:3813730-3813994
>chr17:3815715-3815974
>chr17:3816749-3817050
>chr17:3817345-3817678
>chr17:3817853-3817959
>chr17:3818490-3818554
>chr17:3819272-3819583
>chr17:3819645-3819724
>chr17:3819841-3820249
>chr17:3820250-3820312
>chr17:3820622-3820963
>chr17:3821412-3821722
>chr17:3822831-3822875
>chr17:3823014-3823363
>chr17:3823565-3823782
>chr17:3823932-3823996
>chr17:3824105-3824212
>chr17:3824299-3824532
>chr17:3825369-3825567
>chr17:3825856-3825915
>chr17:3826358-3827161
>chr17:3827870-3828262
>chr17:3830585-3831621
>chr17:3831796-3832736
>chr17:3832964-3833418
>chr17:3833518-3833657
>chr17:3834489-3834771
>chr17:3836359-3837767
>chr17:3837983-3838074
>chr17:3838678-3838805
>chr17:3839336-3839652
>chr17:3840414-3840618
>chr17:3840980-3841282
>chr17:3841660-3841863
>chr17:3842147-3842428
>chr17:3842689-3843015
>chr17:3843264-3843851
>chr17:3844276-3844313
>chr17:3844567-3844959
>chr17:3845016-3845128
>chr17:3847015-3847294
>chr17:3847744-3848057
>chr17:3848485-3848603
>chr17:3848837-3849507
>chr17:3849660-3849954
>chr17:3850230-3850591
>chr17:3850973-3851651
>chr17:3852305-3852690
>chr17:3853285-3855909
>chr17:3855947-3856936
>chr17:3858066-3858379
>chr17:3858399-3858852
>chr17:3859003-3859387
>chr17:3859424-3859708
>chr17:3859755-3859857
>chr17:3862601-3862941
>chr17:3863208-3863531
>chr17:3863585-3863714
>chr17:3863876-3864594
>chr17:3866723-3867088
>chr17:3867795-3867853
>chr17:3868004-3868290
>chr17:3868647-3869261
>chr17:3870209-3870253
>chr17:3870348-3870669
>chr17:3871297-3871953
>chr17:3872231-3872265
>chr17:3872693-3872807
>chr17:3872908-3872963
>chr17:3874335-3875585
>chr17:3876607-3877059
>chr17:3877546-3877626
>chr17:3877675-3877711
>chr17:3877943-3878071
>chr17:3878570-3878622
>chr17:3878758-3879119
>chr17:3881151-3881187
>chr17:3881342-3881375
>chr17:3881538-3881584
>chr17:3881888-3881930
>chr17:3882121-3882226
>chr17:3882764-3882847
>chr17:3886355-3886675
>chr17:3887337-3887747
>chr17:3887960-3888030
>chr17:3890757-3890818
>chr17:3892470-3892531
>chr17:3892991-3893032
>chr17:3894766-3894890
>chr17:3895534-3895985
>chr17:3896013-3896099
>chr17:3897314-3897433
>chr17:3898297-3898332
>chr17:3899198-3899367
>chr17:3899813-3900536
>chr17:3901063-3901377
>chr17:3901979-3902007
>chr17:3902111-3902895
>chr17:3904744-3904801
>chr17:3904931-3905040
>chr17:3905591-3905884
>chr17:3906084-3906437
>chr17:3907455-3907563
>chr17:3907796-3907846
>chr17:3908270-3908623
>chr17:3908820-3908900
>chr17:3909026-3909379
>chr17:3909539-3909705
>chr17:3909862-3910278
>chr17:3910832-3911322
>chr17:3912300-3912636
>chr17:3912924-3913074
>chr17:3913128-3913434
>chr17:3913679-3913801
>chr17:3914797-3914961
>chr17:3915146-3915198
>chr17:3916311-3916410
>chr17:3916507-3916571
>chr17:3917081-3917182
>chr17:3917254-3917440
>chr17:3917574-3917612
>chr17:3917976-3918487
>chr17:3919720-3920854
>chr17:3922314-3922816
>chr17:3923235-3923418
>chr17:3923446-3923577
>chr17:3924421-3924502
>chr17:3925810-3925892
>chr17:3926564-3926873
>chr17:3930095-3930304
>chr17:3930860-3931159
>chr17:3931510-3931825
>chr17:3932114-3932726
>chr17:3932992-3933311
>chr17:3933454-3933758
>chr17:3933899-3934838
>chr17:3935526-3935934
>chr17:3937273-3937322
>chr17:3938147-3938444
>chr17:3938549-3938845
>chr17:3938879-3939167
>chr17:3939452-3939819
>chr17:3939845-3939895
>chr17:3940013-3940166
>chr17:3940461-3940863
>chr17:3943002-3943392
>chr17:3943822-3944105
>chr17:3945963-3946573
>chr17:3948556-3948722
>chr17:3948830-3949158
>chr17:3949597-3949782
>chr17:3949873-3950448
>chr17:3951058-3951237
>chr17:3951934-3952016
>chr17:3952095-3952394
>chr17:3952555-3952990
>chr17:3953195-3953278
>chr17:3953983-3954044
>chr17:3954517-3954790
>chr17:3954971-3955073
>chr17:3955845-3956244
>chr17:3957764-3957873
>chr17:3958580-3958644
>chr17:3958695-3959176
>chr17:3959456-3959586
>chr17:3961503-3961540
>chr17:3961837-3961874
>chr17:3962199-3962462
>chr17:3963968-3964009
>chr17:3964121-3964171
>chr17:3964427-3964515
>chr17:3965034-3965147
>chr17:3965355-3965482
>chr17:3965834-3966525
>chr17:3967375-3967858
>chr17:3968420-3968958
>chr17:3969580-3969997
>chr17:3970073-3970508
>chr17:3971500-3972216
>chr17:3973248-3973586
>chr17:3974526-3974585
>chr17:3975173-3975209
>chr17:3975333-3975941
>chr17:3976345-3976456
>chr17:3976809-3976869
>chr17:3978002-3978034
>chr17:3978103-3978392
>chr17:3979096-3979183
>chr17:3979680-3980202
>chr17:3980265-3980320
>chr17:3980982-3981263
>chr17:3981400-3981456
>chr17:3983014-3983278
>chr17:3983392-3983720
>chr17:3984392-3984731
>chr17:3984946-3985503
>chr17:3986357-3986399
>chr17:3986798-3986861
>chr17:3987486-3988631
>chr17:3989892-3990027
>chr17:3990105-3990408
>chr17:3990698-3991508
>chr17:3991601-3991668
>chr17:3991822-3992651
>chr17:3992734-3992776
>chr17:3993142-3993485
>chr17:3993511-3993605
>chr17:3993706-3993768
>chr17:3993908-3994249
>chr17:3994284-3994698
>chr17:3994868-3995579
>chr17:3995626-3997074
>chr17:3997118-3997530
>chr17:3997615-3999202
>chr17:3999321-4000270
>chr17:4000621-4000963
>chr17:4001147-4001203
>chr17:4001848-4002679
>chr17:4002720-4002756
>chr17:4002902-4003211
>chr17:4007385-4007470
>chr17:4008140-4008183
>chr17:4010047-4010769
>chr17:4010941-4011414
>chr17:4012456-4012506
>chr17:4012821-4012907
>chr17:4013040-4013119
>chr17:4015478-4015773
>chr17:4018197-4018468
>chr17:4018545-4018636
>chr17:4020129-4020207
>chr17:4020411-4020640
>chr17:4021923-4022069
>chr17:4023314-4023435
>chr17:4023530-4023902
>chr17:4024216-4024501
>chr17:4025400-4025706
>chr17:4026242-4026372
>chr17:4026406-4026919
>chr17:4027031-4028892
>chr17:4029376-4029450
>chr17:4029611-4030205
>chr17:4030372-4031416
>chr17:4033240-4033285
>chr17:4033327-4033699
>chr17:4034550-4034584
>chr17:4034660-4035108
>chr17:4035838-4036079
>chr17:4036220-4036262
>chr17:4036429-4036863
>chr17:4036962-4037255
>chr17:4037568-4037861
>chr17:4038397-4038854
>chr17:4038894-4038978
>chr17:4039179-4039499
>chr17:4039637-4039950
>chr17:4041661-4041715
>chr17:4042066-4042284
>chr17:4042671-4042987
>chr17:4043076-4043319
>chr17:4043897-4044033
>chr17:4044504-4044815
>chr17:4044867-4045166
>chr17:4045811-4046154
>chr17:4047318-4048000
>chr17:4048709-4049017
>chr17:4049189-4049540
>chr17:4050116-4050159
>chr17:4051395-4051716
>chr17:4052545-4052870
>chr17:4055791-4055930
>chr17:4056793-4056890
>chr17:4057796-4057837
>chr17:4058566-4058901
>chr17:4060232-4060647
>chr17:4061829-4061863
>chr17:4063295-4063398
>chr17:4063513-4064208
>chr17:4064844-4065461
>chr17:4065731-4066188
>chr17:4067441-4068154
>chr17:4068263-4068576
>chr17:4069559-4069863
>chr17:4070284-4070335
>chr17:4070561-4070620
>chr17:4072126-4072195
>chr17:4073233-4073820
>chr17:4074832-4074863
>chr17:4076132-4076438
>chr17:4080188-4080687
>chr17:4080952-4081305
>chr17:4082777-4083080
>chr17:4083616-4083803
>chr17:4084839-4085241
>chr17:4086275-4086390
>chr17:4086873-4087229
>chr17:4087557-4087620
>chr17:4087703-4087831
>chr17:4089629-4090425
>chr17:4091499-4092132
>chr17:4092293-4092612
>chr17:4093622-4093663
>chr17:4094154-4094477
>chr17:4095431-4095525
>chr17:4096340-4096582
>chr17:4096953-4097309
>chr17:4097756-4098462
>chr17:4099209-4099869
>chr17:4100593-4100871
>chr17:4101606-4101937
>chr17:4102753-4102920
>chr17:4103252-4103946
>chr17:4105955-4106328
>chr17:4107151-4107194
>chr17:4107745-4107827
>chr17:4108408-4108490
>chr17:4110642-4111019
>chr17:4111155-4111255
>chr17:4111383-4112444
>chr17:4113372-4113999
>chr17:4114226-4114286
>chr17:4115034-4115722
>chr17:4116043-4116353
>chr17:4116541-4116644
>chr17:4117358-4117717
>chr17:4118122-4118990
>chr17:4119035-4119250
>chr17:4119301-4119451
>chr17:4119586-4120559
>chr17:4120644-4120771
>chr17:4121332-4122018
>chr17:4122374-4122783
>chr17:4122857-4123379
>chr17:4124468-4124754
>chr17:4125917-4126281
>chr17:4126630-4127286
>chr17:4127362-4127466
>chr17:4127539-4127637
>chr17:4128058-4129191
>chr17:4129243-4130485
>chr17:4131401-4131803
>chr17:4132175-4133048
>chr17:4133699-4134071
>chr17:4134203-4134394
>chr17:4135200-4135489
>chr17:4135973-4136369
>chr17:4137320-4137660
>chr17:4140900-4141214
>chr17:4141537-4141728
>chr17:4143238-4143542
>chr17:4144437-4144510
>chr17:4144782-4145110
>chr17:4145777-4146699
>chr17:4146876-4147288
>chr17:4147405-4147881
>chr17:4148223-4148823
>chr17:4148967-4149090
>chr17:4149494-4149835
>chr17:4150599-4150862
>chr17:4151355-4152028
>chr17:4152769-4153080
>chr17:4153653-4153698
>chr17:4154206-4154349
>chr17:4155328-4155455
>chr17:4156590-4156629
>chr17:4156775-4156822
>chr17:4158912-4159308
>chr17:4159772-4160269
>chr17:4160587-4160885
>chr17:4161181-4161235
>chr17:4162122-4162356
>chr17:4163495-4163725
>chr17:4163898-4163976
>chr17:4168166-4168816
>chr17:4169425-4169472
>chr17:4172767-4172835
>chr17:4172855-4173190
>chr17:4174704-4175374
>chr17:4180142-4180832
>chr17:4182824-4183108
>chr17:4185197-4185630
>chr17:4186345-4186414
>chr17:4186678-4186742
>chr17:4187055-4187155
>chr17:4187681-4187970
>chr17:4188436-4188471
>chr17:4188684-4188895
>chr17:4189538-4189788
>chr17:4190180-4190462
>chr17:4190864-4191171
>chr17:4191220-4192639
>chr17:4192802-4192964
>chr17:4193248-4194414
>chr17:4195997-4196113
>chr17:4196554-4196728
>chr17:4196849-4197115
>chr17:4197839-4198156
>chr17:4198331-4198679
>chr17:4198910-4199524
>chr17:4200042-4200387
>chr17:4201007-4201331
>chr17:4202075-4202781
>chr17:4203009-4203068
>chr17:4203528-4203871
>chr17:4205430-4205771
>chr17:4207158-4207240
>chr17:4207564-4207670
>chr17:4208243-4208308
>chr17:4208765-4209072
>chr17:4209295-4209605
>chr17:4210420-4210719
>chr17:4210750-4211434
>chr17:4211579-4211958
>chr17:4212358-4212432
>chr17:4212757-4213098
>chr17:4213190-4213394
>chr17:4213589-4213873
>chr17:4214590-4214743
>chr17:4214981-4215286
>chr17:4217223-4217557
>chr17:4217638-4217973
>chr17:4218460-4218900
>chr17:4219688-4220181
>chr17:4221205-4221540
>chr17:4221594-4221921
>chr17:4222160-4222238
>chr17:4224204-4224480
>chr17:4225065-4225392
>chr17:4225741-4226146
>chr17:4226259-4226420
>chr17:4226566-4226832
>chr17:4226916-4227200
>chr17:4227912-4228187
>chr17:4228403-4228720
>chr17:4229121-4229577
>chr17:4229741-4229780
>chr17:4229955-4230010
>chr17:4230611-4230917
>chr17:4231078-4231517
>chr17:4231652-4231936
>chr17:4233983-4234226
>chr17:4234485-4234859
>chr17:4235056-4235368
>chr17:4236854-4237165
>chr17:4237706-4237766
>chr17:4238026-4238145
>chr17:4238471-4239066
>chr17:4239535-4239881
>chr17:4240059-4240692
>chr17:4241222-4241584
>chr17:4241805-4242126
>chr17:4242608-4242715
>chr17:4242992-4243585
>chr17:4243912-4244285
>chr17:4245172-4246115
>chr17:4246822-4247161
>chr17:4248044-4248138
>chr17:4248187-4248495
>chr17:4248674-4248799
>chr17:4249183-4249438
>chr17:4250534-4250986
>chr17:4251314-4251563
>chr17:4251658-4252684
>chr17:4252992-4253325
>chr17:4253371-4253467
>chr17:4253891-4254351
>chr17:4254376-4254656
>chr17:4255222-4255584
>chr17:4255811-4256447
>chr17:4258193-4258555
>chr17:4258673-4258796
>chr17:4258926-4258979
>chr17:4259223-4259590
>chr17:4260328-4260654
>chr17:4261149-4261509
>chr17:4262043-4262826
>chr17:4263439-4263498
>chr17:4264894-4265234
>chr17:4265415-4265567
>chr17:4265737-4265908
>chr17:4266898-4267233
>chr17:4270368-4270552
>chr17:4272677-4272790
>chr17:4273352-4273641
>chr17:4273982-4274502
>chr17:4274766-4275113
>chr17:4275390-4275432
>chr17:4276174-4276462
>chr17:4277293-4277379
>chr17:4277889-4278215
>chr17:4278341-4278551
>chr17:4278984-4279305
>chr17:4279443-4279492
>chr17:4279604-4279918
>chr17:4280031-4280938
>chr17:4280975-4281010
>chr17:4281803-4281885
>chr17:4282064-4282388
>chr17:4282674-4282741
>chr17:4283246-4283514
>chr17:4283714-4284157
>chr17:4284257-4284630
>chr17:4284776-4285160
>chr17:4285276-4285474
>chr17:4285663-4285949
>chr17:4286066-4286431
>chr17:4286730-4287407
>chr17:4288288-4288559
>chr17:4288781-4289215
>chr17:4290430-4290915
>chr17:4291072-4291588
>chr17:4291870-4291910
>chr17:4292071-4292363
>chr17:4293130-4293493
>chr17:4293863-4294028
>chr17:4294134-4294507
>chr17:4294637-4295024
>chr17:4295798-4295840
>chr17:4296206-4296563
>chr17:4297275-4297323
>chr17:4298175-4298352
>chr17:4299241-4299426
>chr17:4299793-4300090
>chr17:4300170-4300616
>chr17:4300675-4300929
>chr17:4303924-4304292
>chr17:4304940-4305263
>chr17:4305540-4305837
>chr17:4306242-4306500
>chr17:4306639-4306955
>chr17:4308001-4308542
>chr17:4308972-4309297
>chr17:4310925-4311638
>chr17:4311963-4312259
>chr17:4312452-4312732
>chr17:4314186-4314231
>chr17:4314300-4314370
>chr17:4315076-4315111
>chr17:4315242-4315337
>chr17:4315450-4316096
>chr17:4316690-4316890
>chr17:4316979-4317543
>chr17:4319422-4319808
>chr17:4320207-4320239
>chr17:4320589-4320651
>chr17:4320896-4321175
>chr17:4321490-4321767
>chr17:4323581-4324008
>chr17:4324315-4324469
>chr17:4324587-4325265
>chr17:4325662-4326495
>chr17:4326528-4327580
>chr17:4328798-4329661
>chr17:4330453-4331009
>chr17:4331618-4331681
>chr17:4333359-4333841
>chr17:4334053-4334220
>chr17:4334531-4334883
>chr17:4335260-4335347
>chr17:4335864-4336181
>chr17:4336474-4336776
>chr17:4337178-4337707
>chr17:4337879-4338193
>chr17:4339301-4340263
>chr17:4340443-4340857
>chr17:4342339-4342551
>chr17:4343302-4343517
>chr17:4343575-4343894
>chr17:4344255-4345047
>chr17:4345175-4345222
>chr17:4346409-4346743
>chr17:4346872-4349298
>chr17:4349548-4349892
>chr17:4349980-4350069
>chr17:4350171-4350479
>chr17:4350750-4351213
>chr17:4351979-4352169
>chr17:4352248-4352421
>chr17:4352785-4353255
>chr17:4353505-4353994
>chr17:4354693-4356395
>chr17:4356584-4356720
>chr17:4357105-4357293
>chr17:4357395-4357617
>chr17:4357741-4359003
>chr17:4359587-4359883
>chr17:4359916-4360081
>chr17:4360625-4361989
>chr17:4362349-4362434
>chr17:4362667-4363139
>chr17:4363667-4364882
>chr17:4367176-4368197
>chr17:4368406-4368892
>chr17:4368966-4369599
>chr17:4369716-4369817
>chr17:4370004-4370049
>chr17:4370200-4370583
>chr17:4370866-4371760
>chr17:4372021-4372248
>chr17:4372412-4373561
>chr17:4373949-4374879
>chr17:4375661-4375703
>chr17:4375901-4377197
>chr17:4377404-4377436
>chr17:4377517-4378163
>chr17:4378308-4378631
>chr17:4379152-4379440
>chr17:4379525-4381382
>chr17:4381588-4381738
>chr17:4382163-4382214
>chr17:4382338-4382570
>chr17:4382691-4383342
>chr17:4383450-4385109
>chr17:4385287-4385514
>chr17:4385615-4385894
>chr17:4386080-4386400
>chr17:4386792-4387148
>chr17:4387439-4388778
>chr17:4389537-4390149
>chr17:4390250-4390467
>chr17:4390580-4391506
>chr17:4391710-4392157
>chr17:4392343-4393759
>chr17:4394719-4395047
>chr17:4395196-4395866
>chr17:4396063-4396117
>chr17:4396448-4396774
>chr17:4397397-4398046
>chr17:4398237-4398558
>chr17:4398823-4400998
>chr17:4401149-4401447
>chr17:4401528-4401997
>chr17:4402098-4402153
>chr17:4402203-4402386
>chr17:4402450-4403062
>chr17:4403322-4403973
>chr17:4404356-4405274
>chr17:4405565-4405612
>chr17:4406244-4406566
>chr17:4406595-4407261
>chr17:4407363-4407980
>chr17:4408429-4409569
>chr17:4409885-4412129
>chr17:4412492-4412872
>chr17:4413482-4416014
>chr17:4416703-4417029
>chr17:4417637-4417972
>chr17:4418061-4419085
>chr17:4419290-4420034
>chr17:4420164-4420706
>chr17:4421141-4421451
>chr17:4421725-4422035
>chr17:4422196-4422539
>chr17:4423131-4423433
>chr17:4423480-4423772
>chr17:4423869-4424190
>chr17:4424412-4425602
>chr17:4425636-4426604
>chr17:4427083-4427582
>chr17:4427914-4428769
>chr17:4428933-4429156
>chr17:4429241-4430925
>chr17:4431063-4431434
>chr17:4431497-4431746
>chr17:4432016-4433140
>chr17:4434369-4435530
>chr17:4435722-4435963
>chr17:4436366-4436664
>chr17:4437408-4437723
>chr17:4437782-4438090
>chr17:4438309-4438347
>chr17:4438790-4438842
>chr17:4439106-4439434
>chr17:4440152-4440221
>chr17:4441229-4441362
>chr17:4441586-4441915
>chr17:4442239-4442578
>chr17:4442666-4442860
>chr17:4443026-4443374
>chr17:4443505-4443604
>chr17:4443654-4444127
>chr17:4444211-4444531
>chr17:4445295-4445679
>chr17:4446304-4446385
>chr17:4446768-4446815
>chr17:4449487-4449717
>chr17:4450002-4450157
>chr17:4450228-4450913
>chr17:4451213-4451496
>chr17:4451654-4452000
>chr17:4452130-4452254
>chr17:4453325-4453639
>chr17:4454207-4454290
>chr17:4454595-4455221
>chr17:4455959-4456256
>chr17:4456509-4457011
>chr17:4457096-4457415
>chr17:4457638-4457685
>chr17:4458280-4458866
>chr17:4459005-4459058
>chr17:4459348-4459389
>chr17:4459449-4459811
>chr17:4460046-4460081
>chr17:4460271-4461584
>chr17:4462052-4462912
>chr17:4463090-4463850
>chr17:4464521-4464608
>chr17:4464659-4465063
>chr17:4465441-4465737
>chr17:4466253-4466866
>chr17:4467048-4467141
>chr17:4467308-4467356
>chr17:4467649-4467958
>chr17:4468146-4468342
>chr17:4468376-4468458
>chr17:4468543-4469709
>chr17:4470101-4470730
>chr17:4470829-4470897
>chr17:4470931-4471236
>chr17:4471424-4471769
>chr17:4471818-4472221
>chr17:4472812-4473163
>chr17:4473414-4473701
>chr17:4477602-4477713
>chr17:4477814-4478314
>chr17:4478933-4479257
>chr17:4479737-4479911
>chr17:4480278-4480321
>chr17:4481027-4481073
>chr17:4481589-4481738
>chr17:4481889-4482189
>chr17:4482766-4482854
>chr17:4482929-4483014
>chr17:4484260-4484627
>chr17:4485279-4485347
>chr17:4485384-4485702
>chr17:4486865-4487197
>chr17:4487360-4487429
>chr17:4487543-4487584
>chr17:4488426-4488743
>chr17:4489719-4490063
>chr17:4491114-4491572
>chr17:4492200-4492545
>chr17:4493068-4493153
>chr17:4493706-4494004
>chr17:4494124-4494455
>chr17:4494872-4495041
>chr17:4495108-4495648
>chr17:4496033-4496385
>chr17:4497757-4497853
>chr17:4498728-4498806
>chr17:4499000-4499036
>chr17:4499065-4499193
>chr17:4499978-4500028
>chr17:4502014-4502398
>chr17:4504557-4504617
>chr17:4504941-4504983
>chr17:4507405-4507671
>chr17:4508949-4509021
>chr17:4509308-4509512
>chr17:4512607-4512748
>chr17:4513868-4513941
>chr17:4516042-4516355
>chr17:4517300-4517740
>chr17:4518235-4518557
>chr17:4518658-4518713
>chr17:4519915-4519983
>chr17:4521525-4521563
>chr17:4521883-4522224
>chr17:4522524-4522609
>chr17:4523151-4523760
>chr17:4523846-4523891
>chr17:4524226-4524267
>chr17:4524393-4524727
>chr17:4525716-4525790
>chr17:4525971-4526035
>chr17:4526167-4526210
>chr17:4526314-4526701
>chr17:4527522-4527579
>chr17:4527645-4527754
>chr17:4528002-4528327
>chr17:4528450-4529702
>chr17:4529935-4529977
>chr17:4530046-4530208
>chr17:4530440-4530569
>chr17:4532069-4532199
>chr17:4534473-4534537
>chr17:4535839-4535958
>chr17:4536671-4536781
>chr17:4537766-4537804
>chr17:4539139-4539234
>chr17:4541967-4542052
>chr17:4542525-4542608
>chr17:4543287-4543367
>chr17:4544875-4545032
>chr17:4545088-4545156
>chr17:4545336-4545444
>chr17:4546130-4546423
>chr17:4546918-4547206
>chr17:4547980-4548055
>chr17:4549483-4549825
>chr17:4551032-4551164
>chr17:4551423-4551721
>chr17:4552840-4553124
>chr17:4553392-4553474
>chr17:4554119-4554254
>chr17:4555930-4556015
>chr17:4557274-4557926
>chr17:4558923-4558995
>chr17:4560013-4560078
>chr17:4560421-4560487
>chr17:4561481-4561846
>chr17:4563034-4563148
>chr17:4563282-4563324
>chr17:4563642-4563961
>chr17:4564351-4564511
>chr17:4564623-4565378
>chr17:4566211-4566779
>chr17:4567493-4568196
>chr17:4568294-4568599
>chr17:4569098-4569490
>chr17:4569586-4569702
>chr17:4570459-4570977
>chr17:4572842-4572874
>chr17:4573091-4573660
>chr17:4573981-4574085
>chr17:4574441-4574507
>chr17:4574537-4574664
>chr17:4574955-4574995
>chr17:4575165-4575586
>chr17:4576097-4576230
>chr17:4576850-4577038
>chr17:4577799-4579429
>chr17:4579826-4579873
>chr17:4580766-4581072
>chr17:4581112-4581178
>chr17:4581652-4581710
>chr17:4582018-4582197
>chr17:4582381-4582457
>chr17:4584448-4584508
>chr17:4589927-4590288
>chr17:4592853-4592908
>chr17:4594160-4594500
>chr17:4595873-4596269
>chr17:4597421-4597532
>chr17:4598300-4598338
>chr17:4598501-4598962
>chr17:4599907-4599964
>chr17:4601124-4601426
>chr17:4601461-4601829
>chr17:4602019-4602205
>chr17:4602307-4602703
>chr17:4603828-4604170
>chr17:4604662-4604977
>chr17:4605136-4605492
>chr17:4606070-4607107
>chr17:4610397-4610716
>chr17:4610997-4611324
>chr17:4611587-4611971
>chr17:4612168-4612526
>chr17:4613003-4613352
>chr17:4613495-4613594
>chr17:4613635-4614276
>chr17:4614339-4614378
>chr17:4614680-4615715
>chr17:4616192-4616599
>chr17:4618404-4619774
>chr17:4619954-4620906
>chr17:4621841-4621925
>chr17:4622050-4622079
>chr17:4623030-4623305
>chr17:4623501-4623930
>chr17:4624329-4624417
>chr17:4624637-4624699
>chr17:4624779-4624881
>chr17:4625738-4626095
>chr17:4626188-4626498
>chr17:4626938-4627015
>chr17:4627361-4627416
>chr17:4628859-4629285
>chr17:4629398-4629701
>chr17:4629819-4630196
>chr17:4630519-4630882
>chr17:4631027-4631266
>chr17:4631349-4631432
>chr17:4633630-4633690
>chr17:4633742-4634215
>chr17:4634289-4634987
>chr17:4635113-4635452
>chr17:4637424-4637847
>chr17:4638178-4638257
>chr17:4639652-4639714
>chr17:4640855-4640898
>chr17:4641311-4641344
>chr17:4642703-4642994
>chr17:4643365-4643768
>chr17:4644340-4644733
>chr17:4645032-4645347
>chr17:4645397-4645451
>chr17:4645700-4645749
>chr17:4646001-4646662
>chr17:4647181-4648178
>chr17:4649143-4649746
>chr17:4649883-4650362
>chr17:4650554-4650758
>chr17:4650975-4651695
>chr17:4652148-4652461
>chr17:4652588-4652864
>chr17:4653579-4653660
>chr17:4653960-4654290
>chr17:4654865-4655552
>chr17:4655684-4655964
>chr17:4656067-4657057
>chr17:4657291-4657588
>chr17:4657793-4657926
>chr17:4658116-4658484
>chr17:4658996-4659149
>chr17:4659314-4659359
>chr17:4659437-4659723
>chr17:4660097-4660427
>chr17:4660835-4661376
>chr17:4661543-4661644
>chr17:4661734-4662145
>chr17:4662700-4663021
>chr17:4663939-4664179
>chr17:4665827-4665900
>chr17:4666787-4667129
>chr17:4668084-4668608
>chr17:4668753-4669327
>chr17:4670440-4670744
>chr17:4671735-4671825
>chr17:4672029-4672388
>chr17:4672456-4672510
>chr17:4673869-4673918
>chr17:4675002-4675059
>chr17:4677639-4678267
>chr17:4678334-4678477
>chr17:4679031-4679259
>chr17:4680283-4680610
>chr17:4681202-4682169
>chr17:4683151-4683925
>chr17:4684406-4684445
>chr17:4684654-4684989
>chr17:4685081-4685123
>chr17:4685517-4686117
>chr17:4686508-4686882
>chr17:4687259-4687531
>chr17:4687564-4687646
>chr17:4687840-4690733
>chr17:4692180-4692503
>chr17:4692604-4693297
>chr17:4693394-4693697
>chr17:4693761-4695959
>chr17:4696040-4696352
>chr17:4697215-4697518
>chr17:4697996-4698162
>chr17:4698294-4698754
>chr17:4698851-4698917
>chr17:4699059-4700990
>chr17:4701774-4701815
>chr17:4702140-4702437
>chr17:4704172-4704205
>chr17:4704468-4704767
>chr17:4704847-4704919
>chr17:4704954-4705085
>chr17:4705700-4706049
>chr17:4706729-4706881
>chr17:4706930-4707498
>chr17:4707630-4708396
>chr17:4708441-4708554
>chr17:4708617-4709675
>chr17:4711026-4711069
>chr17:4712904-4713973
>chr17:4714574-4714938
>chr17:4715221-4715292
>chr17:4715465-4715738
>chr17:4716772-4717138
>chr17:4717596-4717631
>chr17:4718774-4719074
>chr17:4720443-4720587
>chr17:4721042-4721089
>chr17:4722270-4722619
>chr17:4722698-4722769
>chr17:4723162-4723476
>chr17:4723631-4724760
>chr17:4724975-4725285
>chr17:4725468-4725760
>chr17:4726068-4726529
>chr17:4726592-4727645
>chr17:4727860-4727957
>chr17:4728116-4728280
>chr17:4728520-4729096
>chr17:4729433-4730521
>chr17:4730893-4731194
>chr17:4732078-4732621
>chr17:4733551-4733612
>chr17:4733905-4734238
>chr17:4734402-4734440
>chr17:4734753-4734790
>chr17:4735784-4736175
>chr17:4736735-4737108
>chr17:4737305-4738152
>chr17:4740756-4740825
>chr17:4740869-4740969
>chr17:4742980-4743251
>chr17:4745461-4745505
>chr17:4745869-4745940
>chr17:4746179-4746439
>chr17:4746874-4747358
>chr17:4747454-4747868
>chr17:4748161-4748492
>chr17:4749291-4749605
>chr17:4750015-4750203
>chr17:4750417-4750744
>chr17:4751013-4751623
>chr17:4752064-4752114
>chr17:4752275-4752885
>chr17:4753078-4753386
>chr17:4753474-4753646
>chr17:4754157-4754936
>chr17:4755401-4755633
>chr17:4755710-4756123
>chr17:4756330-4756513
>chr17:4756603-4757020
>chr17:4757571-4757637
>chr17:4758106-4758184
>chr17:4758571-4758893
>chr17:4759232-4761222
>chr17:4761461-4762157
>chr17:4762261-4762606
>chr17:4762818-4763492
>chr17:4763696-4764148
>chr17:4764445-4764642
>chr17:4765061-4766392
>chr17:4766958-4767583
>chr17:4767893-4768187
>chr17:4768901-4769745
>chr17:4770150-4770770
>chr17:4771176-4771560
>chr17:4772693-4773338
>chr17:4773934-4774297
>chr17:4774498-4774577
>chr17:4774618-4774937
>chr17:4775152-4775559
>chr17:4775851-4776619
>chr17:4776927-4777234
>chr17:4777410-4778072
>chr17:4778327-4778636
>chr17:4778769-4779081
>chr17:4779150-4779451
>chr17:4780048-4780359
>chr17:4780874-4781804
>chr17:4781964-4782005
>chr17:4782084-4782400
>chr17:4783353-4783752
>chr17:4784039-4784416
>chr17:4784481-4784752
>chr17:4784939-4785272
>chr17:4786916-4786967
>chr17:4787028-4787344
>chr17:4787513-4787829
>chr17:4788256-4788495
>chr17:4790965-4791395
>chr17:4791551-4792485
>chr17:4792555-4795059
>chr17:4795183-4795495
>chr17:4795653-4796012
>chr17:4797023-4797402
>chr17:4799237-4800464
>chr17:4800563-4800679
>chr17:4800919-4800953
>chr17:4801492-4801615
>chr17:4801699-4802039
>chr17:4802447-4802488
>chr17:4802926-4803331
>chr17:4803378-4804031
>chr17:4804188-4804511
>chr17:4804576-4804939
>chr17:4805065-4806123
>chr17:4806581-4806619
>chr17:4806946-4807127
>chr17:4807532-4807568
>chr17:4808122-4808227
>chr17:4808725-4809011
>chr17:4810261-4810296
>chr17:4810355-4810669
>chr17:4811243-4811616
>chr17:4811811-4812681
>chr17:4812951-4813415
>chr17:4813584-4814037
>chr17:4815073-4815313
>chr17:4816098-4816401
>chr17:4817331-4817982
>chr17:4819709-4820560
>chr17:4820564-4821707
>chr17:4822051-4822517
>chr17:4823496-4823548
>chr17:4824045-4825152
>chr17:4825305-4827264
>chr17:4827704-4828041
>chr17:4828149-4828270
>chr17:4828385-4828724
>chr17:4829104-4829262
>chr17:4829363-4832101
>chr17:4832381-4832478
>chr17:4832578-4832649
>chr17:4832676-4833131
>chr17:4833995-4834055
>chr17:4835355-4835657
>chr17:4836177-4836215
>chr17:4836891-4837212
>chr17:4838940-4839249
>chr17:4839909-4839985
>chr17:4840058-4840099
>chr17:4841936-4842238
>chr17:4843181-4843531
>chr17:4843720-4843860
>chr17:4843980-4844305
>chr17:4844777-4845054
>chr17:4845648-4846117
>chr17:4846666-4846826
>chr17:4847224-4847453
>chr17:4847537-4847666
>chr17:4847898-4848079
>chr17:4848357-4848878
>chr17:4849509-4850013
>chr17:4850086-4850173
>chr17:4850947-4851092
>chr17:4851717-4852037
>chr17:4852764-4853494
>chr17:4854038-4854132
>chr17:4854201-4854287
>chr17:4854917-4855995
>chr17:4857444-4857775
>chr17:4858453-4858694
>chr17:4859528-4859820
>chr17:4861510-4861789
>chr17:4862222-4863108
>chr17:4863585-4863697
>chr17:4863774-4864751
>chr17:4865038-4865523
>chr17:4865583-4865914
>chr17:4866181-4866478
>chr17:4866577-4867110
>chr17:4867166-4867895
>chr17:4867992-4868463
>chr17:4868502-4871803
>chr17:4871871-4872325
>chr17:4872355-4872783
>chr17:4873276-4873920
>chr17:4875364-4876104
>chr17:4876806-4877104
>chr17:4877793-4878132
>chr17:4878797-4878861
>chr17:4879009-4879239
>chr17:4880280-4880910
>chr17:4882577-4882644
>chr17:4882784-4883844
>chr17:4883946-4884184
>chr17:4885114-4885188
>chr17:4885980-4886057
>chr17:4886671-4886748
>chr17:4887132-4887216
>chr17:4887649-4887705
>chr17:4887956-4888234
>chr17:4888342-4889006
>chr17:4889617-4890224
>chr17:4890465-4890661
>chr17:4891006-4891117
>chr17:4891174-4891226
>chr17:4892015-4892056
>chr17:4892773-4892813
>chr17:4893388-4893443
>chr17:4893624-4893775
>chr17:4893901-4893971
>chr17:4897115-4897144
>chr17:4903848-4904365
>chr17:4905257-4905878
>chr17:4906375-4907206
>chr17:4907275-4907593
>chr17:4907752-4908209
>chr17:4908666-4909084
>chr17:4909366-4909649
>chr17:4910138-4910927
>chr17:4911335-4911384
>chr17:4911533-4911867
>chr17:4912151-4912735
>chr17:4912832-4913944
>chr17:4914462-4915461
>chr17:4915589-4915904
>chr17:4916229-4916354
>chr17:4916662-4917177
>chr17:4917244-4917534
>chr17:4917988-4918519
>chr17:4918698-4919425
>chr17:4919574-4919637
>chr17:4919706-4920112
>chr17:4920298-4920833
>chr17:4920929-4921321
>chr17:4921422-4923707
>chr17:4923756-4924496
>chr17:4924940-4926305
>chr17:4926619-4928090
>chr17:4928153-4928464
>chr17:4928679-4929118
>chr17:4929741-4930782
>chr17:4931216-4931380
>chr17:4931746-4932130
>chr17:4932448-4932492
>chr17:4934964-4935619
>chr17:4935727-4935801
>chr17:4939759-4939813
>chr17:4941143-4941233
>chr17:4941453-4941570
>chr17:4941655-4941975
>chr17:4942205-4942280
>chr17:4943610-4944030
>chr17:4945656-4945797
>chr17:4945995-4946028
>chr17:4950014-4950104
>chr17:4951000-4951075
>chr17:4952168-4952771
>chr17:4954311-4954417
>chr17:4954447-4954946
>chr17:4957376-4957640
>chr17:4957778-4958136
>chr17:4958321-4958749
>chr17:4958776-4959099
>chr17:4959862-4959980
>chr17:4961012-4961955
>chr17:4962065-4963815
>chr17:4963898-4964120
>chr17:4964319-4965414
>chr17:4965704-4966268
>chr17:4971374-4971998
>chr17:4972284-4972407
>chr17:4973023-4973106
>chr17:4975306-4975383
>chr17:4975712-4975825
>chr17:4976003-4976745
>chr17:4977859-4977897
>chr17:4977939-4978074
>chr17:4979222-4979539
>chr17:4979887-4979948
>chr17:4980045-4980092
>chr17:4980416-4980458
>chr17:4982162-4982293
>chr17:4983283-4984252
>chr17:4984734-4985197
>chr17:4985405-4985728
>chr17:4990516-4991307
>chr17:4991658-4991835
>chr17:4992182-4994267
>chr17:4994506-4994826
>chr17:4994917-4995228
>chr17:4995506-4995965
>chr17:4996049-4996701
>chr17:4998152-4998187
>chr17:4999427-4999569
>chr17:5001904-5002005
>chr17:5003026-5003349
>chr17:5005721-5006641
>chr17:5009152-5009812
>chr17:5009910-5010243
>chr17:5010293-5010352
>chr17:5010458-5011008
>chr17:5014495-5014654
>chr17:5015258-5015893
>chr17:5016137-5016577
>chr17:5016615-5016925
>chr17:5017273-5017603
>chr17:5017954-5018823
>chr17:5020875-5020923
>chr17:5021156-5021775
>chr17:5023011-5023327
>chr17:5023680-5023745
>chr17:5024902-5025176
>chr17:5025529-5025842
>chr17:5026433-5026955
>chr17:5027067-5027563
>chr17:5027609-5027935
>chr17:5028472-5029434
>chr17:5029996-5030332
>chr17:5030481-5030809
>chr17:5030977-5031023
>chr17:5031168-5031498
>chr17:5032107-5032452
>chr17:5032621-5032817
>chr17:5033678-5033780
>chr17:5035012-5035345
>chr17:5035641-5036717
>chr17:5036804-5037714
>chr17:5037822-5038458
>chr17:5038584-5038952
>chr17:5039049-5039341
>chr17:5039498-5039773
>chr17:5040161-5040469
>chr17:5040796-5042040
>chr17:5042541-5042836
>chr17:5043168-5043499
>chr17:5043809-5044482
>chr17:5045230-5045584
>chr17:5045735-5046090
>chr17:5046263-5046629
>chr17:5046822-5047453
>chr17:5047998-5048701
>chr17:5048832-5049525
>chr17:5049991-5050351
>chr17:5050787-5051104
>chr17:5051300-5051622
>chr17:5051932-5052908
>chr17:5053326-5053643
>chr17:5053910-5054253
>chr17:5054416-5054882
>chr17:5054976-5055041
>chr17:5055178-5055519
>chr17:5055848-5056507
>chr17:5056561-5056871
>chr17:5056910-5057426
>chr17:5057961-5058766
>chr17:5059002-5059378
>chr17:5059579-5060239
>chr17:5060429-5060727
>chr17:5060788-5061085
>chr17:5061270-5061881
>chr17:5062658-5063284
>chr17:5063477-5063571
>chr17:5063667-5064961
>chr17:5065694-5065994
>chr17:5066209-5066533
>chr17:5066601-5067293
>chr17:5067394-5067703
>chr17:5067810-5068125
>chr17:5068521-5069039
>chr17:5069168-5069489
>chr17:5070099-5070417
>chr17:5070513-5070858
>chr17:5071624-5072372
>chr17:5072835-5073178
>chr17:5073553-5073884
>chr17:5073980-5074514
>chr17:5074649-5075664
>chr17:5076019-5076644
>chr17:5077108-5077754
>chr17:5079233-5079525
>chr17:5079713-5080051
>chr17:5081071-5081308
>chr17:5081545-5082378
>chr17:5082519-5082815
>chr17:5083262-5083612
>chr17:5083810-5084168
>chr17:5084254-5084592
>chr17:5085040-5085688
>chr17:5086703-5087377
>chr17:5088471-5088775
>chr17:5089614-5089968
>chr17:5090660-5090963
>chr17:5091236-5091386
>chr17:5091925-5092040
>chr17:5092146-5092859
>chr17:5092898-5092951
>chr17:5093198-5093326
>chr17:5093394-5093445
>chr17:5094181-5094370
>chr17:5094614-5094855
>chr17:5098198-5098841
>chr17:5098991-5099321
>chr17:5100029-5100324
>chr17:5101179-5101953
>chr17:5102063-5102449
>chr17:5103859-5104634
>chr17:5104707-5104846
>chr17:5104926-5105563
>chr17:5105888-5106118
>chr17:5106691-5106800
>chr17:5107028-5107483
>chr17:5107532-5107906
>chr17:5107995-5108124
>chr17:5108882-5108932
>chr17:5109886-5110221
>chr17:5110745-5111067
>chr17:5111201-5111352
>chr17:5111537-5111608
>chr17:5112423-5112987
>chr17:5113254-5113421
>chr17:5114300-5114356
>chr17:5114497-5115047
>chr17:5115164-5115562
>chr17:5117247-5117557
>chr17:5117810-5118093
>chr17:5118190-5118324
>chr17:5118459-5118515
>chr17:5118588-5119025
>chr17:5119568-5119758
>chr17:5119840-5119881
>chr17:5120468-5120539
>chr17:5121346-5121530
>chr17:5121909-5122236
>chr17:5122553-5122612
>chr17:5123892-5123942
>chr17:5124517-5124767
>chr17:5124963-5125362
>chr17:5125645-5126083
>chr17:5126633-5126976
>chr17:5127016-5127270
>chr17:5127297-5128047
>chr17:5128148-5128356
>chr17:5128438-5128793
>chr17:5128859-5128954
>chr17:5129007-5129115
>chr17:5129455-5129561
>chr17:5130034-5130082
>chr17:5130482-5130640
>chr17:5130697-5130783
>chr17:5130817-5131239
>chr17:5131477-5132910
>chr17:5132973-5133658
>chr17:5133716-5133918
>chr17:5134055-5134928
>chr17:5135040-5135158
>chr17:5135269-5135925
>chr17:5136116-5136344
>chr17:5136534-5136753
>chr17:5136846-5137116
>chr17:5137175-5137462
>chr17:5137514-5137689
>chr17:5137735-5138129
>chr17:5138206-5138870
>chr17:5138962-5139306
>chr17:5139413-5139526
>chr17:5139594-5139664
>chr17:5139795-5139902
>chr17:5139928-5140652
>chr17:5140888-5141294
>chr17:5141501-5141548
>chr17:5141660-5141787
>chr17:5142900-5143759
>chr17:5143787-5144152
>chr17:5144189-5144400
>chr17:5147831-5148166
>chr17:5148806-5148937
>chr17:5149115-5149639
>chr17:5149933-5151154
>chr17:5151208-5151796
>chr17:5151924-5152431
>chr17:5152495-5152650
>chr17:5152672-5153593
>chr17:5153648-5153959
>chr17:5154077-5154120
>chr17:5154711-5155039
>chr17:5155716-5155758
>chr17:5156286-5156607
>chr17:5156723-5157435
>chr17:5157515-5157930
>chr17:5158279-5158686
>chr17:5159025-5159104
>chr17:5159659-5159982
>chr17:5160374-5160418
>chr17:5160578-5161032
>chr17:5161700-5162036
>chr17:5162112-5162500
>chr17:5162768-5162884
>chr17:5163200-5163384
>chr17:5163521-5163673
>chr17:5164807-5165039
>chr17:5165204-5165982
>chr17:5167494-5167932
>chr17:5169008-5169109
>chr17:5169220-5170010
>chr17:5170622-5170696
>chr17:5171070-5171486
>chr17:5171842-5172198
>chr17:5172246-5172569
>chr17:5173066-5173145
>chr17:5173256-5173359
>chr17:5174043-5174204
>chr17:5174695-5174926
>chr17:5175128-5175515
>chr17:5175774-5175858
>chr17:5176064-5176437
>chr17:5176704-5176748
>chr17:5176813-5177206
>chr17:5177390-5177868
>chr17:5177986-5178105
>chr17:5178625-5178682
>chr17:5178753-5179117
>chr17:5180056-5180379
>chr17:5180541-5180708
>chr17:5181138-5181347
>chr17:5181528-5182536
>chr17:5182685-5183087
>chr17:5183258-5183489
>chr17:5183704-5183912
>chr17:5185167-5186087
>chr17:5186113-5187467
>chr17:5187583-5187854
>chr17:5187899-5188025
>chr17:5188181-5188214
>chr17:5188704-5189863
>chr17:5190073-5190377
>chr17:5190703-5191218
>chr17:5192194-5192445
>chr17:5193150-5194406
>chr17:5194857-5197115
>chr17:5197182-5197504
>chr17:5197678-5197808
>chr17:5197913-5198015
>chr17:5198186-5198480
>chr17:5198605-5198893
>chr17:5198952-5200357
>chr17:5200888-5201071
>chr17:5201436-5201727
>chr17:5201974-5202607
>chr17:5202705-5203048
>chr17:5203579-5203749
>chr17:5203864-5204050
>chr17:5204109-5204155
>chr17:5204230-5205187
>chr17:5205261-5205557
>chr17:5205956-5206255
>chr17:5206376-5206707
>chr17:5207063-5207104
>chr17:5207150-5207251
>chr17:5207484-5207811
>chr17:5208410-5208741
>chr17:5209120-5209397
>chr17:5211070-5211111
>chr17:5211242-5211547
>chr17:5211774-5212100
>chr17:5212347-5212765
>chr17:5213025-5213113
>chr17:5213236-5213933
>chr17:5213988-5214867
>chr17:5215327-5215653
>chr17:5215849-5216708
>chr17:5217353-5218669
>chr17:5218807-5219621
>chr17:5220283-5221106
>chr17:5221788-5222395
>chr17:5222662-5222971
>chr17:5223554-5223854
>chr17:5224131-5224762
>chr17:5225177-5226018
>chr17:5226479-5226816
>chr17:5227153-5227518
>chr17:5227892-5228687
>chr17:5229366-5229696
>chr17:5229812-5230132
>chr17:5230639-5230989
>chr17:5231055-5231410
>chr17:5231771-5232072
>chr17:5232703-5233011
>chr17:5233370-5233676
>chr17:5234009-5234302
>chr17:5234483-5234526
>chr17:5235042-5235079
>chr17:5235665-5236320
>chr17:5236399-5236729
>chr17:5236786-5236847
>chr17:5236996-5237047
>chr17:5237339-5237379
>chr17:5238106-5238424
>chr17:5239201-5239556
>chr17:5239742-5241347
>chr17:5241402-5241791
>chr17:5241941-5241993
>chr17:5242378-5242493
>chr17:5242532-5242942
>chr17:5243267-5244148
>chr17:5244219-5244327
>chr17:5244439-5244516
>chr17:5244613-5244991
>chr17:5245050-5246041
>chr17:5246152-5246922
>chr17:5246966-5247346
>chr17:5247654-5248162
>chr17:5248280-5248751
>chr17:5249245-5249589
>chr17:5249800-5250519
>chr17:5250568-5252020
>chr17:5252377-5252715
>chr17:5252809-5252876
>chr17:5252971-5253294
>chr17:5253413-5253761
>chr17:5253898-5253969
>chr17:5254043-5254487
>chr17:5255062-5255112
>chr17:5255495-5255536
>chr17:5255724-5256007
>chr17:5256338-5257018
>chr17:5257476-5258097
>chr17:5258495-5258812
>chr17:5259105-5259184
>chr17:5259664-5259967
>chr17:5260197-5260538
>chr17:5261076-5261354
>chr17:5261820-5262474
>chr17:5262921-5263036
>chr17:5263126-5263698
>chr17:5263779-5264645
>chr17:5264954-5265007
>chr17:5265281-5266922
>chr17:5266990-5267250
>chr17:5267332-5268096
>chr17:5268234-5269574
>chr17:5269653-5269788
>chr17:5269933-5270758
>chr17:5271165-5271853
>chr17:5271956-5272652
>chr17:5272758-5273858
>chr17:5274123-5274448
>chr17:5274493-5275135
>chr17:5275471-5276214
>chr17:5276276-5276457
>chr17:5277084-5277430
>chr17:5278011-5278567
>chr17:5278987-5279294
>chr17:5279575-5279929
>chr17:5280233-5280998
>chr17:5281180-5281513
>chr17:5282093-5282231
>chr17:5284448-5284752
>chr17:5285058-5285473
>chr17:5285680-5285737
>chr17:5286153-5286545
>chr17:5287203-5287945
>chr17:5288338-5289035
>chr17:5289068-5289277
>chr17:5289588-5289622
>chr17:5290048-5290424
>chr17:5290540-5290888
>chr17:5291127-5291954
>chr17:5292263-5293320
>chr17:5293402-5293787
>chr17:5294147-5294950
>chr17:5295051-5295408
>chr17:5296199-5296584
>chr17:5296766-5297223
>chr17:5298646-5298957
>chr17:5299692-5300037
>chr17:5300273-5300372
>chr17:5302243-5302968
>chr17:5303219-5303633
>chr17:5303745-5304060
>chr17:5304293-5304653
>chr17:5306094-5306158
>chr17:5306319-5306653
>chr17:5306796-5306941
>chr17:5307030-5307324
>chr17:5308225-5308528
>chr17:5308623-5308675
>chr17:5309351-5309696
>chr17:5310001-5310085
>chr17:5310251-5310589
>chr17:5310776-5311103
>chr17:5311395-5311758
>chr17:5312161-5312456
>chr17:5312834-5313120
>chr17:5314228-5314838
>chr17:5315452-5316070
>chr17:5316166-5317091
>chr17:5317171-5317473
>chr17:5317664-5317791
>chr17:5317915-5318141
>chr17:5318262-5318318
>chr17:5318363-5318398
>chr17:5318636-5318724
>chr17:5318817-5320062
>chr17:5320095-5320563
>chr17:5320746-5323702
>chr17:5323865-5325492
>chr17:5325521-5325696
>chr17:5325927-5326059
>chr17:5326110-5326631
>chr17:5326719-5327482
>chr17:5328354-5328945
>chr17:5329241-5329548
>chr17:5329770-5329851
>chr17:5330082-5330138
>chr17:5330731-5331035
>chr17:5331601-5331710
>chr17:5331847-5331887
>chr17:5332582-5332934
>chr17:5333148-5333471
>chr17:5334071-5334669
>chr17:5335699-5335853
>chr17:5336059-5336183
>chr17:5336238-5336393
>chr17:5336447-5336584
>chr17:5337396-5337707
>chr17:5338258-5338580
>chr17:5338867-5339219
>chr17:5339361-5339845
>chr17:5340254-5340328
>chr17:5340662-5341388
>chr17:5342215-5342254
>chr17:5342349-5342668
>chr17:5342850-5343546
>chr17:5343638-5345068
>chr17:5346061-5346250
>chr17:5346609-5346682
>chr17:5347117-5347458
>chr17:5347984-5348302
>chr17:5348544-5349120
>chr17:5350091-5350399
>chr17:5350937-5351145
>chr17:5351507-5351819
>chr17:5352182-5352493
>chr17:5352561-5352940
>chr17:5353543-5354013
>chr17:5356156-5356370
>chr17:5356473-5357183
>chr17:5357330-5357685
>chr17:5358151-5358215
>chr17:5358399-5358683
>chr17:5358751-5359381
>chr17:5359955-5360068
>chr17:5360273-5360577
>chr17:5363204-5363522
>chr17:5364446-5364801
>chr17:5365383-5365451
>chr17:5365521-5365560
>chr17:5366039-5366285
>chr17:5366441-5367156
>chr17:5367296-5367575
>chr17:5367718-5368086
>chr17:5368869-5369117
>chr17:5369677-5370032
>chr17:5370954-5371333
>chr17:5372154-5372470
>chr17:5372755-5373061
>chr17:5373519-5373661
>chr17:5373809-5373893
>chr17:5374064-5374330
>chr17:5374430-5375130
>chr17:5375427-5375727
>chr17:5375833-5376348
>chr17:5376647-5376704
>chr17:5377441-5377833
>chr17:5378155-5378231
>chr17:5380306-5380369
>chr17:5382077-5382909
>chr17:5387977-5388596
>chr17:5389491-5389807
>chr17:5389878-5390183
>chr17:5390687-5390968
>chr17:5392755-5393738
>chr17:5394634-5394690
>chr17:5395264-5395425
>chr17:5395465-5396604
>chr17:5396681-5396907
>chr17:5396967-5397357
>chr17:5397613-5397679
>chr17:5397782-5399529
>chr17:5399792-5399932
>chr17:5400026-5400131
>chr17:5400192-5400550
>chr17:5401004-5401419
>chr17:5402017-5402485
>chr17:5402685-5403775
>chr17:5404346-5404657
>chr17:5406667-5406899
>chr17:5408929-5409006
>chr17:5409039-5409551
>chr17:5409598-5409633
>chr17:5409694-5409762
>chr17:5409807-5409855
>chr17:5409941-5410003
>chr17:5410455-5410555
>chr17:5411277-5411615
>chr17:5412396-5412435
>chr17:5412461-5412516
>chr17:5412577-5412691
>chr17:5413042-5413273
>chr17:5414134-5414499
>chr17:5414611-5415439
>chr17:5415802-5416213
>chr17:5416830-5417106
>chr17:5417315-5418556
>chr17:5420832-5420923
>chr17:5421768-5422042
>chr17:5423115-5423154
>chr17:5423231-5423517
>chr17:5423746-5424419
>chr17:5425328-5425642
>chr17:5426610-5426978
>chr17:5427120-5427459
>chr17:5428747-5428813
>chr17:5429884-5430500
>chr17:5431201-5431477
>chr17:5431892-5432010
>chr17:5433512-5433560
>chr17:5434450-5434757
>chr17:5435740-5436053
>chr17:5436356-5436604
>chr17:5436731-5437070
>chr17:5437351-5437608
>chr17:5439457-5439632
>chr17:5439686-5440216
>chr17:5440525-5440588
>chr17:5440681-5440725
>chr17:5441873-5442246
>chr17:5443065-5443247
>chr17:5443894-5443957
>chr17:5445066-5445382
>chr17:5445979-5446267
>chr17:5446382-5446473
>chr17:5447229-5447695
>chr17:5447891-5448231
>chr17:5448358-5448597
>chr17:5448951-5449122
>chr17:5449350-5449742
>chr17:5449777-5449910
>chr17:5451107-5451418
>chr17:5451579-5451828
>chr17:5452224-5452786
>chr17:5453251-5453423
>chr17:5456322-5456611
>chr17:5457042-5457719
>chr17:5458479-5458617
>chr17:5458894-5459738
>chr17:5459790-5459964
>chr17:5460038-5460321
>chr17:5460489-5460812
>chr17:5461272-5461606
>chr17:5461641-5461852
>chr17:5461918-5462263
>chr17:5462791-5463089
>chr17:5463739-5464356
>chr17:5464503-5464541
>chr17:5465448-5465628
>chr17:5466150-5466253
>chr17:5466317-5466365
>chr17:5466791-5466930
>chr17:5467088-5467319
>chr17:5467354-5467594
>chr17:5467742-5467931
>chr17:5469193-5469494
>chr17:5471284-5471375
>chr17:5472764-5472813
>chr17:5473604-5473853
>chr17:5475201-5476117
>chr17:5476316-5476373
>chr17:5476499-5476812
>chr17:5477151-5477195
>chr17:5477660-5477756
>chr17:5477891-5478453
>chr17:5478846-5479136
>chr17:5479431-5479578
>chr17:5481650-5481976
>chr17:5483360-5483482
>chr17:5484242-5484554
>chr17:5487126-5487463
>chr17:5487523-5487824
>chr17:5489855-5490078
>chr17:5490962-5491111
>chr17:5491111-5491620
>chr17:5492218-5494717
>chr17:5494793-5495751
>chr17:5495808-5495912
>chr17:5496045-5496433
>chr17:5496866-5496944
>chr17:5497733-5498209
>chr17:5498527-5498845
>chr17:5502259-5502591
>chr17:5503804-5503860
>chr17:5504325-5504665
>chr17:5504903-5504997
>chr17:5505246-5505306
>chr17:5505984-5506320
>chr17:5506393-5507178
>chr17:5507290-5508452
>chr17:5509576-5509812
>chr17:5510050-5510811
>chr17:5511139-5511456
>chr17:5511719-5511897
>chr17:5512620-5512684
>chr17:5512801-5512927
>chr17:5513239-5513407
>chr17:5513735-5514291
>chr17:5515382-5515416
>chr17:5516682-5516755
>chr17:5517408-5517688
>chr17:5518522-5520166
>chr17:5521830-5522140
>chr17:5522246-5522639
>chr17:5523110-5523329
>chr17:5523923-5524175
>chr17:5525682-5525765
>chr17:5525977-5526283
>chr17:5526642-5526721
>chr17:5527123-5527363
>chr17:5529038-5529194
>chr17:5529351-5529685
>chr17:5531121-5531521
>chr17:5531921-5532338
>chr17:5532549-5532656
>chr17:5533072-5533162
>chr17:5533269-5533535
>chr17:5534078-5534404
>chr17:5534906-5535367
>chr17:5536134-5536664
>chr17:5538709-5538759
>chr17:5538853-5539316
>chr17:5539893-5540004
>chr17:5540994-5541342
>chr17:5542087-5542138
>chr17:5542360-5542462
>chr17:5542571-5543249
>chr17:5543584-5543713
>chr17:5545163-5545575
>chr17:5546057-5546119
>chr17:5546610-5546775
>chr17:5548945-5550121
>chr17:5550176-5550332
>chr17:5550447-5550958
>chr17:5551004-5551575
>chr17:5551619-5552407
>chr17:5553033-5553198
>chr17:5553922-5553975
>chr17:5554676-5555064
>chr17:5555808-5556476
>chr17:5556622-5557379
>chr17:5558068-5558139
>chr17:5560382-5560458
>chr17:5561009-5561362
>chr17:5561421-5561747
>chr17:5562120-5562173
>chr17:5562986-5563224
>chr17:5563263-5579267
>chr17:5579349-5580453
>chr17:5580627-5580795
>chr17:5583162-5583249
>chr17:5584135-5584262
>chr17:5584423-5584490
>chr17:5585370-5585698
>chr17:5586223-5586307
>chr17:5586627-5587120
>chr17:5588618-5588676
>chr17:5588704-5588753
>chr17:5588947-5589058
>chr17:5589707-5590115
>chr17:5590799-5591106
>chr17:5591443-5591802
>chr17:5592802-5592924
>chr17:5592950-5593096
>chr17:5593157-5593458
>chr17:5594451-5594495
>chr17:5597089-5597475
>chr17:5599982-5600136
>chr17:5600648-5601022
>chr17:5601100-5601190
>chr17:5602861-5603162
>chr17:5603587-5603876
>chr17:5605222-5605585
>chr17:5605846-5606256
>chr17:5606594-5606666
>chr17:5607307-5608034
>chr17:5609238-5609283
>chr17:5609429-5609543
>chr17:5610283-5610630
>chr17:5611398-5611891
>chr17:5611982-5612443
>chr17:5612484-5612785
>chr17:5615001-5615385
>chr17:5618019-5618232
>chr17:5618352-5618401
>chr17:5618540-5618670
>chr17:5618706-5618847
>chr17:5619246-5619609
>chr17:5620547-5620854
>chr17:5620924-5620974
>chr17:5621072-5621131
>chr17:5621946-5622130
>chr17:5622192-5622269
>chr17:5622707-5622854
>chr17:5622971-5623077
>chr17:5624162-5624253
>chr17:5625459-5625769
>chr17:5626674-5627265
>chr17:5627888-5628216
>chr17:5631986-5632120
>chr17:5632703-5632764
>chr17:5633131-5633270
>chr17:5634281-5634609
>chr17:5635309-5635598
>chr17:5635846-5635927
>chr17:5637383-5637815
>chr17:5641209-5641558
>chr17:5641623-5641856
>chr17:5642032-5642106
>chr17:5642892-5643420
>chr17:5643528-5643773
>chr17:5643845-5643907
>chr17:5644771-5645143
>chr17:5645205-5645385
>chr17:5645488-5645936
>chr17:5646269-5646606
>chr17:5647690-5648142
>chr17:5648443-5648581
>chr17:5648715-5649040
>chr17:5649107-5649194
>chr17:5650544-5650911
>chr17:5651025-5651177
>chr17:5651283-5651548
>chr17:5651930-5652065
>chr17:5653682-5653813
>chr17:5653965-5654176
>chr17:5654639-5654947
>chr17:5655781-5655869
>chr17:5656143-5656319
>chr17:5656839-5657214
>chr17:5658282-5658396
>chr17:5658570-5658619
>chr17:5659310-5659773
>chr17:5659987-5660071
>chr17:5660726-5661519
>chr17:5663512-5663585
>chr17:5663779-5663813
>chr17:5663908-5663987
>chr17:5664453-5664910
>chr17:5666659-5666974
>chr17:5667876-5667931
>chr17:5668516-5668959
>chr17:5669355-5669415
>chr17:5669600-5669948
>chr17:5670151-5670532
>chr17:5671137-5671207
>chr17:5671862-5671925
>chr17:5672137-5672198
>chr17:5672378-5672427
>chr17:5673328-5673445
>chr17:5674182-5674218
>chr17:5674407-5674976
>chr17:5676680-5676750
>chr17:5677153-5678038
>chr17:5678768-5679486
>chr17:5680024-5680410
>chr17:5682042-5682128
>chr17:5682267-5682531
>chr17:5682586-5682976
>chr17:5683819-5684104
>chr17:5684307-5684595
>chr17:5685020-5685491
>chr17:5685566-5685714
>chr17:5685824-5685915
>chr17:5686314-5686636
>chr17:5687138-5687179
>chr17:5688222-5688272
>chr17:5689894-5690148
>chr17:5690600-5690930
>chr17:5691301-5691597
>chr17:5692361-5692868
>chr17:5692944-5693104
>chr17:5693527-5693824
>chr17:5694576-5694623
>chr17:5695418-5695461
>chr17:5695600-5695998
>chr17:5697306-5697346
>chr17:5698432-5699106
>chr17:5699175-5699208
>chr17:5702578-5702791
>chr17:5702844-5702969
>chr17:5704311-5704396
>chr17:5704769-5704842
>chr17:5705975-5706015
>chr17:5707247-5707536
>chr17:5708665-5709107
>chr17:5709508-5709832
>chr17:5710096-5710581
>chr17:5712365-5712803
>chr17:5712832-5712946
>chr17:5713781-5714055
>chr17:5714246-5714283
>chr17:5715295-5715605
>chr17:5716204-5716253
>chr17:5716395-5716702
>chr17:5716824-5717721
>chr17:5717934-5717968
>chr17:5719225-5719345
>chr17:5719482-5719795
>chr17:5719916-5719988
>chr17:5720359-5722017
>chr17:5722666-5722752
>chr17:5723060-5723130
>chr17:5723229-5723561
>chr17:5723643-5723700
>chr17:5723934-5724030
>chr17:5724340-5724436
>chr17:5724999-5725119
>chr17:5725252-5725654
>chr17:5725705-5726779
>chr17:5726894-5730144
>chr17:5731245-5731313
>chr17:5731745-5732137
>chr17:5732652-5732880
>chr17:5733036-5733149
>chr17:5734068-5734389
>chr17:5734822-5735737
>chr17:5736550-5736962
>chr17:5737219-5738081
>chr17:5738735-5739052
>chr17:5739170-5739323
>chr17:5739687-5740034
>chr17:5740314-5740374
>chr17:5741295-5741565
>chr17:5741757-5742245
>chr17:5743109-5743147
>chr17:5743942-5744749
>chr17:5745061-5745161
>chr17:5745832-5745884
>chr17:5745965-5746306
>chr17:5746730-5747050
>chr17:5747857-5748123
>chr17:5748271-5748497
>chr17:5748751-5749031
>chr17:5749344-5749704
>chr17:5750106-5750358
>chr17:5751364-5751852
>chr17:5752830-5753292
>chr17:5753455-5753550
>chr17:5753595-5753691
>chr17:5754168-5754227
>chr17:5754982-5755070
>chr17:5755346-5755379
>chr17:5755544-5755643
>chr17:5755696-5756276
>chr17:5758410-5758455
>chr17:5759072-5759432
>chr17:5760012-5760055
>chr17:5760517-5760603
>chr17:5760931-5761295
>chr17:5761686-5762004
>chr17:5762235-5762430
>chr17:5765443-5765771
>chr17:5766910-5767025
>chr17:5767988-5768396
>chr17:5768557-5769358
>chr17:5769411-5769459
>chr17:5770349-5770487
>chr17:5770866-5772708
>chr17:5773200-5773554
>chr17:5773600-5773751
>chr17:5774567-5774716
>chr17:5775924-5775954
>chr17:5776008-5776070
>chr17:5776697-5777026
>chr17:5777892-5778397
>chr17:5779115-5779411
>chr17:5779853-5780182
>chr17:5780949-5781034
>chr17:5781752-5782012
>chr17:5782441-5782750
>chr17:5783043-5783238
>chr17:5783385-5783472
>chr17:5783820-5784004
>chr17:5784191-5784249
>chr17:5784828-5784870
>chr17:5787755-5788068
>chr17:5788432-5788473
>chr17:5788770-5788812
>chr17:5788889-5789218
>chr17:5792954-5793003
>chr17:5793819-5793903
>chr17:5795517-5795555
>chr17:5796234-5796548
>chr17:5796868-5797183
>chr17:5798040-5798163
>chr17:5798940-5799030
>chr17:5799502-5799579
>chr17:5799979-5800133
>chr17:5801094-5801454
>chr17:5802468-5802581
>chr17:5803523-5803581
>chr17:5803742-5803911
>chr17:5804359-5804794
>chr17:5804880-5805131
>chr17:5805428-5805488
>chr17:5805905-5805950
>chr17:5806524-5806653
>chr17:5807622-5807667
>chr17:5807881-5808123
>chr17:5808641-5808862
>chr17:5809337-5809520
>chr17:5809632-5809675
>chr17:5809718-5809777
>chr17:5810674-5810998
>chr17:5811686-5813016
>chr17:5813855-5814229
>chr17:5814383-5814777
>chr17:5815473-5815550
>chr17:5815849-5816190
>chr17:5816432-5816469
>chr17:5817614-5817726
>chr17:5817837-5817941
>chr17:5819728-5819783
>chr17:5822491-5822641
>chr17:5822721-5822833
>chr17:5822957-5823927
>chr17:5824072-5824332
>chr17:5824877-5824960
>chr17:5825948-5826049
>chr17:5827258-5827292
>chr17:5827922-5827994
>chr17:5829165-5829219
>chr17:5829296-5829340
>chr17:5829364-5829722
>chr17:5831165-5831206
>chr17:5831246-5831286
>chr17:5831650-5831736
>chr17:5831861-5831984
>chr17:5832136-5832575
>chr17:5832791-5832975
>chr17:5833263-5833335
>chr17:5833472-5834226
>chr17:5834909-5835383
>chr17:5835826-5835863
>chr17:5835933-5836070
>chr17:5836289-5836595
>chr17:5837343-5837689
>chr17:5838553-5838878
>chr17:5840070-5840394
>chr17:5840480-5841017
>chr17:5841236-5841873
>chr17:5841962-5842005
>chr17:5842098-5843765
>chr17:5843820-5844128
>chr17:5844452-5844573
>chr17:5845266-5845323
>chr17:5845407-5845491
>chr17:5845696-5846019
>chr17:5846092-5846262
>chr17:5846605-5846782
>chr17:5847005-5847523
>chr17:5847984-5848020
>chr17:5848046-5848820
>chr17:5849247-5849321
>chr17:5849347-5849415
>chr17:5849467-5852209
>chr17:5852326-5852481
>chr17:5853105-5853165
>chr17:5854474-5854854
>chr17:5855450-5855480
>chr17:5855926-5856277
>chr17:5857595-5857692
>chr17:5858499-5858667
>chr17:5859340-5859382
>chr17:5860087-5860248
>chr17:5860398-5860703
>chr17:5861551-5861855
>chr17:5862977-5863541
>chr17:5865719-5865831
>chr17:5865873-5866040
>chr17:5866230-5866591
>chr17:5867490-5867857
>chr17:5868149-5868497
>chr17:5869912-5870268
>chr17:5871237-5872169
>chr17:5875503-5875557
>chr17:5876267-5876422
>chr17:5877140-5877473
>chr17:5877556-5877593
>chr17:5877678-5877768
>chr17:5878489-5878557
>chr17:5879030-5879408
>chr17:5880144-5880252
>chr17:5881143-5881501
>chr17:5882315-5882513
>chr17:5882601-5882664
>chr17:5883375-5884039
>chr17:5884370-5884420
>chr17:5884624-5884955
>chr17:5886099-5886293
>chr17:5886619-5887139
>chr17:5887403-5887499
>chr17:5887550-5887860
>chr17:5888117-5888407
>chr17:5888947-5889010
>chr17:5889073-5889211
>chr17:5889300-5889358
>chr17:5889637-5890080
>chr17:5891560-5891720
>chr17:5893645-5893805
>chr17:5894650-5894723
>chr17:5894908-5895464
>chr17:5895558-5895683
>chr17:5896498-5896545
>chr17:5896597-5896999
>chr17:5897900-5897968
>chr17:5898172-5898494
>chr17:5898902-5899223
>chr17:5900963-5901270
>chr17:5904610-5904765
>chr17:5905357-5905705
>chr17:5905764-5905876
>chr17:5906110-5906139
>chr17:5906165-5907701
>chr17:5907806-5907880
>chr17:5908034-5908125
>chr17:5908352-5908845
>chr17:5908931-5909012
>chr17:5910349-5910662
>chr17:5911463-5911523
>chr17:5911935-5912425
>chr17:5913528-5914242
>chr17:5914298-5914361
>chr17:5915683-5916047
>chr17:5916513-5916551
>chr17:5916984-5917299
>chr17:5918562-5919010
>chr17:5919384-5919502
>chr17:5919880-5920185
>chr17:5920850-5921094
>chr17:5921134-5921573
>chr17:5921698-5921752
>chr17:5923034-5923360
>chr17:5924502-5924750
>chr17:5925530-5925595
>chr17:5926024-5926660
>chr17:5928987-5929025
>chr17:5929184-5929291
>chr17:5930409-5931371
>chr17:5932137-5932601
>chr17:5933959-5934065
>chr17:5934135-5934748
>chr17:5935425-5935872
>chr17:5936413-5936526
>chr17:5937249-5937530
>chr17:5938437-5938765
>chr17:5938889-5939185
>chr17:5939732-5941045
>chr17:5945623-5945946
>chr17:5946181-5946603
>chr17:5947072-5947144
>chr17:5948109-5948420
>chr17:5948709-5948805
>chr17:5949108-5949156
>chr17:5952796-5952831
>chr17:5953090-5953377
>chr17:5953576-5954022
>chr17:5955034-5955457
>chr17:5956173-5956250
>chr17:5957479-5957831
>chr17:5958588-5958935
>chr17:5959170-5959470
>chr17:5959516-5959714
>chr17:5960189-5960791
>chr17:5961553-5961617
>chr17:5962774-5962824
>chr17:5963030-5963147
>chr17:5963217-5963579
>chr17:5963639-5964665
>chr17:5964786-5964939
>chr17:5965059-5966924
>chr17:5967131-5967207
>chr17:5967271-5968372
>chr17:5968420-5968486
>chr17:5968642-5970747
>chr17:5971468-5971785
>chr17:5973581-5973622
>chr17:5976621-5976721
>chr17:5977369-5977553
>chr17:5980102-5980159
>chr17:5980188-5980247
>chr17:5980312-5980511
>chr17:5980626-5980689
>chr17:5981351-5981700
>chr17:5982844-5983133
>chr17:5984231-5984331
>chr17:5984744-5984827
>chr17:5985353-5985936
>chr17:5986450-5988353
>chr17:5988806-5989157
>chr17:5989309-5989372
>chr17:5989726-5989866
>chr17:5990174-5990312
>chr17:5990534-5990658
>chr17:5991074-5991440
>chr17:5991947-5992010
>chr17:5992248-5992392
>chr17:5992483-5993189
>chr17:5993644-5993715
>chr17:5993863-5993985
>chr17:5994203-5994450
>chr17:5994543-5994674
>chr17:5994721-5994791
>chr17:5994932-5995006
>chr17:5995803-5996203
>chr17:5996529-5996573
>chr17:5996614-5996711
>chr17:5997733-5997792
>chr17:5998410-5998440
>chr17:5999058-5999748
>chr17:6000177-6000505
>chr17:6000726-6000779
>chr17:6001211-6001393
>chr17:6001821-6002148
>chr17:6002978-6003104
>chr17:6003373-6003739
>chr17:6004010-6004079
>chr17:6004273-6004581
>chr17:6004700-6004756
>chr17:6005389-6005993
>chr17:6006195-6006257
>chr17:6006625-6006722
>chr17:6006977-6007129
>chr17:6007480-6008099
>chr17:6008181-6008934
>chr17:6009157-6009192
>chr17:6009474-6009846
>chr17:6010355-6010677
>chr17:6010801-6010864
>chr17:6010916-6011151
>chr17:6011200-6011360
>chr17:6011492-6011612
>chr17:6012019-6012087
>chr17:6012183-6012244
>chr17:6012689-6012785
>chr17:6014836-6015188
>chr17:6015476-6015540
>chr17:6015810-6016472
>chr17:6016524-6016584
>chr17:6017062-6017376
>chr17:6018132-6018211
>chr17:6018532-6018590
>chr17:6019161-6019274
>chr17:6019330-6019419
>chr17:6020374-6020451
>chr17:6021493-6021528
>chr17:6022370-6022440
>chr17:6022988-6023036
>chr17:6023977-6024404
>chr17:6024465-6024521
>chr17:6025653-6025724
>chr17:6026375-6026449
>chr17:6029020-6029127
>chr17:6029644-6029854
>chr17:6029928-6030013
>chr17:6030073-6030718
>chr17:6030822-6030890
>chr17:6031186-6031671
>chr17:6032614-6032994
>chr17:6033885-6033979
>chr17:6034314-6034661
>chr17:6036024-6036108
>chr17:6037692-6038100
>chr17:6038441-6038744
>chr17:6039537-6039924
>chr17:6040005-6040356
>chr17:6041742-6041910
>chr17:6041931-6042524
>chr17:6044007-6044290
>chr17:6044642-6044676
>chr17:6046018-6046172
>chr17:6046203-6046247
>chr17:6046371-6046463
>chr17:6047193-6047633
>chr17:6048889-6049206
>chr17:6049817-6050962
>chr17:6051134-6051731
>chr17:6052707-6052986
>chr17:6054123-6054303
>chr17:6055462-6055751
>chr17:6055790-6055864
>chr17:6057062-6057241
>chr17:6058330-6058685
>chr17:6060632-6060721
>chr17:6060761-6061098
>chr17:6061279-6061412
>chr17:6061576-6061649
>chr17:6061753-6061800
>chr17:6062164-6062543
>chr17:6063669-6063957
>chr17:6065715-6065770
>chr17:6066701-6066799
>chr17:6066835-6066890
>chr17:6068473-6068532
>chr17:6069385-6069455
>chr17:6069772-6069960
>chr17:6070383-6070447
>chr17:6071464-6071535
>chr17:6072683-6072748
>chr17:6073298-6073669
>chr17:6074165-6074243
>chr17:6075367-6075439
>chr17:6077067-6077387
>chr17:6078539-6078660
>chr17:6079453-6079499
>chr17:6079985-6080216
>chr17:6080883-6080967
>chr17:6081404-6081725
>chr17:6082292-6082345
>chr17:6083486-6083857
>chr17:6085179-6085371
>chr17:6085466-6085512
>chr17:6086247-6086659
>chr17:6087194-6087263
>chr17:6087607-6087655
>chr17:6088766-6089168
>chr17:6090127-6090222
>chr17:6090864-6091189
>chr17:6091871-6092184
>chr17:6094523-6094829
>chr17:6096120-6096315
>chr17:6097189-6097245
>chr17:6097945-6098274
>chr17:6098928-6099058
>chr17:6099118-6099531
>chr17:6099595-6099917
>chr17:6100666-6100831
>chr17:6102553-6102656
>chr17:6102793-6102884
>chr17:6103926-6104167
>chr17:6104214-6104351
>chr17:6105993-6106145
>chr17:6106283-6106342
>chr17:6106400-6106434
>chr17:6106780-6106942
>chr17:6106995-6107628
>chr17:6111328-6114142
>chr17:6114194-6115063
>chr17:6115104-6115162
>chr17:6115349-6115911
>chr17:6117521-6117589
>chr17:6118798-6119111
>chr17:6119688-6119770
>chr17:6126543-6126734
>chr17:6126939-6127004
>chr17:6127353-6127847
>chr17:6128192-6128331
>chr17:6128818-6128851
>chr17:6129193-6129505
>chr17:6130637-6130765
>chr17:6131871-6131911
>chr17:6132847-6133535
>chr17:6133621-6133748
>chr17:6133855-6133926
>chr17:6134155-6134473
>chr17:6135544-6135909
>chr17:6136710-6137184
>chr17:6137392-6137494
>chr17:6138038-6138153
>chr17:6138216-6138407
>chr17:6138975-6139012
>chr17:6139532-6139614
>chr17:6140118-6140179
>chr17:6140308-6140759
>chr17:6141397-6141447
>chr17:6142465-6142515
>chr17:6143669-6144002
>chr17:6144431-6144747
>chr17:6145578-6146069
>chr17:6148738-6148823
>chr17:6149849-6149914
>chr17:6150487-6150755
>chr17:6152003-6152311
>chr17:6152514-6152767
>chr17:6152993-6153109
>chr17:6153702-6154693
>chr17:6155317-6155410
>chr17:6155762-6156386
>chr17:6156444-6156526
>chr17:6157104-6157157
>chr17:6157210-6157313
>chr17:6157581-6157646
>chr17:6158317-6158642
>chr17:6160685-6160739
>chr17:6161086-6161403
>chr17:6162761-6162879
>chr17:6163971-6164013
>chr17:6165577-6165962
>chr17:6166851-6166920
>chr17:6167864-6168233
>chr17:6170149-6170620
>chr17:6175088-6175168
>chr17:6175576-6175729
>chr17:6175833-6176248
>chr17:6176340-6176427
>chr17:6176699-6176767
>chr17:6179920-6180236
>chr17:6180549-6180596
>chr17:6180725-6184787
>chr17:6185514-6185577
>chr17:6185877-6185912
>chr17:6185980-6186331
>chr17:6186480-6186660
>chr17:6186812-6187095
>chr17:6187298-6187344
>chr17:6188462-6188758
>chr17:6188844-6189164
>chr17:6189300-6189413
>chr17:6189576-6189667
>chr17:6189954-6190078
>chr17:6190457-6190560
>chr17:6191041-6191354
>chr17:6192481-6192712
>chr17:6193880-6194501
>chr17:6197522-6198777
>chr17:6198960-6199529
>chr17:6199669-6199847
>chr17:6200197-6200739
>chr17:6202708-6202752
>chr17:6203295-6203562
>chr17:6204119-6204252
>chr17:6204596-6204943
>chr17:6205792-6206103
>chr17:6206434-6206466
>chr17:6207009-6207040
>chr17:6207263-6207663
>chr17:6207823-6207875
>chr17:6208390-6208843
>chr17:6209160-6209220
>chr17:6209398-6209437
>chr17:6210172-6210220
>chr17:6210603-6210641
>chr17:6211857-6211904
>chr17:6213446-6213764
>chr17:6214852-6215163
>chr17:6216493-6216876
>chr17:6216994-6217365
>chr17:6217962-6218090
>chr17:6218803-6219113
>chr17:6219341-6219767
>chr17:6220124-6220488
>chr17:6220525-6220570
>chr17:6220824-6220914
>chr17:6221195-6221522
>chr17:6221624-6221695
>chr17:6221943-6222797
>chr17:6222971-6223291
>chr17:6223815-6224492
>chr17:6224535-6224593
>chr17:6224625-6225089
>chr17:6225322-6225363
>chr17:6225407-6227121
>chr17:6227363-6227495
>chr17:6227814-6227871
>chr17:6227931-6228511
>chr17:6228622-6228998
>chr17:6229206-6229743
>chr17:6229790-6230045
>chr17:6230088-6230391
>chr17:6230498-6230616
>chr17:6230698-6231308
>chr17:6231362-6231625
>chr17:6234439-6234835
>chr17:6234929-6234988
>chr17:6235099-6235345
>chr17:6235622-6235790
>chr17:6236448-6236755
>chr17:6237076-6237399
>chr17:6237973-6238087
>chr17:6238746-6239050
>chr17:6239318-6239367
>chr17:6239651-6239982
>chr17:6241675-6241730
>chr17:6246107-6246392
>chr17:6247226-6247280
>chr17:6247327-6247610
>chr17:6248587-6248621
>chr17:6249061-6249406
>chr17:6250264-6250599
>chr17:6251149-6251264
>chr17:6251506-6252533
>chr17:6252915-6252978
>chr17:6253080-6253684
>chr17:6253981-6254102
>chr17:6254536-6254864
>chr17:6254960-6255042
>chr17:6256581-6256895
>chr17:6257763-6257837
>chr17:6257966-6258009
>chr17:6258780-6259216
>chr17:6259718-6260037
>chr17:6260274-6260366
>chr17:6261822-6262120
>chr17:6262272-6262317
>chr17:6262753-6262823
>chr17:6262910-6263277
>chr17:6263506-6263585
>chr17:6263644-6263745
>chr17:6264349-6264410
>chr17:6265052-6265371
>chr17:6265833-6266011
>chr17:6266077-6266148
>chr17:6267514-6268576
>chr17:6268680-6268999
>chr17:6270020-6270075
>chr17:6270782-6271146
>chr17:6271645-6271932
>chr17:6272867-6273179
>chr17:6274313-6274716
>chr17:6275085-6275412
>chr17:6276233-6276590
>chr17:6277106-6277195
>chr17:6277330-6277440
>chr17:6277979-6278345
>chr17:6279332-6279411
>chr17:6280016-6280471
>chr17:6281196-6281286
>chr17:6281331-6281418
>chr17:6282091-6282200
>chr17:6283077-6283437
>chr17:6283637-6283709
>chr17:6283935-6284370
>chr17:6286464-6286550
>chr17:6287201-6287259
>chr17:6287502-6287552
>chr17:6287739-6288056
>chr17:6288428-6288740
>chr17:6288929-6289015
>chr17:6289306-6289454
>chr17:6289620-6289714
>chr17:6289838-6290319
>chr17:6292238-6292307
>chr17:6292369-6293046
>chr17:6293103-6293194
>chr17:6293304-6293594
>chr17:6293798-6294389
>chr17:6294428-6294712
>chr17:6294772-6295428
>chr17:6295930-6296013
>chr17:6296215-6296442
>chr17:6296680-6297210
>chr17:6298600-6298742
>chr17:6299754-6299844
>chr17:6299884-6300021
>chr17:6300070-6300297
>chr17:6304639-6304870
>chr17:6305042-6305149
>chr17:6305202-6305266
>chr17:6306849-6307158
>chr17:6307203-6307396
>chr17:6308343-6308732
>chr17:6309291-6309503
>chr17:6309557-6309618
>chr17:6309759-6309859
>chr17:6311189-6311871
>chr17:6311980-6312271
>chr17:6312336-6312398
>chr17:6312686-6313208
>chr17:6314142-6314474
>chr17:6315199-6315241
>chr17:6315349-6315417
>chr17:6315787-6316274
>chr17:6316552-6316654
>chr17:6316709-6317451
>chr17:6318319-6318632
>chr17:6318936-6319091
>chr17:6319144-6319381
>chr17:6320272-6320397
>chr17:6320541-6320790
>chr17:6322031-6322344
>chr17:6322412-6322491
>chr17:6322756-6323077
>chr17:6323468-6323651
>chr17:6324766-6324841
>chr17:6325556-6325862
>chr17:6326568-6326904
>chr17:6327892-6328207
>chr17:6328445-6328538
>chr17:6330178-6330276
>chr17:6333147-6333456
>chr17:6334231-6334420
>chr17:6334740-6334923
>chr17:6335043-6335375
>chr17:6336973-6337020
>chr17:6337759-6338076
>chr17:6338609-6339100
>chr17:6341566-6341894
>chr17:6342521-6342557
>chr17:6342628-6342671
>chr17:6342806-6343221
>chr17:6343408-6343756
>chr17:6343851-6343921
>chr17:6344195-6344711
>chr17:6345563-6345870
>chr17:6346068-6346138
>chr17:6349583-6350827
>chr17:6351101-6351155
>chr17:6351218-6351538
>chr17:6351918-6352195
>chr17:6354125-6354187
>chr17:6354237-6354722
>chr17:6354887-6355186
>chr17:6356222-6356543
>chr17:6357843-6357909
>chr17:6358306-6358393
>chr17:6359089-6359448
>chr17:6359839-6360219
>chr17:6361305-6361346
>chr17:6362086-6362386
>chr17:6362736-6362776
>chr17:6362936-6363533
>chr17:6363636-6363768
>chr17:6364782-6364876
>chr17:6367084-6367391
>chr17:6367503-6367895
>chr17:6368456-6368793
>chr17:6369067-6369633
>chr17:6369673-6369763
>chr17:6370096-6370187
>chr17:6370248-6370454
>chr17:6370867-6370938
>chr17:6371208-6371295
>chr17:6371359-6372268
>chr17:6372955-6373508
>chr17:6373550-6373633
>chr17:6373734-6373965
>chr17:6374588-6374657
>chr17:6375382-6375858
>chr17:6376003-6376323
>chr17:6376525-6376831
>chr17:6377523-6377563
>chr17:6377938-6377977
>chr17:6378253-6378288
>chr17:6378533-6378625
>chr17:6379074-6379137
>chr17:6379248-6379454
>chr17:6379584-6379851
>chr17:6379976-6380026
>chr17:6380122-6380217
>chr17:6380355-6381053
>chr17:6382764-6382886
>chr17:6383415-6383519
>chr17:6384659-6384792
>chr17:6385168-6385275
>chr17:6385618-6385935
>chr17:6386187-6386265
>chr17:6386297-6386345
>chr17:6386544-6386608
>chr17:6387057-6387349
>chr17:6387619-6387656
>chr17:6388048-6388124
>chr17:6389262-6390044
>chr17:6390567-6390853
>chr17:6390954-6390997
>chr17:6391236-6391562
>chr17:6391854-6392426
>chr17:6394721-6394757
>chr17:6395345-6395895
>chr17:6397175-6397512
>chr17:6397598-6397639
>chr17:6397823-6398235
>chr17:6398307-6398553
>chr17:6398627-6399104
>chr17:6399199-6399238
>chr17:6399781-6399920
>chr17:6400452-6400964
>chr17:6401000-6401045
>chr17:6401786-6402191
>chr17:6402757-6402825
>chr17:6403082-6403402
>chr17:6404051-6404222
>chr17:6404339-6404445
>chr17:6404715-6405180
>chr17:6405440-6405524
>chr17:6406082-6406414
>chr17:6407499-6407910
>chr17:6409167-6409475
>chr17:6409598-6409655
>chr17:6409857-6410183
>chr17:6410349-6410390
>chr17:6410801-6411633
>chr17:6411682-6412358
>chr17:6414719-6414824
>chr17:6414917-6415038
>chr17:6415212-6415527
>chr17:6417018-6417074
>chr17:6417888-6418199
>chr17:6418262-6418604
>chr17:6418968-6419862
>chr17:6420704-6421189
>chr17:6421235-6421303
>chr17:6421378-6421450
>chr17:6421830-6421994
>chr17:6423218-6423590
>chr17:6424252-6424894
>chr17:6425399-6425524
>chr17:6425929-6426176
>chr17:6427805-6428120
>chr17:6428702-6428834
>chr17:6429769-6429880
>chr17:6430038-6430140
>chr17:6430175-6430483
>chr17:6431159-6431470
>chr17:6432070-6432414
>chr17:6432615-6432971
>chr17:6433313-6433657
>chr17:6434351-6434649
>chr17:6435425-6435793
>chr17:6436004-6436100
>chr17:6436315-6436956
>chr17:6437367-6437462
>chr17:6437607-6437936
>chr17:6438089-6438701
>chr17:6439112-6439257
>chr17:6439418-6439453
>chr17:6440968-6441059
>chr17:6441721-6441906
>chr17:6441993-6442024
>chr17:6442058-6442364
>chr17:6442443-6442646
>chr17:6442950-6443412
>chr17:6443940-6443991
>chr17:6444507-6444559
>chr17:6445440-6445627
>chr17:6447099-6447438
>chr17:6447969-6448333
>chr17:6449487-6449551
>chr17:6450483-6450553
>chr17:6450785-6450856
>chr17:6452847-6453210
>chr17:6455643-6455827
>chr17:6455986-6456315
>chr17:6457455-6457528
>chr17:6457881-6457932
>chr17:6459613-6459671
>chr17:6460227-6460343
>chr17:6460554-6460732
>chr17:6460767-6460862
>chr17:6461705-6461886
>chr17:6462103-6462139
>chr17:6462497-6462595
>chr17:6463350-6463536
>chr17:6465005-6465351
>chr17:6466506-6466549
>chr17:6466603-6467319
>chr17:6467399-6467537
>chr17:6467707-6467799
>chr17:6468368-6468450
>chr17:6473691-6474002
>chr17:6474259-6474366
>chr17:6474801-6474852
>chr17:6476295-6476361
>chr17:6477445-6477490
>chr17:6477525-6477850
>chr17:6478108-6478167
>chr17:6478502-6478563
>chr17:6478883-6478922
>chr17:6480852-6480912
>chr17:6481486-6481579
>chr17:6481614-6481858
>chr17:6481911-6482257
>chr17:6482410-6482520
>chr17:6482660-6482755
>chr17:6482941-6483249
>chr17:6483785-6483896
>chr17:6485128-6485492
>chr17:6485831-6486027
>chr17:6486884-6486928
>chr17:6487218-6487284
>chr17:6489724-6490018
>chr17:6490668-6491111
>chr17:6491111-6491156
>chr17:6491916-6491985
>chr17:6492061-6492377
>chr17:6492573-6492895
>chr17:6499696-6500032
>chr17:6500674-6500982
>chr17:6502158-6502480
>chr17:6502584-6502623
>chr17:6503827-6503868
>chr17:6504727-6505187
>chr17:6506039-6506129
>chr17:6506258-6506677
>chr17:6507280-6507622
>chr17:6507721-6507765
>chr17:6508565-6508675
>chr17:6511492-6511583
>chr17:6511697-6512007
>chr17:6512951-6513291
>chr17:6513389-6515554
>chr17:6515843-6516105
>chr17:6516272-6516616
>chr17:6516702-6516909
>chr17:6517422-6517501
>chr17:6517549-6517866
>chr17:6518505-6518614
>chr17:6518987-6519924
>chr17:6520381-6520416
>chr17:6520682-6521573
>chr17:6523025-6523105
>chr17:6523255-6523341
>chr17:6524263-6524373
>chr17:6525866-6525916
>chr17:6526120-6526165
>chr17:6526692-6526799
>chr17:6527362-6527421
>chr17:6527897-6527990
>chr17:6528308-6528638
>chr17:6529306-6529610
>chr17:6530075-6530122
>chr17:6531820-6532188
>chr17:6532566-6532664
>chr17:6532953-6533757
>chr17:6535192-6535376
>chr17:6535607-6536108
>chr17:6537227-6537591
>chr17:6539350-6539451
>chr17:6539502-6539581
>chr17:6540581-6540962
>chr17:6542580-6542633
>chr17:6542755-6543027
>chr17:6543346-6543383
>chr17:6544257-6544581
>chr17:6544619-6544700
>chr17:6544847-6544944
>chr17:6546719-6547038
>chr17:6547129-6547175
>chr17:6547535-6547576
>chr17:6547711-6548040
>chr17:6549659-6549745
>chr17:6550037-6550136
>chr17:6551071-6551379
>chr17:6551593-6551736
>chr17:6552303-6552427
>chr17:6552736-6553084
>chr17:6553222-6553252
>chr17:6553486-6553534
>chr17:6554033-6554354
>chr17:6554968-6554993
>chr17:6556497-6556748
>chr17:6558490-6558549
>chr17:6560501-6562205
>chr17:6562627-6562956
>chr17:6563667-6563976
>chr17:6564363-6564685
>chr17:6565206-6565504
>chr17:6565592-6565981
>chr17:6566330-6566672
>chr17:6566842-6567418
>chr17:6567449-6567504
>chr17:6567670-6567731
>chr17:6568922-6569240
>chr17:6570126-6570198
>chr17:6570388-6570717
>chr17:6572198-6572549
>chr17:6573627-6573886
>chr17:6574162-6574205
>chr17:6574524-6574618
>chr17:6577319-6577385
>chr17:6578091-6578188
>chr17:6579894-6580217
>chr17:6580264-6580644
>chr17:6581009-6581041
>chr17:6581220-6581328
>chr17:6581446-6581542
>chr17:6582546-6582717
>chr17:6584847-6585093
>chr17:6585416-6585497
>chr17:6585957-6586346
>chr17:6586959-6587283
>chr17:6589087-6589404
>chr17:6590971-6591117
>chr17:6592795-6592864
>chr17:6592950-6593113
>chr17:6593262-6593902
>chr17:6593951-6593998
>chr17:6594078-6594505
>chr17:6594789-6594944
>chr17:6595304-6595411
>chr17:6596349-6596449
>chr17:6597879-6597943
>chr17:6600587-6600686
>chr17:6600884-6601055
>chr17:6601637-6601860
>chr17:6602235-6602301
>chr17:6602707-6602821
>chr17:6603127-6603293
>chr17:6604019-6604389
>chr17:6604441-6604571
>chr17:6604895-6605096
>chr17:6608104-6608281
>chr17:6609523-6609698
>chr17:6610374-6610808
>chr17:6611305-6611594
>chr17:6612555-6612945
>chr17:6613114-6613193
>chr17:6613321-6613379
>chr17:6613954-6614048
>chr17:6614235-6614426
>chr17:6614709-6615253
>chr17:6615471-6615650
>chr17:6616505-6616854
>chr17:6617428-6617771
>chr17:6617814-6618451
>chr17:6618487-6618610
>chr17:6618765-6619275
>chr17:6619358-6619774
>chr17:6619913-6619967
>chr17:6620411-6620518
>chr17:6624858-6625038
>chr17:6625382-6626007
>chr17:6629410-6629538
>chr17:6629895-6630255
>chr17:6630297-6630358
>chr17:6630477-6630544
>chr17:6631087-6631150
>chr17:6631479-6631626
>chr17:6631875-6632203
>chr17:6632796-6632929
>chr17:6633034-6633740
>chr17:6633964-6634013
>chr17:6634100-6634515
>chr17:6636495-6636529
>chr17:6637304-6637405
>chr17:6643630-6643717
>chr17:6645295-6645521
>chr17:6645756-6645882
>chr17:6646075-6646123
>chr17:6646269-6647367
>chr17:6647784-6647854
>chr17:6649202-6649249
>chr17:6650890-6651143
>chr17:6653007-6653363
>chr17:6653632-6653675
>chr17:6654043-6654147
>chr17:6655945-6655988
>chr17:6657130-6657192
>chr17:6658188-6658486
>chr17:6658873-6658952
>chr17:6659283-6659735
>chr17:6660685-6660730
>chr17:6661607-6661726
>chr17:6661994-6662304
>chr17:6663103-6663533
>chr17:6664508-6664807
>chr17:6664983-6665138
>chr17:6665186-6665432
>chr17:6665623-6666024
>chr17:6666478-6666749
>chr17:6666911-6666945
>chr17:6667227-6667575
>chr17:6668440-6668759
>chr17:6668875-6668965
>chr17:6670137-6670199
>chr17:6670275-6670626
>chr17:6672057-6672438
>chr17:6672784-6673265
>chr17:6673628-6673964
>chr17:6675928-6675959
>chr17:6676189-6676227
>chr17:6677697-6677775
>chr17:6678555-6678732
>chr17:6678901-6678986
>chr17:6679330-6679543
>chr17:6679685-6679983
>chr17:6680013-6680098
>chr17:6680495-6680748
>chr17:6681579-6681880
>chr17:6687058-6687117
>chr17:6687900-6687937
>chr17:6688108-6688232
>chr17:6688450-6688827
>chr17:6692098-6692362
>chr17:6693175-6693230
>chr17:6693503-6693599
>chr17:6694332-6694630
>chr17:6695386-6695702
>chr17:6698643-6699172
>chr17:6699475-6700059
>chr17:6701421-6701743
>chr17:6704051-6704093
>chr17:6704211-6704270
>chr17:6707352-6708285
>chr17:6708532-6708782
>chr17:6708920-6709176
>chr17:6709235-6709594
>chr17:6710902-6711027
>chr17:6711331-6711741
>chr17:6712068-6712146
>chr17:6712254-6712366
>chr17:6712671-6712715
>chr17:6714668-6715320
>chr17:6715414-6716066
>chr17:6716403-6716508
>chr17:6717119-6717448
>chr17:6717735-6718175
>chr17:6718562-6719237
>chr17:6720356-6720572
>chr17:6721164-6721555
>chr17:6722477-6722784
>chr17:6722992-6723027
>chr17:6723075-6724188
>chr17:6724369-6725877
>chr17:6726076-6726176
>chr17:6726857-6727010
>chr17:6727442-6728070
>chr17:6728207-6729163
>chr17:6729299-6729538
>chr17:6729831-6730436
>chr17:6730509-6732254
>chr17:6732292-6738243
>chr17:6738435-6738984
>chr17:6739556-6739610
>chr17:6740123-6740211
>chr17:6740858-6740940
>chr17:6741072-6741351
>chr17:6741900-6743466
>chr17:6743745-6747065
>chr17:6747550-6748018
>chr17:6748422-6748671
>chr17:6748745-6749454
>chr17:6749534-6749625
>chr17:6749709-6749827
>chr17:6749934-6750234
>chr17:6751243-6751586
>chr17:6751955-6752193
>chr17:6753112-6753161
>chr17:6754135-6754817
>chr17:6755054-6755162
>chr17:6755198-6755266
>chr17:6756947-6757318
>chr17:6757555-6757716
>chr17:6757808-6757867
>chr17:6758263-6759093
>chr17:6760062-6760381
>chr17:6760855-6761173
>chr17:6761718-6761751
>chr17:6763028-6763597
>chr17:6763690-6763762
>chr17:6764119-6764159
>chr17:6764613-6764700
>chr17:6765128-6765464
>chr17:6765616-6765669
>chr17:6766222-6766290
>chr17:6767723-6767829
>chr17:6768002-6768425
>chr17:6768921-6769010
>chr17:6769089-6769182
>chr17:6769315-6769462
>chr17:6770105-6770500
>chr17:6772216-6772286
>chr17:6772413-6772773
>chr17:6773322-6775469
>chr17:6777064-6777544
>chr17:6778495-6778530
>chr17:6781815-6786704
>chr17:6787221-6787271
>chr17:6787756-6788802
>chr17:6791003-6791573
>chr17:6791942-6792283
>chr17:6792817-6793629
>chr17:6794257-6794324
>chr17:6795498-6795843
>chr17:6796943-6797010
>chr17:6799571-6799650
>chr17:6801409-6801812
>chr17:6802073-6802196
>chr17:6802386-6808640
>chr17:6808749-6808844
>chr17:6808948-6810577
>chr17:6810723-6811378
>chr17:6811953-6812300
>chr17:6813251-6813480
>chr17:6813510-6813607
>chr17:6814198-6814288
>chr17:6814554-6814967
>chr17:6816199-6816975
>chr17:6817089-6817567
>chr17:6817732-6817870
>chr17:6819701-6819992
>chr17:6820267-6820356
>chr17:6820491-6820528
>chr17:6820992-6821095
>chr17:6821175-6822471
>chr17:6823367-6823457
>chr17:6823804-6824129
>chr17:6826042-6826148
>chr17:6826612-6827028
>chr17:6827244-6827844
>chr17:6827916-6828243
>chr17:6828851-6829182
>chr17:6829313-6829871
>chr17:6830640-6830757
>chr17:6830800-6830853
>chr17:6830886-6831058
>chr17:6831116-6831185
>chr17:6832689-6832840
>chr17:6832893-6832961
>chr17:6833598-6833908
>chr17:6834275-6834552
>chr17:6834632-6834710
>chr17:6835951-6836037
>chr17:6837026-6837390
>chr17:6837989-6838982
>chr17:6839362-6839501
>chr17:6839967-6840301
>chr17:6840743-6840812
>chr17:6841161-6841526
>chr17:6842484-6842560
>chr17:6843105-6843139
>chr17:6843912-6843977
>chr17:6844507-6844584
>chr17:6845515-6849660
>chr17:6850207-6850993
>chr17:6852220-6852575
>chr17:6852986-6853401
>chr17:6853441-6853571
>chr17:6853728-6854024
>chr17:6854157-6854410
>chr17:6854678-6854870
>chr17:6856845-6860138
>chr17:6860207-6862426
>chr17:6863335-6863443
>chr17:6863483-6863519
>chr17:6865040-6865147
>chr17:6866074-6866371
>chr17:6866701-6867032
>chr17:6867243-6867536
>chr17:6868213-6868271
>chr17:6868953-6869314
>chr17:6869547-6871024
>chr17:6871109-6871562
>chr17:6871618-6872216
>chr17:6873934-6874278
>chr17:6874884-6876763
>chr17:6876806-6878189
>chr17:6878249-6888353
>chr17:6888475-6890473
>chr17:6891368-6891446
>chr17:6892598-6892919
>chr17:6894585-6894649
>chr17:6895654-6895818
>chr17:6896871-6896917
>chr17:6897124-6897175
>chr17:6900871-6901200
>chr17:6901823-6902189
>chr17:6902293-6902626
>chr17:6902728-6903110
>chr17:6904172-6904207
>chr17:6904385-6904761
>chr17:6905979-6906661
>chr17:6906767-6906893
>chr17:6907157-6907343
>chr17:6907630-6908045
>chr17:6908132-6908525
>chr17:6908580-6908615
>chr17:6909323-6909387
>chr17:6909529-6909558
>chr17:6909812-6909933
>chr17:6910155-6910208
>chr17:6910312-6911150
>chr17:6911194-6911313
>chr17:6911401-6912067
>chr17:6912915-6912953
>chr17:6914618-6914667
>chr17:6914699-6914849
>chr17:6914909-6915169
>chr17:6915593-6915638
>chr17:6915971-6916266
>chr17:6916601-6917720
>chr17:6919699-6919741
>chr17:6920217-6920621
>chr17:6920758-6920909
>chr17:6921742-6922387
>chr17:6922964-6923298
>chr17:6923416-6923575
>chr17:6923710-6924059
>chr17:6924119-6924383
>chr17:6924432-6925565
>chr17:6925643-6927055
>chr17:6928886-6930657
>chr17:6931567-6932309
>chr17:6932566-6933777
>chr17:6933974-6935420
>chr17:6935899-6936026
>chr17:6936352-6936609
>chr17:6936695-6936749
>chr17:6936854-6936921
>chr17:6937633-6938222
>chr17:6938365-6938432
>chr17:6939321-6939392
>chr17:6940186-6940669
>chr17:6940985-6941034
>chr17:6941375-6941498
>chr17:6941549-6942053
>chr17:6942127-6942345
>chr17:6942399-6942721
>chr17:6942773-6942892
>chr17:6943326-6943407
>chr17:6943816-6945247
>chr17:6946292-6946815
>chr17:6946876-6947001
>chr17:6947659-6947758
>chr17:6947910-6948298
>chr17:6949255-6949610
>chr17:6949785-6949912
>chr17:6950043-6950377
>chr17:6950807-6951488
>chr17:6951687-6952386
>chr17:6952561-6953396
>chr17:6953447-6953550
>chr17:6954464-6954591
>chr17:6954785-6954853
>chr17:6954919-6955238
>chr17:6955663-6955776
>chr17:6955827-6956131
>chr17:6957625-6958033
>chr17:6958126-6958559
>chr17:6958618-6958661
>chr17:6960141-6961279
>chr17:6961339-6961539
>chr17:6961708-6962573
>chr17:6962714-6963281
>chr17:6963479-6964464
>chr17:6964677-6964984
>chr17:6965094-6965125
>chr17:6965235-6965589
>chr17:6965620-6966424
>chr17:6966461-6966565
>chr17:6966776-6967144
>chr17:6967288-6967349
>chr17:6967586-6967768
>chr17:6967845-6968162
>chr17:6968186-6968336
>chr17:6968409-6968517
>chr17:6968627-6969086
>chr17:6969118-6969217
>chr17:6969282-6969558
>chr17:6969668-6969739
>chr17:6970184-6970647
>chr17:6970741-6970776
>chr17:6970936-6971175
>chr17:6971257-6973730
>chr17:6974181-6974316
>chr17:6974584-6974877
>chr17:6975053-6975448
>chr17:6975492-6975574
>chr17:6975797-6976118
>chr17:6976366-6976758
>chr17:6977639-6977964
>chr17:6978183-6978508
>chr17:6978584-6978625
>chr17:6979075-6980103
>chr17:6980413-6980778
>chr17:6980964-6981469
>chr17:6981617-6982084
>chr17:6982220-6982408
>chr17:6982483-6982583
>chr17:6982676-6982989
>chr17:6983429-6983799
>chr17:6984007-6984301
>chr17:6984609-6984893
>chr17:6985446-6985575
>chr17:6986262-6986578
>chr17:6987032-6987381
>chr17:6987504-6987557
>chr17:6987934-6988660
>chr17:6988808-6990031
>chr17:6990077-6991981
>chr17:6992191-6993441
>chr17:6993484-6993798
>chr17:6993976-6994084
>chr17:6994749-6994806
>chr17:6996451-6996518
>chr17:6997548-6997865
>chr17:6998621-6998684
>chr17:7000704-7000809
>chr17:7000946-7001266
>chr17:7002502-7002650
>chr17:7003433-7003754
>chr17:7004028-7004565
>chr17:7005469-7005749
>chr17:7006139-7006240
>chr17:7007136-7007191
>chr17:7007574-7008048
>chr17:7008134-7008190
>chr17:7008424-7008768
>chr17:7008916-7009387
>chr17:7010660-7010739
>chr17:7011432-7011714
>chr17:7012917-7013128
>chr17:7016400-7016441
>chr17:7016598-7016650
>chr17:7016766-7016879
>chr17:7018480-7018643
>chr17:7020136-7020186
>chr17:7020497-7020525
>chr17:7024697-7024766
>chr17:7025285-7025338
>chr17:7025547-7025862
>chr17:7025912-7026223
>chr17:7026468-7026508
>chr17:7029442-7029514
>chr17:7029625-7029673
>chr17:7030475-7030901
>chr17:7030952-7031197
>chr17:7031283-7031563
>chr17:7032335-7032417
>chr17:7032504-7033646
>chr17:7033874-7034232
>chr17:7034387-7034828
>chr17:7037061-7037370
>chr17:7037437-7037773
>chr17:7039315-7039480
>chr17:7040156-7040487
>chr17:7040879-7041223
>chr17:7043783-7043830
>chr17:7044356-7044700
>chr17:7044765-7045104
>chr17:7045377-7045815
>chr17:7046756-7047854
>chr17:7047910-7048244
>chr17:7048506-7048870
>chr17:7049082-7049150
>chr17:7049526-7049891
>chr17:7050441-7050807
>chr17:7051222-7051437
>chr17:7051637-7051996
>chr17:7052468-7052783
>chr17:7052879-7053206
>chr17:7054437-7054735
>chr17:7055333-7055704
>chr17:7055953-7057604
>chr17:7057665-7057704
>chr17:7058283-7058596
>chr17:7059500-7060170
>chr17:7060880-7061817
>chr17:7062116-7062327
>chr17:7062370-7062878
>chr17:7064058-7064151
>chr17:7064642-7064993
>chr17:7066481-7069278
>chr17:7070205-7070671
>chr17:7071146-7071604
>chr17:7072690-7073010
>chr17:7073084-7073158
>chr17:7073396-7073717
>chr17:7074585-7074641
>chr17:7074894-7074940
>chr17:7076261-7076649
>chr17:7076831-7076879
>chr17:7077087-7077171
>chr17:7077243-7077351
>chr17:7077664-7077779
>chr17:7078291-7078425
>chr17:7079300-7079606
>chr17:7079676-7079811
>chr17:7080537-7080579
>chr17:7081204-7081541
>chr17:7082103-7082566
>chr17:7082831-7083714
>chr17:7084716-7086371
>chr17:7086423-7087065
>chr17:7087377-7087729
>chr17:7088327-7089632
>chr17:7089676-7090003
>chr17:7090127-7090564
>chr17:7090747-7092275
>chr17:7092457-7093435
>chr17:7093514-7093689
>chr17:7093807-7094152
>chr17:7095312-7095625
>chr17:7095920-7096443
>chr17:7096578-7096827
>chr17:7096962-7097413
>chr17:7097471-7097871
>chr17:7098454-7098869
>chr17:7099248-7099641
>chr17:7099927-7101185
>chr17:7101913-7101997
>chr17:7103775-7104007
>chr17:7104065-7105015
>chr17:7105418-7105722
>chr17:7105790-7106105
>chr17:7106601-7106932
>chr17:7107425-7107821
>chr17:7109680-7109717
>chr17:7109828-7109955
>chr17:7110184-7110319
>chr17:7110366-7110456
>chr17:7111312-7112190
>chr17:7112703-7112749
>chr17:7112855-7113145
>chr17:7113253-7113719
>chr17:7114241-7114329
>chr17:7114688-7114745
>chr17:7115570-7115911
>chr17:7116306-7116378
>chr17:7116856-7117190
>chr17:7117444-7117496
>chr17:7117585-7117745
>chr17:7117783-7117879
>chr17:7118259-7118550
>chr17:7118603-7118679
>chr17:7119134-7119471
>chr17:7120557-7120848
>chr17:7120983-7121284
>chr17:7121330-7122181
>chr17:7122806-7123122
>chr17:7123511-7123567
>chr17:7123604-7123733
>chr17:7123794-7124232
>chr17:7124627-7125090
>chr17:7125259-7125584
>chr17:7125734-7126053
>chr17:7126258-7127273
>chr17:7127440-7128079
>chr17:7128913-7129266
>chr17:7129625-7129686
>chr17:7130029-7130064
>chr17:7130239-7130625
>chr17:7131680-7131986
>chr17:7132173-7132516
>chr17:7132688-7132727
>chr17:7133149-7133517
>chr17:7133568-7133994
>chr17:7134127-7134353
>chr17:7134525-7134865
>chr17:7135186-7136156
>chr17:7136259-7136308
>chr17:7136624-7136799
>chr17:7137924-7138580
>chr17:7139048-7139391
>chr17:7139727-7139870
>chr17:7139915-7140380
>chr17:7140430-7140686
>chr17:7140812-7140957
>chr17:7141598-7141701
>chr17:7141739-7141830
>chr17:7141896-7143233
>chr17:7143273-7144530
>chr17:7144621-7144835
>chr17:7145291-7146006
>chr17:7146492-7146774
>chr17:7147059-7147351
>chr17:7148157-7148497
>chr17:7149033-7149355
>chr17:7149797-7150107
>chr17:7150191-7151630
>chr17:7151726-7152520
>chr17:7152620-7153066
>chr17:7153373-7154971
>chr17:7155575-7156265
>chr17:7156612-7156697
>chr17:7156842-7156910
>chr17:7157224-7157621
>chr17:7157743-7158907
>chr17:7159009-7159169
>chr17:7159203-7160049
>chr17:7160318-7160630
>chr17:7161363-7161414
>chr17:7161599-7161917
>chr17:7162218-7162566
>chr17:7163071-7163466
>chr17:7163570-7163883
>chr17:7164067-7164683
>chr17:7165490-7165814
>chr17:7166115-7166585
>chr17:7166923-7167792
>chr17:7168081-7169717
>chr17:7169744-7170180
>chr17:7170306-7170417
>chr17:7170517-7171081
>chr17:7171280-7171382
>chr17:7171537-7171992
>chr17:7172097-7172340
>chr17:7172885-7173176
>chr17:7174593-7174684
>chr17:7174752-7175250
>chr17:7175340-7175836
>chr17:7175944-7176047
>chr17:7176201-7176364
>chr17:7176691-7176827
>chr17:7176930-7176987
>chr17:7177292-7177331
>chr17:7178691-7179067
>chr17:7179446-7179511
>chr17:7180240-7180909
>chr17:7181228-7181535
>chr17:7181815-7181966
>chr17:7182195-7183707
>chr17:7184327-7184649
>chr17:7185829-7186140
>chr17:7186341-7186395
>chr17:7186922-7187033
>chr17:7187222-7187597
>chr17:7187759-7188066
>chr17:7188824-7189142
>chr17:7189198-7189543
>chr17:7189960-7190069
>chr17:7190809-7191155
>chr17:7192188-7192279
>chr17:7192361-7192923
>chr17:7193421-7193465
>chr17:7194752-7195068
>chr17:7195241-7195285
>chr17:7197487-7197783
>chr17:7198170-7199013
>chr17:7199182-7199550
>chr17:7199672-7200022
>chr17:7200543-7201222
>chr17:7201594-7201956
>chr17:7202101-7202366
>chr17:7204407-7204468
>chr17:7204685-7204737
>chr17:7205691-7205814
>chr17:7206069-7206249
>chr17:7206929-7207395
>chr17:7207720-7207803
>chr17:7208253-7208504
>chr17:7209011-7209069
>chr17:7209505-7210052
>chr17:7210915-7210964
>chr17:7211694-7211841
>chr17:7212669-7213406
>chr17:7214007-7214052
>chr17:7215851-7215922
>chr17:7217257-7217393
>chr17:7217597-7217669
>chr17:7218302-7218398
>chr17:7218601-7218641
>chr17:7228518-7228934
>chr17:7229969-7230050
>chr17:7231177-7231872
>chr17:7232801-7233117
>chr17:7233438-7233731
>chr17:7236141-7236194
>chr17:7237744-7237796
>chr17:7238170-7238223
>chr17:7238635-7238676
>chr17:7239456-7239575
>chr17:7240633-7240694
>chr17:7242370-7242420
>chr17:7243616-7243694
>chr17:7244860-7245839
>chr17:7247443-7247862
>chr17:7247915-7248661
>chr17:7249629-7249929
>chr17:7251596-7251711
>chr17:7251804-7251846
>chr17:7251969-7252013
>chr17:7253706-7254018
>chr17:7254229-7254302
>chr17:7254998-7255079
>chr17:7255236-7255551
>chr17:7255759-7256385
>chr17:7256906-7256954
>chr17:7257135-7257278
>chr17:7257449-7257742
>chr17:7257783-7258469
>chr17:7261971-7262018
>chr17:7263635-7263918
>chr17:7264282-7266206
>chr17:7266397-7266730
>chr17:7267133-7268632
>chr17:7268861-7269237
>chr17:7269268-7269313
>chr17:7269426-7269483
>chr17:7269567-7269851
>chr17:7270092-7270735
>chr17:7270774-7271588
>chr17:7271775-7272407
>chr17:7273146-7274425
>chr17:7274658-7275362
>chr17:7275465-7276280
>chr17:7276404-7276749
>chr17:7276854-7277289
>chr17:7277399-7277861
>chr17:7277963-7278599
>chr17:7278659-7278978
>chr17:7279101-7279590
>chr17:7279681-7280020
>chr17:7282908-7282963
>chr17:7284214-7284324
>chr17:7286858-7286932
>chr17:7287112-7287426
>chr17:7288862-7289155
>chr17:7289386-7289491
>chr17:7289529-7289587
>chr17:7291544-7291744
>chr17:7292187-7292239
>chr17:7294345-7294385
>chr17:7295228-7295382
>chr17:7295472-7295782
>chr17:7296284-7296336
>chr17:7297005-7298309
>chr17:7298436-7299063
>chr17:7299192-7299853
>chr17:7300161-7300479
>chr17:7300812-7301156
>chr17:7301312-7301971
>chr17:7302332-7303383
>chr17:7303439-7304867
>chr17:7304900-7304982
>chr17:7305092-7305417
>chr17:7305564-7305902
>chr17:7306077-7306721
>chr17:7307814-7307866
>chr17:7310467-7310574
>chr17:7310603-7310669
>chr17:7311962-7312005
>chr17:7312270-7312456
>chr17:7314513-7314571
>chr17:7316641-7316961
>chr17:7318171-7318254
>chr17:7318448-7318512
>chr17:7319416-7319737
>chr17:7319817-7320436
>chr17:7321492-7321575
>chr17:7322170-7322462
>chr17:7322862-7322919
>chr17:7325121-7325201
>chr17:7327075-7327151
>chr17:7327331-7327441
>chr17:7328398-7328679
>chr17:7331216-7331886
>chr17:7332566-7333532
>chr17:7334133-7334449
>chr17:7335230-7335283
>chr17:7335910-7336486
>chr17:7336619-7336730
>chr17:7336991-7337074
>chr17:7337563-7337883
>chr17:7338147-7338942
>chr17:7339001-7339715
>chr17:7339875-7340370
>chr17:7340557-7340986
>chr17:7341144-7341549
>chr17:7342123-7342197
>chr17:7342478-7343196
>chr17:7343758-7343826
>chr17:7343955-7343993
>chr17:7344116-7344477
>chr17:7344899-7345015
>chr17:7345295-7345983
>chr17:7346992-7347084
>chr17:7348631-7348716
>chr17:7349375-7349707
>chr17:7350570-7350917
>chr17:7351629-7351722
>chr17:7353160-7353211
>chr17:7355700-7355744
>chr17:7356513-7356569
>chr17:7357378-7357636
>chr17:7358046-7359002
>chr17:7359170-7359515
>chr17:7359634-7360208
>chr17:7360346-7360719
>chr17:7360778-7361415
>chr17:7361568-7361889
>chr17:7362540-7363170
>chr17:7363237-7363554
>chr17:7364078-7364410
>chr17:7364647-7365006
>chr17:7365281-7365362
>chr17:7365609-7365916
>chr17:7366348-7366922
>chr17:7367426-7368087
>chr17:7368217-7368460
>chr17:7368678-7369258
>chr17:7369437-7369575
>chr17:7370117-7370478
>chr17:7370654-7370701
>chr17:7370883-7376510
>chr17:7376748-7377048
>chr17:7377103-7377731
>chr17:7377912-7379336
>chr17:7381978-7382285
>chr17:7385052-7385398
>chr17:7385549-7385977
>chr17:7386701-7386792
>chr17:7387599-7387907
>chr17:7388108-7388373
>chr17:7391901-7392223
>chr17:7393563-7393624
>chr17:7395342-7395660
>chr17:7395697-7396117
>chr17:7396423-7398421
>chr17:7398737-7399701
>chr17:7400004-7401302
>chr17:7401428-7401713
>chr17:7402089-7402709
>chr17:7405827-7405870
>chr17:7407775-7408356
>chr17:7411239-7411326
>chr17:7411729-7411804
>chr17:7411960-7412147
>chr17:7412317-7412392
>chr17:7412872-7413049
>chr17:7413804-7413886
>chr17:7414202-7414271
>chr17:7416104-7416146
>chr17:7416764-7416933
>chr17:7417637-7417751
>chr17:7418187-7418260
>chr17:7419253-7419301
>chr17:7421825-7422636
>chr17:7422913-7423543
>chr17:7424209-7424907
>chr17:7427505-7427543
>chr17:7427988-7428635
>chr17:7432968-7433751
>chr17:7434293-7434613
>chr17:7434797-7435109
>chr17:7438225-7438352
>chr17:7439295-7439343
>chr17:7440900-7440938
>chr17:7441157-7441199
>chr17:7442284-7442506
>chr17:7445122-7445177
>chr17:7446288-7446498
>chr17:7447769-7448418
>chr17:7449085-7450485
>chr17:7450579-7450694
>chr17:7450850-7451014
>chr17:7451250-7451588
>chr17:7451933-7452380
>chr17:7452496-7453464
>chr17:7453598-7454194
>chr17:7454790-7455102
>chr17:7456020-7456359
>chr17:7457027-7457330
>chr17:7457437-7457615
>chr17:7457981-7458819
>chr17:7461961-7462059
>chr17:7463017-7463094
>chr17:7464343-7464444
>chr17:7464551-7465591
>chr17:7466084-7466128
>chr17:7466154-7466282
>chr17:7466459-7466566
>chr17:7468070-7468399
>chr17:7469151-7470720
>chr17:7470782-7470826
>chr17:7471152-7471404
>chr17:7471667-7471785
>chr17:7472099-7472135
>chr17:7472167-7474551
>chr17:7474722-7475370
>chr17:7475482-7475786
>chr17:7476383-7476485
>chr17:7476960-7477024
>chr17:7479531-7479625
>chr17:7480417-7481443
>chr17:7482064-7482290
>chr17:7482577-7482710
>chr17:7484481-7484551
>chr17:7484599-7484637
>chr17:7484865-7484901
>chr17:7485062-7485108
>chr17:7485412-7485857
>chr17:7485981-7486026
>chr17:7487009-7487356
>chr17:7488032-7488906
>chr17:7489795-7490080
>chr17:7490261-7490624
>chr17:7491111-7491624
>chr17:7492283-7492602
>chr17:7493921-7493973
>chr17:7494512-7494877
>chr17:7494997-7495303
>chr17:7496607-7496749
>chr17:7498670-7498954
>chr17:7499677-7500493
>chr17:7504205-7504504
>chr17:7504618-7505282
>chr17:7505316-7505373
>chr17:7505412-7506508
>chr17:7506662-7507478
>chr17:7507698-7507979
>chr17:7508525-7508822
>chr17:7509723-7509949
>chr17:7510331-7510663
>chr17:7510984-7511091
>chr17:7511336-7511382
>chr17:7511742-7511819
>chr17:7514743-7514778
>chr17:7515198-7515554
>chr17:7515764-7515980
>chr17:7516067-7516191
>chr17:7516584-7516921
>chr17:7516977-7517674
>chr17:7517860-7518610
>chr17:7518645-7519058
>chr17:7519213-7519802
>chr17:7519899-7520211
>chr17:7520363-7520701
>chr17:7520832-7521629
>chr17:7521717-7522205
>chr17:7522254-7522754
>chr17:7522925-7523058
>chr17:7523120-7525194
>chr17:7525289-7529789
>chr17:7529944-7530492
>chr17:7530643-7530710
>chr17:7530917-7533907
>chr17:7534237-7534867
>chr17:7535366-7535960
>chr17:7536307-7536643
>chr17:7536682-7537184
>chr17:7537452-7537490
>chr17:7537573-7537666
>chr17:7538209-7538361
>chr17:7538533-7538644
>chr17:7539143-7539267
>chr17:7539432-7539735
>chr17:7540073-7541062
>chr17:7541673-7541984
>chr17:7542087-7542443
>chr17:7542569-7542673
>chr17:7542880-7542941
>chr17:7543278-7543416
>chr17:7543686-7543921
>chr17:7544374-7544729
>chr17:7545208-7545828
>chr17:7545990-7548482
>chr17:7548731-7548814
>chr17:7549006-7549105
>chr17:7550874-7550919
>chr17:7551758-7552095
>chr17:7552322-7552659
>chr17:7553051-7553353
>chr17:7553497-7553654
>chr17:7554289-7555206
>chr17:7555970-7556398
>chr17:7561947-7562079
>chr17:7563297-7563361
>chr17:7564908-7564961
>chr17:7566004-7566668
>chr17:7566692-7566866
>chr17:7567228-7567549
>chr17:7568087-7568821
>chr17:7568884-7568964
>chr17:7569028-7569559
>chr17:7569956-7569989
>chr17:7571554-7571643
>chr17:7571834-7571922
>chr17:7572112-7572148
>chr17:7575911-7576186
>chr17:7578161-7578231
>chr17:7578430-7578625
>chr17:7581639-7581968
>chr17:7582832-7582902
>chr17:7584706-7585016
>chr17:7585273-7585556
>chr17:7585700-7585856
>chr17:7586161-7586474
>chr17:7586921-7586992
>chr17:7592886-7592934
>chr17:7594795-7595792
>chr17:7596157-7596461
>chr17:7596781-7597136
>chr17:7597473-7597936
>chr17:7598160-7598494
>chr17:7598630-7599346
>chr17:7599598-7601191
>chr17:7601642-7601922
>chr17:7602138-7602755
>chr17:7602836-7602903
>chr17:7603062-7603575
>chr17:7604158-7605026
>chr17:7605083-7605402
>chr17:7606975-7608659
>chr17:7608813-7609129
>chr17:7609502-7609576
>chr17:7609713-7610175
>chr17:7611388-7611710
>chr17:7612710-7613023
>chr17:7615498-7616971
>chr17:7617171-7617210
>chr17:7617279-7618616
>chr17:7619081-7619768
>chr17:7619911-7621105
>chr17:7621226-7621627
>chr17:7621817-7622172
>chr17:7622289-7622577
>chr17:7622717-7625850
>chr17:7625917-7626235
>chr17:7627046-7627102
>chr17:7628166-7629433
>chr17:7629661-7629753
>chr17:7630204-7630376
>chr17:7632156-7632473
>chr17:7633377-7633456
>chr17:7633601-7633923
>chr17:7633981-7634291
>chr17:7634991-7635316
>chr17:7635707-7636044
>chr17:7636381-7636432
>chr17:7636571-7636717
>chr17:7636842-7637751
>chr17:7637849-7638168
>chr17:7638298-7638367
>chr17:7638584-7640624
>chr17:7640709-7640950
>chr17:7640975-7642285
>chr17:7642950-7644709
>chr17:7644997-7645840
>chr17:7645921-7646228
>chr17:7646803-7646945
>chr17:7647002-7647128
>chr17:7647316-7648684
>chr17:7649006-7649994
>chr17:7654444-7654549
>chr17:7656212-7656291
>chr17:7656653-7656998
>chr17:7657362-7657421
>chr17:7658366-7659055
>chr17:7659191-7659259
>chr17:7659387-7659734
>chr17:7659782-7660871
>chr17:7661005-7661338
>chr17:7661398-7662326
>chr17:7662582-7662944
>chr17:7663081-7665907
>chr17:7666056-7666272
>chr17:7666532-7666873
>chr17:7667079-7667273
>chr17:7667661-7667761
>chr17:7668427-7668504
>chr17:7668536-7668869
>chr17:7669878-7670234
>chr17:7670854-7671635
>chr17:7671667-7673225
>chr17:7674104-7674173
>chr17:7674356-7674708
>chr17:7675387-7675699
>chr17:7676308-7676374
>chr17:7676914-7677245
>chr17:7677927-7678806
>chr17:7678907-7679225
>chr17:7679277-7679614
>chr17:7680189-7680320
>chr17:7680488-7682517
>chr17:7682655-7683550
>chr17:7683602-7684470
>chr17:7684827-7684865
>chr17:7684944-7685055
>chr17:7685243-7685280
>chr17:7685434-7685743
>chr17:7687266-7687298
>chr17:7689079-7689179
>chr17:7689942-7690254
>chr17:7690481-7690520
>chr17:7690625-7691327
>chr17:7691381-7692654
>chr17:7692704-7693055
>chr17:7693112-7693207
>chr17:7693348-7693780
>chr17:7693995-7694845
>chr17:7694957-7695273
>chr17:7696279-7696601
>chr17:7697005-7697696
>chr17:7697779-7698116
>chr17:7698441-7699540
>chr17:7699764-7700573
>chr17:7700955-7701409
>chr17:7701804-7701860
>chr17:7704614-7704708
>chr17:7706612-7706746
>chr17:7706861-7706910
>chr17:7708755-7708890
>chr17:7709115-7709177
>chr17:7711300-7711373
>chr17:7712059-7712115
>chr17:7713178-7713515
>chr17:7714119-7714495
>chr17:7715047-7715129
>chr17:7717191-7717237
>chr17:7717906-7718002
>chr17:7719123-7719501
>chr17:7720965-7721476
>chr17:7721965-7722448
>chr17:7722586-7723578
>chr17:7724240-7724692
>chr17:7724744-7725412
>chr17:7725440-7725847
>chr17:7725979-7726655
>chr17:7727462-7727836
>chr17:7728246-7728316
>chr17:7728530-7728596
>chr17:7728713-7729144
>chr17:7729269-7729732
>chr17:7730707-7731178
>chr17:7731420-7732057
>chr17:7732144-7732467
>chr17:7732778-7732847
>chr17:7733460-7733781
>chr17:7735071-7736194
>chr17:7736690-7737006
>chr17:7737643-7737754
>chr17:7738290-7738632
>chr17:7739049-7739456
>chr17:7740147-7740227
>chr17:7741189-7741981
>chr17:7742090-7742460
>chr17:7743268-7743682
>chr17:7743837-7743923
>chr17:7744096-7744319
>chr17:7744942-7745829
>chr17:7746418-7747000
>chr17:7747160-7747266
>chr17:7748490-7748797
>chr17:7749020-7749373
>chr17:7749707-7750188
>chr17:7751098-7751500
>chr17:7751698-7751803
>chr17:7751865-7752132
>chr17:7752203-7752259
>chr17:7752330-7752729
>chr17:7753657-7753970
>chr17:7754059-7754109
>chr17:7754376-7754690
>chr17:7754720-7754938
>chr17:7755802-7756974
>chr17:7757658-7758010
>chr17:7758298-7758353
>chr17:7760084-7760508
>chr17:7761245-7761466
>chr17:7761498-7761792
>chr17:7762025-7762116
>chr17:7762287-7762722
>chr17:7762917-7763579
>chr17:7764433-7764767
>chr17:7764830-7765064
>chr17:7765175-7765414
>chr17:7765761-7766082
>chr17:7766180-7766238
>chr17:7766614-7766977
>chr17:7767068-7767374
>chr17:7767450-7767589
>chr17:7767622-7767738
>chr17:7768457-7768612
>chr17:7768637-7768997
>chr17:7769064-7769113
>chr17:7769139-7769462
>chr17:7769840-7769929
>chr17:7771609-7772018
>chr17:7772742-7773099
>chr17:7773463-7774424
>chr17:7774467-7774531
>chr17:7775400-7775763
>chr17:7776111-7776507
>chr17:7776860-7777175
>chr17:7778578-7778969
>chr17:7779929-7780046
>chr17:7781190-7781507
>chr17:7782561-7782614
>chr17:7782681-7782856
>chr17:7783059-7783380
>chr17:7783539-7783826
>chr17:7784385-7784578
>chr17:7784766-7784861
>chr17:7785031-7785498
>chr17:7787451-7787759
>chr17:7788382-7788442
>chr17:7788875-7789195
>chr17:7789573-7789879
>chr17:7790159-7790568
>chr17:7790704-7791010
>chr17:7791046-7791372
>chr17:7793414-7793756
>chr17:7793900-7793961
>chr17:7794738-7795015
>chr17:7795165-7795225
>chr17:7795427-7796352
>chr17:7796797-7797112
>chr17:7798920-7799018
>chr17:7799473-7799825
>chr17:7800043-7801156
>chr17:7802413-7803116
>chr17:7803290-7803840
>chr17:7804542-7804895
>chr17:7805567-7806707
>chr17:7808087-7808382
>chr17:7808640-7808917
>chr17:7809110-7809148
>chr17:7809432-7809471
>chr17:7809846-7810691
>chr17:7811475-7811586
>chr17:7811647-7811782
>chr17:7812277-7812979
>chr17:7813242-7813408
>chr17:7813623-7813927
>chr17:7814208-7814325
>chr17:7814558-7814872
>chr17:7815019-7815122
>chr17:7815500-7815602
>chr17:7815928-7816108
>chr17:7818132-7818213
>chr17:7819132-7819203
>chr17:7819707-7819773
>chr17:7819867-7820141
>chr17:7820747-7821063
>chr17:7821967-7822276
>chr17:7822960-7823315
>chr17:7823411-7823446
>chr17:7824880-7824952
>chr17:7825913-7826018
>chr17:7826047-7826335
>chr17:7826530-7826845
>chr17:7827061-7827214
>chr17:7827362-7827757
>chr17:7827914-7828857
>chr17:7829013-7829317
>chr17:7829731-7830054
>chr17:7830846-7830918
>chr17:7832222-7832527
>chr17:7834624-7834657
>chr17:7836630-7836694
>chr17:7837698-7837758
>chr17:7838255-7838473
>chr17:7840559-7840605
>chr17:7841058-7841275
>chr17:7846797-7846906
>chr17:7847180-7847256
>chr17:7847378-7847422
>chr17:7847803-7848018
>chr17:7848534-7848695
>chr17:7850281-7850340
>chr17:7850682-7850735
>chr17:7851311-7851381
>chr17:7851408-7851472
>chr17:7860169-7860418
>chr17:7862450-7862772
>chr17:7864345-7865062
>chr17:7865265-7865318
>chr17:7865420-7865610
>chr17:7865894-7866016
>chr17:7866079-7866408
>chr17:7866732-7866927
>chr17:7867259-7867741
>chr17:7869172-7869310
>chr17:7869415-7869455
>chr17:7869479-7869788
>chr17:7870121-7870297
>chr17:7870559-7871046
>chr17:7871261-7871361
>chr17:7871667-7871959
>chr17:7872340-7872700
>chr17:7874594-7876229
>chr17:7876922-7876977
>chr17:7877473-7877612
>chr17:7878461-7879063
>chr17:7879666-7879748
>chr17:7880253-7880403
>chr17:7881866-7882027
>chr17:7883478-7883539
>chr17:7884443-7884957
>chr17:7885018-7885083
>chr17:7885272-7885370
>chr17:7886663-7886707
>chr17:7890096-7890503
>chr17:7891572-7891888
>chr17:7892428-7893174
>chr17:7893385-7893461
>chr17:7894307-7894388
>chr17:7894853-7895009
>chr17:7895551-7895620
>chr17:7895814-7896269
>chr17:7896396-7896961
>chr17:7901203-7901243
>chr17:7901398-7901788
>chr17:7902115-7902463
>chr17:7906400-7906478
>chr17:7910132-7910203
>chr17:7913316-7913379
>chr17:7913640-7913694
>chr17:7913805-7914111
>chr17:7914259-7914603
>chr17:7917174-7917260
>chr17:7917390-7917707
>chr17:7917983-7918740
>chr17:7919024-7919973
>chr17:7920095-7920364
>chr17:7920408-7920739
>chr17:7924690-7925049
>chr17:7925245-7925561
>chr17:7926732-7926786
>chr17:7934863-7934921
>chr17:7935218-7935526
>chr17:7937496-7937839
>chr17:7937988-7938323
>chr17:7938537-7938608
>chr17:7938676-7939422
>chr17:7940835-7940931
>chr17:7941316-7941624
>chr17:7941676-7942642
>chr17:7942785-7943105
>chr17:7944669-7944845
>chr17:7945224-7945793
>chr17:7946571-7947188
>chr17:7947747-7947820
>chr17:7949829-7949897
>chr17:7950111-7950832
>chr17:7951004-7951388
>chr17:7952385-7952773
>chr17:7953136-7953588
>chr17:7953659-7953698
>chr17:7954404-7954461
>chr17:7954674-7954763
>chr17:7954819-7954862
>chr17:7954895-7955456
>chr17:7955516-7955551
>chr17:7956092-7956321
>chr17:7956594-7956763
>chr17:7956807-7957319
>chr17:7957514-7957817
>chr17:7958109-7958368
>chr17:7958503-7959554
>chr17:7960053-7960460
>chr17:7961066-7961347
>chr17:7961430-7961486
>chr17:7961533-7961630
>chr17:7961890-7961943
>chr17:7962404-7963065
>chr17:7963147-7963428
>chr17:7963667-7964040
>chr17:7964228-7965716
>chr17:7966408-7966825
>chr17:7966941-7967630
>chr17:7967981-7968037
>chr17:7968240-7969206
>chr17:7969264-7969310
>chr17:7969505-7971548
>chr17:7972628-7973899
>chr17:7974022-7974329
>chr17:7974674-7975247
>chr17:7975485-7975808
>chr17:7976302-7976625
>chr17:7977341-7977746
>chr17:7978138-7978756
>chr17:7978999-7979523
>chr17:7979692-7979849
>chr17:7979934-7981932
>chr17:7982118-7982370
>chr17:7982433-7982611
>chr17:7983036-7983361
>chr17:7983513-7983736
>chr17:7983861-7984476
>chr17:7984661-7984994
>chr17:7985848-7986101
>chr17:7986236-7986485
>chr17:7986764-7986830
>chr17:7987288-7987370
>chr17:7987967-7988400
>chr17:7989146-7989381
>chr17:7989498-7989779
>chr17:7990628-7990951
>chr17:7991057-7991537
>chr17:7991907-7992227
>chr17:7992366-7992565
>chr17:7992943-7993280
>chr17:7993855-7994128
>chr17:7994229-7994307
>chr17:7994462-7994549
>chr17:7994696-7994833
>chr17:7994905-7995075
>chr17:7995173-7995209
>chr17:7995562-7995685
>chr17:7996299-7997029
>chr17:7997620-7999471
>chr17:7999733-7999927
>chr17:7999961-8000354
>chr17:8000450-8000823
>chr17:8000893-8000989
>chr17:8001377-8001481
>chr17:8001644-8001889
>chr17:8003111-8003177
>chr17:8005853-8005927
>chr17:8006129-8006232
>chr17:8009019-8009052
>chr17:8009689-8009979
>chr17:8010523-8010844
>chr17:8011087-8011419
>chr17:8011533-8011831
>chr17:8017235-8017324
>chr17:8017677-8017996
>chr17:8018338-8018391
>chr17:8019239-8019270
>chr17:8021360-8021739
>chr17:8022991-8023455
>chr17:8023746-8023806
>chr17:8024001-8024315
>chr17:8024732-8025026
>chr17:8025668-8025718
>chr17:8026500-8026808
>chr17:8027685-8027731
>chr17:8028154-8028333
>chr17:8029705-8030051
>chr17:8030095-8030301
>chr17:8030571-8031215
>chr17:8031689-8032222
>chr17:8033333-8033644
>chr17:8033814-8034260
>chr17:8034693-8034985
>chr17:8035641-8035945
>chr17:8036211-8037393
>chr17:8038088-8038293
>chr17:8038352-8038739
>chr17:8039602-8039686
>chr17:8040128-8040163
>chr17:8040204-8040671
>chr17:8041457-8041503
>chr17:8042728-8042778
>chr17:8043772-8044459
>chr17:8048977-8049615
>chr17:8050026-8050317
>chr17:8050434-8050530
>chr17:8050889-8051498
>chr17:8052659-8053510
>chr17:8053551-8053643
>chr17:8053828-8054479
>chr17:8054578-8054889
>chr17:8055188-8055521
>chr17:8058470-8058803
>chr17:8059033-8059068
>chr17:8059143-8059196
>chr17:8061908-8062291
>chr17:8064005-8064103
>chr17:8064204-8064325
>chr17:8064793-8064848
>chr17:8065208-8065470
>chr17:8065911-8066535
>chr17:8068467-8069015
>chr17:8069864-8069914
>chr17:8070024-8070335
>chr17:8071044-8071081
>chr17:8072638-8072733
>chr17:8074440-8074485
>chr17:8075070-8075135
>chr17:8075742-8075856
>chr17:8077833-8078570
>chr17:8078815-8079282
>chr17:8081528-8082857
>chr17:8083166-8083257
>chr17:8083421-8084211
>chr17:8085181-8085462
>chr17:8086441-8086504
>chr17:8086558-8086599
>chr17:8087200-8087296
>chr17:8087696-8087760
>chr17:8087993-8088026
>chr17:8088359-8088743
>chr17:8090081-8090605
>chr17:8090913-8091057
>chr17:8091803-8092140
>chr17:8092323-8092642
>chr17:8093552-8093930
>chr17:8094180-8094291
>chr17:8094451-8094802
>chr17:8097142-8097303
>chr17:8097734-8098087
>chr17:8098204-8099166
>chr17:8099241-8099295
>chr17:8099375-8099689
>chr17:8099782-8100054
>chr17:8100091-8100159
>chr17:8100623-8100807
>chr17:8100935-8101329
>chr17:8101626-8101942
>chr17:8102208-8102491
>chr17:8102931-8103068
>chr17:8105564-8105920
>chr17:8106415-8106557
>chr17:8106644-8106765
>chr17:8107032-8107066
>chr17:8107229-8108154
>chr17:8108792-8108828
>chr17:8108937-8109000
>chr17:8109658-8109716
>chr17:8111706-8111742
>chr17:8112782-8112932
>chr17:8113339-8113681
>chr17:8113735-8114096
>chr17:8114235-8114452
>chr17:8115915-8116018
>chr17:8117138-8117440
>chr17:8117495-8117590
>chr17:8119150-8119228
>chr17:8119402-8119441
>chr17:8119749-8119824
>chr17:8120312-8120396
>chr17:8121055-8121106
>chr17:8122049-8122116
>chr17:8122459-8122511
>chr17:8123335-8123410
>chr17:8124224-8124316
>chr17:8125745-8125817
>chr17:8126513-8126561
>chr17:8127583-8128367
>chr17:8128596-8129496
>chr17:8129600-8129893
>chr17:8130045-8130376
>chr17:8130547-8131546
>chr17:8131650-8132075
>chr17:8132327-8133245
>chr17:8133548-8133586
>chr17:8134231-8134582
>chr17:8134672-8135147
>chr17:8135373-8135447
>chr17:8135526-8136455
>chr17:8136528-8136904
>chr17:8137068-8137388
>chr17:8138039-8138310
>chr17:8138886-8138957
>chr17:8139456-8139520
>chr17:8139787-8140115
>chr17:8142830-8142874
>chr17:8143180-8143248
>chr17:8144899-8144972
>chr17:8145310-8145630
>chr17:8148852-8149232
>chr17:8150650-8150748
>chr17:8153879-8154006
>chr17:8155093-8155178
>chr17:8157342-8158489
>chr17:8159094-8159141
>chr17:8159202-8159250
>chr17:8159710-8159741
>chr17:8160428-8160620
>chr17:8160870-8160997
>chr17:8163040-8163096
>chr17:8163906-8163952
>chr17:8164275-8164411
>chr17:8165424-8166631
>chr17:8166902-8166970
>chr17:8167162-8167674
>chr17:8167981-8168627
>chr17:8168724-8168892
>chr17:8168978-8169234
>chr17:8169674-8170940
>chr17:8171172-8171505
>chr17:8171630-8171854
>chr17:8172015-8172339
>chr17:8172431-8172473
>chr17:8172524-8172883
>chr17:8174944-8175366
>chr17:8175516-8175580
>chr17:8176020-8176120
>chr17:8177407-8177474
>chr17:8177555-8179467
>chr17:8179678-8180388
>chr17:8180634-8180866
>chr17:8181598-8181912
>chr17:8182218-8182650
>chr17:8182844-8182917
>chr17:8183301-8183933
>chr17:8184353-8184671
>chr17:8184929-8185595
>chr17:8185732-8185779
>chr17:8186359-8186429
>chr17:8186865-8186949
>chr17:8187162-8187228
>chr17:8187591-8187666
>chr17:8188967-8189072
>chr17:8191268-8191624
>chr17:8192823-8192858
>chr17:8192978-8193492
>chr17:8193626-8195867
>chr17:8195936-8196234
>chr17:8196730-8197067
>chr17:8197213-8197569
>chr17:8197898-8197970
>chr17:8198056-8198386
>chr17:8198489-8199111
>chr17:8199526-8199613
>chr17:8200401-8200718
>chr17:8200832-8201155
>chr17:8201600-8202234
>chr17:8202273-8202596
>chr17:8202724-8203015
>chr17:8203235-8204115
>chr17:8204466-8204613
>chr17:8205785-8206064
>chr17:8206129-8206444
>chr17:8207106-8207150
>chr17:8208037-8208643
>chr17:8208996-8209319
>chr17:8209598-8209670
>chr17:8210742-8211107
>chr17:8211722-8212021
>chr17:8212237-8212326
>chr17:8212596-8213555
>chr17:8213614-8213733
>chr17:8213829-8214246
>chr17:8214362-8214949
>chr17:8215273-8218071
>chr17:8218195-8218529
>chr17:8218675-8219338
>chr17:8219868-8220210
>chr17:8220360-8220677
>chr17:8220868-8220938
>chr17:8221546-8221620
>chr17:8222131-8222309
>chr17:8222830-8222905
>chr17:8224372-8224685
>chr17:8224821-8225165
>chr17:8225778-8225878
>chr17:8226239-8226305
>chr17:8226609-8226692
>chr17:8227005-8227066
>chr17:8230878-8231177
>chr17:8233052-8233108
>chr17:8233340-8233960
>chr17:8234006-8234280
>chr17:8234602-8234640
>chr17:8236862-8237008
>chr17:8237537-8237712
>chr17:8237937-8237982
>chr17:8238809-8239128
>chr17:8239511-8239753
>chr17:8240090-8241879
>chr17:8241971-8242350
>chr17:8242544-8242604
>chr17:8242731-8242784
>chr17:8243209-8243543
>chr17:8243778-8244103
>chr17:8244513-8244831
>chr17:8244879-8245322
>chr17:8245654-8246254
>chr17:8246591-8247148
>chr17:8247300-8247616
>chr17:8248074-8248108
>chr17:8248268-8248863
>chr17:8250714-8250850
>chr17:8250967-8253114
>chr17:8253522-8253840
>chr17:8254503-8254806
>chr17:8257265-8257586
>chr17:8258397-8258436
>chr17:8258555-8259125
>chr17:8259266-8260193
>chr17:8260276-8261544
>chr17:8261573-8262221
>chr17:8262503-8262808
>chr17:8264695-8264743
>chr17:8266608-8266749
>chr17:8267669-8267722
>chr17:8267822-8268454
>chr17:8268861-8268955
>chr17:8269875-8270184
>chr17:8271664-8272292
>chr17:8272567-8273094
>chr17:8273440-8273777
>chr17:8274313-8274727
>chr17:8274793-8274917
>chr17:8275066-8275426
>chr17:8276313-8276369
>chr17:8276792-8277155
>chr17:8277659-8277998
>chr17:8278388-8278801
>chr17:8279410-8279727
>chr17:8280032-8281233
>chr17:8281280-8282652
>chr17:8283029-8283367
>chr17:8283763-8284375
>chr17:8284527-8285010
>chr17:8285602-8285637
>chr17:8285986-8286049
>chr17:8286259-8286481
>chr17:8286668-8286810
>chr17:8286839-8286953
>chr17:8287324-8287647
>chr17:8288142-8288468
>chr17:8291022-8291075
>chr17:8291757-8292377
>chr17:8293486-8294232
>chr17:8295902-8296340
>chr17:8296729-8297024
>chr17:8297335-8297658
>chr17:8297758-8298748
>chr17:8299064-8300499
>chr17:8301103-8301146
>chr17:8301333-8302598
>chr17:8302679-8302994
>chr17:8303436-8304071
>chr17:8304281-8304503
>chr17:8305151-8309981
>chr17:8312914-8313038
>chr17:8313741-8314099
>chr17:8314307-8314339
>chr17:8314632-8314730
>chr17:8316407-8316461
>chr17:8316763-8317407
>chr17:8317783-8318266
>chr17:8319338-8319399
>chr17:8319630-8320128
>chr17:8320411-8320535
>chr17:8320749-8320887
>chr17:8322765-8323132
>chr17:8323184-8324115
>chr17:8324180-8324312
>chr17:8325443-8326056
>chr17:8326210-8326444
>chr17:8327746-8328052
>chr17:8328378-8328887
>chr17:8329236-8329564
>chr17:8329963-8330264
>chr17:8330367-8330519
>chr17:8330722-8331334
>chr17:8331507-8331850
>chr17:8333105-8333411
>chr17:8333772-8334115
>chr17:8334447-8334865
>chr17:8335352-8335549
>chr17:8335899-8336239
>chr17:8336324-8336666
>chr17:8337243-8337284
>chr17:8337333-8337783
>chr17:8338022-8338338
>chr17:8338475-8338511
>chr17:8338907-8339001
>chr17:8339104-8339796
>chr17:8340764-8341213
>chr17:8341392-8341612
>chr17:8341752-8341890
>chr17:8341986-8342063
>chr17:8342231-8342555
>chr17:8342723-8343033
>chr17:8343133-8343439
>chr17:8343681-8344225
>chr17:8344426-8344789
>chr17:8346065-8346105
>chr17:8346766-8347686
>chr17:8347737-8348380
>chr17:8348820-8350355
>chr17:8350686-8350984
>chr17:8351369-8353454
>chr17:8353745-8353837
>chr17:8354027-8354074
>chr17:8354495-8354771
>chr17:8354972-8355268
>chr17:8355508-8356646
>chr17:8356720-8357857
>chr17:8358310-8358892
>chr17:8359251-8359302
>chr17:8359926-8359967
>chr17:8360269-8360342
>chr17:8361589-8361837
>chr17:8362021-8362364
>chr17:8362696-8362829
>chr17:8363357-8363683
>chr17:8363730-8364210
>chr17:8364335-8364516
>chr17:8364751-8365033
>chr17:8365846-8366162
>chr17:8366688-8367086
>chr17:8367214-8367955
>chr17:8367976-8368268
>chr17:8368375-8368969
>chr17:8370883-8371179
>chr17:8372318-8372597
>chr17:8372775-8372933
>chr17:8373088-8375315
>chr17:8375407-8375459
>chr17:8375519-8375746
>chr17:8377501-8377694
>chr17:8378042-8378564
>chr17:8379182-8379592
>chr17:8379785-8379927
>chr17:8380760-8381233
>chr17:8381289-8381416
>chr17:8381494-8381988
>chr17:8382140-8382338
>chr17:8384027-8384407
>chr17:8384560-8384645
>chr17:8385621-8385938
>chr17:8386047-8386686
>chr17:8387409-8387705
>chr17:8387983-8388175
>chr17:8388587-8389378
>chr17:8389428-8389750
>chr17:8390296-8390621
>chr17:8391010-8391329
>chr17:8393062-8393140
>chr17:8394433-8394729
>chr17:8395330-8395390
>chr17:8395448-8395488
>chr17:8395897-8395978
>chr17:8398603-8398933
>chr17:8399280-8399679
>chr17:8400102-8400468
>chr17:8400775-8401470
>chr17:8402328-8402634
>chr17:8402746-8404194
>chr17:8404242-8404534
>chr17:8406379-8406909
>chr17:8407154-8407477
>chr17:8407510-8407796
>chr17:8407857-8408150
>chr17:8408890-8409155
>chr17:8409283-8409640
>chr17:8409779-8410028
>chr17:8410733-8410816
>chr17:8410989-8411149
>chr17:8411261-8411532
>chr17:8412382-8412731
>chr17:8414120-8414179
>chr17:8414380-8414835
>chr17:8415085-8416331
>chr17:8416986-8417455
>chr17:8418618-8419172
>chr17:8419264-8419340
>chr17:8419662-8419745
>chr17:8420144-8420254
>chr17:8420333-8420409
>chr17:8421257-8421528
>chr17:8421946-8421999
>chr17:8422283-8422483
>chr17:8422718-8423035
>chr17:8423399-8423726
>chr17:8424472-8424962
>chr17:8425289-8426076
>chr17:8427415-8427736
>chr17:8427823-8427939
>chr17:8428313-8429029
>chr17:8429174-8429234
>chr17:8431429-8431505
>chr17:8431659-8431859
>chr17:8431886-8432169
>chr17:8432228-8432817
>chr17:8432980-8433071
>chr17:8433110-8433457
>chr17:8433618-8433916
>chr17:8434149-8434551
>chr17:8434712-8435110
>chr17:8437970-8438260
>chr17:8438487-8438821
>chr17:8438920-8439563
>chr17:8439762-8439944
>chr17:8440004-8440078
>chr17:8440226-8440539
>chr17:8442405-8442610
>chr17:8442760-8443096
>chr17:8445091-8445207
>chr17:8447075-8447448
>chr17:8447964-8448179
>chr17:8448680-8450332
>chr17:8451307-8451438
>chr17:8451899-8452002
>chr17:8452659-8453046
>chr17:8453342-8453441
>chr17:8455402-8455715
>chr17:8456326-8456801
>chr17:8457847-8457998
>chr17:8458633-8459034
>chr17:8460358-8460422
>chr17:8461360-8461526
>chr17:8466292-8466354
>chr17:8466762-8466820
>chr17:8468757-8469023
>chr17:8469667-8470015
>chr17:8471131-8471328
>chr17:8472367-8472675
>chr17:8473184-8473496
>chr17:8478717-8479037
>chr17:8480557-8480598
>chr17:8482673-8482722
>chr17:8484319-8484377
>chr17:8484520-8484755
>chr17:8484822-8485424
>chr17:8485504-8486525
>chr17:8488683-8488761
>chr17:8488946-8489097
>chr17:8489262-8489763
>chr17:8491111-8491151
>chr17:8493071-8493359
>chr17:8493772-8493805
>chr17:8495713-8496014
>chr17:8497123-8497214
>chr17:8497355-8497781
>chr17:8497867-8498395
>chr17:8498562-8498913
>chr17:8500781-8500927
>chr17:8501153-8501317
>chr17:8502165-8502201
>chr17:8502985-8503326
>chr17:8505696-8505983
>chr17:8507667-8508412
>chr17:8508995-8509262
>chr17:8510020-8510298
>chr17:8510943-8511573
>chr17:8511800-8511869
>chr17:8515528-8515849
>chr17:8516831-8517202
>chr17:8517781-8517849
>chr17:8518094-8518438
>chr17:8519923-8520100
>chr17:8520133-8520540
>chr17:8524109-8524504
>chr17:8524627-8524666
>chr17:8524903-8524965
>chr17:8525639-8526097
>chr17:8529265-8529350
>chr17:8530654-8530734
>chr17:8531235-8531271
>chr17:8531500-8531785
>chr17:8532647-8532687
>chr17:8536548-8536984
>chr17:8537656-8537721
>chr17:8538181-8538580
>chr17:8538908-8539121
>chr17:8539574-8539892
>chr17:8540000-8540299
>chr17:8542335-8542386
>chr17:8543497-8543779
>chr17:8544089-8544122
>chr17:8546007-8546361
>chr17:8546687-8546806
>chr17:8546892-8547017
>chr17:8547125-8547193
>chr17:8547716-8547839
>chr17:8549645-8551165
>chr17:8551791-8551841
>chr17:8554021-8554072
>chr17:8554277-8554341
>chr17:8554421-8555164
>chr17:8555353-8555437
>chr17:8555488-8555603
>chr17:8555660-8556118
>chr17:8556231-8556263
>chr17:8556303-8556421
>chr17:8558333-8558385
>chr17:8560581-8560656
>chr17:8560709-8560810
>chr17:8561139-8561651
>chr17:8565220-8565293
>chr17:8566051-8566099
>chr17:8566399-8566519
>chr17:8567489-8567881
>chr17:8568206-8568324
>chr17:8568921-8569246
>chr17:8569545-8569582
>chr17:8570553-8570615
>chr17:8571149-8571398
>chr17:8571488-8571786
>chr17:8572172-8572291
>chr17:8572470-8572605
>chr17:8573758-8574584
>chr17:8575958-8576173
>chr17:8577388-8577839
>chr17:8578199-8578548
>chr17:8579027-8579301
>chr17:8579958-8580130
>chr17:8580681-8580790
>chr17:8584274-8584394
>chr17:8584466-8584540
>chr17:8584686-8584743
>chr17:8584829-8585384
>chr17:8586282-8586333
>chr17:8586500-8586565
>chr17:8588733-8588813
>chr17:8590301-8590619
>chr17:8590866-8591212
>chr17:8592250-8592359
>chr17:8592483-8592546
>chr17:8592713-8592767
>chr17:8592892-8592983
>chr17:8593108-8593564
>chr17:8593642-8594394
>chr17:8594462-8595134
>chr17:8595420-8595733
>chr17:8596136-8596495
>chr17:8596626-8596695
>chr17:8597295-8597438
>chr17:8597606-8597921
>chr17:8597979-8598144
>chr17:8598688-8599012
>chr17:8599527-8599572
>chr17:8601704-8602299
>chr17:8604653-8604796
>chr17:8605347-8605801
>chr17:8605904-8606134
>chr17:8608796-8609116
>chr17:8609347-8609403
>chr17:8610285-8610869
>chr17:8611511-8611614
>chr17:8611795-8612074
>chr17:8612178-8612295
>chr17:8612421-8612969
>chr17:8614298-8614623
>chr17:8614867-8615574
>chr17:8615658-8615783
>chr17:8615938-8616330
>chr17:8616411-8616832
>chr17:8617804-8618033
>chr17:8618224-8618540
>chr17:8618839-8618983
>chr17:8619561-8619968
>chr17:8620223-8620384
>chr17:8623504-8623590
>chr17:8624807-8625293
>chr17:8625407-8625836
>chr17:8626279-8626655
>chr17:8627782-8627952
>chr17:8629326-8629372
>chr17:8632602-8633005
>chr17:8633886-8636035
>chr17:8636175-8636508
>chr17:8637035-8637688
>chr17:8638160-8638570
>chr17:8639292-8640088
>chr17:8640947-8641491
>chr17:8642047-8642411
>chr17:8642487-8642581
>chr17:8642610-8642936
>chr17:8643882-8644191
>chr17:8644609-8645027
>chr17:8645185-8645545
>chr17:8645753-8645806
>chr17:8646213-8646538
>chr17:8647029-8647528
>chr17:8647735-8648045
>chr17:8648850-8649168
>chr17:8650300-8650444
>chr17:8650696-8651050
>chr17:8652059-8652306
>chr17:8652609-8652980
>chr17:8653029-8653125
>chr17:8653215-8653308
>chr17:8653511-8653864
>chr17:8653962-8654011
>chr17:8654663-8655240
>chr17:8655561-8655813
>chr17:8656338-8656429
>chr17:8656877-8657247
>chr17:8657898-8658281
>chr17:8659904-8660239
>chr17:8660735-8661373
>chr17:8661579-8661880
>chr17:8661917-8662021
>chr17:8662258-8662708
>chr17:8664355-8664669
>chr17:8665126-8665430
>chr17:8666361-8666642
>chr17:8667123-8667646
>chr17:8667951-8669025
>chr17:8670001-8670317
>chr17:8670996-8671034
>chr17:8671084-8672317
>chr17:8672675-8672981
>chr17:8673099-8673452
>chr17:8675887-8676515
>chr17:8676672-8677268
>chr17:8677376-8677705
>chr17:8677787-8677855
>chr17:8678146-8678202
>chr17:8678503-8678573
>chr17:8679559-8679984
>chr17:8682006-8683309
>chr17:8683363-8683471
>chr17:8683536-8683622
>chr17:8684073-8684405
>chr17:8684500-8684578
>chr17:8684658-8684687
>chr17:8684727-8684767
>chr17:8684915-8685366
>chr17:8685638-8685940
>chr17:8686337-8686660
>chr17:8687254-8687835
>chr17:8687940-8688005
>chr17:8688355-8689197
>chr17:8689345-8689575
>chr17:8689818-8690341
>chr17:8690694-8691131
>chr17:8691434-8691690
>chr17:8692005-8692069
>chr17:8692151-8692186
>chr17:8692407-8692976
>chr17:8693056-8693148
>chr17:8693636-8693975
>chr17:8694180-8694269
>chr17:8694533-8694913
>chr17:8695458-8695530
>chr17:8695673-8695991
>chr17:8697098-8697197
>chr17:8697697-8697733
>chr17:8698647-8698695
>chr17:8699601-8700146
>chr17:8700767-8700846
>chr17:8701586-8701798
>chr17:8702142-8702706
>chr17:8702778-8702962
>chr17:8703342-8703962
>chr17:8704044-8704183
>chr17:8704484-8704593
>chr17:8704906-8705225
>chr17:8705532-8705644
>chr17:8705711-8706019
>chr17:8706531-8706590
>chr17:8707139-8707260
>chr17:8708626-8708961
>chr17:8709494-8709851
>chr17:8710186-8710273
>chr17:8710343-8710450
>chr17:8710698-8710739
>chr17:8711166-8711204
>chr17:8711627-8712303
>chr17:8713734-8713840
>chr17:8714169-8714606
>chr17:8715156-8715307
>chr17:8715331-8715414
>chr17:8715501-8716318
>chr17:8716432-8716813
>chr17:8717050-8717313
>chr17:8717368-8717421
>chr17:8717466-8718639
>chr17:8719174-8719484
>chr17:8719673-8719778
>chr17:8720514-8720876
>chr17:8721451-8721836
>chr17:8722327-8722641
>chr17:8722704-8723646
>chr17:8723749-8723784
>chr17:8723892-8724195
>chr17:8724450-8724560
>chr17:8725578-8725620
>chr17:8727745-8728210
>chr17:8728324-8728475
>chr17:8729299-8729715
>chr17:8730310-8730642
>chr17:8731096-8732370
>chr17:8732468-8732517
>chr17:8733481-8733791
>chr17:8734111-8734257
>chr17:8734531-8734669
>chr17:8735294-8735388
>chr17:8736150-8736371
>chr17:8736882-8737183
>chr17:8737342-8737410
>chr17:8737814-8738124
>chr17:8738378-8738768
>chr17:8738786-8738849
>chr17:8739075-8739140
>chr17:8739497-8739847
>chr17:8740220-8740519
>chr17:8740834-8740882
>chr17:8741196-8741429
>chr17:8741856-8741972
>chr17:8743322-8743371
>chr17:8743964-8744038
>chr17:8744873-8744959
>chr17:8745350-8745689
>chr17:8746816-8746894
>chr17:8747472-8747522
>chr17:8747792-8748191
>chr17:8748278-8748554
>chr17:8749083-8749702
>chr17:8750112-8750754
>chr17:8751154-8751480
>chr17:8751557-8751743
>chr17:8752815-8753012
>chr17:8753162-8753341
>chr17:8753700-8753815
>chr17:8754143-8754613
>chr17:8754809-8754873
>chr17:8754993-8755087
>chr17:8755515-8755699
>chr17:8756024-8756239
>chr17:8756804-8757081
>chr17:8757259-8757420
>chr17:8757757-8758037
>chr17:8759380-8759632
>chr17:8760252-8760451
>chr17:8760813-8761134
>chr17:8761987-8762391
>chr17:8762524-8762790
>chr17:8763208-8763527
>chr17:8763922-8765869
>chr17:8766363-8766552
>chr17:8767278-8767668
>chr17:8768479-8768983
>chr17:8769222-8769589
>chr17:8770655-8770753
>chr17:8771057-8772216
>chr17:8772593-8773435
>chr17:8773738-8774070
>chr17:8774200-8774795
>chr17:8774846-8775219
>chr17:8775271-8775372
>chr17:8775477-8775921
>chr17:8778325-8778363
>chr17:8778730-8778822
>chr17:8779169-8779325
>chr17:8779411-8779752
>chr17:8779931-8780197
>chr17:8780504-8780576
>chr17:8780614-8781003
>chr17:8781933-8782022
>chr17:8782230-8782297
>chr17:8782644-8782714
>chr17:8782825-8783458
>chr17:8783490-8784510
>chr17:8786719-8787139
>chr17:8787389-8787746
>chr17:8788266-8788306
>chr17:8790989-8791360
>chr17:8791403-8791880
>chr17:8791917-8792051
>chr17:8792256-8792319
>chr17:8792408-8792636
>chr17:8792691-8792770
>chr17:8793026-8793356
>chr17:8793471-8793552
>chr17:8793828-8793859
>chr17:8794119-8794178
>chr17:8794621-8794656
>chr17:8794960-8795282
>chr17:8795615-8795979
>chr17:8796572-8796864
>chr17:8800364-8800677
>chr17:8801976-8802578
>chr17:8805184-8805314
>chr17:8805628-8805980
>chr17:8807565-8807634
>chr17:8807984-8808125
>chr17:8809077-8809710
>chr17:8809805-8813970
>chr17:8814212-8814673
>chr17:8815219-8815519
>chr17:8815715-8815789
>chr17:8816828-8816869
>chr17:8817302-8817714
>chr17:8818360-8818659
>chr17:8819628-8820150
>chr17:8821219-8821338
>chr17:8821690-8821848
>chr17:8822061-8822187
>chr17:8823996-8824291
>chr17:8825276-8825385
>chr17:8826180-8826834
>chr17:8827115-8827169
>chr17:8827689-8827820
>chr17:8828263-8828331
>chr17:8829072-8829673
>chr17:8830521-8830562
>chr17:8830628-8830766
>chr17:8830846-8831368
>chr17:8832125-8832228
>chr17:8832370-8832708
>chr17:8833526-8834184
>chr17:8834392-8834528
>chr17:8834564-8834693
>chr17:8834817-8835176
>chr17:8835602-8835644
>chr17:8836919-8837006
>chr17:8837264-8837310
>chr17:8839050-8839388
>chr17:8839547-8839724
>chr17:8840122-8840529
>chr17:8840626-8841053
>chr17:8841298-8841370
>chr17:8841498-8841576
>chr17:8841840-8842262
>chr17:8843253-8843359
>chr17:8844545-8846689
>chr17:8847510-8847858
>chr17:8848413-8848607
>chr17:8848816-8848863
>chr17:8849102-8849211
>chr17:8850019-8850490
>chr17:8851141-8851579
>chr17:8851704-8852289
>chr17:8852431-8852788
>chr17:8852886-8852924
>chr17:8853151-8853973
>chr17:8854159-8854633
>chr17:8854708-8855795
>chr17:8855826-8855983
>chr17:8856074-8856123
>chr17:8856247-8856627
>chr17:8856969-8857019
>chr17:8857283-8857326
>chr17:8857653-8858031
>chr17:8858289-8858604
>chr17:8859456-8859532
>chr17:8859757-8859952
>chr17:8860223-8860566
>chr17:8860911-8861216
>chr17:8861395-8861545
>chr17:8861653-8861712
>chr17:8861902-8862100
>chr17:8862941-8863006
>chr17:8863039-8863840
>chr17:8864526-8864914
>chr17:8866130-8866558
>chr17:8867697-8867729
>chr17:8870154-8870212
>chr17:8871332-8871371
>chr17:8871625-8872071
>chr17:8872792-8872861
>chr17:8872911-8872975
>chr17:8873064-8873180
>chr17:8873595-8873682
>chr17:8874621-8874686
>chr17:8874907-8875407
>chr17:8876331-8876583
>chr17:8876719-8876822
>chr17:8877023-8877712
>chr17:8880042-8880119
>chr17:8881428-8881580
>chr17:8883083-8883398
>chr17:8883531-8883563
>chr17:8884274-8884315
>chr17:8884495-8884599
>chr17:8884993-8885146
>chr17:8885648-8885850
>chr17:8886584-8886755
>chr17:8887686-8888065
>chr17:8888788-8888850
>chr17:8889803-8889890
>chr17:8890662-8890735
>chr17:8891116-8891205
>chr17:8891589-8891940
>chr17:8893128-8893163
>chr17:8893235-8893309
>chr17:8897916-8897972
>chr17:8898527-8898616
>chr17:8899079-8899151
>chr17:8899502-8899538
>chr17:8899751-8900050
>chr17:8902034-8902603
>chr17:8902812-8903557
>chr17:8903648-8903749
>chr17:8905976-8906279
>chr17:8906395-8906486
>chr17:8906576-8906818
>chr17:8907019-8907333
>chr17:8907655-8908007
>chr17:8909290-8909600
>chr17:8910114-8910182
>chr17:8910390-8910450
>chr17:8910658-8910758
>chr17:8912373-8912454
>chr17:8912660-8912717
>chr17:8912977-8913082
>chr17:8913419-8913735
>chr17:8914196-8914248
>chr17:8915155-8915446
>chr17:8916124-8916199
>chr17:8917502-8917913
>chr17:8918018-8918346
>chr17:8919821-8920197
>chr17:8920295-8920340
>chr17:8920819-8921229
>chr17:8921625-8921688
>chr17:8921757-8922089
>chr17:8922120-8922208
>chr17:8922281-8922332
>chr17:8923349-8923461
>chr17:8923861-8924387
>chr17:8924993-8925583
>chr17:8926412-8926776
>chr17:8927177-8927247
>chr17:8927706-8928078
>chr17:8928295-8928390
>chr17:8928449-8928557
>chr17:8928639-8928891
>chr17:8929112-8929362
>chr17:8929397-8929483
>chr17:8929532-8930727
>chr17:8930808-8931022
>chr17:8932118-8932191
>chr17:8932236-8932569
>chr17:8932683-8933000
>chr17:8933118-8933314
>chr17:8933471-8933677
>chr17:8933814-8933909
>chr17:8933949-8934006
>chr17:8934153-8934371
>chr17:8934440-8934524
>chr17:8935769-8936733
>chr17:8936844-8937071
>chr17:8937141-8937766
>chr17:8937832-8938346
>chr17:8938453-8938757
>chr17:8940528-8940949
>chr17:8941287-8941415
>chr17:8942311-8942372
>chr17:8942568-8942910
>chr17:8943090-8944408
>chr17:8945014-8945089
>chr17:8945708-8945846
>chr17:8946976-8947064
>chr17:8947758-8948104
>chr17:8948211-8948255
>chr17:8949483-8949545
>chr17:8949597-8949950
>chr17:8950286-8951671
>chr17:8951989-8952022
>chr17:8954019-8954104
>chr17:8954650-8954966
>chr17:8955911-8956195
>chr17:8958032-8958309
>chr17:8958742-8959057
>chr17:8960827-8960869
>chr17:8961347-8961677
>chr17:8962149-8962224
>chr17:8962679-8962814
>chr17:8962966-8963149
>chr17:8963344-8963394
>chr17:8963503-8963673
>chr17:8964098-8964415
>chr17:8966140-8966477
>chr17:8967223-8967298
>chr17:8968490-8968900
>chr17:8968930-8969182
>chr17:8969443-8969686
>chr17:8971024-8971777
>chr17:8971884-8971937
>chr17:8972151-8972383
>chr17:8972601-8974043
>chr17:8974096-8974663
>chr17:8974779-8974847
>chr17:8974960-8975322
>chr17:8976223-8976431
>chr17:8977357-8979578
>chr17:8980064-8980871
>chr17:8981181-8981491
>chr17:8981789-8982441
>chr17:8982671-8982735
>chr17:8983187-8983802
>chr17:8983914-8984532
>chr17:8984695-8984818
>chr17:8984915-8985107
>chr17:8985634-8985799
>chr17:8986152-8986297
>chr17:8986631-8986690
>chr17:8986951-8987274
>chr17:8987387-8987526
>chr17:8987606-8988036
>chr17:8988081-8988184
>chr17:8988232-8988346
>chr17:8988543-8988976
>chr17:8989023-8989726
>chr17:8990158-8990496
>chr17:8990971-8991315
>chr17:8991357-8991403
>chr17:8992502-8993263
>chr17:8993596-8993806
>chr17:8993985-8994295
>chr17:8994625-8994668
>chr17:8994919-8995064
>chr17:8997111-8997431
>chr17:8997526-8997848
>chr17:8998483-8998668
>chr17:8998796-8999120
>chr17:8999341-8999478
>chr17:8999544-9000406
>chr17:9000717-9001229
>chr17:9001307-9001435
>chr17:9001775-9002181
>chr17:9005405-9005538
>chr17:9007089-9008040
>chr17:9008241-9008624
>chr17:9008747-9008813
>chr17:9008859-9009124
>chr17:9010622-9011387
>chr17:9011537-9011898
>chr17:9012221-9012676
>chr17:9012995-9013107
>chr17:9013184-9013538
>chr17:9014943-9014992
>chr17:9015121-9015456
>chr17:9015722-9016111
>chr17:9016621-9016688
>chr17:9018342-9018664
>chr17:9019287-9019392
>chr17:9020581-9020621
>chr17:9021463-9021542
>chr17:9021678-9021753
>chr17:9024942-9024994
>chr17:9027141-9027275
>chr17:9027364-9027403
>chr17:9027502-9027554
>chr17:9027923-9028137
>chr17:9029217-9029262
>chr17:9029663-9030032
>chr17:9030455-9030781
>chr17:9031659-9032005
>chr17:9032950-9033260
>chr17:9033468-9033973
>chr17:9034303-9034728
>chr17:9034922-9035247
>chr17:9035530-9036165
>chr17:9036278-9036563
>chr17:9037158-9037249
>chr17:9037923-9037973
>chr17:9038207-9038275
>chr17:9038622-9038688
>chr17:9039466-9039745
>chr17:9039871-9040202
>chr17:9040333-9040400
>chr17:9040840-9041260
>chr17:9041389-9042059
>chr17:9042162-9042207
>chr17:9042279-9042814
>chr17:9043527-9043928
>chr17:9044170-9044587
>chr17:9045577-9045717
>chr17:9046027-9046461
>chr17:9046501-9048996
>chr17:9049118-9049174
>chr17:9049314-9049473
>chr17:9049920-9050300
>chr17:9050381-9050697
>chr17:9051518-9051835
>chr17:9051954-9052274
>chr17:9052651-9052755
>chr17:9053087-9053262
>chr17:9055163-9055261
>chr17:9055627-9056359
>chr17:9057847-9058290
>chr17:9058614-9058715
>chr17:9058886-9059102
>chr17:9059272-9059462
>chr17:9059538-9059830
>chr17:9060128-9060430
>chr17:9060694-9061002
>chr17:9061665-9062011
>chr17:9063081-9063402
>chr17:9063553-9063836
>chr17:9064770-9065243
>chr17:9066141-9066288
>chr17:9066344-9066647
>chr17:9066724-9067282
>chr17:9067938-9068031
>chr17:9068176-9068829
>chr17:9070266-9070299
>chr17:9070593-9070894
>chr17:9071448-9071530
>chr17:9072913-9072955
>chr17:9075191-9075537
>chr17:9076340-9076681
>chr17:9077476-9077525
>chr17:9078041-9078173
>chr17:9079616-9079832
>chr17:9080495-9081094
>chr17:9081151-9081265
>chr17:9082051-9082366
>chr17:9083087-9083401
>chr17:9084141-9084269
>chr17:9084593-9085099
>chr17:9086236-9086378
>chr17:9086584-9086922
>chr17:9089127-9089484
>chr17:9090154-9090479
>chr17:9091186-9094185
>chr17:9094406-9094556
>chr17:9094705-9095070
>chr17:9095690-9096088
>chr17:9096360-9096680
>chr17:9097313-9097680
>chr17:9098832-9098923
>chr17:9099115-9099694
>chr17:9099837-9100118
>chr17:9100160-9100606
>chr17:9101714-9102074
>chr17:9102151-9102566
>chr17:9103212-9104361
>chr17:9105547-9105723
>chr17:9106047-9106110
>chr17:9106446-9106908
>chr17:9107693-9107745
>chr17:9107812-9107873
>chr17:9108836-9109263
>chr17:9109810-9110023
>chr17:9110266-9110580
>chr17:9110624-9110792
>chr17:9110913-9111355
>chr17:9111601-9111954
>chr17:9112440-9112843
>chr17:9113005-9113324
>chr17:9113392-9113457
>chr17:9113873-9114244
>chr17:9114469-9114775
>chr17:9116295-9116341
>chr17:9116476-9116551
>chr17:9117232-9117325
>chr17:9117467-9117790
>chr17:9118036-9118773
>chr17:9118801-9119913
>chr17:9119992-9120305
>chr17:9122037-9122344
>chr17:9124852-9124931
>chr17:9125065-9125775
>chr17:9126218-9126555
>chr17:9127837-9128335
>chr17:9131070-9131110
>chr17:9131353-9131467
>chr17:9131577-9132026
>chr17:9132588-9132894
>chr17:9133576-9134208
>chr17:9136286-9136622
>chr17:9137510-9137806
>chr17:9138010-9138095
>chr17:9138210-9138260
>chr17:9138728-9138809
>chr17:9139728-9139991
>chr17:9141768-9142325
>chr17:9142712-9142773
>chr17:9143885-9144200
>chr17:9144389-9144422
>chr17:9144887-9144922
>chr17:9145630-9145944
>chr17:9147258-9147533
>chr17:9148567-9148621
>chr17:9149248-9149295
>chr17:9149772-9150244
>chr17:9151724-9152266
>chr17:9152991-9153463
>chr17:9154314-9154352
>chr17:9155327-9155643
>chr17:9155803-9155948
>chr17:9156873-9157113
>chr17:9159471-9159847
>chr17:9160099-9160408
>chr17:9160599-9160983
>chr17:9161519-9161804
>chr17:9161999-9162221
>chr17:9162299-9162404
>chr17:9162450-9162479
>chr17:9162527-9162601
>chr17:9162664-9162740
>chr17:9163010-9163100
>chr17:9164115-9164482
>chr17:9165210-9165256
>chr17:9166138-9166645
>chr17:9168220-9168552
>chr17:9169153-9169190
>chr17:9169572-9169893
>chr17:9170872-9170897
>chr17:9171640-9171791
>chr17:9171878-9172490
>chr17:9172560-9173022
>chr17:9174435-9174604
>chr17:9176054-9176209
>chr17:9177908-9178218
>chr17:9178300-9178372
>chr17:9178420-9178523
>chr17:9179661-9179734
>chr17:9180060-9180357
>chr17:9181987-9182301
>chr17:9183282-9183343
>chr17:9184907-9184950
>chr17:9185610-9185643
>chr17:9186401-9186457
>chr17:9186913-9186959
>chr17:9186990-9187070
>chr17:9187414-9188565
>chr17:9189195-9189250
>chr17:9189345-9189687
>chr17:9190542-9190882
>chr17:9190938-9191015
>chr17:9191115-9191482
>chr17:9191752-9191998
>chr17:9192500-9192573
>chr17:9192793-9193113
>chr17:9193246-9193340
>chr17:9193619-9194247
>chr17:9194559-9194630
>chr17:9194959-9195251
>chr17:9196104-9196172
>chr17:9196923-9197004
>chr17:9197174-9197217
>chr17:9197372-9197698
>chr17:9199121-9199447
>chr17:9201901-9202266
>chr17:9202879-9203279
>chr17:9203502-9203879
>chr17:9204173-9204583
>chr17:9205339-9205627
>chr17:9207086-9207155
>chr17:9207945-9208257
>chr17:9208920-9209086
>chr17:9210185-9210256
>chr17:9210396-9210498
>chr17:9210633-9210943
>chr17:9213053-9213172
>chr17:9213995-9214225
>chr17:9214508-9215008
>chr17:9215206-9215320
>chr17:9215959-9216262
>chr17:9216757-9217076
>chr17:9219794-9219860
>chr17:9219954-9220007
>chr17:9221510-9221576
>chr17:9223258-9223576
>chr17:9224787-9224955
>chr17:9225012-9225303
>chr17:9226243-9226322
>chr17:9227163-9227622
>chr17:9227700-9227811
>chr17:9228003-9228114
>chr17:9228200-9228246
>chr17:9230721-9231026
>chr17:9234618-9234658
>chr17:9234922-9235274
>chr17:9235557-9236036
>chr17:9237034-9237433
>chr17:9239526-9239588
>chr17:9240690-9240772
>chr17:9241424-9241506
>chr17:9241668-9241711
>chr17:9243661-9243722
>chr17:9243794-9243909
>chr17:9246396-9246638
>chr17:9247473-9247544
>chr17:9248363-9248618
>chr17:9250080-9250437
>chr17:9251842-9252644
>chr17:9253192-9253244
>chr17:9254379-9254702
>chr17:9254794-9255024
>chr17:9255224-9255599
>chr17:9256362-9256452
>chr17:9257452-9257486
>chr17:9257709-9258024
>chr17:9259932-9260660
>chr17:9262517-9262899
>chr17:9263130-9263482
>chr17:9263928-9263961
>chr17:9264117-9264639
>chr17:9264740-9265122
>chr17:9265633-9265770
>chr17:9267703-9267996
>chr17:9268898-9269258
>chr17:9270225-9270711
>chr17:9271139-9271785
>chr17:9274374-9275057
>chr17:9275562-9275905
>chr17:9276585-9277117
>chr17:9278161-9278464
>chr17:9279011-9279386
>chr17:9279954-9280620
>chr17:9281645-9281936
>chr17:9281973-9282063
>chr17:9282116-9282439
>chr17:9283268-9283585
>chr17:9285023-9285069
>chr17:9287738-9288799
>chr17:9289559-9289860
>chr17:9290086-9290262
>chr17:9291147-9291473
>chr17:9293754-9294103
>chr17:9294715-9295102
>chr17:9295372-9296507
>chr17:9296860-9296913
>chr17:9297557-9297833
>chr17:9298527-9298856
>chr17:9299427-9299742
>chr17:9300044-9300409
>chr17:9300657-9300766
>chr17:9300815-9301135
>chr17:9301449-9301815
>chr17:9301959-9302028
>chr17:9303009-9303312
>chr17:9303778-9303816
>chr17:9304226-9304571
>chr17:9305033-9305611
>chr17:9305732-9306315
>chr17:9306475-9307164
>chr17:9307688-9308385
>chr17:9308439-9308887
>chr17:9310725-9310769
>chr17:9310950-9311272
>chr17:9311640-9311719
>chr17:9311741-9312544
>chr17:9312879-9313218
>chr17:9313636-9313936
>chr17:9314373-9315302
>chr17:9315362-9315428
>chr17:9315597-9316018
>chr17:9316384-9316517
>chr17:9316558-9316630
>chr17:9317477-9317784
>chr17:9318122-9318317
>chr17:9319114-9319463
>chr17:9319635-9320378
>chr17:9320605-9320923
>chr17:9321209-9321817
>chr17:9323248-9323374
>chr17:9324005-9324174
>chr17:9324454-9324794
>chr17:9324912-9324985
>chr17:9325072-9325272
>chr17:9325529-9325597
>chr17:9326112-9326489
>chr17:9326802-9328159
>chr17:9328254-9328421
>chr17:9328764-9329099
>chr17:9331277-9331345
>chr17:9333109-9333708
>chr17:9333818-9333906
>chr17:9333956-9334208
>chr17:9334254-9334747
>chr17:9334791-9335468
>chr17:9335799-9335859
>chr17:9336322-9336749
>chr17:9337372-9337675
>chr17:9337996-9338394
>chr17:9338798-9339096
>chr17:9339364-9339692
>chr17:9340635-9341068
>chr17:9341429-9341744
>chr17:9341983-9342342
>chr17:9342712-9343097
>chr17:9344250-9344556
>chr17:9345141-9345485
>chr17:9345525-9345699
>chr17:9345699-9346157
>chr17:9346842-9347156
>chr17:9347382-9348038
>chr17:9348134-9348562
>chr17:9348953-9349755
>chr17:9349830-9350070
>chr17:9350190-9350390
>chr17:9350516-9350875
>chr17:9351138-9351509
>chr17:9351886-9352155
>chr17:9352443-9353183
>chr17:9353769-9353838
>chr17:9354261-9354627
>chr17:9355312-9355942
>chr17:9356980-9357272
>chr17:9357362-9357743
>chr17:9358075-9358384
>chr17:9359027-9359282
>chr17:9359514-9359985
>chr17:9360153-9360514
>chr17:9362043-9362351
>chr17:9362530-9362944
>chr17:9364467-9365072
>chr17:9365690-9366029
>chr17:9366181-9366535
>chr17:9367146-9367223
>chr17:9367690-9368551
>chr17:9368958-9369138
>chr17:9369622-9370237
>chr17:9370964-9371042
>chr17:9372443-9373165
>chr17:9373323-9374407
>chr17:9374695-9375092
>chr17:9375680-9375839
>chr17:9376105-9376910
>chr17:9377213-9377749
>chr17:9378312-9378352
>chr17:9378955-9379271
>chr17:9379678-9379989
>chr17:9380180-9380606
>chr17:9380643-9380704
>chr17:9380723-9381287
>chr17:9381692-9382120
>chr17:9382346-9382587
>chr17:9383017-9383208
>chr17:9383529-9383580
>chr17:9383681-9383948
>chr17:9384009-9384112
>chr17:9384241-9384676
>chr17:9384864-9384901
>chr17:9385373-9385630
>chr17:9385817-9386083
>chr17:9386138-9386199
>chr17:9386385-9386455
>chr17:9386536-9386600
>chr17:9386826-9387016
>chr17:9387292-9387611
>chr17:9388096-9388402
>chr17:9388522-9388825
>chr17:9390238-9390904
>chr17:9391166-9391486
>chr17:9392297-9392346
>chr17:9392380-9392745
>chr17:9392991-9393051
>chr17:9393201-9393267
>chr17:9393964-9394014
>chr17:9394055-9394138
>chr17:9394345-9394686
>chr17:9394759-9395102
>chr17:9395287-9395614
>chr17:9396223-9396751
>chr17:9397019-9397074
>chr17:9397107-9397425
>chr17:9397611-9398037
>chr17:9398647-9399093
>chr17:9399513-9399902
>chr17:9400064-9400712
>chr17:9402088-9402468
>chr17:9402672-9402711
>chr17:9403641-9404962
>chr17:9405060-9405451
>chr17:9405732-9405791
>chr17:9405835-9406077
>chr17:9406179-9406319
>chr17:9406519-9406837
>chr17:9407009-9407061
>chr17:9407192-9407337
>chr17:9407398-9408069
>chr17:9408111-9408212
>chr17:9409051-9409175
>chr17:9410775-9410830
>chr17:9412196-9412613
>chr17:9413841-9414185
>chr17:9414777-9415092
>chr17:9415488-9415790
>chr17:9416342-9416674
>chr17:9416708-9417248
>chr17:9417411-9417680
>chr17:9417762-9417798
>chr17:9418300-9418360
>chr17:9418509-9419350
>chr17:9421102-9421421
>chr17:9421756-9422484
>chr17:9422509-9422789
>chr17:9423318-9423615
>chr17:9425596-9425694
>chr17:9426125-9426794
>chr17:9428217-9428532
>chr17:9428609-9428887
>chr17:9429119-9431596
>chr17:9433461-9433565
>chr17:9434009-9434309
>chr17:9434619-9434810
>chr17:9434905-9435031
>chr17:9435062-9435135
>chr17:9435784-9435909
>chr17:9436094-9436357
>chr17:9437960-9438309
>chr17:9438438-9439099
>chr17:9439407-9439440
>chr17:9439546-9439915
>chr17:9440512-9440828
>chr17:9441202-9441516
>chr17:9441652-9441952
>chr17:9442404-9442715
>chr17:9444122-9444292
>chr17:9444686-9444733
>chr17:9445480-9445539
>chr17:9445777-9446289
>chr17:9447409-9447727
>chr17:9447858-9448270
>chr17:9448512-9448542
>chr17:9448939-9449983
>chr17:9450029-9450376
>chr17:9450519-9450571
>chr17:9451645-9451815
>chr17:9452800-9453111
>chr17:9453479-9453793
>chr17:9454044-9454249
>chr17:9454278-9454789
>chr17:9454930-9455546
>chr17:9455607-9455667
>chr17:9456772-9456822
>chr17:9457268-9457461
>chr17:9458148-9458563
>chr17:9458818-9459136
>chr17:9459535-9459837
>chr17:9460351-9460704
>chr17:9460879-9460943
>chr17:9461626-9462154
>chr17:9462433-9462760
>chr17:9463188-9463244
>chr17:9463486-9464120
>chr17:9464729-9465024
>chr17:9465926-9466275
>chr17:9466873-9467334
>chr17:9468096-9468414
>chr17:9470716-9471456
>chr17:9471832-9471875
>chr17:9471924-9471980
>chr17:9473025-9473648
>chr17:9473697-9473809
>chr17:9474272-9474612
>chr17:9474682-9474971
>chr17:9475904-9476203
>chr17:9476381-9477348
>chr17:9478139-9478443
>chr17:9479188-9479650
>chr17:9479804-9479862
>chr17:9480232-9480265
>chr17:9480862-9481187
>chr17:9481678-9481991
>chr17:9482029-9482230
>chr17:9482645-9482953
>chr17:9483395-9483542
>chr17:9484137-9484170
>chr17:9484431-9484850
>chr17:9485005-9485115
>chr17:9485559-9485884
>chr17:9486190-9486280
>chr17:9486576-9486852
>chr17:9488030-9488342
>chr17:9488486-9488555
>chr17:9488762-9488856
>chr17:9488868-9489380
>chr17:9489681-9489995
>chr17:9490372-9490663
>chr17:9491093-9491111
>chr17:9491111-9491127
>chr17:9492022-9492252
>chr17:9492659-9493314
>chr17:9493980-9494755
>chr17:9495045-9495130
>chr17:9495907-9496380
>chr17:9496579-9496755
>chr17:9496943-9497057
>chr17:9498075-9498420
>chr17:9499420-9499704
>chr17:9499766-9499824
>chr17:9500625-9501069
>chr17:9501212-9501282
>chr17:9501343-9502454
>chr17:9502551-9503286
>chr17:9503471-9504186
>chr17:9504299-9504423
>chr17:9504686-9505031
>chr17:9505655-9505973
>chr17:9508010-9508288
>chr17:9508301-9508878
>chr17:9508904-9514679
>chr17:9515504-9515830
>chr17:9516206-9516348
>chr17:9516689-9516775
>chr17:9517086-9517285
>chr17:9517673-9517785
>chr17:9518294-9518438
>chr17:9518582-9518901
>chr17:9521576-9521650
>chr17:9522410-9523431
>chr17:9524239-9524574
>chr17:9524751-9525113
>chr17:9525308-9525668
>chr17:9526524-9527468
>chr17:9528243-9528617
>chr17:9529245-9529356
>chr17:9529849-9530357
>chr17:9530489-9530596
>chr17:9530908-9531091
>chr17:9531511-9531576
>chr17:9531731-9531841
>chr17:9532493-9532663
>chr17:9533221-9533490
>chr17:9534176-9534949
>chr17:9535086-9535130
>chr17:9535395-9535731
>chr17:9536737-9537052
>chr17:9539243-9539382
>chr17:9541727-9541848
>chr17:9542069-9542796
>chr17:9542827-9542877
>chr17:9543278-9543606
>chr17:9543988-9544038
>chr17:9544556-9544615
>chr17:9544703-9545015
>chr17:9545578-9545892
>chr17:9546587-9546894
>chr17:9546964-9548410
>chr17:9548537-9548885
>chr17:9549913-9550245
>chr17:9550444-9550621
>chr17:9550773-9551096
>chr17:9551563-9551610
>chr17:9552053-9552363
>chr17:9552637-9552921
>chr17:9553974-9554307
>chr17:9554618-9554931
>chr17:9555586-9555933
>chr17:9556401-9556835
>chr17:9558545-9558856
>chr17:9559692-9560063
>chr17:9560111-9560426
>chr17:9560494-9560679
>chr17:9561326-9561662
>chr17:9561752-9561784
>chr17:9562112-9562421
>chr17:9562554-9562632
>chr17:9563128-9563616
>chr17:9563636-9567333
>chr17:9567677-9568025
>chr17:9568495-9568803
>chr17:9569166-9569208
>chr17:9569663-9569976
>chr17:9571490-9572073
>chr17:9572385-9572713
>chr17:9573038-9573672
>chr17:9573917-9574893
>chr17:9576207-9576274
>chr17:9577806-9578290
>chr17:9578478-9579007
>chr17:9579063-9579202
>chr17:9579574-9579895
>chr17:9580088-9580321
>chr17:9580343-9580693
>chr17:9580954-9581334
>chr17:9581513-9581657
>chr17:9582633-9582965
>chr17:9584481-9585010
>chr17:9585221-9585263
>chr17:9585370-9585691
>chr17:9586274-9586625
>chr17:9586846-9587767
>chr17:9588080-9588166
>chr17:9588284-9589100
>chr17:9589441-9589773
>chr17:9591018-9591324
>chr17:9591592-9591914
>chr17:9592130-9592869
>chr17:9593418-9594009
>chr17:9594913-9595130
>chr17:9595929-9596420
>chr17:9596720-9597113
>chr17:9597146-9597245
>chr17:9597327-9597900
>chr17:9598474-9598829
>chr17:9599035-9599321
>chr17:9599707-9600033
>chr17:9600205-9600770
>chr17:9600942-9601434
>chr17:9602123-9603107
>chr17:9603176-9603556
>chr17:9603696-9604022
>chr17:9604085-9604190
>chr17:9604292-9605213
>chr17:9605367-9605925
>chr17:9606017-9606389
>chr17:9606528-9606566
>chr17:9607059-9607386
>chr17:9607942-9608098
>chr17:9609182-9609702
>chr17:9609986-9610045
>chr17:9610515-9610861
>chr17:9611345-9611776
>chr17:9612772-9613105
>chr17:9613459-9613823
>chr17:9614046-9614461
>chr17:9615241-9615309
>chr17:9615477-9615524
>chr17:9615618-9622028
>chr17:9622259-9622621
>chr17:9622698-9622747
>chr17:9622796-9623849
>chr17:9623984-9624657
>chr17:9624698-9624783
>chr17:9626234-9626528
>chr17:9627185-9627554
>chr17:9627646-9628035
>chr17:9628251-9628593
>chr17:9629450-9629909
>chr17:9630243-9631123
>chr17:9631365-9631415
>chr17:9631506-9631555
>chr17:9631756-9632414
>chr17:9633146-9633504
>chr17:9633694-9633987
>chr17:9634119-9634160
>chr17:9634354-9634783
>chr17:9635899-9636287
>chr17:9636730-9637208
>chr17:9637625-9637893
>chr17:9638966-9638998
>chr17:9639144-9639434
>chr17:9640235-9641061
>chr17:9642333-9642667
>chr17:9644092-9644433
>chr17:9645870-9645904
>chr17:9647057-9647112
>chr17:9647379-9647446
>chr17:9647717-9648060
>chr17:9648297-9648371
>chr17:9648823-9649683
>chr17:9650235-9650734
>chr17:9650826-9650937
>chr17:9651150-9651445
>chr17:9652096-9652266
>chr17:9652338-9652672
>chr17:9653302-9653614
>chr17:9654110-9654284
>chr17:9654396-9655068
>chr17:9655267-9655308
>chr17:9655679-9655845
>chr17:9657139-9657866
>chr17:9659729-9659807
>chr17:9659953-9660027
>chr17:9660151-9660472
>chr17:9661341-9661654
>chr17:9662816-9663118
>chr17:9663286-9663931
>chr17:9664133-9664230
>chr17:9664567-9664934
>chr17:9665270-9665737
>chr17:9665842-9665969
>chr17:9667160-9667442
>chr17:9667763-9667822
>chr17:9667935-9667994
>chr17:9668827-9669134
>chr17:9669763-9669836
>chr17:9670024-9670386
>chr17:9671958-9672327
>chr17:9673221-9673528
>chr17:9673719-9673788
>chr17:9674036-9674092
>chr17:9674328-9674782
>chr17:9676361-9676677
>chr17:9677219-9677338
>chr17:9678345-9678687
>chr17:9679040-9679676
>chr17:9680635-9680744
>chr17:9680984-9681799
>chr17:9682279-9682592
>chr17:9683563-9683716
>chr17:9683896-9684185
>chr17:9684481-9684792
>chr17:9685647-9685933
>chr17:9685981-9686679
>chr17:9686902-9686982
>chr17:9687974-9688996
>chr17:9689366-9689717
>chr17:9690464-9692636
>chr17:9693535-9693872
>chr17:9694549-9694935
>chr17:9695120-9695170
>chr17:9695297-9695625
>chr17:9695699-9695826
>chr17:9695908-9695999
>chr17:9696084-9696444
>chr17:9696908-9697664
>chr17:9697675-9697750
>chr17:9697797-9698378
>chr17:9700625-9700730
>chr17:9700817-9700996
>chr17:9701827-9701967
>chr17:9702075-9702374
>chr17:9704311-9704622
>chr17:9704955-9705034
>chr17:9705364-9705825
>chr17:9706612-9706929
>chr17:9707359-9707721
>chr17:9707775-9707897
>chr17:9708574-9709001
>chr17:9709426-9709759
>chr17:9710495-9710773
>chr17:9711407-9711739
>chr17:9712032-9712092
>chr17:9712775-9713569
>chr17:9713907-9714277
>chr17:9714390-9714702
>chr17:9715194-9716250
>chr17:9716813-9717186
>chr17:9717313-9717355
>chr17:9717498-9717628
>chr17:9717769-9718126
>chr17:9718557-9718868
>chr17:9718975-9719136
>chr17:9719782-9720371
>chr17:9720486-9720795
>chr17:9721701-9722077
>chr17:9723486-9723910
>chr17:9724394-9724706
>chr17:9725000-9725180
>chr17:9726443-9726645
>chr17:9726958-9727233
>chr17:9727361-9727510
>chr17:9727824-9727864
>chr17:9729546-9729676
>chr17:9730229-9730545
>chr17:9731574-9731755
>chr17:9731817-9732289
>chr17:9732676-9733375
>chr17:9733900-9734223
>chr17:9734802-9735118
>chr17:9735354-9735675
>chr17:9736032-9736382
>chr17:9736959-9737039
>chr17:9737111-9737255
>chr17:9737308-9737868
>chr17:9738243-9738540
>chr17:9739295-9739584
>chr17:9740035-9740378
>chr17:9740495-9740690
>chr17:9740804-9741366
>chr17:9741671-9742002
>chr17:9742205-9742504
>chr17:9742888-9743194
>chr17:9744251-9744295
>chr17:9744407-9744677
>chr17:9744892-9744930
>chr17:9745156-9745497
>chr17:9747033-9747438
>chr17:9747651-9747729
>chr17:9748759-9749402
>chr17:9750745-9750817
>chr17:9751555-9751879
>chr17:9752869-9753327
>chr17:9754245-9754387
>chr17:9755011-9755359
>chr17:9755810-9756150
>chr17:9756823-9757141
>chr17:9757288-9757580
>chr17:9757848-9758138
>chr17:9758366-9758784
>chr17:9758904-9759297
>chr17:9759528-9759641
>chr17:9759745-9759788
>chr17:9759946-9760209
>chr17:9761060-9761931
>chr17:9762781-9763073
>chr17:9766254-9766532
>chr17:9767067-9767357
>chr17:9767402-9767462
>chr17:9767577-9767623
>chr17:9767997-9768293
>chr17:9769819-9770141
>chr17:9770276-9770616
>chr17:9770781-9770863
>chr17:9773161-9773211
>chr17:9773715-9774024
>chr17:9774273-9774589
>chr17:9775898-9776531
>chr17:9777724-9777758
>chr17:9778091-9778435
>chr17:9778912-9779175
>chr17:9780441-9780540
>chr17:9780750-9780831
>chr17:9782253-9782342
>chr17:9783680-9783966
>chr17:9784149-9784546
>chr17:9784602-9784664
>chr17:9784908-9784952
>chr17:9786034-9786385
>chr17:9786950-9787310
>chr17:9787668-9788006
>chr17:9788211-9788512
>chr17:9791981-9792049
>chr17:9792321-9792451
>chr17:9792751-9793082
>chr17:9793689-9794118
>chr17:9795062-9795673
>chr17:9795979-9796643
>chr17:9796873-9797453
>chr17:9797488-9797854
>chr17:9798051-9798165
>chr17:9799104-9799404
>chr17:9799587-9799629
>chr17:9800149-9800637
>chr17:9801192-9801546
>chr17:9801834-9801905
>chr17:9803091-9803427
>chr17:9803754-9803822
>chr17:9804845-9804926
>chr17:9807909-9808003
>chr17:9808043-9808103
>chr17:9809290-9809447
>chr17:9809486-9809827
>chr17:9810291-9810410
>chr17:9812532-9812916
>chr17:9812950-9813107
>chr17:9813831-9814247
>chr17:9815093-9815347
>chr17:9815447-9815516
>chr17:9815788-9815941
>chr17:9816018-9816099
>chr17:9816143-9816201
>chr17:9816356-9816945
>chr17:9817445-9817794
>chr17:9818065-9818652
>chr17:9819627-9820133
>chr17:9820648-9820953
>chr17:9821515-9821727
>chr17:9821999-9822177
>chr17:9822304-9823621
>chr17:9825118-9825185
>chr17:9826620-9826706
>chr17:9826846-9827171
>chr17:9827376-9827419
>chr17:9827675-9827986
>chr17:9831540-9831585
>chr17:9831712-9831809
>chr17:9832156-9832773
>chr17:9832975-9833304
>chr17:9833975-9834028
>chr17:9835017-9835270
>chr17:9835752-9836075
>chr17:9836645-9837355
>chr17:9838880-9838970
>chr17:9839331-9839424
>chr17:9839499-9839642
>chr17:9839950-9840280
>chr17:9841011-9841344
>chr17:9842892-9842930
>chr17:9844649-9844993
>chr17:9845052-9845362
>chr17:9845610-9845811
>chr17:9846330-9846655
>chr17:9847052-9847084
>chr17:9847166-9847571
>chr17:9847890-9847985
>chr17:9848453-9848505
>chr17:9849003-9849293
>chr17:9849571-9849940
>chr17:9850714-9851064
>chr17:9851725-9852979
>chr17:9853460-9853508
>chr17:9853763-9853979
>chr17:9854762-9854911
>chr17:9855002-9855124
>chr17:9855692-9855765
>chr17:9856935-9857317
>chr17:9857961-9858344
>chr17:9858502-9859107
>chr17:9859145-9859227
>chr17:9859501-9859855
>chr17:9860416-9860624
>chr17:9864466-9864825
>chr17:9866215-9866435
>chr17:9866948-9867011
>chr17:9869203-9869307
>chr17:9869545-9869583
>chr17:9870369-9870414
>chr17:9871094-9871374
>chr17:9871680-9872025
>chr17:9872212-9872604
>chr17:9873568-9873611
>chr17:9874367-9874492
>chr17:9875868-9876182
>chr17:9876291-9876340
>chr17:9876600-9876751
>chr17:9876967-9877056
>chr17:9877542-9878007
>chr17:9878225-9878297
>chr17:9879140-9879512
>chr17:9881329-9881676
>chr17:9883042-9883202
>chr17:9883268-9883619
>chr17:9883695-9883823
>chr17:9883893-9883938
>chr17:9884191-9884281
>chr17:9885116-9885356
>chr17:9885555-9885593
>chr17:9887232-9887560
>chr17:9888442-9888763
>chr17:9889712-9889780
>chr17:9891240-9891406
>chr17:9891521-9891619
>chr17:9892392-9892783
>chr17:9892866-9893646
>chr17:9893697-9893790
>chr17:9893845-9894188
>chr17:9897981-9898030
>chr17:9898513-9898575
>chr17:9901143-9901230
>chr17:9901289-9901441
>chr17:9901979-9902156
>chr17:9902723-9903145
>chr17:9903273-9903320
>chr17:9903785-9904520
>chr17:9905618-9905777
>chr17:9906185-9906608
>chr17:9907009-9907252
>chr17:9907501-9907835
>chr17:9909526-9909564
>chr17:9909848-9910263
>chr17:9910913-9911010
>chr17:9912966-9913019
>chr17:9914197-9914546
>chr17:9915023-9915112
>chr17:9916431-9916502
>chr17:9916821-9916906
>chr17:9917537-9917580
>chr17:9919749-9919900
>chr17:9921139-9921419
>chr17:9921661-9921991
>chr17:9922052-9922305
>chr17:9922880-9923208
>chr17:9923341-9923603
>chr17:9924164-9924479
>chr17:9926558-9926650
>chr17:9926818-9926866
>chr17:9927063-9927525
>chr17:9927989-9928429
>chr17:9929454-9929820
>chr17:9930368-9930406
>chr17:9932184-9932499
>chr17:9932630-9932824
>chr17:9932889-9933226
>chr17:9933551-9933883
>chr17:9934731-9935051
>chr17:9937908-9937949
>chr17:9938002-9938497
>chr17:9938564-9939122
>chr17:9939152-9939242
>chr17:9939609-9939905
>chr17:9940068-9940137
>chr17:9940248-9940433
>chr17:9941921-9942356
>chr17:9945680-9945993
>chr17:9946283-9946406
>chr17:9946495-9946532
>chr17:9947346-9947799
>chr17:9947890-9948277
>chr17:9948416-9948691
>chr17:9949338-9949408
>chr17:9949738-9950868
>chr17:9951468-9951799
>chr17:9952215-9952247
>chr17:9952363-9953268
>chr17:9954458-9954497
>chr17:9954641-9954679
>chr17:9955446-9955575
>chr17:9957019-9957121
>chr17:9957956-9958055
>chr17:9960179-9960489
>chr17:9960896-9960940
>chr17:9961680-9961720
>chr17:9963203-9963468
>chr17:9963541-9963977
>chr17:9965127-9965698
>chr17:9965958-9966320
>chr17:9966707-9966793
>chr17:9968630-9968662
>chr17:9968797-9968920
>chr17:9970357-9970674
>chr17:9971098-9971597
>chr17:9972655-9972758
>chr17:9972831-9972895
>chr17:9973249-9973549
>chr17:9975044-9975388
>chr17:9975416-9975558
>chr17:9977245-9977309
>chr17:9977922-9978685
>chr17:9978942-9979061
>chr17:9980830-9980894
>chr17:9981000-9981325
>chr17:9982474-9982891
>chr17:9983201-9983841
>chr17:9983888-9983946
>chr17:9984656-9984705
>chr17:9984986-9985030
>chr17:9986861-9986921
>chr17:9987498-9987711
>chr17:9988074-9988164
>chr17:9988582-9988717
>chr17:9988811-9989150
>chr17:9989324-9989399
>chr17:9989470-9989570
>chr17:9989933-9990296
>chr17:9991046-9991165
>chr17:9992567-9994855
>chr17:9996094-9996945
>chr17:9997597-9997694
>chr17:9997839-9997943
>chr17:9998112-9998282
>chr17:9998513-9998725
>chr17:9999232-9999533
>chr17:10000172-10000325
>chr17:10001345-10001387
>chr17:10002099-10002302
>chr17:10002404-10003062
>chr17:10004480-10004524
>chr17:10004682-10005381
>chr17:10006259-10006635
>chr17:10007149-10007206
>chr17:10007334-10007655
>chr17:10007694-10007755
>chr17:10007817-10007886
>chr17:10007923-10008160
>chr17:10008702-10008818
>chr17:10009033-10009344
>chr17:10009567-10009853
>chr17:10010148-10010553
>chr17:10010698-10010792
>chr17:10010898-10010955
>chr17:10010981-10011023
>chr17:10011661-10011999
>chr17:10012272-10012732
>chr17:10012816-10013136
>chr17:10013183-10013354
>chr17:10014868-10015186
>chr17:10015774-10015883
>chr17:10016099-10016419
>chr17:10016494-10017202
>chr17:10017330-10017633
>chr17:10017687-10017876
>chr17:10020623-10020942
>chr17:10021821-10021864
>chr17:10021959-10022271
>chr17:10023129-10023194
>chr17:10023407-10023700
>chr17:10023738-10024173
>chr17:10025124-10025273
>chr17:10026309-10026342
>chr17:10027180-10027270
>chr17:10027419-10027520
>chr17:10027572-10028386
>chr17:10029564-10029893
>chr17:10032085-10032206
>chr17:10032506-10032560
>chr17:10034305-10034624
>chr17:10037876-10039141
>chr17:10039390-10039706
>chr17:10040871-10041201
>chr17:10042010-10042325
>chr17:10043365-10044033
>chr17:10044092-10044238
>chr17:10044593-10045068
>chr17:10045407-10045706
>chr17:10046454-10046917
>chr17:10047938-10048368
>chr17:10049519-10049924
>chr17:10049952-10050105
>chr17:10050380-10050497
>chr17:10054421-10054453
>chr17:10055424-10055470
>chr17:10056138-10058481
>chr17:10059113-10059164
>chr17:10060271-10060361
>chr17:10060657-10060729
>chr17:10062194-10062517
>chr17:10062744-10062807
>chr17:10063243-10063320
>chr17:10064852-10065103
>chr17:10065325-10065617
>chr17:10065697-10065728
>chr17:10066213-10066645
>chr17:10066856-10066911
>chr17:10067250-10067552
>chr17:10068411-10068774
>chr17:10070306-10070681
>chr17:10070882-10071011
>chr17:10071621-10071978
>chr17:10073964-10074005
>chr17:10074551-10074625
>chr17:10075072-10075408
>chr17:10075507-10075796
>chr17:10075835-10076510
>chr17:10077090-10077121
>chr17:10078034-10078397
>chr17:10078759-10079009
>chr17:10079065-10079136
>chr17:10079243-10079861
>chr17:10079958-10080599
>chr17:10081054-10081496
>chr17:10082242-10082421
>chr17:10082583-10082762
>chr17:10082954-10083046
>chr17:10083176-10083444
>chr17:10083529-10084197
>chr17:10084463-10084775
>chr17:10085398-10085735
>chr17:10087972-10088276
>chr17:10088857-10089284
>chr17:10089879-10090223
>chr17:10091121-10091923
>chr17:10092206-10092243
>chr17:10092668-10092983
>chr17:10093263-10093586
>chr17:10094441-10094799
>chr17:10095390-10095504
>chr17:10095542-10095820
>chr17:10097754-10098070
>chr17:10098654-10098975
>chr17:10100960-10101121
>chr17:10103023-10103414
>chr17:10103538-10103870
>chr17:10105537-10105634
>chr17:10106596-10106648
>chr17:10106775-10106918
>chr17:10107078-10107243
>chr17:10107553-10107987
>chr17:10108176-10108351
>chr17:10108618-10110778
>chr17:10110892-10110993
>chr17:10111129-10111705
>chr17:10112450-10112889
>chr17:10113916-10114223
>chr17:10114917-10115073
>chr17:10115261-10115301
>chr17:10115532-10115589
>chr17:10116025-10116327
>chr17:10116753-10116822
>chr17:10116930-10117159
>chr17:10117264-10117408
>chr17:10118419-10118731
>chr17:10118930-10119023
>chr17:10119884-10119929
>chr17:10120467-10120915
>chr17:10121070-10121524
>chr17:10121787-10121821
>chr17:10122503-10122567
>chr17:10122843-10123136
>chr17:10123283-10123395
>chr17:10124628-10124913
>chr17:10125172-10125680
>chr17:10126273-10126667
>chr17:10126840-10126923
>chr17:10128039-10128084
>chr17:10128131-10128225
>chr17:10128575-10128946
>chr17:10129083-10130331
>chr17:10130411-10130817
>chr17:10130859-10131026
>chr17:10131337-10131689
>chr17:10132475-10132813
>chr17:10133074-10133497
>chr17:10133530-10134539
>chr17:10134653-10134687
>chr17:10134864-10135391
>chr17:10136826-10137107
>chr17:10137197-10137334
>chr17:10137359-10137391
>chr17:10137527-10137898
>chr17:10137934-10138268
>chr17:10138372-10138811
>chr17:10138898-10138954
>chr17:10140176-10140558
>chr17:10141021-10141111
>chr17:10141162-10141440
>chr17:10141937-10142692
>chr17:10142904-10143707
>chr17:10144500-10144855
>chr17:10146696-10146968
>chr17:10147235-10147361
>chr17:10148328-10148939
>chr17:10149065-10149410
>chr17:10149566-10150165
>chr17:10150348-10150417
>chr17:10150582-10150892
>chr17:10150938-10151001
>chr17:10151175-10151840
>chr17:10152902-10153513
>chr17:10153587-10153741
>chr17:10153776-10154017
>chr17:10154224-10154639
>chr17:10155007-10155397
>chr17:10155769-10155911
>chr17:10157875-10158507
>chr17:10158701-10159110
>chr17:10159772-10160196
>chr17:10160758-10160884
>chr17:10161777-10162093
>chr17:10162753-10162907
>chr17:10162973-10163419
>chr17:10164157-10164461
>chr17:10164508-10165341
>chr17:10165965-10166321
>chr17:10167030-10167353
>chr17:10167652-10168095
>chr17:10168645-10169322
>chr17:10169681-10169752
>chr17:10170301-10170499
>chr17:10172492-10172585
>chr17:10172887-10173025
>chr17:10173263-10173414
>chr17:10173480-10173791
>chr17:10174401-10174726
>chr17:10174825-10175169
>chr17:10175327-10175878
>chr17:10179029-10179346
>chr17:10180071-10180370
>chr17:10181037-10181463
>chr17:10181774-10182588
>chr17:10183199-10183261
>chr17:10183509-10183862
>chr17:10184583-10184716
>chr17:10184908-10185316
>chr17:10185501-10185621
>chr17:10185948-10186280
>chr17:10186411-10186956
>chr17:10187951-10188268
>chr17:10188636-10189104
>chr17:10189619-10190137
>chr17:10190284-10190607
>chr17:10190716-10191945
>chr17:10193776-10193860
>chr17:10194684-10194896
>chr17:10196452-10196546
>chr17:10198733-10198787
>chr17:10199615-10200070
>chr17:10200246-10200308
>chr17:10201101-10201428
>chr17:10201661-10201706
>chr17:10202058-10202645
>chr17:10202696-10203014
>chr17:10203288-10203798
>chr17:10203856-10204048
>chr17:10204321-10204807
>chr17:10205065-10206152
>chr17:10206407-10206898
>chr17:10207562-10207762
>chr17:10207806-10208119
>chr17:10208170-10208664
>chr17:10209454-10209747
>chr17:10210091-10210138
>chr17:10210706-10211019
>chr17:10211135-10211465
>chr17:10211564-10212542
>chr17:10212917-10212983
>chr17:10213123-10213899
>chr17:10214031-10214342
>chr17:10215023-10215341
>chr17:10215718-10216113
>chr17:10216646-10217039
>chr17:10217421-10217885
>chr17:10217982-10218052
>chr17:10218113-10218173
>chr17:10218221-10218402
>chr17:10218681-10218985
>chr17:10219547-10219778
>chr17:10219893-10219987
>chr17:10220089-10220261
>chr17:10220521-10220834
>chr17:10220899-10221238
>chr17:10221534-10221849
>chr17:10222420-10222745
>chr17:10222936-10223634
>chr17:10223927-10224255
>chr17:10225900-10226606
>chr17:10227067-10227121
>chr17:10227358-10227460
>chr17:10227573-10227914
>chr17:10228270-10228636
>chr17:10229508-10230608
>chr17:10231310-10231583
>chr17:10232872-10233258
>chr17:10233783-10234171
>chr17:10235089-10235301
>chr17:10235589-10235910
>chr17:10236039-10236539
>chr17:10237203-10237311
>chr17:10237674-10237996
>chr17:10238355-10238466
>chr17:10239325-10239661
>chr17:10239801-10240079
>chr17:10240251-10240540
>chr17:10240592-10242487
>chr17:10242626-10242972
>chr17:10243363-10243693
>chr17:10244949-10245215
>chr17:10245424-10246115
>chr17:10246256-10246528
>chr17:10246763-10247483
>chr17:10247568-10247634
>chr17:10248686-10249071
>chr17:10250171-10250309
>chr17:10250602-10251030
>chr17:10252478-10252532
>chr17:10253542-10253663
>chr17:10254079-10254824
>chr17:10254987-10255558
>chr17:10255670-10256035
>chr17:10256236-10258014
>chr17:10259001-10259077
>chr17:10259173-10259286
>chr17:10259518-10259607
>chr17:10259698-10259761
>chr17:10260897-10261252
>chr17:10261540-10261920
>chr17:10262004-10262082
>chr17:10262139-10262632
>chr17:10262920-10263425
>chr17:10263495-10263878
>chr17:10264362-10264459
>chr17:10264696-10264993
>chr17:10266897-10267560
>chr17:10268827-10269146
>chr17:10269429-10269774
>chr17:10270005-10270074
>chr17:10270744-10271050
>chr17:10271282-10271313
>chr17:10271704-10272496
>chr17:10272748-10273298
>chr17:10273310-10273429
>chr17:10273558-10273678
>chr17:10274401-10274905
>chr17:10277151-10277726
>chr17:10277811-10277894
>chr17:10279216-10280464
>chr17:10280496-10281231
>chr17:10281287-10281844
>chr17:10282007-10282419
>chr17:10283026-10283520
>chr17:10284270-10284731
>chr17:10284784-10284832
>chr17:10285100-10285527
>chr17:10285643-10285982
>chr17:10286580-10286618
>chr17:10286729-10286872
>chr17:10287041-10288836
>chr17:10288948-10289036
>chr17:10289285-10289623
>chr17:10291613-10291991
>chr17:10292999-10293056
>chr17:10293398-10293720
>chr17:10293775-10293851
>chr17:10294046-10294152
>chr17:10294552-10294912
>chr17:10296027-10296107
>chr17:10297541-10298022
>chr17:10298202-10298395
>chr17:10299376-10300667
>chr17:10303598-10304265
>chr17:10305559-10305623
>chr17:10306530-10306614
>chr17:10307373-10307422
>chr17:10308040-10308366
>chr17:10308399-10308917
>chr17:10309920-10310438
>chr17:10313233-10313337
>chr17:10314096-10314439
>chr17:10315282-10315597
>chr17:10316171-10316496
>chr17:10317282-10317370
>chr17:10317953-10318236
>chr17:10318277-10318622
>chr17:10318847-10319097
>chr17:10319273-10319584
>chr17:10320572-10320680
>chr17:10320909-10320979
>chr17:10321202-10321289
>chr17:10321776-10321845
>chr17:10322107-10322434
>chr17:10322622-10322961
>chr17:10323485-10323836
>chr17:10324374-10324751
>chr17:10324815-10325130
>chr17:10325277-10325481
>chr17:10325656-10325980
>chr17:10326441-10326780
>chr17:10326832-10327558
>chr17:10328646-10328978
>chr17:10329213-10329295
>chr17:10329697-10330028
>chr17:10330733-10331067
>chr17:10331546-10331738
>chr17:10332664-10332723
>chr17:10333617-10333904
>chr17:10334371-10334928
>chr17:10335046-10335090
>chr17:10335213-10335420
>chr17:10335469-10335799
>chr17:10336055-10336121
>chr17:10336838-10337210
>chr17:10337763-10338070
>chr17:10338643-10339024
>chr17:10339701-10340026
>chr17:10340514-10340811
>chr17:10341005-10341359
>chr17:10341440-10341507
>chr17:10341876-10343559
>chr17:10344527-10344852
>chr17:10345199-10345371
>chr17:10345463-10345603
>chr17:10345709-10346061
>chr17:10347083-10347395
>chr17:10347705-10348018
>chr17:10348364-10348446
>chr17:10348982-10349405
>chr17:10350937-10351240
>chr17:10352304-10352621
>chr17:10352870-10353051
>chr17:10353124-10353307
>chr17:10353575-10353974
>chr17:10354029-10354143
>chr17:10356950-10357266
>chr17:10358408-10358452
>chr17:10358505-10358780
>chr17:10359049-10359242
>chr17:10359398-10359539
>chr17:10359648-10359779
>chr17:10360643-10360925
>chr17:10360993-10361115
>chr17:10361285-10361600
>chr17:10362090-10362267
>chr17:10363075-10363149
>chr17:10363198-10363351
>chr17:10364848-10365168
>chr17:10365452-10365570
>chr17:10365626-10365709
>chr17:10365840-10365894
>chr17:10366192-10366684
>chr17:10367240-10367792
>chr17:10367900-10367962
>chr17:10368341-10368381
>chr17:10369229-10369281
>chr17:10371402-10371473
>chr17:10373652-10373821
>chr17:10373855-10374037
>chr17:10374475-10374905
>chr17:10375416-10375922
>chr17:10376837-10376925
>chr17:10377340-10377645
>chr17:10377764-10378108
>chr17:10378562-10378617
>chr17:10380501-10380577
>chr17:10381174-10381294
>chr17:10381800-10381931
>chr17:10382751-10383019
>chr17:10383471-10383788
>chr17:10384688-10385289
>chr17:10385424-10385536
>chr17:10386148-10387064
>chr17:10387382-10387804
>chr17:10387839-10388358
>chr17:10388710-10389227
>chr17:10389526-10389827
>chr17:10391390-10391717
>chr17:10392216-10392262
>chr17:10392820-10392987
>chr17:10394729-10394879
>chr17:10395664-10395697
>chr17:10396141-10396233
>chr17:10397039-10397398
>chr17:10398213-10398377
>chr17:10398519-10398622
>chr17:10398934-10399280
>chr17:10399915-10400207
>chr17:10401186-10401375
>chr17:10402559-10402819
>chr17:10407515-10408245
>chr17:10409974-10410343
>chr17:10411088-10411390
>chr17:10412296-10412506
>chr17:10412781-10412872
>chr17:10415482-10415564
>chr17:10415939-10416031
>chr17:10416103-10416765
>chr17:10418590-10418794
>chr17:10419052-10419361
>chr17:10422574-10422931
>chr17:10423295-10423337
>chr17:10423604-10423688
>chr17:10423958-10424250
>chr17:10425061-10425197
>chr17:10425250-10425831
>chr17:10426112-10426416
>chr17:10427194-10427424
>chr17:10427579-10427750
>chr17:10428340-10428401
>chr17:10428517-10428630
>chr17:10429584-10429773
>chr17:10429921-10430088
>chr17:10430159-10430263
>chr17:10430457-10430843
>chr17:10431032-10431458
>chr17:10431485-10432199
>chr17:10432327-10432365
>chr17:10432672-10432901
>chr17:10432975-10433322
>chr17:10433375-10433742
>chr17:10433825-10434078
>chr17:10434416-10434681
>chr17:10436188-10436357
>chr17:10436512-10436779
>chr17:10436947-10437669
>chr17:10438118-10438171
>chr17:10438307-10438881
>chr17:10439168-10439212
>chr17:10439608-10439677
>chr17:10440036-10440141
>chr17:10440665-10440991
>chr17:10443629-10443948
>chr17:10444976-10445033
>chr17:10445074-10445132
>chr17:10445230-10445360
>chr17:10445714-10446065
>chr17:10446132-10446234
>chr17:10449261-10449379
>chr17:10450554-10450610
>chr17:10452123-10452334
>chr17:10453186-10453284
>chr17:10453636-10453792
>chr17:10455621-10455735
>chr17:10457119-10457191
>chr17:10458218-10458331
>chr17:10459247-10459420
>chr17:10459941-10460048
>chr17:10463649-10463777
>chr17:10463999-10464418
>chr17:10464491-10464552
>chr17:10465491-10465593
>chr17:10465755-10466082
>chr17:10468463-10468525
>chr17:10470891-10470954
>chr17:10472179-10472278
>chr17:10472458-10472963
>chr17:10474360-10474631
>chr17:10475579-10476007
>chr17:10477527-10477610
>chr17:10479969-10481528
>chr17:10481585-10488153
>chr17:10488188-10488461
>chr17:10488532-10489568
>chr17:10489666-10489794
>chr17:10489909-10490156
>chr17:10491654-10491712
>chr17:10491929-10491987
>chr17:10493797-10493858
>chr17:10494931-10494988
>chr17:10495188-10495849
>chr17:10496749-10496834
>chr17:10498730-10498801
>chr17:10500337-10500448
>chr17:10501165-10501508
>chr17:10502692-10503174
>chr17:10505735-10505933
>chr17:10506450-10506807
>chr17:10507063-10507364
>chr17:10507980-10508365
>chr17:10508522-10508622
>chr17:10509481-10509654
>chr17:10509882-10510172
>chr17:10510675-10510952
>chr17:10511875-10511935
>chr17:10513745-10513926
>chr17:10514049-10514111
>chr17:10515827-10516014
>chr17:10517690-10517735
>chr17:10519373-10519431
>chr17:10521539-10521628
>chr17:10521802-10521891
>chr17:10522695-10522826
>chr17:10523496-10523553
>chr17:10523594-10523652
>chr17:10523949-10524065
>chr17:10526600-10526762
>chr17:10527876-10528233
>chr17:10528745-10529098
>chr17:10529598-10530000
>chr17:10532066-10532229
>chr17:10532555-10532663
>chr17:10534354-10534511
>chr17:10534591-10534926
>chr17:10536180-10536449
>chr17:10537661-10537834
>chr17:10538373-10538687
>chr17:10539213-10539340
>chr17:10540785-10541872
>chr17:10541961-10542304
>chr17:10543330-10543498
>chr17:10543696-10543816
>chr17:10543930-10544003
>chr17:10545001-10545088
>chr17:10545336-10545811
>chr17:10546255-10546332
>chr17:10546786-10547144
>chr17:10551553-10551970
>chr17:10553252-10554385
>chr17:10555005-10555124
>chr17:10556932-10557065
>chr17:10558552-10558858
>chr17:10558928-10559006
>chr17:10559461-10559573
>chr17:10560066-10560379
>chr17:10561010-10561318
>chr17:10562003-10562062
>chr17:10562340-10562682
>chr17:10562772-10564087
>chr17:10565103-10565421
>chr17:10565569-10565729
>chr17:10565832-10566123
>chr17:10566242-10566531
>chr17:10567280-10567448
>chr17:10567608-10567640
>chr17:10568713-10569019
>chr17:10569928-10571122
>chr17:10571168-10571435
>chr17:10571939-10572138
>chr17:10572341-10572734
>chr17:10573676-10573732
>chr17:10574692-10575208
>chr17:10575489-10575842
>chr17:10576886-10577198
>chr17:10577869-10577945
>chr17:10577996-10578386
>chr17:10578506-10578822
>chr17:10580246-10580308
>chr17:10580484-10580796
>chr17:10581016-10581062
>chr17:10581510-10582463
>chr17:10586037-10587241
>chr17:10587345-10587434
>chr17:10587480-10587967
>chr17:10588679-10589037
>chr17:10589137-10589497
>chr17:10590103-10590419
>chr17:10590857-10591194
>chr17:10591339-10591657
>chr17:10592059-10592372
>chr17:10592606-10592729
>chr17:10593464-10593596
>chr17:10594123-10594234
>chr17:10594341-10594460
>chr17:10595277-10595590
>chr17:10596250-10596554
>chr17:10596608-10596678
>chr17:10596755-10597498
>chr17:10597708-10598012
>chr17:10600222-10600308
>chr17:10601297-10601666
>chr17:10604419-10604762
>chr17:10604887-10604959
>chr17:10605463-10605552
>chr17:10605995-10606422
>chr17:10606652-10606870
>chr17:10607095-10607210
>chr17:10607367-10607664
>chr17:10607733-10607791
>chr17:10608826-10609199
>chr17:10609524-10609872
>chr17:10610136-10610197
>chr17:10610425-10610738
>chr17:10611914-10612194
>chr17:10612918-10613080
>chr17:10615051-10615479
>chr17:10615586-10615665
>chr17:10616035-10616602
>chr17:10617639-10618022
>chr17:10618288-10618342
>chr17:10618794-10620215
>chr17:10620714-10620764
>chr17:10621128-10621527
>chr17:10621979-10622267
>chr17:10623941-10624015
>chr17:10625488-10625537
>chr17:10625641-10626041
>chr17:10627102-10627417
>chr17:10629032-10629411
>chr17:10630559-10630888
>chr17:10631783-10631816
>chr17:10632075-10632427
>chr17:10632897-10633223
>chr17:10634648-10634758
>chr17:10635442-10635546
>chr17:10635863-10635946
>chr17:10636036-10636313
>chr17:10636627-10636967
>chr17:10637052-10637362
>chr17:10641502-10641821
>chr17:10642823-10642993
>chr17:10643363-10643675
>chr17:10643870-10644192
>chr17:10644311-10644392
>chr17:10645044-10645627
>chr17:10646736-10647096
>chr17:10647524-10647943
>chr17:10648649-10649024
>chr17:10649915-10650282
>chr17:10650550-10650768
>chr17:10650854-10651205
>chr17:10651363-10651413
>chr17:10651496-10651661
>chr17:10651726-10652045
>chr17:10652202-10652284
>chr17:10652604-10652957
>chr17:10653638-10653740
>chr17:10653962-10654285
>chr17:10655620-10655951
>chr17:10656225-10656570
>chr17:10657809-10657924
>chr17:10660348-10661349
>chr17:10662004-10662358
>chr17:10662802-10663145
>chr17:10663777-10664091
>chr17:10665116-10665440
>chr17:10665566-10665606
>chr17:10666286-10666820
>chr17:10667268-10667714
>chr17:10668108-10668599
>chr17:10668865-10669008
>chr17:10669191-10669947
>chr17:10670457-10670607
>chr17:10670864-10671196
>chr17:10671571-10671879
>chr17:10672682-10672782
>chr17:10672988-10673267
>chr17:10674103-10674459
>chr17:10676078-10676480
>chr17:10676532-10676607
>chr17:10677015-10677365
>chr17:10677808-10678139
>chr17:10678783-10679484
>chr17:10679738-10680080
>chr17:10681798-10681920
>chr17:10685865-10686607
>chr17:10687678-10687759
>chr17:10688133-10688745
>chr17:10688822-10689182
>chr17:10689288-10689441
>chr17:10689685-10689969
>chr17:10690084-10691457
>chr17:10694125-10694231
>chr17:10694366-10694460
>chr17:10695517-10695687
>chr17:10696164-10696499
>chr17:10699063-10699302
>chr17:10699454-10699838
>chr17:10700388-10700779
>chr17:10701280-10701671
>chr17:10701984-10702178
>chr17:10704080-10704203
>chr17:10704545-10704599
>chr17:10704820-10704923
>chr17:10706823-10706914
>chr17:10707171-10707418
>chr17:10708145-10708463
>chr17:10708779-10708826
>chr17:10709040-10709108
>chr17:10710081-10710408
>chr17:10711989-10712029
>chr17:10712053-10712260
>chr17:10712917-10713358
>chr17:10713804-10713874
>chr17:10714081-10714161
>chr17:10714627-10714914
>chr17:10715904-10715976
>chr17:10716786-10716896
>chr17:10717491-10717570
>chr17:10717718-10718153
>chr17:10718194-10718256
>chr17:10718292-10718364
>chr17:10718556-10718727
>chr17:10718873-10719121
>chr17:10719251-10719612
>chr17:10720586-10720683
>chr17:10721014-10721078
>chr17:10721148-10721197
>chr17:10721299-10721664
>chr17:10721759-10722465
>chr17:10723002-10723245
>chr17:10724291-10724602
>chr17:10724813-10724886
>chr17:10727167-10727310
>chr17:10727849-10728203
>chr17:10728268-10728617
>chr17:10730219-10730635
>chr17:10731485-10731861
>chr17:10731961-10732272
>chr17:10732605-10732646
>chr17:10734940-10735309
>chr17:10735545-10735837
>chr17:10736152-10736479
>chr17:10737899-10737992
>chr17:10738138-10738236
>chr17:10738475-10738659
>chr17:10738879-10739383
>chr17:10740224-10740578
>chr17:10740849-10741217
>chr17:10741712-10741747
>chr17:10742757-10742837
>chr17:10743912-10744307
>chr17:10744835-10745009
>chr17:10745808-10746340
>chr17:10750718-10750763
>chr17:10750997-10751294
>chr17:10751606-10751644
>chr17:10751848-10751984
>chr17:10752104-10752416
>chr17:10753725-10754039
>chr17:10754321-10754516
>chr17:10755182-10755229
>chr17:10755407-10755449
>chr17:10755570-10756023
>chr17:10756268-10756406
>chr17:10756528-10756625
>chr17:10758348-10758441
>chr17:10758579-10758885
>chr17:10759046-10759574
>chr17:10759910-10760203
>chr17:10760361-10760870
>chr17:10762115-10762340
>chr17:10762432-10762467
>chr17:10762578-10762646
>chr17:10762832-10762888
>chr17:10763111-10763444
>chr17:10764608-10764916
>chr17:10765511-10766155
>chr17:10766242-10766390
>chr17:10767207-10767246
>chr17:10769054-10769121
>chr17:10769334-10769678
>chr17:10770380-10770473
>chr17:10771079-10771146
>chr17:10771767-10771842
>chr17:10772000-10772035
>chr17:10772745-10772871
>chr17:10773467-10773538
>chr17:10774227-10774781
>chr17:10774949-10775262
>chr17:10776546-10776640
>chr17:10776844-10777164
>chr17:10777674-10778025
>chr17:10778161-10778723
>chr17:10779543-10779847
>chr17:10780029-10780419
>chr17:10780567-10780953
>chr17:10781017-10781481
>chr17:10781515-10781607
>chr17:10781782-10782502
>chr17:10782714-10782873
>chr17:10782943-10783115
>chr17:10783581-10783941
>chr17:10785647-10785965
>chr17:10786655-10786998
>chr17:10788634-10788924
>chr17:10789166-10789232
>chr17:10789591-10789623
>chr17:10789808-10789888
>chr17:10791596-10791882
>chr17:10792220-10792264
>chr17:10792646-10793062
>chr17:10793102-10793383
>chr17:10794440-10794746
>chr17:10796861-10796941
>chr17:10797327-10797467
>chr17:10798605-10798800
>chr17:10799151-10799496
>chr17:10799818-10800234
>chr17:10800719-10800757
>chr17:10801038-10801351
>chr17:10801576-10801617
>chr17:10801773-10802138
>chr17:10805038-10805517
>chr17:10806497-10806692
>chr17:10806728-10806922
>chr17:10808039-10808124
>chr17:10808635-10808858
>chr17:10809064-10809846
>chr17:10810698-10811217
>chr17:10811319-10811612
>chr17:10811661-10812095
>chr17:10813081-10813385
>chr17:10813689-10814236
>chr17:10814678-10814712
>chr17:10815362-10815421
>chr17:10816142-10816237
>chr17:10816306-10816611
>chr17:10817857-10818063
>chr17:10818095-10818279
>chr17:10818483-10818553
>chr17:10818610-10818660
>chr17:10819115-10819186
>chr17:10820270-10820616
>chr17:10821039-10821119
>chr17:10821530-10821657
>chr17:10825944-10826269
>chr17:10826342-10826412
>chr17:10826602-10826657
>chr17:10826813-10827116
>chr17:10827436-10827782
>chr17:10828015-10828079
>chr17:10829010-10829073
>chr17:10829286-10829363
>chr17:10829951-10830025
>chr17:10830897-10830927
>chr17:10831287-10831394
>chr17:10831552-10831733
>chr17:10832189-10832497
>chr17:10833038-10833194
>chr17:10833235-10833315
>chr17:10833426-10833766
>chr17:10833886-10833933
>chr17:10834021-10834292
>chr17:10834573-10834892
>chr17:10835365-10835437
>chr17:10835831-10836211
>chr17:10839582-10839634
>chr17:10839718-10839899
>chr17:10840254-10840301
>chr17:10840388-10840745
>chr17:10841011-10841822
>chr17:10842210-10842509
>chr17:10843005-10843513
>chr17:10843855-10843891
>chr17:10844834-10844995
>chr17:10845201-10845269
>chr17:10845799-10845987
>chr17:10846041-10846986
>chr17:10847246-10847306
>chr17:10847762-10847874
>chr17:10847976-10848093
>chr17:10850536-10850824
>chr17:10851628-10851692
>chr17:10852118-10852606
>chr17:10854140-10854427
>chr17:10854454-10854734
>chr17:10855181-10855271
>chr17:10856009-10856128
>chr17:10857115-10857470
>chr17:10857545-10857997
>chr17:10858492-10858809
>chr17:10859802-10860394
>chr17:10862616-10863002
>chr17:10863814-10864204
>chr17:10864236-10864715
>chr17:10866607-10866689
>chr17:10867154-10867214
>chr17:10867360-10867731
>chr17:10867966-10868028
>chr17:10868549-10869051
>chr17:10869508-10869546
>chr17:10870751-10870831
>chr17:10871885-10871942
>chr17:10872675-10873118
>chr17:10874135-10874475
>chr17:10874921-10875389
>chr17:10878285-10878394
>chr17:10880554-10880588
>chr17:10881050-10881362
>chr17:10882823-10882888
>chr17:10885464-10885761
>chr17:10885838-10888081
>chr17:10889576-10890300
>chr17:10890348-10890462
>chr17:10891246-10891273
>chr17:10891531-10891854
>chr17:10892930-10893041
>chr17:10893670-10893733
>chr17:10893892-10894147
>chr17:10894966-10895262
>chr17:10895938-10896169
>chr17:10896638-10897151
>chr17:10897432-10897524
>chr17:10897596-10897927
>chr17:10897988-10898436
>chr17:10898735-10899044
>chr17:10902072-10902495
>chr17:10903440-10905419
>chr17:10905716-10906370
>chr17:10907100-10907384
>chr17:10908022-10908355
>chr17:10908500-10908561
>chr17:10908797-10908950
>chr17:10909393-10909885
>chr17:10910428-10910754
>chr17:10910936-10911258
>chr17:10911832-10912099
>chr17:10912147-10912336
>chr17:10912495-10912606
>chr17:10913338-10913388
>chr17:10913430-10913468
>chr17:10914238-10914786
>chr17:10915361-10915432
>chr17:10916207-10916273
>chr17:10916924-10917054
>chr17:10917251-10918402
>chr17:10918641-10918671
>chr17:10918876-10918987
>chr17:10919135-10919423
>chr17:10923119-10923384
>chr17:10924967-10925341
>chr17:10926002-10926404
>chr17:10927254-10927594
>chr17:10929807-10930135
>chr17:10932944-10932986
>chr17:10933186-10933598
>chr17:10934745-10935223
>chr17:10935336-10935390
>chr17:10936803-10936885
>chr17:10937502-10937935
>chr17:10940585-10940919
>chr17:10943241-10944406
>chr17:10946250-10946619
>chr17:10947659-10947707
>chr17:10948308-10948429
>chr17:10948672-10949307
>chr17:10949386-10950734
>chr17:10951012-10951118
>chr17:10951341-10951971
>chr17:10952341-10952443
>chr17:10952689-10953488
>chr17:10954040-10954124
>chr17:10955114-10955153
>chr17:10955762-10955904
>chr17:10955947-10956152
>chr17:10957981-10958282
>chr17:10958532-10958836
>chr17:10959302-10963914
>chr17:10964620-10965001
>chr17:10965121-10965595
>chr17:10967096-10967165
>chr17:10967265-10967496
>chr17:10967675-10967785
>chr17:10968726-10968813
>chr17:10969026-10970224
>chr17:10970254-10970350
>chr17:10970397-10970543
>chr17:10970677-10971000
>chr17:10971178-10971241
>chr17:10971378-10971478
>chr17:10971655-10971706
>chr17:10971761-10972453
>chr17:10972482-10972679
>chr17:10973199-10973642
>chr17:10974005-10974057
>chr17:10974215-10974267
>chr17:10974468-10974563
>chr17:10974679-10974741
>chr17:10974868-10975227
>chr17:10975610-10975717
>chr17:10977461-10977797
>chr17:10978308-10978430
>chr17:10980055-10980090
>chr17:10980490-10981209
>chr17:10982759-10983025
>chr17:10983069-10983175
>chr17:10983319-10983427
>chr17:10984554-10984617
>chr17:10985684-10985723
>chr17:10986312-10986409
>chr17:10986595-10986902
>chr17:10988934-10989274
>chr17:10991233-10991305
>chr17:10991347-10992093
>chr17:10993712-10994026
>chr17:10994864-10994923
>chr17:10995701-10995780
>chr17:10997201-10997252
>chr17:10997896-10998318
>chr17:10999131-10999435
>chr17:10999975-11000286
>chr17:11000494-11000609
>chr17:11001073-11001195
>chr17:11001602-11002022
>chr17:11002595-11003035
>chr17:11005117-11005156
>chr17:11005331-11005490
>chr17:11006877-11006967
>chr17:11009272-11009482
>chr17:11009559-11010216
>chr17:11010264-11010344
>chr17:11010566-11010634
>chr17:11010776-11010893
>chr17:11011190-11011285
>chr17:11011382-11011669
>chr17:11014577-11014690
>chr17:11015692-11015756
>chr17:11016532-11016854
>chr17:11017959-11018418
>chr17:11018470-11018779
>chr17:11019279-11019343
>chr17:11021155-11021486
>chr17:11022460-11023323
>chr17:11023449-11024017
>chr17:11024473-11024639
>chr17:11025802-11025838
>chr17:11026157-11026304
>chr17:11028360-11028410
>chr17:11029527-11029585
>chr17:11030692-11031018
>chr17:11031626-11031678
>chr17:11032948-11033080
>chr17:11033182-11033439
>chr17:11033907-11035265
>chr17:11036847-11037123
>chr17:11037587-11038017
>chr17:11039551-11039829
>chr17:11040143-11040230
>chr17:11040280-11040309
>chr17:11040416-11040525
>chr17:11040801-11040993
>chr17:11041326-11041737
>chr17:11041780-11041813
>chr17:11041922-11042025
>chr17:11042813-11042962
>chr17:11043647-11044770
>chr17:11044872-11045689
>chr17:11045758-11047781
>chr17:11048872-11049184
>chr17:11049424-11049508
>chr17:11049746-11049929
>chr17:11050124-11050350
>chr17:11050520-11050823
>chr17:11051545-11051623
>chr17:11052203-11052548
>chr17:11052583-11053352
>chr17:11053756-11053951
>chr17:11054239-11054325
>chr17:11054479-11054836
>chr17:11055030-11055180
>chr17:11055638-11055993
>chr17:11056432-11056803
>chr17:11057300-11058019
>chr17:11059160-11059266
>chr17:11059405-11059613
>chr17:11060473-11060550
>chr17:11060646-11060845
>chr17:11061066-11061295
>chr17:11061438-11061614
>chr17:11062632-11062974
>chr17:11063110-11063263
>chr17:11063517-11063873
>chr17:11066723-11066752
>chr17:11067148-11068797
>chr17:11069451-11069770
>chr17:11070634-11070978
>chr17:11071261-11071326
>chr17:11071525-11071658
>chr17:11071688-11071971
>chr17:11072143-11072443
>chr17:11072877-11072997
>chr17:11073374-11073440
>chr17:11075810-11076561
>chr17:11076749-11077157
>chr17:11077408-11077657
>chr17:11078513-11078582
>chr17:11079425-11079591
>chr17:11079783-11079839
>chr17:11080308-11080519
>chr17:11080980-11081449
>chr17:11082298-11082481
>chr17:11083738-11083798
>chr17:11085245-11085612
>chr17:11087766-11088228
>chr17:11088290-11088404
>chr17:11089232-11089559
>chr17:11090263-11090603
>chr17:11091763-11091870
>chr17:11092113-11092518
>chr17:11092699-11093013
>chr17:11093415-11093692
>chr17:11094872-11094933
>chr17:11095116-11095475
>chr17:11095774-11095817
>chr17:11096198-11096508
>chr17:11096671-11096774
>chr17:11096814-11096912
>chr17:11098147-11098518
>chr17:11098792-11099071
>chr17:11099263-11099313
>chr17:11100350-11100495
>chr17:11100547-11100708
>chr17:11101346-11101385
>chr17:11102360-11102708
>chr17:11102780-11103380
>chr17:11104416-11104680
>chr17:11106405-11106662
>chr17:11107860-11107934
>chr17:11109513-11109877
>chr17:11109978-11110437
>chr17:11110539-11111615
>chr17:11112086-11112495
>chr17:11112574-11113040
>chr17:11114140-11114504
>chr17:11114711-11115006
>chr17:11115968-11116403
>chr17:11116598-11117177
>chr17:11117654-11117971
>chr17:11118825-11118893
>chr17:11119074-11119508
>chr17:11119947-11120704
>chr17:11121366-11121745
>chr17:11124491-11124907
>chr17:11125833-11126187
>chr17:11126300-11127251
>chr17:11127355-11127440
>chr17:11127560-11127847
>chr17:11128078-11128481
>chr17:11128544-11128653
>chr17:11128699-11129427
>chr17:11129589-11130710
>chr17:11130903-11131674
>chr17:11131755-11132258
>chr17:11132396-11132451
>chr17:11132773-11133166
>chr17:11133380-11133730
>chr17:11136331-11136581
>chr17:11137623-11137707
>chr17:11137779-11137910
>chr17:11139347-11139540
>chr17:11139616-11139811
>chr17:11141283-11142023
>chr17:11142052-11142245
>chr17:11143530-11143819
>chr17:11146732-11146902
>chr17:11147024-11147157
>chr17:11148348-11148693
>chr17:11150389-11150447
>chr17:11150657-11150837
>chr17:11150911-11151094
>chr17:11151285-11151577
>chr17:11151972-11152063
>chr17:11153668-11153700
>chr17:11153998-11154077
>chr17:11154327-11154643
>chr17:11155494-11155836
>chr17:11156120-11156416
>chr17:11157139-11157614
>chr17:11157710-11158446
>chr17:11158867-11158957
>chr17:11159045-11160368
>chr17:11160603-11160677
>chr17:11160848-11160968
>chr17:11161224-11162445
>chr17:11162679-11168664
>chr17:11169179-11169233
>chr17:11169740-11169915
>chr17:11171328-11171548
>chr17:11171735-11171812
>chr17:11172230-11172562
>chr17:11172622-11172965
>chr17:11173649-11174071
>chr17:11174168-11174274
>chr17:11175115-11175408
>chr17:11176848-11177323
>chr17:11179492-11179565
>chr17:11180135-11180462
>chr17:11181200-11181685
>chr17:11181903-11182018
>chr17:11183208-11183533
>chr17:11183668-11184001
>chr17:11185518-11185629
>chr17:11185788-11185883
>chr17:11188318-11188948
>chr17:11189450-11189783
>chr17:11190010-11190364
>chr17:11190915-11191909
>chr17:11191964-11192518
>chr17:11193072-11193424
>chr17:11193572-11193660
>chr17:11193729-11193780
>chr17:11194897-11194948
>chr17:11194952-11195019
>chr17:11196959-11197196
>chr17:11197275-11197359
>chr17:11197489-11197917
>chr17:11198229-11198266
>chr17:11198745-11199321
>chr17:11201104-11201374
>chr17:11201864-11202192
>chr17:11202384-11202446
>chr17:11203606-11203782
>chr17:11203938-11204549
>chr17:11205619-11205699
>chr17:11206733-11206781
>chr17:11207429-11207746
>chr17:11208175-11208553
>chr17:11208788-11209405
>chr17:11210239-11210297
>chr17:11210629-11210820
>chr17:11211077-11211149
>chr17:11211339-11211389
>chr17:11211960-11212100
>chr17:11212343-11212399
>chr17:11213894-11214457
>chr17:11215492-11215526
>chr17:11218773-11218966
>chr17:11220058-11220135
>chr17:11220659-11220784
>chr17:11222337-11222613
>chr17:11223130-11223419
>chr17:11223969-11224292
>chr17:11224992-11225129
>chr17:11225293-11225611
>chr17:11226192-11226535
>chr17:11228340-11228642
>chr17:11232449-11232535
>chr17:11232575-11232746
>chr17:11233352-11233423
>chr17:11235307-11235348
>chr17:11237051-11237357
>chr17:11237405-11237649
>chr17:11240620-11240668
>chr17:11246165-11246513
>chr17:11247769-11248068
>chr17:11248842-11249171
>chr17:11249278-11249346
>chr17:11251035-11251085
>chr17:11253709-11253755
>chr17:11254219-11254295
>chr17:11255127-11255174
>chr17:11255286-11255394
>chr17:11255940-11256032
>chr17:11256208-11256526
>chr17:11257398-11257741
>chr17:11258945-11259011
>chr17:11259107-11259207
>chr17:11259262-11259295
>chr17:11259397-11259452
>chr17:11260588-11260858
>chr17:11261062-11261160
>chr17:11261577-11261839
>chr17:11261875-11262131
>chr17:11264337-11264382
>chr17:11265309-11265520
>chr17:11266327-11266383
>chr17:11267218-11267392
>chr17:11269029-11269385
>chr17:11269933-11270380
>chr17:11270510-11270658
>chr17:11271443-11271771
>chr17:11272529-11272564
>chr17:11273124-11273163
>chr17:11275964-11276276
>chr17:11276379-11276796
>chr17:11277231-11277325
>chr17:11277497-11277550
>chr17:11281134-11281259
>chr17:11281411-11281703
>chr17:11282404-11282708
>chr17:11285795-11286073
>chr17:11287005-11287315
>chr17:11287365-11287939
>chr17:11288052-11288151
>chr17:11288420-11288548
>chr17:11289173-11289250
>chr17:11289543-11289635
>chr17:11290286-11290722
>chr17:11290968-11291072
>chr17:11291306-11291798
>chr17:11292072-11292525
>chr17:11292814-11293129
>chr17:11293848-11294205
>chr17:11294821-11294910
>chr17:11294993-11295229
>chr17:11295629-11296030
>chr17:11298058-11298201
>chr17:11298975-11299022
>chr17:11299234-11299736
>chr17:11299780-11300241
>chr17:11300426-11300474
>chr17:11301840-11302202
>chr17:11306021-11306128
>chr17:11307107-11307201
>chr17:11308959-11309254
>chr17:11310683-11311313
>chr17:11311578-11312115
>chr17:11312161-11312366
>chr17:11313238-11313333
>chr17:11314177-11314287
>chr17:11314331-11314433
>chr17:11314510-11314846
>chr17:11315186-11315326
>chr17:11315580-11315694
>chr17:11316368-11316727
>chr17:11317040-11317266
>chr17:11317653-11317737
>chr17:11317797-11317873
>chr17:11318398-11318437
>chr17:11319015-11319378
>chr17:11320369-11320731
>chr17:11321707-11322078
>chr17:11322403-11322565
>chr17:11323369-11323716
>chr17:11323858-11323936
>chr17:11325983-11326278
>chr17:11327542-11328007
>chr17:11328091-11328131
>chr17:11328437-11328571
>chr17:11329870-11329975
>chr17:11333215-11333335
>chr17:11333402-11333840
>chr17:11334241-11334384
>chr17:11335793-11335841
>chr17:11335908-11336240
>chr17:11338381-11338759
>chr17:11339027-11339173
>chr17:11341306-11341681
>chr17:11341920-11342005
>chr17:11343855-11344514
>chr17:11344571-11344754
>chr17:11344800-11346341
>chr17:11348454-11348545
>chr17:11348648-11348701
>chr17:11350074-11350487
>chr17:11350810-11351315
>chr17:11353171-11353476
>chr17:11355591-11355662
>chr17:11356904-11357269
>chr17:11357980-11359109
>chr17:11359837-11360834
>chr17:11362139-11362443
>chr17:11363642-11364054
>chr17:11364500-11364676
>chr17:11364766-11364939
>chr17:11365128-11365199
>chr17:11365260-11365623
>chr17:11366130-11366440
>chr17:11366903-11366966
>chr17:11368044-11368083
>chr17:11368619-11368956
>chr17:11371234-11371397
>chr17:11371813-11371904
>chr17:11373339-11373536
>chr17:11374081-11374144
>chr17:11374209-11374268
>chr17:11374750-11374878
>chr17:11376273-11376630
>chr17:11376793-11376864
>chr17:11377205-11377270
>chr17:11377518-11377558
>chr17:11377890-11378033
>chr17:11378217-11378268
>chr17:11379055-11379276
>chr17:11380762-11380817
>chr17:11382066-11382357
>chr17:11382909-11383251
>chr17:11384815-11384871
>chr17:11384955-11385023
>chr17:11386095-11386440
>chr17:11386524-11386592
>chr17:11386869-11386913
>chr17:11388787-11388865
>chr17:11390480-11390631
>chr17:11392602-11392728
>chr17:11393869-11393922
>chr17:11394199-11394266
>chr17:11394663-11395104
>chr17:11395504-11395954
>chr17:11396092-11396932
>chr17:11397083-11397179
>chr17:11397275-11397354
>chr17:11397910-11398031
>chr17:11398274-11398336
>chr17:11398570-11398890
>chr17:11399022-11399077
>chr17:11399392-11399734
>chr17:11401187-11401491
>chr17:11404170-11404246
>chr17:11405377-11405441
>chr17:11405511-11405817
>chr17:11405881-11405954
>chr17:11406588-11406617
>chr17:11407081-11407253
>chr17:11408265-11408484
>chr17:11409432-11409736
>chr17:11410340-11410520
>chr17:11410789-11410841
>chr17:11410942-11411280
>chr17:11411370-11411726
>chr17:11412184-11412253
>chr17:11412537-11412736
>chr17:11413984-11414214
>chr17:11414787-11415120
>chr17:11415692-11415751
>chr17:11415990-11416184
>chr17:11416609-11416698
>chr17:11418368-11418475
>chr17:11418967-11419378
>chr17:11419913-11420237
>chr17:11422461-11422785
>chr17:11423189-11423277
>chr17:11423318-11423378
>chr17:11423748-11423805
>chr17:11424710-11425068
>chr17:11426810-11426900
>chr17:11427114-11427441
>chr17:11427598-11427640
>chr17:11428566-11429226
>chr17:11429509-11429845
>chr17:11431285-11431348
>chr17:11432644-11433716
>chr17:11434035-11434367
>chr17:11434941-11435264
>chr17:11436267-11436348
>chr17:11438312-11438743
>chr17:11440988-11441040
>chr17:11442496-11442639
>chr17:11443606-11443959
>chr17:11444018-11444357
>chr17:11444565-11444631
>chr17:11445223-11445309
>chr17:11445804-11446118
>chr17:11447881-11447930
>chr17:11448257-11448827
>chr17:11449141-11449500
>chr17:11449654-11449760
>chr17:11449836-11450342
>chr17:11450371-11450723
>chr17:11452591-11453015
>chr17:11453611-11453668
>chr17:11453815-11453898
>chr17:11453924-11454051
>chr17:11454843-11455233
>chr17:11455284-11455384
>chr17:11457442-11458107
>chr17:11458873-11459243
>chr17:11459486-11459556
>chr17:11460382-11460692
>chr17:11461127-11461482
>chr17:11461632-11461729
>chr17:11462599-11462909
>chr17:11463181-11463236
>chr17:11463746-11463795
>chr17:11463899-11464219
>chr17:11464627-11464949
>chr17:11465446-11465542
>chr17:11466435-11466490
>chr17:11467998-11468070
>chr17:11468715-11469052
>chr17:11469120-11469181
>chr17:11469238-11469276
>chr17:11469313-11469550
>chr17:11469846-11470112
>chr17:11470919-11471285
>chr17:11471746-11472024
>chr17:11472102-11473066
>chr17:11473170-11473399
>chr17:11473449-11474688
>chr17:11474727-11475893
>chr17:11475994-11477060
>chr17:11477136-11480442
>chr17:11480990-11481796
>chr17:11482863-11483328
>chr17:11483696-11483928
>chr17:11484383-11484799
>chr17:11485701-11485755
>chr17:11489793-11489932
>chr17:11490320-11490404
>chr17:11491292-11491568
>chr17:11491767-11492102
>chr17:11492800-11492942
>chr17:11493214-11493530
>chr17:11495241-11495326
>chr17:11495409-11495508
>chr17:11495977-11496038
>chr17:11496453-11496777
>chr17:11497978-11498121
>chr17:11498454-11498761
>chr17:11498878-11498979
>chr17:11499646-11500012
>chr17:11500639-11500698
>chr17:11501114-11501419
>chr17:11501676-11501738
>chr17:11502117-11502754
>chr17:11503135-11503246
>chr17:11506249-11506321
>chr17:11508170-11508457
>chr17:11508531-11508758
>chr17:11511084-11511588
>chr17:11512900-11513072
>chr17:11513156-11513417
>chr17:11515193-11515395
>chr17:11517088-11517822
>chr17:11519338-11519402
>chr17:11519615-11519700
>chr17:11521504-11522416
>chr17:11522658-11522720
>chr17:11523717-11524133
>chr17:11524442-11524834
>chr17:11525349-11525720
>chr17:11525730-11526037
>chr17:11526764-11526969
>chr17:11527633-11527694
>chr17:11528264-11528425
>chr17:11528914-11529243
>chr17:11531209-11531284
>chr17:11531548-11531638
>chr17:11531795-11531936
>chr17:11532472-11532511
>chr17:11533585-11534364
>chr17:11534857-11535164
>chr17:11535883-11536048
>chr17:11537620-11537660
>chr17:11538043-11538367
>chr17:11538913-11539247
>chr17:11539656-11539716
>chr17:11541030-11541085
>chr17:11542334-11542430
>chr17:11543509-11543568
>chr17:11543621-11543867
>chr17:11543957-11544125
>chr17:11544426-11545049
>chr17:11545095-11545133
>chr17:11545162-11545224
>chr17:11545295-11545329
>chr17:11546596-11546952
>chr17:11549776-11549908
>chr17:11550058-11550361
>chr17:11553444-11553483
>chr17:11553966-11554006
>chr17:11554886-11554952
>chr17:11557469-11557561
>chr17:11558860-11558977
>chr17:11560890-11560966
>chr17:11561499-11561742
>chr17:11562654-11562700
>chr17:11564207-11564295
>chr17:11564402-11564550
>chr17:11564751-11564849
>chr17:11566062-11566098
>chr17:11567156-11567277
>chr17:11567516-11567916
>chr17:11569998-11570083
>chr17:11571353-11571691
>chr17:11571832-11571888
>chr17:11572106-11572187
>chr17:11572385-11572514
>chr17:11572653-11572758
>chr17:11573185-11573497
>chr17:11574823-11575372
>chr17:11576988-11577375
>chr17:11577581-11578435
>chr17:11578697-11578895
>chr17:11581259-11581397
>chr17:11581620-11581915
>chr17:11581968-11582168
>chr17:11582212-11582248
>chr17:11582399-11582722
>chr17:11582869-11583421
>chr17:11583916-11584068
>chr17:11584191-11584322
>chr17:11585763-11585828
>chr17:11586620-11586913
>chr17:11587443-11587678
>chr17:11588584-11589053
>chr17:11589116-11589198
>chr17:11589240-11589340
>chr17:11589829-11589885
>chr17:11590202-11590521
>chr17:11590720-11590767
>chr17:11591257-11591626
>chr17:11591722-11591797
>chr17:11591866-11591899
>chr17:11592137-11592226
>chr17:11592289-11592326
>chr17:11593583-11593820
>chr17:11594062-11594614
>chr17:11595094-11595155
>chr17:11595682-11595743
>chr17:11596052-11596126
>chr17:11596239-11596361
>chr17:11597462-11597730
>chr17:11597972-11598034
>chr17:11598949-11599015
>chr17:11600600-11600781
>chr17:11600986-11601113
>chr17:11601144-11601400
>chr17:11601502-11601564
>chr17:11602402-11602503
>chr17:11604006-11604318
>chr17:11604474-11604536
>chr17:11605097-11605159
>chr17:11605332-11605804
>chr17:11605908-11606005
>chr17:11606411-11606702
>chr17:11607550-11607865
>chr17:11610347-11610399
>chr17:11611045-11611107
>chr17:11613307-11613630
>chr17:11614557-11614750
>chr17:11614796-11614946
>chr17:11615151-11615194
>chr17:11615295-11615592
>chr17:11616677-11616831
>chr17:11618300-11618606
>chr17:11618840-11618885
>chr17:11619919-11620534
>chr17:11621121-11621456
>chr17:11621747-11622106
>chr17:11622941-11623384
>chr17:11624129-11624532
>chr17:11624707-11624776
>chr17:11625993-11626066
>chr17:11629022-11629404
>chr17:11629910-11630968
>chr17:11631441-11631668
>chr17:11635141-11635511
>chr17:11635967-11636315
>chr17:11637486-11637624
>chr17:11638390-11638717
>chr17:11639036-11639103
>chr17:11639594-11639636
>chr17:11639721-11639997
>chr17:11641472-11641543
>chr17:11641670-11641737
>chr17:11642224-11642587
>chr17:11643418-11643639
>chr17:11643796-11644254
>chr17:11645845-11646300
>chr17:11646626-11646933
>chr17:11647276-11647399
>chr17:11647957-11648040
>chr17:11648651-11648706
>chr17:11648838-11649153
>chr17:11649231-11649316
>chr17:11652274-11652589
>chr17:11653896-11653937
>chr17:11654037-11654514
>chr17:11654719-11654837
>chr17:11655075-11655430
>chr17:11655602-11656436
>chr17:11656771-11656971
>chr17:11657059-11657127
>chr17:11657275-11657352
>chr17:11657629-11657719
>chr17:11657792-11657877
>chr17:11658062-11658140
>chr17:11658420-11658566
>chr17:11658985-11659058
>chr17:11659222-11660132
>chr17:11660304-11660688
>chr17:11660935-11661339
>chr17:11661741-11661899
>chr17:11662144-11662213
>chr17:11662741-11663060
>chr17:11664254-11664342
>chr17:11668377-11668689
>chr17:11670695-11671004
>chr17:11673850-11674017
>chr17:11674779-11674830
>chr17:11675223-11675290
>chr17:11675380-11675676
>chr17:11676255-11676727
>chr17:11676849-11676942
>chr17:11677266-11677469
>chr17:11677635-11677795
>chr17:11678001-11678311
>chr17:11678982-11679149
>chr17:11682268-11682402
>chr17:11683158-11683517
>chr17:11685786-11686093
>chr17:11687859-11688086
>chr17:11688247-11688305
>chr17:11688814-11689134
>chr17:11691787-11692108
>chr17:11692189-11692255
>chr17:11692846-11693674
>chr17:11694599-11695195
>chr17:11695755-11695808
>chr17:11696848-11697207
>chr17:11697972-11698407
>chr17:11698964-11699271
>chr17:11701522-11701574
>chr17:11701641-11701987
>chr17:11702525-11702582
>chr17:11702806-11703123
>chr17:11703696-11703738
>chr17:11704592-11704856
>chr17:11705489-11705881
>chr17:11707891-11708062
>chr17:11708852-11708933
>chr17:11710160-11710402
>chr17:11711864-11713698
>chr17:11714805-11715078
>chr17:11716057-11716385
>chr17:11717155-11717399
>chr17:11717716-11718025
>chr17:11718049-11718389
>chr17:11720187-11720427
>chr17:11721252-11721317
>chr17:11721601-11721696
>chr17:11723640-11725185
>chr17:11725454-11725891
>chr17:11726759-11727098
>chr17:11727305-11727366
>chr17:11730546-11730586
>chr17:11730670-11731304
>chr17:11731381-11732045
>chr17:11732457-11732494
>chr17:11733566-11733888
>chr17:11734140-11734216
>chr17:11735240-11735341
>chr17:11735398-11735736
>chr17:11735977-11736061
>chr17:11737029-11737068
>chr17:11738050-11738123
>chr17:11738374-11738681
>chr17:11739079-11739214
>chr17:11739534-11739619
>chr17:11740311-11740733
>chr17:11741370-11741459
>chr17:11741566-11741621
>chr17:11743832-11744133
>chr17:11745571-11745647
>chr17:11745876-11745920
>chr17:11746166-11746328
>chr17:11746511-11746679
>chr17:11748013-11748354
>chr17:11749010-11749428
>chr17:11749960-11750075
>chr17:11750143-11750403
>chr17:11751133-11751304
>chr17:11751811-11751952
>chr17:11752039-11752077
>chr17:11752415-11752702
>chr17:11753374-11753682
>chr17:11753798-11755481
>chr17:11755744-11756473
>chr17:11757068-11757294
>chr17:11759077-11759204
>chr17:11759254-11760256
>chr17:11760500-11760817
>chr17:11762758-11763059
>chr17:11763156-11763221
>chr17:11764366-11765028
>chr17:11766675-11767008
>chr17:11767893-11767955
>chr17:11769322-11769373
>chr17:11770773-11770914
>chr17:11771051-11771472
>chr17:11771758-11771979
>chr17:11772016-11772139
>chr17:11772180-11772315
>chr17:11772428-11772598
>chr17:11773517-11773594
>chr17:11773675-11773758
>chr17:11773847-11774170
>chr17:11774340-11774936
>chr17:11775049-11775401
>chr17:11775590-11775898
>chr17:11778209-11778439
>chr17:11778716-11779028
>chr17:11780668-11780756
>chr17:11781548-11781869
>chr17:11782607-11783299
>chr17:11786479-11786602
>chr17:11787163-11787466
>chr17:11787641-11787997
>chr17:11788549-11788758
>chr17:11788916-11789060
>chr17:11789342-11789418
>chr17:11789870-11790017
>chr17:11791229-11791333
>chr17:11791403-11791748
>chr17:11791992-11792286
>chr17:11793124-11793246
>chr17:11794014-11794250
>chr17:11794278-11794427
>chr17:11794871-11795119
>chr17:11797796-11797831
>chr17:11798127-11798519
>chr17:11799330-11799529
>chr17:11799579-11799897
>chr17:11800354-11800423
>chr17:11801033-11801245
>chr17:11801350-11801709
>chr17:11802331-11802653
>chr17:11804497-11805071
>chr17:11805518-11805853
>chr17:11805915-11806035
>chr17:11809276-11809601
>chr17:11811043-11811325
>chr17:11811860-11812142
>chr17:11814220-11814295
>chr17:11815504-11815829
>chr17:11816873-11817084
>chr17:11817471-11817524
>chr17:11818133-11818506
>chr17:11818873-11818946
>chr17:11819330-11819757
>chr17:11819839-11819954
>chr17:11820288-11820411
>chr17:11820879-11821316
>chr17:11823642-11823981
>chr17:11824852-11824956
>chr17:11826374-11827154
>chr17:11827232-11827385
>chr17:11827437-11827600
>chr17:11827670-11828033
>chr17:11828113-11828552
>chr17:11828931-11828989
>chr17:11829394-11829775
>chr17:11831139-11831558
>chr17:11832618-11832655
>chr17:11832991-11833095
>chr17:11833347-11833385
>chr17:11834042-11834375
>chr17:11835125-11835195
>chr17:11835519-11835600
>chr17:11837047-11837097
>chr17:11837428-11837554
>chr17:11839228-11839563
>chr17:11839712-11840268
>chr17:11840609-11840716
>chr17:11841216-11841274
>chr17:11841305-11841874
>chr17:11842072-11842121
>chr17:11842373-11843023
>chr17:11843803-11843918
>chr17:11844424-11847630
>chr17:11848189-11848266
>chr17:11848496-11848636
>chr17:11848749-11849145
>chr17:11849897-11849992
>chr17:11850365-11850671
>chr17:11850765-11850946
>chr17:11851086-11851428
>chr17:11852534-11852606
>chr17:11852799-11853076
>chr17:11853154-11853209
>chr17:11855028-11855215
>chr17:11855332-11855369
>chr17:11855467-11855636
>chr17:11856411-11856723
>chr17:11856866-11857104
>chr17:11857551-11858073
>chr17:11858770-11859457
>chr17:11859527-11859953
>chr17:11860190-11860320
>chr17:11860525-11860889
>chr17:11861015-11867207
>chr17:11867324-11867442
>chr17:11868445-11868507
>chr17:11871935-11871996
>chr17:11872632-11872949
>chr17:11873603-11873671
>chr17:11873772-11873920
>chr17:11873960-11874266
>chr17:11876121-11877508
>chr17:11877767-11878069
>chr17:11878501-11878896
>chr17:11879019-11879076
>chr17:11879707-11879761
>chr17:11881620-11881931
>chr17:11882072-11882373
>chr17:11884925-11884985
>chr17:11886028-11886375
>chr17:11887817-11888284
>chr17:11890651-11890978
>chr17:11891347-11891669
>chr17:11892544-11892863
>chr17:11893390-11893885
>chr17:11895504-11895598
>chr17:11895757-11895796
>chr17:11896032-11896109
>chr17:11896178-11896241
>chr17:11896333-11896521
>chr17:11896678-11897267
>chr17:11897626-11897739
>chr17:11897857-11897969
>chr17:11898015-11898595
>chr17:11900602-11900740
>chr17:11901324-11901888
>chr17:11903049-11903364
>chr17:11903440-11903553
>chr17:11903619-11903939
>chr17:11904333-11904671
>chr17:11904905-11905258
>chr17:11906125-11907647
>chr17:11908195-11908348
>chr17:11908789-11908827
>chr17:11909124-11909197
>chr17:11909747-11909803
>chr17:11909882-11910647
>chr17:11910754-11911627
>chr17:11911812-11911869
>chr17:11912025-11913405
>chr17:11913461-11913853
>chr17:11915194-11915582
>chr17:11916059-11916147
>chr17:11916395-11916445
>chr17:11917026-11917463
>chr17:11918167-11918558
>chr17:11918695-11919026
>chr17:11919211-11919518
>chr17:11920028-11920682
>chr17:11920859-11921228
>chr17:11923052-11923613
>chr17:11924554-11924928
>chr17:11926241-11927580
>chr17:11928004-11928273
>chr17:11928879-11928913
>chr17:11929037-11929489
>chr17:11930575-11930841
>chr17:11932281-11932350
>chr17:11932469-11932522
>chr17:11933362-11933761
>chr17:11933839-11933881
>chr17:11934434-11934756
>chr17:11934958-11935267
>chr17:11935392-11935679
>chr17:11936344-11936677
>chr17:11938187-11938481
>chr17:11938578-11938900
>chr17:11939769-11939969
>chr17:11941312-11941375
>chr17:11941692-11941831
>chr17:11942880-11943204
>chr17:11943391-11943706
>chr17:11945253-11946225
>chr17:11946377-11946723
>chr17:11947457-11947666
>chr17:11947769-11948069
>chr17:11948221-11948552
>chr17:11949483-11949853
>chr17:11950090-11950684
>chr17:11951378-11951965
>chr17:11952131-11952560
>chr17:11952765-11953239
>chr17:11953523-11953892
>chr17:11954024-11954215
>chr17:11954407-11954895
>chr17:11955151-11955306
>chr17:11956134-11956189
>chr17:11956328-11956397
>chr17:11956640-11957132
>chr17:11957233-11957412
>chr17:11957752-11957833
>chr17:11957963-11958234
>chr17:11958283-11958408
>chr17:11958462-11958538
>chr17:11958850-11958934
>chr17:11960145-11960795
>chr17:11961026-11961336
>chr17:11962694-11962795
>chr17:11963040-11963458
>chr17:11963542-11963693
>chr17:11964020-11964097
>chr17:11964603-11964640
>chr17:11965419-11965478
>chr17:11965645-11966223
>chr17:11966363-11966495
>chr17:11966631-11967671
>chr17:11967725-11968004
>chr17:11968072-11968181
>chr17:11968520-11968549
>chr17:11970141-11970275
>chr17:11970355-11970713
>chr17:11970872-11970957
>chr17:11971372-11976957
>chr17:11978039-11978080
>chr17:11978123-11978254
>chr17:11979608-11979648
>chr17:11979776-11979822
>chr17:11980394-11980717
>chr17:11980759-11980928
>chr17:11981311-11981518
>chr17:11981878-11982252
>chr17:11984506-11984808
>chr17:11985363-11985418
>chr17:11985967-11986341
>chr17:11988179-11988260
>chr17:11988809-11989623
>chr17:11989691-11989889
>chr17:11990065-11990288
>chr17:11991723-11991777
>chr17:11992173-11992232
>chr17:11993531-11993836
>chr17:11994515-11995000
>chr17:11995122-11995736
>chr17:11995953-11996167
>chr17:11998021-11998116
>chr17:11998404-11998631
>chr17:11998810-11998975
>chr17:11999906-12000222
>chr17:12000399-12000745
>chr17:12001230-12001861
>chr17:12002108-12002477
>chr17:12003167-12003468
>chr17:12003945-12004233
>chr17:12004599-12005112
>chr17:12005739-12005834
>chr17:12006425-12006483
>chr17:12006600-12006732
>chr17:12007014-12007068
>chr17:12008351-12008503
>chr17:12009443-12009756
>chr17:12010406-12012038
>chr17:12012641-12012837
>chr17:12012909-12013358
>chr17:12014101-12015163
>chr17:12015793-12016189
>chr17:12016288-12016635
>chr17:12016814-12017219
>chr17:12017563-12017893
>chr17:12018326-12018589
>chr17:12018924-12019291
>chr17:12020897-12020956
>chr17:12025805-12025880
>chr17:12026106-12026178
>chr17:12028012-12028113
>chr17:12029655-12029955
>chr17:12032438-12032494
>chr17:12032680-12032738
>chr17:12032846-12033169
>chr17:12033824-12034115
>chr17:12035226-12035580
>chr17:12036089-12036162
>chr17:12036421-12036532
>chr17:12038675-12038837
>chr17:12039393-12039456
>chr17:12039754-12039893
>chr17:12041892-12042221
>chr17:12042394-12042637
>chr17:12042759-12043083
>chr17:12043392-12043443
>chr17:12044655-12044763
>chr17:12044861-12045003
>chr17:12046342-12046410
>chr17:12047431-12047495
>chr17:12048024-12048198
>chr17:12048630-12048959
>chr17:12054704-12054775
>chr17:12058247-12058372
>chr17:12059892-12060205
>chr17:12060701-12061269
>chr17:12062334-12062624
>chr17:12062881-12062946
>chr17:12063068-12063186
>chr17:12063417-12064417
>chr17:12064623-12064654
>chr17:12065136-12065738
>chr17:12066438-12067131
>chr17:12067453-12067481
>chr17:12069577-12069658
>chr17:12069888-12069958
>chr17:12070544-12070595
>chr17:12070690-12070969
>chr17:12073045-12073098
>chr17:12073586-12074077
>chr17:12074346-12074432
>chr17:12075905-12075976
>chr17:12077097-12077177
>chr17:12077751-12077853
>chr17:12077946-12077999
>chr17:12078359-12078532
>chr17:12079074-12079175
>chr17:12080310-12080473
>chr17:12081246-12081339
>chr17:12086811-12087159
>chr17:12087602-12087710
>chr17:12088378-12088658
>chr17:12088878-12089215
>chr17:12091850-12091921
>chr17:12092191-12092230
>chr17:12092743-12093046
>chr17:12095881-12095932
>chr17:12096062-12096120
>chr17:12096195-12096249
>chr17:12098167-12098575
>chr17:12098856-12099007
>chr17:12099095-12099444
>chr17:12099951-12100083
>chr17:12100247-12100331
>chr17:12100450-12100538
>chr17:12100579-12100675
>chr17:12100782-12100847
>chr17:12101491-12101730
>chr17:12101939-12102299
>chr17:12102390-12102648
>chr17:12102776-12102981
>chr17:12103056-12103203
>chr17:12103221-12103481
>chr17:12104771-12104879
>chr17:12107119-12107225
>chr17:12107487-12107554
>chr17:12108169-12108224
>chr17:12108963-12109034
>chr17:12109234-12109308
>chr17:12109808-12110142
>chr17:12112173-12112492
>chr17:12112581-12112637
>chr17:12115276-12115502
>chr17:12116189-12116919
>chr17:12116981-12117050
>chr17:12117729-12117889
>chr17:12118023-12118171
>chr17:12118586-12118764
>chr17:12119064-12120514
>chr17:12120624-12120852
>chr17:12120901-12121015
>chr17:12121091-12121323
>chr17:12121454-12121601
>chr17:12121857-12122439
>chr17:12122472-12122523
>chr17:12122740-12123049
>chr17:12123109-12123144
>chr17:12123344-12123916
>chr17:12124638-12125034
>chr17:12125104-12125152
>chr17:12125885-12126204
>chr17:12126414-12126767
>chr17:12128034-12128459
>chr17:12131213-12131572
>chr17:12131735-12131763
>chr17:12131851-12131935
>chr17:12132067-12132155
>chr17:12132712-12133431
>chr17:12134879-12135845
>chr17:12136334-12136397
>chr17:12136517-12136593
>chr17:12137792-12138009
>chr17:12138227-12138587
>chr17:12139297-12139619
>chr17:12145116-12145587
>chr17:12146516-12146804
>chr17:12147594-12148031
>chr17:12148214-12148306
>chr17:12149164-12149450
>chr17:12150150-12150401
>chr17:12150566-12150678
>chr17:12150741-12156960
>chr17:12157319-12160750
>chr17:12161291-12163302
>chr17:12163711-12163831
>chr17:12163969-12164275
>chr17:12164490-12166017
>chr17:12166071-12166511
>chr17:12166573-12167204
>chr17:12167341-12169389
>chr17:12169457-12169644
>chr17:12169844-12170157
>chr17:12170422-12171520
>chr17:12171573-12171967
>chr17:12172385-12172985
>chr17:12173442-12173906
>chr17:12173972-12174196
>chr17:12174237-12174406
>chr17:12174623-12175013
>chr17:12175352-12175402
>chr17:12175441-12175900
>chr17:12176193-12176523
>chr17:12176876-12177583
>chr17:12177641-12177748
>chr17:12177797-12178655
>chr17:12179681-12180158
>chr17:12181388-12181420
>chr17:12181909-12182363
>chr17:12182430-12182486
>chr17:12182629-12182982
>chr17:12183538-12183855
>chr17:12183945-12184744
>chr17:12184814-12185093
>chr17:12185348-12185478
>chr17:12185644-12185682
>chr17:12185782-12187109
>chr17:12187493-12188146
>chr17:12188251-12188383
>chr17:12188584-12188694
>chr17:12189065-12189143
>chr17:12189336-12189589
>chr17:12189681-12189772
>chr17:12190191-12190501
>chr17:12190741-12191317
>chr17:12191795-12191853
>chr17:12192012-12192185
>chr17:12192874-12192943
>chr17:12194319-12194823
>chr17:12195302-12195643
>chr17:12196270-12196614
>chr17:12196944-12197102
>chr17:12197229-12197760
>chr17:12197891-12198241
>chr17:12199896-12199970
>chr17:12200030-12200683
>chr17:12200739-12200936
>chr17:12201997-12202058
>chr17:12202406-12202497
>chr17:12202691-12203218
>chr17:12203488-12204110
>chr17:12204552-12204905
>chr17:12205191-12205510
>chr17:12205827-12206200
>chr17:12207118-12207429
>chr17:12207934-12208399
>chr17:12210351-12210568
>chr17:12211523-12211845
>chr17:12211941-12212109
>chr17:12212222-12212878
>chr17:12213414-12213467
>chr17:12214018-12214171
>chr17:12214429-12214627
>chr17:12214676-12215162
>chr17:12216188-12216293
>chr17:12217355-12217681
>chr17:12217736-12218028
>chr17:12218926-12218972
>chr17:12219836-12219998
>chr17:12220353-12222303
>chr17:12222917-12223269
>chr17:12226754-12227580
>chr17:12228261-12228306
>chr17:12228381-12228488
>chr17:12228602-12228653
>chr17:12228893-12229008
>chr17:12230252-12230286
>chr17:12231245-12231384
>chr17:12232794-12233066
>chr17:12234458-12234815
>chr17:12236454-12236559
>chr17:12236799-12236929
>chr17:12237871-12238206
>chr17:12238864-12239469
>chr17:12239944-12240096
>chr17:12240124-12240347
>chr17:12240683-12240919
>chr17:12241706-12242015
>chr17:12243645-12243790
>chr17:12244324-12244398
>chr17:12244448-12244670
>chr17:12244863-12244967
>chr17:12245383-12245450
>chr17:12245535-12245955
>chr17:12246932-12247254
>chr17:12247414-12247824
>chr17:12248255-12248490
>chr17:12248532-12248944
>chr17:12249165-12249226
>chr17:12249441-12249978
>chr17:12251085-12251133
>chr17:12251396-12251433
>chr17:12254660-12254993
>chr17:12255545-12255641
>chr17:12256400-12256463
>chr17:12257617-12257710
>chr17:12258959-12259123
>chr17:12259666-12259725
>chr17:12260299-12260630
>chr17:12260906-12261073
>chr17:12261103-12261291
>chr17:12261781-12262577
>chr17:12263070-12263566
>chr17:12264248-12264296
>chr17:12264359-12264694
>chr17:12264944-12265013
>chr17:12265258-12265761
>chr17:12265930-12265966
>chr17:12270560-12270648
>chr17:12271484-12271941
>chr17:12272246-12273254
>chr17:12273804-12274124
>chr17:12274306-12274967
>chr17:12275068-12275105
>chr17:12275441-12275804
>chr17:12276247-12276669
>chr17:12278981-12279348
>chr17:12279425-12279886
>chr17:12281233-12281608
>chr17:12282479-12282599
>chr17:12282700-12282750
>chr17:12283296-12283756
>chr17:12284287-12284685
>chr17:12285155-12285329
>chr17:12285532-12285608
>chr17:12285655-12285751
>chr17:12286012-12286168
>chr17:12286227-12286308
>chr17:12286778-12286810
>chr17:12287592-12287649
>chr17:12288648-12288809
>chr17:12288877-12289012
>chr17:12289236-12289535
>chr17:12290691-12290735
>chr17:12290868-12290908
>chr17:12290963-12291148
>chr17:12292580-12292985
>chr17:12293201-12293581
>chr17:12295031-12295132
>chr17:12295321-12295415
>chr17:12295641-12295688
>chr17:12296865-12296925
>chr17:12297296-12297613
>chr17:12298435-12298592
>chr17:12300705-12301149
>chr17:12301242-12301377
>chr17:12301953-12302409
>chr17:12302474-12302575
>chr17:12302663-12302856
>chr17:12304169-12304231
>chr17:12304399-12304452
>chr17:12305286-12306640
>chr17:12307248-12307886
>chr17:12308163-12308804
>chr17:12308936-12309035
>chr17:12309107-12313773
>chr17:12313841-12314266
>chr17:12314320-12314385
>chr17:12314684-12314893
>chr17:12315279-12315340
>chr17:12315364-12315432
>chr17:12318411-12318499
>chr17:12318884-12318943
>chr17:12319334-12319698
>chr17:12320916-12321277
>chr17:12321430-12321761
>chr17:12322407-12322754
>chr17:12323171-12323462
>chr17:12323801-12323913
>chr17:12324096-12324591
>chr17:12324780-12325059
>chr17:12325203-12325355
>chr17:12325530-12326078
>chr17:12326875-12327316
>chr17:12327507-12327789
>chr17:12330808-12337290
>chr17:12337363-12337406
>chr17:12339215-12339557
>chr17:12339687-12339771
>chr17:12340087-12340147
>chr17:12340390-12340817
>chr17:12343688-12343789
>chr17:12343993-12344412
>chr17:12344530-12344660
>chr17:12344831-12344979
>chr17:12345231-12345281
>chr17:12346804-12346941
>chr17:12347327-12347988
>chr17:12350744-12351519
>chr17:12352218-12352316
>chr17:12352797-12353122
>chr17:12355006-12355069
>chr17:12355131-12355507
>chr17:12355780-12355863
>chr17:12356088-12356142
>chr17:12357279-12357537
>chr17:12357748-12357811
>chr17:12357955-12358012
>chr17:12358536-12358597
>chr17:12360171-12360315
>chr17:12361439-12361477
>chr17:12361956-12362262
>chr17:12362887-12363029
>chr17:12363135-12363181
>chr17:12363325-12363655
>chr17:12363947-12364487
>chr17:12364538-12364655
>chr17:12366232-12366268
>chr17:12366728-12367217
>chr17:12367625-12368200
>chr17:12368391-12368754
>chr17:12369894-12369953
>chr17:12370024-12370274
>chr17:12370678-12371136
>chr17:12371893-12372030
>chr17:12372062-12372261
>chr17:12372365-12372407
>chr17:12372442-12372490
>chr17:12372649-12372778
>chr17:12372887-12373166
>chr17:12373404-12373503
>chr17:12373811-12373902
>chr17:12375169-12375247
>chr17:12376290-12376466
>chr17:12376992-12377420
>chr17:12377698-12377998
>chr17:12378234-12378574
>chr17:12378672-12378799
>chr17:12379278-12379381
>chr17:12379562-12379602
>chr17:12379677-12379892
>chr17:12380231-12380377
>chr17:12380447-12381423
>chr17:12381956-12382938
>chr17:12383280-12384960
>chr17:12385157-12385296
>chr17:12385666-12385705
>chr17:12386664-12386734
>chr17:12387888-12387928
>chr17:12389831-12390143
>chr17:12392640-12393018
>chr17:12393547-12393601
>chr17:12393687-12393912
>chr17:12396341-12396384
>chr17:12396445-12396526
>chr17:12397107-12397209
>chr17:12397319-12397754
>chr17:12397845-12398009
>chr17:12398084-12398203
>chr17:12399272-12399559
>chr17:12399791-12399829
>chr17:12400227-12400592
>chr17:12400640-12400695
>chr17:12400765-12400846
>chr17:12401259-12401633
>chr17:12401949-12402139
>chr17:12402386-12402595
>chr17:12404175-12404250
>chr17:12404920-12406167
>chr17:12407598-12407761
>chr17:12408639-12408972
>chr17:12409645-12410380
>chr17:12410500-12411128
>chr17:12412046-12412391
>chr17:12413102-12413869
>chr17:12416016-12416681
>chr17:12417561-12418054
>chr17:12418228-12418425
>chr17:12418564-12418782
>chr17:12419372-12419720
>chr17:12419940-12420237
>chr17:12421218-12421298
>chr17:12423012-12423062
>chr17:12423869-12424210
>chr17:12426556-12426612
>chr17:12426994-12427301
>chr17:12427548-12427625
>chr17:12427928-12428433
>chr17:12429999-12430295
>chr17:12433171-12433490
>chr17:12433553-12433860
>chr17:12434879-12434994
>chr17:12435147-12435219
>chr17:12435276-12435586
>chr17:12435648-12435774
>chr17:12435924-12436223
>chr17:12436818-12436918
>chr17:12438320-12438389
>chr17:12439606-12439712
>chr17:12439749-12440152
>chr17:12440203-12440248
>chr17:12441308-12444873
>chr17:12445641-12445804
>chr17:12445909-12446229
>chr17:12446337-12446728
>chr17:12446926-12447720
>chr17:12447758-12448628
>chr17:12448679-12449037
>chr17:12449076-12455934
>chr17:12456006-12456278
>chr17:12456427-12456637
>chr17:12458282-12458395
>chr17:12460047-12460109
>chr17:12460331-12460380
>chr17:12460531-12460749
>chr17:12461281-12461465
>chr17:12461582-12461697
>chr17:12463850-12463955
>chr17:12464041-12464206
>chr17:12464332-12464383
>chr17:12464561-12464829
>chr17:12464856-12465725
>chr17:12465927-12466603
>chr17:12469137-12469197
>chr17:12469239-12469589
>chr17:12470092-12470339
>chr17:12471190-12471463
>chr17:12474060-12475530
>chr17:12475612-12475767
>chr17:12475867-12476001
>chr17:12476675-12476719
>chr17:12477922-12479046
>chr17:12481961-12482274
>chr17:12482633-12482708
>chr17:12483735-12483894
>chr17:12484510-12484732
>chr17:12485512-12485549
>chr17:12486688-12487234
>chr17:12487370-12487434
>chr17:12488214-12488503
>chr17:12490298-12490382
>chr17:12490510-12490584
>chr17:12491056-12491111
>chr17:12491111-12492168
>chr17:12492263-12492399
>chr17:12492516-12492980
>chr17:12493061-12493160
>chr17:12493207-12493247
>chr17:12493591-12494099
>chr17:12494150-12494499
>chr17:12494817-12494885
>chr17:12494943-12495336
>chr17:12496651-12496703
>chr17:12496838-12496915
>chr17:12496977-12497240
>chr17:12499506-12499592
>chr17:12499901-12500228
>chr17:12500257-12500307
>chr17:12500693-12500754
>chr17:12501015-12501113
>chr17:12501482-12501534
>chr17:12501846-12504431
>chr17:12504531-12504810
>chr17:12505591-12505720
>chr17:12506129-12506363
>chr17:12506501-12506648
>chr17:12507967-12508022
>chr17:12508189-12508474
>chr17:12508842-12509117
>chr17:12509324-12509423
>chr17:12509935-12510164
>chr17:12510273-12510423
>chr17:12512340-12512513
>chr17:12513682-12513741
>chr17:12513918-12514235
>chr17:12517353-12517435
>chr17:12517584-12517700
>chr17:12518702-12518799
>chr17:12521169-12521559
>chr17:12521995-12522136
>chr17:12523099-12523143
>chr17:12523304-12523439
>chr17:12523514-12523695
>chr17:12524173-12524275
>chr17:12524845-12524903
>chr17:12525477-12525787
>chr17:12525829-12525879
>chr17:12525968-12526810
>chr17:12526864-12527170
>chr17:12527300-12527533
>chr17:12527802-12528115
>chr17:12528728-12529341
>chr17:12529835-12529878
>chr17:12530118-12530163
>chr17:12530461-12530491
>chr17:12530733-12530830
>chr17:12531364-12531421
>chr17:12531948-12532231
>chr17:12533179-12533635
>chr17:12533988-12534299
>chr17:12535384-12535498
>chr17:12535698-12536041
>chr17:12536953-12537325
>chr17:12539579-12539985
>chr17:12540113-12540212
>chr17:12540291-12541102
>chr17:12541233-12541569
>chr17:12541655-12542178
>chr17:12542483-12543472
>chr17:12543596-12543811
>chr17:12544016-12544336
>chr17:12544369-12544470
>chr17:12544501-12544618
>chr17:12545428-12545673
>chr17:12546755-12547087
>chr17:12551059-12551196
>chr17:12552017-12552044
>chr17:12553282-12553647
>chr17:12553840-12553926
>chr17:12554126-12554186
>chr17:12555076-12555124
>chr17:12555426-12555475
>chr17:12557686-12557734
>chr17:12558590-12558711
>chr17:12558791-12559381
>chr17:12559454-12559501
>chr17:12559580-12559623
>chr17:12559777-12560276
>chr17:12560433-12560529
>chr17:12560688-12562256
>chr17:12562401-12562549
>chr17:12562763-12562874
>chr17:12563051-12563140
>chr17:12563263-12563459
>chr17:12563598-12563940
>chr17:12564627-12564938
>chr17:12565166-12565227
>chr17:12569292-12569838
>chr17:12570402-12570455
>chr17:12570581-12570881
>chr17:12571072-12572433
>chr17:12574101-12574168
>chr17:12574344-12574461
>chr17:12575977-12576567
>chr17:12578276-12578323
>chr17:12578570-12578895
>chr17:12581502-12581887
>chr17:12581970-12582062
>chr17:12582891-12583014
>chr17:12583137-12583260
>chr17:12586090-12587189
>chr17:12588382-12589103
>chr17:12589911-12590218
>chr17:12591826-12592128
>chr17:12592192-12592918
>chr17:12593089-12594511
>chr17:12594581-12594936
>chr17:12595058-12595311
>chr17:12595550-12595632
>chr17:12595733-12596204
>chr17:12596534-12596901
>chr17:12597150-12597275
>chr17:12597589-12597812
>chr17:12598483-12598591
>chr17:12601205-12601284
>chr17:12601437-12601735
>chr17:12602462-12602811
>chr17:12602952-12603043
>chr17:12604597-12604958
>chr17:12605000-12605136
>chr17:12605384-12606050
>chr17:12606082-12606736
>chr17:12606870-12608599
>chr17:12609219-12609556
>chr17:12613150-12613441
>chr17:12616054-12616121
>chr17:12617231-12617321
>chr17:12617396-12618569
>chr17:12618695-12618914
>chr17:12619025-12619070
>chr17:12619340-12619390
>chr17:12620651-12621318
>chr17:12621395-12621662
>chr17:12622253-12622313
>chr17:12622422-12622636
>chr17:12624051-12624405
>chr17:12624716-12625059
>chr17:12625782-12626115
>chr17:12626261-12626566
>chr17:12626816-12627165
>chr17:12629057-12629411
>chr17:12631860-12632380
>chr17:12633587-12633969
>chr17:12634055-12634284
>chr17:12634456-12634509
>chr17:12635844-12636869
>chr17:12637340-12637762
>chr17:12637872-12637978
>chr17:12639582-12639639
>chr17:12640627-12641378
>chr17:12643155-12643463
>chr17:12644929-12645803
>chr17:12646229-12646369
>chr17:12646416-12646456
>chr17:12647754-12648074
>chr17:12648860-12649199
>chr17:12650261-12650315
>chr17:12651588-12652347
>chr17:12653717-12653786
>chr17:12653891-12653970
>chr17:12654782-12655812
>chr17:12656358-12656471
>chr17:12657155-12657913
>chr17:12660099-12660455
>chr17:12660753-12661173
>chr17:12661768-12662122
>chr17:12662316-12662371
>chr17:12662501-12662841
>chr17:12663441-12663534
>chr17:12663701-12663745
>chr17:12664244-12664446
>chr17:12668199-12668278
>chr17:12669600-12669852
>chr17:12670165-12670227
>chr17:12671948-12672032
>chr17:12674077-12674159
>chr17:12674614-12674667
>chr17:12675501-12675926
>chr17:12676159-12676356
>chr17:12676996-12677735
>chr17:12677867-12678199
>chr17:12678650-12678939
>chr17:12679186-12679229
>chr17:12679541-12679608
>chr17:12679879-12680007
>chr17:12680961-12680998
>chr17:12683455-12683513
>chr17:12683863-12683923
>chr17:12684534-12684868
>chr17:12684986-12685600
>chr17:12687568-12687651
>chr17:12688397-12688789
>chr17:12688981-12689137
>chr17:12689539-12689919
>chr17:12690227-12690291
>chr17:12693283-12693688
>chr17:12695107-12695168
>chr17:12695282-12695344
>chr17:12695670-12696573
>chr17:12697333-12697643
>chr17:12698747-12699430
>chr17:12699884-12700225
>chr17:12700396-12700834
>chr17:12701025-12701779
>chr17:12701888-12702472
>chr17:12702865-12703251
>chr17:12703422-12703483
>chr17:12703732-12704021
>chr17:12704668-12704723
>chr17:12707402-12707764
>chr17:12707797-12707995
>chr17:12708394-12708696
>chr17:12711486-12711541
>chr17:12711799-12712168
>chr17:12716659-12717026
>chr17:12717225-12717319
>chr17:12718885-12719241
>chr17:12719543-12719945
>chr17:12720160-12720293
>chr17:12720734-12721128
>chr17:12724576-12724636
>chr17:12725275-12725622
>chr17:12725644-12725687
>chr17:12726330-12726399
>chr17:12726506-12726535
>chr17:12728469-12728786
>chr17:12729580-12729825
>chr17:12729949-12730478
>chr17:12731505-12731547
>chr17:12731623-12731698
>chr17:12733019-12733331
>chr17:12733579-12733911
>chr17:12734498-12734876
>chr17:12736949-12737355
>chr17:12738190-12738307
>chr17:12738431-12738632
>chr17:12738940-12739058
>chr17:12739840-12740590
>chr17:12740730-12741043
>chr17:12741369-12741709
>chr17:12742576-12742902
>chr17:12743477-12743800
>chr17:12744752-12744929
>chr17:12745185-12745512
>chr17:12746274-12746460
>chr17:12746693-12747035
>chr17:12747582-12747640
>chr17:12747875-12748296
>chr17:12749110-12749161
>chr17:12749241-12750138
>chr17:12750261-12750697
>chr17:12751484-12751705
>chr17:12753630-12753704
>chr17:12753866-12753915
>chr17:12753979-12754409
>chr17:12754870-12754933
>chr17:12755298-12755971
>chr17:12756590-12756805
>chr17:12757478-12757798
>chr17:12758731-12759088
>chr17:12760041-12760227
>chr17:12760400-12760531
>chr17:12761190-12761229
>chr17:12761578-12761929
>chr17:12766937-12767119
>chr17:12769053-12769160
>chr17:12770377-12771368
>chr17:12771664-12771961
>chr17:12773632-12774543
>chr17:12774746-12775079
>chr17:12775141-12775179
>chr17:12776135-12776612
>chr17:12777604-12778526
>chr17:12778613-12778970
>chr17:12779545-12779829
>chr17:12780434-12780463
>chr17:12780919-12781375
>chr17:12781443-12781882
>chr17:12782308-12782761
>chr17:12783055-12783399
>chr17:12784344-12785002
>chr17:12785423-12785548
>chr17:12786821-12787650
>chr17:12788388-12788774
>chr17:12790440-12790486
>chr17:12793395-12793718
>chr17:12796043-12796234
>chr17:12796290-12796909
>chr17:12797702-12797819
>chr17:12797939-12798004
>chr17:12798619-12798767
>chr17:12799698-12799932
>chr17:12800084-12800131
>chr17:12802732-12803652
>chr17:12806719-12806858
>chr17:12807026-12807106
>chr17:12807367-12808624
>chr17:12808645-12809690
>chr17:12810180-12810319
>chr17:12810869-12810900
>chr17:12810932-12811607
>chr17:12812691-12812782
>chr17:12813274-12813389
>chr17:12813492-12813540
>chr17:12814231-12814570
>chr17:12814772-12814878
>chr17:12816645-12816810
>chr17:12816856-12817732
>chr17:12818069-12818160
>chr17:12818470-12818516
>chr17:12819196-12819508
>chr17:12820180-12820416
>chr17:12822132-12822169
>chr17:12822260-12822335
>chr17:12824266-12824385
>chr17:12825020-12825507
>chr17:12825587-12825718
>chr17:12826052-12826300
>chr17:12827801-12828122
>chr17:12828433-12828517
>chr17:12828557-12828968
>chr17:12829734-12829796
>chr17:12832043-12832768
>chr17:12833511-12834107
>chr17:12834353-12834529
>chr17:12835605-12836171
>chr17:12836339-12836683
>chr17:12836991-12837430
>chr17:12838674-12839027
>chr17:12841312-12841775
>chr17:12842170-12842469
>chr17:12842535-12842603
>chr17:12843641-12843966
>chr17:12844170-12844353
>chr17:12844438-12844562
>chr17:12844702-12844800
>chr17:12845200-12845536
>chr17:12847506-12847811
>chr17:12848731-12849072
>chr17:12850805-12850857
>chr17:12851409-12851758
>chr17:12852484-12852845
>chr17:12852969-12853304
>chr17:12854673-12855037
>chr17:12855185-12855284
>chr17:12857228-12857414
>chr17:12857457-12857596
>chr17:12857762-12857816
>chr17:12858667-12859160
>chr17:12859237-12859414
>chr17:12859955-12859993
>chr17:12860176-12860228
>chr17:12860842-12861511
>chr17:12861586-12862097
>chr17:12862706-12863263
>chr17:12865499-12865800
>chr17:12868185-12868421
>chr17:12868536-12868954
>chr17:12869415-12869730
>chr17:12870038-12870355
>chr17:12871197-12872003
>chr17:12873614-12873977
>chr17:12874070-12874185
>chr17:12874450-12874745
>chr17:12875044-12875247
>chr17:12875335-12876003
>chr17:12876652-12876940
>chr17:12877460-12877817
>chr17:12878956-12879531
>chr17:12879579-12879757
>chr17:12879848-12880021
>chr17:12881114-12881325
>chr17:12881624-12882065
>chr17:12882288-12882374
>chr17:12883065-12883484
>chr17:12884491-12884579
>chr17:12884837-12885303
>chr17:12885475-12886193
>chr17:12886322-12886425
>chr17:12886692-12886749
>chr17:12886850-12887035
>chr17:12887090-12887698
>chr17:12887778-12887921
>chr17:12888007-12888179
>chr17:12888342-12888442
>chr17:12888563-12888879
>chr17:12889027-12889545
>chr17:12890066-12890144
>chr17:12890258-12890303
>chr17:12890589-12890668
>chr17:12890725-12890919
>chr17:12891110-12891276
>chr17:12891762-12892093
>chr17:12892272-12892761
>chr17:12892839-12892875
>chr17:12894047-12894331
>chr17:12895018-12895191
>chr17:12895401-12896290
>chr17:12898949-12899457
>chr17:12900115-12900432
>chr17:12900901-12901232
>chr17:12901990-12902039
>chr17:12903000-12903195
>chr17:12903578-12903804
>chr17:12904079-12904453
>chr17:12904884-12905192
>chr17:12905926-12906143
>chr17:12906357-12906400
>chr17:12906458-12906593
>chr17:12906660-12907023
>chr17:12907401-12907849
>chr17:12907979-12908090
>chr17:12908182-12908511
>chr17:12909400-12909463
>chr17:12909903-12909987
>chr17:12910326-12910792
>chr17:12910853-12910970
>chr17:12912374-12912466
>chr17:12913461-12914003
>chr17:12914509-12914839
>chr17:12915022-12915282
>chr17:12916359-12916688
>chr17:12916913-12917195
>chr17:12917281-12917347
>chr17:12917466-12917505
>chr17:12917664-12917699
>chr17:12918996-12919198
>chr17:12919381-12919694
>chr17:12920044-12920402
>chr17:12921037-12921564
>chr17:12921694-12921748
>chr17:12922699-12922827
>chr17:12923194-12923521
>chr17:12924569-12924679
>chr17:12924810-12924927
>chr17:12926020-12926749
>chr17:12928377-12928632
>chr17:12930170-12930543
>chr17:12931026-12931380
>chr17:12931484-12932154
>chr17:12932570-12932766
>chr17:12933819-12934149
>chr17:12934656-12934725
>chr17:12935285-12935598
>chr17:12936261-12936886
>chr17:12937281-12937318
>chr17:12937600-12937660
>chr17:12937814-12938087
>chr17:12939448-12939772
>chr17:12941389-12941554
>chr17:12942117-12942444
>chr17:12943037-12943206
>chr17:12944476-12944901
>chr17:12944940-12945314
>chr17:12945768-12946066
>chr17:12946357-12946846
>chr17:12948363-12948756
>chr17:12952718-12952890
>chr17:12953403-12953561
>chr17:12953625-12954313
>chr17:12955028-12955401
>chr17:12956955-12957262
>chr17:12960197-12960868
>chr17:12961360-12961756
>chr17:12962063-12962115
>chr17:12962659-12962697
>chr17:12962757-12963074
>chr17:12964459-12964806
>chr17:12964868-12965050
>chr17:12965865-12966194
>chr17:12966996-12967110
>chr17:12967239-12967360
>chr17:12968724-12969072
>chr17:12970166-12970423
>chr17:12972359-12972993
>chr17:12974691-12975253
>chr17:12975495-12975831
>chr17:12976169-12976662
>chr17:12977413-12977457
>chr17:12977753-12978067
>chr17:12978662-12978991
>chr17:12981385-12982022
>chr17:12982307-12982353
>chr17:12982976-12983295
>chr17:12983489-12983843
>chr17:12984378-12984426
>chr17:12985874-12985915
>chr17:12986464-12986778
>chr17:12988787-12989111
>chr17:12991842-12991894
>chr17:12992119-12992160
>chr17:12993077-12993136
>chr17:12994890-12994937
>chr17:12998944-12999025
>chr17:12999634-13000002
>chr17:13000611-13000648
>chr17:13001202-13001544
>chr17:13002146-13002228
>chr17:13003894-13003938
>chr17:13006083-13006381
>chr17:13006811-13007146
>chr17:13007594-13008531
>chr17:13009015-13009339
>chr17:13009688-13009976
>chr17:13010175-13010496
>chr17:13010941-13011032
>chr17:13012503-13012541
>chr17:13014045-13014300
>chr17:13014597-13014660
>chr17:13015517-13015614
>chr17:13016492-13016745
>chr17:13018522-13018692
>chr17:13018757-13018847
>chr17:13019603-13020359
>chr17:13022117-13023077
>chr17:13023117-13023158
>chr17:13023454-13024048
>chr17:13024275-13024325
>chr17:13024973-13025347
>chr17:13025532-13026632
>chr17:13027608-13027987
>chr17:13028320-13028856
>chr17:13028913-13029122
>chr17:13029305-13029405
>chr17:13031150-13031273
>chr17:13031857-13031898
>chr17:13032633-13032968
>chr17:13034589-13034931
>chr17:13035476-13035527
>chr17:13036126-13036286
>chr17:13036365-13036401
>chr17:13036451-13036481
>chr17:13036701-13036820
>chr17:13037242-13037348
>chr17:13037420-13037849
>chr17:13037901-13038357
>chr17:13038618-13039032
>chr17:13040588-13040692
>chr17:13040931-13041230
>chr17:13041417-13041530
>chr17:13042014-13042099
>chr17:13042304-13042340
>chr17:13042428-13042511
>chr17:13042955-13043406
>chr17:13043707-13044081
>chr17:13045414-13045737
>chr17:13046415-13046467
>chr17:13048189-13048264
>chr17:13048298-13048378
>chr17:13048926-13049228
>chr17:13049550-13049635
>chr17:13049761-13050050
>chr17:13050902-13051220
>chr17:13051381-13051751
>chr17:13052340-13052438
>chr17:13052481-13052684
>chr17:13053579-13053930
>chr17:13054080-13054493
>chr17:13055916-13056290
>chr17:13056883-13057199
>chr17:13057391-13058038
>chr17:13058579-13058899
>chr17:13059599-13059968
>chr17:13060089-13060282
>chr17:13060352-13060905
>chr17:13061247-13061543
>chr17:13061731-13061997
>chr17:13062149-13062325
>chr17:13062424-13062700
>chr17:13062811-13063172
>chr17:13063481-13063570
>chr17:13063828-13063901
>chr17:13066570-13066904
>chr17:13068062-13068476
>chr17:13068875-13068927
>chr17:13068984-13069056
>chr17:13069217-13069595
>chr17:13069784-13069859
>chr17:13069888-13069935
>chr17:13070324-13070702
>chr17:13072214-13072535
>chr17:13073941-13074714
>chr17:13075111-13075457
>chr17:13075616-13075679
>chr17:13075865-13076208
>chr17:13076357-13076400
>chr17:13076670-13076745
>chr17:13077432-13078253
>chr17:13078732-13078793
>chr17:13079005-13079057
>chr17:13080753-13080813
>chr17:13080884-13081190
>chr17:13082701-13083180
>chr17:13083806-13084056
>chr17:13084499-13084548
>chr17:13084786-13084892
>chr17:13085129-13085208
>chr17:13087749-13087812
>chr17:13088163-13088779
>chr17:13088924-13089084
>chr17:13089174-13089631
>chr17:13090230-13090546
>chr17:13090970-13091028
>chr17:13091316-13091696
>chr17:13091895-13092234
>chr17:13092882-13093056
>chr17:13093472-13093561
>chr17:13093819-13093914
>chr17:13094085-13094201
>chr17:13095542-13095582
>chr17:13097043-13097407
>chr17:13097457-13098145
>chr17:13098489-13098963
>chr17:13100598-13100799
>chr17:13101087-13101574
>chr17:13101787-13101852
>chr17:13101922-13102257
>chr17:13103281-13103475
>chr17:13103650-13104104
>chr17:13104403-13104695
>chr17:13105447-13105748
>chr17:13106633-13106952
>chr17:13107174-13107507
>chr17:13108139-13109393
>chr17:13109664-13109976
>chr17:13110256-13110801
>chr17:13110880-13111063
>chr17:13111313-13111654
>chr17:13111891-13112235
>chr17:13112719-13112808
>chr17:13115608-13115957
>chr17:13116325-13116640
>chr17:13116952-13117302
>chr17:13117723-13118006
>chr17:13118625-13118766
>chr17:13119233-13119582
>chr17:13119713-13120095
>chr17:13121462-13122119
>chr17:13122918-13123254
>chr17:13124147-13124501
>chr17:13124600-13124750
>chr17:13125071-13125796
>chr17:13126138-13126191
>chr17:13127150-13127436
>chr17:13127702-13127973
>chr17:13129788-13131260
>chr17:13131337-13131396
>chr17:13134229-13134274
>chr17:13134825-13134912
>chr17:13135159-13135312
>chr17:13136966-13137029
>chr17:13137819-13138596
>chr17:13138636-13140078
>chr17:13140790-13140848
>chr17:13141496-13141607
>chr17:13144416-13144458
>chr17:13144592-13144850
>chr17:13144893-13145241
>chr17:13145445-13145483
>chr17:13145615-13146264
>chr17:13146875-13147037
>chr17:13147323-13147534
>chr17:13148250-13148460
>chr17:13149035-13149352
>chr17:13149428-13149515
>chr17:13149686-13149800
>chr17:13149913-13150036
>chr17:13150325-13150401
>chr17:13150489-13150596
>chr17:13150734-13152011
>chr17:13152056-13152736
>chr17:13152786-13152851
>chr17:13152935-13153025
>chr17:13153732-13153838
>chr17:13154118-13154339
>chr17:13155694-13155817
>chr17:13156023-13156122
>chr17:13156308-13156626
>chr17:13157888-13158235
>chr17:13158316-13158643
>chr17:13160728-13160801
>chr17:13161629-13161848
>chr17:13161971-13162051
>chr17:13163078-13163571
>chr17:13164637-13165235
>chr17:13165686-13165783
>chr17:13165880-13166073
>chr17:13166354-13166447
>chr17:13166797-13166940
>chr17:13167021-13167075
>chr17:13167111-13167736
>chr17:13167762-13167896
>chr17:13167997-13168392
>chr17:13168682-13168796
>chr17:13168960-13169344
>chr17:13169904-13170630
>chr17:13170710-13172885
>chr17:13173004-13173037
>chr17:13173191-13173283
>chr17:13173514-13173969
>chr17:13174060-13175465
>chr17:13175617-13176282
>chr17:13177147-13177474
>chr17:13177760-13177887
>chr17:13178073-13178773
>chr17:13179031-13179344
>chr17:13180793-13181237
>chr17:13181305-13181523
>chr17:13181579-13181654
>chr17:13181798-13181876
>chr17:13182158-13182211
>chr17:13182404-13182486
>chr17:13183619-13183708
>chr17:13183852-13183966
>chr17:13184573-13184874
>chr17:13185203-13185362
>chr17:13185486-13185621
>chr17:13185840-13186172
>chr17:13186322-13186374
>chr17:13186576-13186637
>chr17:13187538-13187771
>chr17:13189054-13189371
>chr17:13191080-13191145
>chr17:13191585-13192052
>chr17:13192249-13192314
>chr17:13192382-13192738
>chr17:13193676-13193756
>chr17:13196216-13197542
>chr17:13198664-13198694
>chr17:13198771-13198952
>chr17:13199365-13199953
>chr17:13200283-13200346
>chr17:13201332-13201605
>chr17:13202655-13202844
>chr17:13203314-13203715
>chr17:13203848-13204330
>chr17:13206266-13206868
>chr17:13206959-13207531
>chr17:13208038-13208132
>chr17:13209008-13209274
>chr17:13209385-13211988
>chr17:13212605-13212632
>chr17:13212793-13212962
>chr17:13213124-13213380
>chr17:13213443-13213844
>chr17:13214090-13214235
>chr17:13214316-13214357
>chr17:13214509-13214661
>chr17:13214801-13215269
>chr17:13215371-13216239
>chr17:13216402-13216737
>chr17:13217440-13217706
>chr17:13218095-13218134
>chr17:13218194-13218237
>chr17:13218719-13219536
>chr17:13219686-13220208
>chr17:13220753-13221442
>chr17:13223614-13223862
>chr17:13224517-13224785
>chr17:13225594-13225645
>chr17:13226833-13226878
>chr17:13228185-13228472
>chr17:13229452-13229727
>chr17:13230135-13230191
>chr17:13231736-13231787
>chr17:13232157-13232412
>chr17:13233057-13233138
>chr17:13233213-13233252
>chr17:13233638-13233914
>chr17:13234537-13234611
>chr17:13234799-13235107
>chr17:13235742-13235802
>chr17:13236692-13236735
>chr17:13237199-13237513
>chr17:13237879-13237956
>chr17:13238149-13238259
>chr17:13239296-13239801
>chr17:13240029-13240326
>chr17:13242659-13243136
>chr17:13245470-13245515
>chr17:13246265-13246681
>chr17:13246827-13246925
>chr17:13247122-13248380
>chr17:13248702-13248851
>chr17:13249000-13249307
>chr17:13249447-13249673
>chr17:13249962-13250726
>chr17:13250935-13251000
>chr17:13252055-13252143
>chr17:13255078-13255541
>chr17:13256503-13256565
>chr17:13256759-13256819
>chr17:13257691-13258386
>chr17:13259083-13259406
>chr17:13259590-13259640
>chr17:13259727-13260865
>chr17:13261796-13262128
>chr17:13262875-13263197
>chr17:13264901-13265053
>chr17:13265747-13266031
>chr17:13267747-13267814
>chr17:13270550-13270916
>chr17:13271596-13271917
>chr17:13272845-13272967
>chr17:13273294-13273476
>chr17:13274429-13274699
>chr17:13276972-13277274
>chr17:13277751-13278056
>chr17:13278538-13278582
>chr17:13278689-13278883
>chr17:13279147-13279400
>chr17:13282467-13282515
>chr17:13283238-13283334
>chr17:13283950-13285397
>chr17:13285699-13285775
>chr17:13286304-13286377
>chr17:13286608-13286663
>chr17:13286904-13287175
>chr17:13287568-13287604
>chr17:13287795-13288143
>chr17:13289528-13289648
>chr17:13289710-13290025
>chr17:13290565-13290640
>chr17:13290833-13290892
>chr17:13291011-13291340
>chr17:13291558-13291666
>chr17:13292252-13292316
>chr17:13292731-13293038
>chr17:13293395-13293473
>chr17:13293515-13293849
>chr17:13294475-13294794
>chr17:13295246-13295602
>chr17:13295947-13296278
>chr17:13296391-13296597
>chr17:13297142-13297213
>chr17:13298563-13298907
>chr17:13300943-13301293
>chr17:13301779-13302126
>chr17:13303298-13303376
>chr17:13303578-13303896
>chr17:13305509-13305605
>chr17:13306934-13307309
>chr17:13308120-13309051
>chr17:13314178-13314237
>chr17:13314306-13314365
>chr17:13314516-13314827
>chr17:13314899-13315280
>chr17:13315458-13315747
>chr17:13316637-13316761
>chr17:13316844-13316899
>chr17:13317173-13317493
>chr17:13317982-13318528
>chr17:13319142-13319464
>chr17:13320513-13320559
>chr17:13321242-13321543
>chr17:13322761-13323371
>chr17:13323502-13323552
>chr17:13323625-13323678
>chr17:13324326-13324382
>chr17:13324680-13324942
>chr17:13325503-13325662
>chr17:13327691-13328024
>chr17:13328323-13328452
>chr17:13329091-13329149
>chr17:13329191-13329275
>chr17:13329978-13330050
>chr17:13330318-13330427
>chr17:13330485-13330519
>chr17:13331386-13331428
>chr17:13331526-13331715
>chr17:13331903-13332250
>chr17:13332290-13333078
>chr17:13333819-13333923
>chr17:13335131-13335482
>chr17:13335790-13336098
>chr17:13338529-13338600
>chr17:13338881-13338952
>chr17:13340712-13340966
>chr17:13341141-13341351
>chr17:13341667-13341973
>chr17:13342422-13342472
>chr17:13342740-13342896
>chr17:13342973-13343135
>chr17:13343908-13344306
>chr17:13345170-13345652
>chr17:13346190-13346244
>chr17:13347360-13347840
>chr17:13347987-13348295
>chr17:13348363-13348722
>chr17:13348984-13349623
>chr17:13349692-13349867
>chr17:13352216-13352526
>chr17:13353289-13353337
>chr17:13354236-13354309
>chr17:13355509-13356122
>chr17:13356639-13356998
>chr17:13357244-13357940
>chr17:13358676-13358737
>chr17:13359104-13359499
>chr17:13361212-13361269
>chr17:13361379-13361776
>chr17:13361984-13362202
>chr17:13365381-13365436
>chr17:13366914-13367300
>chr17:13367970-13368264
>chr17:13368484-13369216
>chr17:13369303-13369356
>chr17:13369493-13369954
>chr17:13370320-13370442
>chr17:13370640-13370746
>chr17:13371009-13371044
>chr17:13371754-13372084
>chr17:13372231-13372337
>chr17:13373472-13373524
>chr17:13374271-13374313
>chr17:13375446-13375745
>chr17:13375785-13375826
>chr17:13376097-13376437
>chr17:13381330-13381616
>chr17:13381713-13382289
>chr17:13383415-13383852
>chr17:13384069-13384506
>chr17:13386529-13386641
>chr17:13386693-13386828
>chr17:13387186-13387297
>chr17:13387352-13387446
>chr17:13387570-13387919
>chr17:13388570-13388706
>chr17:13388916-13389257
>chr17:13389679-13389839
>chr17:13390012-13390111
>chr17:13390234-13390281
>chr17:13390339-13390384
>chr17:13390867-13391370
>chr17:13391457-13391494
>chr17:13391544-13391726
>chr17:13392310-13392398
>chr17:13393464-13393828
>chr17:13396619-13397213
>chr17:13398743-13398812
>chr17:13399511-13399662
>chr17:13399927-13400324
>chr17:13400955-13401028
>chr17:13401290-13401643
>chr17:13402791-13403131
>chr17:13404673-13404767
>chr17:13405003-13405164
>chr17:13406248-13406396
>chr17:13408655-13408737
>chr17:13408881-13408995
>chr17:13409126-13409166
>chr17:13410294-13410338
>chr17:13411870-13412631
>chr17:13412843-13413154
>chr17:13413952-13414250
>chr17:13414484-13415467
>chr17:13416831-13417004
>chr17:13417976-13418112
>chr17:13418585-13418870
>chr17:13421047-13421299
>chr17:13422435-13422510
>chr17:13422710-13423041
>chr17:13426144-13426612
>chr17:13427724-13427887
>chr17:13430579-13430706
>chr17:13431049-13431392
>chr17:13431756-13431980
>chr17:13432599-13432892
>chr17:13433365-13433635
>chr17:13433713-13434281
>chr17:13434422-13434960
>chr17:13435414-13435452
>chr17:13435776-13436207
>chr17:13436826-13437386
>chr17:13437542-13437898
>chr17:13440366-13440677
>chr17:13441214-13441524
>chr17:13442161-13442342
>chr17:13443350-13443747
>chr17:13445801-13446136
>chr17:13449099-13449842
>chr17:13449934-13450204
>chr17:13450250-13450400
>chr17:13450648-13452159
>chr17:13453356-13453731
>chr17:13453762-13455452
>chr17:13455609-13456001
>chr17:13456261-13456502
>chr17:13456609-13456756
>chr17:13461495-13461558
>chr17:13463069-13463116
>chr17:13463385-13463486
>chr17:13464003-13464370
>chr17:13465160-13465534
>chr17:13467225-13469503
>chr17:13470430-13470759
>chr17:13470994-13471332
>chr17:13475686-13475920
>chr17:13476045-13476161
>chr17:13476405-13476453
>chr17:13476703-13476766
>chr17:13477871-13477938
>chr17:13478356-13478577
>chr17:13478981-13479046
>chr17:13479153-13479297
>chr17:13479754-13480902
>chr17:13480960-13482195
>chr17:13482298-13482409
>chr17:13484377-13484545
>chr17:13484595-13484650
>chr17:13485000-13485135
>chr17:13485575-13485878
>chr17:13485950-13486278
>chr17:13487118-13487376
>chr17:13488492-13488882
>chr17:13489738-13490120
>chr17:13491092-13491111
>chr17:13492531-13492735
>chr17:13492922-13492958
>chr17:13494333-13494420
>chr17:13495616-13495669
>chr17:13495946-13495989
>chr17:13496149-13496202
>chr17:13498451-13498805
>chr17:13500253-13500381
>chr17:13500836-13501126
>chr17:13501187-13501392
>chr17:13502888-13503272
>chr17:13503306-13503678
>chr17:13504019-13504343
>chr17:13505723-13506051
>chr17:13506260-13506294
>chr17:13506770-13507096
>chr17:13507299-13507347
>chr17:13509565-13509607
>chr17:13509728-13509797
>chr17:13510723-13510865
>chr17:13511760-13512431
>chr17:13512507-13512551
>chr17:13512856-13512962
>chr17:13514583-13514666
>chr17:13515184-13515513
>chr17:13515634-13516515
>chr17:13516795-13516988
>chr17:13517638-13517974
>chr17:13518380-13518451
>chr17:13518598-13518640
>chr17:13518807-13518861
>chr17:13519523-13519591
>chr17:13520577-13520908
>chr17:13522819-13522884
>chr17:13523162-13523193
>chr17:13524266-13524536
>chr17:13526453-13526518
>chr17:13526629-13526960
>chr17:13533323-13533387
>chr17:13534393-13535093
>chr17:13535153-13535204
>chr17:13535286-13535469
>chr17:13541978-13542337
>chr17:13542399-13542580
>chr17:13542725-13542827
>chr17:13542866-13542931
>chr17:13543041-13543170
>chr17:13543248-13543292
>chr17:13543546-13543643
>chr17:13543938-13544132
>chr17:13545715-13545996
>chr17:13546244-13546573
>chr17:13546794-13546922
>chr17:13547220-13547297
>chr17:13547680-13547942
>chr17:13548142-13548365
>chr17:13548600-13549418
>chr17:13550140-13550192
>chr17:13550495-13550543
>chr17:13550692-13551093
>chr17:13551124-13551409
>chr17:13552065-13552384
>chr17:13556218-13556860
>chr17:13558152-13558537
>chr17:13559382-13559577
>chr17:13559771-13559856
>chr17:13559999-13560283
>chr17:13561400-13561692
>chr17:13562118-13562156
>chr17:13564338-13565118
>chr17:13565272-13565559
>chr17:13566067-13566297
>chr17:13566340-13568399
>chr17:13570435-13570773
>chr17:13571728-13572061
>chr17:13572729-13572814
>chr17:13573711-13573808
>chr17:13573853-13574043
>chr17:13574123-13574779
>chr17:13576047-13576091
>chr17:13576334-13576400
>chr17:13576896-13577265
>chr17:13578137-13578587
>chr17:13579411-13579984
>chr17:13580446-13580550
>chr17:13580607-13580912
>chr17:13581232-13581489
>chr17:13583288-13583396
>chr17:13584422-13584606
>chr17:13585153-13585552
>chr17:13585837-13586212
>chr17:13586559-13587057
>chr17:13587168-13587505
>chr17:13588118-13588279
>chr17:13588689-13588947
>chr17:13589556-13589619
>chr17:13591027-13591350
>chr17:13591584-13591964
>chr17:13592212-13592281
>chr17:13593687-13593764
>chr17:13594208-13594281
>chr17:13595837-13595890
>chr17:13597187-13597276
>chr17:13602590-13602646
>chr17:13602792-13602879
>chr17:13603963-13604199
>chr17:13605083-13605348
>chr17:13605467-13605778
>chr17:13605819-13605994
>chr17:13607042-13607388
>chr17:13607785-13608081
>chr17:13608587-13608899
>chr17:13610304-13610631
>chr17:13610678-13610820
>chr17:13615463-13615567
>chr17:13615709-13615810
>chr17:13615904-13616316
>chr17:13617084-13617398
>chr17:13617856-13618133
>chr17:13618818-13618892
>chr17:13619133-13619233
>chr17:13620471-13620533
>chr17:13620955-13621295
>chr17:13622425-13622460
>chr17:13622510-13622610
>chr17:13623070-13623395
>chr17:13623589-13623642
>chr17:13623682-13624130
>chr17:13624883-13624951
>chr17:13625736-13626098
>chr17:13626236-13626574
>chr17:13627179-13627274
>chr17:13627308-13627448
>chr17:13628326-13628701
>chr17:13629354-13629803
>chr17:13629846-13630153
>chr17:13630388-13630468
>chr17:13630660-13631050
>chr17:13632179-13632474
>chr17:13633040-13633394
>chr17:13633617-13633924
>chr17:13634661-13634972
>chr17:13635304-13635702
>chr17:13636387-13636464
>chr17:13636742-13636813
>chr17:13636857-13636990
>chr17:13637199-13637452
>chr17:13637644-13638244
>chr17:13638464-13638529
>chr17:13638845-13639605
>chr17:13640183-13640243
>chr17:13640460-13640520
>chr17:13640650-13640779
>chr17:13640851-13640894
>chr17:13640931-13641092
>chr17:13643139-13643196
>chr17:13643881-13643929
>chr17:13644198-13644259
>chr17:13644490-13644782
>chr17:13645512-13645666
>chr17:13646888-13647162
>chr17:13648754-13648944
>chr17:13648998-13649437
>chr17:13650869-13650968
>chr17:13651050-13651222
>chr17:13651812-13652330
>chr17:13652492-13652803
>chr17:13652874-13653337
>chr17:13655226-13655675
>chr17:13655863-13656285
>chr17:13656449-13656488
>chr17:13656863-13656962
>chr17:13657299-13657418
>chr17:13657572-13657656
>chr17:13658391-13658536
>chr17:13658900-13659226
>chr17:13659492-13659534
>chr17:13659600-13660071
>chr17:13660575-13660714
>chr17:13661052-13661235
>chr17:13661378-13661433
>chr17:13661546-13661605
>chr17:13662280-13662423
>chr17:13664002-13665667
>chr17:13666104-13666607
>chr17:13666716-13667067
>chr17:13667359-13667480
>chr17:13668118-13668217
>chr17:13668938-13669681
>chr17:13670015-13670377
>chr17:13670404-13670629
>chr17:13670663-13670762
>chr17:13670818-13671394
>chr17:13672073-13672232
>chr17:13672380-13672524
>chr17:13673033-13673293
>chr17:13673390-13673982
>chr17:13674013-13674106
>chr17:13674280-13677832
>chr17:13677912-13678390
>chr17:13679695-13679736
>chr17:13680309-13680622
>chr17:13681780-13681991
>chr17:13682154-13682228
>chr17:13682340-13682384
>chr17:13682459-13682599
>chr17:13682700-13682821
>chr17:13682924-13683082
>chr17:13683674-13683836
>chr17:13683933-13684129
>chr17:13684457-13684579
>chr17:13684637-13684687
>chr17:13684765-13684864
>chr17:13685212-13685284
>chr17:13685443-13685550
>chr17:13685663-13686021
>chr17:13686104-13686260
>chr17:13686477-13686641
>chr17:13687105-13687446
>chr17:13687753-13688187
>chr17:13688327-13688750
>chr17:13688780-13689021
>chr17:13689378-13690802
>chr17:13690970-13691734
>chr17:13691834-13691938
>chr17:13692300-13692563
>chr17:13692962-13693032
>chr17:13693306-13693651
>chr17:13694017-13694179
>chr17:13694435-13694637
>chr17:13694728-13694913
>chr17:13695042-13695479
>chr17:13695523-13696174
>chr17:13696297-13699131
>chr17:13699186-13699838
>chr17:13699882-13700050
>chr17:13703108-13703364
>chr17:13703494-13703565
>chr17:13703839-13703892
>chr17:13705292-13706198
>chr17:13706434-13707248
>chr17:13708710-13708798
>chr17:13709219-13709336
>chr17:13710179-13710491
>chr17:13710806-13711150
>chr17:13711228-13711344
>chr17:13711600-13711697
>chr17:13713123-13713423
>chr17:13713632-13713910
>chr17:13714285-13715565
>chr17:13716173-13716210
>chr17:13716991-13717370
>chr17:13717510-13718470
>chr17:13718888-13718960
>chr17:13719575-13720209
>chr17:13723986-13724298
>chr17:13724406-13724760
>chr17:13725116-13725233
>chr17:13726017-13726329
>chr17:13726546-13727174
>chr17:13727340-13727385
>chr17:13727493-13727587
>chr17:13727812-13728338
>chr17:13729758-13730075
>chr17:13730162-13730271
>chr17:13732078-13734849
>chr17:13736789-13736849
>chr17:13737504-13737719
>chr17:13738992-13739033
>chr17:13740238-13740299
>chr17:13740704-13740763
>chr17:13742102-13742410
>chr17:13742486-13742821
>chr17:13743528-13744011
>chr17:13744444-13744820
>chr17:13745285-13745685
>chr17:13747407-13747467
>chr17:13748419-13748528
>chr17:13748904-13749197
>chr17:13750555-13750618
>chr17:13750961-13751005
>chr17:13751977-13752295
>chr17:13752313-13752374
>chr17:13752891-13753144
>chr17:13755088-13755160
>chr17:13755459-13755976
>chr17:13757481-13757866
>chr17:13758432-13758506
>chr17:13759021-13759094
>chr17:13759269-13759335
>chr17:13761037-13761127
>chr17:13762779-13763110
>chr17:13763550-13764085
>chr17:13765079-13765139
>chr17:13765221-13765476
>chr17:13766239-13766291
>chr17:13768066-13768191
>chr17:13768240-13768545
>chr17:13768950-13771583
>chr17:13772019-13772092
>chr17:13773722-13773765
>chr17:13774242-13774339
>chr17:13774744-13774826
>chr17:13776663-13776715
>chr17:13779917-13780100
>chr17:13780424-13780533
>chr17:13780602-13780819
>chr17:13780956-13781367
>chr17:13781734-13781910
>chr17:13782195-13784236
>chr17:13785298-13785402
>chr17:13786724-13786774
>chr17:13786978-13787024
>chr17:13787216-13787297
>chr17:13787954-13788084
>chr17:13789154-13789197
>chr17:13789251-13789331
>chr17:13789369-13789431
>chr17:13791095-13791137
>chr17:13791925-13792244
>chr17:13792859-13793631
>chr17:13794889-13795059
>chr17:13796371-13797585
>chr17:13798052-13798201
>chr17:13798261-13798669
>chr17:13799046-13799436
>chr17:13800409-13800726
>chr17:13801230-13801520
>chr17:13802329-13802751
>chr17:13803723-13803769
>chr17:13804509-13804833
>chr17:13804986-13805290
>chr17:13805693-13805830
>chr17:13806784-13807089
>chr17:13808646-13809225
>chr17:13809280-13810163
>chr17:13811319-13811387
>chr17:13811448-13812086
>chr17:13812270-13812440
>chr17:13812757-13813064
>chr17:13814167-13814232
>chr17:13814331-13814927
>chr17:13815484-13815804
>chr17:13816202-13816557
>chr17:13816613-13816804
>chr17:13816936-13817088
>chr17:13818405-13818720
>chr17:13818871-13819174
>chr17:13819234-13819326
>chr17:13819722-13819917
>chr17:13820028-13820095
>chr17:13821203-13821258
>chr17:13821379-13821496
>chr17:13821562-13821674
>chr17:13821797-13821974
>chr17:13822080-13822400
>chr17:13823271-13823395
>chr17:13823500-13823567
>chr17:13824192-13824341
>chr17:13824371-13824471
>chr17:13825413-13825604
>chr17:13827557-13828285
>chr17:13829102-13829481
>chr17:13830363-13830455
>chr17:13830642-13830940
>chr17:13831757-13832059
>chr17:13832174-13832552
>chr17:13832584-13832626
>chr17:13832998-13833359
>chr17:13833579-13833665
>chr17:13834019-13834063
>chr17:13834892-13835230
>chr17:13835456-13835492
>chr17:13835994-13836396
>chr17:13836897-13837010
>chr17:13837062-13837389
>chr17:13837938-13838285
>chr17:13838430-13838723
>chr17:13838792-13839096
>chr17:13839266-13839400
>chr17:13840709-13840756
>chr17:13841082-13841354
>chr17:13841659-13841980
>chr17:13842188-13842581
>chr17:13843253-13843335
>chr17:13847196-13847318
>chr17:13847620-13847694
>chr17:13847896-13848112
>chr17:13848360-13848560
>chr17:13848722-13848829
>chr17:13848898-13849000
>chr17:13849095-13849347
>chr17:13850764-13850909
>chr17:13852219-13852767
>chr17:13852850-13853064
>chr17:13853239-13853752
>chr17:13854290-13854322
>chr17:13854468-13854649
>chr17:13854752-13854894
>chr17:13855488-13861602
>chr17:13861646-13861819
>chr17:13862357-13862703
>chr17:13863253-13863321
>chr17:13864088-13864311
>chr17:13865475-13865590
>chr17:13867097-13867146
>chr17:13867288-13867415
>chr17:13867907-13867942
>chr17:13868061-13868099
>chr17:13868805-13869062
>chr17:13871010-13871289
>chr17:13871440-13871514
>chr17:13872491-13872810
>chr17:13873123-13873178
>chr17:13873205-13874115
>chr17:13875869-13876212
>chr17:13876443-13876483
>chr17:13879135-13879456
>chr17:13880317-13882983
>chr17:13884065-13884373
>chr17:13884987-13885303
>chr17:13885370-13885498
>chr17:13889353-13889676
>chr17:13889946-13890201
>chr17:13890938-13891092
>chr17:13891320-13891460
>chr17:13892663-13892715
>chr17:13892776-13892808
>chr17:13893256-13893359
>chr17:13893624-13894670
>chr17:13895015-13895141
>chr17:13895859-13895966
>chr17:13896019-13896141
>chr17:13897052-13897402
>chr17:13898450-13898756
>chr17:13899881-13900282
>chr17:13900671-13901194
>chr17:13901386-13901726
>chr17:13901821-13902148
>chr17:13902910-13903308
>chr17:13904258-13904560
>chr17:13905291-13905625
>chr17:13906651-13906972
>chr17:13907441-13907487
>chr17:13908291-13908441
>chr17:13908510-13912397
>chr17:13912582-13913486
>chr17:13913519-13914743
>chr17:13914889-13915203
>chr17:13915455-13915885
>chr17:13916663-13917446
>chr17:13918122-13918232
>chr17:13918964-13919632
>chr17:13919684-13919987
>chr17:13921836-13922104
>chr17:13922139-13922469
>chr17:13922818-13922985
>chr17:13923299-13923414
>chr17:13923658-13923817
>chr17:13923905-13924733
>chr17:13925044-13925278
>chr17:13925872-13925917
>chr17:13925956-13926010
>chr17:13926187-13926250
>chr17:13928376-13929112
>chr17:13929614-13929900
>chr17:13930153-13930222
>chr17:13931846-13931992
>chr17:13933190-13933577
>chr17:13936033-13936248
>chr17:13936633-13937532
>chr17:13937971-13938029
>chr17:13938574-13938698
>chr17:13938807-13938983
>chr17:13939029-13939429
>chr17:13939557-13939947
>chr17:13940611-13940675
>chr17:13941190-13941567
>chr17:13941872-13942099
>chr17:13944767-13945156
>chr17:13945985-13946075
>chr17:13946832-13947145
>chr17:13947944-13948687
>chr17:13949049-13949091
>chr17:13950813-13950995
>chr17:13951484-13951772
>chr17:13953127-13953360
>chr17:13954511-13954562
>chr17:13954700-13954806
>chr17:13955164-13955815
>chr17:13956174-13956259
>chr17:13956402-13956738
>chr17:13957645-13957692
>chr17:13957881-13957972
>chr17:13960063-13960203
>chr17:13961591-13962528
>chr17:13963370-13963468
>chr17:13963988-13964265
>chr17:13965323-13965636
>chr17:13965823-13965909
>chr17:13966269-13966322
>chr17:13966488-13966530
>chr17:13966629-13966780
>chr17:13967594-13967706
>chr17:13967972-13968045
>chr17:13968294-13968417
>chr17:13968751-13968876
>chr17:13970026-13970147
>chr17:13970200-13970717
>chr17:13971158-13971188
>chr17:13972534-13972588
>chr17:13973032-13973101
>chr17:13973287-13973371
>chr17:13973710-13973980
>chr17:13974064-13974233
>chr17:13974618-13974823
>chr17:13974862-13974948
>chr17:13974979-13975602
>chr17:13975897-13975968
>chr17:13976519-13976845
>chr17:13978503-13978803
>chr17:13979353-13979977
>chr17:13980464-13980514
>chr17:13980667-13980819
>chr17:13981396-13981475
>chr17:13987106-13987482
>chr17:13988286-13988534
>chr17:13988727-13988799
>chr17:13990304-13990736
>chr17:13991406-13991558
>chr17:13992274-13992610
>chr17:13992712-13993039
>chr17:13993300-13993367
>chr17:13993449-13993583
>chr17:13993770-13993839
>chr17:13994162-13994220
>chr17:13995003-13995444
>chr17:13997144-13997295
>chr17:13997450-13997805
>chr17:13998314-13998631
>chr17:13999513-13999608
>chr17:13999747-14000084
>chr17:14000473-14001191
>chr17:14001688-14001798
>chr17:14002803-14003129
>chr17:14004103-14004148
>chr17:14004428-14004503
>chr17:14005670-14005991
>chr17:14006752-14006793
>chr17:14007374-14007783
>chr17:14008301-14008609
>chr17:14010537-14010596
>chr17:14013218-14013949
>chr17:14014037-14014086
>chr17:14014395-14014437
>chr17:14016554-14016707
>chr17:14018539-14018683
>chr17:14018770-14019527
>chr17:14019948-14020276
>chr17:14020786-14020924
>chr17:14021012-14021352
>chr17:14021511-14021896
>chr17:14023048-14023119
>chr17:14023210-14023724
>chr17:14024046-14024243
>chr17:14024478-14024520
>chr17:14024859-14024915
>chr17:14025112-14025191
>chr17:14025683-14026304
>chr17:14026361-14026477
>chr17:14027649-14027973
>chr17:14028597-14028739
>chr17:14028806-14028968
>chr17:14029024-14029095
>chr17:14029190-14029455
>chr17:14029654-14029965
>chr17:14030032-14031159
>chr17:14031413-14031476
>chr17:14031679-14031834
>chr17:14032037-14032137
>chr17:14032221-14032515
>chr17:14032678-14032755
>chr17:14033106-14033147
>chr17:14034901-14035203
>chr17:14035791-14035960
>chr17:14035994-14036917
>chr17:14037849-14037931
>chr17:14038022-14038129
>chr17:14038906-14039372
>chr17:14039729-14039934
>chr17:14040127-14040811
>chr17:14041207-14041799
>chr17:14041834-14042016
>chr17:14043510-14043578
>chr17:14043686-14045114
>chr17:14045811-14045872
>chr17:14045984-14046349
>chr17:14048346-14048780
>chr17:14050167-14050490
>chr17:14050942-14051572
>chr17:14052495-14052638
>chr17:14053607-14053759
>chr17:14054347-14054532
>chr17:14055916-14056432
>chr17:14057425-14057485
>chr17:14057879-14057999
>chr17:14058542-14059142
>chr17:14059335-14059518
>chr17:14060034-14060193
>chr17:14060397-14060683
>chr17:14064294-14065115
>chr17:14065462-14065859
>chr17:14066743-14067071
>chr17:14067839-14068036
>chr17:14068901-14069218
>chr17:14070234-14070269
>chr17:14071595-14071953
>chr17:14072218-14072607
>chr17:14075113-14075188
>chr17:14075454-14075507
>chr17:14075703-14076015
>chr17:14076099-14076410
>chr17:14079126-14079230
>chr17:14079607-14079702
>chr17:14080213-14080520
>chr17:14080633-14080848
>chr17:14081054-14081097
>chr17:14081191-14081218
>chr17:14081317-14081365
>chr17:14081632-14081701
>chr17:14082442-14082483
>chr17:14084193-14084377
>chr17:14084682-14084965
>chr17:14085113-14085161
>chr17:14085299-14085452
>chr17:14086264-14086310
>chr17:14091016-14091047
>chr17:14093887-14094059
>chr17:14094237-14094429
>chr17:14095553-14095601
>chr17:14095945-14096727
>chr17:14097274-14097536
>chr17:14097902-14098075
>chr17:14100356-14100399
>chr17:14100511-14100576
>chr17:14100784-14100822
>chr17:14100853-14100892
>chr17:14101807-14101863
>chr17:14104636-14104791
>chr17:14105491-14105722
>chr17:14105868-14106322
>chr17:14106504-14106555
>chr17:14108757-14108863
>chr17:14109002-14109078
>chr17:14109303-14109354
>chr17:14112523-14112593
>chr17:14115340-14115846
>chr17:14115942-14116002
>chr17:14116124-14116291
>chr17:14117514-14117579
>chr17:14117727-14117963
>chr17:14118055-14118288
>chr17:14119284-14119345
>chr17:14121532-14121620
>chr17:14126814-14126893
>chr17:14127855-14127965
>chr17:14128070-14128278
>chr17:14128818-14129159
>chr17:14129221-14129362
>chr17:14130408-14130455
>chr17:14131447-14131509
>chr17:14132534-14132613
>chr17:14132797-14132903
>chr17:14134814-14134858
>chr17:14135118-14135239
>chr17:14136803-14136859
>chr17:14137144-14137350
>chr17:14138993-14139045
>chr17:14140622-14140779
>chr17:14141252-14141570
>chr17:14143793-14143853
>chr17:14144785-14144828
>chr17:14145078-14145204
>chr17:14146080-14147812
>chr17:14148887-14149043
>chr17:14149983-14150333
>chr17:14151925-14152082
>chr17:14152166-14152538
>chr17:14153757-14153969
>chr17:14154036-14154074
>chr17:14155428-14155750
>chr17:14156217-14156535
>chr17:14156942-14157138
>chr17:14159382-14159462
>chr17:14161440-14161558
>chr17:14161816-14161981
>chr17:14163219-14163575
>chr17:14163789-14163884
>chr17:14164344-14164603
>chr17:14165191-14165270
>chr17:14165326-14167101
>chr17:14167221-14169603
>chr17:14169770-14169976
>chr17:14170078-14170213
>chr17:14170534-14170819
>chr17:14172196-14173264
>chr17:14173780-14173839
>chr17:14173953-14175102
>chr17:14175129-14175193
>chr17:14175408-14175563
>chr17:14176820-14177085
>chr17:14180919-14181005
>chr17:14181751-14181794
>chr17:14182153-14182311
>chr17:14182346-14182455
>chr17:14182734-14182981
>chr17:14183887-14184122
>chr17:14184242-14184446
>chr17:14184890-14185042
>chr17:14185108-14185230
>chr17:14186899-14187068
>chr17:14187446-14187529
>chr17:14187633-14187709
>chr17:14188387-14189251
>chr17:14189323-14189745
>chr17:14194382-14194752
>chr17:14195720-14195856
>chr17:14198749-14198815
>chr17:14200874-14200929
>chr17:14202246-14202425
>chr17:14203220-14203279
>chr17:14204448-14204482
>chr17:14204815-14205082
>chr17:14208804-14208992
>chr17:14209087-14209204
>chr17:14209509-14209579
>chr17:14210316-14210842
>chr17:14212869-14212998
>chr17:14213507-14213563
>chr17:14215715-14215802
>chr17:14218696-14218863
>chr17:14219498-14219893
>chr17:14220120-14220425
>chr17:14221404-14221815
>chr17:14223099-14223147
>chr17:14223449-14223750
>chr17:14224777-14224812
>chr17:14227174-14227495
>chr17:14227916-14228284
>chr17:14230344-14231237
>chr17:14231383-14231673
>chr17:14231893-14232158
>chr17:14232253-14232324
>chr17:14232384-14232542
>chr17:14232609-14232751
>chr17:14233375-14233699
>chr17:14235042-14235348
>chr17:14235515-14235663
>chr17:14236155-14236234
>chr17:14237001-14237319
>chr17:14237616-14238130
>chr17:14238221-14238292
>chr17:14239444-14239843
>chr17:14239988-14240308
>chr17:14240414-14240534
>chr17:14241063-14241464
>chr17:14241550-14241728
>chr17:14242034-14243389
>chr17:14243942-14244120
>chr17:14244362-14244496
>chr17:14244550-14244833
>chr17:14245046-14245154
>chr17:14245208-14245295
>chr17:14245332-14245361
>chr17:14248306-14248618
>chr17:14249167-14249354
>chr17:14249724-14250103
>chr17:14250517-14250914
>chr17:14251067-14251410
>chr17:14252436-14252639
>chr17:14252885-14253060
>chr17:14253187-14253355
>chr17:14253484-14253808
>chr17:14255361-14255436
>chr17:14255753-14255830
>chr17:14256030-14256570
>chr17:14256791-14257120
>chr17:14257568-14257877
>chr17:14258593-14258760
>chr17:14259229-14259623
>chr17:14260126-14260535
>chr17:14261975-14262094
>chr17:14262754-14262793
>chr17:14262883-14263001
>chr17:14263336-14263527
>chr17:14263556-14263669
>chr17:14263707-14264493
>chr17:14265622-14265718
>chr17:14265861-14265973
>chr17:14266346-14266427
>chr17:14266980-14267228
>chr17:14267332-14267634
>chr17:14267709-14268159
>chr17:14269461-14269553
>chr17:14269747-14269836
>chr17:14271115-14271193
>chr17:14271240-14272653
>chr17:14272696-14273902
>chr17:14273947-14275064
>chr17:14275112-14275712
>chr17:14276010-14276434
>chr17:14277439-14277504
>chr17:14278052-14278385
>chr17:14280078-14280387
>chr17:14281210-14281552
>chr17:14283400-14284492
>chr17:14285735-14285887
>chr17:14286425-14286463
>chr17:14286513-14286585
>chr17:14286626-14287484
>chr17:14287651-14287728
>chr17:14288256-14288578
>chr17:14289704-14290130
>chr17:14290166-14290874
>chr17:14290969-14291939
>chr17:14292005-14292166
>chr17:14292235-14293107
>chr17:14293517-14293825
>chr17:14294601-14295007
>chr17:14304400-14304471
>chr17:14305806-14305947
>chr17:14311047-14311457
>chr17:14311500-14311530
>chr17:14311993-14312091
>chr17:14312896-14313285
>chr17:14313563-14313875
>chr17:14313934-14314334
>chr17:14315540-14315839
>chr17:14318225-14318281
>chr17:14319782-14320043
>chr17:14320276-14320321
>chr17:14321896-14321988
>chr17:14322912-14323243
>chr17:14324403-14324518
>chr17:14324604-14324884
>chr17:14325999-14326067
>chr17:14326628-14326964
>chr17:14327720-14327785
>chr17:14328716-14328863
>chr17:14329283-14329588
>chr17:14331117-14331164
>chr17:14331505-14331566
>chr17:14331606-14331643
>chr17:14333165-14334065
>chr17:14334254-14334516
>chr17:14334619-14334809
>chr17:14335154-14335207
>chr17:14335273-14335311
>chr17:14335382-14335717
>chr17:14336724-14336958
>chr17:14337318-14337636
>chr17:14338137-14338743
>chr17:14340392-14340460
>chr17:14340513-14340884
>chr17:14342532-14342651
>chr17:14342732-14342786
>chr17:14342844-14343407
>chr17:14343503-14344363
>chr17:14346234-14346547
>chr17:14350729-14351040
>chr17:14351156-14351269
>chr17:14351330-14351469
>chr17:14352533-14352855
>chr17:14353576-14353887
>chr17:14354999-14355105
>chr17:14355709-14356013
>chr17:14356693-14357007
>chr17:14357176-14357300
>chr17:14357446-14357486
>chr17:14357669-14357730
>chr17:14358317-14358601
>chr17:14360028-14360069
>chr17:14360203-14360738
>chr17:14361116-14361167
>chr17:14361383-14361727
>chr17:14362048-14362140
>chr17:14362670-14362997
>chr17:14363731-14364156
>chr17:14364242-14364629
>chr17:14364942-14365141
>chr17:14365739-14366168
>chr17:14366912-14367306
>chr17:14367661-14368093
>chr17:14369125-14369447
>chr17:14370821-14371243
>chr17:14371394-14371795
>chr17:14371900-14372225
>chr17:14372328-14372377
>chr17:14372524-14372616
>chr17:14374963-14375019
>chr17:14375508-14376567
>chr17:14376826-14376890
>chr17:14377237-14377663
>chr17:14377755-14378090
>chr17:14378139-14378841
>chr17:14379605-14379875
>chr17:14380339-14380641
>chr17:14380871-14380991
>chr17:14381070-14381143
>chr17:14382048-14382094
>chr17:14382723-14383024
>chr17:14383789-14383827
>chr17:14383889-14384192
>chr17:14384676-14384991
>chr17:14385298-14385341
>chr17:14386335-14386631
>chr17:14388349-14388419
>chr17:14388504-14388539
>chr17:14388595-14389516
>chr17:14389702-14389783
>chr17:14391284-14391682
>chr17:14391719-14393538
>chr17:14394059-14394415
>chr17:14395338-14395485
>chr17:14395546-14395641
>chr17:14396955-14397332
>chr17:14397638-14397722
>chr17:14397977-14398014
>chr17:14398504-14398701
>chr17:14398769-14399254
>chr17:14399379-14399840
>chr17:14400356-14400653
>chr17:14400864-14401174
>chr17:14401478-14403041
>chr17:14403073-14403772
>chr17:14404444-14404502
>chr17:14404732-14404928
>chr17:14405743-14406642
>chr17:14407056-14407280
>chr17:14407343-14407449
>chr17:14407934-14407994
>chr17:14409638-14410116
>chr17:14412385-14412880
>chr17:14414149-14414469
>chr17:14414842-14415221
>chr17:14415540-14416199
>chr17:14417420-14417582
>chr17:14418479-14418867
>chr17:14421595-14421929
>chr17:14422676-14423113
>chr17:14423309-14423708
>chr17:14424902-14425256
>chr17:14425591-14425916
>chr17:14429277-14429473
>chr17:14429692-14430040
>chr17:14430531-14430896
>chr17:14430994-14432085
>chr17:14432366-14432497
>chr17:14432841-14433206
>chr17:14433741-14433941
>chr17:14434016-14434188
>chr17:14435711-14436167
>chr17:14436342-14436403
>chr17:14437339-14438137
>chr17:14438803-14438856
>chr17:14439696-14440228
>chr17:14441060-14441520
>chr17:14442504-14442875
>chr17:14443759-14444097
>chr17:14444378-14444969
>chr17:14445552-14445806
>chr17:14447910-14448245
>chr17:14449196-14449249
>chr17:14449424-14449467
>chr17:14449780-14450361
>chr17:14451073-14451137
>chr17:14454321-14454698
>chr17:14454746-14454786
>chr17:14455524-14455715
>chr17:14456058-14456396
>chr17:14456741-14456804
>chr17:14457166-14457549
>chr17:14459332-14459406
>chr17:14459506-14459831
>chr17:14461911-14462649
>chr17:14463911-14464499
>chr17:14465573-14465924
>chr17:14466153-14466233
>chr17:14466564-14466637
>chr17:14467051-14467413
>chr17:14467953-14468378
>chr17:14469554-14469732
>chr17:14469769-14469934
>chr17:14471720-14472828
>chr17:14473368-14473495
>chr17:14473539-14474534
>chr17:14476109-14477858
>chr17:14480633-14480691
>chr17:14481848-14481994
>chr17:14483056-14483138
>chr17:14483295-14483326
>chr17:14483558-14483595
>chr17:14483811-14484166
>chr17:14484564-14484647
>chr17:14484895-14485246
>chr17:14485720-14486022
>chr17:14486806-14487109
>chr17:14487631-14488058
>chr17:14489000-14489112
>chr17:14489573-14489868
>chr17:14490400-14491111
>chr17:14491111-14491309
>chr17:14491388-14492647
>chr17:14492747-14492982
>chr17:14493081-14493470
>chr17:14493520-14493573
>chr17:14493610-14493684
>chr17:14493753-14494127
>chr17:14494250-14494306
>chr17:14494446-14494557
>chr17:14494617-14494788
>chr17:14494845-14495418
>chr17:14496033-14496181
>chr17:14496221-14496270
>chr17:14496551-14496607
>chr17:14497644-14497934
>chr17:14501422-14501732
>chr17:14502447-14502489
>chr17:14502745-14502795
>chr17:14502874-14502927
>chr17:14503746-14504187
>chr17:14504822-14505133
>chr17:14506854-14506948
>chr17:14506984-14507140
>chr17:14508744-14509064
>chr17:14510653-14510957
>chr17:14511847-14512555
>chr17:14512962-14513271
>chr17:14513873-14513978
>chr17:14514305-14514666
>chr17:14515795-14515828
>chr17:14516375-14516432
>chr17:14517065-14517099
>chr17:14518877-14518958
>chr17:14519123-14519531
>chr17:14519942-14520287
>chr17:14520764-14521041
>chr17:14521196-14521262
>chr17:14521851-14522550
>chr17:14522850-14522974
>chr17:14523448-14523492
>chr17:14523531-14523601
>chr17:14523641-14523681
>chr17:14523766-14523812
>chr17:14523920-14524015
>chr17:14524906-14524968
>chr17:14525877-14526225
>chr17:14526800-14527235
>chr17:14527334-14527802
>chr17:14528382-14528428
>chr17:14528531-14528900
>chr17:14530044-14534632
>chr17:14534783-14534821
>chr17:14535073-14535183
>chr17:14535264-14535830
>chr17:14536226-14536540
>chr17:14536638-14536743
>chr17:14537069-14537114
>chr17:14538460-14538595
>chr17:14539062-14539271
>chr17:14539325-14539518
>chr17:14539836-14539926
>chr17:14540115-14540530
>chr17:14540592-14540739
>chr17:14540809-14541183
>chr17:14541671-14542272
>chr17:14543538-14543588
>chr17:14543660-14543824
>chr17:14544295-14544629
>chr17:14544831-14545035
>chr17:14545878-14547028
>chr17:14547195-14547289
>chr17:14547696-14547742
>chr17:14548622-14548818
>chr17:14549816-14550233
>chr17:14550737-14550883
>chr17:14551859-14552258
>chr17:14552927-14553275
>chr17:14553675-14553745
>chr17:14553987-14554026
>chr17:14554822-14554903
>chr17:14555759-14555810
>chr17:14556279-14556626
>chr17:14557240-14557908
>chr17:14558189-14558321
>chr17:14558594-14558980
>chr17:14559063-14559166
>chr17:14560463-14560860
>chr17:14561580-14561927
>chr17:14563192-14563550
>chr17:14564888-14565231
>chr17:14565474-14565900
>chr17:14566345-14566593
>chr17:14566882-14567170
>chr17:14568573-14569025
>chr17:14569092-14572115
>chr17:14572145-14572186
>chr17:14573005-14573070
>chr17:14573485-14573529
>chr17:14573773-14574092
>chr17:14574497-14574682
>chr17:14576410-14576536
>chr17:14576936-14577255
>chr17:14578549-14578873
>chr17:14579235-14579561
>chr17:14580305-14580336
>chr17:14581078-14581117
>chr17:14581599-14582013
>chr17:14582127-14582262
>chr17:14582284-14582855
>chr17:14582876-14583242
>chr17:14583787-14583876
>chr17:14584045-14584518
>chr17:14585661-14585710
>chr17:14586526-14586719
>chr17:14588080-14588657
>chr17:14589238-14589280
>chr17:14590234-14590557
>chr17:14591444-14591533
>chr17:14591758-14592086
>chr17:14594302-14595388
>chr17:14596336-14596422
>chr17:14596448-14596639
>chr17:14596986-14597058
>chr17:14597446-14603953
>chr17:14604267-14604609
>chr17:14604816-14605214
>chr17:14605627-14605745
>chr17:14605921-14606261
>chr17:14606513-14606606
>chr17:14608501-14608812
>chr17:14609045-14609089
>chr17:14609106-14609183
>chr17:14610402-14610713
>chr17:14610868-14611020
>chr17:14611500-14611855
>chr17:14612409-14612758
>chr17:14613081-14613570
>chr17:14613690-14613839
>chr17:14614348-14614793
>chr17:14615390-14615552
>chr17:14615623-14616178
>chr17:14617529-14617573
>chr17:14617941-14617986
>chr17:14619768-14619849
>chr17:14619881-14619930
>chr17:14619965-14620179
>chr17:14621051-14621106
>chr17:14621458-14621888
>chr17:14623164-14623777
>chr17:14624609-14624640
>chr17:14626074-14626206
>chr17:14626584-14626650
>chr17:14628377-14628709
>chr17:14628982-14629160
>chr17:14632032-14632061
>chr17:14632989-14633288
>chr17:14634032-14634068
>chr17:14634254-14634315
>chr17:14634550-14634742
>chr17:14636250-14636293
>chr17:14636786-14636844
>chr17:14637053-14637177
>chr17:14637373-14637658
>chr17:14639544-14639906
>chr17:14640942-14641074
>chr17:14641815-14641982
>chr17:14642091-14642168
>chr17:14642192-14644221
>chr17:14645267-14645467
>chr17:14645839-14646291
>chr17:14646582-14646622
>chr17:14646964-14647132
>chr17:14647224-14647767
>chr17:14647880-14647927
>chr17:14648972-14649011
>chr17:14649775-14649936
>chr17:14651813-14651868
>chr17:14652577-14653412
>chr17:14653475-14654741
>chr17:14655261-14655828
>chr17:14655880-14656107
>chr17:14656468-14656586
>chr17:14658110-14658517
>chr17:14659259-14659382
>chr17:14659978-14660286
>chr17:14661161-14661210
>chr17:14661393-14661468
>chr17:14662184-14662283
>chr17:14662318-14662419
>chr17:14662770-14663807
>chr17:14664931-14664999
>chr17:14666939-14666986
>chr17:14667900-14667934
>chr17:14669700-14670103
>chr17:14670582-14670875
>chr17:14672085-14672166
>chr17:14673615-14673953
>chr17:14676277-14676417
>chr17:14676499-14676621
>chr17:14676986-14677873
>chr17:14677881-14678885
>chr17:14679384-14679466
>chr17:14680561-14680597
>chr17:14681029-14681061
>chr17:14681498-14681561
>chr17:14682151-14682287
>chr17:14682473-14682768
>chr17:14682853-14683219
>chr17:14684045-14684747
>chr17:14685143-14685209
>chr17:14685252-14685323
>chr17:14685911-14686021
>chr17:14687141-14687224
>chr17:14688594-14689238
>chr17:14689290-14690694
>chr17:14690723-14691187
>chr17:14691398-14691606
>chr17:14691763-14691853
>chr17:14692006-14692206
>chr17:14692281-14692701
>chr17:14692937-14693128
>chr17:14693225-14693272
>chr17:14694401-14694489
>chr17:14694638-14695022
>chr17:14695898-14696045
>chr17:14697826-14697909
>chr17:14701516-14701600
>chr17:14701871-14701936
>chr17:14702075-14702337
>chr17:14702488-14702819
>chr17:14703368-14704290
>chr17:14704978-14705052
>chr17:14706686-14706973
>chr17:14707149-14707343
>chr17:14707607-14707685
>chr17:14708197-14708255
>chr17:14708311-14708408
>chr17:14708552-14708739
>chr17:14708933-14708970
>chr17:14709061-14709241
>chr17:14709433-14709796
>chr17:14709896-14710010
>chr17:14710199-14710637
>chr17:14711027-14711140
>chr17:14712251-14712354
>chr17:14713322-14713643
>chr17:14716347-14716497
>chr17:14718481-14718800
>chr17:14720227-14720325
>chr17:14720404-14720653
>chr17:14720964-14723943
>chr17:14726028-14726082
>chr17:14728211-14728259
>chr17:14729107-14729502
>chr17:14729967-14730008
>chr17:14730064-14730122
>chr17:14730296-14730658
>chr17:14732260-14732303
>chr17:14734410-14734486
>chr17:14735029-14735175
>chr17:14736116-14736432
>chr17:14738660-14738712
>chr17:14739097-14739346
>chr17:14739885-14739980
>chr17:14741014-14741108
>chr17:14741137-14741325
>chr17:14741882-14742025
>chr17:14742089-14742571
>chr17:14743273-14743341
>chr17:14743380-14743658
>chr17:14744250-14744658
>chr17:14745204-14745284
>chr17:14745659-14745871
>chr17:14747970-14748309
>chr17:14750000-14750298
>chr17:14750505-14750618
>chr17:14750951-14751050
>chr17:14751087-14751980
>chr17:14752858-14753509
>chr17:14753546-14754053
>chr17:14754674-14754724
>chr17:14755844-14756211
>chr17:14757221-14757551
>chr17:14757743-14758090
>chr17:14758626-14758698
>chr17:14758923-14759303
>chr17:14759549-14759649
>chr17:14761570-14762852
>chr17:14764465-14764788
>chr17:14765069-14765138
>chr17:14765328-14765737
>chr17:14766248-14766652
>chr17:14766712-14766798
>chr17:14766935-14767250
>chr17:14767928-14768508
>chr17:14768770-14768917
>chr17:14770743-14771382
>chr17:14772107-14772170
>chr17:14774398-14774791
>chr17:14774956-14775099
>chr17:14775373-14775433
>chr17:14777803-14778008
>chr17:14781633-14781990
>chr17:14782182-14782875
>chr17:14783104-14783162
>chr17:14783485-14784093
>chr17:14784327-14785176
>chr17:14785257-14785302
>chr17:14785894-14785961
>chr17:14786314-14786616
>chr17:14787619-14787714
>chr17:14788232-14788540
>chr17:14789245-14789287
>chr17:14789808-14789869
>chr17:14793260-14793356
>chr17:14793547-14793943
>chr17:14793986-14794158
>chr17:14794601-14794659
>chr17:14794753-14794824
>chr17:14795783-14795968
>chr17:14796121-14796199
>chr17:14797412-14797481
>chr17:14798270-14799202
>chr17:14799260-14799482
>chr17:14799625-14800014
>chr17:14802152-14802523
>chr17:14803229-14803538
>chr17:14804647-14804776
>chr17:14805100-14805206
>chr17:14805477-14805653
>chr17:14806507-14806628
>chr17:14806748-14807382
>chr17:14807778-14808242
>chr17:14808307-14808536
>chr17:14809177-14809368
>chr17:14810254-14810290
>chr17:14811359-14811491
>chr17:14813430-14813646
>chr17:14814323-14814762
>chr17:14815858-14815930
>chr17:14816263-14816375
>chr17:14816418-14816487
>chr17:14816669-14816728
>chr17:14817152-14817353
>chr17:14817752-14820653
>chr17:14820741-14821094
>chr17:14821913-14822793
>chr17:14822872-14823132
>chr17:14824950-14825376
>chr17:14826835-14826911
>chr17:14828727-14828867
>chr17:14830371-14830477
>chr17:14830853-14831153
>chr17:14831396-14831500
>chr17:14831806-14832201
>chr17:14832508-14832858
>chr17:14833482-14833535
>chr17:14833942-14834053
>chr17:14834316-14834687
>chr17:14834762-14834857
>chr17:14835207-14835258
>chr17:14835376-14836056
>chr17:14836618-14836850
>chr17:14839421-14839808
>chr17:14840054-14840088
>chr17:14840178-14840376
>chr17:14840492-14840616
>chr17:14841460-14841904
>chr17:14842109-14842353
>chr17:14843736-14844051
>chr17:14844223-14844542
>chr17:14845134-14845234
>chr17:14847031-14847125
>chr17:14847353-14847518
>chr17:14847974-14848011
>chr17:14848206-14848490
>chr17:14851929-14851983
>chr17:14852080-14852165
>chr17:14852510-14852553
>chr17:14852608-14853026
>chr17:14853586-14853711
>chr17:14853882-14853968
>chr17:14857176-14859554
>chr17:14861909-14862120
>chr17:14863809-14863882
>chr17:14864791-14865095
>chr17:14868297-14868367
>chr17:14868419-14870158
>chr17:14870270-14870853
>chr17:14870951-14870980
>chr17:14871744-14871928
>chr17:14874665-14874973
>chr17:14875538-14875595
>chr17:14875914-14875947
>chr17:14876389-14876857
>chr17:14877024-14877583
>chr17:14877889-14878740
>chr17:14878769-14878862
>chr17:14879012-14882801
>chr17:14882850-14885474
>chr17:14885639-14885919
>chr17:14885994-14886106
>chr17:14886150-14886457
>chr17:14887239-14887281
>chr17:14887696-14887935
>chr17:14888100-14888492
>chr17:14889071-14889124
>chr17:14889276-14889329
>chr17:14889525-14889643
>chr17:14889731-14889788
>chr17:14889843-14889997
>chr17:14891082-14891213
>chr17:14891567-14891614
>chr17:14891927-14892235
>chr17:14892258-14892301
>chr17:14892552-14892797
>chr17:14892841-14893144
>chr17:14893474-14893821
>chr17:14893917-14894026
>chr17:14895646-14897436
>chr17:14897522-14897564
>chr17:14898276-14898394
>chr17:14898706-14898969
>chr17:14899141-14899482
>chr17:14899645-14899990
>chr17:14902529-14902684
>chr17:14906482-14906808
>chr17:14907113-14907933
>chr17:14910844-14911037
>chr17:14911134-14911231
>chr17:14913495-14913746
>chr17:14914041-14914508
>chr17:14914912-14915084
>chr17:14915177-14915265
>chr17:14915481-14916801
>chr17:14916930-14917178
>chr17:14917247-14918271
>chr17:14919628-14919666
>chr17:14927816-14928167
>chr17:14928801-14928872
>chr17:14929334-14929646
>chr17:14930400-14930704
>chr17:14936375-14936436
>chr17:14937711-14937776
>chr17:14939093-14939554
>chr17:14941329-14941786
>chr17:14941958-14942039
>chr17:14942181-14942236
>chr17:14943209-14943264
>chr17:14943421-14943900
>chr17:14944778-14945310
>chr17:14945588-14945699
>chr17:14945947-14946015
>chr17:14947728-14947757
>chr17:14948673-14948881
>chr17:14949019-14949144
>chr17:14949259-14949350
>chr17:14949874-14950147
>chr17:14952869-14953213
>chr17:14954016-14954340
>chr17:14954672-14954740
>chr17:14955799-14956149
>chr17:14956611-14956965
>chr17:14958817-14958905
>chr17:14959693-14960333
>chr17:14960541-14960637
>chr17:14962846-14962881
>chr17:14963332-14963656
>chr17:14963741-14963786
>chr17:14964043-14964331
>chr17:14964815-14965184
>chr17:14965469-14965580
>chr17:14965885-14966115
>chr17:14966794-14966976
>chr17:14967052-14971427
>chr17:14971497-14972058
>chr17:14973307-14973663
>chr17:14975251-14975303
>chr17:14978416-14978554
>chr17:14978720-14978820
>chr17:14979342-14979511
>chr17:14979872-14980226
>chr17:14983075-14983190
>chr17:14984335-14984704
>chr17:14984961-14985032
>chr17:14985172-14985815
>chr17:14986110-14986189
>chr17:14986836-14986935
>chr17:14988487-14988542
>chr17:14988672-14989044
>chr17:14990506-14990564
>chr17:14991283-14991503
>chr17:14992101-14992188
>chr17:14992823-14992896
>chr17:14993092-14993156
>chr17:14993487-14993570
>chr17:14994270-14994652
>chr17:14995105-14995145
>chr17:14995821-14996143
>chr17:14996288-14996352
>chr17:14996581-14996762
>chr17:14996941-14997299
>chr17:14999317-14999492
>chr17:14999630-15000622
>chr17:15001507-15001961
>chr17:15004539-15004883
>chr17:15005835-15005893
>chr17:15006009-15006047
>chr17:15010277-15010402
>chr17:15010961-15011314
>chr17:15011826-15012122
>chr17:15012440-15012480
>chr17:15013248-15013831
>chr17:15014259-15014672
>chr17:15014863-15014951
>chr17:15015778-15016122
>chr17:15016734-15017127
>chr17:15019745-15020044
>chr17:15020142-15020202
>chr17:15020265-15020345
>chr17:15020397-15021351
>chr17:15022057-15022378
>chr17:15022529-15022667
>chr17:15023497-15023617
>chr17:15024013-15024101
>chr17:15024144-15024181
>chr17:15024218-15024359
>chr17:15024772-15025149
>chr17:15025360-15025415
>chr17:15025967-15026158
>chr17:15026427-15026469
>chr17:15027103-15027144
>chr17:15029168-15029273
>chr17:15030129-15030258
>chr17:15030479-15030619
>chr17:15031548-15031609
>chr17:15033891-15033951
>chr17:15034411-15035564
>chr17:15035715-15035815
>chr17:15037837-15037951
>chr17:15039175-15039307
>chr17:15039830-15039930
>chr17:15041133-15041449
>chr17:15043550-15044189
>chr17:15044726-15045084
>chr17:15045594-15046089
>chr17:15046184-15046519
>chr17:15051259-15051314
>chr17:15052450-15052838
>chr17:15053360-15053406
>chr17:15053705-15053964
>chr17:15054392-15054912
>chr17:15055134-15055280
>chr17:15055441-15055659
>chr17:15055822-15055959
>chr17:15056014-15056534
>chr17:15056898-15058027
>chr17:15058597-15058711
>chr17:15058974-15059103
>chr17:15059433-15060119
>chr17:15060397-15061498
>chr17:15061533-15061814
>chr17:15061939-15062003
>chr17:15062238-15062371
>chr17:15062807-15063265
>chr17:15064049-15064138
>chr17:15064263-15064393
>chr17:15064441-15064480
>chr17:15065012-15065319
>chr17:15065697-15065735
>chr17:15067990-15068177
>chr17:15068284-15068621
>chr17:15071558-15071891
>chr17:15072006-15072075
>chr17:15072283-15072362
>chr17:15072390-15072592
>chr17:15072666-15072729
>chr17:15072886-15073010
>chr17:15073162-15073196
>chr17:15074597-15075602
>chr17:15076268-15076728
>chr17:15079477-15079547
>chr17:15079610-15079784
>chr17:15080567-15080816
>chr17:15081747-15082059
>chr17:15082851-15082938
>chr17:15083725-15084059
>chr17:15084153-15084958
>chr17:15088594-15088918
>chr17:15089708-15089852
>chr17:15089952-15090002
>chr17:15090702-15090749
>chr17:15093005-15093279
>chr17:15094321-15094570
>chr17:15095072-15095112
>chr17:15096099-15096222
>chr17:15097804-15097851
>chr17:15097987-15098330
>chr17:15102887-15103034
>chr17:15103200-15103608
>chr17:15104027-15104359
>chr17:15104951-15105022
>chr17:15105963-15106314
>chr17:15107677-15107992
>chr17:15108129-15108489
>chr17:15110234-15110403
>chr17:15111175-15111472
>chr17:15112178-15112522
>chr17:15114816-15114853
>chr17:15114907-15115043
>chr17:15115156-15115228
>chr17:15115323-15115937
>chr17:15115983-15116485
>chr17:15119558-15119732
>chr17:15120482-15120539
>chr17:15120946-15121025
>chr17:15124861-15124934
>chr17:15125076-15126143
>chr17:15126265-15126477
>chr17:15126830-15126874
>chr17:15127323-15127929
>chr17:15128559-15128742
>chr17:15131866-15131938
>chr17:15132203-15132553
>chr17:15133106-15133389
>chr17:15133552-15133601
>chr17:15133638-15133720
>chr17:15133938-15134216
>chr17:15135132-15135206
>chr17:15135645-15135693
>chr17:15137492-15137553
>chr17:15139616-15139925
>chr17:15140993-15141067
>chr17:15141596-15141710
>chr17:15142709-15143028
>chr17:15144004-15144332
>chr17:15144685-15145598
>chr17:15145802-15146121
>chr17:15146163-15146221
>chr17:15146258-15146644
>chr17:15146682-15146774
>chr17:15146875-15146971
>chr17:15147231-15147389
>chr17:15147496-15148399
>chr17:15148505-15148983
>chr17:15149056-15149402
>chr17:15149457-15150332
>chr17:15150367-15150836
>chr17:15150895-15151012
>chr17:15152229-15152467
>chr17:15153610-15154037
>chr17:15155737-15155790
>chr17:15157060-15157154
>chr17:15157868-15158192
>chr17:15159710-15160133
>chr17:15160546-15160695
>chr17:15161125-15161608
>chr17:15162833-15163975
>chr17:15164330-15164643
>chr17:15165226-15165379
>chr17:15165723-15166105
>chr17:15166463-15166696
>chr17:15166977-15167316
>chr17:15169461-15169679
>chr17:15170119-15170468
>chr17:15170531-15170896
>chr17:15173067-15173330
>chr17:15174725-15175142
>chr17:15175784-15175909
>chr17:15176918-15177226
>chr17:15178224-15178344
>chr17:15178534-15178600
>chr17:15178812-15179125
>chr17:15179217-15179266
>chr17:15180101-15180145
>chr17:15180748-15181082
>chr17:15181676-15181817
>chr17:15181867-15181910
>chr17:15181999-15182131
>chr17:15182218-15182270
>chr17:15182489-15182675
>chr17:15183120-15183291
>chr17:15183352-15183781
>chr17:15184336-15184638
>chr17:15184961-15185014
>chr17:15185237-15185293
>chr17:15186722-15187086
>chr17:15187580-15187899
>chr17:15188370-15188430
>chr17:15188519-15188852
>chr17:15190952-15191567
>chr17:15191593-15191776
>chr17:15191825-15191909
>chr17:15193977-15194031
>chr17:15195434-15195515
>chr17:15195703-15196014
>chr17:15196541-15196689
>chr17:15196751-15196855
>chr17:15197057-15197219
>chr17:15197643-15197817
>chr17:15198006-15198101
>chr17:15198203-15198366
>chr17:15198521-15198564
>chr17:15198670-15198719
>chr17:15198803-15198877
>chr17:15198906-15198973
>chr17:15199105-15199440
>chr17:15199523-15201625
>chr17:15202572-15202767
>chr17:15202878-15206955
>chr17:15207141-15207596
>chr17:15207836-15208326
>chr17:15208495-15208808
>chr17:15208851-15209020
>chr17:15209605-15209637
>chr17:15210935-15211091
>chr17:15211151-15211203
>chr17:15211998-15212321
>chr17:15212828-15213140
>chr17:15213702-15213757
>chr17:15215628-15215919
>chr17:15216173-15216332
>chr17:15216844-15216921
>chr17:15216963-15217028
>chr17:15217114-15217645
>chr17:15217891-15218193
>chr17:15218528-15218627
>chr17:15218972-15219339
>chr17:15219872-15220186
>chr17:15221194-15224565
>chr17:15224695-15224883
>chr17:15224910-15224978
>chr17:15225122-15226120
>chr17:15226250-15227284
>chr17:15234171-15234218
>chr17:15234816-15235200
>chr17:15235730-15236062
>chr17:15238659-15238690
>chr17:15239775-15240013
>chr17:15241996-15242302
>chr17:15242372-15242467
>chr17:15243322-15243476
>chr17:15243484-15243821
>chr17:15244370-15244432
>chr17:15245697-15246051
>chr17:15246781-15247413
>chr17:15249917-15250222
>chr17:15250822-15250858
>chr17:15250893-15251018
>chr17:15252386-15252437
>chr17:15254671-15254977
>chr17:15256364-15256804
>chr17:15259654-15259987
>chr17:15264204-15264275
>chr17:15266738-15266818
>chr17:15268803-15268972
>chr17:15271261-15271376
>chr17:15273407-15273497
>chr17:15273929-15273978
>chr17:15274762-15275144
>chr17:15275444-15275897
>chr17:15276990-15277339
>chr17:15277696-15277982
>chr17:15278681-15278748
>chr17:15280508-15280643
>chr17:15281740-15281873
>chr17:15281950-15281997
>chr17:15282381-15282752
>chr17:15283053-15283176
>chr17:15284395-15284440
>chr17:15284538-15284586
>chr17:15285101-15285394
>chr17:15286283-15286892
>chr17:15286934-15287080
>chr17:15287478-15287612
>chr17:15287883-15287923
>chr17:15288762-15288854
>chr17:15290015-15290344
>chr17:15290546-15290752
>chr17:15291454-15291498
>chr17:15292138-15292562
>chr17:15293264-15293297
>chr17:15293623-15293735
>chr17:15294081-15294373
>chr17:15294802-15295160
>chr17:15297633-15297960
>chr17:15298111-15298164
>chr17:15299295-15299621
>chr17:15301046-15301388
>chr17:15303000-15303069
>chr17:15306066-15306153
>chr17:15308353-15308513
>chr17:15310327-15310624
>chr17:15311322-15311664
>chr17:15313495-15313815
>chr17:15314578-15314684
>chr17:15315025-15315072
>chr17:15316461-15316493
>chr17:15316571-15316649
>chr17:15317973-15318291
>chr17:15318520-15318903
>chr17:15320304-15320411
>chr17:15321010-15321350
>chr17:15322067-15322103
>chr17:15322193-15322263
>chr17:15323903-15324002
>chr17:15324141-15324401
>chr17:15324522-15324826
>chr17:15324871-15325026
>chr17:15325141-15325355
>chr17:15325394-15325452
>chr17:15327230-15327538
>chr17:15328544-15328629
>chr17:15330290-15330706
>chr17:15331612-15331654
>chr17:15331955-15332218
>chr17:15332294-15332458
>chr17:15333709-15334220
>chr17:15334244-15334360
>chr17:15335036-15335075
>chr17:15335769-15335932
>chr17:15336011-15336162
>chr17:15336334-15336529
>chr17:15336566-15336665
>chr17:15336998-15337240
>chr17:15337314-15337954
>chr17:15338055-15338130
>chr17:15338176-15338414
>chr17:15338496-15338820
>chr17:15338984-15339160
>chr17:15339249-15339397
>chr17:15340280-15340570
>chr17:15340775-15340825
>chr17:15344077-15344650
>chr17:15346118-15346167
>chr17:15347006-15347614
>chr17:15348821-15348859
>chr17:15350119-15350169
>chr17:15350636-15350804
>chr17:15355204-15361082
>chr17:15362849-15363140
>chr17:15363329-15363603
>chr17:15363985-15364320
>chr17:15365134-15366002
>chr17:15366375-15366617
>chr17:15366716-15366870
>chr17:15367017-15367477
>chr17:15367613-15368001
>chr17:15369020-15369379
>chr17:15370016-15370120
>chr17:15370335-15370634
>chr17:15370782-15371169
>chr17:15371826-15371868
>chr17:15371903-15373303
>chr17:15373946-15374484
>chr17:15375753-15376020
>chr17:15376072-15376234
>chr17:15376397-15376807
>chr17:15378270-15378330
>chr17:15379388-15379707
>chr17:15379953-15380280
>chr17:15380568-15380663
>chr17:15380872-15381192
>chr17:15384873-15385096
>chr17:15385143-15385225
>chr17:15385560-15386660
>chr17:15386717-15386785
>chr17:15386915-15386977
>chr17:15387137-15387170
>chr17:15387212-15387397
>chr17:15387547-15387692
>chr17:15387891-15387994
>chr17:15391643-15392029
>chr17:15393470-15393550
>chr17:15394070-15394371
>chr17:15395704-15396060
>chr17:15396502-15396947
>chr17:15397231-15397596
>chr17:15399253-15399306
>chr17:15399823-15400163
>chr17:15400473-15401943
>chr17:15402041-15402255
>chr17:15403395-15403437
>chr17:15403840-15404153
>chr17:15404587-15404632
>chr17:15405387-15405452
>chr17:15407501-15408466
>chr17:15408540-15408579
>chr17:15408659-15408764
>chr17:15410883-15410977
>chr17:15411005-15411198
>chr17:15412031-15412070
>chr17:15412280-15412408
>chr17:15412476-15412640
>chr17:15416350-15416386
>chr17:15416628-15417298
>chr17:15417461-15417496
>chr17:15420084-15421176
>chr17:15421507-15421556
>chr17:15421598-15422319
>chr17:15423564-15423872
>chr17:15425219-15425278
>chr17:15425741-15426163
>chr17:15426853-15427127
>chr17:15428908-15429571
>chr17:15433930-15434215
>chr17:15435461-15435858
>chr17:15437520-15437610
>chr17:15439651-15440105
>chr17:15441202-15441373
>chr17:15442075-15442492
>chr17:15443258-15443570
>chr17:15444060-15444181
>chr17:15444253-15444289
>chr17:15444321-15444364
>chr17:15444483-15444716
>chr17:15449639-15450297
>chr17:15450991-15451397
>chr17:15452845-15452927
>chr17:15454797-15454854
>chr17:15455506-15455701
>chr17:15455909-15455956
>chr17:15459420-15459751
>chr17:15460653-15460938
>chr17:15462161-15462491
>chr17:15462582-15462734
>chr17:15464563-15464630
>chr17:15464937-15465467
>chr17:15465578-15465704
>chr17:15466009-15466110
>chr17:15466402-15466436
>chr17:15466465-15466854
>chr17:15467791-15467888
>chr17:15468011-15468105
>chr17:15468435-15468476
>chr17:15471575-15471901
>chr17:15472170-15472350
>chr17:15472442-15472513
>chr17:15472621-15473035
>chr17:15473134-15473172
>chr17:15473394-15473696
>chr17:15474162-15474333
>chr17:15474575-15475352
>chr17:15476355-15477237
>chr17:15477305-15477372
>chr17:15477495-15477796
>chr17:15477972-15478439
>chr17:15478492-15478801
>chr17:15479268-15479349
>chr17:15480800-15481194
>chr17:15483257-15483589
>chr17:15484123-15484192
>chr17:15484387-15484587
>chr17:15485096-15485259
>chr17:15485333-15485378
>chr17:15485446-15485591
>chr17:15485687-15485844
>chr17:15486333-15486445
>chr17:15486517-15486659
>chr17:15486755-15487384
>chr17:15489083-15489543
>chr17:15489930-15490249
>chr17:15491092-15491111
>chr17:15491111-15491126
>chr17:15492026-15492065
>chr17:15492348-15492419
>chr17:15493289-15493330
>chr17:15493443-15493938
>chr17:15494067-15494397
>chr17:15494745-15495115
>chr17:15495860-15495925
>chr17:15496029-15496089
>chr17:15497584-15497630
>chr17:15497867-15498032
>chr17:15498604-15498803
>chr17:15500106-15500415
>chr17:15500907-15501274
>chr17:15502694-15502836
>chr17:15503125-15503401
>chr17:15504260-15504292
>chr17:15504556-15504835
>chr17:15505166-15505246
>chr17:15505507-15506853
>chr17:15506903-15507088
>chr17:15507294-15507871
>chr17:15508962-15509018
>chr17:15509245-15509359
>chr17:15509570-15509754
>chr17:15510274-15510524
>chr17:15510636-15511091
>chr17:15512029-15512146
>chr17:15515802-15515904
>chr17:15516023-15516239
>chr17:15516344-15516718
>chr17:15517532-15517578
>chr17:15517881-15518202
>chr17:15518817-15519199
>chr17:15519238-15519480
>chr17:15519623-15519922
>chr17:15521022-15521125
>chr17:15521188-15521518
>chr17:15522189-15522306
>chr17:15522588-15523917
>chr17:15524228-15524338
>chr17:15525314-15525420
>chr17:15525577-15525711
>chr17:15525882-15525924
>chr17:15526967-15527080
>chr17:15528018-15528190
>chr17:15528263-15528876
>chr17:15529113-15530161
>chr17:15530413-15531412
>chr17:15531467-15531864
>chr17:15533096-15533149
>chr17:15534681-15535009
>chr17:15535442-15535584
>chr17:15535914-15536216
>chr17:15537049-15537120
>chr17:15538270-15538621
>chr17:15539323-15539615
>chr17:15539804-15540216
>chr17:15540769-15540837
>chr17:15541340-15541505
>chr17:15541621-15541668
>chr17:15542433-15542922
>chr17:15544327-15544418
>chr17:15545438-15545546
>chr17:15547622-15547675
>chr17:15548141-15548468
>chr17:15548654-15548931
>chr17:15549035-15549085
>chr17:15549470-15549700
>chr17:15550020-15550124
>chr17:15551088-15551460
>chr17:15551572-15551788
>chr17:15552368-15552969
>chr17:15553584-15553684
>chr17:15554219-15554869
>chr17:15555909-15556224
>chr17:15556349-15556659
>chr17:15557286-15557602
>chr17:15558414-15558531
>chr17:15558865-15559163
>chr17:15559209-15559309
>chr17:15559713-15559810
>chr17:15560058-15560367
>chr17:15560547-15560893
>chr17:15561316-15561670
>chr17:15561750-15562522
>chr17:15563599-15563723
>chr17:15564744-15564887
>chr17:15566522-15566866
>chr17:15566981-15567310
>chr17:15567573-15567696
>chr17:15567798-15567916
>chr17:15569075-15570147
>chr17:15570659-15570725
>chr17:15570839-15572079
>chr17:15577807-15577893
>chr17:15579040-15579128
>chr17:15579213-15579311
>chr17:15580763-15581316
>chr17:15581763-15581915
>chr17:15581981-15582105
>chr17:15583774-15583935
>chr17:15584500-15584576
>chr17:15585286-15586114
>chr17:15586186-15586696
>chr17:15587569-15587610
>chr17:15591245-15591612
>chr17:15592799-15593126
>chr17:15593616-15593937
>chr17:15594148-15594494
>chr17:15594597-15594644
>chr17:15595044-15595393
>chr17:15595908-15596191
>chr17:15596670-15596722
>chr17:15597280-15597661
>chr17:15597850-15597992
>chr17:15598344-15598445
>chr17:15598778-15599246
>chr17:15599275-15599478
>chr17:15599837-15600274
>chr17:15600421-15600580
>chr17:15600759-15601609
>chr17:15601774-15602150
>chr17:15602436-15603667
>chr17:15603758-15604158
>chr17:15604501-15604874
>chr17:15606015-15606232
>chr17:15606344-15606685
>chr17:15607777-15607916
>chr17:15608167-15608754
>chr17:15609501-15609556
>chr17:15609805-15610246
>chr17:15610283-15610720
>chr17:15610921-15611348
>chr17:15612220-15612516
>chr17:15614195-15614501
>chr17:15614616-15614768
>chr17:15615312-15615618
>chr17:15616161-15616842
>chr17:15617467-15617632
>chr17:15617722-15617885
>chr17:15618015-15618394
>chr17:15620872-15621183
>chr17:15621457-15621510
>chr17:15621574-15621885
>chr17:15622311-15622396
>chr17:15622681-15623021
>chr17:15624395-15624762
>chr17:15624988-15625212
>chr17:15625493-15625798
>chr17:15625990-15626285
>chr17:15627089-15627416
>chr17:15627447-15627835
>chr17:15628121-15628434
>chr17:15629449-15629521
>chr17:15630551-15630940
>chr17:15630984-15631020
>chr17:15631330-15631508
>chr17:15632088-15632454
>chr17:15633535-15633847
>chr17:15633907-15634852
>chr17:15637032-15638544
>chr17:15638698-15638735
>chr17:15639023-15639329
>chr17:15639713-15639902
>chr17:15639936-15640114
>chr17:15640294-15640353
>chr17:15641714-15641783
>chr17:15641844-15642152
>chr17:15643107-15643705
>chr17:15644191-15644684
>chr17:15644759-15645172
>chr17:15646935-15647276
>chr17:15647937-15648296
>chr17:15649286-15649589
>chr17:15652128-15652768
>chr17:15652997-15653761
>chr17:15654429-15654928
>chr17:15655343-15655420
>chr17:15655567-15655872
>chr17:15656713-15657068
>chr17:15657120-15657700
>chr17:15658400-15658447
>chr17:15660153-15660188
>chr17:15660611-15660931
>chr17:15661110-15661178
>chr17:15664420-15664511
>chr17:15664733-15665072
>chr17:15665224-15665552
>chr17:15666223-15666526
>chr17:15666637-15666731
>chr17:15667134-15667222
>chr17:15667331-15667424
>chr17:15667817-15667864
>chr17:15668362-15668493
>chr17:15668943-15669395
>chr17:15669597-15669665
>chr17:15669824-15669992
>chr17:15672451-15672755
>chr17:15674006-15674443
>chr17:15675649-15675875
>chr17:15676152-15676288
>chr17:15676403-15676862
>chr17:15677827-15678250
>chr17:15678872-15679183
>chr17:15679649-15679971
>chr17:15684318-15685756
>chr17:15685938-15686274
>chr17:15687924-15689169
>chr17:15689359-15689406
>chr17:15689538-15689890
>chr17:15690024-15690301
>chr17:15690472-15690901
>chr17:15691636-15691710
>chr17:15692179-15692378
>chr17:15692554-15692714
>chr17:15692869-15692930
>chr17:15693159-15693511
>chr17:15693623-15693947
>chr17:15694029-15694455
>chr17:15694620-15696255
>chr17:15697036-15697412
>chr17:15697621-15697693
>chr17:15698233-15698265
>chr17:15701832-15702554
>chr17:15703325-15703528
>chr17:15704003-15704199
>chr17:15704293-15704360
>chr17:15704949-15705037
>chr17:15705297-15705374
>chr17:15705495-15705559
>chr17:15707128-15707471
>chr17:15707868-15708046
>chr17:15708325-15708539
>chr17:15708680-15708740
>chr17:15709068-15709574
>chr17:15710825-15711435
>chr17:15711673-15711761
>chr17:15711863-15712225
>chr17:15713053-15713410
>chr17:15714612-15714684
>chr17:15714771-15714855
>chr17:15715037-15715071
>chr17:15716502-15716573
>chr17:15716776-15717294
>chr17:15717922-15718237
>chr17:15718743-15719332
>chr17:15719422-15719666
>chr17:15719732-15719788
>chr17:15720080-15720227
>chr17:15720797-15720850
>chr17:15721105-15721517
>chr17:15721634-15721974
>chr17:15722869-15723185
>chr17:15723572-15723881
>chr17:15724409-15724504
>chr17:15724619-15724732
>chr17:15724917-15724987
>chr17:15725246-15725307
>chr17:15725724-15725854
>chr17:15726158-15726222
>chr17:15726427-15726581
>chr17:15726750-15726829
>chr17:15727121-15727798
>chr17:15727934-15728448
>chr17:15728597-15728665
>chr17:15728731-15728901
>chr17:15729158-15729465
>chr17:15731340-15731378
>chr17:15731582-15731663
>chr17:15732467-15732504
>chr17:15734449-15734517
>chr17:15735508-15735580
>chr17:15736008-15736108
>chr17:15736309-15736378
>chr17:15736433-15736531
>chr17:15736702-15736792
>chr17:15736891-15737102
>chr17:15737399-15737488
>chr17:15738542-15738749
>chr17:15738942-15738979
>chr17:15740588-15740665
>chr17:15741101-15741133
>chr17:15741823-15741900
>chr17:15742472-15742660
>chr17:15743152-15743221
>chr17:15743593-15743958
>chr17:15745603-15746263
>chr17:15746881-15747404
>chr17:15747492-15747861
>chr17:15748586-15748708
>chr17:15749084-15749146
>chr17:15749855-15750101
>chr17:15751184-15751576
>chr17:15751731-15751791
>chr17:15752261-15752322
>chr17:15752530-15752835
>chr17:15752885-15753427
>chr17:15753584-15754033
>chr17:15754238-15754283
>chr17:15755043-15755312
>chr17:15755645-15755907
>chr17:15756061-15756338
>chr17:15757033-15757272
>chr17:15757438-15758060
>chr17:15758167-15759258
>chr17:15759662-15760027
>chr17:15760337-15760471
>chr17:15760882-15761524
>chr17:15762301-15763349
>chr17:15763554-15763954
>chr17:15764215-15764644
>chr17:15764674-15764813
>chr17:15765050-15765112
>chr17:15765221-15765382
>chr17:15765808-15766478
>chr17:15767099-15767417
>chr17:15767793-15768156
>chr17:15769437-15769605
>chr17:15769879-15769973
>chr17:15771388-15772713
>chr17:15772816-15773570
>chr17:15773691-15773743
>chr17:15774839-15774915
>chr17:15775503-15776039
>chr17:15776455-15776873
>chr17:15777032-15777154
>chr17:15777440-15777495
>chr17:15777522-15780623
>chr17:15780653-15781023
>chr17:15781227-15781560
>chr17:15781602-15781705
>chr17:15782031-15782187
>chr17:15782284-15782415
>chr17:15782553-15782836
>chr17:15785521-15785880
>chr17:15785980-15786389
>chr17:15786664-15786760
>chr17:15787552-15787604
>chr17:15787882-15788270
>chr17:15788714-15788990
>chr17:15790469-15790704
>chr17:15791790-15792172
>chr17:15792299-15792645
>chr17:15793064-15793412
>chr17:15793766-15794365
>chr17:15794698-15795004
>chr17:15795279-15798547
>chr17:15798934-15800480
>chr17:15802173-15802222
>chr17:15803308-15804384
>chr17:15804553-15804621
>chr17:15804969-15805464
>chr17:15805650-15806461
>chr17:15806771-15806827
>chr17:15807401-15807817
>chr17:15809298-15809472
>chr17:15809856-15810127
>chr17:15810615-15812617
>chr17:15812822-15812992
>chr17:15813192-15813316
>chr17:15814235-15815011
>chr17:15816386-15817551
>chr17:15817749-15817834
>chr17:15818014-15818068
>chr17:15818170-15818713
>chr17:15818910-15819631
>chr17:15819675-15820536
>chr17:15820594-15820942
>chr17:15821201-15821364
>chr17:15821583-15821620
>chr17:15821755-15821854
>chr17:15822665-15822738
>chr17:15823283-15824415
>chr17:15824630-15826916
>chr17:15826986-15828332
>chr17:15828445-15828694
>chr17:15829246-15829287
>chr17:15829833-15830022
>chr17:15830541-15830867
>chr17:15830965-15831274
>chr17:15832356-15832461
>chr17:15833408-15833516
>chr17:15834123-15834314
>chr17:15834858-15834926
>chr17:15835532-15835608
>chr17:15836826-15836961
>chr17:15838236-15838764
>chr17:15839307-15839843
>chr17:15840056-15840384
>chr17:15840931-15841491
>chr17:15841530-15841913
>chr17:15842374-15842500
>chr17:15842584-15842915
>chr17:15843656-15843730
>chr17:15843808-15843880
>chr17:15844134-15844305
>chr17:15844966-15846060
>chr17:15846145-15846941
>chr17:15847202-15847257
>chr17:15848760-15848928
>chr17:15849304-15849493
>chr17:15849829-15850136
>chr17:15850712-15850786
>chr17:15850946-15850993
>chr17:15851202-15851317
>chr17:15851892-15851965
>chr17:15852072-15852369
>chr17:15852879-15852998
>chr17:15853100-15853207
>chr17:15853375-15853421
>chr17:15853607-15853817
>chr17:15853937-15854260
>chr17:15854831-15855400
>chr17:15855612-15858604
>chr17:15858639-15858675
>chr17:15858983-15859105
>chr17:15859651-15859790
>chr17:15859854-15860444
>chr17:15862160-15862528
>chr17:15862811-15862932
>chr17:15863329-15863653
>chr17:15864594-15864810
>chr17:15864877-15864963
>chr17:15865220-15865582
>chr17:15865851-15865937
>chr17:15866180-15866426
>chr17:15866626-15868810
>chr17:15868958-15869416
>chr17:15870062-15870302
>chr17:15870352-15870602
>chr17:15871460-15871498
>chr17:15872052-15874718
>chr17:15874946-15875385
>chr17:15875560-15876138
>chr17:15876414-15876462
>chr17:15876685-15877192
>chr17:15877794-15878014
>chr17:15878161-15878253
>chr17:15878756-15879026
>chr17:15879117-15879471
>chr17:15879531-15879851
>chr17:15881086-15881558
>chr17:15882422-15882633
>chr17:15884256-15885331
>chr17:15885459-15885738
>chr17:15887637-15888002
>chr17:15888502-15888540
>chr17:15888810-15889230
>chr17:15889610-15889925
>chr17:15890340-15890391
>chr17:15890445-15890512
>chr17:15890540-15890589
>chr17:15890978-15891301
>chr17:15891688-15892671
>chr17:15893463-15893536
>chr17:15893894-15894057
>chr17:15894677-15894717
>chr17:15894834-15894954
>chr17:15895169-15895343
>chr17:15895551-15895595
>chr17:15897282-15897590
>chr17:15898258-15898675
>chr17:15898925-15899266
>chr17:15899422-15900790
>chr17:15901176-15901480
>chr17:15901848-15901934
>chr17:15902008-15902576
>chr17:15902982-15903056
>chr17:15903758-15903840
>chr17:15903974-15904745
>chr17:15904837-15906694
>chr17:15908075-15908284
>chr17:15909058-15909289
>chr17:15910212-15910774
>chr17:15911087-15911130
>chr17:15911780-15912395
>chr17:15914213-15914508
>chr17:15914972-15915240
>chr17:15915357-15915491
>chr17:15915544-15915804
>chr17:15915843-15915956
>chr17:15916345-15916798
>chr17:15916831-15916932
>chr17:15917029-15917299
>chr17:15917498-15917568
>chr17:15918126-15918245
>chr17:15918420-15918862
>chr17:15920102-15920347
>chr17:15920435-15920739
>chr17:15922891-15923711
>chr17:15923853-15924235
>chr17:15924484-15924752
>chr17:15924833-15925441
>chr17:15925693-15925979
>chr17:15926689-15927002
>chr17:15927047-15927672
>chr17:15927928-15928110
>chr17:15929592-15929977
>chr17:15930208-15930600
>chr17:15931032-15931197
>chr17:15931640-15935116
>chr17:15935588-15935764
>chr17:15935836-15936213
>chr17:15936295-15937020
>chr17:15937042-15937243
>chr17:15937552-15937941
>chr17:15938079-15938606
>chr17:15938977-15939417
>chr17:15939576-15939889
>chr17:15941273-15941725
>chr17:15942139-15942526
>chr17:15943314-15943803
>chr17:15948881-15949879
>chr17:15950212-15950271
>chr17:15951211-15951323
>chr17:15951864-15952011
>chr17:15953968-15954284
>chr17:15954613-15954811
>chr17:15955068-15955192
>chr17:15955286-15956010
>chr17:15956080-15956223
>chr17:15956582-15956905
>chr17:15958023-15958320
>chr17:15959477-15959810
>chr17:15959996-15961350
>chr17:15961534-15962391
>chr17:15962505-15962824
>chr17:15963213-15963285
>chr17:15964231-15965079
>chr17:15967028-15967706
>chr17:15967956-15968289
>chr17:15969168-15969509
>chr17:15970513-15970625
>chr17:15971628-15971964
>chr17:15972745-15972990
>chr17:15973415-15973769
>chr17:15973824-15974183
>chr17:15974241-15974337
>chr17:15975771-15976159
>chr17:15977414-15977732
>chr17:15978307-15978617
>chr17:15978938-15980205
>chr17:15981644-15981970
>chr17:15982632-15982957
>chr17:15983055-15983377
>chr17:15983585-15983896
>chr17:15985034-15985334
>chr17:15986029-15986346
>chr17:15986386-15987124
>chr17:15987442-15987928
>chr17:15988043-15988346
>chr17:15988528-15989083
>chr17:15989264-15990552
>chr17:15990855-15991134
>chr17:15991603-15991702
>chr17:15991771-15992232
>chr17:15992433-15992781
>chr17:15992847-15993734
>chr17:15993943-15994260
>chr17:15994953-15995611
>chr17:15996127-15996581
>chr17:15996650-15997175
>chr17:15997791-15998127
>chr17:15998718-15999080
>chr17:15999999-16000093
>chr17:16001705-16001806
>chr17:16002159-16002479
>chr17:16002897-16002984
>chr17:16003241-16003489
>chr17:16003688-16003725
>chr17:16006077-16006446
>chr17:16007206-16007383
>chr17:16007434-16007556
>chr17:16007749-16007845
>chr17:16008409-16008452
>chr17:16009038-16009118
>chr17:16010003-16010093
>chr17:16010139-16010781
>chr17:16011162-16011477
>chr17:16012208-16012494
>chr17:16012590-16013259
>chr17:16013464-16013534
>chr17:16013743-16013793
>chr17:16014565-16014772
>chr17:16015532-16015767
>chr17:16015942-16017017
>chr17:16017253-16017829
>chr17:16018484-16018803
>chr17:16019035-16019359
>chr17:16019825-16020165
>chr17:16020583-16021416
>chr17:16022957-16023031
>chr17:16023383-16023626
>chr17:16023664-16023735
>chr17:16024260-16024695
>chr17:16029994-16030385
>chr17:16033055-16033397
>chr17:16033837-16033999
>chr17:16034330-16034603
>chr17:16035087-16035837
>chr17:16035928-16037445
>chr17:16038405-16039073
>chr17:16039795-16040098
>chr17:16040648-16040693
>chr17:16040776-16040859
>chr17:16041385-16042040
>chr17:16043894-16044205
>chr17:16045343-16045425
>chr17:16045475-16046099
>chr17:16048567-16048682
>chr17:16049557-16050528
>chr17:16050821-16051221
>chr17:16051362-16055705
>chr17:16056296-16056620
>chr17:16056842-16057136
>chr17:16058747-16059102
>chr17:16062486-16062545
>chr17:16063163-16063487
>chr17:16064257-16064645
>chr17:16065367-16065430
>chr17:16066148-16066264
>chr17:16067705-16067790
>chr17:16068700-16069094
>chr17:16070741-16071291
>chr17:16071665-16071801
>chr17:16073704-16073772
>chr17:16074748-16075227
>chr17:16075996-16076127
>chr17:16076250-16077074
>chr17:16077104-16077899
>chr17:16078568-16078881
>chr17:16080950-16081002
>chr17:16081119-16081378
>chr17:16082116-16082180
>chr17:16082358-16082397
>chr17:16082449-16082835
>chr17:16083015-16083451
>chr17:16083518-16083553
>chr17:16084338-16084610
>chr17:16084922-16085065
>chr17:16085140-16085238
>chr17:16085332-16085617
>chr17:16085830-16085883
>chr17:16088700-16088767
>chr17:16089191-16089248
>chr17:16091332-16091423
>chr17:16092213-16092483
>chr17:16092644-16093006
>chr17:16093903-16094211
>chr17:16094297-16096449
>chr17:16096864-16097068
>chr17:16097306-16097499
>chr17:16097645-16097680
>chr17:16099943-16099993
>chr17:16100357-16100831
>chr17:16102227-16102950
>chr17:16103717-16104037
>chr17:16104124-16104170
>chr17:16104460-16104819
>chr17:16105234-16105448
>chr17:16105709-16106136
>chr17:16106851-16107201
>chr17:16107520-16107606
>chr17:16108600-16108652
>chr17:16109718-16110420
>chr17:16110988-16111073
>chr17:16111277-16111654
>chr17:16111848-16112224
>chr17:16112495-16113243
>chr17:16113604-16116410
>chr17:16116808-16116849
>chr17:16117536-16117866
>chr17:16118577-16118619
>chr17:16119959-16120017
>chr17:16120760-16120825
>chr17:16121846-16122045
>chr17:16122608-16122923
>chr17:16124215-16124375
>chr17:16124625-16124771
>chr17:16125072-16125701
>chr17:16125755-16126187
>chr17:16126904-16126933
>chr17:16127007-16128118
>chr17:16130616-16131302
>chr17:16131802-16131850
>chr17:16132796-16133275
>chr17:16133975-16134022
>chr17:16134875-16135187
>chr17:16136180-16136851
>chr17:16137068-16137183
>chr17:16137714-16137901
>chr17:16138294-16138604
>chr17:16138912-16139010
>chr17:16140324-16141025
>chr17:16141757-16141805
>chr17:16144440-16146344
>chr17:16147122-16147424
>chr17:16147838-16148113
>chr17:16149452-16149507
>chr17:16152135-16152878
>chr17:16153436-16153475
>chr17:16153965-16154220
>chr17:16154373-16154429
>chr17:16155053-16155379
>chr17:16155974-16156588
>chr17:16156938-16157014
>chr17:16157447-16157536
>chr17:16158028-16158275
>chr17:16158493-16158562
>chr17:16159107-16159476
>chr17:16159835-16160275
>chr17:16160494-16160816
>chr17:16161200-16162501
>chr17:16162575-16164378
>chr17:16165154-16165263
>chr17:16165813-16166015
>chr17:16166394-16166817
>chr17:16167137-16167458
>chr17:16167510-16167945
>chr17:16167974-16168083
>chr17:16168189-16168529
>chr17:16168662-16169118
>chr17:16169208-16169334
>chr17:16169451-16169605
>chr17:16169724-16169855
>chr17:16169978-16170503
>chr17:16170548-16170872
>chr17:16170964-16171231
>chr17:16171281-16171342
>chr17:16172183-16172366
>chr17:16172935-16173266
>chr17:16173402-16173448
>chr17:16173549-16173959
>chr17:16174008-16174314
>chr17:16174824-16175040
>chr17:16175089-16175383
>chr17:16175442-16175843
>chr17:16175927-16176574
>chr17:16177891-16178589
>chr17:16178795-16179109
>chr17:16179214-16179597
>chr17:16179699-16180024
>chr17:16180051-16181298
>chr17:16181328-16181742
>chr17:16182279-16182352
>chr17:16182409-16183114
>chr17:16183179-16183939
>chr17:16183970-16184129
>chr17:16184219-16185088
>chr17:16185237-16185975
>chr17:16186599-16186633
>chr17:16187298-16187550
>chr17:16187556-16187963
>chr17:16188043-16188188
>chr17:16188285-16189444
>chr17:16189965-16190275
>chr17:16190338-16190650
>chr17:16191602-16191912
>chr17:16191988-16192149
>chr17:16192175-16192885
>chr17:16192960-16193015
>chr17:16193141-16193579
>chr17:16194513-16194930
>chr17:16195106-16195612
>chr17:16195875-16197468
>chr17:16197969-16198779
>chr17:16198934-16199089
>chr17:16199378-16199748
>chr17:16199784-16199992
>chr17:16200140-16200661
>chr17:16201180-16201649
>chr17:16201797-16202425
>chr17:16203132-16203255
>chr17:16204011-16204421
>chr17:16204634-16205970
>chr17:16206027-16206296
>chr17:16206384-16206694
>chr17:16206906-16206975
>chr17:16207300-16207875
>chr17:16208023-16208363
>chr17:16208501-16208948
>chr17:16208986-16209637
>chr17:16209669-16210423
>chr17:16210734-16211039
>chr17:16211234-16211560
>chr17:16211989-16212330
>chr17:16212755-16213521
>chr17:16216222-16216782
>chr17:16218106-16218364
>chr17:16218683-16218985
>chr17:16219043-16219388
>chr17:16219548-16219868
>chr17:16220037-16220939
[truncated: 1,616,976 more chars]
