# Supplementary material for: Red: an intelligent, rapid, accurate tool for detecting repeats de-novo on the genomic scale
Source: BMC Bioinformatics. 2015 Jul 24;16:227. doi: 10.1186/s12859-015-0654-5 (PMC4513396; doi:10.1186/s12859-015-0654-5)
Supplement: Additional file 5 — Supplementary data set 4 — Red’s repeats of the Homo sapiens genome. The command “tar -xzf file” results in a directory that contains the locations of repeats found by Red in the genome of the Homo sapiens. [file 12859_2015_654_MOESM5_ESM.tar › GnmRptHg38/chr17_GL000205v2_random.rpt]

>chr17_GL000205v2_random:0-5342
>chr17_GL000205v2_random:5390-6136
>chr17_GL000205v2_random:6176-6549
>chr17_GL000205v2_random:6639-7575
>chr17_GL000205v2_random:7664-7901
>chr17_GL000205v2_random:7964-8055
>chr17_GL000205v2_random:8092-8326
>chr17_GL000205v2_random:8384-10023
>chr17_GL000205v2_random:10056-10138
>chr17_GL000205v2_random:10187-11170
>chr17_GL000205v2_random:11243-14944
>chr17_GL000205v2_random:14996-15579
>chr17_GL000205v2_random:15611-18073
>chr17_GL000205v2_random:18125-20434
>chr17_GL000205v2_random:20531-26080
>chr17_GL000205v2_random:26152-26236
>chr17_GL000205v2_random:26324-35958
>chr17_GL000205v2_random:36037-38590
>chr17_GL000205v2_random:39094-39198
>chr17_GL000205v2_random:40462-40868
>chr17_GL000205v2_random:42316-42355
>chr17_GL000205v2_random:42443-42758
>chr17_GL000205v2_random:42929-42996
>chr17_GL000205v2_random:43095-43150
>chr17_GL000205v2_random:43317-43402
>chr17_GL000205v2_random:43617-43780
>chr17_GL000205v2_random:43979-44023
>chr17_GL000205v2_random:44088-44296
>chr17_GL000205v2_random:44348-44392
>chr17_GL000205v2_random:44560-50925
>chr17_GL000205v2_random:51702-52019
>chr17_GL000205v2_random:52100-52214
>chr17_GL000205v2_random:52303-52549
>chr17_GL000205v2_random:52603-52993
>chr17_GL000205v2_random:53047-53140
>chr17_GL000205v2_random:53345-53576
>chr17_GL000205v2_random:53642-53701
>chr17_GL000205v2_random:53803-54005
>chr17_GL000205v2_random:54951-55285
>chr17_GL000205v2_random:56441-56483
>chr17_GL000205v2_random:56602-56659
>chr17_GL000205v2_random:57419-57551
>chr17_GL000205v2_random:57820-57877
>chr17_GL000205v2_random:58088-58142
>chr17_GL000205v2_random:59007-59378
>chr17_GL000205v2_random:60398-60574
>chr17_GL000205v2_random:60695-60751
>chr17_GL000205v2_random:60921-61001
>chr17_GL000205v2_random:61089-62297
>chr17_GL000205v2_random:62347-62516
>chr17_GL000205v2_random:62563-62602
>chr17_GL000205v2_random:62662-62745
>chr17_GL000205v2_random:62821-62935
>chr17_GL000205v2_random:63222-63255
>chr17_GL000205v2_random:63346-63399
>chr17_GL000205v2_random:63444-63494
>chr17_GL000205v2_random:63653-63715
>chr17_GL000205v2_random:64091-64260
>chr17_GL000205v2_random:64285-64646
>chr17_GL000205v2_random:64715-66747
>chr17_GL000205v2_random:67089-67373
>chr17_GL000205v2_random:67544-67751
>chr17_GL000205v2_random:67909-68113
>chr17_GL000205v2_random:68400-68937
>chr17_GL000205v2_random:68991-69033
>chr17_GL000205v2_random:69399-69447
>chr17_GL000205v2_random:69516-69559
>chr17_GL000205v2_random:69671-69717
>chr17_GL000205v2_random:69754-69852
>chr17_GL000205v2_random:70007-70217
>chr17_GL000205v2_random:70336-70558
>chr17_GL000205v2_random:70891-70959
>chr17_GL000205v2_random:71047-71105
>chr17_GL000205v2_random:71171-71238
>chr17_GL000205v2_random:71686-72034
>chr17_GL000205v2_random:72227-72319
>chr17_GL000205v2_random:72391-73850
>chr17_GL000205v2_random:74013-74087
>chr17_GL000205v2_random:74416-74537
>chr17_GL000205v2_random:74604-74984
>chr17_GL000205v2_random:75047-75081
>chr17_GL000205v2_random:75525-75647
>chr17_GL000205v2_random:75714-75787
>chr17_GL000205v2_random:76039-76158
>chr17_GL000205v2_random:76199-76290
>chr17_GL000205v2_random:76368-77281
>chr17_GL000205v2_random:77325-77509
>chr17_GL000205v2_random:77606-77783
>chr17_GL000205v2_random:78087-78164
>chr17_GL000205v2_random:78380-78523
>chr17_GL000205v2_random:78818-79010
>chr17_GL000205v2_random:79056-79377
>chr17_GL000205v2_random:79491-79714
>chr17_GL000205v2_random:79791-80225
>chr17_GL000205v2_random:80359-80538
>chr17_GL000205v2_random:80607-80839
>chr17_GL000205v2_random:80938-81173
>chr17_GL000205v2_random:81387-81588
>chr17_GL000205v2_random:81711-81764
>chr17_GL000205v2_random:81806-81893
>chr17_GL000205v2_random:81945-82192
>chr17_GL000205v2_random:82348-82718
>chr17_GL000205v2_random:82827-83370
>chr17_GL000205v2_random:83404-83931
>chr17_GL000205v2_random:83967-84065
>chr17_GL000205v2_random:84095-84311
>chr17_GL000205v2_random:84701-84767
>chr17_GL000205v2_random:85371-85893
>chr17_GL000205v2_random:86047-86101
>chr17_GL000205v2_random:86534-86694
>chr17_GL000205v2_random:86846-86911
>chr17_GL000205v2_random:87016-87057
>chr17_GL000205v2_random:87263-87334
>chr17_GL000205v2_random:87392-87611
>chr17_GL000205v2_random:87743-87783
>chr17_GL000205v2_random:87897-88085
>chr17_GL000205v2_random:89043-89179
>chr17_GL000205v2_random:89317-89531
>chr17_GL000205v2_random:89690-89759
>chr17_GL000205v2_random:89933-90462
>chr17_GL000205v2_random:90563-90630
>chr17_GL000205v2_random:90826-92139
>chr17_GL000205v2_random:92228-92808
>chr17_GL000205v2_random:92870-93142
>chr17_GL000205v2_random:93174-93329
>chr17_GL000205v2_random:93550-94620
>chr17_GL000205v2_random:95320-95635
>chr17_GL000205v2_random:96129-96219
>chr17_GL000205v2_random:96658-96839
>chr17_GL000205v2_random:96906-96976
>chr17_GL000205v2_random:97067-97136
>chr17_GL000205v2_random:97473-97753
>chr17_GL000205v2_random:97827-98982
>chr17_GL000205v2_random:99134-99460
>chr17_GL000205v2_random:99564-99821
>chr17_GL000205v2_random:100179-100450
>chr17_GL000205v2_random:100637-101405
>chr17_GL000205v2_random:101470-102799
>chr17_GL000205v2_random:102910-103022
>chr17_GL000205v2_random:103254-103707
>chr17_GL000205v2_random:103806-104003
>chr17_GL000205v2_random:104138-104381
>chr17_GL000205v2_random:104447-104577
>chr17_GL000205v2_random:104927-105590
>chr17_GL000205v2_random:106154-106452
>chr17_GL000205v2_random:106518-107061
>chr17_GL000205v2_random:107096-108719
>chr17_GL000205v2_random:108839-109009
>chr17_GL000205v2_random:109489-110235
>chr17_GL000205v2_random:110409-110807
>chr17_GL000205v2_random:110874-111421
>chr17_GL000205v2_random:111591-113159
>chr17_GL000205v2_random:113237-113439
>chr17_GL000205v2_random:113600-113993
>chr17_GL000205v2_random:114059-114335
>chr17_GL000205v2_random:114494-114671
>chr17_GL000205v2_random:115067-119073
>chr17_GL000205v2_random:119161-122507
>chr17_GL000205v2_random:122741-123124
>chr17_GL000205v2_random:123256-123310
>chr17_GL000205v2_random:123630-124538
>chr17_GL000205v2_random:124672-124823
>chr17_GL000205v2_random:124966-127800
>chr17_GL000205v2_random:127955-129415
>chr17_GL000205v2_random:129612-130004
>chr17_GL000205v2_random:130289-135609
>chr17_GL000205v2_random:135729-136123
>chr17_GL000205v2_random:136569-136715
>chr17_GL000205v2_random:136932-145053
>chr17_GL000205v2_random:145146-146035
>chr17_GL000205v2_random:146128-153302
>chr17_GL000205v2_random:153483-153724
>chr17_GL000205v2_random:153898-155372
>chr17_GL000205v2_random:155482-165320
>chr17_GL000205v2_random:165405-165472
>chr17_GL000205v2_random:165784-167413
>chr17_GL000205v2_random:167607-167870
>chr17_GL000205v2_random:168049-168720
>chr17_GL000205v2_random:168794-175491
>chr17_GL000205v2_random:175542-177296
>chr17_GL000205v2_random:177343-179332
>chr17_GL000205v2_random:179421-185590
