# Supplementary material for: Red: an intelligent, rapid, accurate tool for detecting repeats de-novo on the genomic scale
Source: BMC Bioinformatics. 2015 Jul 24;16:227. doi: 10.1186/s12859-015-0654-5 (PMC4513396; doi:10.1186/s12859-015-0654-5)
Supplement: Additional file 5 — Supplementary data set 4 — Red’s repeats of the Homo sapiens genome. The command “tar -xzf file” results in a directory that contains the locations of repeats found by Red in the genome of the Homo sapiens. [file 12859_2015_654_MOESM5_ESM.tar › GnmRptHg38/chr17_KI270729v1_random.rpt]

>chr17_KI270729v1_random:0-6580
>chr17_KI270729v1_random:10481-13700
>chr17_KI270729v1_random:20204-26365
>chr17_KI270729v1_random:26425-51628
>chr17_KI270729v1_random:51648-53264
>chr17_KI270729v1_random:53322-54939
>chr17_KI270729v1_random:54963-57391
>chr17_KI270729v1_random:57411-69976
>chr17_KI270729v1_random:70042-70801
>chr17_KI270729v1_random:70869-76280
>chr17_KI270729v1_random:76333-82973
>chr17_KI270729v1_random:83023-102096
>chr17_KI270729v1_random:102124-125105
>chr17_KI270729v1_random:125177-158454
>chr17_KI270729v1_random:158478-163946
>chr17_KI270729v1_random:163975-199117
>chr17_KI270729v1_random:199182-199986
>chr17_KI270729v1_random:200027-200099
>chr17_KI270729v1_random:200138-207178
>chr17_KI270729v1_random:207324-234039
>chr17_KI270729v1_random:234891-280839
