# Supplementary material for: Red: an intelligent, rapid, accurate tool for detecting repeats de-novo on the genomic scale
Source: BMC Bioinformatics. 2015 Jul 24;16:227. doi: 10.1186/s12859-015-0654-5 (PMC4513396; doi:10.1186/s12859-015-0654-5)
Supplement: Additional file 5 — Supplementary data set 4 — Red’s repeats of the Homo sapiens genome. The command “tar -xzf file” results in a directory that contains the locations of repeats found by Red in the genome of the Homo sapiens. [file 12859_2015_654_MOESM5_ESM.tar › GnmRptHg38/chr18.rpt]

>chr18:10000-10827
>chr18:10923-12483
>chr18:13326-13488
>chr18:13772-14005
>chr18:14045-14726
>chr18:14972-15160
>chr18:15327-16102
>chr18:16132-25102
>chr18:25320-25422
>chr18:25665-25844
>chr18:25998-26397
>chr18:26567-26915
>chr18:27256-32477
>chr18:32620-43223
>chr18:43294-43777
>chr18:43912-44586
>chr18:44948-45051
>chr18:45492-45615
>chr18:45807-46168
>chr18:46280-46334
>chr18:46356-46683
>chr18:46807-46926
>chr18:47284-47579
>chr18:47800-48651
>chr18:48895-49634
>chr18:49655-51971
>chr18:52051-52486
>chr18:52584-52923
>chr18:52957-53414
>chr18:53450-58284
>chr18:58338-61616
>chr18:61654-63269
>chr18:63555-64163
>chr18:64400-64734
>chr18:65012-65351
>chr18:65441-65555
>chr18:65950-66607
>chr18:66651-66810
>chr18:66940-67720
>chr18:69172-69429
>chr18:69868-72225
>chr18:72514-73001
>chr18:73320-73593
>chr18:73684-75507
>chr18:75800-75925
>chr18:76133-78046
>chr18:78695-79710
>chr18:80284-80322
>chr18:80773-81357
>chr18:81827-82075
>chr18:82159-82276
>chr18:83297-83368
>chr18:83417-83632
>chr18:83733-84089
>chr18:84117-84185
>chr18:84484-84583
>chr18:85044-85408
>chr18:85934-86072
>chr18:87016-87105
>chr18:87440-87907
>chr18:89007-89093
>chr18:89223-89329
>chr18:89634-89952
>chr18:90074-91366
>chr18:91660-91706
>chr18:91735-91956
>chr18:92307-92752
>chr18:92887-93232
>chr18:93584-93883
>chr18:94381-95110
>chr18:96587-96658
>chr18:96719-97568
>chr18:98050-98194
>chr18:98448-98532
>chr18:98745-100944
>chr18:101045-104466
>chr18:104506-104944
>chr18:105023-111646
>chr18:111719-112550
>chr18:112851-113379
>chr18:113789-114607
>chr18:114642-115469
>chr18:115592-115922
>chr18:116160-116763
>chr18:117435-117785
>chr18:118174-118294
>chr18:118921-120086
>chr18:120520-120606
>chr18:122413-122471
>chr18:122560-122677
>chr18:123825-123882
>chr18:123910-124262
>chr18:125231-125555
>chr18:125633-125951
>chr18:126298-126612
>chr18:127625-127981
>chr18:128583-131436
>chr18:131921-132240
>chr18:132828-133165
>chr18:133933-134158
>chr18:134337-134568
>chr18:136996-137355
>chr18:137696-138060
>chr18:138131-138469
>chr18:138687-139077
>chr18:139130-139506
>chr18:139792-139898
>chr18:140000-140759
>chr18:140832-141483
>chr18:142033-142123
>chr18:142186-142528
>chr18:142892-143746
>chr18:144104-144417
>chr18:144596-144768
>chr18:145141-145271
>chr18:145675-146257
>chr18:146763-147228
>chr18:147347-148216
>chr18:148608-148918
>chr18:149133-150239
>chr18:150564-151015
>chr18:151150-151477
>chr18:152314-152363
>chr18:152508-152852
>chr18:152932-154055
>chr18:154369-154921
>chr18:155647-155974
>chr18:156085-156451
>chr18:156673-157606
>chr18:157726-158007
>chr18:158113-158241
>chr18:158378-158469
>chr18:159802-159871
>chr18:160020-160337
>chr18:160381-160533
>chr18:160910-161230
>chr18:161846-161909
>chr18:161995-162477
>chr18:162678-163162
>chr18:163668-164088
>chr18:164441-164766
>chr18:164968-165292
>chr18:166333-166665
>chr18:166891-167314
>chr18:167352-167433
>chr18:167514-169387
>chr18:169634-171471
>chr18:171528-171886
>chr18:171940-172562
>chr18:172688-172874
>chr18:173027-173925
>chr18:174095-174137
>chr18:174235-174589
>chr18:174625-175367
>chr18:175416-176010
>chr18:176184-176791
>chr18:176959-177043
>chr18:177192-177447
>chr18:178000-178319
>chr18:178666-178740
>chr18:179536-179934
>chr18:180387-180520
>chr18:180614-181357
>chr18:181415-181651
>chr18:181707-182030
>chr18:182146-182184
>chr18:182349-182459
>chr18:182965-183087
>chr18:184115-184200
>chr18:184473-184792
>chr18:185002-185060
>chr18:185130-185460
>chr18:185626-186005
>chr18:186177-186771
>chr18:187162-187254
>chr18:187775-187966
>chr18:188127-188293
>chr18:188654-189047
>chr18:189440-189780
>chr18:190174-190363
>chr18:190804-190865
>chr18:191402-191501
>chr18:192029-192092
>chr18:192208-192576
>chr18:193466-193793
>chr18:193834-193867
>chr18:193907-194152
>chr18:194389-194947
>chr18:194983-195164
>chr18:195219-195269
>chr18:196016-196545
>chr18:197096-197285
>chr18:198231-198525
>chr18:198608-198689
>chr18:198757-198817
>chr18:199603-199894
>chr18:200102-200150
>chr18:200767-201171
>chr18:201869-201933
>chr18:202560-202602
>chr18:203598-203868
>chr18:204888-205181
>chr18:205341-205387
>chr18:205468-205789
>chr18:205946-206037
>chr18:206094-207069
>chr18:207151-207854
>chr18:207938-208118
>chr18:208154-208225
>chr18:208428-209053
>chr18:210606-210693
>chr18:212303-212633
>chr18:213301-213437
>chr18:213960-214055
>chr18:215959-216259
>chr18:218152-218230
>chr18:219079-219514
>chr18:220765-220900
>chr18:221029-221125
>chr18:221379-222080
>chr18:222182-222300
>chr18:222666-222796
>chr18:223564-223740
>chr18:224250-224645
>chr18:226083-226167
>chr18:227158-227392
>chr18:228476-228616
>chr18:229392-229673
>chr18:229796-229870
>chr18:230653-231041
>chr18:231136-231230
>chr18:231519-231677
>chr18:232062-232379
>chr18:232853-232951
>chr18:233033-233171
>chr18:233294-233631
>chr18:233851-233987
>chr18:234150-234211
>chr18:234502-234671
>chr18:234750-234878
>chr18:236215-236665
>chr18:237148-237461
>chr18:237753-238235
>chr18:238409-238676
>chr18:238871-239029
>chr18:239290-239612
>chr18:240633-241119
>chr18:242172-242428
>chr18:242899-242997
>chr18:243427-243562
>chr18:243924-243963
>chr18:244194-244286
>chr18:245994-246032
>chr18:246701-246946
>chr18:247294-247448
>chr18:248736-249079
>chr18:249355-249681
>chr18:251548-251651
>chr18:251795-251995
>chr18:252147-252195
>chr18:253926-254217
>chr18:254518-254745
>chr18:254836-256979
>chr18:257049-257190
>chr18:257310-257378
>chr18:257790-258010
>chr18:258255-258317
>chr18:258554-258592
>chr18:259029-259130
>chr18:259839-259994
>chr18:260527-260743
>chr18:260810-260886
>chr18:262350-262453
>chr18:263086-263389
>chr18:263747-263806
>chr18:266393-266843
>chr18:266944-267039
>chr18:269095-269416
>chr18:269782-269944
>chr18:270009-270108
>chr18:270383-270697
>chr18:270955-271321
>chr18:271861-272179
>chr18:272291-272355
>chr18:273233-273591
>chr18:273660-273725
>chr18:274320-274407
>chr18:274926-275054
>chr18:275286-275506
>chr18:276090-276182
>chr18:276442-277729
>chr18:277943-278659
>chr18:278814-279191
>chr18:279227-279290
>chr18:279556-279923
>chr18:280206-280259
>chr18:280666-281209
>chr18:281268-284760
>chr18:285216-285563
>chr18:285739-285971
>chr18:286062-286100
>chr18:287258-287556
>chr18:287760-288207
>chr18:288338-288448
>chr18:288676-289059
>chr18:289534-290546
>chr18:290828-291126
>chr18:291571-291637
>chr18:291793-291939
>chr18:291982-292238
>chr18:292356-292400
>chr18:292682-293011
>chr18:293817-293913
>chr18:295014-295188
>chr18:298941-299319
>chr18:299920-300455
>chr18:300652-300762
>chr18:301026-301210
>chr18:301483-301861
>chr18:301977-302170
>chr18:302682-303282
>chr18:303438-303735
>chr18:304211-304246
>chr18:304621-304941
>chr18:305624-306000
>chr18:306726-306881
>chr18:306949-307105
>chr18:308119-308498
>chr18:308580-308715
>chr18:309492-310147
>chr18:310689-310831
>chr18:311419-311453
>chr18:311580-311846
>chr18:313492-313894
>chr18:315232-315908
>chr18:316934-317253
>chr18:317967-318305
>chr18:318468-318797
>chr18:319332-319420
>chr18:319510-319636
>chr18:320544-320771
>chr18:321052-321359
>chr18:322939-323232
>chr18:324506-325243
>chr18:325617-325927
>chr18:326020-326707
>chr18:327829-327928
>chr18:327985-328205
>chr18:328527-328617
>chr18:329419-329492
>chr18:329792-330105
>chr18:330877-331195
>chr18:331903-331982
>chr18:333881-334223
>chr18:334349-334654
>chr18:334910-335006
>chr18:335383-335453
>chr18:335514-335731
>chr18:336709-337180
>chr18:339804-339879
>chr18:341253-341299
>chr18:341723-341856
>chr18:342043-342286
>chr18:345339-345513
>chr18:345823-346110
>chr18:346149-346293
>chr18:348858-349420
>chr18:349455-350453
>chr18:350641-351018
>chr18:351529-351975
>chr18:355025-355121
>chr18:355483-355556
>chr18:356250-356306
>chr18:357759-358971
>chr18:359166-359278
>chr18:360060-360662
>chr18:360823-360883
>chr18:362572-362621
>chr18:365900-365936
>chr18:367815-367976
>chr18:368286-368921
>chr18:369385-369658
>chr18:372399-372695
>chr18:375401-375726
>chr18:377077-377107
>chr18:379111-379432
>chr18:379493-379567
>chr18:380584-380629
>chr18:381279-381496
>chr18:382660-382715
>chr18:382786-382950
>chr18:383179-383264
>chr18:383725-384141
>chr18:384251-384283
>chr18:385305-385651
>chr18:386440-386628
>chr18:388585-388691
>chr18:388729-388810
>chr18:389235-389611
>chr18:390441-390787
>chr18:390959-391039
>chr18:393608-393659
>chr18:394908-394950
>chr18:399482-399523
>chr18:402053-402152
>chr18:402190-402442
>chr18:404529-405596
>chr18:405879-406764
>chr18:407264-407568
>chr18:407685-407715
>chr18:407923-407960
>chr18:408814-409138
>chr18:409251-409542
>chr18:409961-410145
>chr18:410433-410727
>chr18:411619-412091
>chr18:412180-412400
>chr18:412472-412609
>chr18:412942-412987
>chr18:413044-413992
>chr18:414068-414219
>chr18:414303-414641
>chr18:415669-415754
>chr18:416854-416934
>chr18:417032-417431
>chr18:417983-418041
>chr18:418098-418180
>chr18:418434-419513
>chr18:422438-422717
>chr18:422987-423296
>chr18:423366-423464
>chr18:425929-426090
>chr18:426596-426739
>chr18:427975-428280
>chr18:429358-429697
>chr18:429988-430370
>chr18:430989-431307
>chr18:431793-431886
>chr18:433670-433993
>chr18:435200-435593
>chr18:436223-436550
>chr18:438519-438821
>chr18:439331-439387
>chr18:439502-439958
>chr18:440000-440685
>chr18:440959-441286
>chr18:441357-441411
>chr18:441726-442054
>chr18:442673-442992
>chr18:443724-444137
>chr18:444606-444683
>chr18:445476-446548
>chr18:446572-446646
>chr18:447384-447438
>chr18:449070-449130
>chr18:450275-451081
>chr18:451309-451985
>chr18:453285-453393
>chr18:454351-454767
>chr18:455215-455974
>chr18:458835-459160
>chr18:461179-461689
>chr18:462168-462573
>chr18:462636-462712
>chr18:465036-465424
>chr18:465786-466291
>chr18:467056-467163
>chr18:467944-468296
>chr18:468643-468703
>chr18:470117-470765
>chr18:471532-471768
>chr18:472219-472250
>chr18:472392-472743
>chr18:473360-473668
>chr18:473737-473792
>chr18:474787-475108
>chr18:478328-478682
>chr18:479517-479628
>chr18:480014-480183
>chr18:481415-481730
>chr18:481906-482423
>chr18:482552-482911
>chr18:483121-483427
>chr18:486148-486550
>chr18:486727-487379
>chr18:487943-487987
>chr18:488055-488462
>chr18:488501-488922
>chr18:489082-489188
>chr18:491130-491212
>chr18:492865-493455
>chr18:495913-495980
>chr18:496377-496424
>chr18:497343-497705
>chr18:498159-498292
>chr18:498352-498664
>chr18:500638-500695
>chr18:500786-500833
>chr18:502061-503178
>chr18:503235-503853
>chr18:503878-504019
>chr18:504154-504465
>chr18:504625-504686
>chr18:506784-507075
>chr18:507323-507461
>chr18:508033-508446
>chr18:508893-508952
>chr18:509040-509108
>chr18:509156-509644
>chr18:509725-510202
>chr18:510379-510540
>chr18:511002-511300
>chr18:511331-511674
>chr18:511988-513133
>chr18:513291-513618
>chr18:513907-514232
>chr18:514514-515287
>chr18:515864-515934
>chr18:516118-516419
>chr18:516592-516652
>chr18:517027-518126
>chr18:518270-518452
>chr18:518494-518870
>chr18:520055-520362
>chr18:521054-521408
>chr18:521485-521857
>chr18:521943-522319
>chr18:522954-523030
>chr18:523108-523418
>chr18:524182-524243
>chr18:524775-525149
>chr18:525592-525697
>chr18:526035-527113
>chr18:527788-527907
>chr18:528208-528483
>chr18:528517-529155
>chr18:529288-529598
>chr18:529863-530185
>chr18:530402-531116
>chr18:531461-531785
>chr18:532368-532450
>chr18:533905-534076
>chr18:534713-535329
>chr18:535396-541758
>chr18:542114-542506
>chr18:544381-544696
>chr18:544875-545205
>chr18:546288-548886
>chr18:549432-550030
>chr18:551203-551387
>chr18:551745-551873
>chr18:551954-552014
>chr18:552594-553236
>chr18:553572-553642
>chr18:553743-553942
>chr18:554002-554670
>chr18:555076-555136
>chr18:556219-556287
>chr18:556836-557047
>chr18:557146-557491
>chr18:557793-557862
>chr18:557973-558040
>chr18:558551-559364
>chr18:559521-560180
>chr18:560350-560519
>chr18:561025-561472
>chr18:562021-562779
>chr18:563467-563544
>chr18:563953-564153
>chr18:564385-564664
>chr18:565198-565360
>chr18:566499-566833
>chr18:567842-567952
>chr18:569238-569507
>chr18:570088-570389
>chr18:571238-571880
>chr18:573138-573178
>chr18:573438-573496
>chr18:575714-575818
>chr18:575867-576023
>chr18:576111-576667
>chr18:577011-577382
>chr18:578516-578550
>chr18:578572-578905
>chr18:579757-580084
>chr18:582055-582089
>chr18:583139-583456
>chr18:584298-584609
>chr18:584841-585231
>chr18:586145-586780
>chr18:586822-587329
>chr18:587480-587638
>chr18:587693-588534
>chr18:588586-589529
>chr18:589926-589984
>chr18:590023-590131
>chr18:590187-591327
>chr18:591413-591809
>chr18:592033-592208
>chr18:592242-592428
>chr18:592561-592599
>chr18:592768-593405
>chr18:593991-594093
>chr18:596762-597020
>chr18:597441-597740
>chr18:599621-599978
>chr18:600961-601000
>chr18:601353-602090
>chr18:602305-602370
>chr18:602552-602657
>chr18:603165-603258
>chr18:603610-603676
>chr18:603885-604365
>chr18:604751-604824
>chr18:604883-604929
>chr18:604977-605082
>chr18:605254-605605
>chr18:605676-606018
>chr18:606989-607861
>chr18:608564-608745
>chr18:609035-609222
>chr18:609302-609365
>chr18:609438-609885
>chr18:610749-610904
>chr18:611099-611144
>chr18:611436-611616
>chr18:612488-612634
>chr18:613123-613780
>chr18:614205-614397
>chr18:615576-615617
>chr18:617305-617645
>chr18:618854-618915
>chr18:619649-620005
>chr18:620855-621185
>chr18:622319-622458
>chr18:622784-622913
>chr18:623017-623681
>chr18:624238-624310
>chr18:624417-624488
>chr18:624602-624665
>chr18:625272-625342
>chr18:626129-626368
>chr18:626571-627043
>chr18:627800-628148
>chr18:628612-628940
>chr18:629976-630505
>chr18:630626-630975
>chr18:631788-631857
>chr18:632296-632404
>chr18:632868-633209
>chr18:633435-633997
>chr18:634141-634500
>chr18:634806-634857
>chr18:635153-635428
>chr18:635455-635581
>chr18:635768-636078
>chr18:636244-636316
>chr18:636644-637291
>chr18:637687-638025
>chr18:638526-638926
>chr18:639115-639814
>chr18:640208-640523
>chr18:642142-642458
>chr18:643101-643172
>chr18:643694-643926
>chr18:645478-645882
>chr18:646654-647104
>chr18:647954-648020
>chr18:648362-648438
>chr18:648661-649036
>chr18:650343-650910
>chr18:651096-651487
>chr18:651606-651923
>chr18:652300-652364
>chr18:652469-652767
>chr18:653150-653339
>chr18:653404-653495
>chr18:653656-653754
>chr18:654186-654695
>chr18:654718-655383
>chr18:655678-656891
>chr18:656947-657220
>chr18:659727-660063
>chr18:661694-661989
>chr18:662498-666168
>chr18:666800-667642
>chr18:669292-669634
>chr18:669810-669960
>chr18:670043-670330
>chr18:671123-671288
>chr18:671768-672079
>chr18:673603-673691
>chr18:674509-674827
>chr18:676244-676677
>chr18:679157-679518
>chr18:680352-680441
>chr18:680663-681164
>chr18:681240-681342
>chr18:682190-682229
>chr18:682261-682393
>chr18:682492-682536
>chr18:682571-682934
>chr18:683892-684594
>chr18:684854-685306
>chr18:687142-687184
>chr18:687381-687469
>chr18:687878-688191
>chr18:689278-689582
>chr18:689744-689771
>chr18:689955-690177
>chr18:690299-690473
>chr18:691324-691630
>chr18:692283-692643
>chr18:693316-693524
>chr18:694362-694660
>chr18:694750-694923
>chr18:695135-695208
>chr18:695575-695854
>chr18:696216-696515
>chr18:696794-697152
>chr18:697435-698100
>chr18:698620-699157
>chr18:699190-699510
>chr18:699793-700100
>chr18:700582-700929
>chr18:701168-701211
>chr18:701337-702838
>chr18:703749-704474
>chr18:704586-704972
>chr18:705708-706031
>chr18:706816-707323
>chr18:707824-708168
>chr18:708391-708553
>chr18:709269-709330
>chr18:709493-709787
>chr18:710118-710659
>chr18:710732-710779
>chr18:710992-711241
>chr18:712356-712517
>chr18:712639-712684
>chr18:713210-714400
>chr18:714708-714959
>chr18:715005-715256
>chr18:715399-715823
>chr18:715854-716226
>chr18:716466-716502
>chr18:717341-717695
>chr18:717846-718150
>chr18:718349-718684
>chr18:719727-720682
>chr18:721249-721568
>chr18:721652-721716
>chr18:722727-723122
>chr18:725580-725888
>chr18:726138-726849
>chr18:727907-728861
>chr18:728977-729073
>chr18:729223-729540
>chr18:729604-730004
>chr18:730339-730546
>chr18:731658-732035
>chr18:732157-732439
>chr18:732954-733026
>chr18:733493-733839
>chr18:733983-735829
>chr18:735884-736198
>chr18:736266-736475
>chr18:737094-737476
>chr18:737704-737933
>chr18:737969-738028
>chr18:738400-739132
>chr18:739336-739636
>chr18:740441-740488
>chr18:740904-741851
>chr18:742333-742457
>chr18:743097-743217
>chr18:743602-744113
>chr18:744189-744251
>chr18:744377-744815
>chr18:745572-745698
>chr18:746554-746591
>chr18:746890-746975
>chr18:747104-747482
>chr18:747857-747907
>chr18:748326-748816
>chr18:748850-749887
>chr18:750262-750444
>chr18:750507-750600
>chr18:752103-752417
>chr18:752663-753015
>chr18:753147-753402
>chr18:753488-753865
>chr18:754418-754722
>chr18:755245-755556
>chr18:756287-756332
>chr18:757219-757967
>chr18:758047-758238
>chr18:759182-759495
>chr18:759527-760632
>chr18:761321-761374
>chr18:761896-762588
>chr18:762638-762794
>chr18:763392-763711
>chr18:763809-764525
>chr18:764697-765055
>chr18:765211-765730
>chr18:766607-766671
>chr18:767054-767451
>chr18:767663-768126
>chr18:768447-768485
>chr18:768615-769209
>chr18:769601-769654
>chr18:769881-770266
>chr18:770703-770945
>chr18:771075-771385
>chr18:771569-771863
>chr18:771929-772336
>chr18:772403-772730
>chr18:773772-774133
>chr18:774175-774237
>chr18:775045-775196
>chr18:775514-775843
>chr18:776195-776445
>chr18:776595-776677
>chr18:777518-777876
>chr18:779142-779523
>chr18:779913-780473
>chr18:780535-780638
>chr18:780947-781288
>chr18:782054-782189
>chr18:782650-783003
>chr18:783070-783319
>chr18:783555-784020
>chr18:784323-784426
>chr18:784463-784670
>chr18:785078-785253
>chr18:785586-786149
>chr18:786307-786355
>chr18:787043-787722
>chr18:788413-788493
>chr18:788639-788914
>chr18:789264-789625
>chr18:789767-790379
>chr18:790912-791313
>chr18:791548-792015
>chr18:792111-792824
>chr18:793017-793638
>chr18:794329-794703
>chr18:794730-795126
>chr18:795236-795273
>chr18:795318-795947
>chr18:796458-796823
>chr18:798450-798541
>chr18:799414-799920
>chr18:800340-800376
>chr18:800772-801342
>chr18:802113-802579
>chr18:802697-803252
>chr18:804317-804945
>chr18:805051-805398
>chr18:806985-807533
>chr18:809194-809607
>chr18:811993-812047
>chr18:813823-813996
>chr18:814242-814303
>chr18:815169-815482
>chr18:817365-817695
>chr18:818733-819019
>chr18:819086-819461
>chr18:819494-819780
>chr18:819899-820321
>chr18:821164-821227
>chr18:821343-821457
>chr18:821983-822039
>chr18:822104-822144
>chr18:822261-822579
>chr18:822770-823118
>chr18:823418-823741
>chr18:824165-824634
>chr18:825152-825285
>chr18:825444-825741
>chr18:826622-827048
>chr18:827216-827248
>chr18:827319-827895
>chr18:827984-828805
>chr18:828867-829199
>chr18:829496-829625
>chr18:829679-829931
>chr18:831150-831760
>chr18:831869-832130
>chr18:832628-832663
>chr18:832727-833148
>chr18:833574-833995
>chr18:834043-834090
>chr18:834149-834269
>chr18:834399-834579
>chr18:834673-834990
>chr18:835168-835630
>chr18:835650-835973
>chr18:836399-837677
>chr18:838403-838737
>chr18:838984-839343
>chr18:840451-840783
>chr18:841046-841078
>chr18:841439-842005
>chr18:842588-843402
>chr18:843505-843781
>chr18:844055-844379
>chr18:844532-844862
>chr18:845082-845235
>chr18:846159-846266
>chr18:846400-846436
>chr18:847403-848044
>chr18:849453-849749
>chr18:850203-850503
>chr18:850599-850765
>chr18:851061-851193
>chr18:851421-852434
>chr18:852960-853380
>chr18:854273-854551
>chr18:855397-855966
>chr18:856043-856095
>chr18:857383-857839
>chr18:858619-858943
>chr18:859216-859450
>chr18:859605-859991
>chr18:860308-860689
>chr18:861062-861286
>chr18:862044-862092
>chr18:862463-862531
>chr18:862985-863313
>chr18:864052-864344
>chr18:865247-866016
>chr18:866191-866269
>chr18:866573-866872
>chr18:867263-868060
>chr18:868380-868751
>chr18:869465-870262
>chr18:870576-871319
>chr18:871822-872161
>chr18:873141-873461
>chr18:873544-876025
>chr18:876168-876265
>chr18:877200-877552
>chr18:878553-878630
>chr18:878860-878985
>chr18:879250-879770
>chr18:879895-879947
>chr18:880007-880692
>chr18:880725-880812
>chr18:881404-881541
>chr18:881657-882298
>chr18:882329-882387
>chr18:882611-883064
>chr18:883349-883387
>chr18:883794-883840
>chr18:884514-884646
>chr18:884883-884941
>chr18:885055-885180
>chr18:885411-885437
>chr18:885794-885829
>chr18:886053-886152
>chr18:886388-886447
>chr18:886524-886674
>chr18:887033-887101
>chr18:887354-887655
>chr18:888050-888663
>chr18:889287-889558
>chr18:890183-890562
>chr18:891162-891473
>chr18:892844-893195
>chr18:893396-894097
>chr18:894982-895109
>chr18:895739-896097
>chr18:896963-897464
>chr18:897781-898096
>chr18:898224-898263
>chr18:898516-898871
>chr18:899883-900197
>chr18:901169-901303
>chr18:903099-903155
>chr18:909842-909915
>chr18:911379-911441
>chr18:912586-912698
>chr18:914667-915259
>chr18:918026-918082
>chr18:918248-918919
>chr18:919723-919985
>chr18:920936-921222
>chr18:922173-922276
>chr18:922490-922876
>chr18:923448-923504
>chr18:923931-924022
>chr18:924669-924960
>chr18:925528-925983
>chr18:926189-926277
>chr18:927625-927930
>chr18:928608-928741
>chr18:928794-928828
>chr18:930177-930325
>chr18:931096-931460
>chr18:931759-931954
>chr18:932091-932346
>chr18:933989-934352
>chr18:935776-935819
>chr18:936009-936564
>chr18:938254-938856
>chr18:939744-939789
>chr18:940621-940676
>chr18:940735-940786
>chr18:941256-941310
>chr18:942047-942296
>chr18:942671-942734
>chr18:943048-943123
>chr18:943221-943304
>chr18:943448-943612
>chr18:943735-943859
>chr18:945271-945543
>chr18:945972-946163
>chr18:946359-948967
>chr18:949487-949534
>chr18:949579-949776
>chr18:949948-949994
>chr18:950439-950569
>chr18:950684-950824
>chr18:950911-950942
>chr18:951851-953060
>chr18:954661-954982
>chr18:956002-956159
>chr18:956517-956988
>chr18:959259-959628
>chr18:959680-959739
>chr18:959793-959922
>chr18:961148-961317
>chr18:962579-962816
>chr18:964809-964865
>chr18:965031-965176
>chr18:965490-965828
>chr18:968406-978594
>chr18:978665-980561
>chr18:981341-981384
>chr18:981956-982042
>chr18:982196-982477
>chr18:984180-984250
>chr18:984384-984425
>chr18:984788-984887
>chr18:986674-986758
>chr18:986861-987675
>chr18:987805-987891
>chr18:988601-988971
>chr18:989080-989229
>chr18:989427-989483
>chr18:989812-989970
>chr18:990932-991090
>chr18:991125-991315
>chr18:991556-991606
>chr18:992126-992170
>chr18:992244-992843
>chr18:992887-993144
>chr18:993773-993810
>chr18:994877-995296
>chr18:996404-996459
>chr18:996942-996991
>chr18:997240-997528
>chr18:997782-997828
>chr18:997900-998532
>chr18:999464-999527
>chr18:1001214-1001530
>chr18:1001767-1001798
>chr18:1003635-1004379
>chr18:1009301-1009524
>chr18:1010000-1010019
>chr18:1013385-1013537
>chr18:1013617-1013697
>chr18:1015516-1015648
>chr18:1016327-1016609
>chr18:1020514-1020663
>chr18:1021632-1021731
>chr18:1022748-1022830
>chr18:1025989-1026334
>chr18:1026386-1026739
>chr18:1026867-1026907
>chr18:1027019-1027561
>chr18:1028265-1028355
>chr18:1028481-1028547
>chr18:1028884-1029043
>chr18:1029335-1035579
>chr18:1036357-1036473
>chr18:1036576-1037043
>chr18:1038514-1038615
>chr18:1039075-1039218
>chr18:1039277-1039356
>chr18:1039433-1039640
>chr18:1039689-1041330
>chr18:1041370-1045640
>chr18:1046239-1046303
>chr18:1046566-1047133
>chr18:1047737-1047886
>chr18:1048794-1049794
>chr18:1050885-1050936
>chr18:1051251-1051361
>chr18:1054000-1054076
>chr18:1054297-1054332
>chr18:1054379-1054437
>chr18:1054622-1055363
>chr18:1055393-1059241
>chr18:1059292-1060688
>chr18:1060719-1061641
>chr18:1061713-1061762
>chr18:1061991-1062112
>chr18:1065038-1065182
>chr18:1065984-1066452
>chr18:1066802-1066879
>chr18:1067129-1067169
>chr18:1067463-1068287
>chr18:1068536-1068582
>chr18:1068731-1069044
>chr18:1069283-1069580
>chr18:1069689-1069848
>chr18:1070713-1070762
>chr18:1071882-1072199
>chr18:1073574-1073623
>chr18:1076470-1076579
>chr18:1077534-1077715
>chr18:1078008-1078079
>chr18:1079076-1079841
>chr18:1081650-1081699
>chr18:1083186-1089427
>chr18:1089490-1089526
>chr18:1089608-1090063
>chr18:1090132-1090254
>chr18:1091863-1092174
>chr18:1093462-1093718
>chr18:1093973-1094021
>chr18:1094243-1094388
>chr18:1096130-1097104
>chr18:1098026-1099334
>chr18:1100828-1101004
>chr18:1101029-1102907
>chr18:1106226-1106271
>chr18:1106331-1106409
>chr18:1106771-1106875
>chr18:1109578-1109750
>chr18:1109927-1110069
>chr18:1111554-1116412
>chr18:1116454-1116825
>chr18:1116861-1117415
>chr18:1117545-1117688
>chr18:1117820-1120813
>chr18:1121007-1121248
>chr18:1121319-1122489
>chr18:1123261-1124242
>chr18:1125932-1126263
>chr18:1126629-1126670
>chr18:1126952-1127095
>chr18:1127183-1127318
>chr18:1127418-1127528
>chr18:1129477-1129622
>chr18:1129681-1130331
>chr18:1130388-1130520
>chr18:1130718-1130910
>chr18:1131000-1131037
>chr18:1133089-1133157
>chr18:1133338-1133451
>chr18:1135413-1135547
>chr18:1135775-1136416
>chr18:1136674-1137013
>chr18:1137153-1137351
>chr18:1137428-1137950
>chr18:1138048-1138167
>chr18:1138233-1138374
>chr18:1138521-1139105
>chr18:1139170-1140118
>chr18:1140534-1140827
>chr18:1142557-1142616
>chr18:1142992-1143097
>chr18:1143500-1143540
>chr18:1143659-1144841
>chr18:1144961-1146033
>chr18:1147253-1147329
>chr18:1147510-1148350
>chr18:1148430-1149171
>chr18:1149316-1149672
>chr18:1149715-1155515
>chr18:1155606-1156589
>chr18:1156731-1156954
>chr18:1156988-1157073
>chr18:1157130-1157495
>chr18:1157542-1158963
>chr18:1159793-1160101
>chr18:1160561-1160938
>chr18:1163202-1163270
>chr18:1164184-1166662
>chr18:1167636-1167745
>chr18:1167784-1167851
>chr18:1167932-1168307
>chr18:1169524-1169572
>chr18:1169919-1170298
>chr18:1171928-1172026
>chr18:1172336-1172493
>chr18:1172629-1172703
>chr18:1174078-1174130
>chr18:1174290-1174827
>chr18:1175701-1175897
>chr18:1176124-1176419
>chr18:1176575-1176678
>chr18:1177077-1177586
>chr18:1177635-1177831
>chr18:1177964-1178490
>chr18:1178741-1181398
>chr18:1181441-1182120
>chr18:1182353-1182689
>chr18:1182814-1182997
>chr18:1183213-1183623
>chr18:1183752-1183997
>chr18:1185568-1186142
>chr18:1186467-1186563
>chr18:1188405-1188641
>chr18:1188872-1188929
>chr18:1190383-1190538
>chr18:1191454-1191629
>chr18:1192582-1192807
>chr18:1194001-1194035
>chr18:1194942-1195768
>chr18:1195856-1195923
>chr18:1196241-1197031
>chr18:1197310-1197356
>chr18:1197691-1197975
>chr18:1198124-1198407
>chr18:1198544-1198759
>chr18:1198971-1199212
>chr18:1199677-1199866
>chr18:1200030-1200448
>chr18:1201472-1201528
>chr18:1202089-1202464
>chr18:1202680-1202765
>chr18:1203489-1203626
>chr18:1204502-1210217
>chr18:1210333-1210539
>chr18:1210887-1210936
>chr18:1211411-1214434
>chr18:1216160-1216313
>chr18:1216722-1216983
>chr18:1218687-1218748
>chr18:1219064-1219107
>chr18:1219492-1219560
>chr18:1220883-1220940
>chr18:1221360-1221506
>chr18:1224953-1225028
>chr18:1225807-1226105
>chr18:1226790-1226943
>chr18:1227158-1227729
>chr18:1227821-1229548
>chr18:1229785-1230695
>chr18:1230749-1231222
>chr18:1231337-1233785
>chr18:1233836-1235797
>chr18:1235899-1236387
>chr18:1238260-1238669
>chr18:1238917-1239078
>chr18:1242302-1242555
>chr18:1242874-1243015
>chr18:1243108-1243311
>chr18:1245110-1245152
>chr18:1246978-1247090
>chr18:1247528-1247557
>chr18:1248126-1248604
>chr18:1249647-1250033
>chr18:1250640-1250993
>chr18:1251387-1251481
>chr18:1252419-1252532
>chr18:1255711-1255786
>chr18:1256024-1256154
>chr18:1256785-1256859
>chr18:1256894-1257257
>chr18:1257464-1257658
>chr18:1257880-1258898
>chr18:1258986-1262446
>chr18:1262566-1262648
>chr18:1263099-1264159
>chr18:1264250-1264377
>chr18:1265147-1265494
>chr18:1265902-1266065
>chr18:1269131-1269257
>chr18:1270137-1270191
>chr18:1272814-1272935
>chr18:1272988-1273037
>chr18:1273988-1274056
>chr18:1274236-1274286
>chr18:1274894-1275263
>chr18:1275398-1275448
>chr18:1276055-1276197
>chr18:1276352-1276482
>chr18:1276757-1276944
>chr18:1277131-1277209
>chr18:1277401-1277560
>chr18:1277781-1277859
>chr18:1277986-1278192
>chr18:1278283-1278340
>chr18:1279025-1279831
>chr18:1279857-1280380
>chr18:1280407-1285202
>chr18:1285464-1287206
>chr18:1287281-1287478
>chr18:1287543-1287763
>chr18:1288054-1288254
>chr18:1288354-1288707
>chr18:1288808-1289279
>chr18:1289615-1289686
>chr18:1289828-1289922
>chr18:1290521-1291207
>chr18:1291271-1291494
>chr18:1291572-1292286
>chr18:1293700-1294277
>chr18:1294532-1294679
>chr18:1294785-1295081
>chr18:1295972-1296034
>chr18:1296330-1296395
>chr18:1296458-1296566
>chr18:1296601-1296855
>chr18:1296953-1297012
>chr18:1298210-1298590
>chr18:1298898-1301173
>chr18:1301854-1301909
>chr18:1304481-1304712
>chr18:1306716-1306883
>chr18:1307778-1308560
>chr18:1309932-1310546
>chr18:1313230-1313341
>chr18:1313376-1313512
>chr18:1317413-1317576
>chr18:1317866-1317908
>chr18:1318011-1318141
>chr18:1318277-1319337
>chr18:1319411-1321634
>chr18:1323460-1323546
>chr18:1323838-1324086
>chr18:1325281-1327013
>chr18:1329262-1333392
>chr18:1334669-1335023
>chr18:1335180-1341422
>chr18:1342787-1342949
>chr18:1343234-1343277
>chr18:1343492-1343759
>chr18:1343918-1344078
>chr18:1345638-1345680
>chr18:1346894-1347184
>chr18:1347548-1347703
>chr18:1348012-1348207
>chr18:1348287-1348339
>chr18:1348738-1348792
>chr18:1348961-1349050
>chr18:1351532-1351702
>chr18:1352058-1352152
>chr18:1352457-1352633
>chr18:1352888-1353557
>chr18:1353584-1353812
>chr18:1353843-1354246
>chr18:1354317-1355475
>chr18:1356102-1356171
>chr18:1356281-1356606
>chr18:1358238-1358337
>chr18:1358596-1358956
>chr18:1359386-1359489
>chr18:1359573-1359977
>chr18:1360762-1360939
>chr18:1361340-1361404
>chr18:1362020-1362097
>chr18:1363337-1363628
>chr18:1363959-1365430
>chr18:1365486-1365763
>chr18:1365864-1366056
>chr18:1366514-1366618
>chr18:1368394-1368821
>chr18:1369941-1370263
>chr18:1370305-1370374
>chr18:1370615-1370772
>chr18:1372264-1372587
>chr18:1373172-1373205
>chr18:1374125-1374238
>chr18:1376813-1377116
>chr18:1377478-1377677
>chr18:1377707-1377755
>chr18:1378644-1378682
>chr18:1378712-1378767
>chr18:1379130-1379237
>chr18:1379451-1379520
>chr18:1380604-1381070
>chr18:1381796-1382179
>chr18:1382555-1382691
>chr18:1382760-1382933
>chr18:1383051-1383098
>chr18:1383423-1383737
>chr18:1383842-1389469
>chr18:1389779-1389825
>chr18:1390395-1390749
>chr18:1390836-1390910
>chr18:1391303-1391401
>chr18:1392647-1392736
>chr18:1393714-1393813
>chr18:1394482-1394840
>chr18:1396361-1396541
>chr18:1397284-1397512
>chr18:1397970-1398022
>chr18:1398262-1398357
>chr18:1398407-1398520
>chr18:1399439-1399525
>chr18:1400160-1400295
>chr18:1400502-1400571
>chr18:1400962-1400999
>chr18:1402495-1402577
>chr18:1404910-1405048
>chr18:1405747-1405816
>chr18:1406263-1406761
>chr18:1407029-1407438
>chr18:1407900-1408041
>chr18:1409018-1409184
>chr18:1410173-1410280
>chr18:1413805-1413864
>chr18:1414603-1414928
>chr18:1415613-1415673
>chr18:1416812-1416866
>chr18:1418343-1418742
>chr18:1419585-1419931
>chr18:1420804-1421280
>chr18:1421354-1421647
>chr18:1421929-1422196
>chr18:1422875-1422987
>chr18:1423250-1423348
>chr18:1423530-1423612
>chr18:1423658-1423752
>chr18:1425141-1425181
>chr18:1427108-1427445
>chr18:1428603-1428684
>chr18:1429092-1429169
>chr18:1431654-1431749
>chr18:1432028-1433096
>chr18:1433237-1433290
>chr18:1433609-1433665
>chr18:1433970-1434282
>chr18:1434738-1435022
>chr18:1436027-1436063
>chr18:1436203-1436267
>chr18:1436752-1436831
>chr18:1437730-1437956
>chr18:1439468-1439515
>chr18:1440192-1440505
>chr18:1441638-1441946
>chr18:1442324-1442549
>chr18:1442813-1443014
>chr18:1443699-1443732
>chr18:1444053-1444743
>chr18:1445320-1445498
>chr18:1445735-1445884
>chr18:1446580-1446671
>chr18:1447004-1447251
>chr18:1447522-1447756
>chr18:1448047-1448100
>chr18:1448296-1448553
>chr18:1449123-1449207
>chr18:1449283-1449376
>chr18:1449940-1450015
>chr18:1450170-1450416
>chr18:1450672-1450971
>chr18:1451124-1451428
>chr18:1451469-1451692
>chr18:1451725-1451870
>chr18:1452027-1452185
>chr18:1452237-1452711
>chr18:1452747-1452824
>chr18:1452857-1458344
>chr18:1458469-1458776
>chr18:1460738-1460806
>chr18:1460999-1461066
>chr18:1461485-1461773
>chr18:1462131-1462221
>chr18:1462511-1462598
>chr18:1462749-1463545
>chr18:1465147-1465619
>chr18:1466007-1466074
>chr18:1468422-1468480
>chr18:1468554-1469503
>chr18:1469951-1470669
>chr18:1471099-1471573
>chr18:1472978-1473427
>chr18:1474610-1474803
>chr18:1475194-1475331
>chr18:1475453-1475581
>chr18:1475647-1476141
>chr18:1476193-1476379
>chr18:1476847-1476941
>chr18:1477301-1477864
>chr18:1478066-1478472
>chr18:1478536-1478611
>chr18:1478792-1478894
>chr18:1479884-1480030
>chr18:1480143-1480193
>chr18:1480224-1480630
>chr18:1480801-1481359
>chr18:1483857-1483916
>chr18:1485940-1486054
>chr18:1488694-1488752
>chr18:1489368-1489635
>chr18:1490081-1490282
>chr18:1490904-1494507
>chr18:1494566-1494603
>chr18:1494636-1494973
>chr18:1495017-1495109
>chr18:1495184-1495269
>chr18:1495305-1495496
>chr18:1495569-1495974
>chr18:1496187-1496240
>chr18:1498840-1498935
>chr18:1500411-1500690
>chr18:1502381-1502429
>chr18:1502847-1502926
>chr18:1504700-1504790
>chr18:1507806-1509420
>chr18:1509592-1509766
>chr18:1509915-1510405
>chr18:1511433-1511469
>chr18:1512260-1512339
>chr18:1513779-1514267
>chr18:1515493-1515543
>chr18:1515705-1515830
>chr18:1516140-1522256
>chr18:1522849-1522973
>chr18:1525678-1525796
>chr18:1526712-1526944
>chr18:1528552-1528774
>chr18:1529768-1531069
>chr18:1531133-1531245
>chr18:1532526-1532578
>chr18:1533460-1533542
>chr18:1533577-1535826
>chr18:1536205-1536297
>chr18:1536911-1537289
>chr18:1537350-1538056
>chr18:1538281-1538471
>chr18:1540934-1541261
>chr18:1541363-1541673
>chr18:1542601-1543124
>chr18:1543593-1543639
>chr18:1545317-1545362
>chr18:1546017-1546129
>chr18:1548627-1548674
>chr18:1548819-1551282
>chr18:1551679-1551734
>chr18:1551790-1552112
>chr18:1552695-1552803
>chr18:1553120-1553154
>chr18:1553639-1553770
>chr18:1554419-1554542
>chr18:1554669-1554733
>chr18:1554868-1556555
>chr18:1556590-1556726
>chr18:1556835-1557375
>chr18:1557405-1558439
>chr18:1558500-1558714
>chr18:1558854-1559297
>chr18:1560812-1560901
>chr18:1561687-1561947
>chr18:1563975-1564273
>chr18:1564858-1565099
>chr18:1565176-1565275
>chr18:1566959-1567050
>chr18:1567932-1568270
>chr18:1568982-1569058
>chr18:1569280-1569486
>chr18:1570763-1570834
>chr18:1571958-1572118
>chr18:1572266-1572363
>chr18:1572514-1572580
>chr18:1573450-1573513
>chr18:1573845-1574189
>chr18:1576189-1576234
>chr18:1576262-1576340
>chr18:1576434-1576490
>chr18:1577315-1577368
>chr18:1577805-1578203
>chr18:1578483-1578887
>chr18:1582069-1582123
>chr18:1584080-1584127
>chr18:1585772-1585850
>chr18:1588151-1588464
>chr18:1588750-1588854
>chr18:1589053-1589394
>chr18:1589757-1589808
>chr18:1590331-1590406
>chr18:1590492-1590535
>chr18:1590727-1590786
>chr18:1591411-1591991
>chr18:1592030-1592070
>chr18:1592110-1592231
>chr18:1592387-1593090
>chr18:1593427-1593501
>chr18:1593924-1594280
>chr18:1594489-1594586
>chr18:1594615-1594775
>chr18:1596767-1596878
>chr18:1598306-1598406
>chr18:1598532-1598863
>chr18:1601697-1601769
>chr18:1603195-1603308
>chr18:1603430-1603787
>chr18:1604159-1604200
>chr18:1605437-1605507
>chr18:1606094-1606356
>chr18:1607295-1607385
>chr18:1608023-1609399
>chr18:1610380-1610771
>chr18:1611363-1611814
>chr18:1612871-1612918
>chr18:1613369-1613495
>chr18:1613632-1613712
>chr18:1614121-1614211
>chr18:1614426-1614526
>chr18:1615103-1615191
>chr18:1615624-1615716
>chr18:1615903-1616155
>chr18:1616370-1616420
>chr18:1616661-1616715
>chr18:1616911-1616962
>chr18:1617112-1617419
>chr18:1617564-1617863
>chr18:1617999-1618099
>chr18:1618197-1618271
>chr18:1619187-1619390
>chr18:1619445-1619741
>chr18:1619830-1619860
>chr18:1620629-1620665
>chr18:1621031-1621203
>chr18:1621397-1621705
>chr18:1621900-1621955
>chr18:1622492-1622887
>chr18:1623088-1623367
>chr18:1623605-1623693
>chr18:1623996-1624133
>chr18:1624160-1624265
>chr18:1624425-1624587
>chr18:1624688-1624748
>chr18:1624930-1625220
>chr18:1625336-1625619
>chr18:1625674-1626337
>chr18:1626385-1626426
>chr18:1626858-1626921
>chr18:1628150-1628328
>chr18:1628380-1628501
>chr18:1628643-1628678
>chr18:1628706-1628862
>chr18:1628941-1628976
>chr18:1629147-1631370
>chr18:1631473-1631903
>chr18:1631975-1634480
>chr18:1634864-1634953
>chr18:1635607-1635672
>chr18:1635757-1636665
>chr18:1637998-1638191
>chr18:1639545-1639650
>chr18:1639715-1640326
>chr18:1641131-1646494
>chr18:1646677-1646766
>chr18:1647012-1647086
>chr18:1648113-1648445
>chr18:1648587-1648693
>chr18:1649434-1649949
>chr18:1653615-1653711
>chr18:1655668-1655742
>chr18:1657754-1657833
>chr18:1658193-1658632
>chr18:1660329-1660424
>chr18:1661370-1661411
>chr18:1661439-1661497
>chr18:1661756-1661862
>chr18:1667995-1668100
>chr18:1668696-1668870
>chr18:1670293-1670331
>chr18:1671728-1672228
>chr18:1672425-1672530
>chr18:1672558-1673481
>chr18:1673555-1673646
>chr18:1673938-1674109
>chr18:1674232-1674287
>chr18:1674361-1674707
>chr18:1675248-1675338
>chr18:1675377-1675520
>chr18:1675763-1676044
>chr18:1677573-1677743
>chr18:1677831-1677876
>chr18:1677977-1678336
>chr18:1678521-1678605
>chr18:1679122-1679224
>chr18:1681554-1681664
>chr18:1682955-1683432
>chr18:1683456-1683935
>chr18:1685080-1685435
>chr18:1685700-1685783
>chr18:1685919-1686283
>chr18:1686308-1686407
>chr18:1686457-1686570
>chr18:1686761-1687089
>chr18:1687192-1687517
>chr18:1687566-1688828
>chr18:1689191-1689618
>chr18:1689860-1689952
>chr18:1690182-1690769
>chr18:1690811-1690888
>chr18:1691023-1691165
>chr18:1691423-1691613
>chr18:1691678-1691729
>chr18:1691827-1692313
>chr18:1693322-1693360
>chr18:1693670-1693751
>chr18:1693824-1693930
>chr18:1694093-1694167
>chr18:1694262-1694591
>chr18:1695036-1695380
>chr18:1695500-1695953
>chr18:1696100-1696226
>chr18:1696290-1697238
>chr18:1697285-1697616
>chr18:1697914-1698303
>chr18:1698564-1698638
>chr18:1698873-1699051
>chr18:1699227-1699386
>chr18:1699474-1699596
>chr18:1699971-1700214
>chr18:1700263-1700604
>chr18:1700645-1705819
>chr18:1706514-1706555
>chr18:1707358-1707699
>chr18:1709033-1709353
>chr18:1710198-1710240
>chr18:1710348-1710398
>chr18:1711331-1711776
>chr18:1711864-1712048
>chr18:1712550-1712686
>chr18:1713777-1713856
>chr18:1715789-1715913
>chr18:1716288-1716359
>chr18:1716408-1716522
>chr18:1716921-1717232
>chr18:1717294-1717444
>chr18:1718564-1718796
>chr18:1718828-1718928
>chr18:1719594-1719748
>chr18:1719860-1721471
>chr18:1721541-1721609
>chr18:1721886-1721953
>chr18:1722064-1722189
>chr18:1722694-1723361
>chr18:1723406-1724543
>chr18:1724604-1724760
>chr18:1725917-1726511
>chr18:1727035-1727199
>chr18:1728465-1728530
>chr18:1729218-1730124
>chr18:1730152-1730233
>chr18:1730259-1730353
>chr18:1732140-1732277
>chr18:1732398-1732504
>chr18:1733165-1733225
>chr18:1733251-1734300
>chr18:1735736-1735799
>chr18:1737277-1737316
>chr18:1737484-1737804
>chr18:1738681-1739129
>chr18:1739176-1739853
>chr18:1740357-1740802
>chr18:1740968-1741161
>chr18:1742428-1742842
>chr18:1742939-1743327
>chr18:1743549-1743665
>chr18:1743822-1744278
>chr18:1744334-1744607
>chr18:1745155-1745206
>chr18:1745289-1745918
>chr18:1745971-1746074
>chr18:1747025-1747292
>chr18:1748061-1748164
>chr18:1748220-1748589
>chr18:1749557-1749661
>chr18:1750133-1750198
>chr18:1750402-1750498
>chr18:1750592-1750654
>chr18:1750752-1750880
>chr18:1750984-1751049
>chr18:1751122-1751182
>chr18:1751499-1751627
>chr18:1751790-1752485
>chr18:1752536-1753246
>chr18:1753370-1753529
>chr18:1753625-1753853
>chr18:1754846-1754928
>chr18:1755068-1755372
>chr18:1755836-1755892
>chr18:1756290-1757496
>chr18:1758164-1758312
>chr18:1758403-1758725
>chr18:1758837-1758915
>chr18:1759145-1759224
>chr18:1759310-1759604
>chr18:1759679-1759767
>chr18:1759890-1759930
>chr18:1760401-1760495
>chr18:1760770-1761063
>chr18:1761376-1761743
>chr18:1763805-1763935
>chr18:1764280-1764777
>chr18:1765484-1765525
>chr18:1765894-1766176
>chr18:1767615-1767810
>chr18:1768225-1768355
>chr18:1768719-1770165
>chr18:1770577-1770722
>chr18:1771971-1772003
>chr18:1772215-1772529
>chr18:1772580-1772677
>chr18:1772852-1773009
>chr18:1773185-1773312
>chr18:1773559-1774140
>chr18:1774655-1774721
>chr18:1775600-1776035
>chr18:1776047-1776118
>chr18:1776227-1776530
>chr18:1781358-1781473
>chr18:1782151-1783000
>chr18:1784135-1785550
>chr18:1785595-1791064
>chr18:1791203-1791382
>chr18:1791435-1791666
>chr18:1792559-1792610
>chr18:1793113-1793248
>chr18:1793826-1794124
>chr18:1795452-1795849
>chr18:1796130-1796576
>chr18:1797978-1798053
>chr18:1798136-1799821
>chr18:1800490-1800844
>chr18:1801514-1801602
>chr18:1802943-1803086
>chr18:1803406-1803455
>chr18:1803528-1803877
>chr18:1805672-1805934
>chr18:1806055-1806287
>chr18:1806341-1806482
>chr18:1806730-1807246
>chr18:1807317-1807351
>chr18:1807539-1807588
>chr18:1808647-1808817
>chr18:1808951-1809165
>chr18:1809240-1809325
>chr18:1809463-1809793
>chr18:1809898-1810421
>chr18:1810557-1810685
>chr18:1811491-1811897
>chr18:1811946-1812039
>chr18:1812085-1812704
>chr18:1812829-1813511
>chr18:1813539-1813912
>chr18:1813964-1814127
>chr18:1814335-1814382
>chr18:1814669-1815077
>chr18:1815205-1815268
>chr18:1815445-1815513
>chr18:1815693-1816550
>chr18:1816714-1816979
>chr18:1817225-1817315
>chr18:1817402-1817459
>chr18:1818106-1818435
>chr18:1818470-1818692
>chr18:1818862-1818961
>chr18:1819484-1819733
>chr18:1819839-1819883
>chr18:1819943-1820578
>chr18:1821006-1821064
>chr18:1821337-1821425
>chr18:1821487-1821561
>chr18:1821688-1821816
>chr18:1824321-1824363
>chr18:1826309-1826383
>chr18:1826434-1826518
>chr18:1829799-1829928
>chr18:1830288-1830376
>chr18:1831408-1831496
>chr18:1832382-1832430
>chr18:1833305-1833973
>chr18:1834310-1834515
>chr18:1834710-1834972
>chr18:1835106-1835163
>chr18:1835222-1836953
>chr18:1836990-1837234
>chr18:1837502-1837600
>chr18:1839525-1839700
>chr18:1840040-1840377
>chr18:1840950-1841414
>chr18:1841784-1841817
>chr18:1842423-1842453
>chr18:1843750-1843824
>chr18:1844281-1844827
>chr18:1844933-1845050
>chr18:1845111-1845635
>chr18:1845661-1845848
>chr18:1847123-1847202
>chr18:1847293-1847567
>chr18:1849027-1849130
>chr18:1849727-1849818
>chr18:1851603-1851854
>chr18:1851981-1852303
>chr18:1854531-1859445
>chr18:1859519-1861592
>chr18:1861636-1862029
>chr18:1862469-1862686
>chr18:1863064-1863126
>chr18:1864045-1864203
>chr18:1864558-1864689
>chr18:1864789-1865344
>chr18:1865365-1865584
>chr18:1866001-1866781
>chr18:1866855-1866957
>chr18:1867530-1867744
>chr18:1867871-1867982
>chr18:1868891-1869232
>chr18:1870789-1871220
>chr18:1871780-1871839
>chr18:1872109-1872257
>chr18:1872379-1872495
>chr18:1876326-1876360
>chr18:1877149-1877255
>chr18:1877377-1877603
>chr18:1877941-1878042
>chr18:1878895-1880642
>chr18:1880743-1881203
>chr18:1881314-1881484
>chr18:1882544-1882871
>chr18:1885156-1885945
>chr18:1886242-1886387
>chr18:1886447-1886502
>chr18:1886859-1886914
>chr18:1888062-1888158
>chr18:1888409-1888444
>chr18:1888586-1888618
>chr18:1889252-1889307
>chr18:1889627-1889952
>chr18:1890451-1890537
>chr18:1890629-1891011
>chr18:1891086-1891250
>chr18:1891409-1891550
>chr18:1892179-1892514
>chr18:1892608-1892716
>chr18:1893192-1893500
>chr18:1894446-1894676
>chr18:1894734-1894801
>chr18:1896747-1896839
>chr18:1898098-1898214
>chr18:1899091-1899306
>chr18:1899716-1899790
>chr18:1902059-1902162
>chr18:1902384-1902525
>chr18:1902801-1903538
>chr18:1903863-1904103
>chr18:1904358-1904481
>chr18:1904577-1904626
>chr18:1905351-1905475
>chr18:1905677-1905927
>chr18:1906001-1906056
>chr18:1907006-1907117
>chr18:1907955-1908062
>chr18:1908477-1908576
>chr18:1908824-1908951
>chr18:1909022-1909232
>chr18:1910048-1910223
>chr18:1910874-1913238
>chr18:1913628-1913909
>chr18:1913972-1914448
>chr18:1914761-1915027
>chr18:1915129-1915199
>chr18:1916097-1916378
>chr18:1916675-1916781
>chr18:1918328-1918390
>chr18:1918480-1918938
>chr18:1919322-1919627
>chr18:1919769-1920663
>chr18:1920817-1920915
>chr18:1921615-1922050
>chr18:1922259-1922503
>chr18:1922767-1922907
>chr18:1923064-1923202
>chr18:1923530-1923582
>chr18:1923677-1923835
>chr18:1923941-1924600
>chr18:1925410-1925596
>chr18:1926129-1926234
>chr18:1926366-1927597
>chr18:1928239-1928637
>chr18:1929395-1929477
>chr18:1929517-1929650
>chr18:1931939-1932095
>chr18:1933319-1933364
>chr18:1934429-1934625
>chr18:1934953-1935290
>chr18:1935978-1936219
>chr18:1936976-1937055
>chr18:1937368-1938178
>chr18:1938289-1938532
>chr18:1938775-1938948
>chr18:1939278-1940989
>chr18:1941482-1941514
>chr18:1941562-1941596
>chr18:1941653-1941812
>chr18:1941982-1943810
>chr18:1944123-1944225
>chr18:1944829-1944926
>chr18:1945511-1945639
>chr18:1946170-1946414
>chr18:1947780-1948276
>chr18:1949220-1949507
>chr18:1949932-1950469
>chr18:1951640-1951870
>chr18:1952197-1952395
>chr18:1952466-1952635
>chr18:1952921-1953123
>chr18:1953285-1953566
>chr18:1953602-1953633
>chr18:1953783-1954218
>chr18:1954241-1954409
>chr18:1954840-1955093
>chr18:1955553-1955734
>chr18:1955964-1957330
>chr18:1957406-1958354
>chr18:1958529-1959026
>chr18:1959725-1959875
>chr18:1960565-1960658
>chr18:1962430-1963309
>chr18:1965092-1965191
>chr18:1967658-1967781
>chr18:1968660-1968934
>chr18:1969709-1969764
>chr18:1971385-1971471
>chr18:1971517-1971665
>chr18:1971814-1971883
>chr18:1973661-1974016
>chr18:1975039-1975286
>chr18:1975319-1975462
>chr18:1977728-1978325
>chr18:1978628-1978757
>chr18:1978805-1979133
>chr18:1979210-1980002
>chr18:1980053-1980290
>chr18:1981175-1982013
>chr18:1982555-1982890
>chr18:1985809-1986177
>chr18:1986298-1988019
>chr18:1988202-1988245
>chr18:1989515-1989629
>chr18:1989683-1989820
>chr18:1989984-1990303
>chr18:1990682-1990769
>chr18:1991335-1991453
>chr18:1991823-1992424
>chr18:1992518-1992642
>chr18:1992889-1993244
>chr18:1993365-1993623
>chr18:1994154-1994289
>chr18:1996015-1996400
>chr18:1998781-1998918
>chr18:1999032-1999077
>chr18:2000207-2000253
>chr18:2000283-2000560
>chr18:2000810-2001783
>chr18:2002622-2002796
>chr18:2002941-2003153
>chr18:2003625-2003710
>chr18:2004583-2004639
>chr18:2004700-2004808
>chr18:2005414-2005689
>chr18:2006475-2006774
>chr18:2007102-2007653
>chr18:2007990-2008481
>chr18:2008533-2010000
>chr18:2010007-2010755
>chr18:2012999-2013325
>chr18:2014039-2014158
>chr18:2014257-2015115
>chr18:2015670-2015735
>chr18:2016149-2016416
>chr18:2016912-2017014
>chr18:2017801-2018048
>chr18:2018185-2018293
>chr18:2018438-2018501
>chr18:2018633-2018725
>chr18:2018983-2019492
>chr18:2020436-2020482
>chr18:2021577-2021610
>chr18:2022077-2022194
>chr18:2024307-2024363
>chr18:2026570-2026775
>chr18:2028375-2028708
>chr18:2030424-2030475
>chr18:2030634-2030681
>chr18:2031364-2031477
>chr18:2031798-2031847
>chr18:2032178-2032220
>chr18:2032972-2033337
>chr18:2035840-2035938
>chr18:2037045-2037718
>chr18:2038329-2038662
>chr18:2040002-2040117
>chr18:2040463-2040553
>chr18:2042562-2042678
>chr18:2042811-2042860
>chr18:2042954-2043347
>chr18:2044344-2044673
>chr18:2048560-2048596
>chr18:2048891-2049129
>chr18:2049505-2049568
>chr18:2052092-2052119
>chr18:2052983-2053308
>chr18:2054451-2054492
>chr18:2054755-2054800
>chr18:2055141-2055248
>chr18:2055505-2055534
>chr18:2055747-2055819
>chr18:2056206-2056689
>chr18:2056904-2056977
>chr18:2057808-2057946
>chr18:2058060-2058329
>chr18:2058387-2059125
>chr18:2059297-2059365
>chr18:2061586-2061725
>chr18:2062661-2062800
>chr18:2063465-2063792
>chr18:2063846-2063955
>chr18:2064018-2065400
>chr18:2065528-2065871
>chr18:2066539-2066587
>chr18:2067323-2067740
>chr18:2069114-2069228
>chr18:2069647-2069689
>chr18:2070205-2070287
>chr18:2073745-2074088
>chr18:2074156-2074399
>chr18:2074475-2074621
>chr18:2075887-2077894
>chr18:2077962-2078588
>chr18:2078642-2079074
>chr18:2079255-2079314
>chr18:2079348-2079498
>chr18:2079580-2079683
>chr18:2080172-2080814
>chr18:2081311-2081384
>chr18:2082484-2082751
>chr18:2084725-2085095
>chr18:2085245-2085587
>chr18:2086918-2087277
>chr18:2087619-2087981
>chr18:2089117-2089270
>chr18:2089366-2089799
>chr18:2091766-2091813
>chr18:2091945-2092151
>chr18:2092178-2092529
>chr18:2092593-2092749
>chr18:2093321-2093602
>chr18:2095287-2095754
>chr18:2097239-2097354
>chr18:2098229-2098405
>chr18:2098498-2098666
>chr18:2098746-2098869
>chr18:2098934-2099521
>chr18:2099872-2099922
>chr18:2100077-2100219
>chr18:2100407-2100451
>chr18:2100821-2101379
>chr18:2102569-2102827
>chr18:2105667-2105858
>chr18:2107496-2107903
>chr18:2108971-2109312
>chr18:2110003-2110031
>chr18:2110078-2110493
>chr18:2110551-2110640
>chr18:2113240-2113328
>chr18:2115183-2115230
>chr18:2115904-2115952
>chr18:2116191-2116772
>chr18:2116948-2117043
>chr18:2117390-2117572
>chr18:2118236-2118332
>chr18:2119006-2119077
>chr18:2120005-2120051
>chr18:2120165-2120500
>chr18:2121945-2122001
>chr18:2123045-2123086
>chr18:2123184-2123356
>chr18:2123554-2123801
>chr18:2124030-2124154
>chr18:2124548-2124615
>chr18:2125550-2125600
>chr18:2126443-2127108
>chr18:2128359-2128414
>chr18:2129136-2129725
>chr18:2130683-2131337
>chr18:2131885-2131922
>chr18:2132403-2132820
>chr18:2132921-2133479
>chr18:2135074-2135453
>chr18:2137244-2137418
>chr18:2137783-2137874
>chr18:2139438-2139483
>chr18:2141732-2141867
>chr18:2144815-2144888
>chr18:2145018-2145100
>chr18:2145145-2145295
>chr18:2145368-2145515
>chr18:2146467-2146788
>chr18:2147267-2147404
>chr18:2147830-2147884
>chr18:2148010-2148073
>chr18:2150251-2150435
>chr18:2151948-2152132
>chr18:2153728-2153765
>chr18:2155551-2155984
>chr18:2156883-2157539
>chr18:2157702-2158181
>chr18:2158463-2158537
>chr18:2158587-2159198
>chr18:2159278-2159365
>chr18:2159566-2159709
>chr18:2160289-2160663
>chr18:2160729-2160837
>chr18:2161038-2161103
>chr18:2161432-2161497
>chr18:2161814-2161859
>chr18:2162203-2162892
>chr18:2162938-2162982
>chr18:2163224-2163302
>chr18:2163602-2163672
>chr18:2164759-2165374
>chr18:2166049-2166442
>chr18:2166908-2167366
>chr18:2167491-2168238
>chr18:2168417-2168468
>chr18:2169212-2169298
>chr18:2171058-2171252
>chr18:2173127-2173200
>chr18:2175810-2175937
>chr18:2176340-2176646
>chr18:2176897-2177234
>chr18:2178032-2178135
>chr18:2178846-2179698
>chr18:2179825-2179934
>chr18:2180151-2180198
>chr18:2180293-2180787
>chr18:2181139-2181393
>chr18:2182815-2182900
>chr18:2183561-2183718
>chr18:2184275-2184318
>chr18:2184548-2184599
>chr18:2184785-2184970
>chr18:2185031-2185067
>chr18:2185130-2185191
>chr18:2186302-2186385
>chr18:2186653-2186781
>chr18:2189586-2189908
>chr18:2191027-2191066
>chr18:2191314-2191394
>chr18:2192132-2192471
>chr18:2197093-2197433
>chr18:2199027-2199301
>chr18:2199902-2200162
>chr18:2200813-2200889
>chr18:2200996-2201205
>chr18:2201450-2201552
>chr18:2202853-2203204
>chr18:2203876-2203926
>chr18:2203988-2204087
>chr18:2205088-2205137
>chr18:2205538-2205581
>chr18:2206101-2206211
>chr18:2206776-2207045
>chr18:2207210-2207394
>chr18:2208066-2208141
>chr18:2208973-2209053
>chr18:2209856-2209969
>chr18:2210332-2210576
>chr18:2210659-2210785
>chr18:2212687-2212750
>chr18:2213445-2213643
>chr18:2214065-2214110
>chr18:2214662-2214746
>chr18:2215037-2215107
>chr18:2215920-2217171
>chr18:2217546-2217644
>chr18:2219791-2219894
>chr18:2222153-2222501
>chr18:2222577-2222612
>chr18:2222696-2222776
>chr18:2222796-2222984
>chr18:2226397-2226460
>chr18:2227926-2229073
>chr18:2229156-2229870
>chr18:2230147-2231716
>chr18:2231752-2231936
>chr18:2232366-2232489
>chr18:2234348-2234799
>chr18:2237665-2238090
>chr18:2240775-2240838
>chr18:2241142-2241378
>chr18:2241731-2242191
>chr18:2243487-2243600
>chr18:2244629-2256172
>chr18:2256940-2257237
>chr18:2257333-2257761
>chr18:2258059-2258566
>chr18:2259783-2259854
>chr18:2261036-2261296
>chr18:2262564-2262879
>chr18:2264322-2264579
>chr18:2264927-2265736
>chr18:2269015-2269391
>chr18:2270781-2270892
>chr18:2270942-2271152
>chr18:2271387-2271510
>chr18:2271715-2271819
>chr18:2272742-2272850
>chr18:2273021-2273172
>chr18:2273647-2274054
>chr18:2275020-2275374
>chr18:2275891-2276251
>chr18:2276907-2277164
>chr18:2277524-2277580
>chr18:2278195-2278768
>chr18:2279057-2279437
>chr18:2280711-2281057
>chr18:2282171-2282485
>chr18:2282816-2283155
>chr18:2283618-2283653
>chr18:2285142-2285467
>chr18:2286510-2290998
>chr18:2291022-2292417
>chr18:2292474-2292734
>chr18:2292781-2293606
>chr18:2293668-2295762
>chr18:2295799-2296331
>chr18:2296363-2296835
>chr18:2296880-2299486
>chr18:2299585-2299970
>chr18:2300164-2300243
>chr18:2301171-2301276
>chr18:2301782-2302579
>chr18:2302842-2302982
>chr18:2303011-2303163
>chr18:2303229-2303774
>chr18:2306560-2306619
>chr18:2307061-2307152
>chr18:2307501-2307594
>chr18:2307704-2308189
>chr18:2309512-2309604
>chr18:2310914-2311015
>chr18:2311243-2311806
>chr18:2312182-2312593
>chr18:2312818-2312890
>chr18:2312925-2313031
>chr18:2313979-2314326
>chr18:2316107-2316194
>chr18:2316826-2317038
>chr18:2317117-2317294
>chr18:2317736-2318090
>chr18:2318681-2319010
>chr18:2319634-2319680
>chr18:2319750-2320149
>chr18:2322275-2322322
>chr18:2322597-2322748
>chr18:2323199-2323281
>chr18:2323436-2323747
>chr18:2323879-2324011
>chr18:2324331-2324517
>chr18:2324670-2324796
>chr18:2325066-2325239
>chr18:2327364-2327750
>chr18:2327874-2328201
>chr18:2328877-2328999
>chr18:2329179-2329493
>chr18:2333688-2334016
>chr18:2334717-2334979
>chr18:2335425-2335736
>chr18:2337916-2337976
>chr18:2339608-2339940
>chr18:2341890-2342029
>chr18:2342187-2342613
>chr18:2342736-2346800
>chr18:2346909-2347455
>chr18:2349320-2349396
>chr18:2351462-2352007
>chr18:2352729-2352849
>chr18:2353381-2353481
>chr18:2353699-2353762
>chr18:2354328-2354804
>chr18:2354863-2355595
>chr18:2356886-2356958
>chr18:2357137-2357378
>chr18:2357655-2358124
>chr18:2358881-2359095
>chr18:2359451-2360005
>chr18:2360038-2360283
>chr18:2362108-2362165
>chr18:2363278-2363613
>chr18:2363696-2364228
>chr18:2364651-2364796
>chr18:2366065-2366374
>chr18:2366764-2369090
>chr18:2369153-2369222
>chr18:2369258-2369669
>chr18:2369714-2369845
>chr18:2371022-2371128
>chr18:2371380-2371682
>chr18:2371742-2373231
>chr18:2373259-2375698
>chr18:2376663-2376832
>chr18:2377682-2377994
>chr18:2378194-2378250
>chr18:2378315-2378590
>chr18:2378803-2379063
>chr18:2379146-2379458
>chr18:2379524-2379774
>chr18:2384052-2384411
>chr18:2384743-2385129
>chr18:2385778-2386125
>chr18:2386954-2387168
>chr18:2387208-2387445
>chr18:2387661-2388095
>chr18:2388273-2388627
>chr18:2388721-2388762
>chr18:2388823-2389889
>chr18:2389916-2390171
>chr18:2390770-2391060
>chr18:2391127-2391283
>chr18:2391353-2391630
>chr18:2391723-2391993
>chr18:2393544-2393627
>chr18:2394576-2394733
>chr18:2395764-2395945
>chr18:2396127-2396161
>chr18:2396421-2396524
>chr18:2396655-2396885
>chr18:2397074-2397148
>chr18:2397210-2397374
>chr18:2398827-2399008
>chr18:2399060-2399136
>chr18:2399507-2400131
>chr18:2400432-2400485
>chr18:2400583-2403327
>chr18:2404321-2404632
>chr18:2404897-2404985
>chr18:2405488-2405618
>chr18:2407558-2407872
>chr18:2408336-2408378
>chr18:2409386-2410004
>chr18:2411556-2411636
>chr18:2412703-2412760
>chr18:2416845-2417146
>chr18:2417351-2417679
>chr18:2420253-2420454
>chr18:2421663-2421754
>chr18:2421821-2421886
>chr18:2422713-2423048
>chr18:2423268-2423318
>chr18:2424805-2424944
>chr18:2425150-2425229
>chr18:2426037-2427280
>chr18:2427442-2427890
>chr18:2427923-2427991
>chr18:2429308-2429622
>chr18:2429813-2430229
>chr18:2431132-2431595
>chr18:2432699-2432763
>chr18:2434782-2435161
>chr18:2435414-2435456
>chr18:2435671-2435700
>chr18:2436170-2436246
>chr18:2436417-2436461
>chr18:2437910-2438138
>chr18:2438468-2438813
>chr18:2439139-2439699
>chr18:2439742-2441043
>chr18:2442296-2442668
>chr18:2443415-2443467
>chr18:2444159-2444305
>chr18:2444735-2444976
>chr18:2445680-2446930
>chr18:2447046-2447925
>chr18:2449246-2449592
>chr18:2449910-2450248
>chr18:2450941-2452088
>chr18:2452640-2453096
>chr18:2454827-2454960
>chr18:2455597-2455970
>chr18:2456126-2456657
>chr18:2456990-2459027
>chr18:2459113-2459821
>chr18:2459852-2460093
>chr18:2460263-2460360
>chr18:2460502-2460546
>chr18:2460585-2461109
>chr18:2462822-2462856
>chr18:2463136-2463215
>chr18:2463987-2464092
>chr18:2464383-2464423
>chr18:2464736-2465080
>chr18:2466150-2466290
>chr18:2466974-2467379
>chr18:2467852-2468018
>chr18:2469468-2469656
>chr18:2469950-2470078
>chr18:2470394-2470513
>chr18:2470611-2470639
>chr18:2470930-2471257
>chr18:2471452-2471681
>chr18:2471895-2471934
>chr18:2472144-2472603
>chr18:2473694-2473754
>chr18:2474647-2474961
>chr18:2475791-2476257
>chr18:2476456-2476957
>chr18:2477074-2478249
>chr18:2478414-2478600
>chr18:2478685-2479524
>chr18:2479561-2480517
>chr18:2481232-2481658
>chr18:2481725-2481811
>chr18:2482072-2482313
>chr18:2482518-2482645
>chr18:2483637-2483796
>chr18:2484038-2484159
>chr18:2484450-2484773
>chr18:2484929-2485037
>chr18:2485101-2485210
>chr18:2485417-2485742
>chr18:2486841-2487437
>chr18:2488609-2488658
>chr18:2489729-2490133
>chr18:2490491-2490725
>chr18:2491342-2491697
>chr18:2494477-2494798
>chr18:2495356-2495485
>chr18:2496687-2497050
>chr18:2497469-2497738
>chr18:2498174-2498645
>chr18:2499326-2499502
>chr18:2500611-2501027
>chr18:2501423-2502293
>chr18:2502904-2503224
>chr18:2503481-2503819
>chr18:2504273-2504319
>chr18:2505458-2506091
>chr18:2507178-2507554
>chr18:2507770-2508263
>chr18:2509857-2510124
>chr18:2512403-2512765
>chr18:2512904-2513212
>chr18:2513943-2514152
>chr18:2514847-2515186
>chr18:2517240-2517551
>chr18:2519300-2519606
>chr18:2519852-2520090
>chr18:2520478-2520803
>chr18:2520962-2521014
>chr18:2521875-2521950
>chr18:2522914-2523011
>chr18:2523238-2523735
>chr18:2523892-2523937
>chr18:2523999-2524820
>chr18:2525032-2525365
>chr18:2525768-2526169
>chr18:2526450-2526483
>chr18:2526540-2526637
>chr18:2526688-2526805
>chr18:2526986-2527083
>chr18:2527480-2527758
>chr18:2528215-2528272
>chr18:2528364-2528519
>chr18:2529529-2530601
>chr18:2531025-2531107
>chr18:2531157-2531765
>chr18:2532143-2532239
>chr18:2532307-2532699
>chr18:2533390-2533475
>chr18:2536181-2536275
>chr18:2537786-2538142
>chr18:2539464-2539791
>chr18:2540800-2540843
>chr18:2541059-2541276
>chr18:2541511-2541688
>chr18:2541774-2541869
>chr18:2542197-2542422
>chr18:2542839-2543143
>chr18:2544542-2544646
>chr18:2545071-2545132
>chr18:2545289-2545356
>chr18:2546187-2546496
>chr18:2546914-2546974
>chr18:2549346-2549464
>chr18:2549667-2550043
>chr18:2550276-2550427
>chr18:2550877-2551280
>chr18:2551389-2551745
>chr18:2551907-2552251
>chr18:2552289-2552346
>chr18:2553648-2553708
>chr18:2555625-2555837
>chr18:2556403-2556511
>chr18:2556618-2556873
>chr18:2557049-2557139
>chr18:2558275-2560112
>chr18:2560249-2560298
>chr18:2560354-2560434
>chr18:2560559-2560947
>chr18:2561003-2561064
>chr18:2561154-2561258
>chr18:2561791-2561865
>chr18:2562022-2562935
>chr18:2563316-2563644
>chr18:2563894-2563983
>chr18:2564114-2564355
>chr18:2564964-2565613
>chr18:2565783-2566232
>chr18:2566653-2566733
>chr18:2568165-2568207
>chr18:2568458-2568772
>chr18:2574013-2574667
>chr18:2575353-2576178
>chr18:2576224-2576564
>chr18:2577119-2577518
>chr18:2579400-2579803
>chr18:2579931-2580029
>chr18:2580726-2581042
>chr18:2581356-2581671
>chr18:2581989-2582380
>chr18:2583412-2583720
>chr18:2584036-2584479
>chr18:2584587-2584649
>chr18:2585308-2585677
>chr18:2586444-2586757
>chr18:2588841-2588898
>chr18:2589379-2589439
>chr18:2590302-2590716
>chr18:2590904-2591015
>chr18:2591704-2592086
>chr18:2592315-2592665
>chr18:2592971-2593421
>chr18:2593866-2594198
>chr18:2596231-2597224
>chr18:2597449-2597765
>chr18:2598292-2598664
>chr18:2599819-2599897
>chr18:2600324-2600934
>chr18:2601476-2601614
>chr18:2603343-2603393
>chr18:2603526-2603729
>chr18:2604339-2604702
>chr18:2605263-2605387
>chr18:2607930-2608082
>chr18:2608137-2608513
>chr18:2609377-2609520
>chr18:2611044-2611356
>chr18:2612259-2612586
>chr18:2613103-2613197
>chr18:2613778-2613847
>chr18:2613930-2614660
>chr18:2614982-2615647
>chr18:2616018-2616399
>chr18:2616707-2617323
>chr18:2617359-2617493
>chr18:2618161-2619304
>chr18:2619448-2620276
>chr18:2620373-2620681
>chr18:2620753-2621351
>chr18:2621723-2621787
>chr18:2621895-2622466
>chr18:2622523-2623099
>chr18:2623457-2623917
>chr18:2624184-2624479
>chr18:2624535-2624935
>chr18:2625133-2625205
>chr18:2625664-2625743
>chr18:2625954-2626970
>chr18:2627001-2627888
>chr18:2627938-2628018
>chr18:2628641-2628952
>chr18:2630503-2631416
>chr18:2632006-2634339
>chr18:2635993-2636298
>chr18:2637015-2637095
>chr18:2637558-2637836
>chr18:2638085-2638496
>chr18:2638573-2638907
>chr18:2639138-2639419
>chr18:2640293-2640610
>chr18:2640811-2641010
>chr18:2641231-2641526
>chr18:2642401-2642717
>chr18:2645290-2645959
>chr18:2646152-2647156
>chr18:2647338-2647407
>chr18:2647545-2647600
>chr18:2647929-2648190
>chr18:2648260-2648569
>chr18:2648865-2649190
>chr18:2649384-2649736
>chr18:2649798-2649874
>chr18:2650085-2650457
>chr18:2651216-2651508
>chr18:2651630-2652021
>chr18:2652502-2652651
>chr18:2653311-2653486
>chr18:2657625-2657708
>chr18:2657869-2658088
>chr18:2658767-2658975
>chr18:2659101-2659440
>chr18:2660046-2660390
>chr18:2660491-2660789
>chr18:2660859-2661339
>chr18:2661401-2661645
>chr18:2661847-2662700
>chr18:2663022-2663417
>chr18:2663684-2664054
>chr18:2665160-2665663
>chr18:2667585-2667672
>chr18:2667791-2668234
>chr18:2668899-2669463
>chr18:2670272-2670304
>chr18:2670481-2671243
>chr18:2671573-2671926
>chr18:2672214-2672515
>chr18:2672994-2673063
>chr18:2673405-2673567
>chr18:2675064-2675173
>chr18:2675256-2675571
>chr18:2676703-2676820
>chr18:2677360-2677931
>chr18:2678113-2678703
>chr18:2678759-2679153
>chr18:2679190-2679548
>chr18:2679650-2679828
>chr18:2680982-2681652
>chr18:2682290-2682628
>chr18:2683105-2683185
>chr18:2683846-2684077
>chr18:2684296-2684463
>chr18:2684541-2684769
>chr18:2685050-2685500
>chr18:2685581-2686399
>chr18:2689196-2690081
>chr18:2690152-2690238
>chr18:2690471-2690803
>chr18:2692258-2692448
>chr18:2693070-2693189
>chr18:2693271-2693954
>chr18:2695067-2695190
>chr18:2695286-2695621
>chr18:2695706-2695758
>chr18:2696337-2696586
>chr18:2696939-2697169
>chr18:2698545-2698690
>chr18:2699326-2699643
>chr18:2700478-2700630
>chr18:2701142-2701467
>chr18:2702177-2702264
>chr18:2702308-2702364
>chr18:2706771-2707218
>chr18:2707441-2707483
>chr18:2708349-2709302
>chr18:2709413-2709960
>chr18:2710111-2710375
>chr18:2710645-2711127
>chr18:2711292-2712482
>chr18:2712581-2712658
>chr18:2713213-2713295
>chr18:2713464-2714049
>chr18:2714139-2714719
>chr18:2714749-2714868
>chr18:2714950-2715065
>chr18:2715157-2715220
>chr18:2715279-2715345
>chr18:2715468-2715925
>chr18:2717340-2717618
>chr18:2718544-2718860
>chr18:2719133-2720130
>chr18:2720187-2720340
>chr18:2720775-2720926
>chr18:2721809-2721977
>chr18:2722221-2722339
>chr18:2724607-2724681
>chr18:2724743-2724803
>chr18:2725816-2725861
>chr18:2726055-2726302
>chr18:2726528-2726616
>chr18:2727035-2727120
>chr18:2727599-2727716
>chr18:2727787-2727904
>chr18:2728345-2728393
>chr18:2728901-2728961
>chr18:2729644-2730031
>chr18:2730150-2730476
>chr18:2731604-2732034
>chr18:2733324-2733396
>chr18:2734661-2735113
>chr18:2735152-2737747
>chr18:2739740-2739913
>chr18:2739936-2740526
>chr18:2740898-2740991
>chr18:2741050-2741089
>chr18:2742665-2743019
>chr18:2743265-2743324
>chr18:2744245-2744330
>chr18:2744432-2744616
>chr18:2744696-2744762
>chr18:2744807-2745339
>chr18:2745930-2746260
>chr18:2747150-2747513
>chr18:2747729-2747810
>chr18:2748330-2748700
>chr18:2749891-2750047
>chr18:2751407-2751500
>chr18:2751738-2752025
>chr18:2752423-2752531
>chr18:2753608-2753861
>chr18:2753927-2754071
>chr18:2754846-2754926
>chr18:2755030-2755858
>chr18:2756100-2756228
>chr18:2756601-2757053
>chr18:2757255-2757550
>chr18:2757791-2757972
>chr18:2758041-2758137
>chr18:2758205-2758265
>chr18:2758587-2758674
>chr18:2758786-2758824
>chr18:2759559-2759893
>chr18:2760312-2760375
>chr18:2760879-2760957
>chr18:2761090-2761475
>chr18:2761527-2761839
>chr18:2761924-2762009
>chr18:2762482-2762790
>chr18:2764127-2764172
>chr18:2764640-2764892
>chr18:2765998-2766300
>chr18:2766920-2767277
>chr18:2767482-2768098
>chr18:2768594-2768733
>chr18:2769062-2769233
>chr18:2769921-2769982
>chr18:2770576-2770928
>chr18:2772660-2772860
>chr18:2773641-2773949
>chr18:2774402-2774666
>chr18:2775065-2775227
>chr18:2776214-2776531
>chr18:2776928-2777072
>chr18:2777713-2777804
>chr18:2778589-2778654
>chr18:2778694-2778916
>chr18:2779673-2779853
>chr18:2779957-2780278
>chr18:2780681-2780724
>chr18:2781490-2781750
>chr18:2781907-2781992
>chr18:2782452-2782781
>chr18:2783118-2783158
>chr18:2783540-2783870
>chr18:2784843-2785044
>chr18:2785286-2785731
>chr18:2785818-2786712
>chr18:2786892-2787384
>chr18:2788340-2788394
>chr18:2788545-2788875
>chr18:2788996-2789331
>chr18:2789702-2789779
>chr18:2789895-2790217
>chr18:2790365-2790948
>chr18:2791265-2791572
>chr18:2792204-2792665
>chr18:2793370-2793694
>chr18:2794119-2794511
>chr18:2794920-2795366
>chr18:2796584-2796881
>chr18:2796937-2797073
>chr18:2797609-2797985
>chr18:2799192-2799273
>chr18:2799513-2799545
>chr18:2800450-2800642
>chr18:2801756-2801865
>chr18:2803149-2803244
>chr18:2803307-2803372
>chr18:2803790-2804051
>chr18:2804325-2804426
>chr18:2805284-2805328
>chr18:2806073-2806147
>chr18:2806608-2807271
>chr18:2807317-2807423
>chr18:2807615-2808150
>chr18:2808302-2811025
>chr18:2811050-2811199
>chr18:2811344-2811949
>chr18:2812175-2812259
>chr18:2812344-2812629
>chr18:2812747-2813012
>chr18:2813059-2813483
>chr18:2813663-2813881
>chr18:2814496-2814986
>chr18:2815083-2815192
>chr18:2815354-2815446
>chr18:2815642-2816022
>chr18:2816189-2816501
>chr18:2816667-2816743
>chr18:2816927-2817037
>chr18:2817308-2817346
>chr18:2817520-2818759
>chr18:2818836-2819160
>chr18:2819220-2819746
>chr18:2819794-2820198
>chr18:2820315-2820775
>chr18:2820904-2821127
>chr18:2821204-2821353
>chr18:2821440-2821721
>chr18:2821860-2822136
>chr18:2822339-2822792
>chr18:2822856-2823083
>chr18:2823136-2824797
>chr18:2824957-2825049
>chr18:2825190-2825370
>chr18:2825605-2825674
>chr18:2826156-2826443
>chr18:2827246-2827641
>chr18:2827668-2827780
>chr18:2828132-2828661
>chr18:2828922-2829011
>chr18:2829103-2830027
>chr18:2830664-2830968
>chr18:2831505-2831811
>chr18:2831916-2831979
>chr18:2832153-2833656
>chr18:2833701-2833745
>chr18:2833769-2840137
>chr18:2841113-2841374
>chr18:2842354-2842654
>chr18:2842979-2843268
>chr18:2843968-2844718
>chr18:2845635-2845962
>chr18:2847923-2848023
>chr18:2849891-2850243
>chr18:2850329-2850627
>chr18:2850807-2850867
>chr18:2851163-2851440
>chr18:2852517-2852822
>chr18:2854502-2854761
>chr18:2856110-2856267
>chr18:2858141-2868889
>chr18:2869475-2869815
>chr18:2869957-2870295
>chr18:2870818-2871121
>chr18:2871228-2871384
>chr18:2871859-2871946
>chr18:2872387-2872523
>chr18:2873125-2873759
>chr18:2874158-2874358
>chr18:2874479-2874536
>chr18:2875949-2876285
>chr18:2876480-2876815
>chr18:2877512-2878566
>chr18:2879337-2880040
>chr18:2881383-2881448
>chr18:2882433-2883083
>chr18:2883923-2884581
>chr18:2885505-2885821
>chr18:2887277-2887747
>chr18:2887790-2887948
>chr18:2888081-2888159
>chr18:2888426-2888750
>chr18:2889075-2889437
>chr18:2889602-2889819
>chr18:2890318-2890375
>chr18:2892775-2893071
>chr18:2893486-2893553
>chr18:2896089-2897034
>chr18:2897563-2897845
>chr18:2899463-2899804
>chr18:2900162-2900505
>chr18:2902451-2902481
>chr18:2903165-2903206
>chr18:2904206-2904360
>chr18:2905386-2905438
>chr18:2905484-2905928
>chr18:2907774-2907831
>chr18:2908236-2908314
>chr18:2908684-2908755
>chr18:2910948-2910986
>chr18:2911038-2911250
>chr18:2911544-2911653
>chr18:2912043-2912341
>chr18:2915543-2915831
>chr18:2920060-2920164
>chr18:2922243-2922582
>chr18:2923122-2923512
>chr18:2924534-2924587
>chr18:2925719-2926138
>chr18:2927392-2927446
>chr18:2928686-2928755
>chr18:2929452-2929499
>chr18:2929589-2929996
>chr18:2933843-2933883
>chr18:2935079-2935226
>chr18:2936448-2936882
>chr18:2937260-2937544
>chr18:2938232-2939198
>chr18:2940046-2940354
>chr18:2940919-2941119
>chr18:2941596-2941951
>chr18:2943127-2943260
>chr18:2943830-2943909
>chr18:2944254-2944653
>chr18:2944766-2944958
>chr18:2946318-2946447
>chr18:2948787-2949125
>chr18:2949762-2950181
>chr18:2952148-2952456
>chr18:2952801-2952874
>chr18:2954826-2954918
>chr18:2955209-2955325
>chr18:2955378-2956001
>chr18:2956115-2956145
>chr18:2956301-2956413
>chr18:2957272-2957505
>chr18:2957843-2958262
>chr18:2959808-2960175
>chr18:2962435-2962535
>chr18:2963970-2964638
>chr18:2965436-2965726
>chr18:2965892-2966298
>chr18:2967045-2967114
>chr18:2970725-2970780
>chr18:2971757-2972091
>chr18:2973367-2973451
>chr18:2973587-2974030
>chr18:2974047-2974376
>chr18:2974715-2975027
>chr18:2975334-2975613
>chr18:2976915-2977217
>chr18:2977475-2977530
>chr18:2977782-2978312
>chr18:2978489-2978689
>chr18:2979053-2979145
>chr18:2983652-2983890
>chr18:2985886-2985949
>chr18:2987657-2987761
>chr18:2987803-2988044
>chr18:2989314-2990059
>chr18:2990113-2990314
>chr18:2990428-2990604
>chr18:2990931-2990985
>chr18:2991263-2991396
>chr18:2991471-2993263
>chr18:2994440-2994751
>chr18:2996056-2996345
>chr18:2996462-2996778
>chr18:2996934-2997431
>chr18:2999173-2999757
>chr18:2999856-3000176
>chr18:3000941-3001004
>chr18:3001758-3001848
>chr18:3003422-3004486
>chr18:3005061-3005681
>chr18:3005794-3005908
>chr18:3006417-3007015
>chr18:3007136-3007535
>chr18:3008151-3008461
>chr18:3008688-3009779
>chr18:3009838-3009925
>chr18:3010000-3010030
>chr18:3011410-3011695
>chr18:3013282-3013403
>chr18:3013741-3014479
>chr18:3016445-3016700
>chr18:3017290-3017436
>chr18:3017987-3019139
>chr18:3019293-3019421
>chr18:3019931-3020019
>chr18:3020176-3020572
>chr18:3020816-3021558
>chr18:3021770-3022298
>chr18:3022337-3022505
>chr18:3022579-3022716
>chr18:3023011-3024246
>chr18:3024442-3024885
>chr18:3025008-3025354
>chr18:3025435-3025698
>chr18:3026519-3026829
>chr18:3028022-3028061
>chr18:3028149-3028364
>chr18:3028789-3029062
>chr18:3029996-3030849
>chr18:3030900-3031190
>chr18:3032387-3032699
>chr18:3033028-3033713
>chr18:3033787-3034102
>chr18:3034611-3034993
>chr18:3035322-3036493
>chr18:3036875-3037335
>chr18:3037974-3038923
>chr18:3039575-3039910
>chr18:3040416-3041303
>chr18:3042746-3043051
>chr18:3043553-3043893
>chr18:3044081-3044119
>chr18:3044188-3044760
>chr18:3045780-3046236
>chr18:3047195-3047926
>chr18:3048902-3049254
>chr18:3049344-3049410
>chr18:3049710-3050516
>chr18:3050636-3050674
>chr18:3051029-3051230
>chr18:3051855-3052150
>chr18:3052757-3053128
>chr18:3053903-3054289
>chr18:3054411-3054458
>chr18:3054615-3054948
>chr18:3054979-3055302
>chr18:3055774-3055886
>chr18:3056217-3056553
>chr18:3056721-3056771
>chr18:3057126-3057159
>chr18:3057801-3057917
>chr18:3058020-3058333
>chr18:3058656-3058716
>chr18:3058833-3059156
>chr18:3059570-3059720
>chr18:3060125-3060474
>chr18:3060958-3061292
>chr18:3063874-3064159
>chr18:3064547-3064866
>chr18:3065940-3066356
>chr18:3068187-3068396
>chr18:3068547-3068647
>chr18:3068806-3069109
>chr18:3070161-3070486
>chr18:3070732-3071144
>chr18:3071357-3071662
>chr18:3072000-3072675
>chr18:3072972-3073136
>chr18:3073530-3073811
>chr18:3073876-3074006
>chr18:3074283-3074423
>chr18:3074709-3075150
>chr18:3076063-3076372
>chr18:3076745-3077320
>chr18:3078039-3078343
>chr18:3078390-3078719
>chr18:3078842-3079141
>chr18:3080359-3080784
>chr18:3080845-3081154
>chr18:3081917-3082262
>chr18:3083352-3083749
>chr18:3085183-3085406
>chr18:3086784-3086860
>chr18:3087478-3087798
>chr18:3089334-3089521
>chr18:3089708-3089808
>chr18:3090215-3090526
>chr18:3090912-3091527
>chr18:3091720-3092036
>chr18:3092206-3092495
>chr18:3093563-3093618
>chr18:3094636-3094954
>chr18:3095264-3095604
>chr18:3096232-3096268
>chr18:3096350-3096410
>chr18:3096451-3096615
>chr18:3097407-3097709
>chr18:3098244-3098593
>chr18:3098976-3099125
>chr18:3101813-3102307
>chr18:3104737-3105056
>chr18:3105568-3105879
>chr18:3105971-3106373
>chr18:3106550-3106849
>chr18:3107071-3107422
>chr18:3107704-3107860
>chr18:3107933-3108062
>chr18:3108131-3108177
>chr18:3108548-3108867
>chr18:3108957-3109274
>chr18:3109730-3109904
>chr18:3109976-3110084
>chr18:3110773-3110822
>chr18:3110934-3111243
>chr18:3111486-3111863
>chr18:3113169-3113724
>chr18:3114367-3114798
>chr18:3116856-3117157
>chr18:3118365-3118638
>chr18:3120467-3120512
>chr18:3120638-3120705
>chr18:3121492-3121610
>chr18:3121771-3122180
>chr18:3122479-3122644
>chr18:3122701-3122804
>chr18:3123018-3123407
>chr18:3123453-3123702
>chr18:3123792-3124144
>chr18:3124288-3124646
>chr18:3125054-3125148
>chr18:3125473-3125582
>chr18:3125984-3126295
>chr18:3127249-3127628
>chr18:3128514-3128722
>chr18:3130030-3130345
>chr18:3130400-3130746
>chr18:3131622-3131784
>chr18:3131931-3132583
>chr18:3133808-3134254
>chr18:3134309-3134570
>chr18:3134943-3135353
>chr18:3135921-3136318
>chr18:3136387-3136831
>chr18:3136935-3137913
>chr18:3138880-3139134
>chr18:3140082-3140431
>chr18:3140864-3140911
>chr18:3140970-3141009
>chr18:3142193-3142583
>chr18:3142958-3143016
>chr18:3143063-3143149
>chr18:3143229-3143346
>chr18:3143554-3144693
>chr18:3144737-3145329
>chr18:3145368-3146395
>chr18:3146460-3146822
>chr18:3146890-3147187
>chr18:3147586-3147691
>chr18:3147899-3148075
>chr18:3148219-3148300
>chr18:3148358-3148402
>chr18:3148550-3148940
>chr18:3150046-3150368
>chr18:3150495-3150530
>chr18:3150797-3151170
>chr18:3151408-3151517
>chr18:3153404-3153459
>chr18:3154251-3154350
>chr18:3154695-3154880
>chr18:3155218-3155531
>chr18:3156561-3156912
>chr18:3157302-3157748
>chr18:3158015-3158272
>chr18:3158598-3158982
>chr18:3159074-3159108
>chr18:3159177-3159258
>chr18:3159409-3159535
>chr18:3159678-3159793
>chr18:3159841-3160742
>chr18:3162755-3163062
>chr18:3163386-3163751
>chr18:3163788-3164211
>chr18:3165095-3165247
>chr18:3166292-3166657
>chr18:3166742-3166839
>chr18:3167355-3167703
>chr18:3168284-3168590
>chr18:3169075-3169208
>chr18:3169402-3170571
>chr18:3171757-3171929
>chr18:3172509-3172816
>chr18:3176633-3177326
>chr18:3177414-3177773
>chr18:3178288-3178388
>chr18:3178869-3179175
>chr18:3179369-3179455
>chr18:3179975-3180176
>chr18:3180920-3181233
>chr18:3181729-3182064
>chr18:3182283-3182479
>chr18:3182897-3183234
>chr18:3183895-3184213
>chr18:3184526-3184651
>chr18:3185311-3185484
>chr18:3185930-3186214
>chr18:3186720-3187027
>chr18:3187876-3188139
>chr18:3188297-3188700
>chr18:3189365-3189688
>chr18:3191695-3192023
>chr18:3192982-3193385
>chr18:3193600-3193718
>chr18:3195726-3195798
>chr18:3197124-3197411
>chr18:3197561-3197903
>chr18:3198425-3198803
>chr18:3199553-3199855
>chr18:3200112-3200227
>chr18:3200410-3200568
>chr18:3200629-3202075
>chr18:3202177-3202312
>chr18:3202463-3202785
>chr18:3202980-3203629
>chr18:3203729-3204754
>chr18:3205160-3205686
>chr18:3205864-3205939
>chr18:3208219-3208533
>chr18:3208767-3208932
>chr18:3209789-3209984
>chr18:3210823-3210910
>chr18:3211547-3211648
>chr18:3214141-3214244
>chr18:3214535-3214844
>chr18:3215404-3215637
>chr18:3215980-3216322
>chr18:3216835-3216938
>chr18:3217023-3217185
>chr18:3217703-3217859
>chr18:3221027-3221327
>chr18:3222011-3222080
>chr18:3222858-3223309
>chr18:3223514-3223621
>chr18:3224056-3224320
>chr18:3224631-3225291
>chr18:3226787-3226825
>chr18:3227161-3228016
>chr18:3228814-3228892
>chr18:3229681-3230011
>chr18:3230125-3230380
>chr18:3230518-3230729
>chr18:3230777-3230942
>chr18:3231527-3231848
>chr18:3231984-3232328
>chr18:3232381-3232616
>chr18:3232740-3232829
>chr18:3234903-3235061
>chr18:3237132-3238341
>chr18:3238606-3238673
>chr18:3238752-3238899
>chr18:3239056-3239092
>chr18:3239422-3239796
>chr18:3239998-3240050
>chr18:3240231-3242991
>chr18:3243783-3243868
>chr18:3244093-3244237
>chr18:3244327-3244451
>chr18:3244498-3245021
>chr18:3245062-3245374
>chr18:3245610-3245653
>chr18:3245709-3245764
>chr18:3248865-3248950
>chr18:3249623-3249933
>chr18:3250075-3250256
>chr18:3254503-3254681
>chr18:3255088-3255145
>chr18:3257017-3257375
>chr18:3258094-3258382
>chr18:3259111-3259152
>chr18:3260143-3260704
>chr18:3263886-3264019
>chr18:3264249-3264827
>chr18:3267577-3268176
>chr18:3268780-3268816
>chr18:3270658-3270977
>chr18:3271706-3271752
>chr18:3271894-3272062
>chr18:3272227-3272322
>chr18:3272511-3272656
>chr18:3272810-3272892
>chr18:3273519-3273648
>chr18:3274282-3274319
>chr18:3274400-3275050
>chr18:3275086-3275585
>chr18:3276762-3277249
>chr18:3278014-3278257
>chr18:3279693-3279753
>chr18:3280505-3280838
>chr18:3281300-3281368
>chr18:3281850-3282001
>chr18:3282349-3282570
>chr18:3284809-3285225
>chr18:3286123-3286520
>chr18:3286809-3289447
>chr18:3289513-3291917
>chr18:3292016-3292352
>chr18:3292579-3293113
>chr18:3293269-3293592
>chr18:3296105-3296577
>chr18:3297193-3297310
>chr18:3297409-3297602
>chr18:3297712-3298800
>chr18:3298839-3299416
>chr18:3299566-3304232
>chr18:3304263-3304598
>chr18:3304641-3304894
>chr18:3305156-3305452
>chr18:3307129-3307188
>chr18:3307272-3307431
>chr18:3307626-3307697
>chr18:3307745-3308036
>chr18:3308127-3308449
>chr18:3308828-3309682
>chr18:3310162-3310624
>chr18:3310715-3310785
>chr18:3311071-3311477
>chr18:3311882-3312742
>chr18:3312778-3313274
>chr18:3313622-3313732
>chr18:3313977-3314074
>chr18:3314153-3314300
>chr18:3315160-3316169
>chr18:3316277-3317341
>chr18:3317400-3318252
>chr18:3318286-3319002
>chr18:3320937-3320982
>chr18:3321991-3322705
>chr18:3323099-3323416
>chr18:3324654-3324736
>chr18:3325552-3326251
>chr18:3326332-3326407
>chr18:3326501-3326797
>chr18:3328420-3328477
>chr18:3330155-3330253
>chr18:3330303-3330338
>chr18:3330397-3330672
>chr18:3330898-3330965
>chr18:3331044-3331182
>chr18:3331796-3332112
>chr18:3333509-3333875
>chr18:3334925-3335057
>chr18:3335248-3336420
>chr18:3336539-3336917
>chr18:3337176-3337625
>chr18:3337833-3337947
>chr18:3338408-3338569
>chr18:3339142-3339331
>chr18:3339553-3339698
>chr18:3339824-3339937
>chr18:3340884-3341283
>chr18:3341493-3342063
>chr18:3342861-3343004
>chr18:3344240-3344602
>chr18:3346744-3347149
>chr18:3347736-3347803
>chr18:3348379-3348463
>chr18:3348502-3348540
>chr18:3348709-3349040
>chr18:3349122-3350146
>chr18:3350777-3351111
>chr18:3351707-3351787
>chr18:3351864-3352186
>chr18:3353101-3353218
>chr18:3353344-3353786
>chr18:3354958-3355269
>chr18:3355310-3355621
>chr18:3355744-3356804
>chr18:3356879-3357153
>chr18:3357198-3357345
>chr18:3357423-3357997
>chr18:3358645-3358697
>chr18:3359536-3359646
>chr18:3360062-3360128
>chr18:3361085-3361417
>chr18:3362386-3362717
>chr18:3362777-3363038
>chr18:3363797-3364323
>chr18:3364417-3364724
>chr18:3364794-3365108
>chr18:3365593-3365638
>chr18:3366025-3366145
>chr18:3366268-3366729
>chr18:3367385-3367490
>chr18:3367521-3367631
>chr18:3367655-3367735
>chr18:3368733-3369835
>chr18:3370016-3370144
>chr18:3371303-3371364
>chr18:3371687-3372027
>chr18:3372195-3372283
>chr18:3372983-3373019
>chr18:3373271-3373442
>chr18:3373580-3373681
>chr18:3375430-3375600
>chr18:3375882-3375977
>chr18:3376178-3376411
>chr18:3376452-3376572
>chr18:3376729-3377177
>chr18:3377312-3377735
>chr18:3377926-3377999
>chr18:3378087-3378180
>chr18:3378294-3378885
>chr18:3378933-3379062
>chr18:3379118-3379414
>chr18:3380160-3380654
>chr18:3380923-3381274
>chr18:3381327-3381550
>chr18:3381681-3381726
>chr18:3381833-3382110
>chr18:3383018-3383220
>chr18:3383437-3383565
>chr18:3383759-3384386
>chr18:3384792-3384958
>chr18:3385999-3386101
>chr18:3386488-3386734
>chr18:3386827-3387184
>chr18:3387603-3387746
>chr18:3387896-3388059
>chr18:3388343-3388646
>chr18:3388913-3389084
>chr18:3389938-3389993
>chr18:3390623-3390953
>chr18:3391030-3391417
>chr18:3393386-3393840
>chr18:3393911-3394029
>chr18:3394183-3394380
>chr18:3394821-3394889
>chr18:3395314-3395422
>chr18:3395667-3396413
>chr18:3396478-3396786
>chr18:3398257-3398527
>chr18:3398693-3399045
>chr18:3399206-3399463
>chr18:3399951-3400332
>chr18:3400556-3400938
>chr18:3401415-3401735
>chr18:3402999-3403368
>chr18:3403613-3403769
>chr18:3404369-3404713
>chr18:3404856-3405201
>chr18:3405453-3405591
>chr18:3406259-3406843
>chr18:3407582-3408213
>chr18:3408260-3408493
>chr18:3408706-3409629
>chr18:3410627-3410950
>chr18:3412812-3413040
>chr18:3413186-3413235
>chr18:3413534-3413784
>chr18:3414048-3414147
>chr18:3414765-3414926
>chr18:3416230-3417007
>chr18:3417126-3417459
>chr18:3417679-3417973
>chr18:3418333-3418632
>chr18:3418766-3419106
>chr18:3419472-3419566
>chr18:3419702-3420728
>chr18:3420972-3421169
>chr18:3421218-3421810
>chr18:3421900-3422350
>chr18:3422414-3423072
>chr18:3423258-3423879
>chr18:3424159-3424306
>chr18:3424616-3425740
>chr18:3426158-3426473
>chr18:3426630-3426702
>chr18:3426912-3427948
>chr18:3428011-3428077
>chr18:3428341-3429351
>chr18:3429475-3429534
>chr18:3429597-3429802
>chr18:3429868-3430879
>chr18:3431160-3431588
>chr18:3431700-3431799
>chr18:3431842-3432232
>chr18:3432454-3432632
>chr18:3432748-3433369
>chr18:3433466-3433573
>chr18:3433647-3433874
>chr18:3434100-3434743
>chr18:3435160-3435502
>chr18:3435780-3436032
>chr18:3436531-3437148
>chr18:3437784-3438114
>chr18:3438348-3438402
>chr18:3439090-3439126
>chr18:3439171-3439304
>chr18:3439340-3439670
>chr18:3439752-3440035
>chr18:3440096-3440355
>chr18:3441370-3441437
>chr18:3441475-3441586
>chr18:3442622-3442813
>chr18:3442971-3443018
>chr18:3443258-3443317
>chr18:3443373-3443676
>chr18:3443718-3444784
>chr18:3445033-3445108
>chr18:3445398-3445772
>chr18:3446092-3446485
>chr18:3450960-3451001
>chr18:3453118-3453225
>chr18:3453396-3453714
>chr18:3459954-3460687
>chr18:3460907-3460993
>chr18:3461104-3461322
>chr18:3461651-3461771
>chr18:3462520-3462618
>chr18:3463593-3463940
>chr18:3464249-3464635
>chr18:3464701-3465734
>chr18:3467561-3468143
>chr18:3468248-3468636
>chr18:3469207-3469521
>chr18:3470101-3470408
>chr18:3470896-3471217
>chr18:3471799-3472484
>chr18:3472598-3475472
>chr18:3475530-3476810
>chr18:3476973-3477429
>chr18:3479352-3479635
>chr18:3479877-3480147
>chr18:3480565-3481023
>chr18:3481433-3481690
>chr18:3481841-3481947
>chr18:3482752-3483219
>chr18:3483310-3483351
>chr18:3484153-3484754
>chr18:3484898-3485016
>chr18:3486079-3486443
>chr18:3487539-3487679
>chr18:3487823-3487995
>chr18:3488071-3488157
>chr18:3488246-3490072
>chr18:3490372-3490757
>chr18:3490999-3491054
>chr18:3491609-3491868
>chr18:3495058-3495394
>chr18:3499123-3499186
>chr18:3500886-3501225
>chr18:3503811-3504219
>chr18:3504286-3504672
>chr18:3505244-3505645
>chr18:3505945-3506632
>chr18:3507188-3507555
>chr18:3507703-3508056
>chr18:3508267-3508419
>chr18:3511268-3511328
>chr18:3511618-3511769
>chr18:3512841-3513445
>chr18:3514091-3514297
>chr18:3514578-3516485
>chr18:3516548-3517080
>chr18:3517140-3517400
>chr18:3517465-3518543
>chr18:3519552-3520110
>chr18:3520418-3520772
>chr18:3522037-3522432
>chr18:3522569-3522898
>chr18:3523069-3524775
>chr18:3525383-3525701
>chr18:3527538-3528024
>chr18:3529090-3529156
>chr18:3529277-3529453
>chr18:3530112-3530492
>chr18:3531096-3532155
>chr18:3532258-3532653
>chr18:3532777-3533272
>chr18:3533550-3533844
>chr18:3534650-3534995
>chr18:3535044-3535131
>chr18:3535417-3536063
>chr18:3536158-3536535
>chr18:3537052-3537826
>chr18:3540176-3540503
>chr18:3541197-3541318
>chr18:3543148-3543467
>chr18:3544040-3545313
>chr18:3545521-3545811
>chr18:3545870-3546449
>chr18:3546535-3546760
>chr18:3546832-3546937
>chr18:3546993-3548062
>chr18:3548166-3549105
>chr18:3549343-3549640
>chr18:3549815-3550723
>chr18:3550750-3552104
>chr18:3553520-3553917
>chr18:3555525-3555859
>chr18:3556103-3556226
>chr18:3556289-3556355
>chr18:3556415-3558051
>chr18:3558122-3559596
>chr18:3559634-3563396
>chr18:3563437-3563840
>chr18:3563982-3564135
>chr18:3564251-3564325
>chr18:3564516-3564645
>chr18:3565122-3565443
>chr18:3565551-3565913
>chr18:3566298-3566470
>chr18:3567030-3567101
>chr18:3567919-3568208
>chr18:3568610-3569359
>chr18:3569881-3570216
>chr18:3570257-3570548
>chr18:3570644-3570978
>chr18:3571213-3571817
>chr18:3572077-3572205
>chr18:3572407-3572787
>chr18:3573088-3573518
>chr18:3573615-3574002
>chr18:3574765-3575138
>chr18:3576238-3577150
>chr18:3578077-3578127
>chr18:3578348-3578664
>chr18:3579144-3579513
>chr18:3580484-3580591
>chr18:3581106-3581218
>chr18:3582815-3583422
>chr18:3583663-3583954
>chr18:3584203-3584280
>chr18:3584752-3585051
>chr18:3585650-3585805
>chr18:3587062-3587890
>chr18:3588169-3588827
>chr18:3588893-3589225
>chr18:3589906-3590216
>chr18:3590362-3590411
>chr18:3590571-3591000
>chr18:3591410-3591728
>chr18:3592515-3593019
>chr18:3596112-3596489
>chr18:3598062-3598364
>chr18:3598429-3599089
>chr18:3599608-3600136
>chr18:3600230-3600565
>chr18:3600640-3601407
>chr18:3601556-3602046
>chr18:3602305-3602625
>chr18:3604438-3604487
>chr18:3605760-3605809
>chr18:3606689-3606794
>chr18:3606863-3607151
>chr18:3607184-3607463
>chr18:3608039-3608352
>chr18:3608810-3609323
>chr18:3609771-3610098
>chr18:3610159-3610219
>chr18:3610331-3610879
>chr18:3610979-3611205
>chr18:3612093-3612210
>chr18:3612828-3613170
>chr18:3613361-3613624
>chr18:3613917-3614235
>chr18:3614554-3615256
>chr18:3616447-3616791
>chr18:3617290-3617705
>chr18:3617748-3618067
>chr18:3618577-3619231
>chr18:3619796-3619992
>chr18:3620162-3620341
>chr18:3620395-3620433
>chr18:3620540-3620847
>chr18:3621120-3621192
>chr18:3621335-3621992
>chr18:3622111-3622401
>chr18:3622770-3623095
>chr18:3623496-3623805
>chr18:3626008-3626594
>chr18:3626602-3626998
>chr18:3627110-3627248
>chr18:3627665-3628516
>chr18:3629102-3629788
>chr18:3630016-3630249
>chr18:3630358-3630400
>chr18:3630498-3630557
>chr18:3630846-3631350
>chr18:3631437-3632079
>chr18:3632180-3632602
>chr18:3633107-3633428
>chr18:3634172-3634350
>chr18:3635131-3635452
>chr18:3636408-3637052
>chr18:3637420-3637800
>chr18:3637936-3638562
>chr18:3639065-3639418
>chr18:3639740-3640077
>chr18:3640868-3641009
>chr18:3641106-3641637
>chr18:3642171-3642409
>chr18:3643225-3643686
>chr18:3644025-3644069
>chr18:3644387-3644714
>chr18:3644792-3645375
>chr18:3646107-3646431
>chr18:3646551-3647441
>chr18:3647486-3647767
>chr18:3647799-3647838
>chr18:3650030-3650491
>chr18:3650799-3651389
>chr18:3651508-3652197
>chr18:3652320-3652649
>chr18:3656732-3657048
>chr18:3657595-3657906
>chr18:3658227-3658321
>chr18:3659212-3659317
>chr18:3659564-3659913
>chr18:3660137-3660332
>chr18:3661058-3661178
>chr18:3661531-3661886
>chr18:3662218-3662252
>chr18:3662983-3663278
>chr18:3663785-3663893
>chr18:3663941-3664281
>chr18:3665196-3665309
>chr18:3666720-3667361
>chr18:3668286-3668538
>chr18:3668692-3669021
>chr18:3669233-3669438
>chr18:3669774-3670067
>chr18:3671049-3671104
>chr18:3671432-3671482
>chr18:3672132-3672633
>chr18:3673549-3674622
>chr18:3674737-3675466
>chr18:3675734-3676495
>chr18:3677640-3678268
>chr18:3678964-3679242
>chr18:3679646-3679993
>chr18:3680500-3680818
>chr18:3681646-3682437
>chr18:3682842-3683161
>chr18:3684161-3684474
>chr18:3685272-3685751
>chr18:3685889-3686212
>chr18:3687007-3687162
>chr18:3687534-3687588
>chr18:3687871-3688222
>chr18:3688474-3688694
>chr18:3690141-3690378
>chr18:3691161-3691466
>chr18:3691628-3691985
>chr18:3693094-3693388
>chr18:3693885-3701185
>chr18:3701976-3702318
>chr18:3704258-3704676
>chr18:3705608-3706300
>chr18:3707317-3707630
>chr18:3707963-3708310
>chr18:3708857-3709083
>chr18:3711550-3711963
>chr18:3714656-3714937
>chr18:3716263-3716562
>chr18:3716818-3717012
>chr18:3718161-3718325
>chr18:3718562-3719803
>chr18:3720760-3721057
>chr18:3721792-3721889
>chr18:3722860-3722898
>chr18:3723013-3723095
>chr18:3724012-3724325
>chr18:3724459-3724947
>chr18:3726412-3726481
>chr18:3727110-3727249
>chr18:3728299-3728340
>chr18:3729554-3729704
>chr18:3730133-3730315
>chr18:3731102-3731237
>chr18:3731408-3731792
>chr18:3732471-3732675
>chr18:3733344-3733406
>chr18:3734232-3734502
>chr18:3735120-3735544
>chr18:3736316-3736372
>chr18:3736730-3739796
>chr18:3740238-3740324
>chr18:3740459-3740536
>chr18:3740695-3741669
>chr18:3741824-3742089
>chr18:3742908-3743022
>chr18:3743322-3743977
>chr18:3744113-3744239
>chr18:3744547-3745177
>chr18:3745271-3745362
>chr18:3745607-3745991
>chr18:3746259-3746334
>chr18:3746730-3746795
>chr18:3747038-3747227
>chr18:3749081-3749460
>chr18:3749899-3750547
>chr18:3751272-3752991
>chr18:3753875-3754946
>chr18:3755114-3755278
>chr18:3755398-3755570
>chr18:3755603-3755726
>chr18:3755897-3756558
>chr18:3756613-3756911
>chr18:3757125-3757442
>chr18:3757559-3757638
>chr18:3757842-3758119
>chr18:3758295-3758377
>chr18:3761065-3761403
>chr18:3761478-3761923
>chr18:3763002-3763526
>chr18:3763654-3763998
>chr18:3765116-3766031
>chr18:3766313-3766370
>chr18:3766406-3766442
>chr18:3766915-3767138
>chr18:3767341-3767567
>chr18:3767656-3767952
>chr18:3768002-3768251
>chr18:3768356-3769389
>chr18:3769499-3769840
>chr18:3769874-3769937
>chr18:3772087-3772536
>chr18:3774967-3775012
>chr18:3775256-3775769
>chr18:3776678-3777196
>chr18:3778151-3778461
>chr18:3779223-3779426
>chr18:3779767-3780311
>chr18:3780419-3780489
>chr18:3780594-3781128
>chr18:3781281-3781643
>chr18:3781749-3781831
>chr18:3781959-3782001
>chr18:3782145-3782440
>chr18:3782770-3783103
>chr18:3783205-3783714
>chr18:3783960-3784012
>chr18:3785136-3785249
>chr18:3785348-3785414
>chr18:3785837-3785892
>chr18:3786128-3786254
>chr18:3787194-3787521
>chr18:3790248-3790597
>chr18:3791501-3791555
>chr18:3791760-3791933
>chr18:3792191-3792483
>chr18:3793957-3794052
>chr18:3795272-3795756
>chr18:3796911-3797351
>chr18:3797410-3797594
>chr18:3797779-3798133
>chr18:3798278-3798339
>chr18:3798883-3799170
>chr18:3799505-3799577
>chr18:3800639-3800757
>chr18:3800894-3801284
>chr18:3801950-3802279
>chr18:3803948-3804292
>chr18:3805127-3805171
>chr18:3806208-3806254
>chr18:3806525-3806596
>chr18:3807373-3807486
>chr18:3807579-3807799
>chr18:3809351-3809506
>chr18:3810755-3811120
>chr18:3812427-3812534
>chr18:3812844-3812908
>chr18:3813192-3813462
>chr18:3814274-3814846
>chr18:3816601-3816721
>chr18:3818329-3818899
>chr18:3819026-3819276
>chr18:3820925-3821320
>chr18:3822871-3822989
>chr18:3823568-3823632
>chr18:3823695-3824021
>chr18:3825251-3825633
>chr18:3825720-3826303
>chr18:3826360-3826419
>chr18:3828303-3828806
>chr18:3829694-3829757
>chr18:3830277-3830593
>chr18:3831331-3831396
>chr18:3833082-3833603
>chr18:3834016-3834354
>chr18:3835360-3835671
>chr18:3837559-3837886
>chr18:3838616-3838819
>chr18:3840244-3840630
>chr18:3840697-3840815
>chr18:3842019-3842177
>chr18:3842331-3842434
>chr18:3843618-3843677
>chr18:3846412-3846996
>chr18:3847448-3847550
>chr18:3847841-3848167
>chr18:3848267-3848332
>chr18:3850077-3850406
>chr18:3851605-3851700
>chr18:3851941-3852038
>chr18:3852112-3852188
>chr18:3852854-3852950
>chr18:3853113-3853605
>chr18:3853685-3853789
>chr18:3853890-3854011
>chr18:3854999-3855459
>chr18:3855586-3855934
>chr18:3856521-3856873
>chr18:3858461-3858571
>chr18:3859421-3859700
>chr18:3859812-3860170
>chr18:3860725-3860767
>chr18:3861627-3861702
>chr18:3863000-3863075
>chr18:3863133-3863224
>chr18:3866826-3867160
>chr18:3869280-3869582
>chr18:3870581-3870655
>chr18:3871191-3871244
>chr18:3874264-3874325
>chr18:3874484-3874565
>chr18:3875568-3875664
>chr18:3876879-3876936
>chr18:3878436-3878495
>chr18:3880203-3880493
>chr18:3880651-3881337
>chr18:3881629-3881938
>chr18:3882258-3882550
>chr18:3882936-3883283
>chr18:3885134-3885190
>chr18:3886272-3886613
>chr18:3887158-3887209
>chr18:3887824-3888174
>chr18:3890722-3890890
>chr18:3891001-3891041
>chr18:3891711-3892247
>chr18:3892340-3892392
>chr18:3892829-3894773
>chr18:3895259-3895348
>chr18:3896131-3896200
>chr18:3896788-3897168
>chr18:3897527-3897564
>chr18:3897716-3898242
>chr18:3898342-3898471
>chr18:3898906-3898935
>chr18:3901348-3901385
>chr18:3902439-3902539
>chr18:3904972-3905405
>chr18:3906980-3907097
>chr18:3911920-3911985
>chr18:3912504-3912614
>chr18:3913096-3913394
>chr18:3914067-3914558
>chr18:3914601-3915226
>chr18:3915896-3915968
>chr18:3916923-3917019
>chr18:3917051-3917282
>chr18:3918353-3918414
>chr18:3920059-3920294
>chr18:3922867-3923164
>chr18:3923277-3923466
>chr18:3924680-3924778
>chr18:3924944-3925254
>chr18:3926176-3926739
>chr18:3927200-3927235
>chr18:3928809-3929239
>chr18:3931981-3932024
>chr18:3934383-3934423
>chr18:3937204-3937575
>chr18:3939146-3939517
>chr18:3941647-3941979
>chr18:3943689-3944057
>chr18:3944173-3944542
>chr18:3945083-3945241
>chr18:3945660-3945821
>chr18:3948611-3949027
>chr18:3950580-3950629
>chr18:3951445-3951973
>chr18:3953211-3953371
>chr18:3953410-3953761
>chr18:3955336-3955761
>chr18:3955834-3956181
>chr18:3956328-3956953
>chr18:3956994-3957093
>chr18:3957154-3957493
>chr18:3957631-3957704
>chr18:3957884-3958228
>chr18:3958269-3958319
>chr18:3959378-3959871
>chr18:3960412-3960604
>chr18:3960704-3960739
>chr18:3963953-3964019
>chr18:3965659-3965949
>chr18:3966876-3966929
>chr18:3967246-3967283
>chr18:3972128-3972194
>chr18:3972222-3972585
>chr18:3973823-3973862
>chr18:3973971-3974347
>chr18:3974773-3976457
>chr18:3976627-3976703
>chr18:3976865-3976941
>chr18:3977050-3977705
>chr18:3977992-3978043
>chr18:3978978-3979481
>chr18:3979666-3980240
>chr18:3980717-3981009
>chr18:3982425-3982512
>chr18:3983064-3983205
>chr18:3984076-3984232
>chr18:3986384-3986584
>chr18:3987883-3988215
>chr18:3988299-3988793
>chr18:3989619-3990694
>chr18:3990957-3991217
>chr18:3991912-3991950
>chr18:3992392-3992701
>chr18:3993469-3993548
>chr18:3996048-3996217
>chr18:3996277-3996375
>chr18:3996574-3996671
>chr18:3997024-3997098
>chr18:3997515-3997597
>chr18:3997652-3997950
>chr18:3998120-3998174
>chr18:3999083-3999220
>chr18:3999599-3999656
>chr18:3999803-4000121
>chr18:4000968-4001141
>chr18:4002313-4002668
>chr18:4004894-4004954
>chr18:4006614-4006950
>chr18:4007340-4007687
>chr18:4008126-4008291
>chr18:4008904-4009207
>chr18:4009985-4010000
>chr18:4010283-4010584
>chr18:4010889-4011210
>chr18:4011525-4011892
>chr18:4012595-4013004
>chr18:4014070-4014341
>chr18:4014550-4014724
>chr18:4016182-4016213
>chr18:4016953-4017016
>chr18:4017156-4017237
>chr18:4018604-4018649
>chr18:4019798-4020975
>chr18:4021024-4021252
>chr18:4021332-4021944
>chr18:4022125-4022187
>chr18:4022412-4022436
>chr18:4025263-4025515
>chr18:4027202-4027548
>chr18:4029005-4029484
>chr18:4029949-4030552
>chr18:4030620-4030951
>chr18:4031034-4031080
>chr18:4033698-4034331
>chr18:4034927-4035404
>chr18:4037669-4037973
>chr18:4038629-4038692
>chr18:4038851-4038935
>chr18:4040168-4040293
>chr18:4041113-4041167
>chr18:4042469-4042784
>chr18:4044454-4044895
>chr18:4045370-4045637
>chr18:4045808-4046003
>chr18:4047778-4048083
>chr18:4048211-4048392
>chr18:4048936-4049248
>chr18:4049798-4049987
>chr18:4051202-4053959
>chr18:4055260-4055634
>chr18:4056993-4057668
>chr18:4058669-4058729
>chr18:4058841-4059058
>chr18:4059441-4059885
>chr18:4059967-4060011
>chr18:4060276-4060336
>chr18:4060760-4060939
>chr18:4061137-4061209
>chr18:4061246-4061617
>chr18:4061682-4062908
>chr18:4063428-4063491
>chr18:4063552-4063747
>chr18:4063842-4063916
>chr18:4064265-4068076
>chr18:4068270-4068451
>chr18:4069177-4069278
>chr18:4069377-4069840
>chr18:4069957-4070300
>chr18:4070378-4070405
>chr18:4070458-4070520
>chr18:4070614-4070666
>chr18:4071181-4071418
>chr18:4072373-4072875
>chr18:4073884-4073937
>chr18:4075991-4076027
>chr18:4076641-4076929
>chr18:4077347-4077785
>chr18:4079250-4079722
>chr18:4080406-4080735
>chr18:4080877-4081331
>chr18:4081443-4081544
>chr18:4081627-4081698
>chr18:4081778-4082539
>chr18:4082670-4082777
>chr18:4082888-4082933
>chr18:4083729-4083809
>chr18:4083876-4084032
>chr18:4084415-4084515
>chr18:4085859-4085916
>chr18:4086661-4087127
>chr18:4087218-4087685
>chr18:4087946-4088188
>chr18:4088693-4091484
>chr18:4092886-4092981
>chr18:4094539-4094930
>chr18:4096022-4096383
>chr18:4097907-4098220
>chr18:4098643-4098739
>chr18:4099199-4099391
>chr18:4099529-4100418
>chr18:4100524-4100985
>chr18:4101042-4101283
>chr18:4101345-4101655
>chr18:4101876-4101943
>chr18:4103107-4103189
>chr18:4104122-4104210
>chr18:4104699-4104734
>chr18:4105000-4105077
>chr18:4105741-4106135
>chr18:4109861-4109986
>chr18:4110019-4110089
>chr18:4110146-4110340
>chr18:4110603-4110840
>chr18:4111135-4111608
>chr18:4111642-4112437
>chr18:4112601-4114667
>chr18:4114772-4115083
>chr18:4115454-4115792
>chr18:4116103-4116199
>chr18:4116337-4116472
>chr18:4116659-4116820
>chr18:4116926-4117059
>chr18:4117140-4117370
>chr18:4119079-4119398
>chr18:4120687-4120858
>chr18:4121191-4121249
>chr18:4121364-4121662
>chr18:4121880-4121975
>chr18:4123406-4123448
>chr18:4125611-4125673
>chr18:4126511-4126577
>chr18:4127257-4127351
>chr18:4127432-4127479
>chr18:4128162-4128398
>chr18:4131487-4131518
>chr18:4131926-4131976
>chr18:4132428-4132536
>chr18:4135459-4138407
>chr18:4138453-4138530
>chr18:4138566-4141247
>chr18:4141455-4141570
>chr18:4141651-4142089
>chr18:4142921-4143679
>chr18:4143823-4143893
>chr18:4143963-4144036
>chr18:4144142-4144326
>chr18:4144359-4144623
>chr18:4147552-4147656
>chr18:4147920-4148134
>chr18:4149532-4149846
>chr18:4150368-4150752
>chr18:4151834-4152027
>chr18:4154079-4154383
>chr18:4156339-4156403
>chr18:4158411-4158467
>chr18:4159457-4159489
>chr18:4161052-4161572
>chr18:4162350-4162461
>chr18:4164387-4164855
>chr18:4165047-4165161
>chr18:4165258-4165420
>chr18:4165460-4165514
>chr18:4165800-4167147
>chr18:4167190-4167253
>chr18:4167300-4167393
>chr18:4167906-4168061
>chr18:4168489-4169114
>chr18:4169176-4169311
>chr18:4170665-4170733
>chr18:4171249-4171593
>chr18:4172022-4172137
>chr18:4174273-4176181
>chr18:4177452-4177979
>chr18:4178198-4178417
>chr18:4179555-4179618
>chr18:4182618-4182675
>chr18:4183461-4183603
>chr18:4185144-4186974
>chr18:4187000-4187362
>chr18:4187399-4187470
>chr18:4187685-4188083
>chr18:4188248-4188822
>chr18:4189543-4189985
>chr18:4190022-4190169
>chr18:4190264-4190442
>chr18:4190507-4190719
>chr18:4190828-4190976
>chr18:4191934-4191973
>chr18:4193890-4194384
>chr18:4194800-4195064
>chr18:4195536-4195866
>chr18:4196740-4197224
>chr18:4197934-4198272
>chr18:4200370-4200412
>chr18:4200570-4200679
>chr18:4201018-4202497
>chr18:4202987-4203272
>chr18:4203639-4203692
>chr18:4205466-4205775
>chr18:4207095-4207490
>chr18:4208230-4208302
>chr18:4208711-4208849
>chr18:4210279-4210390
>chr18:4212342-4212506
>chr18:4212523-4212667
>chr18:4212999-4213087
>chr18:4214165-4214247
>chr18:4216004-4216392
>chr18:4216727-4216769
>chr18:4217436-4220215
>chr18:4220858-4221138
>chr18:4221275-4221376
>chr18:4222928-4223255
>chr18:4224010-4224270
>chr18:4224416-4224770
>chr18:4224817-4224935
>chr18:4224979-4225174
>chr18:4225326-4226142
>chr18:4226184-4226323
>chr18:4226425-4227196
>chr18:4227255-4227436
>chr18:4227459-4228704
>chr18:4228803-4230968
>chr18:4233010-4233079
>chr18:4233247-4233347
>chr18:4234523-4234642
>chr18:4234921-4235018
>chr18:4235681-4236234
>chr18:4236834-4236891
>chr18:4237996-4238154
>chr18:4240192-4240306
>chr18:4241314-4241354
>chr18:4241829-4241971
>chr18:4243166-4243226
>chr18:4244324-4244389
>chr18:4247049-4247325
>chr18:4247487-4247796
>chr18:4249560-4249929
>chr18:4253422-4253713
>chr18:4255465-4255523
>chr18:4255757-4255812
>chr18:4256179-4256435
>chr18:4257593-4258027
>chr18:4258089-4258349
>chr18:4258511-4258714
>chr18:4260405-4260592
>chr18:4262904-4263226
>chr18:4263408-4263497
>chr18:4265076-4266175
>chr18:4267590-4267752
>chr18:4267942-4267981
>chr18:4269291-4269660
>chr18:4272007-4272075
>chr18:4272761-4272828
>chr18:4273031-4273180
>chr18:4273470-4274146
>chr18:4274232-4274458
>chr18:4274948-4274995
>chr18:4275325-4275376
>chr18:4275650-4275702
>chr18:4276345-4276698
>chr18:4276888-4276946
>chr18:4278274-4278948
>chr18:4281224-4281562
>chr18:4281973-4282415
>chr18:4284032-4284215
>chr18:4285501-4285772
>chr18:4285820-4285946
>chr18:4287197-4287908
>chr18:4288060-4288208
>chr18:4288648-4288679
>chr18:4289671-4289745
>chr18:4290925-4291016
>chr18:4292257-4292323
>chr18:4292433-4292558
>chr18:4293864-4293947
>chr18:4294411-4295191
>chr18:4295929-4295963
>chr18:4297738-4297789
>chr18:4298290-4299152
>chr18:4299365-4299419
>chr18:4299604-4299721
>chr18:4300949-4302990
>chr18:4303079-4303163
>chr18:4304148-4304312
>chr18:4304364-4304431
>chr18:4304606-4304954
>chr18:4305244-4305573
>chr18:4305995-4306121
>chr18:4306375-4306562
>chr18:4307384-4308019
>chr18:4311727-4312159
>chr18:4312378-4312450
>chr18:4314370-4314455
>chr18:4315214-4315308
>chr18:4315721-4315903
>chr18:4317851-4318119
>chr18:4318873-4319104
>chr18:4319874-4319928
>chr18:4320338-4320398
>chr18:4321854-4322291
>chr18:4322322-4323883
>chr18:4323955-4327109
>chr18:4327153-4327508
>chr18:4327744-4327821
>chr18:4328435-4328608
>chr18:4328733-4328813
>chr18:4329226-4329266
>chr18:4329785-4329875
>chr18:4329970-4330727
>chr18:4331845-4331920
>chr18:4333620-4334268
>chr18:4336865-4337582
>chr18:4339212-4339520
>chr18:4340072-4340474
>chr18:4342314-4342413
>chr18:4342779-4342844
>chr18:4343018-4343306
>chr18:4343530-4343852
>chr18:4346497-4346576
>chr18:4347563-4347682
>chr18:4349115-4349150
>chr18:4349307-4349586
>chr18:4353653-4353763
>chr18:4354131-4354283
>chr18:4354449-4354649
>chr18:4355025-4355221
>chr18:4355361-4355432
>chr18:4355653-4355699
>chr18:4356539-4356597
>chr18:4357042-4357514
>chr18:4358094-4358146
>chr18:4359218-4359364
>chr18:4359502-4359619
>chr18:4360259-4360445
>chr18:4360679-4360979
>chr18:4361271-4361654
>chr18:4361696-4362863
>chr18:4363468-4364427
>chr18:4364563-4365050
>chr18:4365266-4365446
>chr18:4367596-4367994
>chr18:4368086-4368205
>chr18:4368332-4368427
>chr18:4368486-4368928
>chr18:4369227-4369328
>chr18:4372630-4373006
>chr18:4374338-4374415
>chr18:4378020-4378163
>chr18:4379895-4379944
>chr18:4381781-4382153
>chr18:4385039-4385089
>chr18:4387674-4387980
>chr18:4388789-4389549
>chr18:4390179-4390807
>chr18:4393177-4393229
>chr18:4393700-4394107
>chr18:4394452-4394552
>chr18:4395065-4395115
>chr18:4398823-4399134
>chr18:4402286-4402360
>chr18:4403588-4403670
>chr18:4405858-4405991
>chr18:4406067-4406266
>chr18:4406341-4406420
>chr18:4407596-4407942
>chr18:4408956-4409150
>chr18:4409594-4410327
>chr18:4410521-4410614
>chr18:4411526-4411601
>chr18:4414447-4414742
>chr18:4415012-4415076
>chr18:4417195-4417423
>chr18:4418274-4418459
>chr18:4418616-4418691
>chr18:4419069-4419428
>chr18:4419757-4419953
>chr18:4420119-4420387
>chr18:4421050-4421259
>chr18:4421619-4422019
>chr18:4422478-4422663
>chr18:4423872-4424173
>chr18:4424743-4424789
>chr18:4428124-4428827
>chr18:4429808-4429849
>chr18:4430376-4430420
>chr18:4430484-4430629
>chr18:4432477-4432737
>chr18:4433031-4433091
>chr18:4436390-4436467
>chr18:4437279-4437675
>chr18:4438292-4438463
>chr18:4439520-4440127
>chr18:4441945-4442307
>chr18:4442915-4443011
>chr18:4444870-4444905
>chr18:4445293-4445608
>chr18:4446432-4446576
>chr18:4446671-4446873
>chr18:4446928-4446993
>chr18:4447610-4447778
>chr18:4449535-4449616
>chr18:4452003-4452066
>chr18:4456766-4457055
>chr18:4457130-4457387
>chr18:4457671-4457753
>chr18:4458676-4458816
>chr18:4460832-4461263
>chr18:4462579-4462624
>chr18:4463105-4463163
>chr18:4464707-4464755
>chr18:4465025-4465069
>chr18:4465243-4465452
>chr18:4465510-4465577
>chr18:4465653-4466643
>chr18:4466813-4466920
>chr18:4467121-4467378
>chr18:4469015-4469080
>chr18:4469198-4469695
>chr18:4471176-4471495
>chr18:4471682-4471860
>chr18:4471918-4478385
>chr18:4478483-4478528
>chr18:4479009-4479099
>chr18:4479173-4479485
>chr18:4480265-4480594
>chr18:4484622-4484978
>chr18:4485583-4485733
>chr18:4486470-4486505
>chr18:4487524-4487992
>chr18:4488194-4488358
>chr18:4488391-4488532
>chr18:4488597-4488731
>chr18:4488963-4489078
>chr18:4489195-4489294
>chr18:4490380-4490702
>chr18:4492097-4492478
>chr18:4492547-4492921
>chr18:4493184-4493304
>chr18:4493417-4493464
>chr18:4493801-4493958
>chr18:4494322-4494514
>chr18:4494665-4495085
>chr18:4498319-4498635
>chr18:4499592-4499658
>chr18:4502618-4503325
>chr18:4503495-4503805
>chr18:4503916-4504949
>chr18:4505016-4505144
>chr18:4505177-4505947
>chr18:4506012-4506549
>chr18:4506694-4507051
>chr18:4507467-4508208
>chr18:4508303-4508357
>chr18:4509131-4509184
>chr18:4509896-4510231
>chr18:4510716-4510802
>chr18:4510842-4511010
>chr18:4512096-4512540
>chr18:4512870-4512958
>chr18:4513821-4513994
>chr18:4514481-4514541
>chr18:4515087-4515182
>chr18:4515344-4515487
>chr18:4515779-4515823
>chr18:4516360-4516688
>chr18:4516929-4517090
>chr18:4518367-4518426
>chr18:4518641-4518751
>chr18:4519263-4519310
>chr18:4519389-4519446
>chr18:4520332-4520415
>chr18:4523703-4523773
>chr18:4524769-4528026
>chr18:4528093-4528490
>chr18:4528578-4534149
>chr18:4534372-4535169
>chr18:4535199-4535364
>chr18:4535412-4535567
>chr18:4535993-4536039
>chr18:4536354-4536478
>chr18:4538335-4538866
>chr18:4539236-4539293
>chr18:4539911-4540111
>chr18:4540400-4540494
>chr18:4540595-4540901
>chr18:4541393-4541482
>chr18:4542410-4542471
>chr18:4543804-4543841
>chr18:4544206-4544255
>chr18:4544734-4544919
>chr18:4545005-4545529
>chr18:4546032-4546125
>chr18:4547712-4547770
>chr18:4548383-4548716
>chr18:4548905-4549030
>chr18:4550684-4550902
>chr18:4551678-4551824
>chr18:4553065-4553870
>chr18:4554004-4554194
>chr18:4554425-4554677
>chr18:4554737-4554843
>chr18:4554942-4555326
>chr18:4555946-4556418
>chr18:4556599-4556675
>chr18:4557199-4557264
>chr18:4557332-4557460
>chr18:4557871-4557923
>chr18:4558364-4558525
>chr18:4558985-4559154
>chr18:4559989-4561605
>chr18:4561953-4562476
>chr18:4562520-4562605
>chr18:4563009-4563058
>chr18:4566102-4566192
>chr18:4566580-4566907
>chr18:4567156-4568039
>chr18:4568182-4568260
>chr18:4568321-4568514
>chr18:4568620-4568843
>chr18:4568936-4569140
>chr18:4569267-4569607
>chr18:4569959-4570027
>chr18:4570096-4573940
>chr18:4573970-4576784
>chr18:4576865-4576910
>chr18:4577448-4577562
>chr18:4579545-4579593
>chr18:4580779-4580830
>chr18:4581803-4581930
>chr18:4582826-4582861
>chr18:4583244-4583284
>chr18:4583769-4584820
>chr18:4585899-4585981
>chr18:4589876-4589928
>chr18:4590702-4591024
>chr18:4591365-4591692
>chr18:4591848-4592323
>chr18:4593198-4593275
>chr18:4593708-4593863
>chr18:4593908-4594360
>chr18:4594675-4595181
>chr18:4595284-4595614
>chr18:4596872-4597000
>chr18:4598764-4598820
>chr18:4598999-4599106
>chr18:4601130-4601189
>chr18:4602053-4602141
>chr18:4603184-4603994
>chr18:4604921-4605039
>chr18:4605635-4605785
>chr18:4605815-4606218
>chr18:4607661-4608220
>chr18:4609937-4609973
>chr18:4612488-4613178
>chr18:4613260-4613481
>chr18:4613555-4614371
>chr18:4614501-4614750
>chr18:4615169-4615505
>chr18:4615850-4617274
>chr18:4617678-4617776
>chr18:4617839-4618039
>chr18:4619674-4619888
>chr18:4620163-4625730
>chr18:4625802-4626071
>chr18:4626178-4626261
>chr18:4628413-4628465
>chr18:4628586-4628696
>chr18:4628811-4629016
>chr18:4630470-4630627
>chr18:4630716-4630837
>chr18:4633257-4633371
>chr18:4634075-4634323
>chr18:4634555-4636053
>chr18:4636131-4636202
>chr18:4636284-4636423
>chr18:4636453-4636684
>chr18:4637593-4637682
>chr18:4638971-4639017
>chr18:4639300-4639410
>chr18:4641039-4641509
>chr18:4643081-4643176
>chr18:4646819-4647249
>chr18:4648117-4648519
>chr18:4648587-4651342
>chr18:4651452-4651507
>chr18:4652030-4652084
>chr18:4652705-4652771
>chr18:4652867-4653188
>chr18:4653361-4653703
>chr18:4654041-4654247
>chr18:4655186-4655218
>chr18:4656440-4656728
>chr18:4657659-4657764
>chr18:4659152-4659214
>chr18:4659487-4659612
>chr18:4659809-4659925
>chr18:4660134-4660270
>chr18:4660912-4661179
>chr18:4661323-4661493
>chr18:4661579-4661982
>chr18:4662162-4662318
>chr18:4662470-4663255
>chr18:4663309-4663497
>chr18:4663546-4664152
>chr18:4664286-4664378
>chr18:4664604-4664779
>chr18:4665000-4665283
>chr18:4665504-4665814
>chr18:4666089-4666351
>chr18:4666544-4666658
>chr18:4667773-4668946
>chr18:4669030-4672725
>chr18:4674655-4674693
>chr18:4676875-4677050
>chr18:4677274-4677372
>chr18:4677715-4677770
>chr18:4678244-4678282
>chr18:4678357-4679101
>chr18:4679141-4686823
>chr18:4686850-4694136
>chr18:4694182-4701744
>chr18:4703870-4703962
>chr18:4705678-4705823
>chr18:4706367-4706550
>chr18:4706630-4706742
>chr18:4707165-4707625
>chr18:4707834-4708025
>chr18:4708411-4709240
>chr18:4709293-4709390
>chr18:4709702-4709824
>chr18:4710005-4710078
>chr18:4710859-4711220
>chr18:4712083-4712159
>chr18:4712217-4712257
>chr18:4712541-4712592
>chr18:4712814-4712876
>chr18:4714221-4714406
>chr18:4716058-4716112
>chr18:4716610-4716744
>chr18:4716980-4717380
>chr18:4717514-4718028
>chr18:4720054-4720102
>chr18:4724355-4725927
>chr18:4726074-4726244
>chr18:4726320-4726396
>chr18:4726477-4726699
>chr18:4726747-4727979
>chr18:4728319-4728481
>chr18:4729163-4729224
>chr18:4730511-4730608
>chr18:4732042-4732108
>chr18:4732252-4732400
>chr18:4732468-4732708
>chr18:4732862-4733000
>chr18:4735523-4735881
>chr18:4736050-4736138
>chr18:4737032-4737104
>chr18:4740242-4740297
>chr18:4740414-4740633
>chr18:4740995-4741037
>chr18:4741660-4741909
>chr18:4742286-4744337
>chr18:4744491-4745918
>chr18:4746028-4746175
>chr18:4746250-4746414
>chr18:4746445-4747000
>chr18:4747588-4747860
>chr18:4748715-4748824
>chr18:4751252-4751341
>chr18:4752873-4753565
>chr18:4753622-4754989
>chr18:4755355-4755435
>chr18:4756586-4756813
>chr18:4757278-4757556
>chr18:4758172-4758325
>chr18:4762800-4762889
>chr18:4764172-4764203
>chr18:4764713-4765580
>chr18:4765694-4767061
>chr18:4767396-4767713
>chr18:4770172-4770212
>chr18:4770413-4770788
>chr18:4771006-4771240
>chr18:4773323-4773614
>chr18:4773688-4773732
>chr18:4773924-4774132
>chr18:4774251-4774819
>chr18:4774892-4775087
>chr18:4775306-4775358
>chr18:4775543-4775616
>chr18:4775654-4775963
>chr18:4776238-4776318
>chr18:4776531-4776668
>chr18:4776779-4777179
>chr18:4777281-4777430
>chr18:4777889-4778150
>chr18:4778360-4778684
>chr18:4779142-4779461
>chr18:4779875-4780204
>chr18:4781441-4781642
>chr18:4783394-4783467
>chr18:4783599-4783749
>chr18:4783782-4783961
>chr18:4784410-4784662
>chr18:4784800-4785505
>chr18:4785679-4786130
>chr18:4787019-4787087
>chr18:4788095-4788340
>chr18:4788534-4788583
>chr18:4788668-4788901
>chr18:4789195-4789246
>chr18:4789955-4790000
>chr18:4790097-4790536
>chr18:4790619-4791085
>chr18:4791142-4791239
>chr18:4791294-4792030
>chr18:4792078-4796310
>chr18:4796386-4796583
>chr18:4797184-4797292
>chr18:4797523-4797661
>chr18:4798910-4798992
>chr18:4799263-4799619
>chr18:4799663-4799928
>chr18:4800051-4800433
>chr18:4801048-4801107
>chr18:4801617-4801664
>chr18:4802542-4802722
>chr18:4802788-4803148
>chr18:4805814-4806324
>chr18:4806363-4806401
>chr18:4806467-4807125
>chr18:4807505-4807551
>chr18:4808197-4808238
>chr18:4809539-4809620
>chr18:4810045-4810391
>chr18:4813692-4813760
>chr18:4814101-4814616
>chr18:4815700-4816196
>chr18:4816240-4816361
>chr18:4821073-4821149
>chr18:4822371-4822444
>chr18:4822559-4823088
>chr18:4823179-4823694
>chr18:4825044-4825247
>chr18:4825448-4825552
>chr18:4825955-4826304
>chr18:4828074-4828339
>chr18:4828893-4828979
>chr18:4829560-4829706
>chr18:4830223-4830611
>chr18:4830776-4830840
>chr18:4831046-4831191
>chr18:4834108-4834422
>chr18:4834592-4835002
>chr18:4836773-4837033
>chr18:4837542-4838270
>chr18:4838312-4838856
>chr18:4841182-4841371
>chr18:4841433-4841524
>chr18:4841643-4841785
>chr18:4843403-4843594
>chr18:4843912-4844123
>chr18:4844396-4845552
>chr18:4847837-4848216
>chr18:4849016-4849184
>chr18:4849321-4849363
>chr18:4849698-4850061
>chr18:4850412-4850613
>chr18:4851323-4851486
>chr18:4852225-4852289
>chr18:4852625-4853011
>chr18:4853054-4853111
>chr18:4853402-4853666
>chr18:4854015-4854154
>chr18:4855201-4855396
>chr18:4856262-4856814
>chr18:4856880-4857231
>chr18:4860831-4860982
>chr18:4861198-4861282
>chr18:4861397-4861484
>chr18:4863583-4863665
>chr18:4863850-4864292
>chr18:4864379-4864433
>chr18:4864553-4865475
>chr18:4866853-4866945
>chr18:4867166-4867320
>chr18:4867433-4867523
>chr18:4869319-4869364
>chr18:4869534-4869959
>chr18:4870022-4871398
>chr18:4871488-4871998
>chr18:4872210-4873762
>chr18:4874024-4874216
>chr18:4874568-4874643
>chr18:4875180-4875227
>chr18:4875388-4875474
>chr18:4875595-4875664
>chr18:4876402-4876523
>chr18:4876710-4877040
>chr18:4877733-4878216
>chr18:4878467-4878551
>chr18:4879923-4881915
>chr18:4882071-4886708
>chr18:4888996-4889046
>chr18:4889187-4889575
>chr18:4889750-4889801
>chr18:4889932-4889980
>chr18:4891130-4891847
>chr18:4892796-4898743
>chr18:4899106-4899529
>chr18:4901091-4901418
>chr18:4905166-4905595
>chr18:4906657-4906912
>chr18:4910193-4910447
>chr18:4910559-4910961
>chr18:4911398-4915284
>chr18:4915738-4919837
>chr18:4919949-4920379
>chr18:4920521-4920679
>chr18:4920775-4923198
>chr18:4923377-4923600
>chr18:4923731-4923785
>chr18:4923880-4923982
>chr18:4924010-4924185
>chr18:4924283-4924346
>chr18:4924447-4924982
>chr18:4926682-4926745
>chr18:4927404-4927929
>chr18:4928107-4928515
>chr18:4929985-4930076
>chr18:4930378-4930723
>chr18:4933944-4934163
>chr18:4934373-4934539
>chr18:4934884-4935061
>chr18:4935299-4935405
>chr18:4935495-4936038
>chr18:4936284-4936365
>chr18:4936780-4937925
>chr18:4939273-4939468
>chr18:4940181-4940239
>chr18:4940636-4940751
>chr18:4940918-4941164
>chr18:4941283-4941330
>chr18:4941449-4941549
>chr18:4943151-4943210
>chr18:4944090-4944427
>chr18:4944937-4945050
>chr18:4946507-4947469
>chr18:4947631-4948066
>chr18:4948100-4949215
>chr18:4949268-4950218
>chr18:4950593-4950773
>chr18:4951365-4951579
>chr18:4952117-4952526
>chr18:4952755-4953074
>chr18:4953218-4953505
>chr18:4953575-4960036
>chr18:4960075-4960248
>chr18:4960362-4960455
>chr18:4960576-4960645
>chr18:4960876-4961083
>chr18:4961104-4961160
>chr18:4961265-4961431
>chr18:4961479-4961957
>chr18:4962041-4962973
>chr18:4963020-4967979
>chr18:4968873-4969249
>chr18:4969295-4969380
>chr18:4969464-4969597
>chr18:4970817-4970944
>chr18:4971521-4971717
>chr18:4971782-4973300
>chr18:4973344-4976400
>chr18:4977478-4977696
>chr18:4977875-4977964
>chr18:4978856-4978902
>chr18:4979441-4979500
>chr18:4980019-4980073
>chr18:4980180-4980238
>chr18:4980517-4980664
>chr18:4980844-4980971
>chr18:4981051-4981424
>chr18:4981578-4984533
>chr18:4985170-4985276
>chr18:4986652-4986699
>chr18:4986770-4986846
>chr18:4986977-4987353
>chr18:4987446-4987953
>chr18:4988045-4988280
>chr18:4989102-4989431
>chr18:4989480-4989565
>chr18:4989686-4989919
>chr18:4990098-4990173
>chr18:4990337-4990422
>chr18:4990910-4990955
>chr18:4991148-4991371
>chr18:4991435-4991807
>chr18:4991922-4992353
>chr18:4992446-4992808
>chr18:4992848-4993277
>chr18:4993335-4993471
>chr18:4994156-4994289
>chr18:4994759-4994823
>chr18:4994919-4995037
>chr18:4995243-4995332
>chr18:4996293-4996442
>chr18:4996497-4996913
>chr18:4997061-4997126
>chr18:4997427-4997752
>chr18:4997802-4997922
>chr18:4998138-4998335
>chr18:4998401-4998439
>chr18:4998805-4998872
>chr18:4998931-4999079
>chr18:4999149-4999586
>chr18:4999780-5000207
>chr18:5000506-5000609
>chr18:5000672-5000945
>chr18:5001048-5001490
>chr18:5001526-5002643
>chr18:5002698-5003018
>chr18:5003062-5003172
>chr18:5003324-5004043
>chr18:5004066-5010000
>chr18:5010000-5010788
>chr18:5010865-5012953
>chr18:5014980-5015050
>chr18:5015473-5015533
>chr18:5015680-5016105
>chr18:5016387-5016685
>chr18:5017128-5017809
>chr18:5018510-5019306
>chr18:5019484-5019853
>chr18:5021825-5022015
>chr18:5023642-5023954
>chr18:5025502-5025554
>chr18:5027025-5027154
>chr18:5027352-5027496
>chr18:5027591-5028448
>chr18:5030092-5030246
>chr18:5030690-5030920
>chr18:5030963-5031157
>chr18:5031284-5031409
>chr18:5032306-5033436
>chr18:5033490-5034571
>chr18:5034738-5035531
>chr18:5035618-5036068
>chr18:5036162-5036236
>chr18:5037748-5038110
>chr18:5038531-5038964
>chr18:5039010-5039408
>chr18:5039581-5039652
>chr18:5040291-5040422
>chr18:5041574-5042026
>chr18:5042061-5042123
>chr18:5042234-5042537
>chr18:5043343-5043458
>chr18:5043763-5043829
>chr18:5044755-5044891
>chr18:5045366-5045408
>chr18:5046142-5046517
>chr18:5046851-5046980
>chr18:5047286-5047832
>chr18:5047878-5048265
>chr18:5048344-5048686
>chr18:5048972-5049013
>chr18:5050946-5050990
>chr18:5051111-5051352
>chr18:5052261-5052487
>chr18:5052661-5052707
>chr18:5053069-5053401
>chr18:5053865-5054172
>chr18:5056326-5056629
>chr18:5056696-5057219
>chr18:5057516-5057581
>chr18:5058024-5058284
>chr18:5059114-5059368
>chr18:5059779-5059873
>chr18:5060804-5061119
>chr18:5061284-5061352
>chr18:5061490-5061679
>chr18:5061910-5062346
>chr18:5062757-5062805
>chr18:5063409-5063449
>chr18:5063733-5063801
>chr18:5064147-5064224
>chr18:5064570-5064875
>chr18:5065067-5065505
>chr18:5066353-5066399
>chr18:5066973-5067023
>chr18:5069903-5069959
>chr18:5070008-5070051
>chr18:5070537-5070590
>chr18:5070765-5070984
>chr18:5072113-5072238
>chr18:5072282-5072352
>chr18:5072434-5072510
>chr18:5073633-5073707
>chr18:5074603-5074937
>chr18:5076047-5076118
>chr18:5076346-5076622
>chr18:5077473-5077825
>chr18:5077932-5077999
>chr18:5078036-5078421
>chr18:5079760-5080064
>chr18:5080610-5080684
>chr18:5080755-5080832
>chr18:5082548-5083201
>chr18:5084261-5084581
>chr18:5085223-5087385
>chr18:5087434-5091571
>chr18:5092091-5092334
>chr18:5092555-5092933
>chr18:5093734-5093927
>chr18:5093966-5094275
>chr18:5094825-5095083
>chr18:5098307-5098341
>chr18:5098711-5098796
>chr18:5099429-5099818
>chr18:5100002-5100073
>chr18:5100120-5100165
>chr18:5100222-5100353
>chr18:5100583-5100669
>chr18:5100840-5100883
>chr18:5101072-5101216
>chr18:5101270-5101358
>chr18:5101782-5101841
>chr18:5102013-5102462
>chr18:5104054-5104102
>chr18:5104403-5104497
>chr18:5104880-5104949
>chr18:5105032-5105290
>chr18:5106615-5106672
>chr18:5109373-5109526
>chr18:5111320-5111393
>chr18:5111498-5113368
>chr18:5113444-5116043
>chr18:5116143-5116193
>chr18:5116257-5117419
>chr18:5117479-5117636
>chr18:5117683-5118284
>chr18:5118339-5118987
>chr18:5119143-5119446
>chr18:5120782-5120834
>chr18:5120915-5121109
>chr18:5121683-5122401
>chr18:5122448-5128205
>chr18:5128342-5129717
>chr18:5129767-5131320
>chr18:5131653-5131968
>chr18:5132223-5132664
>chr18:5133398-5133503
>chr18:5133679-5133726
>chr18:5134413-5134548
>chr18:5134777-5134828
>chr18:5135240-5135329
>chr18:5135968-5136017
>chr18:5136471-5136562
>chr18:5137741-5137930
>chr18:5138289-5138339
>chr18:5140024-5140419
>chr18:5140802-5140885
>chr18:5141118-5141514
>chr18:5141719-5141960
>chr18:5142086-5142471
>chr18:5145699-5145841
>chr18:5145971-5146170
>chr18:5146751-5146879
>chr18:5148564-5148901
>chr18:5149819-5149973
>chr18:5152370-5152514
>chr18:5153153-5153199
>chr18:5153742-5154230
>chr18:5154582-5154661
>chr18:5154795-5155179
>chr18:5155393-5155441
>chr18:5157656-5158059
>chr18:5160310-5160352
>chr18:5160406-5160462
>chr18:5161187-5161435
>chr18:5161502-5161560
>chr18:5169345-5169383
>chr18:5171154-5172483
>chr18:5172541-5172741
>chr18:5174477-5174762
>chr18:5175028-5175098
>chr18:5176030-5176470
>chr18:5177455-5177553
>chr18:5178298-5178395
>chr18:5179081-5179650
>chr18:5180212-5180284
>chr18:5181001-5181342
>chr18:5183721-5183878
>chr18:5183918-5184049
>chr18:5184148-5186391
>chr18:5186731-5188101
>chr18:5188407-5188530
>chr18:5188714-5188914
>chr18:5189014-5189208
>chr18:5189408-5189955
>chr18:5189996-5190050
>chr18:5190178-5190391
>chr18:5190604-5190802
>chr18:5190949-5191170
>chr18:5191628-5191844
>chr18:5191969-5192145
>chr18:5192232-5192647
>chr18:5192707-5192983
>chr18:5199168-5199540
>chr18:5200166-5200478
>chr18:5201624-5201753
>chr18:5202248-5202347
>chr18:5202425-5202493
>chr18:5202869-5202992
>chr18:5203229-5203319
>chr18:5203444-5203627
>chr18:5203765-5203814
>chr18:5203978-5204163
>chr18:5204403-5204817
>chr18:5205705-5205770
>chr18:5206670-5206954
>chr18:5209586-5209864
>chr18:5209906-5210122
>chr18:5211855-5212631
>chr18:5214094-5214278
>chr18:5215303-5215507
>chr18:5216274-5216779
>chr18:5216888-5217201
>chr18:5217413-5217461
>chr18:5218801-5219118
>chr18:5220699-5220758
>chr18:5220819-5220891
>chr18:5220942-5221010
>chr18:5221201-5221329
>chr18:5221645-5223087
>chr18:5223111-5223552
>chr18:5223695-5225023
>chr18:5225198-5225461
>chr18:5225631-5226112
>chr18:5226870-5232797
>chr18:5232969-5233055
>chr18:5234044-5234110
>chr18:5234351-5234670
>chr18:5235070-5235217
>chr18:5235260-5235295
>chr18:5236536-5236661
>chr18:5242292-5242670
>chr18:5243054-5243437
>chr18:5243621-5243965
>chr18:5244227-5244369
>chr18:5244507-5244680
>chr18:5244777-5244960
>chr18:5245902-5246053
>chr18:5246457-5246550
>chr18:5247046-5247162
>chr18:5247470-5247711
>chr18:5247786-5248102
>chr18:5248975-5249161
>chr18:5249197-5249525
>chr18:5250183-5250225
>chr18:5250370-5250406
>chr18:5251055-5251089
>chr18:5252196-5253009
>chr18:5254625-5254957
>chr18:5255526-5255647
>chr18:5255871-5255929
>chr18:5256074-5256403
>chr18:5256432-5256674
>chr18:5257445-5257635
>chr18:5258649-5259148
>chr18:5259305-5260008
>chr18:5260049-5260334
>chr18:5260445-5261475
>chr18:5261513-5261659
>chr18:5261785-5261910
>chr18:5262467-5262807
>chr18:5262835-5265244
>chr18:5265289-5266382
>chr18:5266402-5268712
>chr18:5268753-5274990
>chr18:5275887-5276071
>chr18:5276198-5276261
>chr18:5276562-5276649
>chr18:5276827-5276869
>chr18:5277046-5277112
>chr18:5277823-5277897
>chr18:5278212-5278433
>chr18:5279208-5279738
>chr18:5279794-5279907
>chr18:5280674-5280760
>chr18:5281017-5282363
>chr18:5282501-5282931
>chr18:5282991-5283049
>chr18:5283833-5283965
>chr18:5284332-5284378
>chr18:5289801-5289847
>chr18:5292428-5292478
>chr18:5295173-5295216
>chr18:5295255-5295313
>chr18:5295527-5295620
>chr18:5295881-5295970
>chr18:5297412-5297509
>chr18:5299814-5299901
>chr18:5300241-5300310
>chr18:5301063-5301195
>chr18:5301518-5301633
>chr18:5302066-5302118
>chr18:5303275-5303404
>chr18:5303516-5303567
>chr18:5305014-5305426
>chr18:5305558-5305757
>chr18:5306000-5306052
>chr18:5306222-5308709
>chr18:5312399-5312709
>chr18:5312828-5313152
>chr18:5313861-5314165
>chr18:5314662-5314705
>chr18:5315226-5315665
>chr18:5315787-5315912
>chr18:5315965-5316008
>chr18:5316217-5316371
>chr18:5316788-5316935
>chr18:5317088-5317166
>chr18:5319596-5319915
>chr18:5319959-5320510
>chr18:5321491-5321629
>chr18:5322000-5322663
>chr18:5324631-5325016
>chr18:5325058-5325117
>chr18:5325172-5325273
>chr18:5325344-5329115
>chr18:5330439-5330545
>chr18:5330652-5330838
>chr18:5330933-5331458
>chr18:5331648-5331720
>chr18:5332397-5334605
>chr18:5335513-5335619
>chr18:5337485-5337909
>chr18:5337932-5338832
>chr18:5338911-5339198
>chr18:5339793-5340150
>chr18:5340291-5340374
>chr18:5340615-5340841
>chr18:5342767-5343158
>chr18:5343301-5343452
>chr18:5343577-5343912
>chr18:5343967-5344115
>chr18:5344496-5344653
>chr18:5344903-5345565
>chr18:5345631-5346772
>chr18:5346919-5347512
>chr18:5347540-5348197
>chr18:5348220-5350405
>chr18:5350446-5350897
>chr18:5350917-5351226
>chr18:5351397-5351525
>chr18:5353777-5354139
>chr18:5355840-5355915
>chr18:5356262-5356345
>chr18:5356376-5356428
>chr18:5356496-5356543
>chr18:5356700-5357150
>chr18:5357271-5358474
>chr18:5358928-5360281
>chr18:5361513-5362242
>chr18:5362954-5363295
>chr18:5363330-5363498
>chr18:5364195-5364229
>chr18:5364420-5364554
>chr18:5366099-5366144
>chr18:5366790-5366939
>chr18:5367645-5367690
>chr18:5368469-5368571
>chr18:5368841-5368903
>chr18:5369909-5370003
>chr18:5370783-5370996
>chr18:5371102-5371312
>chr18:5371650-5372102
>chr18:5372196-5372382
>chr18:5372640-5372857
>chr18:5374706-5375043
>chr18:5375283-5375421
>chr18:5375505-5375636
>chr18:5375835-5376064
>chr18:5377919-5378479
>chr18:5379959-5380287
>chr18:5381280-5381602
>chr18:5384135-5384201
>chr18:5384386-5384768
>chr18:5385714-5385929
>chr18:5386035-5386328
>chr18:5387133-5387442
>chr18:5387491-5388333
>chr18:5388459-5388509
>chr18:5389597-5391018
>chr18:5394097-5394194
>chr18:5399821-5399864
>chr18:5400015-5400138
>chr18:5401127-5401331
>chr18:5401395-5401461
>chr18:5401701-5401800
>chr18:5403429-5403564
>chr18:5405566-5405849
>chr18:5405936-5406015
>chr18:5406053-5406294
>chr18:5408251-5408593
>chr18:5410287-5410321
>chr18:5412187-5412519
>chr18:5413103-5413195
>chr18:5414646-5414730
>chr18:5421579-5422033
>chr18:5426976-5427210
>chr18:5427500-5427571
>chr18:5427750-5428100
>chr18:5428802-5428893
>chr18:5430546-5430858
>chr18:5431627-5431667
>chr18:5434542-5434623
>chr18:5434761-5435564
>chr18:5435622-5435701
>chr18:5436382-5436711
>chr18:5437190-5437486
>chr18:5440858-5441219
>chr18:5441456-5441772
>chr18:5445695-5446037
>chr18:5447857-5447899
>chr18:5448926-5449746
>chr18:5449793-5450203
>chr18:5450318-5450567
>chr18:5451854-5452167
>chr18:5452359-5452502
>chr18:5454995-5455061
>chr18:5459155-5459270
>chr18:5459531-5459606
>chr18:5459875-5460220
>chr18:5460432-5460505
>chr18:5460967-5461013
>chr18:5461894-5461963
>chr18:5466025-5466098
>chr18:5467861-5468067
>chr18:5468168-5468320
>chr18:5468396-5468616
>chr18:5468675-5469350
>chr18:5469385-5469461
>chr18:5469519-5469590
>chr18:5469769-5470102
>chr18:5473673-5473719
>chr18:5473945-5474254
>chr18:5480843-5480935
>chr18:5481629-5481715
>chr18:5481883-5481969
>chr18:5482059-5482735
>chr18:5482796-5485302
>chr18:5485351-5486512
>chr18:5486577-5487800
>chr18:5488211-5488614
>chr18:5492031-5492359
>chr18:5494348-5494679
>chr18:5498306-5498620
>chr18:5499473-5499853
>chr18:5501167-5501315
>chr18:5502292-5502361
>chr18:5504268-5504313
>chr18:5505465-5505951
>chr18:5507187-5507254
>chr18:5508481-5508798
>chr18:5511237-5511285
>chr18:5517126-5517191
>chr18:5517404-5517742
>chr18:5517844-5517934
>chr18:5518229-5518298
>chr18:5518554-5518709
>chr18:5521801-5521875
>chr18:5522087-5522423
>chr18:5522841-5522902
>chr18:5523387-5523805
>chr18:5523950-5524516
>chr18:5527940-5528022
>chr18:5528162-5528455
>chr18:5528532-5528905
>chr18:5531415-5531786
>chr18:5533879-5534207
>chr18:5534997-5535319
>chr18:5536512-5536871
>chr18:5536978-5537073
>chr18:5538424-5538507
>chr18:5540798-5541284
>chr18:5544669-5545036
>chr18:5546246-5546568
>chr18:5549677-5549739
>chr18:5551436-5551739
>chr18:5551823-5551871
>chr18:5552910-5552986
>chr18:5553193-5553234
>chr18:5554072-5554353
>chr18:5556821-5556897
>chr18:5557367-5557682
>chr18:5558021-5558060
>chr18:5560898-5561282
>chr18:5561908-5561997
>chr18:5562074-5562117
>chr18:5562275-5562338
>chr18:5565111-5567103
>chr18:5567559-5567845
>chr18:5568135-5568258
>chr18:5570558-5570764
>chr18:5572520-5572870
>chr18:5573907-5574096
>chr18:5574233-5574341
>chr18:5575261-5575972
>chr18:5578091-5578141
>chr18:5580218-5580678
>chr18:5581679-5582026
>chr18:5582530-5582589
>chr18:5583827-5584122
>chr18:5585272-5585521
>chr18:5586356-5586700
>chr18:5587317-5587558
>chr18:5588419-5588698
>chr18:5589420-5589473
>chr18:5589645-5589717
>chr18:5590447-5590529
>chr18:5590617-5590774
>chr18:5590871-5590922
>chr18:5591038-5591083
>chr18:5591230-5591512
>chr18:5591539-5591659
>chr18:5592145-5592458
>chr18:5593183-5594309
>chr18:5596965-5597087
>chr18:5598270-5598537
>chr18:5599080-5599171
>chr18:5599434-5599849
>chr18:5600328-5600376
>chr18:5602426-5602761
>chr18:5603595-5603888
>chr18:5604004-5604098
>chr18:5604452-5604761
>chr18:5605195-5605237
>chr18:5605369-5605709
>chr18:5606877-5606999
>chr18:5611147-5611544
>chr18:5611636-5612065
>chr18:5612728-5613043
>chr18:5614776-5614887
>chr18:5615216-5615276
>chr18:5615352-5615509
>chr18:5615651-5615720
>chr18:5616440-5616554
>chr18:5617305-5617623
>chr18:5619312-5619370
>chr18:5621468-5621761
>chr18:5622024-5622163
>chr18:5623635-5623958
>chr18:5623998-5624296
>chr18:5632837-5632875
>chr18:5632987-5633094
>chr18:5633728-5633783
>chr18:5633811-5633881
>chr18:5634875-5634973
>chr18:5635073-5635108
>chr18:5635528-5635596
>chr18:5635693-5636017
>chr18:5638162-5638214
>chr18:5641012-5641203
>chr18:5641278-5641379
>chr18:5641461-5641701
>chr18:5642403-5642632
>chr18:5643715-5643752
>chr18:5643792-5643857
>chr18:5644885-5645244
>chr18:5645404-5645475
>chr18:5646043-5646115
>chr18:5646314-5646350
>chr18:5647786-5647837
>chr18:5647924-5648334
>chr18:5648924-5649007
>chr18:5649330-5649425
>chr18:5650143-5650711
>chr18:5650757-5650905
>chr18:5650956-5651106
>chr18:5651158-5651626
>chr18:5653271-5653309
>chr18:5655535-5655712
>chr18:5655977-5656027
>chr18:5656325-5657150
>chr18:5657870-5658239
>chr18:5660068-5660428
>chr18:5660516-5660831
>chr18:5661972-5662031
>chr18:5665471-5667611
>chr18:5667838-5668017
>chr18:5668225-5668306
>chr18:5669102-5669226
>chr18:5669370-5669551
>chr18:5669572-5669650
>chr18:5673221-5673369
>chr18:5673421-5673536
>chr18:5673598-5674027
>chr18:5676187-5676612
>chr18:5676634-5676691
>chr18:5676748-5676961
>chr18:5677360-5677514
>chr18:5680152-5680358
>chr18:5680625-5681082
>chr18:5681257-5689081
>chr18:5689125-5692032
>chr18:5692663-5692997
>chr18:5693185-5693519
>chr18:5695551-5695769
>chr18:5695838-5696117
>chr18:5696509-5697029
>chr18:5697603-5697695
>chr18:5697780-5698088
>chr18:5698269-5698493
>chr18:5698876-5699006
>chr18:5699053-5699503
>chr18:5700865-5701324
>chr18:5701870-5702271
>chr18:5703111-5703170
>chr18:5704201-5704516
>chr18:5704653-5704719
>chr18:5705517-5705671
>chr18:5707408-5707702
>chr18:5714367-5714513
>chr18:5714736-5714766
>chr18:5714872-5715039
>chr18:5715104-5715658
>chr18:5715701-5715943
>chr18:5719202-5719292
>chr18:5720695-5720755
>chr18:5720811-5721150
>chr18:5723244-5723344
>chr18:5725808-5725902
>chr18:5726598-5726681
>chr18:5729489-5729707
>chr18:5730593-5730741
>chr18:5731461-5731815
>chr18:5732521-5732643
>chr18:5734227-5734828
>chr18:5735277-5735477
>chr18:5735879-5736330
>chr18:5737516-5737592
>chr18:5737915-5738048
>chr18:5738175-5738288
>chr18:5743008-5743107
>chr18:5743514-5743828
>chr18:5743981-5744042
>chr18:5746261-5746571
>chr18:5747838-5747909
>chr18:5748222-5748319
>chr18:5749034-5749211
>chr18:5753619-5754070
>chr18:5754216-5754467
>chr18:5754598-5754763
>chr18:5754847-5755320
>chr18:5755528-5755581
>chr18:5757362-5757443
>chr18:5759221-5759267
>chr18:5759702-5759746
>chr18:5764826-5765236
>chr18:5766420-5766544
>chr18:5767634-5767767
>chr18:5767904-5767997
>chr18:5768305-5768407
>chr18:5768972-5769010
>chr18:5770807-5771226
>chr18:5771295-5771411
>chr18:5773634-5774048
>chr18:5774745-5775408
>chr18:5775479-5775737
>chr18:5775785-5776247
>chr18:5776375-5776735
>chr18:5776865-5776966
>chr18:5777072-5777280
>chr18:5777452-5777490
>chr18:5777620-5777955
>chr18:5778128-5778207
>chr18:5778655-5779135
>chr18:5779170-5779616
>chr18:5781251-5781355
>chr18:5781697-5781921
>chr18:5782094-5782425
>chr18:5783078-5783244
>chr18:5783581-5783768
>chr18:5783855-5784063
>chr18:5784123-5784630
>chr18:5784730-5785266
>chr18:5785788-5785902
>chr18:5786801-5787173
>chr18:5787799-5788019
>chr18:5788545-5789483
>chr18:5790327-5790373
>chr18:5790426-5790671
>chr18:5790760-5790913
>chr18:5791249-5791406
>chr18:5792287-5792789
>chr18:5793896-5793989
>chr18:5794592-5794682
>chr18:5795116-5795240
>chr18:5796093-5796412
>chr18:5799510-5799547
>chr18:5799757-5799871
>chr18:5799965-5804895
>chr18:5805103-5805264
>chr18:5805549-5805739
>chr18:5805942-5806102
>chr18:5806663-5806999
>chr18:5807257-5807930
>chr18:5808066-5809974
>chr18:5810054-5810104
>chr18:5810285-5810445
>chr18:5811536-5811689
>chr18:5812047-5812413
>chr18:5813343-5813463
>chr18:5813967-5814011
>chr18:5814109-5814320
>chr18:5814726-5814889
>chr18:5815651-5816270
>chr18:5817082-5817161
>chr18:5817317-5819495
>chr18:5820332-5820777
>chr18:5820815-5821870
>chr18:5822090-5822471
>chr18:5825376-5825428
>chr18:5830099-5830292
>chr18:5830676-5831198
>chr18:5831444-5831488
>chr18:5831640-5832039
>chr18:5832255-5832647
>chr18:5833046-5833309
>chr18:5834386-5834732
>chr18:5835401-5835496
>chr18:5836257-5836321
>chr18:5837876-5837991
>chr18:5838026-5838188
>chr18:5838387-5838429
>chr18:5838576-5838708
>chr18:5842455-5842620
>chr18:5843746-5843785
>chr18:5844391-5844460
>chr18:5844651-5845146
>chr18:5845321-5845706
>chr18:5845761-5845800
>chr18:5845906-5846027
>chr18:5846785-5846877
>chr18:5847062-5847349
>chr18:5849450-5849543
>chr18:5850558-5850611
>chr18:5850700-5850747
>chr18:5850853-5850940
>chr18:5851859-5851930
>chr18:5853287-5853344
>chr18:5854749-5855012
>chr18:5855181-5855253
>chr18:5855310-5855506
>chr18:5857729-5857920
>chr18:5858184-5858326
>chr18:5858602-5859533
>chr18:5859768-5861306
>chr18:5861668-5865217
>chr18:5865284-5866163
>chr18:5866329-5866486
>chr18:5867737-5867821
>chr18:5867933-5867970
>chr18:5868025-5868082
>chr18:5868644-5868680
>chr18:5870194-5870264
>chr18:5870326-5870408
>chr18:5873629-5874001
>chr18:5874456-5874614
>chr18:5875363-5875444
>chr18:5876205-5876601
>chr18:5876647-5876943
>chr18:5879701-5879925
>chr18:5880058-5880398
>chr18:5882684-5882757
>chr18:5884135-5884312
>chr18:5886609-5886655
>chr18:5887050-5887110
>chr18:5890152-5890194
>chr18:5891367-5891413
>chr18:5895554-5895639
>chr18:5898417-5898548
>chr18:5900460-5900503
>chr18:5902675-5902832
>chr18:5903060-5903188
>chr18:5906434-5906701
>chr18:5906768-5907009
>chr18:5907150-5907184
>chr18:5907727-5907885
>chr18:5907990-5908283
>chr18:5908608-5908714
>chr18:5908782-5908851
>chr18:5909918-5910302
>chr18:5910475-5910766
>chr18:5910971-5911102
>chr18:5913019-5913055
>chr18:5913326-5913418
>chr18:5913991-5914031
>chr18:5916238-5916284
>chr18:5916338-5916503
>chr18:5916802-5917121
>chr18:5918964-5919124
>chr18:5919963-5920144
>chr18:5920221-5920300
>chr18:5923086-5923258
>chr18:5923395-5923714
>chr18:5924845-5924912
>chr18:5925023-5925404
>chr18:5925799-5926033
>chr18:5926479-5926528
>chr18:5926800-5926851
>chr18:5927242-5927326
>chr18:5927382-5927471
>chr18:5928235-5928324
>chr18:5929277-5929617
>chr18:5930845-5930912
>chr18:5931697-5931785
>chr18:5933148-5933250
>chr18:5933436-5933775
>chr18:5935320-5935700
>chr18:5937223-5937592
>chr18:5938953-5939377
>chr18:5940677-5940753
>chr18:5940794-5941115
>chr18:5941231-5941364
>chr18:5942105-5942169
>chr18:5942679-5942784
>chr18:5943098-5943239
>chr18:5944288-5944357
>chr18:5944575-5944642
>chr18:5945447-5945812
>chr18:5947961-5948057
>chr18:5948211-5948270
>chr18:5949565-5949894
>chr18:5950242-5950377
>chr18:5950980-5951066
>chr18:5952050-5952249
>chr18:5954730-5954766
>chr18:5956999-5957216
>chr18:5957315-5957404
>chr18:5957667-5958202
>chr18:5959355-5959405
>chr18:5959996-5960142
>chr18:5962021-5962068
>chr18:5962846-5963000
>chr18:5964942-5964983
>chr18:5967557-5967599
>chr18:5968415-5968764
>chr18:5971609-5971650
>chr18:5972840-5972987
>chr18:5974677-5974983
>chr18:5979973-5980098
>chr18:5980161-5980272
>chr18:5980420-5980764
>chr18:5981529-5981776
>chr18:5983915-5984217
>chr18:5985443-5985512
>chr18:5986930-5987028
>chr18:5988636-5988717
>chr18:5991638-5991687
>chr18:5991978-5992040
>chr18:5992522-5992941
>chr18:5994320-5994366
>chr18:5996014-5996405
>chr18:5997014-5997213
>chr18:5997331-5997830
>chr18:5997904-5997953
>chr18:5998570-5998631
>chr18:6000476-6000552
>chr18:6000892-6000924
>chr18:6000997-6001082
>chr18:6001589-6001785
>chr18:6002113-6002328
>chr18:6002788-6002916
>chr18:6002988-6003201
>chr18:6003253-6003523
>chr18:6003619-6003833
>chr18:6003887-6004239
>chr18:6004322-6004386
>chr18:6004418-6006041
>chr18:6007296-6007474
>chr18:6008595-6008728
>chr18:6009562-6009788
>chr18:6009935-6010000
>chr18:6012510-6012818
>chr18:6012913-6012990
>chr18:6014564-6014686
>chr18:6015669-6015990
>chr18:6016576-6016679
>chr18:6016814-6016938
>chr18:6019979-6020082
>chr18:6020292-6020392
>chr18:6024031-6024181
>chr18:6025595-6025979
>chr18:6027007-6028808
>chr18:6029032-6029081
>chr18:6030508-6030718
>chr18:6031844-6031893
>chr18:6031953-6032281
>chr18:6032499-6032836
>chr18:6032878-6032987
>chr18:6033036-6033489
>chr18:6033529-6033743
>chr18:6033960-6035942
>chr18:6036175-6036518
>chr18:6036716-6036829
>chr18:6038204-6038559
>chr18:6038814-6039278
>chr18:6040315-6040435
>chr18:6040883-6040990
>chr18:6041714-6042009
>chr18:6042340-6042392
>chr18:6044604-6044713
>chr18:6045149-6045894
>chr18:6045995-6049903
>chr18:6051250-6051565
>chr18:6054525-6054607
>chr18:6055476-6055520
>chr18:6057003-6057371
>chr18:6057509-6057708
>chr18:6060391-6061126
>chr18:6061258-6061791
>chr18:6061971-6062242
>chr18:6062376-6062423
>chr18:6062511-6062700
>chr18:6062769-6063247
>chr18:6063288-6068051
>chr18:6068176-6068267
>chr18:6068436-6068634
>chr18:6068839-6068938
>chr18:6069008-6069064
>chr18:6069476-6069556
>chr18:6069640-6069744
>chr18:6069887-6069947
>chr18:6070531-6070856
>chr18:6071104-6071389
>chr18:6071484-6071894
>chr18:6072305-6072460
>chr18:6072523-6073065
>chr18:6073145-6073201
>chr18:6073286-6073543
>chr18:6073701-6073873
>chr18:6073977-6074107
>chr18:6074628-6074681
>chr18:6074838-6074991
>chr18:6075310-6075380
>chr18:6075421-6075484
>chr18:6075794-6075895
>chr18:6077741-6078071
>chr18:6078137-6078483
>chr18:6078664-6079142
>chr18:6085188-6085864
>chr18:6087061-6087142
>chr18:6088594-6088661
>chr18:6089368-6089454
>chr18:6090555-6090845
>chr18:6095343-6095654
>chr18:6099779-6099865
>chr18:6100183-6100222
>chr18:6100285-6100555
>chr18:6101262-6101340
>chr18:6104074-6104825
>chr18:6105180-6105878
>chr18:6106040-6106098
>chr18:6108681-6108958
>chr18:6110316-6110717
>chr18:6111250-6111426
>chr18:6111663-6111742
>chr18:6111792-6111911
>chr18:6111979-6112033
>chr18:6116336-6116661
>chr18:6118166-6118235
>chr18:6118284-6118327
>chr18:6121630-6121758
>chr18:6122139-6122228
>chr18:6122335-6122706
>chr18:6123310-6123764
>chr18:6125161-6125731
>chr18:6126262-6126330
>chr18:6127181-6127403
>chr18:6128799-6128855
>chr18:6129446-6129529
>chr18:6132187-6132265
>chr18:6133196-6133244
>chr18:6133482-6133560
>chr18:6133613-6136607
>chr18:6136647-6136877
>chr18:6136971-6137126
>chr18:6137467-6137583
>chr18:6137786-6137859
>chr18:6138544-6138861
>chr18:6139478-6139551
>chr18:6141059-6141104
>chr18:6141798-6141880
>chr18:6142145-6142184
>chr18:6142641-6142907
>chr18:6143856-6144232
>chr18:6144872-6144915
>chr18:6148486-6148808
>chr18:6148918-6149701
>chr18:6149834-6149913
>chr18:6150416-6150497
>chr18:6151374-6154172
>chr18:6160447-6160716
>chr18:6163142-6163320
>chr18:6163699-6169856
>chr18:6170017-6170133
>chr18:6173494-6173785
>chr18:6174590-6174907
>chr18:6175604-6176030
>chr18:6176180-6176316
>chr18:6176342-6176479
>chr18:6176521-6176843
>chr18:6177175-6177232
>chr18:6179670-6179931
>chr18:6180260-6180302
>chr18:6180672-6180716
>chr18:6180848-6181111
>chr18:6181157-6182834
>chr18:6185956-6186358
>chr18:6188229-6188377
>chr18:6188767-6188816
>chr18:6188970-6189046
>chr18:6189132-6189361
>chr18:6189963-6190008
>chr18:6190212-6190256
>chr18:6190368-6190409
>chr18:6190539-6190754
>chr18:6191699-6192053
>chr18:6196105-6196465
>chr18:6197093-6197631
>chr18:6198609-6198649
>chr18:6199378-6199415
>chr18:6201733-6202171
>chr18:6203728-6203819
>chr18:6204343-6204415
>chr18:6204528-6204598
>chr18:6205202-6205523
>chr18:6207051-6207275
>chr18:6207836-6208168
>chr18:6209458-6210106
>chr18:6211637-6211957
>chr18:6213372-6213942
>chr18:6214174-6214275
>chr18:6214832-6214890
>chr18:6216487-6216592
>chr18:6217084-6217266
>chr18:6217457-6217554
>chr18:6217979-6218320
>chr18:6219909-6220087
>chr18:6220662-6220782
>chr18:6222920-6222985
>chr18:6225373-6225736
>chr18:6225897-6226035
>chr18:6226125-6226448
>chr18:6226792-6227044
>chr18:6227170-6227347
>chr18:6227749-6228008
>chr18:6228433-6228659
>chr18:6229277-6230038
>chr18:6230068-6231507
>chr18:6231574-6231793
>chr18:6231926-6235350
>chr18:6235446-6235643
>chr18:6235731-6235956
>chr18:6236018-6236152
>chr18:6236184-6236236
>chr18:6236314-6236376
>chr18:6236662-6236829
>chr18:6237434-6237757
>chr18:6238215-6238557
>chr18:6239029-6239430
>chr18:6240303-6240479
>chr18:6241428-6241595
>chr18:6244079-6244129
>chr18:6244673-6245247
>chr18:6245490-6245537
>chr18:6245592-6245891
>chr18:6246615-6246910
>chr18:6247202-6247295
>chr18:6247458-6247776
>chr18:6251461-6251556
>chr18:6251668-6251734
>chr18:6252022-6252337
>chr18:6252916-6253271
>chr18:6257607-6257941
>chr18:6258809-6258892
>chr18:6259264-6260721
>chr18:6262970-6263305
>chr18:6263705-6263778
>chr18:6264496-6264801
>chr18:6265082-6265160
>chr18:6265668-6265812
>chr18:6265898-6266201
>chr18:6266629-6266973
>chr18:6268101-6268443
>chr18:6269150-6269501
>chr18:6271105-6271429
>chr18:6272376-6273547
>chr18:6274174-6274331
>chr18:6275807-6276349
>chr18:6276568-6276627
>chr18:6276702-6276805
>chr18:6276877-6277345
>chr18:6277979-6278154
>chr18:6279296-6279364
>chr18:6280583-6280621
>chr18:6280692-6281006
>chr18:6281728-6281764
>chr18:6283659-6283749
>chr18:6284697-6284729
>chr18:6285744-6286648
>chr18:6287391-6287465
>chr18:6287794-6288529
>chr18:6288807-6288895
>chr18:6289904-6290182
>chr18:6290344-6290462
>chr18:6290512-6290833
>chr18:6290964-6291035
>chr18:6291344-6292174
>chr18:6292657-6292723
>chr18:6292997-6293055
>chr18:6293194-6293360
>chr18:6294430-6294478
>chr18:6294684-6294752
>chr18:6294958-6295375
>chr18:6295778-6295943
>chr18:6297318-6297556
>chr18:6298212-6298409
>chr18:6298585-6298911
>chr18:6299572-6299995
>chr18:6301628-6301685
>chr18:6302699-6303427
>chr18:6303763-6304040
>chr18:6306392-6306424
>chr18:6307090-6307463
>chr18:6308561-6308605
>chr18:6308879-6309025
>chr18:6309934-6310113
>chr18:6310824-6310878
>chr18:6310916-6311041
>chr18:6311229-6311261
>chr18:6312251-6312303
>chr18:6314029-6314109
>chr18:6315295-6315353
>chr18:6315513-6315577
>chr18:6315828-6315912
>chr18:6316299-6316590
>chr18:6316658-6316686
>chr18:6317039-6317098
>chr18:6317208-6317536
>chr18:6317624-6318063
>chr18:6318129-6319143
>chr18:6319186-6319620
>chr18:6319683-6320494
>chr18:6320559-6324470
>chr18:6324781-6324833
>chr18:6324887-6324963
>chr18:6325093-6325487
>chr18:6327365-6327430
>chr18:6327949-6328050
>chr18:6329114-6329638
>chr18:6329677-6329919
>chr18:6330214-6330298
>chr18:6330366-6330605
>chr18:6332833-6332900
>chr18:6333095-6333600
>chr18:6334440-6334545
>chr18:6335066-6335391
>chr18:6335564-6335994
>chr18:6336869-6337023
>chr18:6337148-6337271
>chr18:6338149-6338359
>chr18:6338748-6339055
>chr18:6339620-6339689
>chr18:6339828-6340042
>chr18:6341511-6341762
>chr18:6341827-6342034
>chr18:6342062-6343951
>chr18:6344129-6347100
>chr18:6347163-6347552
>chr18:6349098-6349348
>chr18:6349398-6349748
>chr18:6350024-6350177
>chr18:6350313-6351979
>chr18:6353411-6355379
>chr18:6356422-6356981
>chr18:6359071-6359468
>chr18:6359903-6359956
>chr18:6360080-6360400
>chr18:6360719-6361004
>chr18:6361856-6362375
>chr18:6362560-6362635
>chr18:6364152-6364354
>chr18:6368547-6368627
>chr18:6368725-6369047
>chr18:6369191-6369249
>chr18:6369336-6369434
>chr18:6369848-6370159
>chr18:6372364-6372397
>chr18:6376453-6376759
>chr18:6377301-6383777
>chr18:6383988-6384030
>chr18:6384254-6384312
>chr18:6384781-6384828
>chr18:6385122-6385449
>chr18:6386422-6386494
>chr18:6388513-6388639
>chr18:6389063-6393107
>chr18:6394132-6394501
>chr18:6395053-6395231
>chr18:6397556-6397903
>chr18:6398083-6398207
>chr18:6399152-6399465
>chr18:6400401-6400713
>chr18:6403655-6404261
>chr18:6404700-6404979
>chr18:6406557-6406596
>chr18:6408652-6408983
>chr18:6412013-6412251
>chr18:6412884-6413124
>chr18:6414934-6414982
>chr18:6415944-6416332
>chr18:6416666-6416779
>chr18:6417485-6418097
>chr18:6418477-6418773
>chr18:6419218-6422467
>chr18:6422675-6423076
>chr18:6424184-6424410
>chr18:6424525-6425790
>chr18:6426134-6426178
>chr18:6427716-6427924
>chr18:6428392-6428677
>chr18:6429404-6429513
>chr18:6429817-6430150
>chr18:6430326-6430377
>chr18:6430637-6431292
>chr18:6431764-6431808
>chr18:6432186-6432291
>chr18:6433091-6433418
>chr18:6434173-6434393
>chr18:6435711-6435809
>chr18:6436220-6436365
>chr18:6436612-6436798
>chr18:6436969-6437346
>chr18:6438759-6438965
>chr18:6439553-6439886
>chr18:6440120-6440171
>chr18:6440443-6440610
>chr18:6441460-6441605
>chr18:6441779-6441895
>chr18:6442387-6442461
>chr18:6442704-6442808
>chr18:6442946-6443376
>chr18:6444627-6444666
>chr18:6444841-6444958
>chr18:6445022-6445058
>chr18:6445098-6445139
>chr18:6446349-6446427
>chr18:6446895-6446933
>chr18:6447333-6447414
>chr18:6448630-6448687
>chr18:6449013-6449159
>chr18:6450304-6450878
>chr18:6452537-6452592
>chr18:6453607-6453791
>chr18:6453861-6454171
>chr18:6454866-6454928
>chr18:6455833-6458090
>chr18:6458121-6458171
>chr18:6458324-6458391
>chr18:6458451-6458819
>chr18:6458860-6459630
>chr18:6459667-6461113
>chr18:6461162-6461604
>chr18:6461639-6461711
>chr18:6462106-6463100
>chr18:6463189-6463265
>chr18:6463388-6463692
>chr18:6464065-6464579
>chr18:6464743-6465461
>chr18:6465702-6466815
>chr18:6467222-6468071
>chr18:6468146-6468333
>chr18:6468523-6468868
>chr18:6469110-6469216
>chr18:6469254-6469424
>chr18:6469623-6469663
>chr18:6469916-6470084
>chr18:6470203-6470369
>chr18:6470545-6470582
>chr18:6470656-6470998
>chr18:6472056-6472463
>chr18:6472516-6473043
>chr18:6474355-6474409
>chr18:6474649-6474970
>chr18:6479119-6480535
>chr18:6480564-6481377
>chr18:6483245-6483590
>chr18:6485572-6485900
>chr18:6486853-6486905
>chr18:6487978-6488834
>chr18:6489297-6489414
>chr18:6489651-6489739
>chr18:6490510-6490620
>chr18:6491068-6491139
>chr18:6491179-6491592
>chr18:6491870-6492177
>chr18:6492490-6492815
>chr18:6494192-6494282
>chr18:6494486-6495114
>chr18:6495201-6495645
>chr18:6496466-6496685
>chr18:6497241-6497484
>chr18:6497621-6498290
>chr18:6498810-6498873
>chr18:6498975-6499668
>chr18:6499711-6501337
>chr18:6501912-6502308
>chr18:6502373-6502427
>chr18:6502468-6502683
>chr18:6502887-6503027
>chr18:6503070-6503406
>chr18:6503552-6503614
>chr18:6503778-6504345
>chr18:6504560-6504916
>chr18:6504979-6505029
>chr18:6506138-6506301
>chr18:6506826-6507136
>chr18:6507493-6507650
>chr18:6508046-6509293
>chr18:6512506-6512658
>chr18:6513628-6513681
>chr18:6513975-6514309
>chr18:6514383-6515753
>chr18:6515824-6516782
>chr18:6516823-6517308
>chr18:6517560-6517751
>chr18:6517835-6520113
>chr18:6520156-6520547
>chr18:6520931-6521198
>chr18:6521406-6521572
>chr18:6521827-6521911
>chr18:6523888-6523919
>chr18:6524282-6524589
>chr18:6525070-6525408
>chr18:6526703-6526997
>chr18:6528066-6528151
>chr18:6528583-6530900
>chr18:6531079-6531537
>chr18:6531710-6531780
>chr18:6531826-6532346
>chr18:6532480-6532779
>chr18:6533360-6533738
>chr18:6533849-6533974
>chr18:6534665-6534697
>chr18:6536171-6536367
>chr18:6537233-6537617
>chr18:6537751-6537856
>chr18:6538428-6538935
>chr18:6539548-6539845
>chr18:6540205-6540302
>chr18:6541327-6541612
>chr18:6541902-6542278
>chr18:6544014-6544195
>chr18:6544286-6544392
>chr18:6545907-6546066
>chr18:6547351-6547487
>chr18:6547708-6547784
>chr18:6548378-6548739
>chr18:6549181-6550438
>chr18:6550552-6551822
>chr18:6553337-6553471
>chr18:6554234-6554333
>chr18:6554848-6554901
>chr18:6555031-6555503
>chr18:6556068-6556387
>chr18:6556470-6556610
>chr18:6556825-6556883
>chr18:6558953-6559037
>chr18:6559663-6559955
>chr18:6560479-6560817
>chr18:6561248-6561568
>chr18:6562083-6562163
>chr18:6562740-6563118
>chr18:6563813-6563943
>chr18:6564327-6564624
>chr18:6565304-6565626
>chr18:6565872-6565930
>chr18:6568110-6568417
>chr18:6572057-6572418
>chr18:6572689-6572972
>chr18:6575233-6575302
>chr18:6575511-6575816
>chr18:6576489-6576587
>chr18:6577044-6577177
>chr18:6577377-6577525
>chr18:6577564-6577704
>chr18:6577753-6578356
>chr18:6581915-6582043
>chr18:6583151-6583393
>chr18:6583418-6587527
>chr18:6587584-6588541
>chr18:6590721-6591044
>chr18:6592900-6593002
>chr18:6594089-6594672
>chr18:6594855-6594888
>chr18:6595365-6595449
>chr18:6596099-6596164
>chr18:6596748-6597119
>chr18:6599387-6599489
>chr18:6599815-6600290
>chr18:6601538-6601730
>chr18:6601793-6602177
>chr18:6603269-6603361
>chr18:6604133-6604522
>chr18:6604804-6604865
>chr18:6604898-6605117
>chr18:6608069-6608269
>chr18:6608449-6608517
>chr18:6608670-6608724
>chr18:6608949-6609006
>chr18:6609365-6609412
>chr18:6611122-6611480
>chr18:6614646-6614978
>chr18:6615432-6615900
>chr18:6616299-6616612
>chr18:6617862-6617912
>chr18:6618305-6618339
>chr18:6618471-6620351
>chr18:6620515-6620638
>chr18:6621870-6621932
>chr18:6623851-6624199
>chr18:6624557-6624599
>chr18:6625118-6625192
>chr18:6625350-6625490
>chr18:6625592-6625774
>chr18:6626164-6626210
>chr18:6627304-6627493
>chr18:6627540-6627625
>chr18:6628237-6628277
>chr18:6628708-6628820
>chr18:6628974-6629120
>chr18:6630283-6630955
>chr18:6631563-6631593
>chr18:6631854-6631893
>chr18:6631945-6632137
>chr18:6634071-6634123
>chr18:6634507-6634813
>chr18:6635238-6635295
>chr18:6637628-6637946
>chr18:6639098-6639354
>chr18:6640656-6640865
>chr18:6640948-6641008
>chr18:6641425-6641649
>chr18:6641912-6642043
>chr18:6643372-6643758
>chr18:6644766-6645202
>chr18:6646003-6646072
>chr18:6646571-6646602
>chr18:6647573-6647960
>chr18:6648905-6649012
>chr18:6649200-6649422
>chr18:6651401-6651458
>chr18:6651901-6652179
>chr18:6654984-6655329
>chr18:6655595-6657335
>chr18:6657898-6658363
>chr18:6659533-6659873
>chr18:6661022-6661081
>chr18:6662471-6662695
>chr18:6662958-6662999
>chr18:6663299-6663355
>chr18:6663897-6664208
>chr18:6665039-6665341
>chr18:6666723-6666810
>chr18:6667133-6667542
>chr18:6667757-6668043
>chr18:6668224-6668313
>chr18:6669034-6669115
>chr18:6669194-6669271
>chr18:6669656-6669947
>chr18:6670459-6670744
>chr18:6670832-6671160
>chr18:6673646-6673744
>chr18:6673914-6674153
>chr18:6674752-6674862
>chr18:6674950-6675104
>chr18:6675559-6675722
>chr18:6675969-6676065
>chr18:6677105-6677608
>chr18:6677800-6677895
>chr18:6678853-6678933
>chr18:6679063-6679192
>chr18:6679804-6680170
>chr18:6680876-6681043
>chr18:6682019-6682086
>chr18:6684337-6684859
>chr18:6686712-6686906
>chr18:6687151-6687389
>chr18:6687904-6688086
>chr18:6688154-6689259
>chr18:6689292-6689528
>chr18:6689597-6689673
>chr18:6691007-6691067
>chr18:6691138-6691396
>chr18:6693521-6693607
>chr18:6693651-6693732
>chr18:6694980-6695269
>chr18:6695603-6696102
>chr18:6696224-6696625
>chr18:6696891-6697000
>chr18:6697088-6697433
>chr18:6697583-6697815
>chr18:6697961-6698030
>chr18:6698225-6699381
>chr18:6699573-6705979
>chr18:6706046-6706179
>chr18:6706291-6707165
>chr18:6707299-6707347
>chr18:6707624-6708018
>chr18:6708558-6708713
>chr18:6709304-6709623
>chr18:6710195-6710276
>chr18:6711149-6711549
>chr18:6712106-6712311
>chr18:6712431-6712729
>chr18:6713086-6713228
>chr18:6713321-6713435
>chr18:6715096-6715167
>chr18:6716055-6716156
>chr18:6716234-6716406
>chr18:6717423-6717481
>chr18:6718584-6718657
>chr18:6721722-6721794
>chr18:6722267-6722334
>chr18:6722443-6722745
>chr18:6723949-6724003
>chr18:6725332-6725673
>chr18:6725815-6726047
>chr18:6726106-6726354
>chr18:6726465-6726537
>chr18:6728085-6728152
>chr18:6729308-6729600
>chr18:6732089-6732245
>chr18:6732516-6732561
>chr18:6735222-6735304
>chr18:6735509-6735843
>chr18:6736276-6736774
>chr18:6737445-6737497
>chr18:6738275-6738682
>chr18:6739031-6739130
>chr18:6739738-6740156
>chr18:6741747-6741799
>chr18:6742134-6742490
>chr18:6744895-6745200
>chr18:6745313-6745357
>chr18:6746401-6746470
>chr18:6750115-6750184
>chr18:6750302-6750352
>chr18:6750470-6750720
>chr18:6751133-6751261
>chr18:6751953-6752091
>chr18:6753976-6754033
>chr18:6754873-6755210
>chr18:6756010-6756171
>chr18:6756275-6756314
>chr18:6756525-6757092
>chr18:6758371-6758624
>chr18:6761151-6761185
>chr18:6762561-6762866
>chr18:6763032-6763430
>chr18:6765041-6765094
>chr18:6765210-6765408
>chr18:6765688-6766028
>chr18:6766178-6766220
>chr18:6767426-6767640
>chr18:6767671-6767898
>chr18:6768008-6768315
>chr18:6770709-6770803
>chr18:6771008-6771354
>chr18:6771897-6772031
>chr18:6772487-6772588
>chr18:6772659-6773189
>chr18:6776514-6776602
>chr18:6777437-6777780
>chr18:6780600-6780919
>chr18:6782410-6782807
>chr18:6783281-6783604
>chr18:6783703-6783790
>chr18:6784246-6784318
>chr18:6786224-6786289
>chr18:6786742-6787228
>chr18:6788041-6788793
>chr18:6789280-6789582
>chr18:6789790-6790232
>chr18:6791018-6791525
>chr18:6791805-6792100
>chr18:6793526-6793602
>chr18:6794701-6795006
>chr18:6795467-6795564
>chr18:6796811-6796922
>chr18:6797176-6797240
>chr18:6797682-6798095
>chr18:6798195-6798482
>chr18:6798550-6798806
>chr18:6799123-6801012
>chr18:6801063-6803381
>chr18:6803430-6803505
>chr18:6803549-6804947
>chr18:6804990-6805139
>chr18:6805466-6806293
>chr18:6806719-6806769
>chr18:6807312-6807457
>chr18:6807855-6807922
>chr18:6808157-6808496
>chr18:6809387-6809653
>chr18:6809696-6809937
>chr18:6810441-6810535
>chr18:6815404-6815744
>chr18:6816800-6817365
>chr18:6817560-6817648
>chr18:6820306-6820545
>chr18:6820778-6820859
>chr18:6822608-6822700
>chr18:6823197-6823490
>chr18:6823524-6823594
>chr18:6823723-6823996
>chr18:6824252-6824595
>chr18:6824656-6824703
>chr18:6825480-6826077
>chr18:6826123-6826576
>chr18:6826698-6828732
>chr18:6829786-6829878
>chr18:6829944-6830004
>chr18:6830055-6831063
>chr18:6831138-6831578
>chr18:6831690-6831783
>chr18:6832125-6832647
>chr18:6833044-6833124
>chr18:6833421-6833466
>chr18:6835239-6835319
>chr18:6835916-6835951
>chr18:6836174-6836219
>chr18:6836640-6836678
>chr18:6836994-6837037
>chr18:6839289-6839606
>chr18:6841072-6841576
>chr18:6841846-6842387
>chr18:6842820-6842910
>chr18:6842964-6843011
>chr18:6845053-6845801
>chr18:6846279-6846320
>chr18:6848051-6848087
>chr18:6848962-6849285
>chr18:6851396-6851509
>chr18:6851595-6852028
>chr18:6852842-6854018
>chr18:6854474-6854527
>chr18:6854622-6856100
>chr18:6856418-6856753
>chr18:6856859-6857048
>chr18:6858536-6858875
>chr18:6859046-6859118
>chr18:6861790-6861851
>chr18:6863654-6864610
>chr18:6864646-6865086
>chr18:6867685-6867737
>chr18:6868834-6868999
>chr18:6869242-6869563
>chr18:6870792-6871099
>chr18:6871902-6871968
>chr18:6872380-6872460
>chr18:6872690-6872778
>chr18:6873633-6873671
>chr18:6874538-6874603
>chr18:6875158-6875241
>chr18:6875537-6875582
>chr18:6876381-6876448
>chr18:6877941-6878045
>chr18:6878096-6878505
>chr18:6881879-6881967
>chr18:6883235-6883578
>chr18:6884086-6884391
>chr18:6886594-6886728
>chr18:6887416-6887722
>chr18:6887983-6888142
>chr18:6888795-6888852
>chr18:6888971-6889023
>chr18:6891316-6891894
>chr18:6892080-6892502
>chr18:6893843-6894207
>chr18:6894699-6894778
>chr18:6895362-6895503
>chr18:6895714-6895840
>chr18:6896874-6897221
>chr18:6897644-6897727
>chr18:6898008-6898112
>chr18:6898168-6898223
>chr18:6898320-6898410
>chr18:6898733-6899067
>chr18:6899266-6899334
>chr18:6900415-6900537
>chr18:6900984-6901107
>chr18:6901602-6901648
>chr18:6901744-6901889
>chr18:6901920-6902144
>chr18:6902199-6902317
>chr18:6902695-6903378
>chr18:6903520-6903941
>chr18:6904107-6904712
>chr18:6904941-6905179
>chr18:6905243-6905459
>chr18:6905606-6906376
>chr18:6906533-6906717
>chr18:6906866-6907331
>chr18:6907451-6907545
>chr18:6907624-6907739
>chr18:6908078-6908440
>chr18:6909184-6909602
>chr18:6910813-6911137
>chr18:6911365-6911741
>chr18:6911835-6911907
>chr18:6914080-6914144
>chr18:6915899-6916276
>chr18:6916607-6916674
>chr18:6916979-6917060
>chr18:6917282-6917481
>chr18:6919601-6919633
>chr18:6920269-6920384
>chr18:6921287-6921357
>chr18:6922241-6923094
>chr18:6923499-6923559
>chr18:6924618-6925027
>chr18:6925466-6925534
>chr18:6925621-6926196
>chr18:6926274-6926964
>chr18:6927451-6927616
>chr18:6928220-6928403
>chr18:6928493-6928872
>chr18:6930812-6930854
>chr18:6931078-6931519
>chr18:6932236-6932585
>chr18:6932729-6933195
>chr18:6933349-6933466
>chr18:6933485-6933834
>chr18:6934188-6934278
>chr18:6934428-6934853
>chr18:6935364-6935427
>chr18:6935483-6935522
>chr18:6936844-6936966
>chr18:6937344-6937698
>chr18:6938366-6938692
>chr18:6939098-6939997
>chr18:6940302-6940364
>chr18:6941695-6941825
>chr18:6942418-6942777
>chr18:6943558-6943879
>chr18:6944009-6944319
>chr18:6944448-6944650
>chr18:6944705-6944861
>chr18:6945051-6945197
>chr18:6945604-6945678
>chr18:6946438-6946738
>chr18:6946888-6947017
>chr18:6949451-6949809
>chr18:6949836-6949933
>chr18:6950311-6950351
>chr18:6952565-6952625
>chr18:6952750-6953203
>chr18:6953342-6953449
>chr18:6953556-6953691
>chr18:6956502-6956536
>chr18:6957333-6957385
>chr18:6957783-6958043
>chr18:6959770-6959838
>chr18:6960098-6960532
>chr18:6962137-6962447
>chr18:6964312-6964588
>chr18:6967454-6967622
>chr18:6969132-6969325
>chr18:6970613-6970912
>chr18:6971265-6971313
>chr18:6972674-6972994
>chr18:6973766-6974740
>chr18:6976584-6976912
>chr18:6979345-6979916
>chr18:6980790-6981138
>chr18:6984576-6984619
>chr18:6985750-6986059
>chr18:6986799-6987109
>chr18:6987943-6988144
>chr18:6988514-6988816
>chr18:6989034-6989111
>chr18:6989680-6989818
>chr18:6991378-6991873
>chr18:6996486-6996816
>chr18:6997034-6997389
>chr18:6997704-6997743
>chr18:6998738-6999052
>chr18:7002208-7002266
>chr18:7002401-7002449
>chr18:7002864-7003164
>chr18:7003243-7003593
>chr18:7003798-7003888
>chr18:7004349-7004681
>chr18:7005465-7005772
>chr18:7006613-7006855
>chr18:7007302-7007435
>chr18:7007652-7008089
>chr18:7008156-7008214
>chr18:7009838-7010000
>chr18:7010000-7010109
>chr18:7010908-7010943
>chr18:7011000-7011044
>chr18:7011086-7011128
>chr18:7012474-7012809
>chr18:7012862-7013180
>chr18:7014320-7014643
>chr18:7014814-7015166
>chr18:7015254-7015586
>chr18:7016124-7016257
>chr18:7016854-7017200
>chr18:7017783-7017836
>chr18:7018026-7018699
>chr18:7019656-7020062
>chr18:7021786-7021925
>chr18:7022519-7022600
>chr18:7023826-7024145
>chr18:7024212-7024260
>chr18:7024667-7024709
>chr18:7025519-7025572
>chr18:7026685-7027006
>chr18:7027653-7027978
>chr18:7028661-7028710
>chr18:7029210-7029294
>chr18:7030579-7030670
>chr18:7031561-7031712
>chr18:7032292-7032382
>chr18:7033176-7033489
>chr18:7033723-7034042
>chr18:7035402-7035721
>chr18:7036701-7036777
>chr18:7038442-7038503
>chr18:7039178-7039233
>chr18:7039667-7039715
>chr18:7040260-7040329
>chr18:7040435-7040902
>chr18:7041354-7041407
>chr18:7041981-7042017
>chr18:7042599-7042916
>chr18:7043747-7044191
>chr18:7045254-7045952
>chr18:7046738-7046785
>chr18:7046902-7047739
>chr18:7047826-7047910
>chr18:7047984-7048034
>chr18:7048359-7048553
>chr18:7049281-7049599
>chr18:7051049-7051376
>chr18:7051693-7052049
>chr18:7052150-7053567
>chr18:7053767-7054075
>chr18:7054622-7055029
>chr18:7055131-7055518
>chr18:7055800-7056112
>chr18:7056868-7057282
>chr18:7057439-7058109
>chr18:7058524-7058562
>chr18:7058605-7058742
>chr18:7058875-7059215
>chr18:7060420-7060465
>chr18:7060854-7061175
>chr18:7062259-7062397
>chr18:7063290-7064270
>chr18:7064944-7065734
>chr18:7067768-7068159
>chr18:7068532-7068593
>chr18:7071790-7071859
>chr18:7073208-7074380
>chr18:7075310-7075944
>chr18:7076448-7076545
>chr18:7077181-7077550
>chr18:7077843-7078507
>chr18:7078685-7079037
>chr18:7080975-7081245
>chr18:7082005-7082042
>chr18:7083192-7083567
>chr18:7083760-7084208
>chr18:7085283-7085727
>chr18:7088207-7088245
>chr18:7088474-7089026
>chr18:7089075-7089363
>chr18:7090663-7090755
>chr18:7092346-7092637
>chr18:7093131-7093454
>chr18:7093758-7094453
>chr18:7094795-7094893
>chr18:7094916-7094975
>chr18:7095005-7095041
>chr18:7095781-7096082
>chr18:7096392-7096629
>chr18:7097269-7097330
>chr18:7097579-7100294
>chr18:7100545-7101080
>chr18:7101655-7101840
>chr18:7101849-7101982
>chr18:7103130-7103428
>chr18:7103515-7103831
>chr18:7103859-7103898
>chr18:7103971-7104383
>chr18:7104594-7104650
>chr18:7105106-7105492
>chr18:7106297-7106668
>chr18:7107116-7107422
>chr18:7107595-7107640
>chr18:7107739-7108672
>chr18:7109886-7110194
>chr18:7110534-7110849
>chr18:7112018-7112094
>chr18:7112572-7112956
>chr18:7113646-7114112
>chr18:7114265-7114354
>chr18:7114558-7114644
>chr18:7115677-7115951
>chr18:7116749-7116855
>chr18:7117867-7117905
>chr18:7118491-7118807
>chr18:7119131-7119267
>chr18:7119468-7119771
>chr18:7120468-7120789
>chr18:7120945-7121032
>chr18:7121252-7121542
>chr18:7121616-7121963
>chr18:7122140-7122178
>chr18:7122991-7123045
>chr18:7123098-7123438
>chr18:7123926-7124343
>chr18:7124546-7124632
>chr18:7125248-7125560
>chr18:7125675-7126278
>chr18:7126691-7127063
>chr18:7129140-7129821
>chr18:7130509-7130824
>chr18:7134079-7134125
>chr18:7134221-7134917
>chr18:7135967-7136075
>chr18:7136383-7138527
>chr18:7138664-7139427
>chr18:7139662-7139807
>chr18:7140000-7140057
>chr18:7140092-7140905
>chr18:7141021-7141206
>chr18:7141300-7141444
>chr18:7141941-7142013
>chr18:7142311-7142383
>chr18:7142466-7142499
>chr18:7142944-7143075
>chr18:7143226-7143437
>chr18:7143860-7144579
>chr18:7144811-7145117
>chr18:7145229-7146048
>chr18:7146478-7146861
>chr18:7147129-7147175
>chr18:7147406-7147509
>chr18:7147751-7147821
>chr18:7148181-7148691
>chr18:7148920-7149259
>chr18:7149345-7150196
>chr18:7150383-7150682
>chr18:7151505-7152334
>chr18:7152394-7152455
>chr18:7152966-7153604
>chr18:7153860-7154522
>chr18:7154881-7155068
>chr18:7155187-7155260
>chr18:7156224-7156950
>chr18:7157705-7157740
>chr18:7158953-7159098
>chr18:7159196-7159751
>chr18:7159968-7160051
>chr18:7160187-7160292
>chr18:7160616-7161214
>chr18:7161309-7161408
>chr18:7162057-7162461
>chr18:7163313-7163710
>chr18:7165071-7165125
>chr18:7167262-7167595
>chr18:7168373-7168517
>chr18:7170791-7171088
>chr18:7171238-7171557
>chr18:7171665-7171985
>chr18:7172323-7172387
>chr18:7174069-7174460
>chr18:7175432-7175642
>chr18:7175799-7176484
>chr18:7177679-7179220
>chr18:7179577-7179869
>chr18:7180538-7184188
>chr18:7184357-7184405
>chr18:7185088-7185551
>chr18:7185705-7187209
>chr18:7187284-7188176
>chr18:7188231-7188296
>chr18:7188343-7188743
>chr18:7189041-7189441
>chr18:7189599-7189905
>chr18:7191286-7191630
>chr18:7191902-7192159
>chr18:7193066-7193351
>chr18:7194310-7194967
>chr18:7195034-7195405
>chr18:7195874-7196223
>chr18:7196772-7196858
>chr18:7197054-7197122
>chr18:7197237-7197803
>chr18:7199103-7199739
>chr18:7199828-7200637
>chr18:7200704-7201263
>chr18:7201633-7201934
>chr18:7203169-7204325
>chr18:7205814-7206027
>chr18:7206876-7207266
>chr18:7207749-7207891
>chr18:7208438-7208906
>chr18:7208984-7209387
>chr18:7209808-7210179
>chr18:7210336-7210417
>chr18:7210684-7211606
>chr18:7213186-7213491
>chr18:7214182-7214540
>chr18:7215430-7215475
>chr18:7215528-7219282
>chr18:7219547-7221308
>chr18:7222212-7222291
>chr18:7223313-7223637
>chr18:7224444-7224557
>chr18:7225288-7225686
>chr18:7226710-7227099
>chr18:7228074-7228381
>chr18:7228661-7228694
>chr18:7228773-7228816
>chr18:7229567-7230163
>chr18:7236418-7236737
>chr18:7239320-7239718
>chr18:7239872-7240067
>chr18:7241016-7241371
>chr18:7241664-7241958
>chr18:7242200-7242481
>chr18:7244808-7245149
>chr18:7246580-7246998
>chr18:7247021-7247660
>chr18:7250216-7250296
>chr18:7250409-7250773
>chr18:7251017-7251602
>chr18:7252034-7252131
>chr18:7252778-7253716
>chr18:7254503-7254817
>chr18:7255289-7255589
>chr18:7256013-7256303
>chr18:7257725-7258237
>chr18:7258594-7258915
>chr18:7258967-7259204
>chr18:7259304-7259439
>chr18:7260235-7260431
>chr18:7260556-7260673
>chr18:7262339-7263299
>chr18:7264896-7265220
>chr18:7265601-7265657
>chr18:7265839-7266441
>chr18:7267812-7267873
>chr18:7267988-7268074
>chr18:7269395-7269434
>chr18:7269475-7269880
>chr18:7270525-7270566
>chr18:7270659-7270699
>chr18:7270742-7271442
>chr18:7271666-7272244
>chr18:7273043-7273089
>chr18:7274195-7274892
>chr18:7275071-7275361
>chr18:7276467-7276568
>chr18:7276997-7277296
>chr18:7279821-7280151
>chr18:7280408-7280792
>chr18:7281932-7281972
>chr18:7282050-7282420
>chr18:7282998-7283420
>chr18:7283840-7284157
>chr18:7285933-7286166
>chr18:7286361-7286953
>chr18:7287768-7287934
>chr18:7289220-7289560
>chr18:7290810-7290974
>chr18:7291046-7291101
>chr18:7291331-7293132
>chr18:7293154-7293799
>chr18:7294049-7294422
>chr18:7294575-7295183
>chr18:7295276-7296537
>chr18:7296595-7297466
>chr18:7297594-7297780
>chr18:7297882-7298557
>chr18:7298588-7298787
>chr18:7299127-7300076
>chr18:7300118-7300806
>chr18:7301324-7302586
>chr18:7302793-7302873
>chr18:7302967-7303064
>chr18:7304556-7304905
>chr18:7305253-7305308
>chr18:7306489-7306523
>chr18:7308025-7309306
>chr18:7309779-7309992
>chr18:7310135-7310361
>chr18:7310457-7310509
>chr18:7310604-7310746
>chr18:7311402-7311802
>chr18:7312055-7312097
>chr18:7312341-7312451
>chr18:7312554-7313319
>chr18:7313538-7313874
>chr18:7314291-7314884
>chr18:7315120-7315456
>chr18:7316045-7316380
>chr18:7316643-7316742
>chr18:7319694-7319741
>chr18:7320175-7320497
>chr18:7321249-7321642
>chr18:7321887-7322191
>chr18:7322786-7322821
>chr18:7324067-7324282
>chr18:7326221-7326743
>chr18:7327158-7327500
>chr18:7328131-7328440
>chr18:7329337-7329372
>chr18:7329797-7329882
>chr18:7330643-7330685
>chr18:7331140-7331448
>chr18:7331507-7331834
>chr18:7332076-7332418
>chr18:7333832-7333891
>chr18:7334229-7334800
>chr18:7335228-7335323
>chr18:7335492-7335553
>chr18:7336086-7336564
>chr18:7337347-7337476
>chr18:7337629-7338318
>chr18:7338382-7339091
>chr18:7339824-7339933
>chr18:7340253-7340546
>chr18:7340634-7340918
>chr18:7342916-7343343
>chr18:7344219-7344281
>chr18:7344528-7344576
>chr18:7344772-7345503
>chr18:7345541-7345608
>chr18:7345823-7345933
>chr18:7346045-7346989
>chr18:7347258-7348087
>chr18:7348132-7348210
>chr18:7348370-7348410
>chr18:7349131-7349193
>chr18:7349528-7349621
>chr18:7349678-7349846
>chr18:7351243-7351292
>chr18:7351424-7351736
>chr18:7351812-7352132
>chr18:7352539-7352628
>chr18:7353239-7353294
>chr18:7353484-7353526
>chr18:7354187-7354287
>chr18:7354332-7354490
>chr18:7355725-7355837
>chr18:7357038-7357426
>chr18:7357491-7357859
>chr18:7358187-7358824
>chr18:7359993-7360321
>chr18:7360490-7362500
>chr18:7362811-7363075
>chr18:7364287-7365475
>chr18:7366642-7366680
>chr18:7368029-7368333
>chr18:7370156-7370250
>chr18:7370494-7370547
>chr18:7372046-7372378
>chr18:7373056-7373103
>chr18:7373385-7373523
>chr18:7374190-7374927
>chr18:7376133-7376841
>chr18:7378796-7379233
>chr18:7380587-7380644
>chr18:7381428-7381563
>chr18:7383842-7384166
>chr18:7384369-7384420
>chr18:7384951-7385330
>chr18:7386281-7386707
>chr18:7386975-7387325
>chr18:7387400-7387467
>chr18:7387639-7388094
>chr18:7389610-7389695
>chr18:7391263-7391361
>chr18:7391923-7392576
>chr18:7395242-7395539
>chr18:7397101-7397555
>chr18:7397636-7398038
>chr18:7398063-7403513
>chr18:7403675-7403982
>chr18:7404027-7404313
>chr18:7404610-7405750
>chr18:7405839-7406984
>chr18:7407106-7409719
>chr18:7409811-7410497
>chr18:7410542-7411059
>chr18:7411174-7412197
>chr18:7412260-7412990
>chr18:7413266-7413660
>chr18:7413717-7414110
>chr18:7414177-7414375
>chr18:7414520-7414596
>chr18:7415500-7415797
>chr18:7416146-7416496
>chr18:7417191-7417442
>chr18:7417486-7417524
>chr18:7418673-7419341
>chr18:7419519-7419660
>chr18:7420622-7420949
>chr18:7421666-7421994
>chr18:7422128-7422614
>chr18:7423086-7423809
>chr18:7423937-7426064
>chr18:7427007-7427303
>chr18:7427401-7427467
>chr18:7428663-7428854
>chr18:7430727-7431055
>chr18:7433089-7433138
>chr18:7433705-7434026
>chr18:7434099-7434133
>chr18:7434862-7435904
>chr18:7436865-7437472
>chr18:7437571-7437648
>chr18:7439249-7439579
>chr18:7439757-7440013
>chr18:7440198-7440297
>chr18:7442064-7442182
>chr18:7442260-7442389
>chr18:7445110-7445527
>chr18:7445940-7446445
>chr18:7447280-7447412
>chr18:7447458-7447662
>chr18:7450400-7450715
>chr18:7453417-7453552
>chr18:7454210-7454255
>chr18:7455750-7455886
>chr18:7457620-7457669
>chr18:7458789-7458873
>chr18:7461848-7462188
>chr18:7463613-7463656
>chr18:7463888-7463945
>chr18:7464258-7464309
>chr18:7464941-7465344
>chr18:7465507-7465743
>chr18:7467361-7467725
>chr18:7469048-7469292
>chr18:7469593-7469900
>chr18:7471125-7471450
>chr18:7471896-7471939
>chr18:7472270-7472947
>chr18:7473028-7473082
>chr18:7473150-7473446
>chr18:7475058-7475164
>chr18:7475442-7475547
>chr18:7475601-7475780
>chr18:7475869-7475944
>chr18:7476898-7477221
>chr18:7477345-7477401
>chr18:7478676-7478975
>chr18:7480028-7480081
>chr18:7480586-7480969
>chr18:7483884-7483937
>chr18:7484358-7484665
>chr18:7484979-7485017
>chr18:7485360-7485658
>chr18:7486692-7486747
>chr18:7487556-7487875
>chr18:7489022-7489759
>chr18:7490989-7491032
>chr18:7491097-7491430
>chr18:7492530-7492574
>chr18:7492844-7492896
>chr18:7493140-7493451
>chr18:7493660-7495718
>chr18:7496997-7497448
>chr18:7497754-7497854
>chr18:7497986-7498383
>chr18:7499110-7499273
>chr18:7500295-7500588
>chr18:7501232-7501610
>chr18:7501660-7501900
>chr18:7502013-7502054
>chr18:7502753-7503225
>chr18:7503543-7503954
>chr18:7504438-7505180
>chr18:7508800-7508884
>chr18:7509115-7509301
>chr18:7510920-7511005
>chr18:7511060-7511706
>chr18:7512134-7512177
>chr18:7513813-7513914
>chr18:7514322-7514403
>chr18:7514944-7515450
>chr18:7516119-7516236
>chr18:7517044-7517645
>chr18:7517782-7517825
>chr18:7518454-7518512
>chr18:7519811-7519852
>chr18:7520368-7520439
>chr18:7522014-7522402
>chr18:7522531-7523228
>chr18:7524177-7524238
>chr18:7525714-7525811
>chr18:7525856-7526613
>chr18:7526989-7527382
>chr18:7531669-7531908
>chr18:7533716-7534114
>chr18:7534300-7534796
>chr18:7534866-7535197
>chr18:7535642-7535927
>chr18:7535957-7536777
>chr18:7536819-7538787
>chr18:7539547-7540039
>chr18:7540453-7540745
>chr18:7541190-7541747
>chr18:7542195-7542496
>chr18:7543144-7543287
>chr18:7544997-7545071
>chr18:7545258-7545569
>chr18:7547810-7547981
>chr18:7549323-7549689
>chr18:7549986-7550029
>chr18:7550192-7550313
>chr18:7551325-7555328
>chr18:7557181-7557533
>chr18:7558166-7558206
>chr18:7558940-7558978
>chr18:7559029-7559102
>chr18:7559200-7559247
>chr18:7561071-7561566
>chr18:7563527-7563728
>chr18:7563860-7564249
>chr18:7565435-7565518
>chr18:7567366-7567413
>chr18:7569949-7570161
>chr18:7570367-7570424
>chr18:7570929-7571239
>chr18:7571666-7571913
>chr18:7573561-7573896
>chr18:7574692-7575059
>chr18:7576489-7576771
>chr18:7576976-7577105
>chr18:7578065-7578762
>chr18:7578942-7578989
>chr18:7581622-7581792
>chr18:7581851-7582204
>chr18:7584133-7584260
>chr18:7584858-7584897
>chr18:7588874-7589137
>chr18:7591029-7591145
>chr18:7593907-7593967
>chr18:7594205-7594530
>chr18:7596041-7596099
>chr18:7596301-7596654
>chr18:7596786-7597150
>chr18:7597972-7598037
>chr18:7600602-7600705
>chr18:7601344-7601440
>chr18:7601495-7601683
>chr18:7602412-7602611
>chr18:7602893-7603249
>chr18:7605085-7605302
>chr18:7607516-7607566
>chr18:7610679-7612223
>chr18:7613282-7613688
>chr18:7615642-7616032
>chr18:7616080-7616428
>chr18:7618534-7618588
>chr18:7619413-7619497
>chr18:7619813-7619875
>chr18:7620856-7621402
>chr18:7621517-7622168
>chr18:7622971-7623012
>chr18:7624453-7624773
>chr18:7625520-7625833
>chr18:7626684-7626899
>chr18:7627980-7628191
>chr18:7628478-7628810
>chr18:7630556-7630725
>chr18:7631563-7631752
>chr18:7632301-7632352
>chr18:7635367-7635462
>chr18:7636848-7637189
>chr18:7637498-7637581
>chr18:7639048-7639692
>chr18:7641226-7641354
>chr18:7641813-7641913
>chr18:7643003-7643069
>chr18:7643318-7643775
>chr18:7645177-7645214
>chr18:7647760-7647828
>chr18:7647931-7649853
>chr18:7649895-7650030
>chr18:7650814-7656041
>chr18:7656076-7656634
>chr18:7657883-7658031
>chr18:7658070-7658127
>chr18:7658313-7658379
>chr18:7658945-7659181
>chr18:7659298-7659380
>chr18:7659562-7659612
>chr18:7660037-7660384
>chr18:7660783-7661004
>chr18:7661116-7661181
>chr18:7661918-7662235
>chr18:7662269-7662840
>chr18:7663351-7663436
>chr18:7665642-7665962
>chr18:7666177-7666309
>chr18:7668946-7669034
>chr18:7669688-7670285
>chr18:7675691-7676041
>chr18:7676626-7676709
>chr18:7679376-7679695
>chr18:7679866-7680207
>chr18:7682032-7682144
>chr18:7683162-7683476
>chr18:7683674-7683776
>chr18:7684150-7684758
>chr18:7684818-7684987
>chr18:7687770-7688101
>chr18:7689785-7689833
>chr18:7691633-7692469
>chr18:7694408-7694721
>chr18:7694835-7694926
>chr18:7695017-7695064
>chr18:7698859-7699276
>chr18:7699384-7699697
>chr18:7700706-7701631
>chr18:7701700-7704592
>chr18:7705227-7705523
>chr18:7705654-7705841
>chr18:7705968-7706154
>chr18:7706324-7706639
>chr18:7707350-7707667
>chr18:7709008-7711701
>chr18:7711737-7716202
>chr18:7716239-7717360
>chr18:7717587-7717868
>chr18:7717963-7719593
>chr18:7719852-7720048
>chr18:7720473-7722039
>chr18:7722088-7722381
>chr18:7725363-7725639
>chr18:7725886-7725983
>chr18:7726273-7726481
>chr18:7727798-7727901
>chr18:7728167-7728612
>chr18:7728666-7728764
>chr18:7728979-7729211
>chr18:7732448-7732809
>chr18:7732955-7733945
>chr18:7734941-7735779
>chr18:7735883-7735976
>chr18:7736264-7737402
>chr18:7738099-7739559
>chr18:7740393-7740899
>chr18:7742554-7742708
>chr18:7742798-7742945
>chr18:7743496-7743543
>chr18:7744538-7744658
>chr18:7745057-7745207
>chr18:7746025-7746316
>chr18:7746452-7746771
>chr18:7747447-7747602
>chr18:7748129-7748238
>chr18:7748713-7748801
>chr18:7752342-7752760
>chr18:7753312-7753373
>chr18:7758109-7758149
>chr18:7760173-7760229
>chr18:7761319-7761387
>chr18:7761736-7761797
>chr18:7764611-7764695
>chr18:7766873-7766960
>chr18:7768187-7768519
>chr18:7768628-7768975
>chr18:7769303-7769411
>chr18:7772201-7772534
>chr18:7773542-7773887
>chr18:7777861-7777969
>chr18:7778448-7778792
>chr18:7779744-7779843
>chr18:7781383-7781573
>chr18:7782333-7782753
>chr18:7783550-7783919
>chr18:7784269-7784304
>chr18:7784369-7784427
>chr18:7787699-7787869
>chr18:7787972-7788055
>chr18:7788264-7788407
>chr18:7789033-7789362
>chr18:7792561-7792979
>chr18:7793711-7793875
>chr18:7794004-7794409
>chr18:7794710-7794787
>chr18:7795789-7796087
>chr18:7798182-7798755
>chr18:7799031-7799305
>chr18:7799679-7799757
>chr18:7799796-7799915
>chr18:7800264-7800372
>chr18:7800680-7801647
>chr18:7801750-7801894
>chr18:7802081-7802122
>chr18:7803121-7803519
>chr18:7806507-7806584
>chr18:7810596-7810644
>chr18:7811359-7811679
>chr18:7813614-7813778
>chr18:7814858-7815095
>chr18:7815261-7815299
>chr18:7815548-7815667
>chr18:7816956-7817279
>chr18:7819123-7819836
>chr18:7821500-7821736
>chr18:7821866-7821950
>chr18:7822945-7823092
>chr18:7823430-7823943
>chr18:7825887-7825958
>chr18:7826744-7827132
>chr18:7828214-7828451
>chr18:7829814-7829982
>chr18:7830229-7830316
>chr18:7830358-7830519
>chr18:7831439-7831523
>chr18:7831585-7837246
>chr18:7837300-7838505
>chr18:7838679-7839584
>chr18:7839695-7839809
>chr18:7839887-7840226
>chr18:7841274-7841625
>chr18:7842483-7842984
>chr18:7844430-7844487
>chr18:7847160-7847466
>chr18:7848499-7848776
>chr18:7851570-7851662
>chr18:7852289-7852904
>chr18:7856453-7856770
>chr18:7858266-7858668
>chr18:7859164-7859248
>chr18:7860039-7860399
>chr18:7863177-7869659
>chr18:7872973-7873135
>chr18:7873740-7873816
>chr18:7874906-7875232
>chr18:7875326-7875630
>chr18:7875856-7876152
>chr18:7876917-7877060
>chr18:7879823-7880234
>chr18:7881154-7881439
>chr18:7882530-7882650
>chr18:7883831-7884155
>chr18:7884633-7884975
>chr18:7887701-7887739
>chr18:7888415-7889163
>chr18:7889305-7889643
>chr18:7890816-7891323
>chr18:7891579-7891911
>chr18:7892731-7892833
>chr18:7894250-7894626
>chr18:7894860-7894934
>chr18:7898837-7898960
>chr18:7899359-7899456
>chr18:7900126-7900361
>chr18:7901386-7901676
>chr18:7903124-7903247
>chr18:7904410-7904521
>chr18:7904590-7904635
>chr18:7904927-7905329
>chr18:7910110-7910202
>chr18:7910262-7910980
>chr18:7911028-7911440
>chr18:7911466-7913233
>chr18:7913345-7913467
>chr18:7913917-7914116
>chr18:7915882-7916231
>chr18:7916382-7916922
>chr18:7917015-7917075
>chr18:7917183-7918400
>chr18:7918438-7918945
>chr18:7919032-7919637
>chr18:7919744-7919970
>chr18:7920142-7920610
>chr18:7920686-7920836
>chr18:7920971-7922075
>chr18:7922627-7922674
>chr18:7923809-7923868
>chr18:7926356-7926430
>chr18:7927003-7927201
>chr18:7927742-7928099
>chr18:7930076-7930375
>chr18:7931309-7931708
>chr18:7932939-7933074
>chr18:7933155-7933451
>chr18:7933492-7933547
>chr18:7935641-7935844
>chr18:7936077-7936436
>chr18:7936479-7936653
>chr18:7936756-7937008
>chr18:7937062-7937711
>chr18:7941910-7942342
>chr18:7942447-7942498
>chr18:7942700-7942755
>chr18:7942786-7942822
>chr18:7943879-7943971
>chr18:7944877-7945635
>chr18:7947662-7947756
>chr18:7948249-7948325
>chr18:7949821-7949868
>chr18:7950153-7950407
>chr18:7951243-7951323
>chr18:7952287-7953010
>chr18:7960447-7961439
>chr18:7962707-7962753
>chr18:7964401-7964483
>chr18:7964982-7965354
>chr18:7966441-7972475
>chr18:7973598-7973720
>chr18:7975066-7975170
>chr18:7975287-7975750
>chr18:7975817-7976447
>chr18:7977079-7977400
>chr18:7977813-7977854
>chr18:7980377-7980689
>chr18:7981663-7982717
>chr18:7983042-7983457
>chr18:7984496-7985877
>chr18:7986762-7987075
>chr18:7987896-7988258
>chr18:7988366-7988499
>chr18:7988754-7988890
>chr18:7989874-7990210
>chr18:7991378-7991448
>chr18:7992644-7992748
>chr18:7992810-7992962
>chr18:7993110-7993224
>chr18:7993266-7993543
>chr18:7993882-7994340
>chr18:7994420-7995467
>chr18:7995496-7995629
>chr18:7996133-7996780
>chr18:7996861-7997218
>chr18:7997282-7998270
>chr18:7998303-7998522
>chr18:7998552-7999035
>chr18:7999187-7999295
>chr18:7999762-7999972
>chr18:8000077-8000135
>chr18:8003081-8003449
>chr18:8004651-8004726
>chr18:8005777-8005899
>chr18:8009424-8009791
>chr18:8009977-8010000
>chr18:8012591-8012670
>chr18:8013140-8013513
>chr18:8013593-8013674
>chr18:8015196-8015307
>chr18:8016235-8016585
>chr18:8017246-8017674
>chr18:8018186-8018280
>chr18:8019471-8019615
>chr18:8019693-8019880
>chr18:8021313-8021892
>chr18:8023829-8023882
>chr18:8024165-8024286
>chr18:8024699-8025015
>chr18:8025538-8025655
>chr18:8026519-8026918
>chr18:8027988-8028311
>chr18:8028634-8028692
>chr18:8032014-8032044
>chr18:8033225-8033282
>chr18:8033419-8033652
>chr18:8033828-8034016
>chr18:8034488-8034544
>chr18:8035337-8035451
>chr18:8035499-8035658
>chr18:8035720-8035834
>chr18:8038401-8038699
>chr18:8039639-8039774
>chr18:8042301-8042380
>chr18:8043618-8043720
>chr18:8043769-8043906
>chr18:8044506-8045414
>chr18:8045499-8045807
>chr18:8045935-8046313
>chr18:8049701-8050017
>chr18:8052271-8052424
>chr18:8052547-8052625
>chr18:8054239-8054490
>chr18:8054910-8054964
>chr18:8055289-8055349
>chr18:8056352-8056633
>chr18:8057189-8063468
>chr18:8063620-8063679
>chr18:8063830-8063871
>chr18:8064115-8064191
>chr18:8064476-8064603
>chr18:8067348-8067433
>chr18:8068409-8068535
>chr18:8068701-8069197
>chr18:8073211-8073286
>chr18:8073629-8073968
>chr18:8074237-8074443
>chr18:8074592-8075157
>chr18:8075243-8075370
>chr18:8076623-8076678
>chr18:8078636-8079081
>chr18:8082124-8082241
>chr18:8082464-8082662
>chr18:8084986-8085120
>chr18:8086494-8086551
>chr18:8087268-8087466
>chr18:8090588-8090919
>chr18:8092016-8092080
>chr18:8092317-8092551
>chr18:8092709-8092976
>chr18:8094191-8094628
>chr18:8097156-8097210
>chr18:8098006-8098127
>chr18:8098180-8098342
>chr18:8099029-8099286
>chr18:8099334-8099477
>chr18:8099842-8100445
>chr18:8100503-8100645
>chr18:8101930-8102784
>chr18:8102866-8103837
>chr18:8103875-8104229
>chr18:8104384-8104744
>chr18:8105248-8105321
>chr18:8107900-8107951
>chr18:8108091-8108152
>chr18:8111322-8111637
>chr18:8111774-8111852
>chr18:8114188-8114250
>chr18:8118500-8118966
>chr18:8119910-8120191
>chr18:8120420-8120800
>chr18:8122051-8122142
>chr18:8124415-8124463
>chr18:8125088-8125250
>chr18:8125958-8126048
>chr18:8126099-8126244
>chr18:8127739-8127779
>chr18:8132888-8133273
>chr18:8134705-8134752
>chr18:8138209-8138242
>chr18:8139646-8139807
>chr18:8139919-8140032
>chr18:8140428-8140476
>chr18:8144323-8144622
>chr18:8145298-8152124
>chr18:8152563-8153032
>chr18:8158500-8158913
>chr18:8160261-8160577
>chr18:8162080-8162408
>chr18:8164330-8165212
>chr18:8171818-8172221
>chr18:8173486-8173568
>chr18:8173664-8174439
>chr18:8176970-8177049
>chr18:8177266-8177405
>chr18:8177607-8177738
>chr18:8177822-8178117
>chr18:8178229-8179916
>chr18:8180306-8180849
>chr18:8182191-8182423
>chr18:8186030-8186374
>chr18:8186797-8186871
>chr18:8186932-8187242
>chr18:8188749-8188828
>chr18:8189017-8189311
>chr18:8189977-8190473
>chr18:8191594-8191726
>chr18:8192451-8192528
>chr18:8195394-8195969
>chr18:8198116-8198457
>chr18:8200651-8201354
>chr18:8201504-8201863
>chr18:8203489-8203590
>chr18:8206244-8206553
>chr18:8206813-8207088
>chr18:8208519-8208804
>chr18:8209566-8210614
>chr18:8210993-8211032
>chr18:8211367-8211770
>chr18:8212370-8212885
>chr18:8213684-8214311
>chr18:8214428-8214466
>chr18:8214660-8214958
>chr18:8215516-8215827
>chr18:8219135-8219483
>chr18:8219586-8219785
>chr18:8219842-8220008
>chr18:8221349-8221495
>chr18:8221736-8222138
>chr18:8222805-8223251
>chr18:8225481-8225543
>chr18:8225704-8225747
>chr18:8226445-8226552
>chr18:8226633-8226921
>chr18:8226997-8227204
>chr18:8228459-8228897
>chr18:8232102-8232735
>chr18:8232788-8232993
>chr18:8233079-8233883
>chr18:8233932-8234716
>chr18:8234752-8234817
>chr18:8234935-8235930
>chr18:8236024-8236834
>chr18:8236897-8238383
>chr18:8238442-8238532
>chr18:8238910-8238943
>chr18:8238973-8239310
>chr18:8239441-8239482
>chr18:8239623-8239758
>chr18:8240319-8240946
>chr18:8241040-8241408
>chr18:8242603-8242679
>chr18:8247045-8247140
>chr18:8250228-8250296
>chr18:8250514-8250814
>chr18:8252437-8252467
>chr18:8253536-8253589
>chr18:8256287-8256472
>chr18:8256766-8256824
>chr18:8258937-8259248
>chr18:8259657-8259955
>chr18:8260192-8260455
>chr18:8260528-8260653
>chr18:8263122-8263411
>chr18:8263869-8263945
>chr18:8264467-8264916
>chr18:8265437-8265478
>chr18:8266291-8266367
>chr18:8266636-8266952
>chr18:8267191-8267633
>chr18:8267772-8267862
>chr18:8268215-8268274
>chr18:8268316-8268519
>chr18:8268672-8268927
>chr18:8268956-8270004
>chr18:8270098-8271114
>chr18:8271297-8271399
>chr18:8271682-8272576
>chr18:8272711-8273065
>chr18:8275151-8275465
>chr18:8276942-8277263
>chr18:8278936-8279088
>chr18:8280114-8280433
>chr18:8280564-8280687
>chr18:8281924-8282174
>chr18:8282257-8282962
>chr18:8283273-8283373
>chr18:8283586-8283924
>chr18:8284562-8284877
>chr18:8285701-8285996
>chr18:8289387-8289649
>chr18:8293910-8294620
>chr18:8295502-8295560
>chr18:8295995-8296043
>chr18:8296172-8296236
>chr18:8297549-8297685
>chr18:8298829-8299026
>chr18:8299344-8299605
>chr18:8301531-8301675
>chr18:8301954-8302043
>chr18:8305417-8305575
>chr18:8305897-8306198
>chr18:8306412-8306467
>chr18:8307462-8307835
>chr18:8308014-8308205
>chr18:8308271-8308310
>chr18:8308486-8308644
>chr18:8308788-8309125
>chr18:8309506-8309835
>chr18:8310796-8310932
>chr18:8311008-8311337
>chr18:8312613-8312674
>chr18:8313567-8314007
>chr18:8314861-8314979
>chr18:8317043-8317075
>chr18:8317999-8318140
>chr18:8318272-8318640
>chr18:8320529-8320588
>chr18:8322807-8323160
>chr18:8324049-8324134
>chr18:8325068-8326889
>chr18:8327503-8327571
>chr18:8329766-8330178
>chr18:8335720-8336063
>chr18:8336273-8337036
>chr18:8337228-8337309
>chr18:8338226-8338401
>chr18:8338565-8338694
>chr18:8338953-8339039
>chr18:8344383-8344616
>chr18:8344702-8344755
>chr18:8344880-8344962
>chr18:8345422-8345523
>chr18:8345599-8345708
>chr18:8346423-8346603
>chr18:8346858-8346911
>chr18:8350242-8350323
>chr18:8350524-8350573
>chr18:8352284-8353072
>chr18:8353887-8354298
>chr18:8361132-8361183
>chr18:8362733-8362888
>chr18:8365612-8365657
>chr18:8369662-8369995
>chr18:8372045-8372377
>chr18:8373721-8373906
>chr18:8376291-8376442
>chr18:8379030-8379060
>chr18:8383011-8383336
>chr18:8384106-8384469
>chr18:8385011-8385164
>chr18:8385201-8385253
>chr18:8387735-8387781
>chr18:8387976-8388021
>chr18:8388655-8388973
>chr18:8390315-8390357
>chr18:8390589-8390975
>chr18:8391124-8391166
>chr18:8392150-8392261
>chr18:8392337-8392639
>chr18:8392785-8392824
>chr18:8392958-8393034
>chr18:8393141-8393209
>chr18:8393374-8393541
>chr18:8393751-8394097
>chr18:8394743-8394801
>chr18:8398018-8398292
>chr18:8398427-8399043
>chr18:8399462-8399531
>chr18:8402226-8402273
>chr18:8403291-8403657
>chr18:8403889-8404157
>chr18:8405007-8405148
>chr18:8410438-8410501
>chr18:8410942-8411106
>chr18:8411224-8411263
>chr18:8411470-8411718
>chr18:8414432-8414479
>chr18:8414628-8414693
>chr18:8414937-8415194
>chr18:8416344-8416496
>chr18:8416645-8416714
>chr18:8419521-8419810
>chr18:8420622-8420710
>chr18:8421272-8421612
>chr18:8422070-8422546
>chr18:8422675-8422759
>chr18:8422916-8423050
>chr18:8424233-8424541
>chr18:8425006-8425145
>chr18:8427268-8428005
>chr18:8431327-8431444
>chr18:8431480-8431944
>chr18:8432041-8432088
>chr18:8433026-8433236
>chr18:8434467-8434561
>chr18:8434868-8435152
>chr18:8435226-8435615
>chr18:8436291-8436349
>chr18:8436580-8436719
>chr18:8438548-8438630
>chr18:8438691-8438867
>chr18:8439137-8439200
>chr18:8439481-8439541
>chr18:8439901-8440206
>chr18:8440547-8440978
>chr18:8441201-8441535
>chr18:8442052-8442105
>chr18:8442138-8442430
>chr18:8443746-8444685
>chr18:8444836-8445590
>chr18:8446222-8446262
>chr18:8446416-8447244
>chr18:8447683-8447892
>chr18:8447958-8448036
>chr18:8448835-8449183
>chr18:8449309-8449428
>chr18:8452810-8452869
>chr18:8453042-8453277
>chr18:8456547-8457211
>chr18:8458203-8458280
>chr18:8458337-8458427
>chr18:8458649-8458707
>chr18:8459752-8460097
>chr18:8463148-8463480
>chr18:8465281-8466358
>chr18:8470773-8471039
>chr18:8471819-8472610
>chr18:8473290-8473697
>chr18:8474982-8475060
>chr18:8475117-8475176
>chr18:8476333-8476460
>chr18:8476516-8476670
>chr18:8476859-8476927
>chr18:8477611-8477663
>chr18:8478311-8478410
>chr18:8479054-8479095
>chr18:8482011-8482214
>chr18:8482303-8482640
>chr18:8483289-8483863
>chr18:8484589-8484645
>chr18:8486460-8486788
>chr18:8488228-8488305
>chr18:8488446-8488551
>chr18:8488592-8488889
>chr18:8489363-8489534
>chr18:8489573-8489715
>chr18:8490350-8491107
>chr18:8491272-8491420
>chr18:8491587-8492230
>chr18:8492515-8492565
>chr18:8492762-8492808
>chr18:8492967-8493248
>chr18:8493731-8494229
>chr18:8494345-8494437
>chr18:8495718-8495765
>chr18:8496733-8496970
>chr18:8497192-8497526
>chr18:8497621-8499170
>chr18:8499402-8499470
>chr18:8500833-8500891
>chr18:8501591-8503254
>chr18:8503694-8504076
>chr18:8505378-8505488
>chr18:8505725-8506326
>chr18:8507160-8507342
>chr18:8508628-8508914
>chr18:8509553-8509909
>chr18:8510651-8510695
>chr18:8510922-8511277
>chr18:8512370-8512767
>chr18:8513942-8514337
>chr18:8514881-8515078
>chr18:8516104-8516364
>chr18:8516527-8516618
>chr18:8517111-8517429
>chr18:8517920-8518021
>chr18:8518237-8518546
>chr18:8519503-8519642
>chr18:8519703-8520094
>chr18:8520447-8520679
>chr18:8520729-8520821
>chr18:8521362-8521496
>chr18:8521550-8521842
>chr18:8524304-8524730
>chr18:8525894-8525987
>chr18:8527871-8528018
>chr18:8528137-8528494
>chr18:8528573-8528887
>chr18:8528961-8529361
>chr18:8529670-8530132
>chr18:8530213-8530531
>chr18:8530592-8530819
>chr18:8530864-8535973
>chr18:8536120-8536189
>chr18:8537529-8537575
>chr18:8537966-8538079
>chr18:8538244-8538341
>chr18:8539099-8539139
>chr18:8539736-8540068
>chr18:8541828-8542136
>chr18:8542813-8543285
>chr18:8544458-8544536
>chr18:8545237-8545528
>chr18:8546083-8546383
>chr18:8547722-8548011
>chr18:8549674-8550132
>chr18:8550194-8550767
>chr18:8550824-8552307
>chr18:8552664-8553092
>chr18:8553200-8553600
>chr18:8553659-8553953
>chr18:8554108-8554439
>chr18:8555342-8555453
>chr18:8557396-8557549
>chr18:8557718-8558008
>chr18:8559134-8559532
>chr18:8560782-8561448
>chr18:8562636-8562864
>chr18:8564201-8564246
>chr18:8564364-8564592
>chr18:8565538-8565903
>chr18:8566965-8567306
>chr18:8567485-8567569
>chr18:8568225-8569035
>chr18:8569361-8569439
>chr18:8569718-8570044
>chr18:8570104-8570244
>chr18:8570280-8570360
>chr18:8570661-8571008
>chr18:8572198-8572515
>chr18:8573212-8579367
>chr18:8580771-8581174
>chr18:8581622-8581996
>chr18:8582588-8582909
>chr18:8583765-8583832
>chr18:8584683-8584814
>chr18:8585712-8586025
>chr18:8587612-8588238
>chr18:8589056-8589422
>chr18:8590187-8590241
>chr18:8590265-8591415
>chr18:8591478-8593022
>chr18:8593147-8593519
>chr18:8593590-8593730
>chr18:8593818-8594281
>chr18:8594424-8594928
>chr18:8595477-8595579
>chr18:8595783-8595838
>chr18:8596224-8596798
>chr18:8597108-8597615
>chr18:8598356-8599197
>chr18:8599739-8599834
>chr18:8600558-8601134
>chr18:8602185-8602733
>chr18:8603018-8603863
>chr18:8604217-8604280
>chr18:8604498-8604851
>chr18:8604923-8605253
>chr18:8605301-8605423
>chr18:8605967-8606334
>chr18:8606669-8606712
>chr18:8606773-8607370
>chr18:8607829-8608183
>chr18:8609167-8609230
>chr18:8609466-8609536
>chr18:8609634-8609707
>chr18:8612651-8612953
>chr18:8613820-8613875
>chr18:8614481-8614921
>chr18:8616678-8616945
>chr18:8617816-8617905
>chr18:8618496-8618817
>chr18:8619867-8620174
>chr18:8621589-8621816
>chr18:8622243-8623381
>chr18:8630052-8630426
>chr18:8630553-8630621
>chr18:8630870-8631195
>chr18:8632008-8632307
>chr18:8634153-8634322
>chr18:8634927-8635020
>chr18:8636339-8636441
>chr18:8636960-8637277
>chr18:8637577-8637968
>chr18:8638041-8638099
>chr18:8639531-8639628
>chr18:8639774-8639967
>chr18:8640928-8641267
>chr18:8641513-8642142
>chr18:8643949-8645027
>chr18:8645141-8646347
>chr18:8646436-8652240
>chr18:8652353-8652717
>chr18:8652995-8653082
>chr18:8653195-8653376
>chr18:8653435-8653784
>chr18:8655318-8655638
>chr18:8655920-8656088
>chr18:8656642-8656907
>chr18:8658342-8658624
>chr18:8660417-8660457
>chr18:8660643-8660851
>chr18:8661352-8661430
>chr18:8664478-8666364
>chr18:8666992-8667036
>chr18:8667329-8667550
>chr18:8667823-8667891
>chr18:8668112-8668433
>chr18:8669284-8669479
>chr18:8669899-8670348
>chr18:8670453-8670794
>chr18:8670902-8671197
>chr18:8671356-8671626
>chr18:8672164-8672203
>chr18:8672321-8672475
>chr18:8672858-8673002
>chr18:8673349-8673452
>chr18:8674322-8674385
>chr18:8674600-8674634
>chr18:8674854-8675132
>chr18:8675289-8675612
>chr18:8677022-8677577
>chr18:8678270-8678615
>chr18:8679463-8679731
>chr18:8680614-8681265
>chr18:8681601-8682586
>chr18:8682936-8683062
>chr18:8683156-8683214
>chr18:8683675-8683724
>chr18:8683975-8684287
>chr18:8684690-8684826
>chr18:8686098-8686442
>chr18:8687608-8687978
>chr18:8690113-8690164
>chr18:8691105-8691231
>chr18:8691353-8691635
>chr18:8693058-8693798
>chr18:8693970-8694225
>chr18:8694279-8694403
>chr18:8694533-8694608
>chr18:8694819-8695019
>chr18:8695066-8695183
>chr18:8695247-8695650
>chr18:8696125-8696159
>chr18:8696236-8696450
>chr18:8697049-8698410
>chr18:8698671-8699042
>chr18:8699152-8699278
>chr18:8699364-8699667
>chr18:8700120-8700305
>chr18:8700374-8700707
>chr18:8702246-8702953
>chr18:8705250-8705347
>chr18:8705449-8705549
>chr18:8705581-8705624
>chr18:8709217-8709483
>chr18:8709820-8710144
>chr18:8710451-8710511
>chr18:8710832-8711841
>chr18:8712152-8712222
>chr18:8713755-8713970
>chr18:8714450-8715104
>chr18:8717077-8717165
>chr18:8719557-8719853
>chr18:8720740-8720790
>chr18:8722267-8722834
>chr18:8723844-8724446
>chr18:8725760-8726092
>chr18:8726265-8726549
>chr18:8726777-8726890
>chr18:8726965-8727956
>chr18:8728710-8729987
>chr18:8730086-8730176
>chr18:8730953-8732008
>chr18:8732057-8732405
>chr18:8733395-8733708
>chr18:8734174-8734233
>chr18:8735257-8735397
>chr18:8736216-8736548
>chr18:8736633-8736945
>chr18:8738951-8739279
>chr18:8739703-8740073
>chr18:8740442-8740864
>chr18:8742272-8742686
>chr18:8743407-8743488
>chr18:8743537-8743664
>chr18:8743753-8743804
>chr18:8744039-8744109
>chr18:8744917-8744954
>chr18:8745696-8746110
>chr18:8746227-8746400
>chr18:8747248-8747468
>chr18:8747563-8747593
>chr18:8748303-8748626
>chr18:8750006-8750377
>chr18:8750410-8750474
>chr18:8753395-8753588
>chr18:8754034-8754378
>chr18:8754728-8754799
>chr18:8755853-8756156
>chr18:8756302-8756566
>chr18:8758015-8758332
>chr18:8760595-8760732
>chr18:8761308-8761441
>chr18:8761469-8762076
>chr18:8763271-8763330
>chr18:8764259-8764659
>chr18:8766711-8766768
>chr18:8768611-8768714
>chr18:8768776-8769100
>chr18:8770012-8770141
>chr18:8770282-8770758
>chr18:8770935-8771041
>chr18:8771124-8771275
>chr18:8772548-8772850
>chr18:8773018-8773093
>chr18:8773475-8773622
>chr18:8774433-8774793
>chr18:8775278-8775596
>chr18:8776718-8777399
>chr18:8777454-8777636
>chr18:8780829-8781227
>chr18:8785008-8785073
>chr18:8785831-8785917
>chr18:8786101-8786163
>chr18:8790727-8791073
>chr18:8791197-8791242
>chr18:8794758-8794897
>chr18:8796859-8796985
>chr18:8804267-8804412
>chr18:8804709-8805010
>chr18:8805112-8805478
>chr18:8811060-8811312
>chr18:8811357-8811574
>chr18:8812099-8812242
>chr18:8812273-8812352
>chr18:8814298-8814369
>chr18:8814960-8815678
>chr18:8815993-8816044
>chr18:8817322-8817358
>chr18:8818155-8818188
>chr18:8819585-8819918
>chr18:8820074-8820429
>chr18:8822244-8822673
>chr18:8822867-8823060
>chr18:8824392-8824453
>chr18:8825998-8826044
>chr18:8826230-8826280
>chr18:8828630-8828726
>chr18:8829487-8829537
>chr18:8832067-8832134
>chr18:8833339-8833784
>chr18:8833820-8834696
>chr18:8836077-8837085
>chr18:8837143-8838069
>chr18:8838494-8838836
>chr18:8840665-8840813
>chr18:8842550-8842845
>chr18:8845460-8845601
>chr18:8845707-8846548
>chr18:8847144-8847187
>chr18:8847429-8847457
>chr18:8848567-8848601
>chr18:8853361-8853709
>chr18:8853960-8854020
>chr18:8854328-8854384
>chr18:8855455-8855754
>chr18:8857648-8857776
>chr18:8858016-8858077
>chr18:8858318-8858478
>chr18:8858687-8858801
>chr18:8859413-8859872
>chr18:8860226-8860283
>chr18:8862114-8862261
>chr18:8862363-8862635
>chr18:8863758-8863816
>chr18:8864408-8864769
>chr18:8865235-8865607
>chr18:8867349-8867681
>chr18:8871315-8871371
>chr18:8871680-8871860
>chr18:8871926-8873185
>chr18:8874695-8874886
>chr18:8876168-8876561
>chr18:8876836-8878474
>chr18:8878555-8881476
>chr18:8881757-8882167
>chr18:8882202-8882732
>chr18:8882771-8889612
>chr18:8890316-8890808
>chr18:8890951-8891065
>chr18:8891525-8891576
>chr18:8891615-8891654
>chr18:8891917-8892215
>chr18:8892453-8892846
>chr18:8893141-8893495
>chr18:8893653-8893781
>chr18:8894373-8894443
>chr18:8895100-8895495
>chr18:8895680-8896003
>chr18:8896255-8896314
>chr18:8896768-8896818
>chr18:8896928-8897316
>chr18:8897968-8898301
>chr18:8899726-8899790
>chr18:8900020-8900286
>chr18:8900358-8900444
>chr18:8900493-8900638
>chr18:8900748-8908670
>chr18:8908895-8910103
>chr18:8910127-8910290
>chr18:8910318-8910396
>chr18:8910454-8910783
>chr18:8911523-8911844
>chr18:8913231-8919939
>chr18:8920022-8921495
>chr18:8921703-8921915
>chr18:8922075-8922119
>chr18:8922338-8922389
>chr18:8922503-8922845
>chr18:8923069-8923933
>chr18:8924193-8924592
>chr18:8924770-8924984
>chr18:8925210-8925513
>chr18:8925589-8925802
>chr18:8925983-8926074
>chr18:8926174-8926259
>chr18:8926560-8926818
>chr18:8926901-8926979
>chr18:8927315-8928216
>chr18:8928330-8928847
>chr18:8928889-8929146
>chr18:8929383-8929428
>chr18:8929455-8930679
>chr18:8931056-8931128
>chr18:8931442-8931511
>chr18:8931749-8931807
>chr18:8931913-8931962
>chr18:8932337-8932660
>chr18:8933097-8933608
>chr18:8933686-8934293
>chr18:8934500-8936002
>chr18:8936068-8936531
>chr18:8936708-8937199
>chr18:8937295-8937335
>chr18:8937536-8937804
>chr18:8937858-8938584
>chr18:8938759-8939023
>chr18:8939082-8939228
>chr18:8939333-8939933
>chr18:8940004-8940123
>chr18:8940170-8940382
>chr18:8940878-8941045
>chr18:8941494-8941826
>chr18:8942715-8942887
>chr18:8943444-8943780
>chr18:8943929-8944072
>chr18:8944365-8944793
>chr18:8945397-8945456
>chr18:8945551-8945818
>chr18:8945887-8947675
>chr18:8947743-8947933
>chr18:8947992-8948116
>chr18:8949252-8949291
>chr18:8949403-8949498
>chr18:8949628-8949761
>chr18:8950711-8950779
>chr18:8950938-8951101
>chr18:8951628-8951760
>chr18:8954354-8955426
>chr18:8955730-8956022
>chr18:8956612-8956830
>chr18:8956909-8956968
>chr18:8957125-8957364
>chr18:8959030-8959102
>chr18:8959159-8959442
>chr18:8960207-8960544
>chr18:8961674-8961984
>chr18:8963395-8963640
>chr18:8963704-8963847
>chr18:8964252-8964764
>chr18:8964820-8965027
>chr18:8966497-8967247
>chr18:8967293-8967464
>chr18:8967914-8968224
>chr18:8968800-8968884
>chr18:8969741-8970008
>chr18:8971073-8971138
>chr18:8971481-8971855
>chr18:8972519-8974273
>chr18:8974861-8975465
>chr18:8975903-8976324
>chr18:8976395-8976483
>chr18:8976786-8976876
>chr18:8977029-8977389
>chr18:8977482-8977973
>chr18:8979057-8979108
>chr18:8979284-8979400
>chr18:8979589-8979647
>chr18:8979791-8979893
>chr18:8980092-8980325
>chr18:8981419-8981723
>chr18:8982067-8982400
>chr18:8982527-8982584
>chr18:8983653-8984011
>chr18:8984808-8985319
>chr18:8985778-8986087
>chr18:8986155-8986356
>chr18:8986508-8986747
>chr18:8988267-8988407
>chr18:8989631-8990028
>chr18:8990708-8990817
>chr18:8990857-8990893
>chr18:8991935-8992235
>chr18:8992495-8993395
>chr18:8993427-8993721
>chr18:8993761-8993850
>chr18:8994198-8994768
>chr18:8995591-8995891
>chr18:8995961-8996054
>chr18:8996432-8996814
>chr18:8996988-8997185
>chr18:8997469-8997530
>chr18:8998023-8998086
>chr18:8998350-8998433
>chr18:8999604-8999984
>chr18:9001243-9001912
>chr18:9002443-9002716
>chr18:9003338-9003811
>chr18:9003996-9004170
>chr18:9004294-9004658
>chr18:9005173-9005471
>chr18:9005958-9006260
>chr18:9006345-9006433
>chr18:9006495-9006743
>chr18:9006846-9008187
>chr18:9008556-9008677
>chr18:9009063-9009111
>chr18:9009154-9009305
>chr18:9009355-9009667
>chr18:9009985-9010000
>chr18:9011236-9011402
>chr18:9011947-9012294
>chr18:9012549-9012859
>chr18:9012911-9013085
>chr18:9013300-9013645
>chr18:9013671-9013999
>chr18:9015178-9015658
>chr18:9016124-9016209
>chr18:9016370-9016780
>chr18:9018575-9018666
>chr18:9018731-9019404
>chr18:9019651-9020003
>chr18:9020776-9021201
>chr18:9021762-9022316
>chr18:9023111-9024746
>chr18:9025973-9026046
>chr18:9026999-9027312
>chr18:9027638-9027838
>chr18:9028459-9028593
>chr18:9028714-9028799
>chr18:9028849-9029500
>chr18:9029584-9029901
>chr18:9030251-9031088
>chr18:9031182-9031591
>chr18:9031627-9031773
>chr18:9031818-9031886
>chr18:9032256-9032676
>chr18:9032763-9032864
>chr18:9033137-9033170
>chr18:9033759-9034607
>chr18:9034958-9035907
>chr18:9036029-9036946
>chr18:9037042-9038115
>chr18:9038339-9038593
>chr18:9038708-9039044
>chr18:9039999-9040429
>chr18:9040814-9041120
>chr18:9041394-9041778
>chr18:9041959-9042263
>chr18:9043114-9043687
>chr18:9043801-9044164
>chr18:9044629-9046451
>chr18:9047474-9047797
>chr18:9048467-9048501
>chr18:9049339-9049437
>chr18:9049825-9052268
>chr18:9052504-9052588
>chr18:9053383-9053420
>chr18:9053483-9054016
>chr18:9055918-9056316
>chr18:9056890-9056927
>chr18:9057065-9057667
>chr18:9057786-9058127
>chr18:9059110-9059526
>chr18:9059886-9060218
>chr18:9060257-9060613
>chr18:9060888-9060941
>chr18:9061395-9061475
>chr18:9061721-9062029
>chr18:9062656-9062731
>chr18:9062844-9062963
>chr18:9063137-9063609
>chr18:9064046-9064374
>chr18:9064410-9065277
>chr18:9065503-9065544
>chr18:9065780-9065841
>chr18:9066264-9066368
>chr18:9067539-9067849
>chr18:9068175-9068470
>chr18:9068913-9069238
>chr18:9069329-9069509
>chr18:9069602-9069698
>chr18:9070353-9070631
>chr18:9070925-9071621
>chr18:9071842-9072215
>chr18:9072287-9073332
>chr18:9073453-9073506
>chr18:9074184-9074512
>chr18:9074882-9074987
>chr18:9075732-9076057
>chr18:9076415-9076711
>chr18:9077544-9077834
>chr18:9078176-9078699
>chr18:9078807-9079052
>chr18:9079130-9079760
>chr18:9080642-9080949
>chr18:9081228-9081634
>chr18:9081779-9082268
>chr18:9082385-9082432
>chr18:9084226-9085365
>chr18:9085599-9086645
>chr18:9087192-9087423
>chr18:9087734-9088054
>chr18:9088429-9088623
>chr18:9088923-9089365
>chr18:9089912-9090134
>chr18:9091040-9091136
>chr18:9091646-9091979
>chr18:9092208-9092598
>chr18:9093038-9093877
>chr18:9094062-9094352
>chr18:9095106-9095202
>chr18:9096311-9096399
>chr18:9097698-9097769
>chr18:9098018-9098068
>chr18:9098946-9099199
>chr18:9099408-9099470
>chr18:9099518-9099592
>chr18:9099688-9099856
>chr18:9099920-9099986
>chr18:9100084-9100354
>chr18:9100840-9100887
>chr18:9101188-9101496
>chr18:9103679-9103758
>chr18:9104638-9104795
>chr18:9105363-9105423
>chr18:9106594-9106881
>chr18:9106929-9107128
>chr18:9108444-9108509
>chr18:9108638-9109019
>chr18:9110448-9110810
>chr18:9110914-9110986
>chr18:9111186-9111851
>chr18:9112025-9112322
>chr18:9112464-9112947
>chr18:9113055-9113194
>chr18:9113531-9113971
>chr18:9115148-9115197
>chr18:9115541-9115880
>chr18:9117022-9117342
>chr18:9120763-9120871
>chr18:9120919-9121115
>chr18:9122388-9122499
>chr18:9122800-9122925
>chr18:9123364-9123793
>chr18:9124182-9124801
>chr18:9125006-9125202
>chr18:9126309-9126454
>chr18:9126652-9126789
>chr18:9127444-9127778
>chr18:9128932-9129245
>chr18:9129356-9129474
>chr18:9130997-9131342
>chr18:9132589-9132914
>chr18:9134114-9134174
>chr18:9134743-9134872
>chr18:9135163-9135493
>chr18:9137204-9137245
>chr18:9138226-9138556
>chr18:9141623-9142043
>chr18:9142608-9142953
>chr18:9143454-9143755
>chr18:9144796-9145000
>chr18:9145030-9145291
>chr18:9146285-9146552
>chr18:9147458-9147567
>chr18:9148307-9148353
>chr18:9148480-9148577
>chr18:9149758-9150097
>chr18:9150609-9150974
>chr18:9151812-9152091
>chr18:9152982-9153168
>chr18:9153569-9153791
>chr18:9154097-9154596
>chr18:9154678-9154711
>chr18:9155117-9155323
>chr18:9155698-9156191
>chr18:9156665-9156900
>chr18:9157140-9157299
>chr18:9157466-9157771
>chr18:9158145-9158734
>chr18:9158908-9158972
>chr18:9159416-9160463
>chr18:9160977-9161095
>chr18:9161101-9161147
>chr18:9161308-9161707
>chr18:9161735-9173495
>chr18:9173535-9173769
>chr18:9173802-9174350
>chr18:9174479-9174645
>chr18:9174910-9175132
>chr18:9175497-9175832
>chr18:9176249-9176597
>chr18:9177309-9177484
>chr18:9177564-9178211
>chr18:9178396-9178585
>chr18:9178760-9178830
>chr18:9178908-9179108
>chr18:9179485-9179916
>chr18:9180071-9180142
>chr18:9180365-9180619
>chr18:9181093-9181237
>chr18:9181600-9181644
>chr18:9183220-9183686
>chr18:9183776-9183980
>chr18:9184380-9184869
>chr18:9185713-9185772
>chr18:9186124-9186283
>chr18:9186736-9187069
>chr18:9187116-9187436
>chr18:9187945-9188166
>chr18:9188545-9188783
>chr18:9188954-9189568
>chr18:9189707-9190124
>chr18:9190204-9190277
>chr18:9190351-9190495
>chr18:9190592-9190627
>chr18:9190680-9190718
>chr18:9190804-9190964
>chr18:9192681-9193024
>chr18:9193144-9193693
>chr18:9194194-9194680
>chr18:9194751-9195409
>chr18:9197053-9197128
>chr18:9197502-9197866
>chr18:9198491-9199267
>chr18:9200116-9200190
>chr18:9201848-9202179
>chr18:9203567-9203912
>chr18:9204964-9205012
>chr18:9206879-9207035
>chr18:9207271-9207342
>chr18:9207657-9207723
>chr18:9210257-9210301
>chr18:9210447-9210751
>chr18:9213128-9213188
>chr18:9213889-9214372
>chr18:9214699-9214796
>chr18:9215031-9215442
>chr18:9215633-9215863
>chr18:9216047-9216150
>chr18:9216197-9216572
>chr18:9217514-9217594
>chr18:9218651-9218948
>chr18:9219506-9219653
>chr18:9223032-9223089
>chr18:9223132-9223480
>chr18:9224946-9225470
>chr18:9225715-9226459
>chr18:9227438-9227520
>chr18:9227655-9229063
>chr18:9229093-9232398
>chr18:9232444-9232694
>chr18:9232780-9233556
>chr18:9233759-9233820
>chr18:9235250-9235316
>chr18:9237003-9237072
>chr18:9238832-9239208
>chr18:9241298-9241351
>chr18:9241741-9241786
>chr18:9243746-9244159
>chr18:9244267-9244576
>chr18:9245163-9245477
>chr18:9247207-9247502
>chr18:9247757-9248157
>chr18:9249048-9249104
>chr18:9249704-9249739
>chr18:9250429-9250730
>chr18:9251500-9251890
>chr18:9251957-9252001
>chr18:9252668-9252830
>chr18:9253008-9253906
>chr18:9255547-9255594
>chr18:9256307-9256388
>chr18:9259658-9259700
>chr18:9259818-9259861
>chr18:9260284-9260352
>chr18:9260941-9260983
>chr18:9261288-9261327
>chr18:9261644-9261687
>chr18:9262434-9263099
>chr18:9263436-9263507
>chr18:9264600-9264643
>chr18:9264851-9270795
>chr18:9271052-9271658
>chr18:9272258-9272589
>chr18:9273454-9273707
>chr18:9274030-9274076
>chr18:9274213-9274475
>chr18:9274585-9274630
>chr18:9274782-9275468
>chr18:9276433-9276738
>chr18:9277130-9277711
>chr18:9278507-9278805
>chr18:9279956-9280425
>chr18:9280498-9280810
>chr18:9282334-9282482
>chr18:9282587-9282697
>chr18:9284001-9284248
>chr18:9284909-9285463
>chr18:9285765-9285958
>chr18:9286055-9286438
>chr18:9286483-9286674
>chr18:9287397-9287473
>chr18:9287559-9287988
>chr18:9288581-9288910
>chr18:9289161-9289705
>chr18:9290153-9290323
>chr18:9290772-9292214
>chr18:9293184-9293453
>chr18:9293493-9294224
>chr18:9294470-9294562
>chr18:9294727-9295093
>chr18:9295150-9295558
>chr18:9295767-9296100
>chr18:9296150-9296961
>chr18:9297001-9297098
>chr18:9297138-9298597
>chr18:9299619-9300328
>chr18:9300511-9300932
>chr18:9301370-9302451
>chr18:9302971-9303127
>chr18:9303266-9303603
>chr18:9303633-9304602
>chr18:9304660-9308525
>chr18:9308656-9310249
>chr18:9310326-9311497
>chr18:9311568-9311735
>chr18:9311834-9311985
>chr18:9312024-9315342
>chr18:9315422-9315678
>chr18:9315804-9317086
>chr18:9317142-9317355
>chr18:9318533-9318576
>chr18:9318827-9319039
>chr18:9319713-9320060
>chr18:9320301-9320422
>chr18:9320657-9320692
>chr18:9320986-9321240
>chr18:9322746-9322878
>chr18:9323387-9323456
>chr18:9323509-9323644
>chr18:9324121-9325937
>chr18:9326042-9326103
>chr18:9327009-9329268
>chr18:9329311-9329724
>chr18:9329930-9330028
>chr18:9330258-9330348
>chr18:9330418-9330471
>chr18:9331050-9331157
>chr18:9331330-9331841
>chr18:9332297-9332646
>chr18:9332925-9333080
>chr18:9333551-9333843
>chr18:9334480-9334530
>chr18:9334700-9334763
>chr18:9335775-9335859
>chr18:9336103-9336390
>chr18:9336546-9336645
>chr18:9336836-9336889
>chr18:9336961-9337076
>chr18:9337742-9337820
>chr18:9338911-9339223
>chr18:9339294-9339845
>chr18:9340077-9340398
>chr18:9340806-9340900
>chr18:9340987-9341073
>chr18:9341662-9341727
>chr18:9341782-9341819
>chr18:9342182-9342343
>chr18:9343189-9343550
>chr18:9343627-9345518
>chr18:9345584-9347436
>chr18:9347486-9347645
>chr18:9347728-9347761
>chr18:9349789-9350157
>chr18:9351208-9351289
>chr18:9351358-9351454
>chr18:9351628-9352048
>chr18:9352094-9352342
>chr18:9352422-9352467
>chr18:9352926-9353245
>chr18:9354072-9354141
>chr18:9354952-9355293
>chr18:9356547-9356943
>chr18:9359055-9359232
>chr18:9359704-9359775
>chr18:9360300-9360356
>chr18:9361186-9361406
>chr18:9361874-9361951
>chr18:9362215-9362661
>chr18:9363603-9363932
>chr18:9364490-9364908
>chr18:9364996-9366034
>chr18:9366720-9370354
>chr18:9371270-9371601
>chr18:9371710-9373060
>chr18:9373117-9373591
>chr18:9373772-9374232
>chr18:9374410-9376489
>chr18:9376514-9379685
>chr18:9379816-9379888
>chr18:9382238-9382837
>chr18:9383181-9383519
>chr18:9384638-9384954
>chr18:9385401-9386472
>chr18:9387413-9387808
>chr18:9387859-9387919
>chr18:9388629-9389285
>chr18:9389875-9391743
>chr18:9391807-9392018
>chr18:9392132-9393194
>chr18:9393518-9394636
>chr18:9394753-9394798
>chr18:9395227-9395267
>chr18:9395438-9395489
>chr18:9395568-9395985
>chr18:9396023-9396085
>chr18:9396770-9397082
>chr18:9397717-9398049
>chr18:9398432-9399023
>chr18:9401432-9401589
>chr18:9402516-9403346
>chr18:9404055-9404350
>chr18:9405443-9405818
>chr18:9407444-9407776
>chr18:9409163-9409266
>chr18:9409378-9409425
>chr18:9409546-9410033
>chr18:9410145-9410509
>chr18:9411134-9411549
>chr18:9411617-9412021
>chr18:9413236-9413561
>chr18:9414421-9414584
>chr18:9414995-9415338
>chr18:9415670-9416512
>chr18:9417682-9418015
>chr18:9418922-9419235
>chr18:9419657-9420000
>chr18:9421988-9423586
>chr18:9423651-9423812
>chr18:9423890-9426298
>chr18:9426349-9426735
>chr18:9427296-9427587
>chr18:9427900-9428109
>chr18:9428858-9428892
>chr18:9430226-9430633
>chr18:9430742-9430848
>chr18:9431159-9431280
>chr18:9431440-9431509
>chr18:9431776-9432759
>chr18:9432951-9433629
>chr18:9434670-9434999
>chr18:9435657-9436286
>chr18:9437253-9437347
>chr18:9437464-9437494
>chr18:9437593-9437915
>chr18:9438300-9438963
>chr18:9439078-9440936
>chr18:9441466-9441507
>chr18:9442188-9442558
>chr18:9443247-9443572
>chr18:9443797-9444205
>chr18:9444513-9445747
>chr18:9446516-9446898
>chr18:9447120-9447434
>chr18:9447518-9447620
>chr18:9448021-9448622
>chr18:9448967-9449597
>chr18:9449717-9449835
>chr18:9450767-9451492
>chr18:9451862-9452532
>chr18:9452589-9452662
>chr18:9454825-9455690
>chr18:9456169-9456623
>chr18:9458734-9458885
>chr18:9459304-9459580
>chr18:9459643-9460006
>chr18:9460137-9460457
>chr18:9461050-9461416
>chr18:9462650-9462968
>chr18:9463078-9463129
>chr18:9463567-9463909
>chr18:9464642-9465176
>chr18:9466025-9466113
>chr18:9466318-9468376
>chr18:9468505-9468603
>chr18:9468726-9468776
>chr18:9468816-9469313
>chr18:9469459-9470596
>chr18:9471104-9471882
>chr18:9472036-9472211
>chr18:9472369-9472449
>chr18:9476915-9477219
>chr18:9479116-9479533
>chr18:9480103-9480347
>chr18:9480386-9480717
>chr18:9481030-9481424
>chr18:9481494-9481713
>chr18:9481779-9482268
>chr18:9482727-9483016
>chr18:9483089-9483992
>chr18:9484180-9484612
>chr18:9484859-9485650
>chr18:9485742-9486662
>chr18:9486759-9487103
>chr18:9487181-9487381
>chr18:9487487-9487998
>chr18:9488032-9488327
>chr18:9489276-9489624
>chr18:9490117-9490165
>chr18:9490299-9490603
>chr18:9490637-9491027
>chr18:9491471-9491934
>chr18:9492106-9493436
>chr18:9493626-9494197
>chr18:9494363-9494498
>chr18:9494595-9494960
>chr18:9494993-9495160
>chr18:9495220-9495318
>chr18:9495555-9496506
>chr18:9496586-9497665
>chr18:9498287-9498343
>chr18:9498471-9498678
>chr18:9499210-9499524
>chr18:9499679-9500409
>chr18:9500455-9500513
>chr18:9501574-9501888
>chr18:9502213-9503567
>chr18:9504006-9504065
>chr18:9504819-9505278
>chr18:9505592-9505717
>chr18:9505812-9506002
>chr18:9506214-9506247
>chr18:9506341-9506972
>chr18:9507255-9507333
>chr18:9507682-9508130
>chr18:9508592-9508671
>chr18:9509093-9509131
>chr18:9509597-9510238
>chr18:9510566-9511169
>chr18:9511650-9511766
>chr18:9511847-9512205
>chr18:9512552-9512600
>chr18:9513247-9513672
>chr18:9513890-9514133
>chr18:9514617-9515032
>chr18:9515114-9515578
>chr18:9516202-9516427
>chr18:9516994-9517138
>chr18:9517617-9517927
>chr18:9518599-9518732
>chr18:9519005-9519412
>chr18:9520878-9521967
>chr18:9523268-9523536
>chr18:9523909-9524396
>chr18:9525055-9525301
>chr18:9525873-9526062
>chr18:9526195-9526518
>chr18:9527602-9527714
>chr18:9527854-9528672
>chr18:9528900-9529024
>chr18:9529102-9529407
>chr18:9529788-9529932
>chr18:9529987-9530053
>chr18:9530181-9530229
>chr18:9530279-9530326
>chr18:9530972-9531316
>chr18:9532475-9532807
>chr18:9533703-9533882
>chr18:9537442-9537552
>chr18:9538981-9539287
>chr18:9540842-9540876
>chr18:9541076-9541414
>chr18:9542067-9542728
>chr18:9543404-9543704
>chr18:9543794-9543905
>chr18:9545565-9545907
>chr18:9548631-9548976
>chr18:9552158-9552334
>chr18:9552449-9552830
>chr18:9553204-9553281
>chr18:9554123-9554464
>chr18:9555018-9555363
>chr18:9555833-9556497
>chr18:9556741-9556781
>chr18:9559987-9560297
>chr18:9560703-9561281
>chr18:9562490-9562557
>chr18:9564690-9565223
>chr18:9565302-9566770
>chr18:9566825-9567267
>chr18:9567348-9567480
>chr18:9567532-9567699
>chr18:9567752-9568433
>chr18:9568724-9569223
>chr18:9569366-9569417
>chr18:9569705-9569762
>chr18:9569807-9570079
>chr18:9571385-9571465
>chr18:9573114-9573540
>chr18:9573587-9573741
>chr18:9576376-9576497
>chr18:9577376-9577718
>chr18:9578289-9578539
>chr18:9579229-9579270
>chr18:9579597-9579933
>chr18:9580346-9580664
>chr18:9581252-9581295
>chr18:9581446-9581666
>chr18:9582132-9582852
>chr18:9583360-9583864
>chr18:9585131-9585211
>chr18:9585831-9585960
>chr18:9586080-9586312
>chr18:9587342-9588017
>chr18:9589595-9589930
>chr18:9591004-9591524
>chr18:9591743-9592092
>chr18:9593094-9593247
>chr18:9593454-9593513
>chr18:9593910-9594313
>chr18:9595559-9595625
>chr18:9597002-9597168
>chr18:9597755-9597816
>chr18:9598069-9598173
>chr18:9598237-9598298
>chr18:9598735-9599101
>chr18:9599388-9599433
>chr18:9600327-9600975
>chr18:9601128-9601798
>chr18:9602190-9602832
>chr18:9602896-9602964
>chr18:9603451-9603814
>chr18:9604033-9604165
>chr18:9604706-9604789
>chr18:9605559-9605670
>chr18:9606648-9606737
>chr18:9606993-9607389
>chr18:9607480-9608257
>chr18:9608956-9609004
>chr18:9610375-9610766
>chr18:9611688-9612029
>chr18:9612214-9612305
>chr18:9614562-9614731
>chr18:9616008-9616069
>chr18:9616303-9616576
>chr18:9616980-9617020
>chr18:9617338-9617651
>chr18:9617904-9618042
>chr18:9618170-9618490
>chr18:9618543-9618863
>chr18:9619022-9619132
>chr18:9619655-9619702
>chr18:9620146-9620983
>chr18:9621588-9623004
>chr18:9623073-9623867
>chr18:9623928-9624701
>chr18:9624843-9625223
>chr18:9625274-9626203
>chr18:9626679-9627453
>chr18:9627551-9627842
>chr18:9628131-9628578
>chr18:9628878-9629254
>chr18:9629526-9629898
>chr18:9630286-9630457
>chr18:9631028-9631113
>chr18:9631371-9631859
>chr18:9632723-9633115
>chr18:9633912-9636938
>chr18:9637659-9638305
>chr18:9639381-9640199
>chr18:9640993-9641215
>chr18:9641268-9641806
>chr18:9642045-9642387
>chr18:9642731-9643046
>chr18:9644504-9644657
>chr18:9644786-9645076
>chr18:9645375-9645699
>chr18:9647162-9647485
>chr18:9648342-9648432
>chr18:9649390-9649519
>chr18:9650009-9650274
>chr18:9650459-9650532
>chr18:9650693-9651064
>chr18:9651919-9652244
>chr18:9652636-9653009
>chr18:9653097-9653237
>chr18:9653648-9653787
>chr18:9653846-9654137
>chr18:9654216-9654544
>chr18:9655363-9655419
>chr18:9655611-9655736
>chr18:9655773-9655953
>chr18:9656145-9656288
>chr18:9656536-9657137
>chr18:9657298-9657693
>chr18:9660325-9660734
>chr18:9662220-9663047
>chr18:9663996-9664154
>chr18:9664400-9664827
>chr18:9664983-9665021
>chr18:9666121-9666193
>chr18:9666442-9666560
>chr18:9667281-9667587
>chr18:9667726-9667788
>chr18:9667850-9668636
>chr18:9668806-9668968
>chr18:9669178-9669235
>chr18:9669582-9670546
>chr18:9670653-9671047
>chr18:9671743-9671805
>chr18:9671964-9672186
>chr18:9672425-9672691
>chr18:9672909-9673249
>chr18:9673946-9674083
>chr18:9675159-9675206
>chr18:9675298-9676082
>chr18:9676252-9676493
>chr18:9676541-9678176
>chr18:9678200-9678654
>chr18:9678773-9679142
>chr18:9679287-9679499
>chr18:9679565-9679821
>chr18:9680383-9681056
>chr18:9682526-9682877
>chr18:9683104-9683173
>chr18:9683229-9683276
>chr18:9683436-9683515
>chr18:9683787-9683842
>chr18:9685857-9686170
>chr18:9686273-9686486
>chr18:9686528-9686653
>chr18:9687035-9687360
>chr18:9687467-9687694
>chr18:9688663-9688955
>chr18:9689077-9689619
>chr18:9689671-9690818
>chr18:9691674-9691972
>chr18:9692285-9693185
>chr18:9693399-9693552
>chr18:9693830-9693886
>chr18:9694071-9694212
>chr18:9694518-9694830
>chr18:9696116-9696408
>chr18:9696645-9696707
>chr18:9697182-9697237
>chr18:9697311-9697346
>chr18:9697585-9698071
>chr18:9698907-9699796
>chr18:9700812-9701087
>chr18:9701195-9701227
>chr18:9701481-9701794
>chr18:9702579-9702634
>chr18:9703041-9703077
>chr18:9703339-9703431
>chr18:9703522-9703729
>chr18:9705216-9705279
>chr18:9710574-9710893
>chr18:9711158-9711306
>chr18:9711354-9711611
>chr18:9712629-9712698
>chr18:9713707-9713997
>chr18:9714183-9714532
>chr18:9715491-9715973
>chr18:9716680-9717200
>chr18:9717629-9717743
>chr18:9717865-9718723
>chr18:9718785-9719353
>chr18:9719972-9720271
>chr18:9720684-9720740
>chr18:9721328-9721795
>chr18:9722024-9722111
>chr18:9723039-9723351
>chr18:9723523-9723726
>chr18:9723901-9724300
>chr18:9725269-9725307
>chr18:9725555-9725602
>chr18:9725932-9725999
>chr18:9727302-9727618
>chr18:9727755-9728063
>chr18:9728505-9728918
>chr18:9729250-9729607
>chr18:9730283-9730589
>chr18:9731108-9731233
>chr18:9731578-9731918
>chr18:9734275-9734338
>chr18:9734764-9734811
>chr18:9734990-9735326
>chr18:9735674-9736299
>chr18:9736448-9736502
>chr18:9736941-9737043
>chr18:9737299-9737424
>chr18:9738195-9738764
>chr18:9739121-9739504
>chr18:9740407-9740724
>chr18:9741089-9741427
>chr18:9742857-9742916
>chr18:9744727-9745593
>chr18:9745641-9745890
>chr18:9745954-9747024
>chr18:9747084-9747635
>chr18:9747691-9747867
>chr18:9748211-9748537
>chr18:9748607-9748947
>chr18:9751004-9751326
>chr18:9752229-9752536
>chr18:9753172-9753560
>chr18:9754233-9754866
>chr18:9756723-9756814
>chr18:9757644-9757719
>chr18:9757863-9757987
>chr18:9759182-9759471
>chr18:9760144-9760457
>chr18:9761789-9762111
>chr18:9764934-9765256
>chr18:9766662-9766999
>chr18:9767691-9770265
>chr18:9770878-9771196
>chr18:9771277-9771329
>chr18:9773567-9773980
>chr18:9775804-9776100
>chr18:9776859-9777432
>chr18:9777667-9778089
>chr18:9778493-9778797
>chr18:9778871-9779073
>chr18:9779240-9779309
>chr18:9779648-9779680
>chr18:9779889-9780172
>chr18:9780274-9780988
>chr18:9781154-9781214
>chr18:9781252-9781615
>chr18:9782692-9782928
>chr18:9783993-9784341
>chr18:9784520-9784881
>chr18:9785053-9785096
>chr18:9785531-9786230
>chr18:9786525-9786759
>chr18:9787409-9787630
>chr18:9788153-9789519
>chr18:9790154-9790364
>chr18:9790419-9790660
>chr18:9790970-9791017
>chr18:9791382-9791953
>chr18:9793096-9793671
>chr18:9793803-9794228
>chr18:9794351-9796439
>chr18:9796536-9796616
>chr18:9796855-9796985
>chr18:9798594-9799218
>chr18:9799480-9799725
>chr18:9800951-9801078
>chr18:9801131-9802214
>chr18:9802404-9802555
>chr18:9803214-9803458
>chr18:9804526-9804575
>chr18:9804839-9805321
>chr18:9805368-9805762
>chr18:9805888-9806254
>chr18:9807650-9808001
>chr18:9808179-9808246
>chr18:9809418-9809480
>chr18:9811502-9811552
>chr18:9811732-9811799
>chr18:9811855-9812280
>chr18:9812347-9812374
>chr18:9812684-9813029
>chr18:9813563-9813903
>chr18:9815238-9816156
>chr18:9818450-9819099
>chr18:9819180-9819246
>chr18:9819448-9820092
>chr18:9820179-9820449
>chr18:9820723-9820957
>chr18:9820995-9821080
>chr18:9821148-9821281
>chr18:9821493-9821879
>chr18:9822063-9822197
>chr18:9822305-9822417
>chr18:9822511-9822667
>chr18:9822718-9823107
>chr18:9823163-9823282
>chr18:9824165-9824480
>chr18:9825807-9826536
>chr18:9829723-9829866
>chr18:9829952-9830764
>chr18:9831347-9831387
>chr18:9831430-9831470
>chr18:9833837-9833903
>chr18:9834057-9834441
>chr18:9837290-9837379
>chr18:9840140-9840176
>chr18:9840908-9841697
>chr18:9842405-9842457
>chr18:9843252-9843573
>chr18:9843957-9844000
>chr18:9844828-9844994
>chr18:9846857-9846983
>chr18:9847566-9847876
>chr18:9848166-9848441
>chr18:9850280-9850430
>chr18:9850720-9850909
>chr18:9851473-9851588
>chr18:9851629-9851673
>chr18:9851819-9852119
>chr18:9852578-9852692
>chr18:9852930-9853005
>chr18:9853072-9853640
>chr18:9853791-9854265
>chr18:9857635-9858047
>chr18:9858353-9858549
>chr18:9859038-9859107
>chr18:9864410-9864857
>chr18:9865452-9866365
>chr18:9867168-9867196
>chr18:9867368-9867483
>chr18:9867628-9868696
>chr18:9868839-9868885
>chr18:9869415-9869574
>chr18:9870529-9870649
>chr18:9872036-9872096
>chr18:9873164-9873872
>chr18:9873971-9875095
>chr18:9875461-9875505
>chr18:9875568-9875631
>chr18:9875663-9875701
>chr18:9875794-9876177
>chr18:9876367-9876520
>chr18:9876574-9876714
>chr18:9876831-9876955
>chr18:9877087-9877237
>chr18:9877462-9877498
>chr18:9878111-9878159
>chr18:9878474-9878563
>chr18:9878849-9879468
>chr18:9879581-9879711
>chr18:9879836-9880135
>chr18:9880270-9880589
>chr18:9880935-9881767
>chr18:9881815-9882230
>chr18:9883668-9883888
>chr18:9884512-9884829
>chr18:9884949-9885261
>chr18:9886515-9886591
>chr18:9886789-9886864
>chr18:9886960-9887044
>chr18:9887193-9887600
>chr18:9889458-9889614
>chr18:9889782-9890096
>chr18:9890936-9891221
>chr18:9891745-9892088
>chr18:9892885-9894529
>chr18:9894677-9894791
>chr18:9894947-9895344
>chr18:9895905-9896638
>chr18:9897833-9898173
>chr18:9899385-9899863
>chr18:9899886-9899980
>chr18:9901498-9901641
>chr18:9901844-9902180
>chr18:9902237-9902712
>chr18:9902836-9902965
>chr18:9903078-9903272
>chr18:9903341-9904923
>chr18:9906919-9907135
>chr18:9907655-9907880
>chr18:9910080-9910146
>chr18:9911835-9912702
>chr18:9917203-9917662
>chr18:9918878-9919200
>chr18:9920282-9920603
>chr18:9921435-9921596
>chr18:9921891-9921945
>chr18:9922003-9922272
>chr18:9922393-9922475
>chr18:9923913-9924157
>chr18:9925673-9925801
>chr18:9930066-9930275
>chr18:9931298-9931362
>chr18:9932818-9933115
>chr18:9933524-9933863
>chr18:9934801-9935719
>chr18:9936398-9936715
>chr18:9937952-9937996
>chr18:9938979-9939456
>chr18:9939727-9939880
>chr18:9940122-9940248
>chr18:9942164-9942252
>chr18:9942415-9942951
>chr18:9943827-9944209
>chr18:9944760-9944827
>chr18:9945327-9945657
>chr18:9946145-9946353
>chr18:9946426-9946817
>chr18:9946982-9947150
>chr18:9947178-9947471
>chr18:9948206-9948416
>chr18:9948567-9948849
>chr18:9950989-9951122
>chr18:9952261-9952596
>chr18:9953936-9953974
>chr18:9957031-9957377
>chr18:9961955-9962350
>chr18:9963419-9963491
>chr18:9963952-9964220
>chr18:9964451-9964556
>chr18:9964824-9964865
>chr18:9966100-9966253
>chr18:9966696-9966846
>chr18:9966915-9967126
>chr18:9967412-9967548
>chr18:9968072-9968110
>chr18:9972717-9972979
>chr18:9973069-9973194
>chr18:9976570-9983280
>chr18:9984190-9984269
>chr18:9984336-9984451
>chr18:9984699-9985083
>chr18:9985193-9985278
>chr18:9986826-9987179
>chr18:9989110-9989488
>chr18:9989922-9990090
>chr18:9996872-9997031
>chr18:9998167-9998346
>chr18:9998439-9998481
>chr18:9998531-9999105
>chr18:9999293-10001094
>chr18:10001118-10001483
>chr18:10001561-10001762
>chr18:10001799-10001927
>chr18:10002004-10002483
>chr18:10003020-10003075
>chr18:10004645-10004678
>chr18:10004812-10004960
>chr18:10005095-10005209
>chr18:10008189-10008619
>chr18:10013233-10013416
>chr18:10014561-10014868
>chr18:10015753-10016067
>chr18:10017766-10017822
>chr18:10018046-10018100
>chr18:10018562-10018975
>chr18:10019196-10019378
>chr18:10019443-10019483
>chr18:10019598-10019971
>chr18:10021557-10021608
>chr18:10023243-10023279
>chr18:10023425-10023481
>chr18:10024325-10024593
>chr18:10024758-10025150
>chr18:10025261-10025708
>chr18:10027028-10027084
>chr18:10027307-10027394
>chr18:10030753-10030877
>chr18:10031558-10032056
>chr18:10034146-10034487
>chr18:10036684-10036961
>chr18:10037588-10037623
>chr18:10037727-10037823
>chr18:10038612-10038686
>chr18:10039342-10039677
>chr18:10040015-10040104
>chr18:10040169-10040235
>chr18:10041424-10041670
>chr18:10041845-10041993
>chr18:10042125-10042512
>chr18:10042571-10042627
>chr18:10042709-10042807
>chr18:10042976-10043023
>chr18:10043103-10043318
>chr18:10043509-10043668
>chr18:10044317-10044356
>chr18:10044491-10045020
>chr18:10045106-10045219
>chr18:10046625-10046739
>chr18:10048581-10048665
>chr18:10052736-10053036
>chr18:10053465-10053999
>chr18:10054126-10054171
>chr18:10054315-10054348
>chr18:10055757-10056019
>chr18:10058735-10058772
>chr18:10059204-10059266
>chr18:10059384-10059464
>chr18:10060248-10060377
>chr18:10061335-10061406
>chr18:10062889-10063108
>chr18:10063890-10064131
>chr18:10065149-10065593
>chr18:10065849-10065899
>chr18:10068889-10068947
>chr18:10069840-10070109
>chr18:10071524-10071594
>chr18:10071623-10071653
>chr18:10073199-10073481
>chr18:10073559-10073887
>chr18:10075372-10075469
>chr18:10075691-10075785
>chr18:10076288-10076395
>chr18:10077500-10077559
>chr18:10078968-10080059
>chr18:10080133-10080234
>chr18:10080648-10081028
>chr18:10082149-10082186
>chr18:10082662-10083298
>chr18:10083633-10083734
>chr18:10083854-10084546
>chr18:10087118-10087159
>chr18:10090631-10090672
>chr18:10091318-10092146
>chr18:10092201-10092459
>chr18:10093136-10093264
>chr18:10093587-10093786
>chr18:10093832-10094346
>chr18:10094567-10094897
>chr18:10098191-10098513
>chr18:10098776-10099137
>chr18:10099560-10099852
>chr18:10102579-10102666
>chr18:10102802-10103201
>chr18:10104118-10107773
>chr18:10108871-10109180
>chr18:10109516-10109595
>chr18:10110646-10111025
>chr18:10111147-10111336
>chr18:10111416-10111557
>chr18:10112217-10112296
>chr18:10112711-10112773
>chr18:10113275-10113312
>chr18:10116100-10116268
>chr18:10116392-10116586
>chr18:10118288-10118558
>chr18:10118632-10119483
>chr18:10119545-10120181
>chr18:10120243-10121573
>chr18:10123545-10123581
>chr18:10123940-10124242
>chr18:10125535-10125583
>chr18:10125673-10125709
>chr18:10125985-10126040
>chr18:10126546-10126778
>chr18:10128519-10128572
>chr18:10131295-10131349
>chr18:10132581-10132627
>chr18:10133726-10133795
>chr18:10134174-10134304
>chr18:10134531-10134654
>chr18:10136295-10136416
>chr18:10136489-10136753
>chr18:10136985-10137305
>chr18:10138733-10138799
>chr18:10139015-10139395
>chr18:10139566-10139649
>chr18:10142382-10142438
>chr18:10143254-10143580
>chr18:10144384-10144719
>chr18:10146691-10146749
>chr18:10148143-10148206
>chr18:10149811-10149872
>chr18:10150681-10151107
>chr18:10152225-10152279
>chr18:10152961-10153029
>chr18:10153083-10153112
>chr18:10153301-10153612
>chr18:10154023-10154103
>chr18:10154676-10155214
>chr18:10157058-10157223
>chr18:10157512-10157586
>chr18:10157936-10158382
>chr18:10159492-10159530
>chr18:10159700-10160306
>chr18:10160490-10160531
>chr18:10162241-10162601
>chr18:10164009-10164338
>chr18:10166827-10166951
>chr18:10167262-10167442
>chr18:10168364-10168410
>chr18:10168930-10169020
>chr18:10170329-10170365
>chr18:10170449-10170491
>chr18:10170553-10170593
>chr18:10170717-10170760
>chr18:10171374-10171417
>chr18:10171488-10171847
>chr18:10173056-10179123
>chr18:10179183-10181771
>chr18:10181827-10183577
>chr18:10184215-10184599
>chr18:10184714-10185058
>chr18:10185736-10185919
>chr18:10186320-10186402
>chr18:10186532-10186609
>chr18:10186725-10186807
>chr18:10186898-10186985
>chr18:10188084-10188775
>chr18:10189028-10189079
>chr18:10191258-10191417
>chr18:10191517-10192000
>chr18:10192223-10192266
>chr18:10192334-10192379
>chr18:10192660-10192726
>chr18:10193019-10193330
>chr18:10194123-10194173
>chr18:10194269-10194485
>chr18:10196174-10196328
>chr18:10196478-10196585
>chr18:10197931-10198078
>chr18:10198105-10198613
>chr18:10198682-10198846
>chr18:10198900-10198936
>chr18:10199209-10199414
>chr18:10202266-10202334
>chr18:10203599-10203749
>chr18:10203993-10204227
>chr18:10204485-10204804
>chr18:10205771-10205827
>chr18:10206950-10207033
>chr18:10207192-10207565
>chr18:10208059-10208220
>chr18:10208452-10208884
>chr18:10209446-10209502
>chr18:10212440-10212524
>chr18:10212644-10212906
>chr18:10212987-10213021
>chr18:10213242-10213301
>chr18:10217104-10217178
>chr18:10217257-10217497
>chr18:10217532-10217650
>chr18:10218976-10219191
>chr18:10219498-10219727
>chr18:10219950-10220418
>chr18:10220514-10225433
>chr18:10225473-10225963
>chr18:10226148-10226192
>chr18:10226510-10226762
>chr18:10227860-10228264
>chr18:10228935-10229239
>chr18:10229832-10229908
>chr18:10230348-10230725
>chr18:10231186-10231600
>chr18:10232804-10232996
>chr18:10234083-10234295
>chr18:10238122-10238210
>chr18:10238333-10238648
>chr18:10239144-10239205
>chr18:10241189-10241295
>chr18:10242704-10242991
>chr18:10246730-10246799
>chr18:10248264-10248598
>chr18:10250112-10250792
>chr18:10251317-10251645
>chr18:10252021-10252091
>chr18:10253096-10253130
>chr18:10253982-10254318
>chr18:10254483-10258709
>chr18:10259997-10260046
>chr18:10266882-10266974
>chr18:10267771-10268097
>chr18:10268223-10268259
>chr18:10268594-10268744
>chr18:10271331-10271372
>chr18:10272821-10272941
>chr18:10272965-10273308
>chr18:10273359-10273397
>chr18:10276574-10276915
>chr18:10276960-10279085
>chr18:10279912-10279964
>chr18:10280606-10280948
>chr18:10281498-10281959
>chr18:10283724-10283791
>chr18:10286070-10286253
>chr18:10286367-10286516
>chr18:10287754-10287797
>chr18:10289698-10289749
>chr18:10292072-10292277
>chr18:10293102-10293154
>chr18:10293263-10293419
>chr18:10293499-10293583
>chr18:10294613-10294691
>chr18:10296688-10297001
>chr18:10297444-10297494
>chr18:10297634-10297689
>chr18:10298103-10298200
>chr18:10299130-10299253
>chr18:10300174-10300670
>chr18:10302731-10302772
>chr18:10304805-10304933
>chr18:10305934-10306557
>chr18:10307143-10307479
>chr18:10307515-10307572
>chr18:10308727-10308796
>chr18:10311558-10311591
>chr18:10313695-10314061
>chr18:10315984-10316259
>chr18:10316503-10316872
>chr18:10318237-10318434
>chr18:10320112-10320178
>chr18:10322455-10322597
>chr18:10324358-10324514
>chr18:10324860-10325134
>chr18:10325965-10326207
>chr18:10326337-10326542
>chr18:10327256-10327317
>chr18:10328177-10328344
>chr18:10328462-10328792
>chr18:10329741-10330077
>chr18:10333820-10334124
>chr18:10336067-10336498
>chr18:10338453-10338801
>chr18:10341274-10341651
>chr18:10342669-10342748
>chr18:10343045-10343330
>chr18:10345403-10345507
>chr18:10347178-10347224
>chr18:10348193-10348318
>chr18:10348362-10348453
>chr18:10348579-10348833
>chr18:10349106-10349144
>chr18:10350317-10350372
>chr18:10357027-10357220
>chr18:10357351-10357721
>chr18:10358600-10358669
>chr18:10359421-10359588
>chr18:10360115-10360349
>chr18:10360811-10361698
>chr18:10361894-10362210
>chr18:10362467-10363184
>chr18:10363530-10364245
>chr18:10364480-10364580
>chr18:10367817-10367953
>chr18:10368025-10368083
>chr18:10368400-10368869
>chr18:10370205-10370359
>chr18:10370444-10370586
>chr18:10373401-10373737
>chr18:10375699-10375768
>chr18:10381453-10381563
>chr18:10382234-10382368
>chr18:10382502-10383427
>chr18:10383482-10383991
>chr18:10390800-10390961
>chr18:10391889-10392003
>chr18:10392040-10392341
>chr18:10392519-10392828
>chr18:10392933-10393319
>chr18:10393436-10393481
>chr18:10393911-10394071
>chr18:10394343-10394922
>chr18:10394964-10396084
>chr18:10396701-10397022
>chr18:10399499-10399783
>chr18:10401079-10401130
>chr18:10401704-10401783
>chr18:10402623-10402735
>chr18:10409363-10409510
>chr18:10409665-10409780
>chr18:10412102-10412760
>chr18:10414993-10415284
>chr18:10416582-10416752
>chr18:10418247-10418569
>chr18:10419090-10419268
>chr18:10419308-10419411
>chr18:10419817-10420041
>chr18:10420112-10420162
>chr18:10420514-10420568
>chr18:10420638-10420756
>chr18:10420809-10420944
>chr18:10421002-10421169
>chr18:10421457-10421675
>chr18:10421833-10421865
>chr18:10422596-10422675
>chr18:10423480-10423805
>chr18:10425756-10425844
>chr18:10427894-10428429
>chr18:10428495-10428571
>chr18:10429571-10429903
>chr18:10430144-10430512
>chr18:10431486-10431679
>chr18:10433827-10434191
>chr18:10434312-10434366
>chr18:10434543-10434667
>chr18:10435608-10435664
>chr18:10436917-10437178
>chr18:10438454-10438510
>chr18:10438810-10439163
>chr18:10439682-10439729
>chr18:10441876-10442180
>chr18:10443190-10443218
>chr18:10444426-10444508
>chr18:10448416-10448670
>chr18:10449519-10449562
>chr18:10450087-10450168
>chr18:10454290-10454484
>chr18:10456418-10456547
>chr18:10456941-10457001
>chr18:10460197-10460711
>chr18:10462289-10462322
>chr18:10462371-10462725
>chr18:10464295-10464725
>chr18:10469449-10469616
>chr18:10471238-10471388
>chr18:10473083-10473135
>chr18:10473933-10474232
>chr18:10477598-10477866
>chr18:10478525-10478678
>chr18:10480605-10481388
>chr18:10481466-10481688
>chr18:10484405-10485165
>chr18:10486063-10486381
>chr18:10489412-10489730
>chr18:10494683-10494728
>chr18:10495390-10496018
>chr18:10496091-10496773
>chr18:10496838-10497185
>chr18:10498320-10498362
>chr18:10498643-10498682
>chr18:10498835-10498881
>chr18:10499858-10501229
>chr18:10501295-10501395
>chr18:10501456-10501571
>chr18:10501636-10502371
>chr18:10502592-10502767
>chr18:10502816-10503620
>chr18:10503720-10503911
>chr18:10504020-10504129
>chr18:10504301-10504386
>chr18:10504501-10504569
>chr18:10504608-10504728
>chr18:10504791-10505337
>chr18:10505373-10507751
>chr18:10508203-10508251
>chr18:10509650-10509957
>chr18:10511213-10511266
>chr18:10512788-10513031
>chr18:10513648-10514123
>chr18:10517843-10517900
>chr18:10518531-10518581
>chr18:10520708-10520772
>chr18:10521211-10521606
>chr18:10523448-10523788
>chr18:10523880-10524001
>chr18:10524161-10524219
>chr18:10525766-10525825
>chr18:10526504-10526541
>chr18:10526900-10527220
>chr18:10527912-10528248
>chr18:10528749-10528795
>chr18:10529467-10529764
>chr18:10531876-10532017
>chr18:10533905-10534187
>chr18:10535467-10535835
>chr18:10536911-10537538
>chr18:10538802-10539695
>chr18:10542896-10543182
>chr18:10544189-10544255
>chr18:10544965-10545349
>chr18:10548725-10548800
>chr18:10550966-10551242
>chr18:10553843-10553968
>chr18:10556536-10556832
>chr18:10557004-10557112
>chr18:10558972-10559048
>chr18:10561285-10561450
>chr18:10561921-10562259
>chr18:10563645-10563703
>chr18:10566951-10567304
>chr18:10567863-10568202
>chr18:10568341-10568775
>chr18:10569358-10569561
>chr18:10569812-10570247
>chr18:10570411-10570514
>chr18:10570703-10571022
>chr18:10571065-10571519
>chr18:10572658-10578685
>chr18:10580092-10580187
>chr18:10580321-10580413
>chr18:10581402-10581704
>chr18:10581878-10582310
>chr18:10583404-10583457
>chr18:10583886-10584168
>chr18:10584280-10584470
>chr18:10584553-10585219
>chr18:10586543-10586623
>chr18:10586956-10587047
>chr18:10588151-10588196
>chr18:10588260-10588581
>chr18:10589464-10590763
>chr18:10591050-10591970
>chr18:10592272-10593191
>chr18:10594162-10594483
>chr18:10594585-10594941
>chr18:10595026-10595210
>chr18:10595680-10595910
>chr18:10596226-10596614
>chr18:10597169-10597591
>chr18:10597900-10598222
>chr18:10598335-10598898
>chr18:10599311-10599371
>chr18:10599484-10600062
>chr18:10600104-10603588
>chr18:10603623-10604208
>chr18:10605627-10605697
>chr18:10606330-10606782
>chr18:10607505-10607737
>chr18:10608427-10608608
>chr18:10609007-10609214
>chr18:10609900-10609983
>chr18:10610810-10611001
>chr18:10611467-10611767
>chr18:10612979-10613137
>chr18:10613198-10613353
>chr18:10613711-10614122
>chr18:10614953-10615335
>chr18:10616084-10616325
>chr18:10617258-10617310
>chr18:10618404-10618475
>chr18:10619339-10619392
>chr18:10621233-10621360
>chr18:10621577-10621618
>chr18:10622402-10622449
>chr18:10622601-10622665
>chr18:10622735-10622835
>chr18:10623390-10623709
>chr18:10623831-10623980
>chr18:10624313-10624454
>chr18:10624841-10624883
>chr18:10625657-10626004
>chr18:10627202-10627302
>chr18:10627871-10628216
>chr18:10629276-10629330
>chr18:10632046-10632228
>chr18:10632345-10632441
>chr18:10633936-10634005
>chr18:10634989-10635097
>chr18:10635173-10636490
>chr18:10638934-10639031
>chr18:10639933-10640029
>chr18:10640304-10641041
>chr18:10641148-10641224
>chr18:10641369-10641786
>chr18:10642402-10642665
>chr18:10643330-10643487
>chr18:10645894-10645965
>chr18:10646791-10646905
>chr18:10647021-10647363
>chr18:10647894-10648010
>chr18:10648234-10648358
>chr18:10648468-10656428
>chr18:10656542-10656639
>chr18:10656924-10656991
>chr18:10657372-10657752
>chr18:10657837-10657982
>chr18:10658130-10658779
>chr18:10658814-10658957
>chr18:10659123-10659201
>chr18:10660454-10660573
>chr18:10667150-10667567
>chr18:10668477-10668546
>chr18:10670066-10670262
>chr18:10671860-10671982
>chr18:10673830-10674027
>chr18:10675680-10676109
>chr18:10677195-10677533
>chr18:10678257-10678309
>chr18:10678924-10679234
>chr18:10679890-10679984
>chr18:10680971-10681060
>chr18:10681393-10681469
>chr18:10684017-10684766
>chr18:10684839-10684950
>chr18:10687119-10687363
>chr18:10687907-10688384
>chr18:10691726-10691819
>chr18:10692413-10692639
>chr18:10692682-10692725
>chr18:10692930-10693202
>chr18:10693323-10693701
>chr18:10694545-10694876
>chr18:10695829-10695884
>chr18:10699285-10699660
>chr18:10700673-10700804
>chr18:10702838-10703134
>chr18:10704672-10705057
>chr18:10706455-10706503
>chr18:10708692-10708764
>chr18:10716167-10716279
>chr18:10717025-10717096
>chr18:10718591-10719029
>chr18:10719280-10719366
>chr18:10719410-10719840
>chr18:10720196-10720766
>chr18:10721871-10722184
>chr18:10722247-10722536
>chr18:10722951-10723277
>chr18:10724211-10724384
>chr18:10726103-10726160
>chr18:10727675-10727728
>chr18:10727935-10727994
>chr18:10728539-10728993
>chr18:10729255-10729663
>chr18:10730676-10731031
>chr18:10731144-10731421
>chr18:10733058-10733104
>chr18:10733434-10733826
>chr18:10736620-10736672
>chr18:10737285-10737408
>chr18:10737781-10737822
>chr18:10738466-10738550
>chr18:10741868-10742201
>chr18:10745788-10745838
>chr18:10746659-10746898
>chr18:10749159-10749510
>chr18:10749679-10749727
>chr18:10750042-10750084
>chr18:10751267-10751308
>chr18:10752897-10752937
>chr18:10753782-10753875
>chr18:10755775-10757129
>chr18:10757177-10757661
>chr18:10758451-10758635
>chr18:10759195-10759253
>chr18:10760295-10760606
>chr18:10761573-10761650
>chr18:10761867-10761912
>chr18:10762150-10762195
>chr18:10764337-10764729
>chr18:10766198-10766356
>chr18:10766954-10767041
>chr18:10767968-10768098
>chr18:10770592-10771038
>chr18:10771666-10771864
>chr18:10771933-10772211
>chr18:10774358-10774409
>chr18:10778318-10778701
>chr18:10780560-10781009
>chr18:10781158-10781478
>chr18:10782064-10782567
>chr18:10786004-10786056
>chr18:10788069-10788909
>chr18:10789266-10789330
>chr18:10789785-10790004
>chr18:10790724-10791009
>chr18:10791899-10792403
>chr18:10792462-10792585
>chr18:10792626-10793308
>chr18:10795268-10795413
>chr18:10796078-10796393
>chr18:10796879-10796980
>chr18:10797181-10797282
>chr18:10797474-10797528
>chr18:10799639-10800011
>chr18:10801157-10801235
>chr18:10801748-10802163
>chr18:10802399-10802568
>chr18:10802685-10802971
>chr18:10804100-10804162
>chr18:10805237-10805601
>chr18:10806736-10806779
>chr18:10807420-10807487
>chr18:10808040-10808379
>chr18:10809240-10809601
>chr18:10811794-10812140
>chr18:10812294-10812545
>chr18:10812919-10813739
>chr18:10813850-10814335
>chr18:10815367-10815422
>chr18:10817575-10817944
>chr18:10819369-10819411
>chr18:10821308-10821362
>chr18:10821550-10821612
>chr18:10823197-10823317
>chr18:10824552-10824699
>chr18:10824812-10826256
>chr18:10826824-10827006
>chr18:10827030-10827113
>chr18:10827179-10827244
>chr18:10828881-10828940
>chr18:10829273-10831830
>chr18:10832005-10832268
>chr18:10832476-10832517
>chr18:10833979-10834237
>chr18:10834356-10834396
>chr18:10834973-10835249
>chr18:10835542-10835826
>chr18:10837732-10838057
>chr18:10841433-10841652
>chr18:10841754-10841793
>chr18:10841881-10842874
>chr18:10844096-10844869
>chr18:10845064-10845232
>chr18:10846084-10846406
>chr18:10847010-10847060
>chr18:10849012-10849324
>chr18:10850820-10850878
>chr18:10851089-10851176
>chr18:10851636-10851709
>chr18:10852895-10853088
>chr18:10853137-10853438
>chr18:10854690-10854924
>chr18:10855624-10855727
>chr18:10856033-10856202
>chr18:10857972-10858385
>chr18:10859119-10859185
>chr18:10861430-10862267
>chr18:10864480-10864607
>chr18:10866279-10866585
>chr18:10869340-10869643
>chr18:10869859-10870176
>chr18:10872266-10872345
>chr18:10873751-10875126
>chr18:10876186-10876237
>chr18:10878629-10878692
>chr18:10879382-10879699
>chr18:10880838-10880906
>chr18:10881649-10881694
>chr18:10882580-10883455
>chr18:10883569-10884390
>chr18:10885140-10885474
>chr18:10885966-10886011
>chr18:10886263-10887600
>chr18:10890387-10890788
>chr18:10891035-10891338
>chr18:10891746-10891890
>chr18:10892100-10892485
>chr18:10892596-10892702
>chr18:10892740-10892856
>chr18:10893902-10894505
>chr18:10894757-10894900
>chr18:10895157-10895490
>chr18:10895760-10896112
>chr18:10897130-10897750
>chr18:10898192-10898449
>chr18:10900174-10900284
>chr18:10900963-10901025
>chr18:10901414-10901462
>chr18:10902008-10902281
>chr18:10903343-10903692
>chr18:10905294-10905583
>chr18:10906561-10906868
>chr18:10907161-10907469
>chr18:10908957-10909015
>chr18:10910301-10910716
>chr18:10911483-10911834
>chr18:10913100-10913190
>chr18:10914251-10914410
>chr18:10914459-10914612
>chr18:10914636-10914674
>chr18:10914989-10915030
>chr18:10915775-10916318
>chr18:10916383-10916550
>chr18:10916639-10916763
>chr18:10916805-10916870
>chr18:10918736-10918767
>chr18:10919062-10919213
>chr18:10920761-10921077
>chr18:10921249-10922380
>chr18:10925566-10925911
>chr18:10927214-10927260
>chr18:10929927-10930196
>chr18:10930356-10930665
>chr18:10931165-10931504
>chr18:10931634-10931748
>chr18:10932194-10932428
>chr18:10932637-10932970
>chr18:10933374-10933459
>chr18:10933697-10934065
>chr18:10934624-10934686
>chr18:10938796-10939173
>chr18:10939326-10939951
>chr18:10940571-10940880
>chr18:10941813-10944179
>chr18:10945177-10945358
>chr18:10945426-10945468
>chr18:10945532-10945691
>chr18:10946063-10946224
>chr18:10946880-10947209
>chr18:10947321-10947451
>chr18:10947941-10948034
>chr18:10948178-10948275
>chr18:10949151-10949220
>chr18:10950683-10950738
>chr18:10950959-10951073
>chr18:10952631-10952687
>chr18:10952811-10953443
>chr18:10954093-10954214
>chr18:10954240-10954316
>chr18:10954596-10954637
>chr18:10954968-10955088
>chr18:10956201-10958266
>chr18:10958350-10958699
>chr18:10960770-10961613
>chr18:10963000-10963305
>chr18:10963925-10963964
>chr18:10964090-10964360
>chr18:10964779-10965289
>chr18:10966595-10968500
>chr18:10968615-10968713
>chr18:10972005-10972211
>chr18:10972908-10973000
>chr18:10976234-10976309
>chr18:10977684-10977801
>chr18:10977873-10978436
>chr18:10980309-10980380
>chr18:10980641-10980831
>chr18:10981086-10981179
>chr18:10981322-10981447
>chr18:10981577-10982329
>chr18:10982684-10983027
>chr18:10984061-10984580
>chr18:10984785-10985914
>chr18:10985962-10986667
>chr18:10986769-10987397
>chr18:10987444-10988085
>chr18:10988172-10989067
>chr18:10990149-10990276
>chr18:10990604-10990957
>chr18:10991137-10995456
>chr18:10996333-10996799
>chr18:10997228-10997439
>chr18:10998294-10998387
>chr18:10998790-10998859
>chr18:10999380-10999622
>chr18:11001540-11002187
>chr18:11002288-11002377
>chr18:11003232-11003322
>chr18:11003413-11003548
>chr18:11006661-11006745
>chr18:11006859-11007150
>chr18:11009674-11010000
>chr18:11010000-11010024
>chr18:11010583-11010656
>chr18:11011818-11012008
>chr18:11012762-11013171
>chr18:11013287-11013517
>chr18:11014211-11014252
>chr18:11014430-11015590
>chr18:11017668-11017706
>chr18:11017822-11018122
>chr18:11018188-11018245
>chr18:11018311-11018375
>chr18:11020029-11020119
>chr18:11020840-11020978
>chr18:11022466-11022539
>chr18:11022624-11024160
>chr18:11024256-11024941
>chr18:11026867-11026941
>chr18:11028214-11028564
>chr18:11030216-11030311
>chr18:11030982-11031309
>chr18:11031443-11031587
>chr18:11031938-11032007
>chr18:11034220-11034591
>chr18:11034699-11034877
>chr18:11035159-11035546
>chr18:11036547-11036643
>chr18:11036941-11037179
>chr18:11039279-11039344
>chr18:11040208-11040254
>chr18:11043687-11043974
>chr18:11044144-11044230
>chr18:11044672-11045381
>chr18:11047425-11047506
>chr18:11048230-11048293
>chr18:11049529-11049899
>chr18:11051344-11051394
>chr18:11052166-11052201
>chr18:11053459-11053613
>chr18:11053742-11054047
>chr18:11054460-11054496
>chr18:11054920-11055240
>chr18:11058112-11063445
>chr18:11063939-11064146
>chr18:11064261-11064338
>chr18:11066458-11066562
>chr18:11066599-11067693
>chr18:11067788-11070083
>chr18:11070191-11070311
>chr18:11071035-11071108
>chr18:11073844-11074154
>chr18:11074592-11074675
>chr18:11075778-11076176
>chr18:11076408-11076492
>chr18:11077378-11077667
>chr18:11077985-11078191
>chr18:11079607-11079652
>chr18:11080441-11080901
>chr18:11081754-11082067
>chr18:11082280-11082733
>chr18:11083877-11084226
>chr18:11085832-11085909
>chr18:11086230-11086641
>chr18:11086943-11087263
>chr18:11087914-11087958
>chr18:11090269-11090335
>chr18:11090682-11090939
>chr18:11091076-11091435
>chr18:11093558-11093790
>chr18:11093954-11094202
>chr18:11097170-11097287
>chr18:11098298-11098458
>chr18:11098581-11098641
>chr18:11098764-11099111
>chr18:11099443-11099838
>chr18:11100589-11100915
>chr18:11103308-11103356
>chr18:11103780-11103994
>chr18:11106061-11106722
>chr18:11107187-11107246
>chr18:11108328-11108696
>chr18:11109373-11109738
>chr18:11109914-11110037
>chr18:11110107-11110270
>chr18:11110681-11110716
>chr18:11114383-11114673
>chr18:11115705-11115812
>chr18:11116422-11117311
>chr18:11119087-11119476
>chr18:11120865-11121582
>chr18:11121942-11122257
>chr18:11123523-11124079
>chr18:11126673-11126905
>chr18:11127199-11127470
>chr18:11127516-11133282
>chr18:11133325-11133953
>chr18:11135536-11135806
>chr18:11138269-11138598
>chr18:11139950-11140002
>chr18:11140239-11140356
>chr18:11142199-11142346
>chr18:11142471-11142772
>chr18:11142788-11143118
>chr18:11143594-11143708
>chr18:11145981-11146052
>chr18:11146276-11146369
>chr18:11152106-11152206
>chr18:11152386-11152739
>chr18:11154949-11155099
>chr18:11155933-11156456
>chr18:11156840-11156888
>chr18:11157306-11157352
>chr18:11157438-11157797
>chr18:11158050-11158094
>chr18:11158252-11158587
>chr18:11158996-11159196
>chr18:11161115-11161407
>chr18:11163134-11163244
>chr18:11163427-11163587
>chr18:11164677-11164905
>chr18:11165285-11165391
>chr18:11167187-11167515
>chr18:11168416-11168761
>chr18:11168822-11169147
>chr18:11169206-11169275
>chr18:11169304-11169356
>chr18:11169489-11169854
>chr18:11169964-11170301
>chr18:11170464-11170858
>chr18:11170960-11171127
>chr18:11171296-11171620
>chr18:11172706-11173847
>chr18:11174317-11174716
>chr18:11174761-11175119
>chr18:11175342-11175408
>chr18:11177116-11177494
>chr18:11177575-11177628
>chr18:11178131-11178481
>chr18:11179603-11179979
>chr18:11181476-11182066
>chr18:11182312-11182386
>chr18:11183195-11183519
>chr18:11183570-11183606
>chr18:11184581-11184913
>chr18:11185232-11185408
>chr18:11186161-11186207
>chr18:11186436-11186476
>chr18:11187576-11187661
>chr18:11187797-11187908
>chr18:11188245-11188352
>chr18:11188428-11188530
>chr18:11189166-11189260
>chr18:11190443-11190499
>chr18:11190860-11191055
>chr18:11192886-11193228
>chr18:11193641-11193785
>chr18:11194225-11194748
>chr18:11194826-11195244
>chr18:11196323-11196381
>chr18:11196507-11196585
>chr18:11196632-11196837
>chr18:11197215-11197496
>chr18:11197917-11198169
>chr18:11198771-11199109
>chr18:11199277-11199347
>chr18:11200249-11200334
>chr18:11201463-11202116
>chr18:11204824-11204856
>chr18:11205374-11205685
>chr18:11205749-11205793
>chr18:11206152-11206459
>chr18:11206508-11206625
>chr18:11207302-11207480
>chr18:11207587-11207702
>chr18:11207820-11208007
>chr18:11208495-11209019
>chr18:11209077-11209519
>chr18:11209671-11210312
>chr18:11210503-11210621
>chr18:11210797-11210897
>chr18:11212253-11212579
>chr18:11213621-11213709
>chr18:11214306-11214614
>chr18:11217057-11217127
>chr18:11217478-11217781
>chr18:11218120-11218183
>chr18:11220837-11220894
>chr18:11221033-11221110
>chr18:11221179-11221820
>chr18:11222032-11222448
>chr18:11226556-11226868
>chr18:11226952-11227003
>chr18:11227775-11227979
>chr18:11228046-11228223
>chr18:11228501-11228798
>chr18:11228977-11229109
>chr18:11230070-11230168
>chr18:11230238-11230740
>chr18:11230817-11231112
>chr18:11232162-11232500
>chr18:11232938-11233031
>chr18:11233081-11233623
>chr18:11233752-11233917
>chr18:11235302-11235625
>chr18:11237088-11237190
>chr18:11237501-11237600
>chr18:11238257-11238497
>chr18:11238715-11239389
>chr18:11239525-11239693
>chr18:11239723-11239923
>chr18:11240102-11240138
>chr18:11241335-11241725
>chr18:11241784-11242065
>chr18:11242166-11242251
>chr18:11242333-11242476
>chr18:11242725-11242781
>chr18:11243086-11243371
>chr18:11244818-11244960
>chr18:11245058-11245286
>chr18:11247163-11247232
>chr18:11247460-11247768
>chr18:11247872-11248044
>chr18:11248281-11248788
>chr18:11249149-11249215
>chr18:11250050-11250112
>chr18:11259045-11259491
>chr18:11259582-11259619
>chr18:11260256-11260629
>chr18:11262543-11263397
>chr18:11263587-11265294
>chr18:11265749-11265963
>chr18:11266159-11266299
>chr18:11269845-11270221
>chr18:11272102-11272182
>chr18:11272583-11272972
>chr18:11273735-11273806
>chr18:11274910-11275242
>chr18:11275337-11275855
>chr18:11276319-11276675
>chr18:11279211-11279263
>chr18:11279808-11280245
>chr18:11281613-11281877
>chr18:11282401-11283156
>chr18:11286041-11286418
>chr18:11288211-11288377
>chr18:11289444-11289767
>chr18:11289993-11290507
>chr18:11290667-11290741
>chr18:11291262-11291342
>chr18:11291784-11291841
>chr18:11292012-11292306
>chr18:11292431-11292526
>chr18:11293078-11293110
>chr18:11293194-11293270
>chr18:11293516-11293896
>chr18:11294858-11294892
>chr18:11295272-11295337
>chr18:11298461-11298678
>chr18:11299234-11302989
>chr18:11303282-11304240
>chr18:11304283-11304451
>chr18:11304451-11305146
>chr18:11305251-11305299
>chr18:11305522-11305919
>chr18:11305988-11306196
>chr18:11306752-11307359
>chr18:11307713-11307744
>chr18:11307849-11307897
>chr18:11308040-11308137
>chr18:11308219-11308275
>chr18:11308312-11308370
>chr18:11309297-11309504
>chr18:11310021-11310095
>chr18:11313491-11313690
>chr18:11313836-11313911
>chr18:11314039-11314380
>chr18:11314927-11315003
>chr18:11315778-11316202
>chr18:11316964-11317256
>chr18:11317425-11317585
>chr18:11318217-11318307
>chr18:11318416-11318531
>chr18:11319182-11319496
>chr18:11319873-11320187
>chr18:11320976-11321037
>chr18:11321955-11322329
>chr18:11322377-11322682
>chr18:11323444-11323509
>chr18:11324097-11324194
>chr18:11325336-11325385
>chr18:11325836-11326139
>chr18:11326670-11326761
>chr18:11326920-11327007
>chr18:11327060-11327352
>chr18:11328421-11328730
>chr18:11329431-11329861
>chr18:11330631-11330702
>chr18:11330862-11331249
>chr18:11331374-11332699
>chr18:11332790-11333119
>chr18:11333145-11333211
>chr18:11333314-11333420
>chr18:11333492-11333962
>chr18:11334095-11334448
>chr18:11334699-11334794
>chr18:11334954-11335202
>chr18:11335405-11335652
>chr18:11335931-11336023
>chr18:11336107-11336198
>chr18:11338032-11338149
>chr18:11338480-11338648
>chr18:11339412-11339683
>chr18:11339853-11339980
>chr18:11340059-11340149
>chr18:11341523-11341837
>chr18:11341890-11345498
>chr18:11345755-11346589
>chr18:11346824-11347008
>chr18:11347135-11347287
>chr18:11347466-11347937
>chr18:11347995-11348331
>chr18:11348652-11354995
>chr18:11355053-11355100
>chr18:11355145-11355614
>chr18:11355645-11355939
>chr18:11356059-11357178
>chr18:11357210-11357340
>chr18:11357429-11357927
>chr18:11357978-11358267
>chr18:11358381-11358791
>chr18:11358877-11358962
>chr18:11359012-11359436
>chr18:11359584-11359882
>chr18:11360055-11360123
>chr18:11360215-11360254
>chr18:11360351-11360524
>chr18:11360576-11360719
>chr18:11360906-11361025
>chr18:11361436-11361892
>chr18:11361957-11362566
>chr18:11362652-11364439
>chr18:11364793-11365073
>chr18:11365257-11365306
>chr18:11365511-11365696
>chr18:11365788-11365846
>chr18:11367508-11367629
>chr18:11367696-11368228
>chr18:11368485-11368664
>chr18:11369087-11369321
>chr18:11369531-11369904
>chr18:11369985-11370524
>chr18:11370641-11370792
>chr18:11373116-11373174
>chr18:11373512-11373565
>chr18:11373734-11374005
>chr18:11374399-11374532
>chr18:11374993-11375319
>chr18:11378044-11378143
>chr18:11378548-11378837
>chr18:11381366-11382017
>chr18:11384369-11384797
>chr18:11385853-11385992
>chr18:11386133-11386736
>chr18:11386840-11387014
>chr18:11388850-11388909
>chr18:11390692-11390756
>chr18:11392987-11393656
>chr18:11393755-11393861
>chr18:11395884-11396266
>chr18:11396406-11396458
>chr18:11396516-11396586
>chr18:11397718-11397896
>chr18:11398100-11398628
>chr18:11398985-11399190
>chr18:11399508-11399559
>chr18:11402950-11402989
>chr18:11403074-11403121
>chr18:11403159-11403292
>chr18:11403370-11403594
>chr18:11403819-11403886
>chr18:11403996-11404122
>chr18:11404357-11404559
>chr18:11404921-11405039
>chr18:11406147-11406491
>chr18:11406988-11407313
>chr18:11409626-11409721
>chr18:11409808-11409843
>chr18:11409948-11410470
>chr18:11410591-11410744
>chr18:11412248-11412300
>chr18:11413711-11413856
>chr18:11413971-11414086
>chr18:11414912-11415008
>chr18:11415841-11415869
>chr18:11418435-11418767
>chr18:11420102-11422811
>chr18:11422896-11423122
>chr18:11424364-11424399
>chr18:11425710-11425937
>chr18:11426188-11426413
>chr18:11426488-11426575
>chr18:11426722-11427047
>chr18:11427264-11427403
>chr18:11427573-11427959
>chr18:11428140-11428420
>chr18:11429464-11429528
>chr18:11429834-11429881
>chr18:11430829-11431098
>chr18:11431157-11431232
>chr18:11431280-11431338
>chr18:11431401-11431532
>chr18:11431581-11431906
>chr18:11431997-11432225
>chr18:11432338-11432468
>chr18:11432507-11432598
>chr18:11432660-11432767
>chr18:11432800-11432950
>chr18:11433097-11433257
>chr18:11433365-11434224
>chr18:11434278-11434904
>chr18:11434942-11436586
>chr18:11436640-11437235
>chr18:11437325-11440175
>chr18:11440272-11440398
>chr18:11441273-11441313
>chr18:11442474-11442515
>chr18:11442643-11442969
>chr18:11443148-11443314
>chr18:11443979-11444568
>chr18:11444686-11444888
>chr18:11445001-11445859
>chr18:11445963-11446017
>chr18:11446272-11446865
>chr18:11447430-11447503
>chr18:11447594-11447638
>chr18:11448105-11451381
>chr18:11451512-11451563
>chr18:11452775-11452843
>chr18:11455942-11456386
>chr18:11456698-11456850
>chr18:11457633-11457730
>chr18:11457806-11458155
>chr18:11458308-11458517
>chr18:11458811-11458866
>chr18:11458933-11459017
>chr18:11459088-11459160
>chr18:11460263-11460337
>chr18:11460475-11460976
>chr18:11461002-11461205
>chr18:11461305-11461577
>chr18:11461708-11462126
>chr18:11462258-11462412
>chr18:11462446-11462921
>chr18:11463189-11463791
>chr18:11463868-11464115
>chr18:11464219-11464272
>chr18:11465107-11465215
>chr18:11465623-11465671
>chr18:11468297-11468464
>chr18:11469048-11469401
>chr18:11469720-11469779
>chr18:11469883-11470311
>chr18:11470596-11470661
>chr18:11471444-11471884
>chr18:11472971-11479882
>chr18:11480373-11480509
>chr18:11480832-11480895
>chr18:11481125-11481159
>chr18:11484606-11484925
>chr18:11486020-11486062
>chr18:11488225-11488302
>chr18:11489067-11489319
>chr18:11492259-11492298
>chr18:11492781-11492889
>chr18:11492951-11493052
>chr18:11493374-11493542
>chr18:11495080-11495135
>chr18:11498037-11498476
>chr18:11500174-11500222
>chr18:11504112-11504232
>chr18:11504390-11504473
>chr18:11505305-11505601
>chr18:11507376-11508131
>chr18:11508200-11508255
>chr18:11508453-11508639
>chr18:11508952-11509132
>chr18:11509231-11509348
>chr18:11509402-11509487
>chr18:11509600-11509946
>chr18:11510029-11510241
>chr18:11510818-11511159
>chr18:11515814-11516265
>chr18:11517834-11517865
>chr18:11519831-11520252
>chr18:11521371-11521729
>chr18:11523788-11523844
>chr18:11525248-11525531
>chr18:11526227-11526303
>chr18:11526354-11526632
>chr18:11526981-11527161
>chr18:11529939-11530033
>chr18:11531659-11532463
>chr18:11532539-11532714
>chr18:11533746-11534096
>chr18:11534488-11535149
>chr18:11535593-11535883
>chr18:11535970-11537296
>chr18:11537464-11537653
>chr18:11538022-11538175
>chr18:11538258-11538360
>chr18:11538391-11538441
>chr18:11538734-11539310
>chr18:11539543-11539858
>chr18:11540056-11540151
>chr18:11540255-11540309
>chr18:11540368-11540405
>chr18:11540528-11540890
>chr18:11540998-11541119
>chr18:11542135-11542849
>chr18:11543157-11543283
>chr18:11543930-11544162
>chr18:11544341-11544402
>chr18:11546913-11546957
>chr18:11547183-11547235
>chr18:11547309-11547394
>chr18:11548355-11548420
>chr18:11552813-11552870
>chr18:11554338-11554615
>chr18:11554815-11554898
>chr18:11555576-11555732
>chr18:11555788-11556428
>chr18:11557337-11557652
>chr18:11559670-11559997
>chr18:11560394-11560730
>chr18:11561074-11561131
>chr18:11563873-11563921
>chr18:11565618-11565693
>chr18:11566154-11566494
>chr18:11567567-11567614
>chr18:11567750-11568202
>chr18:11569201-11569252
>chr18:11569483-11569842
>chr18:11571043-11571227
>chr18:11571453-11571770
>chr18:11571894-11571966
>chr18:11573987-11574150
>chr18:11574579-11574901
>chr18:11575600-11575746
>chr18:11576567-11576713
>chr18:11576862-11576969
>chr18:11577051-11577103
>chr18:11581334-11581993
>chr18:11584351-11584694
>chr18:11585165-11585538
>chr18:11585588-11585737
>chr18:11585774-11585826
>chr18:11585895-11586562
>chr18:11586692-11587026
>chr18:11587453-11587497
>chr18:11587561-11587947
>chr18:11588085-11588303
>chr18:11588384-11588490
>chr18:11588934-11589273
>chr18:11589656-11590003
>chr18:11590065-11590140
>chr18:11590302-11591213
>chr18:11591680-11592006
>chr18:11592385-11592697
>chr18:11593379-11593698
>chr18:11594007-11594286
>chr18:11596152-11596193
>chr18:11596374-11597205
>chr18:11598142-11598420
>chr18:11598588-11599243
>chr18:11599657-11599974
>chr18:11600835-11603052
>chr18:11603344-11603624
>chr18:11603845-11603881
>chr18:11603935-11604573
>chr18:11604635-11604685
>chr18:11604965-11605264
>chr18:11605366-11606161
>chr18:11607822-11607884
>chr18:11608286-11608603
>chr18:11608716-11609773
>chr18:11610165-11610617
>chr18:11610762-11611126
>chr18:11611306-11612065
>chr18:11612164-11612237
>chr18:11612710-11629658
>chr18:11629744-11637247
>chr18:11637287-11642358
>chr18:11642377-11643904
>chr18:11644155-11644204
>chr18:11644377-11644832
>chr18:11644981-11645200
>chr18:11645238-11645345
>chr18:11645525-11646284
>chr18:11646383-11646453
>chr18:11646928-11648520
>chr18:11648750-11648878
>chr18:11649204-11649374
>chr18:11649406-11649449
>chr18:11649579-11649619
>chr18:11650068-11650128
>chr18:11650339-11650439
>chr18:11651895-11651927
>chr18:11652424-11652887
>chr18:11656679-11656841
>chr18:11658755-11658788
>chr18:11661482-11661704
>chr18:11661761-11661860
>chr18:11665026-11665091
>chr18:11668885-11668950
>chr18:11669056-11669162
>chr18:11671707-11671857
>chr18:11672012-11672186
>chr18:11673420-11673509
>chr18:11673625-11673691
>chr18:11675001-11675810
>chr18:11675891-11676012
>chr18:11677761-11677895
>chr18:11678311-11678572
>chr18:11679333-11680013
>chr18:11681117-11681210
>chr18:11681320-11681420
>chr18:11681751-11682039
>chr18:11682152-11682239
>chr18:11682318-11682447
>chr18:11682659-11682772
>chr18:11682853-11683006
>chr18:11683086-11683137
>chr18:11683744-11683796
>chr18:11683875-11684160
>chr18:11684287-11684505
>chr18:11684873-11684950
>chr18:11685224-11685615
>chr18:11685705-11685774
>chr18:11686384-11686444
>chr18:11687043-11687361
>chr18:11687712-11687777
>chr18:11687999-11688322
>chr18:11690461-11691762
>chr18:11692641-11692942
>chr18:11693757-11694147
>chr18:11694769-11695084
>chr18:11695876-11695973
>chr18:11696216-11696525
>chr18:11697225-11697592
>chr18:11698206-11698512
>chr18:11699157-11699520
>chr18:11699958-11700129
>chr18:11701284-11701560
>chr18:11702822-11703148
>chr18:11704766-11707176
>chr18:11707242-11707385
>chr18:11707451-11709331
>chr18:11709353-11710733
>chr18:11710821-11711184
>chr18:11711381-11711731
>chr18:11712520-11712597
>chr18:11714188-11714431
>chr18:11714481-11714612
>chr18:11714692-11715495
>chr18:11715859-11717952
>chr18:11718139-11718262
>chr18:11718984-11719056
>chr18:11719990-11720070
>chr18:11720351-11720413
>chr18:11721414-11721945
>chr18:11722580-11723433
>chr18:11724035-11724241
>chr18:11724874-11725097
>chr18:11725148-11726221
>chr18:11727389-11727495
>chr18:11727945-11728337
>chr18:11729828-11730812
>chr18:11730947-11731542
>chr18:11731821-11732542
>chr18:11733534-11733699
>chr18:11734092-11734435
>chr18:11735034-11735353
>chr18:11735479-11735870
>chr18:11736102-11736435
>chr18:11736906-11737008
>chr18:11737073-11737232
>chr18:11737886-11737982
>chr18:11738504-11738763
>chr18:11740039-11740118
>chr18:11741833-11742100
>chr18:11744286-11744441
>chr18:11744725-11745005
>chr18:11745430-11745543
>chr18:11746324-11746659
>chr18:11748836-11749176
>chr18:11754131-11754442
>chr18:11754854-11754932
>chr18:11754981-11755070
>chr18:11755263-11755607
>chr18:11756496-11756621
>chr18:11758864-11759316
>chr18:11760798-11760870
>chr18:11763408-11763673
>chr18:11764094-11764413
>chr18:11764491-11764807
>chr18:11765198-11765470
>chr18:11765545-11765788
>chr18:11768299-11769245
>chr18:11770245-11770308
>chr18:11770374-11770443
>chr18:11770543-11770873
>chr18:11770926-11771279
>chr18:11771707-11772005
>chr18:11773456-11773803
>chr18:11773957-11774110
>chr18:11774664-11774718
>chr18:11776424-11776738
>chr18:11780136-11780182
>chr18:11781563-11781660
>chr18:11781935-11782382
>chr18:11783309-11783386
>chr18:11783619-11783807
>chr18:11783863-11783923
>chr18:11786427-11786795
>chr18:11786964-11787084
>chr18:11787562-11787908
>chr18:11788156-11788241
>chr18:11788555-11788971
>chr18:11790155-11790260
>chr18:11790624-11790965
>chr18:11792132-11792522
>chr18:11792664-11792733
>chr18:11793063-11794202
>chr18:11794274-11794614
>chr18:11794682-11795411
>chr18:11796224-11796577
>chr18:11796741-11797240
>chr18:11797354-11797729
>chr18:11798099-11798320
>chr18:11798535-11798724
>chr18:11798828-11799175
>chr18:11799598-11799744
>chr18:11800190-11800226
>chr18:11801226-11801511
>chr18:11803028-11803439
>chr18:11803585-11805334
>chr18:11805402-11806535
>chr18:11806743-11807258
>chr18:11807797-11807833
>chr18:11808685-11808771
>chr18:11808860-11809797
>chr18:11810100-11810404
>chr18:11812397-11813314
>chr18:11813536-11814574
>chr18:11814622-11816082
>chr18:11816169-11816966
>chr18:11817563-11818172
>chr18:11819344-11819623
>chr18:11819871-11819919
>chr18:11820188-11820278
>chr18:11820405-11820508
>chr18:11822225-11822645
>chr18:11822760-11822842
>chr18:11824398-11824723
>chr18:11824816-11824911
>chr18:11825441-11825760
>chr18:11826225-11826477
>chr18:11827275-11827983
>chr18:11828252-11828425
>chr18:11828888-11828956
>chr18:11829730-11830030
>chr18:11830275-11830410
>chr18:11830597-11830652
>chr18:11830759-11831205
>chr18:11832490-11832952
>chr18:11833030-11833331
>chr18:11834363-11834735
>chr18:11835354-11835488
>chr18:11835534-11835586
>chr18:11835862-11836484
>chr18:11836961-11837279
>chr18:11837339-11837700
>chr18:11837808-11838191
>chr18:11838231-11838530
>chr18:11839110-11839206
>chr18:11839253-11839726
>chr18:11840856-11841213
>chr18:11841361-11841692
>chr18:11841948-11842285
>chr18:11842318-11842361
>chr18:11842441-11842782
>chr18:11843004-11843589
>chr18:11843688-11843996
>chr18:11844146-11844456
>chr18:11844829-11845166
>chr18:11845685-11845850
>chr18:11846355-11846888
>chr18:11846968-11847065
>chr18:11847370-11847416
>chr18:11848437-11848734
>chr18:11848970-11849153
>chr18:11849197-11849549
>chr18:11850908-11850988
>chr18:11852829-11852914
>chr18:11853821-11854169
>chr18:11854411-11854801
>chr18:11854912-11855299
>chr18:11855684-11855985
>chr18:11856640-11856978
>chr18:11857810-11857866
>chr18:11859526-11859598
>chr18:11859717-11860053
>chr18:11861235-11861301
>chr18:11862134-11862195
>chr18:11862879-11863189
>chr18:11864077-11864396
>chr18:11865476-11865803
>chr18:11867395-11868313
>chr18:11868728-11869057
>chr18:11869112-11869449
>chr18:11869532-11870005
>chr18:11870049-11870108
>chr18:11870186-11870560
>chr18:11871233-11871551
>chr18:11871845-11872096
>chr18:11874382-11874664
>chr18:11875219-11876477
>chr18:11877165-11877476
>chr18:11878159-11878460
>chr18:11878562-11878884
>chr18:11878955-11879143
>chr18:11879425-11879495
>chr18:11879520-11879640
>chr18:11879971-11880605
>chr18:11882366-11882669
>chr18:11883694-11883996
>chr18:11886024-11886179
>chr18:11889560-11889879
>chr18:11889938-11890605
>chr18:11890880-11890980
>chr18:11891157-11891545
>chr18:11891726-11892732
>chr18:11894144-11894458
>chr18:11894572-11894895
>chr18:11894935-11895007
>chr18:11895154-11895428
>chr18:11895509-11895880
>chr18:11896068-11896429
>chr18:11897908-11898644
>chr18:11898712-11899296
>chr18:11899909-11900529
>chr18:11900613-11900907
>chr18:11901204-11901857
>chr18:11903283-11904242
>chr18:11904319-11905352
>chr18:11906557-11907412
>chr18:11907458-11907891
>chr18:11909784-11909968
>chr18:11910094-11910426
>chr18:11910701-11910826
>chr18:11910951-11911029
>chr18:11911148-11911592
>chr18:11911787-11912124
>chr18:11912315-11913223
>chr18:11913477-11913730
>chr18:11914638-11915607
>chr18:11915652-11915973
>chr18:11916026-11916454
>chr18:11917425-11917746
>chr18:11917848-11918204
>chr18:11918289-11918787
>chr18:11919375-11919529
>chr18:11919804-11920149
>chr18:11920750-11920996
>chr18:11921158-11921476
>chr18:11921631-11921842
>chr18:11921998-11922901
>chr18:11923315-11923378
>chr18:11923655-11925849
>chr18:11926005-11926088
>chr18:11926256-11926385
>chr18:11926533-11926596
>chr18:11926752-11927077
>chr18:11927327-11927372
>chr18:11927506-11927662
>chr18:11928039-11928475
>chr18:11928521-11928834
>chr18:11928910-11928952
>chr18:11929039-11929340
>chr18:11929485-11929814
>chr18:11929924-11930114
>chr18:11930558-11930635
>chr18:11930815-11930927
>chr18:11931154-11931608
>chr18:11932014-11932358
>chr18:11932945-11933353
>chr18:11933430-11934560
>chr18:11934673-11935427
>chr18:11935772-11936105
>chr18:11936308-11936485
>chr18:11936792-11936830
>chr18:11937049-11937795
>chr18:11938905-11939253
>chr18:11939266-11941006
>chr18:11941201-11941240
>chr18:11941336-11942520
>chr18:11942615-11942693
>chr18:11942721-11943513
>chr18:11943824-11944422
>chr18:11944503-11944694
>chr18:11944955-11945238
>chr18:11945407-11945442
>chr18:11945619-11946087
>chr18:11946145-11946535
>chr18:11946912-11947055
>chr18:11948353-11948681
>chr18:11949608-11949897
>chr18:11950244-11950537
>chr18:11950690-11950969
>chr18:11951227-11951550
>chr18:11951692-11951813
>chr18:11951986-11952114
>chr18:11952214-11952313
>chr18:11952434-11953173
>chr18:11953424-11954081
>chr18:11954529-11954695
>chr18:11955092-11955479
>chr18:11955819-11955884
>chr18:11955934-11956417
>chr18:11956584-11956839
>chr18:11956924-11957066
>chr18:11957098-11957188
>chr18:11957407-11957528
>chr18:11958074-11958450
>chr18:11958684-11960705
>chr18:11961107-11961187
>chr18:11961444-11962353
>chr18:11963396-11963886
>chr18:11964809-11966150
>chr18:11966221-11967802
>chr18:11968395-11968602
>chr18:11968885-11969859
>chr18:11969942-11969986
>chr18:11970073-11970414
>chr18:11970896-11971534
>chr18:11971601-11971704
>chr18:11971903-11972257
>chr18:11972873-11973474
>chr18:11973747-11974378
>chr18:11975059-11976206
>chr18:11976346-11976651
>chr18:11977172-11977284
>chr18:11977798-11978983
>chr18:11979561-11979872
>chr18:11981390-11981476
>chr18:11982504-11982814
>chr18:11983467-11983535
>chr18:11984552-11985226
>chr18:11987312-11987636
>chr18:11987839-11988395
>chr18:11988648-11988693
>chr18:11988822-11989031
>chr18:11990385-11990471
>chr18:11991587-11991654
>chr18:11991843-11992218
>chr18:11994038-11994395
>chr18:11997875-11998217
>chr18:11998909-11998954
>chr18:12000155-12000342
>chr18:12000605-12001251
>chr18:12002187-12002252
>chr18:12002482-12003224
>chr18:12003356-12003684
>chr18:12004331-12004379
>chr18:12004523-12004830
>chr18:12005333-12005504
>chr18:12006845-12007140
>chr18:12007552-12008350
>chr18:12008965-12009301
>chr18:12009983-12010000
>chr18:12010261-12010314
>chr18:12012221-12012274
>chr18:12013981-12014057
>chr18:12016428-12016784
>chr18:12017006-12017058
>chr18:12017573-12018276
>chr18:12018577-12019152
>chr18:12019258-12019710
>chr18:12019863-12020512
>chr18:12021112-12021307
>chr18:12021331-12021422
>chr18:12021511-12021820
>chr18:12022208-12022578
>chr18:12022803-12023102
>chr18:12024220-12024502
>chr18:12024659-12024822
>chr18:12024886-12025326
>chr18:12025406-12026333
>chr18:12027586-12027884
>chr18:12028809-12028846
>chr18:12029084-12029726
>chr18:12031187-12031447
>chr18:12031598-12031932
>chr18:12032149-12032213
>chr18:12032427-12032826
>chr18:12034023-12034086
>chr18:12034472-12034520
>chr18:12034943-12035240
>chr18:12036880-12037186
>chr18:12037538-12037983
>chr18:12039566-12039940
>chr18:12040822-12040902
>chr18:12041242-12041276
>chr18:12042035-12042307
>chr18:12042598-12042697
>chr18:12043004-12043588
>chr18:12044922-12045055
>chr18:12045147-12045532
>chr18:12045649-12046007
>chr18:12046279-12046375
>chr18:12046501-12046725
>chr18:12047476-12047666
>chr18:12051579-12051617
>chr18:12051922-12052051
>chr18:12052500-12052640
>chr18:12052808-12052853
>chr18:12053699-12053843
>chr18:12054635-12054671
>chr18:12055158-12055214
>chr18:12057931-12059257
>chr18:12059351-12059537
>chr18:12059902-12059955
>chr18:12060511-12060568
>chr18:12060868-12060927
>chr18:12061446-12061511
>chr18:12061864-12061959
>chr18:12062132-12062489
>chr18:12063566-12063741
>chr18:12063865-12063950
>chr18:12064208-12064349
>chr18:12064925-12065022
>chr18:12066142-12066466
>chr18:12069985-12070189
>chr18:12070346-12070377
>chr18:12070475-12070521
>chr18:12071689-12072098
>chr18:12074002-12074251
>chr18:12076535-12076646
>chr18:12076799-12076855
>chr18:12077223-12077545
>chr18:12078455-12078587
>chr18:12078628-12078707
>chr18:12079831-12079953
>chr18:12081224-12081541
>chr18:12082375-12082763
>chr18:12082987-12083056
>chr18:12083654-12084081
>chr18:12084151-12085206
>chr18:12085677-12085776
>chr18:12085887-12086288
>chr18:12086359-12086661
>chr18:12086691-12086774
>chr18:12086999-12087236
>chr18:12087308-12087346
>chr18:12087424-12087646
>chr18:12087761-12088063
>chr18:12088195-12088237
>chr18:12088415-12089366
>chr18:12089441-12090119
>chr18:12090228-12090340
>chr18:12090799-12091115
>chr18:12091960-12092104
>chr18:12092299-12092364
>chr18:12093031-12093093
>chr18:12093136-12093235
>chr18:12093317-12093617
>chr18:12094346-12094887
>chr18:12096124-12096199
>chr18:12096993-12097082
>chr18:12097211-12097245
>chr18:12098869-12099149
>chr18:12099427-12099612
>chr18:12099789-12099858
>chr18:12099906-12099965
>chr18:12100217-12100498
>chr18:12103032-12103151
>chr18:12103305-12103421
>chr18:12103893-12103973
>chr18:12104296-12104355
>chr18:12105420-12105529
>chr18:12107285-12107333
>chr18:12108180-12109459
>chr18:12109627-12109704
>chr18:12110855-12111742
>chr18:12111791-12114339
>chr18:12114996-12115092
>chr18:12116024-12116271
>chr18:12116416-12116761
>chr18:12117408-12117475
>chr18:12117921-12117981
>chr18:12118216-12118786
>chr18:12119374-12119475
>chr18:12119515-12119798
>chr18:12119882-12120033
>chr18:12120292-12120446
>chr18:12120509-12120562
>chr18:12121911-12122003
>chr18:12122384-12122420
>chr18:12122705-12123367
>chr18:12124095-12124385
>chr18:12125447-12125512
>chr18:12126354-12126450
>chr18:12128687-12129321
>chr18:12129419-12129904
>chr18:12130212-12130356
>chr18:12130600-12131076
>chr18:12131099-12131156
>chr18:12131694-12131869
>chr18:12132072-12132215
>chr18:12132385-12132548
>chr18:12132672-12133363
>chr18:12133471-12133626
>chr18:12133730-12133851
>chr18:12134356-12141455
>chr18:12141525-12141907
>chr18:12142068-12142537
>chr18:12142613-12142800
>chr18:12142888-12143187
>chr18:12143254-12143326
>chr18:12143445-12143571
>chr18:12144143-12144230
>chr18:12144321-12144359
>chr18:12144406-12144563
>chr18:12144845-12145223
>chr18:12146106-12146139
>chr18:12146348-12146760
>chr18:12147042-12147199
>chr18:12147246-12147284
>chr18:12147375-12147462
>chr18:12148034-12148160
>chr18:12148279-12148351
>chr18:12148418-12148717
>chr18:12148805-12148992
>chr18:12149068-12149537
>chr18:12149698-12150080
>chr18:12150122-12150294
>chr18:12150323-12150882
>chr18:12151016-12151354
>chr18:12151519-12152025
>chr18:12152089-12152128
>chr18:12152193-12152250
>chr18:12152318-12155144
>chr18:12155968-12156299
>chr18:12156925-12157079
>chr18:12158502-12158862
>chr18:12160288-12160359
>chr18:12161385-12163951
>chr18:12164009-12165683
>chr18:12165709-12166550
>chr18:12166582-12174860
>chr18:12174896-12175087
>chr18:12175882-12176223
>chr18:12176329-12176453
>chr18:12177279-12177380
>chr18:12178144-12178237
>chr18:12179956-12180113
>chr18:12180778-12181041
>chr18:12181634-12187921
>chr18:12187996-12188227
>chr18:12188372-12188448
>chr18:12188555-12189292
>chr18:12189582-12189676
>chr18:12190580-12190635
>chr18:12192457-12192497
>chr18:12193056-12194439
>chr18:12194515-12194614
>chr18:12197179-12197273
>chr18:12197390-12197585
>chr18:12200288-12200342
>chr18:12201436-12201753
>chr18:12202322-12208463
>chr18:12209638-12210022
>chr18:12210798-12210860
>chr18:12211227-12211368
>chr18:12212035-12212292
>chr18:12212848-12213085
>chr18:12213987-12214111
>chr18:12214328-12214455
>chr18:12216270-12216323
>chr18:12217155-12217258
>chr18:12218354-12218406
>chr18:12219338-12219579
>chr18:12220214-12220253
>chr18:12220329-12220709
>chr18:12221176-12221280
>chr18:12221658-12221946
>chr18:12222304-12222459
>chr18:12222520-12222656
>chr18:12223698-12224207
>chr18:12224661-12224852
>chr18:12226438-12226658
>chr18:12227017-12227188
>chr18:12227928-12228094
>chr18:12228817-12229269
>chr18:12229923-12229969
>chr18:12231173-12231242
>chr18:12232636-12233183
>chr18:12233736-12234074
>chr18:12235231-12235586
>chr18:12235796-12235844
>chr18:12237784-12237879
>chr18:12237923-12238381
>chr18:12239040-12239086
>chr18:12239247-12239464
>chr18:12239664-12240221
>chr18:12240277-12241979
>chr18:12242243-12242621
>chr18:12242881-12244171
>chr18:12244265-12244341
>chr18:12245320-12245608
>chr18:12246560-12246608
>chr18:12246850-12246894
>chr18:12248344-12248719
>chr18:12249646-12249700
>chr18:12249819-12250556
>chr18:12252029-12252096
>chr18:12252511-12252982
>chr18:12259472-12259884
>chr18:12260147-12260538
>chr18:12261108-12261392
>chr18:12261578-12262182
>chr18:12263089-12263300
>chr18:12263334-12263440
>chr18:12263964-12264103
>chr18:12264534-12264860
>chr18:12265942-12266487
>chr18:12266761-12267069
>chr18:12267531-12267797
>chr18:12267899-12267960
>chr18:12268009-12269256
>chr18:12269689-12270004
>chr18:12270257-12270699
>chr18:12270835-12271186
>chr18:12272134-12272650
>chr18:12272734-12272941
>chr18:12274950-12275385
>chr18:12275960-12276463
>chr18:12277595-12277669
>chr18:12277925-12278254
>chr18:12278818-12278854
>chr18:12281084-12281604
>chr18:12282019-12282598
>chr18:12282680-12282791
>chr18:12282932-12282967
>chr18:12283552-12283725
>chr18:12284049-12284197
>chr18:12284545-12284715
>chr18:12285434-12285563
>chr18:12285712-12286249
>chr18:12286543-12287112
>chr18:12289358-12289743
>chr18:12290533-12291101
>chr18:12291412-12291495
>chr18:12292177-12293646
>chr18:12294586-12294951
>chr18:12295188-12295500
>chr18:12296777-12296852
>chr18:12296892-12298091
>chr18:12298172-12298426
>chr18:12298507-12299034
>chr18:12299094-12299275
>chr18:12299349-12299440
>chr18:12299738-12299772
>chr18:12300014-12300112
>chr18:12300327-12300369
>chr18:12300443-12300614
>chr18:12301256-12301321
>chr18:12303303-12303645
>chr18:12303761-12304244
>chr18:12305603-12305931
>chr18:12307785-12307822
>chr18:12308140-12308211
>chr18:12309065-12309350
>chr18:12310158-12310807
>chr18:12311059-12311117
>chr18:12311288-12311652
>chr18:12312248-12312334
>chr18:12312572-12313022
>chr18:12314860-12314969
>chr18:12315147-12315249
>chr18:12316876-12317489
>chr18:12318700-12318916
>chr18:12319096-12319475
>chr18:12319684-12320270
>chr18:12321764-12321849
>chr18:12322013-12322572
>chr18:12322772-12323254
>chr18:12323388-12323448
>chr18:12323522-12323829
>chr18:12324047-12324399
>chr18:12324475-12324774
>chr18:12325615-12325673
>chr18:12325893-12325983
>chr18:12328526-12328564
>chr18:12330038-12330347
>chr18:12330447-12330793
>chr18:12331039-12331243
>chr18:12331306-12331343
>chr18:12331525-12331867
>chr18:12332082-12332626
>chr18:12332873-12333653
>chr18:12335220-12335488
>chr18:12335960-12336621
>chr18:12337756-12338243
>chr18:12338968-12340114
>chr18:12340594-12341075
>chr18:12341393-12341567
>chr18:12341721-12342187
>chr18:12342385-12342528
>chr18:12343193-12343370
>chr18:12344386-12344730
>chr18:12346628-12347176
>chr18:12347518-12347853
>chr18:12348042-12348120
>chr18:12349086-12349517
>chr18:12349560-12350387
>chr18:12350620-12350978
>chr18:12351527-12352039
>chr18:12352842-12352969
>chr18:12353185-12353549
>chr18:12354751-12354812
>chr18:12354929-12355395
>chr18:12355455-12355623
>chr18:12355671-12356458
>chr18:12357015-12357072
>chr18:12357575-12357904
>chr18:12358067-12358109
>chr18:12358616-12358735
>chr18:12359408-12359810
>chr18:12360117-12360191
>chr18:12360288-12360488
>chr18:12360622-12360682
>chr18:12360752-12360861
>chr18:12361108-12361676
>chr18:12363837-12363974
>chr18:12364449-12364523
>chr18:12364675-12364972
>chr18:12365860-12366177
>chr18:12367725-12368418
>chr18:12368556-12368902
>chr18:12369454-12369705
>chr18:12369766-12370093
>chr18:12370454-12370765
>chr18:12371024-12371315
>chr18:12372018-12372877
>chr18:12372931-12373080
>chr18:12373584-12373640
>chr18:12373852-12373972
>chr18:12374775-12375127
>chr18:12375281-12375406
>chr18:12375437-12376114
>chr18:12377985-12378043
>chr18:12378279-12378630
>chr18:12378841-12378880
>chr18:12378932-12379990
>chr18:12380113-12380919
>chr18:12381032-12382453
>chr18:12382491-12384617
>chr18:12384677-12387794
>chr18:12387931-12388078
>chr18:12388354-12388659
>chr18:12389045-12390065
>chr18:12390118-12391181
>chr18:12391389-12391708
>chr18:12392544-12392846
>chr18:12392904-12393530
>chr18:12394868-12395588
>chr18:12396950-12397295
>chr18:12398259-12398711
>chr18:12398767-12399198
>chr18:12399557-12399894
>chr18:12400545-12401521
>chr18:12402490-12402880
>chr18:12403038-12403379
>chr18:12404044-12404382
>chr18:12404498-12404860
>chr18:12405394-12405881
>chr18:12407243-12407574
>chr18:12408285-12408416
>chr18:12408609-12408695
>chr18:12408739-12408779
>chr18:12409037-12409508
>chr18:12409988-12410135
>chr18:12410678-12410977
>chr18:12411235-12411490
>chr18:12411895-12412492
>chr18:12412755-12412994
>chr18:12413215-12413391
>chr18:12413528-12413977
>chr18:12414431-12414758
>chr18:12414913-12415587
>chr18:12416285-12416934
>chr18:12417161-12417481
>chr18:12418462-12418518
>chr18:12418903-12420138
>chr18:12420489-12420678
>chr18:12421910-12422729
>chr18:12424616-12425198
>chr18:12425329-12426584
>chr18:12427403-12427737
>chr18:12428385-12428468
>chr18:12430253-12430300
>chr18:12430414-12431069
>chr18:12431429-12431490
>chr18:12431997-12432061
>chr18:12433356-12433861
>chr18:12435158-12435283
>chr18:12435338-12435805
>chr18:12435879-12435980
>chr18:12436156-12437691
>chr18:12439510-12439826
>chr18:12440330-12441306
>chr18:12442029-12442299
>chr18:12442325-12442470
>chr18:12442647-12442928
>chr18:12443420-12443629
>chr18:12443694-12444206
>chr18:12444272-12445371
>chr18:12445992-12446391
>chr18:12448605-12448652
>chr18:12450091-12450720
>chr18:12450948-12451061
>chr18:12453440-12454086
>chr18:12454955-12455244
>chr18:12456820-12457198
>chr18:12457827-12458148
>chr18:12458323-12458653
>chr18:12459132-12459234
>chr18:12460408-12460739
>chr18:12461401-12461974
>chr18:12462726-12462793
>chr18:12462914-12463287
>chr18:12463751-12463817
>chr18:12465175-12465645
>chr18:12465724-12466123
>chr18:12466188-12466585
>chr18:12466667-12466835
>chr18:12466989-12467318
>chr18:12467661-12467966
>chr18:12468791-12469100
>chr18:12469155-12469776
>chr18:12469927-12470231
>chr18:12471413-12471638
>chr18:12471782-12472110
>chr18:12472164-12472297
>chr18:12472362-12473222
>chr18:12474021-12474084
>chr18:12474511-12474842
>chr18:12476201-12476691
>chr18:12477341-12477405
>chr18:12478232-12478548
>chr18:12478671-12478704
>chr18:12478961-12479011
>chr18:12479121-12479461
>chr18:12480443-12480567
>chr18:12481044-12481293
>chr18:12481423-12481630
>chr18:12481696-12481834
>chr18:12482145-12482449
>chr18:12482936-12483355
>chr18:12484768-12484896
>chr18:12485095-12485413
>chr18:12486550-12487334
>chr18:12487379-12487846
>chr18:12488900-12489214
>chr18:12489602-12489678
>chr18:12490352-12491609
>chr18:12493427-12493794
>chr18:12493871-12494204
>chr18:12494280-12494320
>chr18:12494438-12495114
>chr18:12495555-12495922
>chr18:12496448-12497120
>chr18:12498043-12498134
>chr18:12498323-12498534
>chr18:12498663-12499086
>chr18:12499420-12500519
>chr18:12500543-12500651
>chr18:12500710-12501988
>chr18:12502822-12503142
>chr18:12503717-12503866
>chr18:12504218-12504532
>chr18:12505220-12505631
>chr18:12506022-12506465
>chr18:12507389-12507765
>chr18:12507861-12508390
>chr18:12508643-12508980
>chr18:12509631-12510160
>chr18:12510268-12510425
>chr18:12510542-12510840
>chr18:12511217-12511268
>chr18:12511327-12511592
>chr18:12511719-12512404
>chr18:12513375-12514114
>chr18:12514809-12514872
>chr18:12515228-12515592
>chr18:12515872-12515927
>chr18:12517839-12518889
>chr18:12519326-12519380
>chr18:12519864-12519947
>chr18:12521170-12521216
>chr18:12521341-12524124
>chr18:12524572-12525551
>chr18:12526685-12527011
>chr18:12527529-12527581
>chr18:12527779-12528086
>chr18:12528244-12528295
>chr18:12529080-12529434
>chr18:12530368-12530603
>chr18:12531033-12531202
>chr18:12534376-12534453
>chr18:12534492-12534523
>chr18:12534627-12535016
>chr18:12535678-12535983
>chr18:12536231-12536276
>chr18:12537750-12537878
>chr18:12537931-12538120
>chr18:12538242-12538355
>chr18:12538653-12538907
>chr18:12539078-12539519
>chr18:12539562-12540048
>chr18:12540370-12540848
>chr18:12540951-12541141
>chr18:12541200-12541256
>chr18:12541537-12541602
>chr18:12541821-12542310
>chr18:12542354-12542537
>chr18:12542738-12543131
>chr18:12543305-12543427
>chr18:12544159-12544658
>chr18:12545144-12545266
>chr18:12545982-12546635
>chr18:12547660-12547987
>chr18:12548481-12548949
>chr18:12549390-12549747
>chr18:12550368-12550707
>chr18:12551408-12552043
>chr18:12552129-12552311
>chr18:12552363-12553087
>chr18:12553225-12554786
>chr18:12554872-12555202
>chr18:12555343-12557328
>chr18:12557361-12559137
>chr18:12559164-12561116
>chr18:12561257-12561570
>chr18:12562248-12562804
>chr18:12563239-12563545
>chr18:12564443-12564587
>chr18:12564839-12565010
>chr18:12565090-12566380
>chr18:12566445-12566556
>chr18:12566626-12567591
>chr18:12569052-12569365
>chr18:12571055-12571405
>chr18:12572293-12574085
>chr18:12574123-12574277
>chr18:12575292-12575612
>chr18:12575878-12576889
>chr18:12577049-12578078
>chr18:12578139-12578360
>chr18:12578548-12578646
>chr18:12578731-12578787
>chr18:12579186-12579575
>chr18:12580198-12580280
>chr18:12580332-12580661
>chr18:12580767-12580839
>chr18:12581399-12581494
>chr18:12581574-12581870
>chr18:12582702-12582850
>chr18:12583188-12583995
>chr18:12584105-12584515
>chr18:12584641-12585108
>chr18:12585672-12585820
>chr18:12585885-12586310
>chr18:12587083-12587151
>chr18:12587917-12588254
>chr18:12589234-12589285
>chr18:12590078-12590397
>chr18:12591217-12591295
>chr18:12591701-12592031
>chr18:12592855-12593009
>chr18:12593650-12593996
>chr18:12594517-12594829
>chr18:12594884-12595366
>chr18:12596465-12596518
>chr18:12596710-12596816
>chr18:12597136-12597222
>chr18:12599113-12599620
>chr18:12599898-12599982
>chr18:12600213-12600278
>chr18:12600609-12600826
>chr18:12600869-12601022
>chr18:12601114-12601593
>chr18:12601676-12601819
>chr18:12602091-12602149
>chr18:12602956-12603400
>chr18:12603445-12603879
>chr18:12603932-12603981
>chr18:12604076-12604150
>chr18:12604309-12604448
>chr18:12604947-12605541
>chr18:12606009-12606234
>chr18:12606321-12606432
>chr18:12606501-12606825
>chr18:12607685-12608237
>chr18:12608902-12609155
>chr18:12611436-12611476
>chr18:12611504-12612002
>chr18:12612636-12612675
>chr18:12612804-12612868
>chr18:12613450-12613537
>chr18:12613552-12614297
>chr18:12614477-12615634
>chr18:12616842-12617887
>chr18:12618089-12618394
>chr18:12618734-12620139
>chr18:12620266-12620436
>chr18:12620485-12621791
>chr18:12622412-12622722
>chr18:12623103-12623539
>chr18:12623623-12624570
>chr18:12624628-12624893
>chr18:12625740-12626064
>chr18:12626658-12626896
>chr18:12627059-12628902
>chr18:12629706-12629828
>chr18:12629873-12629969
>chr18:12630377-12630687
>chr18:12631233-12632057
>chr18:12632169-12632221
>chr18:12633300-12633603
>chr18:12633924-12634269
>chr18:12634646-12634965
>chr18:12635270-12635391
>chr18:12635866-12636195
>chr18:12636966-12637039
>chr18:12637073-12637385
>chr18:12638138-12638415
>chr18:12638624-12639020
>chr18:12639080-12639276
>chr18:12639446-12639868
>chr18:12641359-12641672
>chr18:12641801-12642086
>chr18:12642682-12642953
>chr18:12643764-12644221
>chr18:12644920-12645166
>chr18:12645708-12645791
>chr18:12646691-12647069
>chr18:12647428-12647938
>chr18:12648067-12648156
>chr18:12648455-12649428
>chr18:12649955-12650906
>chr18:12651369-12651743
>chr18:12653645-12653984
>chr18:12654052-12654698
>chr18:12654745-12655309
>chr18:12655905-12656209
>chr18:12656393-12656471
>chr18:12658100-12658141
>chr18:12659293-12659693
>chr18:12660319-12660640
>chr18:12661020-12661340
>chr18:12661479-12661819
>chr18:12662496-12662794
>chr18:12663308-12663574
>chr18:12663763-12664971
>chr18:12665283-12665378
>chr18:12665685-12666368
>chr18:12666454-12666778
>chr18:12667091-12667822
>chr18:12667868-12668282
>chr18:12668326-12669470
>chr18:12669519-12669581
>chr18:12669614-12670353
>chr18:12670648-12670946
>chr18:12671194-12671282
>chr18:12671426-12671476
>chr18:12671553-12672407
>chr18:12673566-12673921
>chr18:12674144-12674438
>chr18:12674757-12674806
>chr18:12675095-12675434
>chr18:12675533-12675601
>chr18:12675655-12676085
>chr18:12676247-12676582
>chr18:12677164-12677531
>chr18:12677575-12677762
>chr18:12678695-12679014
>chr18:12679177-12679466
>chr18:12679775-12680084
>chr18:12680311-12680661
>chr18:12680811-12681655
>chr18:12681758-12682040
>chr18:12682165-12682490
>chr18:12682524-12683397
>chr18:12683498-12683780
>chr18:12683963-12684846
>chr18:12684923-12685332
>chr18:12685636-12686186
>chr18:12687450-12687758
>chr18:12687955-12688256
>chr18:12688684-12689129
>chr18:12689761-12690100
>chr18:12690448-12690757
>chr18:12691732-12692331
>chr18:12692750-12693103
>chr18:12693220-12694108
>chr18:12694700-12695009
>chr18:12695477-12695731
>chr18:12696195-12696530
>chr18:12697133-12697213
>chr18:12698048-12698604
>chr18:12698713-12698783
>chr18:12699701-12699754
>chr18:12701849-12702146
>chr18:12704303-12704619
>chr18:12705053-12705364
>chr18:12705537-12705618
>chr18:12705712-12705758
>chr18:12705950-12706065
>chr18:12706179-12706504
>chr18:12706954-12707346
>chr18:12708009-12708145
>chr18:12708179-12710486
>chr18:12710811-12711297
>chr18:12711740-12712060
>chr18:12713617-12713690
>chr18:12713755-12714095
>chr18:12714131-12714216
>chr18:12714494-12715314
>chr18:12715490-12715885
>chr18:12716386-12716838
>chr18:12716904-12717262
>chr18:12717973-12718355
>chr18:12718991-12719197
>chr18:12719329-12720144
>chr18:12720458-12720508
>chr18:12720687-12721207
>chr18:12721360-12721388
>chr18:12721542-12721891
>chr18:12723439-12723886
>chr18:12725798-12726064
>chr18:12726135-12726291
>chr18:12726574-12726611
>chr18:12727421-12727730
>chr18:12727856-12730989
>chr18:12731039-12731111
>chr18:12731229-12731889
>chr18:12731935-12732041
>chr18:12732178-12732289
>chr18:12732439-12733638
>chr18:12733748-12734045
>chr18:12734120-12736030
>chr18:12736178-12736303
>chr18:12738770-12739495
>chr18:12739988-12740788
>chr18:12740901-12741286
>chr18:12741692-12742609
>chr18:12743132-12743454
>chr18:12743662-12744003
>chr18:12744071-12744162
>chr18:12744692-12745073
>chr18:12746002-12746219
>chr18:12746268-12746421
>chr18:12746635-12746974
>chr18:12747223-12747530
>chr18:12747620-12747926
>chr18:12748319-12748964
>chr18:12749222-12749264
>chr18:12749677-12750034
>chr18:12751422-12751463
>chr18:12752344-12752686
>chr18:12753261-12755716
>chr18:12755751-12759826
>chr18:12760376-12761172
>chr18:12762075-12763018
>chr18:12763165-12763796
>chr18:12764138-12764849
>chr18:12765345-12765531
>chr18:12766044-12766368
>chr18:12767575-12767902
>chr18:12768639-12768717
>chr18:12771323-12771630
>chr18:12772007-12772033
>chr18:12772477-12772942
>chr18:12773000-12773302
>chr18:12774146-12774501
>chr18:12774538-12774761
>chr18:12775733-12777424
>chr18:12778688-12779029
>chr18:12780139-12780869
>chr18:12781032-12781423
>chr18:12782155-12782195
>chr18:12783479-12783645
>chr18:12783677-12783715
>chr18:12784542-12784888
>chr18:12785115-12785379
>chr18:12787326-12787407
>chr18:12788455-12788601
>chr18:12789772-12790222
>chr18:12792265-12792893
>chr18:12793194-12793250
>chr18:12794590-12794953
>chr18:12795312-12795734
>chr18:12796168-12796421
>chr18:12796520-12796656
>chr18:12797787-12797858
>chr18:12797888-12798029
>chr18:12798326-12799459
>chr18:12799573-12799959
>chr18:12801223-12801853
>chr18:12802325-12802365
>chr18:12802591-12802643
>chr18:12802708-12807779
>chr18:12807868-12808832
>chr18:12809899-12810374
>chr18:12810437-12810670
>chr18:12812225-12812703
>chr18:12814792-12815459
>chr18:12816022-12816324
>chr18:12816638-12816826
>chr18:12817594-12817746
>chr18:12817828-12818234
>chr18:12818803-12819216
>chr18:12819337-12819501
>chr18:12822884-12822964
>chr18:12823390-12823684
>chr18:12824799-12825126
>chr18:12825490-12825653
>chr18:12826117-12826495
>chr18:12826566-12826869
>chr18:12826987-12827747
>chr18:12828798-12829532
>chr18:12830085-12830464
>chr18:12832117-12832418
>chr18:12832447-12832499
>chr18:12832806-12833097
>chr18:12834040-12834574
>chr18:12835386-12835680
>chr18:12837987-12838067
>chr18:12838884-12839029
>chr18:12841907-12842206
>chr18:12844000-12844045
>chr18:12844110-12844405
>chr18:12844494-12844697
>chr18:12844894-12845167
>chr18:12845291-12845353
>chr18:12845644-12845683
>chr18:12845721-12845782
>chr18:12847605-12847901
>chr18:12848037-12848127
>chr18:12848476-12848510
>chr18:12848767-12848925
>chr18:12849256-12849694
>chr18:12849820-12849865
>chr18:12850202-12851066
>chr18:12851159-12851540
>chr18:12851860-12852159
>chr18:12852506-12852699
>chr18:12853090-12853469
>chr18:12854041-12854487
>chr18:12854739-12855110
>chr18:12856770-12857090
>chr18:12857299-12857635
>chr18:12859869-12860728
>chr18:12861021-12861129
>chr18:12862139-12862470
>chr18:12863170-12863702
>chr18:12864393-12864704
>chr18:12865179-12865445
>chr18:12865458-12867424
>chr18:12868203-12869489
>chr18:12870254-12870857
>chr18:12871211-12871264
>chr18:12871514-12871732
>chr18:12871774-12872113
>chr18:12872548-12872580
>chr18:12872934-12875345
>chr18:12875979-12876529
>chr18:12877153-12877202
>chr18:12877692-12878887
>chr18:12879137-12879304
>chr18:12879466-12879593
>chr18:12879655-12879704
>chr18:12881149-12881457
>chr18:12884345-12884430
>chr18:12885031-12885094
>chr18:12886162-12886238
>chr18:12886550-12886897
>chr18:12887251-12887327
>chr18:12887720-12887968
>chr18:12888028-12888676
>chr18:12889049-12889129
>chr18:12889735-12890489
>chr18:12890899-12891227
>chr18:12891653-12891718
>chr18:12892577-12892883
>chr18:12893483-12893831
>chr18:12894106-12894422
>chr18:12894538-12894927
>chr18:12895378-12895692
>chr18:12895820-12896003
>chr18:12896434-12896597
>chr18:12896677-12896877
>chr18:12896956-12897141
>chr18:12897182-12898001
>chr18:12900298-12900978
>chr18:12901342-12901728
>chr18:12902053-12902137
>chr18:12902249-12902293
>chr18:12902597-12902646
>chr18:12902705-12903886
>chr18:12903935-12904358
>chr18:12904414-12905750
>chr18:12907994-12908307
>chr18:12908476-12908605
>chr18:12909330-12909666
>chr18:12909995-12910677
>chr18:12914365-12914729
>chr18:12914828-12915587
>chr18:12915645-12916883
>chr18:12917152-12917506
>chr18:12917799-12918173
>chr18:12918341-12918767
>chr18:12919275-12921121
>chr18:12921884-12922237
>chr18:12922388-12922544
>chr18:12923276-12923762
>chr18:12924056-12924222
>chr18:12925419-12926125
>chr18:12927123-12927161
>chr18:12927236-12927317
>chr18:12927725-12928044
>chr18:12928548-12928758
>chr18:12929222-12929273
>chr18:12929429-12929725
>chr18:12929924-12930102
>chr18:12930591-12930815
>chr18:12930898-12931035
>chr18:12931369-12931449
>chr18:12933816-12933977
>chr18:12934171-12934540
>chr18:12934912-12934977
>chr18:12935223-12935587
>chr18:12935970-12936063
>chr18:12936253-12936314
>chr18:12936462-12936502
>chr18:12936546-12936896
>chr18:12936977-12937080
>chr18:12938168-12938289
>chr18:12938577-12939221
>chr18:12939536-12939636
>chr18:12939976-12940043
>chr18:12940081-12940143
>chr18:12941275-12941336
>chr18:12941634-12942127
>chr18:12942435-12942753
>chr18:12942797-12942846
>chr18:12943032-12943170
>chr18:12943253-12943348
>chr18:12943456-12943502
>chr18:12943661-12944079
>chr18:12944279-12944604
>chr18:12945280-12946146
>chr18:12946205-12946603
>chr18:12948833-12949173
>chr18:12949349-12949789
>chr18:12949822-12950504
>chr18:12950812-12950987
>chr18:12951257-12951298
>chr18:12951333-12951713
>chr18:12952183-12952592
>chr18:12952674-12953188
>chr18:12953261-12953649
>chr18:12953730-12953875
>chr18:12954474-12954876
>chr18:12954938-12955030
>chr18:12955737-12955782
>chr18:12955858-12956404
>chr18:12956871-12957441
>chr18:12957776-12958420
>chr18:12958514-12959835
>chr18:12960343-12960436
>chr18:12960801-12961005
>chr18:12961065-12961518
>chr18:12961663-12961963
>chr18:12962112-12962380
>chr18:12962414-12962777
>chr18:12963576-12963631
>chr18:12963698-12964020
>chr18:12964629-12965335
>chr18:12966064-12966704
>chr18:12966965-12967488
>chr18:12967627-12967994
>chr18:12968913-12969915
>chr18:12970380-12970720
>chr18:12971410-12971652
>chr18:12972244-12972373
>chr18:12972682-12972737
>chr18:12972949-12973220
>chr18:12973306-12973602
>chr18:12974257-12974594
>chr18:12974805-12974844
>chr18:12974973-12975315
>chr18:12976676-12977005
>chr18:12977437-12977751
>chr18:12977811-12978130
>chr18:12978200-12978511
>chr18:12979007-12981521
>chr18:12981765-12982283
>chr18:12982410-12982486
>chr18:12985601-12985858
>chr18:12986519-12986614
>chr18:12986747-12986890
>chr18:12987640-12987672
>chr18:12988186-12988503
>chr18:12989470-12989592
>chr18:12990170-12990380
>chr18:12993365-12993626
>chr18:12994034-12994113
>chr18:12995050-12995369
>chr18:12995594-12995665
>chr18:12997205-12998128
>chr18:12998400-12998520
>chr18:12999311-12999384
>chr18:13000114-13000316
>chr18:13000667-13001021
>chr18:13001399-13001448
>chr18:13001709-13002141
>chr18:13002212-13002285
>chr18:13002925-13002981
>chr18:13003169-13003477
>chr18:13003704-13003807
>chr18:13006302-13006403
>chr18:13008632-13009132
>chr18:13009542-13009822
>chr18:13009886-13010000
>chr18:13010000-13010222
>chr18:13010468-13012059
>chr18:13012150-13012442
>chr18:13015745-13016066
>chr18:13016766-13016829
>chr18:13016955-13017033
>chr18:13019708-13020468
>chr18:13020583-13021683
>chr18:13021757-13023643
>chr18:13023934-13024017
>chr18:13024261-13026315
>chr18:13026420-13026488
>chr18:13026853-13026957
>chr18:13027409-13027455
>chr18:13027602-13027657
>chr18:13027979-13028143
>chr18:13028482-13028825
>chr18:13029547-13029623
>chr18:13031226-13031563
>chr18:13032522-13032623
>chr18:13032859-13032902
>chr18:13034087-13034155
>chr18:13034521-13034829
>chr18:13035260-13035634
>chr18:13035872-13036169
>chr18:13037547-13037895
>chr18:13038009-13038119
>chr18:13038853-13038969
>chr18:13039119-13039617
>chr18:13040536-13040599
>chr18:13041539-13041869
>chr18:13042978-13043014
>chr18:13043265-13043354
>chr18:13043496-13043614
>chr18:13043701-13044166
>chr18:13044247-13044307
>chr18:13044576-13044700
>chr18:13045147-13045279
>chr18:13045857-13046496
>chr18:13046955-13047043
>chr18:13048129-13048217
>chr18:13048395-13048430
>chr18:13048624-13048680
>chr18:13048724-13048764
>chr18:13050224-13050295
>chr18:13050574-13050885
>chr18:13051347-13051395
>chr18:13051535-13051893
>chr18:13053689-13054126
>chr18:13054987-13055304
>chr18:13058938-13058990
>chr18:13059445-13059488
>chr18:13060089-13060181
>chr18:13060232-13060954
>chr18:13061023-13061370
>chr18:13061749-13061820
>chr18:13062558-13065181
>chr18:13065700-13065808
>chr18:13065948-13066032
>chr18:13067090-13067264
>chr18:13069854-13070178
>chr18:13073564-13073653
>chr18:13073726-13073867
>chr18:13075062-13075716
>chr18:13076201-13076540
>chr18:13076769-13077088
>chr18:13077232-13077474
>chr18:13077859-13086713
>chr18:13087311-13087391
>chr18:13088193-13088480
>chr18:13090074-13090143
>chr18:13092090-13092155
>chr18:13092636-13092733
>chr18:13092870-13093184
>chr18:13094179-13094213
>chr18:13095037-13095308
>chr18:13097610-13099219
>chr18:13099410-13099486
>chr18:13099712-13099972
>chr18:13100889-13100930
>chr18:13101334-13101414
>chr18:13102054-13102207
>chr18:13103667-13104005
>chr18:13104462-13104641
>chr18:13105931-13106811
>chr18:13107236-13107385
>chr18:13107897-13109129
>chr18:13109190-13109586
>chr18:13110212-13110765
>chr18:13110808-13111460
>chr18:13111502-13112384
>chr18:13113342-13113400
>chr18:13113995-13114102
>chr18:13114472-13114663
>chr18:13114803-13114911
>chr18:13115415-13115515
>chr18:13116612-13117267
>chr18:13117303-13117456
>chr18:13118648-13118719
>chr18:13118794-13118824
>chr18:13119431-13119820
>chr18:13121985-13122605
>chr18:13123870-13124181
>chr18:13126104-13126467
>chr18:13127926-13127984
>chr18:13129546-13129589
>chr18:13129841-13130161
>chr18:13132181-13132490
>chr18:13132564-13132869
>chr18:13133959-13134999
>chr18:13135039-13135254
>chr18:13137757-13137795
>chr18:13137883-13138315
>chr18:13138354-13138411
>chr18:13139141-13139451
>chr18:13140573-13141286
>chr18:13141819-13142146
>chr18:13143187-13143479
>chr18:13143543-13143698
>chr18:13143752-13143843
>chr18:13143900-13144159
>chr18:13144359-13144408
>chr18:13144740-13146626
>chr18:13146984-13147960
>chr18:13147999-13150373
>chr18:13151411-13151486
>chr18:13152717-13153443
>chr18:13153540-13155252
>chr18:13155286-13155503
>chr18:13155593-13155995
>chr18:13156216-13157473
>chr18:13157741-13157816
>chr18:13157942-13158013
>chr18:13158169-13158623
>chr18:13158718-13159365
>chr18:13160647-13161012
>chr18:13162924-13163028
>chr18:13165186-13165403
>chr18:13165480-13165629
>chr18:13165712-13172658
>chr18:13173026-13173221
>chr18:13174228-13174317
>chr18:13176363-13176528
>chr18:13177618-13177998
>chr18:13178670-13179011
>chr18:13179158-13179232
>chr18:13179325-13179678
>chr18:13179835-13180021
>chr18:13180260-13180593
>chr18:13180639-13180838
>chr18:13180885-13181261
>chr18:13181360-13181482
>chr18:13181663-13181813
>chr18:13182097-13182169
>chr18:13182896-13183276
>chr18:13183362-13183445
>chr18:13186841-13186928
>chr18:13187265-13187295
>chr18:13187706-13187743
>chr18:13189450-13189840
>chr18:13190073-13190157
>chr18:13190646-13190882
>chr18:13192282-13192329
>chr18:13192388-13192941
>chr18:13193235-13193338
>chr18:13194390-13194526
>chr18:13194690-13195015
>chr18:13195316-13195374
>chr18:13195436-13195904
>chr18:13196069-13197599
>chr18:13198371-13199021
>chr18:13199176-13199352
>chr18:13199681-13200396
>chr18:13200655-13200831
>chr18:13200941-13201042
>chr18:13201080-13201348
>chr18:13201404-13201437
>chr18:13201637-13201731
>chr18:13201960-13202285
>chr18:13202347-13202511
>chr18:13203757-13204086
>chr18:13204789-13205403
>chr18:13208769-13208861
>chr18:13208934-13209564
>chr18:13209757-13211538
>chr18:13212167-13212627
>chr18:13212674-13212733
>chr18:13215345-13215677
>chr18:13217558-13217607
>chr18:13217948-13218041
>chr18:13219333-13219565
>chr18:13221274-13221349
>chr18:13222283-13222364
>chr18:13224455-13225141
>chr18:13225663-13225726
>chr18:13225995-13226344
>chr18:13226684-13226771
>chr18:13227501-13227919
>chr18:13228643-13228715
>chr18:13229642-13229762
>chr18:13230077-13230237
>chr18:13230439-13230537
>chr18:13233845-13233918
>chr18:13234913-13235295
>chr18:13236298-13236634
>chr18:13237829-13237873
>chr18:13238904-13239207
>chr18:13239323-13239364
>chr18:13240551-13240654
>chr18:13240764-13240806
>chr18:13240908-13241231
>chr18:13242624-13242746
>chr18:13243388-13244377
>chr18:13245538-13245578
>chr18:13247481-13247541
>chr18:13247948-13248266
>chr18:13248594-13251808
>chr18:13252106-13252433
>chr18:13254680-13254984
>chr18:13255104-13255212
>chr18:13255448-13255521
>chr18:13256443-13256508
>chr18:13257681-13257781
>chr18:13257915-13258082
>chr18:13259161-13259466
>chr18:13261956-13263252
>chr18:13265793-13265876
>chr18:13266008-13266074
>chr18:13267874-13268005
>chr18:13268238-13268310
>chr18:13270039-13270397
>chr18:13271882-13272205
>chr18:13273301-13273583
>chr18:13274877-13275080
>chr18:13275567-13275778
>chr18:13275984-13276363
>chr18:13276513-13276630
>chr18:13278601-13278682
>chr18:13281126-13281394
>chr18:13281736-13281782
>chr18:13281882-13284117
>chr18:13285821-13286234
>chr18:13286367-13286603
>chr18:13287339-13287422
>chr18:13288621-13288842
>chr18:13291327-13291393
>chr18:13294036-13294159
>chr18:13296302-13296427
>chr18:13296586-13296750
>chr18:13297507-13297815
>chr18:13298461-13298584
>chr18:13299540-13299866
>chr18:13303042-13303124
>chr18:13303261-13303623
>chr18:13304508-13304571
>chr18:13304923-13305240
>chr18:13305291-13305381
>chr18:13305584-13305885
>chr18:13305975-13306571
>chr18:13306730-13307076
>chr18:13307333-13307833
>chr18:13308787-13308861
>chr18:13309727-13309780
>chr18:13310061-13310379
>chr18:13310572-13310643
>chr18:13310789-13310857
>chr18:13311816-13312426
>chr18:13312460-13312764
>chr18:13313880-13313927
>chr18:13314270-13314423
>chr18:13314881-13314998
>chr18:13315503-13315814
>chr18:13315941-13315996
>chr18:13317704-13317909
>chr18:13318193-13318536
>chr18:13321136-13321196
>chr18:13321576-13321935
>chr18:13322304-13322943
>chr18:13323186-13323271
>chr18:13323839-13324053
>chr18:13324137-13324451
>chr18:13324684-13324841
>chr18:13325201-13325244
>chr18:13325691-13326070
>chr18:13326330-13326427
>chr18:13326773-13326902
>chr18:13327921-13327949
>chr18:13328175-13328250
>chr18:13328322-13328519
>chr18:13328656-13328917
>chr18:13329956-13330264
>chr18:13330743-13331262
>chr18:13331300-13331401
>chr18:13331891-13332028
>chr18:13332153-13332659
>chr18:13332701-13332873
>chr18:13332933-13334719
>chr18:13334754-13335120
>chr18:13335898-13336193
>chr18:13336561-13336814
>chr18:13337612-13337850
>chr18:13338064-13338110
>chr18:13339106-13339506
>chr18:13339735-13340991
>chr18:13341073-13342337
>chr18:13342413-13342857
>chr18:13343050-13349218
>chr18:13349494-13352417
>chr18:13352669-13353089
>chr18:13354059-13354270
>chr18:13355651-13355923
>chr18:13356774-13357373
>chr18:13358268-13358329
>chr18:13361151-13361345
>chr18:13363032-13363379
>chr18:13364229-13364645
>chr18:13365765-13366236
>chr18:13367873-13368057
>chr18:13368847-13369008
>chr18:13370686-13371035
>chr18:13371469-13371810
>chr18:13373931-13374033
>chr18:13374437-13374510
>chr18:13375227-13375314
>chr18:13375713-13375793
>chr18:13378538-13378634
>chr18:13379055-13379125
>chr18:13379956-13380008
>chr18:13381084-13381364
>chr18:13382603-13382668
>chr18:13384261-13384491
>chr18:13384619-13385482
>chr18:13385788-13385894
>chr18:13386323-13386651
>chr18:13386758-13386985
>chr18:13389239-13389325
>chr18:13389433-13389485
>chr18:13392009-13392045
>chr18:13395448-13395782
>chr18:13396325-13396889
>chr18:13397130-13397586
>chr18:13398952-13399227
>chr18:13399285-13399402
>chr18:13400818-13400900
>chr18:13401322-13401354
>chr18:13403529-13403597
>chr18:13404511-13404815
>chr18:13405099-13405161
>chr18:13405417-13405741
>chr18:13406810-13406847
>chr18:13408090-13408405
>chr18:13408454-13408756
>chr18:13410962-13411281
>chr18:13411412-13411792
>chr18:13411840-13412150
>chr18:13413780-13413953
>chr18:13415069-13415126
>chr18:13416648-13416689
>chr18:13416876-13416930
>chr18:13417418-13417895
>chr18:13419398-13419497
>chr18:13419595-13419653
>chr18:13422408-13422810
>chr18:13423202-13423519
>chr18:13423850-13424161
>chr18:13425003-13425067
>chr18:13426898-13427253
>chr18:13427771-13427867
>chr18:13428071-13428258
>chr18:13430648-13430829
>chr18:13432634-13433035
>chr18:13435417-13435748
>chr18:13435966-13436079
>chr18:13440910-13440955
>chr18:13442073-13442151
>chr18:13443665-13443749
>chr18:13444345-13444548
>chr18:13445531-13445966
>chr18:13447732-13447780
>chr18:13449076-13449157
>chr18:13451188-13451418
>chr18:13451450-13451917
>chr18:13455077-13455161
>chr18:13457099-13457436
>chr18:13458504-13458673
>chr18:13458858-13458961
>chr18:13458992-13459743
>chr18:13460165-13460490
>chr18:13461436-13461569
>chr18:13461629-13462060
>chr18:13466163-13466470
>chr18:13466486-13466585
>chr18:13466708-13467505
>chr18:13467686-13467749
>chr18:13467877-13467940
>chr18:13468103-13470009
>chr18:13471505-13471662
>chr18:13472574-13472618
>chr18:13473381-13473722
>chr18:13473869-13474294
>chr18:13475273-13475555
>chr18:13476351-13476752
>chr18:13478169-13478239
>chr18:13478457-13478684
>chr18:13478765-13478801
>chr18:13479021-13479207
>chr18:13479258-13479954
>chr18:13480005-13480455
>chr18:13480698-13480755
>chr18:13482721-13482796
>chr18:13484318-13484638
>chr18:13485733-13485883
>chr18:13487584-13487624
>chr18:13488900-13489515
>chr18:13489591-13489640
>chr18:13490241-13490475
>chr18:13492837-13493104
>chr18:13494523-13494728
>chr18:13497183-13497531
>chr18:13497833-13499668
>chr18:13499712-13499839
>chr18:13501444-13501549
>chr18:13503456-13503555
>chr18:13504405-13504712
>chr18:13505494-13505857
>chr18:13506207-13506388
>chr18:13506577-13506788
>chr18:13507048-13509936
>chr18:13510007-13510084
>chr18:13510472-13510691
>chr18:13511237-13511534
>chr18:13514342-13514392
>chr18:13515784-13516115
>chr18:13516831-13517156
>chr18:13517731-13518059
>chr18:13519468-13519791
>chr18:13520587-13520861
>chr18:13522053-13522117
>chr18:13526851-13526954
>chr18:13528306-13528620
>chr18:13530868-13530909
>chr18:13531342-13531451
>chr18:13531469-13531590
>chr18:13533083-13533123
>chr18:13535057-13535193
>chr18:13535310-13535824
>chr18:13536259-13536489
>chr18:13536717-13537613
>chr18:13537780-13538020
>chr18:13538125-13538408
>chr18:13538503-13538837
>chr18:13540900-13540976
>chr18:13541768-13542094
>chr18:13543711-13543801
>chr18:13544918-13544989
>chr18:13546355-13546584
>chr18:13547386-13548489
>chr18:13548534-13548855
>chr18:13551773-13551959
>chr18:13552016-13552159
>chr18:13555125-13555163
>chr18:13555398-13555466
>chr18:13557010-13557322
>chr18:13557410-13557702
>chr18:13557801-13557834
>chr18:13558730-13558796
>chr18:13559506-13559696
>chr18:13562120-13562188
>chr18:13562423-13562520
>chr18:13562578-13562735
>chr18:13563871-13564169
>chr18:13566325-13566637
>chr18:13567985-13568347
>chr18:13569591-13569910
>chr18:13570735-13571119
>chr18:13571617-13571938
>chr18:13573069-13573543
>chr18:13574998-13576469
>chr18:13578902-13579212
>chr18:13580955-13581185
>chr18:13581867-13581949
>chr18:13582723-13583014
>chr18:13583193-13583277
>chr18:13584298-13584369
>chr18:13586123-13586464
>chr18:13586640-13586890
>chr18:13587151-13587287
>chr18:13588403-13588569
>chr18:13588897-13589234
>chr18:13589736-13589814
>chr18:13589983-13590156
>chr18:13590278-13590386
>chr18:13591403-13591474
>chr18:13591876-13591937
>chr18:13592934-13593342
>chr18:13593520-13594058
>chr18:13594423-13594705
>chr18:13594875-13595655
>chr18:13595989-13596048
>chr18:13596260-13596344
>chr18:13596613-13596692
>chr18:13596736-13596884
>chr18:13597158-13597296
>chr18:13597383-13597429
>chr18:13597685-13597985
>chr18:13598221-13598287
>chr18:13599225-13599271
>chr18:13599479-13600137
>chr18:13600202-13600246
>chr18:13601247-13602219
>chr18:13602488-13602807
>chr18:13603428-13603545
>chr18:13604640-13604754
>chr18:13605212-13605520
>chr18:13605970-13606025
>chr18:13607196-13607280
>chr18:13607406-13608252
>chr18:13609512-13609567
>chr18:13609685-13610012
>chr18:13610179-13610588
>chr18:13617107-13617221
>chr18:13618009-13618082
>chr18:13619922-13620005
>chr18:13622301-13622356
>chr18:13624771-13624907
>chr18:13625650-13625872
>chr18:13626965-13627309
>chr18:13628821-13629188
>chr18:13629633-13629725
>chr18:13631173-13631987
>chr18:13632049-13633441
>chr18:13633530-13633590
>chr18:13633663-13634639
>chr18:13634807-13635178
>chr18:13635324-13635446
>chr18:13636433-13637147
>chr18:13637547-13637881
>chr18:13638129-13638316
>chr18:13639781-13639867
>chr18:13640002-13640315
>chr18:13641180-13641454
>chr18:13642884-13643234
>chr18:13643749-13643937
>chr18:13644285-13644613
>chr18:13646639-13646745
>chr18:13650241-13650275
>chr18:13655636-13655949
>chr18:13656046-13656349
>chr18:13656457-13657935
>chr18:13658056-13658118
>chr18:13659211-13659891
>chr18:13661318-13661422
>chr18:13662891-13663248
>chr18:13663665-13663858
>chr18:13664483-13664544
>chr18:13665066-13665417
>chr18:13667433-13668082
>chr18:13668595-13668846
>chr18:13670319-13670366
>chr18:13670730-13671062
>chr18:13671197-13671336
>chr18:13671568-13671712
>chr18:13672409-13672735
>chr18:13672959-13676531
>chr18:13676933-13677718
>chr18:13678155-13678189
>chr18:13678283-13678594
>chr18:13678689-13678762
>chr18:13681319-13681417
>chr18:13682296-13682914
>chr18:13683437-13683556
>chr18:13684087-13684452
>chr18:13684691-13684789
>chr18:13684909-13685298
>chr18:13685356-13685741
>chr18:13686141-13686182
>chr18:13686424-13686580
>chr18:13686657-13686765
>chr18:13686828-13687051
>chr18:13687298-13687458
>chr18:13687495-13687637
>chr18:13687695-13687921
>chr18:13688125-13688416
>chr18:13688482-13688611
>chr18:13688920-13689196
>chr18:13689315-13689529
>chr18:13689652-13695867
>chr18:13696039-13696109
>chr18:13696223-13696295
>chr18:13696351-13696384
>chr18:13696413-13698392
>chr18:13698996-13699111
>chr18:13700051-13700160
>chr18:13700454-13700562
>chr18:13700671-13701277
>chr18:13701343-13701859
>chr18:13702083-13702314
>chr18:13702407-13702471
>chr18:13702544-13702586
>chr18:13702615-13703186
>chr18:13703487-13704236
>chr18:13704459-13706047
>chr18:13706157-13706626
>chr18:13706684-13706840
>chr18:13706885-13708077
>chr18:13708174-13708274
>chr18:13708564-13708656
>chr18:13709327-13709360
>chr18:13709724-13709809
>chr18:13709919-13709962
>chr18:13710093-13710516
>chr18:13710580-13710862
>chr18:13710933-13711021
>chr18:13711086-13711442
>chr18:13712400-13712556
>chr18:13712694-13712799
>chr18:13713753-13713924
>chr18:13715036-13715172
>chr18:13715297-13715371
>chr18:13715940-13716142
>chr18:13716551-13716930
>chr18:13717297-13717449
>chr18:13718141-13718228
>chr18:13720398-13720453
>chr18:13720549-13720653
>chr18:13720745-13721143
>chr18:13721374-13721447
>chr18:13721624-13721690
>chr18:13722604-13722641
>chr18:13722829-13723008
>chr18:13723253-13723289
>chr18:13723561-13723666
>chr18:13724313-13724411
>chr18:13724765-13725140
>chr18:13727438-13729237
>chr18:13729818-13730093
>chr18:13731107-13731475
>chr18:13732125-13732306
>chr18:13732732-13733066
>chr18:13733377-13733751
>chr18:13733895-13734251
>chr18:13735131-13735241
>chr18:13737259-13737555
>chr18:13738172-13738208
>chr18:13738834-13739012
>chr18:13739476-13739835
>chr18:13740289-13740711
>chr18:13741123-13741179
>chr18:13742060-13742332
>chr18:13743034-13743382
>chr18:13743907-13743981
>chr18:13746480-13746554
>chr18:13746712-13746804
>chr18:13747205-13747537
>chr18:13748794-13749112
>chr18:13749591-13750086
>chr18:13750514-13752108
>chr18:13753007-13753803
>chr18:13754071-13754117
>chr18:13754204-13754535
>chr18:13756967-13757203
>chr18:13757264-13757621
>chr18:13757668-13759298
>chr18:13759528-13759668
>chr18:13764448-13764542
>chr18:13764648-13764754
>chr18:13764858-13764998
>chr18:13765362-13765502
>chr18:13766063-13768938
>chr18:13768993-13770867
>chr18:13770913-13771674
>chr18:13771770-13772101
>chr18:13772357-13772431
>chr18:13772562-13772958
>chr18:13773589-13775421
>chr18:13775488-13775546
>chr18:13775587-13776268
>chr18:13776482-13776767
>chr18:13776977-13777770
>chr18:13778072-13778115
>chr18:13778185-13778318
>chr18:13778419-13778515
>chr18:13778582-13778755
>chr18:13778844-13779199
>chr18:13779614-13780033
>chr18:13780327-13781493
>chr18:13781556-13781739
>chr18:13781902-13782043
>chr18:13782202-13782234
>chr18:13782280-13782510
>chr18:13782581-13782871
>chr18:13783110-13784486
>chr18:13784657-13785232
>chr18:13785455-13785532
>chr18:13785768-13787153
>chr18:13787385-13787569
>chr18:13787711-13787953
>chr18:13788041-13788411
>chr18:13788576-13788887
>chr18:13789030-13789353
>chr18:13789413-13789589
>chr18:13789624-13790112
>chr18:13790173-13790815
>chr18:13790959-13791054
>chr18:13791128-13791231
>chr18:13791716-13792097
>chr18:13792132-13792460
>chr18:13792592-13792699
>chr18:13793165-13793743
>chr18:13794267-13796341
>chr18:13797007-13797054
>chr18:13798169-13798712
>chr18:13799782-13800069
>chr18:13800453-13800569
>chr18:13801913-13802275
>chr18:13802429-13802518
>chr18:13803031-13803286
>chr18:13803637-13803797
>chr18:13804066-13804237
>chr18:13805074-13805449
>chr18:13805525-13805678
>chr18:13805785-13805971
>chr18:13805999-13807152
>chr18:13807305-13807497
>chr18:13807713-13807829
>chr18:13807882-13808195
>chr18:13808584-13808715
>chr18:13808791-13809109
>chr18:13809380-13810248
>chr18:13814372-13814720
>chr18:13815029-13815329
>chr18:13815761-13816062
>chr18:13819094-13819428
>chr18:13821229-13821290
>chr18:13822933-13823984
>chr18:13824436-13824664
>chr18:13825449-13825589
>chr18:13827865-13827998
>chr18:13829827-13830357
>chr18:13830493-13830616
>chr18:13832431-13832690
>chr18:13832726-13833127
>chr18:13833359-13833430
>chr18:13834980-13835483
>chr18:13835887-13836428
>chr18:13836969-13837308
>chr18:13837942-13838288
>chr18:13839696-13839765
>chr18:13840584-13840701
>chr18:13840809-13841268
>chr18:13841339-13841452
>chr18:13842015-13842359
>chr18:13842943-13843678
>chr18:13844702-13844961
>chr18:13845080-13845300
>chr18:13846271-13846642
>chr18:13846936-13847076
>chr18:13847136-13847412
>chr18:13847607-13847981
>chr18:13849486-13849805
>chr18:13850495-13851064
>chr18:13851283-13851768
>chr18:13853013-13853103
>chr18:13853856-13854074
>chr18:13854442-13854510
>chr18:13854634-13855082
>chr18:13855323-13856541
>chr18:13857245-13863473
>chr18:13863528-13863683
>chr18:13865587-13866222
>chr18:13867398-13867601
>chr18:13871112-13871299
>chr18:13871728-13871821
>chr18:13871987-13872073
>chr18:13872149-13872198
>chr18:13874221-13874457
>chr18:13876678-13877013
>chr18:13877053-13877190
>chr18:13877364-13877455
>chr18:13877529-13877718
>chr18:13877784-13877885
>chr18:13877956-13878062
>chr18:13878120-13878852
>chr18:13878985-13879043
>chr18:13879740-13879785
>chr18:13880046-13880608
>chr18:13880695-13880849
>chr18:13880909-13880959
>chr18:13881338-13881507
>chr18:13881785-13881841
>chr18:13883571-13883696
>chr18:13884278-13884375
>chr18:13885735-13886107
>chr18:13887111-13887458
>chr18:13887828-13887857
>chr18:13889095-13889222
>chr18:13891239-13891314
>chr18:13892681-13892987
>chr18:13894071-13894267
>chr18:13896956-13897121
>chr18:13897176-13897249
>chr18:13897402-13903877
>chr18:13904054-13907129
>chr18:13907236-13908638
>chr18:13908813-13908889
>chr18:13908973-13909249
>chr18:13909606-13909696
>chr18:13909857-13910457
>chr18:13912296-13912333
>chr18:13914596-13914680
>chr18:13918043-13918179
>chr18:13918236-13918803
>chr18:13919569-13919948
>chr18:13919979-13920341
>chr18:13921000-13921334
>chr18:13921693-13921745
>chr18:13924643-13924685
>chr18:13927153-13927515
>chr18:13927649-13928264
>chr18:13928802-13928883
>chr18:13930269-13930323
>chr18:13931884-13931943
>chr18:13933095-13933395
>chr18:13935927-13936004
>chr18:13937992-13938085
>chr18:13939588-13939899
>chr18:13940012-13940342
>chr18:13940915-13941264
>chr18:13941626-13941670
>chr18:13942086-13942452
>chr18:13943161-13943555
>chr18:13943678-13943749
>chr18:13943904-13944016
>chr18:13945208-13945875
>chr18:13945922-13946146
>chr18:13946481-13947059
>chr18:13947894-13948241
>chr18:13948926-13949052
>chr18:13949142-13949201
>chr18:13949389-13949721
>chr18:13949797-13950388
>chr18:13950570-13951415
>chr18:13951771-13951839
>chr18:13951875-13952023
>chr18:13952276-13952460
>chr18:13954299-13954359
>chr18:13954676-13954713
>chr18:13954983-13958117
>chr18:13958633-13958746
>chr18:13958842-13959124
>chr18:13959214-13959371
>chr18:13959883-13960276
>chr18:13960329-13960813
>chr18:13962260-13963775
>chr18:13964020-13964159
>chr18:13964288-13964357
>chr18:13964421-13964809
>chr18:13964889-13966139
>chr18:13966186-13969096
>chr18:13969176-13969438
>chr18:13969544-13969654
>chr18:13970428-13970752
>chr18:13972995-13973092
>chr18:13973262-13973315
>chr18:13974366-13974419
>chr18:13974745-13975154
>chr18:13975660-13975698
>chr18:13975815-13981935
>chr18:13984807-13986977
>chr18:13988940-13989046
>chr18:13989092-13989182
>chr18:13989468-13989961
>chr18:13990003-13991904
>chr18:13993176-13993403
>chr18:13996900-13997264
>chr18:13998255-13998506
>chr18:14002268-14007114
>chr18:14007649-14007758
>chr18:14008101-14010000
>chr18:14010000-14012086
>chr18:14012347-14012709
>chr18:14013582-14013627
>chr18:14013684-14013883
>chr18:14013991-14014390
>chr18:14016538-14016734
>chr18:14016772-14016840
>chr18:14017206-14017518
>chr18:14017738-14018182
>chr18:14019735-14019781
>chr18:14021809-14021850
>chr18:14022167-14022250
>chr18:14023914-14023998
>chr18:14028389-14028529
>chr18:14028886-14028987
>chr18:14029066-14029189
>chr18:14029302-14029475
>chr18:14029645-14029925
>chr18:14030051-14030089
>chr18:14030920-14030992
>chr18:14031033-14031210
>chr18:14031251-14031374
>chr18:14032627-14032692
>chr18:14032964-14033126
>chr18:14033667-14033763
>chr18:14034200-14034447
>chr18:14034530-14034667
>chr18:14034769-14034858
>chr18:14037595-14043726
>chr18:14044596-14044893
>chr18:14045039-14045116
>chr18:14045788-14046199
>chr18:14046256-14048212
>chr18:14048243-14048777
>chr18:14049104-14049295
>chr18:14049466-14049607
>chr18:14049644-14049833
>chr18:14050282-14050466
>chr18:14051566-14051643
>chr18:14051865-14051964
>chr18:14052415-14052462
>chr18:14052866-14053000
>chr18:14054953-14055052
>chr18:14055349-14055426
>chr18:14055520-14055568
>chr18:14056094-14056175
>chr18:14057685-14057763
>chr18:14057852-14059760
>chr18:14059809-14061863
>chr18:14064227-14064273
>chr18:14064606-14064762
>chr18:14064984-14071129
>chr18:14071357-14071442
>chr18:14073194-14073580
>chr18:14074459-14075246
>chr18:14075904-14075939
>chr18:14077924-14078270
>chr18:14078610-14078706
>chr18:14079259-14079602
>chr18:14079767-14079811
>chr18:14079873-14080107
>chr18:14080188-14080943
>chr18:14081039-14081208
>chr18:14081383-14081571
>chr18:14081751-14081800
>chr18:14081913-14082003
>chr18:14082691-14082975
>chr18:14083065-14083400
>chr18:14083621-14083714
>chr18:14085644-14085676
>chr18:14086804-14087444
>chr18:14087804-14087867
>chr18:14089725-14089798
>chr18:14090875-14090992
>chr18:14093112-14093169
>chr18:14093440-14093886
>chr18:14094419-14094583
>chr18:14094655-14094822
>chr18:14094878-14095001
>chr18:14096320-14096403
>chr18:14096490-14096677
>chr18:14098149-14098465
>chr18:14102057-14102468
>chr18:14102630-14102830
>chr18:14102919-14103039
>chr18:14103263-14103308
>chr18:14103406-14103603
>chr18:14104828-14105833
>chr18:14106146-14106683
>chr18:14106818-14106867
>chr18:14106939-14107106
>chr18:14107193-14107281
>chr18:14107459-14107850
>chr18:14108066-14108182
>chr18:14108238-14109318
>chr18:14109347-14111004
>chr18:14111069-14113594
>chr18:14113699-14114400
>chr18:14114488-14114988
>chr18:14115482-14115531
>chr18:14115643-14116173
>chr18:14116290-14116350
>chr18:14116460-14117038
>chr18:14117330-14117925
>chr18:14118047-14118531
>chr18:14119417-14119734
>chr18:14119793-14119900
>chr18:14119971-14120765
>chr18:14120951-14121165
>chr18:14121390-14121564
>chr18:14121728-14121949
>chr18:14122027-14122301
>chr18:14122782-14123030
>chr18:14123154-14123192
>chr18:14123259-14123318
>chr18:14123430-14123753
>chr18:14123881-14124199
>chr18:14124310-14124479
>chr18:14125679-14126087
>chr18:14126669-14126726
>chr18:14127191-14127269
>chr18:14128004-14128315
>chr18:14128473-14128552
>chr18:14129857-14129961
>chr18:14131232-14131296
>chr18:14132929-14133253
>chr18:14134283-14134576
>chr18:14137319-14137624
>chr18:14139484-14139955
>chr18:14140079-14140137
>chr18:14140360-14140874
>chr18:14141422-14142135
>chr18:14142351-14142417
>chr18:14143714-14143771
>chr18:14145183-14145222
>chr18:14147493-14147549
>chr18:14148080-14148125
>chr18:14149218-14149294
>chr18:14150329-14150419
>chr18:14150807-14150884
>chr18:14151178-14151419
>chr18:14151916-14152315
>chr18:14152933-14152995
>chr18:14153060-14153115
>chr18:14153639-14153707
>chr18:14154267-14154894
>chr18:14155246-14155635
>chr18:14155730-14155789
>chr18:14157448-14157563
>chr18:14157614-14157907
>chr18:14158256-14159159
>chr18:14159214-14159367
>chr18:14159436-14159562
>chr18:14159673-14159709
>chr18:14159797-14162216
>chr18:14162263-14162475
>chr18:14162602-14168129
>chr18:14168236-14168503
>chr18:14168741-14168934
>chr18:14169566-14170346
>chr18:14170449-14170583
>chr18:14170662-14170758
>chr18:14170815-14174937
>chr18:14175247-14175597
>chr18:14175670-14177285
>chr18:14178641-14178780
>chr18:14179092-14179333
>chr18:14179549-14179960
>chr18:14180206-14180322
>chr18:14180615-14183488
>chr18:14183639-14184622
>chr18:14184747-14185415
>chr18:14185616-14186108
>chr18:14186137-14186415
>chr18:14186497-14188108
>chr18:14188249-14188310
>chr18:14188412-14189156
>chr18:14189258-14190025
>chr18:14190330-14190423
>chr18:14190560-14190752
>chr18:14190986-14191342
>chr18:14191618-14192674
>chr18:14192783-14194391
>chr18:14194426-14194469
>chr18:14194610-14196896
>chr18:14196935-14197665
>chr18:14197701-14199484
>chr18:14199599-14199984
>chr18:14200032-14200544
>chr18:14200706-14201150
>chr18:14201272-14201549
>chr18:14201771-14206358
>chr18:14206492-14207685
>chr18:14207750-14208610
>chr18:14208694-14210670
>chr18:14210779-14212933
>chr18:14212981-14215290
>chr18:14215333-14215544
>chr18:14215550-14221833
>chr18:14222303-14230333
>chr18:14230454-14231094
>chr18:14231133-14233271
>chr18:14233321-14233650
>chr18:14233690-14237745
>chr18:14237825-14238808
>chr18:14238871-14239494
>chr18:14239587-14248627
>chr18:14248668-14249911
>chr18:14249939-14251454
>chr18:14251526-14252840
>chr18:14252882-14260220
>chr18:14260258-14261958
>chr18:14262014-14262252
>chr18:14262307-14262439
>chr18:14262468-14264066
>chr18:14264185-14264493
>chr18:14264602-14265727
>chr18:14265776-14271717
>chr18:14271751-14272099
>chr18:14272130-14274314
>chr18:14274395-14275641
>chr18:14275673-14276805
>chr18:14276840-14278346
>chr18:14278410-14278876
>chr18:14278923-14281780
>chr18:14281866-14283210
>chr18:14283256-14285202
>chr18:14285299-14286533
>chr18:14286576-14287572
>chr18:14287641-14289429
>chr18:14289502-14291234
>chr18:14291324-14294042
>chr18:14294112-14297083
>chr18:14297152-14305745
>chr18:14305863-14307211
>chr18:14307287-14308613
>chr18:14308659-14309328
>chr18:14309377-14312725
>chr18:14312778-14313467
>chr18:14313516-14316088
>chr18:14316147-14317510
>chr18:14317531-14319354
>chr18:14319465-14319719
>chr18:14319769-14320321
>chr18:14320389-14320536
>chr18:14320580-14321506
>chr18:14321571-14325100
>chr18:14325132-14332021
>chr18:14332085-14332923
>chr18:14333014-14335280
>chr18:14335316-14335432
>chr18:14335488-14335692
>chr18:14335793-14336273
>chr18:14336423-14336777
>chr18:14336924-14336962
>chr18:14337143-14337283
>chr18:14337377-14337652
>chr18:14337759-14338085
>chr18:14338346-14338506
>chr18:14338874-14339043
>chr18:14339253-14339477
>chr18:14339610-14339845
>chr18:14340030-14340077
>chr18:14340485-14340673
>chr18:14342051-14342146
>chr18:14342329-14342691
>chr18:14343733-14344147
>chr18:14344175-14344513
>chr18:14344859-14345258
>chr18:14346261-14346466
>chr18:14346825-14347590
>chr18:14347678-14347895
>chr18:14349170-14349899
>chr18:14350195-14350469
>chr18:14350679-14350989
>chr18:14351406-14351449
>chr18:14352442-14352606
>chr18:14353097-14353423
>chr18:14354387-14354494
>chr18:14355111-14355540
>chr18:14355665-14355707
>chr18:14355739-14356613
>chr18:14356638-14357360
>chr18:14357424-14357698
>chr18:14357810-14358047
>chr18:14359191-14359457
>chr18:14360271-14360797
>chr18:14360869-14360988
>chr18:14361095-14361692
>chr18:14361812-14363003
>chr18:14363204-14363568
>chr18:14363654-14364411
>chr18:14364728-14365041
>chr18:14365229-14366175
>chr18:14366298-14366546
>chr18:14366646-14367564
>chr18:14367688-14368241
>chr18:14369300-14370470
>chr18:14370578-14370783
>chr18:14370877-14371024
>chr18:14371222-14371812
>chr18:14373362-14373490
>chr18:14373778-14374601
>chr18:14374647-14375388
>chr18:14375666-14375896
>chr18:14376050-14376144
>chr18:14376193-14377860
>chr18:14377971-14378097
>chr18:14378228-14378322
>chr18:14378534-14378805
>chr18:14379444-14379566
>chr18:14379753-14379979
>chr18:14380206-14380534
>chr18:14380633-14380971
>chr18:14381051-14381149
>chr18:14381446-14381535
>chr18:14381856-14381937
>chr18:14382129-14383977
>chr18:14384114-14384310
>chr18:14384413-14384615
>chr18:14385194-14385427
>chr18:14385527-14385685
>chr18:14386066-14386292
>chr18:14387755-14388497
>chr18:14389382-14389491
>chr18:14389585-14389729
>chr18:14389980-14390194
>chr18:14390330-14390669
>chr18:14391284-14391378
>chr18:14391588-14391971
>chr18:14392068-14392230
>chr18:14392728-14392997
>chr18:14393214-14393901
>chr18:14394476-14394819
>chr18:14394888-14395023
>chr18:14395398-14395550
>chr18:14395825-14396016
>chr18:14396929-14397028
>chr18:14397262-14397466
>chr18:14397876-14397941
>chr18:14398318-14398412
>chr18:14400147-14400454
>chr18:14400519-14401303
>chr18:14401417-14401785
>chr18:14402087-14402262
>chr18:14402295-14402355
>chr18:14402584-14403087
>chr18:14403186-14403379
>chr18:14403670-14404090
>chr18:14404623-14404722
>chr18:14404995-14405140
>chr18:14405277-14405638
>chr18:14406751-14406832
>chr18:14407127-14407291
>chr18:14407527-14407599
>chr18:14407972-14409431
>chr18:14409623-14409890
>chr18:14410199-14410540
>chr18:14410811-14412129
>chr18:14412298-14414043
>chr18:14414224-14414945
>chr18:14415167-14415487
>chr18:14415971-14416047
>chr18:14416504-14416780
>chr18:14416806-14416898
>chr18:14417291-14417472
>chr18:14417714-14417946
>chr18:14418145-14418784
>chr18:14419301-14419488
>chr18:14420697-14421420
>chr18:14421521-14421697
>chr18:14421776-14428835
>chr18:14428885-14429051
>chr18:14429161-14430186
>chr18:14430710-14430782
>chr18:14430870-14431308
>chr18:14431448-14432145
>chr18:14432282-14432363
>chr18:14432416-14433463
>chr18:14433677-14434274
>chr18:14434531-14434742
>chr18:14434800-14435131
>chr18:14435304-14435675
>chr18:14435772-14435897
>chr18:14435997-14436186
>chr18:14436219-14437081
>chr18:14437178-14437461
>chr18:14437585-14437883
>chr18:14437985-14438055
>chr18:14438124-14438248
>chr18:14438303-14438484
>chr18:14438602-14438936
>chr18:14439438-14440440
>chr18:14440618-14441353
>chr18:14441418-14441488
>chr18:14441702-14442412
>chr18:14442496-14444855
>chr18:14444976-14445054
>chr18:14445345-14445450
>chr18:14445499-14445851
>chr18:14445995-14446209
>chr18:14446285-14447288
>chr18:14447416-14447526
>chr18:14447619-14448218
>chr18:14448340-14449420
>chr18:14449615-14449670
>chr18:14449931-14450094
>chr18:14450204-14455258
>chr18:14455358-14455474
>chr18:14455544-14455910
>chr18:14455966-14456755
>chr18:14456841-14457595
>chr18:14457682-14458195
>chr18:14458267-14458489
>chr18:14458533-14459005
>chr18:14459043-14459087
>chr18:14459177-14460413
>chr18:14460513-14460762
>chr18:14460837-14462243
>chr18:14462333-14462769
>chr18:14462870-14463048
>chr18:14463115-14463312
>chr18:14463551-14467741
>chr18:14467808-14469914
>chr18:14470009-14470109
>chr18:14470210-14471516
>chr18:14471602-14472383
>chr18:14472543-14473225
>chr18:14473302-14473460
>chr18:14473497-14473743
>chr18:14473795-14477314
>chr18:14477431-14479009
>chr18:14479066-14482165
>chr18:14482254-14485816
>chr18:14485850-14503543
>chr18:14503600-14510979
>chr18:14511060-14512540
>chr18:14512619-14517518
>chr18:14517568-14538762
>chr18:14538841-14543645
>chr18:14543695-14545001
>chr18:14545067-14545159
>chr18:14545395-14547363
>chr18:14548037-14548191
>chr18:14548652-14548737
>chr18:14549173-14549858
>chr18:14550497-14550810
>chr18:14550831-14551063
>chr18:14551331-14551701
>chr18:14552004-14552226
>chr18:14552316-14552631
>chr18:14552668-14556459
>chr18:14556600-14559677
>chr18:14559751-14560511
>chr18:14560551-14564228
>chr18:14564506-14566415
>chr18:14567653-14568400
>chr18:14568520-14568597
>chr18:14568985-14569524
>chr18:14569573-14569737
>chr18:14570095-14570165
>chr18:14571579-14571782
>chr18:14572336-14572499
>chr18:14573609-14576917
>chr18:14577591-14577666
>chr18:14578493-14581317
>chr18:14581369-14581425
>chr18:14581675-14581744
>chr18:14584843-14584990
>chr18:14585345-14586815
>chr18:14586923-14587428
>chr18:14587609-14587709
>chr18:14587939-14588190
>chr18:14589063-14589265
>chr18:14589329-14589418
>chr18:14590855-14591058
>chr18:14591211-14591855
>chr18:14591916-14592031
>chr18:14592151-14592463
>chr18:14592662-14594006
>chr18:14596945-14597002
>chr18:14597140-14597366
>chr18:14597668-14598064
>chr18:14599136-14599181
>chr18:14599513-14599649
>chr18:14600023-14600540
>chr18:14600799-14600974
>chr18:14601041-14601806
>chr18:14602041-14602135
>chr18:14602199-14602478
>chr18:14602497-14603074
>chr18:14603299-14604564
>chr18:14604631-14604803
>chr18:14605101-14605166
>chr18:14605292-14605772
>chr18:14606797-14607024
>chr18:14607217-14607329
>chr18:14607391-14607520
>chr18:14608558-14608613
>chr18:14609142-14609191
>chr18:14610099-14610175
>chr18:14611340-14611680
>chr18:14612104-14612163
>chr18:14612508-14612594
>chr18:14612712-14612982
>chr18:14614304-14614449
>chr18:14616035-14616743
>chr18:14616964-14617528
>chr18:14617633-14617971
>chr18:14618017-14618581
>chr18:14618663-14618958
>chr18:14619099-14619182
>chr18:14619410-14620189
>chr18:14620263-14620302
>chr18:14620385-14621626
>chr18:14621681-14622450
>chr18:14622932-14623009
>chr18:14624165-14625052
>chr18:14625094-14625172
>chr18:14625220-14625309
>chr18:14625588-14625961
>chr18:14626407-14626473
>chr18:14626707-14626767
>chr18:14626865-14626964
>chr18:14630537-14630599
>chr18:14633461-14633568
>chr18:14633857-14634070
>chr18:14634117-14634231
>chr18:14635400-14635867
>chr18:14636171-14636502
>chr18:14636847-14636955
>chr18:14637229-14637269
>chr18:14638465-14639331
>chr18:14639395-14639596
>chr18:14639630-14640402
>chr18:14640431-14641139
>chr18:14641274-14642003
>chr18:14642532-14642664
>chr18:14643464-14643613
>chr18:14644239-14644576
>chr18:14644656-14644778
>chr18:14645009-14645175
>chr18:14645255-14645411
>chr18:14645457-14645558
>chr18:14645678-14645967
>chr18:14646066-14647108
>chr18:14647213-14647748
>chr18:14647898-14648235
>chr18:14648363-14653503
>chr18:14654661-14655004
>chr18:14655053-14655196
>chr18:14655256-14655738
>chr18:14655866-14656442
>chr18:14658106-14658380
>chr18:14658408-14658630
>chr18:14658832-14658919
>chr18:14659092-14659146
>chr18:14659699-14659829
>chr18:14660215-14660271
>chr18:14661064-14661563
>chr18:14661873-14661971
>chr18:14662893-14662941
>chr18:14664391-14664678
>chr18:14664707-14664816
>chr18:14664923-14665038
>chr18:14665279-14665380
>chr18:14665994-14667045
>chr18:14667068-14667409
>chr18:14667982-14668491
>chr18:14668717-14668918
>chr18:14669000-14670938
>chr18:14671013-14671334
>chr18:14671366-14672419
>chr18:14672573-14673545
>chr18:14673970-14674599
>chr18:14674720-14675017
>chr18:14675315-14675347
>chr18:14675688-14675952
>chr18:14676326-14676430
>chr18:14676787-14677450
>chr18:14677643-14677964
>chr18:14677986-14678297
>chr18:14678393-14679582
>chr18:14679723-14680108
>chr18:14681285-14681616
>chr18:14682977-14685859
>chr18:14685912-14690867
>chr18:14690907-14692670
>chr18:14693111-14693147
>chr18:14694270-14694861
>chr18:14695096-14695162
>chr18:14695944-14697272
>chr18:14697317-14697602
>chr18:14698401-14698631
>chr18:14698793-14698968
>chr18:14699054-14699137
>chr18:14699498-14699916
>chr18:14700246-14700622
>chr18:14701154-14701325
>chr18:14701353-14701421
>chr18:14701499-14704148
>chr18:14704846-14705068
>chr18:14705270-14705500
>chr18:14706120-14706304
>chr18:14707367-14707519
>chr18:14707705-14707756
>chr18:14707926-14708365
>chr18:14708419-14709117
>chr18:14709175-14709201
>chr18:14709289-14709785
>chr18:14709911-14710306
>chr18:14712177-14712460
>chr18:14713407-14713894
>chr18:14715357-14715625
>chr18:14715809-14716601
>chr18:14716894-14717736
>chr18:14718213-14718284
>chr18:14718574-14719011
>chr18:14719102-14719974
>chr18:14720193-14720329
>chr18:14720431-14721789
>chr18:14721851-14721970
>chr18:14722262-14722619
>chr18:14722665-14722787
>chr18:14722862-14723918
>chr18:14723963-14724577
>chr18:14724683-14725189
>chr18:14725243-14726106
>chr18:14726278-14726527
>chr18:14726588-14727010
>chr18:14727101-14727298
>chr18:14727462-14727585
>chr18:14730247-14730306
>chr18:14730429-14730514
>chr18:14730613-14730803
>chr18:14730973-14731075
>chr18:14731542-14732374
>chr18:14733210-14733484
>chr18:14734000-14734149
>chr18:14734515-14734940
>chr18:14735051-14735176
>chr18:14735273-14735468
>chr18:14736844-14737728
>chr18:14737815-14737880
>chr18:14738059-14738168
>chr18:14738322-14738599
>chr18:14738948-14739235
>chr18:14739715-14739908
>chr18:14740029-14740479
>chr18:14740702-14742857
>chr18:14742912-14742964
>chr18:14743313-14743779
>chr18:14743852-14744805
>chr18:14744851-14746386
>chr18:14746619-14747520
>chr18:14747672-14747762
>chr18:14748631-14749810
>chr18:14749990-14750199
>chr18:14750381-14750473
>chr18:14750836-14751369
>chr18:14751920-14752157
>chr18:14752199-14752321
>chr18:14752546-14752620
>chr18:14752709-14752849
>chr18:14753003-14753263
>chr18:14753448-14753799
>chr18:14753894-14754059
>chr18:14754157-14754217
>chr18:14754429-14754879
>chr18:14755150-14756927
>chr18:14757365-14757567
>chr18:14757689-14757840
>chr18:14758005-14758065
>chr18:14758188-14758227
>chr18:14758444-14758620
>chr18:14758899-14759513
>chr18:14759548-14760241
>chr18:14760293-14760553
>chr18:14760689-14761194
>chr18:14761290-14761621
>chr18:14761705-14762803
>chr18:14762873-14763787
>chr18:14763954-14764001
>chr18:14764069-14764281
>chr18:14764367-14764921
>chr18:14765058-14765580
>chr18:14765754-14766084
>chr18:14766148-14766541
>chr18:14766643-14766781
>chr18:14766860-14766979
>chr18:14767344-14767450
>chr18:14767836-14768122
>chr18:14768200-14768430
>chr18:14768487-14768672
>chr18:14769168-14769343
>chr18:14769467-14769599
>chr18:14771656-14771708
>chr18:14772096-14772167
>chr18:14772768-14773324
>chr18:14773653-14773933
>chr18:14774524-14774584
>chr18:14774716-14775188
>chr18:14775449-14775545
>chr18:14775827-14775999
>chr18:14777259-14777964
>chr18:14778278-14778329
>chr18:14778747-14778946
>chr18:14779881-14780070
>chr18:14780168-14780473
>chr18:14781137-14782141
>chr18:14782412-14782522
>chr18:14783224-14783346
>chr18:14783573-14783736
>chr18:14783786-14784141
>chr18:14784324-14784468
>chr18:14784769-14784835
>chr18:14784997-14785280
>chr18:14785351-14785663
>chr18:14785791-14786074
>chr18:14786269-14786563
>chr18:14786635-14786731
>chr18:14786944-14786992
>chr18:14787076-14787468
>chr18:14787506-14787702
>chr18:14787764-14788038
>chr18:14788368-14791550
>chr18:14791721-14791822
>chr18:14791876-14792195
>chr18:14792513-14792860
>chr18:14793206-14793452
>chr18:14793533-14793889
>chr18:14794212-14794620
>chr18:14795172-14795439
>chr18:14796074-14796754
>chr18:14796790-14797513
>chr18:14797854-14798166
>chr18:14798228-14798986
>chr18:14799114-14799504
>chr18:14799912-14800242
>chr18:14800291-14801028
>chr18:14801184-14802603
>chr18:14802663-14802769
>chr18:14802816-14802872
>chr18:14802943-14803064
>chr18:14803763-14803981
>chr18:14804055-14804559
>chr18:14804848-14804903
>chr18:14805013-14805189
>chr18:14805537-14805778
>chr18:14805859-14806265
>chr18:14806544-14806947
>chr18:14807419-14807831
>chr18:14808345-14810388
>chr18:14810795-14811128
>chr18:14811178-14811915
>chr18:14812071-14813490
>chr18:14813550-14813656
>chr18:14813703-14813759
>chr18:14813830-14813951
>chr18:14814649-14814868
>chr18:14814942-14815588
>chr18:14815717-14815804
>chr18:14815930-14816183
>chr18:14816336-14817078
>chr18:14817744-14817799
>chr18:14818006-14818125
>chr18:14818223-14821758
>chr18:14822332-14822439
>chr18:14822494-14823310
>chr18:14823462-14823550
>chr18:14823655-14824006
>chr18:14824302-14824695
>chr18:14824825-14824870
>chr18:14825349-14825432
>chr18:14825602-14825863
>chr18:14826359-14826495
>chr18:14826651-14826736
>chr18:14826822-14826935
>chr18:14827303-14827479
>chr18:14828136-14828263
>chr18:14828406-14828534
>chr18:14829080-14829256
>chr18:14830572-14830624
>chr18:14830895-14831254
>chr18:14831328-14831389
>chr18:14832022-14832239
>chr18:14832356-14832571
>chr18:14832716-14833587
>chr18:14833638-14833730
>chr18:14834017-14834066
>chr18:14834187-14834286
>chr18:14834667-14834766
>chr18:14834932-14835027
>chr18:14837479-14837535
>chr18:14837625-14838076
>chr18:14838341-14838433
>chr18:14839033-14839270
>chr18:14839658-14839806
>chr18:14840051-14840722
>chr18:14842073-14842239
>chr18:14842363-14842441
>chr18:14843110-14843290
>chr18:14843544-14843868
>chr18:14844435-14845553
>chr18:14845826-14845945
>chr18:14846185-14846309
>chr18:14846575-14847301
>chr18:14847522-14847716
>chr18:14848120-14848274
>chr18:14848456-14848713
>chr18:14849019-14849391
>chr18:14849837-14849935
>chr18:14850112-14850225
>chr18:14852507-14852587
>chr18:14852737-14852911
>chr18:14853434-14853487
>chr18:14854025-14854288
>chr18:14854919-14863023
>chr18:14863066-14865854
>chr18:14865985-14866104
>chr18:14866208-14866255
>chr18:14866466-14866535
>chr18:14866597-14866735
>chr18:14866936-14868482
>chr18:14868532-14868750
>chr18:14869131-14869265
>chr18:14869367-14869658
>chr18:14869845-14870463
>chr18:14870546-14870739
>chr18:14870824-14872093
>chr18:14872317-14872504
>chr18:14872940-14873697
>chr18:14874013-14874187
>chr18:14875358-14875656
>chr18:14875952-14876034
>chr18:14876233-14876332
>chr18:14877029-14877778
>chr18:14877896-14878155
>chr18:14878849-14883550
>chr18:14884215-14884265
>chr18:14884416-14884679
>chr18:14884961-14885045
>chr18:14885297-14885493
>chr18:14885764-14886444
>chr18:14886505-14886609
>chr18:14886926-14887098
>chr18:14887185-14887512
>chr18:14887650-14888645
>chr18:14888868-14889262
>chr18:14889369-14889871
>chr18:14890009-14893924
>chr18:14893988-14894353
>chr18:14894581-14894780
>chr18:14894809-14895992
>chr18:14896155-14896474
>chr18:14897263-14897689
>chr18:14898301-14898554
>chr18:14899352-14899458
>chr18:14899602-14899813
>chr18:14901138-14901253
>chr18:14901386-14901647
>chr18:14901917-14902274
>chr18:14902517-14902591
>chr18:14902936-14902989
>chr18:14903190-14903262
>chr18:14904463-14904525
>chr18:14904624-14905378
>chr18:14905476-14905615
>chr18:14905649-14905984
>chr18:14906414-14906474
>chr18:14906547-14906627
>chr18:14906695-14906966
>chr18:14906998-14907301
>chr18:14909424-14909709
>chr18:14910028-14910573
>chr18:14910636-14911320
>chr18:14911401-14912722
>chr18:14913894-14913994
>chr18:14915850-14916049
>chr18:14916585-14916627
>chr18:14917189-14917416
>chr18:14918953-14919053
>chr18:14919386-14919428
>chr18:14920148-14920220
>chr18:14921918-14922095
>chr18:14922160-14922278
>chr18:14922318-14922730
>chr18:14922835-14923624
>chr18:14923689-14923828
>chr18:14924587-14924630
>chr18:14924903-14924982
>chr18:14926573-14926895
>chr18:14927218-14927259
>chr18:14927977-14928293
>chr18:14928710-14928818
>chr18:14929778-14929816
>chr18:14930342-14930407
>chr18:14931200-14931322
>chr18:14931887-14932081
>chr18:14932182-14932637
>chr18:14932694-14932780
>chr18:14933378-14933507
>chr18:14935582-14935780
>chr18:14936339-14936421
>chr18:14937496-14937616
>chr18:14937693-14937720
>chr18:14937755-14937789
>chr18:14938221-14938306
>chr18:14942717-14943589
>chr18:14943745-14943800
>chr18:14946901-14946936
>chr18:14949241-14949359
>chr18:14951121-14951211
>chr18:14951766-14951829
>chr18:14951948-14951996
>chr18:14952172-14952679
>chr18:14952774-14952910
>chr18:14952949-14953025
>chr18:14953222-14953581
>chr18:14953724-14953796
>chr18:14953839-14953910
>chr18:14954051-14954171
>chr18:14954378-14954637
>chr18:14954707-14955042
>chr18:14955540-14956001
>chr18:14956324-14956664
>chr18:14958607-14958825
>chr18:14958910-14959024
>chr18:14960114-14960166
>chr18:14960897-14960945
>chr18:14961019-14961308
>chr18:14961359-14961429
>chr18:14962851-14962915
>chr18:14964965-14965093
>chr18:14966651-14966771
>chr18:14967014-14967098
>chr18:14967801-14967980
>chr18:14968137-14968287
>chr18:14968345-14968725
>chr18:14968827-14968990
>chr18:14969259-14969298
>chr18:14969632-14969680
>chr18:14970118-14970169
>chr18:14971531-14971657
>chr18:14972810-14973179
>chr18:14973350-14973432
>chr18:14973719-14973836
>chr18:14974295-14974335
>chr18:14975036-14975131
>chr18:14975651-14975735
>chr18:14976245-14976320
>chr18:14978920-14979083
>chr18:14979740-14979871
>chr18:14980348-14980475
>chr18:14980841-14980959
>chr18:14981381-14985527
>chr18:14985554-14986681
>chr18:14987316-14987588
>chr18:14987699-14988076
>chr18:14988190-14988285
>chr18:14988378-14989150
>chr18:14989355-14989540
>chr18:14989592-14991844
>chr18:14991958-14993893
>chr18:14994005-14994514
>chr18:14995693-14995780
>chr18:14996107-14996579
>chr18:14996749-14997320
>chr18:15000864-15000954
>chr18:15001063-15001142
>chr18:15001602-15001649
>chr18:15002785-15002985
>chr18:15003321-15003882
>chr18:15004395-15004484
>chr18:15006161-15006326
>chr18:15006525-15007127
>chr18:15008100-15008305
>chr18:15008538-15008676
>chr18:15008932-15012127
>chr18:15012171-15012682
>chr18:15012777-15012900
>chr18:15013438-15013581
>chr18:15014186-15014535
>chr18:15014850-15015138
>chr18:15015231-15015327
>chr18:15015610-15015784
>chr18:15015877-15016365
>chr18:15017367-15017665
>chr18:15017762-15017960
>chr18:15018372-15018531
>chr18:15019017-15019195
>chr18:15019290-15022381
>chr18:15023077-15023156
>chr18:15023370-15023482
>chr18:15025837-15025904
>chr18:15028140-15028218
>chr18:15028650-15028890
>chr18:15029401-15030297
>chr18:15030548-15030648
>chr18:15031360-15031818
>chr18:15032307-15032500
>chr18:15032786-15033205
>chr18:15033387-15033529
>chr18:15033652-15034500
>chr18:15034767-15035236
>chr18:15035385-15035612
>chr18:15035668-15035780
>chr18:15036453-15036575
>chr18:15036864-15036914
>chr18:15037198-15037498
>chr18:15037549-15038099
>chr18:15038224-15038337
>chr18:15038420-15040181
>chr18:15040233-15041098
>chr18:15041193-15041504
>chr18:15041568-15043009
>chr18:15043084-15043580
>chr18:15043697-15047164
>chr18:15047255-15047497
>chr18:15047524-15047687
>chr18:15047906-15048050
>chr18:15048126-15048228
>chr18:15049535-15049588
>chr18:15050716-15050924
>chr18:15051412-15051542
>chr18:15051684-15051734
>chr18:15052159-15052485
>chr18:15056868-15057047
>chr18:15057755-15057801
>chr18:15057832-15058462
>chr18:15058877-15059785
>chr18:15060195-15060302
>chr18:15060499-15060710
>chr18:15061036-15061122
>chr18:15061418-15061536
>chr18:15061563-15061703
>chr18:15063256-15063601
>chr18:15064729-15064784
>chr18:15064897-15065232
>chr18:15065472-15065529
>chr18:15065915-15066046
>chr18:15067583-15067690
>chr18:15068419-15069167
>chr18:15070026-15070107
>chr18:15070649-15070794
>chr18:15071133-15071254
>chr18:15071900-15071998
>chr18:15072047-15072188
>chr18:15073185-15073304
>chr18:15073571-15073621
>chr18:15073731-15073788
>chr18:15075192-15075652
>chr18:15076758-15077131
>chr18:15078134-15078187
>chr18:15078780-15079163
>chr18:15079701-15079884
>chr18:15080284-15080386
>chr18:15080884-15081043
>chr18:15081351-15081423
>chr18:15081979-15082064
>chr18:15082278-15082525
>chr18:15083789-15083910
>chr18:15084223-15084327
>chr18:15086095-15086197
>chr18:15086711-15087391
>chr18:15087414-15087531
>chr18:15087655-15089080
>chr18:15089141-15089190
>chr18:15089666-15090550
>chr18:15090644-15090995
>chr18:15091132-15091241
>chr18:15091317-15091665
>chr18:15091808-15091892
>chr18:15092173-15092273
>chr18:15092779-15092912
>chr18:15093131-15093305
>chr18:15093431-15093502
>chr18:15094554-15094881
>chr18:15095276-15095563
>chr18:15097056-15097768
>chr18:15098446-15098538
>chr18:15098679-15099036
>chr18:15099202-15100154
>chr18:15102051-15102120
>chr18:15102178-15102350
>chr18:15102597-15103110
>chr18:15103618-15105589
>chr18:15106116-15106228
>chr18:15106486-15106555
>chr18:15106797-15108928
>chr18:15109011-15111082
>chr18:15111259-15112195
>chr18:15112253-15114216
>chr18:15114357-15117872
>chr18:15117919-15120536
>chr18:15120843-15120956
>chr18:15121013-15121084
>chr18:15121640-15121773
>chr18:15122191-15122356
>chr18:15122500-15122889
>chr18:15123664-15123731
>chr18:15124068-15124498
>chr18:15125104-15125661
>chr18:15126415-15126667
>chr18:15128142-15128230
>chr18:15129098-15129244
>chr18:15130623-15130677
>chr18:15131120-15131226
>chr18:15131318-15131579
>chr18:15131787-15132031
>chr18:15132116-15133512
>chr18:15133618-15133712
>chr18:15133902-15134086
>chr18:15134381-15134578
>chr18:15134797-15139594
>chr18:15139794-15140957
>chr18:15141174-15141292
>chr18:15143113-15143267
>chr18:15143395-15143497
>chr18:15143514-15143917
>chr18:15144369-15144860
>chr18:15145420-15145734
>chr18:15146320-15146485
>chr18:15146776-15146937
>chr18:15147620-15148153
>chr18:15148728-15148853
>chr18:15150927-15151270
>chr18:15151460-15151649
>chr18:15151760-15151889
>chr18:15152140-15152419
>chr18:15152664-15153554
>chr18:15153662-15153782
>chr18:15154062-15154146
>chr18:15154496-15154569
>chr18:15154822-15154907
>chr18:15156196-15156283
>chr18:15156501-15156680
>chr18:15156746-15158390
>chr18:15158432-15159056
>chr18:15159174-15159678
>chr18:15160475-15170852
>chr18:15170913-15215519
>chr18:15215983-15243638
>chr18:15243673-15247385
>chr18:15247437-15249500
>chr18:15249577-15249824
>chr18:15249892-15250268
>chr18:15250347-15250836
>chr18:15250945-15252813
>chr18:15252899-15254500
>chr18:15254546-15260645
>chr18:15260699-15268123
>chr18:15268155-15277259
>chr18:15277356-15280816
>chr18:15280979-15282258
>chr18:15282314-15282790
>chr18:15283026-15284196
>chr18:15284368-15288514
>chr18:15288657-15289690
>chr18:15289904-15290328
>chr18:15290394-15290531
>chr18:15290604-15292329
>chr18:15292697-15293022
>chr18:15293597-15299335
>chr18:15299500-15299759
>chr18:15299842-15304168
>chr18:15304288-15304655
>chr18:15304744-15306053
>chr18:15306124-15307534
>chr18:15307619-15307970
>chr18:15308032-15311079
>chr18:15311170-15313735
>chr18:15313803-15314405
>chr18:15314428-15314759
>chr18:15314833-15316053
>chr18:15316117-15318340
>chr18:15318426-15325129
>chr18:15325171-15325570
>chr18:15325660-15330397
>chr18:15330645-15330773
>chr18:15330904-15331039
>chr18:15331101-15331368
>chr18:15331393-15331577
>chr18:15331749-15332112
>chr18:15332196-15332267
>chr18:15332298-15332426
>chr18:15332503-15333659
>chr18:15333941-15334996
>chr18:15335044-15336194
>chr18:15336390-15338970
>chr18:15339058-15339148
>chr18:15339380-15340042
>chr18:15340118-15342885
>chr18:15342999-15346849
>chr18:15346986-15351274
>chr18:15351623-15352570
>chr18:15352699-15353936
>chr18:15354112-15354361
>chr18:15354546-15355476
>chr18:15355543-15361133
>chr18:15361413-15362477
>chr18:15362542-15362940
>chr18:15363062-15365804
>chr18:15366000-15366583
>chr18:15366762-15371705
>chr18:15371759-15410888
>chr18:15460899-15535258
>chr18:15535358-15780377
>chr18:15780477-15788380
>chr18:15791047-15797751
>chr18:15797855-15914237
>chr18:15914483-16246132
>chr18:16246378-16431152
>chr18:16431252-16431756
>chr18:16432002-16769759
>chr18:16769859-16769888
>chr18:16770058-16876468
>chr18:16876724-18504759
>chr18:18504859-19182930
>chr18:19183030-19347498
>chr18:19347598-20561439
>chr18:20561539-20564714
>chr18:20571466-20582635
>chr18:20582735-20603147
>chr18:20603250-20625037
>chr18:20625137-20641469
>chr18:20641569-20652082
>chr18:20652292-20652427
>chr18:20652527-20687421
>chr18:20687521-20696289
>chr18:20696389-20736025
>chr18:20736125-20747698
>chr18:20747798-20751357
>chr18:20751469-20813083
>chr18:20813183-20830719
>chr18:20831341-20835547
>chr18:20835595-20839688
>chr18:20839797-20850725
>chr18:20850825-20861206
>chr18:20911209-20940427
>chr18:20940637-20943461
>chr18:20944093-20944453
>chr18:20945466-20945775
>chr18:20946122-20946440
>chr18:20946518-20946840
>chr18:20947535-20947638
>chr18:20947824-20948168
>chr18:20948210-20948253
>chr18:20949404-20949672
>chr18:20951472-20951567
>chr18:20952001-20953163
>chr18:20953787-20953907
>chr18:20954297-20954651
>chr18:20955323-20955927
>chr18:20956045-20956484
>chr18:20956653-20957787
>chr18:20957817-20958153
>chr18:20958695-20959542
>chr18:20961294-20961413
>chr18:20961801-20961906
>chr18:20963696-20963737
>chr18:20965108-20965386
>chr18:20968302-20968642
>chr18:20969329-20969430
>chr18:20969629-20969764
>chr18:20971183-20971387
>chr18:20971454-20971765
>chr18:20971993-20972033
>chr18:20972896-20973178
>chr18:20973288-20973579
>chr18:20973787-20974087
>chr18:20975581-20975917
>chr18:20976421-20976479
>chr18:20979109-20979654
>chr18:20980048-20980131
>chr18:20980188-20980370
>chr18:20980536-20980967
>chr18:20981106-20981443
>chr18:20981784-20981968
>chr18:20982248-20982645
>chr18:20982881-20982990
>chr18:20984810-20985116
>chr18:20985686-20985740
>chr18:20985854-20986172
>chr18:20988059-20988350
>chr18:20989957-20990125
>chr18:20990435-20991063
>chr18:20991574-20991979
>chr18:20993198-20993502
>chr18:20994255-20994609
>chr18:20995112-20995749
>chr18:20995803-20996608
>chr18:20996791-20999256
>chr18:20999484-21000683
>chr18:21000737-21001267
>chr18:21001344-21001866
>chr18:21002667-21003047
>chr18:21003732-21003982
>chr18:21004172-21004255
>chr18:21005444-21005915
>chr18:21005971-21006351
>chr18:21007433-21007525
>chr18:21007844-21007924
>chr18:21008017-21008108
>chr18:21008266-21008303
>chr18:21008398-21008602
>chr18:21008790-21008871
>chr18:21009081-21009319
>chr18:21009360-21009805
>chr18:21010064-21010618
>chr18:21010834-21010977
>chr18:21011429-21012510
>chr18:21012807-21012888
>chr18:21013768-21014130
>chr18:21014985-21015112
>chr18:21015624-21016017
>chr18:21016797-21016905
>chr18:21017180-21017496
>chr18:21017685-21018128
>chr18:21018204-21018550
>chr18:21019142-21019903
>chr18:21020276-21020364
>chr18:21021984-21022042
>chr18:21022820-21023264
>chr18:21025390-21025752
>chr18:21026120-21026475
>chr18:21026915-21027242
>chr18:21027579-21028066
>chr18:21028128-21028534
>chr18:21029795-21029848
>chr18:21030803-21030862
>chr18:21030953-21031114
>chr18:21031140-21031178
>chr18:21031241-21031723
>chr18:21031886-21032264
>chr18:21032362-21033404
>chr18:21033498-21033570
>chr18:21033658-21034415
>chr18:21034444-21034501
>chr18:21034566-21035179
>chr18:21035257-21035558
>chr18:21035703-21036118
>chr18:21036471-21036942
>chr18:21038883-21038930
>chr18:21039711-21040092
>chr18:21040774-21041311
>chr18:21042236-21042298
>chr18:21042870-21042981
>chr18:21043476-21043618
>chr18:21044790-21045148
>chr18:21045856-21046256
>chr18:21046770-21047036
>chr18:21047263-21047294
>chr18:21047320-21047442
>chr18:21047508-21047815
>chr18:21048509-21048874
>chr18:21048943-21048986
>chr18:21049293-21049389
>chr18:21051136-21051489
>chr18:21052549-21052926
>chr18:21053542-21053866
>chr18:21054063-21054192
>chr18:21056261-21056335
>chr18:21056617-21056669
>chr18:21056796-21056932
>chr18:21057514-21057910
>chr18:21058207-21058255
>chr18:21058372-21058413
>chr18:21058541-21058871
>chr18:21059628-21059941
>chr18:21059980-21060480
>chr18:21060556-21060934
>chr18:21060999-21061529
>chr18:21062050-21062573
>chr18:21062926-21063076
>chr18:21063138-21063202
>chr18:21064930-21065049
>chr18:21066663-21067128
>chr18:21067192-21068253
>chr18:21068536-21069280
>chr18:21069335-21069399
>chr18:21069830-21070029
>chr18:21070400-21070465
>chr18:21071193-21071484
>chr18:21071818-21071931
>chr18:21072784-21073104
>chr18:21073859-21074173
>chr18:21074582-21074664
>chr18:21074962-21075033
>chr18:21075664-21075992
>chr18:21076220-21076668
>chr18:21076929-21077279
>chr18:21078025-21078984
>chr18:21079399-21079474
>chr18:21080002-21080041
>chr18:21080297-21080814
>chr18:21081052-21081730
>chr18:21081754-21082587
>chr18:21082688-21083452
>chr18:21083499-21085136
>chr18:21085241-21085397
>chr18:21085466-21085527
>chr18:21085725-21085866
>chr18:21086026-21086481
>chr18:21086626-21086668
>chr18:21086881-21086984
>chr18:21087419-21087624
>chr18:21087672-21087726
>chr18:21087911-21088717
>chr18:21088758-21089448
>chr18:21089559-21089972
>chr18:21090050-21090416
>chr18:21090462-21090543
>chr18:21090961-21092046
>chr18:21092281-21092565
>chr18:21092659-21092715
>chr18:21093666-21093980
>chr18:21094284-21096506
>chr18:21097557-21097596
>chr18:21098431-21098569
>chr18:21098770-21098924
>chr18:21099055-21099144
>chr18:21099246-21099335
>chr18:21099399-21100126
>chr18:21101186-21101240
>chr18:21101445-21101574
>chr18:21102482-21102942
>chr18:21103341-21103847
>chr18:21104326-21104566
>chr18:21106299-21106522
>chr18:21106908-21107009
>chr18:21107086-21107252
>chr18:21107766-21108088
>chr18:21108722-21108762
>chr18:21111886-21111933
>chr18:21112953-21113011
>chr18:21113631-21114203
>chr18:21114266-21114451
>chr18:21114974-21115282
>chr18:21115452-21115878
>chr18:21118506-21118617
>chr18:21118829-21119682
>chr18:21119780-21120103
>chr18:21120401-21120903
>chr18:21120945-21120983
>chr18:21121312-21121363
>chr18:21121418-21121747
>chr18:21122608-21122910
>chr18:21123130-21123547
>chr18:21124275-21124703
>chr18:21125784-21126656
>chr18:21126690-21127628
>chr18:21127893-21128207
>chr18:21128678-21129095
>chr18:21130294-21130602
>chr18:21130808-21130861
>chr18:21131386-21133169
>chr18:21133282-21133800
>chr18:21133903-21134287
>chr18:21134411-21134816
>chr18:21135070-21135675
>chr18:21135828-21136267
>chr18:21136305-21136874
>chr18:21137035-21138699
>chr18:21138820-21139109
>chr18:21139250-21139600
>chr18:21139752-21140143
>chr18:21140465-21140716
>chr18:21140761-21140841
>chr18:21141065-21141143
>chr18:21141187-21141734
>chr18:21142389-21142550
>chr18:21143272-21143651
>chr18:21143726-21144041
>chr18:21144065-21144176
>chr18:21144704-21144779
>chr18:21144840-21145285
>chr18:21145678-21145861
>chr18:21146842-21147141
>chr18:21147206-21149869
>chr18:21149953-21154070
>chr18:21154130-21156210
>chr18:21156363-21156654
>chr18:21158148-21158343
>chr18:21158707-21159014
>chr18:21159091-21159266
>chr18:21159529-21160479
>chr18:21160725-21160840
>chr18:21161199-21161996
>chr18:21162129-21162274
>chr18:21162685-21162725
>chr18:21163105-21163410
>chr18:21163707-21163901
>chr18:21165142-21165466
>chr18:21165743-21166403
>chr18:21166508-21166914
>chr18:21168285-21168605
>chr18:21169107-21169174
>chr18:21169825-21170386
>chr18:21170702-21171021
>chr18:21171071-21171593
>chr18:21172078-21172701
>chr18:21172935-21173123
>chr18:21173516-21173584
>chr18:21173885-21174043
>chr18:21174094-21174177
>chr18:21174297-21174629
>chr18:21174769-21175911
>chr18:21175968-21176367
>chr18:21176453-21177283
>chr18:21177510-21177887
>chr18:21178674-21178955
>chr18:21179563-21179702
>chr18:21181931-21182064
>chr18:21182152-21182474
>chr18:21183515-21183827
>chr18:21185149-21185442
>chr18:21185927-21186557
>chr18:21186608-21186655
>chr18:21186755-21187087
>chr18:21187140-21187453
>chr18:21187593-21187880
>chr18:21188255-21189122
>chr18:21189716-21189764
>chr18:21190077-21190448
>chr18:21190813-21190895
>chr18:21191199-21191525
>chr18:21192363-21193539
>chr18:21193956-21194015
>chr18:21194487-21194544
>chr18:21194578-21194676
>chr18:21194729-21194918
>chr18:21196123-21196529
>chr18:21197588-21197641
>chr18:21197763-21197910
>chr18:21198690-21199019
>chr18:21199378-21199446
>chr18:21200418-21200732
>chr18:21201036-21201395
>chr18:21201643-21201958
>chr18:21202048-21202375
>chr18:21202430-21202544
>chr18:21202655-21203310
>chr18:21203519-21203676
>chr18:21204747-21205063
>chr18:21205298-21205546
>chr18:21206174-21206477
>chr18:21206812-21207154
>chr18:21207577-21207943
>chr18:21208316-21208390
>chr18:21208682-21209107
>chr18:21209774-21210189
>chr18:21210668-21212244
>chr18:21212274-21213926
>chr18:21213972-21214041
>chr18:21214344-21214388
>chr18:21214644-21214956
>chr18:21216621-21217285
>chr18:21217411-21217764
>chr18:21218095-21218461
>chr18:21219544-21219606
>chr18:21219796-21220532
>chr18:21221312-21222186
>chr18:21222300-21222907
>chr18:21222960-21223274
>chr18:21223624-21223731
>chr18:21223875-21225731
>chr18:21225767-21227351
>chr18:21227358-21230628
>chr18:21230726-21230816
>chr18:21230980-21231288
>chr18:21231453-21231923
>chr18:21232019-21233486
>chr18:21233745-21234246
>chr18:21234621-21235782
>chr18:21235868-21236204
>chr18:21236406-21237305
>chr18:21237365-21237429
>chr18:21237941-21238250
>chr18:21238496-21238620
>chr18:21239030-21239500
>chr18:21239660-21239941
>chr18:21240556-21240676
>chr18:21243718-21243802
>chr18:21245661-21246111
>chr18:21246235-21246508
>chr18:21246652-21246751
>chr18:21247613-21247733
>chr18:21248708-21249058
>chr18:21249547-21249887
>chr18:21250832-21251236
>chr18:21251610-21252154
>chr18:21252272-21252933
>chr18:21253200-21253698
>chr18:21253867-21254051
>chr18:21254089-21254375
>chr18:21255709-21255762
>chr18:21256738-21257065
>chr18:21257112-21257274
>chr18:21257849-21257913
>chr18:21261838-21261947
>chr18:21264649-21264737
>chr18:21266929-21267489
>chr18:21268464-21268888
>chr18:21270974-21271039
>chr18:21271361-21271687
>chr18:21272475-21272558
>chr18:21272884-21273250
>chr18:21273965-21275259
>chr18:21275348-21275685
>chr18:21275778-21275818
>chr18:21276691-21276848
>chr18:21276949-21277240
>chr18:21277814-21277873
>chr18:21278090-21278442
>chr18:21279139-21279285
>chr18:21279604-21279700
>chr18:21279727-21280107
>chr18:21280255-21280537
>chr18:21280648-21280735
>chr18:21281937-21282286
>chr18:21282563-21282921
>chr18:21282971-21283095
>chr18:21284173-21284784
>chr18:21284816-21285344
>chr18:21286054-21286101
>chr18:21286626-21286952
>chr18:21287770-21288130
>chr18:21288739-21289071
>chr18:21289247-21289537
>chr18:21290468-21290851
>chr18:21292336-21292494
>chr18:21292574-21292698
>chr18:21293716-21294315
>chr18:21294605-21294702
>chr18:21294781-21294874
>chr18:21295896-21296979
>chr18:21297071-21297233
>chr18:21298263-21298331
>chr18:21298645-21299449
>chr18:21299517-21299561
>chr18:21302318-21302558
>chr18:21302628-21303153
>chr18:21303377-21303420
>chr18:21304840-21305278
>chr18:21305881-21305987
>chr18:21306129-21306231
>chr18:21309784-21310118
>chr18:21310308-21310595
>chr18:21310791-21310890
>chr18:21311711-21313195
>chr18:21313319-21313502
>chr18:21313845-21313990
>chr18:21314438-21314521
>chr18:21314590-21314705
>chr18:21314760-21314800
>chr18:21315063-21315495
>chr18:21315667-21315713
>chr18:21316182-21316287
>chr18:21316740-21317632
>chr18:21317826-21318163
>chr18:21320442-21320797
>chr18:21320958-21321710
>chr18:21322288-21322378
>chr18:21322994-21323372
>chr18:21323414-21323502
>chr18:21323698-21323780
>chr18:21323816-21324090
>chr18:21324347-21324835
>chr18:21325555-21325857
>chr18:21327506-21327564
>chr18:21327650-21328027
>chr18:21328651-21328716
>chr18:21328877-21328934
>chr18:21329034-21329356
>chr18:21331847-21331928
>chr18:21332033-21332131
>chr18:21332469-21333116
>chr18:21333385-21333966
>chr18:21334539-21334797
>chr18:21335634-21336020
>chr18:21337703-21338059
>chr18:21338899-21339243
>chr18:21340129-21340447
>chr18:21340508-21340850
>chr18:21341473-21341677
>chr18:21343700-21344478
>chr18:21345585-21345896
>chr18:21347076-21348248
>chr18:21348352-21348974
>chr18:21349467-21349990
>chr18:21350172-21350591
>chr18:21351126-21351599
>chr18:21351823-21352152
>chr18:21352427-21353268
>chr18:21353709-21354095
>chr18:21354307-21354552
>chr18:21355179-21355510
>chr18:21355952-21356629
>chr18:21356665-21359067
>chr18:21359166-21359462
>chr18:21360197-21360528
>chr18:21362299-21362375
>chr18:21363208-21363310
>chr18:21363886-21364097
>chr18:21366260-21366317
>chr18:21369746-21370059
>chr18:21370760-21371202
>chr18:21371475-21371809
>chr18:21372138-21373060
>chr18:21373304-21373657
>chr18:21374025-21374311
>chr18:21374663-21374738
>chr18:21374793-21375367
>chr18:21375718-21375788
>chr18:21375842-21375945
>chr18:21376109-21376436
>chr18:21376518-21376842
>chr18:21377465-21378027
>chr18:21378350-21378699
>chr18:21378840-21379037
>chr18:21379186-21379502
>chr18:21379915-21380093
>chr18:21380804-21381522
>chr18:21382029-21382788
>chr18:21383693-21384052
>chr18:21386284-21386811
>chr18:21388230-21388801
>chr18:21388846-21389032
>chr18:21389222-21389282
>chr18:21389975-21391452
>chr18:21391789-21392152
>chr18:21392738-21393072
>chr18:21393262-21393925
>chr18:21394826-21395148
>chr18:21395719-21396454
>chr18:21397209-21397730
>chr18:21398325-21398393
>chr18:21399323-21399534
>chr18:21399632-21399674
>chr18:21399746-21399820
>chr18:21402355-21402962
>chr18:21405492-21406096
>chr18:21406846-21407179
>chr18:21407428-21408293
>chr18:21408387-21409097
>chr18:21409226-21409508
>chr18:21410284-21411104
>chr18:21411201-21411569
>chr18:21411755-21412466
>chr18:21412693-21412728
>chr18:21413578-21413692
>chr18:21414865-21414957
>chr18:21415231-21415641
>chr18:21416398-21417566
>chr18:21417687-21418147
>chr18:21418315-21419248
>chr18:21419451-21420645
>chr18:21420799-21421386
>chr18:21422334-21422396
>chr18:21422926-21423262
>chr18:21423589-21423874
>chr18:21424279-21425699
>chr18:21425802-21427748
>chr18:21427901-21428234
>chr18:21428271-21428360
>chr18:21428390-21430083
>chr18:21430212-21430262
>chr18:21430364-21432231
>chr18:21432652-21433042
>chr18:21434186-21434593
>chr18:21434694-21434744
>chr18:21436368-21437249
>chr18:21438005-21438299
>chr18:21438382-21439021
>chr18:21442812-21443819
>chr18:21444560-21444614
>chr18:21445186-21445646
>chr18:21445992-21446337
>chr18:21446422-21446491
>chr18:21446638-21446691
>chr18:21447137-21447326
>chr18:21447875-21448431
>chr18:21450513-21450591
>chr18:21451420-21451816
>chr18:21455395-21455862
>chr18:21455908-21456500
>chr18:21457122-21457219
>chr18:21457392-21457491
>chr18:21457987-21458276
>chr18:21458634-21458701
>chr18:21459248-21459588
>chr18:21460134-21461134
>chr18:21462371-21462755
>chr18:21463117-21463447
>chr18:21463488-21463825
>chr18:21464124-21464173
>chr18:21464240-21464589
>chr18:21464932-21465236
>chr18:21465487-21465579
>chr18:21466407-21466779
>chr18:21466969-21468552
>chr18:21468854-21469028
>chr18:21469292-21469382
>chr18:21469543-21469843
>chr18:21469953-21470636
>chr18:21471592-21471940
>chr18:21473267-21473615
>chr18:21473728-21476010
>chr18:21476364-21476418
>chr18:21476527-21476883
>chr18:21477493-21477812
>chr18:21478854-21479188
>chr18:21479346-21480363
>chr18:21480732-21481038
>chr18:21481424-21481620
>chr18:21482224-21482564
>chr18:21483694-21484001
>chr18:21484129-21484467
>chr18:21484525-21484854
>chr18:21486060-21486446
>chr18:21486612-21486708
>chr18:21487707-21488316
>chr18:21488639-21489024
>chr18:21489671-21489761
>chr18:21491334-21491753
>chr18:21492059-21492382
>chr18:21492799-21492976
>chr18:21493577-21493937
>chr18:21494528-21494647
>chr18:21496019-21496052
>chr18:21497302-21498136
>chr18:21498307-21498369
>chr18:21500641-21500686
>chr18:21500771-21501109
>chr18:21501248-21501611
>chr18:21501687-21501719
>chr18:21501982-21502280
>chr18:21503173-21504774
>chr18:21506088-21506424
>chr18:21509789-21510619
>chr18:21510708-21512827
>chr18:21513131-21513248
>chr18:21514229-21514540
>chr18:21514612-21514737
>chr18:21516837-21517176
>chr18:21517330-21517538
>chr18:21519125-21519485
>chr18:21519620-21519726
>chr18:21519899-21520251
>chr18:21520857-21521478
>chr18:21521519-21521570
>chr18:21521691-21522504
>chr18:21525363-21525464
>chr18:21527133-21527196
>chr18:21528196-21528521
>chr18:21528603-21528940
>chr18:21529203-21529270
>chr18:21529686-21529779
>chr18:21530125-21530212
>chr18:21530672-21530890
>chr18:21531076-21531924
>chr18:21533260-21533623
>chr18:21533888-21534094
>chr18:21534187-21534301
>chr18:21534624-21535037
>chr18:21535206-21535816
>chr18:21536201-21536613
>chr18:21537241-21537568
>chr18:21537832-21538336
>chr18:21539563-21539883
>chr18:21540903-21540975
>chr18:21541289-21541633
>chr18:21541752-21541812
>chr18:21542156-21542387
>chr18:21543138-21543434
>chr18:21543950-21544651
>chr18:21545031-21545956
>chr18:21546175-21546423
>chr18:21546544-21546851
>chr18:21547563-21548126
>chr18:21548205-21548978
>chr18:21549402-21549631
>chr18:21549679-21549985
>chr18:21550826-21551457
>chr18:21552011-21553399
>chr18:21553485-21556291
>chr18:21556701-21556991
>chr18:21557121-21557179
>chr18:21557946-21558175
>chr18:21558397-21558824
>chr18:21560500-21560652
>chr18:21561345-21562654
>chr18:21562730-21563172
>chr18:21563356-21563654
>chr18:21563929-21564106
>chr18:21564352-21565240
>chr18:21565650-21566020
>chr18:21566522-21566876
>chr18:21567137-21567468
>chr18:21568305-21568432
>chr18:21568617-21568992
>chr18:21569308-21569867
>chr18:21570058-21570404
>chr18:21570688-21570994
>chr18:21571196-21571489
>chr18:21572677-21573116
>chr18:21575990-21576047
>chr18:21576227-21576619
>chr18:21576747-21577358
>chr18:21577388-21577689
>chr18:21578466-21580298
>chr18:21580632-21581336
>chr18:21581450-21581651
>chr18:21581756-21582125
>chr18:21582169-21582512
>chr18:21582862-21583705
>chr18:21584164-21584252
>chr18:21584521-21585167
>chr18:21585403-21587003
>chr18:21587137-21587218
>chr18:21587266-21588241
>chr18:21588316-21588443
>chr18:21588593-21589266
>chr18:21589830-21590128
>chr18:21590247-21590522
>chr18:21590613-21591012
>chr18:21591042-21591186
>chr18:21591333-21591403
>chr18:21591656-21593634
>chr18:21594038-21594107
>chr18:21594447-21594738
>chr18:21594924-21595186
>chr18:21595303-21596019
>chr18:21596104-21596377
>chr18:21596529-21596842
>chr18:21597324-21597484
>chr18:21597650-21597767
>chr18:21598412-21598717
>chr18:21599056-21599371
>chr18:21599691-21599738
>chr18:21601209-21601523
>chr18:21601897-21602356
>chr18:21602609-21602679
>chr18:21603261-21603588
>chr18:21603921-21604472
>chr18:21605786-21606398
>chr18:21606504-21606774
>chr18:21606973-21607665
>chr18:21607824-21608691
>chr18:21608786-21608971
>chr18:21609367-21610131
>chr18:21610342-21610656
>chr18:21610770-21611664
>chr18:21611842-21612109
>chr18:21612862-21613032
>chr18:21613569-21613881
>chr18:21613960-21614311
>chr18:21615224-21615692
>chr18:21615788-21617015
>chr18:21617068-21617463
>chr18:21617715-21617985
>chr18:21618139-21618365
>chr18:21619178-21620398
>chr18:21620877-21621177
>chr18:21621341-21621886
>chr18:21622128-21622479
>chr18:21622941-21623357
>chr18:21624098-21624722
>chr18:21624877-21625078
>chr18:21625276-21625975
>chr18:21626046-21626404
>chr18:21626499-21627726
>chr18:21628087-21628479
>chr18:21629071-21629104
>chr18:21629404-21629633
>chr18:21630479-21630901
>chr18:21631118-21631381
>chr18:21631425-21631724
>chr18:21631990-21632474
>chr18:21632803-21633193
>chr18:21633515-21634173
>chr18:21634409-21634648
>chr18:21635198-21635894
>chr18:21636613-21636888
>chr18:21636986-21637622
>chr18:21637760-21638255
>chr18:21638405-21638589
>chr18:21638647-21638960
>chr18:21639323-21639666
>chr18:21640214-21640526
>chr18:21640618-21640990
>chr18:21641190-21642290
>chr18:21642379-21642755
>chr18:21642838-21643274
>chr18:21643321-21643378
>chr18:21643625-21643772
>chr18:21643865-21644498
>chr18:21644984-21645301
>chr18:21645605-21645982
>chr18:21646236-21646284
>chr18:21646540-21647152
>chr18:21647250-21647636
>chr18:21648210-21648952
>chr18:21649011-21649964
>chr18:21652203-21653440
>chr18:21653614-21653744
>chr18:21653754-21654267
>chr18:21655133-21655484
>chr18:21655551-21656345
>chr18:21657246-21657653
>chr18:21657796-21658247
>chr18:21658835-21659193
>chr18:21659663-21660108
>chr18:21660138-21660213
>chr18:21661320-21662412
>chr18:21663297-21663350
>chr18:21664647-21665889
>chr18:21665983-21666720
>chr18:21667076-21667548
>chr18:21667889-21668252
>chr18:21668905-21669232
>chr18:21670725-21671036
>chr18:21671792-21672066
>chr18:21673253-21673905
>chr18:21674263-21674550
>chr18:21675216-21675605
>chr18:21675812-21676142
>chr18:21676251-21676694
>chr18:21676892-21678369
>chr18:21679501-21680360
>chr18:21680790-21681032
>chr18:21681690-21681788
>chr18:21681817-21682145
>chr18:21684268-21684657
>chr18:21685567-21686209
>chr18:21686887-21687516
>chr18:21687827-21688000
>chr18:21688054-21688160
>chr18:21688407-21688509
>chr18:21689259-21689549
>chr18:21690134-21690218
>chr18:21690322-21690658
>chr18:21690708-21691026
>chr18:21691415-21691458
>chr18:21691949-21692333
>chr18:21692513-21692582
>chr18:21694097-21694436
>chr18:21695033-21695330
>chr18:21695521-21695673
>chr18:21696023-21696453
>chr18:21696675-21696881
>chr18:21697083-21697665
>chr18:21698154-21698493
>chr18:21698545-21699201
>chr18:21699583-21699979
>chr18:21700068-21700705
>chr18:21700883-21700952
>chr18:21701199-21701505
>chr18:21703971-21704189
>chr18:21706063-21707789
>chr18:21707836-21708008
>chr18:21708364-21708744
>chr18:21709029-21709341
>chr18:21710043-21710401
>chr18:21710469-21710754
>chr18:21710815-21711144
>chr18:21711259-21711595
>chr18:21711675-21712007
>chr18:21712600-21712649
>chr18:21712783-21712870
>chr18:21712934-21713931
>chr18:21714952-21715019
>chr18:21715085-21718430
>chr18:21718766-21719337
>chr18:21719436-21719778
>chr18:21720408-21720509
>chr18:21720665-21720968
>chr18:21721061-21721508
>chr18:21721709-21721828
>chr18:21722061-21722798
>chr18:21723052-21723121
>chr18:21723290-21723420
>chr18:21723497-21723816
>chr18:21723867-21724012
>chr18:21724124-21724231
>chr18:21724416-21724705
>chr18:21724718-21725146
>chr18:21725743-21725822
>chr18:21726105-21726399
>chr18:21727114-21727767
>chr18:21727813-21727916
>chr18:21727953-21728096
>chr18:21728206-21728515
>chr18:21728640-21728857
>chr18:21729266-21730038
>chr18:21730276-21730575
>chr18:21731261-21731744
>chr18:21731807-21733088
>chr18:21733168-21733206
>chr18:21733254-21733379
>chr18:21733411-21734907
>chr18:21734937-21739962
>chr18:21741523-21741567
>chr18:21742987-21743079
>chr18:21743322-21743362
>chr18:21744173-21744453
>chr18:21745058-21745135
>chr18:21745279-21745472
>chr18:21745712-21746012
>chr18:21748046-21748136
>chr18:21748286-21749042
>chr18:21749593-21750071
>chr18:21750129-21750768
>chr18:21750909-21751602
>chr18:21751654-21751735
>chr18:21752834-21753493
>chr18:21753661-21753997
>chr18:21754238-21754394
>chr18:21754602-21754670
>chr18:21754785-21754847
>chr18:21755273-21755621
>chr18:21755919-21755969
>chr18:21756436-21756761
>chr18:21757175-21757841
>chr18:21758025-21758113
>chr18:21758527-21758838
>chr18:21758921-21759007
>chr18:21759141-21759545
>chr18:21761986-21762089
>chr18:21763004-21763185
>chr18:21763851-21764006
>chr18:21764221-21764317
>chr18:21764583-21764663
>chr18:21764715-21764772
>chr18:21766756-21766928
>chr18:21767139-21767851
>chr18:21768238-21768324
>chr18:21768517-21768608
>chr18:21769913-21770248
>chr18:21770472-21770629
>chr18:21770797-21770967
>chr18:21771748-21772151
>chr18:21772425-21772631
>chr18:21772982-21773374
>chr18:21774297-21775517
>chr18:21775913-21776409
>chr18:21776695-21777851
>chr18:21779264-21779348
>chr18:21780124-21780200
>chr18:21780397-21781004
>chr18:21781046-21781188
>chr18:21781236-21782688
>chr18:21782788-21785450
>chr18:21785766-21785843
>chr18:21785885-21786400
>chr18:21786462-21786864
>chr18:21787329-21787365
>chr18:21787710-21787753
>chr18:21788364-21789798
>chr18:21790741-21790810
>chr18:21790880-21791249
>chr18:21793495-21793951
>chr18:21794059-21794243
>chr18:21794486-21794635
>chr18:21795259-21795454
>chr18:21796017-21796570
>chr18:21797299-21797371
>chr18:21798882-21799021
>chr18:21800318-21800360
>chr18:21800959-21801061
>chr18:21803091-21803209
>chr18:21803858-21803912
>chr18:21804013-21804053
>chr18:21804974-21805309
>chr18:21805869-21806522
>chr18:21806605-21806933
>chr18:21807160-21807437
>chr18:21808000-21808037
>chr18:21808085-21808217
>chr18:21808431-21808479
>chr18:21809020-21809921
>chr18:21809987-21811361
>chr18:21811471-21811632
>chr18:21811697-21811922
>chr18:21814438-21814954
>chr18:21815004-21815111
>chr18:21815156-21815625
>chr18:21817096-21817424
>chr18:21817532-21817623
>chr18:21818520-21818955
>chr18:21819032-21819355
>chr18:21819991-21820076
>chr18:21820708-21820813
>chr18:21821575-21821936
>chr18:21822265-21822311
>chr18:21822813-21823442
>chr18:21828287-21828380
>chr18:21829101-21829145
>chr18:21830359-21830435
>chr18:21830789-21830932
>chr18:21832415-21832507
>chr18:21832844-21833128
>chr18:21833270-21833320
>chr18:21833499-21833549
>chr18:21834478-21834794
>chr18:21834930-21834997
>chr18:21835223-21835354
>chr18:21835482-21835851
>chr18:21835921-21836387
>chr18:21836655-21836767
>chr18:21837194-21837572
>chr18:21837638-21837755
>chr18:21838110-21838214
>chr18:21839133-21839280
>chr18:21839413-21839812
>chr18:21839903-21840051
>chr18:21840397-21840884
>chr18:21840965-21841457
>chr18:21841537-21841737
>chr18:21841983-21842134
>chr18:21842340-21842422
>chr18:21844443-21845926
>chr18:21846009-21846208
>chr18:21847457-21847654
>chr18:21848171-21848485
>chr18:21851279-21851458
>chr18:21852847-21852931
>chr18:21853711-21854054
>chr18:21854249-21854299
>chr18:21855354-21855487
>chr18:21855940-21856297
>chr18:21856558-21856752
>chr18:21859122-21859418
>chr18:21859600-21859983
>chr18:21860080-21860487
>chr18:21860763-21861014
>chr18:21861236-21861321
>chr18:21861850-21862220
>chr18:21862961-21863064
>chr18:21863243-21863544
>chr18:21863632-21864279
>chr18:21864367-21864412
>chr18:21864930-21864992
>chr18:21868058-21868280
>chr18:21868752-21868822
>chr18:21871037-21871380
>chr18:21871974-21872918
>chr18:21872970-21873078
>chr18:21873146-21874759
>chr18:21874899-21874946
>chr18:21875089-21877556
>chr18:21877676-21879303
>chr18:21879353-21879955
>chr18:21880107-21880453
>chr18:21880501-21880935
>chr18:21881043-21881319
>chr18:21881587-21881742
>chr18:21881875-21882046
>chr18:21882698-21889674
>chr18:21889767-21890111
>chr18:21890215-21890551
>chr18:21891776-21891996
>chr18:21892135-21892459
>chr18:21892563-21892654
>chr18:21892895-21892927
>chr18:21893003-21893550
>chr18:21893588-21893705
>chr18:21894034-21894457
>chr18:21894679-21895519
>chr18:21895664-21895826
>chr18:21895909-21896522
>chr18:21897588-21897675
>chr18:21898194-21898340
>chr18:21899153-21899749
>chr18:21900117-21900535
>chr18:21900971-21901364
>chr18:21901503-21901567
>chr18:21902474-21902808
>chr18:21903076-21903476
>chr18:21903571-21903782
>chr18:21904537-21904637
>chr18:21905581-21905847
>chr18:21906049-21906375
>chr18:21907418-21907508
>chr18:21908239-21908549
>chr18:21908717-21908845
>chr18:21909598-21909918
>chr18:21910161-21910468
>chr18:21911178-21911206
>chr18:21912055-21912388
>chr18:21914035-21914389
>chr18:21914653-21914799
>chr18:21914933-21915068
>chr18:21915324-21915456
>chr18:21916067-21916275
>chr18:21916984-21917094
>chr18:21917575-21917994
>chr18:21918206-21918343
>chr18:21918468-21918525
>chr18:21918715-21918834
>chr18:21918895-21918988
>chr18:21919195-21919437
>chr18:21919663-21920634
>chr18:21920825-21921119
>chr18:21921234-21921669
>chr18:21921776-21922140
>chr18:21922889-21923024
>chr18:21923273-21923644
>chr18:21923798-21924386
>chr18:21924554-21924902
>chr18:21924984-21925157
>chr18:21926931-21928044
>chr18:21928317-21928666
>chr18:21928768-21928802
>chr18:21929891-21930204
>chr18:21930595-21930915
>chr18:21931524-21931742
>chr18:21931937-21932076
>chr18:21932927-21932973
>chr18:21933213-21933400
>chr18:21933725-21933865
>chr18:21935424-21935734
>chr18:21936186-21936276
>chr18:21936490-21936593
>chr18:21936646-21936719
>chr18:21937272-21938405
>chr18:21938502-21938841
>chr18:21938872-21939040
>chr18:21939252-21939575
>chr18:21940064-21940230
>chr18:21940557-21940869
>chr18:21941131-21941303
>chr18:21941830-21942355
>chr18:21942573-21942884
>chr18:21942991-21943513
>chr18:21944246-21944286
>chr18:21944329-21944970
>chr18:21945453-21945770
>chr18:21946180-21946370
>chr18:21946508-21946543
>chr18:21946587-21946629
>chr18:21946666-21948464
>chr18:21948741-21949270
>chr18:21949497-21949819
>chr18:21950015-21950408
>chr18:21950507-21950619
>chr18:21950702-21951156
>chr18:21951376-21951847
>chr18:21951947-21952609
>chr18:21952724-21952999
>chr18:21953078-21956008
>chr18:21957327-21957621
>chr18:21958079-21958411
>chr18:21958903-21958990
>chr18:21959555-21959689
>chr18:21959896-21959968
>chr18:21960135-21960213
>chr18:21960652-21960876
>chr18:21961047-21961290
>chr18:21961326-21961777
>chr18:21962030-21962129
>chr18:21962185-21962400
>chr18:21962434-21962532
>chr18:21962706-21962904
>chr18:21963704-21964013
>chr18:21964149-21964846
>chr18:21964914-21965133
>chr18:21965264-21966317
>chr18:21966507-21966778
>chr18:21967083-21967226
>chr18:21967280-21967951
>chr18:21968894-21969588
>chr18:21970149-21970334
>chr18:21970723-21970806
>chr18:21971200-21971520
>chr18:21971911-21972037
>chr18:21972204-21972254
>chr18:21972995-21973964
>chr18:21974182-21974558
>chr18:21974757-21975083
>chr18:21975205-21975874
>chr18:21976029-21976328
>chr18:21977212-21977923
>chr18:21977984-21978054
>chr18:21979866-21980178
>chr18:21980378-21980596
>chr18:21981663-21981954
>chr18:21982144-21983523
>chr18:21983647-21983936
>chr18:21984033-21984079
>chr18:21984106-21985212
>chr18:21985332-21985886
>chr18:21986036-21986991
>chr18:21987075-21987723
>chr18:21987865-21988179
>chr18:21988379-21988458
>chr18:21988482-21988880
>chr18:21989030-21989341
>chr18:21990280-21990426
>chr18:21990737-21990910
>chr18:21992746-21993076
>chr18:21993127-21993512
>chr18:21993806-21994155
>chr18:21995044-21995355
>chr18:21995681-21995997
>chr18:21998182-21998299
>chr18:21998428-21998491
>chr18:21999253-21999305
>chr18:21999588-21999674
>chr18:21999730-21999771
>chr18:22000908-22001743
>chr18:22002573-22002703
>chr18:22003306-22003393
>chr18:22003689-22003995
>chr18:22004100-22004733
>chr18:22007274-22008484
>chr18:22010302-22011369
>chr18:22011484-22011743
>chr18:22012003-22012467
>chr18:22012610-22012883
>chr18:22012966-22013338
>chr18:22013410-22013622
>chr18:22014465-22014631
>chr18:22014846-22015190
>chr18:22015698-22016698
>chr18:22016895-22017197
>chr18:22017515-22018293
>chr18:22018514-22018646
>chr18:22019003-22019265
>chr18:22019455-22019567
>chr18:22019839-22020109
>chr18:22021272-22021589
>chr18:22022252-22022625
>chr18:22022775-22022869
>chr18:22023146-22023186
>chr18:22023678-22023960
>chr18:22024130-22024652
>chr18:22024795-22025362
>chr18:22025818-22026121
>chr18:22027673-22028033
>chr18:22028491-22028798
>chr18:22028856-22029179
>chr18:22029622-22029704
>chr18:22030950-22031120
>chr18:22031353-22031693
>chr18:22032032-22032217
>chr18:22033682-22034038
>chr18:22034520-22034676
>chr18:22034909-22035810
>chr18:22035919-22036217
>chr18:22036591-22037366
>chr18:22037644-22037761
>chr18:22037854-22038370
>chr18:22038462-22038616
>chr18:22038637-22038906
>chr18:22039023-22039310
>chr18:22040124-22040516
>chr18:22041140-22041457
>chr18:22041866-22041928
>chr18:22042289-22042917
>chr18:22043379-22043487
>chr18:22045181-22045252
>chr18:22047183-22047476
>chr18:22048689-22048796
>chr18:22049786-22050787
>chr18:22051955-22052780
>chr18:22052824-22052866
>chr18:22053384-22053718
>chr18:22053794-22054135
>chr18:22054872-22055587
>chr18:22055755-22055901
>chr18:22056458-22056840
>chr18:22057343-22057661
>chr18:22057912-22057981
>chr18:22058433-22059057
>chr18:22059224-22059278
>chr18:22059581-22059897
>chr18:22060517-22060564
>chr18:22061013-22061323
>chr18:22061701-22061849
>chr18:22061932-22062257
>chr18:22062764-22062828
>chr18:22063657-22063709
>chr18:22063762-22063947
>chr18:22064024-22064691
>chr18:22065037-22065345
>chr18:22065636-22065812
>chr18:22066272-22066373
>chr18:22066861-22067424
>chr18:22067518-22067678
>chr18:22068524-22069084
>chr18:22070988-22071118
>chr18:22072036-22072680
>chr18:22072997-22073302
>chr18:22073805-22073916
>chr18:22076012-22076305
>chr18:22076723-22077364
>chr18:22077539-22077843
>chr18:22077977-22078072
>chr18:22078104-22078984
>chr18:22079430-22079752
>chr18:22080989-22081635
>chr18:22081822-22082438
>chr18:22082849-22083209
>chr18:22083244-22083410
>chr18:22083466-22083810
>chr18:22085285-22085603
>chr18:22086093-22087105
>chr18:22089623-22089821
>chr18:22090748-22091264
>chr18:22091504-22091651
>chr18:22093010-22093291
>chr18:22095166-22095479
>chr18:22095805-22096291
>chr18:22096846-22097166
>chr18:22097651-22097792
>chr18:22098200-22098525
>chr18:22099118-22099173
>chr18:22099209-22099546
>chr18:22099763-22099892
>chr18:22100258-22100726
>chr18:22101024-22101530
>chr18:22102421-22102703
>chr18:22103836-22103881
>chr18:22104129-22105878
>chr18:22105945-22106039
>chr18:22106206-22106367
>chr18:22107299-22107609
>chr18:22108160-22108555
>chr18:22109298-22109563
>chr18:22110067-22110438
>chr18:22111051-22111176
>chr18:22111696-22112344
>chr18:22112814-22113112
>chr18:22113412-22113498
>chr18:22114635-22115094
>chr18:22115590-22115628
>chr18:22115757-22115814
>chr18:22116058-22116186
>chr18:22116799-22117578
>chr18:22118078-22118688
>chr18:22118745-22122801
>chr18:22122979-22123075
>chr18:22123146-22123970
>chr18:22124012-22124068
>chr18:22124156-22124643
>chr18:22125690-22125784
>chr18:22125872-22126263
>chr18:22126859-22127244
>chr18:22127316-22128038
>chr18:22128385-22128688
>chr18:22129907-22130729
>chr18:22131583-22131899
>chr18:22131978-22132306
>chr18:22133232-22133967
>chr18:22134142-22134189
>chr18:22134318-22134623
>chr18:22134727-22134814
>chr18:22134847-22135170
>chr18:22135471-22135793
>chr18:22136829-22137235
>chr18:22137350-22137715
>chr18:22137812-22138554
>chr18:22138734-22139062
>chr18:22139131-22139221
>chr18:22139352-22139469
>chr18:22140096-22140451
>chr18:22140884-22140937
>chr18:22141021-22141090
>chr18:22141926-22142108
>chr18:22142201-22142510
>chr18:22143133-22143540
>chr18:22143610-22143692
>chr18:22144375-22145153
>chr18:22145892-22146198
>chr18:22147330-22147739
>chr18:22149170-22149475
>chr18:22149656-22149819
>chr18:22150053-22150371
>chr18:22150449-22150522
>chr18:22150735-22151566
>chr18:22152675-22153008
>chr18:22153052-22153390
>chr18:22153606-22153955
>chr18:22154036-22154092
>chr18:22154540-22154658
>chr18:22155338-22155544
>chr18:22155854-22156224
>chr18:22156357-22156660
>chr18:22156799-22157112
>chr18:22157514-22157830
>chr18:22158302-22158731
>chr18:22159630-22160040
>chr18:22161329-22161791
>chr18:22162344-22162464
>chr18:22163141-22163302
>chr18:22168957-22168989
>chr18:22169329-22169414
>chr18:22171849-22171899
>chr18:22172108-22172146
>chr18:22173673-22173937
>chr18:22176082-22176139
>chr18:22177931-22178269
>chr18:22180151-22180208
>chr18:22182320-22182659
>chr18:22184438-22184807
>chr18:22186642-22186707
>chr18:22187192-22187530
>chr18:22187929-22188103
>chr18:22189307-22189358
>chr18:22194873-22195158
>chr18:22195451-22195548
>chr18:22196459-22196777
>chr18:22197040-22197379
>chr18:22198039-22198377
>chr18:22199389-22199961
>chr18:22201520-22201678
>chr18:22202911-22202961
>chr18:22204072-22204633
>chr18:22206247-22206342
>chr18:22206410-22206741
>chr18:22207211-22207265
>chr18:22207523-22207947
>chr18:22208044-22208077
>chr18:22208241-22208323
>chr18:22208561-22208663
>chr18:22208950-22209049
>chr18:22209172-22209484
>chr18:22209557-22209667
>chr18:22210904-22211302
>chr18:22212016-22212292
>chr18:22212401-22212598
>chr18:22212721-22213360
>chr18:22213903-22214376
>chr18:22215411-22215978
>chr18:22216267-22216658
>chr18:22216967-22217266
>chr18:22217699-22217994
>chr18:22218156-22218362
>chr18:22219092-22219430
>chr18:22220072-22220289
>chr18:22220426-22221166
>chr18:22222086-22222138
>chr18:22222170-22222839
>chr18:22223068-22223124
>chr18:22223549-22223588
>chr18:22223678-22223716
>chr18:22224692-22224987
>chr18:22225827-22226202
>chr18:22226269-22226334
>chr18:22227479-22228003
>chr18:22228372-22229048
>chr18:22229737-22230035
>chr18:22230082-22230224
>chr18:22230269-22230316
>chr18:22230351-22230466
>chr18:22231175-22231239
>chr18:22231448-22231814
>chr18:22231925-22232862
>chr18:22234041-22234103
>chr18:22235409-22235840
>chr18:22236508-22236813
>chr18:22237443-22237750
>chr18:22239694-22239998
>chr18:22240188-22240498
>chr18:22244241-22244633
>chr18:22245059-22245199
>chr18:22245606-22245987
>chr18:22247417-22247453
>chr18:22248062-22248410
>chr18:22249282-22249886
>chr18:22250299-22250347
>chr18:22251188-22251303
>chr18:22251657-22251746
>chr18:22251975-22252130
>chr18:22252247-22252475
>chr18:22252583-22252717
>chr18:22253036-22253069
>chr18:22253925-22254010
>chr18:22254623-22254761
>chr18:22255589-22255640
>chr18:22255697-22255734
>chr18:22255774-22256169
>chr18:22256295-22256623
>chr18:22258391-22258518
>chr18:22258782-22258862
>chr18:22260573-22260658
>chr18:22260739-22261854
>chr18:22261903-22262226
>chr18:22263637-22264268
>chr18:22266579-22266887
>chr18:22267023-22267152
>chr18:22268297-22268588
>chr18:22269010-22269055
>chr18:22269178-22269447
>chr18:22269783-22270683
>chr18:22271169-22271272
>chr18:22272731-22272874
>chr18:22273293-22274476
>chr18:22274646-22274733
>chr18:22275258-22275584
>chr18:22276449-22276681
>chr18:22276794-22276869
>chr18:22276978-22277046
>chr18:22277230-22277516
>chr18:22281573-22282343
>chr18:22283851-22284649
>chr18:22285219-22285262
>chr18:22286223-22286286
>chr18:22287057-22287175
>chr18:22287509-22287831
>chr18:22287904-22288080
>chr18:22288361-22288632
>chr18:22288706-22288846
>chr18:22289096-22289675
>chr18:22289716-22290263
>chr18:22290477-22290523
>chr18:22290884-22290967
>chr18:22291173-22291971
>chr18:22292251-22292331
>chr18:22292461-22292852
>chr18:22293875-22293955
>chr18:22294023-22294069
>chr18:22294805-22294890
>chr18:22295763-22295897
>chr18:22296333-22296399
>chr18:22300102-22300150
>chr18:22300326-22300510
>chr18:22300759-22301177
>chr18:22302777-22303001
>chr18:22303971-22304010
>chr18:22306078-22306837
>chr18:22307423-22307515
>chr18:22307811-22308124
>chr18:22310466-22310517
>chr18:22311137-22311176
>chr18:22312273-22312914
>chr18:22314875-22315175
>chr18:22315477-22316320
>chr18:22317082-22317191
>chr18:22317266-22317436
>chr18:22317581-22317897
>chr18:22319409-22319502
>chr18:22319760-22319841
>chr18:22320702-22320743
>chr18:22323325-22323983
>chr18:22324206-22324302
>chr18:22325794-22325831
>chr18:22325945-22326340
>chr18:22326578-22326646
>chr18:22326696-22327184
>chr18:22327506-22327553
>chr18:22329077-22329131
>chr18:22329508-22329716
>chr18:22333059-22333174
>chr18:22333861-22334192
>chr18:22334658-22334695
>chr18:22335011-22335609
>chr18:22336714-22336816
>chr18:22337943-22338066
>chr18:22339670-22339787
>chr18:22340808-22340891
>chr18:22340984-22341293
>chr18:22342423-22342674
>chr18:22344784-22344866
>chr18:22350539-22350779
>chr18:22351146-22351223
>chr18:22351352-22351807
>chr18:22352216-22354862
>chr18:22356301-22356400
>chr18:22356964-22357076
>chr18:22357740-22358148
>chr18:22358252-22358316
>chr18:22358810-22358901
>chr18:22359099-22359445
>chr18:22359689-22359813
>chr18:22359983-22360081
>chr18:22360881-22361011
>chr18:22364149-22364633
>chr18:22364718-22366104
>chr18:22366480-22366533
>chr18:22369374-22369530
>chr18:22369706-22369758
>chr18:22370065-22370122
>chr18:22372897-22373275
>chr18:22374688-22375110
>chr18:22375296-22375525
>chr18:22375627-22376254
>chr18:22376326-22376512
>chr18:22376536-22376893
>chr18:22377041-22377272
>chr18:22377344-22377416
>chr18:22377593-22377815
>chr18:22377896-22378222
>chr18:22378355-22378527
>chr18:22379106-22379164
>chr18:22379445-22379757
>chr18:22380500-22380622
>chr18:22382684-22383072
>chr18:22383955-22384299
>chr18:22384999-22385343
>chr18:22385416-22385843
>chr18:22386660-22387326
>chr18:22387427-22387483
>chr18:22389557-22390540
>chr18:22392344-22392630
>chr18:22392986-22393067
>chr18:22393390-22393763
>chr18:22394634-22395414
>chr18:22396012-22396090
>chr18:22396442-22396590
>chr18:22396699-22397000
>chr18:22397251-22397569
>chr18:22397951-22398363
>chr18:22399187-22399278
>chr18:22400361-22400435
>chr18:22401052-22401371
>chr18:22401762-22401806
>chr18:22402274-22402338
>chr18:22403938-22404559
>chr18:22404633-22404671
>chr18:22404779-22404820
>chr18:22404914-22405017
>chr18:22406174-22407061
>chr18:22407151-22407228
>chr18:22408386-22408790
>chr18:22409901-22409950
>chr18:22410701-22411034
>chr18:22413418-22413494
>chr18:22415068-22415168
>chr18:22415253-22415470
>chr18:22415896-22416503
>chr18:22416695-22417047
>chr18:22417149-22417266
>chr18:22417343-22417456
>chr18:22417509-22417659
>chr18:22418284-22418419
>chr18:22419429-22419848
>chr18:22419983-22420061
>chr18:22420501-22420805
>chr18:22420928-22421125
>chr18:22421192-22421442
>chr18:22421890-22421974
>chr18:22422210-22422304
>chr18:22422899-22422968
>chr18:22423714-22424011
>chr18:22425194-22425379
>chr18:22425505-22425661
>chr18:22426689-22426810
>chr18:22426917-22427018
>chr18:22427457-22427690
>chr18:22430082-22430136
>chr18:22430981-22431261
>chr18:22431358-22431431
>chr18:22431590-22431632
>chr18:22431998-22432156
>chr18:22432173-22432475
>chr18:22434246-22434293
>chr18:22436718-22437730
>chr18:22437879-22438173
>chr18:22438225-22438837
>chr18:22439314-22439361
>chr18:22439779-22439835
>chr18:22440594-22441021
>chr18:22441661-22441742
>chr18:22441954-22443708
>chr18:22443831-22443964
>chr18:22444275-22444728
>chr18:22444792-22445038
>chr18:22448656-22451754
>chr18:22452371-22452774
>chr18:22452974-22453000
>chr18:22455824-22455955
>chr18:22457384-22457416
>chr18:22457980-22458036
>chr18:22459148-22459499
>chr18:22460157-22460197
>chr18:22461329-22461732
>chr18:22462122-22462233
>chr18:22464007-22464427
>chr18:22467449-22467482
>chr18:22467913-22467956
>chr18:22468088-22468652
>chr18:22468690-22468835
>chr18:22475590-22475624
>chr18:22475691-22475966
>chr18:22476745-22476843
>chr18:22477624-22478056
>chr18:22478151-22478193
>chr18:22478258-22478707
>chr18:22478771-22479153
>chr18:22479181-22479761
>chr18:22479847-22482911
>chr18:22484124-22484179
>chr18:22484982-22485120
>chr18:22485800-22485839
>chr18:22487556-22487898
>chr18:22488951-22489137
>chr18:22490234-22490299
>chr18:22490874-22491059
>chr18:22491116-22492152
>chr18:22492881-22492944
>chr18:22493037-22493086
>chr18:22493290-22493354
>chr18:22494692-22494749
>chr18:22495051-22495103
>chr18:22495553-22496222
>chr18:22496252-22497159
>chr18:22497228-22497725
>chr18:22497774-22498008
>chr18:22498073-22498119
>chr18:22498153-22498282
>chr18:22498454-22498511
>chr18:22498658-22499059
>chr18:22499153-22499912
>chr18:22500057-22500133
>chr18:22500229-22501223
>chr18:22501316-22501367
>chr18:22501416-22501627
>chr18:22501759-22501837
>chr18:22502196-22502253
>chr18:22503643-22503737
>chr18:22504626-22504664
>chr18:22505297-22505345
>chr18:22505525-22505622
>chr18:22506273-22506846
>chr18:22507234-22507703
>chr18:22507901-22508429
>chr18:22508555-22508718
>chr18:22509066-22509133
>chr18:22509335-22509580
>chr18:22509624-22509815
>chr18:22509918-22509961
>chr18:22510013-22510526
>chr18:22510749-22510785
>chr18:22511421-22514955
>chr18:22515072-22515241
>chr18:22515270-22515525
>chr18:22515646-22516040
>chr18:22516346-22516417
>chr18:22517230-22517435
>chr18:22518403-22518454
>chr18:22518918-22519097
>chr18:22519976-22520076
>chr18:22520247-22520543
>chr18:22522566-22522656
>chr18:22523095-22523457
>chr18:22524326-22524418
>chr18:22525586-22525642
>chr18:22526434-22526754
>chr18:22527273-22527553
>chr18:22527733-22528056
>chr18:22528996-22529312
>chr18:22529630-22535699
>chr18:22535980-22536296
>chr18:22536540-22536578
>chr18:22537109-22537165
>chr18:22538002-22538198
>chr18:22540284-22540680
>chr18:22540937-22541249
>chr18:22542955-22543251
>chr18:22547376-22547440
>chr18:22548618-22548685
>chr18:22549854-22549923
>chr18:22550211-22550275
>chr18:22551062-22551100
>chr18:22553973-22554189
>chr18:22555039-22555117
>chr18:22555577-22555622
>chr18:22558268-22558398
>chr18:22558501-22558898
>chr18:22561020-22561255
>chr18:22561340-22561446
>chr18:22561578-22561614
>chr18:22561725-22561827
>chr18:22562059-22562174
>chr18:22564309-22564371
>chr18:22564520-22565373
>chr18:22565553-22565591
>chr18:22565629-22565712
>chr18:22565791-22565895
>chr18:22571468-22571841
>chr18:22572298-22572362
>chr18:22572907-22572998
>chr18:22573123-22573198
>chr18:22573479-22573612
>chr18:22573943-22574204
>chr18:22574778-22575512
>chr18:22575916-22576263
>chr18:22576317-22576417
>chr18:22576855-22576983
>chr18:22577589-22578058
>chr18:22578217-22578250
>chr18:22578401-22578434
>chr18:22578503-22578535
>chr18:22578951-22579001
>chr18:22579222-22579372
>chr18:22580534-22580827
>chr18:22581183-22582096
>chr18:22582439-22582966
>chr18:22583691-22583861
>chr18:22585266-22585337
>chr18:22585377-22585463
>chr18:22587352-22587408
>chr18:22587739-22588142
>chr18:22590046-22590417
>chr18:22592825-22592889
>chr18:22593591-22593705
>chr18:22593760-22594048
>chr18:22594994-22595106
>chr18:22595595-22596127
>chr18:22596508-22596759
>chr18:22596886-22597477
>chr18:22597761-22598388
>chr18:22599779-22599893
>chr18:22601820-22603297
>chr18:22605050-22605132
>chr18:22608515-22608634
>chr18:22609229-22609273
>chr18:22611680-22612014
>chr18:22612352-22612481
>chr18:22614202-22614531
>chr18:22615498-22616181
>chr18:22616225-22623743
>chr18:22624574-22624654
>chr18:22626189-22626479
>chr18:22627224-22627407
>chr18:22627493-22628080
>chr18:22628241-22628414
>chr18:22628516-22628625
>chr18:22630491-22630604
>chr18:22630900-22631084
>chr18:22631249-22631309
>chr18:22631365-22631410
>chr18:22631487-22631641
>chr18:22633658-22633723
>chr18:22633768-22633935
>chr18:22634213-22634281
>chr18:22634312-22634364
>chr18:22636142-22636328
>chr18:22636960-22637114
>chr18:22637260-22637552
>chr18:22638173-22638581
>chr18:22639868-22640242
>chr18:22641053-22641575
>chr18:22644241-22644916
>chr18:22645045-22645598
>chr18:22646015-22646406
>chr18:22646830-22646924
>chr18:22647546-22647663
>chr18:22647694-22649767
>chr18:22650147-22651996
>chr18:22652067-22652502
>chr18:22652722-22652831
>chr18:22652988-22653024
>chr18:22653143-22653227
>chr18:22653282-22653356
>chr18:22653413-22653502
>chr18:22653740-22653799
>chr18:22653864-22654223
>chr18:22654556-22654608
>chr18:22654958-22654993
>chr18:22655262-22655312
>chr18:22656571-22656908
>chr18:22657653-22658047
>chr18:22658080-22658701
>chr18:22658820-22663044
>chr18:22663108-22666441
>chr18:22669317-22669711
>chr18:22670309-22670476
>chr18:22671287-22671477
>chr18:22671615-22671761
>chr18:22671875-22672016
>chr18:22672289-22672359
>chr18:22672549-22673217
>chr18:22673452-22673601
>chr18:22673755-22673807
>chr18:22673850-22674008
>chr18:22674338-22674391
>chr18:22675004-22675060
>chr18:22675286-22675377
>chr18:22678617-22678711
>chr18:22680571-22680733
>chr18:22682921-22682989
>chr18:22683150-22683230
>chr18:22684636-22684833
>chr18:22685174-22685278
>chr18:22685451-22685856
>chr18:22686253-22687613
>chr18:22687687-22688206
>chr18:22688286-22689497
>chr18:22689641-22689678
>chr18:22689854-22690052
>chr18:22690265-22690383
>chr18:22690475-22690554
>chr18:22693003-22693044
>chr18:22697225-22697626
>chr18:22698015-22698102
>chr18:22698480-22698641
>chr18:22699699-22699760
>chr18:22699806-22699875
>chr18:22700022-22700108
>chr18:22700462-22700734
>chr18:22701088-22701227
>chr18:22701825-22701937
>chr18:22704721-22704882
>chr18:22704944-22705056
>chr18:22705305-22705422
>chr18:22705874-22705923
>chr18:22706019-22706616
>chr18:22707109-22707437
>chr18:22708003-22708355
>chr18:22708457-22708496
>chr18:22708905-22709233
>chr18:22710426-22710468
>chr18:22711777-22711856
>chr18:22712018-22712143
>chr18:22712658-22712964
>chr18:22714425-22714770
>chr18:22716725-22716775
>chr18:22717546-22717903
>chr18:22718989-22719095
>chr18:22719171-22719243
>chr18:22719275-22719323
>chr18:22719551-22719762
>chr18:22719810-22722709
>chr18:22723110-22723163
>chr18:22724573-22725202
>chr18:22725243-22726276
>chr18:22726465-22726660
>chr18:22726811-22726922
>chr18:22727040-22727310
>chr18:22727339-22728091
>chr18:22729647-22729893
>chr18:22733315-22733383
>chr18:22733953-22734035
>chr18:22734607-22734740
>chr18:22735168-22735224
>chr18:22735750-22736818
>chr18:22736866-22736993
>chr18:22737270-22737347
>chr18:22737679-22737744
>chr18:22737925-22738003
>chr18:22738268-22738587
>chr18:22738710-22739130
>chr18:22739460-22739555
>chr18:22739701-22740908
>chr18:22742422-22742701
>chr18:22743042-22743190
>chr18:22743280-22743649
>chr18:22743681-22744835
>chr18:22745017-22745871
>chr18:22745979-22750284
>chr18:22751375-22751494
>chr18:22752419-22752626
>chr18:22753810-22753872
>chr18:22753961-22754005
>chr18:22755474-22756224
>chr18:22756267-22757153
>chr18:22757249-22758199
>chr18:22758318-22759773
>chr18:22760675-22764978
>chr18:22765474-22765593
>chr18:22766574-22767286
>chr18:22767861-22768081
>chr18:22768304-22769468
>chr18:22769781-22770053
>chr18:22770312-22770703
>chr18:22770874-22772825
>chr18:22772867-22773468
>chr18:22773548-22773774
>chr18:22774116-22774200
>chr18:22776745-22777080
>chr18:22777906-22777959
>chr18:22778590-22778870
>chr18:22781186-22782336
>chr18:22782376-22783258
>chr18:22783296-22783642
>chr18:22783878-22784073
>chr18:22784124-22784197
>chr18:22784230-22784816
>chr18:22784984-22785175
>chr18:22787170-22787247
>chr18:22787295-22787376
>chr18:22788935-22789094
>chr18:22792288-22792620
>chr18:22794269-22794502
>chr18:22794671-22796156
>chr18:22796224-22796355
>chr18:22796535-22796594
>chr18:22796721-22797294
>chr18:22797450-22797516
>chr18:22797875-22798322
>chr18:22798526-22799016
>chr18:22801532-22802340
>chr18:22802917-22803158
>chr18:22803663-22804041
>chr18:22804232-22804318
>chr18:22804483-22804814
>chr18:22805149-22805332
>chr18:22805440-22805654
>chr18:22807502-22807580
>chr18:22808128-22808242
>chr18:22808557-22812726
>chr18:22813639-22813695
>chr18:22814669-22814812
>chr18:22815013-22815079
>chr18:22815412-22815698
>chr18:22815801-22816656
>chr18:22816723-22816808
>chr18:22816841-22817084
>chr18:22817725-22817859
>chr18:22819184-22820559
>chr18:22821151-22821495
>chr18:22821656-22821768
>chr18:22824941-22824995
>chr18:22825252-22825326
>chr18:22825413-22825712
>chr18:22827332-22827448
>chr18:22827547-22827911
>chr18:22828517-22829223
>chr18:22832242-22832294
>chr18:22832852-22833001
>chr18:22833982-22834298
>chr18:22835224-22835546
>chr18:22835740-22835819
>chr18:22835871-22835959
>chr18:22836006-22836130
>chr18:22836689-22836976
>chr18:22837133-22837174
>chr18:22837670-22837813
>chr18:22838508-22838622
>chr18:22838956-22839104
>chr18:22841384-22841558
>chr18:22843631-22843708
>chr18:22845221-22845289
>chr18:22845421-22845805
>chr18:22848403-22848462
>chr18:22849492-22849796
>chr18:22850826-22851395
>chr18:22851429-22852324
>chr18:22852700-22852774
>chr18:22852863-22852897
>chr18:22852984-22853050
>chr18:22853113-22853197
>chr18:22853253-22853428
>chr18:22853706-22854101
>chr18:22854280-22854379
>chr18:22854827-22855237
>chr18:22856571-22856699
>chr18:22857745-22857852
>chr18:22857944-22858276
>chr18:22859474-22860424
>chr18:22860463-22862023
>chr18:22862384-22863565
>chr18:22863676-22864888
>chr18:22865156-22865237
>chr18:22865279-22865479
>chr18:22865649-22865754
>chr18:22866066-22866271
>chr18:22866483-22866633
>chr18:22867018-22867066
>chr18:22867179-22867324
>chr18:22867378-22867886
>chr18:22867975-22868115
>chr18:22868263-22868591
>chr18:22869360-22870489
>chr18:22871645-22871714
>chr18:22872157-22872264
>chr18:22872872-22873261
>chr18:22873732-22874061
>chr18:22874327-22874628
>chr18:22875317-22875735
>chr18:22875805-22875847
>chr18:22875951-22876556
>chr18:22878403-22878906
>chr18:22879171-22879292
>chr18:22879359-22879463
>chr18:22879857-22880112
>chr18:22880813-22880898
>chr18:22881336-22882181
>chr18:22885390-22891536
>chr18:22891902-22892025
>chr18:22892078-22892902
>chr18:22892955-22893540
>chr18:22893860-22895520
>chr18:22895847-22896723
>chr18:22897696-22897875
>chr18:22898494-22898655
>chr18:22898714-22898767
>chr18:22900062-22900402
>chr18:22901626-22901701
>chr18:22901768-22901892
>chr18:22903262-22903952
>chr18:22904108-22904394
>chr18:22904566-22904614
>chr18:22904737-22904874
>chr18:22904964-22905115
>chr18:22905778-22906071
>chr18:22906130-22906397
>chr18:22906667-22906829
>chr18:22906890-22907705
>chr18:22907796-22908074
>chr18:22908311-22909067
>chr18:22909100-22909417
>chr18:22909762-22909970
>chr18:22910153-22910469
>chr18:22910532-22910658
>chr18:22911240-22911305
>chr18:22911568-22911620
>chr18:22911799-22911904
>chr18:22911989-22912052
>chr18:22912080-22912301
>chr18:22917494-22917554
>chr18:22917713-22918065
>chr18:22918217-22918540
>chr18:22918669-22918870
>chr18:22918985-22919025
>chr18:22919540-22920285
>chr18:22922450-22922769
>chr18:22923464-22923534
>chr18:22924106-22924722
>chr18:22924892-22925174
>chr18:22926117-22926466
>chr18:22926892-22926929
>chr18:22927499-22928243
>chr18:22928660-22929014
>chr18:22929464-22929584
>chr18:22930714-22931141
>chr18:22931509-22931700
>chr18:22931761-22931802
>chr18:22934508-22934763
>chr18:22934933-22935014
>chr18:22935968-22936026
>chr18:22936108-22936392
>chr18:22937048-22937426
>chr18:22937488-22938492
>chr18:22939002-22939059
>chr18:22939216-22939542
>chr18:22939666-22939715
>chr18:22940146-22941543
>chr18:22942694-22942838
>chr18:22943162-22943467
>chr18:22943845-22943937
>chr18:22944521-22944583
>chr18:22945297-22945747
>chr18:22947173-22947229
>chr18:22949325-22949379
>chr18:22950298-22950933
>chr18:22951727-22951764
>chr18:22953712-22955066
>chr18:22955545-22955885
>chr18:22955942-22956010
>chr18:22956291-22956661
>chr18:22958566-22958868
>chr18:22958955-22959079
>chr18:22959559-22959607
>chr18:22959682-22959803
>chr18:22959864-22960571
>chr18:22960618-22960830
>chr18:22961550-22961763
>chr18:22962543-22962906
>chr18:22963207-22963283
>chr18:22964045-22964260
>chr18:22964529-22964953
>chr18:22965042-22965106
>chr18:22965180-22965223
>chr18:22965870-22965998
>chr18:22966448-22966574
>chr18:22966594-22967384
>chr18:22967638-22968437
>chr18:22969964-22970210
>chr18:22971628-22971950
>chr18:22972076-22972649
>chr18:22974448-22974784
>chr18:22975405-22975539
>chr18:22975602-22975800
>chr18:22977192-22977244
>chr18:22978496-22978535
>chr18:22978765-22979366
>chr18:22979961-22980290
>chr18:22980702-22981290
>chr18:22983101-22983147
>chr18:22983774-22984200
>chr18:22984371-22984558
>chr18:22985170-22985394
>chr18:22985550-22985639
>chr18:22985979-22986023
>chr18:22987180-22987312
>chr18:22987441-22987782
>chr18:22988626-22988755
>chr18:22989640-22989971
>chr18:22990535-22990886
>chr18:22991489-22992036
>chr18:22992182-22992618
>chr18:22993998-22995050
>chr18:22995234-22995286
>chr18:22995404-22995495
>chr18:22995588-22996365
>chr18:22996673-22997146
>chr18:22997502-22997617
>chr18:22998100-22998162
>chr18:23000465-23000768
>chr18:23001286-23001460
>chr18:23001825-23001897
>chr18:23001949-23002468
>chr18:23002611-23002663
>chr18:23003746-23004707
>chr18:23004814-23005720
>chr18:23005901-23006181
>chr18:23006483-23006805
>chr18:23006963-23007712
>chr18:23007742-23008114
>chr18:23008754-23009076
>chr18:23009438-23009560
>chr18:23009652-23010069
>chr18:23010279-23010639
>chr18:23011187-23011746
>chr18:23011848-23013070
>chr18:23013697-23014696
>chr18:23014854-23015203
>chr18:23015464-23015859
>chr18:23015891-23016595
>chr18:23017067-23018397
>chr18:23018509-23018788
>chr18:23019748-23020645
>chr18:23020956-23021015
>chr18:23021135-23021427
>chr18:23022280-23022682
>chr18:23022919-23023303
>chr18:23023865-23024190
>chr18:23024960-23025291
>chr18:23026632-23026669
>chr18:23026853-23027166
>chr18:23028705-23028994
>chr18:23029198-23029483
>chr18:23029887-23030344
>chr18:23030434-23030759
>chr18:23030985-23031610
>chr18:23031680-23032053
>chr18:23032992-23033258
>chr18:23033308-23033351
>chr18:23034641-23034871
>chr18:23034956-23035530
>chr18:23035629-23037236
>chr18:23037301-23037782
>chr18:23038056-23038829
>chr18:23038869-23039037
>chr18:23039123-23039579
>chr18:23039660-23040187
>chr18:23040347-23040460
>chr18:23040636-23041076
>chr18:23041275-23041488
>chr18:23043374-23044396
>chr18:23044462-23044893
>chr18:23045014-23045088
>chr18:23045315-23045656
>chr18:23045898-23045979
>chr18:23046696-23046874
>chr18:23047306-23047626
>chr18:23047670-23048028
>chr18:23048059-23048087
>chr18:23048381-23049777
>chr18:23050531-23050683
>chr18:23050982-23051634
>chr18:23051688-23051997
>chr18:23052281-23052352
>chr18:23052580-23052624
>chr18:23053315-23053628
>chr18:23054615-23055217
>chr18:23055416-23055737
>chr18:23058216-23058620
>chr18:23059130-23059218
>chr18:23060583-23060906
>chr18:23061002-23062448
>chr18:23062554-23063119
>chr18:23063240-23063298
>chr18:23063436-23063830
>chr18:23063890-23064206
>chr18:23064647-23065549
>chr18:23065646-23065996
>chr18:23066902-23068142
>chr18:23068190-23068839
>chr18:23068962-23069001
>chr18:23069031-23069200
>chr18:23069326-23069771
>chr18:23071080-23071393
>chr18:23072340-23072456
>chr18:23072577-23072928
>chr18:23073049-23073536
>chr18:23074813-23074897
>chr18:23075009-23075309
>chr18:23075638-23076114
>chr18:23076152-23076453
>chr18:23076707-23076764
>chr18:23076958-23077264
>chr18:23078354-23078685
>chr18:23079430-23079508
>chr18:23079603-23079912
>chr18:23080025-23080350
>chr18:23080431-23080820
>chr18:23080933-23082175
>chr18:23082476-23082806
>chr18:23082959-23083039
>chr18:23083266-23083749
>chr18:23083992-23084043
>chr18:23084143-23084899
>chr18:23085526-23086542
>chr18:23086904-23087048
>chr18:23087787-23088400
>chr18:23089139-23090160
>chr18:23090331-23090665
>chr18:23091033-23091349
>chr18:23091797-23092209
>chr18:23092250-23092390
>chr18:23092521-23092966
>chr18:23093045-23093368
>chr18:23093458-23094058
>chr18:23094628-23094665
>chr18:23095381-23095743
>chr18:23095835-23096026
>chr18:23096148-23096516
>chr18:23096970-23097530
>chr18:23097577-23098530
>chr18:23098756-23098789
>chr18:23099029-23099683
>chr18:23100047-23100131
>chr18:23100409-23101085
>chr18:23101228-23101878
>chr18:23102249-23102546
>chr18:23102605-23102931
>chr18:23103875-23105091
>chr18:23105455-23105536
>chr18:23106032-23106123
>chr18:23107236-23107601
>chr18:23108372-23108429
>chr18:23108723-23109034
>chr18:23109302-23109952
>chr18:23110148-23110266
>chr18:23110684-23110987
>chr18:23111158-23111189
>chr18:23111444-23111492
>chr18:23111596-23111644
>chr18:23111788-23112299
>chr18:23112610-23112644
>chr18:23112997-23113659
>chr18:23114718-23114758
>chr18:23115549-23115765
>chr18:23115800-23115883
>chr18:23115928-23116336
>chr18:23117033-23117746
>chr18:23117878-23117985
>chr18:23118716-23119038
>chr18:23119080-23119487
>chr18:23119644-23119763
>chr18:23120009-23120412
>chr18:23120637-23120704
>chr18:23120890-23121235
>chr18:23121765-23122061
>chr18:23122848-23123654
>chr18:23123755-23123858
>chr18:23124137-23124773
>chr18:23124931-23125000
>chr18:23125087-23125403
>chr18:23125449-23126262
>chr18:23127252-23128113
>chr18:23128296-23128325
>chr18:23128648-23128933
>chr18:23129933-23130243
[truncated: 1,321,726 more chars]
