# Supplementary material for: Red: an intelligent, rapid, accurate tool for detecting repeats de-novo on the genomic scale
Source: BMC Bioinformatics. 2015 Jul 24;16:227. doi: 10.1186/s12859-015-0654-5 (PMC4513396; doi:10.1186/s12859-015-0654-5)
Supplement: Additional file 5 — Supplementary data set 4 — Red’s repeats of the Homo sapiens genome. The command “tar -xzf file” results in a directory that contains the locations of repeats found by Red in the genome of the Homo sapiens. [file 12859_2015_654_MOESM5_ESM.tar › GnmRptHg38/chr19.rpt]

>chr19:60009-78608
>chr19:78688-79416
>chr19:79463-82344
>chr19:84534-85239
>chr19:85277-85391
>chr19:85423-85633
>chr19:85784-87150
>chr19:87180-87859
>chr19:87976-88106
>chr19:88226-88280
>chr19:88567-88696
>chr19:89161-89275
>chr19:89522-89591
>chr19:90017-91221
>chr19:91676-91782
>chr19:92150-92277
>chr19:93154-93488
>chr19:93678-93852
>chr19:95212-95436
>chr19:96312-96587
>chr19:99337-99434
>chr19:99803-100005
>chr19:100929-101006
>chr19:101139-101274
>chr19:101964-102235
>chr19:103418-103908
>chr19:104191-104292
>chr19:104594-104719
>chr19:105563-105672
>chr19:105708-105913
>chr19:106007-106254
>chr19:107741-108304
>chr19:108371-108430
>chr19:110056-110291
>chr19:111681-111981
>chr19:112130-113028
>chr19:113254-119607
>chr19:119713-191807
>chr19:191813-221235
>chr19:221237-225852
>chr19:225861-246068
>chr19:246097-246499
>chr19:246575-246705
>chr19:246859-247232
>chr19:247283-247749
>chr19:247762-247840
>chr19:247946-258347
>chr19:258393-259387
>chr19:259427-260830
>chr19:261097-261143
>chr19:261226-262061
>chr19:262135-262288
>chr19:262375-264127
>chr19:264236-264351
>chr19:264666-264718
>chr19:264925-265711
>chr19:267222-267252
>chr19:267661-268003
>chr19:268889-269458
>chr19:269641-269674
>chr19:269729-271131
>chr19:271468-271791
>chr19:272235-272302
>chr19:272572-273780
>chr19:273890-274523
>chr19:274607-275094
>chr19:276793-277092
>chr19:278028-278356
>chr19:278510-279085
>chr19:281792-282016
>chr19:282325-282580
>chr19:282635-282708
>chr19:284012-286976
>chr19:287076-287406
>chr19:288441-288595
>chr19:288824-288861
>chr19:289444-289753
>chr19:291406-291699
>chr19:293029-293237
>chr19:293407-293479
>chr19:295558-295589
>chr19:297039-297694
>chr19:297924-298287
>chr19:298322-301333
>chr19:302352-304333
>chr19:304788-305119
>chr19:309532-310097
>chr19:311217-311352
>chr19:311427-311559
>chr19:311971-312177
>chr19:312350-313260
>chr19:313374-313431
>chr19:314818-315390
>chr19:316283-316591
>chr19:316689-318295
>chr19:318723-319761
>chr19:320085-320801
>chr19:321354-321676
>chr19:321873-322211
>chr19:322349-322412
>chr19:322578-322626
>chr19:322989-323551
>chr19:323732-324698
>chr19:325344-325467
>chr19:326297-326409
>chr19:328349-328778
>chr19:329607-329907
>chr19:330236-330568
>chr19:330651-330797
>chr19:331085-334168
>chr19:336598-337215
>chr19:337273-337342
>chr19:337580-338383
>chr19:338604-339228
>chr19:339274-339363
>chr19:339431-339588
>chr19:339753-339901
>chr19:340260-340296
>chr19:340390-340696
>chr19:340848-340917
>chr19:344381-344419
>chr19:344466-344604
>chr19:344846-344949
>chr19:346398-346876
>chr19:347154-347970
>chr19:348813-349143
>chr19:349185-349838
>chr19:349936-352022
>chr19:352760-352905
>chr19:353500-353867
>chr19:354455-355167
>chr19:355511-355817
>chr19:356150-356239
>chr19:356394-357379
>chr19:357856-358161
>chr19:358311-358622
>chr19:359160-359495
>chr19:359630-359689
>chr19:359719-359913
>chr19:360054-361962
>chr19:362478-362794
>chr19:362967-363984
>chr19:364047-364528
>chr19:365485-365737
>chr19:365875-366268
>chr19:368132-368180
>chr19:369619-370027
>chr19:370335-370653
>chr19:371353-371429
>chr19:372564-372632
>chr19:373280-373384
>chr19:376674-377676
>chr19:378875-378915
>chr19:379385-379705
>chr19:380453-380784
>chr19:380784-382711
>chr19:382884-382929
>chr19:383714-384009
>chr19:384866-385062
>chr19:385098-385931
>chr19:385977-386506
>chr19:386532-387638
>chr19:387791-387968
>chr19:388081-388332
>chr19:388539-388779
>chr19:389862-390024
>chr19:390904-390996
>chr19:391650-391692
>chr19:391876-391931
>chr19:392438-392528
>chr19:393287-393380
>chr19:393585-394350
>chr19:394405-396005
>chr19:396085-396383
>chr19:396494-396918
>chr19:397218-397271
>chr19:398008-398063
>chr19:398783-398845
>chr19:399267-399335
>chr19:399654-400980
>chr19:401539-401602
>chr19:402484-402899
>chr19:403435-403509
>chr19:403978-405094
>chr19:406835-406904
>chr19:408476-408529
>chr19:409208-409282
>chr19:410128-410192
>chr19:410732-411440
>chr19:413084-413433
>chr19:413809-413851
>chr19:414379-414683
>chr19:414927-414975
>chr19:415077-415661
>chr19:415795-415882
>chr19:417934-418059
>chr19:418570-418717
>chr19:419321-419370
>chr19:419572-419662
>chr19:420761-421494
>chr19:421673-421946
>chr19:423097-423721
>chr19:425742-426050
>chr19:426331-426891
>chr19:427462-428244
>chr19:428741-430322
>chr19:430417-430465
>chr19:431252-434189
>chr19:434546-434590
>chr19:437668-437769
>chr19:437841-438316
>chr19:438379-438499
>chr19:439060-439249
>chr19:439631-440076
>chr19:440145-440239
>chr19:442183-444213
>chr19:445232-446631
>chr19:447496-447895
>chr19:448305-448390
>chr19:448879-449411
>chr19:449653-449797
>chr19:450321-450375
>chr19:450497-450570
>chr19:450766-451379
>chr19:451538-451900
>chr19:452141-452628
>chr19:453283-453589
>chr19:454515-454876
>chr19:455677-455729
>chr19:456738-457309
>chr19:457934-457984
>chr19:458032-458871
>chr19:459179-459621
>chr19:460276-460328
>chr19:460383-460491
>chr19:460622-460700
>chr19:460818-460860
>chr19:460929-460987
>chr19:462043-462092
>chr19:463016-463341
>chr19:463635-463700
>chr19:464477-464659
>chr19:464840-467297
>chr19:468076-468357
>chr19:468804-469025
>chr19:469157-469723
>chr19:470202-470515
>chr19:471088-472046
>chr19:472689-474065
>chr19:475773-477187
>chr19:477237-477811
>chr19:479069-479168
>chr19:479240-479949
>chr19:480453-481604
>chr19:481800-482153
>chr19:482394-482440
>chr19:483230-483346
>chr19:484099-484509
>chr19:484641-484812
>chr19:484977-485041
>chr19:485066-485115
>chr19:486416-487055
>chr19:487455-488540
>chr19:489650-489686
>chr19:490056-490422
>chr19:490686-491286
>chr19:491576-492268
>chr19:492566-493029
>chr19:493092-493163
>chr19:493711-494140
>chr19:494563-495016
>chr19:495228-495297
>chr19:495847-496129
>chr19:496550-497195
>chr19:497216-497323
>chr19:498443-498489
>chr19:498882-498912
>chr19:499007-499263
>chr19:499386-499572
>chr19:500459-500887
>chr19:500934-501717
>chr19:502040-502183
>chr19:502296-502824
>chr19:502909-504068
>chr19:504248-504569
>chr19:504663-504719
>chr19:505025-505137
>chr19:505232-505346
>chr19:505476-506430
>chr19:509386-509712
>chr19:510071-510407
>chr19:510845-510958
>chr19:511862-512482
>chr19:513391-513431
>chr19:513538-514195
>chr19:514361-514555
>chr19:514715-514778
>chr19:514987-515052
>chr19:515152-515186
>chr19:515270-516081
>chr19:516339-516954
>chr19:517022-517076
>chr19:517219-517382
>chr19:517812-517905
>chr19:518167-518833
>chr19:520205-520909
>chr19:521104-521138
>chr19:521240-521274
>chr19:521468-521854
>chr19:522041-522653
>chr19:523156-524003
>chr19:524189-524245
>chr19:524373-524526
>chr19:524682-525216
>chr19:525716-526029
>chr19:526170-526276
>chr19:526524-526886
>chr19:527050-527689
>chr19:527815-528568
>chr19:529084-529409
>chr19:529664-529723
>chr19:529937-530254
>chr19:530486-530833
>chr19:534418-534921
>chr19:535949-536199
>chr19:537335-537964
>chr19:539549-539610
>chr19:539970-540748
>chr19:540804-540859
>chr19:542858-543305
>chr19:543557-543854
>chr19:544698-545126
>chr19:545373-546079
>chr19:546192-547122
>chr19:547409-547474
>chr19:548330-548381
>chr19:548800-548917
>chr19:549172-549369
>chr19:549944-550189
>chr19:550456-551007
>chr19:551577-552397
>chr19:552816-552972
>chr19:553114-553419
>chr19:553447-554770
>chr19:555186-555521
>chr19:555642-556046
>chr19:556293-556598
>chr19:557019-557059
>chr19:557387-557971
>chr19:558056-558676
>chr19:558781-558859
>chr19:559367-559793
>chr19:559902-560164
>chr19:560492-561188
>chr19:561355-561676
>chr19:561849-562223
>chr19:562816-563147
>chr19:563560-563858
>chr19:563952-565602
>chr19:565770-566076
>chr19:566130-566443
>chr19:567708-568061
>chr19:568321-568606
>chr19:568661-569640
>chr19:570114-570466
>chr19:570596-571042
>chr19:571761-571855
>chr19:572148-572238
>chr19:573969-574572
>chr19:575523-575636
>chr19:576107-576331
>chr19:576465-576782
>chr19:576914-576946
>chr19:577107-577234
>chr19:578739-579033
>chr19:580796-581289
>chr19:583472-583520
>chr19:583811-583860
>chr19:584444-584511
>chr19:585322-585484
>chr19:586242-586431
>chr19:587177-588092
>chr19:589749-590101
>chr19:590270-590414
>chr19:593320-593648
>chr19:594917-595239
>chr19:595413-595463
>chr19:596937-596992
>chr19:597448-597929
>chr19:598311-598912
>chr19:599453-600002
>chr19:600134-600804
>chr19:600928-601326
>chr19:602060-602452
>chr19:602609-602690
>chr19:603955-604340
>chr19:604850-604976
>chr19:605327-605777
>chr19:606080-606497
>chr19:606549-607189
>chr19:608358-608416
>chr19:608992-609026
>chr19:609475-609911
>chr19:610660-610738
>chr19:610916-611165
>chr19:611857-612170
>chr19:612391-612985
>chr19:613539-613740
>chr19:614342-614385
>chr19:614558-614655
>chr19:615208-615536
>chr19:616078-616149
>chr19:616610-616759
>chr19:619459-619503
>chr19:620707-621045
>chr19:622284-622335
>chr19:625293-625394
>chr19:625655-626005
>chr19:626135-626955
>chr19:627115-627459
>chr19:627598-628076
>chr19:628720-628986
>chr19:629672-629822
>chr19:630867-631662
>chr19:631728-632255
>chr19:632491-632661
>chr19:633833-633947
>chr19:634532-635249
>chr19:635716-636166
>chr19:636314-637009
>chr19:637038-637231
>chr19:637548-637887
>chr19:637972-638341
>chr19:640403-640451
>chr19:640529-640616
>chr19:641290-641607
>chr19:642198-642741
>chr19:643928-643969
>chr19:645067-645147
>chr19:645314-645658
>chr19:646272-646321
>chr19:648681-648874
>chr19:649593-649663
>chr19:649805-650246
>chr19:650462-650989
>chr19:651103-651323
>chr19:654363-655500
>chr19:655967-656155
>chr19:656217-656690
>chr19:659781-660084
>chr19:660639-660744
>chr19:661281-661328
>chr19:662034-662155
>chr19:664026-664347
>chr19:664627-664948
>chr19:665298-665766
>chr19:666028-666992
>chr19:667200-667586
>chr19:667925-669432
>chr19:669473-670518
>chr19:671014-671045
>chr19:671209-671608
>chr19:671872-672486
>chr19:672495-673017
>chr19:673142-673558
>chr19:674610-674888
>chr19:675596-675742
>chr19:676287-676359
>chr19:676811-676854
>chr19:677177-677241
>chr19:677409-677675
>chr19:678496-678822
>chr19:679556-679591
>chr19:679992-680067
>chr19:680642-680712
>chr19:682100-682432
>chr19:683774-685136
>chr19:685263-685321
>chr19:686043-686125
>chr19:687346-687709
>chr19:687942-687981
>chr19:688284-688470
>chr19:688604-688901
>chr19:689343-689374
>chr19:689619-690329
>chr19:690488-690620
>chr19:690696-690747
>chr19:690800-690881
>chr19:690982-691020
>chr19:691187-691834
>chr19:692082-692764
>chr19:692896-693380
>chr19:693508-694122
>chr19:694194-694552
>chr19:695909-696101
>chr19:696205-696836
>chr19:696967-697282
>chr19:697570-698205
>chr19:698413-699053
>chr19:699721-700062
>chr19:700102-700179
>chr19:700207-701589
>chr19:701642-702485
>chr19:702554-702726
>chr19:702822-703268
>chr19:703368-703434
>chr19:704770-705293
>chr19:705686-706587
>chr19:706655-707235
>chr19:707264-707303
>chr19:707406-707720
>chr19:708252-708286
>chr19:708767-708954
>chr19:708987-709116
>chr19:710357-710521
>chr19:710620-710730
>chr19:711808-711900
>chr19:712012-712338
>chr19:712387-712969
>chr19:713560-715396
>chr19:716074-716412
>chr19:716931-717337
>chr19:717397-717489
>chr19:717808-718216
>chr19:718665-718767
>chr19:720303-720630
>chr19:721202-722534
>chr19:723203-723310
>chr19:723567-723983
>chr19:724317-725186
>chr19:725270-725584
>chr19:725934-726079
>chr19:726586-726868
>chr19:727154-727314
>chr19:728518-729812
>chr19:730027-730222
>chr19:730721-731011
>chr19:731424-732207
>chr19:732409-732703
>chr19:732888-733266
>chr19:733544-733597
>chr19:733670-733999
>chr19:734232-734835
>chr19:734984-735872
>chr19:736763-737091
>chr19:737543-737726
>chr19:738090-738593
>chr19:738892-738943
>chr19:739410-739982
>chr19:740861-741149
>chr19:741319-741581
>chr19:741747-742040
>chr19:742079-742685
>chr19:744109-744430
>chr19:744577-745235
>chr19:745406-746074
>chr19:746816-746909
>chr19:748804-749156
>chr19:749546-749926
>chr19:750180-750501
>chr19:750882-751051
>chr19:752331-752626
>chr19:753358-753682
>chr19:753779-753949
>chr19:754035-754642
>chr19:754801-755072
>chr19:755645-755945
>chr19:758970-759706
>chr19:760356-760787
>chr19:761077-761460
>chr19:761916-762559
>chr19:762637-762964
>chr19:763004-763302
>chr19:764743-764828
>chr19:765123-765223
>chr19:765708-766061
>chr19:766844-767146
>chr19:767544-768501
>chr19:768805-769682
>chr19:769879-769921
>chr19:770006-770327
>chr19:770555-772898
>chr19:773099-773157
>chr19:773525-774177
>chr19:774244-775106
>chr19:775503-776586
>chr19:776923-777942
>chr19:777988-778918
>chr19:779686-780951
>chr19:781307-781918
>chr19:782125-782160
>chr19:783534-784602
>chr19:784990-785273
>chr19:785329-785596
>chr19:785751-786513
>chr19:786638-787656
>chr19:787731-787770
>chr19:788041-788692
>chr19:789136-789217
>chr19:789400-789455
>chr19:789831-791072
>chr19:791351-791630
>chr19:792142-792542
>chr19:792896-793560
>chr19:794280-794980
>chr19:796318-796710
>chr19:797516-797578
>chr19:799908-800224
>chr19:801729-801784
>chr19:807522-807570
>chr19:808993-809919
>chr19:810020-810316
>chr19:812511-812571
>chr19:813324-813412
>chr19:813828-813956
>chr19:814606-814683
>chr19:816030-817563
>chr19:817619-817682
>chr19:818093-819592
>chr19:819838-820148
>chr19:820180-820965
>chr19:821142-821226
>chr19:821646-821679
>chr19:821884-822009
>chr19:822281-822391
>chr19:822603-822642
>chr19:822836-823472
>chr19:824189-824949
>chr19:825307-825620
>chr19:825857-826295
>chr19:826391-827422
>chr19:828385-829384
>chr19:829702-830279
>chr19:830380-830585
>chr19:830629-830701
>chr19:831075-831381
>chr19:831890-831971
>chr19:832256-832530
>chr19:832655-834240
>chr19:834665-834973
>chr19:835211-835252
>chr19:835404-835527
>chr19:835880-836537
>chr19:837021-837419
>chr19:837572-838945
>chr19:839629-839882
>chr19:839943-840415
>chr19:841358-841641
>chr19:841703-843227
>chr19:844198-844548
>chr19:844793-846010
>chr19:846448-846610
>chr19:846723-847682
>chr19:848457-848614
>chr19:848649-848756
>chr19:848975-849534
>chr19:849682-849998
>chr19:850077-850112
>chr19:850477-850524
>chr19:851274-851410
>chr19:851724-852096
>chr19:852674-852711
>chr19:853407-853469
>chr19:853587-854084
>chr19:854162-854427
>chr19:854510-855293
>chr19:855379-855514
>chr19:856292-858275
>chr19:858449-858805
>chr19:860173-860504
>chr19:861105-861476
>chr19:863316-863937
>chr19:864495-865150
>chr19:865249-865291
>chr19:865408-865824
>chr19:866507-866984
>chr19:869974-870025
>chr19:870278-870561
>chr19:870737-871009
>chr19:871748-871927
>chr19:872427-872515
>chr19:872757-872809
>chr19:872912-873204
>chr19:874119-874392
>chr19:874431-874493
>chr19:874639-874872
>chr19:874907-875211
>chr19:875838-875981
>chr19:876864-876966
>chr19:877566-879946
>chr19:880318-880395
>chr19:880635-880947
>chr19:882219-882523
>chr19:884798-884892
>chr19:886791-887114
>chr19:887354-887750
>chr19:887834-888551
>chr19:888962-889214
>chr19:891592-892066
>chr19:892866-892971
>chr19:893482-893911
>chr19:894023-894466
>chr19:894649-895365
>chr19:895685-896237
>chr19:896346-896430
>chr19:897980-898613
>chr19:899318-899385
>chr19:899723-899773
>chr19:902319-903031
>chr19:903628-904068
>chr19:904549-904793
>chr19:904916-905748
>chr19:906029-906519
>chr19:906782-907122
>chr19:907504-907765
>chr19:907880-908229
>chr19:908320-908682
>chr19:909030-909101
>chr19:909513-909838
>chr19:909904-910591
>chr19:910837-911462
>chr19:911572-911626
>chr19:912039-912308
>chr19:912481-912544
>chr19:912969-913086
>chr19:913232-913284
>chr19:913758-914961
>chr19:915214-915596
>chr19:915755-916742
>chr19:920561-920621
>chr19:921034-921765
>chr19:922256-923306
>chr19:924383-924695
>chr19:925581-925648
>chr19:925955-926009
>chr19:926933-927065
>chr19:929353-929516
>chr19:929896-930828
>chr19:931009-931483
>chr19:931522-931842
>chr19:932009-932156
>chr19:932310-932555
>chr19:934730-934917
>chr19:935470-936095
>chr19:936200-937328
>chr19:937545-938151
>chr19:938845-939421
>chr19:940033-940126
>chr19:940185-940319
>chr19:941628-941785
>chr19:942583-942650
>chr19:943000-943740
>chr19:943866-944166
>chr19:944638-944844
>chr19:944902-944963
>chr19:946200-946741
>chr19:946781-947114
>chr19:947996-948048
>chr19:948492-949018
>chr19:949249-949329
>chr19:949391-949443
>chr19:949506-950412
>chr19:950802-951570
>chr19:951847-952479
>chr19:952882-952987
>chr19:953071-953116
>chr19:953153-953191
>chr19:953296-953367
>chr19:953710-954136
>chr19:955917-956004
>chr19:956736-956848
>chr19:957317-957430
>chr19:957623-958471
>chr19:958589-958902
>chr19:959266-959638
>chr19:960647-960738
>chr19:960835-960893
>chr19:961585-961912
>chr19:962504-962821
>chr19:963429-963557
>chr19:964091-964259
>chr19:964462-964551
>chr19:965259-965360
>chr19:965498-966499
>chr19:966951-967648
>chr19:967755-968383
>chr19:968750-970776
>chr19:971197-971777
>chr19:971928-971967
>chr19:972203-972262
>chr19:973088-973412
>chr19:974064-974178
>chr19:975585-975669
>chr19:976105-976573
>chr19:977765-979202
>chr19:979568-979651
>chr19:979746-980156
>chr19:980703-980850
>chr19:980892-982601
>chr19:983216-983561
>chr19:983738-983893
>chr19:985155-985514
>chr19:986306-986573
>chr19:987054-987548
>chr19:987828-988140
>chr19:991394-991876
>chr19:992680-992779
>chr19:994086-994198
>chr19:995031-995157
>chr19:996046-996084
>chr19:996840-997321
>chr19:997351-997763
>chr19:997791-998312
>chr19:999795-1000114
>chr19:1000575-1000625
>chr19:1002019-1002505
>chr19:1002972-1003050
>chr19:1003110-1003194
>chr19:1003801-1004097
>chr19:1005593-1006608
>chr19:1007470-1007558
>chr19:1008287-1008354
>chr19:1011286-1011358
>chr19:1012203-1012268
>chr19:1012646-1012698
>chr19:1012781-1012984
>chr19:1013698-1013914
>chr19:1015243-1015393
>chr19:1016194-1016287
>chr19:1017439-1017484
>chr19:1018260-1018312
>chr19:1018700-1019010
>chr19:1019489-1019549
>chr19:1020226-1020271
>chr19:1021520-1021634
>chr19:1021883-1022704
>chr19:1022870-1023711
>chr19:1023895-1024257
>chr19:1024324-1024473
>chr19:1024499-1024533
>chr19:1024554-1024980
>chr19:1025067-1025245
>chr19:1025501-1026042
>chr19:1027384-1027514
>chr19:1028134-1028172
>chr19:1028685-1028769
>chr19:1029031-1030009
>chr19:1030339-1030672
>chr19:1030985-1031051
>chr19:1031238-1032280
>chr19:1032656-1032745
>chr19:1032768-1033086
>chr19:1033227-1033529
>chr19:1033602-1035262
>chr19:1035626-1035985
>chr19:1036621-1036667
>chr19:1036822-1037649
>chr19:1037889-1037976
>chr19:1038607-1038920
>chr19:1042602-1042651
>chr19:1043648-1043727
>chr19:1043929-1044550
>chr19:1045561-1046158
>chr19:1047905-1048839
>chr19:1049441-1050860
>chr19:1052343-1052747
>chr19:1052898-1053196
>chr19:1054900-1055060
>chr19:1055484-1055804
>chr19:1055956-1056060
>chr19:1057639-1057805
>chr19:1059154-1059870
>chr19:1060000-1060015
>chr19:1060190-1060859
>chr19:1061122-1061772
>chr19:1062868-1063392
>chr19:1064675-1064817
>chr19:1065980-1066107
>chr19:1066201-1066305
>chr19:1067110-1067150
>chr19:1067710-1067759
>chr19:1068113-1068188
>chr19:1068774-1068880
>chr19:1069535-1069573
>chr19:1069823-1070767
>chr19:1071995-1072568
>chr19:1072728-1072871
>chr19:1073332-1073392
>chr19:1074514-1074592
>chr19:1074862-1074923
>chr19:1075222-1075848
>chr19:1076472-1077024
>chr19:1077246-1077338
>chr19:1077369-1077691
>chr19:1077763-1077810
>chr19:1078124-1079628
>chr19:1081263-1081339
>chr19:1082268-1082304
>chr19:1083566-1083627
>chr19:1083747-1084041
>chr19:1084761-1085641
>chr19:1086281-1086397
>chr19:1087019-1087574
>chr19:1089297-1089353
>chr19:1089839-1089890
>chr19:1090459-1090785
>chr19:1091739-1091791
>chr19:1092279-1093225
>chr19:1094396-1094560
>chr19:1095215-1095248
>chr19:1096168-1096516
>chr19:1096655-1096928
>chr19:1096946-1097009
>chr19:1097112-1098183
>chr19:1098578-1098737
>chr19:1099256-1099602
>chr19:1099630-1100134
>chr19:1100224-1101451
>chr19:1102239-1102523
>chr19:1102996-1103324
>chr19:1103348-1103645
>chr19:1107482-1107620
>chr19:1108286-1108333
>chr19:1108579-1108621
>chr19:1111170-1111238
>chr19:1111423-1111482
>chr19:1111633-1111852
>chr19:1111937-1111998
>chr19:1113954-1114057
>chr19:1114647-1115544
>chr19:1115975-1116018
>chr19:1116229-1116312
>chr19:1116354-1116401
>chr19:1118047-1118357
>chr19:1118580-1118912
>chr19:1120351-1121194
>chr19:1121979-1122091
>chr19:1122361-1122413
>chr19:1122553-1122654
>chr19:1123557-1123646
>chr19:1124354-1124458
>chr19:1125069-1126033
>chr19:1127898-1128168
>chr19:1128382-1129293
>chr19:1130374-1130820
>chr19:1131312-1131371
>chr19:1133095-1133140
>chr19:1134093-1134301
>chr19:1134445-1134540
>chr19:1134627-1135426
>chr19:1136202-1136302
>chr19:1137133-1138341
>chr19:1138622-1138871
>chr19:1139504-1140332
>chr19:1140589-1140671
>chr19:1141198-1141574
>chr19:1141685-1141926
>chr19:1142444-1142955
>chr19:1143194-1143507
>chr19:1143626-1143667
>chr19:1144526-1145601
>chr19:1148424-1149069
>chr19:1151655-1151958
>chr19:1152866-1153827
>chr19:1154538-1154571
>chr19:1154799-1154864
>chr19:1155836-1155881
>chr19:1157053-1157112
>chr19:1159471-1159662
>chr19:1159765-1159838
>chr19:1159912-1159953
>chr19:1160539-1160831
>chr19:1161046-1161600
>chr19:1161880-1161951
>chr19:1162141-1162479
>chr19:1164336-1165004
>chr19:1165572-1166261
>chr19:1166547-1166605
>chr19:1167310-1167413
>chr19:1168001-1168058
>chr19:1170613-1170676
>chr19:1171992-1172100
>chr19:1173488-1173535
>chr19:1174006-1174077
>chr19:1174533-1174580
>chr19:1174657-1174990
>chr19:1175769-1176385
>chr19:1176644-1177015
>chr19:1177040-1177352
>chr19:1177995-1178441
>chr19:1178498-1178809
>chr19:1179348-1180346
>chr19:1180564-1180693
>chr19:1180819-1181617
>chr19:1182397-1183241
>chr19:1183279-1183385
>chr19:1184186-1184523
>chr19:1184670-1184997
>chr19:1185233-1185544
>chr19:1185788-1185836
>chr19:1185948-1186294
>chr19:1186567-1187670
>chr19:1187829-1189310
>chr19:1189554-1189607
>chr19:1189792-1190090
>chr19:1190187-1191196
>chr19:1191447-1191912
>chr19:1191983-1192316
>chr19:1192627-1193018
>chr19:1193414-1194459
>chr19:1194859-1195195
>chr19:1195389-1196097
>chr19:1196682-1197009
>chr19:1197203-1197911
>chr19:1198496-1198819
>chr19:1198863-1199471
>chr19:1199977-1201117
>chr19:1201193-1203121
>chr19:1203701-1203824
>chr19:1203958-1204275
>chr19:1204731-1205026
>chr19:1207255-1207313
>chr19:1208207-1208925
>chr19:1209295-1209654
>chr19:1210601-1211255
>chr19:1212250-1213342
>chr19:1215486-1215600
>chr19:1215669-1216281
>chr19:1216337-1216858
>chr19:1217195-1217532
>chr19:1217897-1218157
>chr19:1219417-1219850
>chr19:1220010-1220087
>chr19:1221551-1221625
>chr19:1225262-1225570
>chr19:1225864-1225967
>chr19:1227037-1227073
>chr19:1227152-1227206
>chr19:1228018-1228152
>chr19:1230595-1230717
>chr19:1231784-1231885
>chr19:1232478-1232550
>chr19:1233342-1233402
>chr19:1234380-1234460
>chr19:1236039-1236073
>chr19:1236811-1236851
>chr19:1239169-1239481
>chr19:1240101-1240154
>chr19:1240659-1240996
>chr19:1241046-1241300
>chr19:1241397-1241533
>chr19:1242690-1243094
>chr19:1243237-1243678
>chr19:1244464-1244630
>chr19:1245135-1245176
>chr19:1245823-1245897
>chr19:1246412-1246620
>chr19:1246815-1247434
>chr19:1247840-1247881
>chr19:1247952-1248008
>chr19:1249593-1249704
>chr19:1251187-1251325
>chr19:1251736-1251834
>chr19:1253197-1253309
>chr19:1256193-1256512
>chr19:1256636-1256938
>chr19:1257346-1257550
>chr19:1258486-1258603
>chr19:1258717-1258836
>chr19:1260162-1260219
>chr19:1260576-1260649
>chr19:1262548-1262601
>chr19:1263610-1264346
>chr19:1265689-1265855
>chr19:1267458-1267500
>chr19:1267663-1267698
>chr19:1270475-1270750
>chr19:1273778-1273846
>chr19:1275562-1275618
>chr19:1276403-1276680
>chr19:1277418-1278093
>chr19:1278667-1278871
>chr19:1281288-1281366
>chr19:1282035-1282794
>chr19:1283615-1283658
>chr19:1284955-1285108
>chr19:1286042-1286239
>chr19:1286867-1287058
>chr19:1287878-1287952
>chr19:1292293-1292477
>chr19:1292530-1292729
>chr19:1293089-1293156
>chr19:1294378-1294478
>chr19:1294848-1294894
>chr19:1295862-1296077
>chr19:1296407-1296687
>chr19:1297796-1298080
>chr19:1298794-1299590
>chr19:1300400-1300579
>chr19:1301521-1301999
>chr19:1302298-1302414
>chr19:1303064-1303341
>chr19:1303399-1304315
>chr19:1305253-1306676
>chr19:1306789-1307394
>chr19:1307739-1308047
>chr19:1308353-1308454
>chr19:1308630-1308705
>chr19:1308865-1309324
>chr19:1309913-1310001
>chr19:1310879-1310948
>chr19:1311983-1312464
>chr19:1314514-1315382
>chr19:1316768-1316919
>chr19:1317081-1317353
>chr19:1317435-1317712
>chr19:1318012-1318514
>chr19:1319434-1320085
>chr19:1320223-1321541
>chr19:1322219-1322268
>chr19:1322640-1323039
>chr19:1323192-1323264
>chr19:1323687-1324026
>chr19:1324386-1324548
>chr19:1325795-1326188
>chr19:1326230-1327158
>chr19:1327687-1328117
>chr19:1328438-1329384
>chr19:1329686-1330448
>chr19:1330839-1331650
>chr19:1332374-1333771
>chr19:1334330-1334643
>chr19:1334820-1335416
>chr19:1335575-1335901
>chr19:1336640-1338124
>chr19:1338451-1339061
>chr19:1339417-1339891
>chr19:1339944-1339990
>chr19:1340486-1340795
>chr19:1341574-1343197
>chr19:1343288-1343384
>chr19:1343413-1344233
>chr19:1344529-1344853
>chr19:1345132-1345168
>chr19:1345236-1346768
>chr19:1346850-1348036
>chr19:1348185-1348999
>chr19:1349615-1349954
>chr19:1350088-1350789
>chr19:1350803-1350904
>chr19:1352015-1352781
>chr19:1352854-1353158
>chr19:1353264-1353521
>chr19:1353729-1354392
>chr19:1354955-1355044
>chr19:1356837-1356873
>chr19:1357877-1357935
>chr19:1358278-1358350
>chr19:1362009-1362096
>chr19:1363939-1364079
>chr19:1364830-1365121
>chr19:1367891-1368226
>chr19:1368844-1369037
>chr19:1369464-1369628
>chr19:1369797-1370240
>chr19:1371450-1371493
>chr19:1371796-1372274
>chr19:1372495-1372756
>chr19:1373808-1373884
>chr19:1374761-1375238
>chr19:1375395-1376097
>chr19:1376152-1376456
>chr19:1378577-1379014
>chr19:1379397-1379707
>chr19:1379908-1379960
>chr19:1380171-1380588
>chr19:1381056-1381361
>chr19:1381908-1382503
>chr19:1382644-1383016
>chr19:1383359-1383436
>chr19:1383562-1383634
>chr19:1384820-1385106
>chr19:1385234-1385872
>chr19:1386101-1386145
>chr19:1386283-1386418
>chr19:1386497-1386868
>chr19:1387899-1387939
>chr19:1388971-1389081
>chr19:1389111-1389490
>chr19:1389880-1390203
>chr19:1390400-1390480
>chr19:1391473-1392468
>chr19:1394531-1394728
>chr19:1394956-1395049
>chr19:1398027-1398761
>chr19:1399688-1399780
>chr19:1399983-1400330
>chr19:1401640-1401687
>chr19:1401883-1402204
>chr19:1402573-1402693
>chr19:1403000-1403330
>chr19:1403415-1404480
>chr19:1404632-1405165
>chr19:1405279-1405423
>chr19:1405446-1406530
>chr19:1407604-1407668
>chr19:1411705-1411770
>chr19:1412051-1412093
>chr19:1413660-1413725
>chr19:1413961-1414318
>chr19:1414417-1415052
>chr19:1415495-1415582
>chr19:1418971-1419058
>chr19:1419732-1420444
>chr19:1420497-1420591
>chr19:1422805-1422923
>chr19:1424065-1424114
>chr19:1424291-1424378
>chr19:1426568-1426600
>chr19:1430708-1431039
>chr19:1431104-1431665
>chr19:1432792-1432838
>chr19:1435169-1435297
>chr19:1436060-1436389
>chr19:1436954-1437294
>chr19:1437356-1437668
>chr19:1437758-1437963
>chr19:1439216-1439545
>chr19:1439595-1439695
>chr19:1441329-1441968
>chr19:1442425-1442915
>chr19:1443077-1443405
>chr19:1443582-1443901
>chr19:1444478-1444794
>chr19:1445619-1445674
>chr19:1446221-1446321
>chr19:1448265-1449005
>chr19:1449154-1449190
>chr19:1449611-1449684
>chr19:1450420-1450484
>chr19:1450985-1451048
>chr19:1451390-1451553
>chr19:1451941-1452045
>chr19:1453931-1453972
>chr19:1454392-1454963
>chr19:1457543-1457699
>chr19:1458459-1459130
>chr19:1459195-1459340
>chr19:1460061-1460168
>chr19:1461327-1461910
>chr19:1462347-1463819
>chr19:1463884-1464531
>chr19:1464616-1464941
>chr19:1464948-1465032
>chr19:1470626-1470666
>chr19:1474283-1474362
>chr19:1475395-1475722
>chr19:1476573-1477307
>chr19:1477807-1478575
>chr19:1479702-1481192
>chr19:1481265-1481304
>chr19:1483558-1483618
>chr19:1483797-1483839
>chr19:1484204-1484489
>chr19:1484527-1485187
>chr19:1485229-1486735
>chr19:1487059-1487147
>chr19:1487340-1487435
>chr19:1488504-1488883
>chr19:1489124-1489436
>chr19:1489533-1489608
>chr19:1491826-1491883
>chr19:1492113-1492632
>chr19:1492966-1493062
>chr19:1493495-1493655
>chr19:1493776-1494097
>chr19:1494391-1494450
>chr19:1494691-1494987
>chr19:1495411-1495470
>chr19:1496699-1496739
>chr19:1496819-1496964
>chr19:1497290-1497509
>chr19:1498026-1498058
>chr19:1498204-1498518
>chr19:1498624-1501222
>chr19:1501580-1503038
>chr19:1504333-1504569
>chr19:1504679-1505358
>chr19:1506633-1506734
>chr19:1506909-1506959
>chr19:1507063-1507225
>chr19:1507445-1507508
>chr19:1508283-1508332
>chr19:1508775-1509284
>chr19:1509376-1509519
>chr19:1509602-1509715
>chr19:1510299-1510369
>chr19:1510579-1510623
>chr19:1511161-1511527
>chr19:1511646-1511689
>chr19:1511968-1512024
>chr19:1512312-1512742
>chr19:1514104-1514153
>chr19:1514250-1514296
>chr19:1514488-1514802
>chr19:1515459-1515518
>chr19:1515883-1516203
>chr19:1516791-1517296
>chr19:1517398-1518232
>chr19:1518544-1518664
>chr19:1518955-1520075
>chr19:1520782-1521290
>chr19:1521326-1521394
>chr19:1522031-1522077
>chr19:1522325-1522657
>chr19:1527314-1527768
>chr19:1528449-1528864
>chr19:1529218-1529251
>chr19:1529275-1529415
>chr19:1530171-1530225
>chr19:1530281-1531455
>chr19:1531654-1531785
>chr19:1531892-1531978
>chr19:1532152-1533398
>chr19:1534240-1534896
>chr19:1535324-1535370
>chr19:1535600-1535911
>chr19:1536103-1536430
>chr19:1536601-1537220
>chr19:1537517-1538897
>chr19:1539361-1540332
>chr19:1540894-1541708
>chr19:1542208-1542661
>chr19:1543030-1544011
>chr19:1544220-1545658
>chr19:1545819-1546153
>chr19:1546482-1546771
>chr19:1546932-1547495
>chr19:1547530-1547776
>chr19:1547848-1548796
>chr19:1548887-1548988
>chr19:1549317-1550497
>chr19:1550870-1550929
>chr19:1551255-1551635
>chr19:1551993-1552160
>chr19:1552440-1552507
>chr19:1552596-1553438
>chr19:1553847-1554169
>chr19:1554891-1554960
>chr19:1555424-1555517
>chr19:1555792-1555846
>chr19:1557293-1558448
>chr19:1558986-1559570
>chr19:1560279-1560378
>chr19:1561547-1563041
>chr19:1563717-1564155
>chr19:1564207-1564543
>chr19:1565106-1565563
>chr19:1567961-1568036
>chr19:1568086-1568468
>chr19:1569230-1569545
>chr19:1569995-1570652
>chr19:1570685-1570721
>chr19:1570760-1571407
>chr19:1571468-1571561
>chr19:1571930-1572261
>chr19:1572422-1573552
>chr19:1573806-1574309
>chr19:1575117-1575490
>chr19:1575976-1576070
>chr19:1576286-1576362
>chr19:1578348-1578415
>chr19:1578904-1579180
>chr19:1579749-1580065
>chr19:1581473-1582232
>chr19:1582928-1583425
>chr19:1583575-1583728
>chr19:1583794-1584119
>chr19:1584236-1584405
>chr19:1585310-1585396
>chr19:1586202-1587680
>chr19:1587856-1587956
>chr19:1588491-1588841
>chr19:1589055-1590669
>chr19:1591079-1591161
>chr19:1592647-1592736
>chr19:1593279-1593550
>chr19:1593691-1593738
>chr19:1593969-1594308
>chr19:1594615-1595407
>chr19:1595542-1595862
>chr19:1596156-1597106
>chr19:1597152-1597317
>chr19:1598257-1598727
>chr19:1600205-1600515
>chr19:1600613-1601641
>chr19:1601876-1602170
>chr19:1602424-1602759
>chr19:1603285-1603661
>chr19:1603941-1604835
>chr19:1606579-1606877
>chr19:1607082-1607479
>chr19:1607562-1608552
>chr19:1612154-1612197
>chr19:1612530-1612839
>chr19:1613438-1613511
>chr19:1613871-1613925
>chr19:1614740-1614823
>chr19:1616180-1616499
>chr19:1616607-1616810
>chr19:1617777-1617929
>chr19:1617974-1618046
>chr19:1618485-1618608
>chr19:1619563-1619597
>chr19:1619741-1619786
>chr19:1620056-1620092
>chr19:1620324-1620370
>chr19:1621359-1621610
>chr19:1623372-1623685
>chr19:1624110-1624435
>chr19:1624856-1625146
>chr19:1626162-1626468
>chr19:1627138-1627230
>chr19:1627751-1629308
>chr19:1631245-1631569
>chr19:1633377-1633491
>chr19:1633697-1633747
>chr19:1634787-1634830
>chr19:1635376-1635529
>chr19:1636165-1636537
>chr19:1637623-1637946
>chr19:1638355-1638564
>chr19:1639050-1639336
>chr19:1640176-1640392
>chr19:1640515-1641880
>chr19:1641928-1642046
>chr19:1642112-1642340
>chr19:1642665-1642832
>chr19:1643203-1643679
>chr19:1644261-1644314
>chr19:1644793-1644856
>chr19:1646085-1646183
>chr19:1647778-1647871
>chr19:1649432-1649810
>chr19:1649911-1649951
>chr19:1650401-1650516
>chr19:1652609-1652683
>chr19:1653440-1654161
>chr19:1654492-1654661
>chr19:1654959-1655295
>chr19:1655479-1655545
>chr19:1656369-1656730
>chr19:1658084-1658129
>chr19:1658754-1658855
>chr19:1659118-1659589
>chr19:1659763-1660389
>chr19:1660514-1660611
>chr19:1660666-1660983
>chr19:1661371-1661709
>chr19:1661787-1662094
>chr19:1662188-1663865
>chr19:1664270-1665465
>chr19:1666159-1667298
>chr19:1667627-1667720
>chr19:1667839-1668612
>chr19:1668889-1669003
>chr19:1669501-1671463
>chr19:1672030-1672071
>chr19:1672577-1672897
>chr19:1674286-1674436
>chr19:1674924-1675239
>chr19:1675867-1675929
>chr19:1677372-1677666
>chr19:1678111-1678817
>chr19:1679137-1679177
>chr19:1679651-1679908
>chr19:1680017-1680106
>chr19:1680275-1680887
>chr19:1681365-1682334
>chr19:1682880-1683987
>chr19:1684025-1684065
>chr19:1684169-1684304
>chr19:1684390-1684642
>chr19:1685316-1685374
>chr19:1685437-1686652
>chr19:1687164-1687602
>chr19:1687673-1688000
>chr19:1688648-1689392
>chr19:1689406-1690447
>chr19:1690596-1690663
>chr19:1692288-1693186
>chr19:1693215-1693686
>chr19:1694169-1694505
>chr19:1694705-1695077
>chr19:1695267-1695357
>chr19:1695403-1696735
>chr19:1696899-1697222
>chr19:1697675-1698309
>chr19:1698804-1698838
>chr19:1700817-1701269
>chr19:1701861-1702215
>chr19:1702317-1703055
>chr19:1703288-1704566
>chr19:1704655-1705195
>chr19:1705273-1706212
>chr19:1706851-1707185
>chr19:1707338-1707516
>chr19:1707653-1708235
>chr19:1708514-1708846
>chr19:1709168-1709506
>chr19:1709692-1710335
>chr19:1710788-1711306
>chr19:1711516-1712849
>chr19:1713190-1714396
>chr19:1714553-1714959
>chr19:1715655-1715751
>chr19:1715881-1716199
>chr19:1716517-1716557
>chr19:1716900-1718335
>chr19:1718690-1718776
>chr19:1719314-1719612
>chr19:1719669-1719729
>chr19:1720079-1720234
>chr19:1720818-1720900
>chr19:1721003-1721056
>chr19:1721346-1721410
>chr19:1721606-1721914
>chr19:1721957-1722053
>chr19:1722113-1722415
>chr19:1722598-1723072
>chr19:1723116-1723544
>chr19:1723954-1724882
>chr19:1724923-1725410
>chr19:1726469-1726578
>chr19:1726685-1727565
>chr19:1727910-1728255
>chr19:1728910-1729102
>chr19:1729285-1729337
>chr19:1730512-1731614
>chr19:1731825-1732205
>chr19:1732258-1732560
>chr19:1733001-1733533
>chr19:1733608-1733686
>chr19:1733781-1734127
>chr19:1735085-1735209
>chr19:1735442-1735728
>chr19:1735920-1736277
>chr19:1736327-1736444
>chr19:1737286-1737397
>chr19:1737526-1738538
>chr19:1739256-1740130
>chr19:1740381-1740474
>chr19:1740571-1740720
>chr19:1740866-1741189
>chr19:1741309-1741622
>chr19:1742017-1742263
>chr19:1742438-1742744
>chr19:1743443-1743483
>chr19:1743684-1744011
>chr19:1744308-1744362
>chr19:1744510-1744771
>chr19:1744895-1744940
>chr19:1745392-1745443
>chr19:1745803-1746612
>chr19:1747099-1747193
>chr19:1747370-1747460
>chr19:1748102-1748161
>chr19:1753814-1753900
>chr19:1754083-1754134
>chr19:1754292-1754334
>chr19:1754440-1754611
>chr19:1755154-1755216
>chr19:1755486-1755538
>chr19:1756531-1756850
>chr19:1758524-1758556
>chr19:1758608-1758684
>chr19:1759450-1759545
>chr19:1759714-1759754
>chr19:1761026-1761367
>chr19:1762236-1762341
>chr19:1762868-1763574
>chr19:1763701-1763743
>chr19:1766393-1766620
>chr19:1767082-1767162
>chr19:1768038-1768107
>chr19:1768779-1769272
>chr19:1770120-1770454
>chr19:1770557-1770628
>chr19:1771341-1771386
>chr19:1771689-1772491
>chr19:1772662-1773025
>chr19:1773225-1773298
>chr19:1774306-1774410
>chr19:1775034-1775066
>chr19:1775445-1775484
>chr19:1775904-1775951
>chr19:1777012-1777083
>chr19:1777271-1777495
>chr19:1777708-1778023
>chr19:1778087-1778384
>chr19:1778719-1778922
>chr19:1779381-1779617
>chr19:1780890-1780954
>chr19:1781308-1781632
>chr19:1783831-1784061
>chr19:1784222-1784551
>chr19:1785841-1786125
>chr19:1786272-1786595
>chr19:1786972-1787118
>chr19:1787439-1788079
>chr19:1788365-1788674
>chr19:1788811-1788890
>chr19:1789258-1789290
>chr19:1790001-1790651
>chr19:1790696-1790781
>chr19:1791236-1791683
>chr19:1791853-1791894
>chr19:1792293-1793066
>chr19:1793094-1793391
>chr19:1793460-1793560
>chr19:1793719-1794206
>chr19:1794980-1795592
>chr19:1795741-1795851
>chr19:1797448-1798257
>chr19:1798450-1798775
>chr19:1798856-1799781
>chr19:1800526-1801897
>chr19:1802051-1802430
>chr19:1802648-1802706
>chr19:1803047-1803103
>chr19:1803423-1803476
>chr19:1803632-1803924
>chr19:1804204-1804839
>chr19:1804992-1805335
>chr19:1805803-1805873
>chr19:1807521-1807615
>chr19:1808520-1808592
>chr19:1808886-1809535
>chr19:1810255-1810553
>chr19:1810663-1810703
>chr19:1811653-1811722
>chr19:1812344-1812421
>chr19:1813495-1813780
>chr19:1814143-1814399
>chr19:1815070-1815110
>chr19:1815236-1815307
>chr19:1815630-1815680
>chr19:1816614-1816726
>chr19:1816853-1816886
>chr19:1818761-1818879
>chr19:1819132-1819231
>chr19:1820547-1821366
>chr19:1823381-1823453
>chr19:1824625-1825777
>chr19:1826372-1826549
>chr19:1827010-1827077
>chr19:1827619-1827695
>chr19:1829248-1829904
>chr19:1830223-1830513
>chr19:1831556-1831897
>chr19:1832538-1833252
>chr19:1834448-1834655
>chr19:1834901-1834954
>chr19:1835251-1835539
>chr19:1835688-1835888
>chr19:1836112-1836192
>chr19:1836463-1836795
>chr19:1838014-1838671
>chr19:1838830-1839318
>chr19:1839683-1839830
>chr19:1840158-1840289
>chr19:1841787-1841859
>chr19:1841926-1842210
>chr19:1842340-1842395
>chr19:1843047-1843366
>chr19:1843415-1843475
>chr19:1844251-1844294
>chr19:1845384-1845685
>chr19:1845871-1845921
>chr19:1846603-1846900
>chr19:1848361-1848414
>chr19:1849169-1849954
>chr19:1850163-1850281
>chr19:1850429-1851001
>chr19:1854114-1854183
>chr19:1855411-1855467
>chr19:1856501-1856546
>chr19:1857984-1858077
>chr19:1858999-1859093
>chr19:1859572-1859722
>chr19:1861636-1861680
>chr19:1862601-1862674
>chr19:1862859-1862962
>chr19:1863245-1863343
>chr19:1863583-1863814
>chr19:1865213-1865268
>chr19:1865879-1866831
>chr19:1867273-1867894
>chr19:1868130-1868235
>chr19:1868451-1868947
>chr19:1869191-1869481
>chr19:1869576-1870261
>chr19:1870385-1871018
>chr19:1871941-1872004
>chr19:1872130-1872437
>chr19:1873272-1873442
>chr19:1876973-1877397
>chr19:1877455-1878830
>chr19:1878874-1879113
>chr19:1879148-1880089
>chr19:1880305-1880390
>chr19:1880689-1880837
>chr19:1881220-1881793
>chr19:1883313-1883351
>chr19:1885291-1885415
>chr19:1885730-1887282
>chr19:1887667-1888025
>chr19:1888547-1890182
>chr19:1890305-1892172
>chr19:1892486-1893427
>chr19:1893551-1893906
>chr19:1894164-1894545
>chr19:1894688-1895351
>chr19:1895659-1896369
>chr19:1896425-1897589
>chr19:1897974-1899154
>chr19:1899280-1901941
>chr19:1902121-1902811
>chr19:1902883-1903132
>chr19:1903184-1903310
>chr19:1903533-1903866
>chr19:1903973-1904290
>chr19:1904765-1904908
>chr19:1906092-1906868
>chr19:1906901-1907195
>chr19:1908642-1909154
>chr19:1910466-1911784
>chr19:1914149-1914220
>chr19:1914687-1914766
>chr19:1915659-1916304
>chr19:1916359-1916780
>chr19:1917010-1917376
>chr19:1918410-1918790
>chr19:1919472-1920167
>chr19:1920715-1920762
>chr19:1921668-1921847
>chr19:1922262-1922538
>chr19:1923611-1924109
>chr19:1924284-1924347
>chr19:1925077-1925404
>chr19:1926159-1927685
>chr19:1927956-1927999
>chr19:1928185-1929075
>chr19:1929562-1929736
>chr19:1929972-1930172
>chr19:1930450-1931649
>chr19:1932121-1932533
>chr19:1932806-1932840
>chr19:1932899-1933313
>chr19:1934118-1934204
>chr19:1934342-1934963
>chr19:1935422-1935535
>chr19:1936460-1936993
>chr19:1937751-1938177
>chr19:1938358-1939281
>chr19:1939424-1940018
>chr19:1945524-1945854
>chr19:1945895-1945986
>chr19:1946254-1947058
>chr19:1947670-1947712
>chr19:1948235-1948553
>chr19:1949299-1949383
>chr19:1950101-1950443
>chr19:1951113-1951430
>chr19:1951653-1951981
>chr19:1952327-1952591
>chr19:1952976-1953024
>chr19:1955270-1955324
>chr19:1956373-1956532
>chr19:1958419-1958921
>chr19:1959520-1959928
>chr19:1960612-1960906
>chr19:1962001-1962352
>chr19:1962396-1962685
>chr19:1963101-1964315
>chr19:1964494-1964548
>chr19:1964589-1965391
>chr19:1965527-1966098
>chr19:1966324-1966419
>chr19:1966637-1966701
>chr19:1966850-1967025
>chr19:1967647-1968389
>chr19:1971758-1972074
>chr19:1972423-1973512
>chr19:1973781-1974243
>chr19:1974414-1974456
>chr19:1975746-1976067
>chr19:1976724-1977051
>chr19:1977479-1977774
>chr19:1977962-1978086
>chr19:1978523-1978569
>chr19:1978746-1978812
>chr19:1979408-1979477
>chr19:1980543-1980588
>chr19:1982093-1982351
>chr19:1982375-1982703
>chr19:1982819-1983520
>chr19:1983594-1984225
>chr19:1984469-1984607
>chr19:1984707-1984960
>chr19:1985563-1985619
>chr19:1986976-1987084
>chr19:1988538-1989380
>chr19:1991915-1992939
>chr19:1993706-1994782
>chr19:1994896-1997197
>chr19:1997290-1997325
>chr19:1997804-1997929
>chr19:1998038-1998100
>chr19:1999365-2000006
>chr19:2000913-2001520
>chr19:2001734-2002361
>chr19:2002591-2002912
>chr19:2003067-2005127
>chr19:2005315-2006136
>chr19:2006386-2006546
>chr19:2006623-2007319
>chr19:2007401-2007871
>chr19:2008021-2008302
>chr19:2008317-2008874
>chr19:2008999-2009500
>chr19:2009560-2010193
>chr19:2010632-2010990
>chr19:2011400-2011520
>chr19:2011706-2011774
>chr19:2011849-2012479
>chr19:2013359-2013441
>chr19:2014108-2014276
>chr19:2014372-2014592
>chr19:2014873-2014984
>chr19:2015136-2015294
>chr19:2015438-2015638
>chr19:2015711-2016182
>chr19:2016691-2017350
>chr19:2017441-2018154
>chr19:2018317-2019402
>chr19:2019878-2020775
>chr19:2020900-2021520
>chr19:2022083-2022898
>chr19:2023205-2023675
>chr19:2023736-2024406
>chr19:2024484-2024559
>chr19:2024739-2026425
>chr19:2026497-2026869
>chr19:2027116-2027534
>chr19:2027601-2028352
>chr19:2028657-2028701
>chr19:2029024-2030442
>chr19:2030551-2030854
>chr19:2031005-2031662
>chr19:2031720-2032044
>chr19:2033049-2033202
>chr19:2033658-2033761
>chr19:2034306-2034628
>chr19:2034804-2034848
>chr19:2035850-2037292
>chr19:2037701-2037740
>chr19:2038997-2039105
>chr19:2039418-2039458
>chr19:2039889-2040002
>chr19:2040885-2040943
>chr19:2041663-2041812
>chr19:2042869-2042904
>chr19:2043706-2044056
>chr19:2044192-2044245
>chr19:2044370-2044450
>chr19:2045609-2045668
>chr19:2046562-2046611
>chr19:2046676-2046750
>chr19:2046949-2047096
>chr19:2047180-2047458
>chr19:2048170-2048269
>chr19:2048534-2048592
>chr19:2049746-2049976
>chr19:2050867-2050955
>chr19:2052183-2052304
>chr19:2052677-2053943
>chr19:2054175-2054721
>chr19:2054859-2055043
>chr19:2055164-2055474
>chr19:2055886-2055931
>chr19:2056143-2056211
>chr19:2056558-2056909
>chr19:2057114-2057531
>chr19:2058111-2058180
>chr19:2058808-2059240
>chr19:2059813-2059932
>chr19:2060000-2060071
>chr19:2060223-2060547
>chr19:2060823-2060932
>chr19:2062845-2064003
>chr19:2064035-2064074
>chr19:2064125-2064407
>chr19:2065553-2066279
>chr19:2066345-2067612
>chr19:2067739-2068029
>chr19:2068157-2068416
>chr19:2068508-2069062
>chr19:2069109-2069803
>chr19:2070088-2070575
>chr19:2070690-2070961
>chr19:2071887-2072475
>chr19:2072632-2072815
>chr19:2072980-2073063
>chr19:2073729-2074443
>chr19:2074518-2075526
>chr19:2075839-2076464
>chr19:2077118-2077435
>chr19:2077783-2078140
>chr19:2078585-2078627
>chr19:2078756-2079051
>chr19:2080256-2080301
>chr19:2080380-2080657
>chr19:2080856-2081189
>chr19:2081225-2081907
>chr19:2082185-2082384
>chr19:2082822-2083167
>chr19:2083933-2084074
>chr19:2084171-2084505
>chr19:2084579-2085026
>chr19:2085680-2086666
>chr19:2086764-2087167
>chr19:2087311-2087663
>chr19:2088097-2088202
>chr19:2088292-2088939
>chr19:2089399-2089603
>chr19:2089699-2089930
>chr19:2090427-2090617
>chr19:2090670-2090967
>chr19:2091349-2092027
>chr19:2092127-2092400
>chr19:2092473-2092802
>chr19:2093161-2093334
>chr19:2093517-2093652
>chr19:2094032-2094330
>chr19:2094876-2095226
>chr19:2095728-2096050
>chr19:2097580-2097639
>chr19:2099170-2099232
>chr19:2099473-2099513
>chr19:2100736-2100806
>chr19:2102306-2103114
>chr19:2104252-2104559
>chr19:2104679-2104979
>chr19:2105213-2105736
>chr19:2105834-2106104
>chr19:2106180-2106657
>chr19:2106818-2107276
>chr19:2107428-2107760
>chr19:2108372-2108459
>chr19:2112429-2112623
>chr19:2113101-2113171
>chr19:2113342-2113606
>chr19:2114117-2114204
>chr19:2115303-2115396
>chr19:2117871-2118200
>chr19:2119215-2119923
>chr19:2124563-2125145
>chr19:2125292-2125670
>chr19:2125875-2126189
>chr19:2126366-2126695
>chr19:2126994-2127109
>chr19:2127492-2127829
>chr19:2128441-2129074
>chr19:2129538-2129662
>chr19:2131248-2131931
>chr19:2133510-2135576
>chr19:2137318-2137708
>chr19:2138370-2138454
>chr19:2138773-2139105
>chr19:2139911-2139990
>chr19:2140471-2140657
>chr19:2140748-2141066
>chr19:2141432-2141861
>chr19:2141910-2142455
>chr19:2142728-2144113
>chr19:2144624-2144978
>chr19:2146314-2146633
>chr19:2146866-2146942
>chr19:2147058-2148197
>chr19:2149258-2149567
>chr19:2150723-2150788
>chr19:2152254-2152951
>chr19:2153074-2153699
>chr19:2153855-2154797
>chr19:2154897-2155567
>chr19:2155727-2156089
>chr19:2156304-2157835
>chr19:2158052-2160176
>chr19:2160241-2160553
>chr19:2160848-2160884
>chr19:2161147-2161482
>chr19:2161656-2161882
>chr19:2162028-2162707
>chr19:2162822-2163480
>chr19:2163998-2164155
>chr19:2165436-2165489
>chr19:2165768-2166718
>chr19:2167710-2168035
>chr19:2168157-2168346
>chr19:2168618-2168921
>chr19:2169504-2169679
>chr19:2169818-2170174
>chr19:2170974-2171174
>chr19:2172165-2172821
>chr19:2172880-2173099
>chr19:2173983-2174136
>chr19:2174398-2175887
>chr19:2177318-2177609
>chr19:2177702-2178861
>chr19:2179473-2179872
>chr19:2181708-2181809
>chr19:2181940-2182573
>chr19:2183173-2183450
>chr19:2183634-2183945
>chr19:2185037-2185206
>chr19:2185499-2185825
>chr19:2186924-2186972
>chr19:2187633-2188027
>chr19:2188288-2188361
>chr19:2188474-2188501
>chr19:2188550-2188591
>chr19:2190496-2190588
>chr19:2192164-2192882
>chr19:2194149-2194481
>chr19:2195114-2195163
>chr19:2196297-2196635
>chr19:2198132-2198177
>chr19:2198946-2199064
>chr19:2200584-2201444
>chr19:2201782-2201909
>chr19:2202888-2203410
>chr19:2204066-2204377
>chr19:2204962-2205301
>chr19:2205439-2205502
>chr19:2205682-2206556
>chr19:2206879-2206994
>chr19:2209069-2209307
>chr19:2212113-2212149
>chr19:2212205-2212505
>chr19:2212615-2212800
>chr19:2213643-2213783
>chr19:2214531-2214605
>chr19:2214938-2215146
>chr19:2215179-2215279
>chr19:2218359-2219316
>chr19:2219565-2219642
>chr19:2220867-2221211
>chr19:2221731-2221801
>chr19:2222615-2222878
>chr19:2223952-2224129
>chr19:2224448-2224710
>chr19:2225978-2226048
>chr19:2227521-2227586
>chr19:2228473-2228523
>chr19:2229989-2230025
>chr19:2231152-2231236
>chr19:2233062-2233143
>chr19:2233507-2233767
>chr19:2233893-2234001
>chr19:2234426-2235070
>chr19:2236024-2236077
>chr19:2237175-2237609
>chr19:2238015-2238427
>chr19:2239054-2239398
>chr19:2242097-2242248
>chr19:2242281-2242453
>chr19:2242519-2242596
>chr19:2244945-2245187
>chr19:2245291-2245346
>chr19:2249359-2249507
>chr19:2254575-2254948
>chr19:2255757-2255823
>chr19:2256606-2257068
>chr19:2257372-2257686
>chr19:2257788-2258185
>chr19:2258334-2258713
>chr19:2258963-2260316
>chr19:2260484-2260671
>chr19:2260774-2261383
>chr19:2262065-2262722
>chr19:2262851-2263665
>chr19:2263895-2264562
>chr19:2264718-2265724
>chr19:2265753-2266369
>chr19:2266920-2267134
>chr19:2267238-2267579
>chr19:2267613-2267764
>chr19:2267924-2268013
>chr19:2268124-2268395
>chr19:2270869-2270934
>chr19:2271947-2272024
>chr19:2272155-2272473
>chr19:2274514-2274577
>chr19:2274687-2274967
>chr19:2276728-2277048
>chr19:2277181-2278588
>chr19:2279213-2279675
>chr19:2279750-2280658
>chr19:2280754-2280846
>chr19:2281102-2281799
>chr19:2282425-2282494
>chr19:2282958-2283131
>chr19:2283408-2284249
>chr19:2284282-2284981
>chr19:2285186-2285572
>chr19:2286513-2286609
>chr19:2287063-2287167
>chr19:2287207-2287289
>chr19:2287753-2287786
>chr19:2291921-2292431
>chr19:2292463-2292790
>chr19:2293058-2293708
>chr19:2293763-2294062
>chr19:2294369-2294402
>chr19:2294591-2294654
>chr19:2295163-2295266
>chr19:2295412-2295764
>chr19:2296279-2297126
>chr19:2297178-2298844
>chr19:2299404-2300335
>chr19:2300891-2301027
>chr19:2301145-2301287
>chr19:2301361-2301419
>chr19:2301596-2302392
>chr19:2303063-2303178
>chr19:2303930-2303967
>chr19:2304110-2304291
>chr19:2304701-2305066
>chr19:2306175-2306214
>chr19:2308136-2308276
>chr19:2308703-2309032
>chr19:2309305-2309644
>chr19:2310138-2310228
>chr19:2310769-2311392
>chr19:2311434-2312490
>chr19:2313352-2313766
>chr19:2313941-2314279
>chr19:2314405-2315053
>chr19:2315237-2315720
>chr19:2316446-2316615
>chr19:2316956-2317367
>chr19:2317496-2317548
>chr19:2318185-2318448
>chr19:2318701-2318993
>chr19:2320382-2320945
>chr19:2322020-2322071
>chr19:2322246-2322622
>chr19:2322731-2323018
>chr19:2323355-2323804
>chr19:2324741-2324902
>chr19:2325228-2325343
>chr19:2326305-2326777
>chr19:2327229-2327688
>chr19:2327931-2327962
>chr19:2327991-2328300
>chr19:2329099-2329166
>chr19:2330114-2330418
>chr19:2331096-2331179
>chr19:2331861-2331912
>chr19:2332880-2333381
>chr19:2333749-2333843
>chr19:2335216-2335395
>chr19:2335592-2335789
>chr19:2336193-2336558
>chr19:2336587-2336778
>chr19:2336981-2337096
>chr19:2338060-2338129
>chr19:2338954-2339009
>chr19:2339446-2339524
>chr19:2341062-2341112
>chr19:2341811-2341962
>chr19:2342371-2342691
>chr19:2344072-2344330
>chr19:2345352-2345444
>chr19:2345505-2345762
>chr19:2345926-2346050
>chr19:2346379-2346706
>chr19:2347096-2350531
>chr19:2351795-2351887
>chr19:2354017-2354062
>chr19:2355042-2355203
>chr19:2355505-2355794
>chr19:2356748-2356972
>chr19:2357001-2358186
>chr19:2359339-2360001
>chr19:2360132-2360244
>chr19:2361129-2361391
>chr19:2362915-2362959
>chr19:2363778-2363880
>chr19:2364037-2364224
>chr19:2364421-2364553
>chr19:2364672-2365004
>chr19:2365059-2365093
>chr19:2365596-2365650
>chr19:2365683-2366043
>chr19:2366151-2366369
>chr19:2366431-2366899
>chr19:2366938-2366991
>chr19:2367241-2367276
>chr19:2367376-2368063
>chr19:2368762-2369253
>chr19:2369416-2370639
>chr19:2370694-2371000
>chr19:2371403-2371736
>chr19:2371956-2372182
>chr19:2372784-2373143
>chr19:2373198-2373815
>chr19:2374289-2374612
>chr19:2376080-2376134
>chr19:2376182-2376262
>chr19:2376452-2376765
>chr19:2377313-2378230
>chr19:2378300-2379074
>chr19:2379171-2379503
>chr19:2379601-2380109
>chr19:2380168-2380825
>chr19:2381347-2381390
>chr19:2381801-2382434
>chr19:2382563-2383900
>chr19:2384368-2385086
>chr19:2385152-2385234
>chr19:2385586-2386593
>chr19:2386708-2387770
>chr19:2387889-2387932
>chr19:2388094-2388477
>chr19:2388506-2388931
>chr19:2389069-2389672
>chr19:2390231-2390548
>chr19:2390570-2391316
>chr19:2391362-2391432
>chr19:2391491-2391620
>chr19:2391735-2394418
>chr19:2394996-2396032
>chr19:2396913-2397449
>chr19:2397533-2397582
>chr19:2397636-2398677
>chr19:2399292-2399613
>chr19:2399669-2400192
>chr19:2400240-2400589
>chr19:2400688-2401295
>chr19:2401593-2401920
>chr19:2402105-2402977
>chr19:2403564-2404193
>chr19:2404326-2404583
>chr19:2404655-2404964
>chr19:2405651-2406712
>chr19:2406794-2407190
>chr19:2407251-2408227
>chr19:2408685-2409040
>chr19:2409130-2409513
>chr19:2409700-2409761
>chr19:2410650-2410706
>chr19:2411008-2411855
>chr19:2412108-2412429
>chr19:2412904-2413221
>chr19:2414232-2414909
>chr19:2414947-2415253
>chr19:2416081-2416250
>chr19:2416360-2416460
>chr19:2416954-2417666
>chr19:2418218-2420461
>chr19:2420611-2420704
>chr19:2420885-2421215
>chr19:2421268-2421755
>chr19:2422330-2423096
>chr19:2423451-2423503
>chr19:2423699-2423786
>chr19:2424358-2424458
>chr19:2424703-2424770
>chr19:2426776-2426821
>chr19:2432779-2433832
>chr19:2434904-2434996
>chr19:2435387-2436426
>chr19:2437220-2437289
>chr19:2437511-2437938
>chr19:2439022-2439216
>chr19:2439407-2439486
>chr19:2439721-2440046
>chr19:2440181-2440881
>chr19:2441723-2441883
>chr19:2442197-2442745
>chr19:2443115-2443299
>chr19:2445131-2445226
>chr19:2445490-2445918
>chr19:2445965-2446311
>chr19:2446856-2447202
>chr19:2448566-2449238
>chr19:2449443-2450148
>chr19:2450406-2451262
>chr19:2452281-2452745
>chr19:2453454-2453507
>chr19:2454006-2454377
>chr19:2454510-2454573
>chr19:2456959-2456998
>chr19:2457188-2458402
>chr19:2458535-2459134
>chr19:2459240-2459647
>chr19:2459720-2460038
>chr19:2460375-2461309
>chr19:2461442-2461789
>chr19:2462574-2462905
>chr19:2463519-2464302
>chr19:2464393-2464572
>chr19:2464741-2465569
>chr19:2465747-2466723
>chr19:2466824-2467283
>chr19:2467377-2467779
>chr19:2467832-2468234
>chr19:2468266-2468620
>chr19:2468854-2469165
>chr19:2469874-2471218
>chr19:2471302-2472430
>chr19:2472511-2472823
>chr19:2473200-2474362
>chr19:2474423-2474584
>chr19:2477734-2477776
>chr19:2479092-2479165
>chr19:2479244-2479390
>chr19:2479697-2479989
>chr19:2480187-2480238
>chr19:2480311-2480605
>chr19:2480658-2481241
>chr19:2481975-2482663
>chr19:2482775-2483265
>chr19:2483341-2483673
>chr19:2483918-2484176
>chr19:2484442-2484479
>chr19:2484966-2485538
>chr19:2485734-2486258
>chr19:2486479-2487109
>chr19:2487545-2487692
>chr19:2488021-2488091
>chr19:2489208-2489305
>chr19:2490103-2490745
>chr19:2491168-2491211
>chr19:2491934-2492587
>chr19:2493006-2493078
>chr19:2493317-2493667
>chr19:2494340-2494384
>chr19:2495164-2495199
>chr19:2495879-2495924
>chr19:2496362-2496934
>chr19:2497532-2498392
>chr19:2498642-2498999
>chr19:2499598-2499917
>chr19:2500488-2500798
>chr19:2501248-2501573
>chr19:2502072-2502115
>chr19:2502161-2502463
>chr19:2502644-2503085
>chr19:2503149-2503459
>chr19:2504452-2505554
>chr19:2505762-2506148
>chr19:2506207-2507002
>chr19:2507512-2509268
>chr19:2509312-2509355
>chr19:2509498-2509940
>chr19:2510047-2510975
>chr19:2511837-2511912
>chr19:2512462-2512545
>chr19:2512683-2512721
>chr19:2512820-2512877
>chr19:2513916-2514232
>chr19:2514950-2515008
>chr19:2515299-2515856
>chr19:2515926-2516552
>chr19:2517186-2517810
>chr19:2518785-2519594
>chr19:2519667-2519818
>chr19:2519891-2520234
>chr19:2520437-2520503
>chr19:2520967-2521504
>chr19:2521608-2521903
>chr19:2522115-2522191
>chr19:2522485-2522790
>chr19:2522875-2523525
>chr19:2524412-2524636
>chr19:2524717-2524757
>chr19:2525194-2525285
>chr19:2525614-2525683
>chr19:2525815-2527177
>chr19:2527698-2527790
>chr19:2527985-2528499
>chr19:2528713-2528904
>chr19:2529196-2529526
>chr19:2530124-2530748
>chr19:2531017-2531364
>chr19:2531525-2531781
>chr19:2531863-2532185
>chr19:2532300-2532416
>chr19:2532520-2532694
>chr19:2532758-2532984
>chr19:2533000-2533055
>chr19:2533153-2533391
>chr19:2533638-2533805
>chr19:2534607-2534707
>chr19:2534756-2534823
>chr19:2534962-2535524
>chr19:2535787-2536454
>chr19:2536876-2537535
>chr19:2537825-2538114
>chr19:2538347-2538651
>chr19:2538757-2539163
>chr19:2539328-2539611
>chr19:2539828-2540433
>chr19:2541185-2541330
>chr19:2541374-2541939
>chr19:2542100-2542473
>chr19:2542865-2543498
>chr19:2544396-2544692
>chr19:2544749-2544825
>chr19:2545208-2545290
>chr19:2545357-2545999
>chr19:2546264-2546327
>chr19:2547332-2547364
>chr19:2547568-2547672
>chr19:2548174-2548830
>chr19:2549293-2549588
>chr19:2550212-2550634
>chr19:2550734-2550801
>chr19:2551472-2551986
>chr19:2552014-2552984
>chr19:2553048-2553079
>chr19:2553381-2554871
>chr19:2557002-2557391
>chr19:2557841-2558145
>chr19:2558226-2558538
>chr19:2558669-2559213
>chr19:2559336-2559816
>chr19:2560657-2560991
>chr19:2561224-2561348
>chr19:2561587-2561919
>chr19:2562173-2562448
>chr19:2562541-2562626
>chr19:2562768-2563250
>chr19:2563342-2563385
>chr19:2563511-2563786
>chr19:2564243-2564807
>chr19:2564901-2565061
>chr19:2565227-2565542
>chr19:2565869-2566223
>chr19:2566366-2566421
>chr19:2566783-2567222
>chr19:2567346-2567626
>chr19:2568016-2569159
>chr19:2569253-2569579
>chr19:2569674-2569880
>chr19:2570123-2570281
>chr19:2570355-2570396
>chr19:2570797-2571104
>chr19:2571563-2572916
>chr19:2572957-2573328
>chr19:2573516-2573864
>chr19:2574241-2574602
>chr19:2575002-2575375
>chr19:2575460-2576146
>chr19:2576401-2576993
>chr19:2577549-2578139
>chr19:2578182-2578233
>chr19:2578664-2578777
>chr19:2579754-2579942
>chr19:2580300-2581068
>chr19:2581217-2581351
>chr19:2582322-2582393
>chr19:2582464-2583107
>chr19:2583523-2583595
>chr19:2584140-2584277
>chr19:2584306-2585160
>chr19:2585643-2586071
>chr19:2586696-2587090
>chr19:2587682-2588018
>chr19:2588893-2589373
>chr19:2589398-2589522
>chr19:2589755-2590156
>chr19:2590372-2590974
>chr19:2591026-2591078
>chr19:2591729-2591793
>chr19:2592433-2593094
>chr19:2593458-2593774
>chr19:2594078-2594505
>chr19:2594833-2595780
>chr19:2596084-2596695
>chr19:2596955-2597944
>chr19:2598262-2598732
>chr19:2599648-2600158
>chr19:2600285-2600360
>chr19:2600476-2600777
>chr19:2600965-2601216
>chr19:2601616-2601968
>chr19:2602051-2602421
>chr19:2602861-2603409
>chr19:2603832-2604150
>chr19:2604214-2604719
>chr19:2604974-2605867
>chr19:2606101-2606756
>chr19:2606931-2607613
>chr19:2608908-2608982
>chr19:2609026-2609359
>chr19:2609633-2609668
>chr19:2610138-2610765
>chr19:2611546-2612321
>chr19:2612715-2612980
>chr19:2613477-2613561
>chr19:2613657-2613785
>chr19:2614429-2614583
>chr19:2615140-2615271
>chr19:2615444-2615786
>chr19:2616134-2616795
>chr19:2617142-2617241
>chr19:2617328-2617407
>chr19:2617697-2618004
>chr19:2618194-2618721
>chr19:2619270-2619317
>chr19:2619576-2619869
>chr19:2619913-2620276
>chr19:2620688-2620856
>chr19:2621234-2621779
>chr19:2622077-2622381
>chr19:2622500-2622839
>chr19:2623125-2623313
>chr19:2623393-2623883
>chr19:2623946-2624009
>chr19:2624089-2624581
>chr19:2625075-2625513
>chr19:2625621-2625703
>chr19:2625752-2626134
>chr19:2626328-2626370
>chr19:2626575-2626616
>chr19:2626810-2626922
>chr19:2627219-2627308
>chr19:2627364-2627510
>chr19:2628473-2628547
>chr19:2628577-2628705
>chr19:2629108-2629152
>chr19:2630288-2630390
>chr19:2631230-2631272
>chr19:2631504-2631792
>chr19:2632157-2632530
>chr19:2632620-2632808
>chr19:2633467-2633557
>chr19:2633810-2633892
>chr19:2633977-2634100
>chr19:2634249-2634342
>chr19:2635077-2635233
>chr19:2635570-2636037
>chr19:2636481-2636522
>chr19:2637706-2638590
>chr19:2638676-2638773
>chr19:2638949-2639261
>chr19:2639654-2640308
>chr19:2640593-2640928
>chr19:2641566-2641971
>chr19:2642356-2642801
>chr19:2643178-2643669
>chr19:2643895-2644435
>chr19:2644482-2644590
>chr19:2644712-2644931
>chr19:2645093-2645566
>chr19:2645689-2645758
>chr19:2646404-2646739
>chr19:2647538-2648385
>chr19:2648438-2648535
>chr19:2648861-2649226
>chr19:2649385-2649695
>chr19:2649809-2650020
>chr19:2650173-2650454
>chr19:2651170-2652196
>chr19:2652303-2652719
>chr19:2652792-2653146
>chr19:2653609-2653699
>chr19:2654364-2654511
>chr19:2654601-2654658
>chr19:2654812-2655252
>chr19:2655342-2656711
>chr19:2657054-2657434
>chr19:2657561-2657745
>chr19:2657778-2658193
>chr19:2658855-2658920
>chr19:2658966-2659815
>chr19:2660482-2661730
>chr19:2661972-2662421
>chr19:2662540-2662688
>chr19:2662773-2662814
>chr19:2662933-2663555
>chr19:2664820-2664869
>chr19:2665319-2665379
>chr19:2665839-2666614
>chr19:2667037-2667351
>chr19:2667486-2668045
>chr19:2668168-2668253
>chr19:2668907-2668954
>chr19:2669205-2669562
>chr19:2669681-2670042
>chr19:2670674-2670823
>chr19:2670941-2671184
>chr19:2671755-2672790
>chr19:2672968-2673319
>chr19:2673409-2673760
>chr19:2673895-2674341
>chr19:2674414-2674749
>chr19:2675749-2675855
>chr19:2675901-2675936
>chr19:2675972-2676090
>chr19:2676119-2676162
>chr19:2676443-2676733
>chr19:2677373-2677416
>chr19:2677600-2677638
>chr19:2677730-2677882
>chr19:2678281-2678373
>chr19:2679018-2679399
>chr19:2680020-2680898
>chr19:2681098-2681544
>chr19:2681781-2682236
>chr19:2682382-2682782
>chr19:2682950-2683432
>chr19:2684033-2684438
>chr19:2684701-2685628
>chr19:2686159-2686460
>chr19:2686715-2688301
>chr19:2688696-2689228
>chr19:2689367-2689654
>chr19:2690072-2690422
>chr19:2690587-2690898
>chr19:2691146-2691199
>chr19:2691278-2691894
>chr19:2691924-2692113
>chr19:2692350-2693528
>chr19:2693624-2693699
>chr19:2694408-2694496
>chr19:2694639-2694694
>chr19:2694771-2694916
>chr19:2694952-2695127
>chr19:2695619-2695664
>chr19:2695858-2696466
>chr19:2696691-2697131
>chr19:2697668-2698618
>chr19:2699142-2699454
>chr19:2699675-2699786
>chr19:2700075-2700467
>chr19:2700522-2700596
>chr19:2701695-2701754
>chr19:2702326-2702442
>chr19:2702796-2702906
>chr19:2703297-2703741
>chr19:2703944-2704613
>chr19:2704675-2705716
>chr19:2705768-2706718
>chr19:2706868-2707195
>chr19:2707241-2708229
>chr19:2708505-2708661
>chr19:2708901-2709460
>chr19:2709543-2709852
>chr19:2709927-2710534
>chr19:2710767-2711083
>chr19:2711514-2711583
>chr19:2711818-2711965
>chr19:2712018-2712810
>chr19:2712993-2714508
>chr19:2714663-2714862
>chr19:2715412-2715525
>chr19:2715619-2715721
>chr19:2718503-2719126
>chr19:2719410-2719487
>chr19:2719541-2719611
>chr19:2719740-2719779
>chr19:2720901-2720953
>chr19:2721357-2721483
>chr19:2721894-2721943
>chr19:2724153-2724252
>chr19:2724359-2725801
>chr19:2725871-2726180
>chr19:2726311-2726409
>chr19:2726666-2726808
>chr19:2726860-2726904
>chr19:2727221-2727271
>chr19:2728219-2728523
>chr19:2728758-2728902
>chr19:2729355-2729953
>chr19:2730228-2730274
>chr19:2731839-2731880
>chr19:2733643-2733947
>chr19:2734384-2734555
>chr19:2734604-2734683
>chr19:2736631-2736664
>chr19:2737403-2737754
>chr19:2737789-2738232
>chr19:2738627-2739157
>chr19:2740504-2740567
>chr19:2740594-2741062
>chr19:2741374-2742071
>chr19:2742215-2742560
>chr19:2742850-2742981
>chr19:2743629-2743803
>chr19:2744044-2744821
>chr19:2744892-2745646
>chr19:2745897-2746464
>chr19:2746537-2746853
>chr19:2747128-2747460
>chr19:2747777-2748069
>chr19:2748131-2748956
>chr19:2749468-2750614
>chr19:2750772-2750929
>chr19:2751651-2752248
>chr19:2752364-2752978
>chr19:2753590-2753905
>chr19:2754108-2754372
>chr19:2756339-2756450
>chr19:2757086-2757139
>chr19:2758088-2758174
>chr19:2758244-2758550
>chr19:2758691-2759005
>chr19:2759050-2759198
>chr19:2759669-2760026
>chr19:2760199-2760564
>chr19:2761125-2761184
>chr19:2761681-2761998
>chr19:2762079-2762183
>chr19:2764376-2764982
>chr19:2765877-2766234
>chr19:2766388-2766785
>chr19:2767028-2767069
>chr19:2767495-2767571
>chr19:2768804-2768856
>chr19:2769428-2769543
>chr19:2769764-2770068
>chr19:2770789-2770904
>chr19:2771141-2771434
>chr19:2771512-2771553
>chr19:2771885-2771987
>chr19:2772537-2772588
>chr19:2772685-2774025
>chr19:2774699-2774784
>chr19:2774846-2774885
>chr19:2775604-2775790
>chr19:2776509-2777555
>chr19:2777727-2778047
>chr19:2778686-2778847
>chr19:2779791-2779895
>chr19:2779954-2780121
>chr19:2780760-2781086
>chr19:2781856-2782091
>chr19:2782266-2782331
>chr19:2782759-2782799
>chr19:2784231-2784571
>chr19:2784781-2785077
>chr19:2786252-2787206
>chr19:2787744-2787850
>chr19:2788485-2789063
>chr19:2789114-2789236
>chr19:2789735-2790063
>chr19:2792192-2792472
>chr19:2792573-2793222
>chr19:2793313-2793826
>chr19:2793984-2794297
>chr19:2794558-2794654
>chr19:2794938-2795263
>chr19:2795595-2795691
>chr19:2795936-2795967
>chr19:2798005-2798336
>chr19:2799042-2799331
>chr19:2800161-2800483
>chr19:2801587-2801923
>chr19:2802220-2802585
>chr19:2803338-2803407
>chr19:2805820-2806007
>chr19:2808423-2808513
>chr19:2808914-2809017
>chr19:2810567-2810637
>chr19:2810963-2811013
>chr19:2811729-2811896
>chr19:2811992-2812060
>chr19:2814806-2815088
>chr19:2815613-2815792
>chr19:2816485-2816576
>chr19:2817011-2817394
>chr19:2817514-2819621
>chr19:2820506-2820618
>chr19:2820680-2820959
>chr19:2821074-2821357
>chr19:2821442-2821490
>chr19:2821577-2821986
>chr19:2822020-2822426
>chr19:2822610-2822891
>chr19:2823351-2823457
>chr19:2823514-2824090
>chr19:2824216-2824514
>chr19:2824771-2825720
>chr19:2825878-2826511
>chr19:2826658-2826962
>chr19:2827648-2828180
>chr19:2828329-2828979
>chr19:2829044-2830416
>chr19:2830473-2831280
>chr19:2831321-2832229
>chr19:2832697-2833433
>chr19:2834341-2834577
>chr19:2834621-2834757
>chr19:2834977-2835611
>chr19:2835759-2836384
>chr19:2836992-2837614
>chr19:2837681-2838014
>chr19:2838332-2838635
>chr19:2838881-2839527
>chr19:2839746-2840793
>chr19:2842734-2843059
>chr19:2843148-2843417
>chr19:2843849-2844538
>chr19:2844959-2845738
>chr19:2847260-2847813
>chr19:2848137-2848748
>chr19:2849487-2849794
>chr19:2850588-2850693
>chr19:2850985-2851303
>chr19:2851865-2852180
>chr19:2852749-2852873
>chr19:2853043-2853177
>chr19:2853313-2853343
>chr19:2853398-2853467
>chr19:2853660-2853787
>chr19:2855282-2855534
>chr19:2855613-2855889
>chr19:2856071-2856531
>chr19:2857616-2858199
>chr19:2859677-2859730
>chr19:2860549-2861221
>chr19:2861992-2862315
>chr19:2863005-2863339
>chr19:2863445-2863843
>chr19:2864316-2864758
>chr19:2864995-2865824
>chr19:2866276-2866633
>chr19:2868395-2869025
>chr19:2869356-2869673
>chr19:2870179-2871251
>chr19:2871525-2873152
>chr19:2873678-2874287
>chr19:2874452-2874791
>chr19:2875184-2875513
>chr19:2875610-2876010
>chr19:2876304-2876731
>chr19:2876897-2877223
>chr19:2877469-2877515
>chr19:2877616-2877692
>chr19:2878358-2878692
>chr19:2879322-2880080
>chr19:2880478-2880790
>chr19:2880839-2881590
>chr19:2881818-2882451
>chr19:2882498-2882860
>chr19:2883256-2883344
>chr19:2883479-2883778
>chr19:2883919-2884102
>chr19:2884134-2884171
>chr19:2884254-2884364
>chr19:2884553-2884879
>chr19:2885555-2885815
>chr19:2885996-2886343
>chr19:2886771-2887095
>chr19:2888468-2888631
>chr19:2889333-2889943
>chr19:2890347-2890664
>chr19:2890811-2890908
>chr19:2891426-2891732
>chr19:2892018-2892379
>chr19:2892536-2892864
>chr19:2893271-2893766
>chr19:2893949-2894054
>chr19:2894196-2894820
>chr19:2895495-2895793
>chr19:2896076-2896417
>chr19:2896951-2897028
>chr19:2897161-2897660
>chr19:2898238-2899463
>chr19:2899491-2899822
>chr19:2900003-2900332
>chr19:2901407-2901820
>chr19:2901885-2902156
>chr19:2903219-2903532
>chr19:2903724-2904172
>chr19:2904318-2904832
>chr19:2905157-2905473
>chr19:2905525-2905788
>chr19:2906082-2906354
>chr19:2907731-2908017
>chr19:2908431-2908705
>chr19:2908890-2908959
>chr19:2909070-2909845
>chr19:2909924-2910095
>chr19:2910433-2911015
>chr19:2911079-2911691
>chr19:2911838-2912009
>chr19:2912161-2912208
>chr19:2912621-2913338
>chr19:2913518-2913952
>chr19:2914021-2914062
>chr19:2914228-2914622
>chr19:2914851-2915011
>chr19:2915523-2915630
>chr19:2916379-2916744
>chr19:2917524-2917577
>chr19:2917688-2917744
>chr19:2917856-2917922
>chr19:2918019-2918154
>chr19:2918582-2918949
>chr19:2919612-2919932
>chr19:2920416-2920757
>chr19:2921190-2921805
>chr19:2922575-2922884
>chr19:2924208-2924313
>chr19:2924609-2925214
>chr19:2925319-2925348
>chr19:2925569-2925930
>chr19:2927464-2928385
>chr19:2928413-2928844
>chr19:2928873-2930752
>chr19:2931189-2931571
>chr19:2931907-2932400
>chr19:2932482-2933094
>chr19:2933772-2933842
>chr19:2934053-2934092
>chr19:2934190-2934350
>chr19:2935015-2935634
>chr19:2935746-2936457
>chr19:2936889-2937517
>chr19:2937681-2938058
>chr19:2938645-2938974
>chr19:2939024-2939330
>chr19:2939660-2940669
>chr19:2940855-2941526
>chr19:2942046-2942511
>chr19:2942815-2943084
>chr19:2943274-2943322
>chr19:2943655-2944014
>chr19:2945523-2945823
>chr19:2946062-2946314
>chr19:2946672-2946984
>chr19:2947226-2947342
>chr19:2947557-2947886
>chr19:2948252-2948909
>chr19:2949248-2949305
>chr19:2951249-2951761
>chr19:2952071-2952446
>chr19:2952517-2953020
>chr19:2953458-2953743
>chr19:2953849-2954933
>chr19:2955055-2955385
>chr19:2955459-2956109
>chr19:2956192-2956457
>chr19:2956654-2957018
>chr19:2957188-2957946
>chr19:2958299-2958705
>chr19:2959175-2959805
>chr19:2959902-2960085
>chr19:2960194-2961179
>chr19:2961328-2962150
>chr19:2962545-2963145
>chr19:2963207-2963342
>chr19:2963516-2963821
>chr19:2963971-2964629
>chr19:2964695-2964923
>chr19:2964997-2965101
>chr19:2965149-2965512
>chr19:2965763-2967767
>chr19:2967814-2968139
>chr19:2968319-2969092
>chr19:2969129-2969316
>chr19:2969338-2969407
>chr19:2969496-2970213
>chr19:2970321-2972005
>chr19:2972128-2972215
>chr19:2972309-2973254
>chr19:2973449-2973512
>chr19:2973643-2974268
>chr19:2974708-2976064
>chr19:2976224-2976540
>chr19:2978464-2978762
>chr19:2978964-2979587
>chr19:2979651-2980017
>chr19:2980450-2980745
>chr19:2980761-2981449
>chr19:2981688-2981967
>chr19:2982248-2982670
>chr19:2983504-2983555
>chr19:2983594-2983721
>chr19:2984497-2984791
>chr19:2984967-2985263
>chr19:2985391-2985725
>chr19:2985787-2986724
>chr19:2986877-2986936
>chr19:2987306-2987342
>chr19:2988306-2988606
>chr19:2990110-2991466
>chr19:2992016-2992823
>chr19:2992900-2993220
>chr19:2993847-2993961
>chr19:2994138-2994804
>chr19:2995304-2995964
>chr19:2996593-2996714
>chr19:2997041-2997336
>chr19:2998074-2998715
>chr19:2999032-2999301
>chr19:2999356-3000403
>chr19:3000843-3002195
>chr19:3002541-3002993
>chr19:3003208-3003264
>chr19:3003313-3003658
>chr19:3003717-3004009
>chr19:3004360-3004638
>chr19:3004693-3004726
>chr19:3006768-3007549
>chr19:3007799-3008304
>chr19:3008427-3008859
>chr19:3009248-3009279
>chr19:3009873-3010386
>chr19:3010638-3010725
>chr19:3010808-3010839
>chr19:3011244-3011899
>chr19:3011963-3012519
>chr19:3013957-3014240
>chr19:3015924-3016234
>chr19:3016259-3016634
>chr19:3016774-3017745
>chr19:3018149-3019192
>chr19:3019878-3019951
>chr19:3019992-3020268
>chr19:3020351-3020419
>chr19:3020804-3022590
>chr19:3022768-3022872
>chr19:3023043-3023335
>chr19:3023608-3024497
>chr19:3024691-3024854
>chr19:3024953-3025023
>chr19:3026157-3026453
>chr19:3026567-3026720
>chr19:3028473-3028578
>chr19:3029217-3029404
>chr19:3029800-3030103
>chr19:3030637-3030975
>chr19:3031284-3031323
>chr19:3031459-3031637
>chr19:3031727-3031810
>chr19:3031905-3032545
>chr19:3032646-3032682
>chr19:3032929-3033623
>chr19:3033739-3033872
>chr19:3034196-3034489
>chr19:3036357-3036408
>chr19:3036997-3037320
>chr19:3037825-3038505
>chr19:3038615-3039231
>chr19:3039354-3039429
>chr19:3040336-3040844
>chr19:3040988-3041332
>chr19:3041518-3041578
>chr19:3042116-3042391
>chr19:3042960-3043472
>chr19:3043527-3044201
>chr19:3044443-3044782
>chr19:3044932-3045249
>chr19:3045526-3045937
>chr19:3046546-3046596
>chr19:3046832-3047191
>chr19:3047264-3047332
>chr19:3047832-3048264
>chr19:3048324-3048430
>chr19:3048503-3049248
>chr19:3049395-3049434
>chr19:3049567-3050230
>chr19:3050291-3050614
>chr19:3050726-3051047
>chr19:3051187-3051261
>chr19:3051561-3051766
>chr19:3051815-3051958
>chr19:3052053-3052186
>chr19:3052347-3052812
>chr19:3053980-3054104
>chr19:3055330-3055371
>chr19:3056244-3056307
>chr19:3056358-3056451
>chr19:3056766-3056864
>chr19:3057882-3058027
>chr19:3058339-3058402
>chr19:3059205-3059583
>chr19:3060293-3060634
>chr19:3060884-3060994
>chr19:3062065-3062125
>chr19:3062299-3062467
>chr19:3062649-3062738
>chr19:3062930-3062999
>chr19:3063181-3063272
>chr19:3063545-3064205
>chr19:3064508-3065691
>chr19:3066236-3066598
>chr19:3066784-3067202
>chr19:3067242-3067543
>chr19:3067649-3067719
>chr19:3068601-3068932
>chr19:3069054-3069674
>chr19:3069719-3070277
>chr19:3070438-3070547
>chr19:3070744-3071953
>chr19:3072082-3072775
>chr19:3073200-3073237
>chr19:3073517-3074103
>chr19:3074274-3074337
>chr19:3074663-3075266
>chr19:3075353-3075406
>chr19:3075486-3075687
>chr19:3075766-3075982
>chr19:3076363-3076513
>chr19:3076611-3076658
>chr19:3076977-3077289
>chr19:3077326-3078104
>chr19:3078162-3078352
>chr19:3078607-3079616
>chr19:3079679-3080264
>chr19:3080758-3081536
>chr19:3081737-3082434
>chr19:3082679-3083857
>chr19:3083978-3084858
>chr19:3085375-3086689
>chr19:3086772-3087755
>chr19:3087869-3088469
>chr19:3088664-3089103
>chr19:3089265-3089566
>chr19:3089711-3089830
>chr19:3089877-3090692
>chr19:3090893-3091301
>chr19:3091369-3092555
>chr19:3092740-3093090
>chr19:3093274-3093919
>chr19:3094503-3094651
>chr19:3097013-3097065
>chr19:3097482-3097538
>chr19:3097820-3097910
>chr19:3099675-3099709
>chr19:3100199-3100322
>chr19:3101806-3102158
>chr19:3103181-3104121
>chr19:3104691-3104741
>chr19:3105337-3105418
>chr19:3106677-3106798
>chr19:3106945-3107261
>chr19:3108861-3108923
>chr19:3110760-3111096
>chr19:3111151-3111231
>chr19:3111415-3111506
>chr19:3114018-3114083
>chr19:3115149-3115404
>chr19:3115686-3116219
>chr19:3116448-3116525
>chr19:3116888-3117047
>chr19:3117336-3117685
>chr19:3118152-3118197
>chr19:3120217-3120351
>chr19:3120594-3120697
>chr19:3120944-3121002
>chr19:3124393-3124785
>chr19:3124960-3125242
>chr19:3125469-3126081
>chr19:3126593-3127580
>chr19:3127921-3128460
>chr19:3128530-3129895
>chr19:3130033-3130664
>chr19:3130849-3131170
>chr19:3131436-3131500
>chr19:3131582-3132443
>chr19:3132553-3132885
>chr19:3134156-3135069
>chr19:3135362-3135484
>chr19:3135543-3135946
>chr19:3136740-3136787
>chr19:3137077-3137131
>chr19:3137353-3138279
>chr19:3138601-3139250
>chr19:3139301-3140125
>chr19:3140185-3140271
>chr19:3140490-3140529
>chr19:3140645-3140778
>chr19:3141171-3141797
>chr19:3142555-3142932
>chr19:3143153-3143215
>chr19:3143376-3143727
>chr19:3143833-3144146
>chr19:3144490-3145488
>chr19:3145541-3145873
>chr19:3146293-3146353
>chr19:3146697-3147010
>chr19:3147212-3147941
>chr19:3148064-3148434
>chr19:3148782-3149454
>chr19:3150308-3150369
>chr19:3151852-3151930
>chr19:3152556-3152588
>chr19:3153000-3153196
>chr19:3153284-3154773
>chr19:3155367-3155496
>chr19:3155605-3155656
>chr19:3156160-3157331
>chr19:3157368-3157447
>chr19:3158132-3158442
>chr19:3158597-3158936
>chr19:3158991-3159664
>chr19:3160030-3160121
>chr19:3160184-3160350
>chr19:3160539-3161356
>chr19:3161781-3162404
>chr19:3164187-3164781
>chr19:3164850-3165066
>chr19:3165147-3165519
>chr19:3165993-3166628
>chr19:3166799-3167545
>chr19:3167788-3168014
>chr19:3168441-3169204
>chr19:3169226-3169419
>chr19:3169626-3170145
>chr19:3170328-3170972
>chr19:3171249-3171539
>chr19:3172496-3174339
>chr19:3174363-3176078
>chr19:3176188-3176419
>chr19:3176511-3176576
>chr19:3176798-3177170
>chr19:3177625-3178285
>chr19:3178547-3178613
>chr19:3181228-3182043
>chr19:3182199-3183792
>chr19:3183869-3184004
>chr19:3184191-3184292
>chr19:3184337-3184433
>chr19:3184539-3184937
>chr19:3185024-3185090
>chr19:3185147-3185209
>chr19:3187604-3187733
>chr19:3190110-3190156
>chr19:3190234-3190354
>chr19:3191900-3192213
>chr19:3192345-3192419
>chr19:3192875-3192972
>chr19:3193048-3193263
>chr19:3193950-3193998
>chr19:3194137-3194374
>chr19:3194735-3195168
>chr19:3195235-3195828
>chr19:3196556-3196617
>chr19:3197381-3197942
>chr19:3198219-3198537
>chr19:3198615-3198662
>chr19:3199685-3200001
>chr19:3200142-3200609
>chr19:3200697-3200796
>chr19:3201947-3202027
>chr19:3202656-3202751
>chr19:3203038-3203315
>chr19:3203919-3203994
>chr19:3205843-3205930
>chr19:3206023-3206111
>chr19:3206486-3207124
>chr19:3207573-3207631
>chr19:3208168-3208249
>chr19:3208433-3208563
>chr19:3208776-3208836
>chr19:3210680-3210842
>chr19:3211500-3211547
>chr19:3211760-3212380
>chr19:3212586-3213203
>chr19:3213274-3213877
>chr19:3214139-3214929
>chr19:3215247-3216072
>chr19:3216122-3216826
>chr19:3216956-3217106
>chr19:3217148-3218068
>chr19:3218071-3218382
>chr19:3218851-3219553
>chr19:3219921-3220672
>chr19:3221040-3221420
>chr19:3221713-3222732
>chr19:3222875-3222996
>chr19:3223221-3223710
>chr19:3224001-3224319
>chr19:3224609-3224672
>chr19:3225000-3225491
>chr19:3225742-3225789
>chr19:3226119-3226181
>chr19:3226238-3226310
>chr19:3226815-3226889
>chr19:3227246-3227318
>chr19:3229238-3229294
>chr19:3229625-3229701
>chr19:3230070-3230128
>chr19:3230200-3230292
>chr19:3230526-3230672
>chr19:3231417-3231711
>chr19:3231738-3232048
>chr19:3232268-3232546
>chr19:3232674-3233303
>chr19:3233586-3233710
>chr19:3234285-3234529
>chr19:3234776-3234891
>chr19:3235047-3235118
>chr19:3235272-3235933
>chr19:3236374-3236429
>chr19:3236694-3238294
>chr19:3238411-3239590
>chr19:3239664-3239715
>chr19:3239891-3239934
>chr19:3240028-3240633
>chr19:3241058-3241388
>chr19:3241545-3241594
>chr19:3241767-3242078
>chr19:3242244-3243593
>chr19:3243670-3243776
>chr19:3243859-3244015
>chr19:3244344-3245434
>chr19:3246075-3246796
>chr19:3247122-3247564
>chr19:3247753-3248412
>chr19:3248468-3248586
>chr19:3248691-3248725
>chr19:3248774-3249077
>chr19:3249449-3249655
>chr19:3249881-3249941
>chr19:3250169-3250843
>chr19:3251223-3251260
>chr19:3251344-3251554
>chr19:3251664-3251983
>chr19:3252047-3252339
>chr19:3252816-3253006
>chr19:3253217-3253266
>chr19:3253389-3253498
>chr19:3254329-3255066
>chr19:3255185-3255474
>chr19:3255780-3256080
>chr19:3256271-3256419
>chr19:3256529-3257099
>chr19:3257123-3257251
>chr19:3257275-3257363
>chr19:3257437-3258912
>chr19:3259267-3259418
>chr19:3259722-3259850
>chr19:3259963-3261847
>chr19:3262008-3262413
>chr19:3262659-3263986
>chr19:3264136-3264250
>chr19:3264378-3266206
>chr19:3266350-3266461
>chr19:3267022-3267133
>chr19:3267935-3268308
>chr19:3268384-3268427
>chr19:3269171-3269496
>chr19:3269741-3269952
>chr19:3270284-3270364
>chr19:3271181-3271271
>chr19:3272079-3272409
>chr19:3273739-3273812
>chr19:3274869-3274998
>chr19:3275438-3275478
>chr19:3276020-3276349
>chr19:3276477-3276590
>chr19:3277169-3277620
>chr19:3278118-3278178
>chr19:3278330-3278456
>chr19:3278675-3278824
>chr19:3279226-3279331
>chr19:3279703-3280007
>chr19:3280304-3280593
>chr19:3282750-3283167
>chr19:3283314-3283661
>chr19:3283824-3284155
>chr19:3286046-3286225
>chr19:3286491-3287127
>chr19:3287213-3287783
>chr19:3288231-3288840
>chr19:3289272-3289720
>chr19:3290498-3291829
>chr19:3291868-3292586
>chr19:3292636-3292910
>chr19:3294647-3294689
>chr19:3295128-3295242
>chr19:3296409-3296492
>chr19:3297229-3297560
>chr19:3297624-3297914
>chr19:3297999-3299375
>chr19:3299428-3300010
>chr19:3300108-3301668
>chr19:3301756-3301806
>chr19:3301973-3302597
>chr19:3302825-3302860
>chr19:3303046-3303478
>chr19:3303813-3304494
>chr19:3304772-3305063
>chr19:3305454-3305777
>chr19:3305982-3306495
>chr19:3306636-3306677
>chr19:3306969-3307286
>chr19:3307716-3308043
>chr19:3308408-3308614
>chr19:3309038-3309388
>chr19:3309675-3309877
>chr19:3309921-3311293
>chr19:3311757-3311800
>chr19:3311889-3312570
>chr19:3313751-3314077
>chr19:3314138-3314229
>chr19:3314500-3314610
>chr19:3315185-3315327
>chr19:3316421-3316712
>chr19:3316822-3316960
>chr19:3317527-3318168
>chr19:3318478-3318841
>chr19:3318907-3319640
>chr19:3320071-3320223
>chr19:3320640-3320677
>chr19:3320792-3320835
>chr19:3321294-3321347
>chr19:3322284-3323171
>chr19:3323553-3323667
>chr19:3323886-3324371
>chr19:3324522-3324843
>chr19:3325176-3325495
>chr19:3325649-3326963
>chr19:3327259-3328271
>chr19:3328482-3328619
>chr19:3328814-3329786
>chr19:3329844-3330264
>chr19:3330502-3331272
>chr19:3331326-3331442
>chr19:3331499-3331992
>chr19:3332158-3333752
>chr19:3333828-3333897
>chr19:3333937-3334241
>chr19:3334367-3334759
>chr19:3334864-3335243
>chr19:3336085-3336152
>chr19:3337739-3337812
>chr19:3337842-3338012
>chr19:3338099-3338587
>chr19:3338946-3338989
>chr19:3339133-3339766
>chr19:3339892-3340125
>chr19:3340232-3340274
>chr19:3340774-3340847
>chr19:3340880-3341455
>chr19:3341845-3342195
>chr19:3342606-3343632
>chr19:3343789-3343902
>chr19:3344619-3345006
>chr19:3345044-3345164
>chr19:3345388-3346044
>chr19:3346109-3346207
>chr19:3347483-3347941
>chr19:3348309-3348363
>chr19:3348526-3349296
>chr19:3349427-3350304
>chr19:3350482-3350536
>chr19:3350593-3351552
>chr19:3351867-3351933
>chr19:3352046-3352388
>chr19:3352444-3353414
>chr19:3353736-3354857
>chr19:3355184-3355674
>chr19:3355922-3356852
>chr19:3357516-3357564
>chr19:3357735-3357771
>chr19:3358133-3358181
>chr19:3359251-3359301
>chr19:3359347-3359621
>chr19:3362035-3362140
>chr19:3362698-3362739
>chr19:3363211-3363621
>chr19:3363757-3363908
>chr19:3364625-3364775
>chr19:3365137-3365171
>chr19:3365565-3365619
>chr19:3365887-3365952
>chr19:3366311-3366572
>chr19:3367347-3367382
>chr19:3367456-3367501
>chr19:3368739-3369430
>chr19:3369725-3369761
>chr19:3370197-3370246
>chr19:3370343-3370404
>chr19:3370473-3370765
>chr19:3371318-3371530
>chr19:3371841-3372325
>chr19:3372837-3373151
>chr19:3373345-3373542
>chr19:3373819-3373867
>chr19:3375075-3375172
>chr19:3376189-3377389
>chr19:3377587-3378384
>chr19:3378590-3378628
>chr19:3379044-3380968
>chr19:3381104-3381416
>chr19:3383086-3383125
>chr19:3383308-3383404
>chr19:3383903-3383938
>chr19:3384057-3384691
>chr19:3385006-3385364
>chr19:3385531-3385993
>chr19:3386100-3386674
>chr19:3387213-3387617
>chr19:3387850-3387908
>chr19:3388419-3389016
>chr19:3389138-3389184
>chr19:3389292-3389406
>chr19:3389662-3390051
>chr19:3390176-3390295
>chr19:3390744-3391852
>chr19:3392064-3392401
>chr19:3392720-3392763
>chr19:3392841-3393227
>chr19:3393524-3394123
>chr19:3394192-3394485
>chr19:3394737-3394773
>chr19:3394821-3394948
>chr19:3395071-3396036
>chr19:3396181-3396499
>chr19:3396675-3396980
>chr19:3397170-3397277
>chr19:3397906-3398020
>chr19:3398366-3398500
>chr19:3399132-3399235
>chr19:3399293-3400021
>chr19:3400101-3400876
>chr19:3400954-3401364
>chr19:3401710-3402477
>chr19:3402773-3402914
>chr19:3403075-3403109
>chr19:3403560-3403628
>chr19:3403986-3404052
>chr19:3404500-3404629
>chr19:3405569-3406529
>chr19:3406888-3407731
>chr19:3407871-3407927
>chr19:3408430-3409094
>chr19:3409960-3410255
>chr19:3410411-3410597
>chr19:3411007-3411654
>chr19:3412068-3412563
>chr19:3413016-3413257
>chr19:3413638-3413899
>chr19:3414204-3414661
>chr19:3414804-3415408
>chr19:3415882-3416184
>chr19:3416506-3417290
>chr19:3417598-3417971
>chr19:3418074-3418405
>chr19:3418560-3419282
>chr19:3419369-3419807
>chr19:3419948-3421033
>chr19:3421796-3422739
>chr19:3422940-3423236
>chr19:3423352-3423409
>chr19:3423892-3423947
>chr19:3423978-3424723
>chr19:3425261-3425322
>chr19:3425426-3426389
>chr19:3426621-3426733
>chr19:3426916-3427229
>chr19:3427315-3428493
>chr19:3428995-3429238
>chr19:3429247-3429605
>chr19:3430158-3431804
>chr19:3432661-3433272
>chr19:3433826-3433888
>chr19:3434522-3434597
>chr19:3434719-3434761
>chr19:3435771-3436779
>chr19:3436829-3436948
>chr19:3437082-3437385
>chr19:3437514-3438004
>chr19:3438424-3438741
>chr19:3439013-3439650
>chr19:3439702-3439993
>chr19:3440426-3441113
>chr19:3441642-3441729
>chr19:3441827-3441922
>chr19:3442317-3442692
>chr19:3442973-3443084
>chr19:3443124-3443659
>chr19:3444807-3444998
>chr19:3445084-3445310
>chr19:3445527-3445633
>chr19:3445968-3446081
>chr19:3446349-3446501
>chr19:3446739-3447324
>chr19:3447873-3448405
>chr19:3449470-3450682
>chr19:3450970-3451635
>chr19:3451830-3452272
>chr19:3452939-3453276
>chr19:3454965-3455040
>chr19:3455315-3455552
>chr19:3455639-3455834
>chr19:3456647-3456704
>chr19:3458481-3458706
>chr19:3459604-3459701
>chr19:3460370-3460433
>chr19:3460494-3462416
>chr19:3466206-3466257
>chr19:3467508-3467612
>chr19:3467747-3467827
>chr19:3468840-3468895
>chr19:3469098-3469196
>chr19:3469271-3469330
>chr19:3469858-3469943
>chr19:3470222-3470333
>chr19:3470495-3470737
>chr19:3470965-3471151
>chr19:3471342-3471816
>chr19:3471961-3471995
>chr19:3472556-3473161
>chr19:3473197-3474078
>chr19:3474909-3475004
>chr19:3475186-3475266
>chr19:3475358-3475938
>chr19:3476062-3476210
>chr19:3476458-3476516
>chr19:3476680-3477896
>chr19:3478025-3478070
>chr19:3478756-3478814
>chr19:3479747-3479832
>chr19:3479941-3480055
>chr19:3480625-3480661
>chr19:3480709-3480749
>chr19:3480898-3481488
>chr19:3483666-3484023
>chr19:3484124-3484413
>chr19:3484519-3485074
>chr19:3485100-3485249
>chr19:3485286-3485642
>chr19:3485732-3485858
>chr19:3485933-3487222
>chr19:3487575-3488145
>chr19:3488511-3490083
>chr19:3490750-3490846
>chr19:3491011-3491194
>chr19:3491873-3492030
>chr19:3492666-3492710
>chr19:3493182-3493630
>chr19:3493947-3493992
>chr19:3494441-3494527
>chr19:3494999-3495516
>chr19:3495627-3495939
>chr19:3495970-3496317
>chr19:3497045-3497153
>chr19:3497622-3497931
>chr19:3497995-3498187
>chr19:3498237-3498963
>chr19:3499006-3499186
>chr19:3499482-3499802
>chr19:3499891-3499956
>chr19:3501284-3501973
>chr19:3501991-3502485
>chr19:3502525-3502998
>chr19:3503406-3503877
>chr19:3503966-3504909
>chr19:3505000-3505770
>chr19:3506142-3506199
>chr19:3508037-3508145
>chr19:3508185-3508498
>chr19:3509648-3509756
>chr19:3510120-3510455
>chr19:3511416-3511575
>chr19:3513405-3513451
>chr19:3514234-3514290
>chr19:3514416-3514510
>chr19:3515478-3515794
>chr19:3515844-3515877
>chr19:3517067-3517729
>chr19:3517873-3518345
>chr19:3518715-3518876
>chr19:3519731-3519767
>chr19:3521357-3522098
>chr19:3522679-3522722
>chr19:3523464-3523557
>chr19:3524672-3524759
>chr19:3525412-3525747
>chr19:3527358-3527488
>chr19:3527526-3527562
>chr19:3528588-3530711
>chr19:3531383-3531459
>chr19:3533937-3534225
>chr19:3534273-3534358
>chr19:3534718-3534764
>chr19:3535925-3536128
>chr19:3537954-3538085
>chr19:3538211-3538322
>chr19:3538363-3538616
>chr19:3539863-3541655
>chr19:3541803-3542149
>chr19:3542448-3542972
>chr19:3544268-3544360
>chr19:3545042-3545095
>chr19:3545325-3545596
>chr19:3546791-3547146
>chr19:3547588-3547658
>chr19:3549433-3549943
>chr19:3550262-3550853
>chr19:3551231-3551300
>chr19:3551791-3551878
>chr19:3552166-3552784
>chr19:3552843-3552885
>chr19:3553344-3554507
>chr19:3555077-3555402
>chr19:3558416-3559448
>chr19:3559509-3560011
>chr19:3560077-3560524
>chr19:3560820-3562297
>chr19:3562566-3563606
>chr19:3564502-3565325
>chr19:3565526-3565839
>chr19:3566093-3566293
>chr19:3566492-3567302
>chr19:3567395-3568772
>chr19:3568846-3568997
>chr19:3569134-3569956
>chr19:3570149-3570565
>chr19:3570936-3571025
>chr19:3571068-3571390
>chr19:3571442-3571546
>chr19:3571799-3572141
>chr19:3572891-3572935
>chr19:3574723-3575021
>chr19:3575665-3575980
>chr19:3577161-3577197
>chr19:3579505-3579699
>chr19:3579769-3580277
>chr19:3580333-3580402
>chr19:3580571-3582314
>chr19:3582492-3583377
>chr19:3583656-3584954
>chr19:3584999-3585314
>chr19:3585651-3585709
>chr19:3587262-3588308
>chr19:3588542-3588970
>chr19:3590200-3590270
>chr19:3590545-3590933
>chr19:3591085-3591160
>chr19:3593548-3593663
>chr19:3593739-3593779
>chr19:3593851-3594496
>chr19:3594925-3595402
>chr19:3596024-3596335
>chr19:3596426-3597985
>chr19:3598230-3599082
>chr19:3599126-3599769
>chr19:3600819-3601070
>chr19:3601243-3602260
>chr19:3602453-3603057
>chr19:3603699-3603818
>chr19:3605427-3605663
>chr19:3605801-3605951
>chr19:3608409-3608509
>chr19:3608754-3608862
>chr19:3609178-3609243
>chr19:3609294-3609356
>chr19:3609404-3609479
>chr19:3611059-3611155
>chr19:3613225-3613274
>chr19:3615039-3615148
>chr19:3616276-3617311
>chr19:3618127-3618172
>chr19:3618960-3619057
>chr19:3619351-3619404
>chr19:3620547-3620704
>chr19:3622080-3622391
>chr19:3622632-3622716
>chr19:3622949-3623539
>chr19:3623877-3623938
>chr19:3624236-3624287
>chr19:3624405-3624437
>chr19:3624616-3624669
>chr19:3624895-3625192
>chr19:3625446-3625757
>chr19:3627422-3627459
>chr19:3627730-3628397
>chr19:3628655-3628974
>chr19:3629073-3629218
>chr19:3629453-3630146
>chr19:3631940-3631981
>chr19:3633207-3633358
>chr19:3633840-3633965
>chr19:3635258-3636172
>chr19:3637461-3637530
>chr19:3637703-3637847
>chr19:3639327-3639692
>chr19:3639725-3639778
>chr19:3640239-3641299
>chr19:3641409-3641468
>chr19:3643577-3643701
>chr19:3644238-3644297
>chr19:3645227-3645309
>chr19:3646866-3647337
>chr19:3647512-3647613
>chr19:3647649-3648313
>chr19:3649048-3649890
>chr19:3650450-3650691
>chr19:3650766-3651366
>chr19:3652765-3652843
>chr19:3652987-3653109
>chr19:3653244-3653300
>chr19:3653947-3654139
>chr19:3654488-3655466
>chr19:3656120-3656177
>chr19:3657037-3657187
>chr19:3657637-3657929
>chr19:3658962-3659024
>chr19:3660062-3660399
>chr19:3662541-3663173
>chr19:3663571-3663660
>chr19:3664096-3664155
>chr19:3665008-3665051
>chr19:3665262-3665387
>chr19:3665940-3665985
>chr19:3666541-3666846
>chr19:3666982-3667079
>chr19:3667206-3667259
>chr19:3667952-3668125
>chr19:3668235-3668285
>chr19:3669030-3669177
>chr19:3669268-3669312
>chr19:3669950-3670159
>chr19:3672864-3673006
>chr19:3673104-3673182
>chr19:3674339-3674823
>chr19:3674879-3675110
>chr19:3675773-3675888
>chr19:3676751-3677161
>chr19:3677238-3677595
>chr19:3677701-3679044
>chr19:3680187-3680229
>chr19:3680291-3680603
>chr19:3681225-3681552
>chr19:3681749-3681821
>chr19:3682081-3682823
>chr19:3682897-3683141
>chr19:3683574-3683608
>chr19:3684594-3684647
>chr19:3685431-3685774
>chr19:3685817-3687385
>chr19:3687443-3687692
>chr19:3687753-3687791
>chr19:3688915-3688969
>chr19:3689039-3689198
>chr19:3689361-3689684
>chr19:3690174-3690506
>chr19:3692645-3692948
>chr19:3693560-3694243
>chr19:3694284-3694469
>chr19:3695771-3696034
>chr19:3696078-3696275
>chr19:3696702-3696846
>chr19:3697036-3697119
>chr19:3697439-3697593
>chr19:3698881-3698999
>chr19:3699708-3699776
>chr19:3700473-3700523
>chr19:3700869-3701168
>chr19:3701461-3701992
>chr19:3702250-3702586
>chr19:3702679-3703129
>chr19:3703260-3704220
>chr19:3704318-3705038
>chr19:3705139-3705476
>chr19:3705727-3706128
>chr19:3706307-3706372
>chr19:3706447-3707956
>chr19:3708508-3708551
>chr19:3709033-3709497
>chr19:3709667-3709716
>chr19:3709810-3710190
>chr19:3710886-3711745
>chr19:3711826-3711962
>chr19:3712032-3712322
>chr19:3712673-3712980
>chr19:3713665-3714511
>chr19:3714615-3714718
>chr19:3714991-3715396
>chr19:3715643-3716377
>chr19:3716621-3718384
>chr19:3718461-3718763
>chr19:3718897-3719174
>chr19:3719448-3719766
>chr19:3719813-3720171
>chr19:3720845-3721217
>chr19:3721706-3721838
>chr19:3722472-3722509
>chr19:3723295-3723327
>chr19:3723485-3723923
>chr19:3724127-3724497
>chr19:3724529-3724820
>chr19:3724970-3725386
>chr19:3725486-3725722
>chr19:3725741-3725877
>chr19:3726313-3728296
>chr19:3728755-3729062
>chr19:3729403-3729878
>chr19:3729930-3729973
>chr19:3730772-3731111
>chr19:3731323-3731678
>chr19:3732450-3732952
>chr19:3732996-3733334
>chr19:3733481-3733532
>chr19:3734005-3734194
>chr19:3734575-3735515
>chr19:3736566-3737159
>chr19:3739206-3739510
>chr19:3739593-3739856
>chr19:3739942-3740455
>chr19:3740845-3741615
>chr19:3741683-3742036
>chr19:3742089-3742448
>chr19:3742657-3743322
>chr19:3743414-3743471
>chr19:3744378-3745451
>chr19:3745547-3745582
>chr19:3745638-3745825
>chr19:3747091-3747536
>chr19:3748266-3749178
>chr19:3749326-3749647
>chr19:3750690-3750751
>chr19:3751862-3752227
>chr19:3752335-3752492
>chr19:3753009-3753214
>chr19:3753358-3753671
>chr19:3754675-3754962
>chr19:3755505-3755826
>chr19:3756194-3756724
>chr19:3757112-3757407
>chr19:3757448-3757811
>chr19:3757898-3759214
>chr19:3760330-3760721
>chr19:3760763-3760951
>chr19:3761040-3761083
>chr19:3762196-3762337
>chr19:3763488-3763611
>chr19:3763632-3765047
>chr19:3765505-3766562
>chr19:3766722-3766932
>chr19:3768799-3768848
>chr19:3768879-3768953
>chr19:3769007-3769407
>chr19:3771395-3771433
>chr19:3772438-3772481
>chr19:3772746-3773141
>chr19:3773298-3773905
>chr19:3774540-3774601
>chr19:3776200-3776998
>chr19:3778637-3778679
>chr19:3780000-3780316
>chr19:3780399-3781056
>chr19:3782584-3782683
>chr19:3784257-3784314
>chr19:3785272-3785328
>chr19:3786384-3786482
>chr19:3787120-3787278
>chr19:3787365-3787684
>chr19:3787918-3788153
>chr19:3788201-3788988
>chr19:3789689-3790139
>chr19:3790665-3790718
>chr19:3791309-3791662
>chr19:3791821-3792160
>chr19:3792469-3792810
>chr19:3793275-3793901
>chr19:3793959-3794148
>chr19:3794384-3794687
>chr19:3794831-3795597
>chr19:3795744-3796155
>chr19:3797201-3798104
>chr19:3798493-3799151
>chr19:3799551-3800186
>chr19:3800365-3801143
>chr19:3802046-3802136
>chr19:3802178-3802476
>chr19:3802692-3803016
>chr19:3803376-3803526
>chr19:3804425-3804569
>chr19:3804857-3805174
>chr19:3805386-3805797
>chr19:3806269-3806560
>chr19:3807573-3807768
>chr19:3807837-3807977
>chr19:3808037-3808276
>chr19:3808920-3809004
>chr19:3809191-3809343
>chr19:3809661-3810097
>chr19:3810292-3810352
>chr19:3811455-3812363
>chr19:3812748-3813108
>chr19:3814500-3814575
>chr19:3814750-3814791
>chr19:3815072-3815391
>chr19:3815595-3816548
>chr19:3817268-3817775
>chr19:3818203-3818546
>chr19:3819566-3819863
>chr19:3819965-3820030
>chr19:3820754-3821048
>chr19:3821616-3821915
>chr19:3822317-3822720
>chr19:3824004-3824328
>chr19:3824632-3824976
>chr19:3825528-3825599
>chr19:3826163-3826217
>chr19:3826251-3826391
>chr19:3826454-3826744
>chr19:3826962-3827288
>chr19:3827809-3828313
>chr19:3828811-3829268
>chr19:3829451-3829840
>chr19:3830044-3830447
>chr19:3830883-3831146
>chr19:3831407-3831497
>chr19:3831838-3831952
>chr19:3832255-3833615
>chr19:3833906-3833973
>chr19:3834090-3834139
>chr19:3835186-3835250
>chr19:3835322-3836161
>chr19:3836210-3836285
>chr19:3836336-3836536
>chr19:3837122-3837244
>chr19:3837364-3837764
>chr19:3838089-3838188
>chr19:3839252-3839592
>chr19:3839874-3839954
>chr19:3840192-3840909
>chr19:3841404-3841978
>chr19:3842005-3842318
>chr19:3842451-3844708
>chr19:3845011-3845905
>chr19:3845970-3846345
>chr19:3847100-3847176
>chr19:3847235-3847574
>chr19:3848122-3849045
>chr19:3849428-3849536
>chr19:3850438-3850535
>chr19:3850560-3851112
>chr19:3851446-3851488
>chr19:3851705-3851857
>chr19:3852779-3853173
>chr19:3853521-3853590
>chr19:3853748-3854399
>chr19:3854756-3855248
>chr19:3856516-3856632
>chr19:3856735-3857033
>chr19:3857076-3857306
>chr19:3857387-3857725
>chr19:3858533-3858851
>chr19:3858918-3859448
>chr19:3860029-3860343
>chr19:3861312-3861949
>chr19:3862298-3862652
>chr19:3863423-3863593
>chr19:3863857-3863897
>chr19:3864105-3864413
>chr19:3864707-3865056
>chr19:3865347-3865685
>chr19:3865836-3866147
>chr19:3866659-3866706
>chr19:3867506-3867575
>chr19:3867815-3868043
>chr19:3869627-3870633
>chr19:3871104-3871403
>chr19:3871675-3872022
>chr19:3872195-3872550
>chr19:3872600-3873094
>chr19:3873526-3874503
>chr19:3874660-3875963
>chr19:3876039-3876092
>chr19:3876234-3876352
>chr19:3876444-3877058
>chr19:3877378-3877690
>chr19:3878465-3879578
>chr19:3879655-3879695
>chr19:3880001-3880310
>chr19:3880353-3880434
>chr19:3881417-3881453
>chr19:3881673-3881744
>chr19:3882184-3883370
>chr19:3883587-3883628
>chr19:3883825-3883861
>chr19:3883943-3884323
>chr19:3884731-3884778
>chr19:3884830-3885655
>chr19:3886157-3886665
>chr19:3886710-3886975
>chr19:3887161-3888126
>chr19:3888345-3888643
>chr19:3889000-3889633
>chr19:3889733-3889784
>chr19:3889922-3890566
>chr19:3891022-3891394
>chr19:3891628-3891732
>chr19:3891791-3892919
>chr19:3893163-3893480
>chr19:3893823-3893897
>chr19:3894066-3895056
>chr19:3895211-3895562
>chr19:3895647-3896176
>chr19:3896272-3896589
>chr19:3896771-3897052
>chr19:3897285-3897957
>chr19:3898090-3899034
>chr19:3899183-3899249
>chr19:3899286-3899642
>chr19:3899879-3900067
>chr19:3900142-3900437
>chr19:3900519-3900844
>chr19:3900882-3901209
>chr19:3901428-3901477
>chr19:3901717-3902330
>chr19:3902997-3903352
>chr19:3903430-3904437
>chr19:3904838-3905163
>chr19:3905772-3906251
>chr19:3906301-3906610
>chr19:3906851-3907388
>chr19:3907515-3907667
>chr19:3908509-3909248
>chr19:3909666-3910383
>chr19:3910925-3911652
>chr19:3912194-3912896
>chr19:3913003-3913308
>chr19:3913880-3914834
>chr19:3915101-3917663
>chr19:3918107-3918589
>chr19:3918992-3919775
>chr19:3920063-3920709
>chr19:3920846-3920922
>chr19:3921233-3921466
>chr19:3921606-3921968
>chr19:3922225-3922607
>chr19:3922715-3923059
>chr19:3923347-3924310
>chr19:3925719-3926333
>chr19:3926927-3927247
>chr19:3928112-3928356
>chr19:3928653-3929272
>chr19:3929475-3929521
>chr19:3929584-3929902
>chr19:3929913-3931018
>chr19:3931540-3931672
>chr19:3931946-3932970
>chr19:3933282-3933436
>chr19:3933964-3934263
>chr19:3934523-3934887
>chr19:3934995-3935872
>chr19:3935938-3936438
>chr19:3936695-3936813
>chr19:3937314-3938606
>chr19:3938832-3939150
>chr19:3939231-3939541
>chr19:3940054-3940763
>chr19:3941204-3941545
>chr19:3941638-3941952
>chr19:3942448-3942951
>chr19:3943025-3943071
>chr19:3943357-3944158
>chr19:3944365-3944482
>chr19:3944600-3945875
>chr19:3946050-3946122
>chr19:3946770-3947179
>chr19:3947488-3947887
>chr19:3948011-3948625
>chr19:3948734-3948855
>chr19:3948921-3949236
>chr19:3949583-3950229
>chr19:3950344-3950380
>chr19:3950807-3950876
>chr19:3951045-3951139
>chr19:3952012-3953336
>chr19:3953762-3954062
>chr19:3954538-3955527
>chr19:3956274-3957989
>chr19:3960478-3960827
>chr19:3961852-3962162
>chr19:3962440-3963288
>chr19:3964179-3964247
>chr19:3964367-3964611
>chr19:3965317-3966049
>chr19:3967165-3967774
>chr19:3968024-3968139
>chr19:3968206-3968466
>chr19:3969154-3969364
>chr19:3970247-3970376
>chr19:3971699-3973569
>chr19:3973894-3974641
>chr19:3974966-3975651
>chr19:3978520-3979160
>chr19:3984060-3984134
>chr19:3987133-3987597
>chr19:3988024-3988351
>chr19:3988559-3990172
>chr19:3990466-3993093
>chr19:3993227-3994413
>chr19:3994554-3994879
>chr19:3994964-3995740
>chr19:3995786-3996436
>chr19:3996484-3997266
>chr19:3997534-3997841
>chr19:3997981-3998563
>chr19:3998687-4000035
>chr19:4000183-4000391
>chr19:4000482-4000926
>chr19:4001088-4001393
>chr19:4001493-4002830
>chr19:4002916-4003215
>chr19:4003337-4004397
>chr19:4004618-4005689
>chr19:4005837-4006985
>chr19:4007901-4007981
>chr19:4011600-4012083
>chr19:4014712-4014754
>chr19:4014906-4014948
>chr19:4016690-4016727
>chr19:4017274-4017379
>chr19:4017675-4018114
>chr19:4019460-4019532
>chr19:4019863-4020218
>chr19:4020617-4020905
>chr19:4021095-4021449
>chr19:4021502-4022048
>chr19:4022255-4023500
>chr19:4023675-4023731
>chr19:4024456-4024519
>chr19:4024748-4025066
>chr19:4025145-4025253
>chr19:4025302-4025366
>chr19:4025739-4026449
>chr19:4026695-4027315
>chr19:4027550-4027815
>chr19:4028862-4028934
>chr19:4029527-4030242
>chr19:4030336-4030648
>chr19:4032249-4032389
>chr19:4034422-4034483
>chr19:4035722-4035987
>chr19:4036004-4036693
>chr19:4036779-4037008
>chr19:4037040-4037100
>chr19:4037163-4037223
>chr19:4037764-4037823
>chr19:4038048-4038118
>chr19:4038424-4038483
>chr19:4039552-4039703
>chr19:4039864-4040167
>chr19:4040593-4040723
>chr19:4040752-4042209
>chr19:4042707-4042851
>chr19:4043357-4043414
>chr19:4043602-4043742
>chr19:4043783-4044008
>chr19:4044333-4044407
>chr19:4044661-4044776
>chr19:4044952-4044990
>chr19:4045257-4045326
>chr19:4046395-4046468
>chr19:4046555-4046710
>chr19:4047485-4047535
>chr19:4047600-4047756
>chr19:4048507-4049335
>chr19:4049574-4049635
>chr19:4049859-4050365
>chr19:4050811-4051128
>chr19:4051341-4051377
>chr19:4051793-4051852
>chr19:4052479-4052529
>chr19:4052845-4052926
>chr19:4053361-4053869
>chr19:4055458-4055998
>chr19:4056453-4057342
>chr19:4057493-4057817
>chr19:4058250-4058379
>chr19:4059960-4060000
>chr19:4060000-4060018
>chr19:4060967-4061045
>chr19:4061230-4061390
>chr19:4061517-4061569
>chr19:4062897-4062984
>chr19:4064447-4064524
>chr19:4064679-4064728
>chr19:4065271-4065516
>chr19:4065687-4065851
>chr19:4065880-4065945
>chr19:4066132-4066168
>chr19:4066680-4066721
>chr19:4067981-4068043
>chr19:4068644-4069134
>chr19:4069388-4069421
>chr19:4069649-4069751
>chr19:4069915-4070546
>chr19:4070672-4071905
>chr19:4072103-4073186
>chr19:4073378-4073697
>chr19:4073734-4074519
>chr19:4074725-4075280
>chr19:4075514-4075729
>chr19:4075767-4076882
>chr19:4077335-4077431
>chr19:4078700-4078870
>chr19:4078981-4080034
>chr19:4080099-4080385
>chr19:4080528-4080723
>chr19:4080748-4081388
>chr19:4081553-4082113
>chr19:4082567-4082882
>chr19:4083661-4083980
>chr19:4084083-4084164
>chr19:4084610-4084713
>chr19:4085009-4085376
>chr19:4085432-4086403
>chr19:4086817-4087103
>chr19:4087221-4087520
>chr19:4087656-4088001
>chr19:4088684-4088971
>chr19:4089998-4090111
>chr19:4091066-4091129
>chr19:4091300-4091969
>chr19:4092298-4092601
>chr19:4092659-4093717
>chr19:4095744-4096079
>chr19:4096945-4097277
>chr19:4097638-4097684
>chr19:4097855-4097896
>chr19:4099405-4099456
>chr19:4099823-4100481
>chr19:4100556-4100691
>chr19:4100900-4101001
>chr19:4103477-4103568
>chr19:4103974-4104263
>chr19:4104280-4104577
>chr19:4105247-4105612
>chr19:4105659-4105951
>chr19:4105993-4106097
>chr19:4106134-4106712
>chr19:4107111-4107776
>chr19:4108231-4108548
>chr19:4108814-4108868
>chr19:4109440-4109781
>chr19:4109993-4110366
>chr19:4111023-4111216
>chr19:4111270-4111313
>chr19:4111653-4112006
>chr19:4112633-4112691
>chr19:4112767-4112823
>chr19:4113392-4113461
>chr19:4114010-4114096
>chr19:4114652-4114980
>chr19:4116206-4116548
>chr19:4116689-4116977
>chr19:4117922-4118233
>chr19:4118453-4118823
>chr19:4119035-4119577
>chr19:4120244-4120623
>chr19:4121922-4121998
>chr19:4122195-4122475
>chr19:4122928-4123040
>chr19:4123546-4123628
>chr19:4124593-4124849
>chr19:4125056-4125613
>chr19:4125650-4126833
>chr19:4126977-4127271
>chr19:4127484-4128674
>chr19:4128844-4129552
>chr19:4129637-4130577
>chr19:4131389-4132617
>chr19:4132669-4134353
>chr19:4134934-4135569
>chr19:4135618-4136259
>chr19:4136430-4136761
>chr19:4137083-4138039
>chr19:4138157-4139774
>chr19:4140150-4140448
>chr19:4140687-4140751
>chr19:4140796-4141138
>chr19:4141304-4141487
>chr19:4141647-4142004
>chr19:4142063-4142738
>chr19:4142889-4143643
>chr19:4143769-4143966
>chr19:4144326-4144658
>chr19:4144746-4144823
>chr19:4145105-4145778
>chr19:4146054-4146359
>chr19:4146468-4147382
>chr19:4147586-4148214
>chr19:4148400-4148718
>chr19:4148807-4149620
>chr19:4149993-4150055
>chr19:4150317-4150940
>chr19:4151051-4151509
>chr19:4151682-4151793
>chr19:4151824-4152226
>chr19:4152252-4152581
>chr19:4153083-4153399
>chr19:4153828-4153904
>chr19:4154047-4154676
>chr19:4155321-4156810
>chr19:4157349-4157412
>chr19:4157669-4157974
>chr19:4158194-4158892
>chr19:4159150-4159461
>chr19:4159933-4161484
>chr19:4161873-4163390
>chr19:4163522-4164414
>chr19:4164730-4165008
>chr19:4165166-4165942
>chr19:4166102-4167614
>chr19:4167939-4168290
>chr19:4168754-4169042
>chr19:4169150-4169506
>chr19:4169579-4169901
>chr19:4170325-4170974
>chr19:4172243-4172745
>chr19:4173792-4174084
>chr19:4174227-4174398
>chr19:4174437-4174682
>chr19:4175510-4175684
>chr19:4176302-4176616
>chr19:4176707-4176773
>chr19:4177135-4177329
>chr19:4177549-4178390
>chr19:4178556-4178871
>chr19:4179391-4179579
>chr19:4180088-4180309
>chr19:4180383-4180625
>chr19:4181126-4181222
>chr19:4181250-4181306
>chr19:4181458-4181826
>chr19:4182958-4183284
>chr19:4183575-4183936
>chr19:4184285-4184327
>chr19:4184752-4185328
>chr19:4185936-4186006
>chr19:4186355-4186408
>chr19:4187060-4187536
>chr19:4188059-4189873
>chr19:4190115-4190775
>chr19:4191426-4192093
>chr19:4192305-4192513
>chr19:4192644-4193388
>chr19:4193540-4193939
>chr19:4194124-4194486
>chr19:4194655-4194714
>chr19:4194960-4195377
>chr19:4195456-4195927
>chr19:4196013-4196114
>chr19:4196330-4196705
>chr19:4197253-4198016
>chr19:4198215-4198411
>chr19:4198531-4198606
>chr19:4199265-4199514
>chr19:4200481-4200824
>chr19:4201599-4201905
>chr19:4202282-4202587
>chr19:4203024-4204307
>chr19:4204847-4205306
>chr19:4205540-4206212
>chr19:4206228-4206640
>chr19:4206863-4207220
>chr19:4208221-4208576
>chr19:4208737-4208772
>chr19:4209078-4209795
>chr19:4210435-4210670
>chr19:4210817-4211152
>chr19:4211346-4212327
>chr19:4212709-4212744
>chr19:4212863-4213940
>chr19:4214133-4214887
>chr19:4215114-4215467
>chr19:4215474-4215780
>chr19:4216401-4216511
>chr19:4218273-4219525
>chr19:4219971-4220446
>chr19:4220520-4221595
>chr19:4221701-4221747
>chr19:4221831-4221953
>chr19:4222087-4222428
>chr19:4222951-4224019
>chr19:4224239-4224281
>chr19:4224936-4225934
>chr19:4226191-4229197
>chr19:4229282-4229361
>chr19:4229903-4230875
>chr19:4231170-4231220
>chr19:4231462-4232860
>chr19:4233312-4233391
>chr19:4233575-4233858
>chr19:4233919-4234235
>chr19:4234362-4234627
>chr19:4235021-4236547
>chr19:4236794-4236855
>chr19:4237241-4237314
>chr19:4237423-4238335
>chr19:4238508-4238829
>chr19:4239003-4239053
>chr19:4239173-4241428
>chr19:4241547-4241854
>chr19:4242179-4242938
>chr19:4242973-4244541
>chr19:4244616-4244908
>chr19:4244957-4245686
>chr19:4245858-4246486
>chr19:4246785-4246825
>chr19:4247555-4247713
>chr19:4247862-4248177
>chr19:4248635-4248928
>chr19:4249636-4250012
>chr19:4250264-4250399
>chr19:4250635-4250736
>chr19:4251415-4253000
>chr19:4253102-4253671
>chr19:4253823-4254063
>chr19:4254635-4255248
>chr19:4255344-4256293
>chr19:4256526-4256734
>chr19:4257274-4258123
>chr19:4259065-4259685
>chr19:4259722-4259762
>chr19:4260158-4260787
>chr19:4261052-4261929
>chr19:4262174-4262501
>chr19:4262604-4263097
>chr19:4263548-4263841
>chr19:4263973-4264946
>chr19:4265235-4265529
>chr19:4265595-4266258
>chr19:4266671-4266977
>chr19:4267930-4268268
>chr19:4269187-4269467
>chr19:4269585-4270172
>chr19:4270380-4271024
>chr19:4271226-4271577
>chr19:4271812-4272178
>chr19:4272270-4272643
>chr19:4272802-4272931
>chr19:4272968-4273051
>chr19:4273281-4273332
>chr19:4274018-4277162
>chr19:4277686-4277973
>chr19:4278041-4278084
>chr19:4278967-4279048
>chr19:4279932-4279996
>chr19:4280521-4280966
>chr19:4281163-4281784
>chr19:4282132-4282772
>chr19:4283521-4283888
>chr19:4283933-4284342
>chr19:4285140-4285214
>chr19:4285571-4286490
>chr19:4286586-4287368
>chr19:4287497-4288184
>chr19:4288863-4290303
>chr19:4290831-4291146
>chr19:4291510-4291567
>chr19:4291755-4292183
>chr19:4292339-4292561
>chr19:4292978-4294492
>chr19:4294936-4295587
>chr19:4295728-4295774
>chr19:4295861-4296216
>chr19:4296305-4296372
>chr19:4297057-4297982
>chr19:4298455-4298803
>chr19:4299101-4300658
>chr19:4300704-4301763
>chr19:4302503-4302903
>chr19:4303089-4303766
>chr19:4305192-4305247
>chr19:4305773-4305925
>chr19:4306050-4306101
>chr19:4306465-4306768
>chr19:4307044-4307674
>chr19:4308119-4309318
>chr19:4309385-4309504
>chr19:4309618-4310340
>chr19:4311394-4311697
>chr19:4312201-4312947
>chr19:4313058-4314053
>chr19:4314300-4314404
>chr19:4314475-4314785
>chr19:4315087-4316604
>chr19:4316735-4317053
>chr19:4317719-4318031
>chr19:4318241-4318313
>chr19:4318571-4318648
>chr19:4318953-4318997
>chr19:4320718-4321539
>chr19:4321652-4321687
>chr19:4322390-4322755
>chr19:4324185-4324247
>chr19:4324531-4325161
>chr19:4325680-4325987
>chr19:4328227-4328335
>chr19:4328407-4328527
>chr19:4328987-4329411
>chr19:4329802-4329846
>chr19:4330233-4330545
>chr19:4330588-4331965
>chr19:4332171-4332875
>chr19:4332913-4333530
>chr19:4334400-4335492
>chr19:4335596-4335786
>chr19:4335996-4336925
>chr19:4337121-4338043
>chr19:4338856-4338892
>chr19:4339021-4340935
>chr19:4341062-4341378
>chr19:4341433-4342089
>chr19:4343847-4343910
>chr19:4344307-4344439
>chr19:4344721-4345391
>chr19:4346100-4346191
>chr19:4346401-4347060
>chr19:4347143-4347202
>chr19:4347247-4347569
>chr19:4347882-4348568
>chr19:4348657-4349373
>chr19:4349515-4349813
>chr19:4350053-4350404
>chr19:4351109-4351406
>chr19:4351575-4352336
>chr19:4352398-4352783
>chr19:4352869-4352955
>chr19:4353239-4353992
>chr19:4354582-4354950
>chr19:4355311-4356547
>chr19:4356636-4356975
>chr19:4358506-4358815
>chr19:4359200-4359239
>chr19:4360067-4360130
>chr19:4360484-4360530
>chr19:4364310-4365062
>chr19:4365223-4365291
>chr19:4366131-4366190
>chr19:4366429-4366483
>chr19:4367139-4367225
>chr19:4368742-4369102
>chr19:4369606-4369654
>chr19:4370490-4370544
>chr19:4371995-4372079
>chr19:4372151-4372234
>chr19:4374287-4374328
>chr19:4374702-4374765
>chr19:4378052-4378121
>chr19:4378420-4378747
>chr19:4379171-4379457
>chr19:4380166-4380221
>chr19:4381018-4381514
>chr19:4381684-4381918
>chr19:4382248-4382561
>chr19:4382909-4383532
>chr19:4384497-4384558
>chr19:4384806-4385120
>chr19:4386514-4386639
>chr19:4386927-4387244
>chr19:4387309-4387574
>chr19:4387702-4388163
>chr19:4390363-4390568
>chr19:4392253-4392582
>chr19:4392665-4393846
>chr19:4394855-4394887
>chr19:4395144-4395248
>chr19:4395616-4395923
>chr19:4396105-4396754
>chr19:4397846-4398149
>chr19:4398389-4398680
>chr19:4399062-4399632
>chr19:4399994-4400120
>chr19:4400566-4400623
>chr19:4400921-4401279
>chr19:4401398-4401678
>chr19:4402645-4402701
>chr19:4403492-4403527
>chr19:4403842-4404152
>chr19:4405356-4405723
>chr19:4406420-4407300
>chr19:4407664-4408156
>chr19:4408227-4408831
>chr19:4410251-4410850
>chr19:4410996-4411033
>chr19:4411211-4411532
>chr19:4411574-4412054
>chr19:4412251-4412566
>chr19:4413062-4413375
>chr19:4413743-4413784
>chr19:4414057-4414431
>chr19:4415883-4416191
>chr19:4416546-4416930
>chr19:4416965-4417274
>chr19:4417451-4417767
>chr19:4418403-4418720
>chr19:4418857-4419180
>chr19:4419398-4419759
>chr19:4420249-4420529
>chr19:4420682-4421365
>chr19:4421484-4422451
>chr19:4422601-4422739
>chr19:4423337-4423376
>chr19:4424464-4425082
>chr19:4425249-4425647
>chr19:4426154-4428344
>chr19:4429725-4429778
>chr19:4430188-4430487
>chr19:4431133-4431430
>chr19:4432464-4432822
>chr19:4433532-4433984
>chr19:4434059-4434366
>chr19:4434741-4434785
>chr19:4435063-4435679
>chr19:4435846-4436164
>chr19:4437342-4437593
>chr19:4437698-4438525
>chr19:4438695-4439313
>chr19:4439757-4439925
>chr19:4440319-4440563
>chr19:4440815-4441000
>chr19:4441035-4441927
>chr19:4442265-4442310
>chr19:4444328-4444395
>chr19:4449901-4450256
>chr19:4450442-4450823
>chr19:4451033-4452172
>chr19:4453733-4453797
>chr19:4453997-4454104
>chr19:4454274-4454384
>chr19:4454421-4454718
>chr19:4456259-4456681
>chr19:4457292-4457447
>chr19:4458119-4458410
>chr19:4458579-4458895
>chr19:4458980-4459304
>chr19:4459393-4460488
>chr19:4460528-4460600
>chr19:4460886-4463200
>chr19:4463242-4464345
>chr19:4464575-4466147
>chr19:4466324-4468309
>chr19:4468380-4469545
>chr19:4469796-4470400
>chr19:4470606-4471315
>chr19:4471449-4471584
>chr19:4472266-4472303
>chr19:4472440-4472490
>chr19:4472864-4472927
>chr19:4473673-4473720
>chr19:4474160-4474230
>chr19:4475707-4475782
>chr19:4475886-4476495
>chr19:4477777-4478117
>chr19:4478199-4478505
>chr19:4478669-4479927
>chr19:4480055-4480110
>chr19:4480295-4481780
>chr19:4481871-4481914
>chr19:4482003-4482628
>chr19:4483770-4484394
>chr19:4484501-4485110
>chr19:4485152-4485344
>chr19:4485398-4486081
>chr19:4486267-4486693
>chr19:4486953-4487579
>chr19:4487961-4488275
>chr19:4488944-4489712
>chr19:4489818-4489944
>chr19:4490075-4490388
>chr19:4490793-4491414
>chr19:4492460-4493335
>chr19:4493779-4493822
>chr19:4494228-4494310
>chr19:4494599-4494947
>chr19:4495097-4495412
>chr19:4495514-4495690
>chr19:4496141-4496177
>chr19:4496644-4496693
>chr19:4496864-4497496
>chr19:4499003-4499413
>chr19:4500270-4500852
>chr19:4503607-4503755
>chr19:4503778-4503827
>chr19:4504212-4504288
>chr19:4504993-4505034
>chr19:4505227-4505398
>chr19:4506970-4507084
>chr19:4507286-4507690
>chr19:4507791-4507841
>chr19:4508261-4508573
>chr19:4509043-4510388
>chr19:4511716-4511778
>chr19:4512875-4513182
>chr19:4514164-4515225
>chr19:4515263-4515791
>chr19:4515906-4516307
>chr19:4516392-4516506
>chr19:4516986-4517091
>chr19:4517940-4517983
>chr19:4518936-4519014
>chr19:4519983-4520041
>chr19:4520154-4521088
>chr19:4521220-4521406
>chr19:4521551-4521718
>chr19:4522030-4522299
>chr19:4522662-4522850
>chr19:4522908-4523230
>chr19:4523453-4523542
>chr19:4523615-4523688
>chr19:4524225-4524780
>chr19:4525088-4525333
>chr19:4525391-4525501
>chr19:4525837-4526012
>chr19:4526118-4528212
>chr19:4528399-4528718
>chr19:4529445-4529656
>chr19:4530521-4530562
>chr19:4530585-4531445
>chr19:4532062-4533433
>chr19:4534179-4534220
>chr19:4534372-4534721
>chr19:4535572-4535869
>chr19:4535922-4535966
>chr19:4536007-4536351
>chr19:4536398-4536709
>chr19:4537549-4537873
>chr19:4539353-4539420
>chr19:4539486-4539610
>chr19:4540602-4540667
>chr19:4540904-4541624
>chr19:4541815-4542132
>chr19:4542202-4542521
>chr19:4544597-4545657
>chr19:4545769-4546075
>chr19:4546564-4547358
>chr19:4547692-4547846
>chr19:4548678-4550021
>chr19:4550365-4550683
>chr19:4551138-4551936
>chr19:4552076-4552209
>chr19:4552979-4553139
>chr19:4553187-4554014
>chr19:4555665-4555737
>chr19:4555833-4555900
>chr19:4557118-4557171
>chr19:4557935-4557983
>chr19:4558803-4559222
>chr19:4559643-4559706
>chr19:4559857-4559950
>chr19:4560042-4562257
>chr19:4562392-4563705
>chr19:4563828-4565027
>chr19:4565037-4566291
>chr19:4567662-4567696
>chr19:4567820-4567961
>chr19:4568328-4568939
>chr19:4569131-4569171
>chr19:4569305-4569642
>chr19:4569824-4570200
>chr19:4570463-4570516
>chr19:4571075-4571360
>chr19:4571974-4572578
>chr19:4572838-4572894
>chr19:4572942-4573623
>chr19:4573882-4573946
>chr19:4574008-4574284
>chr19:4574355-4574825
>chr19:4576172-4576255
>chr19:4576304-4576359
>chr19:4576396-4576530
>chr19:4576952-4576986
>chr19:4577740-4578047
>chr19:4578712-4578964
>chr19:4581574-4581673
>chr19:4582147-4582201
>chr19:4582565-4583107
>chr19:4583596-4583661
>chr19:4583693-4583751
>chr19:4583902-4583936
>chr19:4584067-4584203
>chr19:4585388-4585435
>chr19:4585701-4585748
>chr19:4585963-4586076
>chr19:4586210-4586287
>chr19:4587122-4587447
>chr19:4587510-4587608
>chr19:4587822-4588171
>chr19:4588531-4589648
>chr19:4589865-4589946
>chr19:4589999-4590580
>chr19:4590613-4590739
>chr19:4591238-4591418
>chr19:4591949-4592533
>chr19:4592664-4592755
>chr19:4592885-4592923
>chr19:4593426-4593670
>chr19:4593785-4594221
>chr19:4594523-4595325
>chr19:4595476-4596128
>chr19:4596789-4597183
>chr19:4597825-4597988
>chr19:4598032-4598263
>chr19:4598434-4598494
>chr19:4598852-4598935
>chr19:4599334-4599394
>chr19:4599439-4599507
>chr19:4599715-4600363
>chr19:4601023-4601463
>chr19:4601673-4602306
>chr19:4602340-4602466
>chr19:4602512-4603558
>chr19:4603785-4603862
>chr19:4604028-4604342
>chr19:4604421-4604774
>chr19:4605327-4606262
>chr19:4606337-4606378
>chr19:4606484-4606908
>chr19:4607543-4607607
>chr19:4607683-4608303
>chr19:4608390-4609877
>chr19:4610041-4610082
>chr19:4610309-4611062
>chr19:4611124-4611336
>chr19:4611687-4611999
>chr19:4612033-4612946
>chr19:4613048-4613371
>chr19:4613655-4614217
>chr19:4615076-4615263
>chr19:4615382-4615836
>chr19:4615899-4616030
>chr19:4616093-4616289
>chr19:4616329-4617409
>chr19:4618113-4619606
>chr19:4619764-4620185
>chr19:4620431-4620679
>chr19:4621250-4621589
>chr19:4621706-4622083
>chr19:4622433-4622728
>chr19:4623298-4623594
>chr19:4623696-4624225
>chr19:4624592-4624919
>chr19:4625374-4625917
>chr19:4626128-4626722
>chr19:4626962-4627087
>chr19:4627230-4627888
>chr19:4628352-4629015
>chr19:4629074-4629909
>chr19:4629970-4631130
>chr19:4631437-4632566
>chr19:4632704-4633010
>chr19:4633137-4633363
>chr19:4633847-4633960
>chr19:4634167-4634267
>chr19:4634305-4634537
>chr19:4634921-4635261
>chr19:4635459-4635525
>chr19:4637019-4637342
>chr19:4637564-4638307
>chr19:4638500-4638553
>chr19:4638752-4638937
>chr19:4639478-4639541
>chr19:4640559-4640598
>chr19:4640685-4640778
>chr19:4641971-4642509
>chr19:4642597-4642868
>chr19:4642997-4643298
>chr19:4643660-4644906
>chr19:4645258-4645824
>chr19:4645907-4645978
>chr19:4646158-4646454
>chr19:4646635-4647027
>chr19:4647086-4647148
>chr19:4647239-4647940
>chr19:4648920-4649239
>chr19:4650172-4650214
>chr19:4650831-4651032
>chr19:4651307-4651771
>chr19:4652882-4653984
>chr19:4654350-4654609
>chr19:4655587-4656152
>chr19:4656564-4656865
>chr19:4656942-4657248
>chr19:4657543-4657591
>chr19:4657759-4657868
>chr19:4658759-4659663
>chr19:4660153-4660433
>chr19:4660737-4660825
>chr19:4660961-4661278
>chr19:4661886-4661970
>chr19:4662912-4663880
>chr19:4664018-4664092
>chr19:4664339-4664521
>chr19:4665210-4665889
>chr19:4666027-4666160
>chr19:4666263-4666627
>chr19:4666785-4666901
>chr19:4667108-4668193
>chr19:4668228-4668293
>chr19:4668683-4669085
>chr19:4669186-4669584
>chr19:4670512-4670559
>chr19:4670783-4671094
>chr19:4671251-4671292
>chr19:4671778-4672710
>chr19:4673019-4673489
>chr19:4673556-4674273
>chr19:4674305-4674687
>chr19:4675328-4675425
>chr19:4675753-4676125
>chr19:4678058-4678422
>chr19:4679659-4679753
>chr19:4679986-4680631
>chr19:4680665-4680980
>chr19:4681312-4681836
>chr19:4681857-4682156
>chr19:4682568-4682621
>chr19:4683792-4683842
>chr19:4684304-4684344
>chr19:4685434-4685636
>chr19:4685937-4686048
>chr19:4686094-4686742
>chr19:4687677-4687719
>chr19:4687791-4688459
>chr19:4689066-4689127
>chr19:4689389-4689452
>chr19:4690734-4690867
>chr19:4691200-4691634
>chr19:4691686-4692111
>chr19:4692153-4692245
>chr19:4693012-4693175
>chr19:4693750-4693925
>chr19:4694861-4695171
>chr19:4695875-4696208
>chr19:4696346-4696793
>chr19:4696922-4697110
>chr19:4697734-4697891
>chr19:4698465-4698780
>chr19:4698869-4699210
>chr19:4699326-4699368
>chr19:4700038-4700152
>chr19:4700886-4700945
>chr19:4701186-4701498
>chr19:4702310-4702372
>chr19:4702785-4702874
>chr19:4702912-4703007
>chr19:4703342-4703714
>chr19:4704740-4705008
>chr19:4705156-4705486
>chr19:4706234-4706381
>chr19:4706543-4706824
>chr19:4706923-4707030
>chr19:4707606-4707942
>chr19:4708497-4709227
>chr19:4709688-4709725
>chr19:4709773-4709809
>chr19:4711485-4712050
>chr19:4712252-4712599
>chr19:4713046-4713170
>chr19:4714562-4714726
>chr19:4714921-4715336
>chr19:4716348-4716669
>chr19:4717365-4717427
>chr19:4718070-4718176
>chr19:4719058-4719378
>chr19:4719521-4719607
>chr19:4720574-4720722
>chr19:4721488-4721802
>chr19:4721918-4721983
>chr19:4724068-4724497
>chr19:4724649-4724681
>chr19:4725096-4725498
>chr19:4725551-4725859
>chr19:4726001-4727002
>chr19:4727082-4727399
>chr19:4727464-4728840
>chr19:4729084-4729411
>chr19:4729466-4729812
>chr19:4730009-4730126
>chr19:4730438-4730739
>chr19:4730832-4731153
>chr19:4731313-4731620
>chr19:4731950-4732639
>chr19:4733038-4733393
>chr19:4733514-4734108
>chr19:4734458-4735160
>chr19:4735248-4735567
>chr19:4735872-4736389
>chr19:4736538-4736664
>chr19:4736900-4737990
>chr19:4738187-4738256
>chr19:4738380-4738410
>chr19:4738545-4738601
>chr19:4739123-4739769
>chr19:4739852-4741180
>chr19:4741264-4742216
>chr19:4742560-4742651
>chr19:4742878-4742958
>chr19:4743244-4743292
>chr19:4743343-4743433
>chr19:4743500-4744730
>chr19:4745066-4745138
>chr19:4745207-4745248
>chr19:4745305-4746063
>chr19:4746123-4746318
>chr19:4746427-4747087
>chr19:4747299-4748076
>chr19:4748964-4749760
>chr19:4749946-4750008
>chr19:4750194-4750291
>chr19:4750572-4752303
>chr19:4752757-4753433
>chr19:4753490-4754111
>chr19:4754162-4754285
>chr19:4754353-4754392
>chr19:4754581-4754881
>chr19:4755258-4755611
>chr19:4755885-4758020
>chr19:4758235-4758373
>chr19:4758475-4759188
>chr19:4759307-4759341
>chr19:4760052-4760113
>chr19:4760506-4760896
>chr19:4761097-4761702
>chr19:4762184-4762522
>chr19:4763211-4763257
>chr19:4763382-4763650
>chr19:4764633-4764828
>chr19:4764988-4765425
>chr19:4765526-4767345
>chr19:4767908-4768353
>chr19:4769519-4769568
>chr19:4769896-4770206
>chr19:4771127-4771817
>chr19:4771910-4772065
>chr19:4772380-4772551
>chr19:4773464-4773982
>chr19:4774435-4775194
>chr19:4775279-4775982
>chr19:4776050-4776085
>chr19:4776207-4776535
>chr19:4777224-4779571
>chr19:4779654-4780070
>chr19:4780147-4780405
>chr19:4780542-4780850
>chr19:4781027-4781076
>chr19:4781327-4781640
>chr19:4781828-4781929
>chr19:4782171-4782493
>chr19:4782544-4784508
>chr19:4784574-4784939
>chr19:4785653-4786065
>chr19:4786181-4786228
>chr19:4786336-4786784
>chr19:4786875-4787200
>chr19:4787316-4788028
>chr19:4788518-4788828
>chr19:4788969-4789407
>chr19:4789678-4789982
>chr19:4790063-4790412
>chr19:4790527-4791167
>chr19:4792002-4792094
>chr19:4792132-4792476
>chr19:4792906-4792952
>chr19:4793441-4793512
>chr19:4793658-4793908
>chr19:4793930-4794009
>chr19:4795696-4796533
>chr19:4796988-4797041
>chr19:4797145-4797461
>chr19:4797644-4798267
>chr19:4798332-4798652
>chr19:4799131-4799464
>chr19:4799596-4799934
>chr19:4800121-4800188
>chr19:4801170-4802034
>chr19:4802183-4802707
>chr19:4802935-4802982
>chr19:4803163-4803214
>chr19:4803259-4803896
>chr19:4804602-4805734
>chr19:4805883-4806281
>chr19:4806353-4806611
>chr19:4806747-4807265
>chr19:4807618-4809203
>chr19:4809350-4809659
>chr19:4809814-4809868
>chr19:4810068-4810998
>chr19:4811076-4811562
>chr19:4811795-4812126
>chr19:4812262-4812865
>chr19:4813552-4813646
>chr19:4813685-4814824
>chr19:4815208-4815654
>chr19:4816383-4816466
>chr19:4817216-4817308
>chr19:4818651-4819290
>chr19:4819320-4819412
>chr19:4819551-4819895
>chr19:4820019-4820051
>chr19:4820127-4821245
>chr19:4821475-4821516
>chr19:4821641-4822579
>chr19:4822899-4823840
>chr19:4823998-4826187
>chr19:4826228-4826663
>chr19:4826706-4826851
>chr19:4827063-4827783
>chr19:4828115-4829169
>chr19:4829741-4830523
>chr19:4830806-4831090
>chr19:4831323-4831390
>chr19:4831637-4831679
>chr19:4832050-4832890
>chr19:4833442-4835654
>chr19:4835755-4836059
>chr19:4836198-4836515
>chr19:4836623-4837492
>chr19:4837798-4838276
>chr19:4838565-4838910
>chr19:4839589-4839629
>chr19:4839663-4840974
>chr19:4841346-4841467
>chr19:4841587-4841961
>chr19:4842080-4842631
>chr19:4842898-4843875
>chr19:4843958-4844056
>chr19:4844178-4844542
>chr19:4844790-4844828
>chr19:4845069-4846330
>chr19:4846416-4847464
>chr19:4847976-4848294
>chr19:4848554-4850874
>chr19:4850900-4851491
>chr19:4851636-4851766
>chr19:4852582-4853846
>chr19:4853932-4854235
>chr19:4854387-4854615
>chr19:4854819-4855261
>chr19:4855501-4855941
>chr19:4856276-4856653
>chr19:4856701-4857599
>chr19:4857691-4858329
>chr19:4858368-4859008
>chr19:4859108-4859405
>chr19:4860197-4860532
>chr19:4860618-4861021
>chr19:4861233-4861271
>chr19:4861633-4862582
>chr19:4862784-4863177
>chr19:4863209-4863878
>chr19:4863959-4864652
>chr19:4864906-4865501
>chr19:4865696-4866307
>chr19:4866485-4866519
>chr19:4868105-4868438
>chr19:4868524-4868639
>chr19:4869025-4869104
>chr19:4869160-4869482
>chr19:4869791-4870081
>chr19:4870176-4870349
>chr19:4870582-4872732
>chr19:4872772-4872879
>chr19:4872921-4873800
>chr19:4874307-4874465
>chr19:4874538-4875687
>chr19:4875746-4875837
>chr19:4876046-4877591
>chr19:4879070-4879827
>chr19:4879853-4880029
>chr19:4880078-4880384
>chr19:4880514-4880598
>chr19:4880740-4881487
>chr19:4881543-4882925
>chr19:4882989-4883610
>chr19:4883712-4883774
>chr19:4883928-4885292
>chr19:4885362-4885787
>chr19:4885916-4886458
>chr19:4886587-4887940
>chr19:4888138-4888689
>chr19:4888800-4889512
>chr19:4889751-4890581
>chr19:4891661-4891991
>chr19:4892051-4892725
>chr19:4892851-4894780
>chr19:4895138-4895476
>chr19:4895829-4896637
>chr19:4896900-4897264
>chr19:4897527-4898119
>chr19:4898350-4900456
>chr19:4900720-4901685
>chr19:4901895-4902194
>chr19:4903023-4903802
>chr19:4903979-4904626
>chr19:4904762-4904796
>chr19:4905081-4906285
>chr19:4906463-4906810
>chr19:4907055-4907617
>chr19:4907678-4908013
>chr19:4910501-4910548
>chr19:4911602-4911652
>chr19:4912775-4913048
>chr19:4913246-4913561
>chr19:4913780-4914112
>chr19:4914973-4915042
>chr19:4915387-4915749
>chr19:4916017-4916329
>chr19:4917092-4917951
>chr19:4918096-4919628
>chr19:4919781-4920458
>chr19:4920552-4920716
>chr19:4920842-4921811
>chr19:4921920-4922590
>chr19:4923320-4923381
>chr19:4923469-4923523
>chr19:4923977-4924662
>chr19:4924815-4925132
>chr19:4925286-4926248
>chr19:4926315-4926381
>chr19:4926550-4927427
>chr19:4927921-4927994
>chr19:4928159-4928233
>chr19:4928703-4928765
>chr19:4929740-4930434
>chr19:4931343-4932424
>chr19:4932979-4933019
>chr19:4933242-4933524
>chr19:4933815-4934342
>chr19:4934422-4934489
>chr19:4934978-4935480
>chr19:4935567-4935633
>chr19:4936583-4936795
>chr19:4936854-4936939
>chr19:4937040-4937185
>chr19:4937343-4937664
>chr19:4937771-4938178
>chr19:4938474-4939227
>chr19:4939289-4939520
>chr19:4939738-4940042
>chr19:4940346-4940964
>chr19:4941040-4941369
>chr19:4941982-4943272
>chr19:4943653-4943956
>chr19:4944845-4944984
>chr19:4945263-4945562
>chr19:4946095-4946208
>chr19:4946507-4946548
>chr19:4946579-4946898
>chr19:4946934-4947012
>chr19:4947341-4947406
>chr19:4947512-4948109
>chr19:4948194-4948261
>chr19:4948370-4948406
>chr19:4948513-4949127
>chr19:4949540-4950571
>chr19:4951000-4951269
>chr19:4952088-4952673
>chr19:4953354-4953389
>chr19:4953437-4953965
>chr19:4954394-4954438
>chr19:4954931-4954988
>chr19:4955222-4955316
>chr19:4955824-4956369
>chr19:4957294-4957778
>chr19:4958684-4959407
>chr19:4959657-4960214
>chr19:4960937-4961060
>chr19:4961762-4961824
>chr19:4962255-4962296
>chr19:4962582-4962825
>chr19:4962916-4963709
>chr19:4963950-4964568
>chr19:4964618-4965874
>chr19:4966584-4967187
>chr19:4967499-4967797
>chr19:4969479-4969558
>chr19:4971612-4971701
>chr19:4972203-4972332
>chr19:4972908-4972953
>chr19:4973186-4973489
>chr19:4973774-4973816
>chr19:4973839-4974801
>chr19:4974895-4975082
>chr19:4975259-4975305
>chr19:4975576-4975907
>chr19:4975961-4976319
>chr19:4977001-4977124
>chr19:4978217-4978550
>chr19:4979021-4979329
>chr19:4979740-4980173
>chr19:4980404-4980735
>chr19:4981125-4981240
>chr19:4982002-4982920
>chr19:4984079-4984177
>chr19:4985032-4985355
>chr19:4986825-4987732
>chr19:4988274-4988579
>chr19:4989290-4990302
>chr19:4990802-4991154
>chr19:4991293-4991480
>chr19:4992405-4994836
>chr19:4995320-4995565
>chr19:4995924-4996344
>chr19:4996402-4996597
>chr19:4996855-4996988
>chr19:4999659-5000463
>chr19:5000666-5000769
>chr19:5000913-5000956
>chr19:5001032-5001329
>chr19:5001962-5002958
>chr19:5003183-5003817
>chr19:5005505-5005588
>chr19:5006481-5006792
>chr19:5007240-5007882
>chr19:5008043-5008416
>chr19:5008547-5009231
>chr19:5009520-5009626
>chr19:5009731-5010037
>chr19:5010614-5010948
>chr19:5011556-5011618
>chr19:5012516-5012561
>chr19:5013784-5013859
>chr19:5014141-5015021
>chr19:5015265-5015711
>chr19:5017269-5017372
>chr19:5017718-5018324
>chr19:5018718-5018835
>chr19:5019012-5020364
>chr19:5020858-5021169
>chr19:5021269-5021936
>chr19:5022971-5023038
>chr19:5023748-5024054
>chr19:5024660-5024989
>chr19:5025192-5025254
>chr19:5025580-5025632
>chr19:5025792-5026472
>chr19:5027487-5028279
>chr19:5028334-5028393
>chr19:5028458-5028659
>chr19:5028702-5029209
>chr19:5029537-5029839
>chr19:5030096-5030271
>chr19:5030400-5030612
>chr19:5033193-5033306
>chr19:5033395-5033588
>chr19:5033846-5034165
>chr19:5034644-5034702
>chr19:5034819-5034987
>chr19:5035843-5035903
>chr19:5036165-5036247
>chr19:5037688-5037731
>chr19:5039162-5039482
>chr19:5039762-5039812
>chr19:5040304-5040394
>chr19:5042110-5042466
>chr19:5042595-5042629
>chr19:5043114-5043563
>chr19:5043646-5044797
>chr19:5044896-5045073
>chr19:5045320-5045933
>chr19:5047001-5047287
>chr19:5049476-5049537
>chr19:5050626-5050931
>chr19:5052345-5052393
>chr19:5054051-5054529
>chr19:5055290-5055356
>chr19:5055735-5055838
>chr19:5056148-5056213
>chr19:5056372-5056713
>chr19:5056797-5056942
>chr19:5057017-5057083
>chr19:5058343-5058428
>chr19:5059476-5059524
>chr19:5060000-5060058
>chr19:5060135-5060480
>chr19:5061582-5061885
>chr19:5062647-5062942
>chr19:5067623-5067679
>chr19:5069259-5069932
>chr19:5071062-5071186
>chr19:5071338-5071378
>chr19:5072675-5072955
>chr19:5073588-5073679
>chr19:5073826-5074104
>chr19:5074225-5074299
>chr19:5075451-5075616
>chr19:5076025-5076852
>chr19:5077745-5077818
>chr19:5079715-5079871
>chr19:5082085-5082127
>chr19:5083465-5083542
>chr19:5083961-5084998
>chr19:5086627-5086692
>chr19:5089885-5090210
>chr19:5090353-5090627
>chr19:5091733-5091780
>chr19:5092225-5092314
>chr19:5094976-5095022
>chr19:5095627-5095826
>chr19:5096077-5096389
>chr19:5097241-5097577
>chr19:5098640-5098879
>chr19:5099337-5099393
>chr19:5099556-5099595
>chr19:5099689-5099898
>chr19:5100379-5100828
>chr19:5100935-5101263
>chr19:5101374-5101770
>chr19:5102447-5102594
>chr19:5102692-5102731
>chr19:5103989-5104104
>chr19:5105430-5105729
>chr19:5105845-5105938
>chr19:5107848-5107944
>chr19:5110196-5110482
>chr19:5111553-5111620
>chr19:5111965-5112294
>chr19:5113651-5113743
>chr19:5115254-5115399
>chr19:5116110-5116276
>chr19:5117315-5117380
>chr19:5118914-5119061
>chr19:5120067-5120319
>chr19:5122068-5122182
>chr19:5123972-5124046
>chr19:5124577-5125190
>chr19:5125740-5125794
>chr19:5126514-5126582
>chr19:5128187-5128335
>chr19:5129136-5129308
>chr19:5129748-5129815
>chr19:5131527-5131681
>chr19:5132974-5133017
>chr19:5133487-5133612
>chr19:5138452-5138668
>chr19:5138927-5139257
>chr19:5140405-5140755
>chr19:5142626-5142681
>chr19:5143048-5143310
>chr19:5145295-5145622
>chr19:5146637-5146972
>chr19:5147451-5147731
>chr19:5149344-5149499
>chr19:5151093-5151268
>chr19:5152692-5153064
>chr19:5153727-5153780
>chr19:5154150-5154338
>chr19:5155460-5155519
>chr19:5156873-5157196
>chr19:5157349-5157549
>chr19:5158083-5159282
>chr19:5159319-5161229
>chr19:5161321-5165822
>chr19:5165977-5166802
>chr19:5166914-5167529
>chr19:5168044-5168361
>chr19:5168483-5168621
>chr19:5168687-5168727
>chr19:5168780-5169322
>chr19:5169563-5169834
>chr19:5169958-5170007
>chr19:5170081-5171028
>chr19:5171213-5171496
>chr19:5171918-5173152
>chr19:5173453-5174111
>chr19:5174367-5174725
>chr19:5174841-5175543
>chr19:5175772-5176257
>chr19:5176416-5177464
>chr19:5177699-5177763
>chr19:5178291-5178647
>chr19:5178806-5179160
>chr19:5179784-5181893
>chr19:5181996-5182379
>chr19:5182594-5182629
>chr19:5183103-5183432
>chr19:5183629-5184388
>chr19:5184536-5186237
>chr19:5186332-5186419
>chr19:5186585-5187521
>chr19:5187750-5188066
>chr19:5188198-5188353
>chr19:5188421-5188509
>chr19:5188891-5188974
>chr19:5189901-5190494
>chr19:5190850-5191418
>chr19:5191524-5191810
>chr19:5192143-5193307
>chr19:5193463-5193535
>chr19:5193993-5194593
>chr19:5195002-5195486
>chr19:5195622-5195878
>chr19:5195944-5196594
>chr19:5196689-5198394
>chr19:5198461-5198913
>chr19:5198946-5199824
>chr19:5200144-5200812
>chr19:5201338-5201800
>chr19:5202118-5202708
>chr19:5202872-5203314
>chr19:5203377-5203704
>chr19:5203832-5204160
>chr19:5204564-5204923
>chr19:5205055-5205374
>chr19:5205933-5206012
>chr19:5207046-5207610
>chr19:5208469-5208650
>chr19:5212557-5212864
>chr19:5213205-5213395
>chr19:5214167-5214204
>chr19:5214310-5214352
>chr19:5214932-5215058
>chr19:5219121-5219280
>chr19:5219629-5219699
>chr19:5222081-5222118
>chr19:5222360-5222510
>chr19:5223406-5224188
>chr19:5224984-5225023
>chr19:5225365-5225421
>chr19:5225869-5225916
>chr19:5226113-5226237
>chr19:5226378-5226783
>chr19:5227039-5227388
>chr19:5227422-5227713
>chr19:5227782-5227826
>chr19:5228165-5228659
>chr19:5229344-5229395
>chr19:5230305-5230763
>chr19:5230897-5230936
>chr19:5231633-5231754
>chr19:5232010-5232716
>chr19:5232799-5232852
>chr19:5232985-5233093
>chr19:5233293-5233501
>chr19:5233655-5233994
>chr19:5234594-5234638
>chr19:5234671-5235396
>chr19:5235978-5236065
>chr19:5236246-5236367
>chr19:5236902-5236978
>chr19:5237810-5237870
>chr19:5239057-5239860
>chr19:5240493-5241197
>chr19:5241262-5241587
>chr19:5241837-5242134
>chr19:5242389-5243779
>chr19:5244673-5245599
>chr19:5246031-5246317
>chr19:5246863-5246976
>chr19:5247176-5247239
>chr19:5248258-5248352
>chr19:5248811-5248854
>chr19:5249006-5249353
>chr19:5249424-5249476
>chr19:5250931-5251066
>chr19:5252291-5252910
>chr19:5255489-5255651
>chr19:5256159-5256334
>chr19:5257642-5257791
>chr19:5257831-5257864
>chr19:5260136-5260487
>chr19:5261982-5262284
>chr19:5263047-5263120
>chr19:5263515-5263571
>chr19:5264499-5264633
>chr19:5264934-5264981
>chr19:5265342-5265642
>chr19:5265922-5266659
>chr19:5267378-5267687
>chr19:5267866-5268239
>chr19:5268486-5268571
>chr19:5269541-5269948
>chr19:5270157-5270204
>chr19:5270266-5270950
>chr19:5271401-5272117
>chr19:5272312-5272645
>chr19:5272734-5272857
>chr19:5275060-5276057
>chr19:5276209-5276835
>chr19:5277038-5277251
>chr19:5277342-5277682
>chr19:5277878-5278041
>chr19:5278193-5278781
>chr19:5278880-5279220
>chr19:5279331-5280092
>chr19:5280431-5280748
>chr19:5280789-5281078
>chr19:5281175-5281480
>chr19:5282491-5282820
>chr19:5283124-5283188
>chr19:5283309-5283611
>chr19:5283730-5284558
>chr19:5284659-5284974
>chr19:5285203-5285261
>chr19:5286419-5286772
>chr19:5286815-5286926
>chr19:5287052-5287253
>chr19:5287450-5287531
>chr19:5289466-5289651
>chr19:5290125-5290280
>chr19:5291029-5291079
>chr19:5292011-5292077
>chr19:5292835-5292909
>chr19:5292957-5293003
>chr19:5293274-5293422
>chr19:5293911-5293955
>chr19:5294696-5294738
>chr19:5295026-5295063
>chr19:5295736-5296042
>chr19:5296258-5296844
>chr19:5297005-5297139
>chr19:5297408-5297451
>chr19:5297762-5298095
>chr19:5299075-5299438
>chr19:5299582-5300293
>chr19:5300359-5300809
>chr19:5301302-5301630
>chr19:5301798-5302363
>chr19:5302768-5303215
>chr19:5303673-5303984
>chr19:5304177-5304841
>chr19:5305242-5305977
>chr19:5306135-5306450
>chr19:5307016-5307367
>chr19:5307470-5307509
>chr19:5307655-5307731
>chr19:5308650-5308706
>chr19:5309130-5309282
>chr19:5309925-5311315
>chr19:5311402-5311488
>chr19:5311753-5312067
>chr19:5312369-5313219
>chr19:5313818-5314143
>chr19:5314529-5314707
>chr19:5315064-5315122
>chr19:5315155-5315198
>chr19:5315339-5316198
>chr19:5316373-5316831
>chr19:5317185-5317495
>chr19:5317749-5318377
>chr19:5318443-5318535
>chr19:5318634-5318817
>chr19:5319123-5319837
>chr19:5320403-5320729
>chr19:5320834-5320891
>chr19:5320987-5321325
>chr19:5321579-5321823
>chr19:5321944-5322122
>chr19:5322600-5322935
>chr19:5323029-5323389
>chr19:5323529-5323680
>chr19:5323896-5324275
>chr19:5324651-5324723
>chr19:5325946-5326253
>chr19:5326530-5326894
>chr19:5327380-5327426
>chr19:5327609-5327903
>chr19:5328106-5328542
>chr19:5328669-5328828
>chr19:5329215-5329333
>chr19:5329459-5330114
>chr19:5330293-5330385
>chr19:5330641-5330695
>chr19:5331153-5331435
>chr19:5332116-5332446
>chr19:5332669-5332749
>chr19:5332808-5333497
>chr19:5333713-5333756
>chr19:5334476-5334554
>chr19:5334750-5334827
>chr19:5335498-5335599
>chr19:5339893-5339930
>chr19:5340617-5340705
>chr19:5341050-5341119
>chr19:5341294-5341933
>chr19:5342124-5342218
>chr19:5342301-5342604
>chr19:5343325-5343986
>chr19:5344123-5344369
>chr19:5344784-5345151
>chr19:5345248-5345536
>chr19:5345634-5345956
>chr19:5346295-5346354
>chr19:5346598-5346639
>chr19:5346851-5348843
>chr19:5349393-5350125
>chr19:5350383-5351753
>chr19:5352761-5353102
>chr19:5353659-5353714
>chr19:5353801-5353890
>chr19:5354028-5354571
>chr19:5355808-5356014
>chr19:5356199-5356254
>chr19:5357334-5357432
>chr19:5357671-5358144
>chr19:5358592-5358666
>chr19:5359294-5359589
>chr19:5359751-5360341
>chr19:5360833-5360977
>chr19:5361019-5361893
>chr19:5362058-5362404
>chr19:5362600-5363692
>chr19:5363975-5364382
>chr19:5365204-5365956
>chr19:5366079-5366575
>chr19:5366771-5366850
>chr19:5367480-5368038
>chr19:5368303-5368608
>chr19:5369005-5369051
>chr19:5369252-5369615
>chr19:5369697-5369771
>chr19:5370050-5370131
>chr19:5370439-5371093
>chr19:5371424-5371739
>chr19:5371834-5371888
>chr19:5372024-5372092
>chr19:5372243-5372315
>chr19:5372450-5372699
>chr19:5372750-5372900
>chr19:5373410-5373508
>chr19:5373800-5374216
>chr19:5374380-5374451
>chr19:5375279-5375826
>chr19:5375871-5376380
>chr19:5376425-5376456
>chr19:5376584-5376939
>chr19:5376998-5377675
>chr19:5377762-5377809
>chr19:5378236-5379508
>chr19:5379758-5379889
>chr19:5379979-5380332
>chr19:5380689-5381195
>chr19:5381360-5381741
>chr19:5381793-5382504
>chr19:5382987-5385019
>chr19:5385353-5386339
>chr19:5386435-5386483
>chr19:5386675-5386982
>chr19:5387034-5387074
>chr19:5387922-5388858
>chr19:5389178-5389497
>chr19:5389605-5389637
>chr19:5390145-5390203
>chr19:5390240-5390293
>chr19:5390458-5390789
>chr19:5390861-5390964
>chr19:5391044-5391398
>chr19:5391524-5392138
>chr19:5392224-5392297
>chr19:5393150-5393558
>chr19:5394098-5394530
>chr19:5395404-5395736
>chr19:5396609-5396670
>chr19:5396756-5396796
>chr19:5397243-5397725
>chr19:5398316-5398396
>chr19:5399150-5399472
>chr19:5399505-5399869
>chr19:5400004-5400668
>chr19:5400996-5401323
>chr19:5401391-5402483
>chr19:5402766-5402809
>chr19:5402902-5403387
>chr19:5403603-5404106
>chr19:5404527-5405020
>chr19:5405463-5405792
>chr19:5405947-5406002
>chr19:5406071-5406846
>chr19:5407642-5408162
>chr19:5408236-5408473
>chr19:5408516-5412285
>chr19:5412490-5414001
>chr19:5414061-5414227
>chr19:5414587-5415407
>chr19:5415626-5416127
>chr19:5416192-5416721
>chr19:5416881-5417394
>chr19:5418309-5418373
>chr19:5418497-5418565
>chr19:5418621-5418701
>chr19:5419352-5419895
>chr19:5420049-5420362
>chr19:5420515-5420858
>chr19:5421798-5422489
>chr19:5422700-5423024
>chr19:5423632-5424118
>chr19:5425431-5425523
>chr19:5426133-5426231
>chr19:5426465-5426496
>chr19:5426787-5426845
>chr19:5426937-5427849
>chr19:5427984-5429197
>chr19:5429270-5430291
>chr19:5430456-5430526
>chr19:5430704-5431005
>chr19:5431393-5431503
>chr19:5431606-5432030
>chr19:5432351-5432707
>chr19:5432992-5433294
>chr19:5433431-5434055
>chr19:5435572-5435758
>chr19:5436346-5436421
>chr19:5436658-5436707
>chr19:5437330-5437645
>chr19:5437715-5438091
>chr19:5438158-5438466
>chr19:5438674-5440076
>chr19:5440116-5441153
>chr19:5441555-5442863
>chr19:5443030-5443386
>chr19:5443529-5443950
>chr19:5444016-5444054
>chr19:5444520-5445324
>chr19:5445716-5445757
>chr19:5446119-5446395
>chr19:5446481-5446904
>chr19:5447046-5447098
>chr19:5447418-5447726
>chr19:5447767-5447911
>chr19:5448136-5448174
>chr19:5448192-5448309
>chr19:5448747-5449464
>chr19:5449686-5450155
>chr19:5450337-5450574
>chr19:5451130-5451251
>chr19:5452001-5452365
>chr19:5452413-5452564
>chr19:5452856-5452893
>chr19:5453617-5453890
>chr19:5453993-5454034
>chr19:5454276-5454331
>chr19:5454433-5454536
>chr19:5454600-5454679
>chr19:5454888-5455013
>chr19:5457238-5457795
>chr19:5458003-5458069
>chr19:5458229-5458574
>chr19:5458759-5459081
>chr19:5459123-5459713
>chr19:5459854-5460197
>chr19:5460378-5460678
>chr19:5460894-5461704
>chr19:5462516-5462906
>chr19:5463085-5463155
>chr19:5463283-5463772
>chr19:5464568-5465252
>chr19:5465693-5466083
>chr19:5466743-5466782
>chr19:5467507-5467587
>chr19:5467698-5468963
>chr19:5469141-5469535
>chr19:5469865-5470363
>chr19:5470546-5470578
>chr19:5470802-5470856
>chr19:5470974-5471671
>chr19:5471815-5472288
>chr19:5472959-5473028
>chr19:5473154-5473440
>chr19:5473623-5473671
>chr19:5474003-5474035
>chr19:5474186-5474470
>chr19:5474716-5474906
>chr19:5475212-5475507
>chr19:5475610-5476041
>chr19:5476108-5476370
>chr19:5476413-5476878
>chr19:5477202-5477582
>chr19:5477683-5477763
>chr19:5477880-5478045
>chr19:5478192-5478239
>chr19:5478717-5478794
>chr19:5479361-5479455
>chr19:5479544-5479870
>chr19:5480454-5480705
>chr19:5480848-5481456
>chr19:5481927-5482042
>chr19:5482568-5482640
>chr19:5483038-5483109
>chr19:5483204-5483267
>chr19:5483317-5483991
>chr19:5484134-5484185
>chr19:5485607-5486384
>chr19:5486520-5486573
>chr19:5487011-5487308
>chr19:5487688-5488641
>chr19:5488688-5489019
>chr19:5489136-5489533
>chr19:5490180-5490552
>chr19:5490825-5491169
>chr19:5491859-5492169
>chr19:5492395-5492546
>chr19:5493628-5493946
>chr19:5493977-5494741
>chr19:5495278-5495889
>chr19:5496148-5496304
>chr19:5496519-5496564
>chr19:5496947-5497619
>chr19:5498401-5498906
>chr19:5499824-5500592
>chr19:5501451-5501508
>chr19:5501694-5502430
>chr19:5502646-5503008
>chr19:5503078-5503517
>chr19:5504846-5505176
>chr19:5505284-5506114
>chr19:5506485-5506616
>chr19:5506659-5507136
>chr19:5507937-5508401
>chr19:5508561-5508862
>chr19:5509112-5509480
>chr19:5509626-5509696
>chr19:5509798-5510151
>chr19:5510694-5511332
>chr19:5511474-5512169
>chr19:5512593-5512644
>chr19:5513100-5514037
>chr19:5514582-5514940
>chr19:5515232-5515507
>chr19:5516400-5516438
>chr19:5516583-5516951
>chr19:5517225-5517597
>chr19:5518079-5518788
>chr19:5518900-5519279
>chr19:5519446-5519790
>chr19:5519858-5520353
>chr19:5520727-5520762
>chr19:5520838-5520954
>chr19:5521135-5521977
>chr19:5522703-5523208
>chr19:5523414-5523530
>chr19:5523730-5524024
>chr19:5524100-5524219
>chr19:5524983-5525895
>chr19:5526490-5526878
>chr19:5527049-5527216
>chr19:5527305-5527693
>chr19:5527778-5527965
>chr19:5528039-5528836
>chr19:5528963-5529300
>chr19:5529664-5529712
>chr19:5529912-5529958
>chr19:5530190-5530321
>chr19:5530384-5530753
>chr19:5531189-5531585
>chr19:5531663-5532631
>chr19:5532791-5533334
>chr19:5533366-5533556
>chr19:5533891-5533927
>chr19:5534167-5534993
>chr19:5535364-5535891
>chr19:5537059-5537736
>chr19:5538226-5539126
>chr19:5539286-5539553
>chr19:5539993-5540292
>chr19:5540831-5541470
>chr19:5541615-5541664
>chr19:5541835-5541894
>chr19:5541942-5542657
>chr19:5542993-5543605
>chr19:5544412-5545018
>chr19:5545234-5545284
>chr19:5545397-5545976
>chr19:5546596-5546656
>chr19:5546689-5546881
>chr19:5547003-5547054
>chr19:5547170-5547510
>chr19:5547602-5547948
>chr19:5548214-5553925
>chr19:5554582-5554923
>chr19:5555168-5555492
>chr19:5555917-5556958
>chr19:5557051-5557415
>chr19:5558035-5558088
>chr19:5558881-5559000
>chr19:5559325-5559640
>chr19:5560136-5560178
>chr19:5560860-5560980
>chr19:5561585-5561714
>chr19:5561836-5561875
>chr19:5561986-5562057
>chr19:5562439-5562496
>chr19:5562665-5563241
>chr19:5563628-5563948
>chr19:5564548-5564887
>chr19:5565014-5565280
>chr19:5565443-5565521
>chr19:5566325-5567397
>chr19:5567613-5567662
>chr19:5567927-5568035
>chr19:5568284-5570944
>chr19:5571167-5572245
>chr19:5573290-5573954
>chr19:5574153-5574965
>chr19:5575214-5575517
>chr19:5576010-5576399
>chr19:5576621-5576740
>chr19:5576964-5577639
>chr19:5578517-5578636
>chr19:5578815-5579390
>chr19:5579515-5579574
>chr19:5579791-5579939
>chr19:5580810-5581173
>chr19:5581181-5581513
>chr19:5581740-5582032
>chr19:5582746-5583093
>chr19:5583546-5583903
>chr19:5584361-5584570
>chr19:5584864-5585187
>chr19:5585331-5585394
>chr19:5588278-5588396
>chr19:5591263-5591579
>chr19:5592925-5592975
>chr19:5594725-5595153
>chr19:5595975-5596292
>chr19:5596382-5596657
>chr19:5597280-5597480
>chr19:5597841-5598159
>chr19:5600182-5600252
>chr19:5601426-5601751
>chr19:5602194-5602515
>chr19:5602981-5603307
>chr19:5604125-5604395
>chr19:5605107-5605411
>chr19:5606316-5606782
>chr19:5606935-5607333
>chr19:5608763-5609101
>chr19:5609322-5609589
>chr19:5609823-5609942
>chr19:5613932-5614257
>chr19:5614949-5615842
>chr19:5616621-5616957
>chr19:5617075-5617122
>chr19:5617436-5617502
>chr19:5617786-5618013
>chr19:5618082-5618397
>chr19:5619549-5619883
>chr19:5620485-5620673
>chr19:5622176-5622233
>chr19:5624559-5624607
>chr19:5626807-5627292
>chr19:5627340-5627440
>chr19:5627967-5628234
>chr19:5628313-5628349
>chr19:5628412-5628562
>chr19:5628818-5629098
>chr19:5629221-5629452
>chr19:5629772-5630065
>chr19:5630482-5630773
>chr19:5630803-5631218
>chr19:5631775-5632070
>chr19:5632207-5632308
>chr19:5632453-5632484
>chr19:5632722-5632910
>chr19:5633130-5633178
>chr19:5633493-5633806
>chr19:5634863-5635158
>chr19:5636689-5637003
>chr19:5637054-5637675
>chr19:5638279-5638630
>chr19:5638744-5639080
>chr19:5639412-5639703
>chr19:5639820-5640155
>chr19:5640347-5641172
>chr19:5642335-5642435
>chr19:5642638-5642968
>chr19:5643590-5643866
>chr19:5644029-5644116
>chr19:5645855-5645915
>chr19:5646883-5646947
>chr19:5647262-5647352
>chr19:5650418-5650714
>chr19:5651675-5651736
>chr19:5651895-5652235
>chr19:5653451-5654047
>chr19:5654591-5654896
>chr19:5655164-5655487
>chr19:5656226-5657237
>chr19:5657514-5657831
>chr19:5658006-5658295
>chr19:5658419-5659713
>chr19:5660337-5660552
>chr19:5660594-5660696
>chr19:5660962-5661235
>chr19:5661874-5662505
>chr19:5662636-5663300
>chr19:5665515-5665651
>chr19:5668549-5668883
>chr19:5670117-5671312
>chr19:5671509-5671808
>chr19:5672272-5672867
>chr19:5673427-5674072
>chr19:5674195-5674864
>chr19:5675521-5675698
>chr19:5675753-5675794
>chr19:5676089-5676231
>chr19:5676970-5677019
>chr19:5677242-5677306
>chr19:5678729-5679213
>chr19:5681419-5681891
>chr19:5682756-5683234
>chr19:5683454-5683490
>chr19:5683600-5684367
>chr19:5684600-5684655
>chr19:5684759-5684833
>chr19:5685207-5685932
>chr19:5687677-5687761
>chr19:5688203-5688249
>chr19:5688601-5689245
>chr19:5689473-5689946
>chr19:5692865-5692911
>chr19:5693473-5693536
>chr19:5693940-5694006
>chr19:5695957-5696051
>chr19:5696427-5696463
>chr19:5696818-5696864
>chr19:5697464-5697622
>chr19:5697964-5698090
>chr19:5699530-5700563
>chr19:5701025-5703211
>chr19:5704872-5705481
>chr19:5706127-5706633
>chr19:5708417-5708525
>chr19:5708666-5709510
>chr19:5709621-5709944
>chr19:5710070-5711047
>chr19:5712476-5712914
>chr19:5713560-5713850
>chr19:5714290-5714904
>chr19:5715354-5715877
>chr19:5716096-5716304
>chr19:5716711-5717154
>chr19:5717734-5718027
>chr19:5718190-5718465
>chr19:5719068-5719253
>chr19:5720988-5721482
>chr19:5721648-5722416
>chr19:5722548-5722630
>chr19:5722887-5724368
>chr19:5724410-5724713
>chr19:5725149-5725440
>chr19:5725597-5725891
>chr19:5726047-5726790
>chr19:5726907-5727207
>chr19:5727642-5727676
>chr19:5727897-5728032
>chr19:5728047-5728526
>chr19:5728592-5729003
>chr19:5729099-5729495
>chr19:5730271-5730585
>chr19:5730630-5731111
>chr19:5731193-5731520
>chr19:5731549-5731883
>chr19:5731930-5732285
>chr19:5732415-5733738
>chr19:5734213-5734821
>chr19:5734979-5736355
>chr19:5736428-5737134
>chr19:5737273-5737889
>chr19:5738020-5739167
>chr19:5739231-5739322
>chr19:5739540-5739858
>chr19:5739989-5741117
>chr19:5741192-5741397
>chr19:5741588-5741681
>chr19:5741729-5742373
>chr19:5742497-5742813
>chr19:5742921-5743733
>chr19:5743920-5744277
>chr19:5744580-5744901
>chr19:5744968-5745666
>chr19:5746413-5746739
>chr19:5746796-5746844
>chr19:5746878-5747110
>chr19:5747179-5747485
>chr19:5747588-5747901
>chr19:5748342-5748633
>chr19:5748674-5749032
>chr19:5749062-5749098
>chr19:5749202-5749464
>chr19:5749679-5749721
>chr19:5749789-5750763
>chr19:5750810-5751574
>chr19:5751880-5752468
>chr19:5752752-5753161
>chr19:5753281-5753903
>chr19:5753988-5754083
>chr19:5754374-5754703
>chr19:5754744-5755158
>chr19:5755430-5756342
>chr19:5756624-5757751
>chr19:5758432-5758954
>chr19:5759276-5759550
>chr19:5759593-5759701
>chr19:5759784-5760392
>chr19:5760487-5760955
>chr19:5760992-5763153
>chr19:5763359-5763464
>chr19:5763549-5763633
>chr19:5763667-5764245
>chr19:5764296-5765214
>chr19:5765395-5765841
>chr19:5766167-5766523
>chr19:5766697-5767343
>chr19:5767483-5768111
>chr19:5768316-5768759
>chr19:5768823-5769292
>chr19:5769313-5769355
>chr19:5769747-5770739
>chr19:5771204-5772525
>chr19:5772742-5772779
>chr19:5773073-5773296
>chr19:5773520-5773812
>chr19:5773924-5774267
>chr19:5774404-5775007
>chr19:5775109-5775896
>chr19:5776676-5776902
>chr19:5777612-5778198
>chr19:5778755-5779973
>chr19:5780044-5780540
>chr19:5780733-5781059
>chr19:5781197-5781796
>chr19:5782553-5782612
>chr19:5785011-5785202
>chr19:5785949-5786247
>chr19:5786920-5787002
>chr19:5787176-5787249
>chr19:5788702-5789072
>chr19:5791424-5792404
>chr19:5792805-5793260
>chr19:5793371-5793520
>chr19:5793839-5794207
>chr19:5794371-5795315
>chr19:5795689-5796044
>chr19:5796126-5797456
>chr19:5797530-5797871
>chr19:5798380-5799336
>chr19:5801029-5801415
>chr19:5801624-5801946
>chr19:5802491-5802728
>chr19:5803012-5803326
>chr19:5804941-5805047
>chr19:5805292-5805351
>chr19:5806415-5806492
>chr19:5806561-5806648
>chr19:5806987-5807176
>chr19:5807769-5808086
>chr19:5808752-5809134
>chr19:5809175-5809664
>chr19:5809952-5810481
>chr19:5810647-5811208
>chr19:5811267-5811450
>chr19:5811525-5812212
>chr19:5813089-5814059
>chr19:5814697-5814782
>chr19:5815050-5815090
>chr19:5815418-5816202
>chr19:5816301-5816819
>chr19:5817045-5817655
>chr19:5817765-5818270
>chr19:5818468-5818531
>chr19:5819152-5819875
>chr19:5819979-5820782
>chr19:5820898-5821013
>chr19:5821311-5821711
>chr19:5821972-5822080
>chr19:5822122-5822157
>chr19:5822719-5823479
>chr19:5824373-5824787
>chr19:5825030-5825074
>chr19:5825119-5825176
>chr19:5825849-5826172
>chr19:5826386-5826431
>chr19:5826530-5826577
>chr19:5826648-5826687
>chr19:5827693-5827746
>chr19:5827833-5827872
>chr19:5830427-5830910
>chr19:5831035-5831096
>chr19:5831629-5832105
>chr19:5832552-5832751
>chr19:5833159-5834160
>chr19:5834475-5834851
>chr19:5835259-5835349
>chr19:5835467-5835817
>chr19:5835898-5836946
>chr19:5837024-5837802
>chr19:5840031-5841079
>chr19:5841451-5841745
>chr19:5842106-5843032
>chr19:5843898-5844374
>chr19:5844824-5844884
>chr19:5844936-5844980
>chr19:5845245-5846402
>chr19:5846881-5850207
>chr19:5850298-5850999
>chr19:5851937-5856444
>chr19:5856663-5857634
>chr19:5857792-5858548
>chr19:5858700-5859486
>chr19:5859630-5860020
>chr19:5860239-5860310
>chr19:5860457-5861460
>chr19:5862081-5862410
>chr19:5862506-5862793
>chr19:5863330-5863442
>chr19:5863985-5864227
>chr19:5864341-5864410
>chr19:5864519-5864561
>chr19:5865657-5865751
>chr19:5866745-5867221
>chr19:5867691-5867770
>chr19:5868227-5868295
>chr19:5868558-5869559
>chr19:5869721-5870225
>chr19:5870355-5871555
>chr19:5871583-5872326
>chr19:5872575-5872862
>chr19:5872968-5873137
>chr19:5873257-5873623
>chr19:5874257-5874701
>chr19:5875038-5875455
>chr19:5875841-5876150
>chr19:5876999-5877207
>chr19:5878274-5878616
>chr19:5878679-5879021
>chr19:5879370-5879972
>chr19:5880101-5880305
>chr19:5880507-5880550
>chr19:5880975-5881018
>chr19:5881397-5881815
>chr19:5882702-5885329
>chr19:5885727-5886062
>chr19:5886293-5886431
>chr19:5886833-5887118
>chr19:5887203-5888312
>chr19:5888469-5889342
>chr19:5889676-5889729
>chr19:5890088-5890253
>chr19:5890571-5890880
>chr19:5890986-5891052
>chr19:5891252-5891549
>chr19:5891752-5891882
>chr19:5891905-5891944
>chr19:5893181-5893708
>chr19:5894382-5894462
>chr19:5895885-5895996
>chr19:5896151-5896294
>chr19:5896412-5896448
>chr19:5897125-5897244
>chr19:5898585-5898964
>chr19:5899154-5899769
>chr19:5900157-5900239
>chr19:5900376-5900412
>chr19:5900612-5900951
>chr19:5901652-5902570
>chr19:5902718-5903034
>chr19:5905354-5906273
>chr19:5906398-5906488
>chr19:5906723-5907215
>chr19:5907270-5908671
>chr19:5908958-5908999
>chr19:5909465-5909795
>chr19:5910365-5910732
>chr19:5910793-5911409
>chr19:5911651-5912906
>chr19:5913412-5913849
>chr19:5914022-5914198
>chr19:5915293-5915447
>chr19:5916636-5916690
>chr19:5917159-5917280
>chr19:5918382-5918467
>chr19:5919523-5919922
>chr19:5920119-5920376
>chr19:5920538-5920855
>chr19:5921924-5922054
>chr19:5922650-5922967
>chr19:5926215-5926550
>chr19:5927442-5927533
>chr19:5928206-5928330
>chr19:5928575-5928627
>chr19:5930576-5930873
>chr19:5931694-5932111
>chr19:5934386-5934877
>chr19:5934999-5935130
>chr19:5935462-5935509
>chr19:5936708-5936746
>chr19:5936917-5937096
>chr19:5938382-5938710
>chr19:5938822-5939258
>chr19:5941109-5941200
>chr19:5942498-5943005
>chr19:5943254-5943322
>chr19:5943418-5943501
>chr19:5947023-5947372
>chr19:5948163-5948479
>chr19:5955103-5955408
>chr19:5955681-5955725
>chr19:5955831-5956199
>chr19:5957514-5957592
>chr19:5961154-5961773
>chr19:5963271-5963578
>chr19:5967735-5968052
>chr19:5969246-5969316
>chr19:5971205-5971487
>chr19:5973879-5973921
>chr19:5974098-5974130
>chr19:5975460-5975574
>chr19:5976459-5976766
>chr19:5979170-5979579
>chr19:5979907-5980252
>chr19:5980866-5982481
>chr19:5982629-5982965
>chr19:5984240-5984549
>chr19:5985115-5985226
>chr19:5986063-5986537
>chr19:5986936-5987253
>chr19:5987344-5987388
>chr19:5988135-5988489
>chr19:5989029-5989096
>chr19:5989173-5989513
>chr19:5990093-5990205
>chr19:5990736-5991187
>chr19:5991715-5991839
>chr19:5992468-5992796
>chr19:5995196-5995248
>chr19:5995808-5995868
>chr19:5996442-5996514
>chr19:5998022-5998329
>chr19:5998970-5999276
>chr19:5999830-6000340
>chr19:6000403-6000810
>chr19:6001276-6001574
>chr19:6003231-6003364
>chr19:6003438-6003814
>chr19:6004522-6004561
>chr19:6004790-6005150
>chr19:6006157-6006911
>chr19:6008344-6008980
>chr19:6009060-6009132
>chr19:6009570-6009855
>chr19:6010519-6010648
>chr19:6010685-6011178
>chr19:6011922-6012123
>chr19:6012523-6012580
>chr19:6012631-6012752
>chr19:6013170-6013657
>chr19:6013927-6013981
>chr19:6014182-6014564
>chr19:6015140-6015813
>chr19:6016391-6016777
>chr19:6017110-6017259
>chr19:6017964-6018274
>chr19:6019496-6019739
>chr19:6021549-6021744
>chr19:6023133-6023272
>chr19:6023770-6024089
>chr19:6024715-6024981
>chr19:6025619-6026094
>chr19:6026897-6026978
>chr19:6027753-6028169
>chr19:6028458-6028517
>chr19:6028783-6029109
>chr19:6029340-6029747
>chr19:6029858-6030788
>chr19:6031333-6031768
>chr19:6031834-6031938
>chr19:6032093-6032435
>chr19:6032743-6033145
>chr19:6033698-6033774
>chr19:6034017-6034661
>chr19:6035081-6035143
>chr19:6036708-6037576
>chr19:6037708-6038685
>chr19:6038757-6039135
>chr19:6040467-6040799
>chr19:6041061-6041217
>chr19:6041756-6041893
>chr19:6042477-6042672
>chr19:6043510-6043586
>chr19:6045651-6046011
>chr19:6046290-6046573
>chr19:6046627-6047087
>chr19:6048001-6048195
>chr19:6048692-6048758
>chr19:6049525-6049836
>chr19:6050639-6050782
>chr19:6051243-6051316
>chr19:6051523-6051726
>chr19:6051806-6052165
>chr19:6052539-6052856
>chr19:6053053-6054194
>chr19:6054364-6054531
>chr19:6054584-6055008
>chr19:6055101-6055182
>chr19:6055312-6056039
>chr19:6056512-6056550
>chr19:6058169-6058316
>chr19:6058971-6059286
>chr19:6059691-6059822
>chr19:6060000-6060045
>chr19:6060314-6060374
>chr19:6061205-6061235
>chr19:6061902-6062216
>chr19:6063740-6063890
>chr19:6065027-6065101
>chr19:6065354-6065635
>chr19:6065969-6066023
>chr19:6068823-6068890
>chr19:6069981-6070283
>chr19:6070679-6071022
>chr19:6072389-6073437
>chr19:6074944-6075144
>chr19:6075178-6075312
>chr19:6076053-6076378
>chr19:6076991-6077022
>chr19:6077662-6078007
>chr19:6078038-6078159
>chr19:6078754-6079081
>chr19:6079441-6079483
>chr19:6079598-6079910
>chr19:6080004-6080364
>chr19:6080757-6081064
>chr19:6081224-6081299
>chr19:6081662-6082314
>chr19:6082426-6082783
>chr19:6082903-6083264
>chr19:6083368-6083486
>chr19:6083545-6083786
>chr19:6084345-6086193
>chr19:6086357-6086555
>chr19:6086992-6087037
>chr19:6088176-6088507
>chr19:6088811-6088841
>chr19:6088886-6089119
>chr19:6089433-6089762
>chr19:6089949-6090464
>chr19:6090523-6091504
>chr19:6093246-6093573
>chr19:6093672-6094069
>chr19:6094189-6094276
>chr19:6094747-6095175
>chr19:6095801-6095938
>chr19:6096030-6096078
>chr19:6096416-6096755
>chr19:6097573-6097883
>chr19:6099833-6100031
>chr19:6100810-6100901
>chr19:6101869-6102082
>chr19:6102837-6103031
>chr19:6104260-6104800
>chr19:6104848-6105129
>chr19:6105361-6105419
>chr19:6106174-6106276
>chr19:6106747-6106912
>chr19:6107008-6107656
>chr19:6108957-6109114
>chr19:6110498-6110581
>chr19:6111000-6111379
>chr19:6111496-6111573
>chr19:6112012-6112389
>chr19:6112601-6113502
>chr19:6113958-6114052
>chr19:6114301-6115696
>chr19:6116392-6116736
>chr19:6117157-6117855
>chr19:6118231-6118286
>chr19:6118455-6119988
>chr19:6120089-6120177
>chr19:6120374-6120983
>chr19:6121402-6121748
>chr19:6122415-6123160
>chr19:6123202-6123883
>chr19:6124133-6124424
>chr19:6124544-6125319
>chr19:6126086-6126400
>chr19:6127317-6127587
>chr19:6127692-6127855
>chr19:6128001-6128095
>chr19:6128136-6128233
>chr19:6128305-6128358
>chr19:6128768-6129069
>chr19:6129234-6130023
>chr19:6130185-6130580
>chr19:6132643-6132834
>chr19:6132935-6133102
>chr19:6133177-6133265
>chr19:6133991-6134435
>chr19:6134486-6134834
>chr19:6134956-6135288
>chr19:6135934-6136709
>chr19:6136813-6136898
>chr19:6137082-6137386
>chr19:6137416-6137962
>chr19:6138456-6138914
>chr19:6139057-6139398
>chr19:6139706-6140251
>chr19:6140392-6140666
>chr19:6140866-6140946
>chr19:6141741-6142038
>chr19:6142432-6142785
>chr19:6142916-6143567
>chr19:6143945-6144384
>chr19:6144419-6144606
>chr19:6144669-6144986
>chr19:6145110-6145452
>chr19:6145827-6145874
>chr19:6146044-6147129
>chr19:6148014-6148208
>chr19:6148348-6148636
>chr19:6148819-6149125
>chr19:6149411-6150329
>chr19:6150439-6151219
>chr19:6151300-6151616
>chr19:6152150-6152638
>chr19:6152936-6153279
>chr19:6153492-6153978
>chr19:6154115-6154819
>chr19:6155261-6155297
>chr19:6155510-6156050
>chr19:6156788-6157770
>chr19:6158038-6158355
>chr19:6158892-6159252
>chr19:6160102-6160431
>chr19:6160812-6161121
>chr19:6162041-6162604
>chr19:6162820-6162892
>chr19:6162994-6163978
>chr19:6164430-6164733
>chr19:6164862-6165014
>chr19:6165610-6165663
>chr19:6166278-6167104
>chr19:6167955-6168235
>chr19:6168309-6168358
>chr19:6168729-6170772
>chr19:6170932-6172413
>chr19:6173929-6174227
>chr19:6174455-6174813
>chr19:6174953-6175008
>chr19:6175271-6175320
>chr19:6175479-6175628
>chr19:6176742-6177180
>chr19:6177578-6177684
>chr19:6178347-6178677
>chr19:6179273-6180384
>chr19:6180716-6180857
>chr19:6180897-6181508
>chr19:6181567-6181704
>chr19:6181767-6181916
>chr19:6182078-6182207
>chr19:6183781-6184097
>chr19:6184830-6185251
>chr19:6185399-6185454
>chr19:6186615-6187231
>chr19:6188352-6188674
>chr19:6188875-6188988
>chr19:6189466-6190100
>chr19:6190245-6190298
>chr19:6191382-6191669
>chr19:6191966-6192003
>chr19:6192090-6192427
>chr19:6193763-6194170
>chr19:6194453-6194667
>chr19:6195101-6196071
>chr19:6196684-6197339
>chr19:6197488-6198203
>chr19:6198604-6198967
>chr19:6200052-6200361
>chr19:6200394-6200912
>chr19:6201006-6201624
>chr19:6201744-6202009
>chr19:6202319-6202638
>chr19:6202727-6202917
>chr19:6203511-6204012
>chr19:6204570-6204925
>chr19:6205546-6205783
>chr19:6205960-6207278
>chr19:6207313-6207605
>chr19:6208005-6208402
>chr19:6208508-6209126
>chr19:6209681-6210088
>chr19:6213795-6213853
>chr19:6214614-6214648
>chr19:6216503-6216584
>chr19:6217337-6217446
>chr19:6218048-6218089
>chr19:6219393-6219434
>chr19:6219779-6219837
>chr19:6222378-6222422
>chr19:6223191-6223297
>chr19:6224710-6224973
>chr19:6225732-6225796
>chr19:6226102-6226246
>chr19:6228772-6228860
>chr19:6229654-6229881
>chr19:6231048-6231091
>chr19:6231517-6231805
>chr19:6231946-6232271
>chr19:6232348-6232386
>chr19:6232423-6232459
>chr19:6232620-6232684
>chr19:6232730-6232860
>chr19:6235528-6235608
>chr19:6237467-6238123
>chr19:6238637-6238701
>chr19:6239527-6239825
>chr19:6241975-6242025
>chr19:6243756-6244073
>chr19:6244607-6246130
>chr19:6246225-6246310
>chr19:6246508-6246543
>chr19:6247683-6248281
>chr19:6248365-6248444
>chr19:6248811-6248934
>chr19:6249128-6249278
>chr19:6249749-6250605
>chr19:6250679-6250765
>chr19:6250806-6250878
>chr19:6251179-6251221
>chr19:6251551-6252042
>chr19:6252319-6252386
>chr19:6252476-6252558
>chr19:6252665-6252724
>chr19:6252960-6253302
>chr19:6253442-6253673
>chr19:6254045-6254218
>chr19:6254693-6254764
>chr19:6254902-6254993
>chr19:6255031-6255061
>chr19:6255130-6256867
>chr19:6257150-6257377
>chr19:6257463-6257833
>chr19:6257901-6258278
>chr19:6260670-6260866
>chr19:6262876-6263205
>chr19:6264151-6264264
>chr19:6264633-6264894
>chr19:6264983-6265086
>chr19:6265257-6266772
>chr19:6266992-6267404
>chr19:6268365-6268476
>chr19:6268768-6268867
>chr19:6269196-6269248
>chr19:6269424-6269486
>chr19:6272892-6272969
>chr19:6274869-6274917
>chr19:6279787-6279852
>chr19:6280453-6280828
>chr19:6280951-6281773
>chr19:6282041-6283324
>chr19:6283541-6284477
>chr19:6284737-6285051
>chr19:6285261-6285613
>chr19:6285674-6285807
>chr19:6286000-6287746
>chr19:6287973-6288067
>chr19:6288102-6288755
>chr19:6289258-6290489
>chr19:6290565-6290620
>chr19:6291315-6291801
>chr19:6291831-6291867
>chr19:6292357-6292417
>chr19:6292472-6292886
>chr19:6293003-6294995
>chr19:6295068-6295745
>chr19:6295852-6295919
>chr19:6296036-6296798
>chr19:6296909-6297248
>chr19:6297362-6297410
>chr19:6297454-6298117
>chr19:6298172-6298438
>chr19:6298522-6299894
>chr19:6300132-6301443
>chr19:6301605-6301914
>chr19:6301993-6302241
>chr19:6302363-6302864
>chr19:6302903-6302942
>chr19:6303075-6303561
>chr19:6303886-6303947
>chr19:6304080-6304330
>chr19:6304706-6304971
>chr19:6305079-6305452
>chr19:6306018-6306349
>chr19:6307032-6307082
>chr19:6307497-6308572
>chr19:6308664-6308711
>chr19:6308913-6309589
>chr19:6309975-6310936
>chr19:6311276-6311778
>chr19:6312660-6312991
>chr19:6313136-6313425
>chr19:6313474-6313556
>chr19:6313727-6313773
>chr19:6313978-6314476
>chr19:6314602-6317304
>chr19:6317708-6318893
>chr19:6319480-6319571
>chr19:6319821-6320170
>chr19:6320337-6320608
>chr19:6320760-6320834
>chr19:6321118-6321481
>chr19:6321580-6321978
>chr19:6322220-6322267
>chr19:6322424-6322505
>chr19:6322655-6323689
>chr19:6324027-6324928
>chr19:6325145-6325204
>chr19:6325364-6325864
>chr19:6325931-6326569
>chr19:6326955-6327026
>chr19:6327140-6328143
>chr19:6328181-6329196
>chr19:6329354-6329418
>chr19:6329695-6330627
>chr19:6331130-6331467
>chr19:6331509-6331825
>chr19:6331961-6332568
>chr19:6332666-6333099
>chr19:6333830-6334724
>chr19:6334830-6334896
>chr19:6335003-6336399
>chr19:6336519-6337228
>chr19:6337433-6338289
>chr19:6338588-6340393
>chr19:6341059-6341962
>chr19:6342249-6343096
>chr19:6344014-6345199
>chr19:6345362-6346176
>chr19:6346413-6346690
>chr19:6346981-6348049
>chr19:6348174-6348516
>chr19:6348767-6349581
>chr19:6349833-6350701
>chr19:6351053-6352082
>chr19:6353016-6354236
>chr19:6354322-6354399
>chr19:6354621-6356506
>chr19:6356727-6356856
>chr19:6356992-6357371
>chr19:6357486-6357783
>chr19:6357980-6358127
>chr19:6358505-6359245
>chr19:6359295-6359612
>chr19:6359903-6359950
>chr19:6360374-6361340
>chr19:6362044-6362085
>chr19:6362788-6363440
>chr19:6363615-6364357
>chr19:6364729-6365986
>chr19:6366496-6367450
>chr19:6367697-6368064
>chr19:6368134-6368505
>chr19:6369123-6369450
>chr19:6369480-6369605
>chr19:6369683-6369807
>chr19:6370234-6370547
>chr19:6370904-6371722
>chr19:6371795-6372213
>chr19:6374692-6374785
>chr19:6377156-6377997
>chr19:6378853-6379750
>chr19:6379757-6379890
>chr19:6381274-6381320
>chr19:6381385-6381463
>chr19:6381829-6381940
>chr19:6382195-6383220
>chr19:6383801-6384136
>chr19:6384180-6384529
>chr19:6384636-6385045
>chr19:6385104-6385426
>chr19:6385751-6386767
>chr19:6387283-6387407
>chr19:6387935-6388236
>chr19:6388671-6389300
>chr19:6389827-6390946
>chr19:6391433-6391755
>chr19:6392799-6392854
>chr19:6394402-6394796
>chr19:6394940-6394980
>chr19:6395242-6395850
>chr19:6395920-6396240
>chr19:6396717-6396998
>chr19:6397114-6398660
>chr19:6398680-6399320
>chr19:6399457-6399908
>chr19:6400226-6400285
>chr19:6400339-6401275
>chr19:6401654-6401979
>chr19:6402041-6402079
>chr19:6402288-6402631
>chr19:6402699-6402933
>chr19:6403576-6404248
>chr19:6404652-6405404
>chr19:6405450-6406051
>chr19:6406091-6406392
>chr19:6406877-6408447
>chr19:6408567-6409076
>chr19:6409186-6409575
>chr19:6409941-6410513
>chr19:6410649-6410987
>chr19:6411178-6411610
>chr19:6413492-6413573
>chr19:6413625-6413675
>chr19:6414323-6414366
>chr19:6414569-6414750
>chr19:6417871-6417981
>chr19:6422991-6423308
>chr19:6424541-6424767
>chr19:6426182-6426269
>chr19:6426713-6426975
>chr19:6427689-6427854
>chr19:6428033-6429660
>chr19:6429827-6429863
>chr19:6430351-6431398
>chr19:6431433-6431748
>chr19:6432312-6432973
>chr19:6433032-6433376
>chr19:6433909-6434311
>chr19:6434471-6434512
>chr19:6434569-6436079
>chr19:6436551-6438343
>chr19:6438407-6440009
>chr19:6440598-6440724
>chr19:6441193-6441275
>chr19:6442472-6443542
>chr19:6444003-6444053
>chr19:6444559-6446387
>chr19:6446767-6447198
>chr19:6447299-6448033
>chr19:6448433-6449059
>chr19:6449180-6450160
>chr19:6450550-6450643
>chr19:6450770-6451518
>chr19:6451825-6452035
>chr19:6452222-6452297
>chr19:6452707-6452853
>chr19:6453248-6453634
>chr19:6455013-6455284
>chr19:6455703-6456024
>chr19:6456673-6456980
>chr19:6457022-6457395
>chr19:6459421-6459475
>chr19:6460915-6461984
>chr19:6462702-6463014
>chr19:6463050-6463384
>chr19:6463446-6463915
>chr19:6464391-6464454
>chr19:6465484-6465548
>chr19:6465912-6466211
>chr19:6466345-6466398
>chr19:6468036-6468080
>chr19:6468889-6468929
>chr19:6469048-6469590
>chr19:6470554-6471154
>chr19:6471634-6471952
>chr19:6472343-6472698
>chr19:6472966-6473743
>chr19:6473908-6474231
>chr19:6474580-6474621
>chr19:6474680-6475199
>chr19:6475784-6475822
>chr19:6476487-6476548
>chr19:6477584-6477898
>chr19:6477943-6478749
>chr19:6479189-6479500
>chr19:6479933-6480004
>chr19:6480438-6480933
>chr19:6481695-6481752
>chr19:6482300-6482616
>chr19:6482647-6483244
>chr19:6483501-6483800
>chr19:6483934-6484254
>chr19:6484344-6488440
>chr19:6488492-6489184
>chr19:6489301-6489337
>chr19:6490218-6491108
>chr19:6491172-6491776
>chr19:6492198-6492256
>chr19:6492570-6494066
>chr19:6495214-6495469
>chr19:6495596-6495682
>chr19:6495755-6495853
>chr19:6496343-6497571
>chr19:6497644-6498225
>chr19:6498429-6498749
>chr19:6498787-6498823
>chr19:6499030-6499322
>chr19:6499393-6499442
>chr19:6499724-6500757
>chr19:6500921-6501191
>chr19:6501939-6502033
>chr19:6502403-6502464
>chr19:6503043-6503747
>chr19:6504150-6504911
>chr19:6504948-6505033
>chr19:6505223-6506317
>chr19:6506436-6507764
>chr19:6508013-6508527
>chr19:6508700-6509390
>chr19:6510016-6510731
>chr19:6511038-6512333
>chr19:6512468-6513664
>chr19:6513706-6514028
>chr19:6514478-6515072
>chr19:6515650-6515983
>chr19:6516358-6516415
>chr19:6517596-6517925
>chr19:6517978-6518050
>chr19:6518640-6519259
>chr19:6519612-6520151
>chr19:6520246-6520284
>chr19:6520342-6520427
>chr19:6520607-6520662
>chr19:6520711-6521043
>chr19:6521229-6522025
>chr19:6522894-6523904
>chr19:6523975-6524397
>chr19:6524590-6525572
>chr19:6525726-6527796
>chr19:6528499-6528753
>chr19:6529166-6529231
>chr19:6529371-6530462
>chr19:6530499-6530589
>chr19:6532286-6532645
>chr19:6533148-6533350
>chr19:6533398-6533915
>chr19:6533981-6534087
>chr19:6535349-6535498
>chr19:6535649-6535880
>chr19:6536423-6536564
>chr19:6536674-6538686
>chr19:6538787-6539151
>chr19:6539354-6540535
>chr19:6540642-6540960
>chr19:6541254-6541383
>chr19:6541496-6542612
>chr19:6542735-6543091
>chr19:6543435-6543807
>chr19:6544413-6544711
>chr19:6544785-6545603
>chr19:6545674-6546197
>chr19:6546389-6546582
>chr19:6547415-6548692
>chr19:6548743-6549175
>chr19:6549320-6549663
>chr19:6549801-6550129
>chr19:6550539-6550842
>chr19:6550901-6551702
>chr19:6552153-6552258
>chr19:6552450-6553753
>chr19:6553911-6554265
>chr19:6554482-6554807
>chr19:6554872-6554911
>chr19:6555028-6555335
>chr19:6555400-6555465
>chr19:6555594-6555783
>chr19:6555875-6556549
>chr19:6556616-6556684
>chr19:6556863-6557226
>chr19:6557301-6557620
>chr19:6557754-6558057
>chr19:6558121-6558529
>chr19:6558736-6559213
>chr19:6559682-6560005
>chr19:6560208-6560877
>chr19:6561051-6561925
>chr19:6562239-6562555
>chr19:6562747-6563462
>chr19:6564313-6564343
>chr19:6564486-6564552
>chr19:6564983-6566482
>chr19:6566570-6566620
>chr19:6566779-6567135
>chr19:6567966-6568892
>chr19:6569155-6569874
>chr19:6570022-6572231
>chr19:6572288-6572319
>chr19:6572485-6572633
>chr19:6572810-6572852
>chr19:6572921-6573511
>chr19:6573720-6573822
>chr19:6573873-6573924
>chr19:6574023-6574428
>chr19:6574702-6575397
>chr19:6575714-6577288
>chr19:6578113-6579201
>chr19:6579238-6579511
>chr19:6579614-6579675
>chr19:6580088-6580418
>chr19:6580493-6580526
>chr19:6580612-6580962
>chr19:6581024-6581571
>chr19:6581715-6583031
>chr19:6583309-6583366
>chr19:6583545-6584132
>chr19:6584223-6585245
>chr19:6585367-6585939
>chr19:6586514-6586909
>chr19:6586953-6587366
>chr19:6587689-6587994
>chr19:6589085-6590099
>chr19:6591508-6592509
>chr19:6592610-6593357
>chr19:6593414-6593837
>chr19:6593994-6594040
>chr19:6594347-6594421
>chr19:6594712-6594767
>chr19:6594823-6595114
>chr19:6595243-6595528
>chr19:6596127-6596467
>chr19:6596924-6597610
>chr19:6597664-6598817
>chr19:6598851-6601381
>chr19:6601425-6601832
>chr19:6601891-6603322
>chr19:6603523-6603870
>chr19:6604506-6604588
>chr19:6604811-6604868
>chr19:6604974-6605043
>chr19:6605196-6606726
>chr19:6606794-6607314
>chr19:6607626-6607947
>chr19:6608277-6608561
>chr19:6608705-6608966
>chr19:6609806-6610592
>chr19:6611780-6612025
>chr19:6612317-6613718
>chr19:6613899-6614864
>chr19:6615161-6615286
>chr19:6615458-6615999
>chr19:6616288-6616665
>chr19:6617542-6618413
>chr19:6618491-6618544
>chr19:6618599-6619877
>chr19:6620029-6620389
>chr19:6620451-6620887
>chr19:6620936-6622248
>chr19:6622377-6623494
>chr19:6623555-6623776
>chr19:6623857-6624275
>chr19:6624361-6624886
>chr19:6624979-6625096
>chr19:6625236-6625749
>chr19:6625793-6625868
>chr19:6625952-6626587
>chr19:6626652-6628706
>chr19:6628868-6629211
>chr19:6629283-6629647
>chr19:6629710-6629991
>chr19:6630061-6630451
>chr19:6630473-6631335
>chr19:6631469-6632006
>chr19:6632063-6632090
>chr19:6632380-6632462
>chr19:6632573-6635036
>chr19:6635132-6635484
>chr19:6635557-6636089
>chr19:6636358-6638128
>chr19:6638190-6638246
>chr19:6638305-6638462
>chr19:6638585-6639235
>chr19:6639795-6640141
>chr19:6640465-6640783
>chr19:6640848-6641620
>chr19:6642050-6642366
>chr19:6642666-6642968
>chr19:6643052-6643770
>chr19:6643967-6645109
>chr19:6646091-6646791
>chr19:6647410-6647725
>chr19:6648882-6649191
>chr19:6649212-6649465
>chr19:6649939-6650791
>chr19:6650947-6651470
>chr19:6651632-6651682
>chr19:6651798-6651847
>chr19:6651885-6652108
>chr19:6652136-6652244
>chr19:6652511-6652556
>chr19:6652916-6653770
>chr19:6654031-6654375
>chr19:6654668-6654934
>chr19:6655333-6656116
>chr19:6656145-6656609
>chr19:6656683-6656746
>chr19:6657036-6657431
>chr19:6657889-6658203
>chr19:6658508-6658590
>chr19:6658925-6659074
>chr19:6659283-6659648
>chr19:6659804-6659860
>chr19:6660257-6660516
>chr19:6660732-6660846
>chr19:6661203-6661630
>chr19:6661705-6661791
>chr19:6661981-6662360
>chr19:6663960-6664034
>chr19:6664515-6664843
>chr19:6665390-6666007
>chr19:6666047-6666415
>chr19:6666603-6666961
>chr19:6667376-6667450
>chr19:6667698-6668729
>chr19:6669172-6669533
>chr19:6669629-6669784
>chr19:6670535-6670843
>chr19:6671111-6672014
>chr19:6672300-6672670
>chr19:6673107-6673631
>chr19:6673793-6674621
>chr19:6675338-6675748
>chr19:6675767-6676383
>chr19:6676643-6677566
>chr19:6680911-6681343
>chr19:6681387-6681546
>chr19:6682416-6682477
>chr19:6683069-6683213
>chr19:6683408-6684136
>chr19:6687137-6687236
>chr19:6687343-6687611
>chr19:6687783-6688416
>chr19:6688530-6688662
>chr19:6689560-6690039
>chr19:6690331-6690426
>chr19:6691061-6691359
>chr19:6691679-6692256
>chr19:6693549-6693595
>chr19:6693915-6694234
>chr19:6694981-6695287
>chr19:6695455-6695760
>chr19:6695903-6696231
>chr19:6696543-6696587
>chr19:6696756-6697087
>chr19:6697944-6698316
>chr19:6698472-6699160
>chr19:6699214-6700960
>chr19:6701518-6701961
>chr19:6702613-6703041
>chr19:6703320-6703643
>chr19:6703786-6704306
>chr19:6704439-6705043
>chr19:6705300-6706002
>chr19:6706763-6706898
>chr19:6707340-6707459
>chr19:6708020-6708697
>chr19:6708709-6709019
>chr19:6709161-6709475
>chr19:6709592-6709640
>chr19:6709944-6710618
>chr19:6711285-6711494
>chr19:6713583-6713993
>chr19:6714580-6714872
>chr19:6714914-6714968
>chr19:6715111-6715534
>chr19:6715581-6715950
>chr19:6716085-6716611
>chr19:6716887-6716929
>chr19:6717053-6717228
>chr19:6717287-6717325
>chr19:6717514-6717994
>chr19:6720599-6720657
>chr19:6720844-6720896
>chr19:6721450-6721911
>chr19:6722071-6722394
>chr19:6722802-6723134
>chr19:6723485-6723815
>chr19:6724060-6724691
>chr19:6724978-6725388
>chr19:6725946-6726182
>chr19:6726422-6727265
>chr19:6727390-6727443
>chr19:6727569-6727903
>chr19:6727975-6728254
>chr19:6729136-6729611
>chr19:6730560-6730625
>chr19:6730800-6730923
>chr19:6731522-6731605
>chr19:6732155-6732255
>chr19:6734515-6735183
>chr19:6736085-6736414
>chr19:6738923-6738977
>chr19:6739600-6739762
>chr19:6740594-6740656
>chr19:6741805-6742398
>chr19:6742521-6742584
>chr19:6742622-6742811
>chr19:6743597-6743637
>chr19:6744049-6744134
>chr19:6746589-6746938
>chr19:6747049-6747344
>chr19:6747521-6748048
>chr19:6748507-6748816
>chr19:6749027-6749252
>chr19:6749576-6749891
>chr19:6750707-6751019
>chr19:6751715-6752021
>chr19:6752154-6752309
>chr19:6752893-6752953
>chr19:6754431-6754540
>chr19:6754997-6755069
>chr19:6755543-6755689
>chr19:6755772-6756561
>chr19:6756768-6758607
>chr19:6759106-6759416
>chr19:6759950-6760564
>chr19:6761661-6761988
>chr19:6762089-6762869
>chr19:6763051-6763366
>chr19:6763898-6764381
>chr19:6764707-6765244
>chr19:6765457-6765810
>chr19:6768332-6768978
>chr19:6769025-6769075
>chr19:6769223-6769263
>chr19:6769496-6769841
>chr19:6770018-6770321
>chr19:6770545-6771899
>chr19:6772059-6772199
>chr19:6772586-6772672
>chr19:6774112-6775070
>chr19:6775935-6777339
>chr19:6777785-6778230
>chr19:6778412-6778477
>chr19:6778525-6779358
>chr19:6779585-6780264
>chr19:6780453-6780854
>chr19:6780906-6781179
>chr19:6781590-6781891
>chr19:6782060-6782396
>chr19:6782565-6783324
>chr19:6783432-6783812
>chr19:6783958-6784269
>chr19:6784450-6784815
>chr19:6785063-6786160
>chr19:6786328-6786887
>chr19:6787016-6787507
>chr19:6787568-6788237
>chr19:6788329-6788678
>chr19:6789050-6789092
>chr19:6789209-6790231
>chr19:6790413-6791132
>chr19:6791750-6791849
>chr19:6792067-6792223
>chr19:6792551-6792705
>chr19:6792737-6792820
>chr19:6792991-6793389
>chr19:6793728-6793893
>chr19:6793966-6794115
>chr19:6794338-6794534
>chr19:6795666-6795985
>chr19:6796094-6796154
>chr19:6796424-6796637
>chr19:6796841-6797242
>chr19:6797402-6797776
>chr19:6797966-6798332
>chr19:6798383-6798838
>chr19:6799021-6799964
>chr19:6800021-6800160
>chr19:6800315-6800933
>chr19:6801159-6801217
>chr19:6801731-6801784
>chr19:6802059-6802397
>chr19:6802813-6802978
>chr19:6803199-6804087
>chr19:6804193-6805873
>chr19:6806039-6806415
>chr19:6807067-6808343
>chr19:6809069-6809383
>chr19:6809875-6810356
>chr19:6810415-6810700
>chr19:6811012-6811362
>chr19:6811545-6811627
>chr19:6812364-6812675
>chr19:6812769-6812924
>chr19:6813025-6813116
>chr19:6813178-6813212
>chr19:6813763-6814106
>chr19:6814370-6814478
>chr19:6814606-6814808
>chr19:6815135-6815441
>chr19:6815718-6815776
>chr19:6815893-6816553
>chr19:6816681-6816969
>chr19:6817049-6817472
>chr19:6817661-6818211
>chr19:6818320-6818721
>chr19:6818824-6819613
>chr19:6820033-6820532
>chr19:6820964-6821440
>chr19:6821980-6822089
>chr19:6822704-6823655
>chr19:6823859-6824265
>chr19:6824346-6824988
>chr19:6825242-6825296
>chr19:6825547-6826381
>chr19:6826735-6826996
>chr19:6827218-6827887
>chr19:6829672-6829765
>chr19:6830040-6831206
>chr19:6831296-6831629
>chr19:6832205-6832261
>chr19:6832402-6832796
>chr19:6832857-6832946
>chr19:6833096-6833146
>chr19:6834047-6835071
>chr19:6835167-6835418
>chr19:6835469-6835518
>chr19:6835565-6835663
>chr19:6835704-6835781
>chr19:6835838-6836336
>chr19:6838058-6842277
>chr19:6842308-6842340
>chr19:6842532-6842896
>chr19:6842994-6843089
>chr19:6843293-6843334
>chr19:6843373-6843453
>chr19:6843963-6844152
>chr19:6844235-6844519
>chr19:6844602-6844643
>chr19:6844832-6844881
>chr19:6845064-6846753
>chr19:6846801-6847219
>chr19:6848311-6850049
>chr19:6851011-6851485
>chr19:6852028-6852321
>chr19:6852426-6852749
>chr19:6853233-6853765
>chr19:6854430-6854740
>chr19:6854875-6854945
>chr19:6855369-6856313
>chr19:6856436-6856798
>chr19:6856935-6857024
>chr19:6857662-6858335
>chr19:6858405-6860421
>chr19:6860687-6861352
>chr19:6862059-6862099
>chr19:6862162-6862430
>chr19:6862527-6862769
>chr19:6863152-6863489
>chr19:6863899-6864197
>chr19:6864277-6864635
>chr19:6864748-6864799
>chr19:6864840-6865632
>chr19:6865788-6866040
>chr19:6866311-6867654
>chr19:6867800-6868102
>chr19:6868735-6869755
>chr19:6869782-6870017
>chr19:6870337-6870889
>chr19:6871071-6873308
>chr19:6873410-6873931
>chr19:6873984-6874100
>chr19:6874186-6874493
>chr19:6874557-6874915
>chr19:6875180-6875234
>chr19:6875378-6875787
>chr19:6876199-6876634
>chr19:6876721-6876772
>chr19:6877215-6877978
>chr19:6878033-6878148
>chr19:6878803-6879286
>chr19:6879601-6879933
>chr19:6880425-6880539
>chr19:6880610-6880987
>chr19:6881083-6881377
>chr19:6881492-6882147
>chr19:6882669-6882723
>chr19:6882897-6883190
>chr19:6883452-6884248
>chr19:6884376-6884659
>chr19:6884876-6885379
>chr19:6885492-6886477
>chr19:6887815-6887894
>chr19:6888067-6888275
>chr19:6888553-6888623
>chr19:6888932-6889722
>chr19:6889930-6890288
>chr19:6890721-6890785
>chr19:6891016-6891754
>chr19:6892659-6893925
>chr19:6894116-6894209
>chr19:6894402-6894548
>chr19:6895722-6895784
>chr19:6895900-6896073
>chr19:6896113-6896269
>chr19:6896690-6896718
>chr19:6897031-6897267
>chr19:6897624-6898139
>chr19:6898208-6898425
>chr19:6898776-6899122
>chr19:6899191-6900518
>chr19:6902135-6903353
>chr19:6904537-6904812
>chr19:6905090-6905855
>chr19:6906736-6906813
>chr19:6906878-6906923
>chr19:6907231-6907890
>chr19:6907928-6908386
>chr19:6908845-6909284
>chr19:6909440-6910035
>chr19:6910553-6910880
>chr19:6911471-6912290
>chr19:6912920-6913487
>chr19:6914997-6915351
>chr19:6915461-6915497
>chr19:6915614-6915954
>chr19:6916712-6917023
>chr19:6917090-6917167
>chr19:6917409-6917765
>chr19:6918154-6918467
>chr19:6918732-6919333
>chr19:6919402-6919486
>chr19:6920186-6920812
>chr19:6920963-6921444
>chr19:6921681-6921712
>chr19:6922304-6922670
>chr19:6922797-6923104
>chr19:6923228-6923867
>chr19:6923935-6923982
>chr19:6924958-6925002
>chr19:6925097-6925415
>chr19:6925465-6925508
>chr19:6925667-6926033
>chr19:6926876-6927079
>chr19:6927162-6927380
>chr19:6927603-6927833
>chr19:6928335-6928960
>chr19:6929137-6929246
>chr19:6929321-6930177
>chr19:6930431-6931229
>chr19:6931345-6931449
>chr19:6931511-6931913
>chr19:6932177-6932515
>chr19:6932935-6933252
>chr19:6933372-6933849
>chr19:6934093-6934154
>chr19:6934401-6934921
>chr19:6935247-6935291
>chr19:6936110-6936556
>chr19:6936623-6937063
>chr19:6937418-6937475
>chr19:6937834-6938518
>chr19:6938758-6939098
>chr19:6940770-6941080
>chr19:6941165-6941251
>chr19:6941652-6941774
>chr19:6943014-6944122
>chr19:6944251-6944646
>chr19:6944832-6945372
>chr19:6945690-6945795
>chr19:6945917-6946390
>chr19:6946442-6946520
>chr19:6946631-6947187
>chr19:6948237-6948582
>chr19:6948927-6949508
>chr19:6949578-6949927
>chr19:6950232-6950641
>chr19:6951008-6951318
>chr19:6951633-6951921
>chr19:6952024-6952720
>chr19:6953876-6953954
>chr19:6954129-6954455
>chr19:6954910-6955193
>chr19:6955234-6955642
>chr19:6955724-6955765
>chr19:6956525-6956556
>chr19:6957681-6957824
>chr19:6958311-6958618
>chr19:6959345-6959685
>chr19:6959766-6960169
>chr19:6961348-6961617
>chr19:6962036-6962811
>chr19:6962930-6963186
>chr19:6964191-6964495
>chr19:6964637-6965144
>chr19:6965338-6965777
>chr19:6965852-6966194
>chr19:6966890-6967229
>chr19:6967845-6967884
>chr19:6968298-6968623
>chr19:6968817-6969193
>chr19:6969265-6969386
>chr19:6969618-6969744
>chr19:6970283-6970433
>chr19:6971837-6972160
>chr19:6972425-6972774
>chr19:6973235-6973279
>chr19:6973409-6974146
>chr19:6974202-6974245
>chr19:6975109-6975196
>chr19:6975219-6975467
>chr19:6975613-6975984
>chr19:6976091-6976206
>chr19:6976351-6976471
>chr19:6976680-6977019
>chr19:6977944-6977981
>chr19:6978392-6978668
>chr19:6978730-6979450
>chr19:6979485-6979637
>chr19:6979849-6980503
>chr19:6981963-6982048
>chr19:6982264-6982455
>chr19:6982712-6983652
>chr19:6983979-6984109
>chr19:6985397-6985975
>chr19:6986757-6988068
>chr19:6989246-6989572
>chr19:6989657-6989732
>chr19:6990207-6990511
>chr19:6990931-6991102
>chr19:6991303-6992294
>chr19:6992329-6992403
>chr19:6992505-6992964
>chr19:6993119-6993392
>chr19:6993734-6994047
>chr19:6994096-6994159
>chr19:6994333-6994687
>chr19:6995062-6995611
>chr19:6996056-6996395
>chr19:6998379-6998700
>chr19:6998977-6999281
>chr19:6999499-6999545
>chr19:7001517-7001896
>chr19:7002233-7003455
>chr19:7003599-7004346
>chr19:7004632-7004940
>chr19:7006901-7007003
>chr19:7007946-7008003
>chr19:7008135-7008538
>chr19:7008926-7009161
>chr19:7009450-7009792
>chr19:7010865-7010960
>chr19:7012780-7012915
>chr19:7013022-7013355
>chr19:7013500-7013763
>chr19:7014068-7014486
>chr19:7014568-7014851
>chr19:7014896-7014993
>chr19:7015051-7015160
>chr19:7015227-7015746
>chr19:7015806-7016464
>chr19:7016864-7017249
>chr19:7017401-7017451
>chr19:7017814-7018237
>chr19:7018310-7018868
>chr19:7019178-7019704
>chr19:7019940-7020305
>chr19:7020689-7020763
>chr19:7020848-7020934
>chr19:7021158-7021219
>chr19:7021748-7022098
>chr19:7022368-7022426
>chr19:7023119-7024381
>chr19:7024610-7024908
>chr19:7025092-7025761
>chr19:7026513-7027393
>chr19:7027547-7028069
>chr19:7028372-7028792
>chr19:7029054-7029116
>chr19:7029616-7030095
>chr19:7030248-7030371
>chr19:7031072-7031119
>chr19:7031665-7032118
>chr19:7032338-7032864
>chr19:7033098-7033943
>chr19:7034108-7034236
>chr19:7034362-7036390
>chr19:7036516-7036644
>chr19:7036809-7037656
>chr19:7037890-7038488
>chr19:7038636-7039089
>chr19:7039635-7039682
>chr19:7040384-7040507
>chr19:7040660-7041139
>chr19:7041639-7041701
>chr19:7041963-7042395
>chr19:7042698-7043220
>chr19:7043374-7044254
>chr19:7045006-7045675
>chr19:7045859-7046157
>chr19:7046425-7047649
>chr19:7048342-7048400
>chr19:7048670-7049022
>chr19:7049551-7049612
>chr19:7049836-7049922
>chr19:7050007-7050081
>chr19:7050401-7050830
>chr19:7051066-7051592
>chr19:7051826-7052672
>chr19:7052837-7053012
>chr19:7053097-7054854
>chr19:7054980-7055096
>chr19:7055273-7056117
>chr19:7056351-7056949
>chr19:7057097-7057550
>chr19:7058096-7058143
>chr19:7058845-7058968
>chr19:7059121-7059600
>chr19:7060000-7060029
>chr19:7060424-7060852
>chr19:7061136-7063314
>chr19:7063728-7064219
>chr19:7064467-7064738
>chr19:7064969-7065076
>chr19:7065160-7065653
>chr19:7065726-7065882
>chr19:7066000-7066174
>chr19:7066207-7067651
>chr19:7068341-7068408
>chr19:7068507-7068996
>chr19:7070764-7071056
>chr19:7071553-7072452
>chr19:7073116-7073458
>chr19:7074019-7074430
>chr19:7074614-7074644
>chr19:7075375-7075416
>chr19:7076382-7076500
>chr19:7076554-7076633
>chr19:7076801-7078076
>chr19:7078199-7078311
>chr19:7078374-7079063
>chr19:7079173-7079575
>chr19:7079712-7079761
>chr19:7080015-7080304
>chr19:7080457-7080601
>chr19:7081140-7081210
>chr19:7082097-7082470
>chr19:7083048-7083086
>chr19:7083467-7083523
>chr19:7083823-7083876
>chr19:7084169-7084203
>chr19:7084355-7084662
>chr19:7085167-7085445
>chr19:7085937-7086663
>chr19:7086737-7087037
>chr19:7087247-7087564
>chr19:7087681-7087743
>chr19:7088490-7088767
>chr19:7089243-7089423
>chr19:7089573-7089929
>chr19:7090298-7090606
>chr19:7090831-7091176
>chr19:7091484-7091793
>chr19:7091870-7091970
>chr19:7092165-7092204
>chr19:7092291-7092798
>chr19:7092885-7093564
>chr19:7093900-7094145
>chr19:7094245-7094323
>chr19:7094405-7094725
>chr19:7094774-7094974
>chr19:7095022-7095741
>chr19:7095889-7096191
>chr19:7096896-7097204
>chr19:7097875-7097936
>chr19:7099797-7099833
>chr19:7100077-7101051
>chr19:7101160-7101566
>chr19:7101874-7101941
>chr19:7102014-7102390
>chr19:7102645-7103113
>chr19:7103552-7104228
>chr19:7105152-7105384
>chr19:7105674-7105767
>chr19:7105843-7106400
>chr19:7106539-7106593
>chr19:7106673-7107969
>chr19:7108289-7108621
>chr19:7108870-7109217
>chr19:7109916-7109958
>chr19:7110529-7110878
>chr19:7111239-7111784
>chr19:7117571-7118064
>chr19:7118119-7118995
>chr19:7119621-7119944
>chr19:7120063-7120440
>chr19:7120916-7121303
>chr19:7121394-7121751
>chr19:7121855-7122491
>chr19:7123168-7124661
>chr19:7126299-7126335
>chr19:7126939-7127224
>chr19:7127407-7127472
>chr19:7127714-7128079
>chr19:7128166-7128526
>chr19:7129257-7129643
>chr19:7129733-7130039
>chr19:7130129-7131696
>chr19:7131703-7132006
>chr19:7132574-7133274
>chr19:7133391-7133469
>chr19:7133506-7133942
>chr19:7134060-7134217
>chr19:7134481-7134843
>chr19:7135291-7135550
>chr19:7135674-7136172
>chr19:7136845-7137148
>chr19:7137503-7137831
>chr19:7137926-7138266
>chr19:7138366-7138677
>chr19:7139149-7139206
>chr19:7139814-7140145
>chr19:7140326-7140362
>chr19:7141028-7141385
>chr19:7141958-7142701
>chr19:7143723-7144103
>chr19:7144397-7144703
>chr19:7145679-7145728
>chr19:7145787-7145822
>chr19:7146221-7146543
>chr19:7146976-7147027
>chr19:7147154-7147479
>chr19:7147909-7148229
>chr19:7148436-7149198
>chr19:7149536-7150009
>chr19:7150813-7151593
>chr19:7151680-7151727
>chr19:7151798-7151862
>chr19:7151928-7152414
>chr19:7152467-7152520
>chr19:7152968-7153504
>chr19:7153586-7154935
>chr19:7155271-7155527
>chr19:7155624-7156343
>chr19:7156770-7157570
>chr19:7158041-7158101
>chr19:7158193-7158686
>chr19:7158865-7159484
>chr19:7160014-7161037
>chr19:7161104-7161538
>chr19:7161732-7162888
>chr19:7163304-7163671
>chr19:7163788-7164120
>chr19:7164268-7164314
>chr19:7164398-7165306
>chr19:7165557-7166059
>chr19:7166629-7167194
>chr19:7167271-7167621
>chr19:7168623-7168911
>chr19:7169285-7169587
>chr19:7169760-7169806
>chr19:7169992-7170535
>chr19:7171194-7171285
>chr19:7171409-7171481
>chr19:7171832-7172218
>chr19:7172745-7172886
>chr19:7172930-7172996
>chr19:7173314-7173927
>chr19:7173997-7174321
>chr19:7174740-7174782
>chr19:7174833-7175156
>chr19:7175209-7175337
>chr19:7175539-7175892
>chr19:7176124-7176832
>chr19:7177326-7177391
>chr19:7177500-7177868
>chr19:7178431-7178748
>chr19:7178874-7179215
>chr19:7179687-7179747
>chr19:7179881-7179927
>chr19:7180244-7180559
>chr19:7180927-7181265
>chr19:7181571-7181884
>chr19:7182039-7182541
>chr19:7183773-7184080
>chr19:7184660-7184713
>chr19:7184860-7184960
>chr19:7185117-7185234
>chr19:7185361-7185427
>chr19:7185559-7186234
>chr19:7186371-7187875
>chr19:7188256-7188911
>chr19:7189430-7189520
>chr19:7189568-7189598
>chr19:7189674-7189965
>chr19:7190059-7190183
>chr19:7190344-7190673
>chr19:7190828-7191393
>chr19:7191589-7192321
>chr19:7193093-7193535
>chr19:7193684-7193949
>chr19:7194128-7194885
>chr19:7195320-7195689
>chr19:7195845-7196346
>chr19:7196735-7196774
>chr19:7197313-7197374
>chr19:7197493-7197897
>chr19:7198030-7198103
>chr19:7198922-7199182
>chr19:7199360-7199662
>chr19:7200441-7200893
>chr19:7201365-7201961
>chr19:7202468-7202855
>chr19:7203869-7204361
>chr19:7204795-7205093
>chr19:7205604-7205902
>chr19:7206128-7206811
>chr19:7207129-7207461
>chr19:7207639-7207977
>chr19:7208583-7209354
>chr19:7209414-7209714
>chr19:7210058-7210368
>chr19:7210686-7211005
>chr19:7211097-7211336
>chr19:7212068-7212168
>chr19:7212567-7212899
>chr19:7213053-7213393
>chr19:7213698-7214005
>chr19:7214408-7214464
>chr19:7214718-7215214
>chr19:7215542-7215935
>chr19:7216010-7216339
>chr19:7216833-7217235
>chr19:7217355-7217401
>chr19:7217547-7217902
>chr19:7218178-7218248
>chr19:7218460-7218830
>chr19:7219432-7219704
>chr19:7220285-7220591
>chr19:7220769-7221726
>chr19:7222391-7222693
>chr19:7222899-7223195
>chr19:7223948-7224253
>chr19:7224919-7225069
>chr19:7225151-7225231
>chr19:7225872-7225944
>chr19:7226126-7226736
>chr19:7226800-7226843
>chr19:7227268-7227577
>chr19:7228801-7229403
>chr19:7229749-7230081
>chr19:7230531-7230839
>chr19:7231262-7231606
>chr19:7231784-7231924
>chr19:7232135-7232821
>chr19:7232974-7233336
>chr19:7233641-7234549
>chr19:7234774-7235144
>chr19:7235540-7236275
>chr19:7236522-7238065
>chr19:7238309-7238655
>chr19:7238920-7239016
>chr19:7239284-7239346
>chr19:7239923-7240020
>chr19:7240166-7240713
>chr19:7240790-7240868
>chr19:7240936-7240987
>chr19:7241122-7241764
>chr19:7241848-7242314
>chr19:7242421-7242765
>chr19:7243224-7243575
>chr19:7244194-7244566
>chr19:7244605-7245243
>chr19:7245362-7245798
>chr19:7246075-7246125
>chr19:7246401-7246460
>chr19:7246861-7246921
>chr19:7248004-7248517
>chr19:7248751-7249055
>chr19:7249620-7250715
>chr19:7251015-7251570
>chr19:7251847-7252429
>chr19:7252830-7253525
>chr19:7253745-7254597
>chr19:7255478-7255882
>chr19:7256070-7256752
>chr19:7256939-7257247
>chr19:7257615-7257741
>chr19:7257838-7258460
>chr19:7258594-7258709
>chr19:7258887-7259219
>chr19:7259542-7260023
>chr19:7260863-7261202
>chr19:7261527-7261815
>chr19:7262182-7262510
>chr19:7262634-7263336
>chr19:7263548-7263683
>chr19:7263768-7264370
>chr19:7265432-7265777
>chr19:7266007-7266176
>chr19:7266370-7266700
>chr19:7267030-7267161
>chr19:7268650-7268779
>chr19:7269020-7269066
>chr19:7269243-7269307
>chr19:7269725-7270243
>chr19:7270311-7270381
>chr19:7270463-7273151
>chr19:7273486-7273819
>chr19:7273842-7274431
>chr19:7274520-7274849
>chr19:7274912-7275286
>chr19:7275422-7275881
>chr19:7276144-7276443
>chr19:7276697-7277045
>chr19:7277523-7278156
>chr19:7278553-7279355
>chr19:7279428-7279472
>chr19:7279670-7280943
>chr19:7281300-7281686
>chr19:7282079-7283226
>chr19:7283429-7283731
>chr19:7283903-7283976
>chr19:7284043-7284365
>chr19:7284522-7284817
>chr19:7285022-7285809
>chr19:7285918-7286266
>chr19:7286381-7286690
>chr19:7286844-7287507
>chr19:7287999-7288043
>chr19:7288072-7288957
>chr19:7289263-7289304
>chr19:7289384-7289742
>chr19:7289896-7291087
>chr19:7291533-7291579
>chr19:7291783-7292395
>chr19:7293011-7293053
>chr19:7294468-7294516
>chr19:7294711-7294758
>chr19:7295629-7296229
>chr19:7296483-7296797
>chr19:7297017-7297330
>chr19:7297400-7297959
>chr19:7298139-7298221
>chr19:7298319-7299054
>chr19:7299146-7299464
>chr19:7299598-7301000
>chr19:7301075-7301436
>chr19:7301504-7301573
>chr19:7301618-7301746
>chr19:7301939-7302859
>chr19:7302999-7303647
>chr19:7303898-7303937
>chr19:7304366-7304450
>chr19:7304645-7305030
>chr19:7305138-7305362
>chr19:7305531-7306194
>chr19:7306598-7308209
>chr19:7308490-7308783
>chr19:7308997-7310311
>chr19:7310419-7312171
>chr19:7312474-7312830
>chr19:7313226-7313727
>chr19:7313865-7314215
>chr19:7314273-7314995
>chr19:7315166-7315820
>chr19:7316041-7316563
>chr19:7316918-7319593
>chr19:7319643-7320102
>chr19:7320223-7321119
>chr19:7321733-7321962
>chr19:7322091-7322553
>chr19:7322818-7323495
>chr19:7323885-7324279
>chr19:7324396-7324941
>chr19:7325048-7325224
>chr19:7325424-7325834
>chr19:7325885-7326177
>chr19:7327015-7327144
>chr19:7327417-7327495
>chr19:7327525-7327684
>chr19:7327935-7328048
>chr19:7328427-7328767
>chr19:7328884-7329042
>chr19:7329173-7329799
>chr19:7330646-7331043
>chr19:7331148-7331911
>chr19:7332470-7333348
>chr19:7333631-7333663
>chr19:7334243-7334572
>chr19:7334853-7336187
>chr19:7338189-7339647
>chr19:7339862-7340225
>chr19:7340359-7340736
>chr19:7340949-7341081
>chr19:7341199-7341263
>chr19:7341311-7344229
>chr19:7344282-7344815
>chr19:7345295-7345572
>chr19:7345765-7345866
>chr19:7346117-7346532
>chr19:7347083-7348515
>chr19:7348906-7349013
>chr19:7349491-7349774
>chr19:7350665-7351105
>chr19:7351300-7351625
>chr19:7351707-7352004
>chr19:7352501-7353140
>chr19:7353300-7354509
>chr19:7354630-7354963
>chr19:7356262-7356578
>chr19:7356915-7357017
>chr19:7358114-7358613
>chr19:7358752-7358783
>chr19:7359863-7360537
>chr19:7360733-7360795
>chr19:7361108-7361497
>chr19:7361612-7362364
>chr19:7362632-7362702
>chr19:7363089-7364413
>chr19:7365087-7365437
>chr19:7365952-7366256
>chr19:7366750-7367072
>chr19:7367160-7367216
>chr19:7367324-7368055
>chr19:7368173-7368220
>chr19:7368493-7368583
>chr19:7368905-7370852
>chr19:7370892-7371833
>chr19:7373174-7374279
>chr19:7374388-7374704
>chr19:7374980-7375469
>chr19:7376407-7376472
>chr19:7376789-7378118
>chr19:7378675-7379008
>chr19:7379268-7379662
>chr19:7379740-7380704
>chr19:7381076-7381200
>chr19:7381384-7381738
>chr19:7381813-7381891
>chr19:7382042-7382447
>chr19:7382599-7382679
>chr19:7383463-7383505
>chr19:7383655-7383716
>chr19:7384188-7384322
>chr19:7384690-7384997
>chr19:7385438-7386364
>chr19:7387104-7387455
>chr19:7387665-7387967
>chr19:7388222-7388379
>chr19:7388448-7388500
>chr19:7388563-7389784
>chr19:7389930-7391085
>chr19:7391740-7391809
>chr19:7391947-7392294
>chr19:7392414-7393085
>chr19:7393407-7393498
>chr19:7394009-7394361
>chr19:7395818-7396123
>chr19:7396429-7396737
>chr19:7397190-7397957
>chr19:7398035-7398760
>chr19:7399471-7400112
>chr19:7400193-7400860
>chr19:7401272-7401845
>chr19:7401938-7402563
>chr19:7402979-7403229
>chr19:7403402-7404153
>chr19:7404424-7404675
>chr19:7404953-7405261
>chr19:7405599-7405920
>chr19:7406074-7406394
>chr19:7406751-7407090
>chr19:7407139-7407450
>chr19:7407721-7408450
>chr19:7408758-7408887
>chr19:7408916-7409306
>chr19:7409456-7410093
>chr19:7410379-7410835
>chr19:7411204-7412399
>chr19:7412429-7412955
>chr19:7413144-7413772
>chr19:7414112-7414229
>chr19:7414398-7415033
>chr19:7415824-7415861
>chr19:7416122-7416450
>chr19:7416524-7417836
>chr19:7418031-7418086
>chr19:7418228-7418651
>chr19:7418779-7418821
>chr19:7418973-7419259
>chr19:7420115-7420602
>chr19:7420909-7421193
>chr19:7421476-7421780
>chr19:7421900-7421942
>chr19:7422704-7423005
>chr19:7423447-7423726
>chr19:7423998-7424329
>chr19:7424709-7425007
>chr19:7425367-7426524
>chr19:7427363-7427989
>chr19:7428410-7428704
>chr19:7429314-7429631
>chr19:7429998-7430050
>chr19:7430192-7430865
>chr19:7430913-7431826
>chr19:7432455-7432645
>chr19:7432885-7433548
>chr19:7433728-7434018
>chr19:7434139-7434291
>chr19:7434857-7435280
>chr19:7435383-7435434
>chr19:7435826-7436062
>chr19:7436259-7436585
>chr19:7437145-7437413
>chr19:7437599-7438711
>chr19:7438859-7439479
>chr19:7441190-7441496
>chr19:7442085-7442573
>chr19:7442729-7442777
>chr19:7442815-7443510
>chr19:7443754-7443918
>chr19:7444504-7444936
>chr19:7445077-7445126
>chr19:7445168-7445444
>chr19:7445604-7445932
>chr19:7446114-7446391
>chr19:7446454-7446935
>chr19:7447199-7447544
>chr19:7447732-7448020
>chr19:7448231-7448683
>chr19:7449286-7449533
>chr19:7449684-7449981
>chr19:7450311-7450548
>chr19:7450629-7451137
>chr19:7451396-7452020
>chr19:7452449-7452768
>chr19:7452903-7453195
>chr19:7455632-7456020
>chr19:7456426-7456779
>chr19:7456840-7457723
>chr19:7458005-7458282
>chr19:7458999-7459520
>chr19:7460198-7460252
>chr19:7460529-7460576
>chr19:7460774-7461590
>chr19:7461663-7461983
>chr19:7462812-7463135
>chr19:7463450-7463600
>chr19:7464035-7464345
>chr19:7464900-7464946
>chr19:7465338-7466857
>chr19:7467346-7467448
>chr19:7467932-7468544
>chr19:7470316-7470368
>chr19:7471725-7471807
>chr19:7472658-7472984
>chr19:7473332-7474695
>chr19:7474945-7475238
>chr19:7475439-7475518
>chr19:7476038-7476304
>chr19:7477816-7478053
>chr19:7478100-7478168
>chr19:7478866-7478961
>chr19:7479168-7479507
>chr19:7479843-7480232
>chr19:7481189-7481711
>chr19:7483154-7483217
>chr19:7484067-7484380
>chr19:7484474-7484816
>chr19:7485015-7485792
>chr19:7486139-7487085
>chr19:7487419-7487724
>chr19:7488514-7488804
>chr19:7489772-7490163
>chr19:7490289-7490693
>chr19:7490817-7491083
>chr19:7491180-7492231
>chr19:7492375-7492744
>chr19:7493152-7493858
>chr19:7493916-7494408
>chr19:7494776-7494862
>chr19:7494941-7495328
>chr19:7495377-7496296
>chr19:7496507-7496818
>chr19:7496879-7496922
>chr19:7497197-7497342
>chr19:7497862-7498693
>chr19:7499021-7499416
>chr19:7499686-7500032
>chr19:7500257-7500616
>chr19:7501440-7502523
>chr19:7502669-7502766
>chr19:7502992-7503038
>chr19:7503073-7503375
>chr19:7503461-7503972
>chr19:7504425-7504751
>chr19:7504935-7505291
>chr19:7505839-7505922
>chr19:7506559-7506937
>chr19:7507294-7507599
>chr19:7508564-7509197
>chr19:7509312-7509379
>chr19:7510311-7510380
>chr19:7510944-7511268
>chr19:7511335-7511376
>chr19:7511578-7511934
>chr19:7512133-7512405
>chr19:7512917-7513252
>chr19:7513310-7513637
>chr19:7514618-7514937
>chr19:7515647-7515901
>chr19:7516145-7516319
>chr19:7517414-7517603
>chr19:7518319-7519093
>chr19:7521553-7521783
>chr19:7523860-7523982
>chr19:7524081-7524217
>chr19:7524647-7524740
>chr19:7524890-7524959
>chr19:7525239-7525710
>chr19:7525776-7526081
>chr19:7526308-7526386
>chr19:7526583-7526760
>chr19:7526982-7527298
>chr19:7530735-7531517
>chr19:7531598-7531970
>chr19:7532392-7532757
>chr19:7532805-7532853
>chr19:7533284-7533425
>chr19:7533684-7533776
>chr19:7536643-7536974
>chr19:7537625-7537939
>chr19:7538146-7538527
>chr19:7539028-7539794
>chr19:7542337-7542583
>chr19:7543635-7543686
>chr19:7543800-7544434
>chr19:7544632-7544715
>chr19:7545006-7545311
>chr19:7545593-7545943
>chr19:7546287-7547305
>chr19:7547372-7549786
>chr19:7551822-7552143
>chr19:7552447-7552843
>chr19:7553223-7553488
>chr19:7553742-7553820
>chr19:7554279-7554336
>chr19:7556042-7556367
>chr19:7556576-7556637
>chr19:7557495-7557816
>chr19:7558282-7558649
>chr19:7559552-7560210
>chr19:7561898-7561942
>chr19:7562028-7562745
>chr19:7562772-7562847
>chr19:7562931-7562974
>chr19:7563412-7564543
>chr19:7564583-7564912
>chr19:7565111-7565405
>chr19:7565645-7565971
>chr19:7566169-7566592
>chr19:7566670-7567449
>chr19:7567635-7568484
>chr19:7568752-7569066
>chr19:7569217-7569573
>chr19:7569922-7570245
>chr19:7570353-7570634
>chr19:7571183-7571999
>chr19:7572200-7572495
>chr19:7572552-7572662
>chr19:7572828-7573707
>chr19:7573881-7575096
>chr19:7575135-7575628
>chr19:7575778-7576438
>chr19:7576496-7576780
>chr19:7577128-7578394
>chr19:7578424-7578789
>chr19:7578840-7579188
>chr19:7579384-7579531
>chr19:7579594-7580076
>chr19:7580301-7580904
>chr19:7581194-7581696
>chr19:7581786-7582356
>chr19:7582858-7583454
>chr19:7583586-7584252
>chr19:7584296-7584937
>chr19:7584970-7585833
>chr19:7585874-7585931
>chr19:7586125-7586393
>chr19:7586457-7587194
>chr19:7587300-7587370
>chr19:7587520-7587840
>chr19:7587923-7589410
>chr19:7589448-7589883
>chr19:7590327-7590386
>chr19:7590832-7590888
>chr19:7591220-7592217
>chr19:7592287-7592621
>chr19:7592715-7593341
>chr19:7593554-7593842
>chr19:7593927-7594308
>chr19:7594497-7594780
>chr19:7594945-7595261
>chr19:7595610-7595668
>chr19:7595856-7595967
>chr19:7598589-7598797
>chr19:7598918-7601200
>chr19:7601309-7602188
>chr19:7603175-7603524
>chr19:7603560-7604142
>chr19:7604476-7604565
>chr19:7604733-7604779
>chr19:7605904-7605939
>chr19:7606616-7606782
>chr19:7607876-7607937
>chr19:7608629-7609464
>chr19:7609535-7609885
>chr19:7610033-7610346
>chr19:7613173-7613235
>chr19:7613618-7613846
>chr19:7613964-7614641
>chr19:7615900-7616208
>chr19:7616947-7617217
>chr19:7618196-7618273
>chr19:7619110-7619175
>chr19:7619541-7619591
>chr19:7621915-7621957
>chr19:7622008-7622231
>chr19:7622985-7623158
>chr19:7623944-7624212
>chr19:7624610-7624651
>chr19:7625467-7625785
>chr19:7626864-7626910
>chr19:7627631-7627683
>chr19:7628094-7628145
>chr19:7628294-7628384
>chr19:7630910-7631226
>chr19:7631363-7631415
>chr19:7633214-7633276
>chr19:7634531-7634802
>chr19:7635210-7635305
>chr19:7635355-7635928
>chr19:7637926-7637960
>chr19:7638323-7638597
>chr19:7639816-7640585
>chr19:7640827-7640908
>chr19:7641076-7641411
>chr19:7643540-7644453
>chr19:7645750-7646130
>chr19:7646214-7646246
>chr19:7646615-7646723
>chr19:7647687-7647842
>chr19:7647981-7648339
>chr19:7648757-7649660
>chr19:7649773-7650238
>chr19:7650329-7650474
>chr19:7650637-7650911
>chr19:7651207-7652052
>chr19:7652520-7652934
>chr19:7653426-7654428
>chr19:7654949-7655624
>chr19:7656039-7656243
>chr19:7656341-7657484
>chr19:7657779-7658196
>chr19:7658836-7659509
>chr19:7659607-7660778
>chr19:7661079-7661712
>chr19:7662207-7662853
>chr19:7663241-7663749
>chr19:7663993-7665689
>chr19:7665947-7666255
>chr19:7666402-7666900
>chr19:7666988-7668057
>chr19:7668200-7668520
>chr19:7668599-7668753
>chr19:7670100-7670177
>chr19:7670427-7670466
>chr19:7671147-7671843
>chr19:7672221-7672700
>chr19:7673476-7673836
>chr19:7674794-7675897
>chr19:7676157-7676470
>chr19:7677187-7677458
>chr19:7678767-7678840
>chr19:7679292-7679365
>chr19:7680185-7680492
>chr19:7683223-7683512
>chr19:7683626-7684789
>chr19:7684826-7685300
>chr19:7686360-7686446
>chr19:7686487-7687078
>chr19:7687481-7687531
>chr19:7687702-7688664
>chr19:7688875-7689036
>chr19:7689600-7689968
>chr19:7690334-7690441
>chr19:7691931-7692361
>chr19:7692451-7692499
>chr19:7693472-7693576
>chr19:7693633-7693956
>chr19:7693979-7694090
>chr19:7694206-7694438
>chr19:7694843-7695143
>chr19:7695490-7696565
>chr19:7697867-7697916
>chr19:7698405-7698482
>chr19:7698526-7698594
>chr19:7700249-7700293
>chr19:7700497-7701152
>chr19:7701399-7701470
>chr19:7701853-7701905
>chr19:7702579-7703358
>chr19:7703730-7703812
>chr19:7703909-7704304
>chr19:7704786-7704870
>chr19:7704959-7705625
>chr19:7706414-7706464
>chr19:7706535-7706713
>chr19:7707574-7707699
>chr19:7707765-7707831
>chr19:7708000-7708376
>chr19:7708553-7708624
>chr19:7708765-7710053
>chr19:7710736-7711581
>chr19:7711632-7712911
>chr19:7712948-7714053
>chr19:7714274-7714814
>chr19:7714933-7716357
>chr19:7716834-7718129
>chr19:7718267-7718567
>chr19:7718932-7719624
>chr19:7719996-7720611
>chr19:7720649-7720761
>chr19:7720891-7722544
>chr19:7722667-7722987
>chr19:7723202-7724510
>chr19:7724944-7725266
>chr19:7725429-7725907
>chr19:7726090-7726419
>chr19:7726506-7726718
>chr19:7726791-7727601
>chr19:7728199-7728308
>chr19:7729282-7729322
>chr19:7731799-7731893
>chr19:7732238-7732276
>chr19:7732755-7732973
>chr19:7733017-7733075
>chr19:7733234-7733359
>chr19:7733745-7734057
>chr19:7734932-7734996
>chr19:7736073-7737235
>chr19:7737356-7737436
>chr19:7737730-7738650
>chr19:7739003-7739300
>chr19:7740348-7740545
>chr19:7741186-7741522
>chr19:7742134-7742525
>chr19:7743581-7743765
>chr19:7745483-7745992
>chr19:7746109-7746146
>chr19:7746198-7746334
>chr19:7746599-7747079
>chr19:7747173-7747269
>chr19:7748070-7748154
>chr19:7748281-7748413
>chr19:7748658-7748746
>chr19:7748903-7748953
>chr19:7749204-7750256
>chr19:7750564-7750931
>chr19:7750973-7751533
>chr19:7752017-7752324
>chr19:7752624-7752958
>chr19:7753119-7759611
>chr19:7759717-7759928
>chr19:7760235-7760531
>chr19:7760617-7760672
>chr19:7761052-7761116
>chr19:7761375-7762183
>chr19:7762600-7762675
>chr19:7763643-7763880
>chr19:7764120-7765114
>chr19:7765394-7765526
>chr19:7765562-7765616
>chr19:7765732-7766151
>chr19:7766279-7766324
>chr19:7768286-7768630
>chr19:7769474-7769596
>chr19:7770022-7770335
>chr19:7770467-7770813
>chr19:7770844-7771311
>chr19:7771762-7772108
>chr19:7772225-7772338
>chr19:7772629-7772757
>chr19:7772963-7773946
>chr19:7773987-7774125
>chr19:7774191-7774833
>chr19:7774921-7774989
>chr19:7775071-7775396
>chr19:7775594-7776097
>chr19:7776168-7776207
>chr19:7776287-7776322
>chr19:7776449-7777322
>chr19:7777368-7777786
>chr19:7777898-7777964
>chr19:7778759-7779410
>chr19:7779611-7779944
>chr19:7780061-7780166
>chr19:7780306-7780393
>chr19:7780595-7780642
>chr19:7780703-7781156
>chr19:7781217-7781338
>chr19:7781500-7781547
>chr19:7781586-7781702
>chr19:7782066-7782486
>chr19:7782839-7783148
>chr19:7783761-7783852
>chr19:7784524-7784706
>chr19:7784983-7785566
>chr19:7785729-7786012
>chr19:7786177-7786541
>chr19:7786678-7786995
>chr19:7787348-7787388
>chr19:7787728-7787808
>chr19:7788913-7788974
>chr19:7789936-7790254
>chr19:7791012-7791499
>chr19:7791886-7792228
>chr19:7792457-7792573
>chr19:7792628-7793649
>chr19:7794013-7794309
>chr19:7794835-7795205
>chr19:7796144-7796472
>chr19:7796651-7797737
>chr19:7797993-7798298
>chr19:7798803-7799386
>chr19:7800621-7800950
>chr19:7801075-7801156
>chr19:7801611-7802147
>chr19:7802370-7803149
>chr19:7803262-7803641
>chr19:7804316-7804373
>chr19:7804497-7804966
>chr19:7805273-7805591
>chr19:7805775-7806121
>chr19:7806324-7806534
>chr19:7806589-7806727
>chr19:7806868-7807650
>chr19:7807903-7808103
>chr19:7808156-7808212
>chr19:7808296-7809577
>chr19:7809684-7809787
>chr19:7809887-7810235
>chr19:7810315-7811009
>chr19:7811203-7811479
>chr19:7811566-7811780
>chr19:7812028-7812088
>chr19:7812515-7812743
>chr19:7812967-7813604
>chr19:7813849-7814180
>chr19:7814485-7814620
>chr19:7814713-7815044
>chr19:7815333-7815396
>chr19:7815463-7815617
>chr19:7815706-7815792
>chr19:7815980-7816655
>chr19:7817115-7817448
>chr19:7817766-7817827
>chr19:7817890-7818031
>chr19:7818323-7818667
>chr19:7819822-7820163
>chr19:7820336-7820408
>chr19:7820898-7820941
>chr19:7821029-7821148
>chr19:7821210-7824842
>chr19:7824898-7826300
>chr19:7826360-7827306
>chr19:7827926-7828450
>chr19:7828686-7829058
>chr19:7833370-7833408
>chr19:7833589-7833626
>chr19:7834061-7834375
>chr19:7834819-7835552
>chr19:7835950-7836285
>chr19:7836593-7837373
>chr19:7837495-7838549
>chr19:7838886-7839324
>chr19:7839638-7839993
>chr19:7840195-7840934
>chr19:7842137-7842532
>chr19:7842841-7842921
>chr19:7842982-7843090
>chr19:7843224-7843746
>chr19:7844032-7844379
>chr19:7844456-7844555
>chr19:7845574-7845628
>chr19:7846959-7847624
>chr19:7848164-7848792
>chr19:7850114-7850224
>chr19:7850591-7850630
>chr19:7852519-7852790
>chr19:7853970-7854346
>chr19:7854491-7854625
>chr19:7855095-7855398
>chr19:7856346-7856379
>chr19:7857470-7857551
>chr19:7858909-7859215
>chr19:7860129-7860202
>chr19:7860422-7860552
>chr19:7860946-7861012
>chr19:7861466-7861538
>chr19:7863071-7863147
>chr19:7863955-7864019
>chr19:7864357-7864425
>chr19:7864657-7864727
>chr19:7865275-7865443
>chr19:7865806-7866497
>chr19:7866999-7867063
>chr19:7867295-7867388
>chr19:7867730-7868368
>chr19:7869989-7870066
>chr19:7870525-7870814
>chr19:7873262-7873309
>chr19:7874365-7874415
>chr19:7875190-7875524
>chr19:7875685-7876020
>chr19:7876491-7877381
>chr19:7877784-7878628
>chr19:7880214-7883132
>chr19:7883372-7883939
>chr19:7883971-7885407
>chr19:7885526-7886036
>chr19:7886292-7886608
>chr19:7886677-7887032
>chr19:7887072-7887438
>chr19:7887838-7888170
>chr19:7888245-7888350
>chr19:7889184-7890037
>chr19:7890379-7891001
>chr19:7891517-7891904
>chr19:7891962-7892513
>chr19:7892812-7893407
>chr19:7893551-7893839
>chr19:7894214-7894533
>chr19:7895937-7897481
>chr19:7897507-7897724
>chr19:7897922-7898244
>chr19:7898321-7898638
>chr19:7901593-7901711
>chr19:7902071-7902659
>chr19:7904073-7904145
>chr19:7905927-7906070
>chr19:7906444-7907168
>chr19:7907560-7907661
>chr19:7907830-7908182
>chr19:7908280-7908380
>chr19:7908521-7908603
>chr19:7909113-7909159
>chr19:7910589-7910650
>chr19:7912441-7912598
>chr19:7913228-7913284
>chr19:7913738-7913790
>chr19:7914980-7915277
>chr19:7915313-7915374
>chr19:7915485-7915756
>chr19:7916033-7916081
>chr19:7918208-7918559
>chr19:7919310-7919605
>chr19:7919913-7920007
>chr19:7921555-7921611
>chr19:7923293-7923354
>chr19:7923483-7923518
>chr19:7924255-7924395
>chr19:7925130-7925199
>chr19:7925843-7925975
>chr19:7926166-7926213
>chr19:7929611-7929661
>chr19:7929849-7930698
>chr19:7933553-7933727
>chr19:7935160-7935470
>chr19:7935540-7935609
>chr19:7935891-7936582
>chr19:7936681-7937341
>chr19:7937536-7938021
>chr19:7938325-7939123
>chr19:7939263-7939942
>chr19:7940098-7940280
>chr19:7940463-7940551
>chr19:7941300-7941595
>chr19:7942051-7942450
>chr19:7942651-7943079
>chr19:7944501-7944647
>chr19:7944938-7945337
>chr19:7945407-7946869
>chr19:7947168-7948011
>chr19:7948141-7948178
>chr19:7948366-7949180
>chr19:7949251-7951692
>chr19:7951761-7951857
>chr19:7952128-7952783
>chr19:7953259-7953657
>chr19:7953927-7955229
>chr19:7956178-7956505
>chr19:7957022-7957494
>chr19:7961303-7961459
>chr19:7961785-7961882
>chr19:7962309-7962353
>chr19:7964506-7964729
>chr19:7965091-7965364
>chr19:7966061-7966202
>chr19:7966612-7966904
>chr19:7967035-7967336
>chr19:7968353-7968394
>chr19:7969095-7969206
>chr19:7969927-7970585
>chr19:7970714-7970866
>chr19:7971375-7971474
>chr19:7972614-7972765
>chr19:7972795-7973118
>chr19:7973221-7973530
>chr19:7975783-7976093
>chr19:7976111-7976418
>chr19:7976593-7976675
>chr19:7976848-7977025
>chr19:7980677-7980801
>chr19:7981351-7981729
>chr19:7982501-7982586
>chr19:7984156-7984231
>chr19:7984953-7985252
>chr19:7985524-7985634
>chr19:7988706-7988746
>chr19:7989989-7990684
>chr19:7990779-7990827
>chr19:7991916-7992578
>chr19:7992623-7992707
>chr19:7992829-7993075
>chr19:7993135-7993211
>chr19:7994222-7994417
>chr19:7994736-7994978
>chr19:7995278-7995378
>chr19:7995486-7995571
>chr19:7995682-7995754
>chr19:7995790-7995852
>chr19:7995907-7997308
>chr19:7997661-7998002
>chr19:7998611-7999410
>chr19:7999604-7999739
>chr19:7999769-8000196
>chr19:8000714-8000767
>chr19:8001621-8001775
>chr19:8002995-8003718
>chr19:8004044-8004105
>chr19:8004137-8004177
>chr19:8004261-8004315
>chr19:8004495-8004536
>chr19:8005579-8005631
>chr19:8006359-8007692
>chr19:8007743-8008626
>chr19:8009004-8009868
>chr19:8009971-8010233
>chr19:8010395-8011694
>chr19:8011768-8012117
>chr19:8012167-8012216
>chr19:8012345-8012820
>chr19:8012924-8013214
>chr19:8013394-8013821
>chr19:8014060-8016033
>chr19:8016073-8016789
>chr19:8016882-8017290
>chr19:8018323-8020938
>chr19:8021530-8021584
>chr19:8021666-8022278
>chr19:8022583-8023536
>chr19:8023600-8025308
>chr19:8025461-8025501
>chr19:8025715-8026030
>chr19:8026103-8026579
>chr19:8026856-8026912
>chr19:8027095-8027385
>chr19:8027897-8028214
>chr19:8029739-8031053
>chr19:8031307-8031814
>chr19:8031944-8033785
>chr19:8033901-8034205
>chr19:8034452-8034905
>chr19:8035014-8036208
>chr19:8036824-8037844
>chr19:8037889-8038106
>chr19:8038212-8038656
>chr19:8038769-8038999
>chr19:8039107-8039280
>chr19:8039392-8040052
>chr19:8040194-8040967
>chr19:8041215-8041512
>chr19:8041826-8042921
>chr19:8043149-8043654
>chr19:8043794-8044102
>chr19:8044416-8045053
>chr19:8045309-8045487
>chr19:8045676-8045962
>chr19:8045998-8046133
>chr19:8046689-8046966
>chr19:8047014-8047254
>chr19:8047364-8047537
>chr19:8047673-8048977
>chr19:8049742-8050054
>chr19:8051110-8051377
>chr19:8051459-8052128
>chr19:8052177-8052329
>chr19:8052664-8052725
>chr19:8052934-8052989
>chr19:8053144-8053203
>chr19:8053546-8053910
>chr19:8054448-8054494
>chr19:8054788-8055826
>chr19:8056688-8057645
>chr19:8057721-8057773
>chr19:8058232-8059577
>chr19:8059721-8060000
>chr19:8060000-8060407
>chr19:8060506-8061454
>chr19:8061567-8062082
>chr19:8063154-8063479
>chr19:8063601-8063657
>chr19:8063827-8064573
>chr19:8064631-8065238
>chr19:8065950-8066007
>chr19:8066366-8066993
>chr19:8067028-8067713
>chr19:8067820-8068757
>chr19:8069598-8069961
>chr19:8070677-8071043
>chr19:8073298-8073336
>chr19:8073688-8073935
>chr19:8074724-8074792
>chr19:8075485-8075543
>chr19:8075630-8075685
>chr19:8075928-8076174
>chr19:8076303-8076709
>chr19:8076773-8077139
>chr19:8077353-8077675
>chr19:8077811-8078101
>chr19:8078361-8078426
>chr19:8078569-8079075
>chr19:8079119-8079895
>chr19:8080200-8080238
>chr19:8080614-8080931
>chr19:8081129-8081216
>chr19:8081724-8081763
>chr19:8081927-8083078
>chr19:8083746-8084112
>chr19:8084375-8085120
>chr19:8085840-8085885
>chr19:8085944-8086135
>chr19:8086422-8087008
>chr19:8087347-8087410
>chr19:8087582-8087820
>chr19:8088322-8089557
>chr19:8090454-8090819
>chr19:8091845-8093120
>chr19:8093183-8093812
>chr19:8094945-8095268
>chr19:8095748-8095863
>chr19:8096246-8096293
>chr19:8097866-8098627
>chr19:8098678-8098920
>chr19:8099289-8099660
>chr19:8099726-8100109
>chr19:8100161-8100808
>chr19:8101092-8101287
>chr19:8101554-8101602
>chr19:8101902-8102593
>chr19:8102977-8103433
>chr19:8103846-8104473
>chr19:8104850-8105600
>chr19:8106554-8108017
>chr19:8108404-8108478
>chr19:8110067-8110391
>chr19:8110438-8110586
>chr19:8110747-8110831
>chr19:8111347-8111442
>chr19:8111894-8111970
>chr19:8112360-8112688
>chr19:8113002-8114579
>chr19:8114622-8115219
>chr19:8116984-8117154
>chr19:8117288-8117404
>chr19:8117803-8117907
>chr19:8117989-8118107
>chr19:8118304-8118595
>chr19:8119345-8120072
>chr19:8120114-8120785
>chr19:8121701-8123382
>chr19:8124229-8124890
>chr19:8125148-8125810
>chr19:8127030-8127420
>chr19:8127516-8128068
>chr19:8128275-8128721
>chr19:8129150-8129195
>chr19:8129528-8129564
>chr19:8129791-8131084
>chr19:8131866-8132986
>chr19:8133153-8133195
>chr19:8133394-8133784
>chr19:8133853-8134284
>chr19:8134372-8134530
>chr19:8134599-8135728
>chr19:8136710-8137426
>chr19:8137603-8137932
>chr19:8138344-8138403
>chr19:8138765-8139375
>chr19:8140180-8140454
>chr19:8140622-8140766
>chr19:8140905-8141411
>chr19:8142781-8142884
>chr19:8143470-8144041
>chr19:8144152-8144415
>chr19:8144477-8144533
>chr19:8145101-8145704
>chr19:8146472-8146836
>chr19:8147652-8147790
>chr19:8149297-8149395
>chr19:8150475-8150724
>chr19:8150807-8151140
>chr19:8151248-8151333
>chr19:8152226-8152859
>chr19:8152949-8153266
>chr19:8153696-8154550
>chr19:8155095-8155215
>chr19:8155434-8158084
>chr19:8158865-8159238
>chr19:8159283-8159658
>chr19:8160045-8160347
>chr19:8160423-8160952
>chr19:8160982-8161123
>chr19:8161536-8162505
>chr19:8162589-8165709
>chr19:8165788-8166289
>chr19:8166341-8167283
>chr19:8167481-8167559
>chr19:8167595-8167738
>chr19:8168279-8171564
>chr19:8172020-8172471
>chr19:8172569-8173200
>chr19:8173430-8174084
>chr19:8174162-8174666
>chr19:8175018-8175318
>chr19:8175573-8176201
>chr19:8176240-8177603
>chr19:8177847-8178177
>chr19:8178276-8178777
>chr19:8179045-8179341
>chr19:8179445-8180125
>chr19:8180364-8181967
>chr19:8182032-8182645
>chr19:8182812-8183223
>chr19:8183273-8183589
>chr19:8183749-8184559
>chr19:8184843-8185453
>chr19:8185967-8187737
>chr19:8187827-8188190
>chr19:8188426-8188740
>chr19:8188949-8189242
>chr19:8189379-8189704
>chr19:8189765-8190702
>chr19:8190769-8191460
>chr19:8191632-8192353
>chr19:8192753-8193253
>chr19:8193300-8193810
>chr19:8194054-8194144
>chr19:8194217-8194566
>chr19:8194909-8195311
>chr19:8195706-8196620
>chr19:8197121-8197460
>chr19:8197523-8198662
>chr19:8198716-8199091
>chr19:8199265-8200566
>chr19:8200806-8201102
>chr19:8201233-8201624
>chr19:8201784-8202892
>chr19:8202977-8203581
>chr19:8203644-8204929
>chr19:8205520-8205877
>chr19:8205916-8205958
>chr19:8206292-8206624
>chr19:8206770-8208123
>chr19:8209055-8209142
>chr19:8209181-8209368
>chr19:8211601-8212021
>chr19:8212116-8212175
>chr19:8212615-8212952
>chr19:8213015-8213611
>chr19:8213678-8213998
>chr19:8214197-8214294
>chr19:8214408-8214472
>chr19:8214873-8215103
>chr19:8215183-8215506
>chr19:8215969-8216613
>chr19:8217363-8218265
>chr19:8218915-8219210
>chr19:8219377-8219999
>chr19:8220332-8220607
>chr19:8220805-8221132
>chr19:8221137-8221269
>chr19:8221526-8222801
>chr19:8223044-8224428
>chr19:8225403-8225798
>chr19:8225869-8226212
>chr19:8226442-8226496
>chr19:8226628-8227141
>chr19:8227321-8229281
>chr19:8229371-8230496
>chr19:8230532-8230705
>chr19:8230771-8231350
>chr19:8231534-8232118
>chr19:8232264-8233471
>chr19:8233673-8236213
>chr19:8236394-8237062
>chr19:8237201-8237869
>chr19:8238886-8239442
>chr19:8239799-8239909
>chr19:8240054-8240094
>chr19:8241343-8241575
>chr19:8242584-8242636
>chr19:8243072-8243230
>chr19:8243976-8244008
>chr19:8244123-8244504
>chr19:8244757-8245854
>chr19:8245923-8246120
>chr19:8246270-8246564
>chr19:8246799-8247282
>chr19:8247331-8248038
>chr19:8248292-8249065
>chr19:8249103-8249270
>chr19:8249572-8249892
>chr19:8249998-8250322
>chr19:8250438-8250830
>chr19:8251525-8251809
>chr19:8251963-8252834
>chr19:8252866-8252958
>chr19:8253463-8253945
>chr19:8254031-8254389
>chr19:8255897-8255990
>chr19:8257407-8257737
>chr19:8258423-8259169
>chr19:8259275-8259405
>chr19:8259668-8259741
>chr19:8260018-8260148
>chr19:8260204-8260519
>chr19:8260595-8260988
>chr19:8262255-8262382
>chr19:8262918-8263513
>chr19:8263693-8263736
>chr19:8263812-8265170
>chr19:8265217-8266108
>chr19:8266162-8266235
>chr19:8266628-8266927
>chr19:8267008-8267782
>chr19:8267955-8268247
>chr19:8268370-8268861
>chr19:8268899-8269994
>chr19:8270120-8271517
>chr19:8271558-8273365
>chr19:8273661-8274009
>chr19:8274348-8275654
>chr19:8275785-8276563
>chr19:8277044-8279355
>chr19:8279524-8282682
>chr19:8282734-8283585
>chr19:8283908-8284794
>chr19:8285352-8285923
>chr19:8286077-8288228
>chr19:8288524-8288872
>chr19:8289211-8290487
>chr19:8290618-8291391
>chr19:8291872-8297535
>chr19:8297587-8298434
>chr19:8298757-8299641
>chr19:8300201-8300772
>chr19:8300926-8301809
>chr19:8301950-8302028
>chr19:8302199-8302239
>chr19:8303104-8303717
>chr19:8304312-8304876
>chr19:8305420-8305706
>chr19:8306054-8306143
>chr19:8306609-8306648
>chr19:8307029-8307312
>chr19:8308802-8309506
>chr19:8310135-8310462
>chr19:8310744-8311072
>chr19:8311247-8311401
>chr19:8312194-8312244
>chr19:8312489-8313530
>chr19:8314032-8314381
>chr19:8314462-8316333
>chr19:8317281-8317578
>chr19:8317719-8319001
>chr19:8319102-8319595
>chr19:8319815-8320185
>chr19:8320445-8320511
>chr19:8321501-8321615
>chr19:8321950-8322085
>chr19:8322270-8322327
>chr19:8323159-8323211
>chr19:8323288-8323757
>chr19:8324154-8324303
>chr19:8324826-8324862
>chr19:8325282-8325573
>chr19:8325601-8325703
>chr19:8325799-8326845
>chr19:8327253-8327760
>chr19:8327929-8328268
>chr19:8328356-8328477
>chr19:8328866-8329499
>chr19:8329736-8329827
>chr19:8330247-8331231
>chr19:8331974-8332888
>chr19:8335925-8335957
>chr19:8336164-8336764
>chr19:8337014-8337651
>chr19:8337950-8338005
>chr19:8338028-8338323
>chr19:8338585-8338907
>chr19:8339257-8339654
>chr19:8339716-8340015
>chr19:8340121-8340416
>chr19:8341254-8341813
>chr19:8341950-8342303
>chr19:8343721-8344033
>chr19:8344169-8344660
>chr19:8344705-8344831
>chr19:8344885-8345283
>chr19:8345440-8346421
>chr19:8346528-8346753
>chr19:8346791-8347190
>chr19:8347326-8347846
>chr19:8348130-8348614
>chr19:8348731-8349857
>chr19:8350153-8350352
>chr19:8350490-8351745
>chr19:8351819-8352405
>chr19:8352711-8353027
>chr19:8353099-8353994
>chr19:8354187-8354941
>chr19:8354978-8355500
>chr19:8356195-8356245
>chr19:8356356-8356625
>chr19:8356730-8357373
>chr19:8357656-8358287
>chr19:8358329-8360285
>chr19:8360346-8360391
>chr19:8360442-8361712
>chr19:8362042-8362078
>chr19:8362520-8363110
>chr19:8363390-8363817
>chr19:8364801-8365815
>chr19:8366743-8366906
>chr19:8367663-8368419
>chr19:8368549-8368923
>chr19:8369384-8370726
>chr19:8371717-8373590
>chr19:8374367-8374921
>chr19:8374972-8377492
>chr19:8377598-8377655
>chr19:8378016-8378305
>chr19:8378563-8379063
>chr19:8379153-8387112
>chr19:8387171-8387256
>chr19:8387319-8388000
>chr19:8388119-8388187
>chr19:8388422-8388738
>chr19:8388946-8389243
>chr19:8389360-8389433
>chr19:8389532-8389854
>chr19:8392441-8392511
>chr19:8392640-8392990
>chr19:8393393-8393496
>chr19:8394185-8394495
>chr19:8394640-8394956
>chr19:8395253-8395576
>chr19:8395664-8395788
>chr19:8396038-8396081
>chr19:8396341-8396459
>chr19:8396560-8396776
>chr19:8397390-8397510
>chr19:8397685-8397747
>chr19:8398802-8399392
>chr19:8399447-8399486
>chr19:8399698-8399744
>chr19:8400306-8400445
>chr19:8400587-8401838
>chr19:8402635-8402982
>chr19:8404107-8404143
>chr19:8405380-8405687
>chr19:8405883-8406238
>chr19:8406248-8406553
>chr19:8406821-8407200
>chr19:8407248-8407986
>chr19:8408177-8410104
>chr19:8410217-8410611
>chr19:8410699-8411306
>chr19:8411611-8412249
>chr19:8412407-8412995
>chr19:8413975-8414583
>chr19:8415062-8415781
>chr19:8416056-8416435
>chr19:8416561-8416864
>chr19:8417158-8418097
>chr19:8418486-8418820
>chr19:8419075-8420560
>chr19:8420644-8421522
>chr19:8422360-8423373
>chr19:8423720-8424019
>chr19:8424385-8424781
>chr19:8424929-8426260
>chr19:8426826-8426872
>chr19:8427007-8427352
>chr19:8427657-8429010
>chr19:8429327-8429801
>chr19:8429970-8430641
>chr19:8431202-8433920
>chr19:8434075-8434415
>chr19:8434725-8435406
>chr19:8435461-8438127
>chr19:8439093-8440758
>chr19:8440838-8440892
>chr19:8440976-8441306
>chr19:8441417-8441757
>chr19:8441901-8442071
>chr19:8442292-8442443
>chr19:8442528-8443416
>chr19:8443636-8444416
>chr19:8444535-8444592
>chr19:8446127-8446218
>chr19:8446402-8446705
>chr19:8447599-8448024
>chr19:8448470-8448791
>chr19:8449533-8449841
>chr19:8450402-8451400
>chr19:8451518-8451831
>chr19:8452847-8453425
>chr19:8454060-8454137
>chr19:8454221-8454632
>chr19:8454970-8455281
>chr19:8455731-8455780
>chr19:8458889-8459209
>chr19:8459893-8459947
>chr19:8460721-8460792
>chr19:8464010-8464272
>chr19:8464334-8464641
>chr19:8465911-8466214
>chr19:8466545-8466856
>chr19:8467741-8468051
>chr19:8469291-8469341
>chr19:8469377-8469492
>chr19:8470276-8470628
>chr19:8471885-8472182
>chr19:8472588-8473267
>chr19:8473304-8473502
>chr19:8473889-8473923
>chr19:8474709-8475087
>chr19:8475190-8475226
>chr19:8475786-8475903
>chr19:8476507-8476555
>chr19:8477368-8477707
>chr19:8477878-8477921
>chr19:8479050-8479377
>chr19:8479540-8479725
>chr19:8479770-8480372
>chr19:8480419-8480675
>chr19:8481710-8481773
>chr19:8481915-8482251
>chr19:8483309-8483430
>chr19:8483755-8484072
>chr19:8484149-8484481
>chr19:8489339-8489512
>chr19:8491216-8491543
>chr19:8491788-8492556
>chr19:8492710-8493034
>chr19:8493769-8494121
>chr19:8494623-8495677
>chr19:8495746-8495942
>chr19:8496126-8497081
>chr19:8497157-8497548
>chr19:8497865-8498162
>chr19:8499467-8499601
>chr19:8500131-8500291
>chr19:8500759-8501390
>chr19:8501584-8501663
>chr19:8502618-8503069
>chr19:8503149-8503469
>chr19:8503898-8504248
>chr19:8504526-8505125
>chr19:8505278-8505662
>chr19:8506957-8507070
>chr19:8507603-8507881
>chr19:8508056-8508096
>chr19:8508248-8508729
>chr19:8509116-8510335
>chr19:8511961-8512024
>chr19:8513460-8513574
>chr19:8514415-8515030
>chr19:8515078-8515183
>chr19:8515735-8516697
>chr19:8516751-8517671
>chr19:8517823-8518143
>chr19:8518314-8518657
>chr19:8518942-8520023
>chr19:8520276-8520952
>chr19:8521332-8521387
>chr19:8521683-8521957
>chr19:8522006-8522360
>chr19:8522573-8522635
>chr19:8522989-8524724
>chr19:8524875-8525228
>chr19:8526041-8526349
>chr19:8527625-8528597
>chr19:8530736-8531556
>chr19:8531808-8532186
>chr19:8532586-8532967
>chr19:8533011-8533787
>chr19:8533894-8534198
>chr19:8534247-8535260
>chr19:8535422-8535982
>chr19:8536035-8536252
>chr19:8537319-8537365
>chr19:8537415-8537897
>chr19:8537950-8539686
>chr19:8540250-8540764
>chr19:8540940-8541285
>chr19:8541400-8541733
>chr19:8542061-8542194
>chr19:8542578-8543206
>chr19:8543635-8544074
>chr19:8544533-8544574
>chr19:8544767-8545382
>chr19:8546029-8547847
>chr19:8547965-8548022
>chr19:8548171-8548221
>chr19:8548560-8550091
>chr19:8550830-8551677
>chr19:8552180-8552573
>chr19:8553494-8554311
>chr19:8554591-8554656
>chr19:8554891-8555415
>chr19:8555556-8555651
>chr19:8556002-8557641
>chr19:8557810-8558467
>chr19:8558521-8558557
>chr19:8558910-8559184
>chr19:8559296-8559367
>chr19:8559664-8559965
>chr19:8560191-8560511
>chr19:8560557-8561193
>chr19:8561347-8562448
>chr19:8562513-8562834
>chr19:8562977-8563924
>chr19:8564088-8564400
>chr19:8564701-8565209
>chr19:8565252-8565580
>chr19:8565766-8566978
>chr19:8567053-8567762
>chr19:8567957-8568083
>chr19:8568135-8568454
>chr19:8568563-8568944
>chr19:8569083-8569126
>chr19:8569921-8570817
>chr19:8571214-8572028
>chr19:8572257-8572566
>chr19:8572695-8573368
>chr19:8573510-8573876
>chr19:8574404-8575444
>chr19:8575987-8576321
>chr19:8577484-8577643
>chr19:8577726-8578070
>chr19:8578127-8578444
>chr19:8579282-8579605
>chr19:8579666-8580098
>chr19:8580719-8580765
>chr19:8581090-8581308
>chr19:8581415-8582061
>chr19:8582158-8582506
>chr19:8582681-8583086
>chr19:8583258-8584537
>chr19:8585076-8585118
>chr19:8587067-8588385
>chr19:8588793-8589093
>chr19:8589400-8589450
>chr19:8589964-8590022
>chr19:8590258-8590901
>chr19:8591275-8591742
>chr19:8594230-8594267
>chr19:8594545-8594619
>chr19:8595656-8595735
>chr19:8596725-8596768
>chr19:8597196-8597228
>chr19:8597445-8598178
>chr19:8598548-8598875
>chr19:8599315-8600314
>chr19:8600411-8600850
>chr19:8601349-8601665
>chr19:8602316-8602926
>chr19:8603272-8603579
>chr19:8604031-8604880
>chr19:8605022-8605073
>chr19:8605910-8605962
>chr19:8606056-8606639
>chr19:8607484-8607559
>chr19:8607816-8608114
>chr19:8608184-8608253
>chr19:8608406-8608476
>chr19:8608588-8608674
>chr19:8609301-8609413
>chr19:8610699-8610764
>chr19:8610995-8611495
>chr19:8611717-8611775
>chr19:8612312-8612384
>chr19:8612543-8612867
>chr19:8613182-8614102
>chr19:8614210-8614546
>chr19:8614737-8615176
>chr19:8615532-8615726
>chr19:8615934-8616471
>chr19:8616650-8617115
>chr19:8617467-8617785
>chr19:8617833-8617895
>chr19:8618179-8619482
>chr19:8619621-8620261
>chr19:8621186-8621370
>chr19:8621673-8621782
>chr19:8621856-8621985
>chr19:8622039-8622375
>chr19:8622623-8623334
>chr19:8623585-8624283
>chr19:8624415-8626382
>chr19:8626693-8627086
>chr19:8627143-8628332
>chr19:8628362-8629115
>chr19:8629391-8629560
>chr19:8629629-8630087
>chr19:8630255-8630560
>chr19:8630641-8630758
>chr19:8631221-8631265
>chr19:8631363-8631410
>chr19:8631825-8632174
>chr19:8632308-8633440
>chr19:8633848-8634922
>chr19:8635025-8635365
>chr19:8635779-8636899
>chr19:8637057-8637966
>chr19:8638490-8638530
>chr19:8638730-8639606
>chr19:8639661-8639703
>chr19:8641114-8641412
>chr19:8641560-8641612
>chr19:8641690-8641757
>chr19:8641850-8642128
>chr19:8642939-8643312
>chr19:8643377-8643611
>chr19:8643643-8643682
>chr19:8644046-8644393
>chr19:8644516-8645275
>chr19:8645327-8645443
>chr19:8645902-8646492
>chr19:8646721-8646818
>chr19:8646951-8647032
>chr19:8647164-8648862
>chr19:8648937-8649569
>chr19:8649779-8650129
>chr19:8650165-8650222
>chr19:8650368-8650700
>chr19:8651001-8651917
>chr19:8652017-8652405
>chr19:8652745-8653427
>chr19:8653524-8653787
>chr19:8653834-8654704
>chr19:8654993-8655041
>chr19:8655832-8656020
>chr19:8656201-8656407
>chr19:8656454-8656513
>chr19:8656607-8656649
>chr19:8657151-8657397
>chr19:8658063-8658163
>chr19:8658636-8658733
>chr19:8658799-8659306
>chr19:8659401-8659521
>chr19:8660243-8660335
>chr19:8660443-8661450
>chr19:8661567-8663264
>chr19:8663370-8663558
>chr19:8663701-8663846
>chr19:8664224-8664522
>chr19:8665496-8665769
>chr19:8666212-8666480
>chr19:8666572-8667153
>chr19:8667383-8668388
>chr19:8668946-8669248
>chr19:8669346-8669402
>chr19:8669716-8669878
>chr19:8670091-8670530
>chr19:8670715-8671023
>chr19:8672079-8672773
>chr19:8673010-8673052
>chr19:8673830-8674163
>chr19:8675027-8675082
>chr19:8675568-8675871
>chr19:8676085-8676129
>chr19:8677375-8677439
>chr19:8677874-8678831
>chr19:8679907-8680252
>chr19:8680295-8680363
>chr19:8680757-8680811
>chr19:8680849-8680993
>chr19:8681944-8682068
>chr19:8682103-8682156
>chr19:8682418-8682970
>chr19:8683130-8683828
>chr19:8684600-8684659
>chr19:8685011-8685725
>chr19:8686112-8686428
>chr19:8686644-8686842
>chr19:8687040-8687419
>chr19:8687593-8688952
>chr19:8689547-8689889
>chr19:8690045-8690841
>chr19:8690914-8690965
>chr19:8691023-8692085
>chr19:8692247-8692676
>chr19:8692998-8693726
>chr19:8693834-8693990
>chr19:8694943-8695281
>chr19:8695369-8695415
>chr19:8696311-8696382
>chr19:8697355-8697451
>chr19:8699097-8699681
>chr19:8700661-8701009
>chr19:8701206-8701507
>chr19:8701731-8702128
>chr19:8702461-8702592
>chr19:8702806-8703261
>chr19:8703652-8703962
>chr19:8704156-8704224
>chr19:8704513-8704798
>chr19:8705123-8705541
>chr19:8705568-8705665
>chr19:8706075-8706125
>chr19:8706367-8707406
>chr19:8707455-8709557
>chr19:8710163-8711341
>chr19:8711385-8711559
>chr19:8711623-8711764
>chr19:8712313-8713466
>chr19:8713559-8714222
>chr19:8714327-8715242
>chr19:8715296-8715710
>chr19:8715821-8717608
>chr19:8717804-8718572
>chr19:8718826-8718939
>chr19:8719068-8719367
>chr19:8719831-8719911
>chr19:8720047-8720445
>chr19:8720723-8720829
>chr19:8722017-8722295
>chr19:8722743-8723046
>chr19:8723959-8724032
>chr19:8724232-8724672
>chr19:8725234-8725548
>chr19:8725735-8726495
>chr19:8726926-8727232
>chr19:8727456-8727897
>chr19:8728564-8728622
>chr19:8728652-8729385
>chr19:8729425-8730175
>chr19:8730425-8730719
>chr19:8731186-8731263
>chr19:8732319-8733950
>chr19:8734052-8734970
>chr19:8735407-8735501
>chr19:8735550-8736872
>chr19:8736987-8737049
>chr19:8737083-8737774
>chr19:8737794-8738422
>chr19:8738515-8738647
>chr19:8738719-8784268
>chr19:8784316-8787688
>chr19:8787751-8788837
>chr19:8789157-8789471
>chr19:8789648-8790421
>chr19:8790566-8790890
>chr19:8791189-8791594
>chr19:8791637-8792212
>chr19:8792253-8792328
>chr19:8792540-8793789
>chr19:8793908-8794011
>chr19:8794183-8794360
>chr19:8794488-8794585
>chr19:8794646-8794972
>chr19:8795149-8795333
>chr19:8795614-8802323
>chr19:8802378-8802479
>chr19:8802658-8803488
>chr19:8803548-8804014
>chr19:8804694-8804782
>chr19:8806413-8806716
>chr19:8807830-8808008
>chr19:8808091-8808350
>chr19:8808764-8809083
>chr19:8809563-8809788
>chr19:8811349-8811557
>chr19:8811770-8811809
>chr19:8811942-8811997
>chr19:8813335-8813691
>chr19:8815226-8815342
>chr19:8815371-8815793
>chr19:8815895-8816018
>chr19:8816091-8816401
>chr19:8816526-8816572
>chr19:8816664-8816837
>chr19:8816912-8817096
>chr19:8817170-8817856
>chr19:8817890-8818574
>chr19:8818623-8818871
>chr19:8818942-8820089
>chr19:8820141-8820245
>chr19:8820350-8820862
>chr19:8820991-8821124
>chr19:8821187-8821234
>chr19:8821412-8821644
>chr19:8822318-8822357
>chr19:8825320-8825474
>chr19:8825827-8826839
>chr19:8827237-8827305
>chr19:8827557-8827887
>chr19:8828259-8828288
>chr19:8828498-8829272
>chr19:8829973-8830379
>chr19:8830606-8830933
>chr19:8830981-8831031
>chr19:8831723-8831848
>chr19:8833024-8833076
>chr19:8833713-8834028
>chr19:8834198-8834933
>chr19:8835050-8836775
>chr19:8837962-8838288
>chr19:8838952-8838986
>chr19:8839153-8839505
>chr19:8839915-8840210
>chr19:8840252-8840607
>chr19:8841000-8841314
>chr19:8841548-8841859
>chr19:8842031-8842314
>chr19:8843445-8843763
>chr19:8843891-8844548
>chr19:8844724-8845074
>chr19:8845481-8845836
>chr19:8845939-8846238
>chr19:8846526-8848685
>chr19:8849250-8849496
>chr19:8849840-8850191
>chr19:8850387-8850585
>chr19:8850897-8850956
>chr19:8851045-8851242
>chr19:8851739-8852068
>chr19:8852542-8852593
>chr19:8852749-8853989
>chr19:8854177-8854599
>chr19:8855023-8855649
>chr19:8856247-8856568
>chr19:8856639-8857022
>chr19:8857199-8857553
>chr19:8858857-8859221
>chr19:8859470-8859541
>chr19:8859718-8860039
>chr19:8860229-8860782
>chr19:8861282-8861585
>chr19:8861714-8862316
>chr19:8862426-8862536
>chr19:8863099-8863146
>chr19:8863989-8864026
>chr19:8864255-8864302
>chr19:8864591-8865038
>chr19:8865255-8865563
>chr19:8866536-8866598
>chr19:8867155-8868097
>chr19:8869215-8870355
>chr19:8870432-8870499
>chr19:8870820-8871139
>chr19:8871276-8871323
>chr19:8871419-8871468
>chr19:8871820-8871965
>chr19:8872205-8872299
>chr19:8872350-8873059
>chr19:8873494-8874108
>chr19:8874178-8875680
>chr19:8875704-8875846
>chr19:8875926-8876288
>chr19:8876656-8876760
>chr19:8876969-8877065
>chr19:8877358-8877716
>chr19:8877797-8878372
>chr19:8878622-8878673
>chr19:8878858-8879194
>chr19:8879277-8879713
>chr19:8879756-8879881
>chr19:8879965-8880110
>chr19:8880142-8880884
>chr19:8881589-8881767
>chr19:8882317-8882420
>chr19:8882690-8882844
>chr19:8884109-8884379
>chr19:8884408-8884790
>chr19:8885306-8885367
>chr19:8886450-8886540
>chr19:8886762-8886837
>chr19:8887143-8887186
>chr19:8887221-8887402
>chr19:8887487-8887805
>chr19:8888666-8888808
>chr19:8889470-8889570
>chr19:8890181-8890223
>chr19:8890344-8890619
>chr19:8890773-8891101
>chr19:8893218-8893386
>chr19:8893454-8893506
>chr19:8893595-8893943
>chr19:8894921-8895001
>chr19:8895731-8895782
>chr19:8896379-8896689
>chr19:8896787-8896858
>chr19:8897517-8897716
>chr19:8897867-8898270
>chr19:8898879-8898963
>chr19:8899180-8899815
>chr19:8899961-8900099
>chr19:8900278-8900385
>chr19:8900496-8900542
>chr19:8900641-8900766
>chr19:8901029-8901411
>chr19:8902124-8902228
>chr19:8902600-8902653
>chr19:8902737-8903026
>chr19:8903167-8903300
>chr19:8903895-8904020
>chr19:8904641-8904750
>chr19:8904971-8905075
>chr19:8905210-8905792
>chr19:8905973-8906149
>chr19:8906287-8906394
>chr19:8906654-8906834
>chr19:8908170-8908433
>chr19:8909282-8909371
>chr19:8910096-8910144
>chr19:8910365-8910484
>chr19:8910725-8913329
>chr19:8913767-8913856
>chr19:8914131-8914344
>chr19:8915100-8915393
>chr19:8915567-8915621
>chr19:8915809-8915930
>chr19:8915972-8916335
>chr19:8917074-8917413
>chr19:8917521-8917607
>chr19:8917833-8918156
>chr19:8918998-8920649
>chr19:8920697-8921792
>chr19:8922309-8922396
>chr19:8922986-8923040
>chr19:8923762-8924077
>chr19:8924413-8924925
>chr19:8925135-8925226
>chr19:8925322-8925660
>chr19:8925782-8926154
>chr19:8926623-8926875
>chr19:8926979-8927314
>chr19:8927741-8927841
>chr19:8928438-8928836
>chr19:8929676-8929976
>chr19:8930494-8930879
>chr19:8931317-8932267
>chr19:8932932-8933415
>chr19:8933998-8934394
>chr19:8934430-8934895
>chr19:8937696-8937747
>chr19:8940064-8940133
>chr19:8940455-8940608
>chr19:8940684-8940753
>chr19:8941585-8941993
>chr19:8942169-8942445
>chr19:8942821-8943348
>chr19:8943892-8944057
>chr19:8955368-8955492
>chr19:8966974-8967036
>chr19:8968152-8968617
>chr19:8968666-8969302
>chr19:8969352-8969729
>chr19:8970120-8971027
>chr19:8971318-8971609
>chr19:8981521-8982316
>chr19:8982502-8982804
>chr19:8982984-8983123
>chr19:8983177-8983499
>chr19:8983572-8983701
>chr19:8983911-8984630
>chr19:8984694-8985292
>chr19:8985683-8986129
>chr19:8986806-8988314
>chr19:8988639-8988935
>chr19:8989107-8989445
>chr19:8989565-8989888
>chr19:8990051-8991163
>chr19:8991458-8991514
>chr19:8991748-8992029
>chr19:8992377-8992899
>chr19:8992974-8993295
>chr19:8993411-8993475
>chr19:8993594-8993990
>chr19:8994358-8996378
>chr19:8996859-8997558
>chr19:8997997-8998952
>chr19:8999199-8999564
>chr19:8999887-9000120
>chr19:9000592-9000658
>chr19:9000790-9000952
>chr19:9001166-9001256
>chr19:9001757-9002048
>chr19:9002154-9002267
>chr19:9002503-9005089
>chr19:9005261-9005995
>chr19:9006387-9006752
>chr19:9006931-9007326
>chr19:9007869-9007916
>chr19:9008013-9008332
>chr19:9011013-9011138
>chr19:9011336-9011648
>chr19:9012025-9012075
>chr19:9012380-9012664
>chr19:9012888-9013259
>chr19:9013445-9014825
>chr19:9015171-9015486
>chr19:9015636-9016088
>chr19:9016516-9016827
>chr19:9016875-9017203
>chr19:9017274-9017367
>chr19:9017428-9017743
>chr19:9017854-9018194
>chr19:9018793-9019332
>chr19:9019476-9019753
>chr19:9020158-9021360
>chr19:9021721-9022443
>chr19:9022659-9023096
>chr19:9023435-9024013
>chr19:9024247-9024723
>chr19:9024827-9025306
>chr19:9025619-9026326
>chr19:9026494-9027006
>chr19:9027322-9027798
>chr19:9027924-9028227
>chr19:9028275-9028605
>chr19:9028823-9029289
>chr19:9029340-9032136
>chr19:9032824-9033448
>chr19:9033768-9033955
>chr19:9034032-9034394
>chr19:9034489-9035289
>chr19:9036221-9036518
>chr19:9036861-9037328
>chr19:9037480-9037553
>chr19:9037652-9037797
>chr19:9038256-9038574
>chr19:9038633-9039565
>chr19:9040611-9041396
>chr19:9041470-9041829
>chr19:9041891-9041940
>chr19:9042075-9042399
>chr19:9042784-9042916
>chr19:9042965-9043437
>chr19:9043658-9044344
>chr19:9044477-9044547
>chr19:9044581-9044618
>chr19:9044646-9045023
>chr19:9045370-9046012
>chr19:9046340-9047245
>chr19:9047415-9047498
>chr19:9047795-9047863
>chr19:9047913-9050435
>chr19:9050930-9053005
>chr19:9053231-9054782
>chr19:9055116-9055506
>chr19:9055798-9056175
>chr19:9056326-9057192
>chr19:9057281-9057784
>chr19:9057940-9058066
>chr19:9058176-9059011
>chr19:9059588-9059997
>chr19:9060000-9060869
>chr19:9061102-9061421
>chr19:9061749-9063077
>chr19:9063381-9064521
>chr19:9064837-9065547
>chr19:9066062-9066462
>chr19:9066604-9067546
>chr19:9067643-9067840
>chr19:9067930-9070004
>chr19:9070303-9070362
>chr19:9070567-9071710
>chr19:9071919-9072650
>chr19:9072778-9073337
>chr19:9073371-9073826
>chr19:9074082-9074940
>chr19:9075018-9075304
>chr19:9075550-9075591
>chr19:9075983-9076938
>chr19:9077176-9077704
>chr19:9077737-9077830
>chr19:9077895-9079647
>chr19:9080031-9080635
>chr19:9081008-9082419
>chr19:9082638-9083059
>chr19:9083209-9083287
>chr19:9083504-9083855
>chr19:9083910-9084279
>chr19:9084344-9084896
>chr19:9084946-9085701
>chr19:9086323-9086665
>chr19:9087261-9087720
>chr19:9087899-9088196
>chr19:9088596-9089729
>chr19:9090302-9090758
>chr19:9090881-9091317
>chr19:9091476-9091675
>chr19:9091864-9092200
>chr19:9092308-9093127
>chr19:9093318-9093434
>chr19:9094084-9094158
>chr19:9094277-9094749
>chr19:9094787-9095132
>chr19:9095410-9096001
>chr19:9096059-9096466
>chr19:9096564-9097448
>chr19:9097743-9098030
>chr19:9098102-9098434
>chr19:9098655-9098848
>chr19:9099093-9099415
>chr19:9099460-9099891
>chr19:9100221-9100543
>chr19:9100892-9101341
>chr19:9101399-9101737
>chr19:9101914-9102230
>chr19:9102859-9102895
>chr19:9103032-9103133
>chr19:9103485-9103831
>chr19:9103885-9104285
>chr19:9104435-9104846
>chr19:9104907-9105984
>chr19:9106122-9106773
>chr19:9106890-9107230
>chr19:9107821-9108973
>chr19:9109133-9109459
>chr19:9109599-9110004
>chr19:9110125-9110315
>chr19:9110488-9110790
>chr19:9111278-9111703
>chr19:9112103-9112442
>chr19:9112724-9113041
>chr19:9113172-9113532
>chr19:9113977-9114328
>chr19:9114426-9114724
>chr19:9114861-9114957
>chr19:9115558-9115677
>chr19:9115987-9116554
>chr19:9116624-9116771
>chr19:9117035-9117335
>chr19:9117699-9117854
>chr19:9118171-9118466
>chr19:9118926-9120790
>chr19:9121006-9121065
>chr19:9121250-9121934
>chr19:9122473-9122830
>chr19:9122858-9123430
>chr19:9123559-9123787
>chr19:9123901-9125516
>chr19:9125593-9125931
>chr19:9126747-9126873
>chr19:9127004-9127687
>chr19:9127886-9128195
>chr19:9128542-9129188
>chr19:9129450-9129794
>chr19:9129899-9130225
>chr19:9130306-9130796
>chr19:9130946-9131153
>chr19:9131318-9131979
>chr19:9132803-9133112
>chr19:9133519-9133787
>chr19:9133903-9134149
>chr19:9134567-9134885
>chr19:9134956-9135446
>chr19:9135716-9136039
>chr19:9136283-9136564
>chr19:9136747-9138575
>chr19:9138680-9138831
>chr19:9138904-9139268
>chr19:9139398-9139782
>chr19:9141738-9142090
>chr19:9142291-9142336
>chr19:9143504-9143569
>chr19:9143730-9143909
>chr19:9143945-9144524
>chr19:9144949-9145567
>chr19:9146392-9146732
>chr19:9147327-9147642
>chr19:9147801-9148244
>chr19:9148826-9148891
>chr19:9149218-9149507
>chr19:9151608-9151681
>chr19:9151743-9152222
>chr19:9152331-9152830
>chr19:9153006-9153467
>chr19:9154549-9154589
>chr19:9154729-9154944
>chr19:9155170-9155275
>chr19:9157714-9157782
>chr19:9158318-9158644
>chr19:9159266-9159849
>chr19:9162143-9162179
>chr19:9163317-9164032
>chr19:9164133-9164265
>chr19:9164319-9164485
>chr19:9164934-9165305
>chr19:9165504-9166024
>chr19:9166105-9166610
>chr19:9167417-9167751
>chr19:9168261-9168780
>chr19:9168957-9169313
>chr19:9169833-9170027
>chr19:9170467-9171099
>chr19:9172150-9172499
>chr19:9172672-9173011
>chr19:9173167-9173298
>chr19:9173695-9175615
>chr19:9176125-9177553
>chr19:9177709-9177846
>chr19:9177992-9178069
>chr19:9178372-9178463
>chr19:9179291-9179563
>chr19:9179716-9180454
>chr19:9180800-9181725
>chr19:9182315-9182367
>chr19:9182473-9182825
>chr19:9183274-9183579
>chr19:9183649-9184037
>chr19:9184091-9185091
>chr19:9185183-9185382
>chr19:9185497-9185752
>chr19:9185858-9185986
>chr19:9186606-9186694
>chr19:9186764-9187740
>chr19:9187787-9188506
>chr19:9189161-9189356
>chr19:9189619-9189741
>chr19:9189869-9190152
>chr19:9190251-9190298
>chr19:9190836-9191164
>chr19:9191304-9192021
>chr19:9192378-9192978
>chr19:9193552-9193732
>chr19:9193993-9194327
>chr19:9195588-9195971
>chr19:9196432-9196907
>chr19:9197049-9197407
>chr19:9197463-9198478
>chr19:9198492-9198583
>chr19:9199144-9199315
>chr19:9199391-9199420
>chr19:9199510-9199596
>chr19:9199991-9201222
>chr19:9201292-9201577
>chr19:9201762-9202631
>chr19:9202723-9203012
>chr19:9203467-9203780
>chr19:9204337-9204624
>chr19:9204943-9205202
>chr19:9205383-9205733
>chr19:9205823-9206403
>chr19:9207341-9207591
>chr19:9208025-9208352
>chr19:9208677-9208997
>chr19:9209426-9209954
>chr19:9210317-9210603
>chr19:9211552-9211808
>chr19:9211996-9212336
>chr19:9212700-9212939
>chr19:9213383-9213826
>chr19:9213938-9214004
>chr19:9214425-9214494
>chr19:9214631-9214876
>chr19:9215055-9215372
>chr19:9215620-9216209
>chr19:9216578-9216960
>chr19:9217531-9217843
>chr19:9218654-9218933
>chr19:9220019-9220113
>chr19:9220181-9220683
>chr19:9220728-9223122
>chr19:9223865-9224157
>chr19:9224469-9224766
>chr19:9225089-9225529
>chr19:9226178-9226767
>chr19:9226905-9228217
>chr19:9229042-9229122
>chr19:9229246-9229579
>chr19:9230028-9230351
>chr19:9230907-9231226
>chr19:9231294-9231689
>chr19:9231948-9232658
>chr19:9232760-9232823
>chr19:9233762-9233824
>chr19:9233901-9234206
>chr19:9234517-9234709
>chr19:9235098-9235333
>chr19:9235976-9236054
>chr19:9236225-9236617
>chr19:9237184-9238397
>chr19:9238551-9238747
>chr19:9238788-9239473
>chr19:9239559-9240530
>chr19:9240638-9241157
>chr19:9241481-9241804
>chr19:9242211-9242543
>chr19:9242782-9242976
>chr19:9243370-9243612
>chr19:9244221-9245294
>chr19:9245329-9245378
>chr19:9245568-9245785
>chr19:9245816-9246769
>chr19:9246902-9247136
>chr19:9247258-9247565
>chr19:9247879-9248045
>chr19:9248549-9248717
>chr19:9249665-9249941
>chr19:9250086-9250396
>chr19:9251098-9251494
>chr19:9251593-9251653
>chr19:9251785-9251861
>chr19:9251911-9251989
>chr19:9252408-9252480
>chr19:9252893-9253366
>chr19:9253419-9254988
>chr19:9255174-9257059
>chr19:9257140-9260928
>chr19:9261023-9261487
>chr19:9261597-9261664
>chr19:9262399-9262753
>chr19:9262940-9263265
>chr19:9263453-9263765
>chr19:9263947-9264426
>chr19:9264679-9265082
>chr19:9265426-9265499
>chr19:9265555-9265837
>chr19:9265935-9265979
>chr19:9266119-9266520
>chr19:9266841-9266917
>chr19:9268129-9268329
>chr19:9268462-9268505
>chr19:9268660-9268999
>chr19:9269285-9269360
>chr19:9269403-9269548
>chr19:9270418-9270802
>chr19:9271191-9271558
>chr19:9271676-9272316
>chr19:9272412-9273444
>chr19:9273812-9274163
>chr19:9274316-9274675
>chr19:9274942-9275043
>chr19:9275132-9275371
>chr19:9275622-9276020
>chr19:9276779-9277369
>chr19:9278029-9278370
>chr19:9278499-9278540
>chr19:9279111-9279276
>chr19:9279844-9279977
>chr19:9280225-9280588
>chr19:9282467-9284028
>chr19:9284452-9284745
>chr19:9285137-9285371
>chr19:9285444-9286520
>chr19:9286638-9286936
>chr19:9286974-9288266
>chr19:9288484-9288958
>chr19:9290051-9290426
>chr19:9290740-9290879
>chr19:9291032-9291224
>chr19:9291702-9292012
>chr19:9292595-9292802
>chr19:9292850-9293227
>chr19:9293444-9293553
>chr19:9294250-9294438
>chr19:9295528-9296573
>chr19:9296634-9296736
>chr19:9298137-9298478
>chr19:9298895-9299605
>chr19:9299803-9301460
>chr19:9301889-9302502
>chr19:9302747-9303038
>chr19:9303125-9303244
>chr19:9303364-9303436
>chr19:9303812-9304146
>chr19:9304537-9304945
>chr19:9305707-9306007
>chr19:9306108-9306404
>chr19:9306918-9307256
>chr19:9307638-9307970
>chr19:9308010-9308267
>chr19:9308516-9308700
>chr19:9309008-9309288
>chr19:9309723-9309767
>chr19:9310541-9310874
>chr19:9311157-9311473
>chr19:9311893-9312927
>chr19:9312950-9313354
>chr19:9313710-9313932
>chr19:9313995-9317166
>chr19:9317242-9318352
>chr19:9318407-9318669
>chr19:9318719-9323060
>chr19:9323181-9323332
>chr19:9323426-9323822
>chr19:9323918-9323992
>chr19:9324464-9324637
>chr19:9325159-9325469
>chr19:9325508-9325810
>chr19:9326094-9326396
>chr19:9326724-9326995
>chr19:9327188-9327559
>chr19:9328337-9328684
>chr19:9329278-9329596
>chr19:9329652-9330278
>chr19:9330470-9330578
>chr19:9330635-9330709
>chr19:9331243-9331576
>chr19:9331934-9332065
>chr19:9332236-9332412
>chr19:9332958-9333283
>chr19:9333324-9333852
>chr19:9334216-9334407
>chr19:9334723-9335416
>chr19:9335536-9335824
>chr19:9336181-9336634
>chr19:9337091-9337133
>chr19:9339190-9339301
>chr19:9339754-9340092
>chr19:9340557-9340878
>chr19:9342399-9342631
>chr19:9343216-9343255
>chr19:9343943-9344665
>chr19:9344908-9345036
>chr19:9345072-9345321
>chr19:9345457-9345875
>chr19:9346141-9346253
>chr19:9346635-9346703
>chr19:9347013-9347588
>chr19:9347781-9347890
>chr19:9348974-9349346
>chr19:9349768-9349992
>chr19:9350074-9350467
>chr19:9350493-9350550
>chr19:9350647-9351109
>chr19:9351238-9351587
>chr19:9351843-9352758
>chr19:9353518-9354379
>chr19:9354869-9354910
>chr19:9355130-9355601
>chr19:9355717-9356483
>chr19:9356552-9356688
>chr19:9356977-9357657
>chr19:9358501-9358643
>chr19:9359119-9359834
>chr19:9359928-9360067
>chr19:9360230-9360538
>chr19:9362005-9362346
>chr19:9363978-9366720
>chr19:9366875-9367354
>chr19:9368194-9368284
>chr19:9368954-9369009
>chr19:9369610-9369755
>chr19:9370191-9370873
>chr19:9370936-9371130
>chr19:9371933-9372016
>chr19:9372481-9373079
>chr19:9373124-9373639
>chr19:9373692-9374663
>chr19:9374736-9374959
>chr19:9375047-9375701
>chr19:9375828-9376025
>chr19:9376123-9376791
>chr19:9377306-9377395
>chr19:9377456-9377490
>chr19:9380351-9380443
>chr19:9381184-9381722
>chr19:9382623-9383323
>chr19:9383876-9384699
>chr19:9384818-9384939
>chr19:9386136-9386227
>chr19:9386572-9386977
>chr19:9387055-9387106
>chr19:9387174-9387572
>chr19:9387832-9387929
>chr19:9388212-9389173
>chr19:9389260-9389329
>chr19:9390306-9390819
>chr19:9390888-9391519
>chr19:9392160-9392425
>chr19:9392476-9392842
>chr19:9393004-9393134
>chr19:9393287-9393331
>chr19:9394033-9394390
>chr19:9394487-9394931
>chr19:9395020-9395171
>chr19:9395240-9395370
>chr19:9395874-9396129
>chr19:9396336-9397023
>chr19:9397127-9404458
>chr19:9404530-9404758
>chr19:9405955-9406256
>chr19:9407774-9407856
>chr19:9408346-9408737
>chr19:9408775-9409120
>chr19:9409144-9409312
>chr19:9409407-9409442
>chr19:9409607-9409723
>chr19:9409988-9410313
>chr19:9410712-9410985
>chr19:9411094-9411463
>chr19:9411947-9412012
>chr19:9412390-9412747
>chr19:9413173-9413221
>chr19:9413333-9413474
>chr19:9413591-9413806
>chr19:9414110-9414210
>chr19:9414999-9415312
>chr19:9415431-9415596
>chr19:9415808-9416127
>chr19:9416347-9416981
>chr19:9417086-9417777
>chr19:9418518-9418564
>chr19:9419609-9419932
>chr19:9420461-9420807
>chr19:9421019-9421086
>chr19:9421848-9422155
>chr19:9423707-9424014
>chr19:9427314-9427678
>chr19:9428890-9429054
>chr19:9429989-9430233
>chr19:9430685-9430733
>chr19:9431896-9432265
>chr19:9432597-9432743
>chr19:9433043-9433150
>chr19:9433577-9433975
>chr19:9435981-9436258
>chr19:9437065-9437400
>chr19:9437763-9439392
>chr19:9439552-9439888
>chr19:9440384-9440426
>chr19:9440578-9440871
>chr19:9441009-9441372
>chr19:9441427-9441507
>chr19:9441940-9442242
>chr19:9442425-9442741
>chr19:9442886-9443514
>chr19:9443818-9445064
>chr19:9445194-9445258
>chr19:9445459-9445771
>chr19:9446361-9446520
>chr19:9446861-9447144
>chr19:9447485-9447827
>chr19:9448017-9448725
>chr19:9448883-9452796
>chr19:9452846-9452901
>chr19:9453272-9453319
>chr19:9453608-9453671
>chr19:9453927-9454154
>chr19:9454333-9454399
>chr19:9454474-9454562
>chr19:9454759-9454865
>chr19:9455067-9455207
>chr19:9455479-9455577
>chr19:9455607-9455822
>chr19:9456509-9456980
>chr19:9457146-9457376
>chr19:9457434-9457537
>chr19:9457860-9459959
>chr19:9460064-9460120
>chr19:9460226-9460561
>chr19:9460639-9461109
>chr19:9461802-9461915
>chr19:9461994-9462090
>chr19:9462169-9462571
>chr19:9463675-9463975
>chr19:9465091-9465443
>chr19:9465704-9466018
>chr19:9466059-9466342
>chr19:9466520-9466824
>chr19:9467117-9467247
>chr19:9467704-9467762
>chr19:9468708-9469043
>chr19:9470800-9470856
>chr19:9471816-9472480
>chr19:9472543-9473125
>chr19:9473260-9473591
>chr19:9474672-9474978
>chr19:9475603-9475908
>chr19:9476116-9476797
>chr19:9477160-9477308
>chr19:9477804-9477893
>chr19:9478208-9478244
>chr19:9478388-9478468
>chr19:9478550-9478654
>chr19:9478700-9479232
>chr19:9479697-9479802
>chr19:9479963-9480363
>chr19:9480510-9485078
>chr19:9485174-9485519
>chr19:9485532-9485884
>chr19:9486373-9487101
>chr19:9487147-9487266
>chr19:9488038-9488087
>chr19:9488253-9488341
>chr19:9488744-9489936
>chr19:9491101-9491421
>chr19:9491538-9491862
>chr19:9491968-9492148
>chr19:9492177-9492229
>chr19:9493352-9493662
>chr19:9493851-9494159
>chr19:9494448-9495148
>chr19:9495417-9495785
>chr19:9495868-9495962
>chr19:9496202-9497108
>chr19:9497209-9497263
>chr19:9497335-9497557
>chr19:9499133-9499487
>chr19:9499684-9499897
>chr19:9499960-9500477
>chr19:9500557-9502786
>chr19:9502896-9503985
>chr19:9504118-9504462
>chr19:9504751-9505229
>chr19:9505338-9505439
>chr19:9505666-9506300
>chr19:9506421-9507098
>chr19:9507258-9507585
>chr19:9507829-9508189
>chr19:9508255-9508545
>chr19:9508673-9509112
>chr19:9509254-9509389
>chr19:9509837-9509898
>chr19:9510021-9510107
>chr19:9510164-9510240
>chr19:9510355-9510649
>chr19:9510888-9511315
>chr19:9511945-9512029
>chr19:9512224-9512368
>chr19:9512394-9512589
>chr19:9512617-9512686
>chr19:9512835-9513047
>chr19:9514428-9514489
>chr19:9514630-9514795
>chr19:9514849-9514917
>chr19:9514979-9515080
>chr19:9515151-9515269
>chr19:9516280-9516600
>chr19:9516653-9518018
>chr19:9518375-9518720
>chr19:9519259-9519290
>chr19:9519569-9519865
>chr19:9519957-9520019
>chr19:9520096-9520209
>chr19:9520275-9520457
>chr19:9520686-9521016
>chr19:9521362-9521927
>chr19:9522166-9522495
>chr19:9522689-9523115
>chr19:9523216-9523455
>chr19:9523553-9523917
>chr19:9524435-9524820
>chr19:9524960-9525299
>chr19:9525461-9526044
>chr19:9526233-9526358
>chr19:9526417-9526508
>chr19:9527713-9528283
>chr19:9528441-9528698
>chr19:9528802-9528965
>chr19:9528998-9529146
>chr19:9529178-9529217
>chr19:9529833-9530751
>chr19:9531100-9531369
>chr19:9531694-9532021
>chr19:9532226-9532670
>chr19:9533160-9533495
>chr19:9534213-9534507
>chr19:9534563-9534914
>chr19:9535007-9535111
>chr19:9535363-9535871
>chr19:9536422-9536576
>chr19:9536849-9537186
>chr19:9537441-9537893
>chr19:9539104-9539764
>chr19:9539814-9546223
>chr19:9546291-9546470
>chr19:9546664-9547153
>chr19:9547246-9547320
>chr19:9547359-9547496
>chr19:9547607-9549484
>chr19:9549556-9550822
>chr19:9550912-9551225
>chr19:9551316-9551684
>chr19:9551983-9552682
>chr19:9552779-9553288
>chr19:9553454-9553491
>chr19:9553592-9554269
>chr19:9554442-9554738
>chr19:9554896-9555225
>chr19:9555540-9555954
>chr19:9556024-9556189
>chr19:9556646-9557313
>chr19:9557618-9557746
>chr19:9558301-9558594
>chr19:9558747-9560182
>chr19:9560327-9560437
>chr19:9560555-9560787
>chr19:9561600-9561716
>chr19:9561746-9561882
>chr19:9562046-9562814
>chr19:9562877-9563420
>chr19:9563632-9563724
>chr19:9563786-9563947
>chr19:9564025-9564096
>chr19:9564153-9564721
>chr19:9564816-9565128
>chr19:9565382-9565735
>chr19:9565894-9566454
>chr19:9566489-9566692
>chr19:9567569-9567763
>chr19:9567892-9567941
>chr19:9568356-9568736
>chr19:9569295-9569836
>chr19:9569922-9570213
>chr19:9570541-9570888
>chr19:9571127-9571214
>chr19:9571729-9572050
>chr19:9572167-9572347
>chr19:9572436-9572566
>chr19:9572778-9573150
>chr19:9573221-9573363
>chr19:9573571-9573777
>chr19:9573821-9575073
>chr19:9575143-9576325
>chr19:9576392-9576550
>chr19:9576628-9577034
>chr19:9577158-9578982
>chr19:9579047-9579902
>chr19:9580001-9580323
>chr19:9580424-9580545
>chr19:9581138-9581366
>chr19:9581475-9581685
>chr19:9582023-9582776
>chr19:9582932-9583236
>chr19:9583319-9583810
>chr19:9584787-9584938
>chr19:9585032-9585951
>chr19:9586087-9586836
>chr19:9587125-9587368
>chr19:9587519-9588453
>chr19:9588582-9589190
>chr19:9589217-9589513
>chr19:9589566-9589978
>chr19:9590075-9590531
>chr19:9590723-9590882
>chr19:9590923-9591888
>chr19:9591932-9593041
>chr19:9593069-9593118
>chr19:9593243-9593314
>chr19:9593373-9593683
>chr19:9594131-9594453
>chr19:9594507-9594733
>chr19:9594748-9594959
>chr19:9595031-9595269
>chr19:9595311-9596385
>chr19:9596467-9597326
>chr19:9597382-9598437
>chr19:9598818-9599172
>chr19:9599247-9600905
>chr19:9601067-9601890
>chr19:9601937-9602621
>chr19:9602665-9604499
>chr19:9605015-9606695
>chr19:9606806-9607356
>chr19:9607733-9608318
>chr19:9608394-9608526
>chr19:9608855-9609505
>chr19:9610220-9610686
>chr19:9611016-9611078
>chr19:9611352-9612714
>chr19:9612810-9613090
>chr19:9613260-9613936
>chr19:9614324-9615143
>chr19:9615291-9615912
>chr19:9616275-9617154
>chr19:9617369-9617541
>chr19:9617582-9617665
>chr19:9618365-9619294
>chr19:9619827-9620553
>chr19:9620717-9621007
>chr19:9621597-9621652
>chr19:9621846-9621971
>chr19:9622046-9622123
>chr19:9622195-9623038
>chr19:9623140-9623867
>chr19:9624059-9624488
>chr19:9624559-9625933
>chr19:9626235-9626431
>chr19:9626725-9627359
>chr19:9627433-9627871
>chr19:9632122-9632230
>chr19:9633289-9633479
>chr19:9633640-9633690
>chr19:9633905-9633974
>chr19:9634849-9635504
>chr19:9635627-9635980
>chr19:9636096-9636674
>chr19:9636769-9636883
>chr19:9636965-9637062
>chr19:9637114-9637198
>chr19:9637366-9637640
>chr19:9637917-9638207
>chr19:9638528-9638628
>chr19:9638682-9638953
>chr19:9638997-9639859
>chr19:9639974-9640220
>chr19:9640474-9641464
>chr19:9641663-9641703
>chr19:9641857-9642031
>chr19:9642138-9642202
>chr19:9642299-9642633
>chr19:9642738-9643352
>chr19:9643557-9644096
>chr19:9644257-9644891
>chr19:9645047-9645355
>chr19:9646051-9646369
>chr19:9646654-9646698
>chr19:9646777-9648081
>chr19:9648281-9648606
>chr19:9648642-9648812
>chr19:9648917-9650060
>chr19:9650357-9650512
>chr19:9650560-9651003
>chr19:9651218-9651278
>chr19:9651414-9651719
>chr19:9651766-9652138
>chr19:9652925-9653496
>chr19:9653553-9653712
>chr19:9653857-9654887
>chr19:9655005-9655318
>chr19:9655464-9655800
>chr19:9655830-9656151
>chr19:9656216-9656530
>chr19:9656724-9657071
>chr19:9657183-9658118
>chr19:9658335-9659157
>chr19:9659678-9660629
>chr19:9661125-9662069
>chr19:9662254-9663007
>chr19:9663121-9663451
>chr19:9663557-9664348
>chr19:9664652-9665240
>chr19:9665495-9665561
>chr19:9665757-9666007
>chr19:9666043-9666472
>chr19:9666556-9669648
>chr19:9669709-9671010
>chr19:9671029-9671094
>chr19:9671145-9671262
>chr19:9671410-9671555
>chr19:9672658-9672726
>chr19:9672763-9673085
>chr19:9673352-9673598
>chr19:9673746-9674518
>chr19:9675434-9676012
>chr19:9676119-9678296
>chr19:9678487-9681103
>chr19:9681566-9681851
>chr19:9682061-9682622
>chr19:9682833-9683242
>chr19:9683654-9683712
>chr19:9683824-9683873
>chr19:9684099-9684454
>chr19:9684594-9686671
>chr19:9686767-9687404
>chr19:9687668-9688573
>chr19:9689085-9689155
>chr19:9689293-9689520
>chr19:9690173-9690251
>chr19:9690416-9690810
>chr19:9691245-9691324
>chr19:9691508-9691794
>chr19:9691960-9692632
>chr19:9692994-9693108
>chr19:9693220-9693803
>chr19:9694019-9694353
>chr19:9695207-9696000
>chr19:9696483-9697715
>chr19:9697763-9699262
>chr19:9699416-9699723
>chr19:9700542-9700629
>chr19:9700682-9701127
>chr19:9701412-9701933
>chr19:9701976-9704946
>chr19:9705022-9705848
>chr19:9705882-9707365
>chr19:9707419-9708320
>chr19:9708347-9708733
>chr19:9709007-9709055
>chr19:9709194-9709265
>chr19:9709902-9709935
>chr19:9710203-9710244
>chr19:9710411-9710682
>chr19:9710855-9713401
>chr19:9713429-9718118
>chr19:9718192-9718583
>chr19:9718841-9718929
>chr19:9719427-9719468
>chr19:9720516-9720632
>chr19:9720746-9720820
>chr19:9720851-9720969
>chr19:9721197-9721460
>chr19:9722389-9722454
>chr19:9722591-9722758
>chr19:9723671-9724007
>chr19:9724062-9724495
>chr19:9725056-9727237
>chr19:9727321-9727810
>chr19:9728006-9729525
>chr19:9729678-9729908
>chr19:9729980-9730253
>chr19:9730308-9730742
>chr19:9730809-9731508
>chr19:9731721-9732051
>chr19:9732449-9732762
>chr19:9733455-9733765
>chr19:9734115-9734417
>chr19:9734656-9734884
>chr19:9734931-9735251
>chr19:9736312-9736593
>chr19:9736721-9737193
>chr19:9737516-9737830
>chr19:9737944-9738651
>chr19:9739251-9739963
>chr19:9740095-9740378
>chr19:9740484-9740691
>chr19:9740850-9741183
>chr19:9741800-9742137
>chr19:9742220-9742616
>chr19:9742657-9743468
>chr19:9743610-9743651
>chr19:9743729-9744115
>chr19:9744258-9744673
>chr19:9744727-9745351
>chr19:9745504-9745609
>chr19:9745887-9746158
>chr19:9746266-9746948
>chr19:9747000-9747157
>chr19:9747259-9748752
>chr19:9748824-9748967
>chr19:9749012-9749457
>chr19:9749540-9749733
>chr19:9749892-9750226
>chr19:9750365-9750701
>chr19:9750757-9750971
>chr19:9751134-9752142
>chr19:9752291-9752694
>chr19:9752807-9752954
>chr19:9753216-9753830
>chr19:9753999-9754592
>chr19:9754848-9755147
>chr19:9755510-9756164
>chr19:9756244-9756389
>chr19:9756889-9757248
>chr19:9757610-9757663
>chr19:9757780-9758090
>chr19:9758286-9758396
>chr19:9758992-9759634
>chr19:9760002-9760310
>chr19:9760384-9760806
>chr19:9760915-9761225
>chr19:9761447-9761737
>chr19:9762384-9763165
>chr19:9763295-9763404
>chr19:9763819-9764754
>chr19:9765085-9765701
>chr19:9765794-9766061
>chr19:9766129-9767416
>chr19:9767455-9767501
>chr19:9767589-9767951
>chr19:9769062-9770016
>chr19:9770156-9770198
>chr19:9770319-9770460
>chr19:9770582-9772151
>chr19:9772238-9772701
>chr19:9772767-9773324
>chr19:9773403-9773900
>chr19:9774058-9774123
>chr19:9774181-9774516
>chr19:9774730-9774991
>chr19:9775073-9775442
>chr19:9775752-9776779
>chr19:9777102-9777852
>chr19:9777900-9778325
>chr19:9778367-9778941
>chr19:9779234-9780751
>chr19:9781120-9781425
>chr19:9781740-9782101
>chr19:9782281-9782585
>chr19:9782924-9783519
>chr19:9783535-9785066
>chr19:9785197-9785457
>chr19:9786318-9786812
>chr19:9786989-9787293
>chr19:9787834-9789066
>chr19:9789365-9791594
>chr19:9793391-9793763
>chr19:9793838-9794159
>chr19:9794243-9794647
>chr19:9794883-9795810
>chr19:9796147-9796186
>chr19:9796538-9796769
>chr19:9796962-9798574
>chr19:9798677-9798980
>chr19:9799588-9800484
>chr19:9800832-9801823
>chr19:9802281-9802812
>chr19:9802892-9803384
>chr19:9803560-9803680
>chr19:9803808-9803868
>chr19:9804069-9805229
>chr19:9805350-9805987
>chr19:9806207-9806724
>chr19:9807084-9807363
>chr19:9807800-9808825
>chr19:9809139-9809530
>chr19:9809795-9810096
>chr19:9810158-9810315
>chr19:9811937-9812587
>chr19:9812772-9813093
>chr19:9813317-9817318
>chr19:9817551-9817690
>chr19:9817931-9818224
>chr19:9820023-9820098
>chr19:9820151-9821452
>chr19:9822172-9823309
>chr19:9823393-9823662
>chr19:9824124-9824489
>chr19:9824557-9825005
>chr19:9825095-9825887
>chr19:9825967-9826015
>chr19:9826360-9826693
>chr19:9826938-9827169
>chr19:9829160-9829806
>chr19:9830566-9831221
>chr19:9831545-9831892
>chr19:9832012-9832384
>chr19:9832702-9833487
>chr19:9833542-9833592
>chr19:9833703-9834112
>chr19:9836323-9836380
>chr19:9836975-9838132
>chr19:9838346-9838400
>chr19:9839150-9839439
>chr19:9839541-9839591
>chr19:9839747-9840024
>chr19:9840081-9840418
>chr19:9840551-9840967
>chr19:9841286-9841387
>chr19:9842331-9842414
>chr19:9843522-9843613
>chr19:9843727-9844211
>chr19:9845236-9845630
>chr19:9846050-9846079
>chr19:9848245-9848332
>chr19:9848606-9848648
>chr19:9849036-9849096
>chr19:9851033-9851073
>chr19:9852378-9852682
>chr19:9852947-9852998
>chr19:9853046-9853388
>chr19:9853799-9853930
>chr19:9855228-9855841
>chr19:9856046-9856404
>chr19:9858021-9858106
>chr19:9858217-9858385
>chr19:9859247-9859595
>chr19:9859786-9860150
>chr19:9860194-9860490
>chr19:9861132-9861468
>chr19:9861781-9862049
>chr19:9862382-9863006
>chr19:9863088-9863170
>chr19:9863209-9863359
>chr19:9864272-9864932
>chr19:9865134-9865801
>chr19:9865826-9865893
>chr19:9866492-9866787
>chr19:9867078-9867405
>chr19:9867830-9868975
>chr19:9869375-9869496
>chr19:9869609-9870221
>chr19:9870375-9870415
>chr19:9870776-9871567
>chr19:9872218-9872532
>chr19:9872657-9872906
>chr19:9873031-9873085
>chr19:9873174-9874189
>chr19:9874346-9874915
>chr19:9875506-9875814
>chr19:9876816-9877682
>chr19:9877787-9878186
>chr19:9878329-9878544
>chr19:9878833-9880175
>chr19:9880282-9880339
>chr19:9880418-9880804
>chr19:9880906-9881199
>chr19:9881487-9883226
>chr19:9883982-9884551
>chr19:9884920-9884999
>chr19:9885105-9885193
>chr19:9885430-9885487
>chr19:9885743-9886115
>chr19:9886191-9886472
>chr19:9886710-9886991
>chr19:9887041-9887114
>chr19:9887167-9887474
>chr19:9887649-9887994
>chr19:9888035-9888574
>chr19:9888758-9889557
>chr19:9890664-9891637
>chr19:9892434-9892720
>chr19:9893146-9893470
>chr19:9893951-9894252
>chr19:9894327-9894827
>chr19:9895170-9895903
>chr19:9896078-9896631
>chr19:9896912-9897561
>chr19:9897903-9898669
>chr19:9899016-9899295
>chr19:9899538-9899830
>chr19:9900165-9900286
>chr19:9900644-9901512
>chr19:9902037-9903197
>chr19:9904147-9904497
>chr19:9904683-9905649
>chr19:9907170-9907510
>chr19:9907657-9909135
>chr19:9909209-9909252
>chr19:9910081-9910328
>chr19:9910445-9910763
>chr19:9913362-9913437
>chr19:9913899-9913987
>chr19:9915057-9915096
>chr19:9915138-9915350
>chr19:9915479-9915970
>chr19:9916041-9916383
>chr19:9916480-9916557
>chr19:9917178-9917428
>chr19:9917864-9918799
>chr19:9918900-9920278
>chr19:9920610-9920748
>chr19:9920748-9920919
>chr19:9921093-9922256
>chr19:9922291-9922390
>chr19:9922466-9923114
>chr19:9923270-9924560
>chr19:9924846-9925127
>chr19:9925146-9925280
>chr19:9925325-9925752
>chr19:9925804-9926636
>chr19:9926691-9927336
>chr19:9927556-9927612
>chr19:9927772-9928246
>chr19:9928477-9929072
>chr19:9929302-9929672
>chr19:9929738-9930080
>chr19:9930297-9930897
>chr19:9931241-9931850
>chr19:9931980-9932073
>chr19:9932160-9932656
>chr19:9933067-9933162
>chr19:9933234-9933860
>chr19:9934153-9934207
>chr19:9935096-9935141
>chr19:9936548-9936704
>chr19:9937313-9937620
>chr19:9938020-9938343
>chr19:9938542-9938620
>chr19:9938964-9939290
>chr19:9939985-9940647
>chr19:9942389-9942802
>chr19:9942902-9943218
>chr19:9943542-9943960
>chr19:9944015-9945267
>chr19:9945644-9945692
>chr19:9945923-9946776
>chr19:9946893-9947225
>chr19:9947685-9948313
>chr19:9948320-9948634
>chr19:9949153-9949518
>chr19:9949646-9950614
>chr19:9950702-9951115
>chr19:9951343-9952498
>chr19:9952552-9952598
>chr19:9952823-9953149
>chr19:9953195-9953783
>chr19:9954321-9955275
>chr19:9955340-9957119
>chr19:9957423-9957787
>chr19:9957840-9958657
>chr19:9958888-9959564
>chr19:9960126-9960265
>chr19:9961253-9961892
>chr19:9962099-9962425
>chr19:9963077-9963702
>chr19:9963880-9964637
>chr19:9964730-9966219
>chr19:9966461-9966503
>chr19:9966763-9966942
>chr19:9967452-9967560
>chr19:9967705-9967750
>chr19:9968029-9968080
>chr19:9968596-9968748
>chr19:9969867-9970540
>chr19:9970744-9970944
>chr19:9971513-9971619
>chr19:9971950-9972489
>chr19:9972551-9972856
>chr19:9974835-9975383
>chr19:9977385-9977437
>chr19:9977887-9978113
>chr19:9978217-9978251
>chr19:9978285-9978556
>chr19:9979512-9979824
>chr19:9980230-9980690
>chr19:9982261-9982309
>chr19:9982847-9983801
>chr19:9984026-9984334
>chr19:9984755-9985720
>chr19:9986040-9986113
>chr19:9987449-9988275
>chr19:9988542-9988909
>chr19:9989423-9989454
>chr19:9989766-9990882
>chr19:9990941-9991273
>chr19:9992122-9992772
>chr19:9993603-9993652
>chr19:9993897-9994712
>chr19:9994798-9995249
>chr19:9995586-9995937
>chr19:9996673-9997108
>chr19:9997608-9997818
>chr19:9998119-9998201
>chr19:9998643-10000220
>chr19:10000385-10000602
>chr19:10000802-10001482
>chr19:10001593-10001643
>chr19:10001944-10002132
>chr19:10002231-10002308
>chr19:10003644-10003681
>chr19:10004426-10004637
>chr19:10004781-10004829
>chr19:10005068-10005367
>chr19:10005986-10006043
>chr19:10006844-10007345
>chr19:10007456-10007619
>chr19:10007759-10008016
>chr19:10008422-10008500
>chr19:10010008-10010062
>chr19:10010844-10011183
>chr19:10011594-10011908
>chr19:10012643-10013347
>chr19:10014256-10014307
>chr19:10014524-10014955
>chr19:10015162-10015982
>chr19:10016084-10016854
>chr19:10017065-10017134
>chr19:10017390-10018274
>chr19:10019016-10020396
>chr19:10020858-10021182
>chr19:10021801-10021879
>chr19:10021920-10022043
>chr19:10022222-10024444
>chr19:10025108-10026504
>chr19:10026635-10026978
>chr19:10027036-10027259
>chr19:10027459-10027503
>chr19:10028055-10029025
>chr19:10029070-10029330
>chr19:10030776-10030857
>chr19:10030959-10031332
>chr19:10031457-10031494
>chr19:10031615-10031697
>chr19:10031746-10032090
>chr19:10032990-10033037
>chr19:10033141-10033180
>chr19:10033550-10033825
>chr19:10033994-10034184
>chr19:10034253-10034582
>chr19:10034820-10035094
>chr19:10035279-10035753
>chr19:10035943-10035976
>chr19:10036036-10036353
>chr19:10037047-10037382
>chr19:10039786-10040410
>chr19:10044325-10044385
>chr19:10044570-10044662
>chr19:10044735-10044892
>chr19:10045561-10045604
>chr19:10045781-10046087
>chr19:10046402-10046503
>chr19:10047503-10048139
>chr19:10048228-10049836
>chr19:10050337-10050833
>chr19:10050924-10052201
>chr19:10052434-10052502
>chr19:10053205-10053722
>chr19:10054140-10054883
>chr19:10056301-10057913
>chr19:10057975-10058393
>chr19:10059169-10060000
>chr19:10060000-10060540
>chr19:10060678-10061014
>chr19:10061143-10061421
>chr19:10061533-10061696
>chr19:10062602-10062977
>chr19:10063019-10063376
>chr19:10063593-10063926
>chr19:10064008-10064102
>chr19:10064150-10064699
>chr19:10064802-10065344
>chr19:10065646-10067318
>chr19:10067429-10067599
>chr19:10068227-10068502
>chr19:10068675-10068894
>chr19:10069340-10069388
>chr19:10069562-10069910
>chr19:10071943-10072870
>chr19:10073521-10073744
>chr19:10074204-10074341
>chr19:10074483-10076870
>chr19:10076921-10077899
>chr19:10077993-10078376
>chr19:10078732-10079047
>chr19:10079232-10080158
>chr19:10080705-10081829
>chr19:10082056-10082688
>chr19:10082734-10083270
>chr19:10083464-10084107
>chr19:10084593-10085116
>chr19:10085270-10085346
>chr19:10087813-10087866
>chr19:10087971-10089002
>chr19:10090309-10090947
>chr19:10091046-10091107
>chr19:10091361-10091489
>chr19:10091818-10091928
>chr19:10092227-10092293
>chr19:10094137-10094453
>chr19:10095118-10095439
>chr19:10096805-10097399
>chr19:10097422-10097491
>chr19:10097565-10098384
>chr19:10098540-10098882
>chr19:10099301-10099603
>chr19:10099800-10100534
>chr19:10100631-10100734
>chr19:10100844-10102335
>chr19:10102661-10102745
>chr19:10103081-10103159
>chr19:10103305-10104163
>chr19:10104301-10104348
>chr19:10105201-10105285
>chr19:10105333-10105471
>chr19:10106901-10107170
>chr19:10107252-10107286
>chr19:10108485-10108777
>chr19:10108949-10109493
>chr19:10111591-10111696
>chr19:10111821-10112285
>chr19:10112630-10112957
>chr19:10115432-10115481
>chr19:10116263-10116303
>chr19:10117767-10118038
>chr19:10118279-10118590
>chr19:10120081-10120841
>chr19:10121057-10121216
>chr19:10121282-10122017
>chr19:10122429-10122673
>chr19:10122839-10123502
>chr19:10123561-10124386
>chr19:10124540-10126363
>chr19:10126518-10127016
>chr19:10127077-10127405
>chr19:10127813-10128242
>chr19:10128269-10128551
>chr19:10128625-10128722
>chr19:10128797-10129646
>chr19:10129997-10130761
>chr19:10130794-10131400
>chr19:10131785-10132095
>chr19:10132279-10133049
>chr19:10134562-10135237
>chr19:10136440-10136917
>chr19:10136976-10137061
>chr19:10139647-10139681
>chr19:10140369-10140671
>chr19:10143220-10143383
>chr19:10143428-10143534
>chr19:10144114-10144410
>chr19:10144753-10145038
>chr19:10145821-10146116
>chr19:10146973-10147645
>chr19:10147808-10148178
>chr19:10148211-10148597
>chr19:10149035-10149395
>chr19:10150805-10151124
>chr19:10151847-10152219
>chr19:10152323-10152959
>chr19:10153339-10153684
>chr19:10155355-10155644
>chr19:10156149-10156347
>chr19:10156615-10156920
>chr19:10157168-10157247
>chr19:10158102-10158295
>chr19:10158690-10158822
>chr19:10159228-10159517
>chr19:10160609-10161664
>chr19:10161837-10162659
>chr19:10162903-10163287
>chr19:10163727-10163905
>chr19:10164127-10165706
>chr19:10167174-10167506
>chr19:10167859-10168165
>chr19:10168495-10168567
>chr19:10168828-10169133
>chr19:10169253-10169783
>chr19:10170035-10170317
>chr19:10170353-10170660
>chr19:10170763-10171113
>chr19:10171388-10172057
>chr19:10172109-10172434
>chr19:10172541-10172870
>chr19:10173479-10173812
>chr19:10174215-10175155
>chr19:10175882-10176210
>chr19:10176550-10176927
>chr19:10177642-10178780
>chr19:10178814-10179152
>chr19:10179321-10179530
>chr19:10179702-10180338
>chr19:10180641-10180699
>chr19:10181155-10181488
>chr19:10181547-10181875
>chr19:10182344-10184080
>chr19:10184539-10184641
>chr19:10185117-10185445
>chr19:10185548-10185856
>chr19:10186551-10186865
>chr19:10187312-10188140
>chr19:10188253-10188704
>chr19:10188909-10188995
>chr19:10189102-10189720
>chr19:10189757-10189828
>chr19:10190475-10191283
>chr19:10191327-10191376
>chr19:10191676-10192318
>chr19:10192470-10192628
>chr19:10192785-10193705
>chr19:10195507-10199501
>chr19:10199833-10200756
>chr19:10201598-10202400
>chr19:10202528-10203186
>chr19:10203387-10203677
>chr19:10203861-10204616
>chr19:10204743-10205646
>chr19:10205792-10206266
>chr19:10207188-10207237
>chr19:10207953-10208500
>chr19:10208648-10209360
>chr19:10209403-10209506
>chr19:10209850-10210302
>chr19:10210770-10211164
>chr19:10211536-10211856
>chr19:10212009-10212918
>chr19:10213045-10213106
>chr19:10213342-10214021
>chr19:10214197-10214853
>chr19:10215160-10216261
>chr19:10216312-10216991
>chr19:10217391-10217433
>chr19:10217473-10217923
>chr19:10217950-10218887
>chr19:10218907-10219225
>chr19:10219273-10219820
>chr19:10220089-10220373
>chr19:10220555-10220851
>chr19:10221784-10221836
>chr19:10221949-10222313
>chr19:10222877-10223599
>chr19:10224905-10224981
>chr19:10225212-10225978
>chr19:10226918-10226993
>chr19:10228000-10228352
>chr19:10229286-10229614
>chr19:10229968-10230017
>chr19:10231828-10232115
>chr19:10232448-10233119
>chr19:10233173-10233942
>chr19:10234281-10235409
>chr19:10235540-10235909
>chr19:10236785-10237343
>chr19:10237385-10237789
>chr19:10238628-10238973
>chr19:10239149-10239431
>chr19:10239494-10240599
>chr19:10240719-10241860
>chr19:10241912-10242597
>chr19:10242733-10242780
>chr19:10243082-10243541
>chr19:10243925-10244714
>chr19:10244830-10245303
>chr19:10245855-10247096
>chr19:10247403-10248240
>chr19:10248434-10250089
>chr19:10250332-10251086
>chr19:10251366-10251732
>chr19:10253182-10254325
>chr19:10254394-10254448
>chr19:10254786-10255110
>chr19:10255207-10255330
>chr19:10255522-10256466
>chr19:10256834-10256882
>chr19:10257847-10257985
>chr19:10258521-10258565
>chr19:10258849-10259132
>chr19:10259543-10259620
>chr19:10260490-10260784
>chr19:10260890-10261269
>chr19:10261350-10261683
>chr19:10261965-10264275
>chr19:10264383-10265370
>chr19:10265527-10265815
>chr19:10265854-10266620
>chr19:10266914-10268031
>chr19:10268752-10269024
>chr19:10269140-10269465
>chr19:10271427-10271569
>chr19:10271989-10272296
>chr19:10272535-10272836
>chr19:10273039-10274039
>chr19:10274288-10274642
>chr19:10275214-10275508
>chr19:10275564-10276176
>chr19:10276256-10276574
>chr19:10276682-10277026
>chr19:10277173-10277788
>chr19:10277848-10278211
>chr19:10278495-10278842
>chr19:10279254-10279860
>chr19:10280344-10281422
>chr19:10281605-10281662
>chr19:10281751-10282042
>chr19:10282104-10283169
>chr19:10286385-10286556
>chr19:10288171-10288476
>chr19:10290252-10290316
>chr19:10294778-10295086
>chr19:10296672-10296720
>chr19:10296869-10299546
>chr19:10300065-10300112
>chr19:10300345-10301399
>chr19:10301474-10301785
>chr19:10302210-10303145
>chr19:10303437-10303732
>chr19:10304113-10304563
>chr19:10306077-10307339
>chr19:10307366-10307818
>chr19:10308927-10309043
>chr19:10309864-10310172
>chr19:10311396-10312306
>chr19:10312453-10313163
>chr19:10313647-10314335
>chr19:10314420-10314567
>chr19:10314737-10315195
>chr19:10317796-10317978
>chr19:10318434-10318661
>chr19:10318897-10319064
>chr19:10319569-10319946
>chr19:10320215-10320531
>chr19:10321296-10321353
>chr19:10321527-10321578
>chr19:10322019-10322252
>chr19:10322731-10322798
>chr19:10323868-10324186
>chr19:10324374-10324683
>chr19:10324923-10325810
>chr19:10325973-10326281
>chr19:10326428-10327167
>chr19:10327265-10327555
>chr19:10327654-10327724
>chr19:10328278-10328570
>chr19:10329940-10330198
>chr19:10330631-10330667
>chr19:10330777-10331721
>chr19:10331987-10332301
>chr19:10335963-10336056
>chr19:10336278-10336367
>chr19:10336518-10338420
>chr19:10339532-10339589
>chr19:10339733-10339788
>chr19:10340061-10340231
>chr19:10340345-10340669
>chr19:10341058-10341206
>chr19:10341234-10342860
>chr19:10342956-10343283
>chr19:10343613-10344174
>chr19:10344256-10344868
>chr19:10344954-10345160
>chr19:10345236-10345954
>chr19:10346018-10346405
>chr19:10346480-10346772
>chr19:10346853-10346894
>chr19:10346931-10347206
>chr19:10347262-10347947
>chr19:10348042-10349916
>chr19:10350091-10350412
>chr19:10351204-10351507
>chr19:10351554-10351634
>chr19:10351744-10352377
>chr19:10353155-10353200
>chr19:10354802-10355987
>chr19:10356091-10356428
>chr19:10356829-10356867
>chr19:10357100-10357398
>chr19:10358251-10359146
>chr19:10359385-10359421
>chr19:10359553-10360492
>chr19:10360737-10361028
>chr19:10361633-10361775
>chr19:10362002-10362081
>chr19:10362508-10362547
>chr19:10362854-10363487
>chr19:10364221-10364512
>chr19:10365105-10365151
>chr19:10365390-10365448
>chr19:10365952-10366312
>chr19:10366634-10367137
>chr19:10367283-10367946
>chr19:10368603-10368640
>chr19:10368791-10369114
>chr19:10369398-10369482
>chr19:10369753-10371298
>chr19:10371340-10371676
>chr19:10371979-10372302
>chr19:10372335-10372796
>chr19:10372882-10373738
>chr19:10373983-10375173
>chr19:10375314-10375946
>chr19:10375995-10377223
>chr19:10377273-10378155
>chr19:10378695-10379558
>chr19:10379663-10379705
>chr19:10380012-10380065
>chr19:10381303-10381343
>chr19:10381478-10381951
>chr19:10382101-10383102
>chr19:10383148-10384636
>chr19:10384886-10385216
>chr19:10385407-10386114
>chr19:10386384-10386458
>chr19:10386541-10386845
>chr19:10387070-10387318
>chr19:10387365-10388865
>chr19:10389431-10389841
>chr19:10390395-10390673
>chr19:10391380-10391432
>chr19:10391807-10392144
>chr19:10392291-10392331
>chr19:10392402-10392450
>chr19:10392556-10392728
>chr19:10393157-10393217
>chr19:10393791-10394294
>chr19:10394365-10394894
>chr19:10394964-10395016
>chr19:10396516-10396861
>chr19:10397224-10397702
>chr19:10398521-10398558
>chr19:10399185-10399989
>chr19:10400389-10401000
>chr19:10401867-10402193
>chr19:10404159-10404229
>chr19:10404801-10404873
>chr19:10404938-10405009
>chr19:10405639-10405674
>chr19:10405935-10406687
>chr19:10406824-10406971
>chr19:10407126-10407263
>chr19:10407391-10408612
>chr19:10409492-10412470
>chr19:10412505-10413951
>chr19:10414101-10414480
>chr19:10414547-10415087
>chr19:10415451-10415917
>chr19:10416066-10416126
>chr19:10418398-10418480
>chr19:10420440-10420507
>chr19:10423112-10423463
>chr19:10423885-10423933
>chr19:10424881-10425255
>chr19:10425334-10425370
>chr19:10425694-10426259
>chr19:10426317-10426898
>chr19:10426941-10427307
>chr19:10427900-10428366
>chr19:10428467-10428507
>chr19:10428848-10429637
>chr19:10430730-10430803
>chr19:10432446-10432495
>chr19:10432606-10432659
>chr19:10433907-10435034
>chr19:10435281-10435615
>chr19:10435836-10435935
>chr19:10436270-10436575
>chr19:10436711-10438416
>chr19:10438484-10439487
>chr19:10439975-10442013
>chr19:10442256-10444522
>chr19:10444562-10445049
>chr19:10445481-10445762
>chr19:10445814-10446164
>chr19:10446584-10447670
>chr19:10447986-10448691
>chr19:10449205-10449668
>chr19:10449802-10450127
>chr19:10450392-10450446
>chr19:10451739-10451786
>chr19:10452141-10452457
>chr19:10453095-10453194
>chr19:10455177-10455780
>chr19:10456121-10456707
>chr19:10456907-10457214
>chr19:10457383-10457502
>chr19:10458602-10459017
>chr19:10459871-10460965
>chr19:10461177-10461445
>chr19:10462117-10463740
>chr19:10464066-10465030
>chr19:10465181-10465580
>chr19:10465669-10466820
>chr19:10467612-10467931
>chr19:10467968-10468034
>chr19:10468137-10468171
>chr19:10468477-10468539
>chr19:10469157-10469199
>chr19:10469406-10469528
>chr19:10469820-10471211
>chr19:10471302-10471601
>chr19:10471734-10472045
>chr19:10472237-10472509
>chr19:10472576-10473108
>chr19:10473131-10473263
>chr19:10473761-10474714
>chr19:10474769-10475188
>chr19:10475605-10475881
>chr19:10475942-10477489
>chr19:10477562-10477922
>chr19:10478093-10478647
>chr19:10479985-10480573
>chr19:10480675-10482136
>chr19:10482174-10482243
>chr19:10482530-10483174
>chr19:10483327-10483609
>chr19:10483804-10484867
>chr19:10484995-10485296
>chr19:10485351-10485885
>chr19:10486373-10486437
>chr19:10486905-10489141
>chr19:10489441-10489481
>chr19:10489923-10490703
>chr19:10490936-10491311
>chr19:10491550-10491588
>chr19:10492410-10492796
>chr19:10492822-10495717
>chr19:10495898-10497152
>chr19:10497538-10498512
>chr19:10498825-10499249
>chr19:10500062-10500130
>chr19:10500469-10500539
>chr19:10500670-10500981
>chr19:10501200-10501845
>chr19:10502214-10502265
>chr19:10503631-10504319
>chr19:10504510-10504837
>chr19:10504968-10505605
>chr19:10506120-10506816
>chr19:10506829-10507436
>chr19:10507476-10507919
>chr19:10508040-10508630
>chr19:10508770-10508890
>chr19:10508961-10509740
>chr19:10509908-10510193
>chr19:10510837-10512967
>chr19:10513527-10513566
>chr19:10515259-10515958
>chr19:10516319-10516641
>chr19:10516779-10516826
>chr19:10518210-10518352
>chr19:10519039-10519092
>chr19:10519563-10519661
>chr19:10519723-10520429
>chr19:10520476-10520814
>chr19:10521246-10521903
>chr19:10522137-10522460
>chr19:10522608-10523378
>chr19:10523725-10524095
>chr19:10524455-10528146
>chr19:10528260-10530054
>chr19:10530122-10531029
>chr19:10531055-10532226
>chr19:10532941-10533657
>chr19:10534043-10534792
>chr19:10534964-10535717
>chr19:10535969-10536628
>chr19:10536827-10536864
>chr19:10536955-10537901
>chr19:10537962-10538159
>chr19:10538347-10538529
>chr19:10538789-10539169
>chr19:10539335-10540023
>chr19:10540119-10540504
>chr19:10540695-10541504
>chr19:10541750-10542989
>chr19:10543063-10543329
>chr19:10543465-10543506
>chr19:10543650-10543722
>chr19:10545296-10546670
>chr19:10547500-10548313
>chr19:10549127-10549724
>chr19:10549900-10550314
>chr19:10550587-10550997
>chr19:10551177-10551733
>chr19:10551979-10552038
>chr19:10553563-10553841
>chr19:10553906-10553956
>chr19:10554527-10554691
>chr19:10555159-10555281
>chr19:10556079-10556321
>chr19:10556377-10557003
>chr19:10557131-10557447
>chr19:10558076-10558162
>chr19:10558543-10559010
>chr19:10559025-10559302
>chr19:10559500-10559619
>chr19:10559749-10559810
>chr19:10560016-10560106
>chr19:10560281-10560366
>chr19:10560470-10560874
>chr19:10561323-10561472
>chr19:10561545-10561589
>chr19:10562057-10562636
>chr19:10563026-10564568
>chr19:10564803-10564867
>chr19:10566481-10566542
>chr19:10569812-10570188
>chr19:10570263-10570806
>chr19:10570997-10571221
>chr19:10571254-10572495
>chr19:10573116-10573480
>chr19:10573647-10574299
>chr19:10575173-10575342
>chr19:10575728-10577181
>chr19:10577391-10578041
>chr19:10578157-10578216
>chr19:10578279-10578853
>chr19:10579029-10579663
>chr19:10579938-10580343
>chr19:10580375-10580958
>chr19:10581876-10583202
>chr19:10583346-10583523
>chr19:10584296-10584809
>chr19:10584905-10585359
>chr19:10585416-10585704
>chr19:10585857-10586795
>chr19:10587488-10588178
>chr19:10588236-10590265
>chr19:10590653-10590908
>chr19:10591200-10591517
>chr19:10591830-10593497
>chr19:10593645-10593963
>chr19:10594463-10595696
>chr19:10595882-10596639
>chr19:10596789-10597423
>chr19:10597459-10597881
>chr19:10598224-10598370
>chr19:10598480-10598792
>chr19:10598997-10599534
>chr19:10599730-10600426
>chr19:10600611-10600730
>chr19:10600770-10601323
>chr19:10601552-10602200
>chr19:10602336-10602530
>chr19:10603094-10603136
>chr19:10604051-10604082
>chr19:10604587-10604660
>chr19:10605108-10606328
>chr19:10606387-10607216
>chr19:10607324-10608336
>chr19:10608605-10610130
>chr19:10610318-10610943
>chr19:10610984-10611042
>chr19:10611067-10611855
>chr19:10612082-10612400
>chr19:10613018-10613728
>chr19:10613782-10613860
>chr19:10613927-10614592
>chr19:10614648-10615674
>chr19:10615805-10617260
>chr19:10617991-10618879
>chr19:10618971-10619422
>chr19:10619504-10620608
>chr19:10620721-10622063
>chr19:10622105-10622170
>chr19:10622230-10622305
>chr19:10622612-10622919
>chr19:10623563-10624672
>chr19:10624869-10625158
>chr19:10626401-10627571
>chr19:10628015-10628052
>chr19:10628095-10628580
>chr19:10628774-10628860
>chr19:10628933-10631057
>chr19:10632245-10632564
>chr19:10632658-10633008
>chr19:10633130-10633775
>chr19:10633823-10634494
>chr19:10635796-10636096
>chr19:10637071-10637516
>chr19:10638464-10639279
>chr19:10639502-10639901
>chr19:10640038-10640599
>chr19:10640798-10641090
>chr19:10641132-10641416
>chr19:10641567-10642178
>chr19:10642542-10642615
>chr19:10642757-10642862
>chr19:10645060-10645879
>chr19:10646058-10646591
>chr19:10646774-10647074
>chr19:10647468-10648082
>chr19:10648775-10649922
>chr19:10650371-10650543
>chr19:10650753-10651435
>chr19:10651582-10651816
>chr19:10652136-10653196
>chr19:10654936-10654998
>chr19:10656785-10657142
>chr19:10657513-10657804
>chr19:10657882-10658418
>chr19:10658529-10658889
>chr19:10659073-10659904
>chr19:10660232-10660331
>chr19:10660608-10660957
>chr19:10661083-10661396
>chr19:10661520-10661832
>chr19:10663213-10663853
>chr19:10664080-10664728
>chr19:10664798-10665350
>chr19:10665466-10666042
>chr19:10666137-10666206
>chr19:10666717-10667557
>chr19:10668322-10669251
>chr19:10669804-10670171
>chr19:10671907-10672811
>chr19:10673141-10673421
>chr19:10673638-10674243
>chr19:10674369-10674614
>chr19:10674642-10674944
>chr19:10675149-10675533
>chr19:10675945-10676923
>chr19:10678890-10678920
>chr19:10681300-10681640
>chr19:10685803-10685894
>chr19:10686887-10686994
>chr19:10687241-10687319
>chr19:10688325-10688380
>chr19:10692424-10692650
>chr19:10693165-10694647
>chr19:10695655-10695816
>chr19:10696429-10696758
>chr19:10697195-10697533
>chr19:10698060-10698368
>chr19:10698540-10699768
>chr19:10699980-10701136
>chr19:10702490-10702704
>chr19:10702753-10703383
>chr19:10703534-10704156
>chr19:10704245-10704891
>chr19:10704936-10706669
>chr19:10706701-10706965
>chr19:10707418-10707486
>chr19:10707805-10708409
>chr19:10708745-10709068
>chr19:10709322-10710225
>chr19:10710258-10712066
>chr19:10712874-10712922
>chr19:10713278-10713321
>chr19:10713539-10713672
>chr19:10713740-10714155
>chr19:10714210-10714494
>chr19:10714536-10714639
>chr19:10714759-10715104
>chr19:10715145-10715778
>chr19:10715955-10716371
>chr19:10716610-10717214
>chr19:10719693-10719737
>chr19:10720177-10720790
>chr19:10720905-10721079
>chr19:10721175-10721461
>chr19:10721556-10721709
>chr19:10722455-10723572
>chr19:10723831-10724061
>chr19:10724164-10724545
>chr19:10725158-10725488
>chr19:10725585-10725638
>chr19:10725714-10726356
>chr19:10726602-10726891
>chr19:10727341-10727678
>chr19:10728290-10728368
>chr19:10728663-10729393
>chr19:10729883-10730491
>chr19:10731292-10731658
>chr19:10731945-10732249
>chr19:10732309-10732622
>chr19:10732791-10734044
>chr19:10734084-10734759
>chr19:10735011-10735338
>chr19:10735535-10735901
>chr19:10735980-10736736
>chr19:10736863-10737196
>chr19:10737478-10737813
>chr19:10737973-10738008
>chr19:10738107-10738293
>chr19:10738330-10738493
>chr19:10738572-10740983
>chr19:10741183-10742035
>chr19:10742778-10743272
>chr19:10743388-10744246
>chr19:10745468-10745732
>chr19:10745797-10745838
>chr19:10745941-10746337
>chr19:10746420-10747037
>chr19:10747053-10747169
>chr19:10747273-10747309
>chr19:10749097-10749171
>chr19:10749644-10749743
>chr19:10749903-10750003
>chr19:10750189-10750926
>chr19:10751815-10752314
>chr19:10752659-10752738
>chr19:10752795-10753152
>chr19:10753360-10753488
>chr19:10753629-10753957
>chr19:10754252-10754884
>chr19:10755446-10755966
>chr19:10757648-10757979
>chr19:10758234-10758838
>chr19:10758948-10759245
>chr19:10760027-10760340
>chr19:10760657-10761291
>chr19:10761635-10761674
>chr19:10762018-10762355
>chr19:10762788-10762923
>chr19:10763042-10763504
>chr19:10763634-10763737
>chr19:10764935-10765276
>chr19:10766123-10766180
>chr19:10766343-10766396
>chr19:10767043-10767115
>chr19:10767304-10767949
>chr19:10768159-10768481
>chr19:10768928-10768979
>chr19:10769387-10769463
>chr19:10770002-10770057
>chr19:10770391-10771109
>chr19:10771754-10771816
>chr19:10772032-10772382
>chr19:10772972-10773939
>chr19:10774208-10774719
>chr19:10774810-10775387
>chr19:10776407-10776460
>chr19:10777532-10777950
>chr19:10777988-10778678
>chr19:10778888-10779252
>chr19:10779411-10780006
>chr19:10780642-10781193
>chr19:10781486-10781783
>chr19:10782017-10782661
>chr19:10783247-10783493
>chr19:10783555-10784003
>chr19:10784449-10784526
>chr19:10784792-10785739
>chr19:10785791-10786145
>chr19:10786611-10786653
>chr19:10786713-10786773
>chr19:10787048-10788457
>chr19:10789049-10789244
>chr19:10789448-10789883
>chr19:10790411-10791493
>chr19:10791796-10792113
>chr19:10792602-10793061
>chr19:10794415-10794856
>chr19:10794895-10795250
>chr19:10796697-10796748
>chr19:10798835-10799248
>chr19:10799478-10799840
>chr19:10799954-10800210
>chr19:10800894-10800940
>chr19:10801020-10801937
>chr19:10802613-10802684
>chr19:10804405-10804726
>chr19:10805333-10805605
>chr19:10806221-10806825
>chr19:10807061-10807804
>chr19:10807856-10808181
>chr19:10808336-10808485
>chr19:10810795-10810851
>chr19:10811534-10811648
>chr19:10812371-10812440
>chr19:10812502-10812822
>chr19:10813504-10814818
>chr19:10815590-10815676
>chr19:10815894-10815931
>chr19:10817761-10817840
>chr19:10818182-10818294
>chr19:10819139-10819277
>chr19:10820077-10820211
>chr19:10821536-10821838
>chr19:10822162-10823498
>chr19:10824233-10824833
>chr19:10825250-10825875
>chr19:10825907-10826055
>chr19:10826604-10826884
>chr19:10826960-10827087
>chr19:10827401-10827907
>chr19:10827999-10828628
>chr19:10828737-10828921
>chr19:10829310-10829449
>chr19:10829708-10829805
>chr19:10830383-10830434
>chr19:10830515-10830565
>chr19:10831226-10831310
>chr19:10831660-10831716
>chr19:10833343-10834201
>chr19:10834449-10834788
>chr19:10837062-10837109
>chr19:10837456-10838514
>chr19:10838673-10838865
>chr19:10838897-10839203
>chr19:10839276-10839584
>chr19:10839615-10840048
>chr19:10840134-10841844
>chr19:10842237-10842748
>chr19:10842857-10843438
>chr19:10843830-10845178
>chr19:10845589-10846392
>chr19:10846502-10846818
>chr19:10846867-10846932
>chr19:10847364-10847672
>chr19:10847884-10848270
>chr19:10848300-10848340
>chr19:10848876-10848909
>chr19:10849077-10850065
>chr19:10850893-10850946
>chr19:10851078-10852266
>chr19:10852480-10852562
>chr19:10852940-10853888
>chr19:10853939-10854383
>chr19:10855023-10855969
>chr19:10856479-10858263
>chr19:10858572-10858618
>chr19:10858934-10859690
>chr19:10860103-10860176
>chr19:10860241-10861179
>chr19:10861415-10861449
>chr19:10861560-10862906
>chr19:10863071-10863124
>chr19:10863636-10863953
>chr19:10864069-10864346
>chr19:10865112-10865648
>chr19:10865798-10867104
>chr19:10867140-10868070
>chr19:10868501-10868807
>chr19:10868866-10868986
>chr19:10870055-10870556
>chr19:10871485-10871782
>chr19:10871965-10872011
>chr19:10873291-10873945
>chr19:10874102-10874250
>chr19:10874342-10875035
>chr19:10875290-10876171
>chr19:10876211-10876339
>chr19:10877438-10878128
>chr19:10878795-10879091
>chr19:10879169-10879220
>chr19:10879301-10879364
>chr19:10879549-10879922
>chr19:10880313-10880659
>chr19:10880880-10881254
>chr19:10881595-10881751
>chr19:10882528-10882886
>chr19:10882985-10883050
>chr19:10883565-10884500
>chr19:10884697-10885006
>chr19:10885849-10886925
>chr19:10887135-10887227
>chr19:10887581-10887742
>chr19:10889303-10889638
>chr19:10890010-10890967
>chr19:10891549-10891604
>chr19:10892696-10893661
>chr19:10894670-10895045
>chr19:10895105-10895409
>chr19:10896949-10896994
>chr19:10897186-10897233
>chr19:10897697-10898321
>chr19:10898837-10898906
>chr19:10899702-10900555
>chr19:10900664-10903347
>chr19:10903593-10904032
>chr19:10905759-10907339
>chr19:10907412-10907591
>chr19:10908276-10908335
>chr19:10908512-10908654
>chr19:10908905-10908963
>chr19:10909257-10909784
>chr19:10909964-10910051
>chr19:10910187-10911209
>chr19:10912501-10912635
>chr19:10913113-10913706
>chr19:10914559-10914860
>chr19:10915208-10915363
>chr19:10916377-10916422
>chr19:10916820-10916893
>chr19:10917002-10917044
>chr19:10917177-10917497
>chr19:10917668-10918069
>chr19:10918218-10918524
>chr19:10918992-10919112
>chr19:10919504-10919545
>chr19:10919978-10920029
>chr19:10920103-10920199
>chr19:10921125-10921170
>chr19:10924551-10924606
>chr19:10924953-10925250
>chr19:10925428-10925514
>chr19:10925889-10927350
>chr19:10927678-10927726
>chr19:10930092-10931953
>chr19:10932188-10933478
>chr19:10933845-10935022
>chr19:10935822-10936390
>chr19:10936487-10936783
>chr19:10937056-10937911
>chr19:10937956-10938341
>chr19:10938490-10939139
>chr19:10939178-10939490
>chr19:10939624-10939667
>chr19:10939921-10940200
>chr19:10940348-10940673
>chr19:10940707-10941381
>chr19:10941436-10942025
>chr19:10942373-10942671
>chr19:10943088-10943203
>chr19:10943300-10945412
>chr19:10945583-10947066
>chr19:10947257-10948383
>chr19:10948597-10948923
>chr19:10949096-10952751
>chr19:10953060-10953416
>chr19:10953484-10954146
>chr19:10954180-10954495
>chr19:10954815-10955675
>chr19:10955852-10956273
>chr19:10956317-10957097
>chr19:10957196-10957659
>chr19:10957818-10958149
>chr19:10958286-10958958
>chr19:10959021-10959145
>chr19:10959200-10959735
>chr19:10959863-10960292
>chr19:10961104-10961152
>chr19:10961181-10961226
>chr19:10962097-10962189
>chr19:10962546-10962841
>chr19:10963084-10963403
>chr19:10963763-10963964
>chr19:10964298-10964928
>chr19:10965104-10965218
>chr19:10965345-10965384
>chr19:10965652-10965903
>chr19:10965967-10966919
>chr19:10967281-10967612
>chr19:10967712-10968297
>chr19:10968497-10968645
>chr19:10969314-10969747
>chr19:10970426-10970684
>chr19:10970729-10970788
>chr19:10970908-10971324
>chr19:10971472-10971770
>chr19:10971783-10972398
>chr19:10972819-10973107
>chr19:10973401-10973876
>chr19:10974656-10975301
>chr19:10975341-10975613
>chr19:10976450-10977094
>chr19:10977310-10977649
>chr19:10978357-10978982
>chr19:10979400-10979759
>chr19:10980495-10980646
>chr19:10980747-10981035
>chr19:10981689-10981986
>chr19:10982032-10982815
>chr19:10983437-10983739
>chr19:10986519-10986567
>chr19:10986807-10986856
>chr19:10987433-10987473
>chr19:10988016-10988408
>chr19:10988517-10988629
>chr19:10989712-10990844
>chr19:10992100-10992389
>chr19:10992419-10993285
>chr19:10993644-10993944
>chr19:10994004-10994747
>chr19:10996855-10997800
>chr19:10998060-10998188
>chr19:10998918-10999211
>chr19:10999358-10999661
>chr19:10999937-11000948
>chr19:11001031-11001167
>chr19:11001212-11001486
>chr19:11002232-11002838
>chr19:11003710-11004538
>chr19:11004743-11005145
>chr19:11005298-11005374
>chr19:11006465-11006614
>chr19:11006799-11007102
>chr19:11007142-11007687
>chr19:11008681-11009346
>chr19:11009523-11010124
>chr19:11010653-11010691
>chr19:11011205-11011532
>chr19:11011582-11011749
>chr19:11011894-11012392
>chr19:11012615-11012657
>chr19:11013228-11013393
>chr19:11014744-11015114
>chr19:11015654-11016159
>chr19:11016302-11016366
>chr19:11016741-11016804
>chr19:11016891-11016933
>chr19:11020064-11020113
>chr19:11020404-11020689
>chr19:11020817-11021027
>chr19:11022043-11022121
>chr19:11022954-11023003
>chr19:11024910-11025036
>chr19:11025172-11025267
>chr19:11026440-11026805
>chr19:11029661-11029981
>chr19:11032379-11032698
>chr19:11035161-11035197
>chr19:11036282-11036568
>chr19:11036618-11036774
>chr19:11036802-11036926
>chr19:11037255-11037331
>chr19:11037378-11037593
>chr19:11037774-11037927
>chr19:11038134-11038215
>chr19:11038904-11039387
>chr19:11039645-11040945
>chr19:11042700-11043309
>chr19:11043514-11043970
>chr19:11044993-11045362
>chr19:11045766-11046264
>chr19:11046682-11046957
>chr19:11047242-11047286
>chr19:11047418-11047721
>chr19:11048214-11048408
>chr19:11049467-11049591
>chr19:11049832-11050107
>chr19:11050301-11050345
>chr19:11050772-11050898
>chr19:11051479-11052188
>chr19:11052294-11052453
>chr19:11053113-11053492
>chr19:11053576-11054021
>chr19:11054491-11054833
>chr19:11055174-11055491
>chr19:11055744-11055911
>chr19:11057443-11058125
>chr19:11058999-11059139
>chr19:11059657-11059699
>chr19:11060000-11060031
>chr19:11060314-11060393
>chr19:11060678-11060756
>chr19:11061020-11061255
>chr19:11061427-11061787
>chr19:11062693-11063443
>chr19:11063530-11063987
>chr19:11064082-11064820
>chr19:11065546-11065882
>chr19:11065989-11066302
>chr19:11067060-11067308
>chr19:11068046-11068921
>chr19:11069024-11069319
>chr19:11069899-11073127
>chr19:11073297-11073723
>chr19:11073794-11074698
>chr19:11074742-11075822
>chr19:11076201-11077412
>chr19:11077595-11077818
>chr19:11077860-11078259
>chr19:11078327-11078939
>chr19:11079171-11080029
>chr19:11080308-11081220
>chr19:11081814-11082121
>chr19:11082191-11083887
>chr19:11084345-11085101
>chr19:11085164-11085552
>chr19:11085788-11087445
>chr19:11087565-11087883
>chr19:11088019-11088406
>chr19:11089872-11090157
>chr19:11091362-11091532
>chr19:11092440-11092740
>chr19:11093056-11093348
>chr19:11093406-11093722
>chr19:11093971-11094744
>chr19:11095372-11095853
>chr19:11095996-11096285
>chr19:11096413-11096538
>chr19:11096888-11097321
>chr19:11097360-11097901
>chr19:11098006-11099091
>chr19:11099368-11099912
>chr19:11100374-11100487
>chr19:11100531-11101231
>chr19:11101282-11102252
>chr19:11102323-11102616
>chr19:11103353-11103430
>chr19:11103469-11103778
>chr19:11103875-11104712
>chr19:11104805-11104931
>chr19:11105034-11105082
>chr19:11105727-11105815
>chr19:11105897-11106579
>chr19:11106767-11107267
>chr19:11107624-11108623
>chr19:11108694-11108862
>chr19:11109038-11110586
>chr19:11110952-11111304
>chr19:11111926-11113117
>chr19:11113775-11114285
>chr19:11114499-11115147
>chr19:11115292-11115986
>chr19:11116281-11116639
>chr19:11117114-11118248
>chr19:11118301-11118397
>chr19:11118564-11119271
>chr19:11119327-11120054
>chr19:11120782-11123086
>chr19:11123476-11123526
>chr19:11123767-11125479
>chr19:11125531-11126131
>chr19:11126526-11126710
>chr19:11126911-11127536
>chr19:11127660-11127782
>chr19:11128421-11128598
>chr19:11128738-11129379
>chr19:11129915-11130889
>chr19:11132431-11133182
>chr19:11133510-11133554
>chr19:11133858-11134803
>chr19:11135082-11136025
>chr19:11136161-11136495
>chr19:11136867-11137664
>chr19:11137719-11137814
>chr19:11138135-11138219
>chr19:11138473-11138539
>chr19:11138779-11138841
>chr19:11139563-11141004
>chr19:11141266-11141599
>chr19:11141711-11141853
>chr19:11142409-11142475
>chr19:11143712-11144021
>chr19:11144166-11145209
>chr19:11145870-11146058
>chr19:11146452-11147100
>chr19:11147353-11147587
>chr19:11147634-11147743
>chr19:11148220-11149052
>chr19:11149393-11150824
>chr19:11150876-11151185
>chr19:11151609-11152496
>chr19:11152761-11152799
>chr19:11153138-11155169
>chr19:11156234-11156310
>chr19:11156366-11156732
>chr19:11156825-11157103
>chr19:11157144-11157639
>chr19:11157961-11158540
>chr19:11158716-11160054
>chr19:11160620-11161869
>chr19:11161917-11162256
>chr19:11162360-11163225
>chr19:11163346-11164217
>chr19:11164651-11164779
>chr19:11165559-11165861
>chr19:11166890-11166950
>chr19:11167004-11167896
>chr19:11168002-11168583
>chr19:11168678-11168725
>chr19:11168915-11169821
>chr19:11170409-11170475
>chr19:11170532-11172295
>chr19:11174962-11175591
>chr19:11177079-11177664
>chr19:11178870-11178909
>chr19:11179026-11179752
>chr19:11179884-11180128
>chr19:11180251-11180419
>chr19:11180798-11182205
>chr19:11182270-11182875
>chr19:11183458-11184417
>chr19:11184803-11185545
>chr19:11185784-11186049
>chr19:11186101-11186769
>chr19:11186968-11187315
>chr19:11187634-11187997
>chr19:11188203-11188510
>chr19:11188594-11189000
>chr19:11189093-11189351
>chr19:11189373-11189665
>chr19:11190120-11190507
>chr19:11190729-11191342
>chr19:11191775-11192119
>chr19:11192422-11192745
>chr19:11194859-11194930
>chr19:11195584-11195623
>chr19:11195659-11195747
>chr19:11195972-11196366
>chr19:11197087-11197207
>chr19:11198073-11198126
>chr19:11198267-11199028
>chr19:11199584-11199650
>chr19:11199721-11199812
>chr19:11199874-11200210
>chr19:11201581-11201895
>chr19:11203936-11204028
>chr19:11204110-11204199
>chr19:11204418-11204837
>chr19:11205232-11205989
>chr19:11206251-11206598
>chr19:11206836-11207136
>chr19:11207188-11208180
>chr19:11208269-11208586
>chr19:11209442-11210653
>chr19:11211375-11211732
>chr19:11212237-11213036
>chr19:11213457-11213763
>chr19:11213795-11214228
>chr19:11214708-11215343
>chr19:11216052-11216725
>chr19:11217449-11220272
>chr19:11220789-11221152
>chr19:11221234-11221335
>chr19:11221662-11221698
>chr19:11222568-11222612
>chr19:11223409-11223467
>chr19:11223615-11223997
>chr19:11224050-11224517
>chr19:11224606-11224641
>chr19:11224779-11225252
>chr19:11225492-11226051
>chr19:11226288-11226764
>chr19:11226994-11227065
>chr19:11227994-11228313
>chr19:11228550-11228863
>chr19:11229732-11230359
>chr19:11231621-11231737
>chr19:11233452-11233509
>chr19:11233542-11234488
>chr19:11234538-11234713
>chr19:11234865-11235567
>chr19:11235875-11236254
>chr19:11238801-11238920
>chr19:11238950-11239020
>chr19:11239993-11240052
>chr19:11240554-11241243
>chr19:11241288-11241414
>chr19:11242382-11242844
>chr19:11244126-11244898
>chr19:11244979-11245063
>chr19:11245737-11245804
>chr19:11246030-11246566
>chr19:11247083-11247422
>chr19:11247762-11247802
>chr19:11248266-11248342
>chr19:11248416-11248596
>chr19:11249084-11250617
>chr19:11251491-11251823
>chr19:11251941-11251973
>chr19:11252256-11252319
>chr19:11253142-11253183
>chr19:11253314-11253357
>chr19:11254346-11254780
>chr19:11254920-11255567
>chr19:11255626-11255706
>chr19:11255778-11256102
>chr19:11256286-11256353
>chr19:11256559-11257968
>chr19:11258353-11259418
>chr19:11259541-11260091
>chr19:11260298-11260950
>chr19:11261709-11261775
>chr19:11262446-11262549
>chr19:11263120-11263411
>chr19:11263468-11263522
>chr19:11263948-11264351
>chr19:11264821-11265337
>chr19:11265410-11265461
>chr19:11265556-11265631
>chr19:11266406-11266737
>chr19:11266829-11267342
>chr19:11267399-11267864
>chr19:11268389-11268708
>chr19:11268924-11268967
>chr19:11269272-11269483
>chr19:11269764-11271279
>chr19:11271443-11273177
>chr19:11273366-11273516
>chr19:11273573-11274040
>chr19:11274131-11275284
>chr19:11275589-11277753
>chr19:11277806-11278150
>chr19:11278259-11278816
>chr19:11278840-11279658
>chr19:11280223-11281486
>chr19:11281669-11281724
>chr19:11281879-11282482
>chr19:11282519-11283212
>chr19:11283443-11283572
>chr19:11283604-11283870
>chr19:11284002-11284392
>chr19:11284842-11285341
>chr19:11285420-11286278
>chr19:11286358-11286635
>chr19:11286782-11288323
>chr19:11288361-11288418
>chr19:11288611-11289784
>chr19:11289879-11290207
>chr19:11290431-11290486
>chr19:11290617-11290952
>chr19:11291203-11291557
>chr19:11291692-11292013
>chr19:11292677-11292971
>chr19:11293051-11293479
>chr19:11293586-11293722
>chr19:11294425-11294707
>chr19:11295112-11295271
>chr19:11295348-11295400
>chr19:11295538-11295842
>chr19:11296755-11297075
>chr19:11297160-11297335
>chr19:11297475-11298078
>chr19:11298438-11298785
>chr19:11298994-11299305
>chr19:11299683-11300025
>chr19:11301360-11304130
>chr19:11304381-11305076
>chr19:11305246-11305820
>chr19:11305981-11306475
>chr19:11306806-11307731
>chr19:11308097-11308144
>chr19:11308303-11309248
>chr19:11309703-11310091
>chr19:11310218-11310559
>chr19:11310604-11310657
>chr19:11310819-11311846
>chr19:11312243-11313126
>chr19:11313223-11313827
>chr19:11313903-11314365
>chr19:11314941-11315608
>chr19:11316080-11316471
>chr19:11316519-11317161
>chr19:11317332-11317852
>chr19:11317997-11318465
>chr19:11318629-11319032
>chr19:11319217-11319259
>chr19:11319291-11319677
>chr19:11319720-11320718
>chr19:11320812-11321528
>chr19:11322910-11323140
>chr19:11323277-11323611
>chr19:11324183-11324272
>chr19:11325716-11326403
>chr19:11326628-11326992
>chr19:11327386-11329659
>chr19:11329709-11329983
>chr19:11330129-11330303
>chr19:11330446-11331842
>chr19:11332043-11332871
>chr19:11333016-11333381
>chr19:11333676-11335114
>chr19:11336294-11336603
>chr19:11336695-11337111
>chr19:11337649-11338013
>chr19:11339875-11339956
>chr19:11340079-11341350
>chr19:11341680-11342750
>chr19:11343112-11343150
>chr19:11343495-11344352
>chr19:11344790-11345173
>chr19:11347027-11347082
>chr19:11347278-11347634
>chr19:11348275-11348581
>chr19:11348659-11348718
>chr19:11349304-11349397
>chr19:11349848-11349903
>chr19:11350222-11350666
>chr19:11351074-11351816
>chr19:11352146-11352984
>chr19:11353039-11353457
>chr19:11354087-11354409
>chr19:11355190-11355232
>chr19:11355668-11355746
>chr19:11356843-11356925
>chr19:11357050-11357121
>chr19:11357963-11358400
>chr19:11358557-11359469
>chr19:11360044-11360378
>chr19:11362900-11363477
>chr19:11363611-11363653
>chr19:11364461-11364545
>chr19:11366294-11367878
>chr19:11368015-11368698
>chr19:11369085-11369421
>chr19:11369977-11370761
>chr19:11371091-11371406
>chr19:11371751-11372520
>chr19:11372642-11373280
>chr19:11376173-11376528
>chr19:11376708-11377136
>chr19:11379065-11379204
>chr19:11379270-11379624
>chr19:11379684-11380017
>chr19:11380041-11380095
>chr19:11380412-11380462
>chr19:11382232-11382786
>chr19:11384655-11384999
>chr19:11385157-11386420
>chr19:11386553-11387258
>chr19:11387554-11389493
>chr19:11389538-11389880
>chr19:11389935-11390240
>chr19:11390720-11390965
>chr19:11391765-11392955
>chr19:11393206-11393300
>chr19:11393386-11393986
>chr19:11394819-11395125
>chr19:11395622-11396971
>chr19:11397394-11397447
>chr19:11397704-11398061
>chr19:11398332-11399222
>chr19:11399276-11399580
>chr19:11399760-11399806
>chr19:11400565-11400912
>chr19:11401214-11401827
>chr19:11402151-11402225
>chr19:11402819-11403667
>chr19:11403866-11404641
>chr19:11405470-11406030
>chr19:11406110-11406177
>chr19:11406907-11407291
>chr19:11407668-11408265
>chr19:11408298-11408604
>chr19:11408791-11409551
>chr19:11409917-11410703
>chr19:11410929-11411550
>chr19:11411597-11412323
>chr19:11412435-11412494
>chr19:11412574-11413050
>chr19:11413249-11414067
>chr19:11414131-11414547
>chr19:11414866-11415379
>chr19:11415482-11415900
>chr19:11416206-11416525
>chr19:11417039-11418119
>chr19:11418173-11418270
>chr19:11419660-11420442
>chr19:11420948-11421040
>chr19:11422248-11422318
>chr19:11424229-11425729
>chr19:11427094-11427149
>chr19:11427267-11428671
>chr19:11428714-11430465
>chr19:11431107-11432552
>chr19:11432790-11433141
>chr19:11433242-11433369
>chr19:11433443-11433537
>chr19:11433591-11434585
>chr19:11436848-11437650
>chr19:11438468-11438792
>chr19:11438866-11439177
>chr19:11439295-11440065
>chr19:11440138-11440970
>chr19:11441955-11441989
>chr19:11442410-11442482
>chr19:11442684-11443007
>chr19:11443120-11443718
>chr19:11443773-11444074
>chr19:11444732-11444777
>chr19:11445777-11445820
>chr19:11446582-11446723
>chr19:11447518-11447592
>chr19:11448342-11448453
>chr19:11449533-11450621
>chr19:11451573-11451843
>chr19:11451943-11452024
>chr19:11452461-11452561
>chr19:11453068-11453131
>chr19:11453759-11453870
>chr19:11453938-11454108
>chr19:11454991-11455735
>chr19:11456105-11456916
>chr19:11457020-11457099
>chr19:11457211-11457290
>chr19:11458940-11459903
>chr19:11460618-11460675
>chr19:11460866-11461206
>chr19:11461446-11461785
>chr19:11461890-11463037
>chr19:11463683-11464013
>chr19:11464072-11464467
>chr19:11464567-11465458
>chr19:11465489-11465531
>chr19:11465952-11465998
>chr19:11467139-11467443
>chr19:11467476-11468095
>chr19:11468266-11469608
>chr19:11469763-11470698
>chr19:11470835-11471770
>chr19:11472051-11472362
>chr19:11472419-11473477
>chr19:11473549-11473593
>chr19:11474029-11475216
>chr19:11475359-11475926
>chr19:11476285-11476559
>chr19:11476613-11476937
>chr19:11477093-11477127
>chr19:11477263-11477542
>chr19:11477685-11477986
>chr19:11478604-11478668
>chr19:11479905-11479975
>chr19:11480024-11480093
>chr19:11483021-11483058
>chr19:11484387-11484686
>chr19:11484732-11485112
>chr19:11485802-11486307
>chr19:11487950-11489488
>chr19:11489542-11489667
>chr19:11490138-11490276
>chr19:11490357-11490696
>chr19:11491177-11491267
>chr19:11491546-11491881
>chr19:11491981-11492714
>chr19:11492781-11493393
>chr19:11493743-11494732
>chr19:11495263-11495437
>chr19:11495609-11495697
>chr19:11495810-11495854
>chr19:11496303-11496349
>chr19:11496555-11496894
>chr19:11497210-11497333
>chr19:11497378-11497471
>chr19:11497902-11497948
>chr19:11498429-11499032
>chr19:11499391-11499951
>chr19:11500284-11500647
>chr19:11501141-11501470
>chr19:11501665-11502394
>chr19:11502568-11503057
>chr19:11503521-11504448
>chr19:11504731-11504804
>chr19:11506509-11506837
>chr19:11507355-11507398
>chr19:11508273-11508910
>chr19:11509008-11509042
>chr19:11509076-11509375
>chr19:11509477-11509787
>chr19:11509873-11510483
>chr19:11511032-11511124
>chr19:11511572-11512516
>chr19:11512645-11512952
>chr19:11513287-11513670
>chr19:11514505-11516200
>chr19:11516243-11516371
>chr19:11516429-11516634
>chr19:11516734-11517051
>chr19:11517112-11517164
>chr19:11517286-11517634
>chr19:11518007-11518932
>chr19:11519371-11519619
>chr19:11519680-11520053
>chr19:11520153-11521082
>chr19:11521141-11521391
>chr19:11521483-11521931
>chr19:11522405-11523359
>chr19:11523468-11523539
>chr19:11523727-11525176
>chr19:11525223-11525549
>chr19:11525592-11526279
>chr19:11526683-11527350
>chr19:11527397-11528032
>chr19:11528264-11528486
>chr19:11529416-11530188
>chr19:11530828-11532019
>chr19:11532285-11532907
>chr19:11533228-11533562
>chr19:11533616-11534163
>chr19:11534229-11534903
>chr19:11535182-11535525
>chr19:11536472-11536609
>chr19:11536748-11536958
>chr19:11537140-11537522
>chr19:11537958-11538271
>chr19:11539990-11540209
>chr19:11540279-11540335
>chr19:11541030-11541087
>chr19:11541229-11541279
>chr19:11541577-11542500
>chr19:11542581-11542876
>chr19:11543163-11543929
>chr19:11543953-11544065
>chr19:11544219-11544312
>chr19:11544464-11544828
>chr19:11544903-11545214
>chr19:11545665-11546066
>chr19:11546293-11546636
>chr19:11547108-11547717
>chr19:11548253-11549237
>chr19:11550596-11551007
>chr19:11551237-11551322
>chr19:11553373-11553429
>chr19:11553533-11553636
>chr19:11554586-11555284
>chr19:11555659-11555743
>chr19:11556301-11556646
>chr19:11556711-11556847
>chr19:11557304-11557892
>chr19:11558261-11558419
>chr19:11558474-11558730
>chr19:11559723-11560448
>chr19:11561097-11562437
>chr19:11562616-11563275
>chr19:11563369-11563456
>chr19:11563531-11565260
>chr19:11565520-11566174
>chr19:11566484-11568113
>chr19:11568696-11569366
>chr19:11569398-11570139
>chr19:11570409-11570714
>chr19:11570798-11571608
>chr19:11571784-11572168
>chr19:11572247-11574533
>chr19:11575435-11576059
>chr19:11579310-11580335
>chr19:11580561-11580918
>chr19:11581446-11581804
>chr19:11581921-11582249
>chr19:11582389-11583341
>chr19:11583402-11583569
>chr19:11583716-11584010
>chr19:11584101-11584245
>chr19:11584415-11585146
>chr19:11585287-11585400
>chr19:11585435-11585624
>chr19:11585924-11586380
>chr19:11586564-11586601
>chr19:11586686-11587009
>chr19:11587338-11587721
>chr19:11588466-11589134
>chr19:11589778-11590075
>chr19:11590117-11590954
>chr19:11591158-11593629
>chr19:11593889-11594209
>chr19:11594363-11596110
>chr19:11596517-11597276
>chr19:11598249-11598443
>chr19:11598699-11598810
>chr19:11598898-11599011
>chr19:11599616-11599924
>chr19:11600152-11600466
>chr19:11601287-11601643
>chr19:11601719-11602037
>chr19:11603264-11603608
>chr19:11603808-11604130
>chr19:11605047-11608321
>chr19:11608593-11609281
>chr19:11609449-11609814
>chr19:11609992-11610183
>chr19:11610424-11610672
>chr19:11610840-11611188
>chr19:11611332-11611489
>chr19:11611908-11611963
>chr19:11612011-11613012
>chr19:11613056-11613328
>chr19:11613542-11613663
>chr19:11613905-11614224
>chr19:11614445-11614606
>chr19:11614933-11615249
>chr19:11615313-11615625
>chr19:11615712-11616350
>chr19:11616472-11616594
>chr19:11617137-11617349
>chr19:11617566-11617847
>chr19:11619230-11619524
>chr19:11620143-11620480
>chr19:11621233-11621495
>chr19:11621588-11621826
>chr19:11621928-11622001
>chr19:11622059-11622200
>chr19:11622223-11622713
>chr19:11622766-11623076
>chr19:11623143-11623952
>chr19:11624573-11624663
>chr19:11624918-11625530
>chr19:11625708-11626192
>chr19:11626579-11627347
>chr19:11627482-11627600
>chr19:11627662-11628596
>chr19:11628669-11628770
>chr19:11628973-11629329
>chr19:11629376-11629839
>chr19:11630009-11630094
>chr19:11630282-11630315
>chr19:11630344-11630430
>chr19:11630484-11635623
>chr19:11635705-11636490
>chr19:11636550-11637399
>chr19:11637460-11637568
>chr19:11637738-11638036
>chr19:11638087-11638135
>chr19:11638395-11638613
>chr19:11638970-11639283
>chr19:11640486-11641313
>chr19:11641710-11642024
>chr19:11642592-11643008
>chr19:11643088-11643517
>chr19:11643583-11643893
>chr19:11644143-11644906
>chr19:11645005-11645332
>chr19:11645398-11645718
>chr19:11646373-11646749
>chr19:11647279-11647454
>chr19:11647506-11647858
>chr19:11648326-11648456
>chr19:11648585-11649224
>chr19:11649266-11650180
>chr19:11650287-11650372
>chr19:11650477-11650681
>chr19:11650802-11651454
>chr19:11651907-11651979
>chr19:11652034-11652167
>chr19:11652202-11652672
>chr19:11652800-11653217
>chr19:11653546-11653656
>chr19:11654014-11654342
>chr19:11654469-11654783
>chr19:11655040-11655337
>chr19:11655693-11655779
>chr19:11655909-11656337
>chr19:11656688-11657705
>chr19:11658087-11658132
>chr19:11658508-11659158
>chr19:11659274-11659577
>chr19:11661167-11661862
>chr19:11662755-11662789
>chr19:11663463-11663508
>chr19:11664987-11665292
>chr19:11665724-11667073
>chr19:11667365-11667896
>chr19:11667992-11668458
>chr19:11668528-11669143
>chr19:11669302-11669431
>chr19:11669551-11670024
>chr19:11670982-11671450
>chr19:11671701-11672620
>chr19:11673017-11673354
>chr19:11675324-11675612
>chr19:11675872-11676188
>chr19:11676268-11677975
>chr19:11678465-11678551
>chr19:11678668-11678724
>chr19:11678813-11679374
>chr19:11679578-11679678
>chr19:11679860-11681149
>chr19:11681265-11681635
>chr19:11682514-11682644
>chr19:11682834-11683770
>chr19:11684289-11684610
>chr19:11685302-11685460
>chr19:11685506-11685953
>chr19:11686324-11686466
>chr19:11687825-11687888
>chr19:11688054-11688387
>chr19:11688512-11688596
>chr19:11688631-11688958
>chr19:11689251-11689678
>chr19:11690202-11690726
>chr19:11690902-11691174
>chr19:11691312-11691476
>chr19:11691720-11692027
>chr19:11692297-11692672
>chr19:11693114-11693813
>chr19:11693962-11694339
>chr19:11694373-11694457
>chr19:11694491-11694680
>chr19:11695387-11695678
>chr19:11696078-11696702
>chr19:11697055-11697396
>chr19:11697807-11698652
>chr19:11698861-11699466
>chr19:11699533-11699923
>chr19:11700364-11700993
>chr19:11701170-11701827
>chr19:11702091-11702413
>chr19:11703052-11703227
>chr19:11703529-11703884
>chr19:11704082-11704592
>chr19:11704741-11704998
>chr19:11705462-11705579
>chr19:11705880-11706422
>chr19:11706593-11707047
>chr19:11707205-11707257
>chr19:11707375-11707534
>chr19:11708017-11708338
>chr19:11709291-11709597
>chr19:11709989-11710478
>chr19:11710797-11711084
>chr19:11711246-11712183
>chr19:11712802-11713052
>chr19:11714104-11714802
>chr19:11715206-11715555
>chr19:11716096-11716412
>chr19:11716444-11716745
>chr19:11717009-11717592
>chr19:11717809-11718337
>chr19:11718528-11718925
>chr19:11719621-11719658
>chr19:11720447-11720753
>chr19:11721369-11721558
>chr19:11721757-11722195
>chr19:11722252-11722378
>chr19:11722425-11722541
>chr19:11722660-11722973
>chr19:11723533-11723854
>chr19:11723935-11724096
>chr19:11724370-11724866
>chr19:11724919-11724957
>chr19:11725252-11725346
>chr19:11725821-11726328
>chr19:11726625-11726775
>chr19:11727226-11727553
>chr19:11727874-11728184
>chr19:11728889-11729203
>chr19:11729927-11730257
>chr19:11730311-11730661
>chr19:11731028-11731402
>chr19:11731721-11732735
>chr19:11733099-11733738
>chr19:11733941-11734275
>chr19:11734534-11734834
>chr19:11734983-11735328
>chr19:11736228-11736575
>chr19:11737254-11737585
>chr19:11738123-11738168
>chr19:11738528-11738659
>chr19:11738792-11738834
>chr19:11739331-11739423
>chr19:11739532-11739611
>chr19:11739928-11740250
>chr19:11740959-11741326
>chr19:11741511-11741724
>chr19:11741836-11741879
>chr19:11742493-11742817
>chr19:11743383-11743725
>chr19:11744217-11744661
>chr19:11745011-11745145
>chr19:11745285-11745567
>chr19:11745725-11746127
>chr19:11746270-11746886
>chr19:11746969-11747431
>chr19:11747537-11747585
>chr19:11747786-11752362
>chr19:11752414-11754215
>chr19:11755013-11755350
>chr19:11756201-11756303
>chr19:11757002-11757376
>chr19:11757666-11757969
>chr19:11758380-11759711
>chr19:11759863-11759946
>chr19:11760506-11761032
>chr19:11761185-11761491
>chr19:11761770-11762077
>chr19:11762732-11762954
>chr19:11763477-11765834
>chr19:11766209-11766538
>chr19:11767333-11767441
>chr19:11768178-11768234
>chr19:11769669-11769977
>chr19:11770060-11770954
>chr19:11771227-11773132
>chr19:11773312-11773386
>chr19:11773516-11773705
>chr19:11773878-11774033
>chr19:11774649-11774740
>chr19:11775321-11775976
>chr19:11776799-11777280
>chr19:11777648-11777720
>chr19:11777882-11777986
>chr19:11778121-11778212
>chr19:11778447-11778785
>chr19:11779016-11779956
>chr19:11780540-11780707
>chr19:11780794-11780841
>chr19:11780966-11781779
>chr19:11782418-11782553
>chr19:11782827-11783708
>chr19:11783760-11784152
>chr19:11784987-11785309
>chr19:11785561-11785912
>chr19:11786180-11786495
>chr19:11786682-11786922
>chr19:11787447-11787496
>chr19:11787542-11787585
>chr19:11787940-11795020
>chr19:11795080-11796936
>chr19:11797011-11797541
>chr19:11797749-11797786
>chr19:11798872-11799042
>chr19:11799589-11800028
>chr19:11800472-11801240
>chr19:11801292-11801621
>chr19:11801859-11802176
>chr19:11802478-11802520
>chr19:11802968-11803675
>chr19:11803758-11804251
>chr19:11804285-11804316
>chr19:11804460-11804653
>chr19:11805124-11805447
>chr19:11805549-11805881
>chr19:11806331-11806541
>chr19:11806592-11806692
>chr19:11806738-11807363
>chr19:11808097-11808452
>chr19:11808601-11808922
>chr19:11809774-11809992
>chr19:11810271-11810576
>chr19:11810971-11811137
>chr19:11811239-11812297
>chr19:11812392-11812457
>chr19:11812881-11813486
>chr19:11814571-11814628
>chr19:11814988-11815332
>chr19:11815615-11815914
>chr19:11816025-11816959
>chr19:11817218-11817731
>chr19:11817847-11818843
>chr19:11818940-11819248
>chr19:11819344-11819734
>chr19:11820034-11820082
>chr19:11820212-11820504
>chr19:11822160-11822283
>chr19:11822474-11822866
>chr19:11822980-11823298
>chr19:11823501-11824240
>chr19:11824690-11825205
>chr19:11825245-11826389
>chr19:11826580-11827479
>chr19:11827803-11827985
>chr19:11828040-11828575
>chr19:11828705-11829104
>chr19:11829317-11829417
>chr19:11829680-11830107
>chr19:11830181-11830532
>chr19:11830718-11831197
>chr19:11831753-11831949
>chr19:11832105-11832633
>chr19:11832674-11832811
>chr19:11832976-11833439
>chr19:11833491-11833930
>chr19:11834115-11834430
>chr19:11834474-11835653
>chr19:11836030-11836646
>chr19:11837347-11837440
>chr19:11837621-11838117
>chr19:11838225-11838869
>chr19:11839432-11839734
>chr19:11840118-11840423
>chr19:11840670-11840956
>chr19:11841012-11841292
>chr19:11841407-11841739
>chr19:11841918-11842270
>chr19:11843021-11843366
>chr19:11843799-11844120
>chr19:11844236-11844377
>chr19:11844598-11845348
>chr19:11845383-11845536
>chr19:11846064-11846393
>chr19:11846481-11846560
>chr19:11846810-11846935
>chr19:11846990-11847095
>chr19:11847288-11847500
>chr19:11847648-11847972
>chr19:11848406-11848484
>chr19:11848953-11849126
>chr19:11849586-11850363
>chr19:11850639-11851948
>chr19:11852059-11852358
>chr19:11852493-11853254
>chr19:11853480-11853840
>chr19:11854131-11854211
>chr19:11854467-11854983
>chr19:11855362-11855411
>chr19:11855660-11855711
>chr19:11856045-11856166
>chr19:11856254-11856325
>chr19:11858176-11858479
>chr19:11858719-11858950
>chr19:11859008-11859071
>chr19:11859306-11859452
>chr19:11859570-11859827
>chr19:11859950-11860446
>chr19:11860572-11860967
>chr19:11861168-11861290
>chr19:11861997-11862394
>chr19:11862452-11862535
>chr19:11862731-11863531
>chr19:11863889-11864667
>chr19:11864781-11865236
>chr19:11865326-11865449
>chr19:11865740-11866313
>chr19:11866525-11866583
>chr19:11866658-11867135
>chr19:11867618-11868416
>chr19:11868440-11868677
>chr19:11868729-11869003
>chr19:11869138-11869257
>chr19:11869369-11869514
>chr19:11869621-11869962
>chr19:11870311-11870633
>chr19:11871216-11871737
>chr19:11872195-11872284
>chr19:11872806-11873109
>chr19:11873479-11873876
>chr19:11874209-11874549
>chr19:11874792-11875164
>chr19:11875926-11876546
>chr19:11876699-11876832
>chr19:11876968-11877178
>chr19:11877313-11877637
>chr19:11877711-11877778
>chr19:11877811-11877968
>chr19:11878372-11878625
>chr19:11879052-11879236
>chr19:11879272-11879348
>chr19:11879590-11879732
>chr19:11879879-11880852
>chr19:11881704-11881795
>chr19:11883491-11883548
>chr19:11883648-11883794
>chr19:11884240-11884293
>chr19:11884541-11884655
>chr19:11884774-11884877
>chr19:11885226-11885546
>chr19:11885864-11886527
>chr19:11886679-11886755
>chr19:11886843-11887178
>chr19:11888540-11890760
>chr19:11891022-11892698
>chr19:11892812-11893126
>chr19:11894175-11894429
>chr19:11895534-11895598
>chr19:11895847-11896216
>chr19:11896366-11896684
>chr19:11896886-11897925
>chr19:11898153-11898295
>chr19:11898378-11900729
>chr19:11901062-11901176
>chr19:11901340-11901787
>chr19:11901968-11902402
>chr19:11902610-11902715
>chr19:11902984-11903821
>chr19:11904122-11904478
>chr19:11904949-11905000
>chr19:11905034-11905252
>chr19:11905454-11906120
>chr19:11906247-11912397
>chr19:11912449-11913206
>chr19:11913327-11913692
>chr19:11913958-11914330
>chr19:11914372-11914554
>chr19:11914916-11915534
>chr19:11915622-11915949
>chr19:11916342-11916669
>chr19:11917040-11917108
>chr19:11917623-11918093
>chr19:11918325-11918435
>chr19:11918560-11919246
>chr19:11919470-11919602
>chr19:11919729-11919782
>chr19:11919829-11919902
>chr19:11920140-11920761
>chr19:11921163-11921824
>chr19:11921893-11921992
>chr19:11922056-11922337
>chr19:11922401-11922560
>chr19:11922799-11923118
>chr19:11923705-11923752
>chr19:11924144-11924479
>chr19:11924716-11924837
>chr19:11925302-11925566
>chr19:11925835-11926161
>chr19:11926273-11926347
>chr19:11926396-11926678
>chr19:11926950-11927489
>chr19:11927671-11928337
>chr19:11928444-11929014
>chr19:11929142-11929469
>chr19:11929740-11929919
>chr19:11930627-11931018
>chr19:11931142-11931436
>chr19:11931826-11932368
>chr19:11932584-11933051
>chr19:11933133-11933266
>chr19:11933438-11934300
>chr19:11934491-11934837
>chr19:11934895-11935583
>chr19:11935685-11937227
>chr19:11937360-11937998
>chr19:11938081-11939838
>chr19:11939946-11941964
>chr19:11942330-11942557
>chr19:11942704-11943026
>chr19:11943321-11943380
>chr19:11943660-11943931
>chr19:11944066-11944130
>chr19:11944261-11944297
>chr19:11944347-11944741
>chr19:11944972-11945186
>chr19:11945245-11945497
>chr19:11945557-11945651
>chr19:11945798-11945833
>chr19:11945946-11946006
>chr19:11946462-11946546
>chr19:11946595-11946804
>chr19:11946855-11947032
>chr19:11947099-11947228
>chr19:11947735-11948003
>chr19:11948720-11948883
>chr19:11949083-11950075
>chr19:11950304-11950479
>chr19:11950521-11950564
>chr19:11950603-11950797
>chr19:11950868-11951529
>chr19:11951683-11951848
>chr19:11951890-11952190
>chr19:11952325-11952378
>chr19:11952788-11953330
>chr19:11953984-11954177
>chr19:11954444-11954802
>chr19:11954981-11955335
>chr19:11955374-11955599
>chr19:11956572-11956887
>chr19:11957087-11957397
>chr19:11957480-11957517
>chr19:11957554-11957899
>chr19:11958853-11959193
>chr19:11959942-11960577
>chr19:11960637-11960776
>chr19:11960990-11961125
>chr19:11961253-11962038
>chr19:11962132-11962284
>chr19:11962390-11962645
>chr19:11962749-11962898
>chr19:11963069-11963256
>chr19:11963324-11963387
>chr19:11964042-11964343
>chr19:11964643-11964809
>chr19:11965256-11965492
>chr19:11965839-11966048
>chr19:11966120-11966791
>chr19:11966931-11967776
>chr19:11967815-11968537
>chr19:11968731-11968956
>chr19:11969088-11969442
>chr19:11969682-11969999
>chr19:11970172-11970322
>chr19:11970571-11970961
>chr19:11971081-11971325
>chr19:11971772-11972469
>chr19:11972567-11972723
>chr19:11972818-11972949
>chr19:11973106-11973694
>chr19:11973736-11973792
>chr19:11973890-11973941
>chr19:11974036-11974506
>chr19:11974589-11974992
>chr19:11975124-11975832
>chr19:11976068-11976253
>chr19:11976404-11976794
>chr19:11977017-11977220
>chr19:11977588-11977811
>chr19:11978418-11978477
>chr19:11978501-11978729
>chr19:11978766-11978886
>chr19:11979016-11980492
>chr19:11981006-11981299
>chr19:11981394-11981530
>chr19:11982272-11982363
>chr19:11982470-11982895
>chr19:11982985-11983041
>chr19:11983242-11983538
>chr19:11983696-11984751
>chr19:11985101-11985281
>chr19:11985795-11985873
>chr19:11986170-11986752
>chr19:11986951-11987306
>chr19:11988306-11989348
>chr19:11989974-11990347
>chr19:11990514-11991298
>chr19:11991740-11992139
>chr19:11992711-11993274
>chr19:11993381-11993602
>chr19:11993645-11993879
>chr19:11994129-11994752
>chr19:11995642-11996352
>chr19:11996441-11996822
>chr19:11997832-11998155
>chr19:11998312-11998646
>chr19:11998846-11999481
>chr19:11999606-11999906
>chr19:12000001-12000331
>chr19:12000771-12000820
>chr19:12001160-12001237
>chr19:12001302-12001612
>chr19:12001698-12001767
>chr19:12001920-12003361
>chr19:12003389-12003971
>chr19:12004133-12004660
>chr19:12004817-12011120
>chr19:12011413-12011502
>chr19:12011586-12012000
>chr19:12012078-12012661
>chr19:12012834-12013109
>chr19:12013162-12013485
>chr19:12014758-12014838
>chr19:12014918-12015054
>chr19:12015072-12015298
>chr19:12015351-12015779
>chr19:12015905-12016222
>chr19:12016731-12017047
>chr19:12017180-12017696
>chr19:12017734-12017831
>chr19:12017921-12018007
>chr19:12018203-12018316
>chr19:12018836-12019056
>chr19:12019094-12019437
>chr19:12019587-12019636
>chr19:12019953-12020353
>chr19:12020436-12020507
>chr19:12020623-12020916
>chr19:12020959-12021286
>chr19:12021997-12022499
>chr19:12022556-12023116
>chr19:12023162-12023792
>chr19:12023826-12026193
>chr19:12026290-12027273
>chr19:12027362-12027714
>chr19:12027740-12027815
>chr19:12028015-12028173
>chr19:12028326-12028416
>chr19:12028675-12028956
>chr19:12029160-12029577
>chr19:12029704-12030551
>chr19:12030734-12031880
>chr19:12031925-12032333
>chr19:12032479-12032797
>chr19:12033058-12033850
>chr19:12034533-12034606
>chr19:12035268-12035318
>chr19:12035971-12036060
>chr19:12036197-12036510
>chr19:12036604-12037143
>chr19:12037205-12037267
>chr19:12037413-12037469
>chr19:12038090-12038866
>chr19:12039042-12039446
>chr19:12039479-12041953
>chr19:12042403-12042558
>chr19:12042820-12042893
>chr19:12042946-12043731
>chr19:12043848-12044660
>chr19:12044775-12044999
>chr19:12045362-12046185
>chr19:12046674-12046755
>chr19:12047276-12047562
>chr19:12047671-12047799
>chr19:12048176-12049793
>chr19:12049918-12050255
>chr19:12050755-12051969
>chr19:12052510-12052635
>chr19:12053300-12053396
>chr19:12053559-12054700
>chr19:12054834-12054915
>chr19:12055187-12055462
>chr19:12055493-12056086
>chr19:12056627-12057607
>chr19:12057955-12058330
>chr19:12058492-12058794
>chr19:12059059-12059572
>chr19:12059713-12059770
>chr19:12060000-12060262
>chr19:12060689-12062218
>chr19:12062284-12062671
>chr19:12062891-12063281
>chr19:12063377-12064268
>chr19:12065293-12065336
>chr19:12065561-12066219
>chr19:12066317-12066365
>chr19:12066489-12066864
>chr19:12066947-12068665
>chr19:12069155-12069493
>chr19:12069663-12070129
>chr19:12070202-12070289
>chr19:12071300-12071528
>chr19:12071857-12072392
>chr19:12072562-12072905
>chr19:12073029-12073069
>chr19:12073123-12073483
>chr19:12074012-12074110
>chr19:12074521-12074840
>chr19:12075059-12075240
>chr19:12075768-12076034
>chr19:12076254-12076816
>chr19:12076934-12077077
>chr19:12077126-12077662
>chr19:12077807-12078453
>chr19:12078843-12079164
>chr19:12079394-12080413
>chr19:12080742-12081061
>chr19:12081628-12082341
>chr19:12082704-12083010
>chr19:12083093-12083321
>chr19:12083430-12083748
>chr19:12083832-12084718
>chr19:12084780-12085037
>chr19:12085614-12085833
>chr19:12086347-12087081
>chr19:12088099-12088167
>chr19:12088257-12088345
>chr19:12088650-12088832
>chr19:12089088-12090326
>chr19:12090597-12090791
>chr19:12091003-12091147
>chr19:12091724-12092054
>chr19:12092528-12092607
>chr19:12092794-12093085
>chr19:12093441-12093779
>chr19:12094019-12094750
>chr19:12094906-12095301
>chr19:12096496-12096551
>chr19:12096666-12096816
>chr19:12096983-12097054
>chr19:12097784-12104308
>chr19:12104389-12104649
>chr19:12105385-12105729
>chr19:12106028-12106094
>chr19:12106426-12106499
>chr19:12106629-12106909
>chr19:12107320-12107789
>chr19:12107876-12108516
>chr19:12108867-12109654
>chr19:12110301-12110376
>chr19:12110797-12111012
>chr19:12111526-12111560
>chr19:12111688-12111793
>chr19:12112181-12112239
>chr19:12112281-12112329
>chr19:12112459-12112512
>chr19:12112774-12112827
>chr19:12112942-12112991
>chr19:12113037-12113073
>chr19:12113218-12113328
>chr19:12113864-12114164
>chr19:12114893-12115193
>chr19:12115417-12116399
>chr19:12117975-12118314
>chr19:12118939-12119320
>chr19:12119490-12119931
>chr19:12120061-12121847
>chr19:12122086-12122497
>chr19:12122732-12122784
>chr19:12122819-12122987
>chr19:12123086-12123549
>chr19:12123839-12124155
>chr19:12124961-12125027
>chr19:12125300-12125947
>chr19:12125989-12126307
>chr19:12126364-12126676
>chr19:12126967-12127993
>chr19:12128202-12128244
>chr19:12128580-12128885
>chr19:12129029-12129407
>chr19:12129588-12130204
>chr19:12130562-12130739
>chr19:12130977-12131297
>chr19:12132637-12132794
>chr19:12133135-12133359
>chr19:12133543-12133603
>chr19:12134035-12134677
>chr19:12134936-12134982
>chr19:12135106-12135468
>chr19:12135815-12135915
>chr19:12136091-12136740
>chr19:12137022-12137336
>chr19:12138144-12138408
>chr19:12138707-12138849
>chr19:12139238-12139422
>chr19:12139521-12139951
>chr19:12139983-12140018
>chr19:12141469-12141812
>chr19:12142282-12142362
>chr19:12142999-12143043
>chr19:12143128-12144457
>chr19:12144709-12145020
>chr19:12145296-12145792
>chr19:12146424-12146719
>chr19:12146788-12147268
>chr19:12147418-12147550
>chr19:12147683-12147821
>chr19:12147965-12148281
>chr19:12148622-12149315
>chr19:12149541-12149642
>chr19:12149744-12150041
>chr19:12151216-12151893
>chr19:12152162-12152268
>chr19:12152496-12152868
>chr19:12153070-12153680
>chr19:12153768-12154490
>chr19:12154918-12155310
>chr19:12155831-12156197
>chr19:12156289-12156338
>chr19:12156529-12156582
>chr19:12157031-12157114
>chr19:12157267-12158305
>chr19:12158605-12159152
>chr19:12159307-12159764
>chr19:12160393-12160882
>chr19:12161268-12161339
>chr19:12161411-12161717
>chr19:12162040-12162090
>chr19:12162246-12162577
>chr19:12163353-12163403
>chr19:12164228-12164725
>chr19:12164956-12165015
>chr19:12165937-12166264
>chr19:12167447-12167730
>chr19:12167989-12168370
>chr19:12168653-12168960
>chr19:12169602-12170247
>chr19:12170411-12171302
>chr19:12171833-12171874
>chr19:12171927-12172254
>chr19:12172424-12172466
>chr19:12172725-12173029
>chr19:12173721-12173757
>chr19:12173896-12174266
>chr19:12174625-12175097
>chr19:12175171-12175543
>chr19:12175880-12176142
>chr19:12176330-12176633
>chr19:12176992-12177110
>chr19:12177327-12178305
>chr19:12178702-12179097
>chr19:12179297-12179618
>chr19:12179871-12180169
>chr19:12181093-12181144
>chr19:12181436-12182077
>chr19:12183109-12183438
>chr19:12183545-12183891
>chr19:12183980-12184599
>chr19:12185107-12185224
>chr19:12186845-12186911
>chr19:12187022-12187493
>chr19:12187596-12187815
>chr19:12188667-12188818
>chr19:12189320-12189661
>chr19:12189898-12190285
>chr19:12190452-12190763
>chr19:12191626-12191902
>chr19:12192062-12194062
>chr19:12196085-12197200
>chr19:12197236-12198888
>chr19:12199077-12199411
>chr19:12199596-12199724
>chr19:12200841-12201131
>chr19:12201565-12202055
>chr19:12203041-12203682
>chr19:12203817-12204153
>chr19:12204559-12204660
>chr19:12204826-12205188
>chr19:12205541-12206644
>chr19:12206778-12206944
>chr19:12207310-12207436
>chr19:12208335-12208617
>chr19:12208727-12208949
>chr19:12209001-12209376
>chr19:12209497-12209575
>chr19:12210120-12211419
>chr19:12211491-12213019
>chr19:12213254-12220545
>chr19:12220604-12220768
>chr19:12220876-12221339
>chr19:12221434-12221534
>chr19:12222164-12222375
>chr19:12222499-12222722
>chr19:12223019-12223192
>chr19:12223373-12223597
>chr19:12223661-12223967
>chr19:12224336-12224710
>chr19:12224795-12224861
>chr19:12224961-12225067
>chr19:12225141-12225184
>chr19:12225226-12225372
>chr19:12225624-12225760
>chr19:12225868-12229595
>chr19:12229628-12229934
>chr19:12229973-12230030
>chr19:12230157-12231079
>chr19:12231832-12232808
>chr19:12232994-12233472
>chr19:12233741-12234079
>chr19:12234897-12235405
>chr19:12235550-12235752
>chr19:12236073-12236126
>chr19:12237274-12237315
>chr19:12238201-12238831
>chr19:12239111-12239881
>chr19:12240049-12240475
>chr19:12240643-12241064
>chr19:12241163-12241202
>chr19:12241356-12241826
>chr19:12241892-12242884
>chr19:12243224-12243798
>chr19:12243862-12244306
>chr19:12245091-12245165
>chr19:12245196-12245438
>chr19:12246543-12246674
>chr19:12246752-12247076
>chr19:12247344-12247382
>chr19:12247416-12247547
>chr19:12247661-12247797
>chr19:12247906-12248065
>chr19:12248172-12248471
>chr19:12248669-12248771
>chr19:12248861-12249849
>chr19:12250321-12250370
>chr19:12250932-12251469
>chr19:12251763-12252069
>chr19:12252855-12253488
>chr19:12253695-12254003
>chr19:12254075-12254119
>chr19:12254357-12255157
>chr19:12255211-12255387
>chr19:12255534-12255587
>chr19:12255752-12256077
>chr19:12256288-12256499
>chr19:12256689-12257011
>chr19:12257360-12258362
>chr19:12258541-12258853
>chr19:12258899-12259198
>chr19:12261359-12261677
>chr19:12262254-12262596
>chr19:12263059-12263403
>chr19:12263492-12264090
>chr19:12264691-12265006
>chr19:12265096-12265407
>chr19:12266014-12266102
>chr19:12267014-12267442
>chr19:12267824-12268445
>chr19:12268588-12269043
>chr19:12269232-12269644
>chr19:12270440-12270740
>chr19:12271034-12271081
>chr19:12271991-12272308
>chr19:12272430-12272672
>chr19:12272796-12273042
>chr19:12273137-12273172
>chr19:12273212-12273769
>chr19:12274253-12274857
>chr19:12275140-12275726
>chr19:12275982-12276100
>chr19:12277964-12278721
>chr19:12279232-12279723
>chr19:12279871-12280256
>chr19:12280447-12280580
>chr19:12281061-12281183
>chr19:12281409-12281541
>chr19:12281686-12282013
>chr19:12282416-12282717
>chr19:12283296-12283655
>chr19:12283735-12283981
>chr19:12284419-12285569
>chr19:12285697-12286036
>chr19:12286304-12286947
>chr19:12287014-12287137
>chr19:12287247-12287825
>chr19:12288441-12288810
>chr19:12289022-12289342
>chr19:12289623-12289948
>chr19:12290090-12290753
>chr19:12291460-12292384
>chr19:12292443-12292486
>chr19:12292849-12293176
>chr19:12294005-12294064
>chr19:12294430-12294541
>chr19:12295200-12295306
>chr19:12295585-12295808
>chr19:12295870-12296515
>chr19:12296542-12296675
>chr19:12296748-12296784
>chr19:12296852-12296950
>chr19:12297044-12297438
>chr19:12297947-12298462
>chr19:12298699-12298998
>chr19:12299418-12300379
>chr19:12300461-12301311
>chr19:12301561-12301682
>chr19:12301777-12302332
>chr19:12302444-12302927
>chr19:12303158-12303323
>chr19:12303553-12303671
>chr19:12303811-12304700
>chr19:12304939-12305777
>chr19:12305848-12306170
>chr19:12306453-12306523
>chr19:12306727-12307055
>chr19:12307445-12307781
>chr19:12308085-12308147
>chr19:12308554-12309346
>chr19:12309747-12310069
>chr19:12310201-12310530
>chr19:12310896-12311213
>chr19:12311758-12312075
>chr19:12312468-12313384
>chr19:12313681-12314375
>chr19:12315295-12316444
>chr19:12317026-12317687
>chr19:12317840-12318316
>chr19:12318708-12319020
>chr19:12319146-12319408
>chr19:12319486-12319521
>chr19:12319566-12319647
>chr19:12319921-12320222
>chr19:12320312-12321221
>chr19:12321460-12322391
>chr19:12322636-12322707
>chr19:12323512-12323701
>chr19:12324079-12324388
>chr19:12324427-12324730
>chr19:12324820-12324869
>chr19:12325192-12325496
>chr19:12326110-12326252
>chr19:12326325-12326681
>chr19:12327174-12327603
>chr19:12327843-12327936
>chr19:12328175-12328827
>chr19:12329184-12329505
>chr19:12329692-12330218
>chr19:12330975-12331005
>chr19:12331640-12331721
>chr19:12332318-12332582
>chr19:12334583-12334873
>chr19:12335100-12335214
>chr19:12335342-12335948
>chr19:12336186-12336619
>chr19:12337242-12337545
>chr19:12337810-12338891
>chr19:12339264-12339584
>chr19:12339704-12339780
>chr19:12339904-12340849
>chr19:12341064-12341546
>chr19:12341573-12343211
>chr19:12343312-12343552
>chr19:12343692-12344551
>chr19:12344618-12345131
>chr19:12345270-12345975
>chr19:12346135-12346289
>chr19:12346348-12346394
>chr19:12346558-12346646
>chr19:12346777-12346920
>chr19:12347265-12347337
>chr19:12348059-12348386
>chr19:12348904-12349229
>chr19:12349718-12349821
>chr19:12349924-12350959
>chr19:12351010-12351047
>chr19:12351493-12351809
>chr19:12352155-12352737
>chr19:12353683-12353749
>chr19:12353953-12354193
>chr19:12354572-12354844
>chr19:12355005-12356230
>chr19:12356339-12356754
>chr19:12357124-12357208
>chr19:12357321-12357688
>chr19:12357953-12358409
>chr19:12358462-12358639
>chr19:12359698-12359952
>chr19:12360096-12360149
>chr19:12360592-12361236
>chr19:12361662-12363189
>chr19:12364129-12364442
>chr19:12365320-12365378
>chr19:12365491-12365547
>chr19:12366072-12366334
>chr19:12366443-12366496
>chr19:12366609-12368500
>chr19:12369332-12369916
>chr19:12369985-12370515
>chr19:12370685-12371023
>chr19:12371291-12371324
>chr19:12371577-12372498
>chr19:12372772-12373100
>chr19:12373266-12373573
>chr19:12374158-12374453
>chr19:12374860-12374914
>chr19:12375034-12375356
>chr19:12375639-12376104
>chr19:12376589-12377189
>chr19:12377274-12377548
>chr19:12377950-12378092
>chr19:12379152-12379195
>chr19:12379429-12379728
>chr19:12379784-12380175
>chr19:12380283-12380659
>chr19:12380696-12381096
>chr19:12381421-12381806
>chr19:12381882-12382196
>chr19:12382826-12383262
>chr19:12383620-12384076
>chr19:12384555-12384713
>chr19:12384805-12384905
>chr19:12385551-12386588
>chr19:12386786-12386873
>chr19:12387185-12387760
>chr19:12388102-12388427
>chr19:12390119-12390267
>chr19:12390395-12391375
>chr19:12391514-12392014
>chr19:12392884-12393078
>chr19:12393302-12393416
>chr19:12394243-12394419
>chr19:12395136-12395449
>chr19:12395940-12396037
>chr19:12396119-12397001
>chr19:12397250-12397617
>chr19:12397858-12398285
>chr19:12399558-12399939
>chr19:12400413-12400461
>chr19:12400816-12400933
>chr19:12401556-12404601
>chr19:12404834-12405285
>chr19:12405892-12406937
>chr19:12407064-12407600
>chr19:12407904-12408209
>chr19:12408715-12409379
>chr19:12409469-12409608
>chr19:12409858-12410428
>chr19:12411591-12411920
>chr19:12412752-12413095
>chr19:12415054-12415363
>chr19:12415779-12416106
>chr19:12416403-12416763
>chr19:12416885-12417971
>chr19:12418084-12418557
>chr19:12418951-12419270
>chr19:12419499-12419808
>chr19:12420929-12421225
>chr19:12421311-12422367
>chr19:12422657-12422827
>chr19:12422952-12423961
>chr19:12424066-12424238
>chr19:12424351-12425172
>chr19:12425529-12426119
>chr19:12426308-12426399
>chr19:12426701-12427283
>chr19:12427607-12427966
>chr19:12429809-12429893
>chr19:12430085-12430361
>chr19:12430460-12431173
>chr19:12431208-12431793
>chr19:12432658-12432852
>chr19:12433076-12433190
>chr19:12433782-12434064
>chr19:12434405-12434467
>chr19:12434946-12435369
>chr19:12435773-12435870
>chr19:12435963-12436669
>chr19:12437084-12437481
>chr19:12437541-12437638
>chr19:12437822-12438117
>chr19:12438386-12438457
>chr19:12439410-12439782
>chr19:12440255-12440303
>chr19:12440630-12440777
>chr19:12441395-12448986
>chr19:12449111-12451211
>chr19:12451330-12451414
>chr19:12451450-12451881
>chr19:12451993-12452256
>chr19:12452484-12452673
>chr19:12452714-12452808
>chr19:12453122-12453533
>chr19:12453656-12453927
>chr19:12454223-12454566
>chr19:12455580-12455734
>chr19:12455823-12455893
>chr19:12455975-12456280
>chr19:12456378-12456543
>chr19:12457004-12457752
>chr19:12458625-12459229
>chr19:12460176-12460475
>chr19:12460598-12460691
>chr19:12460746-12461186
>chr19:12461239-12461291
>chr19:12461776-12462149
>chr19:12463348-12463448
>chr19:12463637-12463922
>chr19:12464045-12465184
>chr19:12465228-12465272
>chr19:12465304-12465510
>chr19:12465772-12465819
>chr19:12465933-12466248
>chr19:12466734-12466868
>chr19:12467117-12468698
>chr19:12468846-12469145
>chr19:12469487-12469806
>chr19:12470639-12470947
>chr19:12471372-12471464
>chr19:12471911-12472895
>chr19:12473404-12473446
>chr19:12473563-12474538
>chr19:12474617-12474694
>chr19:12474877-12475476
>chr19:12475576-12476380
>chr19:12478998-12479340
>chr19:12479519-12479884
>chr19:12479923-12480224
>chr19:12480391-12480704
>chr19:12480754-12481090
>chr19:12481234-12481547
>chr19:12481763-12482226
>chr19:12483129-12483449
>chr19:12483516-12483756
>chr19:12484379-12484497
>chr19:12485399-12485546
>chr19:12485659-12486017
>chr19:12486139-12486641
>chr19:12486790-12487039
>chr19:12487082-12487579
>chr19:12487669-12489530
>chr19:12489894-12490232
>chr19:12490540-12490769
>chr19:12490889-12491440
>chr19:12491488-12494944
>chr19:12496145-12496685
>chr19:12497821-12498112
>chr19:12498327-12499025
>chr19:12499160-12499529
>chr19:12499770-12500130
>chr19:12500257-12502001
>chr19:12502827-12503136
>chr19:12503724-12504036
>chr19:12504091-12504662
>chr19:12505034-12505653
>chr19:12506290-12506972
>chr19:12507021-12507558
>chr19:12508126-12508191
>chr19:12508244-12508542
>chr19:12508970-12509128
>chr19:12509182-12509509
>chr19:12509817-12510487
>chr19:12511485-12511988
>chr19:12512795-12513176
>chr19:12513412-12513444
>chr19:12513545-12513576
>chr19:12515342-12515662
>chr19:12516100-12516428
>chr19:12516645-12516962
>chr19:12517022-12517097
>chr19:12517326-12517692
>chr19:12518045-12518432
>chr19:12518500-12521600
>chr19:12521661-12521927
>chr19:12522282-12522596
>chr19:12522627-12522676
>chr19:12523031-12523721
>chr19:12524108-12524475
>chr19:12524522-12524802
>chr19:12525008-12525369
>chr19:12525549-12525829
>chr19:12525966-12526005
>chr19:12526567-12526874
>chr19:12526922-12527474
>chr19:12527561-12527729
>chr19:12528594-12529105
>chr19:12529315-12529617
>chr19:12529693-12530032
>chr19:12530794-12531053
>chr19:12531257-12531626
>chr19:12531738-12531864
>chr19:12531944-12532153
>chr19:12532207-12532768
>chr19:12533114-12533813
>chr19:12533912-12534019
>chr19:12534082-12534184
>chr19:12534237-12535581
>chr19:12535689-12536037
>chr19:12536077-12536455
>chr19:12536711-12536766
>chr19:12537308-12538853
>chr19:12538939-12540017
>chr19:12540434-12541581
>chr19:12541703-12542586
>chr19:12542616-12543708
>chr19:12543871-12544105
>chr19:12544435-12544486
>chr19:12544972-12545289
>chr19:12546440-12546778
>chr19:12547066-12547341
>chr19:12547799-12548632
>chr19:12549074-12549172
>chr19:12550006-12550309
>chr19:12550367-12550690
>chr19:12552142-12552486
>chr19:12552885-12553303
>chr19:12553664-12553737
>chr19:12553823-12555399
>chr19:12555991-12557234
>chr19:12557958-12558986
>chr19:12559174-12559480
>chr19:12560582-12560912
>chr19:12561269-12561412
>chr19:12561592-12562563
>chr19:12563021-12563075
>chr19:12563209-12563868
>chr19:12564515-12564804
>chr19:12565065-12567164
>chr19:12567278-12568783
>chr19:12568917-12569451
>chr19:12569856-12570657
>chr19:12570826-12570973
>chr19:12571237-12571552
>chr19:12571729-12573720
>chr19:12573799-12574046
>chr19:12574312-12574398
>chr19:12574694-12575173
>chr19:12575849-12575924
>chr19:12575974-12576031
>chr19:12576179-12576886
>chr19:12578964-12580148
>chr19:12580537-12580648
>chr19:12580874-12580921
>chr19:12581070-12581441
>chr19:12581891-12582695
>chr19:12583044-12583355
>chr19:12583488-12583543
>chr19:12583751-12584475
>chr19:12585258-12585346
>chr19:12585684-12586408
>chr19:12586646-12588303
>chr19:12588649-12588719
>chr19:12588837-12588924
>chr19:12589031-12589615
>chr19:12589848-12590595
>chr19:12590738-12591599
>chr19:12592046-12592528
>chr19:12592692-12592791
>chr19:12593225-12593557
>chr19:12594179-12594508
>chr19:12594710-12594853
>chr19:12594929-12595459
>chr19:12595569-12595618
>chr19:12595657-12596339
>chr19:12596410-12596656
>chr19:12597608-12602157
>chr19:12602269-12602568
>chr19:12602628-12602931
>chr19:12603261-12603804
>chr19:12604022-12604067
>chr19:12604181-12605637
>chr19:12605871-12606694
>chr19:12607053-12607551
>chr19:12607599-12607763
>chr19:12608085-12608126
>chr19:12608252-12608917
>chr19:12609350-12610057
>chr19:12610182-12610374
>chr19:12611158-12611226
>chr19:12612182-12612331
>chr19:12612376-12612764
>chr19:12612822-12612902
>chr19:12613056-12613621
>chr19:12614222-12614539
>chr19:12614602-12615276
>chr19:12615383-12615825
>chr19:12616176-12616383
>chr19:12616538-12619154
>chr19:12619437-12619755
>chr19:12619842-12620514
>chr19:12620727-12621053
>chr19:12621444-12621485
>chr19:12621711-12622420
>chr19:12622515-12623482
>chr19:12623734-12624472
>chr19:12624736-12627197
>chr19:12627341-12627646
>chr19:12627975-12628038
>chr19:12628069-12628305
>chr19:12628345-12628811
>chr19:12628895-12629229
>chr19:12629598-12630596
>chr19:12630734-12631310
>chr19:12631453-12631740
>chr19:12631865-12632270
>chr19:12632493-12633119
>chr19:12634000-12634238
>chr19:12634536-12634936
>chr19:12635021-12635174
>chr19:12635212-12636545
>chr19:12636619-12636740
>chr19:12636885-12637328
>chr19:12637414-12637580
>chr19:12637675-12637991
>chr19:12638379-12638699
>chr19:12638940-12639633
>chr19:12640553-12641281
>chr19:12641832-12642380
>chr19:12642967-12643577
>chr19:12643659-12643807
>chr19:12643960-12644023
>chr19:12644763-12645167
>chr19:12645332-12645792
>chr19:12645871-12646438
>chr19:12646713-12646772
>chr19:12648707-12649020
>chr19:12649472-12649800
>chr19:12650348-12651128
>chr19:12652481-12654346
>chr19:12654672-12655160
>chr19:12656247-12656379
>chr19:12657670-12657989
>chr19:12658842-12659163
>chr19:12659271-12659885
>chr19:12660103-12661143
>chr19:12661712-12663229
>chr19:12663641-12663700
>chr19:12663984-12664247
>chr19:12666099-12666174
>chr19:12667331-12667874
>chr19:12670899-12672653
>chr19:12672908-12673013
>chr19:12673407-12674057
>chr19:12674829-12675291
>chr19:12676587-12676642
>chr19:12677239-12677283
>chr19:12677551-12678797
>chr19:12678973-12679314
>chr19:12680517-12681171
>chr19:12682000-12682626
>chr19:12682667-12682993
>chr19:12683082-12683881
>chr19:12684061-12684103
>chr19:12684391-12684742
>chr19:12685010-12685374
>chr19:12685551-12686014
>chr19:12686146-12686212
>chr19:12686296-12686378
>chr19:12686447-12687465
>chr19:12687781-12687879
>chr19:12689469-12689536
>chr19:12689923-12689962
>chr19:12690472-12690801
>chr19:12691526-12691598
>chr19:12691760-12692815
>chr19:12693057-12693192
>chr19:12693336-12694469
>chr19:12696125-12696173
>chr19:12696838-12697006
>chr19:12697278-12698145
>chr19:12698496-12698812
>chr19:12699899-12699949
>chr19:12701063-12701172
>chr19:12701452-12701536
>chr19:12702322-12702662
>chr19:12704078-12704536
>chr19:12704607-12705100
>chr19:12707003-12707306
>chr19:12707463-12708430
>chr19:12708576-12709382
>chr19:12709432-12709947
>chr19:12710889-12711201
>chr19:12711901-12713051
>chr19:12713347-12714068
>chr19:12714293-12714630
>chr19:12715858-12716175
>chr19:12716348-12716651
>chr19:12717249-12717573
>chr19:12717661-12718653
>chr19:12719507-12719825
>chr19:12720023-12720613
>chr19:12724437-12726115
>chr19:12726232-12726525
>chr19:12726767-12726845
>chr19:12727271-12728019
>chr19:12728151-12728838
>chr19:12729295-12729382
>chr19:12729464-12730038
>chr19:12730681-12730752
>chr19:12731730-12732197
>chr19:12732584-12732889
>chr19:12732926-12733277
>chr19:12733493-12733679
>chr19:12734847-12735656
>chr19:12736036-12736604
>chr19:12739191-12739461
>chr19:12739727-12740710
>chr19:12741025-12741930
>chr19:12742012-12742890
>chr19:12743188-12744230
>chr19:12744282-12744625
>chr19:12744803-12744907
>chr19:12745524-12745574
>chr19:12746039-12746441
>chr19:12746505-12746601
>chr19:12746653-12746688
>chr19:12746726-12747060
>chr19:12749096-12749666
>chr19:12751265-12751404
>chr19:12751988-12752156
>chr19:12752790-12753139
>chr19:12754056-12754375
>chr19:12756560-12757451
>chr19:12758373-12758440
>chr19:12758518-12759123
>chr19:12759351-12759740
>chr19:12759999-12760641
>chr19:12760846-12761815
>chr19:12761965-12762109
>chr19:12762194-12762556
>chr19:12762616-12763006
>chr19:12763124-12763180
>chr19:12763844-12764637
>chr19:12765455-12765627
>chr19:12766545-12767078
>chr19:12768124-12768184
>chr19:12768218-12769605
>chr19:12771590-12771938
>chr19:12772142-12772188
>chr19:12772704-12772766
>chr19:12773185-12773553
>chr19:12774073-12774411
>chr19:12775865-12776184
>chr19:12776286-12777462
>chr19:12779538-12779661
>chr19:12779863-12780183
>chr19:12780341-12781633
>chr19:12781841-12782158
>chr19:12783333-12783406
>chr19:12783615-12783727
>chr19:12785066-12785101
>chr19:12785459-12785508
>chr19:12786274-12786375
>chr19:12786874-12788098
>chr19:12788676-12788785
>chr19:12789151-12789233
>chr19:12789768-12789828
>chr19:12793153-12793192
>chr19:12794400-12795146
>chr19:12795207-12795839
>chr19:12797297-12798656
>chr19:12798706-12799662
>chr19:12802833-12803285
>chr19:12803634-12803985
>chr19:12804490-12805169
>chr19:12805304-12805925
>chr19:12807566-12808276
>chr19:12808803-12808947
>chr19:12809088-12809262
>chr19:12809390-12809714
>chr19:12809751-12809903
>chr19:12810457-12811103
>chr19:12811317-12812572
>chr19:12812721-12813022
>chr19:12813626-12815253
>chr19:12815368-12815416
>chr19:12815453-12815893
>chr19:12816014-12816637
>chr19:12816697-12817598
>chr19:12817629-12817671
>chr19:12817963-12818295
>chr19:12818357-12819088
>chr19:12819143-12819433
>chr19:12819558-12821024
>chr19:12821061-12821168
>chr19:12821199-12821506
>chr19:12822243-12823159
>chr19:12823266-12823947
>chr19:12824083-12825189
>chr19:12825503-12825598
>chr19:12826402-12826768
>chr19:12827146-12827732
>chr19:12827801-12828434
>chr19:12829175-12829665
>chr19:12831331-12831752
>chr19:12833815-12833948
>chr19:12835758-12836060
>chr19:12836628-12836679
>chr19:12837078-12837297
>chr19:12837473-12837552
>chr19:12837773-12837975
>chr19:12838425-12838544
>chr19:12839756-12839903
>chr19:12842271-12842594
>chr19:12843715-12844023
>chr19:12844542-12844668
>chr19:12845013-12846345
>chr19:12846457-12846902
>chr19:12847261-12847314
>chr19:12848263-12850138
>chr19:12850249-12850378
>chr19:12850458-12850523
>chr19:12850690-12851839
>chr19:12852499-12853933
>chr19:12853985-12854577
>chr19:12854710-12854775
>chr19:12854940-12855486
>chr19:12856148-12856620
>chr19:12856809-12856896
>chr19:12857010-12858040
>chr19:12858263-12858339
>chr19:12858903-12860002
>chr19:12860134-12860738
>chr19:12861017-12861370
>chr19:12861633-12863219
>chr19:12863351-12863392
>chr19:12863828-12864422
>chr19:12864656-12864719
>chr19:12865577-12865669
>chr19:12868092-12868414
>chr19:12868545-12868603
>chr19:12869381-12870680
>chr19:12871315-12871920
>chr19:12872601-12872923
>chr19:12875381-12875987
>chr19:12876439-12878192
>chr19:12878857-12879519
>chr19:12879679-12880291
>chr19:12880361-12880689
>chr19:12881757-12882072
>chr19:12882179-12882437
>chr19:12882516-12882758
>chr19:12882799-12882902
>chr19:12882952-12883807
>chr19:12883936-12884141
>chr19:12884509-12884577
>chr19:12884795-12884857
>chr19:12885179-12885218
>chr19:12885746-12885787
>chr19:12886616-12886825
>chr19:12887989-12888024
>chr19:12888141-12888377
>chr19:12888420-12889115
>chr19:12889418-12889865
>chr19:12890104-12890683
>chr19:12892219-12893315
>chr19:12893925-12894061
>chr19:12894618-12894666
>chr19:12895256-12895921
>chr19:12898633-12898783
>chr19:12900726-12901563
>chr19:12901586-12902215
>chr19:12902394-12902840
>chr19:12902892-12903903
>chr19:12904325-12904387
>chr19:12904720-12905023
>chr19:12905238-12906161
>chr19:12906621-12906947
>chr19:12907007-12907043
>chr19:12907503-12908236
>chr19:12908323-12908628
>chr19:12909522-12910184
>chr19:12910238-12910981
>chr19:12911040-12911267
>chr19:12911412-12912236
>chr19:12914607-12914916
>chr19:12915050-12915626
>chr19:12916074-12916374
>chr19:12916594-12918193
>chr19:12918355-12918390
>chr19:12918632-12918980
>chr19:12919612-12920294
>chr19:12920328-12920434
>chr19:12920469-12922403
>chr19:12923302-12923919
>chr19:12925220-12926813
>chr19:12927302-12928054
>chr19:12928137-12928244
>chr19:12928693-12928752
>chr19:12929190-12929666
>chr19:12930749-12930807
>chr19:12931087-12931935
>chr19:12932034-12932365
>chr19:12934510-12935218
>chr19:12935315-12935618
>chr19:12935867-12936717
>chr19:12936933-12937420
>chr19:12939625-12939655
>chr19:12941159-12942371
>chr19:12942583-12943346
>chr19:12943624-12943884
>chr19:12944049-12944098
>chr19:12944162-12944309
>chr19:12944352-12944425
>chr19:12944762-12944813
>chr19:12945229-12945498
>chr19:12946931-12947069
>chr19:12947118-12947387
>chr19:12950422-12950706
>chr19:12950779-12951290
>chr19:12951390-12951825
>chr19:12951955-12952500
>chr19:12953093-12953303
>chr19:12954952-12955295
>chr19:12955416-12955453
>chr19:12955576-12955886
>chr19:12956084-12956146
>chr19:12956262-12956327
>chr19:12956370-12956686
>chr19:12957473-12957920
>chr19:12958087-12960318
>chr19:12960508-12964933
>chr19:12965941-12966541
>chr19:12966644-12967981
>chr19:12968207-12969285
>chr19:12969978-12970128
>chr19:12970452-12970988
>chr19:12971081-12971136
>chr19:12971242-12972449
>chr19:12972508-12973281
>chr19:12973852-12974408
>chr19:12975370-12975535
>chr19:12975782-12975824
>chr19:12976056-12976355
>chr19:12976558-12977179
>chr19:12977288-12977485
>chr19:12977514-12977826
>chr19:12978419-12978794
>chr19:12979078-12979948
>chr19:12980198-12980804
>chr19:12980861-12981216
>chr19:12981377-12982124
>chr19:12982160-12983521
>chr19:12983724-12983766
>chr19:12983822-12983931
>chr19:12984552-12984597
>chr19:12985890-12986044
>chr19:12986295-12986951
>chr19:12987338-12987431
>chr19:12988756-12989087
>chr19:12989152-12989577
>chr19:12990055-12990220
>chr19:12990996-12991057
>chr19:12991303-12991348
>chr19:12991690-12992752
>chr19:12992885-12993532
>chr19:12994472-12994745
>chr19:12995303-12995790
>chr19:12998273-12998365
>chr19:12998567-12998644
>chr19:12999164-12999479
>chr19:12999734-12999816
>chr19:13000409-13000445
>chr19:13002177-13002278
>chr19:13002553-13002661
>chr19:13002777-13002850
>chr19:13003670-13004097
>chr19:13004174-13004222
>chr19:13004827-13005124
>chr19:13005382-13005497
>chr19:13006514-13006586
>chr19:13007224-13007295
>chr19:13008534-13008659
>chr19:13009158-13009184
>chr19:13009375-13009407
>chr19:13014298-13014343
>chr19:13014690-13014830
>chr19:13015235-13015363
>chr19:13015790-13015856
>chr19:13016056-13016097
>chr19:13020388-13020447
>chr19:13023052-13023123
>chr19:13023186-13023360
>chr19:13023893-13023966
>chr19:13024702-13024749
>chr19:13024928-13024996
>chr19:13026270-13026313
>chr19:13026720-13026826
>chr19:13027272-13027329
>chr19:13030811-13030867
>chr19:13035041-13035077
>chr19:13037720-13037837
>chr19:13041491-13041821
>chr19:13041865-13042690
>chr19:13043646-13043741
>chr19:13043834-13043994
>chr19:13045049-13045090
>chr19:13046767-13046861
>chr19:13047205-13047258
>chr19:13048130-13048194
>chr19:13048513-13050050
>chr19:13051634-13051709
>chr19:13051999-13052059
>chr19:13056733-13056815
>chr19:13057735-13057840
>chr19:13057960-13058059
>chr19:13058419-13058738
>chr19:13059258-13059417
>chr19:13059745-13059996
>chr19:13060000-13060160
>chr19:13061760-13061819
>chr19:13063263-13063416
>chr19:13063631-13063720
>chr19:13063959-13064101
>chr19:13064875-13064995
>chr19:13066722-13066831
>chr19:13067438-13067529
>chr19:13067821-13068146
>chr19:13070397-13070597
>chr19:13072688-13072933
>chr19:13073156-13073232
>chr19:13074000-13074085
>chr19:13074746-13075114
>chr19:13075833-13075896
>chr19:13076058-13076104
>chr19:13077150-13077256
>chr19:13077944-13078074
>chr19:13078465-13078578
>chr19:13080148-13080194
>chr19:13080241-13081345
>chr19:13081600-13081649
>chr19:13082250-13082379
>chr19:13083006-13083081
>chr19:13083456-13083506
>chr19:13083993-13084091
>chr19:13084147-13084489
>chr19:13084784-13085099
>chr19:13086622-13086667
>chr19:13088334-13088460
>chr19:13088489-13088546
>chr19:13088785-13088913
>chr19:13088960-13089022
>chr19:13089174-13089209
>chr19:13089591-13089659
>chr19:13090193-13090301
>chr19:13090810-13090887
>chr19:13091734-13091820
>chr19:13093085-13093448
>chr19:13096000-13096047
>chr19:13096351-13096397
>chr19:13098491-13098631
>chr19:13098664-13098698
>chr19:13100789-13100863
>chr19:13101272-13101317
>chr19:13101959-13102279
>chr19:13103869-13104225
>chr19:13105732-13106394
>chr19:13106486-13107450
>chr19:13107965-13109269
>chr19:13109845-13109919
>chr19:13110461-13110504
>chr19:13110672-13110972
>chr19:13111083-13111335
>chr19:13111381-13112449
>chr19:13112805-13112949
>chr19:13113121-13113463
>chr19:13113586-13114914
>chr19:13115135-13115233
>chr19:13117521-13117858
>chr19:13118787-13118899
>chr19:13120184-13120226
>chr19:13122381-13122413
>chr19:13122489-13122560
>chr19:13123169-13123209
>chr19:13123725-13123776
>chr19:13124106-13124521
>chr19:13124751-13125178
>chr19:13125406-13126375
>chr19:13126949-13127097
>chr19:13127213-13127322
>chr19:13127406-13127857
>chr19:13128235-13128448
>chr19:13129871-13129932
>chr19:13129993-13130428
>chr19:13130514-13130841
>chr19:13131233-13131283
>chr19:13131843-13132457
>chr19:13132710-13132770
>chr19:13133286-13133384
>chr19:13133437-13133532
>chr19:13133574-13133644
>chr19:13133674-13134688
>chr19:13136445-13136519
>chr19:13136723-13136879
>chr19:13137150-13137193
>chr19:13138679-13138761
>chr19:13139262-13139330
>chr19:13139420-13139537
>chr19:13139568-13139753
>chr19:13139897-13140029
>chr19:13140559-13140675
>chr19:13140717-13141038
>chr19:13141325-13142069
>chr19:13142205-13142535
>chr19:13142680-13143966
>chr19:13144915-13145232
>chr19:13145512-13146210
>chr19:13146285-13146844
>chr19:13147233-13148704
>chr19:13149124-13149464
>chr19:13155386-13155425
>chr19:13156627-13157004
>chr19:13157056-13157101
>chr19:13157217-13158704
>chr19:13158877-13159603
>chr19:13159849-13160006
>chr19:13160264-13160610
>chr19:13160914-13161433
>chr19:13161537-13162443
>chr19:13164089-13164209
>chr19:13165598-13166400
>chr19:13166448-13166812
>chr19:13166990-13167043
>chr19:13167096-13167475
>chr19:13167670-13167808
>chr19:13168207-13168978
>chr19:13169269-13169820
>chr19:13170053-13170140
>chr19:13170267-13171242
>chr19:13171309-13171340
>chr19:13171422-13172090
>chr19:13172647-13172688
>chr19:13172924-13173227
>chr19:13173356-13173426
>chr19:13173625-13173716
>chr19:13173849-13176206
>chr19:13176397-13176523
>chr19:13176957-13178188
>chr19:13178408-13179527
>chr19:13179548-13180380
>chr19:13180466-13180770
>chr19:13181274-13181751
>chr19:13182370-13182530
>chr19:13182577-13183600
>chr19:13183938-13186131
>chr19:13186162-13189675
>chr19:13189889-13191152
>chr19:13191506-13194277
>chr19:13194346-13194703
>chr19:13194837-13195884
>chr19:13196151-13198588
>chr19:13199216-13201637
>chr19:13201969-13202715
>chr19:13202784-13203095
>chr19:13203208-13204342
>chr19:13204664-13205193
>chr19:13205248-13205448
>chr19:13205729-13206303
>chr19:13206519-13206704
>chr19:13207851-13207905
>chr19:13208120-13208336
>chr19:13208505-13208561
>chr19:13208859-13208911
>chr19:13209128-13209285
>chr19:13213068-13213362
>chr19:13213668-13214151
>chr19:13214912-13215787
>chr19:13215908-13216065
>chr19:13216321-13216830
>chr19:13216933-13217309
>chr19:13217942-13218263
>chr19:13218397-13218438
>chr19:13218518-13219384
>chr19:13219634-13220274
>chr19:13220460-13220649
>chr19:13220687-13220924
>chr19:13220970-13221066
>chr19:13221164-13221521
>chr19:13221894-13223484
>chr19:13223877-13224536
>chr19:13224962-13225078
>chr19:13225694-13225802
>chr19:13225831-13225996
>chr19:13226213-13226292
>chr19:13227359-13227394
>chr19:13227884-13228222
>chr19:13228265-13228362
>chr19:13230252-13230409
>chr19:13230443-13230864
>chr19:13230992-13231161
>chr19:13231210-13231430
>chr19:13232138-13233052
>chr19:13233305-13233838
>chr19:13233933-13234397
>chr19:13235923-13236049
>chr19:13236316-13236359
>chr19:13237478-13237552
>chr19:13237747-13237808
>chr19:13238595-13238889
>chr19:13239309-13239373
>chr19:13239769-13240195
>chr19:13241070-13241174
>chr19:13242176-13242604
>chr19:13242729-13242765
>chr19:13243532-13243891
>chr19:13245647-13245977
>chr19:13246124-13246212
>chr19:13246576-13246955
>chr19:13247405-13247752
>chr19:13248053-13248170
>chr19:13248292-13248855
>chr19:13249000-13249279
>chr19:13249352-13249679
>chr19:13250058-13250700
>chr19:13250809-13251523
>chr19:13251760-13252720
>chr19:13253458-13254040
>chr19:13254325-13254697
>chr19:13254847-13254974
>chr19:13255560-13256305
>chr19:13256482-13256815
>chr19:13256866-13256919
>chr19:13257552-13257604
>chr19:13257714-13258063
>chr19:13258839-13259091
>chr19:13259167-13259475
>chr19:13260230-13260960
>chr19:13262058-13262228
>chr19:13262849-13262922
>chr19:13263139-13263827
>chr19:13264837-13265194
>chr19:13265643-13265689
>chr19:13265831-13266150
>chr19:13266253-13266374
>chr19:13266557-13266880
>chr19:13267126-13267177
>chr19:13267593-13268105
>chr19:13268424-13268737
>chr19:13268912-13269165
>chr19:13269276-13269389
>chr19:13270163-13270242
>chr19:13270388-13270432
>chr19:13270683-13270725
>chr19:13271203-13271525
>chr19:13271765-13272092
>chr19:13272574-13272792
>chr19:13272940-13273306
>chr19:13273448-13273494
>chr19:13273596-13273637
>chr19:13273695-13274189
>chr19:13275795-13275836
>chr19:13275958-13276136
>chr19:13276574-13276622
>chr19:13276694-13277021
>chr19:13277797-13278111
>chr19:13278287-13278387
>chr19:13278700-13278751
>chr19:13279063-13279144
>chr19:13279405-13279445
>chr19:13279476-13280075
>chr19:13280183-13280496
>chr19:13280655-13280977
>chr19:13281102-13281371
>chr19:13281550-13281690
>chr19:13282261-13282364
>chr19:13282580-13282777
>chr19:13283763-13283859
>chr19:13284069-13284290
>chr19:13285135-13285177
>chr19:13285385-13285511
>chr19:13285951-13286081
>chr19:13286370-13286461
>chr19:13287059-13287378
>chr19:13287497-13288604
>chr19:13288770-13288834
>chr19:13289111-13289531
>chr19:13289793-13290254
>chr19:13290380-13290786
>chr19:13291091-13291150
>chr19:13291397-13291803
>chr19:13292340-13292627
>chr19:13293184-13293870
>chr19:13294046-13294237
>chr19:13294393-13294789
>chr19:13294970-13295008
>chr19:13295149-13295202
>chr19:13295439-13295794
>chr19:13296108-13296249
>chr19:13296538-13296689
>chr19:13296741-13297166
>chr19:13297379-13298463
>chr19:13298635-13298682
>chr19:13299700-13300123
>chr19:13300937-13301269
>chr19:13302076-13302185
>chr19:13302272-13302470
>chr19:13303436-13303492
>chr19:13304242-13304609
>chr19:13304716-13304916
>chr19:13305056-13305129
>chr19:13305211-13305248
>chr19:13305532-13305672
>chr19:13305772-13306079
>chr19:13306373-13306516
>chr19:13306708-13307625
>chr19:13308660-13309376
>chr19:13309415-13309729
>chr19:13309814-13310103
>chr19:13310168-13310533
>chr19:13310777-13311395
>chr19:13311534-13311874
>chr19:13312164-13312225
>chr19:13312777-13313533
>chr19:13314311-13314729
>chr19:13315155-13315438
>chr19:13315907-13316262
>chr19:13316494-13316620
>chr19:13317004-13317105
>chr19:13317807-13317875
>chr19:13317974-13318110
>chr19:13318326-13318459
>chr19:13318884-13319157
>chr19:13319242-13319506
>chr19:13320603-13320658
>chr19:13320784-13320861
>chr19:13321005-13321324
>chr19:13321465-13321834
>chr19:13321934-13322280
>chr19:13322342-13322488
>chr19:13322556-13324872
>chr19:13324988-13325968
>chr19:13326033-13326348
>chr19:13326494-13326808
>chr19:13326862-13327226
>chr19:13327443-13328200
>chr19:13328878-13328963
>chr19:13329024-13329102
>chr19:13329401-13329884
>chr19:13330578-13330926
>chr19:13331227-13331562
>chr19:13331603-13331950
>chr19:13332135-13332430
>chr19:13332621-13332674
>chr19:13333281-13333741
>chr19:13333805-13333967
>chr19:13334544-13334646
>chr19:13334743-13335066
>chr19:13336543-13336661
>chr19:13337016-13337125
>chr19:13337152-13337376
>chr19:13337465-13337505
>chr19:13337563-13337645
>chr19:13337706-13338269
>chr19:13338740-13338789
>chr19:13338829-13339391
>chr19:13339436-13339764
>chr19:13340393-13340732
>chr19:13340795-13341182
>chr19:13341228-13341406
>chr19:13341594-13341707
>chr19:13341868-13341948
>chr19:13342839-13343428
>chr19:13343518-13344325
>chr19:13344724-13345061
>chr19:13345526-13345670
>chr19:13345802-13346508
>chr19:13346561-13347340
>chr19:13347612-13347673
>chr19:13347921-13349060
>chr19:13349161-13349197
>chr19:13349733-13349778
>chr19:13350203-13350262
>chr19:13350719-13350978
>chr19:13351278-13351982
>chr19:13352157-13352478
>chr19:13352694-13352732
>chr19:13352798-13353434
>chr19:13353801-13353868
>chr19:13354073-13354120
>chr19:13354675-13355178
>chr19:13355342-13355438
>chr19:13355573-13355627
>chr19:13355826-13355963
>chr19:13356670-13356751
>chr19:13357182-13357331
>chr19:13357687-13358095
>chr19:13358228-13358422
>chr19:13359951-13360365
>chr19:13360469-13360830
>chr19:13361968-13362648
>chr19:13363454-13363620
>chr19:13364562-13364982
>chr19:13365660-13366629
>chr19:13367020-13367354
>chr19:13367438-13367739
>chr19:13368029-13368488
>chr19:13368747-13369062
>chr19:13369647-13369808
>chr19:13369973-13370726
>chr19:13370765-13370961
>chr19:13371335-13371377
>chr19:13372096-13372716
>chr19:13373142-13373342
>chr19:13374239-13374596
>chr19:13374831-13377295
>chr19:13377328-13379477
>chr19:13379638-13381081
>chr19:13381120-13381425
>chr19:13381871-13381951
>chr19:13382808-13382910
>chr19:13383799-13384188
>chr19:13384408-13384748
>chr19:13385015-13385084
>chr19:13385206-13385814
>chr19:13385873-13386184
>chr19:13386501-13386793
>chr19:13386968-13387264
>chr19:13387686-13387811
>chr19:13388231-13388547
>chr19:13388888-13389205
>chr19:13389779-13390607
>chr19:13390701-13390814
>chr19:13390891-13391215
>chr19:13391581-13392259
>chr19:13392627-13393088
>chr19:13393382-13393415
>chr19:13393483-13393940
>chr19:13394028-13394145
>chr19:13394716-13394873
>chr19:13394917-13396156
>chr19:13396465-13396620
>chr19:13397955-13398274
>chr19:13399390-13399460
>chr19:13399963-13400011
>chr19:13400613-13400702
>chr19:13400841-13401115
>chr19:13401238-13401324
>chr19:13401700-13401779
>chr19:13401830-13401979
>chr19:13402308-13402922
>chr19:13403346-13403485
>chr19:13403642-13403949
>chr19:13404015-13404208
>chr19:13404818-13405506
>chr19:13405836-13406515
>chr19:13406805-13407209
>chr19:13407412-13407506
>chr19:13407701-13408381
>chr19:13409472-13409895
>chr19:13410232-13410565
>chr19:13410877-13410923
>chr19:13411103-13411164
>chr19:13411282-13412021
>chr19:13412197-13412346
>chr19:13412409-13412832
>chr19:13412961-13414421
>chr19:13414645-13415003
>chr19:13415452-13415780
>chr19:13415832-13415875
>chr19:13416106-13416939
>chr19:13417604-13417969
>chr19:13418084-13418119
>chr19:13418762-13419263
>chr19:13419298-13419693
>chr19:13419775-13420123
>chr19:13420379-13420713
>chr19:13421388-13421645
>chr19:13421703-13421821
>chr19:13422046-13422342
>chr19:13422743-13422801
>chr19:13422907-13422985
>chr19:13423487-13423820
>chr19:13423947-13425111
>chr19:13425770-13426081
>chr19:13426498-13426770
>chr19:13427172-13427501
>chr19:13427768-13428309
>chr19:13429591-13430498
>chr19:13430605-13430747
>chr19:13430872-13430997
>chr19:13431169-13431230
>chr19:13431561-13431783
>chr19:13431844-13433497
>chr19:13433973-13434079
>chr19:13434146-13435545
>chr19:13435812-13436162
>chr19:13436469-13436630
>chr19:13437068-13437122
>chr19:13437218-13437259
>chr19:13437395-13437727
>chr19:13438848-13439720
>chr19:13439941-13440269
>chr19:13440489-13440674
>chr19:13440789-13441205
>chr19:13441380-13441792
>chr19:13442625-13442673
>chr19:13443012-13443668
>chr19:13443832-13443996
>chr19:13444852-13445165
>chr19:13445972-13446295
>chr19:13446408-13446871
>chr19:13447463-13448034
>chr19:13448099-13448646
>chr19:13448801-13448832
>chr19:13448922-13449614
>chr19:13449785-13450147
>chr19:13450288-13450495
>chr19:13450544-13450671
>chr19:13450770-13450998
>chr19:13451819-13452154
>chr19:13452479-13452625
>chr19:13453298-13453386
>chr19:13453954-13455054
>chr19:13455722-13456204
>chr19:13456252-13457294
>chr19:13457420-13458508
>chr19:13460126-13460169
>chr19:13460967-13461389
>chr19:13462628-13463068
>chr19:13463884-13463973
>chr19:13464124-13465266
>chr19:13465401-13466105
>chr19:13466133-13466725
>chr19:13466848-13467085
>chr19:13467197-13467502
>chr19:13467592-13468153
>chr19:13468501-13468818
>chr19:13469456-13469762
>chr19:13470905-13471042
>chr19:13471169-13471233
>chr19:13471637-13472375
>chr19:13472571-13472637
>chr19:13472735-13472848
>chr19:13472888-13473563
>chr19:13474532-13474831
>chr19:13476942-13477190
>chr19:13477370-13477417
>chr19:13477610-13477696
>chr19:13478296-13478757
>chr19:13478913-13479206
>chr19:13479395-13479476
>chr19:13479594-13479688
>chr19:13480215-13480945
>chr19:13481168-13481210
>chr19:13482074-13482507
>chr19:13482654-13482963
>chr19:13484431-13484484
>chr19:13484738-13484773
>chr19:13484911-13485061
>chr19:13485648-13485739
>chr19:13486357-13486539
>chr19:13486672-13486918
>chr19:13487312-13487687
>chr19:13487801-13488219
>chr19:13488370-13488703
>chr19:13488781-13488843
>chr19:13488971-13489576
>chr19:13490320-13491039
>chr19:13491682-13491852
>chr19:13492807-13492859
>chr19:13493294-13493513
>chr19:13494596-13494955
>chr19:13495227-13495564
>chr19:13495735-13495804
>chr19:13495874-13496107
>chr19:13496865-13496897
>chr19:13496937-13497068
>chr19:13497317-13497772
>chr19:13497856-13497898
>chr19:13500580-13500776
>chr19:13500881-13501017
>chr19:13501141-13501514
>chr19:13503097-13503147
>chr19:13503576-13503658
>chr19:13505786-13505837
>chr19:13506458-13506559
>chr19:13506778-13506830
>chr19:13506918-13507015
>chr19:13507590-13507655
>chr19:13508265-13508758
>chr19:13508819-13508895
>chr19:13509867-13510327
>chr19:13510638-13510869
>chr19:13511042-13511367
>chr19:13512960-13513676
>chr19:13513720-13514173
>chr19:13514219-13514759
>chr19:13514966-13515005
>chr19:13515146-13515429
>chr19:13516081-13516161
>chr19:13516404-13516480
>chr19:13516608-13518743
>chr19:13519436-13519592
>chr19:13520165-13520204
>chr19:13520430-13520595
>chr19:13520728-13520839
>chr19:13520918-13521069
>chr19:13521224-13521411
>chr19:13521685-13522573
>chr19:13523104-13523442
>chr19:13523779-13524420
>chr19:13524607-13525156
>chr19:13525417-13525726
>chr19:13527029-13527137
>chr19:13527221-13527727
>chr19:13527869-13528297
>chr19:13528441-13529401
>chr19:13529527-13530700
>chr19:13531056-13531113
>chr19:13531245-13532268
>chr19:13532921-13533765
>chr19:13534353-13534685
>chr19:13534762-13535394
>chr19:13535478-13536526
>chr19:13536926-13536984
>chr19:13537388-13537819
>chr19:13537882-13537970
>chr19:13539474-13539553
>chr19:13539678-13539971
>chr19:13540404-13540773
>chr19:13540995-13541352
>chr19:13541622-13541909
>chr19:13541961-13542002
>chr19:13542142-13542571
>chr19:13542722-13542830
>chr19:13543650-13544504
>chr19:13545320-13545370
>chr19:13545709-13545958
>chr19:13546651-13547388
>chr19:13547515-13547645
>chr19:13547721-13548054
>chr19:13548616-13548897
>chr19:13550312-13550665
>chr19:13550905-13550985
>chr19:13552046-13552365
>chr19:13552400-13553044
>chr19:13553118-13553602
>chr19:13553700-13553826
>chr19:13555325-13555873
>chr19:13556203-13556258
>chr19:13557012-13557450
>chr19:13558024-13558409
>chr19:13558447-13558810
>chr19:13558917-13559533
>chr19:13560346-13560395
>chr19:13560498-13560535
>chr19:13560887-13560926
>chr19:13561112-13561911
>chr19:13562048-13562554
>chr19:13562849-13563240
>chr19:13563568-13564124
>chr19:13564203-13565110
>chr19:13565139-13565300
>chr19:13565708-13566357
>chr19:13566427-13568917
>chr19:13569217-13569646
>chr19:13569852-13571214
>chr19:13571564-13571930
>chr19:13572219-13572544
>chr19:13572688-13573005
>chr19:13573461-13573507
>chr19:13573583-13574792
>chr19:13575409-13575577
>chr19:13575621-13575961
>chr19:13576185-13576255
>chr19:13576412-13576798
>chr19:13576903-13577010
>chr19:13577363-13577769
>chr19:13578840-13579074
>chr19:13579990-13580277
>chr19:13580372-13580496
>chr19:13580740-13581072
>chr19:13581286-13581569
>chr19:13581868-13582966
>chr19:13583448-13583974
>chr19:13584440-13584832
>chr19:13585382-13585502
>chr19:13586022-13586145
>chr19:13586271-13586998
>chr19:13587035-13587692
>chr19:13588039-13588401
>chr19:13588460-13588802
>chr19:13589038-13589077
>chr19:13589653-13589688
>chr19:13589765-13590038
>chr19:13590183-13590468
>chr19:13590580-13590906
>chr19:13591003-13591242
>chr19:13591305-13591580
>chr19:13591892-13592237
>chr19:13592391-13593207
>chr19:13593429-13593642
>chr19:13593728-13593795
>chr19:13593979-13594349
>chr19:13594594-13594895
>chr19:13594985-13596394
>chr19:13596973-13597318
>chr19:13597381-13597746
>chr19:13598245-13598697
>chr19:13599096-13599429
>chr19:13600497-13601383
>chr19:13601652-13602481
>chr19:13602559-13603704
>chr19:13603917-13605315
>chr19:13605865-13606492
>chr19:13606604-13606754
>chr19:13607051-13608488
>chr19:13608540-13608685
>chr19:13609049-13609694
>chr19:13610701-13611076
>chr19:13611119-13611345
>chr19:13611479-13611606
>chr19:13611734-13612289
>chr19:13612483-13612651
>chr19:13612831-13612875
>chr19:13612954-13613372
>chr19:13613765-13614465
>chr19:13614548-13614835
>chr19:13616245-13616312
>chr19:13616376-13616751
>chr19:13616813-13616881
>chr19:13617276-13617647
>chr19:13618140-13618268
>chr19:13618362-13619172
>chr19:13619668-13620037
>chr19:13620128-13620416
>chr19:13620704-13621418
>chr19:13622137-13622444
>chr19:13622982-13623018
>chr19:13624916-13625237
>chr19:13625539-13626283
>chr19:13626317-13627253
>chr19:13627316-13627632
>chr19:13627896-13629001
>chr19:13629108-13629226
>chr19:13629340-13629648
>chr19:13630228-13630940
>chr19:13631004-13631660
>chr19:13632050-13632786
>chr19:13633589-13634111
>chr19:13634234-13635266
>chr19:13635541-13636323
>chr19:13636540-13637147
>chr19:13637355-13637712
>chr19:13637905-13637945
>chr19:13638259-13638576
>chr19:13638652-13639492
>chr19:13639835-13639891
>chr19:13640112-13640209
>chr19:13640429-13640966
>chr19:13641499-13642571
>chr19:13643314-13643473
>chr19:13644427-13644536
>chr19:13645122-13645436
>chr19:13645497-13646065
>chr19:13646073-13646350
>chr19:13647577-13648301
>chr19:13648501-13648619
>chr19:13648779-13649618
>chr19:13649704-13650231
>chr19:13650299-13650667
>chr19:13651270-13651470
>chr19:13651823-13652030
>chr19:13652309-13652426
>chr19:13652488-13654029
>chr19:13654159-13654648
>chr19:13654974-13655668
>chr19:13655876-13656267
>chr19:13656367-13656428
>chr19:13656499-13657391
>chr19:13657484-13657769
>chr19:13657875-13658435
>chr19:13658542-13658890
>chr19:13659278-13659599
>chr19:13659761-13660366
>chr19:13660432-13661069
>chr19:13661430-13661737
>chr19:13661964-13662269
>chr19:13662315-13662638
>chr19:13663512-13663925
>chr19:13664030-13664358
>chr19:13664564-13665280
>chr19:13665922-13666496
>chr19:13666742-13666976
>chr19:13667215-13667347
>chr19:13667701-13668269
>chr19:13668363-13668979
>chr19:13669132-13669775
>chr19:13670604-13670871
>chr19:13671225-13671554
>chr19:13671817-13672270
>chr19:13672325-13672548
>chr19:13672809-13673166
>chr19:13673232-13673303
>chr19:13673638-13673916
>chr19:13673946-13674276
>chr19:13674365-13674747
>chr19:13674944-13675269
>chr19:13675359-13675736
>chr19:13676143-13676535
>chr19:13676764-13677425
>chr19:13677929-13678425
>chr19:13678831-13679007
>chr19:13679512-13679630
>chr19:13679755-13680047
>chr19:13680851-13681455
>chr19:13681531-13681728
>chr19:13681816-13682440
>chr19:13682765-13683984
>chr19:13684501-13685117
>chr19:13685285-13685598
>chr19:13685986-13686489
>chr19:13686597-13687170
>chr19:13687358-13688113
>chr19:13688202-13688330
>chr19:13688395-13689133
>chr19:13689249-13689422
>chr19:13689767-13690402
>chr19:13690556-13691610
>chr19:13692862-13693009
>chr19:13693055-13693697
>chr19:13693893-13693938
>chr19:13694370-13695036
>chr19:13695630-13696103
>chr19:13697039-13697088
>chr19:13697183-13697993
>chr19:13698348-13698997
>chr19:13699148-13699886
>chr19:13700411-13700505
>chr19:13701094-13701571
>chr19:13702033-13704594
>chr19:13704714-13705091
>chr19:13705742-13706076
>chr19:13706710-13706996
>chr19:13707174-13707808
>chr19:13708452-13709113
>chr19:13709463-13709985
>chr19:13710060-13710389
>chr19:13710762-13711107
>chr19:13711148-13711463
>chr19:13711531-13711594
>chr19:13711710-13712352
>chr19:13712676-13712777
>chr19:13713215-13713406
>chr19:13713676-13714001
>chr19:13714153-13714428
>chr19:13715063-13716035
>chr19:13716136-13716835
>chr19:13716867-13717044
>chr19:13717726-13718114
>chr19:13718539-13718854
>chr19:13719063-13719801
>chr19:13719850-13720261
>chr19:13720553-13721462
>chr19:13721554-13722178
>chr19:13722380-13722763
>chr19:13722886-13723248
>chr19:13723430-13724652
>chr19:13725224-13725871
>chr19:13725963-13726273
>chr19:13726353-13727950
>chr19:13728428-13728738
>chr19:13728797-13729520
>chr19:13729664-13729865
>chr19:13729944-13730029
>chr19:13730236-13730610
>chr19:13730856-13731174
>chr19:13732146-13732202
>chr19:13732456-13733267
>chr19:13733436-13733744
>chr19:13733771-13734882
>chr19:13735034-13735323
>chr19:13735764-13736066
>chr19:13736238-13736567
>chr19:13736707-13737348
>chr19:13737463-13737815
>chr19:13738463-13739113
>chr19:13739154-13739363
>chr19:13739602-13739663
>chr19:13739723-13740841
>chr19:13741142-13741777
>chr19:13742119-13742447
>chr19:13742494-13742545
>chr19:13743292-13744268
>chr19:13744402-13744592
>chr19:13744705-13745013
>chr19:13745377-13745763
>chr19:13745965-13746281
>chr19:13746337-13746381
>chr19:13746606-13746999
>chr19:13747363-13747632
>chr19:13748354-13748393
>chr19:13748982-13749398
>chr19:13749624-13749917
>chr19:13750215-13750531
>chr19:13750569-13750983
>chr19:13751132-13751457
>chr19:13751981-13752938
>chr19:13753240-13754258
>chr19:13755040-13755480
>chr19:13755630-13755983
>chr19:13756495-13756585
>chr19:13756690-13757157
>chr19:13757975-13758043
>chr19:13758363-13758687
>chr19:13758736-13758774
>chr19:13759371-13760381
>chr19:13760480-13760553
>chr19:13760603-13761454
>chr19:13761581-13762212
>chr19:13763308-13763346
>chr19:13763670-13763984
>chr19:13764296-13764464
>chr19:13764717-13764811
>chr19:13765174-13765260
>chr19:13766795-13767354
>chr19:13767390-13768187
>chr19:13769148-13769459
>chr19:13769637-13770109
>chr19:13770305-13771890
>chr19:13772434-13773958
>chr19:13775290-13775577
>chr19:13775907-13776278
>chr19:13776653-13776695
>chr19:13776757-13776792
>chr19:13776940-13777526
>chr19:13778854-13779124
>chr19:13779662-13780028
>chr19:13780064-13780704
>chr19:13780776-13781552
>chr19:13781926-13782393
>chr19:13782444-13782868
>chr19:13782928-13783389
>chr19:13783661-13783734
>chr19:13783952-13784917
>chr19:13785284-13785359
>chr19:13785481-13785984
>chr19:13786043-13786355
>chr19:13786427-13786842
>chr19:13786900-13787166
>chr19:13787294-13787692
>chr19:13788211-13788300
>chr19:13788334-13788997
>chr19:13789209-13790216
>chr19:13790553-13793759
>chr19:13794173-13794449
>chr19:13797196-13797381
>chr19:13797516-13798432
>chr19:13798707-13799681
>chr19:13799966-13800713
>chr19:13800845-13801188
>chr19:13801658-13802882
>chr19:13803491-13803819
>chr19:13803862-13804661
>chr19:13805629-13805991
>chr19:13806048-13806346
>chr19:13806380-13806680
>chr19:13807428-13808347
>chr19:13808434-13808835
>chr19:13809487-13811214
>chr19:13811345-13811635
>chr19:13811775-13812124
>chr19:13812246-13812858
>chr19:13813426-13814017
>chr19:13814056-13814355
>chr19:13814873-13816140
>chr19:13816336-13816658
>chr19:13816929-13817085
>chr19:13817806-13817844
>chr19:13818543-13819170
>chr19:13819637-13820597
>chr19:13820996-13821304
>chr19:13821405-13822208
>chr19:13822357-13823260
>chr19:13823783-13824796
>chr19:13824868-13824982
>chr19:13825029-13825378
>chr19:13826483-13826799
>chr19:13826975-13827626
>chr19:13828103-13828516
>chr19:13828816-13829851
>chr19:13832323-13832659
>chr19:13832746-13833115
>chr19:13834773-13835651
>chr19:13836365-13836454
>chr19:13836697-13836786
>chr19:13837257-13837336
>chr19:13837460-13838561
>chr19:13838772-13838846
>chr19:13840010-13840063
>chr19:13841731-13841910
>chr19:13842129-13842168
>chr19:13842799-13842872
>chr19:13842958-13843012
>chr19:13844341-13844456
>chr19:13845098-13845184
>chr19:13845318-13845770
>chr19:13846003-13846375
>chr19:13848359-13848685
>chr19:13848737-13848792
>chr19:13849660-13849703
>chr19:13849730-13850043
>chr19:13850544-13850578
>chr19:13851399-13851491
>chr19:13851919-13853467
>chr19:13853555-13854001
>chr19:13854081-13855565
>chr19:13855668-13856581
>chr19:13856805-13857184
>chr19:13857208-13858626
>chr19:13858810-13859598
>chr19:13859915-13860478
>chr19:13860549-13860865
>chr19:13861067-13861367
>chr19:13862511-13862850
>chr19:13863101-13863178
>chr19:13863216-13863566
>chr19:13865157-13865340
>chr19:13865435-13865529
>chr19:13866243-13866283
>chr19:13866834-13866910
>chr19:13866943-13867693
>chr19:13868040-13868682
>chr19:13869144-13869425
>chr19:13869751-13869814
>chr19:13870042-13870451
>chr19:13870486-13870882
>chr19:13871729-13872471
>chr19:13873502-13873770
>chr19:13874622-13874692
>chr19:13874964-13875494
>chr19:13875534-13875865
>chr19:13876131-13876467
>chr19:13877119-13877186
>chr19:13877897-13879246
>chr19:13879326-13880053
>chr19:13881569-13881600
>chr19:13883737-13883872
>chr19:13884016-13884652
>chr19:13885162-13885201
>chr19:13885613-13885747
>chr19:13886693-13886984
>chr19:13887800-13888210
>chr19:13889878-13890129
>chr19:13890517-13890923
>chr19:13891115-13892189
>chr19:13892265-13892618
>chr19:13893255-13893525
>chr19:13893653-13893929
>chr19:13894224-13894716
>chr19:13894872-13895181
>chr19:13895991-13896526
>chr19:13896585-13896993
>chr19:13897036-13897342
>chr19:13897602-13898142
>chr19:13898261-13898957
>chr19:13899123-13899446
>chr19:13899717-13900078
>chr19:13900577-13900616
>chr19:13900682-13901295
>chr19:13901417-13902952
>chr19:13903247-13903825
>chr19:13904040-13904746
>chr19:13905282-13905628
>chr19:13907094-13907692
>chr19:13907798-13907844
>chr19:13907997-13908725
>chr19:13908819-13909566
>chr19:13910111-13910436
>chr19:13910620-13911244
>chr19:13911439-13911478
>chr19:13911572-13912181
>chr19:13912661-13912951
>chr19:13913831-13914852
>chr19:13915248-13915851
>chr19:13915962-13916644
>chr19:13917170-13918008
>chr19:13918058-13918099
>chr19:13919467-13919712
>chr19:13919828-13920260
>chr19:13920268-13920394
>chr19:13920527-13920610
>chr19:13921638-13921868
>chr19:13921957-13922420
>chr19:13922650-13922713
>chr19:13922748-13922835
>chr19:13922925-13923221
>chr19:13923459-13923527
>chr19:13924155-13924783
>chr19:13925120-13925185
>chr19:13925255-13925601
>chr19:13925675-13926181
>chr19:13926466-13926512
>chr19:13927365-13927411
>chr19:13927490-13927892
>chr19:13928551-13928595
>chr19:13928672-13929326
>chr19:13929739-13929984
>chr19:13930172-13930215
>chr19:13930665-13930711
>chr19:13931038-13931155
>chr19:13931566-13931669
>chr19:13931908-13931946
>chr19:13932355-13932657
>chr19:13932725-13932777
>chr19:13934495-13935154
>chr19:13935315-13935631
>chr19:13936140-13936227
>chr19:13936627-13937374
>chr19:13937399-13937459
>chr19:13938247-13938385
>chr19:13939155-13940000
>chr19:13940135-13941389
>chr19:13941522-13941839
>chr19:13942221-13942264
>chr19:13942710-13943899
>chr19:13944109-13946058
>chr19:13946141-13946443
>chr19:13946764-13947515
>chr19:13947823-13948518
>chr19:13948643-13949437
>chr19:13949527-13950476
>chr19:13950608-13950663
>chr19:13950757-13951800
>chr19:13951934-13951977
>chr19:13952541-13952591
>chr19:13952637-13952769
>chr19:13952869-13952917
>chr19:13954278-13954342
>chr19:13954817-13955449
>chr19:13956730-13957066
>chr19:13957618-13957906
>chr19:13959057-13959162
>chr19:13961967-13962012
>chr19:13962179-13962312
>chr19:13962650-13962688
>chr19:13962830-13962866
>chr19:13963827-13963863
>chr19:13964032-13964113
>chr19:13964232-13964391
>chr19:13964461-13964791
>chr19:13967254-13967783
>chr19:13967966-13968274
>chr19:13968882-13968936
>chr19:13969383-13969759
>chr19:13970411-13971367
>chr19:13971637-13972510
>chr19:13972823-13972946
>chr19:13973323-13973941
>chr19:13974028-13974062
>chr19:13974775-13975459
>chr19:13975711-13975837
>chr19:13976712-13977727
>chr19:13979938-13979980
>chr19:13981286-13981629
>chr19:13982226-13982264
>chr19:13982514-13982769
>chr19:13983363-13983521
>chr19:13983594-13983650
>chr19:13984078-13984126
>chr19:13984857-13985486
>chr19:13986191-13986267
>chr19:13987392-13987472
>chr19:13987604-13987674
>chr19:13988015-13988300
>chr19:13988736-13989091
>chr19:13989347-13989636
>chr19:13990228-13991010
>chr19:13991646-13991967
>chr19:13992134-13992294
>chr19:13992846-13993377
>chr19:13993907-13994022
>chr19:13994366-13995188
>chr19:13995564-13996035
>chr19:13996694-13997026
>chr19:13997712-13997750
>chr19:13998171-13998516
>chr19:13999426-13999978
>chr19:14000177-14001093
>chr19:14001270-14001603
>chr19:14001713-14002539
>chr19:14002983-14003257
>chr19:14003894-14004518
>chr19:14006040-14006098
>chr19:14007399-14007525
>chr19:14007588-14007948
>chr19:14008153-14008613
>chr19:14008805-14009091
>chr19:14009260-14011005
>chr19:14011415-14011711
>chr19:14011877-14014805
>chr19:14014867-14015511
>chr19:14015973-14019289
>chr19:14019487-14021472
>chr19:14021696-14021764
>chr19:14021903-14022999
>chr19:14023275-14023597
>chr19:14023976-14024091
>chr19:14024157-14025921
>chr19:14025958-14026995
>chr19:14027038-14027367
>chr19:14027471-14027796
>chr19:14028786-14029058
>chr19:14029344-14029656
>chr19:14029778-14030270
>chr19:14030371-14030580
>chr19:14031408-14031487
>chr19:14032587-14034011
>chr19:14034087-14034155
>chr19:14034383-14035357
>chr19:14035399-14036259
>chr19:14036390-14039416
>chr19:14040070-14040373
>chr19:14040417-14041624
>chr19:14041788-14042377
>chr19:14042839-14043169
>chr19:14043398-14044061
>chr19:14044231-14044565
>chr19:14044622-14046058
>chr19:14046111-14046181
>chr19:14046711-14048331
>chr19:14049318-14049416
>chr19:14049581-14050520
>chr19:14050583-14050720
>chr19:14050964-14051618
>chr19:14052001-14052075
>chr19:14052585-14052939
>chr19:14053851-14053929
>chr19:14054071-14054667
>chr19:14055755-14056257
>chr19:14056803-14056837
>chr19:14057471-14057523
>chr19:14057587-14057677
>chr19:14057825-14058144
>chr19:14059385-14059422
>chr19:14059983-14060000
>chr19:14060288-14060330
>chr19:14060541-14061064
>chr19:14062430-14065118
>chr19:14065237-14066182
>chr19:14066268-14066409
>chr19:14066530-14066660
>chr19:14066985-14067895
>chr19:14067950-14068563
>chr19:14068770-14069826
>chr19:14070024-14070324
>chr19:14071297-14071377
>chr19:14071483-14071814
>chr19:14075563-14076186
>chr19:14076414-14077024
>chr19:14077077-14077258
>chr19:14077294-14077361
>chr19:14077664-14078105
>chr19:14078352-14078516
>chr19:14078730-14079894
>chr19:14079957-14080263
>chr19:14080431-14080715
>chr19:14080867-14080911
>chr19:14082879-14083133
>chr19:14084092-14084868
>chr19:14086036-14086216
>chr19:14086305-14086602
>chr19:14087010-14087625
>chr19:14087835-14087963
>chr19:14089285-14089346
>chr19:14090033-14090107
>chr19:14090468-14090895
>chr19:14091016-14091118
>chr19:14092476-14092547
>chr19:14092694-14092734
>chr19:14092821-14092998
>chr19:14093976-14094519
>chr19:14095110-14096481
>chr19:14098322-14098795
>chr19:14099001-14099316
>chr19:14099446-14099730
>chr19:14099837-14100578
>chr19:14101185-14101219
>chr19:14101280-14102174
>chr19:14102910-14102996
>chr19:14103522-14103574
>chr19:14103734-14104911
>chr19:14105102-14105757
>chr19:14106066-14106658
>chr19:14107059-14107208
>chr19:14107523-14107574
>chr19:14108238-14108313
>chr19:14108358-14110610
>chr19:14111075-14111438
>chr19:14111595-14111742
>chr19:14112384-14112503
>chr19:14114953-14115036
>chr19:14118832-14118892
>chr19:14119579-14119657
>chr19:14120805-14121342
>chr19:14121838-14122666
>chr19:14123330-14124426
>chr19:14124904-14125258
>chr19:14125336-14125396
>chr19:14125516-14126005
>chr19:14126300-14127093
>chr19:14127644-14127942
>chr19:14128480-14128734
>chr19:14128795-14128849
>chr19:14129077-14129308
>chr19:14129394-14130504
>chr19:14130781-14130819
>chr19:14130863-14131821
>chr19:14132020-14132331
>chr19:14132559-14133169
>chr19:14133357-14133687
>chr19:14133796-14134107
>chr19:14134922-14135278
>chr19:14137371-14137471
>chr19:14137828-14138412
>chr19:14138868-14139471
>chr19:14140179-14140227
>chr19:14140322-14140618
>chr19:14140706-14141066
>chr19:14141226-14141855
>chr19:14142180-14142276
>chr19:14142464-14142565
>chr19:14142736-14142971
>chr19:14143262-14144154
>chr19:14144229-14144511
>chr19:14144632-14144973
>chr19:14146254-14146660
>chr19:14147150-14147195
>chr19:14147385-14147695
>chr19:14147895-14147947
>chr19:14149898-14150018
>chr19:14150531-14150630
>chr19:14151036-14151105
>chr19:14153402-14153978
>chr19:14154463-14154958
>chr19:14156044-14156108
>chr19:14156532-14156605
>chr19:14158805-14158860
>chr19:14159160-14159235
>chr19:14160343-14160553
>chr19:14160695-14160785
>chr19:14162523-14162574
>chr19:14163403-14163516
>chr19:14164310-14164364
>chr19:14165546-14165606
>chr19:14166223-14166405
>chr19:14166510-14166665
>chr19:14166905-14166956
>chr19:14167611-14167700
>chr19:14168410-14168554
>chr19:14169624-14169674
>chr19:14169785-14169848
>chr19:14170559-14170641
>chr19:14170882-14171303
>chr19:14171834-14171907
>chr19:14172129-14172777
>chr19:14172858-14173508
>chr19:14173586-14173973
>chr19:14174534-14175145
>chr19:14175493-14175660
>chr19:14175729-14176386
>chr19:14176544-14176842
>chr19:14176961-14177247
>chr19:14177395-14177441
>chr19:14178032-14179901
>chr19:14180206-14181092
>chr19:14181360-14181802
>chr19:14183190-14183242
>chr19:14184320-14185169
>chr19:14185278-14185594
>chr19:14185829-14185967
>chr19:14186051-14186341
>chr19:14187047-14187427
>chr19:14187955-14188125
>chr19:14188694-14189559
>chr19:14189602-14189672
>chr19:14189911-14191122
>chr19:14191484-14191595
>chr19:14191698-14191988
>chr19:14192035-14192077
>chr19:14192210-14192879
>chr19:14193290-14193821
>chr19:14193869-14194240
>chr19:14194547-14194721
>chr19:14194829-14195168
>chr19:14195877-14195947
>chr19:14196322-14196642
>chr19:14196980-14197282
>chr19:14198052-14198193
>chr19:14198590-14198718
>chr19:14199291-14199331
>chr19:14199378-14200100
>chr19:14200251-14200309
>chr19:14200451-14200533
>chr19:14200609-14200913
>chr19:14201251-14201334
>chr19:14201446-14201714
>chr19:14202230-14202557
>chr19:14204215-14204294
>chr19:14204646-14204769
>chr19:14206160-14206207
>chr19:14209178-14209246
>chr19:14210604-14211129
>chr19:14211251-14211922
>chr19:14212216-14212548
>chr19:14212613-14212901
>chr19:14213171-14213827
>chr19:14213972-14214547
>chr19:14214556-14216411
>chr19:14216620-14217299
>chr19:14217565-14217656
>chr19:14219329-14219384
>chr19:14219449-14219784
>chr19:14219960-14221382
>chr19:14221892-14222901
>chr19:14222991-14224377
>chr19:14224456-14225862
>chr19:14226192-14226509
>chr19:14226762-14227071
>chr19:14227135-14227817
>chr19:14228155-14228197
>chr19:14228765-14228802
>chr19:14229115-14229503
>chr19:14229734-14230382
>chr19:14230672-14231009
>chr19:14231140-14231530
>chr19:14231748-14232713
>chr19:14232799-14234046
>chr19:14234092-14234516
>chr19:14234818-14235608
>chr19:14235669-14235879
>chr19:14235926-14237071
>chr19:14237140-14237300
>chr19:14237519-14237567
>chr19:14237877-14238232
>chr19:14238423-14239784
>chr19:14240065-14240623
>chr19:14240858-14241772
>chr19:14241912-14242238
>chr19:14242437-14242765
>chr19:14242800-14243357
>chr19:14243495-14243727
>chr19:14243788-14243921
>chr19:14244021-14244327
>chr19:14244604-14245228
>chr19:14245422-14246068
>chr19:14246159-14247099
>chr19:14247375-14247461
>chr19:14248456-14248543
>chr19:14248595-14248863
>chr19:14249019-14249144
>chr19:14249345-14249539
>chr19:14250035-14250561
>chr19:14251036-14251795
>chr19:14251872-14252291
>chr19:14252618-14253725
>chr19:14254633-14255568
>chr19:14255745-14256271
>chr19:14256368-14257613
>chr19:14257690-14258722
>chr19:14258966-14259606
>chr19:14259884-14260238
>chr19:14260511-14261742
>chr19:14261823-14261894
>chr19:14261955-14262559
>chr19:14262645-14263637
>chr19:14263773-14264107
>chr19:14264412-14264732
>chr19:14264974-14265049
>chr19:14265294-14265371
>chr19:14266195-14266875
>chr19:14267946-14268753
>chr19:14269527-14271106
>chr19:14271221-14271882
>chr19:14272473-14272525
>chr19:14272889-14272924
>chr19:14273189-14273793
>chr19:14274214-14274546
>chr19:14274649-14275154
>chr19:14275282-14277084
>chr19:14277418-14279258
>chr19:14279427-14279616
>chr19:14279774-14279839
>chr19:14279946-14280522
>chr19:14280817-14282622
>chr19:14282733-14283873
>chr19:14283959-14284187
>chr19:14284470-14285238
>chr19:14285365-14285710
>chr19:14285852-14286688
>chr19:14286998-14287453
>chr19:14287592-14288099
>chr19:14288630-14288697
>chr19:14289217-14289562
>chr19:14290294-14290610
>chr19:14290847-14291330
>chr19:14291414-14291587
>chr19:14291731-14291837
>chr19:14291949-14292774
>chr19:14293647-14293695
>chr19:14294623-14294948
>chr19:14295528-14295805
>chr19:14295931-14296349
>chr19:14296722-14297053
>chr19:14297107-14297488
>chr19:14298322-14298525
>chr19:14298840-14299623
>chr19:14299915-14301676
>chr19:14301824-14302757
>chr19:14303015-14303352
>chr19:14303508-14303822
>chr19:14304066-14304762
>chr19:14305200-14305548
>chr19:14305935-14305981
>chr19:14306073-14306815
>chr19:14306961-14307288
>chr19:14307480-14307587
>chr19:14307663-14307826
>chr19:14308476-14309084
>chr19:14309272-14310113
>chr19:14310327-14310516
>chr19:14310701-14311682
>chr19:14311761-14312187
>chr19:14312483-14313212
>chr19:14313577-14313882
>chr19:14314096-14314323
>chr19:14314806-14315561
>chr19:14315742-14317056
>chr19:14317746-14318369
>chr19:14318535-14318928
>chr19:14319501-14320155
>chr19:14320528-14320590
>chr19:14320976-14323089
>chr19:14323218-14323809
>chr19:14324010-14324577
>chr19:14324753-14325661
>chr19:14326234-14327722
>chr19:14327807-14328672
>chr19:14328739-14328864
>chr19:14328948-14329678
>chr19:14329753-14329815
>chr19:14330055-14331665
>chr19:14331855-14333298
>chr19:14333916-14334681
>chr19:14335096-14335708
>chr19:14335920-14336326
>chr19:14336452-14336761
>chr19:14337044-14337294
>chr19:14337901-14338764
>chr19:14339128-14339171
>chr19:14339350-14339738
>chr19:14340178-14341021
>chr19:14341199-14341927
>chr19:14341960-14342719
>chr19:14343117-14343251
>chr19:14343624-14344767
>chr19:14345521-14345598
>chr19:14345796-14346161
>chr19:14346223-14346447
>chr19:14346737-14347090
>chr19:14347259-14348130
>chr19:14348176-14348237
>chr19:14348813-14348857
>chr19:14348907-14349458
>chr19:14350061-14350433
>chr19:14351040-14351075
>chr19:14351534-14352657
>chr19:14352846-14353489
>chr19:14353535-14353587
>chr19:14353801-14354519
>chr19:14354715-14355233
>chr19:14355350-14355729
>chr19:14356050-14356151
>chr19:14356654-14357558
>chr19:14357623-14359722
>chr19:14359853-14360158
>chr19:14360350-14361955
>chr19:14361989-14362144
>chr19:14362368-14363254
>chr19:14364124-14364832
>chr19:14365129-14365474
>chr19:14365619-14366321
>chr19:14366586-14366659
>chr19:14367192-14367418
>chr19:14367456-14369570
>chr19:14370412-14370603
>chr19:14370656-14371343
>chr19:14371419-14372072
>chr19:14372709-14372762
>chr19:14372828-14373135
>chr19:14373293-14373490
>chr19:14373720-14374401
>chr19:14374609-14374909
>chr19:14376455-14378003
>chr19:14378310-14378973
>chr19:14379130-14379248
>chr19:14379674-14379776
>chr19:14379863-14380372
>chr19:14380615-14380973
>chr19:14382572-14383544
>chr19:14383926-14383970
>chr19:14384795-14385433
>chr19:14385773-14387027
>chr19:14387139-14387206
>chr19:14387352-14388257
>chr19:14388530-14388588
>chr19:14388955-14390185
>chr19:14390307-14390677
>chr19:14391371-14392500
>chr19:14392614-14393226
>chr19:14393445-14393522
>chr19:14395010-14395329
>chr19:14398381-14399163
>chr19:14399229-14399742
>chr19:14399831-14400815
>chr19:14400863-14401155
>chr19:14401809-14402459
>chr19:14402999-14403809
>chr19:14403856-14404192
>chr19:14404855-14405451
>chr19:14407232-14407783
>chr19:14408057-14408108
>chr19:14408313-14408391
>chr19:14408652-14408723
>chr19:14410146-14410200
>chr19:14412325-14412492
>chr19:14413619-14413664
>chr19:14414320-14414909
>chr19:14415124-14416087
>chr19:14416265-14416314
>chr19:14416635-14416973
>chr19:14417333-14418163
>chr19:14418453-14418744
>chr19:14419873-14420203
>chr19:14420248-14420305
>chr19:14420473-14421797
>chr19:14421955-14422625
>chr19:14422789-14424470
>chr19:14424497-14425674
>chr19:14426119-14427487
>chr19:14427834-14428979
>chr19:14429346-14430814
>chr19:14431101-14431862
>chr19:14432306-14432711
>chr19:14435613-14437180
>chr19:14437227-14437676
>chr19:14437815-14439002
>chr19:14439612-14439957
>chr19:14440307-14440375
>chr19:14441901-14442857
>chr19:14443306-14443383
>chr19:14444164-14444206
>chr19:14444886-14445409
>chr19:14445623-14445951
>chr19:14445996-14446317
>chr19:14447014-14447330
>chr19:14447546-14448461
>chr19:14448731-14449234
>chr19:14449282-14449423
>chr19:14449578-14449860
>chr19:14452053-14455127
>chr19:14455295-14456038
>chr19:14456201-14456384
>chr19:14456697-14457005
>chr19:14457168-14457979
>chr19:14458715-14458999
>chr19:14459230-14459556
>chr19:14459618-14459708
>chr19:14460084-14460184
>chr19:14460344-14460822
>chr19:14460886-14461367
>chr19:14461499-14461823
>chr19:14462025-14462623
>chr19:14462890-14463254
>chr19:14464333-14464809
>chr19:14465056-14465102
>chr19:14465274-14465752
>chr19:14465858-14467475
>chr19:14468071-14468370
>chr19:14468464-14468570
>chr19:14468655-14468984
>chr19:14470397-14470605
>chr19:14471102-14471388
>chr19:14471524-14471593
>chr19:14471779-14471823
>chr19:14475666-14475832
>chr19:14477008-14477074
>chr19:14477487-14477665
>chr19:14477819-14477892
>chr19:14478650-14478686
>chr19:14479048-14479371
>chr19:14479766-14479813
>chr19:14480801-14480829
>chr19:14480965-14481409
>chr19:14481435-14481807
>chr19:14483150-14486151
>chr19:14486241-14486270
>chr19:14486675-14486977
>chr19:14487203-14487538
>chr19:14487663-14487987
>chr19:14488133-14489238
>chr19:14489683-14489753
>chr19:14489942-14490004
>chr19:14490078-14491566
>chr19:14491818-14492090
>chr19:14492170-14492230
>chr19:14492287-14492611
>chr19:14492822-14492927
>chr19:14493448-14494396
>chr19:14494548-14494676
>chr19:14494907-14494997
>chr19:14495210-14495257
>chr19:14495438-14495495
>chr19:14495831-14495884
>chr19:14496021-14496087
>chr19:14496756-14496815
>chr19:14497903-14498862
>chr19:14498944-14499299
>chr19:14499378-14499612
>chr19:14499790-14500084
>chr19:14500144-14501115
>chr19:14501179-14502232
>chr19:14502513-14502561
>chr19:14502791-14503104
>chr19:14503428-14503922
>chr19:14504049-14505436
>chr19:14506266-14507141
>chr19:14507317-14507763
>chr19:14508142-14509584
>chr19:14509885-14510507
>chr19:14510952-14511288
>chr19:14511567-14512772
>chr19:14513525-14513955
>chr19:14513995-14514133
>chr19:14518961-14519421
>chr19:14520035-14520112
>chr19:14520337-14520434
>chr19:14520681-14520997
>chr19:14521048-14521103
>chr19:14521164-14521512
>chr19:14521617-14521976
>chr19:14522173-14522208
>chr19:14522332-14522496
>chr19:14522620-14522784
>chr19:14522905-14523929
>chr19:14523972-14524093
>chr19:14524231-14524868
>chr19:14524935-14525360
>chr19:14525412-14525500
>chr19:14525587-14525638
>chr19:14525700-14525809
>chr19:14526925-14527050
>chr19:14527158-14527483
>chr19:14527881-14528537
>chr19:14528654-14528967
>chr19:14530737-14531327
>chr19:14531420-14531722
>chr19:14531881-14532008
>chr19:14532257-14532540
>chr19:14532818-14533446
>chr19:14534111-14534738
>chr19:14534766-14534824
>chr19:14535090-14535792
>chr19:14536272-14536598
>chr19:14536940-14537043
>chr19:14537741-14538043
>chr19:14538462-14538834
>chr19:14538975-14539298
>chr19:14539861-14541271
>chr19:14541774-14541919
>chr19:14541964-14542268
>chr19:14542344-14542665
>chr19:14543376-14544037
>chr19:14544629-14544933
>chr19:14544980-14545030
>chr19:14546298-14546539
>chr19:14546649-14547002
>chr19:14547314-14548261
>chr19:14548577-14548875
>chr19:14548956-14549081
>chr19:14549199-14549966
>chr19:14550671-14551381
>chr19:14551700-14552342
>chr19:14552517-14552845
>chr19:14553357-14553422
>chr19:14554667-14555923
>chr19:14556113-14556438
>chr19:14556604-14556692
>chr19:14557107-14558063
>chr19:14558137-14558209
>chr19:14559148-14559232
>chr19:14559315-14559438
>chr19:14559462-14559814
>chr19:14560784-14560837
>chr19:14561424-14561537
>chr19:14563049-14563107
>chr19:14563324-14563380
>chr19:14564326-14564490
>chr19:14564536-14564693
>chr19:14565119-14565211
>chr19:14566591-14566662
>chr19:14567301-14567352
>chr19:14568030-14568353
>chr19:14568768-14569205
>chr19:14569270-14569451
>chr19:14569877-14570637
>chr19:14570877-14571172
>chr19:14571335-14571614
>chr19:14572453-14573087
>chr19:14573179-14573545
>chr19:14573620-14574269
>chr19:14574679-14575133
>chr19:14575225-14575622
>chr19:14575886-14576400
>chr19:14576496-14576619
>chr19:14576676-14577421
>chr19:14577524-14577896
>chr19:14578288-14578388
>chr19:14578514-14578908
>chr19:14578940-14579498
>chr19:14579938-14580569
>chr19:14581310-14581975
>chr19:14582203-14583026
>chr19:14583284-14583387
>chr19:14583982-14584285
>chr19:14584935-14585331
>chr19:14585624-14585924
>chr19:14586077-14586763
>chr19:14586830-14587203
>chr19:14587541-14587644
>chr19:14588238-14588546
>chr19:14589196-14589592
>chr19:14589887-14590187
>chr19:14590341-14591868
>chr19:14592208-14592311
>chr19:14592633-14592969
>chr19:14593204-14594322
>chr19:14594477-14594609
>chr19:14594867-14595207
>chr19:14595684-14595784
>chr19:14595821-14596031
>chr19:14596249-14596300
>chr19:14596344-14596664
>chr19:14596843-14596927
>chr19:14597251-14597866
>chr19:14598166-14598974
>chr19:14599060-14599381
>chr19:14599939-14599973
>chr19:14600569-14601204
>chr19:14601606-14603038
>chr19:14603339-14603830
>chr19:14604498-14604823
>chr19:14605027-14605407
>chr19:14605720-14606023
>chr19:14606241-14606777
>chr19:14607113-14608200
>chr19:14608590-14609106
>chr19:14609550-14609911
>chr19:14610590-14610989
>chr19:14611359-14611532
>chr19:14611693-14612056
>chr19:14612111-14612717
>chr19:14612932-14613495
>chr19:14613666-14614132
>chr19:14614588-14615321
>chr19:14615415-14615916
>chr19:14615970-14616329
>chr19:14616780-14617095
>chr19:14617198-14617745
>chr19:14617996-14618881
>chr19:14618943-14619109
>chr19:14620200-14620811
>chr19:14621001-14621537
>chr19:14622239-14622291
>chr19:14622910-14623007
>chr19:14623183-14623310
>chr19:14623316-14623403
>chr19:14623996-14625425
>chr19:14625721-14626485
>chr19:14626662-14626859
>chr19:14627371-14627686
>chr19:14627840-14628172
>chr19:14628247-14628487
>chr19:14628532-14628605
>chr19:14628849-14629227
>chr19:14630388-14630729
>chr19:14630897-14631172
>chr19:14631229-14631420
>chr19:14631575-14631692
>chr19:14632435-14632474
>chr19:14633385-14634085
>chr19:14634127-14634241
>chr19:14635009-14635051
>chr19:14635082-14635780
>chr19:14635962-14636510
>chr19:14636581-14637177
>chr19:14637381-14637876
>chr19:14638468-14638606
>chr19:14638809-14640593
>chr19:14640647-14641010
>chr19:14641175-14641269
>chr19:14641894-14642352
>chr19:14642399-14643449
>chr19:14643715-14644030
>chr19:14644203-14644627
>chr19:14644715-14645022
>chr19:14645373-14646510
>chr19:14646590-14646929
>chr19:14647381-14647720
>chr19:14647796-14648086
>chr19:14648613-14648743
>chr19:14648822-14649291
>chr19:14649352-14650567
>chr19:14651271-14651410
>chr19:14651752-14652077
>chr19:14652194-14652320
>chr19:14652414-14652832
>chr19:14652974-14653266
>chr19:14653348-14653480
>chr19:14653561-14653760
>chr19:14653963-14654266
>chr19:14654279-14654565
>chr19:14655244-14655340
>chr19:14655451-14655760
>chr19:14655991-14656413
>chr19:14656515-14656552
>chr19:14656600-14657235
>chr19:14657466-14657503
>chr19:14657719-14658065
>chr19:14658213-14658424
>chr19:14658686-14659347
>chr19:14659551-14659864
>chr19:14660342-14660642
>chr19:14660922-14661240
>chr19:14661706-14661944
>chr19:14662137-14662188
>chr19:14662387-14662691
>chr19:14662797-14663414
>chr19:14663612-14663977
>chr19:14664113-14664402
>chr19:14664440-14664729
>chr19:14664813-14664856
>chr19:14665054-14665366
>chr19:14665458-14666695
>chr19:14666917-14667033
>chr19:14667304-14667840
>chr19:14667910-14668345
>chr19:14668770-14669971
>chr19:14670087-14670145
>chr19:14670727-14670786
>chr19:14671304-14671434
>chr19:14671511-14671614
>chr19:14671766-14672026
>chr19:14672548-14672913
>chr19:14673530-14674033
>chr19:14674211-14674542
>chr19:14675391-14675705
>chr19:14675817-14676175
>chr19:14676295-14676758
>chr19:14676782-14677030
>chr19:14677155-14677223
>chr19:14677666-14678369
>chr19:14678995-14679515
>chr19:14679867-14680182
>chr19:14680321-14680568
>chr19:14680624-14680665
>chr19:14680783-14681130
>chr19:14681418-14681810
>chr19:14682180-14682313
>chr19:14682778-14683047
>chr19:14683849-14684731
>chr19:14685168-14685325
>chr19:14685619-14685783
>chr19:14685818-14685915
>chr19:14686407-14686617
>chr19:14687032-14688675
>chr19:14689156-14689342
>chr19:14690166-14690224
>chr19:14690757-14691165
>chr19:14691631-14691980
>chr19:14692506-14693129
>chr19:14693828-14694500
>chr19:14695901-14696401
>chr19:14696488-14696610
>chr19:14696745-14697086
>chr19:14697130-14697748
>chr19:14698096-14699158
>chr19:14699458-14699747
>chr19:14699994-14700323
>chr19:14701018-14701066
>chr19:14701221-14701458
>chr19:14702228-14702541
>chr19:14702697-14703393
>chr19:14703537-14703645
>chr19:14703931-14704097
>chr19:14704303-14704952
>chr19:14705206-14705318
>chr19:14705621-14705932
>chr19:14706990-14707020
>chr19:14707118-14707417
>chr19:14707536-14707872
>chr19:14707994-14708312
>chr19:14708614-14709371
>chr19:14709598-14709821
>chr19:14709881-14709916
>chr19:14710491-14711032
>chr19:14711081-14711209
>chr19:14711274-14711692
>chr19:14712225-14712689
>chr19:14712761-14712901
>chr19:14713216-14713271
>chr19:14713660-14713979
>chr19:14714198-14714475
>chr19:14714539-14714600
>chr19:14715135-14715300
>chr19:14716189-14716562
>chr19:14717216-14717378
>chr19:14718648-14718791
>chr19:14718986-14719019
>chr19:14719561-14719723
>chr19:14719895-14720234
>chr19:14720855-14720988
>chr19:14721533-14721890
>chr19:14722229-14722365
>chr19:14722396-14723685
>chr19:14724454-14724795
>chr19:14724934-14725567
>chr19:14725658-14725939
>chr19:14726025-14726400
>chr19:14726448-14726643
>chr19:14726730-14727696
>chr19:14727923-14728268
>chr19:14728774-14728857
>chr19:14729237-14729767
>chr19:14730004-14730976
>chr19:14731072-14731157
>chr19:14732158-14732517
>chr19:14732596-14732639
>chr19:14732702-14732776
>chr19:14733246-14733650
>chr19:14733681-14733789
>chr19:14734224-14734528
>chr19:14734591-14735369
>chr19:14736249-14737499
>chr19:14737672-14738120
>chr19:14738362-14738702
>chr19:14738881-14739269
>chr19:14739815-14740121
>chr19:14740332-14740679
>chr19:14740711-14741402
>chr19:14741459-14741895
>chr19:14742010-14742119
>chr19:14742192-14742530
>chr19:14742943-14743224
>chr19:14743957-14744269
>chr19:14744441-14744758
>chr19:14744884-14745235
>chr19:14745419-14745934
>chr19:14746361-14746665
>chr19:14747187-14748077
>chr19:14748112-14748716
>chr19:14748785-14750310
>chr19:14750809-14751115
>chr19:14751861-14752235
>chr19:14752760-14753226
>chr19:14753518-14753808
>chr19:14753884-14754529
>chr19:14754675-14754740
>chr19:14755118-14755463
>chr19:14756127-14756199
>chr19:14756491-14756862
>chr19:14756898-14757662
>chr19:14757797-14758480
>chr19:14758569-14758960
>chr19:14759085-14759172
>chr19:14759213-14760347
>chr19:14760438-14760557
>chr19:14760707-14760870
>chr19:14760917-14761718
>chr19:14761748-14761891
>chr19:14761947-14762509
>chr19:14762603-14763393
>chr19:14763462-14764287
>chr19:14764730-14765024
>chr19:14767209-14767556
>chr19:14767992-14768112
>chr19:14769105-14769268
>chr19:14769663-14770003
>chr19:14770062-14770473
>chr19:14770602-14770984
>chr19:14771617-14771917
>chr19:14772025-14772073
>chr19:14772793-14773138
>chr19:14773263-14773823
>chr19:14774167-14774225
>chr19:14774487-14775473
>chr19:14775596-14775854
>chr19:14776222-14776301
>chr19:14777318-14778445
>chr19:14778714-14779140
>chr19:14779521-14779605
>chr19:14779793-14780650
>chr19:14780725-14780803
>chr19:14781098-14781811
>chr19:14781991-14782657
>chr19:14782885-14783115
>chr19:14783227-14783550
>chr19:14783574-14783716
>chr19:14784308-14784735
>chr19:14785561-14786217
>chr19:14786868-14786916
>chr19:14787008-14787306
>chr19:14787682-14788383
>chr19:14789217-14789312
>chr19:14789467-14789752
>chr19:14791107-14791144
>chr19:14791702-14791844
>chr19:14792011-14792182
>chr19:14793020-14794234
>chr19:14795269-14796266
>chr19:14796297-14796680
>chr19:14797208-14797760
>chr19:14798099-14798220
>chr19:14798406-14799071
>chr19:14799250-14799322
>chr19:14799931-14800017
>chr19:14800541-14800890
>chr19:14801145-14801231
>chr19:14801615-14802038
>chr19:14802232-14802539
>chr19:14802861-14804039
>chr19:14804464-14804537
>chr19:14804747-14804787
>chr19:14804841-14805039
>chr19:14805378-14805721
>chr19:14806376-14807205
>chr19:14807667-14808743
>chr19:14809402-14809636
>chr19:14810373-14810689
>chr19:14811178-14811272
>chr19:14811459-14811495
>chr19:14811820-14811969
>chr19:14812232-14814728
>chr19:14814989-14815226
>chr19:14815375-14815493
>chr19:14815548-14815618
>chr19:14815759-14816788
>chr19:14817228-14817341
>chr19:14818034-14818424
>chr19:14818887-14819601
>chr19:14819844-14820236
>chr19:14820304-14820582
>chr19:14820963-14821270
>chr19:14821978-14822064
>chr19:14822129-14823057
>chr19:14823165-14824002
>chr19:14824180-14825265
>chr19:14827345-14827435
>chr19:14827489-14827564
>chr19:14827844-14827897
>chr19:14828034-14828165
>chr19:14828470-14828797
>chr19:14829196-14829503
>chr19:14829843-14830158
>chr19:14830444-14830485
>chr19:14830683-14830833
>chr19:14830890-14831127
>chr19:14831390-14831757
>chr19:14831882-14832211
>chr19:14832364-14832725
>chr19:14833193-14833525
>chr19:14833991-14834378
>chr19:14835609-14835932
>chr19:14836325-14836659
>chr19:14836956-14837692
>chr19:14837885-14837954
>chr19:14838383-14838675
>chr19:14839124-14839428
>chr19:14840983-14841058
>chr19:14841125-14841222
>chr19:14841488-14841534
>chr19:14841670-14841801
>chr19:14841999-14843301
>chr19:14843472-14843515
>chr19:14843783-14844091
>chr19:14844633-14844964
>chr19:14845048-14845486
>chr19:14845884-14846180
>chr19:14846425-14846738
>chr19:14847484-14848134
>chr19:14849148-14850223
>chr19:14850504-14850570
>chr19:14850974-14851378
>chr19:14851443-14851767
>chr19:14852059-14852155
>chr19:14852212-14852322
>chr19:14852728-14852868
>chr19:14854096-14854450
>chr19:14855225-14855530
>chr19:14855657-14855702
>chr19:14855888-14856246
>chr19:14856433-14858329
>chr19:14859535-14859867
>chr19:14860825-14861180
>chr19:14862585-14862892
>chr19:14863441-14863789
>chr19:14863823-14863890
>chr19:14864262-14864372
>chr19:14864508-14865149
>chr19:14865293-14865337
>chr19:14865466-14865726
>chr19:14865941-14866796
>chr19:14867930-14868002
>chr19:14868067-14868132
>chr19:14868204-14869531
>chr19:14869564-14870129
>chr19:14871011-14871703
>chr19:14872006-14872066
[truncated: 1,160,551 more chars]
