# Supplementary material for: Red: an intelligent, rapid, accurate tool for detecting repeats de-novo on the genomic scale
Source: BMC Bioinformatics. 2015 Jul 24;16:227. doi: 10.1186/s12859-015-0654-5 (PMC4513396; doi:10.1186/s12859-015-0654-5)
Supplement: Additional file 5 — Supplementary data set 4 — Red’s repeats of the Homo sapiens genome. The command “tar -xzf file” results in a directory that contains the locations of repeats found by Red in the genome of the Homo sapiens. [file 12859_2015_654_MOESM5_ESM.tar › GnmRptHg38/chr1_KI270706v1_random.rpt]

>chr1_KI270706v1_random:0-382
>chr1_KI270706v1_random:461-7575
>chr1_KI270706v1_random:7606-41579
>chr1_KI270706v1_random:41631-41679
>chr1_KI270706v1_random:41725-47361
>chr1_KI270706v1_random:47503-48175
>chr1_KI270706v1_random:48251-48636
>chr1_KI270706v1_random:48722-70834
>chr1_KI270706v1_random:70881-72035
>chr1_KI270706v1_random:72096-126252
>chr1_KI270706v1_random:126280-175055
