# Supplementary material for: Red: an intelligent, rapid, accurate tool for detecting repeats de-novo on the genomic scale
Source: BMC Bioinformatics. 2015 Jul 24;16:227. doi: 10.1186/s12859-015-0654-5 (PMC4513396; doi:10.1186/s12859-015-0654-5)
Supplement: Additional file 5 — Supplementary data set 4 — Red’s repeats of the Homo sapiens genome. The command “tar -xzf file” results in a directory that contains the locations of repeats found by Red in the genome of the Homo sapiens. [file 12859_2015_654_MOESM5_ESM.tar › GnmRptHg38/chr1_KI270708v1_random.rpt]

>chr1_KI270708v1_random:0-14513
>chr1_KI270708v1_random:14523-20444
>chr1_KI270708v1_random:20474-20585
>chr1_KI270708v1_random:20670-34763
>chr1_KI270708v1_random:34872-36563
>chr1_KI270708v1_random:36610-36661
>chr1_KI270708v1_random:36772-36890
>chr1_KI270708v1_random:36957-71459
>chr1_KI270708v1_random:71485-75830
>chr1_KI270708v1_random:75920-92620
>chr1_KI270708v1_random:92708-95192
>chr1_KI270708v1_random:95292-96241
>chr1_KI270708v1_random:96336-97101
>chr1_KI270708v1_random:97170-97848
>chr1_KI270708v1_random:98025-98468
>chr1_KI270708v1_random:98549-99037
>chr1_KI270708v1_random:99108-99241
>chr1_KI270708v1_random:99289-99482
>chr1_KI270708v1_random:99828-100380
>chr1_KI270708v1_random:100702-101512
>chr1_KI270708v1_random:101570-102666
>chr1_KI270708v1_random:102887-106519
>chr1_KI270708v1_random:106696-112885
>chr1_KI270708v1_random:112979-113401
>chr1_KI270708v1_random:113439-117165
>chr1_KI270708v1_random:117257-120985
>chr1_KI270708v1_random:121162-121438
>chr1_KI270708v1_random:123151-123242
>chr1_KI270708v1_random:123337-124088
>chr1_KI270708v1_random:124287-127359
>chr1_KI270708v1_random:127457-127682
