# Supplementary material for: Red: an intelligent, rapid, accurate tool for detecting repeats de-novo on the genomic scale
Source: BMC Bioinformatics. 2015 Jul 24;16:227. doi: 10.1186/s12859-015-0654-5 (PMC4513396; doi:10.1186/s12859-015-0654-5)
Supplement: Additional file 5 — Supplementary data set 4 — Red’s repeats of the Homo sapiens genome. The command “tar -xzf file” results in a directory that contains the locations of repeats found by Red in the genome of the Homo sapiens. [file 12859_2015_654_MOESM5_ESM.tar › GnmRptHg38/chr1_KI270710v1_random.rpt]

>chr1_KI270710v1_random:1-15305
>chr1_KI270710v1_random:15328-29388
>chr1_KI270710v1_random:29450-30323
>chr1_KI270710v1_random:30387-33303
>chr1_KI270710v1_random:33423-37657
>chr1_KI270710v1_random:37738-40172
