# Supplementary material for: Red: an intelligent, rapid, accurate tool for detecting repeats de-novo on the genomic scale
Source: BMC Bioinformatics. 2015 Jul 24;16:227. doi: 10.1186/s12859-015-0654-5 (PMC4513396; doi:10.1186/s12859-015-0654-5)
Supplement: Additional file 5 — Supplementary data set 4 — Red’s repeats of the Homo sapiens genome. The command “tar -xzf file” results in a directory that contains the locations of repeats found by Red in the genome of the Homo sapiens. [file 12859_2015_654_MOESM5_ESM.tar › GnmRptHg38/chr1_KI270711v1_random.rpt]

>chr1_KI270711v1_random:0-840
>chr1_KI270711v1_random:949-1754
>chr1_KI270711v1_random:1821-3697
>chr1_KI270711v1_random:3766-30957
>chr1_KI270711v1_random:31033-34640
>chr1_KI270711v1_random:34704-34899
>chr1_KI270711v1_random:35268-35486
>chr1_KI270711v1_random:35539-36823
>chr1_KI270711v1_random:36904-37404
>chr1_KI270711v1_random:37465-37885
>chr1_KI270711v1_random:38691-38795
>chr1_KI270711v1_random:39071-39371
>chr1_KI270711v1_random:39624-39907
>chr1_KI270711v1_random:40213-40407
>chr1_KI270711v1_random:40507-40652
>chr1_KI270711v1_random:40734-40929
>chr1_KI270711v1_random:41259-42210
