# Supplementary material for: Red: an intelligent, rapid, accurate tool for detecting repeats de-novo on the genomic scale
Source: BMC Bioinformatics. 2015 Jul 24;16:227. doi: 10.1186/s12859-015-0654-5 (PMC4513396; doi:10.1186/s12859-015-0654-5)
Supplement: Additional file 5 — Supplementary data set 4 — Red’s repeats of the Homo sapiens genome. The command “tar -xzf file” results in a directory that contains the locations of repeats found by Red in the genome of the Homo sapiens. [file 12859_2015_654_MOESM5_ESM.tar › GnmRptHg38/chr1_KI270712v1_random.rpt]

>chr1_KI270712v1_random:0-208
>chr1_KI270712v1_random:264-1150
>chr1_KI270712v1_random:1160-4842
>chr1_KI270712v1_random:5045-29216
>chr1_KI270712v1_random:29257-40036
>chr1_KI270712v1_random:40232-41279
>chr1_KI270712v1_random:41398-41585
>chr1_KI270712v1_random:41935-43947
>chr1_KI270712v1_random:44065-44255
>chr1_KI270712v1_random:44449-45010
>chr1_KI270712v1_random:45184-46248
>chr1_KI270712v1_random:46343-46939
>chr1_KI270712v1_random:47017-48099
>chr1_KI270712v1_random:48193-49479
>chr1_KI270712v1_random:49623-51962
>chr1_KI270712v1_random:52055-52345
>chr1_KI270712v1_random:52510-52694
>chr1_KI270712v1_random:52794-53457
>chr1_KI270712v1_random:53743-54486
>chr1_KI270712v1_random:54622-91560
>chr1_KI270712v1_random:91599-108301
>chr1_KI270712v1_random:108412-109345
>chr1_KI270712v1_random:109458-110803
>chr1_KI270712v1_random:110853-123530
>chr1_KI270712v1_random:123593-134737
>chr1_KI270712v1_random:134806-136980
>chr1_KI270712v1_random:137044-176043
