# Supplementary material for: Red: an intelligent, rapid, accurate tool for detecting repeats de-novo on the genomic scale
Source: BMC Bioinformatics. 2015 Jul 24;16:227. doi: 10.1186/s12859-015-0654-5 (PMC4513396; doi:10.1186/s12859-015-0654-5)
Supplement: Additional file 5 — Supplementary data set 4 — Red’s repeats of the Homo sapiens genome. The command “tar -xzf file” results in a directory that contains the locations of repeats found by Red in the genome of the Homo sapiens. [file 12859_2015_654_MOESM5_ESM.tar › GnmRptHg38/chr1_KI270713v1_random.rpt]

>chr1_KI270713v1_random:1211-1404
>chr1_KI270713v1_random:1481-1702
>chr1_KI270713v1_random:2368-2490
>chr1_KI270713v1_random:3503-3535
>chr1_KI270713v1_random:6495-6600
>chr1_KI270713v1_random:6747-6813
>chr1_KI270713v1_random:7779-8029
>chr1_KI270713v1_random:10165-10580
>chr1_KI270713v1_random:10684-11063
>chr1_KI270713v1_random:12637-12864
>chr1_KI270713v1_random:12938-13026
>chr1_KI270713v1_random:13106-13159
>chr1_KI270713v1_random:13272-13324
>chr1_KI270713v1_random:13514-13730
>chr1_KI270713v1_random:13974-14170
>chr1_KI270713v1_random:14732-15141
>chr1_KI270713v1_random:15411-15718
>chr1_KI270713v1_random:15937-16117
>chr1_KI270713v1_random:16144-16348
>chr1_KI270713v1_random:16444-16636
>chr1_KI270713v1_random:16871-21721
>chr1_KI270713v1_random:21843-22552
>chr1_KI270713v1_random:22618-22723
>chr1_KI270713v1_random:22842-24852
>chr1_KI270713v1_random:24994-25185
>chr1_KI270713v1_random:25458-25535
>chr1_KI270713v1_random:25734-26032
>chr1_KI270713v1_random:26082-26753
>chr1_KI270713v1_random:27133-27332
>chr1_KI270713v1_random:27457-28250
>chr1_KI270713v1_random:28637-28813
>chr1_KI270713v1_random:28878-29107
>chr1_KI270713v1_random:29200-29831
>chr1_KI270713v1_random:29932-30328
>chr1_KI270713v1_random:30448-31110
>chr1_KI270713v1_random:31633-31826
>chr1_KI270713v1_random:32752-32895
>chr1_KI270713v1_random:33258-33328
>chr1_KI270713v1_random:33499-34409
>chr1_KI270713v1_random:34621-34676
>chr1_KI270713v1_random:34730-36361
>chr1_KI270713v1_random:36663-37040
>chr1_KI270713v1_random:37150-37630
>chr1_KI270713v1_random:37678-39689
>chr1_KI270713v1_random:39751-40165
>chr1_KI270713v1_random:40248-40745
