# Supplementary material for: Red: an intelligent, rapid, accurate tool for detecting repeats de-novo on the genomic scale
Source: BMC Bioinformatics. 2015 Jul 24;16:227. doi: 10.1186/s12859-015-0654-5 (PMC4513396; doi:10.1186/s12859-015-0654-5)
Supplement: Additional file 5 — Supplementary data set 4 — Red’s repeats of the Homo sapiens genome. The command “tar -xzf file” results in a directory that contains the locations of repeats found by Red in the genome of the Homo sapiens. [file 12859_2015_654_MOESM5_ESM.tar › GnmRptHg38/chr1_KI270714v1_random.rpt]

>chr1_KI270714v1_random:15-268
>chr1_KI270714v1_random:335-1144
>chr1_KI270714v1_random:1249-3132
>chr1_KI270714v1_random:3362-3909
>chr1_KI270714v1_random:4061-4424
>chr1_KI270714v1_random:4579-6171
>chr1_KI270714v1_random:6263-6598
>chr1_KI270714v1_random:6720-8847
>chr1_KI270714v1_random:8900-9329
>chr1_KI270714v1_random:9629-9898
>chr1_KI270714v1_random:10042-10311
>chr1_KI270714v1_random:10448-11017
>chr1_KI270714v1_random:11062-11472
>chr1_KI270714v1_random:11550-12088
>chr1_KI270714v1_random:12196-13110
>chr1_KI270714v1_random:14232-14337
>chr1_KI270714v1_random:14868-16647
>chr1_KI270714v1_random:17152-17457
>chr1_KI270714v1_random:17765-17874
>chr1_KI270714v1_random:18280-18350
>chr1_KI270714v1_random:18392-18430
>chr1_KI270714v1_random:19164-19246
>chr1_KI270714v1_random:20414-20465
>chr1_KI270714v1_random:20984-21047
>chr1_KI270714v1_random:21139-21456
>chr1_KI270714v1_random:21681-21800
>chr1_KI270714v1_random:21867-22287
>chr1_KI270714v1_random:22776-22842
>chr1_KI270714v1_random:23956-24022
>chr1_KI270714v1_random:24025-24234
>chr1_KI270714v1_random:24666-24838
>chr1_KI270714v1_random:24915-25064
>chr1_KI270714v1_random:25341-25403
>chr1_KI270714v1_random:27079-27154
>chr1_KI270714v1_random:27396-27445
>chr1_KI270714v1_random:27715-27795
>chr1_KI270714v1_random:27880-28284
>chr1_KI270714v1_random:28327-28571
>chr1_KI270714v1_random:28710-28790
>chr1_KI270714v1_random:29035-29070
>chr1_KI270714v1_random:29785-29840
>chr1_KI270714v1_random:30234-30293
>chr1_KI270714v1_random:30375-30768
>chr1_KI270714v1_random:31338-32019
>chr1_KI270714v1_random:32301-32384
>chr1_KI270714v1_random:33013-33126
>chr1_KI270714v1_random:33638-33803
>chr1_KI270714v1_random:34107-34505
>chr1_KI270714v1_random:34932-34978
>chr1_KI270714v1_random:35124-35436
>chr1_KI270714v1_random:37221-37598
>chr1_KI270714v1_random:37709-37745
>chr1_KI270714v1_random:38089-38147
>chr1_KI270714v1_random:39775-40051
>chr1_KI270714v1_random:40153-41156
>chr1_KI270714v1_random:41660-41717
