# Supplementary material for: Red: an intelligent, rapid, accurate tool for detecting repeats de-novo on the genomic scale
Source: BMC Bioinformatics. 2015 Jul 24;16:227. doi: 10.1186/s12859-015-0654-5 (PMC4513396; doi:10.1186/s12859-015-0654-5)
Supplement: Additional file 5 — Supplementary data set 4 — Red’s repeats of the Homo sapiens genome. The command “tar -xzf file” results in a directory that contains the locations of repeats found by Red in the genome of the Homo sapiens. [file 12859_2015_654_MOESM5_ESM.tar › GnmRptHg38/chr2.rpt]

>chr2:10000-10595
>chr2:10646-10705
>chr2:10845-11306
>chr2:11649-11813
>chr2:11874-11952
>chr2:12200-13355
>chr2:13700-14483
>chr2:14539-15069
>chr2:15129-15643
>chr2:15768-16088
>chr2:16136-16401
>chr2:16513-16824
>chr2:17278-17327
>chr2:17874-18092
>chr2:18203-18266
>chr2:19325-19424
>chr2:20660-20908
>chr2:22094-23397
>chr2:25275-25396
>chr2:25427-25916
>chr2:26238-26451
>chr2:26571-26621
>chr2:28441-28625
>chr2:28905-29009
>chr2:31886-32233
>chr2:32296-32545
>chr2:32843-33092
>chr2:33130-33250
>chr2:34321-34429
>chr2:35061-35363
>chr2:37144-37466
>chr2:37911-38239
>chr2:38505-38608
>chr2:39046-39090
>chr2:39239-39438
>chr2:41089-41178
>chr2:47777-47841
>chr2:48144-49097
>chr2:49474-50483
>chr2:51138-51554
>chr2:51994-52784
>chr2:53291-53369
>chr2:53462-53619
>chr2:53746-53849
>chr2:55045-55122
>chr2:56430-56813
>chr2:56893-56962
>chr2:57207-57356
>chr2:57411-57695
>chr2:57800-58506
>chr2:58616-58730
>chr2:59002-59081
>chr2:59501-59657
>chr2:59902-60038
>chr2:60863-61021
>chr2:61133-61578
>chr2:61663-62854
>chr2:64462-64841
>chr2:66764-69059
>chr2:69236-69370
>chr2:72090-72207
>chr2:72357-72480
>chr2:73658-74096
>chr2:74131-74183
>chr2:74685-75103
>chr2:75628-75671
>chr2:76308-78613
>chr2:79909-80256
>chr2:86959-87369
>chr2:87835-87897
>chr2:88101-88417
>chr2:89164-89522
>chr2:90286-90468
>chr2:90521-99405
>chr2:99556-99873
>chr2:100426-100722
>chr2:102412-102540
>chr2:102630-103964
>chr2:103984-106062
>chr2:106406-106697
>chr2:106725-106808
>chr2:106874-107051
>chr2:107222-107973
>chr2:108013-108257
>chr2:109656-109735
>chr2:111461-111538
>chr2:112063-112407
>chr2:113876-114333
>chr2:116034-116117
>chr2:116283-116604
>chr2:117057-117281
>chr2:118169-118472
>chr2:118556-118666
>chr2:119236-119730
>chr2:121061-121102
>chr2:121742-121818
>chr2:122419-122508
>chr2:125101-125141
>chr2:125307-125352
>chr2:126102-127633
>chr2:128196-128249
>chr2:128723-129829
>chr2:130747-130818
>chr2:130910-131246
>chr2:132637-132931
>chr2:133027-133468
>chr2:133570-133645
>chr2:135043-136409
>chr2:137790-137842
>chr2:137910-138856
>chr2:139197-139300
>chr2:141606-142049
>chr2:142398-142647
>chr2:143010-143458
>chr2:143591-144774
>chr2:145607-146370
>chr2:146429-146767
>chr2:146889-147407
>chr2:147483-148799
>chr2:148881-149579
>chr2:149668-149698
>chr2:149817-149980
>chr2:150094-150757
>chr2:152035-152211
>chr2:152419-152523
>chr2:153001-153067
>chr2:153395-155900
>chr2:155928-157369
>chr2:157445-158381
>chr2:158440-160787
>chr2:162014-162351
>chr2:164146-165510
>chr2:167899-168447
>chr2:168503-169072
>chr2:169186-169256
>chr2:170025-170134
>chr2:170239-170335
>chr2:170899-170951
>chr2:171428-171778
>chr2:173336-173477
>chr2:173554-174211
>chr2:174305-175016
>chr2:177175-177608
>chr2:178414-178948
>chr2:179057-179578
>chr2:180785-180918
>chr2:181139-181389
>chr2:181527-181792
>chr2:181953-181991
>chr2:182064-182233
>chr2:182541-182627
>chr2:183123-183202
>chr2:183305-183541
>chr2:184218-184315
>chr2:184515-185063
>chr2:185334-185462
>chr2:186112-186146
>chr2:187413-187524
>chr2:187948-188111
>chr2:188160-188215
>chr2:188263-188349
>chr2:188518-188630
>chr2:188904-189242
>chr2:190348-191290
>chr2:191391-192021
>chr2:192385-192659
>chr2:197442-197529
>chr2:197600-198563
>chr2:202617-202759
>chr2:204182-204557
>chr2:204839-204924
>chr2:205039-205682
>chr2:206955-207818
>chr2:208188-208236
>chr2:208305-208402
>chr2:209606-209730
>chr2:211419-211531
>chr2:212408-213286
>chr2:213360-213439
>chr2:214419-214561
>chr2:214843-214941
>chr2:216568-216674
>chr2:216704-216761
>chr2:218113-218186
>chr2:219255-219380
>chr2:224271-224377
>chr2:227222-227303
>chr2:227557-227597
>chr2:229254-229341
>chr2:229440-229755
>chr2:230510-230773
>chr2:231475-231619
>chr2:232423-232745
>chr2:234878-235199
>chr2:235333-236277
>chr2:236541-236620
>chr2:237638-237852
>chr2:239764-239823
>chr2:241075-241266
>chr2:241454-241671
>chr2:241789-241985
>chr2:242265-242324
>chr2:242613-242761
>chr2:242878-242972
>chr2:243286-243507
>chr2:244213-244591
>chr2:245847-246226
>chr2:246559-246643
>chr2:247748-247801
>chr2:250147-250230
>chr2:250335-250401
>chr2:251675-251712
>chr2:253199-253831
>chr2:254047-254161
>chr2:254589-255152
>chr2:255251-255631
>chr2:256311-256745
>chr2:256861-258449
>chr2:259598-259775
>chr2:261452-261520
>chr2:262760-262859
>chr2:266013-266137
>chr2:266521-266587
>chr2:266996-267026
>chr2:267072-267261
>chr2:267366-267509
>chr2:267920-268000
>chr2:269705-269779
>chr2:269917-270017
>chr2:273245-273319
>chr2:273884-274229
>chr2:275966-276015
>chr2:276710-276757
>chr2:279741-279836
>chr2:284282-284321
>chr2:287737-287823
>chr2:287926-287979
>chr2:288956-289088
>chr2:293490-293549
>chr2:293634-294574
>chr2:294687-294904
>chr2:295657-295700
>chr2:297054-297458
>chr2:297609-297845
>chr2:297899-297985
>chr2:298691-300689
>chr2:301062-302482
>chr2:302567-302823
>chr2:302861-303329
>chr2:303404-303588
>chr2:305522-305659
>chr2:306346-308985
>chr2:313466-313818
>chr2:314123-314163
>chr2:315805-316412
>chr2:318852-318915
>chr2:319329-319452
>chr2:319946-320043
>chr2:321525-321598
>chr2:322044-322087
>chr2:323444-328787
>chr2:328903-329193
>chr2:330423-330513
>chr2:331660-331826
>chr2:332313-332666
>chr2:332944-333229
>chr2:333329-333406
>chr2:333570-333815
>chr2:333920-334661
>chr2:335051-335135
>chr2:335508-335564
>chr2:336763-339055
>chr2:339335-339492
>chr2:339736-339787
>chr2:340447-340642
>chr2:341091-341131
>chr2:341308-341519
>chr2:343713-343799
>chr2:344315-344491
>chr2:344667-344954
>chr2:345116-345456
>chr2:345599-345704
>chr2:345807-346196
>chr2:346355-346484
>chr2:346557-346659
>chr2:347805-347990
>chr2:349213-349530
>chr2:349815-350309
>chr2:350383-351303
>chr2:351359-351781
>chr2:351843-352100
>chr2:352247-352477
>chr2:353165-353238
>chr2:353683-353767
>chr2:353835-353927
>chr2:354587-355413
>chr2:356347-356616
>chr2:356727-356840
>chr2:359749-360111
>chr2:360303-360692
>chr2:360742-360827
>chr2:360888-360991
>chr2:361307-362569
>chr2:362603-362651
>chr2:362719-362854
>chr2:362930-363011
>chr2:364080-364416
>chr2:365201-365276
>chr2:366660-366705
>chr2:367831-368299
>chr2:368815-371112
>chr2:371161-371257
>chr2:371424-371876
>chr2:371953-372073
>chr2:373681-373988
>chr2:376303-376359
>chr2:377503-377582
>chr2:377910-377991
>chr2:378028-379500
>chr2:379706-380857
>chr2:380910-381171
>chr2:381809-381865
>chr2:383155-383276
>chr2:383634-383705
>chr2:384562-384812
>chr2:386557-386617
>chr2:386712-387022
>chr2:388575-390645
>chr2:391311-391771
>chr2:394790-395063
>chr2:397161-397270
>chr2:398317-398367
>chr2:398432-400933
>chr2:403063-405440
>chr2:409075-409423
>chr2:410266-410609
>chr2:410901-411026
>chr2:411105-411501
>chr2:411612-411927
>chr2:412059-412646
>chr2:412760-413086
>chr2:413203-413719
>chr2:413772-413888
>chr2:413914-414463
>chr2:414506-414555
>chr2:414585-414649
>chr2:414723-414941
>chr2:415091-415179
>chr2:415446-415722
>chr2:418818-419156
>chr2:419334-419391
>chr2:419998-421149
>chr2:421276-421335
>chr2:424642-424720
>chr2:425335-425389
>chr2:426470-426525
>chr2:426581-427598
>chr2:427768-427898
>chr2:429091-429504
>chr2:431624-431737
>chr2:433076-433134
>chr2:433294-433445
>chr2:433631-433706
>chr2:433765-433841
>chr2:434429-434560
>chr2:434705-435228
>chr2:435767-435810
>chr2:436306-436768
>chr2:436863-437019
>chr2:437261-437514
>chr2:437824-437923
>chr2:438026-438066
>chr2:440626-440701
>chr2:440947-440994
>chr2:441972-443034
>chr2:449263-449332
>chr2:449815-449888
>chr2:451109-451204
>chr2:451912-452410
>chr2:454090-454419
>chr2:456451-456816
>chr2:458572-458643
>chr2:458967-459436
>chr2:459654-459716
>chr2:461148-461193
>chr2:462072-462148
>chr2:466362-466696
>chr2:469344-469413
>chr2:472482-472561
>chr2:473126-473283
>chr2:473330-473541
>chr2:473692-474636
>chr2:474721-474878
>chr2:474992-475169
>chr2:475411-475483
>chr2:475628-475774
>chr2:475986-476087
>chr2:476298-476354
>chr2:476539-476602
>chr2:476697-476961
>chr2:477065-477204
>chr2:477527-477614
>chr2:477858-477922
>chr2:479474-479546
>chr2:480324-480501
>chr2:481646-481698
>chr2:482025-482318
>chr2:483485-483873
>chr2:487844-488637
>chr2:489980-490098
>chr2:490242-490333
>chr2:490777-490828
>chr2:491405-491672
>chr2:491897-492020
>chr2:493725-494410
>chr2:494838-494886
>chr2:495190-495819
>chr2:496581-496633
>chr2:498881-499180
>chr2:500109-500406
>chr2:501975-502213
>chr2:503084-503172
>chr2:504338-504562
>chr2:505279-505358
>chr2:506251-506311
>chr2:512106-512573
>chr2:512626-512935
>chr2:513032-513125
>chr2:513168-513335
>chr2:513497-514054
>chr2:514472-514576
>chr2:514613-515034
>chr2:515079-515179
>chr2:519212-519293
>chr2:519543-519636
>chr2:520081-520393
>chr2:526768-526938
>chr2:527021-527501
>chr2:528234-528403
>chr2:528868-529023
>chr2:529654-529703
>chr2:530601-530862
>chr2:530963-531022
>chr2:531561-531706
>chr2:532305-532446
>chr2:532825-532868
>chr2:533027-533086
>chr2:533320-533450
>chr2:534087-534252
>chr2:534420-534726
>chr2:534774-534823
>chr2:534966-535043
>chr2:535604-535875
>chr2:536201-537424
>chr2:537494-537561
>chr2:537633-537858
>chr2:538093-538126
>chr2:538274-538413
>chr2:538468-538614
>chr2:538973-539416
>chr2:539482-542102
>chr2:543644-543711
>chr2:547220-547744
>chr2:548413-548609
>chr2:549693-549792
>chr2:553689-553813
>chr2:555060-555114
>chr2:556231-556283
>chr2:556959-557040
>chr2:559454-559724
>chr2:560703-560794
>chr2:561091-561175
>chr2:561377-561521
>chr2:561891-562101
>chr2:562699-562967
>chr2:565428-565488
>chr2:567763-567825
>chr2:570270-570685
>chr2:570752-573001
>chr2:575894-576253
>chr2:577459-577552
>chr2:577780-578008
>chr2:578836-579266
>chr2:581309-581495
>chr2:582358-582667
>chr2:582791-583121
>chr2:586066-586115
>chr2:587740-587784
>chr2:588126-588175
>chr2:590119-590602
>chr2:592045-592996
>chr2:597214-597278
>chr2:597601-598091
>chr2:603485-603834
>chr2:604696-605425
>chr2:608117-608213
>chr2:608296-608363
>chr2:608997-609289
>chr2:611732-611821
>chr2:611911-612027
>chr2:612778-612983
>chr2:613053-613187
>chr2:614738-614828
>chr2:615164-615418
>chr2:616271-616372
>chr2:616940-617341
>chr2:617513-617642
>chr2:618555-618844
>chr2:619196-619263
>chr2:623961-624108
>chr2:624766-624809
>chr2:629294-629379
>chr2:629541-629692
>chr2:630440-630581
>chr2:630718-630890
>chr2:631178-631253
>chr2:632162-632266
>chr2:632949-633010
>chr2:634346-634698
>chr2:635392-635550
>chr2:637917-638036
>chr2:638194-638282
>chr2:638414-638800
>chr2:638892-639264
>chr2:640729-641257
>chr2:643440-643495
>chr2:646795-647067
>chr2:652742-652791
>chr2:652835-652903
>chr2:654684-654771
>chr2:656491-656675
>chr2:656720-656787
>chr2:658350-658406
>chr2:658980-659110
>chr2:659580-659903
>chr2:660108-660218
>chr2:660445-660519
>chr2:660943-661037
>chr2:661086-661232
>chr2:661846-662155
>chr2:662412-662522
>chr2:665654-665870
>chr2:667923-668292
>chr2:669227-669275
>chr2:669583-669626
>chr2:670685-670729
>chr2:671355-671883
>chr2:673362-673431
>chr2:673716-673821
>chr2:676377-676456
>chr2:676985-677018
>chr2:678443-678739
>chr2:679329-679401
>chr2:679530-679938
>chr2:681027-681116
>chr2:681180-681252
>chr2:682530-682918
>chr2:683866-683920
>chr2:684683-685457
>chr2:685496-687140
>chr2:687918-688165
>chr2:688291-688335
>chr2:688911-688975
>chr2:689095-689409
>chr2:689536-689607
>chr2:689707-689901
>chr2:690818-690864
>chr2:692784-692912
>chr2:693114-693357
>chr2:693434-693481
>chr2:697206-697241
>chr2:697847-698067
>chr2:698127-698370
>chr2:698595-698631
>chr2:699232-699384
>chr2:699679-699754
>chr2:699939-700490
>chr2:700657-700807
>chr2:701627-705450
>chr2:705750-705892
>chr2:707032-707126
>chr2:707388-707558
>chr2:709436-709480
>chr2:709705-709933
>chr2:710420-710469
>chr2:710573-710728
>chr2:711249-711343
>chr2:711611-711838
>chr2:712054-712108
>chr2:712244-712346
>chr2:713570-713933
>chr2:714263-714333
>chr2:714867-714951
>chr2:715166-715208
>chr2:716943-717039
>chr2:717881-718103
>chr2:718891-718986
>chr2:719132-719261
>chr2:719295-719387
>chr2:720158-720327
>chr2:721907-722011
>chr2:722062-723121
>chr2:723263-723417
>chr2:724370-724481
>chr2:724938-725034
>chr2:725522-725659
>chr2:726034-726280
>chr2:728046-728150
>chr2:728248-728433
>chr2:728469-728926
>chr2:730074-730513
>chr2:731304-731447
>chr2:731553-731602
>chr2:732020-733195
>chr2:734149-734698
>chr2:734791-734900
>chr2:736247-736485
>chr2:737091-737250
>chr2:737747-738035
>chr2:738803-738876
>chr2:738991-739108
>chr2:739299-739374
>chr2:739910-740886
>chr2:740950-740991
>chr2:743205-743290
>chr2:743464-743511
>chr2:744708-745625
>chr2:746238-746395
>chr2:747732-747938
>chr2:749356-749470
>chr2:750204-750864
>chr2:754272-754526
>chr2:756283-758152
>chr2:759060-759321
>chr2:759997-760072
>chr2:762097-762206
>chr2:765137-765182
>chr2:765565-765661
>chr2:765846-765882
>chr2:768802-769193
>chr2:769455-769880
>chr2:770307-770659
>chr2:776745-776805
>chr2:778264-778321
>chr2:780812-780994
>chr2:781203-781511
>chr2:781623-781666
>chr2:783596-784406
>chr2:784994-785245
>chr2:786143-786424
>chr2:786571-787280
>chr2:787714-787761
>chr2:788074-788429
>chr2:789197-789234
>chr2:789670-790178
>chr2:790215-790584
>chr2:790630-790897
>chr2:791052-791103
>chr2:791367-791812
>chr2:791897-792027
>chr2:792049-792281
>chr2:792406-792775
>chr2:795662-795702
>chr2:796149-796297
>chr2:796981-797058
>chr2:797347-797402
>chr2:797563-797643
>chr2:797731-797826
>chr2:798053-798299
>chr2:798564-798671
>chr2:798963-798999
>chr2:799031-799191
>chr2:799486-805608
>chr2:805720-805755
>chr2:806519-806577
>chr2:806686-806740
>chr2:806794-806857
>chr2:807534-807575
>chr2:807978-808366
>chr2:808753-808819
>chr2:808987-809074
>chr2:809213-809355
>chr2:809421-809467
>chr2:810840-811244
>chr2:812308-812384
>chr2:812887-813054
>chr2:818113-818155
>chr2:819053-819128
>chr2:819455-819498
>chr2:820424-820739
>chr2:822501-822551
>chr2:823549-823691
>chr2:826230-826317
>chr2:826401-828099
>chr2:828283-828351
>chr2:828464-828532
>chr2:828713-828868
>chr2:828956-829132
>chr2:829206-829252
>chr2:829302-829335
>chr2:829411-829526
>chr2:829817-829880
>chr2:830163-830196
>chr2:831266-831358
>chr2:832151-832550
>chr2:832640-833020
>chr2:833562-833948
>chr2:834223-834266
>chr2:835630-835933
>chr2:836706-836757
>chr2:836946-837074
>chr2:837617-837723
>chr2:837859-840705
>chr2:841940-842102
>chr2:846336-847537
>chr2:847639-847789
>chr2:848077-848198
>chr2:849212-850389
>chr2:850775-850967
>chr2:851756-851947
>chr2:852231-852297
>chr2:853516-853593
>chr2:854233-854298
>chr2:854925-855093
>chr2:855911-855978
>chr2:856474-856546
>chr2:857592-857746
>chr2:857779-857966
>chr2:858697-858754
>chr2:860517-860638
>chr2:860884-861265
>chr2:863000-863129
>chr2:863768-864234
>chr2:868236-869390
>chr2:869583-870036
>chr2:870225-870497
>chr2:873411-873623
>chr2:876997-877085
>chr2:878021-878631
>chr2:879067-879487
>chr2:882107-882179
>chr2:884143-884242
>chr2:884881-884920
>chr2:888983-889098
>chr2:892548-893160
>chr2:894130-894450
>chr2:894904-895129
>chr2:895442-895651
>chr2:895764-897035
>chr2:897095-897731
>chr2:897804-898299
>chr2:898462-898508
>chr2:898637-899025
>chr2:899399-899532
>chr2:899604-899926
>chr2:901361-901433
>chr2:901777-902054
>chr2:902074-902187
>chr2:902322-902401
>chr2:902680-902782
>chr2:902950-903112
>chr2:903510-903708
>chr2:905058-905114
>chr2:906761-906813
>chr2:907049-907119
>chr2:908697-908839
>chr2:909614-910267
>chr2:910847-911024
>chr2:911122-911230
>chr2:912417-913945
>chr2:914729-915323
>chr2:917615-917691
>chr2:918622-918677
>chr2:919585-920168
>chr2:920495-920627
>chr2:921520-921613
>chr2:921922-922043
>chr2:922500-922569
>chr2:923396-923678
>chr2:923705-923997
>chr2:927190-927793
>chr2:928039-928993
>chr2:929228-929625
>chr2:931729-932575
>chr2:933367-933698
>chr2:934653-934971
>chr2:935083-937506
>chr2:938800-939010
>chr2:939369-939546
>chr2:939880-940045
>chr2:940144-940266
>chr2:940500-940733
>chr2:941328-941568
>chr2:942314-942370
>chr2:943730-944919
>chr2:944978-945061
>chr2:945162-945330
>chr2:945485-946038
>chr2:946276-946372
>chr2:946643-946731
>chr2:946960-947309
>chr2:947564-947595
>chr2:948083-948366
>chr2:948470-948720
>chr2:950167-950216
>chr2:951121-951197
>chr2:955034-955082
>chr2:955938-956300
>chr2:957710-957899
>chr2:958995-959171
>chr2:960565-960971
>chr2:961188-961412
>chr2:962073-962378
>chr2:963890-963947
>chr2:964541-964595
>chr2:965069-965408
>chr2:966659-967024
>chr2:967740-968103
>chr2:968652-968747
>chr2:968780-972259
>chr2:972288-972324
>chr2:972531-972728
>chr2:972776-972966
>chr2:973479-973549
>chr2:976707-976762
>chr2:979066-979149
>chr2:979931-980023
>chr2:981348-981494
>chr2:981847-982075
>chr2:988719-988763
>chr2:988854-989038
>chr2:990411-990445
>chr2:990538-990602
>chr2:992249-992297
>chr2:993049-993329
>chr2:993375-993415
>chr2:993635-994055
>chr2:994235-994753
>chr2:994822-995037
>chr2:995195-995784
>chr2:996534-996621
>chr2:996803-996902
>chr2:998112-998236
>chr2:998427-998597
>chr2:998665-998737
>chr2:998984-999070
>chr2:999169-999707
>chr2:999892-1000927
>chr2:1000958-1002600
>chr2:1002669-1003020
>chr2:1003190-1003258
>chr2:1004283-1004424
>chr2:1004628-1004686
>chr2:1004725-1005095
>chr2:1005517-1005878
>chr2:1006007-1006316
>chr2:1006632-1007182
>chr2:1007749-1008052
>chr2:1009131-1009719
>chr2:1010000-1010015
>chr2:1011615-1011689
>chr2:1011777-1011832
>chr2:1012486-1014809
>chr2:1016251-1016548
>chr2:1016632-1016685
>chr2:1017134-1017232
>chr2:1017327-1017606
>chr2:1019762-1020074
>chr2:1020290-1020369
>chr2:1020634-1020694
>chr2:1021502-1021944
>chr2:1022050-1022130
>chr2:1024312-1024675
>chr2:1025668-1025748
>chr2:1025862-1025895
>chr2:1026814-1026852
>chr2:1027203-1028354
>chr2:1030658-1030717
>chr2:1031107-1031159
>chr2:1031505-1031798
>chr2:1031888-1032065
>chr2:1032825-1032894
>chr2:1032996-1033100
>chr2:1033886-1035191
>chr2:1037404-1037544
>chr2:1037782-1037818
>chr2:1038541-1038592
>chr2:1041447-1041841
>chr2:1042249-1044844
>chr2:1045075-1045653
>chr2:1045844-1045981
>chr2:1046012-1046236
>chr2:1046448-1046837
>chr2:1046921-1047470
>chr2:1047503-1047574
>chr2:1048009-1048086
>chr2:1048425-1048501
>chr2:1048727-1048772
>chr2:1048941-1049060
>chr2:1049195-1049383
>chr2:1049525-1049829
>chr2:1050721-1050966
>chr2:1051085-1051234
>chr2:1051965-1052059
>chr2:1052446-1052618
>chr2:1052731-1052772
>chr2:1053857-1053941
>chr2:1056316-1056982
>chr2:1057319-1057385
>chr2:1057432-1057487
>chr2:1057578-1058098
>chr2:1060170-1060263
>chr2:1060663-1060752
>chr2:1061707-1061738
>chr2:1062822-1062878
>chr2:1063966-1064097
>chr2:1064265-1064474
>chr2:1065556-1065601
>chr2:1065986-1066216
>chr2:1066475-1066802
>chr2:1066959-1067130
>chr2:1067196-1067239
>chr2:1068619-1068729
>chr2:1069489-1069840
>chr2:1070131-1070181
>chr2:1071076-1071660
>chr2:1071791-1072618
>chr2:1072668-1073122
>chr2:1073177-1073623
>chr2:1075920-1075983
>chr2:1078392-1078583
>chr2:1080458-1080752
>chr2:1083901-1084141
>chr2:1084598-1084810
>chr2:1086299-1086339
>chr2:1089387-1089662
>chr2:1090457-1090569
>chr2:1090865-1091084
>chr2:1093885-1095116
>chr2:1096350-1096413
>chr2:1096566-1096771
>chr2:1099139-1099205
>chr2:1100167-1100451
>chr2:1101187-1101287
>chr2:1102326-1102406
>chr2:1103226-1103702
>chr2:1104051-1104091
>chr2:1105981-1109089
>chr2:1111749-1112380
>chr2:1112450-1112898
>chr2:1113008-1113210
>chr2:1113240-1113372
>chr2:1113427-1113706
>chr2:1113790-1114699
>chr2:1114749-1114794
>chr2:1114889-1115214
>chr2:1115252-1115385
>chr2:1115422-1115801
>chr2:1116433-1116710
>chr2:1116761-1117069
>chr2:1118660-1118704
>chr2:1118844-1118907
>chr2:1119061-1119102
>chr2:1119796-1119939
>chr2:1120261-1120316
>chr2:1120532-1121198
>chr2:1121270-1121999
>chr2:1122095-1122228
>chr2:1122466-1122519
>chr2:1122750-1123502
>chr2:1123630-1124603
>chr2:1124915-1125040
>chr2:1125365-1125445
>chr2:1125861-1126245
>chr2:1126323-1127296
>chr2:1127339-1127522
>chr2:1127618-1128212
>chr2:1128322-1128411
>chr2:1129841-1129896
>chr2:1131633-1131958
>chr2:1132119-1132286
>chr2:1133849-1134890
>chr2:1134922-1134963
>chr2:1135371-1135750
>chr2:1139203-1139861
>chr2:1139967-1140058
>chr2:1143592-1143971
>chr2:1144429-1144870
>chr2:1144958-1145084
>chr2:1145438-1145493
>chr2:1145603-1146030
>chr2:1146073-1146191
>chr2:1146251-1147670
>chr2:1148779-1148871
>chr2:1149196-1149232
>chr2:1149666-1149991
>chr2:1152503-1152647
>chr2:1152815-1153367
>chr2:1154399-1154457
>chr2:1154795-1155454
>chr2:1157122-1157215
>chr2:1158275-1158333
>chr2:1159010-1159307
>chr2:1161110-1161269
>chr2:1161787-1162096
>chr2:1164154-1164654
>chr2:1166588-1166914
>chr2:1167028-1167208
>chr2:1167258-1168340
>chr2:1169879-1169926
>chr2:1170719-1170769
>chr2:1170916-1170972
>chr2:1172792-1172863
>chr2:1173917-1174009
>chr2:1175920-1176003
>chr2:1176286-1177524
>chr2:1177819-1177863
>chr2:1178203-1181239
>chr2:1182701-1183121
>chr2:1183641-1183718
>chr2:1184429-1185971
>chr2:1186021-1186850
>chr2:1187216-1187642
>chr2:1188259-1188358
>chr2:1189563-1189851
>chr2:1190129-1190646
>chr2:1190871-1190909
>chr2:1191493-1191979
>chr2:1192573-1192623
>chr2:1193985-1194152
>chr2:1194716-1195800
>chr2:1196133-1196227
>chr2:1196276-1197831
>chr2:1197985-1198372
>chr2:1198500-1201748
>chr2:1202575-1202702
>chr2:1203369-1203799
>chr2:1204449-1204563
>chr2:1204733-1204803
>chr2:1210318-1210496
>chr2:1210523-1211010
>chr2:1211439-1211822
>chr2:1212065-1212493
>chr2:1213088-1213183
>chr2:1213215-1213540
>chr2:1213703-1216999
>chr2:1218987-1219414
>chr2:1219652-1219780
>chr2:1221267-1221591
>chr2:1221664-1222186
>chr2:1222457-1223445
>chr2:1223998-1224180
>chr2:1224345-1224396
>chr2:1226045-1226092
>chr2:1228724-1230167
>chr2:1230815-1231254
>chr2:1232295-1232619
>chr2:1232867-1232931
>chr2:1235090-1235741
>chr2:1236421-1236529
>chr2:1236919-1237260
>chr2:1238241-1238352
>chr2:1238860-1238896
>chr2:1240111-1240166
>chr2:1241463-1241636
>chr2:1243765-1244086
>chr2:1244405-1244771
>chr2:1244929-1245297
>chr2:1249983-1250031
>chr2:1250341-1250786
>chr2:1251401-1251859
>chr2:1253638-1254113
>chr2:1255756-1255962
>chr2:1256026-1256086
>chr2:1256999-1257070
>chr2:1257807-1257894
>chr2:1260537-1260655
>chr2:1263221-1263491
>chr2:1264052-1264191
>chr2:1264667-1265015
>chr2:1266037-1266226
>chr2:1266737-1267074
>chr2:1269223-1269572
>chr2:1272031-1272475
>chr2:1272530-1272845
>chr2:1273515-1273556
>chr2:1273623-1273732
>chr2:1274049-1274186
>chr2:1274833-1274981
>chr2:1275557-1275908
>chr2:1275949-1276346
>chr2:1276382-1276648
>chr2:1276696-1277510
>chr2:1277574-1277754
>chr2:1278734-1278893
>chr2:1279289-1279409
>chr2:1281166-1281578
>chr2:1284861-1286868
>chr2:1288742-1288785
>chr2:1289896-1291299
>chr2:1291329-1291443
>chr2:1291512-1291914
>chr2:1292004-1292282
>chr2:1292391-1293084
>chr2:1293163-1293760
>chr2:1296304-1296394
>chr2:1297492-1297568
>chr2:1298109-1298466
>chr2:1298677-1299126
>chr2:1299280-1299522
>chr2:1301820-1301858
>chr2:1301942-1302432
>chr2:1303603-1303794
>chr2:1303948-1304017
>chr2:1304443-1304811
>chr2:1306562-1306646
>chr2:1307386-1307503
>chr2:1309541-1309619
>chr2:1310815-1310867
>chr2:1314524-1314581
>chr2:1314670-1315021
>chr2:1316551-1317834
>chr2:1318168-1318243
>chr2:1320245-1320591
>chr2:1320884-1321073
>chr2:1321803-1322006
>chr2:1322588-1322698
>chr2:1324536-1324768
>chr2:1325203-1325446
>chr2:1325723-1325785
>chr2:1325839-1326223
>chr2:1326609-1326683
>chr2:1326785-1326913
>chr2:1327003-1327223
>chr2:1327852-1328277
>chr2:1328795-1328994
>chr2:1330222-1330280
>chr2:1332325-1334957
>chr2:1336245-1336445
>chr2:1336511-1336750
>chr2:1336801-1337898
>chr2:1338157-1338230
>chr2:1338315-1338689
>chr2:1338735-1338876
>chr2:1338982-1339419
>chr2:1340727-1340813
>chr2:1341820-1342035
>chr2:1342275-1346260
>chr2:1346813-1346901
>chr2:1347827-1347940
>chr2:1348208-1348806
>chr2:1349286-1349394
>chr2:1349516-1349558
>chr2:1349930-1350052
>chr2:1352277-1352458
>chr2:1352747-1352809
>chr2:1354234-1354710
>chr2:1355410-1355686
>chr2:1355903-1356094
>chr2:1356146-1356446
>chr2:1356503-1357163
>chr2:1357309-1357481
>chr2:1357530-1357698
>chr2:1357732-1358022
>chr2:1358218-1358895
>chr2:1359047-1359130
>chr2:1359276-1359601
>chr2:1360039-1360228
>chr2:1361500-1363063
>chr2:1363961-1364284
>chr2:1364469-1364950
>chr2:1368055-1368162
>chr2:1368366-1368691
>chr2:1369252-1369457
>chr2:1374689-1375164
>chr2:1375432-1375524
>chr2:1377821-1378045
>chr2:1378110-1378244
>chr2:1379048-1379321
>chr2:1380084-1380440
>chr2:1380739-1381594
>chr2:1382716-1388859
>chr2:1390025-1392903
>chr2:1393094-1393412
>chr2:1395464-1395563
>chr2:1395603-1396029
>chr2:1396159-1396225
>chr2:1398142-1398213
>chr2:1399449-1399636
>chr2:1400208-1400594
>chr2:1401601-1401667
>chr2:1402406-1402824
>chr2:1404540-1404756
>chr2:1404930-1405545
>chr2:1409740-1409870
>chr2:1410162-1410254
>chr2:1411674-1411707
>chr2:1411839-1411916
>chr2:1415029-1415663
>chr2:1416413-1416543
>chr2:1417155-1418326
>chr2:1419372-1419416
>chr2:1420126-1420173
>chr2:1424005-1424223
>chr2:1424283-1424411
>chr2:1424503-1424537
>chr2:1424730-1425328
>chr2:1425372-1426684
>chr2:1429161-1429236
>chr2:1429279-1430076
>chr2:1430464-1431005
>chr2:1431073-1431218
>chr2:1431273-1431576
>chr2:1432505-1432854
>chr2:1433334-1433428
>chr2:1434921-1435236
>chr2:1437994-1438067
>chr2:1438556-1438615
>chr2:1441885-1442237
>chr2:1442983-1443114
>chr2:1443219-1445955
>chr2:1446612-1446718
>chr2:1446969-1447044
>chr2:1447128-1447289
>chr2:1447412-1447619
>chr2:1447705-1447748
>chr2:1452043-1452135
>chr2:1454884-1455020
>chr2:1456450-1457756
>chr2:1457878-1458053
>chr2:1458220-1458606
>chr2:1459150-1459454
>chr2:1459933-1460240
>chr2:1461536-1461592
>chr2:1461670-1461815
>chr2:1463034-1463075
>chr2:1463893-1469385
>chr2:1469415-1469744
>chr2:1469770-1469946
>chr2:1470227-1470263
>chr2:1470519-1470582
>chr2:1473042-1473088
>chr2:1473493-1473995
>chr2:1475387-1475757
>chr2:1476339-1476444
>chr2:1479713-1480250
>chr2:1482722-1482982
>chr2:1484883-1486108
>chr2:1486198-1486588
>chr2:1487446-1487764
>chr2:1488328-1488362
>chr2:1488442-1488495
>chr2:1489645-1489692
>chr2:1489946-1490510
>chr2:1490885-1491191
>chr2:1492128-1492460
>chr2:1496320-1496368
>chr2:1497854-1497970
>chr2:1498348-1498409
>chr2:1499830-1499869
>chr2:1500659-1500999
>chr2:1502352-1502686
>chr2:1503582-1503660
>chr2:1505549-1505787
>chr2:1505822-1509319
>chr2:1511159-1511534
>chr2:1511633-1511710
>chr2:1512024-1512256
>chr2:1514060-1514198
>chr2:1516167-1516240
>chr2:1516652-1516689
>chr2:1517546-1517745
>chr2:1518876-1518934
>chr2:1520344-1520476
>chr2:1521456-1521536
>chr2:1521950-1522003
>chr2:1522184-1522541
>chr2:1522748-1525763
>chr2:1525874-1526485
>chr2:1526577-1528120
>chr2:1528177-1528320
>chr2:1528383-1530099
>chr2:1530152-1530550
>chr2:1530578-1530780
>chr2:1530836-1531208
>chr2:1531292-1531635
>chr2:1531705-1532303
>chr2:1532370-1532484
>chr2:1532523-1532599
>chr2:1532681-1532882
>chr2:1532937-1534144
>chr2:1534197-1534276
>chr2:1534365-1534412
>chr2:1534501-1534579
>chr2:1534730-1534990
>chr2:1535019-1535167
>chr2:1535205-1537068
>chr2:1537184-1537301
>chr2:1537365-1537533
>chr2:1537685-1537914
>chr2:1537963-1538227
>chr2:1538716-1538813
>chr2:1539000-1539087
>chr2:1541182-1541251
>chr2:1541332-1541806
>chr2:1543754-1543983
>chr2:1544069-1544177
>chr2:1544720-1544876
>chr2:1545012-1545182
>chr2:1547307-1547384
>chr2:1548112-1548168
>chr2:1548261-1548565
>chr2:1550355-1550424
>chr2:1551743-1552058
>chr2:1555313-1556269
>chr2:1556547-1556718
>chr2:1558066-1558721
>chr2:1559249-1559313
>chr2:1559624-1559660
>chr2:1559713-1559761
>chr2:1560239-1561264
>chr2:1562586-1562678
>chr2:1564923-1565005
>chr2:1565054-1565136
>chr2:1565185-1566513
>chr2:1566640-1567031
>chr2:1568195-1569338
>chr2:1569530-1569802
>chr2:1570608-1570738
>chr2:1570841-1571085
>chr2:1571312-1571406
>chr2:1571534-1571631
>chr2:1572567-1572661
>chr2:1574589-1574915
>chr2:1575480-1575533
>chr2:1575781-1575878
>chr2:1576029-1576302
>chr2:1576693-1577027
>chr2:1577493-1577706
>chr2:1578155-1578285
>chr2:1579015-1579740
>chr2:1580702-1580812
>chr2:1580874-1582064
>chr2:1584160-1584224
>chr2:1584803-1584838
>chr2:1587174-1587233
>chr2:1587430-1588221
>chr2:1588552-1588623
>chr2:1588882-1588959
>chr2:1592814-1593153
>chr2:1593386-1593582
>chr2:1595299-1597977
>chr2:1599789-1599889
>chr2:1600867-1601141
>chr2:1601311-1601403
>chr2:1602895-1602945
>chr2:1603894-1604932
>chr2:1610826-1611892
>chr2:1613962-1614015
>chr2:1615075-1615197
>chr2:1615397-1617460
>chr2:1619237-1619710
>chr2:1620450-1621129
>chr2:1621998-1622140
>chr2:1622994-1623040
>chr2:1624347-1624738
>chr2:1624867-1625170
>chr2:1626732-1626964
>chr2:1628305-1628872
>chr2:1628899-1630102
>chr2:1630178-1630777
>chr2:1630821-1630927
>chr2:1635579-1635624
>chr2:1637365-1637574
>chr2:1637616-1637885
>chr2:1639992-1640203
>chr2:1641133-1641495
>chr2:1642198-1642261
>chr2:1643786-1644104
>chr2:1646883-1647239
>chr2:1652439-1652478
>chr2:1655007-1655076
>chr2:1655292-1655471
>chr2:1655816-1655951
>chr2:1656071-1656171
>chr2:1658713-1658765
>chr2:1665877-1665945
>chr2:1667123-1669485
>chr2:1669555-1669891
>chr2:1670233-1670353
>chr2:1670494-1670583
>chr2:1671764-1671863
>chr2:1674207-1674362
>chr2:1678074-1678161
>chr2:1679072-1679976
>chr2:1680011-1680114
>chr2:1681081-1681187
>chr2:1681297-1681393
>chr2:1682652-1682957
>chr2:1683093-1683443
>chr2:1684445-1684500
>chr2:1684825-1684902
>chr2:1685140-1685184
>chr2:1689142-1689179
>chr2:1689497-1689812
>chr2:1690959-1691184
>chr2:1695265-1696030
>chr2:1696443-1696518
>chr2:1697047-1697127
>chr2:1699379-1699746
>chr2:1700004-1700395
>chr2:1700630-1700893
>chr2:1701749-1701793
>chr2:1701934-1701979
>chr2:1702510-1704729
>chr2:1704828-1704892
>chr2:1705349-1705810
>chr2:1706392-1707418
>chr2:1709439-1709502
>chr2:1709797-1709919
>chr2:1710459-1711679
>chr2:1712709-1713115
>chr2:1713904-1713961
>chr2:1716150-1716473
>chr2:1717815-1718100
>chr2:1719777-1720431
>chr2:1720611-1720799
>chr2:1721112-1721180
>chr2:1721512-1721851
>chr2:1722903-1723721
>chr2:1724615-1724869
>chr2:1724963-1726839
>chr2:1727885-1728244
>chr2:1729554-1729742
>chr2:1732054-1732131
>chr2:1733011-1733063
>chr2:1733147-1733336
>chr2:1733472-1733744
>chr2:1734261-1735049
>chr2:1735113-1735344
>chr2:1735388-1735617
>chr2:1735712-1736777
>chr2:1737533-1737883
>chr2:1738535-1738837
>chr2:1740466-1740510
>chr2:1740676-1740732
>chr2:1741728-1741803
>chr2:1742809-1742858
>chr2:1743596-1743752
>chr2:1747840-1747872
>chr2:1750026-1750080
>chr2:1750452-1750776
>chr2:1752620-1752772
>chr2:1753052-1753756
>chr2:1754744-1754825
>chr2:1756744-1757493
>chr2:1758370-1758413
>chr2:1759081-1766309
>chr2:1766756-1766818
>chr2:1767149-1767234
>chr2:1767927-1767971
>chr2:1768521-1769363
>chr2:1769619-1769669
>chr2:1770590-1770739
>chr2:1773977-1774031
>chr2:1774226-1774323
>chr2:1774399-1774446
>chr2:1774981-1775744
>chr2:1776075-1776394
>chr2:1776594-1776939
>chr2:1777954-1777987
>chr2:1778118-1778240
>chr2:1778857-1779015
>chr2:1779474-1780873
>chr2:1781704-1781770
>chr2:1782037-1782205
>chr2:1783290-1783589
>chr2:1786325-1787427
>chr2:1788632-1788668
>chr2:1791453-1791499
>chr2:1792585-1792882
>chr2:1796181-1796249
>chr2:1797277-1797524
>chr2:1797813-1798269
>chr2:1799711-1800096
>chr2:1803966-1804429
>chr2:1805459-1805883
>chr2:1807821-1808186
>chr2:1808520-1808580
>chr2:1810140-1810474
>chr2:1811114-1811196
>chr2:1812315-1812385
>chr2:1812593-1812900
>chr2:1813685-1814102
>chr2:1815973-1816171
>chr2:1819530-1819570
>chr2:1820232-1820374
>chr2:1820527-1820887
>chr2:1820986-1821031
>chr2:1821365-1821507
>chr2:1822062-1822155
>chr2:1823429-1823472
>chr2:1824978-1825136
>chr2:1826994-1827057
>chr2:1829047-1829098
>chr2:1829233-1829848
>chr2:1832211-1832329
>chr2:1834755-1835398
>chr2:1835461-1835518
>chr2:1836878-1836961
>chr2:1837873-1838258
>chr2:1839492-1839542
>chr2:1840118-1840197
>chr2:1840891-1841411
>chr2:1842866-1842964
>chr2:1843760-1843885
>chr2:1844967-1845266
>chr2:1849473-1849603
>chr2:1850079-1850284
>chr2:1855840-1856038
>chr2:1856063-1856138
>chr2:1857527-1857628
>chr2:1857823-1858267
>chr2:1858367-1858466
>chr2:1858583-1858620
>chr2:1862825-1862940
>chr2:1865149-1865184
>chr2:1865454-1865509
>chr2:1866366-1867217
>chr2:1867955-1868302
>chr2:1872925-1873004
>chr2:1876806-1876859
>chr2:1877151-1877208
>chr2:1879774-1880034
>chr2:1880336-1880598
>chr2:1889700-1889794
>chr2:1889858-1890377
>chr2:1892177-1892274
>chr2:1892473-1892519
>chr2:1893673-1893725
>chr2:1895088-1896811
>chr2:1897454-1897763
>chr2:1899737-1899784
>chr2:1900306-1900602
>chr2:1901717-1901965
>chr2:1903501-1903569
>chr2:1904363-1905304
>chr2:1905355-1905645
>chr2:1906033-1906222
>chr2:1906348-1906462
>chr2:1906783-1907153
>chr2:1908918-1908988
>chr2:1909111-1909271
>chr2:1913973-1914294
>chr2:1916910-1916987
>chr2:1919699-1919969
>chr2:1923267-1923324
>chr2:1926553-1926840
>chr2:1927954-1928295
>chr2:1930767-1930864
>chr2:1931363-1931497
>chr2:1933960-1934269
>chr2:1934654-1934776
>chr2:1935922-1936225
>chr2:1936759-1936835
>chr2:1937826-1937865
>chr2:1940160-1940642
>chr2:1941646-1941760
>chr2:1942954-1943190
>chr2:1943632-1943791
>chr2:1944096-1944298
>chr2:1945959-1946429
>chr2:1950453-1950655
>chr2:1951304-1951365
>chr2:1951999-1952179
>chr2:1952670-1953265
>chr2:1954740-1955158
>chr2:1955414-1955451
>chr2:1956033-1956691
>chr2:1957366-1957713
>chr2:1958186-1958392
>chr2:1961885-1962100
>chr2:1962277-1963138
>chr2:1963211-1963401
>chr2:1963453-1963851
>chr2:1964026-1964201
>chr2:1964307-1964360
>chr2:1964427-1964463
>chr2:1964550-1964699
>chr2:1965086-1965484
>chr2:1965986-1966029
>chr2:1966764-1966821
>chr2:1966833-1966878
>chr2:1966992-1967083
>chr2:1969680-1969831
>chr2:1970997-1971251
>chr2:1971440-1971768
>chr2:1975440-1975886
>chr2:1976355-1976662
>chr2:1977482-1977706
>chr2:1977892-1978004
>chr2:1980139-1980354
>chr2:1983578-1983626
>chr2:1984237-1984813
>chr2:1987297-1987360
>chr2:1988721-1988832
>chr2:1989708-1990031
>chr2:1991442-1991583
>chr2:1992555-1992648
>chr2:1992691-1993101
>chr2:1993161-1993259
>chr2:1993453-1993492
>chr2:1994237-1994503
>chr2:1994695-1994917
>chr2:1996311-1997192
>chr2:1997298-1997374
>chr2:1999457-1999573
>chr2:2000124-2000192
>chr2:2002671-2003057
>chr2:2003919-2006109
>chr2:2006313-2006951
>chr2:2007009-2007582
>chr2:2007825-2007958
>chr2:2008033-2008084
>chr2:2008514-2009822
>chr2:2009866-2010000
>chr2:2010005-2010041
>chr2:2011044-2011824
>chr2:2012167-2012217
>chr2:2012482-2012523
>chr2:2012626-2012740
>chr2:2013013-2013157
>chr2:2017690-2017760
>chr2:2019101-2019494
>chr2:2019839-2020149
>chr2:2021635-2021913
>chr2:2022569-2022708
>chr2:2024250-2024344
>chr2:2029229-2029602
>chr2:2029850-2029928
>chr2:2030078-2030414
>chr2:2031367-2033473
>chr2:2034254-2036529
>chr2:2037481-2037823
>chr2:2038417-2038457
>chr2:2039260-2039398
>chr2:2040775-2040987
>chr2:2043740-2043804
>chr2:2045366-2045430
>chr2:2046941-2047130
>chr2:2049474-2050001
>chr2:2051881-2052396
>chr2:2052479-2052822
>chr2:2052869-2052938
>chr2:2052998-2053151
>chr2:2053377-2053446
>chr2:2054078-2054153
>chr2:2055063-2055144
>chr2:2056488-2056525
>chr2:2057725-2057906
>chr2:2058604-2058770
>chr2:2060285-2060365
>chr2:2060606-2060888
>chr2:2060997-2061058
>chr2:2063556-2063874
>chr2:2064078-2064154
>chr2:2064669-2065382
>chr2:2065812-2065875
>chr2:2067455-2067603
>chr2:2067683-2067747
>chr2:2069069-2070072
>chr2:2071115-2071175
>chr2:2072488-2072946
>chr2:2073034-2073101
>chr2:2076772-2077027
>chr2:2077225-2077324
>chr2:2077508-2077576
>chr2:2078243-2078401
>chr2:2078453-2078511
>chr2:2078866-2079030
>chr2:2079079-2079436
>chr2:2079518-2079938
>chr2:2080022-2080140
>chr2:2080373-2080984
>chr2:2081092-2081171
>chr2:2081711-2082042
>chr2:2082225-2082262
>chr2:2084082-2084223
>chr2:2085253-2085291
>chr2:2086330-2086401
>chr2:2088922-2089031
>chr2:2089721-2089877
>chr2:2090208-2090605
>chr2:2090738-2092191
>chr2:2092328-2092561
>chr2:2093428-2094927
>chr2:2097802-2098185
>chr2:2098520-2098552
>chr2:2101447-2101834
>chr2:2102231-2102301
>chr2:2104729-2104815
>chr2:2106322-2106659
>chr2:2107323-2107415
>chr2:2109765-2109836
>chr2:2109869-2109927
>chr2:2110258-2110292
>chr2:2110534-2110663
>chr2:2113673-2114097
>chr2:2114677-2114723
>chr2:2115745-2116064
>chr2:2117985-2118174
>chr2:2118800-2118847
>chr2:2121189-2121780
>chr2:2122834-2122896
>chr2:2123383-2123993
>chr2:2124292-2124634
>chr2:2127072-2127244
>chr2:2128170-2128457
>chr2:2129607-2130011
>chr2:2131896-2132773
>chr2:2134456-2134790
>chr2:2135030-2135490
>chr2:2135897-2136143
>chr2:2136739-2138871
>chr2:2139328-2139680
>chr2:2140380-2140874
>chr2:2141292-2141333
>chr2:2142687-2143317
>chr2:2143759-2144117
>chr2:2144186-2144291
>chr2:2144891-2145057
>chr2:2145723-2145865
>chr2:2146145-2146290
>chr2:2148180-2148532
>chr2:2149075-2149174
>chr2:2150769-2150978
>chr2:2151586-2151623
>chr2:2151657-2152091
>chr2:2152335-2152380
>chr2:2153017-2153285
>chr2:2153520-2153578
>chr2:2154379-2155158
>chr2:2157209-2157315
>chr2:2158830-2158885
>chr2:2159985-2160054
>chr2:2160927-2161243
>chr2:2163419-2163779
>chr2:2164019-2164077
>chr2:2164194-2164327
>chr2:2165287-2165415
>chr2:2165512-2165645
>chr2:2165771-2166001
>chr2:2166172-2166206
>chr2:2169069-2169114
>chr2:2171590-2171650
>chr2:2176490-2176827
>chr2:2177498-2177863
>chr2:2178135-2178195
>chr2:2180516-2180809
>chr2:2180972-2181104
>chr2:2181830-2181881
>chr2:2183732-2184123
>chr2:2185427-2186282
>chr2:2187901-2188038
>chr2:2190121-2190416
>chr2:2190794-2191092
>chr2:2192945-2193278
>chr2:2194059-2194394
>chr2:2195770-2195930
>chr2:2196412-2196591
>chr2:2197470-2198275
>chr2:2198515-2199037
>chr2:2201407-2201721
>chr2:2201944-2205368
>chr2:2205959-2206285
>chr2:2206993-2207117
>chr2:2209053-2211244
>chr2:2211481-2211834
>chr2:2211905-2211946
>chr2:2212373-2212442
>chr2:2214230-2214308
>chr2:2214884-2215033
>chr2:2215130-2215176
>chr2:2215323-2215395
>chr2:2215457-2216461
>chr2:2216594-2216723
>chr2:2217222-2217833
>chr2:2217882-2218012
>chr2:2218076-2218175
>chr2:2218205-2218272
>chr2:2219367-2219926
>chr2:2220039-2220861
>chr2:2221520-2221598
>chr2:2222187-2222563
>chr2:2224501-2224856
>chr2:2225634-2225707
>chr2:2228422-2228619
>chr2:2229429-2229745
>chr2:2231420-2231714
>chr2:2234951-2235041
>chr2:2236066-2236692
>chr2:2236748-2237116
>chr2:2239938-2240324
>chr2:2241675-2241767
>chr2:2242014-2242126
>chr2:2245786-2245850
>chr2:2245899-2246048
>chr2:2247019-2250514
>chr2:2250590-2250981
>chr2:2251822-2252025
>chr2:2253116-2253183
>chr2:2253694-2253814
>chr2:2254502-2254665
>chr2:2257402-2259469
>chr2:2261101-2261178
>chr2:2261808-2261989
>chr2:2262080-2262259
>chr2:2262328-2262712
>chr2:2263873-2263974
>chr2:2265008-2265395
>chr2:2266622-2267006
>chr2:2267319-2267355
>chr2:2270075-2270252
>chr2:2271824-2271875
>chr2:2272909-2272994
>chr2:2274080-2274437
>chr2:2276972-2277271
>chr2:2278239-2278304
>chr2:2279374-2279617
>chr2:2280033-2280111
>chr2:2280995-2281363
>chr2:2281608-2281664
>chr2:2282294-2282357
>chr2:2282786-2283084
>chr2:2284663-2285021
>chr2:2285513-2285655
>chr2:2285954-2286265
>chr2:2286935-2286985
>chr2:2287008-2287318
>chr2:2287505-2287638
>chr2:2288537-2288692
>chr2:2290253-2290295
>chr2:2290772-2290806
>chr2:2295488-2295997
>chr2:2298825-2299162
>chr2:2301499-2301857
>chr2:2305031-2305096
>chr2:2305565-2305934
>chr2:2308077-2308121
>chr2:2308307-2308376
>chr2:2309264-2309385
>chr2:2309854-2309973
>chr2:2310145-2310197
>chr2:2310332-2310439
>chr2:2310944-2311020
>chr2:2312334-2312621
>chr2:2314527-2315058
>chr2:2316768-2317137
>chr2:2317585-2317704
>chr2:2319856-2319896
>chr2:2329297-2329342
>chr2:2330197-2330512
>chr2:2331853-2331899
>chr2:2332202-2332321
>chr2:2333680-2333771
>chr2:2335926-2336088
>chr2:2337777-2338498
>chr2:2340977-2341598
>chr2:2341830-2341897
>chr2:2342770-2342852
>chr2:2343257-2343343
>chr2:2345356-2345502
>chr2:2345578-2345642
>chr2:2346669-2347071
>chr2:2347577-2347639
>chr2:2347871-2347936
>chr2:2348851-2348900
>chr2:2348997-2349098
>chr2:2350843-2350913
>chr2:2351136-2351652
>chr2:2351832-2351895
>chr2:2352040-2352220
>chr2:2353172-2353437
>chr2:2354081-2354234
>chr2:2354351-2355488
>chr2:2355600-2357995
>chr2:2358047-2358246
>chr2:2359388-2359555
>chr2:2360279-2360311
>chr2:2360431-2360492
>chr2:2360709-2360933
>chr2:2361179-2361261
>chr2:2362150-2362396
>chr2:2363015-2363110
>chr2:2363226-2363303
>chr2:2363620-2363723
>chr2:2364925-2365002
>chr2:2365372-2365425
>chr2:2365853-2365914
>chr2:2367796-2367934
>chr2:2368925-2368977
>chr2:2369220-2369372
>chr2:2369435-2369906
>chr2:2369938-2369971
>chr2:2370076-2370211
>chr2:2370847-2377011
>chr2:2378850-2380849
>chr2:2381854-2381931
>chr2:2382374-2383105
>chr2:2383215-2383345
>chr2:2384715-2384762
>chr2:2385508-2385610
>chr2:2386389-2386748
>chr2:2387271-2387706
>chr2:2388184-2388690
>chr2:2388754-2389728
>chr2:2389805-2390840
>chr2:2392650-2392697
>chr2:2392972-2393632
>chr2:2394230-2394577
>chr2:2394731-2394882
>chr2:2396571-2396694
>chr2:2396766-2396874
>chr2:2397071-2397169
>chr2:2397302-2397366
>chr2:2397812-2398186
>chr2:2398378-2398469
>chr2:2400227-2400393
>chr2:2401996-2402388
>chr2:2404085-2404153
>chr2:2406507-2406598
>chr2:2406713-2406981
>chr2:2407332-2407649
>chr2:2407954-2408035
>chr2:2408364-2408518
>chr2:2408690-2408744
>chr2:2408784-2408999
>chr2:2412234-2412411
>chr2:2412679-2413509
>chr2:2413618-2413878
>chr2:2414658-2414753
>chr2:2414979-2415060
>chr2:2415284-2415355
>chr2:2415891-2416270
>chr2:2416337-2416688
>chr2:2416844-2416984
>chr2:2417097-2417515
>chr2:2417593-2417737
>chr2:2417844-2419645
>chr2:2419706-2419887
>chr2:2420164-2420847
>chr2:2420905-2420997
>chr2:2421157-2422703
>chr2:2422777-2422829
>chr2:2424190-2424314
>chr2:2424821-2424877
>chr2:2425723-2426078
>chr2:2426126-2426198
>chr2:2426350-2426451
>chr2:2426591-2426850
>chr2:2427415-2427793
>chr2:2428557-2428599
>chr2:2428770-2428853
>chr2:2429097-2429157
>chr2:2429373-2429546
>chr2:2429929-2430024
>chr2:2430355-2430392
>chr2:2431296-2431534
>chr2:2432508-2432729
>chr2:2433682-2433766
>chr2:2433881-2434363
>chr2:2434483-2434613
>chr2:2434777-2434817
>chr2:2435083-2435149
>chr2:2437084-2437175
>chr2:2437673-2437892
>chr2:2438030-2438320
>chr2:2438433-2439009
>chr2:2439075-2439247
>chr2:2439276-2439314
>chr2:2439369-2439521
>chr2:2439545-2440081
>chr2:2443161-2443238
>chr2:2443497-2443657
>chr2:2443718-2443818
>chr2:2447023-2447071
>chr2:2447291-2447350
>chr2:2448678-2448959
>chr2:2449084-2452373
>chr2:2454342-2455028
>chr2:2455546-2455737
>chr2:2455846-2456289
>chr2:2457785-2457823
>chr2:2458976-2459099
>chr2:2459200-2459404
>chr2:2459491-2460152
>chr2:2461937-2461998
>chr2:2462106-2462588
>chr2:2463576-2463681
>chr2:2468134-2468193
>chr2:2470318-2470391
>chr2:2470902-2471276
>chr2:2473922-2474270
>chr2:2476156-2476363
>chr2:2476582-2476640
>chr2:2476737-2477187
>chr2:2477385-2477584
>chr2:2478132-2478413
>chr2:2478697-2478993
>chr2:2479380-2479701
>chr2:2480240-2480630
>chr2:2481220-2481271
>chr2:2482229-2482419
>chr2:2483424-2483505
>chr2:2484252-2484332
>chr2:2485380-2485699
>chr2:2486841-2486941
>chr2:2487016-2487142
>chr2:2487315-2487381
>chr2:2487494-2488256
>chr2:2488282-2488786
>chr2:2489748-2489868
>chr2:2490726-2491096
>chr2:2493096-2493550
>chr2:2494210-2494532
>chr2:2495358-2495401
>chr2:2497974-2498348
>chr2:2498476-2498732
>chr2:2498760-2500791
>chr2:2500850-2500940
>chr2:2501822-2502002
>chr2:2504721-2505056
>chr2:2506301-2506724
>chr2:2509041-2509107
>chr2:2509222-2509706
>chr2:2509773-2509949
>chr2:2511641-2511702
>chr2:2511753-2511790
>chr2:2515090-2515388
>chr2:2517897-2517940
>chr2:2521665-2522255
>chr2:2523801-2523832
>chr2:2524035-2524190
>chr2:2527673-2527714
>chr2:2527925-2527960
>chr2:2529591-2529658
>chr2:2531018-2531349
>chr2:2531758-2532130
>chr2:2532692-2532889
>chr2:2533663-2533867
>chr2:2534218-2534277
>chr2:2534477-2534822
>chr2:2536704-2537103
>chr2:2537777-2537824
>chr2:2539045-2539123
>chr2:2539981-2540073
>chr2:2540191-2540251
>chr2:2542620-2542968
>chr2:2543047-2543100
>chr2:2543779-2543843
>chr2:2544231-2544822
>chr2:2544883-2544951
>chr2:2547858-2547937
>chr2:2548487-2548596
>chr2:2548650-2548854
>chr2:2548920-2549547
>chr2:2549934-2550164
>chr2:2551420-2551468
>chr2:2551629-2552387
>chr2:2552436-2553007
>chr2:2553092-2553962
>chr2:2554302-2555418
>chr2:2556429-2556732
>chr2:2556882-2557112
>chr2:2558278-2558377
>chr2:2558746-2558870
>chr2:2558921-2558987
>chr2:2559096-2559314
>chr2:2561342-2561458
>chr2:2562472-2562760
>chr2:2565260-2565308
>chr2:2565452-2565558
>chr2:2572347-2572863
>chr2:2572968-2573592
>chr2:2574884-2574966
>chr2:2575481-2575697
>chr2:2576489-2576577
>chr2:2577908-2577947
>chr2:2578022-2578155
>chr2:2578520-2578666
>chr2:2578711-2578816
>chr2:2579003-2579328
>chr2:2580169-2580222
>chr2:2580273-2580413
>chr2:2580469-2580579
>chr2:2580657-2580950
>chr2:2581061-2581407
>chr2:2583800-2583843
>chr2:2583896-2583952
>chr2:2584018-2585162
>chr2:2585229-2585304
>chr2:2586626-2586807
>chr2:2587866-2588219
>chr2:2589050-2589158
>chr2:2589311-2589405
>chr2:2590076-2590120
>chr2:2590544-2590852
>chr2:2591051-2591413
>chr2:2591545-2591703
>chr2:2591941-2592022
>chr2:2592137-2592246
>chr2:2592319-2592530
>chr2:2592698-2597862
>chr2:2597988-2598307
>chr2:2602093-2602143
>chr2:2602919-2603097
>chr2:2603126-2603201
>chr2:2603394-2603941
>chr2:2604149-2604228
>chr2:2604373-2604414
>chr2:2605934-2605984
>chr2:2606358-2606696
>chr2:2607509-2607811
>chr2:2609552-2609910
>chr2:2610045-2610217
>chr2:2610432-2610875
>chr2:2611012-2611197
>chr2:2611412-2612215
>chr2:2612302-2613008
>chr2:2615095-2615472
>chr2:2615975-2616416
>chr2:2617297-2617580
>chr2:2617606-2618268
>chr2:2619106-2619176
>chr2:2619429-2619483
>chr2:2619604-2620026
>chr2:2620411-2620474
>chr2:2621493-2621839
>chr2:2622614-2622753
>chr2:2623061-2623127
>chr2:2624314-2624983
>chr2:2625104-2625147
>chr2:2625900-2625984
>chr2:2626592-2626644
>chr2:2627758-2628253
>chr2:2628977-2629269
>chr2:2630174-2630487
>chr2:2630593-2630631
>chr2:2630693-2630752
>chr2:2631235-2631433
>chr2:2633591-2633671
>chr2:2633794-2634094
>chr2:2636291-2636609
>chr2:2638011-2638134
>chr2:2638556-2638678
>chr2:2640055-2640299
>chr2:2642489-2642533
>chr2:2647173-2647223
>chr2:2648409-2648750
>chr2:2650214-2650652
>chr2:2652322-2652472
>chr2:2654422-2654614
>chr2:2654871-2654937
>chr2:2655353-2655419
>chr2:2658442-2659061
>chr2:2659106-2659149
>chr2:2659233-2660794
>chr2:2661563-2661662
>chr2:2661802-2662208
>chr2:2664013-2664047
>chr2:2664363-2664472
>chr2:2664613-2664907
>chr2:2666604-2666917
>chr2:2669851-2670209
>chr2:2670997-2671153
>chr2:2671283-2671613
>chr2:2676662-2678845
>chr2:2678893-2679684
>chr2:2680324-2680387
>chr2:2680789-2681123
>chr2:2685197-2685384
>chr2:2685742-2685779
>chr2:2686754-2687075
>chr2:2687163-2687327
>chr2:2690179-2690270
>chr2:2690866-2691152
>chr2:2691211-2691583
>chr2:2692789-2692842
>chr2:2697425-2697565
>chr2:2698903-2698999
>chr2:2699925-2700255
>chr2:2700919-2700965
>chr2:2702671-2702786
>chr2:2704162-2704202
>chr2:2704599-2704636
>chr2:2704860-2704926
>chr2:2705468-2705551
>chr2:2705617-2705701
>chr2:2705850-2705910
>chr2:2707569-2707605
>chr2:2709424-2709478
>chr2:2710271-2710323
>chr2:2710731-2711070
>chr2:2713178-2713291
>chr2:2714961-2715029
>chr2:2716586-2716819
>chr2:2720349-2720427
>chr2:2720758-2721823
>chr2:2723925-2724073
>chr2:2725230-2725282
>chr2:2728399-2728708
>chr2:2729452-2729569
>chr2:2730088-2730209
>chr2:2734656-2734988
>chr2:2735456-2736895
>chr2:2737167-2737219
>chr2:2737342-2737616
>chr2:2739937-2739991
>chr2:2740640-2740911
>chr2:2741044-2741379
>chr2:2743326-2743446
>chr2:2745880-2746257
>chr2:2746372-2746433
>chr2:2747021-2747354
>chr2:2748741-2749030
>chr2:2749419-2749477
>chr2:2749647-2750264
>chr2:2750447-2750922
>chr2:2751456-2751519
>chr2:2751951-2752028
>chr2:2752671-2753381
>chr2:2753435-2754873
>chr2:2758078-2758426
>chr2:2760655-2760742
>chr2:2761279-2761387
>chr2:2767758-2767845
>chr2:2768868-2769321
>chr2:2770802-2771078
>chr2:2772887-2772934
>chr2:2773082-2773446
>chr2:2774843-2774926
>chr2:2776513-2776593
>chr2:2777535-2777578
>chr2:2778386-2778847
>chr2:2780011-2780719
>chr2:2781129-2781193
>chr2:2782743-2782868
>chr2:2783548-2783627
>chr2:2783730-2783812
>chr2:2784429-2785148
>chr2:2786258-2786486
>chr2:2786566-2786918
>chr2:2790378-2790472
>chr2:2792696-2793190
>chr2:2794250-2794323
>chr2:2794495-2794700
>chr2:2798250-2798300
>chr2:2800029-2800342
>chr2:2801063-2801457
>chr2:2801847-2803819
>chr2:2803995-2804039
>chr2:2806495-2806551
>chr2:2807244-2807281
>chr2:2808705-2808760
>chr2:2810935-2811890
>chr2:2813398-2813758
>chr2:2814503-2814705
>chr2:2814797-2818310
>chr2:2818621-2819025
>chr2:2819095-2819297
>chr2:2819329-2819580
>chr2:2819634-2820550
>chr2:2820665-2820822
>chr2:2820931-2820995
>chr2:2821026-2822176
>chr2:2822217-2822612
>chr2:2822682-2822743
>chr2:2822861-2823100
>chr2:2823155-2823213
>chr2:2823613-2824104
>chr2:2824651-2825241
>chr2:2829718-2830043
>chr2:2831102-2831180
>chr2:2832807-2832890
>chr2:2833039-2833182
>chr2:2833294-2833482
>chr2:2833819-2833852
>chr2:2836135-2836274
>chr2:2837221-2837275
>chr2:2837361-2837701
>chr2:2839025-2839074
>chr2:2839350-2839410
>chr2:2841640-2841734
>chr2:2841827-2841936
>chr2:2843220-2843630
>chr2:2844885-2845246
>chr2:2845524-2845582
>chr2:2845761-2845822
>chr2:2847696-2847831
>chr2:2847916-2848201
>chr2:2848318-2848417
>chr2:2848625-2848684
>chr2:2848795-2849137
>chr2:2849397-2849530
>chr2:2849948-2850022
>chr2:2852349-2853430
>chr2:2855234-2855296
>chr2:2856642-2856745
>chr2:2858966-2859050
>chr2:2861722-2861782
>chr2:2863656-2863703
>chr2:2864309-2864544
>chr2:2864791-2864860
>chr2:2864911-2866269
>chr2:2868751-2868799
>chr2:2869206-2869315
>chr2:2873150-2873394
>chr2:2873842-2873898
>chr2:2874205-2874270
>chr2:2876853-2876886
>chr2:2878278-2878597
>chr2:2878647-2878858
>chr2:2878893-2878978
>chr2:2879200-2879278
>chr2:2881961-2882269
>chr2:2883400-2885104
>chr2:2885418-2885740
>chr2:2885912-2885974
>chr2:2886020-2886217
>chr2:2887110-2887147
>chr2:2888789-2888856
>chr2:2891588-2892303
>chr2:2894008-2894078
>chr2:2894206-2894829
>chr2:2895199-2895232
>chr2:2896044-2896172
>chr2:2896378-2896476
>chr2:2897128-2897167
>chr2:2897536-2897967
>chr2:2898619-2898758
>chr2:2898941-2898978
>chr2:2899055-2899148
>chr2:2900310-2900577
>chr2:2903785-2903828
>chr2:2905248-2905494
>chr2:2905548-2905983
>chr2:2906584-2907230
>chr2:2908615-2908932
>chr2:2910606-2910714
>chr2:2910948-2911065
>chr2:2911443-2911739
>chr2:2912544-2912674
>chr2:2913305-2913372
>chr2:2915081-2915272
>chr2:2915373-2916209
>chr2:2916237-2916616
>chr2:2917286-2917619
>chr2:2920928-2920982
>chr2:2922103-2922192
>chr2:2922538-2922911
>chr2:2923273-2923605
>chr2:2923882-2923953
>chr2:2924363-2924818
>chr2:2924882-2925663
>chr2:2925861-2926507
>chr2:2926668-2926745
>chr2:2926879-2926918
>chr2:2927223-2927726
>chr2:2927770-2927979
>chr2:2928037-2928361
>chr2:2928669-2928806
>chr2:2928966-2929724
>chr2:2929778-2929856
>chr2:2930174-2930252
>chr2:2932880-2932988
>chr2:2934267-2934323
>chr2:2934999-2935350
>chr2:2936536-2937527
>chr2:2937836-2938134
>chr2:2939407-2939473
>chr2:2940105-2940204
>chr2:2940399-2940646
>chr2:2943424-2943727
>chr2:2944821-2945247
>chr2:2945834-2945989
>chr2:2946265-2946394
>chr2:2947448-2947553
>chr2:2947677-2947820
>chr2:2948803-2948866
>chr2:2950507-2950553
>chr2:2952437-2952514
>chr2:2952613-2952686
>chr2:2954762-2954823
>chr2:2955494-2955546
>chr2:2955592-2956547
>chr2:2956608-2958218
>chr2:2958648-2958725
>chr2:2959110-2959194
>chr2:2959521-2959556
>chr2:2959853-2959936
>chr2:2959969-2960213
>chr2:2962356-2962698
>chr2:2963775-2965471
>chr2:2965643-2965727
>chr2:2965974-2966117
>chr2:2968026-2970329
>chr2:2972398-2972450
>chr2:2973068-2973154
>chr2:2973255-2973303
>chr2:2973391-2973447
>chr2:2976543-2977788
>chr2:2978041-2979074
>chr2:2979102-2979968
>chr2:2980071-2983842
>chr2:2983890-2985946
>chr2:2986026-2986079
>chr2:2986207-2989637
>chr2:2989706-2990212
>chr2:2990491-2990546
>chr2:2991800-2992113
>chr2:2993036-2993438
>chr2:2993502-2993561
>chr2:2993759-2993865
>chr2:2993966-2995245
>chr2:2995516-2995746
>chr2:2995917-2996024
>chr2:2997480-2997860
>chr2:2999535-2999622
>chr2:2999792-3000090
>chr2:3000409-3000590
>chr2:3001600-3001644
>chr2:3002800-3002969
>chr2:3003341-3003399
>chr2:3005005-3005430
>chr2:3008939-3008995
>chr2:3009366-3009437
>chr2:3009535-3009901
>chr2:3010000-3010016
>chr2:3010717-3010986
>chr2:3011423-3011662
>chr2:3012780-3013215
>chr2:3013395-3014557
>chr2:3014652-3014969
>chr2:3015007-3018095
>chr2:3018249-3019237
>chr2:3020684-3020790
>chr2:3020940-3021393
>chr2:3024454-3024505
>chr2:3025857-3026349
>chr2:3026887-3027608
>chr2:3027897-3028180
>chr2:3029779-3029857
>chr2:3030375-3033223
>chr2:3034931-3035143
>chr2:3040163-3040248
>chr2:3043429-3043696
>chr2:3044399-3044562
>chr2:3045495-3045570
>chr2:3045671-3046546
>chr2:3047309-3047977
>chr2:3048765-3048847
>chr2:3049245-3049650
>chr2:3050832-3050876
>chr2:3053540-3053638
>chr2:3054446-3054505
>chr2:3055271-3055377
>chr2:3055479-3055620
>chr2:3055661-3056771
>chr2:3057630-3058030
>chr2:3058658-3058953
>chr2:3060571-3060664
>chr2:3062054-3062085
>chr2:3063227-3063521
>chr2:3063786-3064126
>chr2:3065151-3065590
>chr2:3068110-3068147
>chr2:3068233-3069146
>chr2:3069933-3070169
>chr2:3072263-3072391
>chr2:3074429-3074489
>chr2:3074582-3074826
>chr2:3075032-3075124
>chr2:3075700-3075760
>chr2:3079321-3079394
>chr2:3079492-3079538
>chr2:3079826-3079918
>chr2:3081124-3081271
>chr2:3081326-3081538
>chr2:3081600-3081941
>chr2:3081994-3082165
>chr2:3082887-3082934
>chr2:3083098-3083153
>chr2:3083222-3083579
>chr2:3083701-3083836
>chr2:3083871-3088610
>chr2:3088838-3088984
>chr2:3089025-3089872
>chr2:3090076-3090566
>chr2:3090754-3091842
>chr2:3091920-3092289
>chr2:3092440-3092492
>chr2:3092690-3093319
>chr2:3093701-3093882
>chr2:3094063-3094232
>chr2:3096134-3096455
>chr2:3096506-3096579
>chr2:3098462-3098579
>chr2:3098758-3099110
>chr2:3099688-3099740
>chr2:3101625-3101766
>chr2:3101983-3102099
>chr2:3103757-3103862
>chr2:3104478-3105430
>chr2:3105643-3105732
>chr2:3105828-3105913
>chr2:3106552-3106601
>chr2:3110101-3111070
>chr2:3111648-3112001
>chr2:3112981-3113103
>chr2:3114208-3114313
>chr2:3115159-3115654
>chr2:3116134-3116188
>chr2:3117879-3117963
>chr2:3118493-3118835
>chr2:3119745-3119824
>chr2:3120135-3120794
>chr2:3120823-3120960
>chr2:3121015-3122023
>chr2:3122805-3122864
>chr2:3123111-3123169
>chr2:3123806-3123880
>chr2:3124203-3124250
>chr2:3126638-3126673
>chr2:3127766-3127846
>chr2:3128334-3128549
>chr2:3128778-3128832
>chr2:3129043-3130034
>chr2:3130757-3130899
>chr2:3131201-3131239
>chr2:3132639-3132717
>chr2:3133382-3133608
>chr2:3133702-3133753
>chr2:3134005-3134112
>chr2:3134327-3135762
>chr2:3135807-3135878
>chr2:3136111-3136404
>chr2:3136508-3136897
>chr2:3137636-3138070
>chr2:3138192-3138687
>chr2:3139438-3139522
>chr2:3140578-3141595
>chr2:3143656-3143886
>chr2:3145657-3145724
>chr2:3146444-3146497
>chr2:3148954-3149018
>chr2:3150294-3150590
>chr2:3150648-3151031
>chr2:3151080-3153708
>chr2:3153852-3154005
>chr2:3156573-3156621
>chr2:3157912-3158314
>chr2:3159775-3159873
>chr2:3161306-3161796
>chr2:3162711-3163029
>chr2:3163596-3163695
>chr2:3163788-3163852
>chr2:3163907-3164033
>chr2:3164415-3164470
>chr2:3164515-3164614
>chr2:3164863-3165181
>chr2:3165314-3165517
>chr2:3165605-3165656
>chr2:3165733-3166121
>chr2:3166422-3166478
>chr2:3166670-3166964
>chr2:3167677-3168015
>chr2:3168156-3168218
>chr2:3168997-3169058
>chr2:3175784-3176079
>chr2:3179686-3179743
>chr2:3180398-3180449
>chr2:3180512-3180856
>chr2:3180899-3181190
>chr2:3182807-3183540
>chr2:3183936-3184056
>chr2:3184613-3184988
>chr2:3185632-3185920
>chr2:3187386-3188053
>chr2:3190829-3191076
>chr2:3193107-3193250
>chr2:3193669-3193726
>chr2:3194597-3194825
>chr2:3198526-3199530
>chr2:3200784-3200943
>chr2:3201909-3202242
>chr2:3203125-3203224
>chr2:3203833-3203893
>chr2:3204213-3204246
>chr2:3205848-3205947
>chr2:3208287-3208339
>chr2:3209196-3209271
>chr2:3209650-3209736
>chr2:3209961-3209995
>chr2:3210613-3211185
>chr2:3213327-3213374
>chr2:3213825-3214107
>chr2:3214417-3214465
>chr2:3214822-3215065
>chr2:3217490-3217584
>chr2:3218030-3219833
>chr2:3219870-3220201
>chr2:3220527-3220817
>chr2:3220858-3221802
>chr2:3225217-3225621
>chr2:3225672-3225715
>chr2:3225788-3229074
>chr2:3229391-3229430
>chr2:3229621-3229650
>chr2:3230026-3230111
>chr2:3230423-3231758
>chr2:3231833-3232219
>chr2:3232304-3232481
>chr2:3233191-3233237
>chr2:3237220-3237271
>chr2:3237734-3237770
>chr2:3239018-3239060
>chr2:3239936-3241120
>chr2:3242333-3242478
>chr2:3243342-3243689
>chr2:3244253-3244303
>chr2:3244369-3244437
>chr2:3244629-3244736
>chr2:3245085-3245524
>chr2:3245768-3246110
>chr2:3246736-3247148
>chr2:3248002-3249057
>chr2:3249122-3249493
>chr2:3249546-3249686
>chr2:3249780-3249846
>chr2:3249970-3250238
>chr2:3250332-3250719
>chr2:3250823-3251080
>chr2:3252314-3252637
>chr2:3252940-3253008
>chr2:3253170-3253450
>chr2:3255013-3255069
>chr2:3255161-3255510
>chr2:3256478-3256525
>chr2:3257999-3258042
>chr2:3259809-3259875
>chr2:3260073-3260634
>chr2:3260711-3260788
>chr2:3263841-3264152
>chr2:3264678-3264989
>chr2:3265792-3265873
>chr2:3267818-3267868
>chr2:3269176-3269749
>chr2:3270495-3270756
>chr2:3270827-3272496
>chr2:3272595-3272726
>chr2:3272801-3272867
>chr2:3274785-3274968
>chr2:3275352-3275515
>chr2:3276361-3276437
>chr2:3278491-3278537
>chr2:3278820-3278855
>chr2:3279996-3280048
>chr2:3283659-3283996
>chr2:3284175-3284409
>chr2:3285308-3285355
>chr2:3285634-3285968
>chr2:3286826-3287065
>chr2:3287186-3287343
>chr2:3287448-3287511
>chr2:3287680-3287887
>chr2:3288897-3288956
>chr2:3294237-3295136
>chr2:3295187-3296863
>chr2:3297583-3297653
>chr2:3297806-3298035
>chr2:3299562-3299661
>chr2:3302296-3302376
>chr2:3303217-3303279
>chr2:3304377-3305587
>chr2:3306470-3306863
>chr2:3306987-3307272
>chr2:3307744-3307863
>chr2:3307911-3307990
>chr2:3308317-3308407
>chr2:3308824-3308945
>chr2:3310364-3310721
>chr2:3315154-3316276
>chr2:3317085-3317221
>chr2:3319930-3319976
>chr2:3324126-3324193
>chr2:3327170-3327480
>chr2:3327860-3328083
>chr2:3328341-3329351
>chr2:3331145-3332118
>chr2:3333463-3333757
>chr2:3335582-3335956
>chr2:3336093-3336149
>chr2:3336431-3337167
>chr2:3339533-3340198
>chr2:3340749-3341140
>chr2:3341496-3341562
>chr2:3343886-3344070
>chr2:3344488-3344864
>chr2:3345317-3345666
>chr2:3346894-3347015
>chr2:3347066-3347622
>chr2:3347919-3347970
>chr2:3349792-3350513
>chr2:3350629-3350674
>chr2:3351004-3351325
>chr2:3351780-3352505
>chr2:3352623-3353039
>chr2:3355522-3355861
>chr2:3356252-3356295
>chr2:3356580-3356625
>chr2:3356763-3358047
>chr2:3359147-3359199
>chr2:3360119-3360440
>chr2:3360899-3361005
>chr2:3361694-3361904
>chr2:3362571-3362691
>chr2:3363390-3363710
>chr2:3363775-3364909
>chr2:3364947-3365154
>chr2:3365194-3366352
>chr2:3366696-3367091
>chr2:3367222-3367335
>chr2:3367653-3368070
>chr2:3369204-3375438
>chr2:3375789-3375853
>chr2:3375963-3376313
>chr2:3376404-3376720
>chr2:3377017-3377058
>chr2:3377183-3377303
>chr2:3378874-3379228
>chr2:3381409-3381456
>chr2:3382119-3382443
>chr2:3382649-3382965
>chr2:3383325-3383710
>chr2:3383857-3384204
>chr2:3384547-3384576
>chr2:3386317-3386402
>chr2:3386840-3387072
>chr2:3387147-3387219
>chr2:3387376-3387495
>chr2:3389808-3390042
>chr2:3390114-3390222
>chr2:3390304-3390392
>chr2:3390566-3390609
>chr2:3390735-3390782
>chr2:3391407-3391479
>chr2:3392604-3392865
>chr2:3392908-3393523
>chr2:3393604-3393678
>chr2:3394330-3394608
>chr2:3395533-3396321
>chr2:3396866-3397129
>chr2:3397345-3397490
>chr2:3398089-3398176
>chr2:3398327-3398389
>chr2:3402180-3402618
>chr2:3403107-3403168
>chr2:3403215-3403536
>chr2:3405154-3405235
>chr2:3407559-3407922
>chr2:3408319-3408738
>chr2:3409381-3409754
>chr2:3410741-3411062
>chr2:3412008-3412047
>chr2:3412275-3412580
>chr2:3414492-3414562
>chr2:3415135-3415179
>chr2:3415290-3416021
>chr2:3416463-3417042
>chr2:3417752-3418187
>chr2:3419012-3419055
>chr2:3422976-3423045
>chr2:3423414-3423622
>chr2:3424089-3424356
>chr2:3427597-3427895
>chr2:3429606-3429733
>chr2:3431569-3431631
>chr2:3431731-3431781
>chr2:3435019-3435430
>chr2:3436078-3436115
>chr2:3436711-3438255
>chr2:3438380-3438498
>chr2:3438556-3438599
>chr2:3438628-3438700
>chr2:3438767-3438997
>chr2:3439099-3439992
>chr2:3440214-3440547
>chr2:3440787-3441265
>chr2:3441530-3441922
>chr2:3442009-3442213
>chr2:3445171-3445409
>chr2:3445570-3445666
>chr2:3446977-3447498
>chr2:3447568-3447673
>chr2:3448619-3448765
>chr2:3451501-3451850
>chr2:3452247-3452318
>chr2:3454255-3454512
>chr2:3455209-3455994
>chr2:3456586-3456926
>chr2:3457089-3457508
>chr2:3458293-3458408
>chr2:3458504-3458607
>chr2:3464125-3464205
>chr2:3471521-3471594
>chr2:3472164-3472242
>chr2:3472632-3472761
>chr2:3473007-3473070
>chr2:3473173-3473238
>chr2:3473467-3473794
>chr2:3474131-3474541
>chr2:3475031-3475608
>chr2:3478341-3478658
>chr2:3479010-3479060
>chr2:3480927-3481271
>chr2:3484395-3484476
>chr2:3486288-3486440
>chr2:3486712-3486839
>chr2:3486924-3486989
>chr2:3487323-3487376
>chr2:3487429-3487494
>chr2:3487584-3487677
>chr2:3487819-3487968
>chr2:3488931-3488992
>chr2:3490307-3490378
>chr2:3491180-3491250
>chr2:3492573-3492787
>chr2:3494541-3494849
>chr2:3495371-3495527
>chr2:3495616-3495948
>chr2:3496646-3496906
>chr2:3497490-3497664
>chr2:3499522-3499589
>chr2:3499793-3500099
>chr2:3501505-3501818
>chr2:3502001-3502339
>chr2:3502447-3502748
>chr2:3503167-3503562
>chr2:3505787-3506259
>chr2:3506291-3506651
>chr2:3506713-3506800
>chr2:3506948-3507612
>chr2:3507965-3508377
>chr2:3508541-3509721
>chr2:3509746-3510846
>chr2:3510908-3512128
>chr2:3512193-3513796
>chr2:3514818-3515903
>chr2:3515994-3516718
>chr2:3516899-3517009
>chr2:3517385-3517782
>chr2:3521307-3521609
>chr2:3522082-3522153
>chr2:3522233-3522414
>chr2:3522491-3522599
>chr2:3524374-3524654
>chr2:3524814-3524958
>chr2:3525957-3526325
>chr2:3527251-3527510
>chr2:3527661-3528303
>chr2:3529400-3529513
>chr2:3530191-3531231
>chr2:3531509-3531698
>chr2:3532563-3532652
>chr2:3533848-3534086
>chr2:3534227-3534320
>chr2:3534489-3534564
>chr2:3534857-3535515
>chr2:3536745-3536833
>chr2:3537435-3538398
>chr2:3540406-3540714
>chr2:3540928-3541602
>chr2:3541877-3542079
>chr2:3543641-3543920
>chr2:3544544-3544588
>chr2:3544698-3545082
>chr2:3546703-3546786
>chr2:3546862-3547793
>chr2:3549441-3550148
>chr2:3551581-3551635
>chr2:3552497-3552631
>chr2:3552711-3552829
>chr2:3552985-3553282
>chr2:3553397-3553694
>chr2:3555857-3556203
>chr2:3556319-3556564
>chr2:3556978-3557013
>chr2:3557108-3557244
>chr2:3559078-3559268
>chr2:3559759-3560129
>chr2:3560475-3560937
>chr2:3561377-3562120
>chr2:3562494-3562676
>chr2:3562720-3563269
>chr2:3563965-3564646
>chr2:3564786-3565032
>chr2:3565506-3566568
>chr2:3566642-3567028
>chr2:3567594-3567796
>chr2:3567887-3567969
>chr2:3568429-3570047
>chr2:3570260-3570407
>chr2:3570558-3570601
>chr2:3570984-3571320
>chr2:3572058-3572391
>chr2:3573307-3573877
>chr2:3574570-3574616
>chr2:3574674-3574984
>chr2:3575689-3575725
>chr2:3575806-3575869
>chr2:3576510-3576580
>chr2:3576774-3576898
>chr2:3577053-3577353
>chr2:3580193-3580262
>chr2:3580809-3580957
>chr2:3582354-3582659
>chr2:3584674-3585043
>chr2:3585508-3585615
>chr2:3586012-3586051
>chr2:3586750-3587065
>chr2:3587183-3587302
>chr2:3587770-3588197
>chr2:3588550-3588757
>chr2:3588771-3588852
>chr2:3588978-3589314
>chr2:3589378-3589511
>chr2:3589641-3589798
>chr2:3589998-3592476
>chr2:3592527-3593369
>chr2:3593641-3594129
>chr2:3594262-3594360
>chr2:3594756-3594857
>chr2:3596324-3596646
>chr2:3597891-3598241
>chr2:3598640-3598700
>chr2:3599947-3600557
>chr2:3601256-3601589
>chr2:3602712-3602769
>chr2:3602911-3602954
>chr2:3603166-3603619
>chr2:3604795-3604836
>chr2:3604876-3604957
>chr2:3605277-3605618
>chr2:3607299-3607345
>chr2:3607437-3607740
>chr2:3608528-3608700
>chr2:3609328-3609968
>chr2:3611895-3612101
>chr2:3612169-3612288
>chr2:3613150-3613215
>chr2:3613922-3614243
>chr2:3615021-3616971
>chr2:3617080-3617288
>chr2:3617452-3617682
>chr2:3617761-3618917
>chr2:3618963-3620170
>chr2:3620238-3620843
>chr2:3620895-3621414
>chr2:3621497-3622978
>chr2:3623067-3623267
>chr2:3623431-3623940
>chr2:3625157-3625226
>chr2:3625592-3625965
>chr2:3626920-3627009
>chr2:3628727-3628798
>chr2:3629479-3629637
>chr2:3629969-3630716
>chr2:3630762-3630813
>chr2:3630846-3631402
>chr2:3632125-3632230
>chr2:3635068-3635138
>chr2:3636163-3636467
>chr2:3638822-3639080
>chr2:3639147-3639216
>chr2:3640438-3641140
>chr2:3641602-3641651
>chr2:3642782-3642866
>chr2:3643624-3643672
>chr2:3644661-3644894
>chr2:3645243-3645414
>chr2:3645578-3645614
>chr2:3646322-3646442
>chr2:3647239-3647341
>chr2:3647513-3647726
>chr2:3649222-3649613
>chr2:3651292-3651444
>chr2:3652530-3652902
>chr2:3654049-3654182
>chr2:3655451-3655766
>chr2:3656785-3656879
>chr2:3658578-3658908
>chr2:3660006-3660145
>chr2:3660270-3660368
>chr2:3660571-3661000
>chr2:3662747-3662824
>chr2:3663044-3663592
>chr2:3664600-3664895
>chr2:3665298-3665854
>chr2:3666922-3667013
>chr2:3667757-3668062
>chr2:3668501-3668881
>chr2:3669047-3669711
>chr2:3671496-3672850
>chr2:3674024-3674086
>chr2:3675107-3675411
>chr2:3676019-3676562
>chr2:3676768-3677114
>chr2:3677416-3677514
>chr2:3680535-3680585
>chr2:3682409-3682827
>chr2:3683367-3683454
>chr2:3683492-3684163
>chr2:3684267-3685224
>chr2:3685264-3687782
>chr2:3687905-3688027
>chr2:3689059-3692443
>chr2:3693156-3693193
>chr2:3693718-3694051
>chr2:3695539-3695601
>chr2:3696361-3696508
>chr2:3697590-3698252
>chr2:3698739-3698862
>chr2:3699011-3700298
>chr2:3700666-3700710
>chr2:3701070-3701147
>chr2:3703573-3703632
>chr2:3704314-3704766
>chr2:3706520-3706583
>chr2:3707224-3707322
>chr2:3709260-3709305
>chr2:3709986-3710095
>chr2:3710140-3711560
>chr2:3712381-3712724
>chr2:3714196-3714260
>chr2:3714931-3715011
>chr2:3715553-3715616
>chr2:3715914-3715981
>chr2:3716243-3716290
>chr2:3716757-3716917
>chr2:3717444-3717481
>chr2:3718722-3719395
>chr2:3720642-3720892
>chr2:3721029-3721242
>chr2:3721581-3721633
>chr2:3721668-3722010
>chr2:3722116-3722209
>chr2:3723931-3724029
>chr2:3724344-3724427
>chr2:3725348-3725593
>chr2:3727153-3727226
>chr2:3729235-3729330
>chr2:3730153-3730299
>chr2:3730427-3730859
>chr2:3733487-3733805
>chr2:3735221-3735497
>chr2:3737111-3737212
>chr2:3737823-3737889
>chr2:3739086-3739202
>chr2:3739246-3739317
>chr2:3739351-3739428
>chr2:3739612-3740037
>chr2:3741367-3741564
>chr2:3742225-3742278
>chr2:3743225-3743984
>chr2:3744977-3745307
>chr2:3745742-3745929
>chr2:3747695-3747743
>chr2:3748353-3748432
>chr2:3749186-3749234
>chr2:3755021-3755941
>chr2:3760296-3760947
>chr2:3761368-3761407
>chr2:3762377-3762787
>chr2:3764562-3764691
>chr2:3765630-3765715
>chr2:3766270-3766335
>chr2:3767082-3767132
>chr2:3768548-3768899
>chr2:3770474-3770553
>chr2:3773271-3773333
>chr2:3774739-3775065
>chr2:3775101-3776014
>chr2:3776334-3776395
>chr2:3777461-3777590
>chr2:3778438-3778523
>chr2:3781544-3781899
>chr2:3782465-3782793
>chr2:3783875-3783966
>chr2:3784406-3784608
>chr2:3786314-3786725
>chr2:3787296-3787374
>chr2:3788742-3789257
>chr2:3790793-3791126
>chr2:3792496-3792545
>chr2:3793909-3794290
>chr2:3794321-3800433
>chr2:3802623-3802760
>chr2:3804525-3804571
>chr2:3805864-3806139
>chr2:3806528-3806866
>chr2:3807687-3807785
>chr2:3808170-3808922
>chr2:3809631-3814917
>chr2:3814974-3815115
>chr2:3815164-3816438
>chr2:3816510-3821343
>chr2:3821499-3821765
>chr2:3821916-3823747
>chr2:3826396-3826561
>chr2:3826864-3826980
>chr2:3827269-3827333
>chr2:3832882-3833107
>chr2:3833145-3833361
>chr2:3834028-3834287
>chr2:3834420-3834464
>chr2:3835749-3836046
>chr2:3836260-3836356
>chr2:3836576-3836966
>chr2:3838927-3839035
>chr2:3841348-3841448
>chr2:3844037-3844089
>chr2:3846073-3846492
>chr2:3847585-3848097
>chr2:3849877-3849969
>chr2:3850653-3850753
>chr2:3850940-3851001
>chr2:3851393-3851931
>chr2:3852824-3852963
>chr2:3853307-3853394
>chr2:3853463-3853562
>chr2:3854586-3854674
>chr2:3854752-3855033
>chr2:3857337-3857402
>chr2:3858895-3859581
>chr2:3859661-3859736
>chr2:3859804-3860178
>chr2:3860537-3860683
>chr2:3861627-3862539
>chr2:3862652-3862772
>chr2:3862852-3862888
>chr2:3862936-3863130
>chr2:3863178-3863304
>chr2:3864258-3864412
>chr2:3864502-3864735
>chr2:3866542-3866594
>chr2:3866671-3867007
>chr2:3867189-3867297
>chr2:3867359-3867388
>chr2:3868471-3868562
>chr2:3869085-3869142
>chr2:3869413-3869815
>chr2:3870627-3870889
>chr2:3871410-3871580
>chr2:3871703-3872185
>chr2:3872593-3872716
>chr2:3875037-3875215
>chr2:3875448-3875499
>chr2:3875851-3875999
>chr2:3876128-3876186
>chr2:3877495-3877529
>chr2:3877607-3877887
>chr2:3878024-3878503
>chr2:3878632-3878719
>chr2:3879994-3880688
>chr2:3881001-3881141
>chr2:3882513-3883076
>chr2:3883135-3883298
>chr2:3883446-3883508
>chr2:3883868-3884497
>chr2:3887253-3893264
>chr2:3893317-3895018
>chr2:3895165-3899006
>chr2:3899090-3899461
>chr2:3899564-3899720
>chr2:3899795-3899918
>chr2:3902729-3902801
>chr2:3904989-3905376
>chr2:3905642-3905963
>chr2:3907034-3907188
>chr2:3907421-3909762
>chr2:3911115-3911556
>chr2:3915621-3915752
>chr2:3916050-3916095
>chr2:3918320-3918666
>chr2:3919008-3919105
>chr2:3921231-3921277
>chr2:3922607-3922706
>chr2:3923188-3923503
>chr2:3923846-3924016
>chr2:3924057-3924572
>chr2:3924932-3925140
>chr2:3925511-3925805
>chr2:3926406-3926731
>chr2:3927211-3927296
>chr2:3928763-3929134
>chr2:3929956-3930346
>chr2:3931753-3940318
>chr2:3940379-3942262
>chr2:3946254-3946295
>chr2:3947521-3947976
>chr2:3948685-3948808
>chr2:3952500-3952873
>chr2:3954494-3954663
>chr2:3956160-3956226
>chr2:3957132-3957182
>chr2:3957650-3957756
>chr2:3960945-3961486
>chr2:3961575-3961626
>chr2:3961687-3961776
>chr2:3961986-3962450
>chr2:3964372-3964697
>chr2:3967331-3967610
>chr2:3967805-3968081
>chr2:3968280-3968351
>chr2:3968378-3968758
>chr2:3971262-3972261
>chr2:3972489-3972689
>chr2:3973670-3973729
>chr2:3975459-3975874
>chr2:3976519-3976894
>chr2:3976991-3977194
>chr2:3978565-3978632
>chr2:3979255-3979302
>chr2:3979363-3979532
>chr2:3979842-3979880
>chr2:3979970-3980046
>chr2:3983480-3983546
>chr2:3984727-3984784
>chr2:3987152-3987245
>chr2:3987797-3987870
>chr2:3987933-3988330
>chr2:3988784-3988898
>chr2:3988985-3989118
>chr2:3989261-3991955
>chr2:3992037-3992114
>chr2:3992479-3992714
>chr2:3993026-3993354
>chr2:3993916-3995338
>chr2:3996587-3997063
>chr2:3998760-3999165
>chr2:4000762-4000922
>chr2:4001167-4001205
>chr2:4002691-4002801
>chr2:4005768-4005831
>chr2:4006032-4006189
>chr2:4007893-4007922
>chr2:4008022-4008079
>chr2:4008442-4008670
>chr2:4008901-4009070
>chr2:4010000-4010059
>chr2:4010221-4010602
>chr2:4010752-4011331
>chr2:4011917-4012059
>chr2:4012718-4012774
>chr2:4014064-4014150
>chr2:4014427-4014514
>chr2:4014986-4015044
>chr2:4015671-4015812
>chr2:4016259-4016324
>chr2:4016508-4019800
>chr2:4020287-4020379
>chr2:4020437-4020598
>chr2:4020675-4020814
>chr2:4021581-4021800
>chr2:4025270-4025841
>chr2:4026271-4026312
>chr2:4027152-4027358
>chr2:4028504-4028875
>chr2:4029448-4030029
>chr2:4030115-4030192
>chr2:4030342-4030397
>chr2:4031637-4031796
>chr2:4032096-4033188
>chr2:4033236-4033736
>chr2:4033861-4034048
>chr2:4034391-4034552
>chr2:4034690-4034856
>chr2:4035296-4035376
>chr2:4035738-4035853
>chr2:4036853-4037361
>chr2:4041624-4041708
>chr2:4042291-4042376
>chr2:4042979-4043116
>chr2:4043486-4043906
>chr2:4046951-4047078
>chr2:4048234-4048296
>chr2:4049246-4049389
>chr2:4049510-4050000
>chr2:4051494-4051642
>chr2:4052890-4053297
>chr2:4053407-4053514
>chr2:4053574-4053742
>chr2:4055164-4055216
>chr2:4056458-4056514
>chr2:4056581-4056628
>chr2:4056763-4058948
>chr2:4059032-4061325
>chr2:4061376-4063356
>chr2:4063730-4064011
>chr2:4065208-4065277
>chr2:4065609-4065669
>chr2:4065752-4065875
>chr2:4067771-4067821
>chr2:4067910-4068128
>chr2:4068851-4069564
>chr2:4070091-4070147
>chr2:4070865-4071082
>chr2:4072002-4072287
>chr2:4072531-4072655
>chr2:4072852-4073041
>chr2:4074001-4074863
>chr2:4075247-4075322
>chr2:4075735-4075928
>chr2:4077787-4077856
>chr2:4078902-4082231
>chr2:4083905-4084213
>chr2:4086162-4086333
>chr2:4086428-4086540
>chr2:4086708-4087057
>chr2:4091489-4092471
>chr2:4096412-4096464
>chr2:4098046-4098203
>chr2:4099359-4099425
>chr2:4100070-4100354
>chr2:4100460-4100555
>chr2:4101101-4101252
>chr2:4104328-4104530
>chr2:4106180-4106209
>chr2:4107025-4107117
>chr2:4108031-4108076
>chr2:4108472-4109060
>chr2:4110083-4110155
>chr2:4110836-4111174
>chr2:4111389-4111485
>chr2:4111920-4112315
>chr2:4112570-4112733
>chr2:4114878-4115182
>chr2:4115254-4120499
>chr2:4120524-4120558
>chr2:4120705-4120851
>chr2:4121209-4121254
>chr2:4122904-4122945
>chr2:4123587-4123675
>chr2:4123758-4123823
>chr2:4125389-4125437
>chr2:4126511-4126662
>chr2:4126864-4127197
>chr2:4129226-4129306
>chr2:4130527-4130656
>chr2:4131213-4131398
>chr2:4132319-4132403
>chr2:4132531-4132798
>chr2:4137476-4137527
>chr2:4138020-4138146
>chr2:4138757-4138810
>chr2:4138933-4139382
>chr2:4140448-4140495
>chr2:4141325-4141415
>chr2:4141805-4141853
>chr2:4142093-4142185
>chr2:4143009-4143071
>chr2:4144219-4144692
>chr2:4144775-4144820
>chr2:4144997-4145277
>chr2:4145402-4145765
>chr2:4145819-4146460
>chr2:4146496-4146842
>chr2:4147176-4148303
>chr2:4148744-4148835
>chr2:4149004-4149056
>chr2:4149503-4149636
>chr2:4150096-4150136
>chr2:4150781-4150858
>chr2:4152037-4152197
>chr2:4153414-4153465
>chr2:4153967-4154115
>chr2:4155737-4155826
>chr2:4157803-4163921
>chr2:4164934-4164966
>chr2:4165063-4165356
>chr2:4165447-4165578
>chr2:4165645-4165676
>chr2:4165802-4165864
>chr2:4165915-4165982
>chr2:4166135-4166908
>chr2:4167112-4168061
>chr2:4168210-4168777
>chr2:4168823-4168859
>chr2:4168924-4169088
>chr2:4169169-4169305
>chr2:4169371-4169472
>chr2:4169550-4169867
>chr2:4169940-4172159
>chr2:4172208-4173142
>chr2:4173386-4173690
>chr2:4173807-4174045
>chr2:4174257-4174339
>chr2:4174482-4174527
>chr2:4175110-4175248
>chr2:4175568-4175615
>chr2:4175752-4175863
>chr2:4175911-4175976
>chr2:4176254-4176293
>chr2:4176360-4176427
>chr2:4176484-4176528
>chr2:4176662-4177911
>chr2:4178396-4178452
>chr2:4178611-4178732
>chr2:4178981-4179763
>chr2:4180229-4180357
>chr2:4182105-4182483
>chr2:4183351-4183395
>chr2:4184571-4185194
>chr2:4186019-4186363
>chr2:4186634-4186890
>chr2:4187267-4187317
>chr2:4187896-4188937
>chr2:4191166-4193693
>chr2:4196029-4196102
>chr2:4196226-4196284
>chr2:4196983-4197196
>chr2:4197964-4198291
>chr2:4199746-4199795
>chr2:4202151-4202245
>chr2:4203004-4203445
>chr2:4203648-4203722
>chr2:4205220-4205403
>chr2:4206026-4206132
>chr2:4206363-4206545
>chr2:4207390-4207729
>chr2:4207953-4208118
>chr2:4208221-4208431
>chr2:4208867-4209078
>chr2:4209356-4209415
>chr2:4209642-4209691
>chr2:4210155-4210243
>chr2:4210351-4210426
>chr2:4210718-4211082
>chr2:4211397-4211429
>chr2:4211573-4212181
>chr2:4212246-4213767
>chr2:4214931-4215033
>chr2:4215702-4215735
>chr2:4216002-4216325
>chr2:4217695-4217820
>chr2:4221277-4221390
>chr2:4221806-4222789
>chr2:4222977-4223176
>chr2:4225306-4225394
>chr2:4228428-4228521
>chr2:4229083-4229227
>chr2:4229871-4229951
>chr2:4231478-4231570
>chr2:4232989-4233080
>chr2:4233238-4234002
>chr2:4235322-4235644
>chr2:4236427-4236525
>chr2:4236990-4237027
>chr2:4237440-4240001
>chr2:4241082-4241264
>chr2:4241430-4241622
>chr2:4242603-4242678
>chr2:4244597-4244937
>chr2:4247796-4247898
>chr2:4248070-4248440
>chr2:4249076-4249127
>chr2:4249856-4250033
>chr2:4250642-4251577
>chr2:4251613-4251834
>chr2:4256329-4256759
>chr2:4257533-4257583
>chr2:4258322-4258638
>chr2:4260060-4260225
>chr2:4260309-4261137
>chr2:4261281-4261656
>chr2:4261872-4262084
>chr2:4262354-4262394
>chr2:4262599-4262912
>chr2:4264448-4264764
>chr2:4265139-4265187
>chr2:4265450-4265554
>chr2:4266381-4266837
>chr2:4267539-4269727
>chr2:4270449-4270800
>chr2:4271595-4271979
>chr2:4272169-4272482
>chr2:4274139-4274225
>chr2:4275202-4275318
>chr2:4277548-4277580
>chr2:4277675-4278051
>chr2:4278940-4279269
>chr2:4281132-4281193
>chr2:4282098-4282217
>chr2:4282457-4282757
>chr2:4285225-4285305
>chr2:4285388-4286248
>chr2:4287854-4288092
>chr2:4288480-4288961
>chr2:4289746-4290445
>chr2:4291337-4291809
>chr2:4291878-4292204
>chr2:4294210-4294315
>chr2:4294404-4294892
>chr2:4295695-4295998
>chr2:4296226-4296295
>chr2:4297275-4297404
>chr2:4297431-4297520
>chr2:4301260-4301601
>chr2:4303595-4303662
>chr2:4305767-4306169
>chr2:4306297-4306631
>chr2:4306661-4315313
>chr2:4315462-4315543
>chr2:4315611-4315945
>chr2:4316130-4316193
>chr2:4316252-4316342
>chr2:4316620-4316811
>chr2:4317377-4317465
>chr2:4318201-4318527
>chr2:4319111-4319162
>chr2:4319570-4319966
>chr2:4320098-4321145
>chr2:4321247-4321465
>chr2:4321809-4321907
>chr2:4322857-4322934
>chr2:4325599-4325713
>chr2:4325780-4326420
>chr2:4328122-4328341
>chr2:4330582-4330895
>chr2:4333752-4333843
>chr2:4334025-4334101
>chr2:4334825-4335181
>chr2:4335449-4335486
>chr2:4337464-4337545
>chr2:4338734-4339009
>chr2:4339354-4339460
>chr2:4339825-4339872
>chr2:4340284-4340322
>chr2:4340483-4340727
>chr2:4340774-4340970
>chr2:4341235-4341360
>chr2:4341479-4341571
>chr2:4341921-4342018
>chr2:4342590-4342653
>chr2:4343687-4344004
>chr2:4345097-4345440
>chr2:4348694-4348807
>chr2:4350004-4350072
>chr2:4350764-4351121
>chr2:4351914-4352057
>chr2:4353098-4353670
>chr2:4355143-4355184
>chr2:4355665-4355764
>chr2:4356537-4356634
>chr2:4356926-4357065
>chr2:4358474-4358594
>chr2:4360484-4360645
>chr2:4362223-4364823
>chr2:4364878-4366155
>chr2:4366262-4366436
>chr2:4366490-4366563
>chr2:4366821-4367151
>chr2:4367204-4367514
>chr2:4367800-4367855
>chr2:4368044-4368667
>chr2:4369800-4369846
>chr2:4370956-4371087
>chr2:4373071-4373230
>chr2:4373769-4373878
>chr2:4374017-4374180
>chr2:4374372-4374805
>chr2:4374863-4375157
>chr2:4375185-4376563
>chr2:4378061-4378341
>chr2:4378484-4380041
>chr2:4382198-4382701
>chr2:4382922-4382966
>chr2:4383248-4383709
>chr2:4383875-4383922
>chr2:4384690-4384866
>chr2:4385038-4385768
>chr2:4385863-4388516
>chr2:4388598-4390414
>chr2:4390573-4390699
>chr2:4391300-4391529
>chr2:4391713-4392357
>chr2:4392395-4392526
>chr2:4392577-4393355
>chr2:4393430-4394288
>chr2:4394333-4394912
>chr2:4395069-4395124
>chr2:4395395-4395508
>chr2:4395975-4396102
>chr2:4396357-4396536
>chr2:4397871-4397980
>chr2:4398414-4398692
>chr2:4398944-4399043
>chr2:4399580-4399890
>chr2:4400000-4400338
>chr2:4400762-4401123
>chr2:4401170-4401302
>chr2:4402420-4402479
>chr2:4403036-4403115
>chr2:4403230-4403347
>chr2:4405228-4405546
>chr2:4405849-4405920
>chr2:4406205-4406245
>chr2:4406770-4407135
>chr2:4407550-4407620
>chr2:4409764-4410270
>chr2:4410910-4410990
>chr2:4411127-4411428
>chr2:4411507-4411579
>chr2:4412054-4412124
>chr2:4412770-4412809
>chr2:4413452-4413946
>chr2:4414144-4414231
>chr2:4415419-4415470
>chr2:4416894-4416949
>chr2:4417428-4417786
>chr2:4418074-4418928
>chr2:4420742-4420817
>chr2:4422585-4422671
>chr2:4423771-4423823
>chr2:4424509-4424551
>chr2:4425175-4425520
>chr2:4425842-4425973
>chr2:4426126-4426214
>chr2:4426873-4426942
>chr2:4427215-4427384
>chr2:4427897-4427997
>chr2:4428659-4429098
>chr2:4429448-4429540
>chr2:4430150-4430196
>chr2:4430641-4430715
>chr2:4431018-4431058
>chr2:4431158-4431858
>chr2:4432280-4432351
>chr2:4432597-4432653
>chr2:4432824-4432935
>chr2:4433072-4433692
>chr2:4433826-4433939
>chr2:4434067-4436746
>chr2:4436911-4437221
>chr2:4438028-4438306
>chr2:4439179-4439261
>chr2:4439343-4439395
>chr2:4439646-4439685
>chr2:4439945-4440048
>chr2:4441262-4441296
>chr2:4442191-4442648
>chr2:4443523-4443870
>chr2:4444939-4445273
>chr2:4445343-4445652
>chr2:4447614-4447926
>chr2:4448016-4448057
>chr2:4448243-4448337
>chr2:4449065-4449721
>chr2:4450607-4450986
>chr2:4451149-4451236
>chr2:4451518-4451716
>chr2:4452086-4452769
>chr2:4452989-4453162
>chr2:4453421-4454004
>chr2:4455067-4455106
>chr2:4457194-4457249
>chr2:4458120-4458185
>chr2:4460763-4461295
>chr2:4462546-4462947
>chr2:4463033-4463383
>chr2:4465580-4465672
>chr2:4465868-4465930
>chr2:4466708-4466750
>chr2:4470127-4470603
>chr2:4470978-4471035
>chr2:4471385-4471490
>chr2:4472848-4473428
>chr2:4473501-4473617
>chr2:4473912-4474093
>chr2:4474130-4474267
>chr2:4475467-4475627
>chr2:4476529-4476914
>chr2:4478542-4478855
>chr2:4478933-4479110
>chr2:4479217-4479256
>chr2:4479387-4479501
>chr2:4479542-4479922
>chr2:4480000-4480489
>chr2:4480645-4480828
>chr2:4480960-4481174
>chr2:4481894-4486053
>chr2:4486095-4486909
>chr2:4486955-4487590
>chr2:4487621-4488067
>chr2:4488104-4488181
>chr2:4488226-4488442
>chr2:4488521-4488690
>chr2:4488745-4489267
>chr2:4489327-4489413
>chr2:4489501-4490482
>chr2:4490535-4491076
>chr2:4494505-4494655
>chr2:4494735-4495020
>chr2:4495120-4495535
>chr2:4495702-4495785
>chr2:4496281-4496478
>chr2:4496519-4497373
>chr2:4497807-4497962
>chr2:4498209-4498520
>chr2:4498635-4498999
>chr2:4499959-4500062
>chr2:4501388-4501442
>chr2:4501656-4501771
>chr2:4502248-4502534
>chr2:4503936-4504191
>chr2:4508662-4508944
>chr2:4510932-4510973
>chr2:4512391-4512672
>chr2:4513238-4513288
>chr2:4513867-4514880
>chr2:4516925-4517013
>chr2:4518555-4518608
>chr2:4518638-4518772
>chr2:4518820-4519015
>chr2:4519804-4519865
>chr2:4520354-4520402
>chr2:4521521-4521803
>chr2:4521880-4521948
>chr2:4524086-4524160
>chr2:4524507-4524598
>chr2:4524640-4524728
>chr2:4524741-4524787
>chr2:4525581-4525647
>chr2:4525791-4525905
>chr2:4525944-4525976
>chr2:4526196-4526355
>chr2:4526526-4527169
>chr2:4527985-4528115
>chr2:4530275-4530634
>chr2:4531432-4531579
>chr2:4532370-4532435
>chr2:4535925-4536080
>chr2:4539486-4539526
>chr2:4540891-4540951
>chr2:4541588-4541856
>chr2:4541932-4542027
>chr2:4542665-4543353
>chr2:4543491-4543538
>chr2:4543731-4544036
>chr2:4544659-4544796
>chr2:4546412-4546510
>chr2:4547031-4547349
>chr2:4547938-4548008
>chr2:4550614-4550679
>chr2:4553999-4554507
>chr2:4555248-4555411
>chr2:4555650-4555730
>chr2:4557076-4557165
>chr2:4558669-4559011
>chr2:4559300-4559398
>chr2:4559472-4559865
>chr2:4561165-4561250
>chr2:4561970-4562095
>chr2:4562699-4563049
>chr2:4563202-4564319
>chr2:4564471-4564778
>chr2:4565264-4565315
>chr2:4565890-4565980
>chr2:4566070-4566616
>chr2:4566825-4568591
>chr2:4568677-4568844
>chr2:4568988-4569501
>chr2:4569779-4569817
>chr2:4569985-4570060
>chr2:4570157-4571274
>chr2:4571696-4571825
>chr2:4573441-4575277
>chr2:4576480-4576635
>chr2:4577284-4577474
>chr2:4578180-4578438
>chr2:4578742-4578814
>chr2:4578967-4579196
>chr2:4579353-4579484
>chr2:4579678-4580087
>chr2:4580255-4580495
>chr2:4581273-4581346
>chr2:4582675-4582730
>chr2:4584157-4584715
>chr2:4584949-4585096
>chr2:4585211-4585485
>chr2:4585638-4585788
>chr2:4585962-4586027
>chr2:4586117-4586183
>chr2:4586377-4586532
>chr2:4586646-4587148
>chr2:4587984-4588262
>chr2:4589400-4589871
>chr2:4590042-4590396
>chr2:4590452-4591191
>chr2:4591274-4591387
>chr2:4591625-4591696
>chr2:4594819-4594881
>chr2:4595507-4595575
>chr2:4596004-4596062
>chr2:4596158-4596569
>chr2:4596906-4597171
>chr2:4598834-4599162
>chr2:4599451-4599497
>chr2:4601202-4602083
>chr2:4602205-4602730
>chr2:4604031-4604067
>chr2:4607450-4607560
>chr2:4607762-4607876
>chr2:4607978-4608236
>chr2:4608673-4608707
>chr2:4608833-4608920
>chr2:4609712-4609962
>chr2:4610166-4610321
>chr2:4610529-4610663
>chr2:4610775-4611183
>chr2:4611259-4611741
>chr2:4612458-4612765
>chr2:4612868-4613368
>chr2:4613909-4613985
>chr2:4614628-4614989
>chr2:4615349-4616310
>chr2:4617193-4617435
>chr2:4618267-4618395
>chr2:4618714-4618771
>chr2:4620026-4620149
>chr2:4620528-4620852
>chr2:4620904-4620950
>chr2:4621053-4621580
>chr2:4621806-4621905
>chr2:4622101-4622191
>chr2:4622483-4622526
>chr2:4622606-4622674
>chr2:4623548-4623617
>chr2:4623910-4624019
>chr2:4625195-4625355
>chr2:4626493-4626956
>chr2:4627750-4627870
>chr2:4630497-4630952
>chr2:4631289-4631477
>chr2:4631598-4631686
>chr2:4631859-4631960
>chr2:4632437-4632626
>chr2:4632694-4633270
>chr2:4633485-4633545
>chr2:4633921-4634517
>chr2:4635234-4635304
>chr2:4635636-4635753
>chr2:4636100-4636163
>chr2:4637251-4638275
>chr2:4638369-4638445
>chr2:4639564-4639602
>chr2:4642200-4642233
>chr2:4642580-4642650
>chr2:4642965-4649061
>chr2:4650578-4650640
>chr2:4651052-4651366
>chr2:4653283-4653367
>chr2:4656782-4657039
>chr2:4658219-4658604
>chr2:4659409-4659576
>chr2:4659716-4659770
>chr2:4659944-4660445
>chr2:4661147-4661209
>chr2:4661946-4662034
>chr2:4663336-4663395
>chr2:4664075-4664389
>chr2:4666114-4666161
>chr2:4667521-4667574
>chr2:4667985-4668052
>chr2:4669306-4669436
>chr2:4670159-4670224
>chr2:4672787-4672922
>chr2:4673202-4673506
>chr2:4674073-4674422
>chr2:4674462-4674571
>chr2:4674682-4674863
>chr2:4675089-4675223
>chr2:4675277-4675457
>chr2:4675601-4675716
>chr2:4676612-4676677
>chr2:4676792-4676847
>chr2:4677009-4677320
>chr2:4677546-4677887
>chr2:4677997-4678072
>chr2:4679369-4679521
>chr2:4679570-4679706
>chr2:4681539-4681629
>chr2:4682387-4682519
>chr2:4682777-4683103
>chr2:4683884-4683949
>chr2:4684852-4684953
>chr2:4685053-4685130
>chr2:4685971-4686038
>chr2:4686623-4686705
>chr2:4686842-4686934
>chr2:4687032-4687077
>chr2:4688718-4688906
>chr2:4688953-4689074
>chr2:4689171-4689287
>chr2:4689390-4689508
>chr2:4689619-4689740
>chr2:4689768-4690319
>chr2:4690598-4690648
>chr2:4690739-4691146
>chr2:4691194-4691226
>chr2:4691255-4692749
>chr2:4696750-4696860
>chr2:4697733-4697784
>chr2:4697916-4697966
>chr2:4698325-4698675
>chr2:4699592-4699914
>chr2:4700517-4700567
>chr2:4701630-4701715
>chr2:4702057-4702105
>chr2:4703836-4704211
>chr2:4704483-4704803
>chr2:4705155-4705210
>chr2:4707001-4707057
>chr2:4708597-4709321
>chr2:4709381-4709599
>chr2:4709782-4709931
>chr2:4711431-4711510
>chr2:4711957-4712214
>chr2:4713135-4713322
>chr2:4713393-4713431
>chr2:4714048-4714114
>chr2:4714294-4714452
>chr2:4714565-4714698
>chr2:4714919-4714948
>chr2:4715529-4715860
>chr2:4716038-4716098
>chr2:4716158-4716369
>chr2:4716626-4717948
>chr2:4718000-4719313
>chr2:4719406-4719622
>chr2:4719684-4720500
>chr2:4720572-4720936
>chr2:4721020-4721244
>chr2:4721674-4721900
>chr2:4722055-4722591
>chr2:4724753-4725364
>chr2:4726158-4726226
>chr2:4728028-4728127
>chr2:4728688-4728998
>chr2:4729271-4729380
>chr2:4729865-4730191
>chr2:4731086-4731154
>chr2:4731954-4732165
>chr2:4732273-4732319
>chr2:4732817-4733010
>chr2:4733128-4733652
>chr2:4733727-4739818
>chr2:4739978-4740094
>chr2:4740222-4740678
>chr2:4740825-4741444
>chr2:4741607-4741702
>chr2:4741773-4741894
>chr2:4742040-4742102
>chr2:4742401-4742478
>chr2:4742696-4742785
>chr2:4743542-4743799
>chr2:4743847-4743916
>chr2:4744232-4744283
>chr2:4744313-4744401
>chr2:4744496-4744567
>chr2:4745498-4745582
>chr2:4747446-4748120
>chr2:4752135-4752186
>chr2:4752387-4752499
>chr2:4752896-4753004
>chr2:4755189-4755233
>chr2:4758285-4758651
>chr2:4758839-4758904
>chr2:4761308-4761711
>chr2:4762909-4762970
>chr2:4763942-4764051
>chr2:4764386-4764882
>chr2:4765343-4765651
>chr2:4768617-4768657
>chr2:4768797-4769102
>chr2:4769176-4769387
>chr2:4769429-4769644
>chr2:4769987-4770136
>chr2:4770798-4770884
>chr2:4771609-4771979
>chr2:4772561-4772871
>chr2:4773118-4773178
>chr2:4773323-4773454
>chr2:4773675-4773762
>chr2:4774668-4774735
>chr2:4777640-4777671
>chr2:4778309-4778390
>chr2:4778723-4778798
>chr2:4779069-4779162
>chr2:4779293-4779652
>chr2:4780066-4780179
>chr2:4780833-4780974
>chr2:4781173-4781203
>chr2:4782865-4782896
>chr2:4785674-4785722
>chr2:4786819-4789198
>chr2:4790345-4790411
>chr2:4793286-4793459
>chr2:4793766-4796141
>chr2:4796238-4796573
>chr2:4797815-4798198
>chr2:4798651-4799019
>chr2:4799534-4799673
>chr2:4800138-4800520
>chr2:4800722-4800856
>chr2:4801130-4801174
>chr2:4801353-4801566
>chr2:4801673-4801735
>chr2:4801839-4802189
>chr2:4802375-4802521
>chr2:4802896-4803222
>chr2:4803936-4804254
>chr2:4804419-4804797
>chr2:4805096-4805172
>chr2:4807327-4807381
>chr2:4807651-4807731
>chr2:4809089-4809398
>chr2:4810157-4810252
>chr2:4811941-4812210
>chr2:4812736-4812811
>chr2:4813011-4813598
>chr2:4813643-4815368
>chr2:4815964-4816156
>chr2:4817276-4817405
>chr2:4817908-4818334
>chr2:4819025-4819182
>chr2:4819233-4819305
>chr2:4819466-4819521
>chr2:4819719-4820150
>chr2:4823499-4823629
>chr2:4823701-4823867
>chr2:4823964-4824765
>chr2:4824905-4825092
>chr2:4825121-4825418
>chr2:4825497-4825539
>chr2:4827079-4827128
>chr2:4829966-4830592
>chr2:4831482-4831560
>chr2:4832163-4832239
>chr2:4833201-4833552
>chr2:4836557-4836609
>chr2:4837414-4837476
>chr2:4837575-4837972
>chr2:4838244-4838395
>chr2:4838498-4838656
>chr2:4841744-4841788
>chr2:4841870-4841935
>chr2:4841983-4842043
>chr2:4842805-4843152
>chr2:4845492-4845530
>chr2:4846644-4846947
>chr2:4847616-4848033
>chr2:4848488-4848531
>chr2:4848981-4849058
>chr2:4849797-4850233
>chr2:4851554-4851769
>chr2:4851830-4852037
>chr2:4852166-4852272
>chr2:4852819-4852897
>chr2:4854423-4854486
>chr2:4855335-4855725
>chr2:4855927-4856145
>chr2:4856229-4856796
>chr2:4857122-4857162
>chr2:4858701-4858788
>chr2:4860238-4860462
>chr2:4860754-4860979
>chr2:4866587-4867132
>chr2:4867542-4867588
>chr2:4869812-4870087
>chr2:4872182-4872307
>chr2:4872929-4873128
>chr2:4877116-4877187
>chr2:4877680-4877754
>chr2:4878281-4878434
>chr2:4879933-4880026
>chr2:4880736-4880823
>chr2:4881158-4881204
>chr2:4881767-4881833
>chr2:4881921-4881958
>chr2:4882160-4882309
>chr2:4883565-4883837
>chr2:4883926-4885008
>chr2:4885113-4885415
>chr2:4885771-4885821
>chr2:4886072-4886175
>chr2:4887197-4887258
>chr2:4887425-4887482
>chr2:4887880-4887965
>chr2:4888235-4888314
>chr2:4888689-4888735
>chr2:4888963-4889039
>chr2:4889207-4889617
>chr2:4890075-4890189
>chr2:4892396-4893003
>chr2:4893430-4893830
>chr2:4894257-4894595
>chr2:4894770-4894838
>chr2:4895005-4895393
>chr2:4895740-4895798
>chr2:4896000-4896124
>chr2:4896273-4896792
>chr2:4897006-4898184
>chr2:4898274-4898606
>chr2:4899455-4899834
>chr2:4905403-4905568
>chr2:4905960-4906375
>chr2:4907725-4907999
>chr2:4908284-4908534
>chr2:4910673-4910727
>chr2:4911099-4911183
>chr2:4911330-4911385
>chr2:4912166-4912542
>chr2:4912772-4913136
>chr2:4917889-4917981
>chr2:4918157-4918282
>chr2:4919940-4920120
>chr2:4920357-4920453
>chr2:4920739-4921355
>chr2:4921888-4922452
>chr2:4922835-4923112
>chr2:4923516-4923646
>chr2:4923860-4923946
>chr2:4924345-4924452
>chr2:4924663-4924993
>chr2:4926319-4926704
>chr2:4926806-4927096
>chr2:4928779-4929094
>chr2:4930166-4930612
>chr2:4932573-4932672
>chr2:4932766-4932863
>chr2:4932903-4933372
>chr2:4933536-4933628
>chr2:4934446-4935885
>chr2:4936291-4936373
>chr2:4936449-4936663
>chr2:4937097-4937193
>chr2:4938745-4938796
>chr2:4939546-4939799
>chr2:4941181-4941429
>chr2:4941772-4941832
>chr2:4942142-4942491
>chr2:4942878-4942940
>chr2:4944563-4944891
>chr2:4945292-4945630
>chr2:4946125-4946470
>chr2:4947035-4947096
>chr2:4947331-4947374
>chr2:4948428-4948952
>chr2:4949878-4950363
>chr2:4951202-4951803
>chr2:4951906-4952091
>chr2:4952129-4952272
>chr2:4952314-4952984
>chr2:4953024-4953194
>chr2:4953296-4953862
>chr2:4953941-4954063
>chr2:4954832-4955242
>chr2:4956331-4957236
>chr2:4957385-4957424
>chr2:4957540-4957579
>chr2:4958703-4958744
>chr2:4959966-4960337
>chr2:4962806-4962881
>chr2:4963099-4963493
>chr2:4966381-4966443
>chr2:4966599-4966794
>chr2:4969177-4969490
>chr2:4969538-4969693
>chr2:4969819-4969968
>chr2:4971596-4971669
>chr2:4971968-4972082
>chr2:4973630-4974226
>chr2:4974764-4975041
>chr2:4975292-4975358
>chr2:4975405-4975757
>chr2:4975792-4976222
>chr2:4976356-4976430
>chr2:4977801-4978120
>chr2:4980761-4981140
>chr2:4981534-4981648
>chr2:4984368-4984555
>chr2:4985184-4985214
>chr2:4987680-4988080
>chr2:4988327-4988617
>chr2:4990428-4990590
>chr2:4991031-4991433
>chr2:4992356-4992484
>chr2:4994345-4994397
>chr2:4994679-4994909
>chr2:4995104-4995192
>chr2:4995296-4995371
>chr2:4996119-4996156
>chr2:4996203-4996315
>chr2:4996651-4996756
>chr2:4996873-4996921
>chr2:4997053-4997169
>chr2:4997597-4997761
>chr2:4998193-4999053
>chr2:4999839-4999989
>chr2:5000147-5000224
>chr2:5000316-5000405
>chr2:5000570-5000680
>chr2:5000725-5006866
>chr2:5007063-5007252
>chr2:5007863-5007944
>chr2:5008185-5008267
>chr2:5008936-5009249
>chr2:5009985-5010000
>chr2:5010000-5010020
>chr2:5010495-5010542
>chr2:5011010-5011425
>chr2:5012958-5013329
>chr2:5013639-5013713
>chr2:5014847-5015154
>chr2:5015422-5015488
>chr2:5016280-5016320
>chr2:5022387-5024096
>chr2:5024192-5024301
>chr2:5024706-5024806
>chr2:5025529-5025632
>chr2:5027778-5027880
>chr2:5029712-5030106
>chr2:5030191-5030630
>chr2:5030890-5030934
>chr2:5031983-5032474
>chr2:5032958-5033217
>chr2:5033447-5033679
>chr2:5034067-5034485
>chr2:5036230-5036366
>chr2:5036898-5037184
>chr2:5038312-5038407
>chr2:5038640-5039237
>chr2:5041366-5041413
>chr2:5041637-5042192
>chr2:5042395-5042490
>chr2:5043010-5043113
>chr2:5043976-5044051
>chr2:5044921-5045004
>chr2:5045114-5047144
>chr2:5047189-5047516
>chr2:5047534-5048081
>chr2:5049745-5050864
>chr2:5052657-5052804
>chr2:5052956-5053025
>chr2:5053467-5053599
>chr2:5053662-5053705
>chr2:5054084-5054167
>chr2:5054434-5054472
>chr2:5054883-5055096
>chr2:5056014-5056122
>chr2:5056390-5056544
>chr2:5057448-5057559
>chr2:5060896-5061096
>chr2:5061219-5061393
>chr2:5061428-5061619
>chr2:5061708-5061814
>chr2:5062553-5062643
>chr2:5063986-5064020
>chr2:5064622-5064665
>chr2:5065052-5065143
>chr2:5066746-5067008
>chr2:5068218-5068261
>chr2:5068978-5069379
>chr2:5069535-5069624
>chr2:5069673-5069738
>chr2:5069825-5070091
>chr2:5070920-5070973
>chr2:5071215-5071268
>chr2:5072199-5072303
>chr2:5072655-5072725
>chr2:5072818-5072910
>chr2:5073302-5073376
>chr2:5073607-5073938
>chr2:5076012-5076076
>chr2:5077184-5077267
>chr2:5077352-5077473
>chr2:5077613-5077660
>chr2:5078294-5078378
>chr2:5079072-5079403
>chr2:5081148-5081233
>chr2:5082140-5082467
>chr2:5082888-5083077
>chr2:5085154-5085204
>chr2:5085276-5085510
>chr2:5085861-5085945
>chr2:5087202-5087296
>chr2:5087380-5087827
>chr2:5087884-5088042
>chr2:5092041-5092216
>chr2:5093401-5093864
>chr2:5093912-5094053
>chr2:5094123-5094252
>chr2:5094352-5095373
>chr2:5095444-5095564
>chr2:5096180-5096391
>chr2:5096518-5096734
>chr2:5097016-5097374
>chr2:5098032-5098083
>chr2:5098159-5098203
>chr2:5099013-5099301
>chr2:5099413-5099679
>chr2:5099695-5099793
>chr2:5099956-5100220
>chr2:5100281-5100383
>chr2:5101010-5101137
>chr2:5101347-5102123
>chr2:5102225-5102421
>chr2:5103083-5104560
>chr2:5104596-5106619
>chr2:5106993-5107041
>chr2:5107249-5107410
>chr2:5107527-5108296
>chr2:5108853-5109422
>chr2:5109504-5109710
>chr2:5110990-5111457
>chr2:5113055-5113105
>chr2:5113188-5113578
>chr2:5113645-5114586
>chr2:5114643-5115459
>chr2:5115611-5115755
>chr2:5115897-5116000
>chr2:5118251-5118371
>chr2:5118471-5118875
>chr2:5119172-5119251
>chr2:5119822-5119944
>chr2:5122125-5122292
>chr2:5123099-5123430
>chr2:5124850-5124959
>chr2:5125427-5125494
>chr2:5125781-5125859
>chr2:5126796-5126839
>chr2:5128896-5129098
>chr2:5131357-5131460
>chr2:5132628-5132809
>chr2:5133471-5133567
>chr2:5133690-5133876
>chr2:5134630-5134689
>chr2:5136393-5136444
>chr2:5136558-5136700
>chr2:5137341-5137373
>chr2:5137750-5138028
>chr2:5138062-5138432
>chr2:5138885-5139012
>chr2:5139073-5140034
>chr2:5140855-5141353
>chr2:5142018-5143152
>chr2:5143239-5143305
>chr2:5143484-5144258
>chr2:5144782-5144900
>chr2:5144977-5145068
>chr2:5146020-5146432
>chr2:5148093-5148421
>chr2:5148619-5148723
>chr2:5148793-5149125
>chr2:5149313-5149441
>chr2:5149664-5149912
>chr2:5150271-5150459
>chr2:5150658-5151005
>chr2:5151402-5151569
>chr2:5151724-5151899
>chr2:5152008-5152223
>chr2:5153781-5153855
>chr2:5154239-5154583
>chr2:5154898-5154957
>chr2:5155942-5156032
>chr2:5157219-5157322
>chr2:5158053-5158520
>chr2:5158607-5158798
>chr2:5158991-5159176
>chr2:5159380-5159408
>chr2:5159587-5159629
>chr2:5159782-5159970
>chr2:5160227-5160346
>chr2:5161023-5161094
>chr2:5161381-5161968
>chr2:5162271-5162671
>chr2:5165517-5165611
>chr2:5165776-5165844
>chr2:5166167-5167811
>chr2:5167952-5168385
>chr2:5168483-5168594
>chr2:5168693-5168758
>chr2:5171585-5171629
>chr2:5171946-5172437
>chr2:5172519-5172932
>chr2:5173657-5173763
>chr2:5173847-5173977
>chr2:5176340-5176582
>chr2:5177242-5177299
>chr2:5178739-5178790
>chr2:5178895-5179212
>chr2:5179481-5179623
>chr2:5179759-5180022
>chr2:5180893-5181330
>chr2:5181954-5183220
>chr2:5183269-5184254
>chr2:5184697-5184763
>chr2:5184957-5185066
>chr2:5186297-5186366
>chr2:5186483-5186535
>chr2:5186697-5186933
>chr2:5186959-5187233
>chr2:5187334-5187422
>chr2:5187608-5187694
>chr2:5187789-5187918
>chr2:5188560-5188594
>chr2:5190994-5191142
>chr2:5193299-5193657
>chr2:5193876-5193959
>chr2:5194993-5195440
>chr2:5195687-5195774
>chr2:5195953-5196085
>chr2:5196121-5196178
>chr2:5196357-5196440
>chr2:5196834-5199949
>chr2:5202435-5202517
>chr2:5202766-5202849
>chr2:5205632-5205677
>chr2:5206612-5206987
>chr2:5207318-5207355
>chr2:5207937-5208101
>chr2:5208204-5209526
>chr2:5209549-5209920
>chr2:5210043-5210509
>chr2:5210544-5210943
>chr2:5212274-5212349
>chr2:5212384-5212636
>chr2:5213043-5213856
>chr2:5214057-5214670
>chr2:5216538-5216646
>chr2:5216994-5217151
>chr2:5217855-5218236
>chr2:5218292-5218489
>chr2:5219450-5219591
>chr2:5220980-5221165
>chr2:5223152-5223274
>chr2:5223392-5223645
>chr2:5223820-5224367
>chr2:5225128-5225449
>chr2:5226186-5226278
>chr2:5226494-5226562
>chr2:5226675-5226756
>chr2:5226912-5226990
>chr2:5227378-5227567
>chr2:5232372-5232588
>chr2:5233705-5233773
>chr2:5234117-5234552
>chr2:5239749-5240065
>chr2:5241166-5241477
>chr2:5241951-5241997
>chr2:5242881-5242988
>chr2:5243230-5243272
>chr2:5243984-5244104
>chr2:5244314-5244370
>chr2:5245564-5245645
>chr2:5245803-5245913
>chr2:5246019-5246059
>chr2:5246167-5246624
>chr2:5246717-5247170
>chr2:5247702-5248361
>chr2:5248570-5248918
>chr2:5251262-5251305
>chr2:5252003-5252415
>chr2:5252549-5252596
>chr2:5252701-5252753
>chr2:5257483-5262836
>chr2:5263064-5263180
>chr2:5263618-5263686
>chr2:5267233-5267278
>chr2:5268272-5268358
>chr2:5268809-5269094
>chr2:5269704-5270249
>chr2:5272888-5273283
>chr2:5274218-5275456
>chr2:5275892-5276061
>chr2:5276145-5276239
>chr2:5276381-5276418
>chr2:5277136-5277560
>chr2:5277847-5277879
>chr2:5278692-5278780
>chr2:5279155-5281073
>chr2:5281153-5282309
>chr2:5282644-5282796
>chr2:5283782-5283829
>chr2:5285049-5285131
>chr2:5287070-5287147
>chr2:5287875-5288010
>chr2:5288302-5288428
>chr2:5288862-5288890
>chr2:5289621-5289746
>chr2:5289830-5289985
>chr2:5292169-5292248
>chr2:5292545-5292896
>chr2:5294140-5294228
>chr2:5296092-5296376
>chr2:5298230-5298335
>chr2:5298684-5298774
>chr2:5299169-5299277
>chr2:5299358-5299852
>chr2:5300113-5300159
>chr2:5301784-5301836
>chr2:5302046-5302140
>chr2:5302346-5302681
>chr2:5303050-5303423
>chr2:5304801-5305808
>chr2:5305970-5306144
>chr2:5306485-5306616
>chr2:5306809-5306966
>chr2:5307368-5307641
>chr2:5308043-5308092
>chr2:5310169-5310574
>chr2:5313147-5313286
>chr2:5318958-5318995
>chr2:5320083-5320193
>chr2:5320904-5321782
>chr2:5322100-5322273
>chr2:5322489-5322531
>chr2:5322871-5322911
>chr2:5323747-5323827
>chr2:5325218-5325343
>chr2:5325463-5325547
>chr2:5325809-5325969
>chr2:5326275-5326359
>chr2:5326553-5326711
>chr2:5327192-5327245
>chr2:5328751-5328875
>chr2:5328994-5329047
>chr2:5331551-5332205
>chr2:5334471-5334996
>chr2:5335134-5335207
>chr2:5336510-5336922
>chr2:5337142-5337200
>chr2:5338019-5338482
>chr2:5338698-5338767
>chr2:5340346-5340490
>chr2:5340549-5341439
>chr2:5342088-5342148
>chr2:5342684-5343002
>chr2:5343232-5343697
>chr2:5347183-5347451
>chr2:5347620-5347903
>chr2:5350593-5350927
>chr2:5351121-5351177
>chr2:5351403-5351782
>chr2:5351896-5351942
>chr2:5352913-5352999
>chr2:5355469-5355851
>chr2:5356359-5356432
>chr2:5356498-5356688
>chr2:5356749-5356818
>chr2:5356997-5357178
>chr2:5358513-5358819
>chr2:5358938-5359124
>chr2:5359447-5359481
>chr2:5359933-5359981
>chr2:5360660-5360709
>chr2:5360819-5360889
>chr2:5363123-5363190
>chr2:5363510-5363886
>chr2:5364840-5364901
>chr2:5366959-5367288
>chr2:5368866-5369059
>chr2:5369285-5369332
>chr2:5370726-5370794
>chr2:5370867-5371056
>chr2:5371310-5371410
>chr2:5375685-5376023
>chr2:5378529-5379903
>chr2:5380277-5380595
>chr2:5380751-5381013
>chr2:5381522-5381795
>chr2:5382815-5382861
>chr2:5383221-5383348
>chr2:5383636-5383962
>chr2:5386102-5386431
>chr2:5388174-5388276
>chr2:5389521-5389609
>chr2:5390051-5390101
>chr2:5390203-5390311
>chr2:5392278-5392376
>chr2:5393558-5393593
>chr2:5394599-5394828
>chr2:5395552-5395612
>chr2:5395752-5395793
>chr2:5398485-5398870
>chr2:5399606-5399689
>chr2:5399819-5400063
>chr2:5400145-5400238
>chr2:5400866-5401061
>chr2:5402003-5402096
>chr2:5403006-5403126
>chr2:5404155-5404545
>chr2:5404892-5405178
>chr2:5406989-5407365
>chr2:5407402-5407465
>chr2:5408149-5408211
>chr2:5408487-5408594
>chr2:5409094-5409158
>chr2:5412818-5412926
>chr2:5413231-5413433
>chr2:5413557-5414311
>chr2:5414961-5415135
>chr2:5415292-5415446
>chr2:5415516-5415793
>chr2:5416361-5416421
>chr2:5417100-5417238
>chr2:5417827-5417915
>chr2:5418226-5418294
>chr2:5418456-5418590
>chr2:5421737-5422034
>chr2:5423094-5423466
>chr2:5424832-5425156
>chr2:5425193-5425253
>chr2:5425886-5426604
>chr2:5426885-5427212
>chr2:5429438-5429817
>chr2:5430927-5430973
>chr2:5431412-5431657
>chr2:5431925-5432016
>chr2:5433111-5433522
>chr2:5434399-5434469
>chr2:5436086-5436255
>chr2:5437106-5437200
>chr2:5438718-5439059
>chr2:5439201-5439267
>chr2:5442593-5442915
>chr2:5444893-5445260
>chr2:5445722-5445905
>chr2:5449450-5450090
>chr2:5450352-5450391
>chr2:5450582-5450915
>chr2:5451931-5452012
>chr2:5454790-5454882
>chr2:5455126-5455207
>chr2:5455887-5456213
>chr2:5457917-5457980
>chr2:5458295-5458780
>chr2:5459433-5459501
>chr2:5460273-5460600
>chr2:5464089-5464259
>chr2:5466742-5466864
>chr2:5468886-5468934
>chr2:5470025-5470099
>chr2:5470299-5470387
>chr2:5470857-5471573
>chr2:5472131-5472183
>chr2:5472334-5472418
>chr2:5472501-5472542
>chr2:5474661-5474882
>chr2:5475522-5475591
>chr2:5475838-5475996
>chr2:5476268-5476417
>chr2:5476600-5476867
>chr2:5476924-5477433
>chr2:5477521-5477552
>chr2:5478103-5478516
>chr2:5480466-5480668
>chr2:5482619-5482669
>chr2:5483570-5483615
>chr2:5483837-5484179
>chr2:5486394-5486656
>chr2:5486966-5487021
>chr2:5487163-5487666
>chr2:5487710-5488080
>chr2:5488154-5488318
>chr2:5488531-5490968
>chr2:5491162-5491265
>chr2:5494220-5494260
>chr2:5495315-5495420
>chr2:5496575-5496899
>chr2:5498246-5498554
>chr2:5498804-5499031
>chr2:5499175-5499229
>chr2:5499718-5499766
>chr2:5500762-5500812
>chr2:5501588-5501951
>chr2:5502200-5502741
>chr2:5503354-5503505
>chr2:5505340-5505440
>chr2:5505855-5505969
>chr2:5507432-5507496
>chr2:5507809-5508023
>chr2:5508747-5508851
>chr2:5508965-5509047
>chr2:5509107-5509329
>chr2:5512785-5513112
>chr2:5513788-5513855
>chr2:5514846-5515172
>chr2:5516107-5516423
>chr2:5516933-5516969
>chr2:5517388-5517721
>chr2:5517875-5518236
>chr2:5518467-5518954
>chr2:5519061-5519189
>chr2:5519517-5519657
>chr2:5519812-5519885
>chr2:5522010-5522413
>chr2:5523256-5523309
>chr2:5523402-5523789
>chr2:5524961-5525047
>chr2:5525953-5526275
>chr2:5526736-5527051
>chr2:5528002-5528058
>chr2:5531151-5531432
>chr2:5531569-5531661
>chr2:5532025-5532741
>chr2:5533118-5533342
>chr2:5533510-5533835
>chr2:5534899-5535268
>chr2:5536190-5536516
>chr2:5537645-5537685
>chr2:5537916-5537975
>chr2:5538343-5538410
>chr2:5541496-5541624
>chr2:5542056-5542166
>chr2:5542220-5542273
>chr2:5542371-5542449
>chr2:5543059-5543289
>chr2:5543331-5543844
>chr2:5543911-5545413
>chr2:5545544-5545598
>chr2:5546611-5546920
>chr2:5550205-5550331
>chr2:5550389-5550705
>chr2:5550867-5551132
>chr2:5552478-5552574
>chr2:5554848-5555163
>chr2:5556557-5556989
>chr2:5557501-5559870
>chr2:5561467-5561900
>chr2:5562924-5563075
>chr2:5563306-5563371
>chr2:5564058-5564126
>chr2:5565240-5565355
>chr2:5565383-5565777
>chr2:5567612-5567693
>chr2:5568491-5568582
>chr2:5569932-5570284
>chr2:5572170-5572222
>chr2:5573062-5573401
>chr2:5573859-5574225
>chr2:5574633-5574719
>chr2:5575213-5575287
>chr2:5575378-5575682
>chr2:5575758-5575858
>chr2:5576260-5576514
>chr2:5576701-5576742
>chr2:5576772-5577446
>chr2:5578065-5578326
>chr2:5578366-5579554
>chr2:5579709-5580735
>chr2:5580782-5580868
>chr2:5580933-5581008
>chr2:5581108-5581772
>chr2:5583672-5584004
>chr2:5584429-5584508
>chr2:5585474-5585802
>chr2:5585931-5586176
>chr2:5586223-5586304
>chr2:5586431-5586495
>chr2:5586947-5587074
>chr2:5591464-5591528
>chr2:5593984-5594036
>chr2:5599573-5599653
>chr2:5599743-5599829
>chr2:5599894-5600984
>chr2:5601062-5601407
>chr2:5602684-5603108
>chr2:5603421-5603504
>chr2:5606314-5606420
>chr2:5608402-5608755
>chr2:5610714-5610789
>chr2:5610913-5610996
>chr2:5611050-5611356
>chr2:5611393-5611543
>chr2:5612159-5612437
>chr2:5613084-5613354
>chr2:5613549-5614099
>chr2:5616047-5616156
>chr2:5616276-5616347
>chr2:5619314-5619808
>chr2:5621221-5621263
>chr2:5621673-5622110
>chr2:5623307-5623863
>chr2:5624248-5624553
>chr2:5624829-5625178
>chr2:5625609-5625698
>chr2:5626041-5626128
>chr2:5626222-5626584
>chr2:5626715-5626789
>chr2:5627268-5628136
>chr2:5628218-5628696
>chr2:5628773-5628998
>chr2:5630656-5631179
>chr2:5631304-5632511
>chr2:5632592-5634095
>chr2:5634349-5634811
>chr2:5634864-5635164
>chr2:5635508-5635702
>chr2:5635814-5636164
>chr2:5636373-5636454
>chr2:5636673-5637100
>chr2:5637428-5638898
>chr2:5639352-5639754
>chr2:5639880-5640455
>chr2:5640743-5640909
>chr2:5641136-5641408
>chr2:5642162-5642432
>chr2:5642872-5643489
>chr2:5643829-5644883
>chr2:5645031-5645342
>chr2:5645498-5645572
>chr2:5645701-5645861
>chr2:5646118-5646255
>chr2:5646339-5646769
>chr2:5646822-5647221
>chr2:5647362-5647942
>chr2:5648126-5648561
>chr2:5648567-5648776
>chr2:5648947-5648989
>chr2:5649058-5649189
>chr2:5649329-5649571
>chr2:5649928-5650358
>chr2:5650485-5650546
>chr2:5651110-5651502
>chr2:5651609-5652033
>chr2:5652067-5652594
>chr2:5652946-5653154
>chr2:5653401-5653689
>chr2:5654877-5655285
>chr2:5655914-5656065
>chr2:5656498-5657259
>chr2:5658541-5658852
>chr2:5659144-5660385
>chr2:5660473-5660510
>chr2:5660529-5661215
>chr2:5661320-5661459
>chr2:5661533-5661796
>chr2:5661867-5661960
>chr2:5662115-5662376
>chr2:5662524-5662662
>chr2:5662721-5663022
>chr2:5664709-5664804
>chr2:5665048-5665164
>chr2:5666539-5666833
>chr2:5666921-5667032
>chr2:5667424-5667986
>chr2:5669234-5669391
>chr2:5669453-5669779
>chr2:5671198-5671295
>chr2:5671471-5671903
>chr2:5672174-5672221
>chr2:5673792-5673844
>chr2:5674221-5674545
>chr2:5675209-5675296
>chr2:5675312-5675451
>chr2:5676039-5676184
>chr2:5676492-5676555
>chr2:5679281-5679335
>chr2:5679695-5681134
>chr2:5681759-5682178
>chr2:5682229-5682422
>chr2:5682649-5682984
>chr2:5686043-5686086
>chr2:5687082-5687302
>chr2:5687450-5687541
>chr2:5687631-5688055
>chr2:5688194-5688281
>chr2:5688483-5688543
>chr2:5691279-5691405
>chr2:5691527-5691574
>chr2:5691700-5691737
>chr2:5692195-5692273
>chr2:5693111-5693190
>chr2:5693389-5693425
>chr2:5693743-5693790
>chr2:5694106-5694197
>chr2:5694440-5694475
>chr2:5695022-5695115
>chr2:5695864-5695934
>chr2:5696256-5696295
>chr2:5703944-5704056
>chr2:5704436-5704512
>chr2:5704540-5704775
>chr2:5705382-5705445
>chr2:5705493-5705694
>chr2:5705791-5706627
>chr2:5711475-5711766
>chr2:5712351-5712816
>chr2:5714609-5714736
>chr2:5715510-5715810
>chr2:5716240-5716473
>chr2:5717116-5717442
>chr2:5717619-5717937
>chr2:5718991-5719047
>chr2:5719731-5720174
>chr2:5721558-5721981
>chr2:5722505-5722556
>chr2:5724978-5725096
>chr2:5725213-5725496
>chr2:5726761-5726837
>chr2:5727025-5727365
>chr2:5728439-5728491
>chr2:5730983-5731216
>chr2:5731306-5731671
>chr2:5732705-5734153
>chr2:5734232-5734352
>chr2:5734403-5734520
>chr2:5735800-5735851
>chr2:5738494-5738890
>chr2:5743750-5743903
>chr2:5744605-5744942
>chr2:5747473-5747539
>chr2:5748166-5748630
>chr2:5749039-5749112
>chr2:5750959-5751184
>chr2:5751347-5751448
>chr2:5752762-5752823
>chr2:5752924-5753460
>chr2:5758016-5758326
>chr2:5759026-5759111
>chr2:5760466-5760649
>chr2:5761551-5762291
>chr2:5762710-5762750
>chr2:5763836-5763889
>chr2:5764991-5765347
>chr2:5765485-5765550
>chr2:5765713-5765759
>chr2:5771214-5771291
>chr2:5773515-5773560
>chr2:5774100-5774151
>chr2:5774894-5776263
>chr2:5777337-5777416
>chr2:5779500-5779869
>chr2:5779946-5780029
>chr2:5781058-5781362
>chr2:5782338-5782416
>chr2:5782481-5783205
>chr2:5784629-5784715
>chr2:5787444-5787727
>chr2:5788394-5788570
>chr2:5789178-5789616
>chr2:5792590-5792684
>chr2:5794576-5794846
>chr2:5795710-5796364
>chr2:5797722-5797818
>chr2:5798676-5799079
>chr2:5799244-5799292
>chr2:5802447-5802840
>chr2:5803295-5803346
>chr2:5806551-5806880
>chr2:5807156-5807505
>chr2:5809452-5809864
>chr2:5810047-5810146
>chr2:5811218-5811348
>chr2:5812352-5812536
>chr2:5812773-5812835
>chr2:5813294-5813613
>chr2:5815035-5815117
>chr2:5816247-5816307
>chr2:5816381-5816506
>chr2:5816540-5817327
>chr2:5819034-5819167
>chr2:5820642-5820968
>chr2:5821226-5821316
>chr2:5821800-5821855
>chr2:5821943-5822050
>chr2:5822567-5822611
>chr2:5822918-5823148
>chr2:5823198-5823449
>chr2:5823874-5824229
>chr2:5825686-5825994
>chr2:5830133-5830243
>chr2:5830398-5830467
>chr2:5833500-5833634
>chr2:5833804-5834122
>chr2:5836320-5836701
>chr2:5837037-5837357
>chr2:5837602-5837925
>chr2:5839101-5839422
>chr2:5840029-5840090
>chr2:5840384-5840692
>chr2:5841572-5841648
>chr2:5841902-5842083
>chr2:5843817-5844123
>chr2:5847490-5847859
>chr2:5850216-5850711
>chr2:5851922-5851968
>chr2:5852250-5852298
>chr2:5853067-5853352
>chr2:5854268-5854549
>chr2:5856290-5856768
>chr2:5856852-5861025
>chr2:5861989-5862032
>chr2:5862143-5862233
>chr2:5864326-5864399
>chr2:5866024-5866198
>chr2:5873047-5873251
>chr2:5873483-5874040
>chr2:5875014-5875049
>chr2:5875102-5875304
>chr2:5875872-5875965
>chr2:5876144-5876349
>chr2:5882785-5883650
>chr2:5883677-5883889
>chr2:5884380-5885411
>chr2:5887844-5887952
>chr2:5888108-5888158
>chr2:5888613-5888706
>chr2:5888921-5889055
>chr2:5889564-5889648
>chr2:5889830-5890028
>chr2:5890114-5893882
>chr2:5895168-5895368
>chr2:5895626-5895660
>chr2:5896773-5896866
>chr2:5897108-5897168
>chr2:5898094-5898249
>chr2:5898725-5898776
>chr2:5899371-5899694
>chr2:5899996-5900392
>chr2:5901328-5901608
>chr2:5902086-5902173
>chr2:5903364-5903408
>chr2:5904919-5905222
>chr2:5905883-5905923
>chr2:5906972-5907291
>chr2:5910417-5910607
>chr2:5913339-5913649
>chr2:5914817-5914895
>chr2:5917193-5917565
>chr2:5919026-5919110
>chr2:5919320-5919365
>chr2:5919510-5919646
>chr2:5919740-5919923
>chr2:5920429-5920490
>chr2:5920750-5920859
>chr2:5922010-5922081
>chr2:5922255-5922296
>chr2:5922627-5922749
>chr2:5923152-5923313
>chr2:5924805-5924916
>chr2:5925316-5925570
>chr2:5927640-5927744
>chr2:5927958-5928018
>chr2:5929674-5929721
>chr2:5930666-5930976
>chr2:5931059-5931192
>chr2:5931392-5931478
>chr2:5935625-5935668
>chr2:5936280-5936703
>chr2:5936980-5937071
>chr2:5937753-5937874
>chr2:5939225-5939404
>chr2:5939985-5940330
>chr2:5940851-5940921
>chr2:5942384-5942495
>chr2:5943198-5943292
>chr2:5944543-5944606
>chr2:5944976-5945041
>chr2:5950404-5950467
>chr2:5951154-5951193
>chr2:5952296-5952341
>chr2:5952554-5952697
>chr2:5953030-5953142
>chr2:5953822-5954058
>chr2:5954338-5954495
>chr2:5954577-5955732
>chr2:5955772-5956316
>chr2:5956350-5957539
>chr2:5957610-5957825
>chr2:5957941-5958174
>chr2:5958248-5959481
>chr2:5959874-5959989
>chr2:5960162-5960227
>chr2:5960313-5960416
>chr2:5961003-5961574
>chr2:5961720-5963380
>chr2:5963418-5963539
>chr2:5963755-5966253
>chr2:5966382-5966645
>chr2:5966742-5966907
>chr2:5967924-5967983
>chr2:5968423-5968463
>chr2:5970250-5970628
>chr2:5970749-5970965
>chr2:5973140-5973272
>chr2:5973327-5973618
>chr2:5973917-5974281
>chr2:5975991-5976108
>chr2:5981018-5981107
>chr2:5981492-5981549
>chr2:5987803-5988181
>chr2:5988573-5988609
>chr2:5988737-5988907
>chr2:5993425-5993738
>chr2:5996521-5996932
>chr2:5997002-5997040
>chr2:5998386-5998746
>chr2:5998992-5999345
>chr2:6001551-6001632
>chr2:6002697-6003569
>chr2:6005460-6005612
>chr2:6005726-6005828
>chr2:6006592-6007120
>chr2:6008084-6008131
>chr2:6009974-6010000
>chr2:6010000-6010016
>chr2:6011073-6011311
>chr2:6013164-6013208
>chr2:6013359-6013801
>chr2:6014012-6014217
>chr2:6014645-6015112
>chr2:6015293-6015423
>chr2:6015540-6015690
>chr2:6015882-6016425
>chr2:6016548-6016673
>chr2:6016891-6017344
>chr2:6018125-6018893
>chr2:6020098-6020191
>chr2:6020803-6021187
>chr2:6021705-6022227
>chr2:6022426-6022753
>chr2:6022845-6022944
>chr2:6023687-6023899
>chr2:6024016-6024096
>chr2:6026959-6027066
>chr2:6027282-6027356
>chr2:6028568-6028615
>chr2:6028941-6029317
>chr2:6029526-6029596
>chr2:6029871-6030215
>chr2:6031531-6031591
>chr2:6033882-6034047
>chr2:6035061-6035169
>chr2:6035693-6035772
>chr2:6036854-6036889
>chr2:6037381-6037444
>chr2:6041207-6041581
>chr2:6042155-6042515
>chr2:6042928-6043242
>chr2:6043384-6043448
>chr2:6043990-6044220
>chr2:6044345-6044430
>chr2:6045193-6045249
>chr2:6045642-6045748
>chr2:6045958-6045992
>chr2:6046080-6046922
>chr2:6046982-6047025
>chr2:6047050-6047089
>chr2:6047196-6051354
>chr2:6053994-6054079
>chr2:6054597-6054654
>chr2:6054722-6054827
>chr2:6056986-6057060
>chr2:6057118-6057641
>chr2:6057781-6058210
>chr2:6058261-6058597
>chr2:6058744-6058794
>chr2:6059122-6059183
>chr2:6059601-6059695
>chr2:6067146-6067360
>chr2:6067453-6067549
>chr2:6068018-6068163
>chr2:6068355-6068413
>chr2:6068784-6069035
>chr2:6074140-6074219
>chr2:6074740-6074851
>chr2:6077140-6077467
>chr2:6080506-6080758
>chr2:6083052-6083257
>chr2:6083373-6083602
>chr2:6085653-6086019
>chr2:6087085-6087288
>chr2:6087327-6087426
>chr2:6088650-6088963
>chr2:6090150-6090525
>chr2:6091328-6091451
>chr2:6093482-6093935
>chr2:6094009-6094063
>chr2:6094416-6094478
>chr2:6094780-6094900
>chr2:6094989-6095288
>chr2:6095358-6095493
>chr2:6095743-6095846
>chr2:6095977-6096037
>chr2:6096187-6096236
>chr2:6096460-6096674
>chr2:6097190-6097262
>chr2:6097470-6097914
>chr2:6097959-6102964
>chr2:6103072-6103265
>chr2:6103294-6103648
>chr2:6103694-6104881
>chr2:6105154-6105294
>chr2:6105469-6105791
>chr2:6108749-6108855
>chr2:6109184-6109235
>chr2:6110142-6110179
>chr2:6115772-6115882
>chr2:6116449-6116835
>chr2:6116956-6118268
>chr2:6118440-6119168
>chr2:6119193-6119354
>chr2:6119676-6119786
>chr2:6120165-6120323
>chr2:6120679-6120743
>chr2:6120982-6121111
>chr2:6121499-6121643
>chr2:6121955-6122723
>chr2:6123564-6124089
>chr2:6124150-6124257
>chr2:6124340-6124445
>chr2:6124555-6124940
>chr2:6126175-6126322
>chr2:6126424-6126582
>chr2:6129220-6129349
>chr2:6129613-6130012
>chr2:6130072-6130581
>chr2:6131002-6131090
>chr2:6131741-6132207
>chr2:6132268-6132340
>chr2:6133348-6133402
>chr2:6133459-6133519
>chr2:6133853-6134074
>chr2:6134641-6135928
>chr2:6136627-6137176
>chr2:6138141-6138207
>chr2:6138279-6138827
>chr2:6139079-6139172
>chr2:6139397-6139450
>chr2:6140218-6140252
>chr2:6140748-6141017
>chr2:6141305-6142079
>chr2:6147084-6147906
>chr2:6148520-6148863
>chr2:6151049-6151430
>chr2:6151487-6151827
>chr2:6154202-6154403
>chr2:6155825-6156129
>chr2:6156359-6156577
>chr2:6157135-6157462
>chr2:6157925-6158236
>chr2:6158292-6158399
>chr2:6158809-6159050
>chr2:6161316-6163036
>chr2:6163384-6163445
>chr2:6168449-6168531
>chr2:6168837-6169368
>chr2:6169705-6169749
>chr2:6172072-6172551
>chr2:6172878-6172943
>chr2:6173119-6173393
>chr2:6173692-6174028
>chr2:6174102-6174209
>chr2:6174251-6175159
>chr2:6175249-6175659
>chr2:6176410-6176489
>chr2:6176585-6176638
>chr2:6177045-6177239
>chr2:6177294-6177751
>chr2:6180354-6180714
>chr2:6181139-6181233
>chr2:6181310-6181488
>chr2:6182787-6183121
>chr2:6183826-6184593
>chr2:6185671-6186008
>chr2:6187558-6187998
>chr2:6190367-6190498
>chr2:6190857-6191241
>chr2:6193541-6193858
>chr2:6194377-6194753
>chr2:6194967-6195523
>chr2:6195619-6196288
>chr2:6197231-6197576
>chr2:6197951-6199034
>chr2:6199413-6199520
>chr2:6199753-6200263
>chr2:6200544-6200733
>chr2:6200751-6200797
>chr2:6201844-6202163
>chr2:6203600-6203655
>chr2:6204105-6204235
>chr2:6204514-6205016
>chr2:6205627-6205753
>chr2:6205857-6205984
>chr2:6206322-6206444
>chr2:6206522-6206869
>chr2:6208256-6210439
>chr2:6210947-6211303
>chr2:6212400-6212458
>chr2:6213734-6214052
>chr2:6216092-6216159
>chr2:6216879-6216918
>chr2:6217071-6217397
>chr2:6218905-6218943
>chr2:6219202-6219267
>chr2:6219693-6219762
>chr2:6220243-6220343
>chr2:6220492-6220534
>chr2:6223713-6223768
>chr2:6225277-6225951
>chr2:6226732-6226857
>chr2:6226969-6227307
>chr2:6227577-6227636
>chr2:6227855-6228073
>chr2:6228141-6228237
>chr2:6228455-6228639
>chr2:6229140-6229281
>chr2:6229361-6229642
>chr2:6229840-6230241
>chr2:6230701-6230767
>chr2:6230918-6231344
>chr2:6232292-6232335
>chr2:6233077-6233529
>chr2:6237284-6237325
>chr2:6238138-6238912
>chr2:6239342-6239389
>chr2:6241797-6242093
>chr2:6242196-6242317
>chr2:6243973-6244178
>chr2:6244221-6244496
>chr2:6244746-6245160
>chr2:6246587-6246656
>chr2:6246703-6247234
>chr2:6247355-6247531
>chr2:6248908-6249006
>chr2:6250398-6250527
>chr2:6250751-6251023
>chr2:6252895-6253777
>chr2:6253815-6253888
>chr2:6254166-6254223
>chr2:6255231-6255308
>chr2:6256651-6256716
>chr2:6256865-6257006
>chr2:6257794-6257875
>chr2:6260042-6260312
>chr2:6260580-6260892
>chr2:6261308-6261437
>chr2:6262977-6263325
>chr2:6263601-6263663
>chr2:6264339-6264452
>chr2:6265613-6265686
>chr2:6266620-6266665
>chr2:6267238-6267464
>chr2:6267526-6267674
>chr2:6267952-6268575
>chr2:6268805-6268861
>chr2:6269854-6269954
>chr2:6270117-6270207
>chr2:6270853-6270904
>chr2:6271082-6271325
>chr2:6272150-6272484
>chr2:6273516-6273723
>chr2:6273805-6273880
>chr2:6273980-6274041
>chr2:6274224-6274292
>chr2:6275356-6275423
>chr2:6275616-6277341
>chr2:6277819-6278185
>chr2:6279094-6279416
>chr2:6279833-6279892
>chr2:6283357-6283561
>chr2:6285061-6285475
>chr2:6289228-6289928
>chr2:6291859-6294189
>chr2:6295410-6295941
>chr2:6297053-6297158
>chr2:6297579-6297671
>chr2:6297899-6297991
>chr2:6298120-6298218
>chr2:6298393-6298525
>chr2:6299386-6299570
>chr2:6299629-6299837
>chr2:6300263-6300993
>chr2:6301978-6302012
>chr2:6304013-6304082
>chr2:6304134-6304316
>chr2:6304981-6305021
>chr2:6305952-6307615
>chr2:6308025-6308098
>chr2:6308903-6308951
>chr2:6313283-6313360
>chr2:6315860-6315966
>chr2:6318021-6318128
>chr2:6318172-6319405
>chr2:6319452-6319745
>chr2:6319900-6320684
>chr2:6320713-6323826
>chr2:6326460-6326804
>chr2:6327452-6333130
>chr2:6333283-6333459
>chr2:6333670-6333738
>chr2:6334106-6334499
>chr2:6335356-6335786
>chr2:6335889-6336001
>chr2:6336183-6336445
>chr2:6337064-6337149
>chr2:6338517-6338660
>chr2:6339958-6340314
>chr2:6340365-6340437
>chr2:6345002-6345068
>chr2:6346002-6346076
>chr2:6347367-6347524
>chr2:6347774-6347847
>chr2:6351015-6351181
>chr2:6352682-6353040
>chr2:6354757-6355175
>chr2:6357456-6357537
>chr2:6357889-6357974
>chr2:6359796-6359968
>chr2:6362002-6362405
>chr2:6362450-6362534
>chr2:6362699-6362935
>chr2:6363181-6363328
>chr2:6364647-6365004
>chr2:6365139-6365261
>chr2:6368036-6368363
>chr2:6369140-6369247
>chr2:6369298-6369343
>chr2:6369442-6369606
>chr2:6373271-6373393
>chr2:6373517-6373696
>chr2:6373827-6373934
>chr2:6374183-6374483
>chr2:6375477-6375614
>chr2:6375699-6376094
>chr2:6376455-6376514
>chr2:6376696-6376762
>chr2:6377107-6379621
>chr2:6379922-6380006
>chr2:6380842-6381032
>chr2:6381660-6382097
>chr2:6382255-6382631
>chr2:6384437-6384502
>chr2:6384622-6384764
>chr2:6384846-6385102
>chr2:6385167-6385244
>chr2:6385419-6385499
>chr2:6386137-6386187
>chr2:6387485-6387592
>chr2:6389058-6389347
>chr2:6389433-6389503
>chr2:6389563-6389644
>chr2:6389728-6390355
>chr2:6390622-6390859
>chr2:6390900-6390982
>chr2:6391256-6391408
>chr2:6391455-6391786
>chr2:6391854-6391894
>chr2:6392427-6392733
>chr2:6393492-6393625
>chr2:6396046-6396742
>chr2:6396993-6397103
>chr2:6397213-6397317
>chr2:6398844-6399264
>chr2:6399972-6400031
>chr2:6400097-6400293
>chr2:6400732-6401241
>chr2:6401287-6401975
>chr2:6402252-6402393
>chr2:6402539-6402697
>chr2:6402775-6403797
>chr2:6403853-6403930
>chr2:6404084-6404505
>chr2:6404847-6405026
>chr2:6405108-6405452
>chr2:6405570-6405667
>chr2:6406487-6406611
>chr2:6406859-6406952
>chr2:6407010-6407088
>chr2:6407482-6407677
>chr2:6408127-6408473
>chr2:6409422-6409749
>chr2:6410928-6411041
>chr2:6411198-6411548
>chr2:6412006-6412156
>chr2:6412292-6412342
>chr2:6413030-6413202
>chr2:6413730-6413839
>chr2:6414074-6414122
>chr2:6414215-6414358
>chr2:6414663-6414758
>chr2:6414912-6415000
>chr2:6416927-6417518
>chr2:6417999-6418303
>chr2:6418522-6418604
>chr2:6419504-6419609
>chr2:6419881-6420216
>chr2:6420363-6421029
>chr2:6423542-6423600
>chr2:6424958-6425086
>chr2:6426555-6426686
>chr2:6427216-6427283
>chr2:6428475-6428526
>chr2:6429993-6430098
>chr2:6430582-6431471
>chr2:6432335-6432663
>chr2:6432926-6433248
>chr2:6433501-6433617
>chr2:6433878-6434178
>chr2:6437549-6437613
>chr2:6438010-6438326
>chr2:6438451-6438534
>chr2:6438629-6438723
>chr2:6439505-6439856
>chr2:6440119-6440189
>chr2:6442953-6443008
>chr2:6444059-6444113
>chr2:6444151-6444352
>chr2:6444408-6444466
>chr2:6444700-6444916
>chr2:6451414-6451490
>chr2:6451785-6451864
>chr2:6452172-6452333
>chr2:6452612-6453353
>chr2:6453467-6453765
>chr2:6455080-6455743
>chr2:6455850-6455909
>chr2:6456790-6456846
>chr2:6457263-6457333
>chr2:6457397-6457540
>chr2:6457687-6457872
>chr2:6457976-6458217
>chr2:6460644-6460713
>chr2:6461805-6461860
>chr2:6466040-6466197
>chr2:6466438-6466545
>chr2:6468886-6468963
>chr2:6469124-6469929
>chr2:6469981-6470185
>chr2:6470735-6470873
>chr2:6472280-6472356
>chr2:6473852-6473963
>chr2:6475181-6475240
>chr2:6476773-6476838
>chr2:6476884-6476931
>chr2:6478607-6478923
>chr2:6483245-6483631
>chr2:6483964-6484079
>chr2:6484463-6484570
>chr2:6484808-6484905
>chr2:6485329-6485372
>chr2:6485848-6486027
>chr2:6486237-6486520
>chr2:6487738-6487771
>chr2:6487926-6488047
>chr2:6488113-6488211
>chr2:6488707-6489007
>chr2:6489786-6489900
>chr2:6490375-6490683
>chr2:6491311-6491445
>chr2:6491503-6491596
>chr2:6492297-6492644
>chr2:6492676-6492799
>chr2:6492877-6493285
>chr2:6493727-6493771
>chr2:6493958-6494142
>chr2:6494828-6495134
>chr2:6495944-6496022
>chr2:6496863-6497192
>chr2:6497338-6497462
>chr2:6498532-6498864
>chr2:6499680-6499752
>chr2:6500216-6501018
>chr2:6501222-6501356
>chr2:6502946-6503050
>chr2:6503201-6503280
>chr2:6505239-6505342
>chr2:6506618-6506682
>chr2:6507520-6507608
>chr2:6508532-6508571
>chr2:6509732-6510157
>chr2:6512022-6512123
>chr2:6512189-6512288
>chr2:6512649-6512695
>chr2:6513494-6513839
>chr2:6514161-6514858
>chr2:6515061-6515346
>chr2:6515924-6516077
>chr2:6517155-6517234
>chr2:6517490-6517600
>chr2:6517769-6517809
>chr2:6518249-6518362
>chr2:6518590-6518779
>chr2:6519067-6519332
>chr2:6521909-6522230
>chr2:6522497-6522813
>chr2:6522939-6522981
>chr2:6526633-6526748
>chr2:6527279-6527355
>chr2:6527742-6527862
>chr2:6528129-6528181
>chr2:6528268-6528794
>chr2:6528922-6529015
>chr2:6529183-6529212
>chr2:6531886-6531997
>chr2:6533117-6533198
>chr2:6535181-6535405
>chr2:6536316-6536445
>chr2:6536995-6537156
>chr2:6537361-6539450
>chr2:6540055-6540430
>chr2:6540600-6540711
>chr2:6541659-6541806
>chr2:6541842-6542180
>chr2:6543191-6543499
>chr2:6544314-6544384
>chr2:6544405-6544727
>chr2:6546668-6546950
>chr2:6547043-6547202
>chr2:6547466-6547511
>chr2:6547620-6547680
>chr2:6547958-6548045
>chr2:6548933-6549257
>chr2:6549516-6549679
>chr2:6550428-6550568
>chr2:6550806-6551218
>chr2:6551320-6551562
>chr2:6552311-6552718
>chr2:6552888-6553073
>chr2:6553222-6553313
>chr2:6555469-6555682
>chr2:6555756-6556304
>chr2:6556535-6556949
>chr2:6557004-6557083
>chr2:6558198-6558400
>chr2:6559059-6559093
>chr2:6560220-6560349
>chr2:6561274-6561431
>chr2:6561888-6562003
>chr2:6562177-6562224
>chr2:6562289-6562365
>chr2:6563220-6563280
>chr2:6564204-6564324
>chr2:6565999-6566054
>chr2:6567351-6567514
>chr2:6568508-6568557
>chr2:6570190-6570386
>chr2:6571638-6571718
>chr2:6573930-6573997
>chr2:6575092-6575173
>chr2:6575295-6575573
>chr2:6579361-6579390
>chr2:6579653-6579866
>chr2:6580874-6580951
>chr2:6581354-6581417
>chr2:6581584-6581637
>chr2:6581748-6581836
>chr2:6582279-6582328
>chr2:6582464-6582547
>chr2:6584007-6584059
>chr2:6584553-6584947
>chr2:6585964-6586032
>chr2:6587125-6587414
>chr2:6588479-6588556
>chr2:6588775-6588976
>chr2:6590005-6590052
>chr2:6590881-6591210
>chr2:6591563-6592354
>chr2:6595517-6595578
>chr2:6595754-6595830
>chr2:6596341-6596516
>chr2:6599106-6599172
>chr2:6599644-6599700
>chr2:6599806-6600184
>chr2:6600263-6600757
>chr2:6600906-6601258
>chr2:6601377-6601444
>chr2:6601824-6602160
>chr2:6603343-6603393
>chr2:6604019-6604060
>chr2:6605051-6605083
>chr2:6605264-6605307
>chr2:6607145-6607414
>chr2:6607507-6607721
>chr2:6607807-6612959
>chr2:6613073-6613315
>chr2:6613580-6613995
>chr2:6614061-6614385
>chr2:6614437-6614539
>chr2:6614628-6614669
>chr2:6614783-6615301
>chr2:6618473-6618535
>chr2:6618662-6618756
>chr2:6619276-6619392
>chr2:6619477-6619513
>chr2:6619604-6619678
>chr2:6619866-6620064
>chr2:6620610-6620709
>chr2:6620757-6621286
>chr2:6621439-6621660
>chr2:6621757-6621858
>chr2:6621942-6622017
>chr2:6622203-6622255
>chr2:6622597-6622745
>chr2:6623210-6623294
>chr2:6624623-6625284
>chr2:6625757-6625811
>chr2:6626569-6626718
>chr2:6627986-6628018
>chr2:6628166-6628265
>chr2:6635382-6635448
>chr2:6637893-6637973
>chr2:6640508-6640591
>chr2:6641034-6641127
>chr2:6641179-6641542
>chr2:6641715-6641765
>chr2:6642426-6642945
>chr2:6643041-6644198
>chr2:6644260-6644752
>chr2:6644830-6645194
>chr2:6645253-6645289
>chr2:6645805-6646196
>chr2:6649209-6649271
>chr2:6651157-6651516
>chr2:6651592-6651909
>chr2:6653654-6653709
>chr2:6658257-6658387
>chr2:6658590-6658656
>chr2:6660527-6660631
>chr2:6661699-6661903
>chr2:6662233-6662584
>chr2:6663970-6664032
>chr2:6664177-6664256
>chr2:6664613-6664828
>chr2:6665070-6665209
>chr2:6665318-6665366
>chr2:6666163-6666512
>chr2:6666622-6666757
>chr2:6666797-6666949
>chr2:6669929-6670022
>chr2:6670648-6671098
>chr2:6673486-6673795
>chr2:6673922-6674032
>chr2:6674103-6674318
>chr2:6674776-6674826
>chr2:6676622-6676706
>chr2:6677904-6678009
>chr2:6678543-6678594
>chr2:6680638-6680705
>chr2:6680808-6681463
>chr2:6681575-6681729
>chr2:6681797-6681962
>chr2:6682001-6683303
>chr2:6683338-6683593
>chr2:6683679-6683759
>chr2:6683802-6684012
>chr2:6684133-6684211
>chr2:6684275-6684367
>chr2:6684432-6684723
>chr2:6684768-6684882
>chr2:6685077-6685114
>chr2:6685172-6685251
>chr2:6685287-6685539
>chr2:6686656-6686737
>chr2:6686853-6686976
>chr2:6687024-6690005
>chr2:6690083-6690258
>chr2:6690451-6690874
>chr2:6695091-6695401
>chr2:6695856-6695953
>chr2:6695978-6696103
>chr2:6696488-6696592
>chr2:6697000-6697101
>chr2:6697236-6697614
>chr2:6697939-6698016
>chr2:6699117-6699482
>chr2:6699691-6699814
>chr2:6701462-6701510
>chr2:6701891-6702002
>chr2:6702145-6702493
>chr2:6703835-6704231
>chr2:6704329-6704360
>chr2:6704522-6704668
>chr2:6704968-6705045
>chr2:6705391-6705539
>chr2:6705679-6705851
>chr2:6706022-6706831
>chr2:6707095-6707180
>chr2:6707238-6707636
>chr2:6707823-6708052
>chr2:6708138-6708205
>chr2:6708476-6708743
>chr2:6708848-6708946
>chr2:6709018-6709075
>chr2:6709147-6710114
>chr2:6710406-6710764
>chr2:6711136-6711229
>chr2:6714315-6714466
>chr2:6715846-6716234
>chr2:6717222-6717282
>chr2:6718523-6718582
>chr2:6719042-6719106
>chr2:6722963-6723230
>chr2:6725278-6725434
>chr2:6727554-6727806
>chr2:6728678-6729091
>chr2:6729944-6729982
>chr2:6731408-6731448
>chr2:6731786-6731870
>chr2:6731944-6732348
>chr2:6738091-6738147
>chr2:6738954-6739037
>chr2:6739127-6739266
>chr2:6740146-6740600
>chr2:6741321-6741445
>chr2:6741548-6741625
>chr2:6743632-6743855
>chr2:6744626-6745553
>chr2:6745992-6746097
>chr2:6746187-6746230
>chr2:6747101-6747442
>chr2:6748080-6748365
>chr2:6748445-6748590
>chr2:6748690-6748757
>chr2:6750287-6750411
>chr2:6750587-6750656
>chr2:6751894-6752293
>chr2:6752848-6752922
>chr2:6752977-6753202
>chr2:6758250-6758314
>chr2:6758649-6758742
>chr2:6759700-6760073
>chr2:6760096-6760148
>chr2:6760179-6760632
>chr2:6761859-6762203
>chr2:6762287-6762490
>chr2:6763469-6763805
>chr2:6765962-6766337
>chr2:6766594-6766666
>chr2:6766807-6766846
>chr2:6766894-6767145
>chr2:6768734-6768950
>chr2:6769048-6769211
>chr2:6769342-6769982
>chr2:6770819-6770872
>chr2:6775040-6775169
>chr2:6775452-6775751
>chr2:6776538-6776594
>chr2:6776643-6777148
>chr2:6777399-6777483
>chr2:6777707-6777759
>chr2:6779195-6779258
>chr2:6779437-6779796
>chr2:6781823-6782085
>chr2:6783717-6783772
>chr2:6784574-6785083
>chr2:6785120-6785228
>chr2:6785434-6785518
>chr2:6785823-6786200
>chr2:6787025-6787426
>chr2:6787619-6787674
>chr2:6788389-6788446
>chr2:6788638-6788681
>chr2:6788813-6789175
>chr2:6790387-6790459
>chr2:6790851-6791550
>chr2:6798821-6798878
>chr2:6800904-6800966
>chr2:6804234-6804624
>chr2:6804801-6804921
>chr2:6808778-6809011
>chr2:6809734-6809774
>chr2:6809881-6809964
>chr2:6810289-6810408
>chr2:6813523-6813822
>chr2:6814182-6814325
>chr2:6814397-6814441
>chr2:6814621-6814662
>chr2:6814732-6814781
>chr2:6815202-6815953
>chr2:6817059-6817106
>chr2:6820401-6820797
>chr2:6822901-6823159
>chr2:6823804-6824206
>chr2:6824243-6824623
>chr2:6825104-6825139
>chr2:6825874-6825958
>chr2:6826005-6826182
>chr2:6828561-6828966
>chr2:6829639-6829954
>chr2:6830231-6830462
>chr2:6830633-6830731
>chr2:6831074-6831143
>chr2:6831196-6831393
>chr2:6831939-6831986
>chr2:6832401-6832477
>chr2:6832869-6833361
>chr2:6833442-6833682
>chr2:6833972-6834042
>chr2:6834103-6834456
>chr2:6834838-6835010
>chr2:6837533-6838156
>chr2:6842788-6842852
>chr2:6845385-6845496
>chr2:6846652-6846728
>chr2:6847349-6847393
>chr2:6847491-6847561
>chr2:6848504-6848721
>chr2:6850263-6850327
>chr2:6850587-6850642
>chr2:6851792-6851877
>chr2:6852959-6853291
>chr2:6853657-6853922
>chr2:6855042-6855548
>chr2:6855839-6855879
>chr2:6857275-6857901
>chr2:6858454-6860817
>chr2:6861073-6861144
>chr2:6863286-6863361
>chr2:6864186-6864305
>chr2:6866340-6866496
>chr2:6867183-6867293
>chr2:6867391-6867457
>chr2:6869341-6869387
>chr2:6871758-6871813
>chr2:6872599-6872678
>chr2:6873214-6873271
>chr2:6873848-6874378
>chr2:6876611-6876700
>chr2:6879635-6879694
>chr2:6879778-6879831
>chr2:6880031-6880091
>chr2:6880199-6880859
>chr2:6886530-6886681
>chr2:6889568-6889613
>chr2:6890928-6891139
>chr2:6891479-6891792
>chr2:6892051-6892118
>chr2:6892723-6892756
>chr2:6893014-6893113
>chr2:6894443-6894770
>chr2:6897721-6898022
>chr2:6898276-6898311
>chr2:6898779-6905627
>chr2:6906132-6906198
>chr2:6906544-6906729
>chr2:6908205-6908577
>chr2:6909806-6909883
>chr2:6910463-6910523
>chr2:6910795-6910831
>chr2:6912508-6912796
>chr2:6913018-6913509
>chr2:6913789-6914090
>chr2:6914498-6914842
>chr2:6915222-6915294
>chr2:6916289-6916470
>chr2:6917284-6917398
>chr2:6918466-6918805
>chr2:6919078-6919130
>chr2:6922609-6922927
>chr2:6925834-6925923
>chr2:6926679-6926711
>chr2:6926785-6926845
>chr2:6927764-6927870
>chr2:6930126-6930195
>chr2:6930553-6930897
>chr2:6931701-6932100
>chr2:6932228-6932289
>chr2:6935528-6935783
>chr2:6935917-6935978
>chr2:6936259-6936393
>chr2:6938193-6938578
>chr2:6938819-6939059
>chr2:6939141-6939775
>chr2:6939891-6939987
>chr2:6940032-6940085
>chr2:6940196-6940356
>chr2:6940887-6941042
>chr2:6942441-6942534
>chr2:6942684-6942989
>chr2:6944113-6944182
>chr2:6946428-6946547
>chr2:6947172-6947299
>chr2:6949352-6949468
>chr2:6949875-6949969
>chr2:6952084-6952162
>chr2:6952523-6952737
>chr2:6953099-6953581
>chr2:6953883-6954304
>chr2:6959468-6959543
>chr2:6959800-6959868
>chr2:6960956-6960995
>chr2:6961054-6961144
>chr2:6962019-6962059
>chr2:6962180-6962345
>chr2:6963630-6963701
>chr2:6964063-6964990
>chr2:6969212-6969290
>chr2:6969409-6969559
>chr2:6969724-6970668
>chr2:6973030-6973074
>chr2:6973747-6973795
>chr2:6974831-6974887
>chr2:6974980-6975402
>chr2:6975536-6975846
>chr2:6976562-6976693
>chr2:6979773-6982185
>chr2:6984228-6984605
>chr2:6985669-6985979
>chr2:6986781-6986821
>chr2:6989007-6989037
>chr2:6989301-6989347
>chr2:6989662-6989721
>chr2:6989813-6989899
>chr2:6990078-6990261
>chr2:6990330-6990615
>chr2:6990856-6991176
>chr2:6991745-6991866
>chr2:6992315-6992363
>chr2:6993964-6994014
>chr2:6994336-6994442
>chr2:6995346-6995915
>chr2:6996510-6996781
>chr2:6997777-6997958
>chr2:6998081-6998180
>chr2:7000806-7000854
>chr2:7001011-7001709
>chr2:7001844-7001920
>chr2:7002664-7003236
>chr2:7003264-7003647
>chr2:7003998-7004064
>chr2:7010000-7010015
>chr2:7010692-7010797
>chr2:7011061-7011220
>chr2:7011434-7011539
>chr2:7014241-7014311
>chr2:7015977-7016146
>chr2:7016947-7017014
>chr2:7017307-7017364
>chr2:7019581-7019639
>chr2:7020155-7020328
>chr2:7020863-7020900
>chr2:7021525-7021565
>chr2:7022958-7023028
>chr2:7023907-7023958
>chr2:7024182-7024269
>chr2:7024860-7024918
>chr2:7025398-7025713
>chr2:7027190-7027243
>chr2:7030246-7030318
>chr2:7030646-7031149
>chr2:7032188-7032531
>chr2:7032747-7032799
>chr2:7034191-7034299
>chr2:7038539-7038724
>chr2:7038764-7039549
>chr2:7042855-7043179
>chr2:7044251-7044333
>chr2:7045571-7045687
>chr2:7047238-7047651
>chr2:7049171-7049242
>chr2:7050128-7050492
>chr2:7051586-7051819
>chr2:7053307-7053467
>chr2:7053785-7053850
>chr2:7053982-7054126
>chr2:7054314-7054390
>chr2:7054700-7054843
>chr2:7056418-7056474
>chr2:7059029-7059358
>chr2:7060134-7060257
>chr2:7061792-7061936
>chr2:7063833-7064033
>chr2:7064096-7064252
>chr2:7066011-7066442
>chr2:7066496-7066556
>chr2:7067083-7067131
>chr2:7067897-7068045
>chr2:7070095-7070386
>chr2:7070539-7070638
>chr2:7070779-7071241
>chr2:7072735-7072774
>chr2:7073688-7073771
>chr2:7074698-7074877
>chr2:7075411-7075569
>chr2:7075629-7075767
>chr2:7076165-7076220
>chr2:7078503-7078560
>chr2:7079753-7080197
>chr2:7080852-7080997
>chr2:7081145-7081186
>chr2:7081249-7081310
>chr2:7081616-7081663
>chr2:7081961-7082041
>chr2:7082405-7082480
>chr2:7082544-7082766
>chr2:7083153-7083258
>chr2:7083367-7083435
>chr2:7083537-7083706
>chr2:7084164-7084222
>chr2:7084390-7086906
>chr2:7086993-7087197
>chr2:7087321-7088484
>chr2:7089711-7089782
>chr2:7091266-7091321
>chr2:7092385-7093253
>chr2:7093950-7094035
>chr2:7094237-7094505
>chr2:7094613-7094932
>chr2:7095713-7096020
>chr2:7096461-7096776
>chr2:7096827-7096958
>chr2:7097004-7097084
>chr2:7098572-7098834
>chr2:7099679-7100066
>chr2:7101009-7101070
>chr2:7101460-7101535
>chr2:7101666-7101730
>chr2:7102202-7102483
>chr2:7103236-7103362
>chr2:7104694-7105153
>chr2:7105409-7105821
>chr2:7109576-7109707
>chr2:7110833-7111181
>chr2:7111227-7111811
>chr2:7112273-7112582
>chr2:7113653-7113833
>chr2:7113986-7114292
>chr2:7114721-7114915
>chr2:7116315-7116383
>chr2:7117919-7118074
>chr2:7119930-7119974
>chr2:7120303-7121492
>chr2:7123160-7123463
>chr2:7125898-7126592
>chr2:7127259-7127832
>chr2:7127924-7128480
>chr2:7129626-7129729
>chr2:7129770-7129849
>chr2:7133157-7133781
>chr2:7136781-7137337
>chr2:7137587-7137665
>chr2:7138030-7138540
>chr2:7139017-7139432
>chr2:7139522-7139556
>chr2:7139623-7139843
>chr2:7139905-7140752
>chr2:7140948-7141232
>chr2:7141430-7142650
>chr2:7143275-7143330
>chr2:7143745-7143817
>chr2:7146902-7147218
>chr2:7147245-7147287
>chr2:7147509-7147895
>chr2:7148181-7148672
>chr2:7151237-7151427
>chr2:7152593-7152673
>chr2:7152718-7152958
>chr2:7153628-7153779
>chr2:7153893-7154117
>chr2:7155576-7155819
>chr2:7155921-7156006
>chr2:7156369-7156473
>chr2:7156556-7156961
>chr2:7158488-7158583
>chr2:7158855-7158898
>chr2:7159373-7159506
>chr2:7159961-7160480
>chr2:7160619-7161309
>chr2:7161414-7161487
>chr2:7162044-7162643
>chr2:7165348-7165422
>chr2:7165525-7165620
>chr2:7166451-7166772
>chr2:7167202-7167249
>chr2:7168201-7168244
>chr2:7171890-7172115
>chr2:7172698-7172733
>chr2:7173340-7173598
>chr2:7174483-7174832
>chr2:7174910-7175174
>chr2:7175986-7178426
>chr2:7178974-7179394
>chr2:7179777-7179834
>chr2:7179900-7179955
>chr2:7180067-7180424
>chr2:7181863-7181955
>chr2:7183574-7183762
>chr2:7185810-7185879
>chr2:7187412-7187498
>chr2:7187734-7188106
>chr2:7188705-7188849
>chr2:7189042-7189578
>chr2:7192399-7192755
>chr2:7193014-7193057
>chr2:7193444-7193470
>chr2:7193583-7193819
>chr2:7194983-7195094
>chr2:7196013-7196880
>chr2:7198151-7198645
>chr2:7200789-7200874
>chr2:7203477-7203523
>chr2:7204593-7204990
>chr2:7209491-7209629
>chr2:7211570-7211965
>chr2:7212133-7212532
>chr2:7217352-7217668
>chr2:7218415-7218876
>chr2:7218905-7219273
>chr2:7220041-7220245
>chr2:7220978-7221131
>chr2:7221267-7221374
>chr2:7221809-7222110
>chr2:7222178-7222800
>chr2:7223066-7223386
>chr2:7225844-7225917
>chr2:7227820-7227866
>chr2:7228744-7228922
>chr2:7229348-7229674
>chr2:7229674-7229999
>chr2:7231706-7232169
>chr2:7232670-7232794
>chr2:7234175-7234553
>chr2:7234627-7234920
>chr2:7238245-7238399
>chr2:7238949-7239069
>chr2:7239352-7239766
>chr2:7240595-7240983
>chr2:7241018-7241143
>chr2:7243482-7243791
>chr2:7244359-7244686
>chr2:7244728-7244807
>chr2:7244849-7245278
>chr2:7246015-7246085
>chr2:7248253-7248593
>chr2:7248748-7248793
>chr2:7248818-7249037
>chr2:7249975-7250070
>chr2:7251002-7251337
>chr2:7251617-7251939
>chr2:7252532-7252877
>chr2:7253424-7253842
>chr2:7256632-7256700
>chr2:7257111-7257388
>chr2:7258324-7258504
>chr2:7258637-7258785
>chr2:7259291-7259472
>chr2:7259537-7259759
>chr2:7260130-7260200
>chr2:7260300-7260392
>chr2:7260505-7261401
>chr2:7261687-7261817
>chr2:7261994-7262457
>chr2:7263219-7263296
>chr2:7263423-7263480
>chr2:7266279-7266352
>chr2:7268469-7268787
>chr2:7269854-7269901
>chr2:7270797-7270840
>chr2:7271111-7271261
>chr2:7271824-7272133
>chr2:7273228-7273528
>chr2:7273616-7273751
>chr2:7273937-7274010
>chr2:7274179-7274292
>chr2:7275623-7275930
>chr2:7277508-7277611
>chr2:7277709-7277830
>chr2:7278164-7278510
>chr2:7278755-7279362
>chr2:7279877-7280205
>chr2:7280387-7280466
>chr2:7281115-7281185
>chr2:7281427-7281491
>chr2:7285678-7285981
>chr2:7287229-7287899
>chr2:7288214-7288511
>chr2:7288708-7288900
>chr2:7288939-7289076
>chr2:7289517-7289824
>chr2:7290337-7290404
>chr2:7290639-7291178
>chr2:7291290-7291419
>chr2:7291652-7291743
>chr2:7293066-7293261
>chr2:7293525-7293572
>chr2:7294970-7295034
>chr2:7295295-7295360
>chr2:7295980-7297091
>chr2:7297132-7298783
>chr2:7300908-7300950
>chr2:7302647-7302701
>chr2:7303303-7303410
>chr2:7303467-7303529
>chr2:7305625-7305886
>chr2:7305939-7306821
>chr2:7307173-7307338
>chr2:7307477-7307841
>chr2:7309376-7309446
>chr2:7312752-7312977
>chr2:7313155-7313813
>chr2:7315344-7315538
>chr2:7315836-7316093
>chr2:7316181-7316440
>chr2:7316535-7316566
>chr2:7316907-7317211
>chr2:7317715-7317886
>chr2:7318620-7318698
>chr2:7318823-7318927
>chr2:7320474-7321096
>chr2:7321588-7321646
>chr2:7322532-7322585
>chr2:7323323-7323437
>chr2:7323611-7323667
>chr2:7324495-7324539
>chr2:7327306-7327374
>chr2:7328204-7328594
>chr2:7329937-7330773
>chr2:7331097-7331589
>chr2:7331892-7332369
>chr2:7332568-7332606
>chr2:7334682-7334733
>chr2:7335111-7335325
>chr2:7336179-7336235
>chr2:7336400-7336445
>chr2:7336592-7336766
>chr2:7337524-7337594
>chr2:7337696-7338763
>chr2:7339456-7339487
>chr2:7339580-7339626
>chr2:7340106-7340152
>chr2:7340205-7340897
>chr2:7342725-7343124
>chr2:7343517-7343825
>chr2:7344750-7344844
>chr2:7345126-7345203
>chr2:7348040-7348108
>chr2:7351784-7351825
>chr2:7352899-7353242
>chr2:7354349-7355040
>chr2:7357967-7358410
>chr2:7361546-7361658
>chr2:7363875-7364311
>chr2:7365006-7365076
>chr2:7365200-7365777
>chr2:7366864-7367674
>chr2:7367847-7368146
>chr2:7368606-7368667
>chr2:7369467-7369674
>chr2:7373292-7373335
>chr2:7375642-7375781
>chr2:7379273-7379346
>chr2:7380061-7380161
>chr2:7381043-7381094
>chr2:7381683-7381743
>chr2:7381802-7381947
>chr2:7381987-7382032
>chr2:7383394-7383516
>chr2:7384233-7384838
>chr2:7385989-7386061
>chr2:7386608-7386672
>chr2:7387401-7387805
>chr2:7388410-7390729
>chr2:7390877-7390944
>chr2:7391202-7391402
>chr2:7396085-7396954
>chr2:7397342-7397529
>chr2:7397820-7398174
>chr2:7401941-7402028
>chr2:7402654-7402836
>chr2:7405659-7405838
>chr2:7408392-7408473
>chr2:7408624-7408681
>chr2:7409097-7409149
>chr2:7411764-7412198
>chr2:7412278-7412665
>chr2:7412688-7413041
>chr2:7413104-7413453
>chr2:7413606-7414454
>chr2:7414523-7414665
>chr2:7414752-7416044
>chr2:7416176-7416773
>chr2:7416868-7416977
>chr2:7417216-7417330
>chr2:7417630-7417736
>chr2:7417914-7417956
>chr2:7418137-7418210
>chr2:7419473-7419516
>chr2:7421443-7421516
>chr2:7423567-7423813
>chr2:7424963-7425284
>chr2:7425322-7425420
>chr2:7425469-7425511
>chr2:7426289-7426336
>chr2:7427115-7427229
>chr2:7432179-7432224
>chr2:7433403-7433678
>chr2:7433719-7433926
>chr2:7435399-7435717
>chr2:7436032-7436117
>chr2:7437218-7437408
>chr2:7438544-7438893
>chr2:7439674-7439741
>chr2:7439986-7440052
>chr2:7441034-7441088
>chr2:7441834-7442349
>chr2:7443696-7444039
>chr2:7445006-7445074
>chr2:7445471-7445782
>chr2:7447926-7448273
>chr2:7454513-7454568
>chr2:7454814-7455099
>chr2:7457715-7458070
>chr2:7459615-7459811
>chr2:7460124-7460418
>chr2:7460528-7460643
>chr2:7460759-7461177
>chr2:7461393-7462608
>chr2:7462664-7462990
>chr2:7463107-7463241
>chr2:7463595-7463718
>chr2:7464764-7465075
>chr2:7465117-7465310
>chr2:7465513-7465643
>chr2:7467098-7467142
>chr2:7467363-7467674
>chr2:7468422-7468511
>chr2:7470582-7470937
>chr2:7472028-7472364
>chr2:7473938-7474009
>chr2:7475317-7475471
>chr2:7475510-7475802
>chr2:7477403-7477461
>chr2:7478109-7478531
>chr2:7480578-7480669
>chr2:7480803-7483816
>chr2:7483867-7484276
>chr2:7484514-7484597
>chr2:7484929-7485236
>chr2:7485521-7485641
>chr2:7486291-7486425
>chr2:7486612-7486663
>chr2:7487054-7487283
>chr2:7487353-7487539
>chr2:7487588-7488078
>chr2:7488157-7489395
>chr2:7491008-7491061
>chr2:7491877-7492014
>chr2:7492766-7492830
>chr2:7493042-7493701
>chr2:7493805-7493849
>chr2:7494081-7494132
>chr2:7494753-7494860
>chr2:7494969-7495363
>chr2:7495515-7495917
>chr2:7496048-7496160
>chr2:7496323-7496474
>chr2:7497576-7497657
>chr2:7499097-7499349
>chr2:7499370-7499454
>chr2:7499946-7500030
>chr2:7500947-7501962
>chr2:7503681-7503827
>chr2:7504249-7504625
>chr2:7504916-7505065
>chr2:7506100-7506186
>chr2:7509129-7509228
>chr2:7509380-7509800
>chr2:7512952-7513126
>chr2:7514224-7514254
>chr2:7514710-7514829
>chr2:7515950-7516029
>chr2:7517591-7517646
>chr2:7524617-7524931
>chr2:7525430-7525588
>chr2:7526129-7526522
>chr2:7527012-7527351
>chr2:7527839-7528566
>chr2:7529694-7530023
>chr2:7530098-7530806
>chr2:7530868-7532456
>chr2:7533102-7533174
>chr2:7533977-7534517
>chr2:7534560-7539081
>chr2:7539128-7539220
>chr2:7539277-7540169
>chr2:7540685-7540811
>chr2:7541374-7541486
>chr2:7542665-7542723
>chr2:7545227-7545267
>chr2:7546187-7546361
>chr2:7546581-7546633
>chr2:7546742-7548075
>chr2:7548365-7548655
>chr2:7548690-7548789
>chr2:7548835-7548936
>chr2:7549013-7549347
>chr2:7549497-7549551
>chr2:7549808-7549841
>chr2:7550902-7550975
>chr2:7551086-7551553
>chr2:7551850-7552117
>chr2:7554218-7554552
>chr2:7555866-7555961
>chr2:7556329-7556690
>chr2:7556791-7557177
>chr2:7557323-7557469
>chr2:7559404-7560570
>chr2:7561281-7561555
>chr2:7564317-7564628
>chr2:7565141-7565217
>chr2:7565450-7565724
>chr2:7566798-7567298
>chr2:7567850-7567898
>chr2:7569046-7569368
>chr2:7570587-7570981
>chr2:7571196-7571247
>chr2:7573207-7573243
>chr2:7575795-7575886
>chr2:7576405-7576508
>chr2:7576844-7577277
>chr2:7577519-7577584
>chr2:7578537-7578736
>chr2:7581703-7581952
>chr2:7582803-7583535
>chr2:7584549-7584907
>chr2:7585641-7586108
>chr2:7588192-7588461
>chr2:7591531-7592155
>chr2:7592199-7592372
>chr2:7593759-7594281
>chr2:7598142-7598428
>chr2:7601400-7601486
>chr2:7601950-7602125
>chr2:7602808-7602957
>chr2:7603661-7603920
>chr2:7604703-7605180
>chr2:7605223-7605264
>chr2:7608146-7608515
>chr2:7609926-7609986
>chr2:7610510-7610725
>chr2:7611229-7611432
>chr2:7611534-7611592
>chr2:7612099-7612393
>chr2:7612705-7613089
>chr2:7615809-7615932
>chr2:7616727-7617125
>chr2:7617326-7617370
>chr2:7618247-7618317
>chr2:7622317-7622402
>chr2:7623273-7623315
>chr2:7624006-7624362
>chr2:7626642-7626687
>chr2:7627347-7627515
>chr2:7628164-7628537
>chr2:7630681-7631018
>chr2:7631673-7631782
>chr2:7633282-7633324
>chr2:7636813-7637128
>chr2:7638275-7638406
>chr2:7638517-7638563
>chr2:7640205-7642469
>chr2:7643560-7643693
>chr2:7643851-7645212
>chr2:7645239-7646396
>chr2:7647567-7647863
>chr2:7650911-7650958
>chr2:7651280-7651370
>chr2:7651667-7652280
>chr2:7652487-7652768
>chr2:7653122-7653184
>chr2:7653240-7653933
>chr2:7654045-7654207
>chr2:7654644-7655101
>chr2:7657484-7658120
>chr2:7658194-7658235
>chr2:7658285-7658611
>chr2:7658732-7658767
>chr2:7658863-7659028
>chr2:7659300-7659696
>chr2:7660261-7660611
>chr2:7661192-7661237
>chr2:7662641-7662930
>chr2:7663112-7663343
>chr2:7663538-7663821
>chr2:7665232-7665277
>chr2:7668900-7669024
>chr2:7669468-7669653
>chr2:7669860-7669950
>chr2:7670180-7670304
>chr2:7670538-7670689
>chr2:7672746-7672794
>chr2:7675154-7675213
>chr2:7676129-7676438
>chr2:7677137-7677447
>chr2:7677954-7678446
>chr2:7679915-7680480
>chr2:7680644-7680724
>chr2:7681051-7681104
>chr2:7681729-7682031
>chr2:7682574-7682626
>chr2:7682716-7682775
>chr2:7684789-7684833
>chr2:7684963-7685055
>chr2:7686433-7686710
>chr2:7687706-7688088
>chr2:7688479-7688747
>chr2:7689616-7689943
>chr2:7690366-7690549
>chr2:7691587-7691778
>chr2:7692545-7692654
>chr2:7694450-7694526
>chr2:7694564-7694621
>chr2:7696119-7696229
>chr2:7696575-7696956
>chr2:7699428-7701075
>chr2:7702031-7702081
>chr2:7702956-7703064
>chr2:7703157-7703230
>chr2:7703324-7703368
>chr2:7705493-7705549
>chr2:7705709-7705915
>chr2:7706006-7706055
>chr2:7706107-7706544
>chr2:7708690-7708999
>chr2:7709587-7709661
>chr2:7709704-7709895
>chr2:7710403-7710513
>chr2:7710632-7710997
>chr2:7711076-7711150
>chr2:7711181-7711272
>chr2:7711510-7711766
>chr2:7712434-7712623
>chr2:7713328-7713372
>chr2:7713417-7713778
>chr2:7713969-7714003
>chr2:7715150-7715213
>chr2:7715270-7715571
>chr2:7716083-7716213
>chr2:7716453-7716675
>chr2:7717039-7717365
>chr2:7718191-7718882
>chr2:7719266-7719905
>chr2:7720130-7720539
>chr2:7721285-7721358
>chr2:7722453-7722539
>chr2:7722863-7722913
>chr2:7724031-7724283
>chr2:7726538-7726827
>chr2:7727573-7727881
>chr2:7728046-7728208
>chr2:7728452-7728500
>chr2:7733082-7733158
>chr2:7733774-7734116
>chr2:7735445-7735617
>chr2:7735778-7735826
>chr2:7736157-7736295
>chr2:7737513-7737571
>chr2:7739087-7739158
>chr2:7739221-7739538
>chr2:7739627-7739674
>chr2:7740754-7740884
>chr2:7740956-7741048
>chr2:7741206-7741866
>chr2:7741934-7742216
>chr2:7742386-7742465
>chr2:7744214-7744332
>chr2:7745135-7745194
>chr2:7745525-7745568
>chr2:7746908-7747163
>chr2:7747270-7747612
>chr2:7747758-7748202
>chr2:7748391-7748515
>chr2:7748613-7748673
>chr2:7749632-7749774
>chr2:7750747-7751318
>chr2:7751356-7751516
>chr2:7751703-7751854
>chr2:7754672-7755114
>chr2:7756490-7756564
>chr2:7757160-7757198
>chr2:7757674-7757724
>chr2:7758662-7758924
>chr2:7759464-7759534
>chr2:7760872-7760964
>chr2:7761288-7761337
>chr2:7762036-7762124
>chr2:7762377-7764919
>chr2:7765025-7765122
>chr2:7765849-7766031
>chr2:7767728-7768328
>chr2:7768399-7768522
>chr2:7769777-7769820
>chr2:7769885-7770243
>chr2:7773850-7773969
>chr2:7774355-7774408
>chr2:7775381-7775453
>chr2:7776441-7776841
>chr2:7777684-7777772
>chr2:7777913-7778046
>chr2:7778114-7778412
>chr2:7779027-7779221
>chr2:7779521-7779655
>chr2:7780737-7780785
>chr2:7780882-7781013
>chr2:7781043-7781276
>chr2:7781340-7781795
>chr2:7781860-7782106
>chr2:7782193-7782458
>chr2:7782660-7782748
>chr2:7783900-7784023
>chr2:7785344-7785711
>chr2:7785989-7786595
>chr2:7787181-7787495
>chr2:7789418-7789514
>chr2:7790151-7790515
>chr2:7791176-7791403
>chr2:7794559-7794655
>chr2:7795314-7795429
>chr2:7796344-7796379
>chr2:7798067-7798127
>chr2:7799239-7799387
>chr2:7799865-7799950
>chr2:7800130-7802385
>chr2:7802610-7802704
>chr2:7803365-7803547
>chr2:7804339-7804438
>chr2:7805620-7805966
>chr2:7806992-7807218
>chr2:7807310-7807396
>chr2:7807811-7807913
>chr2:7808785-7808932
>chr2:7808983-7809041
>chr2:7809297-7809429
>chr2:7810246-7810600
>chr2:7811629-7811674
>chr2:7812300-7812349
>chr2:7812711-7813128
>chr2:7814347-7814419
>chr2:7814565-7814956
>chr2:7815089-7815335
>chr2:7815706-7815882
>chr2:7816499-7816576
>chr2:7817703-7817824
>chr2:7817966-7818418
>chr2:7819160-7819560
>chr2:7821377-7821683
>chr2:7822527-7822607
>chr2:7825140-7825198
>chr2:7825324-7825469
>chr2:7826759-7826952
>chr2:7827849-7827902
>chr2:7828818-7828911
>chr2:7829349-7829400
>chr2:7829560-7829979
>chr2:7831164-7831262
>chr2:7831519-7831575
>chr2:7833929-7834112
>chr2:7834175-7834290
>chr2:7835652-7835755
>chr2:7835980-7836055
>chr2:7837849-7838018
>chr2:7838245-7838428
>chr2:7839499-7839566
>chr2:7839611-7839746
>chr2:7840555-7840881
>chr2:7841495-7842853
>chr2:7844039-7844092
>chr2:7845246-7845291
>chr2:7845744-7845856
>chr2:7846577-7846688
>chr2:7847331-7847481
>chr2:7849485-7849592
>chr2:7850897-7850945
>chr2:7850999-7851338
>chr2:7851749-7851844
>chr2:7852085-7852314
>chr2:7854663-7855154
>chr2:7855512-7855579
>chr2:7855668-7855884
>chr2:7856037-7856327
>chr2:7856372-7856528
>chr2:7859161-7859483
>chr2:7860520-7860589
>chr2:7862897-7863229
>chr2:7864005-7864035
>chr2:7864077-7864198
>chr2:7864910-7865152
>chr2:7865378-7865440
>chr2:7865879-7865964
>chr2:7866309-7866539
>chr2:7867850-7867901
>chr2:7868128-7868231
>chr2:7870650-7870803
>chr2:7871424-7871481
>chr2:7872657-7878900
>chr2:7881028-7881077
>chr2:7882748-7882797
>chr2:7883245-7883308
>chr2:7883360-7883443
>chr2:7883498-7883698
>chr2:7883813-7884171
>chr2:7885743-7885807
>chr2:7888406-7888495
>chr2:7890825-7890890
>chr2:7892782-7892837
>chr2:7893301-7893682
>chr2:7893882-7893931
>chr2:7894048-7894907
>chr2:7896779-7897123
>chr2:7897891-7898161
>chr2:7898720-7899051
>chr2:7901417-7901488
>chr2:7901897-7901970
>chr2:7902071-7902176
>chr2:7903350-7903618
>chr2:7904562-7904639
>chr2:7904791-7904851
>chr2:7908029-7908258
>chr2:7908699-7908780
>chr2:7909450-7909833
>chr2:7910699-7910761
>chr2:7912115-7912314
>chr2:7912471-7912505
>chr2:7913051-7913443
>chr2:7914867-7915292
>chr2:7916547-7916712
>chr2:7916857-7916896
>chr2:7919241-7919568
>chr2:7920078-7920179
>chr2:7920802-7921407
>chr2:7921813-7921943
>chr2:7922038-7922168
>chr2:7922766-7922915
>chr2:7922984-7923310
>chr2:7924385-7924467
>chr2:7924947-7924990
>chr2:7926069-7926301
>chr2:7926390-7926756
>chr2:7926985-7927061
>chr2:7928546-7928584
>chr2:7928829-7929133
>chr2:7931654-7931707
>chr2:7931800-7932171
>chr2:7932367-7932906
>chr2:7933105-7933155
>chr2:7934989-7935478
>chr2:7936172-7936260
>chr2:7937133-7937205
>chr2:7937810-7938081
>chr2:7938532-7938594
>chr2:7939318-7939387
>chr2:7939871-7939944
>chr2:7941560-7941705
>chr2:7941971-7942046
>chr2:7945583-7945637
>chr2:7945983-7946051
>chr2:7947388-7947449
>chr2:7951447-7951805
>chr2:7952346-7952419
>chr2:7956018-7956084
>chr2:7956138-7956271
>chr2:7957362-7957431
>chr2:7957575-7957637
>chr2:7958149-7958224
>chr2:7960492-7960841
>chr2:7963566-7963957
>chr2:7965490-7965886
>chr2:7967759-7968009
>chr2:7972257-7972718
>chr2:7974382-7974485
>chr2:7975309-7975442
>chr2:7979302-7979342
>chr2:7979383-7979965
>chr2:7980139-7980347
>chr2:7980473-7980651
>chr2:7980680-7980902
>chr2:7981600-7981665
>chr2:7981829-7982540
>chr2:7982645-7982686
>chr2:7982757-7983332
>chr2:7983464-7984386
>chr2:7984754-7984844
>chr2:7985353-7985440
>chr2:7985972-7986019
>chr2:7986462-7986907
>chr2:7986968-7987640
>chr2:7988844-7988974
>chr2:7989086-7989155
>chr2:7989629-7989680
>chr2:7993588-7993645
>chr2:7994379-7994479
>chr2:7997860-7998186
>chr2:7999424-7999583
>chr2:8000219-8000321
>chr2:8000467-8000566
>chr2:8001706-8001779
>chr2:8001860-8002299
>chr2:8003934-8004021
>chr2:8005121-8005858
>chr2:8006512-8006661
>chr2:8007144-8007264
>chr2:8007371-8007457
>chr2:8010000-8010026
>chr2:8010194-8010317
>chr2:8010760-8010887
>chr2:8011247-8011309
>chr2:8011486-8011544
>chr2:8012961-8013056
>chr2:8013994-8014072
>chr2:8014698-8014757
>chr2:8014817-8015694
>chr2:8019546-8019690
>chr2:8022960-8023294
>chr2:8023719-8023799
>chr2:8025815-8025852
>chr2:8028212-8028278
>chr2:8028356-8028544
>chr2:8032144-8032712
>chr2:8032991-8033039
>chr2:8033770-8033814
>chr2:8034494-8034597
>chr2:8035261-8035355
>chr2:8035649-8035720
>chr2:8036939-8037298
>chr2:8037682-8037761
>chr2:8040738-8041731
>chr2:8041945-8042035
>chr2:8043668-8043717
>chr2:8043808-8043985
>chr2:8044167-8044274
>chr2:8046570-8046730
>chr2:8047328-8047958
>chr2:8050103-8050184
>chr2:8050527-8050645
>chr2:8050810-8051193
>chr2:8051431-8051645
>chr2:8052052-8052090
>chr2:8052140-8052241
>chr2:8052346-8052451
>chr2:8055604-8055974
>chr2:8056251-8057306
>chr2:8057341-8057736
>chr2:8057916-8057963
>chr2:8058309-8058347
>chr2:8058732-8058761
>chr2:8059740-8059800
>chr2:8061448-8061494
>chr2:8061633-8061732
>chr2:8063826-8064016
>chr2:8064567-8064938
>chr2:8065813-8066529
>chr2:8067144-8067694
>chr2:8067945-8068188
>chr2:8068962-8069364
>chr2:8070017-8070470
>chr2:8070893-8071015
>chr2:8071554-8071926
>chr2:8074909-8075041
>chr2:8075298-8075635
>chr2:8075924-8076229
>chr2:8076913-8077289
>chr2:8077394-8077721
>chr2:8078276-8078324
>chr2:8079392-8079500
>chr2:8079602-8079671
>chr2:8079967-8080166
>chr2:8080333-8080382
>chr2:8081459-8081870
>chr2:8084423-8084732
>chr2:8085534-8086296
>chr2:8086948-8087090
>chr2:8089478-8089548
>chr2:8091911-8092276
>chr2:8092827-8093149
>chr2:8093969-8094130
>chr2:8097258-8097678
>chr2:8097744-8098166
>chr2:8101275-8101348
>chr2:8101428-8101538
>chr2:8104364-8104474
>chr2:8105602-8105726
>chr2:8107076-8107648
>chr2:8109660-8109801
>chr2:8110559-8110981
>chr2:8111123-8111368
>chr2:8111604-8111795
>chr2:8111876-8111946
>chr2:8112201-8112568
>chr2:8112645-8113239
>chr2:8113447-8113691
>chr2:8113733-8114344
>chr2:8114379-8114798
>chr2:8117174-8117457
>chr2:8123559-8123685
>chr2:8123906-8124252
>chr2:8125211-8125250
>chr2:8125475-8125520
>chr2:8127341-8131972
>chr2:8133720-8133765
>chr2:8134093-8134157
>chr2:8134935-8134986
>chr2:8136141-8136420
>chr2:8138479-8138588
>chr2:8138987-8139087
>chr2:8139694-8139758
>chr2:8139793-8139873
>chr2:8139908-8140210
>chr2:8140805-8140856
>chr2:8145319-8145737
>chr2:8147038-8147456
>chr2:8147654-8147885
>chr2:8148059-8148349
>chr2:8149328-8149626
>chr2:8150292-8150347
>chr2:8151096-8151212
>chr2:8151448-8151891
>chr2:8153789-8153847
>chr2:8154177-8154244
>chr2:8155254-8155646
>chr2:8155771-8155866
>chr2:8156185-8156376
>chr2:8156594-8156640
>chr2:8157247-8157603
>chr2:8161558-8161872
>chr2:8162889-8163202
>chr2:8163422-8163738
>chr2:8164815-8164953
>chr2:8165738-8165820
>chr2:8166452-8166587
>chr2:8167124-8167510
>chr2:8168734-8168781
>chr2:8169696-8169978
>chr2:8170045-8170144
>chr2:8175143-8175174
>chr2:8175318-8175430
>chr2:8175505-8175586
>chr2:8176434-8176765
>chr2:8176844-8177131
>chr2:8177845-8177905
>chr2:8178297-8178644
>chr2:8178707-8178775
>chr2:8178939-8179263
>chr2:8179583-8179700
>chr2:8179886-8180093
>chr2:8180332-8184919
>chr2:8185047-8185658
>chr2:8185769-8186005
>chr2:8186229-8186285
>chr2:8186791-8187041
>chr2:8187213-8187356
>chr2:8188581-8188863
>chr2:8190344-8190560
>chr2:8191383-8191510
>chr2:8193021-8193098
>chr2:8194374-8194581
>chr2:8194687-8194738
>chr2:8195440-8195473
>chr2:8199956-8200340
>chr2:8200539-8200718
>chr2:8202154-8202191
>chr2:8202819-8202929
>chr2:8203107-8203203
>chr2:8205118-8205709
>chr2:8205770-8205994
>chr2:8207482-8207704
>chr2:8207860-8208100
>chr2:8208461-8208622
>chr2:8208736-8208886
>chr2:8208972-8209297
>chr2:8209500-8210280
>chr2:8210389-8210515
>chr2:8210695-8211192
>chr2:8211253-8211424
>chr2:8212150-8212571
>chr2:8212855-8213210
>chr2:8216220-8216280
>chr2:8218409-8218564
>chr2:8219041-8219127
>chr2:8219533-8219575
>chr2:8220896-8220991
>chr2:8221048-8221226
>chr2:8222476-8222780
>chr2:8224702-8224830
>chr2:8224890-8225071
>chr2:8225136-8225259
>chr2:8228481-8228569
>chr2:8228733-8228846
>chr2:8229856-8230181
>chr2:8231534-8231629
>chr2:8231638-8231764
>chr2:8233378-8233753
>chr2:8235708-8236038
>chr2:8236641-8236817
>chr2:8240242-8240539
>chr2:8240637-8240949
>chr2:8243279-8243386
>chr2:8245521-8245552
>chr2:8246148-8246538
>chr2:8250296-8250672
>chr2:8253621-8253769
>chr2:8253826-8253865
>chr2:8254070-8254827
>chr2:8255819-8256128
>chr2:8256565-8256611
>chr2:8256735-8257083
>chr2:8258872-8259164
>chr2:8260461-8260540
>chr2:8262376-8262708
>chr2:8267543-8267634
>chr2:8269391-8269508
>chr2:8269690-8270182
>chr2:8272969-8273720
>chr2:8273755-8274140
>chr2:8274235-8274771
>chr2:8274818-8275335
>chr2:8275639-8275863
>chr2:8276057-8276403
>chr2:8276736-8276794
>chr2:8278183-8278267
>chr2:8280104-8280426
>chr2:8280487-8280670
>chr2:8280857-8281206
>chr2:8282357-8282466
>chr2:8282563-8282676
>chr2:8283465-8283765
>chr2:8284840-8284882
>chr2:8285488-8285870
>chr2:8288784-8288932
>chr2:8289031-8289101
>chr2:8289115-8289414
>chr2:8290023-8290119
>chr2:8290279-8290667
>chr2:8291461-8291591
>chr2:8292004-8292395
>chr2:8293164-8293433
>chr2:8295617-8295683
>chr2:8296188-8296241
>chr2:8296384-8296778
>chr2:8301796-8301892
>chr2:8302940-8303123
>chr2:8303201-8303297
>chr2:8303844-8303927
>chr2:8304772-8304839
>chr2:8307485-8307714
>chr2:8308351-8308400
>chr2:8308603-8308679
>chr2:8308846-8308903
>chr2:8309677-8309810
>chr2:8311816-8311887
>chr2:8312942-8313008
>chr2:8313113-8313191
>chr2:8314236-8314275
>chr2:8316351-8316715
>chr2:8318168-8318519
>chr2:8319580-8319668
>chr2:8321241-8321455
>chr2:8321748-8321857
>chr2:8323945-8324001
>chr2:8324911-8324985
>chr2:8326250-8326325
>chr2:8327345-8327457
>chr2:8328208-8328253
>chr2:8328314-8328358
>chr2:8328447-8328491
>chr2:8328822-8328870
>chr2:8329294-8329341
>chr2:8330366-8330709
>chr2:8331757-8331824
>chr2:8332419-8332555
>chr2:8332910-8333039
>chr2:8333936-8334370
>chr2:8334481-8334566
>chr2:8335670-8335710
>chr2:8336600-8336709
>chr2:8337681-8337718
>chr2:8338631-8338681
>chr2:8338717-8338789
>chr2:8339494-8339637
>chr2:8340512-8341271
>chr2:8342203-8342241
>chr2:8342348-8342425
>chr2:8342982-8343315
>chr2:8343795-8344179
>chr2:8349054-8349352
>chr2:8349547-8349645
>chr2:8349704-8349782
>chr2:8350240-8350583
>chr2:8351544-8351765
>chr2:8352807-8353163
>chr2:8354185-8354256
>chr2:8354866-8355003
>chr2:8355119-8355212
>chr2:8356558-8356586
>chr2:8357428-8357480
>chr2:8357816-8357895
>chr2:8358085-8358171
>chr2:8358711-8359025
>chr2:8359270-8359589
>chr2:8359927-8359971
>chr2:8361644-8361699
>chr2:8361959-8362348
>chr2:8369195-8369505
>chr2:8372163-8372209
>chr2:8372271-8372512
>chr2:8373700-8373962
>chr2:8374065-8374476
>chr2:8374784-8375096
>chr2:8375224-8375310
>chr2:8375919-8376320
>chr2:8380806-8380874
>chr2:8381755-8382080
>chr2:8383843-8384150
>chr2:8385000-8386233
>chr2:8386384-8386444
>chr2:8386606-8386644
>chr2:8386681-8386789
>chr2:8386867-8387162
>chr2:8387240-8387601
>chr2:8389875-8389990
>chr2:8390495-8390957
>chr2:8392092-8392130
>chr2:8394344-8394458
>chr2:8395242-8395338
>chr2:8395438-8395821
>chr2:8397102-8397152
>chr2:8398037-8398643
>chr2:8399259-8399352
>chr2:8400394-8400446
>chr2:8401760-8401815
>chr2:8403071-8403444
>chr2:8404410-8404481
>chr2:8405712-8406015
>chr2:8406291-8406460
>chr2:8406496-8406991
>chr2:8407423-8407553
>chr2:8408013-8408374
>chr2:8409550-8409586
>chr2:8413007-8413338
>chr2:8414560-8414889
>chr2:8417938-8418085
>chr2:8418429-8418617
>chr2:8419138-8419793
>chr2:8423374-8423447
>chr2:8423478-8423641
>chr2:8423734-8424323
>chr2:8425918-8426092
>chr2:8427904-8428152
>chr2:8428212-8428623
>chr2:8431355-8431551
>chr2:8431690-8431748
>chr2:8432533-8432588
>chr2:8432839-8432886
>chr2:8433043-8433442
>chr2:8434454-8435232
>chr2:8435377-8435470
>chr2:8436805-8436903
>chr2:8438093-8438590
>chr2:8440764-8441112
>chr2:8443098-8443199
>chr2:8443588-8443926
>chr2:8444211-8444568
>chr2:8445966-8446278
>chr2:8446454-8447020
>chr2:8447777-8447851
>chr2:8447994-8448593
>chr2:8448694-8448909
>chr2:8449840-8449879
>chr2:8450861-8451264
>chr2:8451928-8451973
>chr2:8459386-8459426
>chr2:8459615-8459703
>chr2:8462890-8462929
>chr2:8463652-8463782
>chr2:8464228-8464327
>chr2:8465043-8465341
>chr2:8466502-8466798
>chr2:8467203-8467307
>chr2:8467521-8467706
>chr2:8467863-8468080
>chr2:8468248-8468649
>chr2:8468718-8468776
>chr2:8468825-8468876
>chr2:8471312-8471353
>chr2:8474522-8474923
>chr2:8476655-8476978
>chr2:8478708-8478762
>chr2:8479017-8479126
>chr2:8480702-8480789
>chr2:8481164-8481233
>chr2:8482494-8482677
>chr2:8482812-8482858
>chr2:8483193-8483233
>chr2:8483440-8483818
>chr2:8484148-8484432
>chr2:8486153-8486617
>chr2:8486991-8487290
>chr2:8489289-8489329
>chr2:8490333-8490438
>chr2:8492849-8493150
>chr2:8493245-8493296
>chr2:8494309-8494401
>chr2:8494818-8494924
>chr2:8497621-8498102
>chr2:8499565-8499605
>chr2:8500402-8500472
>chr2:8502117-8502405
>chr2:8503705-8504298
>chr2:8504846-8505345
>chr2:8506030-8506480
>chr2:8507537-8507635
>chr2:8508228-8508609
>chr2:8510057-8510702
>chr2:8512477-8512746
>chr2:8513165-8513482
>chr2:8514705-8514803
>chr2:8515405-8515536
>chr2:8515751-8516032
>chr2:8516786-8516866
>chr2:8517344-8517657
>chr2:8518797-8518878
>chr2:8521073-8521166
>chr2:8521872-8521907
>chr2:8523400-8523465
>chr2:8523965-8524451
>chr2:8524656-8524920
>chr2:8526341-8526405
>chr2:8526472-8526548
>chr2:8526640-8526709
>chr2:8527341-8527392
>chr2:8530068-8530113
>chr2:8530405-8530716
>chr2:8531309-8531376
>chr2:8531970-8532026
>chr2:8532674-8532808
>chr2:8535074-8535267
>chr2:8538177-8538286
>chr2:8540202-8540302
>chr2:8540828-8540907
>chr2:8541288-8541319
>chr2:8543158-8543203
>chr2:8544643-8544700
>chr2:8545773-8545832
>chr2:8546753-8546796
>chr2:8549539-8549702
>chr2:8549772-8549993
>chr2:8550201-8550353
>chr2:8552944-8553388
>chr2:8554006-8554083
>chr2:8554901-8554939
>chr2:8555068-8555133
>chr2:8555680-8555905
>chr2:8558536-8558577
>chr2:8558727-8558783
>chr2:8558912-8559107
>chr2:8559172-8559785
>chr2:8559932-8560878
>chr2:8560979-8562171
>chr2:8562247-8562705
>chr2:8562799-8562888
>chr2:8562942-8563001
>chr2:8563189-8563673
>chr2:8565161-8565225
>chr2:8567501-8567535
>chr2:8568528-8568670
>chr2:8568861-8568956
>chr2:8569236-8569339
>chr2:8571505-8571551
>chr2:8571896-8571950
>chr2:8572324-8572401
>chr2:8572507-8572556
>chr2:8572603-8572664
>chr2:8573114-8573196
>chr2:8575686-8575729
>chr2:8576052-8576171
>chr2:8576713-8576759
>chr2:8577530-8577591
>chr2:8580040-8580196
>chr2:8580297-8580357
>chr2:8582913-8582987
>chr2:8584923-8585011
>chr2:8585058-8585235
>chr2:8585487-8585868
>chr2:8587365-8587412
>chr2:8587956-8588009
>chr2:8588433-8588476
>chr2:8589152-8589916
>chr2:8590375-8590701
>chr2:8591357-8591442
>chr2:8592047-8592163
>chr2:8593131-8593525
>chr2:8595526-8595566
>chr2:8596672-8596962
>chr2:8597014-8597486
>chr2:8598507-8598834
>chr2:8601424-8601790
>chr2:8602127-8602221
>chr2:8602261-8602833
>chr2:8602931-8603063
>chr2:8603342-8604197
>chr2:8604255-8604360
>chr2:8604495-8605758
>chr2:8608919-8609057
>chr2:8609260-8609311
>chr2:8610804-8611182
>chr2:8612296-8612678
>chr2:8613265-8613576
>chr2:8613804-8613865
>chr2:8618927-8619059
>chr2:8619297-8619406
>chr2:8620202-8620264
>chr2:8620928-8621211
>chr2:8621762-8622020
>chr2:8622874-8622976
>chr2:8623050-8623220
>chr2:8623538-8623615
>chr2:8624598-8624648
>chr2:8626784-8626898
>chr2:8626964-8627105
>chr2:8628947-8629117
>chr2:8629579-8629662
>chr2:8629710-8629774
>chr2:8632027-8632309
>chr2:8632536-8632583
>chr2:8633506-8633560
>chr2:8633812-8633868
>chr2:8634161-8634224
>chr2:8634814-8634894
>chr2:8635035-8635129
>chr2:8635461-8635881
>chr2:8636694-8636770
>chr2:8637677-8637980
>chr2:8640841-8641023
>chr2:8644350-8644658
>chr2:8645536-8645633
>chr2:8646646-8646729
>chr2:8647118-8647234
>chr2:8647297-8647560
>chr2:8647656-8648079
>chr2:8648572-8648611
>chr2:8649215-8650233
>chr2:8651387-8652741
>chr2:8654575-8654889
>chr2:8655124-8655164
>chr2:8656641-8656971
>chr2:8657184-8657279
>chr2:8658563-8658702
>chr2:8659048-8659220
>chr2:8660613-8660996
>chr2:8661125-8661156
>chr2:8662175-8662494
>chr2:8663373-8663754
>chr2:8664483-8664645
>chr2:8664865-8665302
>chr2:8665535-8666102
>chr2:8667610-8667667
>chr2:8667814-8668597
>chr2:8669386-8669540
>chr2:8672246-8672832
>chr2:8673813-8674368
>chr2:8674599-8674677
>chr2:8674773-8674819
>chr2:8674918-8675274
>chr2:8678956-8679028
>chr2:8681658-8681822
>chr2:8684474-8684610
>chr2:8686299-8686375
>chr2:8687279-8687662
>chr2:8688358-8688477
>chr2:8688852-8689217
>chr2:8690038-8690327
>chr2:8690387-8690564
>chr2:8690846-8690947
>chr2:8694050-8694320
>chr2:8694691-8694749
>chr2:8695181-8695464
>chr2:8695752-8696444
>chr2:8697339-8697423
>chr2:8697964-8698479
>chr2:8698569-8698653
>chr2:8698745-8698786
>chr2:8699418-8699470
>chr2:8699499-8699811
>chr2:8700498-8700573
>chr2:8700654-8701357
>chr2:8702583-8702995
>chr2:8703576-8704289
>chr2:8704480-8704656
>chr2:8705130-8705217
>chr2:8705441-8705771
>chr2:8706359-8706468
>chr2:8707380-8707415
>chr2:8707651-8707755
>chr2:8707857-8708002
>chr2:8708125-8708531
>chr2:8712617-8712675
>chr2:8712816-8713122
>chr2:8713169-8713915
>chr2:8714401-8714657
>chr2:8714760-8714833
>chr2:8714894-8715209
>chr2:8715879-8716290
>chr2:8716801-8717096
>chr2:8717166-8717325
>chr2:8717556-8717693
>chr2:8717771-8717826
>chr2:8717915-8718554
>chr2:8719304-8719488
>chr2:8721563-8721616
>chr2:8721724-8721878
>chr2:8722737-8722797
>chr2:8723933-8724085
>chr2:8724258-8724548
>chr2:8724599-8724958
>chr2:8727744-8727807
>chr2:8728053-8728374
>chr2:8729756-8729886
>chr2:8731983-8732046
>chr2:8732250-8732384
>chr2:8733686-8733780
>chr2:8734266-8734299
>chr2:8735246-8735565
>chr2:8737881-8738028
>chr2:8738152-8738287
>chr2:8738437-8738484
>chr2:8738591-8738891
>chr2:8741244-8741625
>chr2:8742122-8742367
>chr2:8743132-8743232
>chr2:8743947-8744217
>chr2:8744379-8744453
>chr2:8745454-8745849
>chr2:8745986-8746410
>chr2:8746440-8746489
>chr2:8751383-8751433
>chr2:8751770-8752351
>chr2:8752722-8752799
>chr2:8753085-8753292
>chr2:8753538-8753567
>chr2:8754378-8754497
>chr2:8754728-8754948
>chr2:8755657-8755949
>chr2:8756016-8756350
>chr2:8756458-8756636
>chr2:8756693-8756784
>chr2:8757835-8758175
>chr2:8758567-8758769
>chr2:8759914-8759954
>chr2:8762110-8762173
>chr2:8762415-8762802
>chr2:8763274-8763482
>chr2:8763593-8763654
>chr2:8763775-8764416
>chr2:8765425-8765537
>chr2:8765695-8765894
>chr2:8766108-8766154
>chr2:8766591-8766761
>chr2:8767235-8767291
>chr2:8768123-8768201
>chr2:8770125-8770445
>chr2:8770874-8770945
>chr2:8771669-8771732
>chr2:8772185-8772494
>chr2:8773465-8773758
>chr2:8773822-8774327
>chr2:8774371-8774416
>chr2:8775272-8775315
>chr2:8776319-8776542
>chr2:8777312-8777632
>chr2:8780497-8780918
>chr2:8781199-8781318
>chr2:8781386-8782288
>chr2:8782403-8782572
>chr2:8782626-8783516
>chr2:8783731-8785478
>chr2:8785588-8785632
>chr2:8786448-8786581
>chr2:8787130-8787829
>chr2:8788228-8788614
>chr2:8789280-8789622
>chr2:8790078-8790171
>chr2:8792011-8792196
>chr2:8792399-8792442
>chr2:8792538-8792615
>chr2:8792937-8793760
>chr2:8794551-8794624
>chr2:8797805-8797880
>chr2:8799103-8799422
>chr2:8801615-8801915
>chr2:8803763-8803860
>chr2:8804527-8804915
>chr2:8805118-8805175
>chr2:8805209-8805263
>chr2:8805689-8806006
>chr2:8806554-8806883
>chr2:8807109-8807149
>chr2:8807392-8807443
>chr2:8807823-8808155
>chr2:8808985-8809374
>chr2:8809466-8809537
>chr2:8810496-8810817
>chr2:8812244-8812302
>chr2:8812503-8812603
>chr2:8813635-8813968
>chr2:8814404-8814593
>chr2:8815115-8815696
>chr2:8817358-8817432
>chr2:8818622-8818693
>chr2:8818908-8819001
>chr2:8819392-8819432
>chr2:8819538-8819870
>chr2:8821102-8821199
>chr2:8822334-8822661
>chr2:8822920-8823282
>chr2:8823890-8823979
>chr2:8824401-8825616
>chr2:8825804-8826112
>chr2:8826311-8826651
>chr2:8826925-8826964
>chr2:8827132-8827177
>chr2:8827715-8827937
>chr2:8828584-8828627
>chr2:8828919-8829004
>chr2:8829080-8829122
>chr2:8829390-8829617
>chr2:8830209-8830252
>chr2:8830418-8830725
>chr2:8830977-8831024
>chr2:8832876-8833035
>chr2:8833406-8833591
>chr2:8834803-8835148
>chr2:8835583-8835686
>chr2:8837664-8837733
>chr2:8838167-8838516
>chr2:8838658-8839106
>chr2:8839566-8840184
>chr2:8841188-8841531
>chr2:8841557-8841729
>chr2:8843402-8843712
>chr2:8844358-8844685
>chr2:8845180-8845401
>chr2:8847224-8847312
>chr2:8848053-8848306
>chr2:8848694-8848812
>chr2:8849354-8849410
>chr2:8849640-8849934
>chr2:8854754-8854818
>chr2:8856508-8856858
>chr2:8859838-8860211
>chr2:8863187-8863226
>chr2:8865752-8866076
>chr2:8867053-8867319
>chr2:8869042-8869354
>chr2:8870948-8871367
>chr2:8872294-8872583
>chr2:8872858-8872906
>chr2:8876271-8876362
>chr2:8876418-8876747
>chr2:8877641-8877926
>chr2:8878535-8878694
>chr2:8878737-8879097
>chr2:8880670-8880791
>chr2:8883145-8883296
>chr2:8883904-8884190
>chr2:8885065-8885120
>chr2:8885268-8885491
>chr2:8886041-8886091
>chr2:8888577-8888675
>chr2:8888717-8888899
>chr2:8890432-8890858
>chr2:8893040-8893173
>chr2:8893955-8894194
>chr2:8894652-8896284
>chr2:8896325-8899005
>chr2:8899050-8903257
>chr2:8903957-8904613
>chr2:8905436-8905818
>chr2:8905895-8906265
>chr2:8906491-8906575
>chr2:8906831-8906879
>chr2:8908725-8908842
>chr2:8909430-8909583
>chr2:8910060-8910112
>chr2:8910269-8910317
>chr2:8911515-8911891
>chr2:8911941-8914246
>chr2:8914540-8914673
>chr2:8914832-8915281
>chr2:8915515-8915672
>chr2:8916760-8917140
>chr2:8917332-8917543
>chr2:8917705-8918057
>chr2:8918362-8918487
>chr2:8918755-8918866
>chr2:8918987-8919230
>chr2:8919342-8919522
>chr2:8919696-8920417
>chr2:8920511-8920852
>chr2:8921005-8921080
>chr2:8921212-8921274
>chr2:8921417-8921489
>chr2:8921578-8921813
>chr2:8921947-8921988
>chr2:8922031-8922236
>chr2:8923309-8923364
>chr2:8923525-8923633
>chr2:8925791-8925829
>chr2:8925912-8925954
>chr2:8926094-8926288
>chr2:8926925-8926997
>chr2:8927646-8927728
>chr2:8927832-8928254
>chr2:8928506-8928698
>chr2:8928808-8928885
>chr2:8929304-8931969
>chr2:8933348-8933681
>chr2:8936444-8936902
>chr2:8937051-8937098
>chr2:8937778-8937849
>chr2:8940230-8940716
>chr2:8941423-8941730
>chr2:8943867-8944244
>chr2:8945443-8945496
>chr2:8946160-8946264
>chr2:8946532-8947041
>chr2:8947078-8947129
>chr2:8947181-8952437
>chr2:8952463-8952639
>chr2:8952797-8953469
>chr2:8953509-8954223
>chr2:8954293-8954412
>chr2:8954688-8954776
>chr2:8955345-8955809
>chr2:8955858-8956112
>chr2:8956343-8956719
>chr2:8958140-8958224
>chr2:8959428-8959782
>chr2:8960221-8960331
>chr2:8961921-8962041
>chr2:8962125-8962181
>chr2:8962701-8962827
>chr2:8962980-8963284
>chr2:8963306-8963676
>chr2:8964781-8964828
>chr2:8967865-8973549
>chr2:8976812-8977043
>chr2:8977149-8977241
>chr2:8978605-8978913
>chr2:8979294-8979383
>chr2:8980098-8980164
>chr2:8980599-8981364
>chr2:8982694-8982770
>chr2:8983425-8983585
>chr2:8983790-8983922
>chr2:8983964-8984396
>chr2:8985937-8986023
>chr2:8986252-8986799
>chr2:8986854-8987244
>chr2:8987865-8987927
>chr2:8988868-8988910
>chr2:8990443-8990504
>chr2:8991735-8991822
>chr2:8992325-8992461
>chr2:8995146-8995262
>chr2:8995546-8995921
>chr2:8997672-8997760
>chr2:8998464-8998499
>chr2:8999361-8999398
>chr2:9000549-9000686
>chr2:9000747-9001420
>chr2:9001449-9001501
>chr2:9005692-9006183
>chr2:9006231-9006367
>chr2:9006422-9006802
>chr2:9006840-9006897
>chr2:9006952-9007081
>chr2:9009985-9010000
>chr2:9010000-9010182
>chr2:9010258-9010478
>chr2:9011984-9012556
>chr2:9013546-9013660
>chr2:9013720-9013757
>chr2:9014076-9014202
>chr2:9014640-9015017
>chr2:9016456-9016532
>chr2:9016939-9017281
>chr2:9017949-9017990
>chr2:9018290-9018370
>chr2:9019070-9019349
>chr2:9020062-9020211
>chr2:9020858-9021071
>chr2:9021397-9021611
>chr2:9022540-9022612
>chr2:9023155-9024422
>chr2:9024719-9024785
>chr2:9025998-9026114
>chr2:9027347-9027669
>chr2:9028111-9028152
>chr2:9028259-9028604
>chr2:9029423-9029703
>chr2:9030512-9030709
>chr2:9032028-9032074
>chr2:9032216-9032273
>chr2:9034308-9034916
>chr2:9035021-9035359
>chr2:9035458-9035772
>chr2:9036807-9037238
>chr2:9037277-9044824
>chr2:9045489-9045537
>chr2:9046593-9047051
>chr2:9047280-9047499
>chr2:9047775-9048016
>chr2:9048062-9048128
>chr2:9048223-9048561
>chr2:9048981-9049112
>chr2:9050709-9051184
>chr2:9051558-9051951
>chr2:9052186-9052512
>chr2:9052542-9052745
>chr2:9055873-9056306
>chr2:9056525-9056894
>chr2:9057999-9058385
>chr2:9059266-9059712
>chr2:9059908-9060005
>chr2:9060219-9060599
>chr2:9061281-9061744
>chr2:9061937-9062275
>chr2:9062609-9063391
>chr2:9064062-9064128
>chr2:9065104-9065179
>chr2:9065826-9065973
>chr2:9066059-9066392
>chr2:9067017-9067215
>chr2:9067413-9067551
>chr2:9067668-9068250
>chr2:9068329-9068387
>chr2:9068480-9068658
>chr2:9068885-9069041
>chr2:9069130-9069264
>chr2:9069314-9069387
>chr2:9069425-9069504
>chr2:9070323-9070681
>chr2:9071426-9071651
>chr2:9072252-9072288
>chr2:9072352-9072482
>chr2:9073567-9073948
>chr2:9074088-9074179
>chr2:9074451-9074932
>chr2:9075683-9075774
>chr2:9075824-9076010
>chr2:9076125-9076192
>chr2:9076419-9076506
>chr2:9076561-9076632
>chr2:9076728-9077095
>chr2:9078604-9079579
>chr2:9079881-9079956
>chr2:9080250-9080610
>chr2:9080990-9081385
>chr2:9082105-9082342
>chr2:9082418-9082635
>chr2:9084148-9084199
>chr2:9085196-9085459
>chr2:9086349-9086718
>chr2:9087910-9088015
>chr2:9088152-9088198
>chr2:9088429-9091181
>chr2:9091339-9092044
>chr2:9092543-9092643
>chr2:9093257-9093642
>chr2:9094778-9095091
>chr2:9095612-9095737
>chr2:9096211-9096253
>chr2:9096959-9097019
>chr2:9097536-9097760
>chr2:9097952-9098024
>chr2:9100153-9100512
>chr2:9101206-9101526
>chr2:9101929-9101968
>chr2:9102906-9102936
>chr2:9103207-9103289
>chr2:9104640-9104951
>chr2:9109272-9109624
>chr2:9110705-9110779
>chr2:9111463-9111773
>chr2:9112757-9112803
>chr2:9113299-9113475
>chr2:9114742-9115105
>chr2:9115322-9115437
>chr2:9115559-9115844
>chr2:9115891-9115946
>chr2:9117045-9117357
>chr2:9117665-9118009
>chr2:9118192-9118512
>chr2:9119337-9119376
>chr2:9119504-9119615
>chr2:9119677-9120046
>chr2:9120636-9120972
>chr2:9121373-9121669
>chr2:9122366-9122469
>chr2:9122624-9122718
>chr2:9122861-9123086
>chr2:9123899-9123953
>chr2:9124990-9125919
>chr2:9126099-9126179
>chr2:9126678-9126969
>chr2:9127083-9127347
>chr2:9127794-9128276
>chr2:9128528-9128744
>chr2:9128967-9129264
>chr2:9129871-9130012
>chr2:9130336-9130854
>chr2:9131009-9131269
>chr2:9131333-9131390
>chr2:9131455-9131783
>chr2:9132080-9133325
>chr2:9133429-9134507
>chr2:9134775-9135087
>chr2:9135295-9135615
>chr2:9135823-9135879
>chr2:9135960-9135997
>chr2:9136600-9136961
>chr2:9137485-9137567
>chr2:9140313-9140631
>chr2:9141160-9141193
>chr2:9141501-9141582
>chr2:9141893-9141922
>chr2:9142316-9142629
>chr2:9143243-9143277
>chr2:9143782-9144286
>chr2:9144395-9145028
>chr2:9145503-9145552
>chr2:9146553-9146605
>chr2:9147617-9147754
>chr2:9148350-9148691
>chr2:9149168-9149258
>chr2:9150417-9150445
>chr2:9151444-9151754
>chr2:9152514-9152862
>chr2:9154690-9155008
>chr2:9156409-9156900
>chr2:9158437-9158883
>chr2:9159042-9159172
>chr2:9159181-9159235
>chr2:9159464-9160152
>chr2:9160280-9160364
>chr2:9160534-9160689
>chr2:9161038-9161357
>chr2:9161910-9162232
>chr2:9162415-9163311
>chr2:9163807-9163869
>chr2:9164436-9165218
>chr2:9166028-9166359
>chr2:9167977-9168189
>chr2:9169180-9169847
>chr2:9170563-9171272
>chr2:9171382-9171895
>chr2:9172101-9172693
>chr2:9172771-9173414
>chr2:9173527-9173861
>chr2:9174479-9174800
>chr2:9175353-9175845
>chr2:9176731-9177052
>chr2:9177214-9177492
>chr2:9177621-9177944
>chr2:9178116-9178749
>chr2:9178865-9178968
>chr2:9179802-9179852
>chr2:9181018-9181361
>chr2:9182128-9182170
>chr2:9182323-9182623
>chr2:9182846-9183845
>chr2:9185114-9185525
>chr2:9186068-9186729
>chr2:9186951-9187282
>chr2:9187335-9187618
>chr2:9189075-9189355
>chr2:9192019-9192653
>chr2:9194200-9195681
>chr2:9195893-9196147
>chr2:9196231-9196849
>chr2:9197093-9198686
>chr2:9198916-9199038
>chr2:9199253-9199307
>chr2:9199845-9199907
>chr2:9200253-9200354
>chr2:9201869-9202023
>chr2:9202172-9202493
>chr2:9202927-9202963
>chr2:9203403-9203723
>chr2:9204252-9204345
>chr2:9205307-9205447
>chr2:9206713-9206767
>chr2:9209559-9209984
>chr2:9210075-9210121
>chr2:9210481-9211200
>chr2:9211316-9211410
>chr2:9211674-9211729
>chr2:9212716-9212769
>chr2:9213307-9213470
>chr2:9214217-9214540
>chr2:9215021-9215130
>chr2:9215184-9215294
>chr2:9216289-9216997
>chr2:9217602-9217983
>chr2:9219638-9222175
>chr2:9222898-9222937
>chr2:9223978-9224055
>chr2:9224752-9224809
>chr2:9233649-9234103
>chr2:9235341-9235411
>chr2:9235945-9236002
>chr2:9236613-9236747
>chr2:9237309-9237737
>chr2:9238294-9238354
>chr2:9239678-9239712
>chr2:9239747-9239948
>chr2:9240256-9240554
>chr2:9240694-9240767
>chr2:9240834-9240879
>chr2:9241031-9241134
>chr2:9241427-9241626
>chr2:9243090-9243419
>chr2:9243992-9244318
>chr2:9245829-9245872
>chr2:9246275-9246591
>chr2:9246837-9247144
>chr2:9250048-9250104
>chr2:9250416-9250482
>chr2:9252295-9252946
>chr2:9253076-9253503
>chr2:9253871-9254888
>chr2:9254970-9255083
>chr2:9256177-9256252
>chr2:9256877-9256932
>chr2:9257513-9257860
>chr2:9258185-9258261
>chr2:9261232-9261317
>chr2:9261357-9261410
>chr2:9262006-9262183
>chr2:9262444-9262500
>chr2:9263865-9264234
>chr2:9264786-9265331
>chr2:9265763-9266475
>chr2:9267034-9267928
>chr2:9268960-9269103
>chr2:9269884-9269963
>chr2:9270460-9271159
>chr2:9271755-9274281
>chr2:9274312-9274627
>chr2:9275054-9275376
>chr2:9276523-9276837
>chr2:9277526-9277590
>chr2:9277752-9277799
>chr2:9278259-9278545
>chr2:9279797-9279911
>chr2:9283062-9283574
>chr2:9283624-9284118
>chr2:9284523-9284629
>chr2:9285038-9285149
>chr2:9286106-9286528
>chr2:9288253-9288305
>chr2:9290186-9290516
>chr2:9291216-9291245
>chr2:9291983-9292108
>chr2:9292272-9292573
>chr2:9294012-9294330
>chr2:9295218-9295313
>chr2:9297960-9298006
>chr2:9299946-9300257
>chr2:9301809-9302820
>chr2:9304626-9306016
>chr2:9307924-9307991
>chr2:9308049-9308339
>chr2:9308400-9308512
>chr2:9309195-9309244
>chr2:9309641-9309693
>chr2:9309760-9309859
>chr2:9311104-9311381
>chr2:9311450-9311500
>chr2:9311984-9312123
>chr2:9312855-9313087
>chr2:9313955-9314286
>chr2:9314611-9314988
>chr2:9315452-9315565
>chr2:9316032-9316329
>chr2:9317118-9317244
>chr2:9317617-9317661
>chr2:9317692-9317761
>chr2:9324309-9324516
>chr2:9324631-9324799
>chr2:9324843-9324964
>chr2:9325807-9325851
>chr2:9326075-9326431
>chr2:9326862-9327010
>chr2:9328074-9328129
>chr2:9328238-9328394
>chr2:9329118-9329151
>chr2:9330217-9330573
>chr2:9331483-9331757
>chr2:9333994-9334361
>chr2:9335752-9335815
>chr2:9338286-9338384
>chr2:9338891-9339172
>chr2:9339460-9339570
>chr2:9340008-9340328
>chr2:9341985-9342036
>chr2:9342138-9342701
>chr2:9343422-9343752
>chr2:9344984-9345039
>chr2:9346142-9346456
>chr2:9348102-9348422
>chr2:9349062-9349138
>chr2:9352097-9352259
>chr2:9353253-9353571
>chr2:9353807-9354015
>chr2:9354476-9354677
>chr2:9355164-9355222
>chr2:9357194-9357475
>chr2:9358504-9358570
>chr2:9360296-9360345
>chr2:9360590-9360637
>chr2:9360735-9360884
>chr2:9361482-9361868
>chr2:9362380-9363864
>chr2:9364202-9364605
>chr2:9364954-9365030
>chr2:9367024-9367336
>chr2:9367473-9367797
>chr2:9369031-9369322
>chr2:9369837-9370167
>chr2:9371827-9371948
>chr2:9372404-9372495
>chr2:9372576-9372720
>chr2:9374352-9374413
>chr2:9375022-9375298
>chr2:9379063-9379127
>chr2:9379739-9380022
>chr2:9380174-9380504
>chr2:9381443-9382391
>chr2:9382963-9383080
>chr2:9383256-9383640
>chr2:9383699-9384750
>chr2:9384823-9384944
>chr2:9386921-9387300
>chr2:9387388-9387424
>chr2:9387750-9388087
>chr2:9388845-9388950
>chr2:9391000-9391057
>chr2:9391411-9392157
>chr2:9394146-9394468
>chr2:9395176-9395915
>chr2:9396283-9397034
>chr2:9397601-9398062
>chr2:9398217-9398834
>chr2:9399213-9399276
>chr2:9400163-9400479
>chr2:9400911-9400951
>chr2:9402349-9402543
>chr2:9402894-9402950
>chr2:9405987-9406560
>chr2:9407878-9407910
>chr2:9408383-9408787
>chr2:9409834-9410879
>chr2:9411420-9412069
>chr2:9412747-9412884
>chr2:9413316-9413640
>chr2:9413846-9413948
>chr2:9414244-9414305
>chr2:9414956-9415622
>chr2:9416243-9416316
>chr2:9416475-9416682
>chr2:9417406-9417737
>chr2:9418308-9418373
>chr2:9418810-9419062
>chr2:9421413-9421722
>chr2:9425720-9426057
>chr2:9426776-9426908
>chr2:9427519-9427558
>chr2:9427879-9428332
>chr2:9428414-9428515
>chr2:9428711-9428756
>chr2:9429214-9429288
>chr2:9431055-9431358
>chr2:9431501-9431949
>chr2:9433929-9434390
>chr2:9435394-9436039
>chr2:9436450-9436809
>chr2:9437117-9437434
>chr2:9437709-9438022
>chr2:9438386-9438717
>chr2:9438930-9438986
>chr2:9439262-9439536
>chr2:9439699-9439947
>chr2:9440063-9440187
>chr2:9440740-9440862
>chr2:9442182-9442214
>chr2:9442563-9443204
>chr2:9443982-9444430
>chr2:9444602-9445502
>chr2:9446179-9446770
>chr2:9446856-9447799
>chr2:9448535-9448861
>chr2:9449051-9449812
>chr2:9449908-9450801
>chr2:9451479-9452351
>chr2:9453581-9453961
>chr2:9454124-9454430
>chr2:9454529-9454844
>chr2:9455139-9455438
>chr2:9455951-9456031
>chr2:9456090-9456140
>chr2:9457141-9457191
>chr2:9457747-9458009
>chr2:9458110-9458436
>chr2:9458554-9458721
>chr2:9458792-9459129
>chr2:9459623-9459988
>chr2:9460200-9460813
>chr2:9461368-9461681
>chr2:9461774-9462062
>chr2:9462324-9462384
>chr2:9462995-9463043
>chr2:9464416-9465011
>chr2:9465321-9465472
>chr2:9465916-9466621
>chr2:9466736-9467097
>chr2:9468189-9468513
>chr2:9468579-9468932
>chr2:9469601-9469673
>chr2:9469876-9470252
>chr2:9470695-9470757
>chr2:9470940-9471301
>chr2:9471782-9472349
>chr2:9472687-9472830
>chr2:9475489-9475783
>chr2:9476438-9477052
>chr2:9479203-9479338
>chr2:9479778-9480114
>chr2:9480192-9480530
>chr2:9480941-9480975
>chr2:9481950-9482327
>chr2:9483252-9483441
>chr2:9483651-9483683
>chr2:9484072-9484135
>chr2:9485364-9485667
>chr2:9486536-9486838
>chr2:9486963-9487268
>chr2:9487783-9488113
>chr2:9489252-9489387
>chr2:9490674-9490745
>chr2:9495393-9495762
>chr2:9495871-9495997
>chr2:9496095-9496440
>chr2:9497994-9498332
>chr2:9498801-9498850
>chr2:9499024-9499136
>chr2:9499397-9499704
>chr2:9499885-9500631
>chr2:9501708-9501837
>chr2:9502582-9503166
>chr2:9503444-9504776
>chr2:9504842-9505013
>chr2:9506310-9506671
>chr2:9507158-9507526
>chr2:9507695-9508011
>chr2:9508373-9508500
>chr2:9508615-9508713
>chr2:9510225-9510849
>chr2:9511166-9511514
>chr2:9511670-9512007
>chr2:9512465-9512862
>chr2:9512901-9513507
>chr2:9513537-9516797
>chr2:9517714-9517844
>chr2:9518638-9518725
>chr2:9518920-9519202
>chr2:9519560-9519890
>chr2:9520675-9520996
>chr2:9521835-9521882
>chr2:9523631-9523719
>chr2:9523769-9524477
>chr2:9525148-9525297
>chr2:9526507-9526826
>chr2:9526994-9527322
>chr2:9528703-9530085
>chr2:9530921-9531729
>chr2:9531813-9532097
>chr2:9532470-9532789
>chr2:9532903-9533201
>chr2:9533250-9533595
>chr2:9534056-9534569
>chr2:9535476-9535529
>chr2:9537283-9537317
>chr2:9537452-9537690
>chr2:9537858-9538033
>chr2:9539084-9539438
>chr2:9539675-9539777
>chr2:9540307-9540377
>chr2:9540719-9540847
>chr2:9541249-9541600
>chr2:9541776-9542076
>chr2:9542249-9542373
>chr2:9542689-9543084
>chr2:9543687-9544040
>chr2:9544246-9544939
>chr2:9545087-9545668
>chr2:9545810-9546119
>chr2:9546704-9547059
>chr2:9547098-9547370
>chr2:9547764-9548381
>chr2:9549086-9549409
>chr2:9549470-9549880
>chr2:9550429-9551129
>chr2:9551278-9551898
>chr2:9552020-9552099
>chr2:9553389-9554073
>chr2:9556302-9556359
>chr2:9557372-9557757
>chr2:9557891-9558813
>chr2:9560027-9560621
>chr2:9560969-9561536
>chr2:9561616-9562822
>chr2:9563326-9563498
>chr2:9563562-9564036
>chr2:9564322-9564373
>chr2:9564506-9565162
>chr2:9565540-9565595
>chr2:9565946-9566916
>chr2:9567190-9567462
>chr2:9567752-9568238
>chr2:9568724-9569173
>chr2:9569482-9570132
>chr2:9571130-9571537
>chr2:9571640-9572025
>chr2:9572140-9572464
>chr2:9572639-9572723
>chr2:9573940-9574068
>chr2:9574154-9574282
>chr2:9574895-9575199
>chr2:9575427-9575582
>chr2:9575966-9576262
>chr2:9576321-9576966
>chr2:9578957-9579585
>chr2:9579839-9580284
>chr2:9580407-9580488
>chr2:9580706-9581133
>chr2:9581429-9581558
>chr2:9581866-9582801
>chr2:9582986-9583326
>chr2:9583561-9583643
>chr2:9584864-9584960
>chr2:9585607-9585936
>chr2:9588482-9589091
>chr2:9589223-9589586
>chr2:9592435-9592953
>chr2:9593228-9593534
>chr2:9593564-9594012
>chr2:9595311-9595349
>chr2:9595419-9595729
>chr2:9596699-9596945
>chr2:9597366-9597685
>chr2:9597795-9598138
>chr2:9598434-9598506
>chr2:9598560-9599247
>chr2:9599307-9599359
>chr2:9599480-9601002
>chr2:9601176-9601541
>chr2:9601637-9601973
>chr2:9602069-9602198
>chr2:9602250-9602467
>chr2:9602529-9602560
>chr2:9602599-9603059
>chr2:9603277-9603949
>chr2:9605118-9605441
>chr2:9605511-9605903
>chr2:9606185-9606445
>chr2:9606535-9606828
>chr2:9606862-9607527
>chr2:9607702-9608010
>chr2:9608658-9608980
>chr2:9609334-9609420
>chr2:9609607-9609677
>chr2:9610300-9610388
>chr2:9610503-9610832
>chr2:9611682-9611971
>chr2:9613265-9613321
>chr2:9615298-9615448
>chr2:9616218-9616451
>chr2:9616475-9617520
>chr2:9617547-9617586
>chr2:9617655-9617924
>chr2:9617966-9618284
>chr2:9618486-9618881
>chr2:9619420-9619633
>chr2:9621641-9622191
>chr2:9622294-9622528
>chr2:9623486-9623825
>chr2:9623984-9624293
>chr2:9624633-9624695
>chr2:9624739-9625297
>chr2:9626447-9626741
>chr2:9627556-9627690
>chr2:9628078-9628131
>chr2:9630451-9630483
>chr2:9632892-9632964
>chr2:9633165-9633295
>chr2:9633780-9634075
>chr2:9634795-9635452
>chr2:9635516-9635802
>chr2:9636732-9636832
>chr2:9637621-9637680
>chr2:9638002-9638133
>chr2:9638188-9638317
>chr2:9638470-9638524
>chr2:9640959-9641485
>chr2:9641548-9641804
>chr2:9641923-9641980
>chr2:9642036-9642389
>chr2:9642787-9642856
>chr2:9642982-9643441
>chr2:9643714-9643755
>chr2:9645313-9645369
>chr2:9645771-9646190
>chr2:9646692-9646771
>chr2:9647684-9647768
>chr2:9648650-9648705
>chr2:9649603-9650198
>chr2:9650532-9650695
>chr2:9650728-9650861
>chr2:9650906-9651976
>chr2:9652173-9652617
>chr2:9652813-9652855
>chr2:9654426-9654507
>chr2:9654551-9654762
>chr2:9655037-9655339
>chr2:9656048-9656387
>chr2:9656686-9656980
>chr2:9658425-9658757
>chr2:9659240-9659868
>chr2:9660834-9660887
>chr2:9661714-9662005
>chr2:9662272-9662655
>chr2:9662783-9662837
>chr2:9664385-9664432
>chr2:9665424-9665773
>chr2:9666950-9667297
>chr2:9668180-9668489
>chr2:9669634-9670326
>chr2:9670847-9671165
>chr2:9671245-9671517
>chr2:9671598-9671776
>chr2:9671815-9673815
>chr2:9673836-9673902
>chr2:9674449-9674660
>chr2:9675160-9675224
>chr2:9676826-9677283
>chr2:9677444-9677777
>chr2:9678177-9678331
>chr2:9678570-9678990
>chr2:9679068-9679446
>chr2:9679965-9680347
>chr2:9680477-9680625
>chr2:9681037-9681307
>chr2:9681532-9681567
>chr2:9681645-9682156
>chr2:9682301-9682623
>chr2:9683180-9683214
>chr2:9683334-9683810
>chr2:9683859-9684157
>chr2:9684344-9684743
>chr2:9684910-9685047
>chr2:9685255-9685621
>chr2:9685953-9686072
>chr2:9686125-9686309
>chr2:9686394-9686470
>chr2:9687819-9687989
>chr2:9688050-9688944
>chr2:9689199-9689465
>chr2:9689739-9690132
>chr2:9691045-9691090
>chr2:9691324-9691365
>chr2:9691774-9692099
>chr2:9694258-9694581
>chr2:9695029-9695078
>chr2:9695152-9695430
>chr2:9695477-9695769
>chr2:9696020-9696136
>chr2:9696263-9696320
>chr2:9696996-9697312
>chr2:9697957-9698036
>chr2:9698376-9698435
>chr2:9698732-9699089
>chr2:9700049-9700090
>chr2:9703777-9703844
>chr2:9704259-9704577
>chr2:9705246-9705622
>chr2:9705821-9706122
>chr2:9707418-9707731
>chr2:9708500-9708796
>chr2:9709939-9709975
>chr2:9710641-9710951
>chr2:9712780-9712904
>chr2:9713170-9713417
>chr2:9713652-9714041
>chr2:9714130-9714458
>chr2:9716521-9716860
>chr2:9717377-9717689
>chr2:9718122-9718490
>chr2:9718845-9719186
>chr2:9719418-9719917
>chr2:9719993-9720333
>chr2:9720511-9720561
>chr2:9721533-9721594
>chr2:9721716-9721980
>chr2:9722228-9722591
>chr2:9723113-9723288
>chr2:9723401-9723548
>chr2:9724377-9724410
>chr2:9725075-9725178
>chr2:9725369-9725421
>chr2:9725922-9726268
>chr2:9726315-9726366
>chr2:9726395-9726443
>chr2:9726497-9726843
>chr2:9727593-9727920
>chr2:9730516-9730567
>chr2:9730722-9731168
>chr2:9731615-9731944
>chr2:9732244-9732740
>chr2:9733357-9733789
>chr2:9733893-9734250
>chr2:9734338-9734639
>chr2:9734658-9734835
>chr2:9735104-9735143
>chr2:9736549-9736785
>chr2:9737024-9737076
>chr2:9738230-9738298
>chr2:9739433-9739573
>chr2:9740028-9740395
>chr2:9740707-9740764
>chr2:9741349-9741791
>chr2:9742346-9742627
>chr2:9742956-9743306
>chr2:9743437-9743654
>chr2:9744025-9744058
>chr2:9745476-9745690
>chr2:9746433-9746482
>chr2:9747073-9747408
>chr2:9747856-9748233
>chr2:9748326-9748484
>chr2:9750311-9750395
>chr2:9750447-9750505
>chr2:9750704-9750771
>chr2:9750937-9750979
>chr2:9751730-9751838
>chr2:9752110-9752475
>chr2:9752688-9752726
>chr2:9755547-9755714
>chr2:9755811-9755954
>chr2:9756026-9756118
>chr2:9756315-9756382
>chr2:9758535-9758696
>chr2:9758973-9759081
>chr2:9760196-9760313
>chr2:9760511-9760623
>chr2:9764118-9764186
>chr2:9764234-9764563
>chr2:9766058-9766110
>chr2:9766668-9767403
>chr2:9767595-9767755
>chr2:9769835-9769891
>chr2:9770790-9770892
>chr2:9771334-9771475
>chr2:9771695-9771756
>chr2:9771976-9772021
>chr2:9773912-9774315
>chr2:9774956-9775252
>chr2:9776825-9776990
>chr2:9778175-9778235
>chr2:9779472-9779588
>chr2:9779656-9779709
>chr2:9781661-9782005
>chr2:9782541-9782589
>chr2:9782642-9785389
>chr2:9785971-9786009
>chr2:9786115-9786788
>chr2:9787036-9787168
>chr2:9787856-9788868
>chr2:9790280-9790584
>chr2:9791070-9791233
>chr2:9791281-9791597
>chr2:9792325-9792606
>chr2:9792978-9793269
>chr2:9793377-9793790
>chr2:9794610-9794656
>chr2:9794750-9794922
>chr2:9795906-9796199
>chr2:9796717-9796751
>chr2:9798087-9798144
>chr2:9799033-9799164
>chr2:9799235-9799541
>chr2:9800476-9800559
>chr2:9800878-9800948
>chr2:9802169-9802495
>chr2:9803461-9803524
>chr2:9803778-9805001
>chr2:9805091-9805212
>chr2:9808372-9808421
>chr2:9810436-9810798
>chr2:9810922-9811250
>chr2:9812281-9812399
>chr2:9812769-9813163
>chr2:9814476-9814517
>chr2:9816279-9816381
>chr2:9816485-9816843
>chr2:9817014-9817851
>chr2:9817953-9817993
>chr2:9818390-9818448
>chr2:9819097-9819574
>chr2:9820313-9820416
>chr2:9820802-9821730
>chr2:9821818-9821940
>chr2:9822629-9822968
>chr2:9823373-9824063
>chr2:9825118-9825174
>chr2:9825769-9826157
>chr2:9826649-9826866
>chr2:9826951-9827369
>chr2:9827689-9828196
>chr2:9828248-9828801
>chr2:9830028-9830422
>chr2:9830682-9830743
>chr2:9832657-9832753
>chr2:9832859-9832921
>chr2:9833007-9833403
>chr2:9833491-9835796
>chr2:9836218-9836321
>chr2:9836939-9837322
>chr2:9837829-9838137
>chr2:9838749-9838786
>chr2:9838947-9839137
>chr2:9839170-9839277
>chr2:9839310-9839664
>chr2:9839784-9840252
>chr2:9840378-9840765
>chr2:9841004-9841700
>chr2:9841761-9841889
>chr2:9841978-9842478
>chr2:9842659-9842936
>chr2:9842988-9843040
>chr2:9844148-9844441
>chr2:9844706-9844748
>chr2:9845692-9845999
>chr2:9846650-9846760
>chr2:9848377-9848696
>chr2:9849032-9849214
>chr2:9850000-9850078
>chr2:9852165-9852311
>chr2:9852489-9852780
>chr2:9853456-9853767
>chr2:9854043-9854084
>chr2:9854592-9854629
>chr2:9854981-9855304
>chr2:9855337-9855896
>chr2:9856342-9856455
>chr2:9857515-9860302
>chr2:9860838-9867129
>chr2:9869198-9869930
>chr2:9870047-9870118
>chr2:9870230-9870464
>chr2:9871061-9871386
>chr2:9872038-9872387
>chr2:9872806-9872879
>chr2:9874077-9874161
>chr2:9874295-9874349
>chr2:9874440-9874640
>chr2:9874951-9875818
>chr2:9876701-9876952
>chr2:9877168-9877216
>chr2:9877791-9877912
>chr2:9878139-9878456
>chr2:9878765-9878869
>chr2:9879101-9879224
>chr2:9879454-9879551
>chr2:9879745-9879860
>chr2:9880960-9881348
>chr2:9881616-9881684
>chr2:9882094-9882413
>chr2:9883979-9884147
>chr2:9884225-9884886
>chr2:9886777-9887085
>chr2:9887324-9888054
>chr2:9888279-9888731
>chr2:9888816-9889108
>chr2:9889389-9889474
>chr2:9890611-9891270
>chr2:9891441-9892951
>chr2:9893085-9893280
>chr2:9893356-9893715
>chr2:9893946-9894045
>chr2:9895214-9895520
>chr2:9896036-9896084
>chr2:9896184-9896237
>chr2:9897889-9897999
>chr2:9898997-9899404
>chr2:9899445-9899573
>chr2:9899649-9899742
>chr2:9900245-9900569
>chr2:9902231-9902266
>chr2:9902465-9902549
>chr2:9902977-9903413
>chr2:9903901-9904816
>chr2:9905844-9905935
>chr2:9906697-9906772
>chr2:9906895-9907198
>chr2:9908016-9908388
>chr2:9908602-9908651
>chr2:9909078-9909166
>chr2:9909716-9909866
>chr2:9910105-9910200
>chr2:9912144-9912204
>chr2:9915171-9915210
>chr2:9915247-9915322
>chr2:9915401-9915835
>chr2:9915924-9916065
>chr2:9916182-9916244
>chr2:9916823-9917269
>chr2:9917783-9918119
>chr2:9920388-9920423
>chr2:9921075-9921402
>chr2:9922430-9922693
>chr2:9922763-9922898
>chr2:9922980-9923279
>chr2:9923389-9923692
>chr2:9925084-9925878
>chr2:9926540-9933294
>chr2:9933976-9934038
>chr2:9934536-9934850
>chr2:9935055-9935097
>chr2:9935698-9936382
>chr2:9936621-9937002
>chr2:9937792-9937896
>chr2:9938493-9938844
>chr2:9941746-9941814
>chr2:9943111-9943455
>chr2:9943917-9944219
>chr2:9944304-9944360
>chr2:9946756-9947109
>chr2:9947544-9948308
>chr2:9949240-9949585
>chr2:9949697-9949786
>chr2:9951309-9951358
>chr2:9951501-9951537
>chr2:9952648-9952738
>chr2:9953997-9954053
>chr2:9956307-9956537
>chr2:9956977-9957338
>chr2:9957416-9957735
>chr2:9958157-9958484
>chr2:9959259-9959313
>chr2:9959536-9959797
>chr2:9960153-9960480
>chr2:9960598-9960671
>chr2:9963038-9963098
>chr2:9963182-9963250
>chr2:9966105-9966433
>chr2:9967794-9967965
>chr2:9969831-9970150
>chr2:9975586-9976008
>chr2:9977328-9977626
>chr2:9977824-9978199
>chr2:9978703-9979541
>chr2:9980816-9980903
>chr2:9983864-9984180
>chr2:9984743-9985104
>chr2:9986344-9987289
>chr2:9989545-9989856
>chr2:9990144-9990446
>chr2:9993460-9993525
>chr2:9994134-9994396
>chr2:9995315-9995597
>chr2:9997531-9997900
>chr2:9998415-9998902
>chr2:10000008-10000275
>chr2:10000413-10000520
>chr2:10001973-10002023
>chr2:10004973-10005062
>chr2:10005122-10005151
>chr2:10005561-10006254
>chr2:10006305-10006743
>chr2:10007198-10007508
>chr2:10009119-10009150
>chr2:10010548-10011586
>chr2:10011684-10012353
>chr2:10012436-10012900
>chr2:10013042-10013094
>chr2:10013164-10014840
>chr2:10014878-10016218
>chr2:10016289-10016348
>chr2:10016538-10016609
>chr2:10017358-10017541
>chr2:10017838-10018116
>chr2:10018497-10018813
>chr2:10019098-10019305
>chr2:10020298-10020568
>chr2:10020900-10021235
>chr2:10021260-10021602
>chr2:10021700-10021754
>chr2:10022787-10022990
>chr2:10023297-10023453
>chr2:10024200-10024511
>chr2:10024968-10025102
>chr2:10025225-10025515
>chr2:10025613-10026114
>chr2:10026346-10026438
>chr2:10026513-10026851
>chr2:10027111-10027186
>chr2:10028012-10028160
>chr2:10028571-10028701
>chr2:10029931-10030039
>chr2:10030327-10030780
>chr2:10030908-10031245
>chr2:10031686-10032004
>chr2:10033015-10033184
>chr2:10033777-10034206
>chr2:10034615-10034655
>chr2:10034702-10034774
>chr2:10035138-10035260
>chr2:10035483-10035698
>chr2:10036909-10037013
>chr2:10037069-10037428
>chr2:10039386-10039451
>chr2:10040294-10040600
>chr2:10041208-10041516
>chr2:10041927-10041995
>chr2:10043173-10043343
>chr2:10043490-10043555
>chr2:10044636-10044748
>chr2:10044859-10045509
>chr2:10046570-10046916
>chr2:10049229-10049322
>chr2:10050124-10050749
>chr2:10050834-10051956
>chr2:10055019-10055173
>chr2:10056137-10056460
>chr2:10057606-10057717
>chr2:10058160-10058197
>chr2:10059408-10059725
>chr2:10060943-10061285
>chr2:10061735-10061782
>chr2:10062007-10062250
>chr2:10062372-10062728
>chr2:10063218-10063262
>chr2:10063410-10063458
>chr2:10063935-10064276
>chr2:10064694-10065042
>chr2:10067005-10067711
>chr2:10068807-10069102
>chr2:10069240-10069710
>chr2:10070331-10071270
>chr2:10071831-10071862
>chr2:10072019-10072380
>chr2:10072729-10072856
>chr2:10072959-10073107
>chr2:10074377-10074421
>chr2:10074822-10075132
>chr2:10075899-10076212
>chr2:10077241-10077334
>chr2:10077488-10077706
>chr2:10077776-10078142
>chr2:10079152-10079191
>chr2:10079723-10079787
>chr2:10080998-10081065
>chr2:10081558-10082873
>chr2:10084973-10085024
>chr2:10086231-10086893
>chr2:10087778-10088025
>chr2:10088541-10089220
>chr2:10089300-10089632
>chr2:10089748-10089780
>chr2:10089838-10089886
>chr2:10090322-10090458
>chr2:10090890-10091345
>chr2:10091378-10091484
>chr2:10091531-10092476
>chr2:10092511-10092863
>chr2:10093015-10093597
>chr2:10095016-10095316
>chr2:10095773-10095921
>chr2:10096966-10097286
>chr2:10098721-10099557
>chr2:10099749-10099878
>chr2:10100343-10100552
>chr2:10100988-10101053
>chr2:10101097-10101157
>chr2:10102191-10102833
>chr2:10103300-10103347
>chr2:10103725-10104048
>chr2:10104487-10106826
>chr2:10106848-10108035
>chr2:10108133-10108598
>chr2:10108754-10109024
>chr2:10109656-10110051
>chr2:10110207-10110511
>chr2:10110745-10112550
>chr2:10112692-10113206
>chr2:10113238-10114026
>chr2:10114140-10114492
>chr2:10114574-10114720
>chr2:10114993-10115108
>chr2:10115321-10115640
>chr2:10115698-10115959
>chr2:10116113-10116317
>chr2:10116375-10116446
>chr2:10116542-10117124
>chr2:10117168-10117869
>chr2:10117931-10118074
>chr2:10118458-10118688
>chr2:10118751-10119058
>chr2:10119306-10119414
>chr2:10119788-10120088
>chr2:10121630-10121795
>chr2:10124101-10124435
>chr2:10125430-10125698
>chr2:10125784-10125883
>chr2:10126031-10126162
>chr2:10127474-10127788
>chr2:10127882-10128186
>chr2:10130627-10130914
>chr2:10131455-10131757
>chr2:10133892-10134206
>chr2:10135219-10135313
>chr2:10136517-10136767
>chr2:10137727-10137804
>chr2:10137996-10138605
>chr2:10138819-10139113
>chr2:10139781-10139838
>chr2:10139937-10140322
>chr2:10141306-10141363
>chr2:10141749-10141803
>chr2:10142111-10142218
>chr2:10142861-10143186
>chr2:10143426-10143468
>chr2:10143674-10144016
>chr2:10145068-10145116
>chr2:10145491-10145655
>chr2:10146714-10146769
>chr2:10146849-10147647
>chr2:10147714-10148261
>chr2:10149132-10149435
>chr2:10150028-10150559
>chr2:10150720-10151269
>chr2:10151306-10151602
>chr2:10151867-10152266
>chr2:10152314-10153453
>chr2:10153818-10154035
>chr2:10154184-10154520
>chr2:10154678-10154998
>chr2:10156131-10156346
>chr2:10156631-10156949
>chr2:10157010-10157389
>chr2:10157958-10157998
>chr2:10159989-10160032
>chr2:10160902-10160948
>chr2:10161057-10161363
>chr2:10161499-10161715
>chr2:10162656-10162782
>chr2:10163459-10163529
>chr2:10163985-10164102
>chr2:10164779-10164830
>chr2:10165013-10165257
>chr2:10166283-10166361
>chr2:10166541-10166626
>chr2:10168473-10168592
>chr2:10168653-10168822
>chr2:10168952-10169281
>chr2:10170663-10170827
>chr2:10172768-10172827
>chr2:10174003-10174068
>chr2:10174108-10174253
>chr2:10174588-10174903
>chr2:10175047-10175123
>chr2:10175321-10176079
>chr2:10176138-10176652
>chr2:10176740-10176811
>chr2:10176868-10176902
>chr2:10176961-10177287
>chr2:10177627-10178223
>chr2:10178244-10178607
>chr2:10178640-10179074
>chr2:10179147-10179456
>chr2:10179543-10179591
>chr2:10179709-10179793
>chr2:10180737-10181076
>chr2:10181158-10181287
>chr2:10181480-10181628
>chr2:10181729-10182661
>chr2:10182881-10183194
>chr2:10183552-10184134
>chr2:10185716-10185839
>chr2:10186244-10186477
>chr2:10186598-10186644
>chr2:10187147-10187198
>chr2:10188362-10188607
>chr2:10189815-10191023
>chr2:10191639-10191708
>chr2:10192993-10193047
>chr2:10193786-10193828
>chr2:10196306-10196356
>chr2:10196910-10197023
>chr2:10197424-10197496
>chr2:10197868-10197946
>chr2:10198387-10199111
>chr2:10199278-10200680
>chr2:10200756-10200810
>chr2:10200864-10201195
>chr2:10201471-10202149
>chr2:10202363-10202484
>chr2:10202707-10202888
>chr2:10203321-10203367
>chr2:10203438-10203791
>chr2:10205669-10206274
>chr2:10206715-10206776
>chr2:10207183-10207301
>chr2:10207686-10207727
>chr2:10208070-10208139
>chr2:10209017-10209418
>chr2:10209563-10209643
>chr2:10210663-10211053
>chr2:10211192-10211285
>chr2:10211442-10211812
>chr2:10211961-10212285
>chr2:10212332-10212395
>chr2:10212491-10212537
>chr2:10212595-10212627
>chr2:10212729-10213557
>chr2:10213661-10214183
>chr2:10214905-10215193
>chr2:10215987-10216195
>chr2:10216465-10216536
>chr2:10216636-10216706
>chr2:10217781-10217929
>chr2:10218688-10218781
>chr2:10218883-10219389
>chr2:10219522-10219857
>chr2:10220460-10220514
>chr2:10220641-10220844
>chr2:10220927-10221103
>chr2:10221343-10221425
>chr2:10222630-10222666
>chr2:10222712-10223289
>chr2:10224890-10225358
>chr2:10227013-10227289
>chr2:10227759-10228075
>chr2:10230086-10230373
>chr2:10231068-10231398
>chr2:10232803-10233154
>chr2:10233188-10233350
>chr2:10233464-10234101
>chr2:10234713-10234750
>chr2:10236204-10236307
>chr2:10238735-10239033
>chr2:10239335-10239500
>chr2:10242009-10242048
>chr2:10243487-10243544
>chr2:10244690-10244800
>chr2:10246358-10246627
>chr2:10247688-10247827
>chr2:10247900-10248014
>chr2:10248161-10248865
>chr2:10248910-10250335
>chr2:10251355-10251960
>chr2:10252387-10252465
>chr2:10252773-10252810
>chr2:10252883-10252947
>chr2:10253026-10253351
>chr2:10257390-10257435
>chr2:10257711-10257802
>chr2:10259036-10259374
>chr2:10260696-10260953
>chr2:10261251-10261388
>chr2:10261431-10261611
>chr2:10261738-10262039
>chr2:10263591-10264091
>chr2:10265130-10265233
>chr2:10265285-10265350
>chr2:10266481-10266912
>chr2:10267852-10267901
>chr2:10268112-10268181
>chr2:10268576-10268615
>chr2:10268959-10269297
>chr2:10269815-10269851
>chr2:10271179-10271479
>chr2:10271527-10271856
>chr2:10272451-10272625
>chr2:10272908-10273258
>chr2:10274259-10274547
>chr2:10274688-10275037
>chr2:10275252-10275762
>chr2:10275787-10276189
>chr2:10276774-10276863
>chr2:10278073-10278303
>chr2:10280388-10281584
>chr2:10281978-10282147
>chr2:10283834-10284139
>chr2:10285901-10285986
>chr2:10286089-10286160
>chr2:10288188-10288552
>chr2:10290182-10290315
>chr2:10291267-10292003
>chr2:10292696-10292953
>chr2:10293113-10293189
>chr2:10293244-10293325
>chr2:10293406-10293441
>chr2:10293499-10293633
>chr2:10293718-10294595
>chr2:10294654-10294824
>chr2:10295547-10296056
>chr2:10296184-10296410
>chr2:10296670-10297175
>chr2:10297604-10297824
>chr2:10297859-10297929
>chr2:10298775-10300583
>chr2:10300684-10300791
>chr2:10302436-10302474
>chr2:10302752-10302853
>chr2:10308142-10308189
>chr2:10308298-10308404
>chr2:10308451-10308515
>chr2:10308869-10309329
>chr2:10311749-10312940
>chr2:10313844-10314146
>chr2:10314877-10315318
>chr2:10315726-10316009
>chr2:10317401-10317720
>chr2:10319564-10319606
>chr2:10319704-10319806
>chr2:10320248-10320617
>chr2:10320730-10320807
>chr2:10321000-10321385
>chr2:10321433-10321631
>chr2:10321811-10321922
>chr2:10321946-10322473
>chr2:10323717-10323828
>chr2:10324794-10325279
>chr2:10326395-10326480
>chr2:10328182-10328247
>chr2:10328654-10328804
>chr2:10328970-10329120
>chr2:10330358-10330393
>chr2:10331147-10331262
>chr2:10332922-10333019
>chr2:10334201-10334981
>chr2:10335363-10335546
>chr2:10335898-10336384
>chr2:10336738-10337053
>chr2:10338135-10338194
>chr2:10338436-10338478
>chr2:10338888-10338971
>chr2:10339136-10339752
>chr2:10341160-10341486
>chr2:10341869-10341991
>chr2:10342007-10342156
>chr2:10343796-10343844
>chr2:10344692-10345246
>chr2:10345294-10345335
>chr2:10345455-10345847
>chr2:10345989-10346066
>chr2:10346759-10346885
>chr2:10348159-10348801
>chr2:10349423-10349755
>chr2:10350288-10350851
>chr2:10350922-10351797
>chr2:10351878-10352224
>chr2:10353153-10353196
>chr2:10353557-10353888
>chr2:10355128-10355490
>chr2:10356914-10357124
>chr2:10358302-10358530
>chr2:10358625-10359237
>chr2:10360157-10360230
>chr2:10360348-10360699
>chr2:10360816-10360859
>chr2:10361701-10362156
>chr2:10362938-10363146
>chr2:10364610-10364962
>chr2:10366194-10366540
>chr2:10367268-10367594
>chr2:10367877-10368022
>chr2:10368072-10368480
>chr2:10371052-10371167
>chr2:10373007-10373354
>chr2:10375577-10375656
>chr2:10375925-10376039
>chr2:10376078-10376739
>chr2:10376814-10377057
>chr2:10378479-10378672
>chr2:10379059-10379183
>chr2:10380628-10380741
>chr2:10381778-10381982
>chr2:10382030-10382194
>chr2:10382271-10382406
>chr2:10383082-10383719
>chr2:10383797-10383843
>chr2:10383898-10383943
>chr2:10384835-10385118
>chr2:10385184-10385242
>chr2:10386953-10387010
>chr2:10388887-10388947
>chr2:10389005-10389067
>chr2:10389187-10389339
>chr2:10389390-10389643
>chr2:10391442-10392444
>chr2:10392543-10392701
>chr2:10393829-10394116
>chr2:10394661-10395160
>chr2:10395453-10395502
>chr2:10396061-10396104
>chr2:10397993-10398113
>chr2:10399206-10399609
>chr2:10400732-10400800
>chr2:10401833-10402205
>chr2:10403448-10403784
>chr2:10403940-10403989
>chr2:10405098-10405327
>chr2:10407448-10407537
>chr2:10408957-10409010
>chr2:10409756-10410089
>chr2:10410402-10410469
>chr2:10412492-10412628
>chr2:10413133-10413280
>chr2:10414342-10414436
>chr2:10414478-10414664
>chr2:10416197-10416246
>chr2:10416518-10416665
>chr2:10417058-10417403
>chr2:10417682-10418477
>chr2:10418920-10419242
>chr2:10420253-10420499
>chr2:10420753-10421064
>chr2:10421435-10421743
>chr2:10423803-10424118
>chr2:10424228-10424276
>chr2:10428123-10428238
>chr2:10429162-10430145
>chr2:10430219-10430329
>chr2:10430616-10431003
>chr2:10434811-10434932
>chr2:10435436-10435520
>chr2:10436306-10436389
>chr2:10437951-10438240
>chr2:10440938-10441253
>chr2:10442704-10443061
>chr2:10445616-10445913
>chr2:10446130-10446442
>chr2:10448040-10448104
>chr2:10448508-10448636
>chr2:10449553-10449664
>chr2:10450817-10451140
>chr2:10451579-10451897
>chr2:10452587-10452638
>chr2:10452690-10453003
>chr2:10454241-10454319
>chr2:10454967-10455055
>chr2:10455772-10456103
>chr2:10456267-10456374
>chr2:10456680-10456718
>chr2:10456913-10456966
>chr2:10457065-10457511
>chr2:10458688-10459000
>chr2:10459432-10459472
>chr2:10459816-10460170
>chr2:10461443-10461837
>chr2:10462614-10462691
>chr2:10463085-10463720
>chr2:10463807-10463876
>chr2:10464080-10464481
>chr2:10464948-10465569
>chr2:10466188-10466462
>chr2:10467745-10468903
>chr2:10471080-10471149
>chr2:10471583-10471656
>chr2:10472730-10473031
>chr2:10473869-10474185
>chr2:10474465-10474608
>chr2:10476649-10476868
>chr2:10477277-10477328
>chr2:10477392-10477435
>chr2:10479173-10479210
>chr2:10479828-10479872
>chr2:10480058-10481208
>chr2:10482431-10482612
>chr2:10482820-10482922
>chr2:10483050-10483105
>chr2:10483658-10483736
>chr2:10484051-10484387
>chr2:10484682-10484734
>chr2:10485103-10485292
>chr2:10485923-10486048
>chr2:10486818-10486874
>chr2:10487819-10488460
>chr2:10489194-10489513
>chr2:10490498-10490824
>chr2:10491331-10492577
>chr2:10492684-10492718
>chr2:10492859-10493180
>chr2:10494947-10495164
>chr2:10495200-10495244
>chr2:10495600-10495661
>chr2:10496244-10496568
>chr2:10496677-10496719
>chr2:10497389-10497522
>chr2:10498532-10498975
>chr2:10499994-10500042
>chr2:10501914-10501991
>chr2:10503452-10503506
>chr2:10503760-10503806
>chr2:10504051-10504380
>chr2:10506084-10506405
>chr2:10507820-10508068
>chr2:10508109-10508707
>chr2:10508824-10509460
>chr2:10509507-10509795
>chr2:10509836-10509870
>chr2:10509957-10510383
>chr2:10510557-10510762
>chr2:10510812-10511004
>chr2:10511202-10511318
>chr2:10511800-10511927
>chr2:10512027-10512198
>chr2:10512531-10512566
>chr2:10512680-10513059
>chr2:10513629-10513974
>chr2:10515834-10516005
>chr2:10516099-10516129
>chr2:10516165-10516743
>chr2:10518085-10518758
>chr2:10519714-10519771
>chr2:10520477-10520835
>chr2:10522345-10522619
>chr2:10523042-10523119
>chr2:10524702-10524903
>chr2:10524969-10525098
>chr2:10525959-10526028
>chr2:10526952-10527294
>chr2:10527430-10527560
>chr2:10528138-10528782
>chr2:10529022-10529437
>chr2:10529896-10530507
>chr2:10531377-10531428
>chr2:10531522-10531879
>chr2:10532126-10532213
>chr2:10532262-10532351
>chr2:10532453-10532540
>chr2:10532693-10532768
>chr2:10533366-10533656
>chr2:10535474-10535543
>chr2:10536159-10536754
>chr2:10537276-10537503
>chr2:10538112-10538432
>chr2:10538841-10539146
>chr2:10539538-10539595
>chr2:10539974-10540068
>chr2:10540390-10541131
>chr2:10541462-10541798
>chr2:10542388-10542754
>chr2:10543228-10543975
>chr2:10544581-10546511
>chr2:10547361-10547446
>chr2:10547751-10547830
>chr2:10550006-10550046
>chr2:10550393-10550450
>chr2:10550771-10550822
>chr2:10551000-10551048
>chr2:10551085-10551488
>chr2:10551821-10551914
>chr2:10552337-10552487
>chr2:10553442-10553889
>chr2:10554008-10554991
>chr2:10556057-10556165
>chr2:10556281-10556325
>chr2:10556852-10556981
>chr2:10557241-10557553
>chr2:10559182-10559238
>chr2:10560504-10560598
>chr2:10562649-10563101
>chr2:10563533-10564363
>chr2:10564993-10565103
>chr2:10565686-10565763
>chr2:10566342-10566643
>chr2:10567334-10567714
>chr2:10568249-10568542
>chr2:10570178-10570349
>chr2:10570548-10570717
>chr2:10570911-10571516
>chr2:10573192-10573500
>chr2:10574360-10574666
>chr2:10576088-10576205
>chr2:10576260-10576401
>chr2:10576558-10576895
>chr2:10578099-10578143
>chr2:10579710-10579811
>chr2:10580293-10580392
>chr2:10580923-10581003
>chr2:10581515-10581833
>chr2:10585382-10585978
>chr2:10586153-10586473
>chr2:10586607-10586864
>chr2:10587017-10587641
>chr2:10588225-10588434
>chr2:10590090-10590413
>chr2:10591586-10591683
>chr2:10591727-10592056
>chr2:10592644-10592696
>chr2:10593129-10593438
>chr2:10594703-10596031
>chr2:10596154-10596724
>chr2:10596921-10597138
>chr2:10597484-10597545
>chr2:10598790-10598940
>chr2:10601052-10601371
>chr2:10601489-10601819
>chr2:10602164-10602207
>chr2:10603926-10604270
>chr2:10605069-10605118
>chr2:10606340-10606630
>chr2:10607108-10607196
>chr2:10607724-10608216
>chr2:10609173-10609200
>chr2:10609298-10609615
>chr2:10609847-10609951
>chr2:10610968-10611040
>chr2:10611495-10612161
>chr2:10612428-10613174
>chr2:10613276-10613326
>chr2:10613872-10614393
>chr2:10614686-10614732
>chr2:10616216-10616969
>chr2:10617450-10617531
>chr2:10617712-10617822
>chr2:10617865-10617949
>chr2:10618036-10618297
>chr2:10619127-10619419
>chr2:10620775-10621137
>chr2:10621313-10621617
>chr2:10621954-10622073
>chr2:10623876-10624126
>chr2:10624152-10624483
>chr2:10624875-10625279
>chr2:10625369-10625435
>chr2:10625852-10626235
>chr2:10627407-10628028
>chr2:10629073-10629143
>chr2:10629341-10629503
>chr2:10629890-10630105
>chr2:10630425-10630750
>chr2:10631705-10632023
>chr2:10632323-10632459
>chr2:10632699-10633000
>chr2:10633239-10633471
>chr2:10633727-10634157
>chr2:10635012-10635308
>chr2:10635809-10636196
>chr2:10636258-10636604
>chr2:10636913-10637271
>chr2:10637867-10639424
>chr2:10639829-10639901
>chr2:10640911-10641365
>chr2:10643964-10644277
>chr2:10645518-10645830
>chr2:10645911-10645974
>chr2:10649228-10650047
>chr2:10650179-10650470
>chr2:10650527-10650738
>chr2:10651344-10651534
>chr2:10651955-10652280
>chr2:10652373-10652429
>chr2:10652907-10653235
>chr2:10654674-10654822
>chr2:10654924-10655334
>chr2:10656379-10656544
>chr2:10657003-10657344
>chr2:10658795-10658957
>chr2:10659404-10659718
>chr2:10660312-10660781
>chr2:10661066-10661676
>chr2:10661839-10661928
>chr2:10663081-10663389
>chr2:10663673-10664421
>chr2:10664544-10664784
>chr2:10665915-10666276
>chr2:10666352-10666629
>chr2:10666753-10666795
>chr2:10668003-10668132
>chr2:10669059-10670113
>chr2:10670385-10670791
>chr2:10672038-10672360
>chr2:10672714-10673005
>chr2:10674042-10674249
>chr2:10674523-10675292
>chr2:10675673-10675820
>chr2:10676631-10677246
>chr2:10677440-10677777
>chr2:10677822-10677929
>chr2:10678054-10678348
>chr2:10678861-10680429
>chr2:10680514-10680584
>chr2:10681475-10681513
>chr2:10681812-10681901
>chr2:10682386-10682702
>chr2:10682816-10683085
>chr2:10683991-10684442
>chr2:10684811-10684971
>chr2:10685063-10685541
>chr2:10685787-10686091
>chr2:10687670-10687907
>chr2:10690128-10690447
>chr2:10690645-10690962
>chr2:10691535-10691617
>chr2:10691646-10691676
>chr2:10691723-10692246
>chr2:10692281-10693679
>chr2:10693803-10693849
>chr2:10693999-10694329
>chr2:10694583-10694866
>chr2:10695026-10695372
>chr2:10695426-10695469
>chr2:10695595-10697234
>chr2:10697330-10698273
>chr2:10698448-10698774
>chr2:10698901-10699468
>chr2:10699554-10700123
>chr2:10700928-10700970
>chr2:10701628-10702150
>chr2:10702361-10703033
>chr2:10703117-10704149
>chr2:10704232-10704306
>chr2:10704356-10705281
>chr2:10705728-10706151
>chr2:10706300-10706667
>chr2:10707360-10707666
>chr2:10707697-10707862
>chr2:10708405-10708697
>chr2:10710174-10710505
>chr2:10710963-10711508
>chr2:10711695-10712217
>chr2:10712787-10713168
>chr2:10713370-10713436
>chr2:10713630-10714757
>chr2:10715271-10715306
>chr2:10715385-10715428
>chr2:10715754-10716120
>chr2:10716189-10716640
>chr2:10718583-10718748
>chr2:10718907-10719954
>chr2:10723546-10724089
>chr2:10724692-10725000
>chr2:10725126-10725406
>chr2:10725463-10726108
>chr2:10726926-10728379
>chr2:10728541-10728805
>chr2:10728832-10729408
>chr2:10729566-10729850
>chr2:10730105-10730421
>chr2:10730645-10731250
>chr2:10731681-10732013
>chr2:10732111-10732604
>chr2:10732665-10732998
>chr2:10734216-10734274
>chr2:10734570-10734645
>chr2:10734888-10735477
>chr2:10735590-10736072
>chr2:10736114-10736190
>chr2:10736740-10737538
>chr2:10737685-10737989
>chr2:10739009-10739313
>chr2:10739476-10739566
>chr2:10739814-10740150
>chr2:10740686-10741005
>chr2:10741862-10742245
>chr2:10743120-10743418
>chr2:10743568-10744216
>chr2:10744639-10746797
>chr2:10746982-10747395
>chr2:10747597-10747696
>chr2:10747773-10748256
>chr2:10748758-10749326
>chr2:10749453-10749491
>chr2:10749706-10749764
>chr2:10750237-10750556
>chr2:10750669-10750723
>chr2:10750846-10751021
>chr2:10751398-10751466
>chr2:10751663-10751756
>chr2:10751818-10752097
>chr2:10752613-10753040
>chr2:10753448-10753840
>chr2:10754195-10755482
>chr2:10756069-10757317
>chr2:10758458-10758967
>chr2:10759686-10759741
>chr2:10760011-10760364
>chr2:10760504-10760616
>chr2:10761560-10761710
>chr2:10761768-10761798
>chr2:10762143-10762446
>chr2:10762679-10762718
>chr2:10762822-10762927
>chr2:10764682-10764965
>chr2:10765809-10765901
>chr2:10766573-10766673
>chr2:10766969-10767860
>chr2:10769409-10769820
>chr2:10770109-10770416
>chr2:10771603-10771738
>chr2:10772780-10772858
>chr2:10773385-10773712
>chr2:10774588-10774738
>chr2:10775126-10775167
>chr2:10777968-10778043
>chr2:10779106-10779678
>chr2:10780745-10781048
>chr2:10781322-10781521
>chr2:10782441-10782984
>chr2:10783401-10783498
>chr2:10785751-10786330
>chr2:10787738-10788101
>chr2:10788366-10788568
>chr2:10789245-10789444
>chr2:10789993-10790274
>chr2:10790842-10791449
>chr2:10793394-10793665
>chr2:10794137-10794567
>chr2:10794624-10794959
>chr2:10796053-10796359
>chr2:10796398-10796569
>chr2:10797897-10798227
>chr2:10798291-10798581
>chr2:10799031-10799077
>chr2:10800249-10800516
>chr2:10800566-10800910
>chr2:10801004-10801285
>chr2:10803151-10803463
>chr2:10803866-10806656
>chr2:10806735-10806945
>chr2:10807182-10807480
>chr2:10808723-10809271
>chr2:10809388-10809684
>chr2:10809775-10809937
>chr2:10811254-10811546
>chr2:10811597-10811650
>chr2:10811921-10812233
>chr2:10813495-10814043
>chr2:10815421-10815906
>chr2:10815944-10816392
>chr2:10818132-10819040
>chr2:10819164-10819238
>chr2:10819965-10820006
>chr2:10820538-10820781
>chr2:10821630-10822581
>chr2:10824763-10826082
>chr2:10826178-10826727
>chr2:10827060-10828262
>chr2:10829673-10829747
>chr2:10831861-10832084
>chr2:10833285-10833322
>chr2:10834378-10834482
>chr2:10834692-10835071
>chr2:10835761-10836065
>chr2:10836352-10836519
>chr2:10836713-10836746
>chr2:10839222-10839552
>chr2:10839956-10840031
>chr2:10840373-10840411
>chr2:10840801-10840997
>chr2:10841071-10841200
>chr2:10842927-10843347
>chr2:10843861-10844039
>chr2:10844720-10845032
>chr2:10845351-10845415
>chr2:10845920-10846029
>chr2:10849181-10849988
>chr2:10850131-10851390
>chr2:10851639-10851879
>chr2:10852606-10852741
>chr2:10852843-10853374
>chr2:10853982-10854302
>chr2:10855555-10855663
>chr2:10856099-10856263
>chr2:10857070-10857326
>chr2:10857424-10857605
>chr2:10857664-10858307
>chr2:10858992-10859327
>chr2:10859418-10859486
>chr2:10860378-10860527
>chr2:10863686-10864058
>chr2:10866143-10866192
>chr2:10866927-10867510
>chr2:10867651-10867734
>chr2:10869758-10869840
>chr2:10870103-10870194
>chr2:10870715-10870959
>chr2:10871192-10871301
>chr2:10871493-10871591
>chr2:10871698-10872179
>chr2:10872239-10872495
>chr2:10872700-10872758
>chr2:10872925-10873032
>chr2:10873722-10873776
>chr2:10874666-10874987
>chr2:10875747-10876359
>chr2:10876456-10876530
>chr2:10876683-10876713
>chr2:10876814-10877131
>chr2:10877170-10877203
>chr2:10878389-10878482
>chr2:10879137-10879330
>chr2:10879365-10879657
>chr2:10879746-10879886
>chr2:10879988-10880111
>chr2:10880238-10880316
>chr2:10881353-10881421
>chr2:10881788-10881825
>chr2:10881888-10882316
>chr2:10882983-10883030
>chr2:10884263-10884337
>chr2:10885209-10885465
>chr2:10886098-10886488
>chr2:10888065-10888377
>chr2:10888673-10888785
>chr2:10888886-10889258
>chr2:10892375-10892630
>chr2:10893459-10893884
>chr2:10895744-10896227
>chr2:10896829-10897196
>chr2:10898519-10898803
>chr2:10898849-10899023
>chr2:10899059-10899104
>chr2:10899291-10899366
>chr2:10899474-10899524
>chr2:10900708-10900817
>chr2:10901566-10901615
>chr2:10901937-10903935
>chr2:10904711-10904793
>chr2:10904869-10904953
>chr2:10906059-10906503
>chr2:10906710-10906757
>chr2:10907511-10907856
>chr2:10907892-10908260
>chr2:10908506-10908559
>chr2:10910006-10910113
>chr2:10910672-10910755
>chr2:10910937-10910980
>chr2:10911402-10911437
>chr2:10912355-10912402
>chr2:10914588-10914649
>chr2:10915125-10915175
>chr2:10916008-10916226
>chr2:10916603-10916794
>chr2:10917297-10917383
>chr2:10917849-10917902
>chr2:10918068-10918425
>chr2:10918824-10918879
>chr2:10920701-10920749
>chr2:10921739-10921803
>chr2:10924813-10924861
>chr2:10925338-10925630
>chr2:10926593-10926931
>chr2:10927361-10927566
>chr2:10927742-10928047
>chr2:10928535-10928591
>chr2:10928854-10928920
>chr2:10930145-10930262
>chr2:10930617-10930695
>chr2:10931414-10931474
>chr2:10931958-10932006
>chr2:10932900-10933196
>chr2:10933828-10933877
>chr2:10933957-10934015
>chr2:10934916-10934967
>chr2:10935921-10936070
>chr2:10936133-10936187
>chr2:10937345-10938842
>chr2:10938880-10939659
>chr2:10940717-10940763
>chr2:10941805-10942096
>chr2:10944649-10944717
>chr2:10945124-10945619
>chr2:10945844-10946024
>chr2:10946226-10946362
>chr2:10949210-10949384
>chr2:10949867-10950541
>chr2:10950573-10950935
>chr2:10951171-10951216
>chr2:10952935-10953066
>chr2:10953651-10954173
>chr2:10956344-10956390
>chr2:10956952-10957118
>chr2:10957807-10957904
>chr2:10958013-10958086
>chr2:10958556-10958870
>chr2:10959048-10959158
>chr2:10959286-10959354
>chr2:10959528-10959857
>chr2:10959978-10960161
>chr2:10960757-10960950
>chr2:10961868-10961919
>chr2:10962546-10962677
>chr2:10962763-10963316
>chr2:10963369-10963622
>chr2:10964626-10964733
>chr2:10966653-10966719
>chr2:10969447-10969806
>chr2:10971749-10971814
>chr2:10972928-10973045
>chr2:10974355-10974927
>chr2:10975069-10975258
>chr2:10975672-10975989
>chr2:10976760-10976835
>chr2:10978760-10978815
>chr2:10982418-10982776
>chr2:10983217-10983284
>chr2:10985615-10985978
>chr2:10987080-10987150
>chr2:10987645-10987724
>chr2:10987878-10988079
>chr2:10988180-10988322
>chr2:10989604-10989971
>chr2:10991369-10991414
>chr2:10991715-10991790
>chr2:10994133-10994441
>chr2:10994650-10994824
>chr2:10995275-10995381
>chr2:10996108-11002142
>chr2:11002634-11002698
>chr2:11003382-11003692
>chr2:11005982-11006125
>chr2:11007530-11007744
>chr2:11008183-11008265
>chr2:11008566-11008882
>chr2:11009264-11009411
>chr2:11010822-11011287
>chr2:11011857-11012158
>chr2:11012776-11013530
>chr2:11013678-11013763
>chr2:11016157-11016565
>chr2:11017517-11017581
>chr2:11017807-11017845
>chr2:11017966-11018277
>chr2:11019022-11019089
>chr2:11020069-11020375
>chr2:11020685-11020737
>chr2:11020817-11020853
>chr2:11021105-11021260
>chr2:11021601-11021633
>chr2:11021747-11022163
>chr2:11022689-11022879
>chr2:11022905-11022964
>chr2:11027288-11027473
>chr2:11027527-11028328
>chr2:11029200-11029256
>chr2:11029639-11029952
>chr2:11030089-11030130
>chr2:11030395-11030557
>chr2:11030912-11030988
>chr2:11031286-11031818
>chr2:11032091-11032351
>chr2:11033616-11039088
>chr2:11039860-11039901
>chr2:11040353-11040425
>chr2:11041049-11041092
>chr2:11041224-11041281
>chr2:11041956-11042045
>chr2:11042118-11042173
>chr2:11042526-11042648
>chr2:11044332-11044710
>chr2:11044972-11045477
>chr2:11046093-11046127
>chr2:11046394-11046751
>chr2:11047044-11047724
>chr2:11048699-11048890
>chr2:11050981-11051113
>chr2:11051206-11051460
>chr2:11051831-11051880
>chr2:11052513-11052950
>chr2:11053213-11053527
>chr2:11056127-11056491
>chr2:11058536-11058616
>chr2:11059149-11059225
>chr2:11060679-11060751
>chr2:11060861-11061040
>chr2:11061137-11061240
>chr2:11061523-11061930
>chr2:11062039-11064118
>chr2:11064170-11064245
>chr2:11064447-11064680
>chr2:11064762-11064796
>chr2:11064909-11064977
>chr2:11066632-11067129
>chr2:11069732-11069774
>chr2:11070890-11070950
>chr2:11070987-11071107
>chr2:11071568-11071709
>chr2:11072497-11072954
>chr2:11073001-11073183
>chr2:11073506-11073549
>chr2:11074868-11075158
>chr2:11076007-11076147
>chr2:11076916-11077331
>chr2:11078371-11078575
>chr2:11078615-11079045
>chr2:11079832-11080244
>chr2:11080752-11080797
>chr2:11081128-11081554
>chr2:11081979-11082288
>chr2:11082415-11082790
>chr2:11083154-11083341
>chr2:11084108-11084773
>chr2:11085073-11085260
>chr2:11086518-11086872
>chr2:11087345-11087768
>chr2:11088012-11088662
>chr2:11088951-11089273
>chr2:11089444-11089640
>chr2:11089751-11092782
>chr2:11095639-11095684
>chr2:11095870-11096629
>chr2:11097707-11097744
>chr2:11098627-11099077
>chr2:11102100-11102225
>chr2:11102362-11102450
>chr2:11102585-11103069
>chr2:11104052-11104539
>chr2:11106123-11107217
>chr2:11108361-11109242
>chr2:11109331-11109627
>chr2:11109768-11110118
>chr2:11110853-11111457
>chr2:11111737-11111869
>chr2:11112774-11112984
>chr2:11113184-11113933
>chr2:11114347-11114829
>chr2:11114918-11115031
>chr2:11115078-11115750
>chr2:11115815-11115887
>chr2:11115949-11116279
>chr2:11118016-11118686
>chr2:11118736-11118944
>chr2:11119546-11120159
>chr2:11121206-11121247
>chr2:11121286-11121392
>chr2:11122128-11122666
>chr2:11122799-11123005
>chr2:11123567-11123608
>chr2:11125398-11125450
>chr2:11125521-11125825
>chr2:11125925-11125960
>chr2:11125986-11126140
>chr2:11126394-11126665
>chr2:11126799-11127061
>chr2:11127180-11127638
>chr2:11128977-11129488
>chr2:11130523-11130592
>chr2:11130712-11131062
>chr2:11132517-11132550
>chr2:11134150-11134195
>chr2:11134475-11136226
>chr2:11136262-11136414
>chr2:11136566-11136778
>chr2:11137102-11137398
>chr2:11137773-11138146
>chr2:11138499-11139452
>chr2:11139797-11140401
>chr2:11140580-11140643
>chr2:11141091-11141436
>chr2:11141698-11141858
>chr2:11141979-11142301
>chr2:11142702-11143041
>chr2:11143287-11143365
>chr2:11143699-11143744
>chr2:11144777-11145461
>chr2:11146179-11146335
>chr2:11146997-11147061
>chr2:11147271-11147322
>chr2:11148117-11148445
>chr2:11148641-11149039
>chr2:11149398-11149788
>chr2:11149929-11151346
>chr2:11151470-11152011
>chr2:11152066-11152513
>chr2:11153461-11153532
>chr2:11153661-11154229
>chr2:11155099-11155155
>chr2:11155279-11155429
>chr2:11156075-11156112
>chr2:11156156-11156230
>chr2:11157841-11157922
>chr2:11158234-11158878
>chr2:11159197-11159241
>chr2:11161268-11161956
>chr2:11162359-11162430
>chr2:11162590-11163224
>chr2:11163541-11163609
>chr2:11164318-11166174
>chr2:11166609-11166990
>chr2:11167156-11167476
>chr2:11167993-11168294
>chr2:11168643-11168741
>chr2:11168845-11169180
>chr2:11169825-11170161
>chr2:11170567-11170911
>chr2:11171022-11171343
>chr2:11171408-11171448
>chr2:11171573-11171887
>chr2:11172741-11173428
>chr2:11173955-11174272
>chr2:11174475-11174877
>chr2:11176205-11176865
>chr2:11177169-11177489
>chr2:11179301-11179383
>chr2:11180442-11180524
>chr2:11181098-11181361
>chr2:11181616-11181955
>chr2:11182878-11183006
>chr2:11184690-11184732
>chr2:11185443-11185803
>chr2:11186108-11186175
>chr2:11187311-11187482
>chr2:11188120-11188417
>chr2:11188595-11189082
>chr2:11189693-11190021
>chr2:11190171-11190218
>chr2:11190298-11190336
>chr2:11192052-11192123
>chr2:11192628-11192711
>chr2:11194013-11194074
>chr2:11195069-11195157
>chr2:11195455-11195897
>chr2:11197696-11197755
>chr2:11198771-11199209
>chr2:11199291-11199822
>chr2:11201780-11201861
>chr2:11202361-11202423
>chr2:11202472-11202841
>chr2:11205821-11206121
>chr2:11206424-11206499
>chr2:11207045-11207301
>chr2:11208039-11208159
>chr2:11208493-11208935
>chr2:11209282-11209338
>chr2:11209517-11209593
>chr2:11209831-11209924
>chr2:11210257-11210433
>chr2:11210492-11210757
>chr2:11211825-11212213
>chr2:11213632-11213689
>chr2:11215096-11215225
>chr2:11216259-11217078
>chr2:11219050-11219565
>chr2:11219635-11219739
>chr2:11219842-11220470
>chr2:11224894-11225020
>chr2:11225323-11225623
>chr2:11226043-11226094
>chr2:11226274-11226411
>chr2:11226625-11226955
>chr2:11228823-11228864
>chr2:11229114-11229177
>chr2:11230926-11231125
>chr2:11231189-11231514
>chr2:11231683-11231805
>chr2:11231964-11232058
>chr2:11232130-11232431
>chr2:11232814-11233258
>chr2:11233992-11234151
>chr2:11235941-11236072
>chr2:11236862-11237180
>chr2:11237802-11238076
>chr2:11238433-11239238
>chr2:11239319-11239498
>chr2:11239554-11239641
>chr2:11239834-11239970
>chr2:11240256-11240617
>chr2:11240743-11240890
>chr2:11241043-11241183
>chr2:11241770-11241826
>chr2:11241967-11242224
>chr2:11242866-11243012
>chr2:11243098-11243288
>chr2:11243484-11243961
>chr2:11244230-11244800
>chr2:11244942-11245342
>chr2:11246906-11247361
>chr2:11247587-11247644
>chr2:11247732-11248034
>chr2:11248118-11248242
>chr2:11248419-11248762
>chr2:11248811-11249294
>chr2:11249911-11250009
>chr2:11250693-11251040
>chr2:11251271-11253000
>chr2:11254611-11254766
>chr2:11254930-11255249
>chr2:11255513-11256668
>chr2:11256988-11257106
>chr2:11258176-11258264
>chr2:11259506-11259783
>chr2:11260116-11260472
>chr2:11261515-11261841
>chr2:11262420-11262803
>chr2:11265807-11265910
>chr2:11266050-11266248
>chr2:11266351-11266433
>chr2:11267503-11267556
>chr2:11267693-11267953
>chr2:11268343-11268378
>chr2:11268932-11269538
>chr2:11269740-11270501
>chr2:11271161-11271278
>chr2:11271740-11272049
>chr2:11272367-11272895
>chr2:11273109-11273241
>chr2:11273274-11273373
>chr2:11273666-11274441
>chr2:11274500-11275375
>chr2:11275482-11276019
>chr2:11276167-11276246
>chr2:11276351-11276884
>chr2:11276929-11277205
>chr2:11277276-11277838
>chr2:11278053-11279742
>chr2:11279852-11280227
>chr2:11280317-11280798
>chr2:11280912-11281203
>chr2:11281483-11281915
>chr2:11281992-11282630
>chr2:11282783-11283679
>chr2:11283790-11284298
>chr2:11284485-11284556
>chr2:11284952-11285298
>chr2:11285518-11285887
>chr2:11286322-11286417
>chr2:11288156-11288315
>chr2:11288754-11288915
>chr2:11290325-11290433
>chr2:11291198-11291563
>chr2:11292413-11292571
>chr2:11292750-11293107
>chr2:11293682-11293745
>chr2:11293871-11294250
>chr2:11294596-11295096
>chr2:11295673-11296057
>chr2:11296469-11296585
>chr2:11298207-11298501
>chr2:11298892-11299306
>chr2:11299890-11299937
>chr2:11300259-11300572
>chr2:11301067-11301155
>chr2:11301475-11301778
>chr2:11301901-11302113
>chr2:11302291-11302457
>chr2:11302672-11302988
>chr2:11305087-11305398
>chr2:11305595-11305646
>chr2:11305821-11305897
>chr2:11306175-11306227
>chr2:11307312-11307865
>chr2:11309132-11309321
>chr2:11309490-11310009
>chr2:11312074-11312338
>chr2:11312487-11312931
>chr2:11313111-11313186
>chr2:11313843-11313908
>chr2:11315916-11315961
>chr2:11317561-11319778
>chr2:11321151-11321525
>chr2:11321877-11322408
>chr2:11323254-11323333
>chr2:11323718-11323859
>chr2:11323920-11324767
>chr2:11325255-11325366
>chr2:11327584-11327944
>chr2:11328561-11329157
>chr2:11330185-11330275
>chr2:11330421-11330470
>chr2:11330593-11331092
>chr2:11331626-11332190
>chr2:11332594-11332844
>chr2:11332919-11333033
>chr2:11333061-11333183
>chr2:11334210-11334582
>chr2:11335106-11335161
>chr2:11336131-11336194
>chr2:11336251-11336569
>chr2:11336932-11337283
>chr2:11337481-11338529
>chr2:11338791-11338884
>chr2:11339044-11339150
>chr2:11339417-11339464
>chr2:11339530-11339587
>chr2:11339663-11339761
>chr2:11340551-11340631
>chr2:11341839-11342001
>chr2:11344290-11344368
>chr2:11344668-11344769
>chr2:11345835-11345900
>chr2:11346264-11346519
>chr2:11347185-11347274
>chr2:11347510-11347776
>chr2:11348044-11348174
>chr2:11350356-11350448
>chr2:11350596-11350705
>chr2:11350932-11352105
>chr2:11352211-11352707
>chr2:11353518-11353609
>chr2:11353857-11353898
>chr2:11354231-11354415
>chr2:11355055-11355380
>chr2:11356414-11356479
>chr2:11357324-11357407
>chr2:11357548-11357598
>chr2:11357933-11358092
>chr2:11358193-11358570
>chr2:11358811-11359246
>chr2:11360204-11360535
>chr2:11360638-11361390
>chr2:11361554-11362181
>chr2:11362448-11362508
>chr2:11363229-11363277
>chr2:11363364-11363669
>chr2:11363900-11363967
>chr2:11364297-11364656
>chr2:11366439-11367129
>chr2:11367328-11367424
>chr2:11368676-11369027
>chr2:11370293-11370599
>chr2:11373532-11373596
>chr2:11373716-11374254
>chr2:11374519-11374640
>chr2:11376631-11376816
>chr2:11377156-11377553
>chr2:11377719-11378014
>chr2:11378989-11379124
>chr2:11379360-11379606
>chr2:11380403-11381013
>chr2:11381384-11381740
>chr2:11382312-11382434
>chr2:11382710-11382816
>chr2:11383088-11383435
>chr2:11383751-11384228
>chr2:11384270-11384647
>chr2:11384924-11385022
>chr2:11385386-11385652
>chr2:11385955-11386205
>chr2:11386586-11386625
>chr2:11387369-11387776
>chr2:11388713-11388757
>chr2:11388806-11388925
>chr2:11389648-11389703
>chr2:11390978-11391338
>chr2:11391490-11391526
>chr2:11392285-11392597
>chr2:11392798-11393290
>chr2:11393889-11393971
>chr2:11394389-11394806
>chr2:11395495-11395545
>chr2:11397079-11397134
>chr2:11397203-11397314
>chr2:11398545-11398685
>chr2:11398991-11399859
>chr2:11400782-11401157
>chr2:11401482-11401859
>chr2:11402625-11402724
>chr2:11403026-11403702
>chr2:11405203-11405513
>chr2:11406127-11406173
>chr2:11406938-11407024
>chr2:11407979-11408100
>chr2:11408246-11408379
>chr2:11408532-11408701
>chr2:11409915-11410019
>chr2:11412842-11413491
>chr2:11414073-11414416
>chr2:11415106-11415471
>chr2:11415650-11415685
>chr2:11416557-11417066
>chr2:11417206-11417264
>chr2:11417563-11417917
>chr2:11418134-11418168
>chr2:11418316-11418557
>chr2:11418768-11418860
>chr2:11419010-11419707
>chr2:11420958-11421347
>chr2:11421682-11421960
>chr2:11422224-11422390
>chr2:11422916-11423014
>chr2:11423134-11423267
>chr2:11423475-11424538
>chr2:11425456-11425704
>chr2:11425736-11425822
>chr2:11425938-11426072
>chr2:11426233-11426457
>chr2:11426504-11426748
>chr2:11427522-11427792
>chr2:11428311-11428479
>chr2:11428889-11429231
>chr2:11429304-11429960
>chr2:11430327-11430770
>chr2:11431556-11432413
>chr2:11433023-11433072
>chr2:11433131-11433639
>chr2:11434324-11434521
>chr2:11434726-11434891
>chr2:11435808-11436196
>chr2:11438331-11438371
>chr2:11438769-11438807
>chr2:11439537-11439734
>chr2:11440122-11440201
>chr2:11440885-11441525
>chr2:11441598-11443833
>chr2:11445344-11445609
>chr2:11445716-11445907
>chr2:11445983-11446174
>chr2:11449972-11450091
>chr2:11450961-11451014
>chr2:11451339-11451772
>chr2:11452313-11452646
>chr2:11453791-11453866
>chr2:11454342-11454654
>chr2:11455574-11455630
>chr2:11456582-11456631
>chr2:11457188-11457276
>chr2:11457321-11457679
>chr2:11459583-11459906
>chr2:11460486-11460925
>chr2:11461011-11461049
>chr2:11461192-11461655
>chr2:11461695-11461736
>chr2:11461802-11461997
>chr2:11462109-11462290
>chr2:11462336-11462636
>chr2:11462818-11462863
>chr2:11463152-11463207
>chr2:11463285-11463393
>chr2:11463458-11463532
>chr2:11463664-11464045
>chr2:11464232-11464519
>chr2:11464945-11465227
>chr2:11465894-11466156
>chr2:11466423-11466736
>chr2:11466824-11466901
>chr2:11467095-11467215
>chr2:11467421-11467663
>chr2:11468542-11468911
>chr2:11469284-11469467
>chr2:11469524-11469623
>chr2:11469681-11470977
>chr2:11471292-11471511
>chr2:11471903-11472014
>chr2:11472507-11472798
>chr2:11472931-11473065
>chr2:11474028-11474090
>chr2:11474940-11475623
>chr2:11476288-11476580
>chr2:11477121-11477479
>chr2:11478442-11478948
>chr2:11479425-11479534
>chr2:11480326-11480437
>chr2:11482232-11482277
>chr2:11483200-11483357
>chr2:11483681-11483734
>chr2:11484476-11484755
>chr2:11484817-11485150
>chr2:11485235-11485567
>chr2:11486309-11486439
>chr2:11486525-11487052
>chr2:11487621-11487661
>chr2:11488499-11488819
>chr2:11489165-11489483
>chr2:11489905-11490952
>chr2:11493221-11493610
>chr2:11495610-11495679
>chr2:11496640-11497257
>chr2:11497289-11498367
>chr2:11499974-11500593
>chr2:11501402-11501741
>chr2:11501882-11502524
>chr2:11503945-11504126
>chr2:11504267-11504431
>chr2:11504553-11504753
>chr2:11504921-11505233
>chr2:11505516-11505872
>chr2:11506059-11506101
>chr2:11507095-11507413
>chr2:11508859-11509302
>chr2:11509560-11509880
>chr2:11510646-11510978
>chr2:11512089-11512250
>chr2:11512342-11512441
>chr2:11512614-11512716
>chr2:11514949-11515232
>chr2:11515521-11515626
>chr2:11517164-11517233
>chr2:11517643-11517930
>chr2:11518490-11518553
>chr2:11518797-11519111
>chr2:11519425-11520355
>chr2:11520492-11520644
>chr2:11520883-11520961
>chr2:11521127-11521418
>chr2:11522223-11522383
>chr2:11522927-11523407
>chr2:11524027-11524062
>chr2:11525181-11525559
>chr2:11526368-11526441
>chr2:11526569-11527049
>chr2:11528480-11528633
>chr2:11529346-11529409
>chr2:11529861-11529957
>chr2:11530005-11530603
>chr2:11531424-11531961
>chr2:11532897-11533062
>chr2:11533292-11533500
>chr2:11533980-11534026
>chr2:11536037-11536079
>chr2:11536903-11537265
>chr2:11537354-11537847
>chr2:11538604-11539361
>chr2:11543460-11543549
>chr2:11544201-11544521
>chr2:11544573-11544604
>chr2:11544807-11545115
>chr2:11545170-11545439
>chr2:11545651-11545741
>chr2:11545892-11546218
>chr2:11546931-11547244
>chr2:11547610-11547692
>chr2:11547894-11548445
>chr2:11549929-11550251
>chr2:11552723-11553029
>chr2:11553125-11553574
>chr2:11555102-11555251
>chr2:11555552-11555706
>chr2:11555858-11555890
>chr2:11560174-11560208
>chr2:11560415-11560718
>chr2:11561143-11561777
>chr2:11562474-11562517
>chr2:11562963-11563275
>chr2:11563638-11563683
>chr2:11563967-11564099
>chr2:11564424-11564526
>chr2:11564733-11565216
>chr2:11566033-11566323
>chr2:11567105-11567437
>chr2:11567492-11567547
>chr2:11569678-11569734
>chr2:11570020-11570499
>chr2:11571711-11572015
>chr2:11574151-11574188
>chr2:11576101-11576326
>chr2:11576750-11577067
>chr2:11579332-11579430
>chr2:11579547-11579633
>chr2:11579892-11580265
>chr2:11580413-11580544
>chr2:11581391-11581435
>chr2:11581767-11581839
>chr2:11582217-11582261
>chr2:11583577-11583879
>chr2:11584776-11584960
>chr2:11585334-11585370
>chr2:11587902-11588247
>chr2:11593488-11593777
>chr2:11594000-11595033
>chr2:11599324-11599824
>chr2:11603888-11603963
>chr2:11604446-11604505
>chr2:11605216-11605546
>chr2:11605605-11605805
>chr2:11605876-11605923
>chr2:11606236-11606515
>chr2:11606558-11607702
>chr2:11609049-11609124
>chr2:11609234-11609513
>chr2:11610321-11610454
>chr2:11611312-11611688
>chr2:11611899-11612219
>chr2:11612625-11612668
>chr2:11613466-11613505
>chr2:11613635-11613779
>chr2:11614116-11614834
>chr2:11616435-11616541
>chr2:11619351-11619424
>chr2:11619970-11620263
>chr2:11622106-11622399
>chr2:11623074-11623177
>chr2:11623262-11624116
>chr2:11624267-11624915
>chr2:11625787-11626158
>chr2:11626299-11626617
>chr2:11627573-11627616
>chr2:11632303-11632655
>chr2:11633249-11633609
>chr2:11633747-11633851
>chr2:11636488-11636525
>chr2:11636672-11637106
>chr2:11638124-11638446
>chr2:11639059-11639388
>chr2:11641464-11641788
>chr2:11642111-11642432
>chr2:11643885-11644125
>chr2:11644176-11644313
>chr2:11644474-11644590
>chr2:11645042-11646460
>chr2:11647423-11647793
>chr2:11652226-11652279
>chr2:11653030-11653251
>chr2:11653287-11653458
>chr2:11653582-11653695
>chr2:11654182-11654524
>chr2:11654947-11655033
>chr2:11655117-11655408
>chr2:11656229-11656334
>chr2:11656506-11656549
>chr2:11656798-11656848
>chr2:11658850-11659200
>chr2:11660476-11660764
>chr2:11662448-11662791
>chr2:11664013-11664057
>chr2:11664152-11664420
>chr2:11666222-11666263
>chr2:11666409-11666854
>chr2:11667083-11667176
>chr2:11667335-11667781
>chr2:11668543-11668637
>chr2:11668809-11668877
>chr2:11669450-11669491
>chr2:11670408-11670509
>chr2:11671408-11671785
>chr2:11671940-11672276
>chr2:11673186-11673246
>chr2:11673560-11673807
>chr2:11673853-11674276
>chr2:11674572-11674860
>chr2:11675814-11676146
>chr2:11676558-11676630
>chr2:11676706-11676792
>chr2:11677737-11677793
>chr2:11679185-11679305
>chr2:11679401-11679480
>chr2:11679812-11679863
>chr2:11680128-11680212
>chr2:11680984-11681019
>chr2:11681250-11681626
>chr2:11682481-11682520
>chr2:11683514-11683570
>chr2:11684128-11684191
>chr2:11684227-11684486
>chr2:11684716-11684784
>chr2:11684947-11684976
>chr2:11685118-11685163
>chr2:11685500-11685572
>chr2:11686984-11687285
>chr2:11688257-11688324
>chr2:11689409-11689558
>chr2:11689618-11689938
>chr2:11690677-11690862
>chr2:11693436-11693501
>chr2:11693620-11693668
>chr2:11693762-11694137
>chr2:11695810-11695881
>chr2:11696037-11696296
>chr2:11697347-11697429
>chr2:11698987-11699197
>chr2:11699878-11699949
>chr2:11700457-11700539
>chr2:11702396-11702496
>chr2:11702731-11702820
>chr2:11703790-11703840
>chr2:11704114-11704151
>chr2:11705838-11706215
>chr2:11706325-11706518
>chr2:11708784-11709037
>chr2:11710207-11710294
>chr2:11710682-11710770
>chr2:11713279-11713761
>chr2:11715473-11715548
>chr2:11716365-11716540
>chr2:11717722-11717756
>chr2:11717791-11717875
>chr2:11718234-11718515
>chr2:11718994-11719097
>chr2:11721834-11721870
>chr2:11723370-11723703
>chr2:11724975-11725300
>chr2:11726790-11726870
>chr2:11727189-11727226
>chr2:11727822-11727881
>chr2:11728278-11729377
>chr2:11729588-11729902
>chr2:11730138-11730216
>chr2:11731056-11732123
>chr2:11732279-11732353
>chr2:11732873-11732943
>chr2:11733451-11733792
>chr2:11734724-11734805
>chr2:11735000-11735312
>chr2:11736253-11736577
>chr2:11737080-11738425
>chr2:11739404-11739470
>chr2:11739887-11740087
>chr2:11740170-11740753
>chr2:11741543-11741897
>chr2:11742049-11742126
>chr2:11742248-11742349
>chr2:11744663-11744777
>chr2:11745423-11745717
>chr2:11745781-11745863
>chr2:11746547-11746597
>chr2:11747128-11747190
>chr2:11748418-11748512
>chr2:11749376-11749409
>chr2:11751521-11751891
>chr2:11752432-11752735
>chr2:11754944-11755299
>chr2:11755716-11756055
>chr2:11756385-11756691
>chr2:11757814-11758222
>chr2:11758359-11758484
>chr2:11759106-11760734
>chr2:11761932-11762248
>chr2:11762398-11762467
>chr2:11763960-11764124
>chr2:11764186-11764447
>chr2:11765166-11765381
>chr2:11765943-11766062
>chr2:11766390-11766443
>chr2:11766744-11766806
>chr2:11766831-11766871
>chr2:11767447-11767529
>chr2:11768195-11768379
>chr2:11768521-11769707
>chr2:11771536-11771588
>chr2:11771747-11772297
>chr2:11774942-11775090
>chr2:11775802-11776023
>chr2:11779885-11780188
>chr2:11780710-11780785
>chr2:11781035-11781166
>chr2:11782158-11782197
>chr2:11783265-11783404
>chr2:11784017-11784336
>chr2:11787366-11787566
>chr2:11787651-11787974
>chr2:11789277-11789605
>chr2:11791635-11791701
>chr2:11792351-11792682
>chr2:11795767-11795822
>chr2:11797474-11798267
>chr2:11800406-11800625
>chr2:11800801-11800876
>chr2:11800932-11801942
>chr2:11806470-11806578
>chr2:11807153-11807193
>chr2:11808616-11808922
>chr2:11809414-11809735
>chr2:11811676-11812031
>chr2:11812195-11812316
>chr2:11813261-11813523
>chr2:11813613-11813934
>chr2:11814023-11814092
>chr2:11814499-11814550
>chr2:11816736-11817161
>chr2:11817639-11818061
>chr2:11818313-11818482
>chr2:11818613-11818688
>chr2:11818815-11819099
>chr2:11820205-11820242
>chr2:11821219-11821530
>chr2:11822069-11822737
>chr2:11826444-11826542
>chr2:11828526-11828864
>chr2:11828943-11829142
>chr2:11829683-11829771
>chr2:11830170-11830217
>chr2:11831037-11831084
>chr2:11831149-11831451
>chr2:11832979-11833383
>chr2:11835005-11835076
>chr2:11835816-11835893
>chr2:11835976-11836088
>chr2:11836816-11836875
>chr2:11837528-11837647
>chr2:11837926-11838102
>chr2:11839001-11839509
>chr2:11841938-11842105
>chr2:11843007-11843104
>chr2:11843243-11843318
>chr2:11843448-11843879
>chr2:11843937-11844160
>chr2:11844229-11846503
>chr2:11846806-11847263
>chr2:11847962-11848330
>chr2:11849050-11849124
>chr2:11849602-11849733
>chr2:11850642-11850977
>chr2:11851374-11851414
>chr2:11852319-11852583
>chr2:11853027-11853071
>chr2:11853889-11855094
>chr2:11855775-11856142
>chr2:11856501-11856590
>chr2:11857969-11858392
>chr2:11858686-11858972
>chr2:11859637-11860503
>chr2:11861678-11861784
>chr2:11861830-11861878
>chr2:11863600-11863645
>chr2:11864012-11864069
>chr2:11864234-11864323
>chr2:11865131-11865449
>chr2:11866769-11867595
>chr2:11868351-11868498
>chr2:11868771-11868867
>chr2:11871295-11871617
>chr2:11871876-11871942
>chr2:11872079-11872375
>chr2:11872685-11872830
>chr2:11874916-11875310
>chr2:11876851-11877009
>chr2:11877387-11877439
>chr2:11879082-11879559
>chr2:11879690-11879946
>chr2:11880395-11880764
>chr2:11881094-11881170
>chr2:11881456-11887920
>chr2:11888132-11888452
>chr2:11888663-11888841
>chr2:11889044-11889098
>chr2:11889330-11889506
>chr2:11893042-11893355
>chr2:11893990-11894077
>chr2:11894267-11894796
>chr2:11895249-11895329
>chr2:11895525-11896076
>chr2:11898180-11898463
>chr2:11900414-11901065
>chr2:11901171-11901220
>chr2:11901346-11901403
>chr2:11902358-11902675
>chr2:11903132-11903552
>chr2:11903714-11904111
>chr2:11905226-11905295
>chr2:11905962-11905995
>chr2:11906509-11906891
>chr2:11908047-11908154
>chr2:11908418-11908726
>chr2:11909806-11909844
>chr2:11911267-11911369
>chr2:11912042-11912196
>chr2:11913065-11913222
>chr2:11913271-11913425
>chr2:11913552-11913859
>chr2:11915123-11915486
>chr2:11916014-11916122
>chr2:11917530-11917897
>chr2:11918396-11919108
>chr2:11919357-11919433
>chr2:11919509-11919566
>chr2:11919682-11919868
>chr2:11920896-11921063
>chr2:11922088-11922391
>chr2:11923187-11923842
>chr2:11924735-11924798
>chr2:11924968-11925323
>chr2:11925616-11925725
>chr2:11926053-11927221
>chr2:11928726-11928787
>chr2:11930874-11930913
>chr2:11931528-11931785
>chr2:11932248-11932385
>chr2:11932447-11932533
>chr2:11932612-11932673
>chr2:11933104-11933372
>chr2:11934337-11934660
>chr2:11936091-11936144
>chr2:11938016-11938091
>chr2:11938883-11939217
>chr2:11939555-11939646
>chr2:11941040-11941105
>chr2:11941323-11941520
>chr2:11942322-11942360
>chr2:11942940-11943324
>chr2:11943887-11944321
>chr2:11944381-11944564
>chr2:11944640-11944708
>chr2:11944980-11945118
>chr2:11945368-11945646
>chr2:11947258-11947676
>chr2:11947756-11948550
>chr2:11948925-11949591
>chr2:11949734-11949779
>chr2:11949877-11950035
>chr2:11950143-11950486
>chr2:11951559-11952031
>chr2:11952633-11952826
>chr2:11953891-11954267
>chr2:11954304-11954837
>chr2:11957730-11957784
>chr2:11959599-11961835
>chr2:11962211-11962264
>chr2:11962297-11962361
>chr2:11962537-11962629
>chr2:11964269-11964588
>chr2:11964774-11965002
>chr2:11965086-11965127
>chr2:11965205-11965269
>chr2:11965545-11966202
>chr2:11966639-11966823
>chr2:11967177-11967552
>chr2:11968486-11968519
>chr2:11969253-11970341
>chr2:11970416-11973594
>chr2:11973621-11973703
>chr2:11973841-11974480
>chr2:11974626-11974955
>chr2:11975030-11975106
>chr2:11975211-11975251
>chr2:11975527-11975668
>chr2:11975777-11975819
>chr2:11976537-11976588
>chr2:11976768-11976884
>chr2:11980279-11980628
>chr2:11982516-11982825
>chr2:11984756-11984834
>chr2:11985026-11985099
>chr2:11985161-11985258
>chr2:11986505-11986736
>chr2:11988722-11988852
>chr2:11991069-11991862
>chr2:11993033-11993100
>chr2:11993281-11993393
>chr2:11994458-11994497
>chr2:11994714-11995007
>chr2:11995909-11996296
>chr2:11997153-11997531
>chr2:12000494-12000726
>chr2:12002328-12002518
>chr2:12002584-12002975
>chr2:12004129-12004454
>chr2:12005381-12005635
>chr2:12006119-12006169
>chr2:12007586-12007665
>chr2:12008107-12008517
>chr2:12008676-12008827
>chr2:12012431-12012476
>chr2:12012956-12013402
>chr2:12015564-12015894
>chr2:12016054-12016268
>chr2:12016312-12016424
>chr2:12018726-12019124
>chr2:12020775-12020841
>chr2:12020909-12021025
>chr2:12021117-12021366
>chr2:12023193-12024673
>chr2:12024730-12025560
>chr2:12025872-12025949
>chr2:12026604-12026682
>chr2:12027852-12028237
>chr2:12028313-12028345
>chr2:12028446-12029435
>chr2:12030367-12030422
>chr2:12030649-12030992
>chr2:12031243-12031338
>chr2:12031411-12031689
>chr2:12031721-12032017
>chr2:12032906-12032958
>chr2:12036479-12036523
>chr2:12037423-12037490
>chr2:12038178-12038271
>chr2:12038317-12038771
>chr2:12039162-12039232
>chr2:12040299-12040695
>chr2:12041024-12041083
>chr2:12043062-12043104
>chr2:12043219-12043393
>chr2:12044356-12044419
>chr2:12045477-12045534
>chr2:12046686-12046785
>chr2:12046935-12047237
>chr2:12047693-12048002
>chr2:12048057-12048269
>chr2:12049026-12049352
>chr2:12049775-12050067
>chr2:12050994-12051371
>chr2:12052164-12052309
>chr2:12052548-12052871
>chr2:12053724-12054161
>chr2:12054311-12054356
>chr2:12055410-12055460
>chr2:12056046-12056209
>chr2:12060429-12060548
>chr2:12062579-12062673
>chr2:12063176-12063377
>chr2:12063474-12063590
>chr2:12063695-12063758
>chr2:12063891-12063937
>chr2:12064703-12064973
>chr2:12068248-12068606
>chr2:12068674-12068864
>chr2:12068913-12069057
>chr2:12069107-12069223
>chr2:12069658-12069932
>chr2:12070019-12070109
>chr2:12070843-12070881
>chr2:12073213-12073281
>chr2:12073328-12073643
>chr2:12074031-12074074
>chr2:12075684-12075777
>chr2:12075896-12075956
>chr2:12079346-12079394
>chr2:12079918-12080327
>chr2:12081026-12081299
>chr2:12081609-12081648
>chr2:12082153-12082465
>chr2:12082623-12083043
>chr2:12083866-12084491
>chr2:12085037-12085367
>chr2:12086027-12086376
>chr2:12086607-12087192
>chr2:12087297-12087395
>chr2:12087433-12087676
>chr2:12087703-12087873
>chr2:12088067-12088209
>chr2:12089669-12089714
>chr2:12092420-12092723
>chr2:12093302-12093339
>chr2:12095665-12095754
>chr2:12095837-12096146
>chr2:12097403-12097438
>chr2:12098814-12099333
>chr2:12101466-12101758
>chr2:12102616-12102712
>chr2:12103054-12103097
>chr2:12103159-12103331
>chr2:12104441-12104563
>chr2:12105936-12105990
>chr2:12106067-12106382
>chr2:12108979-12109344
>chr2:12109778-12109998
>chr2:12110995-12111160
>chr2:12111337-12111489
>chr2:12112581-12112654
>chr2:12115744-12116072
>chr2:12116398-12116450
>chr2:12117979-12118330
>chr2:12118992-12119098
>chr2:12122504-12123799
>chr2:12124388-12124530
>chr2:12125884-12125975
>chr2:12126483-12126570
>chr2:12126600-12126669
>chr2:12127079-12127222
>chr2:12127290-12127357
>chr2:12127779-12127868
>chr2:12129238-12129280
>chr2:12129464-12129525
>chr2:12132130-12132201
>chr2:12133284-12133333
>chr2:12134039-12139635
>chr2:12139907-12139958
>chr2:12146241-12146581
>chr2:12146662-12146721
>chr2:12147277-12147567
>chr2:12148936-12149237
>chr2:12150232-12150344
>chr2:12152200-12152260
>chr2:12152285-12152610
>chr2:12153152-12153758
>chr2:12153831-12153958
>chr2:12154221-12155248
>chr2:12157278-12157596
>chr2:12157728-12157761
>chr2:12157860-12157944
>chr2:12158040-12158251
>chr2:12158348-12158655
>chr2:12158716-12158920
>chr2:12159018-12159134
>chr2:12159254-12159724
>chr2:12159848-12159925
>chr2:12159983-12160044
>chr2:12160136-12160369
>chr2:12160519-12160592
>chr2:12162034-12162075
>chr2:12162275-12162642
>chr2:12163106-12163169
>chr2:12165838-12166600
>chr2:12166648-12166730
>chr2:12166993-12167034
>chr2:12171091-12171602
>chr2:12172445-12172517
>chr2:12173262-12173675
>chr2:12174967-12175068
>chr2:12175132-12175333
>chr2:12175438-12175583
>chr2:12178404-12178470
>chr2:12179920-12179972
>chr2:12181151-12181359
>chr2:12182876-12182932
>chr2:12183612-12183953
>chr2:12184091-12184192
>chr2:12185505-12185825
>chr2:12188300-12188493
>chr2:12188820-12189123
>chr2:12190544-12190591
>chr2:12192126-12192258
>chr2:12193454-12193535
>chr2:12193650-12194467
>chr2:12196884-12197270
>chr2:12199770-12199871
>chr2:12200391-12200561
>chr2:12205105-12205500
>chr2:12205790-12206120
>chr2:12206650-12207066
>chr2:12207302-12207400
>chr2:12207561-12207665
>chr2:12209074-12209138
>chr2:12209329-12209807
>chr2:12209856-12209900
>chr2:12210067-12210254
>chr2:12210288-12210663
>chr2:12210797-12210856
>chr2:12210924-12211228
>chr2:12211331-12211415
>chr2:12211477-12211510
>chr2:12211643-12211682
>chr2:12213727-12213888
>chr2:12214797-12215588
>chr2:12215693-12216105
>chr2:12218372-12218974
>chr2:12219411-12219492
>chr2:12220415-12220595
>chr2:12220715-12220783
>chr2:12221117-12221231
>chr2:12221355-12221476
>chr2:12221547-12221619
>chr2:12222322-12222460
>chr2:12222620-12223367
>chr2:12223426-12224837
>chr2:12225097-12225557
>chr2:12225950-12226354
>chr2:12227210-12227509
>chr2:12228312-12228401
>chr2:12230202-12230358
>chr2:12230655-12230904
>chr2:12231963-12232339
>chr2:12234694-12234737
>chr2:12235051-12235392
>chr2:12236106-12236192
>chr2:12239357-12239402
>chr2:12239697-12239754
>chr2:12241300-12241629
>chr2:12242024-12242391
>chr2:12242456-12242975
>chr2:12243307-12243352
>chr2:12243551-12243620
>chr2:12244627-12244675
>chr2:12244757-12244923
>chr2:12244984-12245346
>chr2:12245667-12245708
>chr2:12246102-12246219
>chr2:12246333-12246412
>chr2:12247219-12247536
>chr2:12248591-12249348
>chr2:12249751-12250693
>chr2:12250767-12251141
>chr2:12252179-12252314
>chr2:12252400-12252712
>chr2:12253254-12253546
>chr2:12256235-12256334
>chr2:12256477-12256720
>chr2:12258508-12258860
>chr2:12259061-12259093
>chr2:12259851-12259938
>chr2:12260492-12260785
>chr2:12261390-12261765
>chr2:12261909-12262066
>chr2:12262243-12262328
>chr2:12263860-12264790
>chr2:12264843-12264988
>chr2:12265992-12266408
>chr2:12267042-12267198
>chr2:12267761-12267902
>chr2:12268016-12268133
>chr2:12270325-12270653
>chr2:12271601-12271768
>chr2:12273002-12273240
>chr2:12273362-12273651
>chr2:12273696-12273757
>chr2:12274035-12274127
>chr2:12274533-12274659
>chr2:12275056-12275475
>chr2:12276070-12276364
>chr2:12278791-12279467
>chr2:12282596-12282636
>chr2:12282733-12282780
>chr2:12282938-12283370
>chr2:12283445-12283676
>chr2:12283784-12283850
>chr2:12283886-12284168
>chr2:12284244-12284409
>chr2:12284600-12284704
>chr2:12285323-12285433
>chr2:12286534-12286644
>chr2:12286865-12286972
>chr2:12289891-12290254
>chr2:12291773-12292065
>chr2:12292413-12293117
>chr2:12294964-12295014
>chr2:12299596-12299795
>chr2:12299879-12300039
>chr2:12300370-12300454
>chr2:12302902-12302940
>chr2:12303880-12303934
>chr2:12304010-12304644
>chr2:12304713-12304767
>chr2:12306051-12306787
>chr2:12307178-12307606
>chr2:12307766-12307829
>chr2:12308116-12308207
>chr2:12311441-12311497
>chr2:12311603-12311973
>chr2:12312354-12312433
>chr2:12314501-12314602
>chr2:12314859-12315023
>chr2:12315338-12315703
>chr2:12317077-12317389
>chr2:12323836-12324146
>chr2:12324374-12324735
>chr2:12324797-12325154
>chr2:12326426-12326619
>chr2:12327377-12327676
>chr2:12328229-12328337
>chr2:12328452-12328730
>chr2:12329138-12329442
>chr2:12330232-12330292
>chr2:12331338-12332439
>chr2:12332867-12333161
>chr2:12333617-12333985
>chr2:12334177-12334229
>chr2:12341784-12341930
>chr2:12341992-12342157
>chr2:12343858-12344173
>chr2:12344653-12345066
>chr2:12345421-12345827
>chr2:12346146-12347086
>chr2:12348121-12348207
>chr2:12348954-12349170
>chr2:12349237-12349476
>chr2:12353624-12353659
>chr2:12355864-12356093
>chr2:12356130-12356654
>chr2:12356723-12356952
>chr2:12358105-12358335
>chr2:12360024-12360319
>chr2:12360494-12360811
>chr2:12361183-12361278
>chr2:12361381-12361506
>chr2:12362296-12362657
>chr2:12362755-12363040
>chr2:12363098-12363569
>chr2:12364638-12364693
>chr2:12367868-12367950
>chr2:12369472-12369510
>chr2:12370130-12370392
>chr2:12370441-12370605
>chr2:12370659-12370736
>chr2:12374978-12375033
>chr2:12375319-12375388
>chr2:12375524-12376009
>chr2:12377049-12377178
>chr2:12377441-12377899
>chr2:12380797-12380865
>chr2:12382007-12382099
>chr2:12382258-12382317
>chr2:12382426-12382890
>chr2:12383222-12383411
>chr2:12384213-12384773
>chr2:12384871-12384915
>chr2:12385223-12385276
>chr2:12385451-12385693
>chr2:12385812-12386444
>chr2:12386768-12387060
>chr2:12387257-12388107
>chr2:12388333-12388684
>chr2:12388911-12389044
>chr2:12393000-12393130
>chr2:12393425-12393692
>chr2:12393806-12393888
>chr2:12394113-12394285
>chr2:12394404-12394476
>chr2:12395065-12395299
>chr2:12395382-12395510
>chr2:12395930-12396089
>chr2:12397082-12397157
>chr2:12398795-12398905
>chr2:12401188-12401525
>chr2:12401606-12402987
>chr2:12403021-12403962
>chr2:12404765-12404908
>chr2:12405314-12405402
>chr2:12405480-12405793
>chr2:12406172-12407082
>chr2:12408801-12408869
>chr2:12409453-12409718
>chr2:12409792-12409873
>chr2:12410488-12411561
>chr2:12411691-12411770
>chr2:12412180-12412460
>chr2:12414265-12414450
>chr2:12415375-12415531
>chr2:12415690-12415978
>chr2:12418212-12418627
>chr2:12419184-12419298
>chr2:12419400-12419440
>chr2:12419482-12419670
>chr2:12421326-12421463
>chr2:12421520-12421870
>chr2:12422162-12422714
>chr2:12423219-12423372
>chr2:12423423-12423890
>chr2:12424167-12424641
>chr2:12425969-12426036
>chr2:12428064-12428116
>chr2:12429253-12429336
>chr2:12430349-12430649
>chr2:12430710-12430784
>chr2:12431081-12431432
>chr2:12431569-12431610
>chr2:12431886-12432292
>chr2:12432500-12432566
>chr2:12433297-12433354
>chr2:12435009-12435058
>chr2:12436335-12436448
>chr2:12437895-12438022
>chr2:12438684-12438750
>chr2:12441568-12441624
>chr2:12441863-12442291
>chr2:12443179-12443466
>chr2:12444830-12444911
>chr2:12446433-12446761
>chr2:12447257-12448304
>chr2:12448524-12448645
>chr2:12451152-12451420
>chr2:12452970-12453024
>chr2:12453079-12453164
>chr2:12453723-12453777
>chr2:12454011-12454113
>chr2:12454472-12454806
>chr2:12455464-12455523
>chr2:12455872-12456275
>chr2:12458662-12459178
>chr2:12459297-12459414
>chr2:12459860-12459889
>chr2:12460009-12460056
>chr2:12460107-12460533
>chr2:12461106-12461545
>chr2:12461612-12461783
>chr2:12461884-12462062
>chr2:12462238-12462652
>chr2:12462684-12462755
>chr2:12463203-12463744
>chr2:12463984-12464236
>chr2:12464422-12464464
>chr2:12464791-12464878
>chr2:12465041-12465140
>chr2:12465661-12465805
>chr2:12466062-12466117
>chr2:12466211-12467614
>chr2:12467747-12468055
>chr2:12468605-12469020
>chr2:12469911-12470155
>chr2:12470438-12470763
>chr2:12470995-12471394
>chr2:12471540-12471585
>chr2:12471658-12472038
>chr2:12472127-12472717
>chr2:12473361-12473433
>chr2:12473876-12473957
>chr2:12474354-12475051
>chr2:12475421-12475614
>chr2:12475666-12475957
>chr2:12476206-12476564
>chr2:12476984-12477105
>chr2:12478155-12478233
>chr2:12478393-12478460
>chr2:12478770-12478812
>chr2:12480420-12480472
>chr2:12482660-12482791
>chr2:12482836-12483241
>chr2:12483878-12483964
>chr2:12487008-12487374
>chr2:12489032-12489175
>chr2:12490194-12490625
>chr2:12490695-12490749
>chr2:12490984-12491053
>chr2:12491165-12491202
>chr2:12491905-12492930
>chr2:12494091-12494260
>chr2:12494454-12495023
>chr2:12495051-12495310
>chr2:12496523-12496579
>chr2:12496786-12497373
>chr2:12498130-12498207
>chr2:12500034-12500379
>chr2:12501846-12501880
>chr2:12503721-12503807
>chr2:12504003-12504164
>chr2:12506358-12506420
>chr2:12506710-12506857
>chr2:12507810-12507854
>chr2:12508805-12510370
>chr2:12510696-12510935
>chr2:12510970-12511087
>chr2:12511236-12511285
>chr2:12511366-12511461
>chr2:12511753-12512771
>chr2:12513565-12513634
>chr2:12513824-12514006
>chr2:12515669-12515717
>chr2:12516771-12516821
>chr2:12521100-12528178
>chr2:12528360-12528549
>chr2:12528673-12528713
>chr2:12528865-12529004
>chr2:12529201-12529414
>chr2:12529980-12530065
>chr2:12530316-12530410
>chr2:12530584-12530649
>chr2:12530763-12531219
>chr2:12531387-12531854
>chr2:12538223-12538292
>chr2:12538653-12538755
>chr2:12541027-12541346
>chr2:12544339-12544404
>chr2:12548510-12548592
>chr2:12549576-12549611
>chr2:12550697-12550801
>chr2:12551793-12552107
>chr2:12552351-12552620
>chr2:12552659-12553041
>chr2:12553166-12553590
>chr2:12553779-12553974
>chr2:12554151-12554231
>chr2:12557353-12557888
>chr2:12558144-12558193
>chr2:12559646-12559843
>chr2:12559910-12560513
>chr2:12560678-12561474
>chr2:12563915-12563972
>chr2:12565126-12565206
>chr2:12566503-12566843
>chr2:12567587-12567688
>chr2:12567740-12568062
>chr2:12568248-12568574
>chr2:12568786-12568835
>chr2:12569300-12575653
>chr2:12575757-12575807
>chr2:12575842-12576222
>chr2:12577541-12577591
>chr2:12581368-12581468
>chr2:12583542-12583613
>chr2:12586036-12586153
>chr2:12586552-12586766
>chr2:12588582-12588756
>chr2:12591725-12591873
>chr2:12591898-12592119
>chr2:12598253-12598297
>chr2:12598466-12598745
>chr2:12599091-12599137
>chr2:12599211-12599397
>chr2:12599821-12599901
>chr2:12599939-12600287
>chr2:12600432-12600524
>chr2:12600575-12600695
>chr2:12600871-12601323
>chr2:12601384-12601924
>chr2:12602043-12602135
>chr2:12603145-12603200
>chr2:12604134-12604223
>chr2:12607019-12607114
>chr2:12609473-12609825
>chr2:12609853-12609915
>chr2:12610028-12610121
>chr2:12610342-12610560
>chr2:12611192-12611496
>chr2:12611852-12611988
>chr2:12612081-12612354
>chr2:12612605-12612800
>chr2:12612898-12612990
>chr2:12613793-12613850
>chr2:12614548-12614652
>chr2:12614710-12614837
>chr2:12614958-12615033
>chr2:12616478-12616872
>chr2:12619610-12619663
>chr2:12621123-12621508
>chr2:12621771-12621852
>chr2:12622441-12622603
>chr2:12622855-12622938
>chr2:12624441-12624868
>chr2:12626034-12626286
>chr2:12626330-12632764
>chr2:12633097-12633667
>chr2:12635206-12635544
>chr2:12635696-12635737
>chr2:12636670-12636744
>chr2:12637611-12637951
>chr2:12638224-12638267
>chr2:12638536-12638831
>chr2:12639654-12639726
>chr2:12640623-12640668
>chr2:12641152-12641229
>chr2:12642165-12642442
>chr2:12643841-12644206
>chr2:12645624-12645712
>chr2:12646223-12646641
>chr2:12649371-12649434
>chr2:12651170-12651516
>chr2:12652222-12652491
>chr2:12653550-12653895
>chr2:12654264-12654445
>chr2:12654983-12655302
>chr2:12655512-12655566
>chr2:12656300-12656608
>chr2:12657304-12657414
>chr2:12660055-12660339
>chr2:12660944-12661035
>chr2:12661232-12661625
>chr2:12662943-12662982
>chr2:12665988-12666243
>chr2:12666294-12666828
>chr2:12667175-12667226
>chr2:12667880-12668151
>chr2:12671155-12671189
>chr2:12672130-12672348
>chr2:12674820-12674897
>chr2:12676292-12676649
>chr2:12677645-12677684
>chr2:12680113-12680488
>chr2:12681220-12681569
>chr2:12682477-12682654
>chr2:12684622-12684709
>chr2:12685174-12685323
>chr2:12685511-12685598
>chr2:12687667-12687739
>chr2:12687794-12687867
>chr2:12687907-12688006
>chr2:12689822-12691232
>chr2:12691348-12691389
>chr2:12691955-12692192
>chr2:12692372-12692516
>chr2:12692613-12692986
>chr2:12694303-12694341
>chr2:12697067-12697128
>chr2:12699388-12699466
>chr2:12699719-12699783
>chr2:12704464-12704509
>chr2:12705476-12705528
>chr2:12705625-12705701
>chr2:12706078-12706502
>chr2:12706803-12706837
>chr2:12706895-12707017
>chr2:12707137-12707351
>chr2:12707698-12707772
>chr2:12708370-12708971
>chr2:12711402-12711568
>chr2:12712654-12712998
>chr2:12713322-12713381
>chr2:12713658-12713998
>chr2:12714064-12714200
>chr2:12716822-12716906
>chr2:12722699-12722749
>chr2:12729872-12729934
>chr2:12730012-12730088
>chr2:12730243-12730391
>chr2:12730582-12730631
>chr2:12737756-12737828
>chr2:12739234-12739527
>chr2:12741544-12741590
>chr2:12744758-12745090
>chr2:12746366-12746555
>chr2:12747218-12747440
>chr2:12747546-12747815
>chr2:12749224-12749622
>chr2:12751991-12752134
>chr2:12752390-12752582
>chr2:12752652-12752698
>chr2:12753049-12753109
>chr2:12753383-12753512
>chr2:12753550-12753645
>chr2:12754657-12754705
>chr2:12757119-12757250
>chr2:12757277-12757361
>chr2:12758547-12758640
>chr2:12758681-12758854
>chr2:12758924-12758990
>chr2:12763469-12763512
>chr2:12765681-12765752
>chr2:12768065-12768163
>chr2:12769366-12769443
>chr2:12769487-12769672
>chr2:12769707-12769792
>chr2:12771782-12771926
>chr2:12771991-12772277
>chr2:12772598-12772937
>chr2:12773115-12773402
>chr2:12773934-12773973
>chr2:12777414-12777790
>chr2:12780464-12780768
>chr2:12781376-12781460
>chr2:12781543-12781606
>chr2:12784736-12784772
>chr2:12784832-12787217
>chr2:12787455-12787490
>chr2:12788133-12788226
>chr2:12789143-12789195
>chr2:12789413-12790430
>chr2:12791690-12791752
>chr2:12792654-12793869
>chr2:12794025-12794361
>chr2:12794802-12795139
>chr2:12795577-12795931
>chr2:12796492-12796575
>chr2:12799704-12801611
>chr2:12801770-12801979
>chr2:12802113-12802258
>chr2:12803557-12803621
>chr2:12805663-12805969
>chr2:12809212-12809271
>chr2:12810007-12810054
>chr2:12811867-12812216
>chr2:12812249-12812323
>chr2:12812440-12812637
>chr2:12812692-12812937
>chr2:12813090-12814147
>chr2:12814208-12814979
>chr2:12817239-12817317
>chr2:12817481-12817610
>chr2:12818352-12818476
>chr2:12819481-12819550
>chr2:12820588-12820673
>chr2:12822787-12822915
>chr2:12823299-12823361
>chr2:12825523-12825641
>chr2:12826633-12826668
>chr2:12827033-12827519
>chr2:12827617-12828612
>chr2:12830526-12830571
>chr2:12833694-12833798
>chr2:12834937-12835409
>chr2:12835831-12835899
>chr2:12838045-12838369
>chr2:12838822-12839164
>chr2:12839482-12839527
>chr2:12839826-12839895
>chr2:12839974-12840097
>chr2:12841332-12841652
>chr2:12842867-12843123
>chr2:12843212-12844174
>chr2:12844242-12844275
>chr2:12846686-12846749
>chr2:12847363-12847681
>chr2:12848917-12849316
>chr2:12849414-12849538
>chr2:12850808-12851610
>chr2:12851951-12852282
>chr2:12852792-12854697
>chr2:12858969-12859350
>chr2:12859412-12859444
>chr2:12860276-12860334
>chr2:12860435-12860703
>chr2:12861963-12862385
>chr2:12862874-12863058
>chr2:12863759-12863952
>chr2:12864007-12864200
>chr2:12864305-12864462
>chr2:12865030-12865970
>chr2:12866083-12866143
>chr2:12866733-12867038
>chr2:12867235-12867353
>chr2:12868131-12868214
>chr2:12868856-12869081
>chr2:12869217-12869297
>chr2:12873450-12873523
>chr2:12873552-12873873
>chr2:12874100-12874603
>chr2:12874720-12874974
>chr2:12876127-12876898
>chr2:12877357-12878150
>chr2:12878324-12879699
>chr2:12880080-12880126
>chr2:12880797-12881106
>chr2:12881188-12881416
>chr2:12882667-12882838
>chr2:12884289-12884423
>chr2:12886128-12886207
>chr2:12888785-12889084
>chr2:12889571-12889893
>chr2:12892047-12892118
>chr2:12892601-12892850
>chr2:12893843-12894080
>chr2:12895084-12895145
>chr2:12895240-12895457
>chr2:12897814-12897934
>chr2:12898802-12898871
>chr2:12899911-12900066
>chr2:12900123-12900285
>chr2:12900467-12900795
>chr2:12900942-12901294
>chr2:12901587-12901648
>chr2:12901972-12902282
>chr2:12902425-12902736
>chr2:12902779-12902879
>chr2:12903008-12903065
>chr2:12904013-12904166
>chr2:12904668-12904741
>chr2:12905007-12905153
>chr2:12906900-12907579
>chr2:12908173-12908310
>chr2:12908539-12908735
>chr2:12909286-12909604
>chr2:12909695-12910409
>chr2:12910597-12910763
>chr2:12910915-12910950
>chr2:12911445-12911509
>chr2:12911571-12911645
>chr2:12914315-12914429
>chr2:12914774-12914818
>chr2:12916425-12916767
>chr2:12920381-12920482
>chr2:12920531-12920860
>chr2:12922718-12922829
>chr2:12923625-12923948
>chr2:12925185-12925235
>chr2:12925446-12925609
>chr2:12925760-12926181
>chr2:12926232-12926301
>chr2:12926411-12926518
>chr2:12926618-12927077
>chr2:12927226-12927896
>chr2:12928767-12928875
>chr2:12931517-12931574
>chr2:12932313-12932421
>chr2:12932715-12932762
>chr2:12933262-12933338
>chr2:12936750-12936830
>chr2:12937911-12938297
>chr2:12938937-12939176
>chr2:12939510-12939604
>chr2:12940549-12940603
>chr2:12941865-12942138
>chr2:12942271-12942648
>chr2:12944010-12944087
>chr2:12945775-12945907
>chr2:12947543-12947870
>chr2:12949704-12949793
>chr2:12949920-12949994
>chr2:12951620-12951749
>chr2:12952200-12952372
>chr2:12952406-12952608
>chr2:12954516-12954557
>chr2:12955071-12955432
>chr2:12956531-12957311
>chr2:12958381-12958436
>chr2:12959351-12959400
>chr2:12959521-12959585
>chr2:12960202-12960255
>chr2:12960446-12960557
>chr2:12960715-12960788
>chr2:12960976-12961046
>chr2:12961219-12961276
>chr2:12961971-12962147
>chr2:12962304-12962381
>chr2:12963432-12963650
>chr2:12965354-12965465
>chr2:12968502-12968637
>chr2:12969389-12969444
>chr2:12969532-12969859
>chr2:12970291-12970482
>chr2:12970520-12970576
>chr2:12972350-12974354
>chr2:12974788-12974897
>chr2:12975055-12975187
>chr2:12975465-12975520
>chr2:12975596-12975637
>chr2:12975900-12976009
>chr2:12976110-12976721
>chr2:12977208-12977371
>chr2:12977535-12977653
>chr2:12980328-12980363
>chr2:12981617-12981688
>chr2:12981787-12981962
>chr2:12982037-12982131
>chr2:12983096-12983561
>chr2:12984788-12984970
>chr2:12985575-12985628
>chr2:12985750-12985802
>chr2:12987466-12987931
>chr2:12989438-12990093
>chr2:12990126-12990523
>chr2:12990918-12990981
>chr2:12991088-12992783
>chr2:12992860-12992935
>chr2:12992983-12993172
>chr2:12993476-12993739
>chr2:12994276-12994694
>chr2:12996902-12997038
>chr2:12997206-12997571
>chr2:12998091-12998208
>chr2:12998387-12998577
>chr2:12999116-12999291
>chr2:13000031-13000334
>chr2:13005629-13005745
>chr2:13008170-13008252
>chr2:13008523-13008573
>chr2:13009766-13009832
>chr2:13009905-13009961
>chr2:13010000-13010016
>chr2:13011069-13011109
>chr2:13011587-13011702
>chr2:13011800-13012890
>chr2:13014014-13014050
>chr2:13017301-13017681
>chr2:13017868-13018189
>chr2:13018232-13018355
>chr2:13018528-13018564
>chr2:13018639-13018707
>chr2:13018756-13018842
>chr2:13018956-13019140
>chr2:13019511-13019604
>chr2:13019721-13019821
>chr2:13019902-13019954
>chr2:13020250-13020341
>chr2:13020768-13020913
>chr2:13022524-13022676
>chr2:13023743-13024295
>chr2:13024439-13024716
>chr2:13025348-13025474
>chr2:13027109-13027483
>chr2:13027715-13027777
>chr2:13028046-13028651
>chr2:13029579-13029926
>chr2:13029971-13030525
>chr2:13031804-13031840
>chr2:13032399-13032563
>chr2:13033090-13033117
>chr2:13033281-13034036
>chr2:13034233-13034477
>chr2:13034621-13034762
>chr2:13035155-13035857
>chr2:13037127-13037521
>chr2:13038978-13039274
>chr2:13039461-13039879
>chr2:13040372-13040568
>chr2:13040608-13041145
>chr2:13041187-13046042
>chr2:13046541-13046706
>chr2:13047068-13047144
>chr2:13047375-13047717
>chr2:13048708-13049167
>chr2:13049329-13049454
>chr2:13049787-13049857
>chr2:13050147-13050195
>chr2:13050273-13050528
>chr2:13050701-13050783
>chr2:13051153-13051891
>chr2:13053679-13053875
>chr2:13054055-13054185
>chr2:13054237-13054523
>chr2:13054549-13054626
>chr2:13054974-13055031
>chr2:13055268-13055736
>chr2:13057777-13057808
>chr2:13058464-13058518
>chr2:13058638-13058757
>chr2:13060837-13061276
>chr2:13062152-13062215
>chr2:13062435-13064936
>chr2:13064989-13065352
>chr2:13065396-13065981
>chr2:13066612-13066791
>chr2:13071416-13071950
>chr2:13072087-13072412
>chr2:13072544-13072765
>chr2:13072826-13075270
>chr2:13075793-13075836
>chr2:13075898-13075934
>chr2:13076108-13076204
>chr2:13077193-13077253
>chr2:13082596-13082662
>chr2:13083391-13083780
>chr2:13084476-13084559
>chr2:13084708-13084832
>chr2:13085076-13086308
>chr2:13086423-13086769
>chr2:13086897-13086927
>chr2:13087095-13087185
>chr2:13087287-13087632
>chr2:13087698-13087746
>chr2:13087848-13087953
>chr2:13088117-13088256
>chr2:13090696-13091030
>chr2:13091090-13091156
>chr2:13091211-13091480
>chr2:13091701-13091774
>chr2:13092575-13092624
>chr2:13092695-13092743
>chr2:13094439-13094576
>chr2:13094740-13094864
>chr2:13096184-13096563
>chr2:13097599-13098191
>chr2:13098250-13100006
>chr2:13100599-13100998
>chr2:13101297-13101702
>chr2:13102057-13102129
>chr2:13102287-13102326
>chr2:13103677-13103721
>chr2:13105322-13105409
>chr2:13107206-13107266
>chr2:13107523-13107625
>chr2:13108686-13108808
>chr2:13109207-13109388
>chr2:13110651-13110736
>chr2:13111404-13111794
>chr2:13112708-13112759
>chr2:13113345-13113405
>chr2:13114380-13114557
>chr2:13115174-13115374
>chr2:13117064-13117256
>chr2:13118466-13118827
>chr2:13119455-13119756
>chr2:13121872-13121939
>chr2:13122270-13122342
>chr2:13122974-13123063
>chr2:13123430-13124742
>chr2:13125045-13125276
>chr2:13126069-13126144
>chr2:13129350-13130897
>chr2:13130949-13131883
>chr2:13132002-13132326
>chr2:13132697-13132914
>chr2:13134294-13134706
>chr2:13134832-13135017
>chr2:13135298-13135526
>chr2:13135852-13135992
>chr2:13136132-13136240
>chr2:13136364-13136468
>chr2:13137337-13137867
>chr2:13140445-13141362
>chr2:13141976-13142010
>chr2:13142770-13142858
>chr2:13142985-13143030
>chr2:13144241-13144536
>chr2:13145403-13145622
>chr2:13145705-13145762
>chr2:13146195-13146556
>chr2:13147073-13147311
>chr2:13147340-13147472
>chr2:13147518-13147748
>chr2:13149719-13149945
>chr2:13150456-13150566
>chr2:13151305-13151384
>chr2:13151628-13151970
>chr2:13153087-13153139
>chr2:13154320-13154399
>chr2:13155269-13155333
>chr2:13157424-13157585
>chr2:13157769-13157868
>chr2:13158204-13158266
>chr2:13161035-13161390
>chr2:13161461-13161589
>chr2:13162398-13162449
>chr2:13162700-13163058
>chr2:13163277-13163359
>chr2:13163753-13169729
>chr2:13170388-13170439
>chr2:13170705-13170807
>chr2:13172974-13173142
>chr2:13173213-13173279
>chr2:13173381-13173419
>chr2:13173697-13173781
>chr2:13174099-13174461
>chr2:13174527-13174635
>chr2:13174815-13174861
>chr2:13175007-13175255
>chr2:13175379-13175866
>chr2:13176389-13177148
>chr2:13177205-13178715
>chr2:13179128-13179189
>chr2:13179396-13179468
>chr2:13183523-13183651
>chr2:13186029-13186226
>chr2:13186383-13186472
>chr2:13188015-13188194
>chr2:13189130-13189185
>chr2:13189287-13189496
>chr2:13190723-13190974
>chr2:13191283-13191339
>chr2:13191691-13192048
>chr2:13192186-13192222
>chr2:13192662-13192835
>chr2:13193211-13193285
>chr2:13197118-13197372
>chr2:13198727-13198815
>chr2:13199327-13199442
>chr2:13200223-13200312
>chr2:13200969-13201015
>chr2:13201086-13201312
>chr2:13201438-13201850
>chr2:13202300-13202684
>chr2:13202802-13203020
>chr2:13203102-13203415
>chr2:13203553-13203715
>chr2:13204692-13206255
>chr2:13206309-13207532
>chr2:13209839-13210160
>chr2:13210449-13210721
>chr2:13210874-13211136
>chr2:13211197-13211244
>chr2:13211299-13211581
>chr2:13211713-13211944
>chr2:13212032-13212193
>chr2:13212233-13212617
>chr2:13213233-13213290
>chr2:13214031-13214772
>chr2:13214822-13216360
>chr2:13216524-13216632
>chr2:13216992-13217399
>chr2:13218536-13218655
>chr2:13218789-13219382
>chr2:13224048-13224130
>chr2:13224206-13224279
>chr2:13224410-13224448
>chr2:13224578-13224653
>chr2:13225099-13225450
>chr2:13225491-13225554
>chr2:13225751-13225802
>chr2:13227079-13227379
>chr2:13227516-13227593
>chr2:13227635-13227894
>chr2:13227956-13228079
>chr2:13228208-13228361
>chr2:13230707-13230760
>chr2:13231787-13231818
>chr2:13232206-13232510
>chr2:13232665-13232782
>chr2:13233627-13233719
>chr2:13234130-13234205
>chr2:13234786-13234851
>chr2:13235229-13235487
>chr2:13235639-13235740
>chr2:13235803-13236013
>chr2:13236052-13237412
>chr2:13237479-13239271
>chr2:13239445-13239519
>chr2:13239672-13239880
>chr2:13240473-13240565
>chr2:13242223-13242303
>chr2:13244948-13245331
>chr2:13246789-13246835
>chr2:13249039-13249157
>chr2:13249317-13249362
>chr2:13249466-13249636
>chr2:13249726-13250000
>chr2:13250388-13250522
>chr2:13250978-13251235
>chr2:13253473-13253537
>chr2:13253951-13254033
>chr2:13257423-13257619
>chr2:13257685-13257776
>chr2:13257820-13258165
>chr2:13258325-13258438
>chr2:13258494-13258964
>chr2:13259145-13259285
>chr2:13261737-13261876
>chr2:13262519-13262587
>chr2:13263462-13263598
>chr2:13264289-13264355
>chr2:13265330-13265678
>chr2:13265750-13265892
>chr2:13265999-13266050
>chr2:13266656-13266886
>chr2:13267082-13267472
>chr2:13269553-13269710
>chr2:13270038-13270745
>chr2:13270965-13273573
>chr2:13273986-13274167
>chr2:13274798-13274909
>chr2:13275024-13275093
>chr2:13275328-13275519
>chr2:13276606-13276699
>chr2:13277025-13277432
>chr2:13277648-13277760
>chr2:13279086-13279211
>chr2:13279731-13280051
>chr2:13280257-13280314
>chr2:13281101-13281204
>chr2:13281562-13281738
>chr2:13284803-13284878
>chr2:13284948-13285412
>chr2:13286942-13287312
>chr2:13287569-13287707
>chr2:13288191-13290180
>chr2:13290239-13290289
>chr2:13291174-13291253
>chr2:13291872-13292514
>chr2:13292565-13293452
>chr2:13293845-13294117
>chr2:13295815-13295915
>chr2:13299183-13299280
>chr2:13299509-13299562
>chr2:13299695-13299774
>chr2:13300700-13300837
>chr2:13302572-13302612
>chr2:13303003-13303072
>chr2:13303275-13303798
>chr2:13305725-13305833
>chr2:13306167-13306579
>chr2:13307444-13307692
>chr2:13307760-13308297
>chr2:13308346-13308871
>chr2:13309058-13313444
>chr2:13313477-13314639
>chr2:13314714-13314775
>chr2:13314917-13315025
>chr2:13315131-13315431
>chr2:13316226-13316418
>chr2:13316716-13316945
>chr2:13317275-13317372
>chr2:13317409-13317453
>chr2:13317721-13318093
>chr2:13318352-13318785
>chr2:13319906-13319988
>chr2:13320068-13320449
>chr2:13321496-13321919
>chr2:13321981-13322109
>chr2:13323869-13323910
>chr2:13325174-13325575
>chr2:13327624-13327670
>chr2:13330236-13330280
>chr2:13330795-13330981
>chr2:13333072-13333232
>chr2:13334049-13334709
>chr2:13336651-13336882
>chr2:13336923-13337939
>chr2:13338003-13338648
>chr2:13339172-13339341
>chr2:13340093-13340488
>chr2:13342789-13342850
>chr2:13343124-13343614
>chr2:13343746-13343960
>chr2:13344204-13344503
>chr2:13344590-13344748
>chr2:13345335-13345481
>chr2:13345657-13345722
>chr2:13346022-13346206
>chr2:13347829-13348125
>chr2:13348291-13350136
>chr2:13350378-13350460
>chr2:13351067-13351116
>chr2:13352275-13352601
>chr2:13352731-13352791
>chr2:13353655-13353848
>chr2:13354953-13355019
>chr2:13356534-13356582
>chr2:13356655-13356756
>chr2:13356862-13357117
>chr2:13357168-13357498
>chr2:13357531-13357608
>chr2:13357712-13358300
>chr2:13358450-13359429
>chr2:13359532-13363575
>chr2:13363625-13365203
>chr2:13365262-13365869
>chr2:13365904-13368225
>chr2:13368311-13368575
>chr2:13369019-13369082
>chr2:13369240-13369360
>chr2:13369637-13371799
>chr2:13371931-13372490
>chr2:13373868-13374072
>chr2:13375136-13375257
>chr2:13377331-13377379
>chr2:13378295-13378466
>chr2:13378517-13378548
>chr2:13378629-13378915
>chr2:13379016-13380697
>chr2:13380787-13380906
>chr2:13380998-13383611
>chr2:13384104-13384147
>chr2:13385254-13385346
>chr2:13386489-13386794
>chr2:13387881-13388133
>chr2:13389076-13389247
>chr2:13389346-13389543
>chr2:13389655-13389732
>chr2:13391050-13391175
>chr2:13392230-13392713
>chr2:13392813-13392894
>chr2:13392943-13393051
>chr2:13393312-13393745
>chr2:13394297-13394542
>chr2:13395151-13395216
>chr2:13395474-13396120
>chr2:13396214-13396434
>chr2:13396526-13396730
>chr2:13397794-13398390
>chr2:13398429-13399880
>chr2:13400136-13400459
>chr2:13401746-13401802
>chr2:13402020-13402091
>chr2:13402581-13402666
>chr2:13403574-13403618
>chr2:13404355-13404495
>chr2:13404599-13404663
>chr2:13404713-13406270
>chr2:13406868-13406942
>chr2:13407190-13407368
>chr2:13407618-13407850
>chr2:13408198-13408414
>chr2:13408443-13408521
>chr2:13408636-13408692
>chr2:13408897-13408944
>chr2:13409409-13409441
>chr2:13410823-13410878
>chr2:13411390-13411563
>chr2:13411864-13411921
>chr2:13413560-13413973
>chr2:13414202-13414412
>chr2:13415851-13415914
>chr2:13416390-13416506
>chr2:13416795-13416878
>chr2:13417036-13417324
>chr2:13417683-13417988
>chr2:13418036-13418141
>chr2:13419678-13419856
>chr2:13419914-13419946
>chr2:13420098-13420155
>chr2:13420770-13420988
>chr2:13421748-13427576
>chr2:13427616-13428250
>chr2:13428388-13428714
>chr2:13429795-13430076
>chr2:13430463-13430550
>chr2:13431355-13434540
>chr2:13434588-13434716
>chr2:13436185-13436322
>chr2:13437429-13438634
>chr2:13439701-13442110
>chr2:13442781-13443156
>chr2:13443683-13443734
>chr2:13444341-13444413
>chr2:13445213-13445321
>chr2:13445634-13445687
>chr2:13446041-13446126
>chr2:13446948-13447011
>chr2:13447126-13447284
>chr2:13447668-13447774
>chr2:13447931-13448545
>chr2:13449935-13450010
>chr2:13450573-13450724
>chr2:13450922-13451226
>chr2:13451269-13451328
>chr2:13451592-13451753
>chr2:13451870-13452053
>chr2:13452093-13452293
>chr2:13452356-13453082
>chr2:13453124-13453238
>chr2:13453502-13453705
>chr2:13453927-13454049
>chr2:13456053-13456310
>chr2:13458778-13459140
>chr2:13460492-13460847
>chr2:13461029-13461112
>chr2:13461279-13461470
>chr2:13461558-13461615
>chr2:13462240-13462419
>chr2:13462508-13462859
>chr2:13463037-13463289
>chr2:13463392-13463542
>chr2:13463961-13464232
>chr2:13464742-13464822
>chr2:13464897-13465206
>chr2:13465314-13465616
>chr2:13465827-13466046
>chr2:13466120-13466257
>chr2:13466944-13467054
>chr2:13467145-13467254
>chr2:13468694-13468733
>chr2:13470885-13470944
>chr2:13471282-13471458
>chr2:13471646-13473316
>chr2:13473468-13473714
>chr2:13475464-13475808
>chr2:13476209-13476289
>chr2:13480240-13480318
>chr2:13480666-13480721
>chr2:13481024-13481351
>chr2:13481421-13482373
>chr2:13482498-13482836
>chr2:13482906-13482984
>chr2:13483249-13483574
>chr2:13483822-13484007
>chr2:13484065-13484165
>chr2:13484428-13484631
>chr2:13486470-13486821
>chr2:13487713-13487825
>chr2:13488085-13488122
>chr2:13488388-13488436
>chr2:13489384-13489535
>chr2:13489864-13490026
>chr2:13490118-13490233
>chr2:13491283-13491526
>chr2:13492447-13492541
>chr2:13493283-13493632
>chr2:13495525-13496019
>chr2:13497453-13497515
>chr2:13498303-13498443
>chr2:13498651-13499337
>chr2:13499673-13499791
>chr2:13499848-13499945
>chr2:13500145-13500512
>chr2:13501233-13501371
>chr2:13501436-13501878
>chr2:13502014-13502153
>chr2:13503792-13504350
>chr2:13506259-13506477
>chr2:13506530-13506898
>chr2:13506961-13507032
>chr2:13508637-13508773
>chr2:13512836-13512931
>chr2:13513060-13513500
>chr2:13513698-13513748
>chr2:13514583-13514622
>chr2:13516089-13516565
>chr2:13519605-13519746
>chr2:13520018-13520234
>chr2:13520333-13520395
>chr2:13521049-13521102
>chr2:13521378-13521558
>chr2:13521619-13521787
>chr2:13522005-13522186
>chr2:13522340-13522594
>chr2:13524178-13524284
>chr2:13524373-13524409
>chr2:13525495-13525551
>chr2:13525952-13527340
>chr2:13527400-13527798
>chr2:13527852-13533297
>chr2:13533325-13533614
>chr2:13533849-13533906
>chr2:13534142-13534361
>chr2:13534607-13534711
>chr2:13535393-13535485
>chr2:13535615-13535889
>chr2:13537729-13538102
>chr2:13540974-13541041
>chr2:13542027-13542285
>chr2:13542465-13542586
>chr2:13543639-13543718
>chr2:13544010-13544104
>chr2:13544232-13544972
>chr2:13545039-13545164
>chr2:13546222-13546379
>chr2:13546485-13547022
>chr2:13547299-13548839
>chr2:13549039-13549102
>chr2:13549932-13549982
>chr2:13550152-13550219
>chr2:13552001-13552865
>chr2:13553133-13553306
>chr2:13553385-13553787
>chr2:13553846-13554487
>chr2:13554517-13555222
>chr2:13555325-13555632
>chr2:13555708-13555932
>chr2:13558746-13559128
>chr2:13562231-13562650
>chr2:13562785-13562859
>chr2:13563063-13563172
>chr2:13563225-13564014
>chr2:13564051-13564372
>chr2:13564499-13564799
>chr2:13565265-13565806
>chr2:13566094-13566203
>chr2:13566867-13566948
>chr2:13567079-13568071
>chr2:13568117-13568335
>chr2:13568420-13568512
>chr2:13568556-13569344
>chr2:13572197-13572287
>chr2:13572877-13572960
>chr2:13575799-13576297
>chr2:13578063-13578274
>chr2:13579610-13579759
>chr2:13580175-13580438
>chr2:13580472-13581817
>chr2:13582037-13582076
>chr2:13582297-13582460
>chr2:13582527-13582702
>chr2:13582927-13583090
>chr2:13583282-13583463
>chr2:13584371-13584458
>chr2:13584949-13585033
>chr2:13588512-13588812
>chr2:13589166-13589449
>chr2:13589622-13590544
>chr2:13590613-13590863
>chr2:13591111-13591516
>chr2:13591577-13591805
>chr2:13591923-13592192
>chr2:13593151-13593392
>chr2:13593634-13593727
>chr2:13594673-13595044
>chr2:13596107-13596206
>chr2:13599392-13599450
>chr2:13599666-13599736
>chr2:13600056-13600843
>chr2:13601123-13601262
>chr2:13601839-13601881
>chr2:13602734-13602850
>chr2:13604955-13605371
>chr2:13606169-13606457
>chr2:13607472-13607520
>chr2:13608219-13608368
>chr2:13608890-13609035
>chr2:13609333-13610175
>chr2:13610226-13610287
>chr2:13610383-13610443
>chr2:13610513-13611132
>chr2:13611764-13611811
>chr2:13612429-13612622
>chr2:13613240-13616031
>chr2:13616071-13616469
>chr2:13616571-13617574
>chr2:13618912-13619801
>chr2:13619959-13620783
>chr2:13621070-13622760
>chr2:13622856-13623132
>chr2:13623385-13623425
>chr2:13623730-13624055
>chr2:13624096-13624155
>chr2:13624249-13624385
>chr2:13625068-13625144
>chr2:13625413-13625716
>chr2:13625891-13625988
>chr2:13626048-13626263
>chr2:13626633-13627401
>chr2:13627512-13627765
>chr2:13627971-13628048
>chr2:13628272-13628469
>chr2:13629793-13629845
>chr2:13632112-13632521
>chr2:13632644-13633430
>chr2:13633872-13636467
>chr2:13636995-13637437
>chr2:13638075-13638183
>chr2:13638305-13638335
>chr2:13638513-13638584
>chr2:13638610-13638900
>chr2:13641274-13642741
>chr2:13642848-13643113
>chr2:13643267-13643982
>chr2:13644080-13645188
>chr2:13645251-13646084
>chr2:13646157-13646447
>chr2:13646584-13646663
>chr2:13646750-13647582
>chr2:13647688-13648476
>chr2:13648526-13648556
>chr2:13648763-13648908
>chr2:13649673-13649733
>chr2:13649906-13649946
>chr2:13650943-13651273
>chr2:13654278-13654553
>chr2:13654983-13655152
>chr2:13656794-13656900
>chr2:13657250-13657310
>chr2:13657446-13657724
>chr2:13657871-13657911
>chr2:13658070-13661244
>chr2:13661332-13661851
>chr2:13661943-13662024
>chr2:13662373-13662534
>chr2:13662802-13662961
>chr2:13663142-13663179
>chr2:13663326-13663378
>chr2:13663405-13663445
>chr2:13665062-13665129
>chr2:13665183-13665850
>chr2:13666264-13666411
>chr2:13668135-13668323
>chr2:13668517-13668750
>chr2:13668966-13671121
>chr2:13671398-13671492
>chr2:13671611-13671836
>chr2:13671975-13674429
>chr2:13675513-13675701
>chr2:13675937-13676087
>chr2:13676127-13676199
>chr2:13676885-13676922
>chr2:13677175-13677325
>chr2:13677694-13677770
>chr2:13677914-13678276
>chr2:13678647-13678868
>chr2:13678955-13678997
>chr2:13679091-13679137
>chr2:13679401-13679856
>chr2:13679936-13680613
>chr2:13680788-13680877
>chr2:13680910-13680971
>chr2:13681294-13681392
>chr2:13681431-13681636
>chr2:13681757-13682755
>chr2:13682820-13684244
>chr2:13684420-13685467
>chr2:13685544-13685601
>chr2:13685708-13686307
>chr2:13686729-13687567
>chr2:13687657-13688038
>chr2:13688091-13688455
>chr2:13688636-13688706
>chr2:13689038-13689100
>chr2:13690151-13690461
>chr2:13692100-13692475
>chr2:13693612-13693690
>chr2:13693804-13694515
>chr2:13695034-13695112
>chr2:13695736-13695790
>chr2:13696105-13696171
>chr2:13697375-13697924
>chr2:13698384-13698510
>chr2:13699718-13699767
>chr2:13699939-13700380
>chr2:13700585-13700660
>chr2:13701037-13701102
>chr2:13704610-13704661
>chr2:13704980-13705176
>chr2:13706075-13706153
>chr2:13706378-13706455
>chr2:13706919-13707164
>chr2:13709049-13709093
>chr2:13709312-13709364
>chr2:13709416-13709517
>chr2:13709589-13709661
>chr2:13709949-13710065
>chr2:13710311-13710647
>chr2:13713776-13714220
>chr2:13715562-13715699
>chr2:13715792-13715902
>chr2:13715940-13716076
>chr2:13716923-13717065
>chr2:13717269-13717547
>chr2:13718059-13718148
>chr2:13718436-13720993
>chr2:13721265-13722302
>chr2:13727648-13727687
>chr2:13729015-13729094
>chr2:13729554-13729670
>chr2:13729763-13729829
>chr2:13730671-13730788
>chr2:13731409-13731715
>chr2:13732587-13732769
>chr2:13732844-13732932
>chr2:13733125-13739285
>chr2:13739586-13739733
>chr2:13739882-13743289
>chr2:13743333-13743702
>chr2:13743760-13744239
>chr2:13744327-13751025
>chr2:13751137-13751190
>chr2:13751242-13753465
>chr2:13754532-13754601
>chr2:13755225-13755324
>chr2:13756958-13757116
>chr2:13757432-13757514
>chr2:13757597-13758076
>chr2:13760864-13760925
>chr2:13761091-13761462
>chr2:13762011-13762056
>chr2:13762180-13762514
>chr2:13762820-13762982
>chr2:13763364-13764037
>chr2:13764138-13764303
>chr2:13764753-13765010
>chr2:13765519-13765619
>chr2:13767245-13767331
>chr2:13769656-13770125
>chr2:13771307-13771952
>chr2:13772137-13772313
>chr2:13772562-13772642
>chr2:13772831-13773079
>chr2:13773282-13773369
>chr2:13774130-13774774
>chr2:13775884-13775966
>chr2:13776811-13777129
>chr2:13777474-13777514
>chr2:13778612-13779304
>chr2:13779362-13779460
>chr2:13780676-13780760
>chr2:13782099-13782209
>chr2:13782533-13782678
>chr2:13783017-13783144
>chr2:13783338-13783941
>chr2:13784013-13784620
>chr2:13784757-13784843
>chr2:13786079-13786140
>chr2:13786261-13786389
>chr2:13787044-13787127
>chr2:13787329-13787683
>chr2:13789027-13789085
>chr2:13789140-13789237
>chr2:13791332-13791390
>chr2:13791928-13792019
>chr2:13793539-13793587
>chr2:13795074-13798365
>chr2:13798467-13798543
>chr2:13799402-13799865
>chr2:13801405-13801902
>chr2:13802718-13802854
>chr2:13802941-13803332
>chr2:13803474-13803590
>chr2:13805442-13805500
>chr2:13806024-13806169
>chr2:13806967-13810268
>chr2:13810950-13811025
>chr2:13812247-13812356
>chr2:13812504-13812617
>chr2:13812789-13813184
>chr2:13813629-13813703
>chr2:13814038-13814085
>chr2:13815744-13815805
>chr2:13816134-13816518
>chr2:13818778-13819351
>chr2:13819671-13819895
>chr2:13820351-13820391
>chr2:13822101-13822220
>chr2:13822582-13822721
>chr2:13823413-13823543
>chr2:13824517-13824701
>chr2:13825201-13825954
>chr2:13827317-13827389
>chr2:13827661-13828038
>chr2:13828455-13828563
>chr2:13829593-13829636
>chr2:13829867-13830004
>chr2:13830028-13830101
>chr2:13830371-13833177
>chr2:13834237-13834303
>chr2:13834773-13834887
>chr2:13835169-13835240
>chr2:13835487-13835568
>chr2:13836582-13836777
>chr2:13837181-13837254
>chr2:13837458-13838051
>chr2:13839134-13839229
>chr2:13839897-13840049
>chr2:13841764-13841813
>chr2:13842382-13843743
>chr2:13843782-13844018
>chr2:13844897-13844952
>chr2:13849005-13849127
>chr2:13849312-13850377
>chr2:13850462-13850565
>chr2:13850652-13850683
>chr2:13851016-13851156
>chr2:13851380-13852266
>chr2:13852402-13853537
>chr2:13854340-13854680
>chr2:13855337-13855443
>chr2:13855946-13856257
>chr2:13856636-13856865
>chr2:13858385-13858602
>chr2:13860286-13860329
>chr2:13862705-13862742
>chr2:13863084-13863416
>chr2:13864223-13864523
>chr2:13865030-13865069
>chr2:13867136-13868528
>chr2:13870442-13870492
>chr2:13872530-13872645
>chr2:13873658-13874132
>chr2:13875406-13875520
>chr2:13875763-13876093
>chr2:13878959-13879004
>chr2:13880589-13880860
>chr2:13881469-13881833
>chr2:13882513-13883482
>chr2:13883660-13883884
>chr2:13883921-13883970
>chr2:13884077-13884113
>chr2:13884222-13884282
>chr2:13884698-13884989
>chr2:13885075-13885284
>chr2:13885419-13889989
>chr2:13890156-13890198
>chr2:13890414-13890457
>chr2:13891126-13891180
>chr2:13891556-13892327
>chr2:13892380-13892821
>chr2:13892933-13893512
>chr2:13893641-13894115
>chr2:13894371-13894578
>chr2:13896609-13898511
>chr2:13898566-13898835
>chr2:13899471-13899562
>chr2:13899729-13899821
>chr2:13901029-13901092
>chr2:13902011-13902142
>chr2:13902481-13902598
>chr2:13903620-13903883
>chr2:13903952-13904092
>chr2:13907497-13907597
>chr2:13908127-13908180
>chr2:13909645-13912183
>chr2:13912578-13912638
>chr2:13913393-13913662
>chr2:13913981-13914154
>chr2:13914257-13914600
>chr2:13914841-13915152
>chr2:13915240-13915319
>chr2:13918398-13918475
>chr2:13919530-13919754
>chr2:13919927-13920040
>chr2:13920101-13920130
>chr2:13920484-13920815
>chr2:13921703-13922225
>chr2:13922307-13922745
>chr2:13922887-13923359
>chr2:13923452-13923682
>chr2:13923759-13923983
>chr2:13924189-13925050
>chr2:13925126-13926413
>chr2:13926499-13926909
>chr2:13926949-13927152
>chr2:13927269-13927346
>chr2:13927381-13927439
>chr2:13927573-13928310
>chr2:13928367-13928519
>chr2:13928671-13929202
>chr2:13929316-13929532
>chr2:13930259-13930351
>chr2:13930458-13930527
>chr2:13931172-13931517
>chr2:13932432-13932543
>chr2:13933599-13934238
>chr2:13934383-13934466
>chr2:13934649-13934789
>chr2:13934877-13934924
>chr2:13935139-13935238
>chr2:13935538-13935758
>chr2:13935874-13935942
>chr2:13936763-13936827
>chr2:13937059-13937108
>chr2:13937783-13937898
>chr2:13938006-13938183
>chr2:13938323-13938384
>chr2:13938633-13938735
>chr2:13939026-13939223
>chr2:13940639-13940889
>chr2:13943067-13943404
>chr2:13945091-13945316
>chr2:13946130-13948576
>chr2:13948751-13948870
>chr2:13950258-13950582
>chr2:13951451-13952937
>chr2:13953322-13953516
>chr2:13954203-13954562
>chr2:13955296-13955668
>chr2:13957357-13958946
>chr2:13959343-13959463
>chr2:13959533-13959623
>chr2:13959673-13959755
>chr2:13959969-13960039
>chr2:13960108-13960348
>chr2:13960866-13960964
>chr2:13961825-13963997
>chr2:13964076-13964440
>chr2:13964483-13964951
>chr2:13964998-13965160
>chr2:13965587-13965951
>chr2:13965999-13966448
>chr2:13966549-13967226
>chr2:13967284-13967500
>chr2:13967576-13967675
>chr2:13967839-13968132
>chr2:13968334-13968888
>chr2:13969522-13969629
>chr2:13969874-13969911
>chr2:13970230-13970292
>chr2:13970982-13971019
>chr2:13971180-13971506
>chr2:13972375-13972725
>chr2:13972934-13973056
>chr2:13973113-13973349
>chr2:13973431-13973778
>chr2:13977347-13977676
>chr2:13979691-13979734
>chr2:13979792-13979856
>chr2:13981399-13981471
>chr2:13981944-13982310
>chr2:13983225-13983270
>chr2:13985492-13985571
>chr2:13985808-13985977
>chr2:13987162-13987502
>chr2:13989083-13989203
>chr2:13991038-13993317
>chr2:13993398-13996964
>chr2:13997207-13997411
>chr2:13997537-13997717
>chr2:13997801-13998151
>chr2:13998273-13998934
>chr2:13999647-13999893
>chr2:13999966-14000249
>chr2:14000338-14000656
>chr2:14000724-14001080
>chr2:14001183-14002032
>chr2:14002093-14002780
>chr2:14002864-14003293
>chr2:14003412-14003460
>chr2:14005319-14005549
>chr2:14005728-14005774
>chr2:14005868-14005938
>chr2:14006584-14006741
>chr2:14008861-14008915
>chr2:14009116-14009243
>chr2:14009650-14009993
>chr2:14010000-14010758
>chr2:14011079-14011186
>chr2:14011784-14011922
>chr2:14012107-14012151
>chr2:14012255-14012378
>chr2:14013221-14013283
>chr2:14014324-14014391
>chr2:14014757-14015279
>chr2:14015330-14015365
>chr2:14015411-14015786
>chr2:14015840-14015998
>chr2:14016023-14016247
>chr2:14016941-14017021
>chr2:14017207-14017264
>chr2:14017412-14017735
>chr2:14018061-14018100
>chr2:14019565-14019599
>chr2:14020187-14020498
>chr2:14022053-14022162
>chr2:14022519-14022661
>chr2:14024044-14024111
>chr2:14025505-14025552
>chr2:14025731-14025790
>chr2:14025991-14026052
>chr2:14026210-14026329
>chr2:14026390-14026548
>chr2:14026677-14026718
>chr2:14027740-14027875
>chr2:14028637-14028958
>chr2:14029046-14029164
>chr2:14029261-14029313
>chr2:14029351-14029538
>chr2:14029774-14029829
>chr2:14030857-14030914
>chr2:14031403-14032128
>chr2:14032400-14032868
>chr2:14035633-14035774
>chr2:14036840-14037043
>chr2:14037114-14037427
>chr2:14038299-14038500
>chr2:14039628-14039700
>chr2:14042416-14042651
>chr2:14042879-14043262
>chr2:14043404-14043676
>chr2:14043852-14044635
>chr2:14045038-14045528
>chr2:14045601-14045777
>chr2:14045963-14046100
>chr2:14046165-14046566
>chr2:14047638-14047751
>chr2:14048916-14049070
>chr2:14049462-14049720
>chr2:14050033-14050177
>chr2:14050283-14050368
>chr2:14050499-14050773
>chr2:14051679-14052058
>chr2:14052567-14052681
>chr2:14053566-14053650
>chr2:14053698-14053763
>chr2:14054791-14055285
>chr2:14055464-14055514
>chr2:14056363-14057682
>chr2:14058240-14058443
>chr2:14058603-14058798
>chr2:14058947-14059092
>chr2:14059469-14059760
>chr2:14059857-14060000
>chr2:14060061-14060663
>chr2:14060910-14061181
>chr2:14061426-14061482
>chr2:14063517-14063620
>chr2:14064507-14064613
>chr2:14066336-14066430
>chr2:14066815-14067141
>chr2:14067214-14067274
>chr2:14067912-14068064
>chr2:14069602-14069633
>chr2:14069826-14069900
>chr2:14070292-14070463
>chr2:14070951-14071019
>chr2:14071386-14071700
>chr2:14071946-14071994
>chr2:14073114-14073285
>chr2:14073568-14073970
>chr2:14076091-14076182
>chr2:14076297-14076622
>chr2:14076839-14076929
>chr2:14077074-14077215
>chr2:14077750-14078000
>chr2:14078533-14078608
>chr2:14078798-14078906
>chr2:14081397-14081496
>chr2:14081804-14087785
>chr2:14088171-14088411
>chr2:14088787-14089134
>chr2:14089223-14089303
>chr2:14089423-14089528
>chr2:14089699-14089866
>chr2:14089950-14090098
>chr2:14090185-14090500
>chr2:14091064-14091148
>chr2:14091441-14092041
>chr2:14092190-14092836
>chr2:14093496-14093625
>chr2:14093853-14094243
>chr2:14095291-14095367
>chr2:14096570-14096904
>chr2:14098569-14098621
>chr2:14099137-14105303
>chr2:14105899-14106088
>chr2:14106194-14106449
>chr2:14106872-14106968
>chr2:14107170-14107311
>chr2:14107985-14108379
>chr2:14108799-14108894
>chr2:14109208-14110034
>chr2:14110197-14110274
>chr2:14111135-14111596
>chr2:14112558-14112655
>chr2:14112828-14112876
>chr2:14114381-14114700
>chr2:14114798-14114855
>chr2:14115753-14116202
>chr2:14118173-14118237
>chr2:14119152-14119248
>chr2:14121105-14121159
>chr2:14121682-14122002
>chr2:14123013-14123065
>chr2:14123261-14123559
>chr2:14124613-14124659
>chr2:14126507-14127797
>chr2:14127887-14128079
>chr2:14128121-14128297
>chr2:14128549-14128676
>chr2:14131791-14131869
>chr2:14132015-14132152
>chr2:14132407-14132457
>chr2:14132822-14133099
>chr2:14133232-14133599
>chr2:14134300-14134741
>chr2:14134799-14134875
>chr2:14135594-14135822
>chr2:14135949-14136178
>chr2:14136285-14136356
>chr2:14136471-14136651
>chr2:14136865-14136903
>chr2:14137406-14137718
>chr2:14138393-14138552
>chr2:14138784-14138891
>chr2:14139456-14139515
>chr2:14140044-14140135
>chr2:14142811-14142884
>chr2:14143355-14144481
>chr2:14144502-14144748
>chr2:14145720-14146130
>chr2:14146190-14146318
>chr2:14147552-14147642
>chr2:14147744-14148056
>chr2:14148109-14148302
>chr2:14148425-14148487
>chr2:14149285-14149355
>chr2:14150075-14150329
>chr2:14150840-14151343
>chr2:14151767-14152267
>chr2:14154004-14154048
>chr2:14155102-14155187
>chr2:14155325-14155454
>chr2:14158451-14161129
>chr2:14161212-14161294
>chr2:14161703-14161930
>chr2:14162223-14162463
>chr2:14162612-14163291
>chr2:14163465-14163559
>chr2:14163716-14163783
>chr2:14163831-14164374
>chr2:14168408-14168634
>chr2:14169088-14169309
>chr2:14171161-14171230
>chr2:14171620-14171732
>chr2:14171871-14172053
>chr2:14173186-14173415
>chr2:14173625-14173697
>chr2:14174284-14174440
>chr2:14174839-14174932
>chr2:14175230-14176433
>chr2:14178121-14178222
>chr2:14178388-14178493
>chr2:14178702-14178739
>chr2:14180082-14180413
>chr2:14181085-14181318
>chr2:14181819-14181892
>chr2:14181996-14182092
>chr2:14182423-14182476
>chr2:14182839-14183343
>chr2:14183416-14183694
>chr2:14183756-14184065
>chr2:14184098-14184246
>chr2:14186744-14186792
>chr2:14187798-14187848
>chr2:14189351-14189462
>chr2:14190382-14190421
>chr2:14190975-14191012
>chr2:14191464-14192021
>chr2:14192344-14192387
>chr2:14192632-14192748
>chr2:14196899-14196979
>chr2:14198085-14198124
>chr2:14198742-14199095
>chr2:14199547-14199781
>chr2:14200316-14200720
>chr2:14201124-14201214
>chr2:14201858-14201955
>chr2:14202461-14202567
>chr2:14202889-14203000
>chr2:14203040-14203125
>chr2:14204242-14205036
>chr2:14205696-14206262
>chr2:14206902-14206946
>chr2:14207347-14207424
>chr2:14207638-14207706
>chr2:14207996-14208046
>chr2:14208364-14208426
>chr2:14209820-14210142
>chr2:14211864-14212619
>chr2:14213313-14213634
>chr2:14215194-14215296
>chr2:14216816-14217187
>chr2:14217594-14217995
>chr2:14218709-14218815
>chr2:14221869-14221910
>chr2:14224939-14224979
>chr2:14225426-14225722
>chr2:14226320-14226351
>chr2:14226907-14227267
>chr2:14228440-14228486
>chr2:14228850-14230950
>chr2:14232030-14232154
>chr2:14234502-14234735
>chr2:14234774-14234806
>chr2:14235640-14236040
>chr2:14237885-14238247
>chr2:14238279-14238471
>chr2:14238505-14238747
>chr2:14238794-14239248
>chr2:14239527-14239577
>chr2:14239739-14239926
>chr2:14240031-14240139
>chr2:14240411-14240760
>chr2:14242355-14242443
>chr2:14243635-14243750
>chr2:14244566-14244725
>chr2:14244844-14245096
>chr2:14246926-14248865
>chr2:14249091-14249501
>chr2:14249655-14249700
>chr2:14249930-14250116
>chr2:14250348-14250540
>chr2:14250593-14250840
>chr2:14251026-14251441
>chr2:14251681-14251726
>chr2:14251894-14252235
>chr2:14252587-14253440
>chr2:14253733-14253906
>chr2:14254801-14254975
>chr2:14255327-14255368
>chr2:14255435-14255551
>chr2:14256042-14256399
>chr2:14258495-14258633
>chr2:14259041-14260103
>chr2:14260688-14260861
>chr2:14262523-14262935
>chr2:14263133-14263191
>chr2:14264389-14264434
>chr2:14264719-14264810
>chr2:14265559-14265875
>chr2:14267051-14267266
>chr2:14267322-14267682
>chr2:14267948-14268013
>chr2:14268787-14268861
>chr2:14269184-14269504
>chr2:14269968-14270424
>chr2:14270983-14271235
>chr2:14271582-14271678
>chr2:14271757-14271819
>chr2:14274453-14275112
>chr2:14275803-14275860
>chr2:14275963-14276457
>chr2:14276934-14277107
>chr2:14277163-14279028
>chr2:14279139-14279452
>chr2:14280796-14280883
>chr2:14282117-14282452
>chr2:14283045-14283347
>chr2:14286238-14286580
>chr2:14287628-14288042
>chr2:14288807-14288944
>chr2:14291106-14291170
>chr2:14291935-14292210
>chr2:14292723-14292780
>chr2:14296300-14296390
>chr2:14297730-14297868
>chr2:14298217-14298407
>chr2:14299965-14300117
>chr2:14302896-14303115
>chr2:14303180-14303267
>chr2:14303418-14303467
>chr2:14305368-14305439
>chr2:14305492-14305603
>chr2:14305694-14305785
>chr2:14306116-14306429
>chr2:14308355-14308890
>chr2:14309393-14309713
>chr2:14310078-14310404
>chr2:14311332-14311457
>chr2:14311597-14311844
>chr2:14312881-14312987
>chr2:14317354-14317451
>chr2:14317570-14317941
>chr2:14319038-14319101
>chr2:14322421-14322468
>chr2:14323101-14323168
>chr2:14324869-14324982
>chr2:14326563-14326995
>chr2:14330511-14330712
>chr2:14330892-14331003
>chr2:14331795-14332206
>chr2:14332572-14332976
>chr2:14336231-14336864
>chr2:14337309-14337775
>chr2:14337837-14338245
>chr2:14338341-14338546
>chr2:14338627-14338739
>chr2:14338796-14339073
>chr2:14339121-14339261
>chr2:14339340-14339764
>chr2:14340072-14340558
>chr2:14340626-14340806
>chr2:14340947-14341121
>chr2:14341175-14341208
>chr2:14341329-14341627
>chr2:14341796-14341883
>chr2:14342046-14342103
>chr2:14342221-14342773
>chr2:14342921-14344514
>chr2:14344557-14344631
>chr2:14345276-14345415
>chr2:14345673-14345896
>chr2:14345932-14346141
>chr2:14346910-14347030
>chr2:14347119-14347163
>chr2:14347383-14347463
>chr2:14347800-14348236
>chr2:14348647-14348703
>chr2:14349513-14349847
>chr2:14349888-14349970
>chr2:14352063-14352141
>chr2:14353888-14354178
>chr2:14354235-14354371
>chr2:14355467-14355543
>chr2:14355912-14355961
>chr2:14356071-14356156
>chr2:14356270-14356511
>chr2:14356611-14356933
>chr2:14357134-14357316
>chr2:14358383-14358669
>chr2:14358781-14360003
>chr2:14360159-14360199
>chr2:14361860-14362969
>chr2:14363846-14363945
>chr2:14363992-14364202
>chr2:14364300-14364469
>chr2:14364521-14364565
>chr2:14368625-14368854
>chr2:14369333-14373565
>chr2:14374419-14374630
>chr2:14375954-14376052
>chr2:14376338-14376549
>chr2:14376781-14377662
>chr2:14377768-14378370
>chr2:14378443-14378503
>chr2:14378548-14381872
>chr2:14381965-14382053
>chr2:14383840-14383909
>chr2:14384359-14384436
>chr2:14386439-14386627
>chr2:14387922-14388043
>chr2:14388269-14388533
>chr2:14388981-14389607
>chr2:14389781-14390218
>chr2:14392015-14392356
>chr2:14395618-14396050
>chr2:14396203-14396423
>chr2:14397203-14397295
>chr2:14399540-14399856
>chr2:14402558-14402725
>chr2:14402730-14402929
>chr2:14404040-14404199
>chr2:14404296-14404332
>chr2:14406054-14406116
>chr2:14407529-14407932
>chr2:14408738-14414231
>chr2:14414620-14415170
>chr2:14415511-14415907
>chr2:14416631-14416952
>chr2:14418255-14418293
>chr2:14418493-14418673
>chr2:14419149-14419488
>chr2:14420039-14420166
>chr2:14420821-14420885
>chr2:14421488-14421908
>chr2:14421951-14422291
>chr2:14423553-14423665
>chr2:14423798-14423895
>chr2:14425192-14425271
>chr2:14426270-14426845
>chr2:14430066-14430463
>chr2:14432245-14432552
>chr2:14433241-14433288
>chr2:14434788-14435052
>chr2:14435125-14435454
>chr2:14436434-14436525
>chr2:14436863-14436925
>chr2:14437164-14437454
>chr2:14437740-14438020
>chr2:14438945-14439883
>chr2:14441678-14441803
>chr2:14441904-14442748
>chr2:14442922-14443089
>chr2:14443954-14445215
>chr2:14445434-14445476
>chr2:14445538-14445693
>chr2:14445790-14446548
>chr2:14447312-14447396
>chr2:14447947-14448049
>chr2:14448104-14448157
>chr2:14448184-14448883
>chr2:14449174-14449294
>chr2:14451279-14451356
>chr2:14451668-14451972
>chr2:14452027-14452157
>chr2:14452938-14453491
>chr2:14453606-14453860
>chr2:14453939-14454089
>chr2:14454294-14454334
>chr2:14457190-14457248
>chr2:14458156-14458334
>chr2:14458728-14459188
>chr2:14459935-14460101
>chr2:14460204-14460320
>chr2:14461323-14461358
>chr2:14461389-14461579
>chr2:14462111-14462210
>chr2:14462553-14462935
>chr2:14463544-14463662
>chr2:14463762-14464685
>chr2:14464828-14465058
>chr2:14465113-14465199
>chr2:14465340-14465399
>chr2:14466135-14466198
>chr2:14466581-14466778
>chr2:14468439-14469105
>chr2:14469216-14470348
>chr2:14470400-14470815
>chr2:14470878-14470939
>chr2:14471109-14471305
>chr2:14471344-14472140
>chr2:14472254-14472888
>chr2:14472927-14474684
>chr2:14474723-14475652
>chr2:14475720-14475789
>chr2:14476225-14477280
>chr2:14478457-14478625
>chr2:14478913-14478978
>chr2:14479429-14479504
>chr2:14480802-14480901
>chr2:14482256-14482734
>chr2:14482978-14483072
>chr2:14483119-14483203
>chr2:14483286-14486606
>chr2:14486798-14486848
>chr2:14486921-14487001
>chr2:14487117-14487371
>chr2:14487406-14487621
>chr2:14488725-14491915
>chr2:14492216-14492296
>chr2:14495614-14495928
>chr2:14496012-14496242
>chr2:14497421-14497713
>chr2:14497807-14497895
>chr2:14499190-14499226
>chr2:14500607-14500854
>chr2:14500932-14501252
>chr2:14501379-14507645
>chr2:14509092-14509842
>chr2:14510521-14510557
>chr2:14511183-14511630
>chr2:14512784-14513039
>chr2:14513147-14513529
>chr2:14515199-14515270
>chr2:14515728-14516000
>chr2:14516114-14516161
>chr2:14516397-14516739
>chr2:14517342-14517642
>chr2:14518032-14518427
>chr2:14519010-14519208
>chr2:14519396-14519472
>chr2:14520398-14520602
>chr2:14520795-14520836
>chr2:14522079-14522454
>chr2:14522770-14522873
>chr2:14523594-14523896
>chr2:14525306-14525435
>chr2:14526937-14527007
>chr2:14527390-14527751
>chr2:14528802-14529180
>chr2:14529877-14530250
>chr2:14530842-14531305
>chr2:14531943-14532231
>chr2:14532895-14533037
>chr2:14533095-14533186
>chr2:14539211-14540784
>chr2:14541888-14541989
>chr2:14542245-14542682
>chr2:14542872-14542923
>chr2:14544464-14545249
>chr2:14549554-14549607
>chr2:14551399-14551727
>chr2:14551856-14552250
>chr2:14553642-14554163
>chr2:14554312-14554781
>chr2:14555311-14555392
>chr2:14556297-14556331
>chr2:14556950-14557267
>chr2:14559358-14559958
>chr2:14560133-14560190
>chr2:14562947-14563263
>chr2:14564187-14564369
>chr2:14564475-14564603
>chr2:14564702-14564748
>chr2:14565293-14565482
>chr2:14565969-14566036
>chr2:14568847-14568914
>chr2:14570155-14570223
>chr2:14570615-14571081
>chr2:14571444-14571743
>chr2:14573553-14573758
>chr2:14574813-14574890
>chr2:14574968-14575296
>chr2:14576032-14576063
>chr2:14576396-14576704
>chr2:14576771-14576814
>chr2:14579444-14579742
>chr2:14580466-14580539
>chr2:14580672-14580763
>chr2:14580824-14581872
>chr2:14581917-14582890
>chr2:14583025-14583089
>chr2:14584295-14584634
>chr2:14586170-14586518
>chr2:14586550-14586934
>chr2:14590109-14590252
>chr2:14591546-14591608
>chr2:14592060-14592587
>chr2:14595986-14596053
>chr2:14598495-14598704
>chr2:14599159-14599244
>chr2:14600726-14600787
>chr2:14600892-14601509
>chr2:14602328-14602534
>chr2:14603472-14603656
>chr2:14603902-14603955
>chr2:14606156-14606667
>chr2:14607510-14608313
>chr2:14608716-14609060
>chr2:14609131-14609396
>chr2:14610340-14610892
>chr2:14613412-14613744
>chr2:14614459-14614508
>chr2:14615146-14615225
>chr2:14615537-14615583
>chr2:14616736-14617102
>chr2:14617470-14617664
>chr2:14617748-14617796
>chr2:14619253-14619342
>chr2:14619626-14619668
>chr2:14620982-14621030
>chr2:14622022-14622109
>chr2:14622202-14622824
>chr2:14622898-14623008
>chr2:14623693-14624020
>chr2:14625267-14625656
>chr2:14629579-14629642
>chr2:14629935-14630012
>chr2:14631203-14631291
>chr2:14636958-14636998
>chr2:14638942-14639065
>chr2:14639721-14639790
>chr2:14640887-14641005
>chr2:14641048-14641079
>chr2:14647488-14647789
>chr2:14648357-14648405
>chr2:14648452-14648548
>chr2:14648718-14648746
>chr2:14649739-14650110
>chr2:14650809-14650936
>chr2:14651587-14651818
>chr2:14651901-14652316
>chr2:14652492-14652617
>chr2:14652667-14652981
>chr2:14653091-14653149
>chr2:14653635-14653758
>chr2:14654188-14654313
>chr2:14654506-14654572
>chr2:14657027-14657082
>chr2:14658268-14658359
>chr2:14658577-14658636
>chr2:14661930-14663134
>chr2:14663706-14663805
>chr2:14664240-14664652
>chr2:14664781-14664847
>chr2:14665454-14665561
>chr2:14665815-14665925
>chr2:14666072-14666148
>chr2:14666430-14666488
>chr2:14666568-14666648
>chr2:14667674-14667747
>chr2:14668125-14668209
>chr2:14669070-14669132
>chr2:14672881-14673173
>chr2:14673966-14674310
>chr2:14674425-14674871
>chr2:14675799-14675890
>chr2:14676101-14676174
>chr2:14677242-14677409
>chr2:14677682-14677834
>chr2:14680240-14680457
>chr2:14682486-14683081
>chr2:14683881-14683916
>chr2:14684781-14685147
>chr2:14686680-14686956
>chr2:14689422-14690158
>chr2:14691154-14692279
>chr2:14694058-14694093
>chr2:14695348-14695423
>chr2:14696153-14696290
>chr2:14696360-14696552
>chr2:14696697-14696771
>chr2:14697715-14697771
>chr2:14698309-14698350
>chr2:14698812-14699002
>chr2:14699052-14699250
>chr2:14701874-14701905
>chr2:14704756-14704814
>chr2:14705949-14706139
>chr2:14706290-14706346
>chr2:14707133-14707201
>chr2:14707463-14707534
>chr2:14708270-14708372
>chr2:14709079-14710832
>chr2:14711358-14711625
>chr2:14715770-14715809
>chr2:14718459-14718857
>chr2:14720224-14720344
>chr2:14720492-14720953
>chr2:14721028-14721225
>chr2:14722838-14722996
>chr2:14723122-14723215
>chr2:14723535-14723590
>chr2:14723930-14724000
>chr2:14725632-14725687
>chr2:14726334-14726454
>chr2:14726530-14726684
>chr2:14728018-14728416
>chr2:14729653-14729746
>chr2:14730260-14730309
>chr2:14732656-14732735
>chr2:14733506-14733552
>chr2:14733842-14733969
>chr2:14735374-14735756
>chr2:14736172-14736250
>chr2:14736709-14736820
>chr2:14737405-14737465
>chr2:14737959-14738006
>chr2:14738639-14738693
>chr2:14738762-14738801
>chr2:14738890-14739027
>chr2:14740595-14740701
>chr2:14740791-14741130
>chr2:14742640-14742680
>chr2:14744006-14744080
>chr2:14744613-14744700
>chr2:14746157-14746220
>chr2:14746258-14746590
>chr2:14746646-14746879
>chr2:14746906-14747101
>chr2:14747252-14747673
>chr2:14748192-14748239
>chr2:14748316-14749005
>chr2:14751145-14751214
>chr2:14754566-14755277
>chr2:14755320-14755627
>chr2:14755723-14755833
>chr2:14755903-14755999
>chr2:14756644-14756877
>chr2:14757683-14757738
>chr2:14760565-14760757
>chr2:14760795-14760872
>chr2:14761393-14761432
>chr2:14762403-14762481
>chr2:14764843-14764892
>chr2:14765252-14765570
>chr2:14767944-14768006
>chr2:14768141-14768335
>chr2:14770849-14770891
>chr2:14771811-14771952
>chr2:14773660-14773722
>chr2:14777054-14777416
>chr2:14777636-14777757
>chr2:14779752-14779892
>chr2:14780887-14781109
>chr2:14782270-14783126
>chr2:14783309-14789477
>chr2:14790641-14791295
>chr2:14791520-14791848
>chr2:14792218-14792333
>chr2:14792710-14792810
>chr2:14793180-14793446
>chr2:14794105-14794217
>chr2:14794250-14794299
>chr2:14794500-14794602
>chr2:14794787-14795080
>chr2:14795175-14795231
>chr2:14795379-14795596
>chr2:14795914-14796127
>chr2:14796416-14797126
>chr2:14797224-14797314
>chr2:14797876-14797931
>chr2:14798213-14798361
>chr2:14798839-14798950
>chr2:14799000-14799137
>chr2:14800089-14800557
>chr2:14800629-14801059
>chr2:14801192-14801284
>chr2:14801625-14803111
>chr2:14803604-14803957
>chr2:14804011-14804170
>chr2:14804254-14804355
>chr2:14804993-14805065
>chr2:14806044-14806237
>chr2:14806383-14806431
>chr2:14807436-14807488
>chr2:14807891-14808020
>chr2:14808339-14810595
>chr2:14811088-14811418
>chr2:14812763-14813971
>chr2:14814078-14815178
>chr2:14816184-14816501
>chr2:14818503-14818553
>chr2:14819666-14820693
>chr2:14820908-14821231
>chr2:14821721-14822045
>chr2:14823810-14823921
>chr2:14824566-14824632
>chr2:14826040-14826388
>chr2:14827453-14827815
>chr2:14827920-14828089
>chr2:14828387-14828431
>chr2:14828770-14828828
>chr2:14830871-14830974
>chr2:14832110-14832149
>chr2:14832266-14832303
>chr2:14832855-14832924
>chr2:14833696-14833773
>chr2:14835292-14835343
>chr2:14835725-14835785
>chr2:14836818-14837064
>chr2:14837666-14837766
>chr2:14838329-14838475
>chr2:14839167-14839229
>chr2:14839427-14839467
>chr2:14839991-14840324
>chr2:14840495-14840566
>chr2:14840705-14840855
>chr2:14840980-14841502
>chr2:14841505-14842424
>chr2:14842637-14842849
>chr2:14842883-14843747
>chr2:14843957-14844928
>chr2:14844995-14847457
>chr2:14847512-14855581
>chr2:14855628-14855989
>chr2:14856066-14856360
>chr2:14856409-14860878
>chr2:14860925-14861045
>chr2:14862141-14862624
>chr2:14863229-14863555
>chr2:14863591-14863668
>chr2:14864031-14864360
>chr2:14864688-14864891
>chr2:14865532-14865605
>chr2:14865766-14865832
>chr2:14867041-14867151
>chr2:14869444-14869527
>chr2:14869995-14870050
>chr2:14871197-14871260
>chr2:14871408-14872020
>chr2:14872212-14872282
>chr2:14872426-14872757
>chr2:14872795-14873006
>chr2:14873089-14874061
>chr2:14874288-14874692
>chr2:14874910-14875193
>chr2:14875291-14875722
>chr2:14878733-14878925
>chr2:14878973-14879282
>chr2:14879475-14879558
>chr2:14880432-14880702
>chr2:14880951-14881511
>chr2:14881656-14881725
>chr2:14883704-14884016
>chr2:14887112-14887407
>chr2:14888113-14888465
>chr2:14888605-14888664
>chr2:14890394-14890864
>chr2:14893005-14893185
>chr2:14894525-14894678
>chr2:14894726-14895084
>chr2:14895213-14895802
>chr2:14895887-14895983
>chr2:14897069-14897251
>chr2:14898488-14898861
>chr2:14902099-14902523
>chr2:14904045-14904681
>chr2:14904737-14905062
>chr2:14905098-14905356
>chr2:14906088-14906186
>chr2:14906280-14906412
>chr2:14907968-14908396
>chr2:14909006-14909341
>chr2:14911793-14911968
>chr2:14912062-14912260
>chr2:14913113-14913174
>chr2:14913907-14914321
>chr2:14914982-14915035
>chr2:14915416-14916126
>chr2:14916423-14916476
>chr2:14917044-14917102
>chr2:14919165-14919217
>chr2:14919285-14919347
>chr2:14919454-14920691
>chr2:14920739-14921425
>chr2:14922475-14922736
>chr2:14922864-14923230
>chr2:14926554-14927340
>chr2:14927419-14927733
>chr2:14927831-14927939
>chr2:14928332-14928411
>chr2:14928576-14928623
>chr2:14929353-14929681
>chr2:14929811-14930210
>chr2:14932398-14932474
>chr2:14933094-14933149
>chr2:14937297-14937405
>chr2:14937663-14937720
>chr2:14937822-14938258
>chr2:14940279-14940479
>chr2:14942218-14942667
>chr2:14944014-14944345
>chr2:14944654-14944775
>chr2:14945041-14945096
>chr2:14945695-14946644
>chr2:14946764-14946888
>chr2:14946920-14947348
>chr2:14947384-14950577
>chr2:14954505-14957193
>chr2:14961271-14961575
>chr2:14961689-14962090
>chr2:14962931-14963301
>chr2:14964902-14965018
>chr2:14965346-14965378
>chr2:14965579-14965832
>chr2:14965953-14966272
>chr2:14966314-14966440
>chr2:14966908-14966999
>chr2:14967106-14967260
>chr2:14967332-14967483
>chr2:14967543-14967736
>chr2:14967820-14967935
>chr2:14968209-14968446
>chr2:14968520-14969184
>chr2:14969359-14969679
>chr2:14969984-14970136
>chr2:14970427-14970485
>chr2:14971229-14971576
>chr2:14972074-14972453
>chr2:14973332-14973443
>chr2:14974758-14974812
>chr2:14974880-14974956
>chr2:14975093-14975289
>chr2:14976621-14976994
>chr2:14978628-14978680
>chr2:14978811-14978856
>chr2:14979461-14979553
>chr2:14982371-14982412
>chr2:14982737-14982786
>chr2:14984019-14984068
>chr2:14986875-14986973
>chr2:14987907-14987987
>chr2:14989255-14989627
>chr2:14989979-14990446
>chr2:14990568-14990782
>chr2:14991649-14991827
>chr2:14993168-14993237
>chr2:14995001-14995409
>chr2:14995729-14995860
>chr2:14997110-14997331
>chr2:14997477-14997688
>chr2:14997749-14997827
>chr2:14999355-14999794
>chr2:15001233-15001320
>chr2:15001617-15003150
>chr2:15003652-15003707
>chr2:15004358-15004419
>chr2:15004514-15004915
>chr2:15005212-15005265
>chr2:15005289-15005369
>chr2:15007899-15008005
>chr2:15008802-15008836
>chr2:15009596-15009759
>chr2:15009984-15010000
>chr2:15011012-15011055
>chr2:15011991-15012218
>chr2:15012244-15013141
>chr2:15013184-15013320
>chr2:15013445-15014513
>chr2:15014596-15015142
>chr2:15015184-15018471
>chr2:15019668-15019970
>chr2:15020946-15021249
>chr2:15022836-15022988
>chr2:15023704-15026679
>chr2:15027317-15027389
>chr2:15028031-15028131
>chr2:15028466-15028541
>chr2:15029105-15029205
>chr2:15029979-15030016
>chr2:15030722-15030896
>chr2:15031233-15031310
>chr2:15032172-15032359
>chr2:15032443-15032477
>chr2:15032606-15032673
>chr2:15033567-15034361
>chr2:15034397-15034546
>chr2:15035122-15036080
>chr2:15036119-15036212
>chr2:15037552-15037665
>chr2:15038123-15038413
>chr2:15039139-15039181
>chr2:15044016-15044088
>chr2:15045474-15045886
>chr2:15047826-15047904
>chr2:15049622-15049683
>chr2:15050231-15050324
>chr2:15051084-15051124
>chr2:15052800-15053037
>chr2:15056806-15057132
>chr2:15057382-15058134
>chr2:15058235-15058359
>chr2:15059336-15059407
>chr2:15059954-15059992
>chr2:15060718-15060821
>chr2:15063471-15063645
>chr2:15063753-15063936
>chr2:15064110-15065442
>chr2:15065515-15067688
>chr2:15067813-15067893
>chr2:15068790-15068907
>chr2:15069001-15069207
>chr2:15070914-15070987
>chr2:15071222-15071646
>chr2:15072270-15072377
>chr2:15072738-15073511
>chr2:15074311-15074691
>chr2:15077022-15077385
>chr2:15077644-15077987
>chr2:15080475-15080546
>chr2:15081961-15082013
>chr2:15084041-15084369
>chr2:15085512-15085772
>chr2:15085803-15085850
>chr2:15085979-15087293
>chr2:15088356-15088531
>chr2:15089129-15089282
>chr2:15089418-15089464
>chr2:15089735-15090054
>chr2:15091290-15092137
>chr2:15092514-15092549
>chr2:15093103-15093435
>chr2:15093636-15093688
>chr2:15095161-15095590
>chr2:15097523-15098853
>chr2:15098893-15099312
>chr2:15100883-15101011
>chr2:15102416-15102494
>chr2:15102961-15103083
>chr2:15103601-15103662
>chr2:15103989-15104356
>chr2:15104548-15105505
>chr2:15106410-15106497
>chr2:15107103-15107137
>chr2:15107252-15107454
>chr2:15107617-15107746
>chr2:15107780-15107870
>chr2:15107922-15108095
>chr2:15108138-15108223
>chr2:15109478-15109599
>chr2:15109682-15109857
>chr2:15111864-15111963
>chr2:15112158-15112272
>chr2:15114171-15114293
>chr2:15114423-15114638
>chr2:15115423-15115812
>chr2:15116286-15116548
>chr2:15116857-15117009
>chr2:15119244-15119642
>chr2:15120353-15120390
>chr2:15121848-15121946
>chr2:15122173-15122605
>chr2:15123491-15124003
>chr2:15124058-15124157
>chr2:15124319-15124640
>chr2:15124676-15124730
>chr2:15124874-15125670
>chr2:15125704-15126453
>chr2:15130006-15130043
>chr2:15130099-15130130
>chr2:15130212-15130262
>chr2:15131445-15131644
>chr2:15131679-15132442
>chr2:15132608-15132648
>chr2:15132705-15132774
>chr2:15133762-15133818
>chr2:15134106-15134186
>chr2:15134349-15134507
>chr2:15135756-15135981
>chr2:15136373-15136636
>chr2:15136663-15137013
>chr2:15137148-15137246
>chr2:15137768-15137937
>chr2:15139410-15139631
>chr2:15141109-15141233
>chr2:15141642-15141719
>chr2:15143644-15144117
>chr2:15146133-15146182
>chr2:15147292-15147627
>chr2:15148661-15148745
>chr2:15149108-15149867
>chr2:15149929-15150155
>chr2:15150419-15150534
>chr2:15150618-15150704
>chr2:15151839-15152148
>chr2:15152307-15152388
>chr2:15152456-15152565
>chr2:15156389-15156599
>chr2:15156639-15156722
>chr2:15157844-15157890
>chr2:15159455-15159913
>chr2:15163781-15164093
>chr2:15164383-15164439
>chr2:15168615-15168935
>chr2:15170316-15170393
>chr2:15170729-15170771
>chr2:15171121-15171161
>chr2:15171398-15171534
>chr2:15171680-15172045
>chr2:15174953-15175271
>chr2:15176258-15176379
>chr2:15176568-15176686
>chr2:15178175-15178275
>chr2:15179463-15179510
>chr2:15184226-15184262
>chr2:15184297-15184457
>chr2:15184484-15184566
>chr2:15184613-15184680
>chr2:15186047-15186216
>chr2:15186711-15186771
>chr2:15187372-15187418
>chr2:15188640-15188728
>chr2:15191508-15191633
>chr2:15192082-15192151
>chr2:15192300-15192422
>chr2:15194368-15194500
>chr2:15194569-15194651
>chr2:15194860-15194964
>chr2:15195003-15195240
>chr2:15195374-15195467
>chr2:15195528-15195809
>chr2:15195846-15196108
>chr2:15196275-15196520
>chr2:15198813-15199214
>chr2:15199881-15200195
>chr2:15201520-15201730
>chr2:15202498-15202846
>chr2:15203843-15204301
>chr2:15204509-15206275
>chr2:15206365-15207380
>chr2:15207432-15211307
>chr2:15211432-15211488
>chr2:15212555-15212943
>chr2:15213059-15213165
>chr2:15214169-15214233
>chr2:15215127-15215173
>chr2:15218419-15218732
>chr2:15219303-15220292
>chr2:15222658-15222721
>chr2:15223224-15223309
>chr2:15223552-15223842
>chr2:15225966-15226094
>chr2:15226141-15226238
>chr2:15226817-15228297
>chr2:15228368-15228832
>chr2:15228922-15229811
>chr2:15232932-15233004
>chr2:15235554-15235618
>chr2:15236248-15236687
>chr2:15236861-15236913
>chr2:15237511-15238102
>chr2:15239145-15239772
>chr2:15239831-15239937
>chr2:15240336-15240636
>chr2:15241560-15241691
>chr2:15245597-15245681
>chr2:15245798-15245966
>chr2:15247217-15251940
>chr2:15252214-15252548
>chr2:15253808-15254192
>chr2:15254248-15254409
>chr2:15254505-15257675
>chr2:15258074-15259216
>chr2:15259489-15259570
>chr2:15263145-15263419
>chr2:15265937-15266278
>chr2:15266559-15266628
>chr2:15266728-15266783
>chr2:15266913-15266997
>chr2:15267131-15267208
>chr2:15267682-15267762
>chr2:15268417-15268547
>chr2:15269326-15269383
>chr2:15270132-15270502
>chr2:15273553-15273597
>chr2:15273787-15274145
>chr2:15274747-15275099
>chr2:15278864-15278990
>chr2:15280316-15280425
>chr2:15281523-15281674
>chr2:15283273-15283746
>chr2:15285649-15285998
>chr2:15287395-15287558
>chr2:15287732-15287923
>chr2:15288867-15288972
>chr2:15289062-15289406
>chr2:15289711-15290155
>chr2:15290632-15290661
>chr2:15291934-15292286
>chr2:15296249-15296566
>chr2:15296608-15296884
>chr2:15297362-15297720
>chr2:15297844-15297892
>chr2:15298084-15298190
>chr2:15301411-15301452
>chr2:15301593-15301658
>chr2:15302651-15303236
>chr2:15304058-15305788
>chr2:15306152-15306198
>chr2:15308639-15309080
>chr2:15310639-15310683
>chr2:15312256-15312580
>chr2:15314019-15314407
>chr2:15314623-15314765
>chr2:15314818-15314899
>chr2:15315134-15315256
>chr2:15316247-15322438
>chr2:15322895-15322997
>chr2:15323587-15323889
>chr2:15324159-15324205
>chr2:15325204-15326342
>chr2:15327045-15327079
>chr2:15327558-15327621
>chr2:15327986-15328154
>chr2:15328352-15328416
>chr2:15330022-15330072
>chr2:15330954-15331160
>chr2:15331785-15331820
>chr2:15332034-15332093
>chr2:15332341-15332430
>chr2:15332964-15333066
>chr2:15333955-15334513
>chr2:15334951-15335155
>chr2:15335334-15335561
>chr2:15335699-15335751
>chr2:15335891-15336083
>chr2:15336399-15336753
>chr2:15336955-15337517
>chr2:15338606-15339067
>chr2:15341078-15341625
>chr2:15342613-15342766
>chr2:15343704-15343862
>chr2:15343993-15344086
>chr2:15344248-15347182
>chr2:15347308-15347422
>chr2:15349605-15349871
>chr2:15350753-15350798
>chr2:15351390-15351674
>chr2:15352341-15352516
>chr2:15352570-15352616
>chr2:15352695-15353030
>chr2:15355005-15355053
>chr2:15355312-15355352
>chr2:15355409-15356052
>chr2:15357366-15357433
>chr2:15357560-15357617
>chr2:15358377-15358765
>chr2:15359517-15359602
>chr2:15359911-15360402
>chr2:15360479-15360627
>chr2:15360774-15360912
>chr2:15361088-15361129
>chr2:15361217-15361534
>chr2:15361637-15362024
>chr2:15362177-15362531
>chr2:15362875-15363057
>chr2:15364246-15364579
>chr2:15365733-15365788
>chr2:15366425-15366469
>chr2:15367971-15368508
>chr2:15370155-15370262
>chr2:15370302-15371443
>chr2:15373290-15373638
>chr2:15375619-15375704
>chr2:15375761-15375871
>chr2:15376902-15376978
>chr2:15377502-15377587
>chr2:15378471-15378855
>chr2:15378935-15378969
>chr2:15379947-15380123
>chr2:15380194-15380416
>chr2:15380777-15380820
>chr2:15381321-15381359
>chr2:15382650-15382717
>chr2:15387100-15387351
>chr2:15387455-15387562
>chr2:15387638-15387994
>chr2:15388118-15388343
>chr2:15388510-15388639
>chr2:15388715-15388757
>chr2:15388874-15388963
>chr2:15389679-15389839
>chr2:15390208-15390504
>chr2:15390571-15390758
>chr2:15390827-15391184
>chr2:15391379-15391499
>chr2:15391945-15392016
>chr2:15392099-15392181
>chr2:15392532-15392791
>chr2:15393177-15393950
>chr2:15394068-15394142
>chr2:15397329-15397680
>chr2:15397720-15397791
>chr2:15398086-15398488
>chr2:15400046-15400105
>chr2:15401334-15401536
>chr2:15402923-15403046
>chr2:15403287-15403646
>chr2:15403832-15404073
>chr2:15404169-15404245
>chr2:15404481-15404818
>chr2:15405822-15405875
>chr2:15405992-15406153
>chr2:15406281-15406496
>chr2:15406558-15406655
>chr2:15406785-15406958
>chr2:15407156-15407225
>chr2:15407713-15407831
>chr2:15407878-15407941
>chr2:15408052-15408243
>chr2:15408763-15409041
>chr2:15411418-15411470
>chr2:15414622-15414977
>chr2:15415173-15415261
>chr2:15416252-15416289
>chr2:15416491-15416826
>chr2:15418120-15418268
>chr2:15419310-15419585
>chr2:15419703-15420019
>chr2:15420803-15420842
>chr2:15421762-15422386
>chr2:15422489-15422545
>chr2:15423481-15423550
>chr2:15425904-15426050
>chr2:15427995-15428040
>chr2:15428284-15428363
>chr2:15428455-15428700
>chr2:15428754-15429064
>chr2:15429501-15429543
>chr2:15430064-15430112
>chr2:15430355-15430425
>chr2:15430805-15431112
>chr2:15433801-15434160
>chr2:15435924-15435995
>chr2:15437196-15437343
>chr2:15438969-15439316
>chr2:15439494-15445686
>chr2:15446106-15446179
>chr2:15446281-15446396
>chr2:15446857-15447010
>chr2:15447784-15448141
>chr2:15450670-15450795
>chr2:15451018-15451470
>chr2:15452080-15452615
>chr2:15453767-15454075
>chr2:15454140-15454216
>chr2:15454316-15454401
>chr2:15454895-15455208
>chr2:15455572-15455728
>chr2:15455836-15455913
>chr2:15456183-15456226
>chr2:15456568-15456834
>chr2:15458383-15458702
>chr2:15459369-15459798
>chr2:15461061-15461188
>chr2:15462178-15462211
>chr2:15462539-15462671
>chr2:15462970-15463274
>chr2:15464643-15464717
>chr2:15464985-15465032
>chr2:15466635-15466963
>chr2:15469086-15470032
>chr2:15470503-15470542
>chr2:15470767-15470983
>chr2:15471628-15471938
>chr2:15472088-15472137
>chr2:15472872-15472917
>chr2:15474514-15474877
>chr2:15476415-15476743
>chr2:15477220-15477555
>chr2:15477742-15477838
>chr2:15480051-15480393
>chr2:15480969-15481292
>chr2:15481543-15481698
>chr2:15481881-15482515
>chr2:15482808-15482888
>chr2:15483141-15483191
>chr2:15484429-15484534
>chr2:15487468-15487563
>chr2:15491044-15491229
>chr2:15491331-15491365
>chr2:15491448-15491876
>chr2:15492450-15492793
>chr2:15492928-15493119
>chr2:15493150-15493326
>chr2:15493379-15493685
>chr2:15493810-15494132
>chr2:15495357-15495529
>chr2:15495738-15495810
>chr2:15495879-15496298
>chr2:15496545-15496692
>chr2:15498418-15499831
>chr2:15500341-15500413
>chr2:15500596-15501318
>chr2:15501564-15501715
>chr2:15501767-15501930
>chr2:15502290-15503141
>chr2:15503208-15503376
>chr2:15504735-15504945
>chr2:15505415-15505465
>chr2:15505917-15505999
>chr2:15506038-15506122
>chr2:15506200-15506290
>chr2:15508602-15508956
>chr2:15509845-15510155
>chr2:15510502-15510780
>chr2:15512423-15512845
>chr2:15513680-15513998
>chr2:15514268-15514323
>chr2:15514657-15514704
>chr2:15515365-15515544
>chr2:15516404-15516757
>chr2:15517125-15517339
>chr2:15517890-15518065
>chr2:15518459-15518518
>chr2:15518665-15519036
>chr2:15519436-15519825
>chr2:15520138-15520360
>chr2:15520544-15520582
>chr2:15520673-15520820
>chr2:15521440-15521571
>chr2:15522760-15522987
>chr2:15523059-15523211
>chr2:15523297-15523951
>chr2:15525784-15525856
>chr2:15527124-15527252
>chr2:15527354-15527571
>chr2:15528343-15528530
>chr2:15528581-15528937
>chr2:15529171-15529555
>chr2:15529912-15530089
>chr2:15530218-15530491
>chr2:15530509-15530647
>chr2:15530703-15530803
>chr2:15532030-15532531
>chr2:15533163-15533235
>chr2:15533385-15533466
>chr2:15533668-15533730
>chr2:15534256-15534292
>chr2:15534707-15534755
>chr2:15535216-15535901
>chr2:15537134-15537193
>chr2:15537503-15537872
>chr2:15537972-15538172
>chr2:15539841-15539902
>chr2:15540683-15541027
>chr2:15541717-15542681
>chr2:15543459-15543835
>chr2:15544325-15544432
>chr2:15544672-15545014
>chr2:15545509-15545778
>chr2:15546249-15546352
>chr2:15546442-15546749
>chr2:15547968-15548180
>chr2:15548334-15548680
>chr2:15549083-15549219
>chr2:15549442-15549787
>chr2:15549864-15550189
>chr2:15550567-15550887
>chr2:15551299-15551348
>chr2:15552319-15552624
>chr2:15552790-15553073
>chr2:15553657-15553942
>chr2:15554226-15554285
>chr2:15554988-15555238
>chr2:15556054-15556131
>chr2:15558076-15558316
>chr2:15558410-15558472
>chr2:15558788-15559096
>chr2:15559520-15559662
>chr2:15560199-15560285
>chr2:15560538-15560578
>chr2:15562499-15562545
>chr2:15562926-15562977
>chr2:15563763-15564054
>chr2:15565347-15565551
>chr2:15566069-15566392
>chr2:15566774-15567116
>chr2:15567785-15568150
>chr2:15568240-15568485
>chr2:15568649-15569298
>chr2:15571331-15571416
>chr2:15572117-15572308
>chr2:15572492-15572552
>chr2:15572853-15573124
>chr2:15574057-15574555
>chr2:15575027-15575376
>chr2:15575862-15576208
>chr2:15576657-15576977
>chr2:15578676-15578829
>chr2:15579439-15579553
>chr2:15579640-15579946
>chr2:15580067-15580560
>chr2:15580644-15580733
>chr2:15580771-15582129
>chr2:15584191-15584230
>chr2:15585273-15585326
>chr2:15586640-15587225
>chr2:15587265-15587379
>chr2:15587530-15587647
>chr2:15587955-15588382
>chr2:15589721-15590075
>chr2:15590374-15590548
>chr2:15590585-15591078
>chr2:15592944-15593189
>chr2:15593793-15594115
>chr2:15595915-15596157
>chr2:15596671-15596860
>chr2:15598020-15598142
>chr2:15599287-15599618
>chr2:15600664-15600892
>chr2:15601309-15601692
>chr2:15602681-15603015
>chr2:15606535-15606985
>chr2:15607609-15607860
>chr2:15608148-15608835
>chr2:15608883-15608932
>chr2:15609480-15609552
>chr2:15609838-15610451
>chr2:15610862-15613147
>chr2:15613821-15614126
>chr2:15614431-15614504
>chr2:15614553-15614913
>chr2:15615463-15615496
>chr2:15615850-15616213
>chr2:15616332-15616409
>chr2:15617354-15617603
>chr2:15617955-15618084
>chr2:15618339-15618443
>chr2:15618563-15618724
>chr2:15618935-15618985
>chr2:15619088-15619260
>chr2:15620791-15620882
>chr2:15621204-15621612
>chr2:15621651-15621961
>chr2:15622142-15622345
>chr2:15624359-15624762
>chr2:15624995-15625259
>chr2:15625429-15625718
>chr2:15628952-15629102
>chr2:15629138-15629308
>chr2:15630581-15630650
>chr2:15631099-15631202
>chr2:15631549-15631905
>chr2:15633847-15634050
>chr2:15635622-15635672
>chr2:15639078-15639410
>chr2:15639522-15639912
>chr2:15641237-15641978
>chr2:15644566-15644675
>chr2:15644990-15645070
>chr2:15645649-15645966
>chr2:15646370-15646918
>chr2:15646952-15647536
>chr2:15647877-15647950
>chr2:15648292-15648743
>chr2:15649240-15649411
>chr2:15649552-15649605
>chr2:15651509-15652180
>chr2:15654072-15654140
>chr2:15656030-15656089
>chr2:15657053-15657111
>chr2:15657403-15657732
>chr2:15659882-15659922
>chr2:15660005-15660090
>chr2:15660335-15660502
>chr2:15660990-15661067
>chr2:15661528-15661575
>chr2:15663030-15663356
>chr2:15663788-15664007
>chr2:15664057-15664161
>chr2:15666826-15666884
>chr2:15669883-15670697
>chr2:15671678-15672021
>chr2:15673606-15673652
>chr2:15674171-15674313
>chr2:15674377-15674479
>chr2:15675104-15675164
>chr2:15675384-15675422
>chr2:15676051-15676376
>chr2:15676786-15677104
>chr2:15678103-15678174
>chr2:15678528-15678876
>chr2:15679565-15679599
>chr2:15679870-15681233
>chr2:15681505-15681559
>chr2:15682035-15682149
>chr2:15682246-15682423
>chr2:15683764-15683864
>chr2:15685407-15685463
>chr2:15685544-15685850
>chr2:15685963-15686208
>chr2:15686612-15686673
>chr2:15687089-15687459
>chr2:15689734-15689819
>chr2:15690227-15690534
>chr2:15691587-15691634
>chr2:15693065-15693183
>chr2:15693471-15693689
>chr2:15693723-15693808
>chr2:15693833-15693897
>chr2:15693998-15694084
>chr2:15695646-15695710
>chr2:15695878-15697291
>chr2:15697347-15697685
>chr2:15697877-15698238
>chr2:15699389-15700200
>chr2:15700549-15700655
>chr2:15701487-15702142
>chr2:15702306-15702556
>chr2:15702952-15702998
>chr2:15703064-15703391
>chr2:15704083-15704131
>chr2:15705470-15705578
>chr2:15705717-15705842
>chr2:15706123-15706170
>chr2:15706444-15706952
>chr2:15707616-15707986
>chr2:15710806-15711139
>chr2:15711278-15711353
>chr2:15711958-15712289
>chr2:15713318-15713430
>chr2:15713933-15714012
>chr2:15714779-15715105
>chr2:15715201-15715530
>chr2:15716199-15716236
>chr2:15716467-15716802
>chr2:15716876-15716933
>chr2:15718198-15718267
>chr2:15720174-15720600
>chr2:15720844-15721186
>chr2:15723505-15723814
>chr2:15724138-15724638
>chr2:15725494-15725664
>chr2:15725700-15725766
>chr2:15726115-15726175
>chr2:15727220-15727532
>chr2:15727835-15728041
>chr2:15729624-15729784
>chr2:15730338-15730444
>chr2:15732247-15732291
>chr2:15733039-15733351
>chr2:15733865-15734019
>chr2:15736247-15736562
>chr2:15737361-15737390
>chr2:15737546-15737599
>chr2:15738110-15738143
>chr2:15738892-15739086
>chr2:15739123-15739239
>chr2:15739297-15739805
>chr2:15739842-15739980
>chr2:15740110-15740564
>chr2:15740841-15740909
>chr2:15740965-15741243
>chr2:15741552-15742029
>chr2:15742074-15742143
>chr2:15742338-15743305
>chr2:15743530-15744178
>chr2:15744248-15744307
>chr2:15745744-15745782
>chr2:15746537-15746593
>chr2:15747023-15747097
>chr2:15755679-15755831
>chr2:15755922-15756032
>chr2:15756415-15757270
>chr2:15757586-15757667
>chr2:15758377-15758728
>chr2:15759240-15759418
>chr2:15759765-15760060
>chr2:15760170-15760260
>chr2:15762081-15762472
>chr2:15763362-15763401
>chr2:15765855-15765914
>chr2:15767388-15767747
>chr2:15768411-15768648
>chr2:15769148-15769197
>chr2:15769777-15769833
>chr2:15773220-15773439
>chr2:15773529-15773613
>chr2:15774432-15775857
>chr2:15775900-15776148
>chr2:15777004-15777117
>chr2:15777159-15777356
>chr2:15778148-15778537
>chr2:15778846-15779155
>chr2:15779201-15779509
>chr2:15780942-15781212
>chr2:15781747-15781789
>chr2:15782442-15782477
>chr2:15785005-15785132
>chr2:15786631-15787035
>chr2:15787126-15787249
>chr2:15787628-15788016
>chr2:15789294-15789397
>chr2:15789731-15789806
>chr2:15790600-15790672
>chr2:15791322-15792313
>chr2:15792344-15792413
>chr2:15792724-15793091
>chr2:15793527-15793592
>chr2:15794888-15795030
>chr2:15795141-15795177
>chr2:15797122-15797179
>chr2:15797786-15797837
>chr2:15798081-15798131
>chr2:15798625-15798733
>chr2:15800394-15800455
>chr2:15802412-15802654
>chr2:15803407-15803502
>chr2:15805301-15805344
>chr2:15807108-15807566
>chr2:15810011-15810104
>chr2:15811292-15811366
>chr2:15811505-15811559
>chr2:15811593-15811781
>chr2:15813740-15813843
>chr2:15814028-15814083
>chr2:15814285-15814430
>chr2:15815007-15815113
>chr2:15818954-15819109
>chr2:15820670-15821000
>chr2:15821709-15822028
>chr2:15822252-15822523
>chr2:15822611-15822649
>chr2:15823768-15823806
>chr2:15824242-15824284
>chr2:15824391-15824705
>chr2:15824794-15824836
>chr2:15826388-15826456
>chr2:15827110-15827178
>chr2:15827663-15828577
>chr2:15829203-15829253
>chr2:15829388-15830222
>chr2:15830382-15830766
>chr2:15830881-15831175
>chr2:15831558-15832011
>chr2:15832685-15832798
>chr2:15833099-15833169
>chr2:15833283-15833318
>chr2:15834445-15835095
>chr2:15835368-15835460
>chr2:15836315-15836373
>chr2:15836451-15836514
>chr2:15836666-15836771
>chr2:15836923-15837110
>chr2:15837169-15837474
>chr2:15838142-15838475
>chr2:15839336-15839586
>chr2:15839857-15839890
>chr2:15841932-15841977
>chr2:15842584-15842641
>chr2:15844402-15844459
>chr2:15845009-15845059
>chr2:15845118-15845181
>chr2:15845929-15845986
>chr2:15847661-15848420
>chr2:15848471-15848753
>chr2:15848932-15849250
>chr2:15849300-15849403
>chr2:15850327-15850660
>chr2:15850805-15850856
>chr2:15850899-15850972
>chr2:15851019-15851181
>chr2:15851361-15851412
>chr2:15851639-15855022
>chr2:15855393-15855735
>chr2:15855924-15856170
>chr2:15856788-15857105
>chr2:15857947-15858203
>chr2:15858294-15858354
>chr2:15859784-15860083
>chr2:15862141-15862608
>chr2:15863267-15863445
>chr2:15863574-15864077
>chr2:15864377-15864985
>chr2:15865058-15865602
>chr2:15865955-15866003
>chr2:15866231-15866294
>chr2:15866446-15866838
>chr2:15866904-15866955
>chr2:15867800-15868335
>chr2:15868793-15869433
>chr2:15869659-15869731
>chr2:15871656-15872033
>chr2:15872952-15873221
>chr2:15873381-15874230
>chr2:15875849-15876491
>chr2:15876781-15876905
>chr2:15877190-15877402
>chr2:15877533-15878693
>chr2:15879026-15879348
>chr2:15880008-15880390
>chr2:15881016-15881143
>chr2:15881217-15881604
>chr2:15882124-15882506
>chr2:15883204-15883303
>chr2:15883660-15883827
>chr2:15883944-15884238
>chr2:15884674-15885014
>chr2:15885466-15885744
>chr2:15886562-15886616
>chr2:15886975-15887277
>chr2:15887498-15887546
>chr2:15888289-15888648
>chr2:15890283-15890317
>chr2:15892910-15893249
>chr2:15893461-15893943
>chr2:15894001-15894057
>chr2:15895127-15895172
>chr2:15895280-15895406
>chr2:15897247-15897603
>chr2:15897665-15897773
>chr2:15897833-15897918
>chr2:15898559-15898803
>chr2:15898920-15899293
>chr2:15899450-15899536
>chr2:15899772-15900187
>chr2:15900347-15900515
>chr2:15900626-15900842
>chr2:15900931-15901082
>chr2:15901257-15901309
>chr2:15901650-15903161
>chr2:15903346-15903914
>chr2:15904101-15905057
>chr2:15905198-15905250
>chr2:15905335-15906042
>chr2:15906424-15906535
>chr2:15906714-15906846
>chr2:15906897-15907380
>chr2:15907532-15907802
>chr2:15907889-15908220
>chr2:15908274-15908351
>chr2:15908410-15909372
>chr2:15909459-15910967
>chr2:15911139-15911479
>chr2:15912798-15913078
>chr2:15914190-15914537
>chr2:15915289-15915929
>chr2:15916041-15916117
>chr2:15916921-15917043
>chr2:15917506-15917833
>chr2:15918207-15918306
>chr2:15918539-15918673
>chr2:15919549-15919667
>chr2:15919824-15920004
>chr2:15920096-15920168
>chr2:15921429-15921469
>chr2:15922367-15922672
>chr2:15922997-15923309
>chr2:15924254-15924931
>chr2:15925351-15925658
>chr2:15926571-15926881
>chr2:15926916-15927256
>chr2:15928090-15928446
>chr2:15929253-15929617
>chr2:15929687-15930009
>chr2:15930311-15930739
>chr2:15932570-15932935
>chr2:15933115-15933409
>chr2:15934889-15935384
>chr2:15935909-15936005
>chr2:15936353-15936671
>chr2:15937023-15937148
>chr2:15937180-15937295
>chr2:15937345-15937541
>chr2:15937719-15937941
>chr2:15942543-15942599
>chr2:15944753-15944833
>chr2:15944926-15945334
>chr2:15945490-15945531
>chr2:15948057-15948383
>chr2:15948871-15948914
>chr2:15948933-15949015
>chr2:15950641-15950849
>chr2:15950906-15951125
>chr2:15951308-15951363
>chr2:15951433-15951767
>chr2:15951822-15952473
>chr2:15952584-15952939
>chr2:15953980-15954787
>chr2:15954841-15955326
>chr2:15956796-15957226
>chr2:15957626-15958008
>chr2:15958790-15959241
>chr2:15960193-15963744
>chr2:15964638-15965011
>chr2:15966348-15966384
>chr2:15966580-15967076
>chr2:15967474-15967815
>chr2:15969323-15969372
>chr2:15969447-15970565
>chr2:15971935-15972255
>chr2:15972974-15973317
>chr2:15974804-15974915
>chr2:15974977-15975581
>chr2:15977071-15977552
>chr2:15977649-15978001
>chr2:15978558-15978608
>chr2:15978821-15979124
>chr2:15979620-15980100
>chr2:15980179-15980363
>chr2:15980932-15981274
>chr2:15981337-15981658
>chr2:15982508-15982587
>chr2:15984180-15984390
>chr2:15985265-15986105
>chr2:15986890-15987256
>chr2:15988051-15988352
>chr2:15989076-15989565
>chr2:15989943-15990018
>chr2:15990602-15991285
>chr2:15992203-15992611
>chr2:15992730-15992873
>chr2:15994038-15994986
>chr2:15995135-15995240
>chr2:15995308-15995638
>chr2:15995806-15995858
>chr2:15996155-15996464
>chr2:15998410-15998473
>chr2:16001164-16002253
>chr2:16002865-16002937
>chr2:16003041-16003286
>chr2:16004000-16004170
>chr2:16005174-16005533
>chr2:16005580-16005978
>chr2:16006242-16006294
>chr2:16007040-16007091
>chr2:16007371-16007502
>chr2:16007810-16007879
>chr2:16007916-16008257
>chr2:16009246-16009627
>chr2:16009743-16009942
>chr2:16010989-16011387
>chr2:16012054-16012544
>chr2:16012996-16013037
>chr2:16013480-16013627
>chr2:16016415-16016696
>chr2:16016875-16016960
>chr2:16017491-16017592
>chr2:16017846-16018502
>chr2:16020024-16020085
>chr2:16020363-16020449
>chr2:16021083-16021435
>chr2:16021654-16021797
>chr2:16022567-16022729
>chr2:16022977-16023091
>chr2:16023792-16023840
>chr2:16024122-16024293
>chr2:16024650-16025007
>chr2:16025788-16026156
>chr2:16026945-16027035
>chr2:16027477-16027538
>chr2:16027624-16028254
>chr2:16028348-16028419
>chr2:16029402-16029742
>chr2:16032460-16032662
>chr2:16032816-16033132
>chr2:16033317-16033632
>chr2:16034378-16034421
>chr2:16034568-16034700
>chr2:16034873-16035005
>chr2:16035289-16035666
>chr2:16039353-16039689
>chr2:16040915-16040968
>chr2:16041011-16041440
>chr2:16042760-16043139
>chr2:16044289-16044626
>chr2:16045416-16045730
>chr2:16045910-16045971
>chr2:16046329-16046369
>chr2:16046627-16046797
>chr2:16046881-16046977
>chr2:16047184-16047413
>chr2:16048013-16048335
>chr2:16048883-16049189
>chr2:16051826-16051891
>chr2:16052078-16052250
>chr2:16052309-16052353
>chr2:16052455-16053029
>chr2:16053989-16054028
>chr2:16054391-16054703
>chr2:16055215-16055527
>chr2:16056670-16057484
>chr2:16058565-16058966
>chr2:16059217-16059285
>chr2:16059324-16059386
>chr2:16059732-16059962
>chr2:16060249-16060504
>chr2:16062283-16064694
>chr2:16065152-16065216
>chr2:16065569-16065884
>chr2:16068162-16068200
>chr2:16068901-16069085
>chr2:16069413-16069531
>chr2:16071055-16071182
>chr2:16071505-16071539
>chr2:16071714-16072052
>chr2:16074624-16075728
>chr2:16075890-16076621
>chr2:16077219-16077304
>chr2:16077706-16078127
>chr2:16079096-16079168
>chr2:16079697-16079813
>chr2:16081816-16081906
>chr2:16082155-16082375
>chr2:16086299-16086615
>chr2:16087070-16087383
>chr2:16087753-16088492
>chr2:16089037-16089886
>chr2:16089996-16090455
>chr2:16090542-16090642
>chr2:16092272-16092929
>chr2:16094437-16094598
>chr2:16095206-16095372
>chr2:16095660-16095990
>chr2:16096437-16096751
>chr2:16097437-16098152
>chr2:16098275-16098430
>chr2:16098722-16099008
>chr2:16099912-16100121
>chr2:16103601-16103754
>chr2:16104274-16104711
>chr2:16107383-16107476
>chr2:16107654-16108133
>chr2:16108206-16108767
>chr2:16110980-16111407
>chr2:16112803-16113866
>chr2:16115286-16115364
>chr2:16116886-16117071
>chr2:16117763-16118069
>chr2:16118689-16118926
>chr2:16119266-16119679
>chr2:16120141-16120475
>chr2:16121595-16121670
>chr2:16121931-16122243
>chr2:16122547-16123002
>chr2:16123100-16123170
>chr2:16124601-16125002
>chr2:16125094-16125192
>chr2:16125522-16125578
>chr2:16125888-16126006
>chr2:16127450-16127484
>chr2:16128793-16128850
>chr2:16130534-16130733
>chr2:16131438-16131749
>chr2:16132026-16132091
>chr2:16132130-16133357
>chr2:16133626-16134149
>chr2:16136270-16136653
>chr2:16136986-16137180
>chr2:16137261-16137310
>chr2:16138198-16138563
>chr2:16142167-16142280
>chr2:16143322-16145119
>chr2:16146119-16149075
>chr2:16149281-16150387
>chr2:16150498-16150840
>chr2:16152507-16152610
>chr2:16152901-16152959
>chr2:16153102-16153145
>chr2:16153442-16153770
>chr2:16154458-16154529
>chr2:16155542-16155598
>chr2:16156880-16157352
>chr2:16158287-16158655
>chr2:16159131-16159811
>chr2:16160405-16160565
>chr2:16161262-16161388
>chr2:16161470-16161693
>chr2:16162599-16162933
>chr2:16163340-16163686
>chr2:16164522-16164812
>chr2:16166282-16166327
>chr2:16169360-16169455
>chr2:16169893-16169926
>chr2:16170371-16170802
>chr2:16173053-16173766
>chr2:16174392-16174742
>chr2:16175802-16177731
>chr2:16178480-16179362
>chr2:16179774-16179825
>chr2:16181458-16181519
>chr2:16182235-16182291
>chr2:16182454-16182818
>chr2:16183053-16183212
>chr2:16183579-16184263
>chr2:16185806-16185863
>chr2:16186572-16186825
>chr2:16187943-16187987
>chr2:16190115-16190456
>chr2:16191119-16191159
>chr2:16191300-16191624
>chr2:16192098-16192778
>chr2:16193531-16193897
>chr2:16194202-16194549
>chr2:16195106-16195248
>chr2:16195883-16195929
>chr2:16196312-16196709
>chr2:16199305-16199674
>chr2:16200009-16200070
>chr2:16200179-16200432
>chr2:16203041-16203668
>chr2:16204592-16204646
>chr2:16206197-16206373
>chr2:16206463-16206579
>chr2:16207545-16207969
>chr2:16208021-16208101
>chr2:16208462-16208593
>chr2:16210461-16210706
>chr2:16211659-16211886
>chr2:16212258-16213871
>chr2:16214686-16214731
>chr2:16215171-16215484
>chr2:16216369-16216413
>chr2:16217934-16218560
>chr2:16219051-16219100
>chr2:16219273-16219330
>chr2:16219959-16221088
>chr2:16225905-16226248
>chr2:16228200-16228286
>chr2:16230088-16235596
>chr2:16236517-16236939
>chr2:16237062-16237267
>chr2:16237580-16237923
>chr2:16238357-16238401
>chr2:16238659-16238703
>chr2:16238810-16238961
>chr2:16239524-16239628
>chr2:16240686-16240924
>chr2:16245917-16245988
>chr2:16246415-16246795
>chr2:16251403-16251529
>chr2:16254432-16254887
>chr2:16255495-16256134
>chr2:16256206-16256767
>chr2:16257322-16257415
>chr2:16257848-16257896
>chr2:16258734-16259178
>chr2:16259533-16259787
>chr2:16260841-16260898
>chr2:16261517-16261824
>chr2:16266118-16266956
>chr2:16267014-16267162
>chr2:16268688-16268788
>chr2:16269056-16269164
>chr2:16269207-16269396
>chr2:16269884-16269995
>chr2:16270756-16270875
>chr2:16273663-16274389
>chr2:16274578-16274623
>chr2:16276314-16276733
>chr2:16277549-16277903
>chr2:16278592-16278973
>chr2:16279110-16279226
>chr2:16280258-16280311
>chr2:16281060-16281489
>chr2:16284210-16284514
>chr2:16284866-16285023
>chr2:16285697-16285746
>chr2:16287000-16287045
>chr2:16287137-16287181
>chr2:16288707-16288791
>chr2:16290435-16290553
>chr2:16290614-16290823
>chr2:16290872-16290975
>chr2:16292880-16293025
>chr2:16293386-16293454
>chr2:16295290-16295626
>chr2:16295923-16296019
>chr2:16297735-16297791
>chr2:16297984-16298056
>chr2:16298186-16298333
>chr2:16298818-16298857
>chr2:16299104-16299399
>chr2:16299548-16299934
>chr2:16300534-16300818
>chr2:16301840-16301902
>chr2:16302456-16302488
>chr2:16306231-16306272
>chr2:16307661-16307960
>chr2:16308060-16308827
>chr2:16309208-16309955
>chr2:16309992-16310042
>chr2:16310318-16310667
>chr2:16310755-16310841
>chr2:16311080-16311195
>chr2:16313661-16314042
>chr2:16314797-16314849
>chr2:16316002-16316043
>chr2:16318568-16318653
>chr2:16320330-16320725
>chr2:16321601-16321701
>chr2:16323153-16323445
>chr2:16324136-16324192
>chr2:16327769-16328117
>chr2:16328725-16329048
>chr2:16332210-16332791
>chr2:16334068-16334344
>chr2:16337403-16337942
>chr2:16338405-16339175
>chr2:16339340-16339412
>chr2:16339643-16339930
>chr2:16339977-16340829
>chr2:16340954-16341234
>chr2:16341264-16341446
>chr2:16341500-16341995
>chr2:16342306-16343785
>chr2:16343823-16344986
>chr2:16345084-16345180
>chr2:16345260-16345573
>chr2:16347310-16347374
>chr2:16347946-16348305
>chr2:16348355-16349173
>chr2:16349665-16349708
>chr2:16349948-16350048
>chr2:16350332-16352633
>chr2:16353266-16353653
>chr2:16354156-16354242
>chr2:16354703-16355020
>chr2:16355227-16356146
>chr2:16356557-16356899
>chr2:16357256-16357926
>chr2:16357979-16358315
>chr2:16358746-16359139
>chr2:16359262-16359588
>chr2:16362629-16362697
>chr2:16363110-16363186
>chr2:16364450-16364486
>chr2:16364565-16364635
>chr2:16366575-16366720
>chr2:16369439-16369516
>chr2:16369881-16370002
>chr2:16370178-16370727
>chr2:16370800-16371098
>chr2:16371390-16371487
>chr2:16371623-16371668
>chr2:16371738-16371805
>chr2:16372131-16372277
>chr2:16372427-16372595
>chr2:16372913-16373272
>chr2:16373815-16374277
>chr2:16375026-16375118
>chr2:16377443-16377927
>chr2:16378905-16379307
>chr2:16379902-16380320
>chr2:16380509-16380635
>chr2:16380992-16381069
>chr2:16381218-16381339
>chr2:16381608-16381708
>chr2:16382455-16382889
>chr2:16385875-16385948
>chr2:16386853-16386887
>chr2:16388215-16388791
>chr2:16389398-16389462
>chr2:16389886-16389974
>chr2:16391296-16392013
>chr2:16394031-16394121
>chr2:16394720-16395621
>chr2:16396566-16396631
>chr2:16396828-16396897
>chr2:16399535-16399856
>chr2:16399976-16400057
>chr2:16400855-16401058
>chr2:16401362-16401595
>chr2:16401665-16401750
>chr2:16404222-16404298
>chr2:16405690-16405985
>chr2:16406988-16407048
>chr2:16409867-16410203
>chr2:16410742-16410823
>chr2:16411051-16411110
>chr2:16411527-16411926
>chr2:16412056-16412162
>chr2:16412626-16412743
>chr2:16412808-16412846
>chr2:16412967-16413054
>chr2:16414506-16414842
>chr2:16415199-16415298
>chr2:16415592-16415804
>chr2:16415971-16416308
>chr2:16416406-16416455
>chr2:16419252-16419580
>chr2:16424626-16424676
>chr2:16425950-16425995
>chr2:16428181-16428280
>chr2:16430146-16430331
>chr2:16430471-16430523
>chr2:16433590-16433939
>chr2:16436012-16436130
>chr2:16440344-16440729
>chr2:16443569-16443673
>chr2:16443877-16443985
>chr2:16445927-16446107
>chr2:16446231-16446687
>chr2:16447415-16447737
>chr2:16447760-16447862
>chr2:16448547-16448865
>chr2:16451486-16452151
>chr2:16453040-16453125
>chr2:16455064-16455177
>chr2:16455323-16455459
>chr2:16455851-16455922
>chr2:16456002-16456755
>chr2:16457571-16457939
>chr2:16458307-16458423
>chr2:16458475-16458570
>chr2:16458650-16459112
>chr2:16459765-16459892
>chr2:16460353-16460501
>chr2:16461106-16461507
>chr2:16463317-16463355
>chr2:16463978-16464126
>chr2:16467729-16467815
>chr2:16470025-16470849
>chr2:16472738-16472956
>chr2:16473259-16473688
>chr2:16475533-16475760
>chr2:16481367-16481415
>chr2:16481854-16482144
>chr2:16486408-16486473
>chr2:16487032-16487114
>chr2:16487208-16487613
>chr2:16487929-16488033
>chr2:16489815-16490091
>chr2:16490211-16490444
>chr2:16490685-16490712
>chr2:16491320-16492932
>chr2:16493112-16493185
>chr2:16498399-16499065
>chr2:16502520-16502582
>chr2:16503083-16503461
>chr2:16504319-16504376
>chr2:16504601-16504810
>chr2:16505554-16505915
>chr2:16506345-16506457
>chr2:16506910-16506980
>chr2:16507331-16507394
>chr2:16508639-16508685
>chr2:16509139-16509188
>chr2:16511457-16511522
>chr2:16513034-16513847
>chr2:16514859-16514945
>chr2:16517855-16517946
>chr2:16517997-16518164
>chr2:16519699-16519796
>chr2:16523357-16523444
>chr2:16523565-16523632
>chr2:16524012-16524066
>chr2:16524184-16524255
>chr2:16524673-16524984
>chr2:16527279-16527392
>chr2:16529143-16529191
>chr2:16532915-16533063
>chr2:16533393-16533699
>chr2:16534914-16535039
>chr2:16535726-16536037
>chr2:16536213-16536512
>chr2:16536698-16536794
>chr2:16536879-16536982
>chr2:16538954-16539094
>chr2:16539155-16539241
>chr2:16539385-16539537
>chr2:16540809-16541116
>chr2:16541425-16541540
>chr2:16541705-16541877
>chr2:16541969-16542296
>chr2:16542385-16542557
>chr2:16542738-16543190
>chr2:16543630-16543803
>chr2:16544964-16545253
>chr2:16547208-16547266
>chr2:16547552-16547899
>chr2:16548712-16548904
>chr2:16553585-16553666
>chr2:16554831-16554974
>chr2:16562926-16562976
>chr2:16564650-16564698
>chr2:16564799-16564865
>chr2:16565165-16565488
>chr2:16566109-16566313
>chr2:16567116-16567466
>chr2:16568170-16568365
>chr2:16569865-16569906
>chr2:16570149-16570239
>chr2:16573471-16576129
>chr2:16576754-16577410
>chr2:16577650-16577712
>chr2:16578453-16578592
>chr2:16578672-16578762
>chr2:16578803-16578900
>chr2:16579054-16579174
>chr2:16579336-16579467
>chr2:16579876-16580263
>chr2:16580971-16581041
>chr2:16581427-16581471
>chr2:16581553-16581731
>chr2:16581866-16582001
>chr2:16582372-16582988
>chr2:16583070-16583187
>chr2:16586329-16586402
>chr2:16586790-16586827
>chr2:16587578-16588024
>chr2:16589056-16589095
>chr2:16589556-16589672
>chr2:16589718-16589750
>chr2:16591859-16591916
>chr2:16592060-16592167
>chr2:16592207-16592289
>chr2:16593728-16600076
>chr2:16600672-16600748
>chr2:16606369-16606421
>chr2:16607596-16607916
>chr2:16610894-16610963
>chr2:16611076-16611392
>chr2:16612269-16612413
>chr2:16612780-16613154
>chr2:16614802-16614891
>chr2:16616844-16616889
>chr2:16619250-16619419
>chr2:16625386-16625440
>chr2:16627476-16627581
>chr2:16631596-16631637
>chr2:16633391-16633682
>chr2:16634823-16634872
>chr2:16635107-16635162
>chr2:16636746-16637009
>chr2:16637287-16637368
>chr2:16637430-16637571
>chr2:16638920-16638995
>chr2:16639955-16639995
>chr2:16640391-16640440
>chr2:16641994-16642047
>chr2:16642996-16643252
>chr2:16646596-16646826
>chr2:16646906-16646995
>chr2:16647079-16647191
>chr2:16647995-16648151
>chr2:16649057-16649256
>chr2:16650138-16650235
>chr2:16652360-16652410
>chr2:16653413-16653729
>chr2:16655330-16655386
>chr2:16656175-16656332
>chr2:16658644-16658759
>chr2:16661006-16661306
>chr2:16661844-16661950
>chr2:16664006-16664086
>chr2:16665858-16665961
>chr2:16667056-16667374
>chr2:16667443-16667506
>chr2:16669023-16669118
>chr2:16670035-16670663
>chr2:16671672-16671721
>chr2:16671797-16672218
>chr2:16673090-16673130
>chr2:16674412-16674506
>chr2:16674582-16674746
>chr2:16675348-16675442
>chr2:16676510-16676708
>chr2:16676845-16676991
>chr2:16677189-16677315
>chr2:16677940-16677974
>chr2:16678324-16678411
>chr2:16678845-16679179
>chr2:16681501-16682293
>chr2:16684615-16684671
>chr2:16684792-16684994
>chr2:16685645-16685802
>chr2:16688827-16689126
>chr2:16689826-16689855
>chr2:16690535-16690586
>chr2:16691244-16691320
>chr2:16691909-16692015
>chr2:16692300-16692358
>chr2:16692689-16692748
>chr2:16694903-16696621
>chr2:16696676-16698107
>chr2:16698246-16699282
>chr2:16699550-16699864
>chr2:16700215-16700277
>chr2:16700649-16700702
>chr2:16700737-16700984
>chr2:16701502-16701588
>chr2:16701659-16701825
>chr2:16702381-16702676
>chr2:16703595-16703642
>chr2:16703819-16704002
>chr2:16706302-16706648
>chr2:16707182-16707292
>chr2:16708825-16709242
>chr2:16709405-16709755
>chr2:16710099-16710134
>chr2:16712027-16712121
>chr2:16713710-16713887
>chr2:16714411-16714452
>chr2:16716001-16716033
>chr2:16716451-16716541
>chr2:16718391-16718444
>chr2:16718817-16718850
>chr2:16719746-16720102
>chr2:16720220-16720633
>chr2:16720704-16721079
>chr2:16721658-16722087
>chr2:16725729-16725777
>chr2:16726464-16726565
>chr2:16727083-16727118
>chr2:16727937-16728387
>chr2:16730584-16730700
>chr2:16731149-16731618
>chr2:16732151-16732288
>chr2:16733159-16733257
>chr2:16734958-16734991
>chr2:16738819-16739255
>chr2:16739928-16740154
>chr2:16740842-16740972
>chr2:16741041-16741083
>chr2:16741113-16741196
>chr2:16741443-16741529
>chr2:16742963-16743500
>chr2:16743639-16743764
>chr2:16746535-16746718
>chr2:16747160-16747220
>chr2:16747939-16750889
>chr2:16750940-16751808
>chr2:16751997-16754411
>chr2:16754486-16754588
>chr2:16758013-16758115
>chr2:16760098-16760473
>chr2:16761433-16761877
>chr2:16761904-16761995
>chr2:16762043-16762246
>chr2:16762677-16762756
>chr2:16762875-16763069
>chr2:16763709-16764012
>chr2:16767306-16767451
>chr2:16767801-16767847
>chr2:16769367-16769408
>chr2:16771600-16771705
>chr2:16772724-16772771
>chr2:16774400-16774481
>chr2:16776464-16776761
>chr2:16779460-16779650
>chr2:16780356-16780726
>chr2:16783330-16783412
>chr2:16784285-16784689
>chr2:16785665-16786285
>chr2:16787218-16787406
>chr2:16788150-16788187
>chr2:16788899-16789127
>chr2:16790107-16790343
>chr2:16790795-16791350
>chr2:16791630-16797784
>chr2:16798113-16798173
>chr2:16799662-16799959
>chr2:16800831-16800934
>chr2:16801691-16802423
>chr2:16802534-16802848
>chr2:16802938-16803082
>chr2:16803156-16804530
>chr2:16804560-16806738
>chr2:16806923-16807158
>chr2:16807279-16807466
>chr2:16808248-16808396
>chr2:16808692-16808854
>chr2:16809097-16809545
>chr2:16811272-16811738
>chr2:16812187-16812381
>chr2:16813228-16813315
>chr2:16813411-16813628
>chr2:16814014-16814375
>chr2:16814447-16814561
>chr2:16815911-16815973
>chr2:16816888-16816961
>chr2:16817774-16817817
>chr2:16818582-16818749
>chr2:16818930-16819002
>chr2:16819060-16819155
>chr2:16819452-16820300
>chr2:16823283-16823524
>chr2:16824072-16824285
>chr2:16824773-16824861
>chr2:16824926-16825258
>chr2:16825317-16826315
>chr2:16826351-16826440
>chr2:16826487-16827385
>chr2:16829224-16829262
>chr2:16829397-16829588
>chr2:16830340-16830558
>chr2:16830626-16830667
>chr2:16832228-16832277
>chr2:16832587-16833302
>chr2:16834712-16835085
>chr2:16835795-16835837
>chr2:16836731-16836828
>chr2:16840080-16840411
>chr2:16842036-16842116
>chr2:16843206-16843580
>chr2:16843684-16843794
>chr2:16843863-16844229
>chr2:16844829-16845113
>chr2:16845751-16845798
>chr2:16847178-16847499
>chr2:16847565-16847853
>chr2:16848917-16849122
>chr2:16851047-16851196
>chr2:16851295-16852352
>chr2:16854736-16854856
>chr2:16855960-16856145
>chr2:16856330-16856413
>chr2:16857219-16859116
>chr2:16859190-16860361
>chr2:16861853-16861927
>chr2:16862810-16863112
>chr2:16864293-16864536
>chr2:16865425-16865822
>chr2:16866104-16866471
>chr2:16867056-16867362
>chr2:16873264-16873364
>chr2:16874268-16875157
>chr2:16875964-16880198
>chr2:16882995-16883094
>chr2:16883176-16883231
>chr2:16884656-16884875
>chr2:16886317-16886381
>chr2:16886512-16886870
>chr2:16886989-16887318
>chr2:16887621-16888587
>chr2:16889771-16889834
>chr2:16890188-16890497
>chr2:16890571-16891290
>chr2:16891577-16891626
>chr2:16891700-16891779
>chr2:16891864-16891970
>chr2:16892076-16892217
>chr2:16892323-16892405
>chr2:16892512-16892730
>chr2:16892787-16892827
>chr2:16892896-16893036
>chr2:16893484-16893542
>chr2:16893790-16894241
>chr2:16894977-16895090
>chr2:16895574-16895626
>chr2:16897389-16897433
>chr2:16897764-16898114
>chr2:16898396-16898576
>chr2:16900454-16900817
>chr2:16900928-16901445
>chr2:16901495-16901586
>chr2:16901801-16901970
>chr2:16902024-16902117
>chr2:16902212-16902758
>chr2:16902832-16903168
>chr2:16903228-16904312
>chr2:16904352-16904763
>chr2:16904825-16906283
>chr2:16906820-16907100
>chr2:16907371-16907738
>chr2:16908292-16908533
>chr2:16908561-16908682
>chr2:16909128-16909498
>chr2:16910151-16910332
>chr2:16910422-16910515
>chr2:16910543-16910977
>chr2:16911731-16912106
>chr2:16912215-16913147
>chr2:16913258-16914153
>chr2:16914186-16914358
>chr2:16914404-16916298
>chr2:16917119-16917225
>chr2:16917294-16917671
>chr2:16917841-16918037
>chr2:16918684-16918994
>chr2:16919067-16919106
>chr2:16920124-16920192
>chr2:16920967-16921056
>chr2:16922504-16922841
>chr2:16924825-16924882
>chr2:16926096-16926581
>chr2:16928153-16928255
>chr2:16928509-16928671
>chr2:16928974-16929404
>chr2:16929912-16929958
>chr2:16930273-16930317
>chr2:16930588-16930671
>chr2:16931046-16931727
>chr2:16932766-16932819
>chr2:16934936-16934985
>chr2:16935090-16935359
>chr2:16936204-16936268
>chr2:16937118-16937291
>chr2:16938228-16938369
>chr2:16939920-16940020
>chr2:16940764-16940817
>chr2:16941038-16941079
>chr2:16941287-16941384
>chr2:16941422-16941574
>chr2:16944099-16944297
>chr2:16944388-16944497
>chr2:16945891-16945928
>chr2:16946623-16946716
>chr2:16947461-16947947
>chr2:16948057-16948099
>chr2:16948239-16948312
>chr2:16948908-16948958
>chr2:16949089-16949139
>chr2:16949581-16949652
>chr2:16949933-16950007
>chr2:16953099-16953151
>chr2:16955771-16955816
>chr2:16956669-16956765
>chr2:16957047-16957352
>chr2:16959760-16960080
>chr2:16962961-16963035
>chr2:16963753-16963914
>chr2:16963959-16964539
>chr2:16964624-16964960
>chr2:16965096-16965454
>chr2:16965891-16965975
>chr2:16966331-16966674
>chr2:16967071-16967342
>chr2:16969139-16969194
>chr2:16970622-16970782
>chr2:16971049-16971715
>chr2:16972803-16972861
>chr2:16973473-16973607
>chr2:16975793-16976125
>chr2:16976564-16976657
>chr2:16976961-16977045
>chr2:16977772-16978127
>chr2:16978887-16979216
>chr2:16979314-16979627
>chr2:16980423-16980598
>chr2:16981444-16981985
>chr2:16982190-16982234
>chr2:16982457-16982900
>chr2:16982983-16983421
>chr2:16983499-16984382
>chr2:16984580-16985309
>chr2:16985474-16985546
>chr2:16985624-16985747
>chr2:16985831-16985986
>chr2:16986091-16986144
>chr2:16986173-16986243
>chr2:16986328-16986806
>chr2:16988552-16988602
>chr2:16990290-16991998
>chr2:16992070-16992737
>chr2:16992833-16995749
>chr2:16995801-16999497
>chr2:17000327-17000369
>chr2:17000641-17000673
>chr2:17001074-17001370
>chr2:17003388-17003449
>chr2:17005780-17005864
>chr2:17006088-17006432
>chr2:17006765-17006809
>chr2:17006941-17007872
>chr2:17007905-17008486
>chr2:17008655-17009746
>chr2:17009942-17010801
>chr2:17013889-17014029
>chr2:17014172-17015005
>chr2:17016636-17017150
>chr2:17017442-17017567
>chr2:17017769-17018203
>chr2:17018293-17019964
>chr2:17020153-17020640
>chr2:17020736-17021037
>chr2:17021128-17021500
>chr2:17021583-17021885
>chr2:17022034-17024334
>chr2:17024452-17024811
>chr2:17024943-17025015
>chr2:17025138-17025343
>chr2:17025425-17025568
>chr2:17025584-17025878
>chr2:17025931-17025982
>chr2:17026280-17026427
>chr2:17026547-17027226
>chr2:17027707-17027892
>chr2:17029804-17029886
>chr2:17030577-17032620
>chr2:17033608-17033942
>chr2:17034216-17034294
>chr2:17035250-17035458
>chr2:17035505-17035592
>chr2:17036862-17036974
>chr2:17037102-17037235
>chr2:17038000-17038460
>chr2:17038816-17038975
>chr2:17039026-17039073
>chr2:17039587-17039664
>chr2:17039870-17039907
>chr2:17040555-17041008
>chr2:17045012-17045430
>chr2:17046935-17046971
>chr2:17047192-17047307
>chr2:17047363-17047885
>chr2:17048001-17048106
>chr2:17051308-17051375
>chr2:17052098-17052212
>chr2:17052278-17052424
>chr2:17053179-17053628
>chr2:17054857-17054946
>chr2:17055227-17055388
>chr2:17056054-17056136
>chr2:17056424-17056676
>chr2:17059855-17059962
>chr2:17060670-17060724
>chr2:17062508-17062939
>chr2:17063190-17063260
>chr2:17063807-17064234
>chr2:17064446-17064494
>chr2:17065377-17065703
>chr2:17066040-17067188
>chr2:17067301-17067483
>chr2:17067904-17067968
>chr2:17069622-17069658
>chr2:17069808-17072291
>chr2:17073138-17073398
>chr2:17073689-17073883
>chr2:17074422-17074539
>chr2:17074624-17074741
>chr2:17074778-17074830
>chr2:17074968-17075130
>chr2:17075361-17075633
>chr2:17075764-17075897
>chr2:17076281-17076361
>chr2:17077749-17078107
>chr2:17078399-17080981
>chr2:17081222-17081275
>chr2:17083067-17083386
>chr2:17086173-17086227
>chr2:17086389-17086557
>chr2:17086706-17087622
>chr2:17087686-17088466
>chr2:17088871-17089039
>chr2:17089374-17089916
>chr2:17091537-17091606
>chr2:17091756-17091819
>chr2:17091987-17092194
>chr2:17092380-17093488
>chr2:17094339-17094444
>chr2:17094535-17094661
>chr2:17094776-17094842
>chr2:17095058-17095547
>chr2:17095590-17096069
>chr2:17096275-17096392
>chr2:17096634-17097064
>chr2:17097328-17097819
>chr2:17098415-17098741
>chr2:17099087-17099132
>chr2:17100118-17100350
>chr2:17100569-17100674
>chr2:17100852-17101186
>chr2:17101494-17101539
>chr2:17101759-17101830
>chr2:17101987-17102078
>chr2:17102630-17102921
>chr2:17104001-17104424
>chr2:17105100-17105208
>chr2:17109700-17109768
>chr2:17109858-17109889
>chr2:17110875-17111036
>chr2:17111126-17111211
>chr2:17112263-17112369
>chr2:17114064-17114126
>chr2:17114411-17114445
>chr2:17115845-17115960
>chr2:17116830-17116949
>chr2:17117633-17117807
>chr2:17118234-17118490
>chr2:17120530-17120636
>chr2:17122029-17122300
>chr2:17122826-17122981
>chr2:17123100-17123129
>chr2:17123255-17123412
>chr2:17123658-17123820
>chr2:17124657-17124704
>chr2:17124809-17124882
>chr2:17126997-17127037
>chr2:17127279-17127355
>chr2:17127409-17127882
>chr2:17128125-17128186
>chr2:17128490-17128567
>chr2:17128611-17128771
>chr2:17129481-17129910
>chr2:17130005-17131177
>chr2:17131288-17131420
>chr2:17131904-17132045
>chr2:17133653-17134197
>chr2:17134595-17134692
>chr2:17134723-17135284
>chr2:17136885-17136956
>chr2:17137266-17137397
>chr2:17138210-17138257
>chr2:17138516-17138837
>chr2:17139074-17139146
>chr2:17139215-17139280
>chr2:17139401-17139445
>chr2:17139526-17139769
>chr2:17140650-17140987
>chr2:17141726-17142164
>chr2:17142221-17142443
>chr2:17142928-17142971
>chr2:17143347-17144616
>chr2:17144706-17144806
>chr2:17146659-17146724
>chr2:17146975-17147288
>chr2:17147696-17147764
>chr2:17147857-17147902
>chr2:17150739-17150826
>chr2:17151498-17151830
>chr2:17151965-17152492
>chr2:17152599-17153852
>chr2:17154336-17154637
>chr2:17155424-17155899
>chr2:17156741-17157127
>chr2:17158424-17158460
>chr2:17162668-17162730
>chr2:17164295-17164654
>chr2:17164851-17165091
>chr2:17165435-17166232
>chr2:17166955-17167054
>chr2:17167282-17168905
>chr2:17170257-17170364
>chr2:17170823-17171038
>chr2:17173580-17173639
>chr2:17173937-17174079
>chr2:17175417-17175928
>chr2:17176010-17176122
>chr2:17176767-17176823
>chr2:17179329-17179480
>chr2:17179826-17180161
>chr2:17181780-17181861
>chr2:17183083-17183201
>chr2:17183253-17184080
>chr2:17185334-17185450
>chr2:17185518-17185586
>chr2:17187936-17188022
>chr2:17189617-17189700
>chr2:17189736-17189824
>chr2:17191923-17192232
>chr2:17193360-17194760
>chr2:17197489-17197568
>chr2:17200510-17200823
>chr2:17203063-17203279
>chr2:17203346-17203435
>chr2:17204176-17204337
>chr2:17204534-17205809
>chr2:17205967-17206082
>chr2:17207506-17207626
>chr2:17208243-17208467
>chr2:17208702-17208777
>chr2:17209000-17209713
>chr2:17209774-17210024
>chr2:17210106-17211948
>chr2:17212082-17212354
>chr2:17212693-17212800
>chr2:17212869-17212962
>chr2:17213037-17213444
>chr2:17213519-17214455
>chr2:17215745-17216104
>chr2:17216222-17216513
>chr2:17216663-17216699
>chr2:17216801-17217238
>chr2:17221182-17221509
>chr2:17222687-17222776
>chr2:17223809-17224352
>chr2:17226266-17226744
>chr2:17227998-17228972
>chr2:17229490-17229537
>chr2:17231805-17232256
>chr2:17232387-17232456
>chr2:17232895-17233695
>chr2:17236506-17236835
>chr2:17237597-17237660
>chr2:17238138-17238293
>chr2:17238435-17238556
>chr2:17239671-17239873
>chr2:17240248-17240578
>chr2:17242925-17242977
>chr2:17243730-17243816
>chr2:17244762-17244810
>chr2:17245121-17245233
>chr2:17245724-17245757
>chr2:17247973-17248063
>chr2:17248715-17248814
>chr2:17248983-17249126
>chr2:17249808-17249924
>chr2:17250305-17250358
>chr2:17252460-17252766
>chr2:17255505-17255797
>chr2:17255963-17256099
>chr2:17257118-17257232
>chr2:17258632-17258663
>chr2:17259176-17259286
>chr2:17260499-17260689
>chr2:17260978-17261390
>chr2:17263009-17263115
>chr2:17263419-17263480
>chr2:17263867-17264216
>chr2:17264344-17264389
>chr2:17264699-17264809
>chr2:17265007-17265046
>chr2:17265173-17265368
>chr2:17265618-17265750
>chr2:17266005-17266212
>chr2:17266305-17266406
>chr2:17267455-17267518
>chr2:17268623-17268825
>chr2:17268930-17268977
>chr2:17272487-17272683
>chr2:17272980-17273033
>chr2:17273586-17273644
>chr2:17274681-17274720
>chr2:17274906-17275214
>chr2:17275524-17275876
>chr2:17276305-17276417
>chr2:17278724-17278893
>chr2:17279304-17279379
>chr2:17280087-17280467
>chr2:17281315-17281397
>chr2:17284041-17284296
>chr2:17285267-17285717
>chr2:17286444-17286536
>chr2:17287160-17287848
>chr2:17288875-17288904
>chr2:17289013-17289054
>chr2:17289171-17289337
>chr2:17289425-17289594
>chr2:17289733-17289811
>chr2:17289971-17291351
>chr2:17291474-17291932
>chr2:17291993-17292083
>chr2:17292140-17292580
>chr2:17293840-17294289
>chr2:17294675-17294776
>chr2:17294828-17294909
>chr2:17294953-17295101
>chr2:17297366-17297568
>chr2:17299242-17299417
>chr2:17303989-17304304
>chr2:17304361-17304689
>chr2:17309229-17309285
>chr2:17309346-17309441
>chr2:17309537-17309617
>chr2:17310605-17310921
>chr2:17311195-17311462
>chr2:17315390-17315650
>chr2:17319191-17319245
>chr2:17321506-17321557
>chr2:17321956-17322332
>chr2:17323640-17323751
>chr2:17325687-17325719
>chr2:17325896-17326214
>chr2:17327836-17328138
>chr2:17329019-17329050
>chr2:17330210-17330514
>chr2:17330730-17330932
>chr2:17333521-17333930
>chr2:17335074-17335197
>chr2:17335837-17336277
>chr2:17337341-17337663
>chr2:17337786-17337818
>chr2:17338228-17338365
>chr2:17338941-17339965
>chr2:17339999-17340032
>chr2:17340105-17346032
>chr2:17346063-17346271
>chr2:17346310-17346726
>chr2:17346907-17347020
>chr2:17348089-17348214
>chr2:17348370-17349107
>chr2:17350022-17350088
>chr2:17350614-17350941
>chr2:17351041-17351181
>chr2:17354459-17354539
>chr2:17355224-17355409
>chr2:17357862-17358142
>chr2:17359523-17363103
>chr2:17363469-17363825
>chr2:17364930-17368189
>chr2:17368213-17371885
>chr2:17371950-17372390
>chr2:17372450-17373037
>chr2:17374174-17374329
>chr2:17378062-17379795
>chr2:17381137-17381194
>chr2:17383311-17383391
>chr2:17385082-17385151
>chr2:17385236-17385626
>chr2:17385794-17385890
>chr2:17386236-17386581
>chr2:17386860-17386933
>chr2:17389873-17394270
>chr2:17394302-17394359
>chr2:17394390-17394878
>chr2:17395133-17395416
>chr2:17395691-17395985
>chr2:17396171-17396273
>chr2:17399004-17399053
>chr2:17399581-17399660
>chr2:17400292-17400328
>chr2:17400612-17400659
>chr2:17401641-17401702
>chr2:17402053-17403562
>chr2:17403653-17405261
>chr2:17405385-17406337
>chr2:17406772-17409117
>chr2:17409267-17409817
>chr2:17411472-17411882
>chr2:17413394-17413442
>chr2:17414361-17414415
>chr2:17415076-17415129
>chr2:17416577-17417074
>chr2:17417128-17417267
>chr2:17417432-17418649
>chr2:17418830-17418942
>chr2:17419076-17419328
>chr2:17422062-17422236
>chr2:17422542-17422719
>chr2:17422782-17422833
>chr2:17423027-17423062
>chr2:17423200-17423622
>chr2:17425780-17426203
>chr2:17426651-17426789
>chr2:17427259-17427373
>chr2:17430632-17431138
>chr2:17433392-17433532
>chr2:17433611-17433756
>chr2:17434660-17434723
>chr2:17435738-17435802
>chr2:17435836-17435878
>chr2:17436554-17436659
>chr2:17436714-17437094
>chr2:17437159-17437259
>chr2:17439736-17439935
>chr2:17440463-17440799
>chr2:17441124-17441491
>chr2:17441544-17442029
>chr2:17442141-17442208
>chr2:17442277-17442800
>chr2:17443057-17443167
>chr2:17443242-17443306
>chr2:17443437-17443661
>chr2:17444192-17444347
>chr2:17445467-17451742
>chr2:17452093-17452132
>chr2:17452410-17452462
>chr2:17452641-17452679
>chr2:17453121-17453205
>chr2:17455408-17455473
>chr2:17456229-17457583
>chr2:17458116-17458236
>chr2:17458558-17458633
>chr2:17458669-17458780
>chr2:17458864-17458925
>chr2:17461051-17461167
>chr2:17462753-17462816
>chr2:17464599-17467015
>chr2:17467099-17467220
>chr2:17467558-17467870
>chr2:17468112-17469884
>chr2:17469957-17470273
>chr2:17470348-17470779
>chr2:17470874-17470930
>chr2:17471342-17471396
>chr2:17471491-17471574
>chr2:17471676-17472194
>chr2:17472595-17472645
>chr2:17473561-17473673
>chr2:17474219-17474306
>chr2:17474417-17474716
>chr2:17474748-17474981
>chr2:17475138-17475209
>chr2:17475334-17475408
>chr2:17477714-17478255
>chr2:17478347-17478538
>chr2:17478926-17478999
>chr2:17481685-17481722
>chr2:17483868-17484216
>chr2:17484671-17485086
>chr2:17486900-17487277
>chr2:17488472-17491138
>chr2:17492047-17492113
>chr2:17492931-17492984
>chr2:17493071-17493162
>chr2:17493589-17494396
>chr2:17495618-17495663
>chr2:17496973-17497009
>chr2:17497498-17497651
>chr2:17498467-17498537
>chr2:17498777-17499368
>chr2:17499632-17499764
>chr2:17499834-17499888
>chr2:17500484-17500646
>chr2:17501294-17501551
>chr2:17501688-17501756
>chr2:17502472-17502589
>chr2:17502678-17502904
>chr2:17503736-17503849
>chr2:17504696-17504792
>chr2:17505591-17505788
>chr2:17506073-17506205
>chr2:17506580-17506792
>chr2:17507129-17507260
>chr2:17508146-17508202
>chr2:17509334-17509417
>chr2:17509773-17510099
>chr2:17510599-17510666
>chr2:17511022-17511177
>chr2:17513230-17513544
>chr2:17514475-17514788
>chr2:17518559-17518631
>chr2:17518805-17518842
>chr2:17521377-17521513
>chr2:17522853-17522979
>chr2:17523050-17523186
>chr2:17524143-17524278
>chr2:17526051-17526152
>chr2:17526928-17526989
>chr2:17527154-17527329
>chr2:17527585-17527671
>chr2:17528539-17528868
>chr2:17530427-17530623
>chr2:17531324-17531391
>chr2:17531471-17531519
>chr2:17532162-17532370
>chr2:17532416-17532554
>chr2:17532690-17532823
>chr2:17533653-17533889
>chr2:17534535-17534582
>chr2:17534774-17534842
>chr2:17536998-17537325
>chr2:17540578-17540636
>chr2:17542878-17543008
>chr2:17543823-17543895
>chr2:17545267-17545494
>chr2:17547182-17547235
>chr2:17549373-17549489
>chr2:17549998-17550035
>chr2:17550138-17550264
>chr2:17551918-17552224
>chr2:17553046-17553120
>chr2:17553463-17553769
>chr2:17554739-17554844
>chr2:17555444-17555488
>chr2:17557117-17557220
>chr2:17557321-17557362
>chr2:17558268-17558338
>chr2:17558512-17558732
>chr2:17558905-17558951
>chr2:17559322-17559401
>chr2:17560398-17560449
>chr2:17561039-17561091
>chr2:17561296-17561356
>chr2:17562195-17562282
>chr2:17563578-17563815
>chr2:17565747-17566122
>chr2:17566303-17566731
>chr2:17567369-17567662
>chr2:17567858-17567904
>chr2:17568260-17568488
>chr2:17568966-17569369
>chr2:17570697-17571075
>chr2:17571477-17571866
>chr2:17572512-17572557
>chr2:17572931-17572981
>chr2:17573074-17573136
>chr2:17574767-17575141
>chr2:17575523-17575841
>chr2:17576823-17577183
>chr2:17577479-17577559
>chr2:17579093-17579427
>chr2:17580023-17580070
>chr2:17581056-17581143
>chr2:17582186-17582249
>chr2:17582314-17582397
>chr2:17582893-17582951
>chr2:17583936-17584097
>chr2:17585777-17586125
>chr2:17587749-17587865
>chr2:17588321-17588391
>chr2:17590894-17591119
>chr2:17593221-17593346
>chr2:17595583-17595800
>chr2:17596019-17596118
>chr2:17599575-17599647
>chr2:17600215-17600276
>chr2:17600525-17600571
>chr2:17601343-17601969
>chr2:17602455-17602804
>chr2:17603175-17603517
>chr2:17604253-17604328
>chr2:17605947-17606106
>chr2:17607676-17607867
>chr2:17608940-17609015
>chr2:17611196-17611244
>chr2:17611321-17611387
>chr2:17612867-17612927
>chr2:17614846-17614884
>chr2:17617214-17617508
>chr2:17618146-17618308
>chr2:17618468-17618568
>chr2:17618691-17618815
>chr2:17621196-17621940
>chr2:17622198-17622625
>chr2:17622678-17622719
>chr2:17622820-17622876
>chr2:17623344-17623701
>chr2:17624399-17624450
>chr2:17624510-17624581
>chr2:17624626-17625314
>chr2:17625548-17625634
>chr2:17625824-17626126
>chr2:17626544-17626604
>chr2:17627347-17627549
>chr2:17627604-17627756
>chr2:17627875-17628051
>chr2:17629738-17630076
>chr2:17630232-17630267
>chr2:17630771-17631231
>chr2:17631654-17631720
>chr2:17631872-17632603
>chr2:17632872-17633549
>chr2:17634215-17634364
>chr2:17634934-17635000
>chr2:17637110-17637258
>chr2:17639629-17639694
>chr2:17639950-17640313
>chr2:17640680-17640954
>chr2:17641903-17641983
>chr2:17642303-17642616
>chr2:17643144-17643239
>chr2:17643527-17643593
>chr2:17643843-17643890
>chr2:17646496-17646623
>chr2:17648029-17648106
>chr2:17648275-17648318
>chr2:17650173-17650222
>chr2:17653718-17653855
>chr2:17654100-17654168
>chr2:17654757-17654911
>chr2:17656241-17656329
>chr2:17658143-17658326
>chr2:17660742-17661045
>chr2:17662233-17662578
>chr2:17664552-17664609
>chr2:17666656-17667000
>chr2:17667568-17667888
>chr2:17668510-17668603
>chr2:17670364-17670422
>chr2:17670839-17671174
>chr2:17671384-17671748
>chr2:17673247-17673402
>chr2:17673532-17673871
>chr2:17674224-17674506
>chr2:17674592-17674824
>chr2:17675409-17675576
>chr2:17676409-17676894
>chr2:17678444-17678846
>chr2:17678956-17679215
>chr2:17679793-17679855
>chr2:17680266-17680481
>chr2:17680513-17680912
>chr2:17680976-17681970
>chr2:17682145-17682237
>chr2:17684551-17684859
>chr2:17685199-17685346
>chr2:17685780-17686031
>chr2:17686151-17686589
>chr2:17686692-17687093
>chr2:17687577-17687621
>chr2:17688209-17688311
>chr2:17688385-17688591
>chr2:17689540-17689933
>chr2:17690307-17690765
>chr2:17691158-17694432
>chr2:17694540-17694646
>chr2:17695396-17695465
>chr2:17697340-17698151
>chr2:17698180-17698367
>chr2:17698569-17698609
>chr2:17699052-17699206
>chr2:17699288-17699326
>chr2:17699412-17699509
>chr2:17699930-17699967
>chr2:17700744-17701162
>chr2:17702298-17702995
>chr2:17703519-17704028
>chr2:17704617-17704651
>chr2:17704967-17705595
>chr2:17705704-17705747
>chr2:17706106-17706181
>chr2:17707475-17707599
>chr2:17707651-17707750
>chr2:17707947-17708029
>chr2:17708880-17709032
>chr2:17709573-17709640
>chr2:17710814-17710903
>chr2:17711517-17711976
>chr2:17714072-17714401
>chr2:17715808-17715868
>chr2:17717262-17718021
>chr2:17719198-17719308
>chr2:17720110-17720213
>chr2:17721293-17721423
>chr2:17721520-17721576
>chr2:17721688-17721909
>chr2:17722882-17723031
>chr2:17725758-17726221
>chr2:17727135-17727608
>chr2:17728148-17728543
>chr2:17728753-17729214
>chr2:17730583-17730959
>chr2:17731589-17731633
>chr2:17732413-17732785
>chr2:17733514-17733631
>chr2:17734722-17735036
>chr2:17736585-17736957
>chr2:17738675-17739180
>chr2:17739224-17739930
>chr2:17740563-17740915
>chr2:17742004-17742139
>chr2:17742776-17743071
>chr2:17743406-17743543
>chr2:17743649-17743692
>chr2:17743729-17744245
>chr2:17744412-17744863
>chr2:17745188-17745315
>chr2:17745447-17745752
>chr2:17746109-17746249
>chr2:17747422-17747796
>chr2:17747871-17747970
>chr2:17748498-17748587
>chr2:17749400-17749716
>chr2:17749758-17749814
>chr2:17750711-17750996
>chr2:17751169-17751521
>chr2:17752179-17752475
>chr2:17755486-17755535
>chr2:17756580-17756730
>chr2:17758697-17758879
>chr2:17760163-17760234
>chr2:17760559-17761234
>chr2:17762062-17762525
>chr2:17763127-17763233
>chr2:17764443-17764514
>chr2:17764736-17764877
>chr2:17766132-17766512
>chr2:17767023-17767075
>chr2:17769012-17769411
>chr2:17771444-17771480
>chr2:17773982-17774050
>chr2:17774913-17775006
>chr2:17775851-17776186
>chr2:17776338-17776391
>chr2:17776498-17776617
>chr2:17776851-17777174
>chr2:17777278-17777344
>chr2:17778118-17778478
>chr2:17778797-17778847
>chr2:17778888-17779228
>chr2:17779605-17779948
>chr2:17782745-17782796
>chr2:17782897-17782997
>chr2:17783047-17783530
>chr2:17783615-17784562
>chr2:17784978-17785226
>chr2:17785635-17785922
>chr2:17787645-17787931
>chr2:17789530-17789832
>chr2:17789863-17789908
>chr2:17790183-17790559
>chr2:17791362-17791570
>chr2:17792077-17792122
>chr2:17796825-17797418
>chr2:17797506-17797674
>chr2:17797936-17798257
>chr2:17799875-17799925
>chr2:17801289-17802408
>chr2:17803411-17803452
>chr2:17805569-17805890
>chr2:17806763-17807177
>chr2:17807335-17807418
>chr2:17807775-17807889
>chr2:17807955-17808005
>chr2:17808265-17808428
>chr2:17808815-17809118
>chr2:17811126-17811438
>chr2:17812768-17813089
>chr2:17814062-17815022
>chr2:17815065-17815152
>chr2:17816684-17816731
>chr2:17817410-17817453
>chr2:17818477-17818679
>chr2:17818817-17818886
>chr2:17819117-17820203
>chr2:17820646-17820731
>chr2:17821063-17821179
>chr2:17822858-17823070
>chr2:17823614-17825539
>chr2:17826469-17826781
>chr2:17826981-17827178
>chr2:17827602-17827903
>chr2:17828119-17828251
>chr2:17828415-17828550
>chr2:17828697-17829064
>chr2:17830259-17830338
>chr2:17831460-17831534
>chr2:17833193-17833471
>chr2:17833960-17834419
>chr2:17835021-17835362
>chr2:17835926-17835978
>chr2:17836400-17836567
>chr2:17836777-17837101
>chr2:17838843-17839234
>chr2:17842712-17843035
>chr2:17846912-17847334
>chr2:17847371-17847656
>chr2:17847893-17847994
>chr2:17849779-17849856
>chr2:17850203-17850249
>chr2:17851121-17851454
>chr2:17853029-17853483
>chr2:17854098-17855628
>chr2:17855993-17856916
>chr2:17857560-17858103
>chr2:17858733-17859115
>chr2:17859186-17859369
>chr2:17859454-17859562
>chr2:17859805-17860188
>chr2:17861438-17861511
>chr2:17861905-17862060
>chr2:17865403-17866073
>chr2:17866214-17866561
>chr2:17866876-17866967
>chr2:17868570-17868613
>chr2:17869669-17869731
>chr2:17870762-17871050
>chr2:17872095-17872316
>chr2:17873585-17874002
>chr2:17874811-17875181
>chr2:17875274-17875326
>chr2:17878568-17878634
>chr2:17880968-17881089
>chr2:17882612-17882693
>chr2:17883299-17883433
>chr2:17883724-17884333
>chr2:17885408-17885535
>chr2:17885711-17885859
>chr2:17885994-17886058
>chr2:17886664-17886804
>chr2:17887064-17891020
>chr2:17891055-17892899
>chr2:17892942-17893344
>chr2:17893534-17893932
>chr2:17896019-17896361
>chr2:17896822-17898468
>chr2:17898895-17899735
>chr2:17900481-17900813
>chr2:17900852-17900912
>chr2:17900995-17901066
>chr2:17903182-17909607
>chr2:17909663-17909735
>chr2:17911463-17911633
>chr2:17913784-17913826
>chr2:17916320-17916415
>chr2:17916853-17916940
>chr2:17919254-17919400
>chr2:17921132-17921250
>chr2:17921496-17921985
>chr2:17922345-17924844
>chr2:17924981-17925252
>chr2:17925293-17926060
>chr2:17926120-17928680
>chr2:17929204-17929604
>chr2:17934034-17934212
>chr2:17934843-17934909
>chr2:17935397-17935466
>chr2:17936823-17937521
>chr2:17937619-17937727
>chr2:17938161-17938252
>chr2:17938295-17938790
>chr2:17938939-17938978
>chr2:17939264-17939332
>chr2:17939465-17939752
>chr2:17941729-17941823
>chr2:17942556-17942692
>chr2:17942847-17942920
>chr2:17943419-17943785
>chr2:17943982-17944042
>chr2:17945446-17945508
>chr2:17946344-17946930
>chr2:17949274-17949418
>chr2:17949943-17949980
>chr2:17950368-17950470
>chr2:17950580-17950757
>chr2:17950938-17950979
>chr2:17951107-17951320
>chr2:17952232-17952546
>chr2:17954017-17954294
>chr2:17954341-17954395
>chr2:17955031-17955064
>chr2:17955190-17955250
>chr2:17955587-17955630
>chr2:17955958-17956052
>chr2:17956163-17956244
>chr2:17956331-17956378
>chr2:17957730-17958049
>chr2:17960180-17960224
>chr2:17961143-17961413
>chr2:17962459-17962548
>chr2:17962636-17962677
>chr2:17963125-17963176
>chr2:17963263-17964632
>chr2:17964916-17964957
>chr2:17965176-17966074
>chr2:17967712-17967914
>chr2:17970394-17970509
>chr2:17970535-17970593
>chr2:17975450-17975501
>chr2:17975854-17976160
>chr2:17976306-17976632
>chr2:17978083-17978217
>chr2:17979191-17979536
>chr2:17980429-17980835
>chr2:17980920-17981000
>chr2:17981631-17981921
>chr2:17982513-17982563
>chr2:17982628-17982723
>chr2:17982897-17989344
>chr2:17989411-17989472
>chr2:17989673-17989925
>chr2:17990112-17990318
>chr2:17990697-17990901
>chr2:17991051-17991773
>chr2:17991842-17991888
>chr2:17991996-17992086
>chr2:17992654-17993757
>chr2:17993781-17994590
>chr2:17994722-17995341
>chr2:17996109-17996254
>chr2:17996420-17996640
>chr2:17996688-17996930
>chr2:17997021-17997128
>chr2:17997199-17997363
>chr2:17997411-17998139
>chr2:17998260-18000650
>chr2:18000703-18001885
>chr2:18002095-18002387
>chr2:18002489-18003582
>chr2:18003694-18003771
>chr2:18003903-18003953
>chr2:18004386-18004450
>chr2:18005234-18005293
>chr2:18006083-18006129
>chr2:18007397-18007900
>chr2:18010223-18010347
>chr2:18012006-18018035
>chr2:18018151-18021546
>chr2:18021714-18021819
>chr2:18022025-18022086
>chr2:18022163-18022285
>chr2:18022726-18024840
>chr2:18025354-18025968
>chr2:18026080-18026626
>chr2:18027316-18027957
>chr2:18028319-18028403
>chr2:18028457-18031146
>chr2:18031450-18031655
>chr2:18032214-18032709
>chr2:18033516-18033743
>chr2:18034109-18034468
>chr2:18034823-18035139
>chr2:18035279-18035699
>chr2:18036565-18036762
>chr2:18037089-18037143
>chr2:18037265-18037318
>chr2:18037591-18037707
>chr2:18037778-18038054
>chr2:18039008-18039098
>chr2:18039629-18039670
>chr2:18040336-18040562
>chr2:18040616-18040671
>chr2:18041385-18041444
>chr2:18041584-18041650
>chr2:18042028-18042167
>chr2:18044250-18044570
>chr2:18047363-18047502
>chr2:18047623-18047792
>chr2:18047915-18047953
>chr2:18048716-18048792
>chr2:18048942-18049216
>chr2:18050715-18050990
>chr2:18051602-18051647
>chr2:18051703-18051873
>chr2:18053570-18053983
>chr2:18054867-18054904
>chr2:18055345-18055486
>chr2:18055915-18055977
>chr2:18056528-18056602
>chr2:18056735-18057609
>chr2:18058930-18059055
>chr2:18059222-18059340
>chr2:18061192-18061595
>chr2:18062620-18062698
>chr2:18064818-18064864
>chr2:18066454-18066535
>chr2:18067473-18067871
>chr2:18068165-18068259
>chr2:18068466-18068538
>chr2:18068962-18069048
>chr2:18071563-18071793
>chr2:18074777-18074878
>chr2:18076318-18076373
>chr2:18078046-18078170
>chr2:18078269-18078562
>chr2:18078831-18078889
>chr2:18079512-18081802
>chr2:18083307-18083455
>chr2:18085958-18086316
>chr2:18087149-18087349
>chr2:18087837-18087887
>chr2:18088210-18088296
>chr2:18088364-18088500
>chr2:18088673-18088757
>chr2:18088859-18089333
>chr2:18090749-18090795
>chr2:18091488-18091800
>chr2:18092053-18092259
>chr2:18092325-18092411
>chr2:18093105-18093307
>chr2:18093387-18093569
>chr2:18093743-18093798
>chr2:18096257-18096591
>chr2:18099685-18100122
>chr2:18101989-18102072
>chr2:18102204-18102571
>chr2:18102909-18102966
>chr2:18105188-18105299
>chr2:18105615-18105728
>chr2:18106106-18106285
>chr2:18106801-18106851
>chr2:18107449-18107579
>chr2:18107933-18108190
>chr2:18108295-18108445
>chr2:18108585-18108645
>chr2:18109312-18109414
>chr2:18113960-18116199
>chr2:18116702-18116924
>chr2:18117900-18118683
>chr2:18120915-18120983
>chr2:18121109-18122140
>chr2:18122233-18122656
>chr2:18123133-18123189
>chr2:18123404-18123498
>chr2:18124099-18124231
>chr2:18125087-18125261
>chr2:18126771-18126814
>chr2:18127757-18128534
>chr2:18128564-18128771
>chr2:18128827-18129126
>chr2:18130241-18130312
>chr2:18130823-18130996
>chr2:18131916-18132173
>chr2:18137685-18138110
>chr2:18139053-18145293
>chr2:18145546-18145710
>chr2:18145778-18146065
>chr2:18146119-18146241
>chr2:18146527-18146652
>chr2:18147465-18147553
>chr2:18148134-18148252
>chr2:18149493-18149612
>chr2:18149804-18149897
>chr2:18150286-18150326
>chr2:18151046-18151210
>chr2:18151270-18151630
>chr2:18151705-18151777
>chr2:18152215-18152252
>chr2:18152954-18153178
>chr2:18153543-18153595
>chr2:18154236-18154318
>chr2:18154372-18155116
>chr2:18155152-18155200
>chr2:18157207-18157362
>chr2:18157548-18157920
>chr2:18159181-18159294
>chr2:18159820-18159848
>chr2:18160570-18160853
>chr2:18161531-18161599
>chr2:18162184-18168669
>chr2:18169411-18169572
>chr2:18169938-18170333
>chr2:18171354-18171437
>chr2:18172531-18172646
>chr2:18173871-18173927
>chr2:18174414-18174756
>chr2:18175133-18176141
>chr2:18176325-18176386
>chr2:18177251-18178243
>chr2:18179110-18179189
>chr2:18180517-18180567
>chr2:18181840-18182168
>chr2:18183906-18184623
>chr2:18185739-18185798
>chr2:18187344-18187399
>chr2:18191596-18191908
>chr2:18192312-18192704
>chr2:18194403-18194473
>chr2:18194534-18194618
>chr2:18195816-18196105
>chr2:18196743-18196784
>chr2:18198023-18198244
>chr2:18198581-18198681
>chr2:18202347-18204679
>chr2:18205594-18206643
>chr2:18206713-18207358
>chr2:18207404-18208286
>chr2:18208371-18208604
>chr2:18209463-18209717
>chr2:18212979-18213029
>chr2:18213649-18214023
>chr2:18215918-18215994
>chr2:18216514-18217166
>chr2:18217265-18217784
>chr2:18219407-18219511
>chr2:18219621-18219688
>chr2:18219888-18219931
>chr2:18222297-18222491
>chr2:18223542-18224566
>chr2:18224877-18231196
>chr2:18231785-18231844
>chr2:18234485-18234545
>chr2:18235698-18235784
>chr2:18235844-18236638
>chr2:18236694-18236757
>chr2:18238151-18238307
>chr2:18238611-18238731
>chr2:18239752-18239783
>chr2:18240222-18240574
>chr2:18240920-18241214
>chr2:18241715-18241813
>chr2:18241913-18241966
>chr2:18242439-18242476
>chr2:18242685-18243485
>chr2:18244314-18244383
>chr2:18245283-18245338
>chr2:18247351-18247527
>chr2:18248291-18248504
>chr2:18248552-18248700
>chr2:18249986-18250179
>chr2:18251395-18251845
>chr2:18251949-18252117
>chr2:18252407-18252451
>chr2:18252675-18252861
>chr2:18252940-18255271
>chr2:18255970-18256397
>chr2:18256545-18256626
>chr2:18256759-18256895
>chr2:18256969-18257277
>chr2:18260609-18260908
>chr2:18261510-18261762
>chr2:18261930-18262759
>chr2:18263360-18263552
>chr2:18266533-18267150
>chr2:18267374-18268149
>chr2:18268321-18268385
>chr2:18269033-18269158
>chr2:18270653-18270908
>chr2:18270960-18271076
>chr2:18271145-18271624
>chr2:18271765-18271815
>chr2:18271848-18272028
>chr2:18272086-18272225
>chr2:18272472-18272688
>chr2:18272765-18272909
>chr2:18272989-18273115
>chr2:18273172-18273264
>chr2:18273398-18273587
>chr2:18273998-18274106
>chr2:18274296-18274923
>chr2:18275184-18276263
>chr2:18279516-18279895
>chr2:18280131-18280523
>chr2:18281910-18281981
>chr2:18282723-18282766
>chr2:18283116-18283386
>chr2:18283742-18284071
>chr2:18284679-18286473
>chr2:18286808-18286917
>chr2:18289087-18289152
>chr2:18290837-18290948
>chr2:18291031-18291177
>chr2:18291433-18291619
>chr2:18293073-18293132
>chr2:18294226-18297246
>chr2:18298789-18298886
>chr2:18299248-18299546
>chr2:18302575-18302683
>chr2:18303101-18303237
>chr2:18305317-18305360
>chr2:18306397-18307023
>chr2:18307086-18307982
>chr2:18308057-18308210
>chr2:18308382-18308534
>chr2:18308861-18309281
>chr2:18313961-18315433
>chr2:18317783-18318085
>chr2:18318122-18318237
>chr2:18318412-18318616
>chr2:18319991-18320086
>chr2:18321753-18322157
>chr2:18323973-18324283
>chr2:18329591-18330066
>chr2:18330293-18330496
>chr2:18331017-18331191
>chr2:18331391-18332058
>chr2:18332083-18332473
>chr2:18332519-18332628
>chr2:18332956-18333769
>chr2:18335352-18335383
>chr2:18339202-18339279
>chr2:18340365-18340429
>chr2:18340561-18340606
>chr2:18341973-18342658
>chr2:18342854-18344013
>chr2:18344084-18344680
>chr2:18345061-18345105
>chr2:18346371-18346412
>chr2:18347196-18347270
>chr2:18347465-18347507
>chr2:18348573-18348793
>chr2:18348883-18348949
>chr2:18349086-18349260
>chr2:18349554-18349616
>chr2:18350298-18350410
>chr2:18350724-18351198
>chr2:18351867-18352062
>chr2:18352635-18353044
>chr2:18353389-18353489
>chr2:18354823-18354900
>chr2:18356568-18356793
>chr2:18357287-18357371
>chr2:18358567-18358921
>chr2:18360339-18360558
>chr2:18361171-18361219
>chr2:18362944-18363015
>chr2:18363960-18364376
>chr2:18364486-18364695
>chr2:18364927-18365149
>chr2:18365852-18366004
>chr2:18366156-18366268
>chr2:18367192-18367377
>chr2:18368474-18368524
>chr2:18368737-18368878
>chr2:18370487-18370577
>chr2:18370806-18370874
>chr2:18370900-18371346
>chr2:18371545-18372029
>chr2:18373331-18373563
>chr2:18373607-18373679
>chr2:18373759-18374055
>chr2:18374075-18374121
>chr2:18374379-18374552
>chr2:18374694-18374874
>chr2:18375089-18375698
>chr2:18376579-18376729
>chr2:18377222-18377283
>chr2:18377561-18377602
>chr2:18377690-18377775
>chr2:18378047-18378102
>chr2:18379394-18379501
>chr2:18379728-18379810
>chr2:18379946-18380320
>chr2:18381837-18381996
>chr2:18382964-18382997
>chr2:18383182-18383833
>chr2:18385298-18385496
>chr2:18385940-18386382
>chr2:18387033-18387255
>chr2:18387313-18387365
>chr2:18389672-18389710
>chr2:18389780-18390118
>chr2:18391529-18391593
>chr2:18392200-18392280
>chr2:18392366-18394946
>chr2:18395388-18395462
>chr2:18397241-18397390
>chr2:18397586-18397860
>chr2:18398645-18398709
>chr2:18399441-18399486
>chr2:18402328-18402368
>chr2:18402535-18402583
>chr2:18403691-18403815
>chr2:18406186-18406226
>chr2:18406656-18406753
>chr2:18406925-18407019
>chr2:18407124-18407171
>chr2:18408232-18408304
>chr2:18408551-18408700
>chr2:18410048-18410143
>chr2:18412986-18413148
>chr2:18414073-18414125
>chr2:18415140-18415327
>chr2:18415370-18415666
>chr2:18415852-18415923
>chr2:18416022-18416102
>chr2:18416304-18416348
>chr2:18416572-18416667
>chr2:18417001-18417064
>chr2:18417067-18417405
>chr2:18417693-18417803
>chr2:18417985-18418103
>chr2:18418145-18418635
>chr2:18418721-18419998
>chr2:18420464-18420517
>chr2:18421556-18421710
>chr2:18422736-18422910
>chr2:18423387-18423794
>chr2:18424838-18424891
>chr2:18428830-18428961
>chr2:18429073-18429271
>chr2:18429475-18429715
>chr2:18429804-18430141
>chr2:18431636-18431976
>chr2:18433880-18433934
>chr2:18434484-18434525
>chr2:18434718-18434770
>chr2:18435498-18435605
>chr2:18437625-18438007
>chr2:18438090-18438151
>chr2:18438252-18438599
>chr2:18438685-18438765
>chr2:18441594-18441689
>chr2:18443028-18443151
>chr2:18443257-18443472
>chr2:18443554-18443636
>chr2:18443700-18443901
>chr2:18446962-18448427
>chr2:18448586-18448659
>chr2:18449376-18449402
>chr2:18450199-18450546
>chr2:18452517-18452570
>chr2:18453162-18453249
>chr2:18457639-18457670
>chr2:18458178-18464375
>chr2:18464454-18464767
>chr2:18465637-18466107
>chr2:18468439-18468504
>chr2:18468811-18468860
>chr2:18469675-18469729
>chr2:18470137-18470407
>chr2:18471838-18472161
>chr2:18474209-18474303
>chr2:18475670-18475983
>chr2:18478394-18478688
>chr2:18478722-18478877
>chr2:18481549-18481650
>chr2:18483772-18483806
>chr2:18487066-18487151
>chr2:18487841-18488008
>chr2:18489848-18490189
>chr2:18490691-18490926
>chr2:18495280-18495528
>chr2:18496413-18496539
>chr2:18496874-18497243
>chr2:18497463-18497754
>chr2:18498206-18498290
>chr2:18499027-18499537
>chr2:18502203-18502345
>chr2:18503559-18503669
>chr2:18504595-18505178
>chr2:18505450-18505520
>chr2:18505884-18505985
>chr2:18506389-18506536
>chr2:18506808-18506962
>chr2:18507524-18508063
>chr2:18508317-18508585
>chr2:18508786-18508969
>chr2:18509368-18509515
>chr2:18509861-18510014
>chr2:18510270-18510637
>chr2:18511092-18511257
>chr2:18511796-18512123
>chr2:18512770-18513076
>chr2:18513197-18513296
>chr2:18513367-18513606
>chr2:18513920-18513972
>chr2:18515417-18515466
>chr2:18517038-18517128
>chr2:18517369-18518003
>chr2:18518364-18518422
>chr2:18519997-18520109
>chr2:18524674-18524745
>chr2:18525785-18525840
>chr2:18525932-18525978
>chr2:18528447-18528516
>chr2:18529632-18529681
>chr2:18530028-18530222
>chr2:18530384-18530448
>chr2:18531906-18532004
>chr2:18534049-18534113
>chr2:18534244-18534405
>chr2:18535330-18535716
>chr2:18536900-18536973
>chr2:18537172-18537224
>chr2:18537408-18537480
>chr2:18538614-18538742
>chr2:18539019-18539487
>chr2:18540534-18540649
>chr2:18540795-18540838
>chr2:18540943-18541017
>chr2:18541134-18541419
>chr2:18542310-18542472
>chr2:18543296-18543386
>chr2:18548064-18549734
>chr2:18549814-18550571
>chr2:18550663-18550990
>chr2:18551346-18551388
>chr2:18558282-18559144
>chr2:18559416-18559457
>chr2:18561133-18561352
>chr2:18565693-18565862
>chr2:18567956-18568068
>chr2:18568422-18568557
>chr2:18568635-18569123
>chr2:18569216-18569273
>chr2:18569482-18569555
>chr2:18569610-18570256
>chr2:18570326-18570706
>chr2:18570757-18570813
>chr2:18571685-18571789
>chr2:18571816-18572214
>chr2:18572318-18572467
>chr2:18572598-18572685
>chr2:18572915-18572980
>chr2:18573048-18573239
>chr2:18573917-18574265
>chr2:18574464-18574831
>chr2:18574896-18575061
>chr2:18576107-18576160
>chr2:18577370-18578859
>chr2:18578931-18581049
>chr2:18587648-18587735
>chr2:18589225-18589368
>chr2:18591144-18591307
>chr2:18591369-18591467
>chr2:18591826-18592652
>chr2:18592762-18592923
>chr2:18594088-18594136
>chr2:18594220-18594291
>chr2:18594493-18594555
>chr2:18594966-18595082
>chr2:18595127-18595189
>chr2:18596652-18597037
>chr2:18598817-18598941
>chr2:18599815-18599899
>chr2:18600817-18601377
>chr2:18601778-18601816
>chr2:18602055-18602104
>chr2:18603304-18603713
>chr2:18603778-18603837
>chr2:18605666-18605771
>chr2:18606048-18606145
>chr2:18607067-18607159
>chr2:18607934-18608162
>chr2:18608448-18608723
>chr2:18610568-18610938
>chr2:18611997-18612233
>chr2:18612368-18612607
>chr2:18613459-18613616
>chr2:18613856-18614071
>chr2:18614208-18614234
>chr2:18614631-18614840
>chr2:18615099-18615403
>chr2:18616016-18617970
>chr2:18618034-18618194
>chr2:18618521-18618563
>chr2:18620261-18620572
>chr2:18620937-18621015
>chr2:18623021-18623059
>chr2:18623614-18623713
>chr2:18624023-18624074
>chr2:18624277-18624458
>chr2:18624977-18625318
>chr2:18625952-18626142
>chr2:18626924-18627266
>chr2:18627806-18627942
>chr2:18628012-18628190
>chr2:18629315-18629491
>chr2:18629597-18629981
>chr2:18631334-18631368
>chr2:18631866-18636713
>chr2:18636756-18639345
>chr2:18639521-18639586
>chr2:18639636-18639682
>chr2:18639897-18640021
>chr2:18640063-18640720
>chr2:18640820-18640872
>chr2:18641026-18641062
>chr2:18642118-18642183
>chr2:18642910-18643025
>chr2:18643107-18643190
>chr2:18643267-18643326
>chr2:18643725-18643832
>chr2:18644438-18644619
>chr2:18646030-18646375
>chr2:18646745-18646822
>chr2:18647302-18647342
>chr2:18650788-18650821
>chr2:18653760-18654123
>chr2:18654225-18654320
>chr2:18655398-18655492
>chr2:18656558-18656738
>chr2:18656814-18656918
>chr2:18657013-18657082
>chr2:18657146-18657311
>chr2:18658488-18658541
>chr2:18658672-18659044
>chr2:18660575-18660637
>chr2:18660851-18661161
>chr2:18662593-18662663
>chr2:18663594-18663628
>chr2:18665534-18665851
>chr2:18666077-18666198
>chr2:18666489-18666831
>chr2:18667142-18667200
>chr2:18667810-18668188
>chr2:18669473-18673126
>chr2:18673253-18675707
>chr2:18675826-18675934
>chr2:18676778-18676808
>chr2:18677173-18677227
>chr2:18677392-18677445
>chr2:18678119-18678163
>chr2:18678247-18678331
>chr2:18678763-18678859
>chr2:18680388-18680774
>chr2:18685449-18685570
>chr2:18686275-18686621
>chr2:18686772-18686860
>chr2:18687594-18687685
>chr2:18687785-18688235
>chr2:18688272-18688417
>chr2:18689721-18689807
>chr2:18690982-18691102
>chr2:18691273-18691385
>chr2:18691480-18691984
>chr2:18692080-18699202
>chr2:18699407-18699626
>chr2:18699758-18699923
>chr2:18706047-18706149
>chr2:18706190-18706399
>chr2:18709218-18709849
>chr2:18709919-18710234
>chr2:18710275-18710344
>chr2:18710469-18710539
>chr2:18710885-18710990
>chr2:18711082-18711428
>chr2:18711465-18711844
>chr2:18712048-18712333
>chr2:18712522-18712572
>chr2:18712668-18712753
>chr2:18712989-18713145
>chr2:18713230-18713471
>chr2:18714424-18714470
>chr2:18714662-18714996
>chr2:18715284-18715348
>chr2:18715607-18715823
>chr2:18716539-18716619
>chr2:18717020-18717196
>chr2:18717929-18718025
>chr2:18718362-18718432
>chr2:18721473-18721533
>chr2:18723489-18723864
>chr2:18723959-18724148
>chr2:18724422-18724796
>chr2:18725921-18726041
>chr2:18726282-18726614
>chr2:18726820-18727469
>chr2:18729513-18730713
>chr2:18731256-18732596
>chr2:18733676-18737484
>chr2:18737850-18737956
>chr2:18738607-18738716
>chr2:18739484-18739820
>chr2:18741505-18741569
>chr2:18741634-18741713
>chr2:18743153-18743192
>chr2:18743691-18743726
>chr2:18745270-18745378
>chr2:18745792-18746100
>chr2:18746197-18746259
>chr2:18746719-18747042
>chr2:18747160-18747308
>chr2:18747979-18748083
>chr2:18748513-18748814
>chr2:18749811-18749847
>chr2:18750038-18750072
>chr2:18753496-18753883
>chr2:18754882-18756499
>chr2:18757041-18757315
>chr2:18757395-18757687
>chr2:18757780-18757891
>chr2:18758368-18758737
>chr2:18760184-18760274
>chr2:18761237-18761334
>chr2:18761603-18761859
>chr2:18763761-18763797
>chr2:18764223-18764726
>chr2:18764798-18765040
>chr2:18765542-18765618
>chr2:18765834-18765875
>chr2:18766262-18766579
>chr2:18766637-18767002
>chr2:18767153-18767511
>chr2:18767848-18767922
>chr2:18768243-18768276
>chr2:18768366-18768542
>chr2:18770558-18770683
>chr2:18770740-18771088
>chr2:18772222-18772559
>chr2:18773423-18773469
>chr2:18773821-18774152
>chr2:18774203-18774527
>chr2:18774753-18774804
>chr2:18774910-18775278
>chr2:18775337-18775723
>chr2:18779793-18779918
>chr2:18780343-18780419
>chr2:18781353-18781569
>chr2:18784593-18784662
>chr2:18784719-18785010
>chr2:18786773-18787158
>chr2:18788976-18789066
>chr2:18791009-18791195
>chr2:18792945-18793087
>chr2:18796453-18796511
>chr2:18797519-18797637
>chr2:18798231-18798589
>chr2:18798980-18799316
>chr2:18801805-18801895
>chr2:18802174-18802281
>chr2:18804936-18805070
>chr2:18805218-18805306
>chr2:18806124-18806249
>chr2:18806505-18806611
>chr2:18806819-18807142
>chr2:18807621-18807661
>chr2:18807827-18807917
>chr2:18807987-18808147
>chr2:18808643-18809144
>chr2:18815295-18815361
>chr2:18817106-18817460
>chr2:18818452-18819018
>chr2:18819091-18819153
>chr2:18820391-18820800
>chr2:18822273-18823323
>chr2:18825172-18825227
>chr2:18825535-18825591
>chr2:18826185-18827131
>chr2:18827186-18827409
>chr2:18830480-18830721
>chr2:18830803-18830848
>chr2:18833020-18833133
>chr2:18833168-18833402
>chr2:18837588-18837644
>chr2:18837925-18838050
>chr2:18838286-18838357
>chr2:18840374-18840436
>chr2:18841178-18841221
>chr2:18844834-18844927
>chr2:18847524-18847594
>chr2:18849158-18849310
>chr2:18850186-18850249
>chr2:18852919-18852966
>chr2:18854247-18854593
>chr2:18855382-18855434
>chr2:18856056-18858941
>chr2:18859117-18860128
>chr2:18860165-18860785
>chr2:18861321-18861388
>chr2:18861730-18861797
>chr2:18864253-18864558
>chr2:18864967-18867661
>chr2:18867899-18868007
>chr2:18869000-18869360
>chr2:18872126-18872249
>chr2:18872300-18872745
>chr2:18873739-18873954
>chr2:18874460-18874640
>chr2:18874983-18875028
>chr2:18875156-18876170
>chr2:18876233-18882592
>chr2:18882778-18883211
>chr2:18883692-18883782
>chr2:18884247-18885313
>chr2:18886071-18886139
>chr2:18886538-18886884
>chr2:18887169-18887514
>chr2:18887932-18888276
>chr2:18888944-18889000
>chr2:18892229-18892275
>chr2:18894414-18894508
>chr2:18894687-18894784
>chr2:18894872-18894924
>chr2:18895706-18895815
>chr2:18897521-18898011
>chr2:18900142-18900180
>chr2:18901371-18901442
>chr2:18902329-18902407
>chr2:18902828-18902895
>chr2:18904828-18904944
>chr2:18905179-18905959
>chr2:18907074-18907172
>chr2:18907482-18907636
>chr2:18909106-18909430
>chr2:18909553-18909998
>chr2:18910555-18910826
>chr2:18910888-18910979
>chr2:18911241-18911311
>chr2:18911458-18912293
>chr2:18913080-18913204
>chr2:18913980-18914362
>chr2:18915221-18915319
>chr2:18916784-18916845
>chr2:18917880-18917926
>chr2:18918225-18918275
>chr2:18918396-18918753
>chr2:18919838-18920228
>chr2:18920457-18920568
>chr2:18920705-18922320
>chr2:18923854-18923917
>chr2:18925962-18926069
>chr2:18926425-18926783
>chr2:18927150-18927529
>chr2:18928706-18928763
>chr2:18932345-18932437
>chr2:18932519-18932552
>chr2:18933852-18933914
>chr2:18934284-18934821
>chr2:18935050-18935101
>chr2:18935500-18935747
>chr2:18936738-18936802
>chr2:18936834-18937077
>chr2:18937726-18937938
>chr2:18938206-18938448
>chr2:18938534-18939256
>chr2:18939428-18939630
>chr2:18939708-18939772
>chr2:18940952-18942412
>chr2:18942500-18942784
>chr2:18943301-18943380
>chr2:18943592-18943744
>chr2:18943865-18944383
>chr2:18945524-18945865
>chr2:18945981-18946377
>chr2:18946407-18946494
>chr2:18946703-18947033
>chr2:18947860-18947921
>chr2:18948037-18948104
>chr2:18949344-18949808
>chr2:18951131-18951474
>chr2:18951510-18951892
>chr2:18952053-18952330
>chr2:18953680-18954132
>chr2:18955005-18957244
>chr2:18957280-18957400
>chr2:18958614-18958691
>chr2:18959364-18959691
>chr2:18959829-18960543
>chr2:18962730-18963099
>chr2:18963331-18967972
>chr2:18970550-18970627
>chr2:18972456-18972543
>chr2:18973527-18973567
>chr2:18973928-18974055
>chr2:18981752-18981816
>chr2:18982479-18982532
>chr2:18983166-18983204
>chr2:18983422-18983496
>chr2:18983985-18984314
>chr2:18984461-18984653
>chr2:18984844-18984887
>chr2:18984984-18985393
>chr2:18988431-18988518
>chr2:18989101-18989216
>chr2:18989746-18989805
>chr2:18992681-18993085
>chr2:18993267-18993360
>chr2:18994463-18994496
>chr2:18995310-18995373
>chr2:18996897-18997405
>chr2:18999248-18999712
>chr2:19005328-19005441
>chr2:19006822-19007136
>chr2:19007814-19007968
>chr2:19008131-19008205
>chr2:19008783-19009289
>chr2:19013966-19014056
>chr2:19014176-19021039
>chr2:19022230-19022325
>chr2:19023808-19023859
>chr2:19024612-19024665
>chr2:19025332-19025662
>chr2:19028188-19028244
>chr2:19031174-19031353
>chr2:19035947-19036081
>chr2:19037093-19037136
>chr2:19038580-19038732
>chr2:19040138-19040197
>chr2:19040343-19040750
>chr2:19041727-19041813
>chr2:19041884-19041996
>chr2:19042413-19042524
>chr2:19043047-19043116
>chr2:19043699-19043794
>chr2:19043849-19043973
>chr2:19044713-19044791
>chr2:19046009-19046054
>chr2:19046192-19046537
>chr2:19047545-19047600
>chr2:19047824-19048133
>chr2:19048365-19048426
>chr2:19049615-19049856
>chr2:19052524-19052617
>chr2:19052991-19053127
>chr2:19053219-19056699
>chr2:19057164-19057452
>chr2:19060420-19060509
>chr2:19060690-19060863
>chr2:19061957-19062084
>chr2:19062563-19062664
>chr2:19063138-19063257
>chr2:19065190-19065566
>chr2:19065843-19066317
>chr2:19066543-19066580
>chr2:19068496-19068877
>chr2:19070021-19070357
>chr2:19070423-19070744
>chr2:19072503-19072630
>chr2:19073582-19073752
>chr2:19074893-19075157
>chr2:19075705-19075939
>chr2:19078143-19078440
>chr2:19081440-19081533
>chr2:19081955-19084388
>chr2:19084498-19084715
>chr2:19084853-19085112
>chr2:19085192-19085498
>chr2:19087225-19087580
>chr2:19089259-19095387
>chr2:19095500-19095922
>chr2:19096022-19096905
>chr2:19097317-19097347
>chr2:19097455-19097508
>chr2:19097593-19097705
>chr2:19098456-19098511
>chr2:19099822-19099907
>chr2:19100127-19100231
>chr2:19100865-19100933
>chr2:19103811-19103919
>chr2:19105350-19106094
>chr2:19106158-19106265
>chr2:19107826-19108084
>chr2:19108400-19108701
>chr2:19110829-19110967
>chr2:19114003-19114163
>chr2:19115893-19118149
>chr2:19118286-19118596
>chr2:19118682-19118756
>chr2:19119000-19119030
>chr2:19122167-19122228
>chr2:19122727-19123105
>chr2:19124555-19124717
>chr2:19124772-19124967
>chr2:19129144-19129216
>chr2:19130594-19130748
>chr2:19133971-19134042
>chr2:19134360-19134404
>chr2:19134594-19134672
>chr2:19134977-19135173
>chr2:19135419-19135610
>chr2:19136885-19137327
>chr2:19137467-19137582
>chr2:19139044-19139086
>chr2:19139948-19140073
>chr2:19140127-19140463
>chr2:19144598-19144913
>chr2:19145157-19145570
>chr2:19146119-19146214
>chr2:19146591-19146730
>chr2:19148856-19149177
>chr2:19149282-19150612
>chr2:19150671-19150864
>chr2:19150928-19151291
>chr2:19151383-19153022
>chr2:19153063-19153186
>chr2:19153308-19153409
>chr2:19153801-19154782
>chr2:19155309-19155372
>chr2:19155681-19156046
>chr2:19156193-19156716
>chr2:19156937-19157037
>chr2:19158631-19158672
>chr2:19160125-19160244
>chr2:19160402-19161347
>chr2:19161400-19161721
>chr2:19161863-19167674
>chr2:19167780-19167898
>chr2:19168787-19168881
>chr2:19169585-19169628
>chr2:19170086-19170176
>chr2:19170270-19170310
>chr2:19170333-19171731
>chr2:19172563-19172753
>chr2:19176887-19176928
>chr2:19178233-19178286
>chr2:19178891-19179044
>chr2:19179105-19185606
>chr2:19186383-19186481
>chr2:19186658-19186983
>chr2:19189835-19190050
>chr2:19192363-19192521
>chr2:19192594-19192741
>chr2:19192784-19192864
>chr2:19193460-19193530
>chr2:19196745-19196811
>chr2:19196953-19197437
>chr2:19197525-19198260
>chr2:19198845-19199228
>chr2:19199450-19199492
>chr2:19200476-19201065
>chr2:19204178-19204225
>chr2:19204872-19204952
>chr2:19206570-19206621
>chr2:19206705-19207021
>chr2:19207992-19208047
>chr2:19208215-19208415
>chr2:19209917-19212692
>chr2:19215089-19215153
>chr2:19215545-19215900
>chr2:19217260-19217304
>chr2:19218686-19218904
>chr2:19220826-19220881
>chr2:19221812-19221918
>chr2:19227840-19227927
>chr2:19229521-19229582
>chr2:19230119-19230251
>chr2:19230379-19230709
>chr2:19231799-19231856
>chr2:19232590-19233105
>chr2:19233410-19233534
>chr2:19236112-19236234
>chr2:19237598-19237704
>chr2:19240000-19240293
>chr2:19241724-19241990
>chr2:19242749-19242803
>chr2:19243239-19243282
>chr2:19243426-19243591
>chr2:19243670-19243863
>chr2:19245427-19245513
>chr2:19245722-19246021
>chr2:19252052-19252127
>chr2:19252439-19252611
>chr2:19253560-19254836
>chr2:19257453-19258357
>chr2:19258981-19260518
>chr2:19261083-19261683
>chr2:19267233-19267279
>chr2:19267468-19267721
>chr2:19268084-19269354
>chr2:19269518-19269730
>chr2:19269782-19270195
>chr2:19270949-19271343
>chr2:19271436-19271554
>chr2:19271603-19271664
>chr2:19271772-19271857
>chr2:19272407-19272565
>chr2:19273922-19274016
>chr2:19274096-19274138
>chr2:19276435-19276780
>chr2:19277542-19281154
>chr2:19281407-19281485
>chr2:19281565-19281942
>chr2:19284030-19285802
>chr2:19288768-19289065
>chr2:19292595-19293004
>chr2:19293554-19293623
>chr2:19294807-19294886
>chr2:19295641-19295682
>chr2:19295771-19296099
>chr2:19296521-19296968
>chr2:19299939-19300034
>chr2:19302376-19302457
>chr2:19302534-19302717
>chr2:19304098-19304396
>chr2:19305758-19311886
>chr2:19312236-19312457
>chr2:19312662-19312748
>chr2:19313289-19313384
>chr2:19313982-19314078
>chr2:19315865-19317545
>chr2:19317716-19317865
>chr2:19318301-19318346
>chr2:19318579-19318687
>chr2:19321329-19321651
>chr2:19323092-19323236
>chr2:19323462-19323823
>chr2:19324092-19324297
>chr2:19325519-19325622
>chr2:19325962-19326132
>chr2:19326910-19327018
>chr2:19328068-19328163
>chr2:19328725-19328793
>chr2:19329859-19329946
>chr2:19330152-19330210
>chr2:19331280-19331364
>chr2:19333299-19333505
>chr2:19333816-19334389
>chr2:19334630-19334695
>chr2:19335045-19335326
>chr2:19335772-19336445
>chr2:19338851-19338910
>chr2:19341881-19342448
>chr2:19342507-19343235
>chr2:19343416-19343488
>chr2:19343625-19343715
>chr2:19344134-19344323
>chr2:19345155-19345576
>chr2:19346479-19346805
>chr2:19348306-19348342
>chr2:19357484-19357529
>chr2:19358657-19358755
>chr2:19367240-19367289
>chr2:19369903-19369939
>chr2:19371992-19372050
>chr2:19372971-19373511
>chr2:19374853-19374987
>chr2:19375089-19375273
>chr2:19375635-19375853
>chr2:19376019-19376222
>chr2:19377068-19377119
>chr2:19382095-19382574
>chr2:19382711-19382903
[truncated: 5,187,191 more chars]
