# Supplementary material for: Red: an intelligent, rapid, accurate tool for detecting repeats de-novo on the genomic scale
Source: BMC Bioinformatics. 2015 Jul 24;16:227. doi: 10.1186/s12859-015-0654-5 (PMC4513396; doi:10.1186/s12859-015-0654-5)
Supplement: Additional file 5 — Supplementary data set 4 — Red’s repeats of the Homo sapiens genome. The command “tar -xzf file” results in a directory that contains the locations of repeats found by Red in the genome of the Homo sapiens. [file 12859_2015_654_MOESM5_ESM.tar › GnmRptHg38/chr20.rpt]

>chr20:60000-63215
>chr20:63856-66235
>chr20:66335-67294
>chr20:67429-67508
>chr20:67779-68003
>chr20:68342-68404
>chr20:68910-69104
>chr20:69740-69833
>chr20:70307-70457
>chr20:70611-72882
>chr20:73459-74191
>chr20:74284-74566
>chr20:75279-75638
>chr20:75775-77264
>chr20:77312-77729
>chr20:77770-78114
>chr20:78246-79244
>chr20:80430-80872
>chr20:81084-82353
>chr20:82882-82925
>chr20:83569-83928
>chr20:84683-86564
>chr20:86634-86740
>chr20:87002-87088
>chr20:88565-88633
>chr20:89318-89521
>chr20:91077-91467
>chr20:92386-92706
>chr20:92948-93271
>chr20:94059-94880
>chr20:95371-95722
>chr20:97311-99526
>chr20:100914-100960
>chr20:100977-101182
>chr20:101263-101588
>chr20:101927-102296
>chr20:102588-102690
>chr20:102763-103203
>chr20:103572-103681
>chr20:104487-104829
>chr20:104858-104987
>chr20:105094-105328
>chr20:105380-105771
>chr20:105901-106386
>chr20:106478-106919
>chr20:107026-107520
>chr20:107556-109657
>chr20:110101-110139
>chr20:111884-113356
>chr20:113395-114517
>chr20:114858-114954
>chr20:116981-117055
>chr20:117113-117448
>chr20:117589-117814
>chr20:117930-118149
>chr20:119085-119159
>chr20:122149-122245
>chr20:122470-122553
>chr20:123712-123815
>chr20:123899-123963
>chr20:124026-124089
>chr20:124683-125094
>chr20:125443-126405
>chr20:126584-126827
>chr20:126947-127275
>chr20:127590-136954
>chr20:137014-137194
>chr20:137290-137471
>chr20:138057-138141
>chr20:138512-138620
>chr20:138809-138868
>chr20:138957-140907
>chr20:140991-141286
>chr20:141428-141496
>chr20:143739-143830
>chr20:144759-144856
>chr20:145597-145629
>chr20:150077-150249
>chr20:150411-150559
>chr20:150623-150683
>chr20:150743-151098
>chr20:151141-151356
>chr20:151392-151945
>chr20:152201-152250
>chr20:152692-153034
>chr20:153441-153823
>chr20:153893-153943
>chr20:154091-154229
>chr20:154584-154699
>chr20:156314-156587
>chr20:156694-157078
>chr20:159705-159782
>chr20:160200-163043
>chr20:163113-163233
>chr20:163522-163761
>chr20:163806-163948
>chr20:164443-164761
>chr20:164946-164998
>chr20:165073-165247
>chr20:166014-166080
>chr20:166493-167052
>chr20:167157-168363
>chr20:168409-168565
>chr20:169554-169821
>chr20:171096-171500
>chr20:171598-172386
>chr20:172497-180667
>chr20:180712-181254
>chr20:181461-181834
>chr20:183022-183065
>chr20:183166-183348
>chr20:183441-184606
>chr20:184672-185377
>chr20:185404-187615
>chr20:190684-193257
>chr20:193284-194162
>chr20:194700-194935
>chr20:195729-199971
>chr20:200045-200464
>chr20:200553-200686
>chr20:200727-201012
>chr20:201066-201183
>chr20:201250-201411
>chr20:201546-201955
>chr20:202040-202102
>chr20:203435-204430
>chr20:205484-205563
>chr20:205699-206218
>chr20:207483-207552
>chr20:207916-208034
>chr20:208272-208752
>chr20:209839-210145
>chr20:210312-210587
>chr20:212973-213285
>chr20:213686-213746
>chr20:214555-214633
>chr20:214693-215407
>chr20:215892-215952
>chr20:216070-216117
>chr20:216701-216771
>chr20:217548-217806
>chr20:218281-218630
>chr20:218930-218997
>chr20:219412-219645
>chr20:219778-220143
>chr20:220178-220677
>chr20:220726-220830
>chr20:220888-220932
>chr20:220974-222183
>chr20:222211-222540
>chr20:222581-223022
>chr20:223178-223238
>chr20:223385-223579
>chr20:223647-223866
>chr20:224373-224548
>chr20:225792-226406
>chr20:226714-227022
>chr20:227709-227889
>chr20:229344-229384
>chr20:230150-230580
>chr20:231052-231124
>chr20:231280-232311
>chr20:233201-233824
>chr20:234041-234671
>chr20:234748-235253
>chr20:235286-235357
>chr20:235446-235622
>chr20:236279-236406
>chr20:236499-236638
>chr20:236726-237268
>chr20:238228-238314
>chr20:238583-238867
>chr20:239280-239454
>chr20:239788-240112
>chr20:242377-242419
>chr20:242905-243843
>chr20:245008-246183
>chr20:246309-246356
>chr20:246428-246784
>chr20:247480-247572
>chr20:248112-248245
>chr20:248424-249453
>chr20:249812-250271
>chr20:250356-250837
>chr20:250973-251225
>chr20:251338-251505
>chr20:251887-252891
>chr20:252998-253148
>chr20:253210-253913
>chr20:253973-255960
>chr20:256917-257093
>chr20:261018-261838
>chr20:261911-262348
>chr20:262553-262623
>chr20:262908-263218
>chr20:263312-263723
>chr20:263885-264045
>chr20:264089-264145
>chr20:264626-264690
>chr20:264764-264808
>chr20:264967-265502
>chr20:265609-265879
>chr20:265915-266050
>chr20:266146-266376
>chr20:266417-266672
>chr20:267436-267520
>chr20:267807-268118
>chr20:268649-268694
>chr20:268907-269210
>chr20:269333-269412
>chr20:269695-269994
>chr20:270936-271103
>chr20:271426-271497
>chr20:271735-271857
>chr20:272146-272211
>chr20:272344-272655
>chr20:273016-273280
>chr20:273569-274076
>chr20:274703-275120
>chr20:276394-276453
>chr20:277188-277240
>chr20:278016-278064
>chr20:278925-279153
>chr20:279656-279966
>chr20:280526-280577
>chr20:280870-281358
>chr20:281561-281618
>chr20:281693-282026
>chr20:282391-282460
>chr20:282587-282903
>chr20:283299-283609
>chr20:284554-284943
>chr20:285610-285879
>chr20:286150-286728
>chr20:286785-287001
>chr20:287107-287189
>chr20:287258-288223
>chr20:288812-288964
>chr20:289753-289929
>chr20:291144-291406
>chr20:291699-291745
>chr20:292489-292835
>chr20:293327-293718
>chr20:294073-294378
>chr20:296385-296706
>chr20:301662-301977
>chr20:304217-304512
>chr20:304869-305397
>chr20:305437-306019
>chr20:306164-307321
>chr20:307591-307936
>chr20:309450-309563
>chr20:310118-310175
>chr20:311265-311567
>chr20:311617-311693
>chr20:311860-312128
>chr20:312194-312281
>chr20:312340-312447
>chr20:312610-312990
>chr20:313082-313622
>chr20:314153-314848
>chr20:314888-315529
>chr20:315716-316729
>chr20:316899-317214
>chr20:317535-318515
>chr20:318548-318586
>chr20:318666-319318
>chr20:319352-319738
>chr20:319924-320411
>chr20:320503-320532
>chr20:320595-320649
>chr20:320862-321351
>chr20:321586-321663
>chr20:321756-322514
>chr20:322777-323135
>chr20:323549-323828
>chr20:324157-324207
>chr20:325515-325627
>chr20:325796-325873
>chr20:326543-326655
>chr20:331418-331733
>chr20:331918-332145
>chr20:332391-332469
>chr20:332809-333176
>chr20:333429-333759
>chr20:334727-335157
>chr20:335402-335777
>chr20:336157-336981
>chr20:337062-337105
>chr20:337541-339635
>chr20:339940-340577
>chr20:340608-340681
>chr20:340782-340869
>chr20:340925-340954
>chr20:341477-341727
>chr20:341930-341961
>chr20:342013-342169
>chr20:342597-342928
>chr20:343583-343638
>chr20:343793-344125
>chr20:344614-344901
>chr20:345631-345694
>chr20:345838-346173
>chr20:349234-349278
>chr20:350012-350733
>chr20:350964-351803
>chr20:351934-352005
>chr20:352589-352629
>chr20:354333-354409
>chr20:355025-356362
>chr20:356854-356888
>chr20:357372-358054
>chr20:358252-358934
>chr20:359001-359395
>chr20:359598-360020
>chr20:360398-360715
>chr20:361857-362276
>chr20:362864-363254
>chr20:364244-364810
>chr20:364893-365028
>chr20:365219-365252
>chr20:365791-366070
>chr20:366233-366431
>chr20:366683-367259
>chr20:367895-368829
>chr20:369229-369692
>chr20:369779-369815
>chr20:370059-370400
>chr20:370473-370521
>chr20:372520-372825
>chr20:373034-373399
>chr20:373530-373623
>chr20:374011-374401
>chr20:374576-375288
>chr20:375731-376108
>chr20:376219-376356
>chr20:376465-376512
>chr20:376637-376753
>chr20:376846-377503
>chr20:377623-377985
>chr20:378687-379319
>chr20:379378-379689
>chr20:379827-379901
>chr20:380334-380710
>chr20:381201-381248
>chr20:383425-383769
>chr20:384005-384044
>chr20:384354-384682
>chr20:385102-385426
>chr20:385887-386168
>chr20:386415-386839
>chr20:386878-387303
>chr20:387363-387545
>chr20:390035-390357
>chr20:390694-391033
>chr20:391734-392042
>chr20:392166-392303
>chr20:392557-392853
>chr20:393020-393104
>chr20:393255-393682
>chr20:393995-394325
>chr20:394511-394970
>chr20:395151-395478
>chr20:396774-396838
>chr20:398015-398166
>chr20:398241-398550
>chr20:398950-399362
>chr20:399805-400119
>chr20:401259-401863
>chr20:402399-402777
>chr20:403308-403380
>chr20:403814-403946
>chr20:404434-404745
>chr20:404804-405193
>chr20:405294-406377
>chr20:406478-406737
>chr20:407889-408077
>chr20:409568-409659
>chr20:410894-413371
>chr20:414144-414421
>chr20:415109-415415
>chr20:415688-415931
>chr20:415979-416074
>chr20:416140-416448
>chr20:416709-416992
>chr20:417126-417166
>chr20:417656-417729
>chr20:418263-418777
>chr20:419481-419576
>chr20:420584-420815
>chr20:422281-422400
>chr20:422540-422877
>chr20:423016-423305
>chr20:423430-423461
>chr20:423507-423746
>chr20:424016-424050
>chr20:425005-425336
>chr20:425615-425906
>chr20:426054-426591
>chr20:426643-427242
>chr20:428213-428274
>chr20:429215-429603
>chr20:429843-429901
>chr20:432223-432260
>chr20:432722-432785
>chr20:433987-434324
>chr20:435452-435515
>chr20:435694-435899
>chr20:435974-436036
>chr20:436824-437154
>chr20:440819-441150
>chr20:442718-443241
>chr20:443851-444149
>chr20:444492-444636
>chr20:446359-447308
>chr20:447376-447690
>chr20:448373-449279
>chr20:449307-449676
>chr20:450147-450449
>chr20:450711-450763
>chr20:451260-451577
>chr20:451753-451811
>chr20:451926-452614
>chr20:452814-454228
>chr20:454645-454971
>chr20:455348-455981
>chr20:456006-456259
>chr20:456333-456371
>chr20:456533-457499
>chr20:458282-458617
>chr20:460283-460441
>chr20:460752-460827
>chr20:461348-461667
>chr20:462216-462323
>chr20:463293-463391
>chr20:463650-463973
>chr20:464091-464403
>chr20:464729-464922
>chr20:465268-466017
>chr20:466080-466144
>chr20:466620-467324
>chr20:467672-467950
>chr20:468015-470421
>chr20:470511-470655
>chr20:470686-471020
>chr20:471084-471746
>chr20:471770-471808
>chr20:471836-471958
>chr20:471990-472273
>chr20:472337-473026
>chr20:474015-474341
>chr20:474559-474660
>chr20:475150-475482
>chr20:476184-477421
>chr20:477703-477929
>chr20:478640-478953
>chr20:479868-480001
>chr20:480232-480341
>chr20:483461-483504
>chr20:484401-484491
>chr20:484609-485487
>chr20:488027-488097
>chr20:488205-488354
>chr20:490028-490713
>chr20:490717-490896
>chr20:491274-491959
>chr20:492813-492981
>chr20:493356-493612
>chr20:493642-493704
>chr20:493863-494618
>chr20:496200-496414
>chr20:497129-497601
>chr20:498309-498498
>chr20:500198-500270
>chr20:500476-500567
>chr20:500629-500906
>chr20:501053-501363
>chr20:501425-501660
>chr20:502812-502870
>chr20:503112-503313
>chr20:503792-504206
>chr20:504991-505109
>chr20:505310-505669
>chr20:505866-506179
>chr20:507111-507282
>chr20:507997-508169
>chr20:509571-509882
>chr20:510164-510477
>chr20:510729-511419
>chr20:511541-512405
>chr20:514069-514775
>chr20:515016-515057
>chr20:517545-517614
>chr20:517997-518137
>chr20:518529-518862
>chr20:518956-519243
>chr20:519442-519574
>chr20:519767-519813
>chr20:520153-522162
>chr20:522358-522401
>chr20:522548-522979
>chr20:523141-523890
>chr20:524047-525136
>chr20:525222-526004
>chr20:526197-526610
>chr20:526666-527051
>chr20:527137-527254
>chr20:527731-527847
>chr20:528454-528779
>chr20:528951-529202
>chr20:529212-529915
>chr20:529965-531142
>chr20:532149-532477
>chr20:533449-533630
>chr20:534741-535033
>chr20:535085-535228
>chr20:535465-535769
>chr20:537955-538260
>chr20:539305-539412
>chr20:540541-540664
>chr20:540718-540834
>chr20:541048-541309
>chr20:542254-542325
>chr20:542443-542770
>chr20:544861-544910
>chr20:545530-545568
>chr20:546499-546799
>chr20:547342-547665
>chr20:547734-548074
>chr20:548128-548490
>chr20:548575-548870
>chr20:548975-549033
>chr20:549256-549772
>chr20:550592-550649
>chr20:551591-551959
>chr20:552001-552319
>chr20:552405-552454
>chr20:552635-553388
>chr20:553492-553535
>chr20:553705-554008
>chr20:554199-554237
>chr20:554390-554777
>chr20:555558-555616
>chr20:556442-557213
>chr20:557647-558043
>chr20:558291-558337
>chr20:558579-558962
>chr20:559204-559520
>chr20:559573-560253
>chr20:560289-560680
>chr20:561557-561642
>chr20:561942-562031
>chr20:562305-562348
>chr20:564267-564891
>chr20:565195-565405
>chr20:565548-566219
>chr20:566678-567071
>chr20:567665-567713
>chr20:568121-568190
>chr20:568655-568714
>chr20:569419-569792
>chr20:570211-570521
>chr20:570612-570957
>chr20:571093-571263
>chr20:571870-571927
>chr20:571976-572050
>chr20:574318-574375
>chr20:575627-575713
>chr20:576378-576418
>chr20:576601-576946
>chr20:577680-577999
>chr20:578731-580188
>chr20:580745-580937
>chr20:581266-581327
>chr20:581992-582342
>chr20:582703-582964
>chr20:583053-583370
>chr20:583881-584426
>chr20:585361-585557
>chr20:585673-585870
>chr20:585990-586896
>chr20:587278-587336
>chr20:587413-588078
>chr20:588140-588476
>chr20:588756-588858
>chr20:589836-590281
>chr20:591045-591162
>chr20:591639-591941
>chr20:592489-592544
>chr20:592689-592728
>chr20:592939-593570
>chr20:593891-594202
>chr20:594307-594644
>chr20:594737-595409
>chr20:595635-595678
>chr20:595908-595989
>chr20:596087-596155
>chr20:596252-596587
>chr20:596843-596911
>chr20:597876-598273
>chr20:598551-598629
>chr20:599154-599424
>chr20:599860-600241
>chr20:601395-601682
>chr20:601763-602073
>chr20:603079-603281
>chr20:604105-604173
>chr20:604990-605258
>chr20:606010-606077
>chr20:606395-606461
>chr20:606530-606830
>chr20:607774-607814
>chr20:608149-608251
>chr20:610033-610111
>chr20:610639-610675
>chr20:610958-611010
>chr20:612607-612656
>chr20:612793-612952
>chr20:612995-613167
>chr20:614187-614617
>chr20:614754-614794
>chr20:615242-615609
>chr20:616109-616616
>chr20:617139-617556
>chr20:617806-617993
>chr20:618458-618514
>chr20:618873-618950
>chr20:618988-619169
>chr20:619355-619675
>chr20:621559-621847
>chr20:622688-622748
>chr20:623552-623589
>chr20:623933-624254
>chr20:624313-624431
>chr20:625462-625529
>chr20:626775-626888
>chr20:626971-627346
>chr20:627544-627596
>chr20:627689-627765
>chr20:627931-628117
>chr20:628601-628696
>chr20:629052-629099
>chr20:629367-629886
>chr20:630047-630108
>chr20:630304-630603
>chr20:631124-631162
>chr20:631330-631370
>chr20:631792-632550
>chr20:632664-632749
>chr20:633224-633272
>chr20:633412-633465
>chr20:633594-633643
>chr20:633754-633792
>chr20:635201-635286
>chr20:635569-635855
>chr20:636580-637068
>chr20:637156-637218
>chr20:637480-637609
>chr20:638026-638668
>chr20:638761-638806
>chr20:639088-639481
>chr20:639580-639921
>chr20:640161-640334
>chr20:640647-640775
>chr20:641002-641568
>chr20:641878-642435
>chr20:643972-644288
>chr20:644676-645212
>chr20:646157-646555
>chr20:646604-646841
>chr20:647558-647605
>chr20:647791-647845
>chr20:649414-649838
>chr20:650898-650949
>chr20:651031-651288
>chr20:651421-651677
>chr20:652792-652856
>chr20:653729-653809
>chr20:654885-655185
>chr20:655422-655465
>chr20:656046-656114
>chr20:656191-656238
>chr20:657393-657668
>chr20:657765-657992
>chr20:658214-658317
>chr20:658579-658747
>chr20:658825-659041
>chr20:659171-659237
>chr20:660086-660677
>chr20:662605-662669
>chr20:662887-663025
>chr20:664138-664250
>chr20:664901-664946
>chr20:665145-665201
>chr20:666424-666736
>chr20:667245-667355
>chr20:667453-667491
>chr20:668022-668302
>chr20:668924-668985
>chr20:672279-672461
>chr20:672699-672815
>chr20:673398-673462
>chr20:673506-673567
>chr20:674319-674449
>chr20:674688-674741
>chr20:676003-676093
>chr20:676132-676174
>chr20:676761-676803
>chr20:677294-677678
>chr20:677886-678101
>chr20:678470-678547
>chr20:679116-679150
>chr20:680202-680514
>chr20:680817-680977
>chr20:681263-681332
>chr20:682339-682413
>chr20:682806-682849
>chr20:682911-682954
>chr20:683215-683270
>chr20:683426-683754
>chr20:684010-684398
>chr20:684627-684808
>chr20:685550-685948
>chr20:685985-686051
>chr20:686154-686533
>chr20:686721-686784
>chr20:688217-688286
>chr20:688531-688585
>chr20:689333-689374
>chr20:689443-689521
>chr20:689820-689856
>chr20:690117-690236
>chr20:691145-691207
>chr20:691771-691814
>chr20:691906-692005
>chr20:692083-692259
>chr20:692471-692552
>chr20:692633-692741
>chr20:693117-693232
>chr20:693501-694044
>chr20:694086-694242
>chr20:694418-694500
>chr20:695777-696040
>chr20:696157-696509
>chr20:697267-697573
>chr20:697821-697875
>chr20:698752-698797
>chr20:698923-699241
>chr20:699887-700136
>chr20:700617-700925
>chr20:701059-701583
>chr20:702025-702120
>chr20:702559-702874
>chr20:703257-703303
>chr20:704097-704149
>chr20:704532-704572
>chr20:705062-705491
>chr20:705655-705749
>chr20:706174-706221
>chr20:706853-706971
>chr20:707429-707467
>chr20:708245-708602
>chr20:708658-708711
>chr20:710322-710407
>chr20:710607-710706
>chr20:712388-712501
>chr20:712730-713073
>chr20:713218-713409
>chr20:713537-713894
>chr20:714014-714196
>chr20:714420-714473
>chr20:714602-714751
>chr20:714785-714853
>chr20:714926-715020
>chr20:715654-715748
>chr20:715852-715989
>chr20:716272-716371
>chr20:716988-717292
>chr20:718154-718308
>chr20:718672-718994
>chr20:719375-719540
>chr20:719669-719705
>chr20:720481-720534
>chr20:720730-720891
>chr20:722109-722247
>chr20:722666-722698
>chr20:723311-723517
>chr20:723599-723641
>chr20:724219-724479
>chr20:724617-725056
>chr20:725309-725480
>chr20:725707-726045
>chr20:727453-727934
>chr20:729412-730075
>chr20:730236-730540
>chr20:730769-731077
>chr20:731182-731477
>chr20:731622-731666
>chr20:731697-731938
>chr20:732726-733000
>chr20:733045-733492
>chr20:733554-733762
>chr20:734644-734832
>chr20:734912-735516
>chr20:735610-736824
>chr20:737487-737878
>chr20:738078-738681
>chr20:740061-740104
>chr20:740195-740261
>chr20:740372-740625
>chr20:740930-741996
>chr20:742291-742393
>chr20:744065-744144
>chr20:744959-745602
>chr20:745631-745691
>chr20:745916-746116
>chr20:746190-746676
>chr20:746718-747496
>chr20:747638-747774
>chr20:747883-750547
>chr20:750629-750737
>chr20:751154-751856
>chr20:752691-753193
>chr20:753488-753629
>chr20:753717-754064
>chr20:754451-754865
>chr20:755208-756205
>chr20:756558-757163
>chr20:758241-758534
>chr20:759210-759651
>chr20:759747-760047
>chr20:760215-760262
>chr20:760646-760707
>chr20:761810-761891
>chr20:763337-763410
>chr20:764575-764724
>chr20:765924-766223
>chr20:766421-766920
>chr20:767363-767661
>chr20:767921-768061
>chr20:769591-769916
>chr20:770055-770524
>chr20:770579-770814
>chr20:771132-771460
>chr20:771678-771725
>chr20:772591-772729
>chr20:773345-773396
>chr20:773864-773923
>chr20:774457-774674
>chr20:774787-774825
>chr20:774903-775013
>chr20:775293-775589
>chr20:776435-776539
>chr20:776724-777411
>chr20:777832-777902
>chr20:778024-778313
>chr20:778432-778579
>chr20:778705-779021
>chr20:779125-779873
>chr20:780004-782291
>chr20:782604-782924
>chr20:783067-783165
>chr20:783271-783353
>chr20:783446-783641
>chr20:783679-784077
>chr20:784136-784806
>chr20:785004-785148
>chr20:785223-785514
>chr20:785570-785646
>chr20:785709-785811
>chr20:785951-785994
>chr20:786234-786330
>chr20:786772-786849
>chr20:786988-787103
>chr20:787196-787799
>chr20:787945-788037
>chr20:788127-789094
>chr20:789271-789387
>chr20:789562-789667
>chr20:789826-789855
>chr20:789935-791012
>chr20:791129-791552
>chr20:791618-792323
>chr20:792525-793296
>chr20:793444-793619
>chr20:793649-793766
>chr20:793871-794321
>chr20:794561-794646
>chr20:794849-794921
>chr20:795190-795379
>chr20:795431-795787
>chr20:795877-795995
>chr20:796063-796103
>chr20:796270-796399
>chr20:796441-796983
>chr20:797092-797214
>chr20:797449-797580
>chr20:797971-798304
>chr20:798406-798449
>chr20:798539-799674
>chr20:799740-801391
>chr20:801566-801909
>chr20:802317-802679
>chr20:802750-802836
>chr20:802864-802951
>chr20:803224-804433
>chr20:804578-806194
>chr20:806417-806692
>chr20:806752-808273
>chr20:808405-809687
>chr20:809735-810596
>chr20:810679-811043
>chr20:811355-811744
>chr20:811832-813149
>chr20:813204-813802
>chr20:814114-814830
>chr20:815511-815833
>chr20:816527-816577
>chr20:816719-817005
>chr20:817087-817906
>chr20:818509-819085
>chr20:819235-819705
>chr20:820422-820873
>chr20:820988-821056
>chr20:822127-822543
>chr20:823361-823406
>chr20:823874-824059
>chr20:824295-824802
>chr20:825262-825585
>chr20:825858-826037
>chr20:826322-826755
>chr20:827300-827480
>chr20:827515-827640
>chr20:827776-828398
>chr20:828500-828928
>chr20:829922-829983
>chr20:830257-831287
>chr20:831443-831483
>chr20:831905-832016
>chr20:832055-833068
>chr20:835151-835312
>chr20:835812-835876
>chr20:835995-836102
>chr20:836208-837351
>chr20:837911-838004
>chr20:838057-838319
>chr20:838768-838922
>chr20:838986-839044
>chr20:839159-839973
>chr20:842610-842674
>chr20:843181-843231
>chr20:843409-843536
>chr20:844289-844324
>chr20:844451-844548
>chr20:848291-848389
>chr20:848972-849495
>chr20:849599-849839
>chr20:849983-850436
>chr20:850485-850621
>chr20:851110-851145
>chr20:852644-852925
>chr20:853504-853634
>chr20:853739-853821
>chr20:854830-854883
>chr20:854952-854997
>chr20:855111-855452
>chr20:855989-856044
>chr20:856330-856430
>chr20:856813-857040
>chr20:857425-857533
>chr20:857858-858144
>chr20:858251-858280
>chr20:858654-858754
>chr20:858823-858867
>chr20:859181-859223
>chr20:859444-859542
>chr20:860514-860558
>chr20:861190-861315
>chr20:861760-861821
>chr20:862279-862702
>chr20:862782-862910
>chr20:863513-863872
>chr20:865840-866174
>chr20:866807-867019
>chr20:867401-867915
>chr20:868907-869236
>chr20:869529-869567
>chr20:870240-870556
>chr20:870924-870970
>chr20:872684-872732
>chr20:873218-873288
>chr20:874685-875139
>chr20:875293-875593
>chr20:875844-876170
>chr20:876515-876553
>chr20:876850-877061
>chr20:877545-877633
>chr20:880043-880188
>chr20:880342-880610
>chr20:881477-881542
>chr20:881922-881996
>chr20:882786-882843
>chr20:883089-883199
>chr20:884390-884472
>chr20:886511-886808
>chr20:886928-887062
>chr20:887834-887926
>chr20:888482-888530
>chr20:889309-889530
>chr20:890741-890797
>chr20:891553-891642
>chr20:891689-891772
>chr20:892303-892626
>chr20:892698-892829
>chr20:893983-894574
>chr20:895356-895577
>chr20:896138-896216
>chr20:896875-900247
>chr20:900329-901938
>chr20:903910-903977
>chr20:904066-904176
>chr20:904622-904900
>chr20:905867-905947
>chr20:906441-906721
>chr20:907179-907269
>chr20:907636-907695
>chr20:908352-908380
>chr20:909397-909462
>chr20:909558-909756
>chr20:910155-910317
>chr20:911313-911381
>chr20:911691-911971
>chr20:912229-912284
>chr20:912512-912716
>chr20:912939-913032
>chr20:913119-913354
>chr20:913777-913867
>chr20:914079-914191
>chr20:916428-916480
>chr20:916574-916637
>chr20:916760-916801
>chr20:916902-916958
>chr20:917368-917496
>chr20:918633-918726
>chr20:918842-918994
>chr20:919085-919463
>chr20:920238-920398
>chr20:921567-921609
>chr20:922149-922467
>chr20:923363-923870
>chr20:924885-924948
>chr20:925161-925215
>chr20:925280-925328
>chr20:925619-926099
>chr20:927485-928252
>chr20:928953-928986
>chr20:929070-929233
>chr20:929431-929571
>chr20:929711-929916
>chr20:930105-930493
>chr20:930660-930928
>chr20:931562-931925
>chr20:932426-933045
>chr20:933147-933279
>chr20:934883-934930
>chr20:934991-935062
>chr20:935972-936727
>chr20:936796-936912
>chr20:937038-937128
>chr20:937226-937912
>chr20:937988-938240
>chr20:938356-938419
>chr20:938544-938658
>chr20:938868-938936
>chr20:940536-940579
>chr20:941092-941286
>chr20:941439-941494
>chr20:941643-942569
>chr20:942901-942981
>chr20:943107-944517
>chr20:945405-945448
>chr20:947213-947369
>chr20:947870-948036
>chr20:948292-949421
>chr20:949495-949834
>chr20:950690-951069
>chr20:951118-951452
>chr20:953080-953113
>chr20:953321-953645
>chr20:954193-954747
>chr20:955941-956265
>chr20:957267-957699
>chr20:959315-959394
>chr20:960008-960311
>chr20:961082-961127
>chr20:961460-961514
>chr20:961690-962065
>chr20:962863-962931
>chr20:964120-964161
>chr20:964662-964871
>chr20:966335-966419
>chr20:966570-966896
>chr20:967120-967183
>chr20:968120-968184
>chr20:969030-969287
>chr20:970209-970305
>chr20:970826-971145
>chr20:971273-971357
>chr20:971464-971503
>chr20:971590-971654
>chr20:971750-971787
>chr20:972054-972366
>chr20:973436-973727
>chr20:974875-974907
>chr20:975777-975884
>chr20:976073-976108
>chr20:976831-976879
>chr20:977108-977268
>chr20:977342-977489
>chr20:979173-979324
>chr20:981237-981571
>chr20:981995-982089
>chr20:983853-983888
>chr20:984044-984353
>chr20:984739-985459
>chr20:986401-986525
>chr20:987456-987929
>chr20:988131-988225
>chr20:988459-988859
>chr20:989240-989370
>chr20:990025-990098
>chr20:990426-990613
>chr20:991123-991251
>chr20:991485-991921
>chr20:992210-992361
>chr20:992862-992934
>chr20:993805-994088
>chr20:994565-994873
>chr20:995687-995728
>chr20:995869-995967
>chr20:996134-996268
>chr20:996687-996736
>chr20:997967-998073
>chr20:998705-998831
>chr20:998966-999312
>chr20:999782-1000215
>chr20:1000289-1000381
>chr20:1002805-1002937
>chr20:1003321-1003412
>chr20:1003521-1003866
>chr20:1004409-1004475
>chr20:1004964-1005056
>chr20:1006293-1006709
>chr20:1006759-1007036
>chr20:1007230-1007709
>chr20:1008127-1008267
>chr20:1008321-1008458
>chr20:1008503-1008800
>chr20:1008960-1009130
>chr20:1009424-1009507
>chr20:1010091-1010329
>chr20:1010609-1010646
>chr20:1011468-1011647
>chr20:1012011-1012217
>chr20:1012484-1012536
>chr20:1012760-1013084
>chr20:1013229-1013404
>chr20:1014266-1014445
>chr20:1014802-1015093
>chr20:1015216-1015324
>chr20:1016141-1016572
>chr20:1016750-1016831
>chr20:1017828-1017879
>chr20:1018013-1018093
>chr20:1018836-1018894
>chr20:1019437-1019970
>chr20:1021649-1021773
>chr20:1023498-1023824
>chr20:1024166-1024314
>chr20:1024687-1025076
>chr20:1025188-1025241
>chr20:1025598-1025729
>chr20:1025778-1026006
>chr20:1026081-1027521
>chr20:1029351-1029472
>chr20:1030813-1031737
>chr20:1032210-1032582
>chr20:1032962-1033037
>chr20:1033141-1033307
>chr20:1033396-1033551
>chr20:1033850-1033902
>chr20:1035785-1035852
>chr20:1037859-1037955
>chr20:1039813-1040140
>chr20:1040363-1040433
>chr20:1040995-1041120
>chr20:1041300-1041428
>chr20:1042143-1042346
>chr20:1042948-1042998
>chr20:1044328-1044413
>chr20:1045732-1045802
>chr20:1046240-1046296
>chr20:1049736-1049768
>chr20:1049879-1050215
>chr20:1050320-1050392
>chr20:1050927-1051060
>chr20:1051308-1051442
>chr20:1053787-1054137
>chr20:1054307-1054368
>chr20:1054618-1054933
>chr20:1055544-1055599
>chr20:1057035-1057302
>chr20:1057797-1058094
>chr20:1059457-1059567
>chr20:1060735-1060770
>chr20:1061870-1062071
>chr20:1062729-1062876
>chr20:1064111-1064190
>chr20:1064211-1064313
>chr20:1065316-1065402
>chr20:1065637-1065954
>chr20:1066034-1066297
>chr20:1066320-1066335
>chr20:1066362-1066438
>chr20:1066724-1066836
>chr20:1067555-1067610
>chr20:1068129-1068491
>chr20:1069303-1069353
>chr20:1070209-1070415
>chr20:1070754-1070797
>chr20:1070895-1070961
>chr20:1071448-1071776
>chr20:1071903-1072246
>chr20:1073200-1073256
>chr20:1073593-1074300
>chr20:1074621-1074721
>chr20:1075229-1075346
>chr20:1076601-1077209
>chr20:1077252-1077451
>chr20:1077966-1078111
>chr20:1078149-1078271
>chr20:1078682-1079036
>chr20:1079327-1079373
>chr20:1081235-1081570
>chr20:1082762-1083148
>chr20:1083620-1083783
>chr20:1084183-1084234
>chr20:1085137-1085183
>chr20:1086156-1086218
>chr20:1087016-1087060
>chr20:1088542-1088619
>chr20:1089019-1089054
>chr20:1089252-1089360
>chr20:1090055-1090147
>chr20:1091293-1091596
>chr20:1091941-1092091
>chr20:1093054-1093451
>chr20:1093598-1093640
>chr20:1093718-1093891
>chr20:1093974-1094219
>chr20:1094338-1094400
>chr20:1095112-1095157
>chr20:1095207-1095263
>chr20:1096620-1096927
>chr20:1096969-1097017
>chr20:1097203-1097279
>chr20:1097412-1098035
>chr20:1098870-1102446
>chr20:1102650-1103380
>chr20:1103721-1103826
>chr20:1104393-1104544
>chr20:1104681-1104716
>chr20:1105257-1105452
>chr20:1107140-1107195
>chr20:1107625-1107760
>chr20:1108026-1108144
>chr20:1109058-1109103
>chr20:1109553-1109631
>chr20:1109698-1109818
>chr20:1110325-1110770
>chr20:1110909-1110943
>chr20:1110998-1112930
>chr20:1113669-1113996
>chr20:1114276-1114344
>chr20:1114457-1115386
>chr20:1115760-1116036
>chr20:1116896-1117006
>chr20:1117327-1117648
>chr20:1117976-1118040
>chr20:1118173-1118211
>chr20:1119594-1119628
>chr20:1122258-1122602
>chr20:1123453-1123489
>chr20:1124444-1124653
>chr20:1124957-1125053
>chr20:1126593-1126904
>chr20:1127987-1128034
>chr20:1128094-1128244
>chr20:1128710-1129293
>chr20:1129612-1130348
>chr20:1130637-1130894
>chr20:1131354-1131399
>chr20:1132002-1132137
>chr20:1132215-1133579
>chr20:1133674-1133969
>chr20:1134051-1134464
>chr20:1137549-1137645
>chr20:1137682-1137755
>chr20:1138073-1138564
>chr20:1138626-1139175
>chr20:1139311-1139989
>chr20:1140063-1140217
>chr20:1140265-1140416
>chr20:1140584-1141256
>chr20:1141631-1141673
>chr20:1141754-1141879
>chr20:1141929-1143429
>chr20:1143606-1143686
>chr20:1143778-1144198
>chr20:1144310-1144391
>chr20:1144429-1144528
>chr20:1144641-1144772
>chr20:1144904-1145237
>chr20:1145486-1145567
>chr20:1147129-1147185
>chr20:1148842-1149127
>chr20:1149605-1149664
>chr20:1149749-1150267
>chr20:1150585-1150724
>chr20:1150821-1151099
>chr20:1153299-1153336
>chr20:1155946-1156421
>chr20:1156608-1156700
>chr20:1156776-1158242
>chr20:1158896-1159082
>chr20:1159177-1159519
>chr20:1161615-1161660
>chr20:1161854-1161939
>chr20:1162872-1162929
>chr20:1164795-1164850
>chr20:1167335-1167430
>chr20:1167503-1168095
>chr20:1170130-1170240
>chr20:1171474-1171534
>chr20:1172690-1173066
>chr20:1173560-1173657
>chr20:1174273-1174324
>chr20:1174759-1174828
>chr20:1175211-1175338
>chr20:1177134-1177206
>chr20:1177822-1177992
>chr20:1178290-1178355
>chr20:1183285-1183400
>chr20:1185776-1185838
>chr20:1187100-1187164
>chr20:1188035-1188123
>chr20:1188220-1188336
>chr20:1188382-1188883
>chr20:1188981-1189050
>chr20:1189126-1189293
>chr20:1189390-1190617
>chr20:1191277-1191418
>chr20:1191835-1192256
>chr20:1192809-1193133
>chr20:1193497-1193609
>chr20:1194895-1195253
>chr20:1195298-1195371
>chr20:1195451-1195537
>chr20:1197103-1197552
>chr20:1198230-1198260
>chr20:1198812-1198865
>chr20:1200109-1200222
>chr20:1200338-1200448
>chr20:1200763-1201414
>chr20:1201697-1201939
>chr20:1202184-1202725
>chr20:1202896-1202968
>chr20:1203939-1204002
>chr20:1205097-1205410
>chr20:1205728-1206144
>chr20:1206328-1206516
>chr20:1209017-1209110
>chr20:1210437-1210535
>chr20:1210631-1211577
>chr20:1211669-1211793
>chr20:1212624-1212711
>chr20:1213464-1213501
>chr20:1213915-1213989
>chr20:1214269-1214462
>chr20:1214920-1214958
>chr20:1216005-1224268
>chr20:1224302-1224504
>chr20:1225133-1225242
>chr20:1225677-1226040
>chr20:1226590-1226647
>chr20:1226914-1227271
>chr20:1227792-1227876
>chr20:1228879-1229591
>chr20:1231803-1231982
>chr20:1232223-1232260
>chr20:1232738-1233120
>chr20:1233477-1233842
>chr20:1234553-1234636
>chr20:1234696-1235045
>chr20:1235390-1235641
>chr20:1235786-1236063
>chr20:1236562-1236646
>chr20:1237407-1237486
>chr20:1237906-1238026
>chr20:1238577-1238620
>chr20:1238807-1239133
>chr20:1240692-1240729
>chr20:1240819-1241048
>chr20:1242239-1242653
>chr20:1242883-1242950
>chr20:1243049-1243158
>chr20:1244631-1244743
>chr20:1245465-1245508
>chr20:1249835-1250726
>chr20:1251270-1251339
>chr20:1251433-1251763
>chr20:1252678-1252776
>chr20:1253288-1253599
>chr20:1254631-1254802
>chr20:1255520-1255655
>chr20:1255726-1255830
>chr20:1255886-1260547
>chr20:1260613-1261555
>chr20:1261596-1262112
>chr20:1262561-1263142
>chr20:1263776-1263882
>chr20:1264132-1264275
>chr20:1264972-1265127
>chr20:1265245-1265283
>chr20:1266001-1266053
>chr20:1267080-1267139
>chr20:1267848-1268077
>chr20:1270800-1270841
>chr20:1271327-1271609
>chr20:1272207-1272289
>chr20:1275624-1275662
>chr20:1277348-1278290
>chr20:1278320-1278402
>chr20:1278496-1279055
>chr20:1279184-1279517
>chr20:1279614-1279731
>chr20:1284573-1284776
>chr20:1285044-1285076
>chr20:1285809-1286124
>chr20:1286378-1286449
>chr20:1286505-1286540
>chr20:1288604-1288935
>chr20:1289502-1290901
>chr20:1296826-1296945
>chr20:1297256-1297333
>chr20:1298902-1298984
>chr20:1301432-1302724
>chr20:1310737-1310792
>chr20:1311320-1311353
>chr20:1311831-1312202
>chr20:1314052-1314894
>chr20:1315081-1315565
>chr20:1315743-1316924
>chr20:1316957-1317153
>chr20:1317355-1317435
>chr20:1318698-1318773
>chr20:1318809-1319028
>chr20:1319083-1319134
>chr20:1319357-1319423
>chr20:1319536-1319740
>chr20:1321382-1321436
>chr20:1322563-1322920
>chr20:1323430-1323492
>chr20:1323684-1323889
>chr20:1326803-1326897
>chr20:1327755-1327834
>chr20:1328137-1328240
>chr20:1330043-1330144
>chr20:1331498-1331790
>chr20:1332109-1332494
>chr20:1334088-1334160
>chr20:1334248-1334381
>chr20:1335157-1336047
>chr20:1336152-1336202
>chr20:1337339-1337519
>chr20:1339140-1339603
>chr20:1339744-1340227
>chr20:1340427-1340751
>chr20:1342963-1343667
>chr20:1343743-1344184
>chr20:1344732-1344910
>chr20:1345068-1345116
>chr20:1345429-1345475
>chr20:1345512-1347541
>chr20:1347598-1349992
>chr20:1350034-1354341
>chr20:1354416-1355406
>chr20:1355532-1356054
>chr20:1356107-1356577
>chr20:1356668-1357926
>chr20:1358558-1358654
>chr20:1358977-1359052
>chr20:1359264-1359674
>chr20:1360423-1360496
>chr20:1360528-1360680
>chr20:1361056-1361159
>chr20:1361703-1361769
>chr20:1362181-1362245
>chr20:1362864-1362902
>chr20:1362983-1363086
>chr20:1364390-1365170
>chr20:1365588-1365875
>chr20:1366594-1366649
>chr20:1366967-1367529
>chr20:1367654-1367755
>chr20:1368877-1368932
>chr20:1369804-1369938
>chr20:1370718-1370794
>chr20:1372888-1372988
>chr20:1373336-1373375
>chr20:1374702-1375339
>chr20:1376629-1376779
>chr20:1378345-1378562
>chr20:1378607-1378683
>chr20:1380661-1380758
>chr20:1380848-1381033
>chr20:1381088-1381344
>chr20:1381436-1381639
>chr20:1381694-1381933
>chr20:1383537-1383888
>chr20:1384192-1384256
>chr20:1385076-1385407
>chr20:1385791-1385903
>chr20:1386897-1386963
>chr20:1387164-1387270
>chr20:1387527-1387882
>chr20:1388671-1388766
>chr20:1390310-1390382
>chr20:1391726-1391841
>chr20:1392476-1392556
>chr20:1393799-1393849
>chr20:1393948-1394056
>chr20:1394458-1395136
>chr20:1396549-1396597
>chr20:1396700-1396752
>chr20:1396804-1397231
>chr20:1397391-1397741
>chr20:1397799-1397982
>chr20:1398102-1398457
>chr20:1398521-1398778
>chr20:1398882-1398959
>chr20:1398984-1399351
>chr20:1399391-1399781
>chr20:1399934-1400504
>chr20:1400579-1400874
>chr20:1400945-1401456
>chr20:1401730-1402165
>chr20:1402225-1402368
>chr20:1402464-1402899
>chr20:1403835-1404502
>chr20:1404561-1404664
>chr20:1404690-1405211
>chr20:1405307-1405364
>chr20:1405532-1405674
>chr20:1406068-1406129
>chr20:1407127-1407222
>chr20:1407326-1407490
>chr20:1408535-1409090
>chr20:1410342-1410513
>chr20:1410571-1411781
>chr20:1412211-1412462
>chr20:1412650-1414098
>chr20:1414475-1414818
>chr20:1414832-1415026
>chr20:1415181-1415330
>chr20:1415484-1415728
>chr20:1416850-1416911
>chr20:1419013-1419057
>chr20:1419419-1419538
>chr20:1419624-1420102
>chr20:1420182-1420923
>chr20:1420954-1420987
>chr20:1421669-1421793
>chr20:1422438-1422579
>chr20:1422690-1422928
>chr20:1423098-1423135
>chr20:1423309-1423586
>chr20:1423963-1424066
>chr20:1424102-1424131
>chr20:1424228-1424894
>chr20:1424950-1425219
>chr20:1425406-1425523
>chr20:1425753-1425962
>chr20:1426115-1426238
>chr20:1428365-1428980
>chr20:1429316-1429446
>chr20:1429670-1429999
>chr20:1430233-1430520
>chr20:1430738-1430858
>chr20:1431222-1432004
>chr20:1432159-1432417
>chr20:1432502-1433041
>chr20:1433177-1433835
>chr20:1433901-1434506
>chr20:1434663-1434722
>chr20:1434824-1434954
>chr20:1435005-1435296
>chr20:1435470-1435563
>chr20:1436552-1436881
>chr20:1436923-1437406
>chr20:1437975-1438008
>chr20:1439448-1439538
>chr20:1440475-1440544
>chr20:1440860-1440972
>chr20:1445090-1445143
>chr20:1447364-1447549
>chr20:1448656-1448798
>chr20:1448917-1448977
>chr20:1449980-1450029
>chr20:1451066-1451108
>chr20:1452234-1452313
>chr20:1452650-1452708
>chr20:1453239-1453284
>chr20:1455804-1455846
>chr20:1456789-1456925
>chr20:1457284-1457617
>chr20:1457679-1457832
>chr20:1459073-1459517
>chr20:1460651-1460790
>chr20:1461692-1461905
>chr20:1462500-1462857
>chr20:1462935-1463124
>chr20:1465624-1465699
>chr20:1465844-1465989
>chr20:1466044-1466107
>chr20:1467633-1467772
>chr20:1468000-1468123
>chr20:1468878-1468916
>chr20:1468973-1469012
>chr20:1469849-1469944
>chr20:1470391-1470771
>chr20:1470868-1470977
>chr20:1472903-1472995
>chr20:1473334-1473565
>chr20:1473866-1474080
>chr20:1474160-1474311
>chr20:1474517-1474876
>chr20:1475361-1475416
>chr20:1475706-1475761
>chr20:1477644-1477959
>chr20:1478081-1478156
>chr20:1480450-1480655
>chr20:1480680-1480790
>chr20:1481113-1481322
>chr20:1482189-1482373
>chr20:1482469-1483902
>chr20:1484019-1484670
>chr20:1484763-1485445
>chr20:1485477-1485680
>chr20:1486029-1486447
>chr20:1486518-1486784
>chr20:1486982-1487254
>chr20:1487442-1487870
>chr20:1487921-1489168
>chr20:1489871-1489942
>chr20:1490636-1490690
>chr20:1492173-1492300
>chr20:1492868-1492926
>chr20:1495044-1497588
>chr20:1497594-1499273
>chr20:1499391-1499453
>chr20:1499508-1499853
>chr20:1499895-1500654
>chr20:1500725-1501902
>chr20:1502517-1502709
>chr20:1502758-1502938
>chr20:1503287-1503537
>chr20:1504156-1504266
>chr20:1504775-1504836
>chr20:1505560-1505634
>chr20:1506898-1507006
>chr20:1507307-1507851
>chr20:1508110-1508206
>chr20:1508895-1508948
>chr20:1510230-1510357
>chr20:1512407-1512604
>chr20:1512894-1513287
>chr20:1514327-1514540
>chr20:1515202-1515257
>chr20:1516285-1516331
>chr20:1516370-1516407
>chr20:1516591-1516641
>chr20:1517897-1518000
>chr20:1520202-1520262
>chr20:1521621-1521667
>chr20:1521879-1521939
>chr20:1522651-1522934
>chr20:1523203-1523455
>chr20:1523543-1524032
>chr20:1524643-1525067
>chr20:1525974-1526029
>chr20:1526094-1527674
>chr20:1527822-1528304
>chr20:1528361-1528467
>chr20:1528665-1529067
>chr20:1529105-1530292
>chr20:1530641-1530692
>chr20:1532760-1533114
>chr20:1535328-1535827
>chr20:1536289-1536350
>chr20:1536667-1536709
>chr20:1538123-1538192
>chr20:1539187-1539273
>chr20:1539637-1539812
>chr20:1540026-1540088
>chr20:1540234-1548083
>chr20:1548211-1548647
>chr20:1548750-1548951
>chr20:1548990-1549310
>chr20:1549805-1549853
>chr20:1550772-1550891
>chr20:1554527-1554616
>chr20:1555018-1555671
>chr20:1555792-1556034
>chr20:1556499-1557293
>chr20:1559133-1559480
>chr20:1559612-1559699
>chr20:1559803-1559853
>chr20:1559931-1560013
>chr20:1561260-1561843
>chr20:1561948-1562114
>chr20:1563207-1563959
>chr20:1564399-1564657
>chr20:1568843-1569103
>chr20:1569326-1569403
>chr20:1570753-1570800
>chr20:1571293-1571338
>chr20:1571641-1571712
>chr20:1572166-1572326
>chr20:1573754-1573875
>chr20:1574545-1574881
>chr20:1575924-1576189
>chr20:1576310-1576491
>chr20:1576607-1576863
>chr20:1578816-1579247
>chr20:1579675-1579854
>chr20:1579931-1580110
>chr20:1580862-1580905
>chr20:1581044-1581340
>chr20:1582496-1582565
>chr20:1583512-1583561
>chr20:1583843-1585743
>chr20:1585792-1586084
>chr20:1586509-1586872
>chr20:1587367-1587422
>chr20:1587534-1587783
>chr20:1587834-1587873
>chr20:1587902-1587968
>chr20:1590933-1590985
>chr20:1591826-1592548
>chr20:1593915-1594243
>chr20:1594705-1594817
>chr20:1597282-1597685
>chr20:1599261-1599294
>chr20:1599464-1599584
>chr20:1602053-1602177
>chr20:1602234-1602304
>chr20:1602538-1602660
>chr20:1603751-1603798
>chr20:1604249-1604370
>chr20:1606782-1606903
>chr20:1607573-1607909
>chr20:1608952-1609112
>chr20:1609433-1609518
>chr20:1609634-1609876
>chr20:1610336-1610444
>chr20:1611810-1612298
>chr20:1612722-1612893
>chr20:1612978-1613187
>chr20:1613773-1613822
>chr20:1613910-1613950
>chr20:1614092-1614388
>chr20:1616075-1616933
>chr20:1616954-1617589
>chr20:1617745-1618053
>chr20:1618457-1618766
>chr20:1618865-1619380
>chr20:1621741-1621805
>chr20:1622169-1622279
>chr20:1622385-1622830
>chr20:1622897-1623067
>chr20:1623147-1623566
>chr20:1623620-1623657
>chr20:1623801-1625179
>chr20:1627116-1627201
>chr20:1627480-1627614
>chr20:1628501-1628607
>chr20:1632826-1632880
>chr20:1633006-1633173
>chr20:1634180-1634510
>chr20:1634759-1635079
>chr20:1635208-1635263
>chr20:1635761-1635829
>chr20:1638565-1643861
>chr20:1644036-1644441
>chr20:1644525-1644865
>chr20:1644963-1644999
>chr20:1645651-1645750
>chr20:1645973-1646129
>chr20:1646597-1646959
>chr20:1647097-1647175
>chr20:1648618-1648678
>chr20:1649443-1649803
>chr20:1649863-1650161
>chr20:1650948-1651187
>chr20:1652425-1652620
>chr20:1653551-1653623
>chr20:1653706-1653743
>chr20:1653847-1654404
>chr20:1654524-1655963
>chr20:1656820-1656946
>chr20:1662085-1662156
>chr20:1663031-1663338
>chr20:1663881-1664261
>chr20:1664993-1665130
>chr20:1665927-1666030
>chr20:1666091-1666441
>chr20:1666578-1666672
>chr20:1666752-1667367
>chr20:1667398-1667524
>chr20:1667581-1667832
>chr20:1668041-1668635
>chr20:1670418-1670471
>chr20:1671516-1672029
>chr20:1674695-1674948
>chr20:1675591-1675872
>chr20:1675949-1676000
>chr20:1677002-1677049
>chr20:1677929-1678145
>chr20:1678932-1679033
>chr20:1679208-1679345
>chr20:1680542-1680584
>chr20:1680624-1680818
>chr20:1681391-1681455
>chr20:1681504-1681873
>chr20:1682316-1682401
>chr20:1682509-1682883
>chr20:1682929-1684277
>chr20:1684360-1684442
>chr20:1685025-1685097
>chr20:1685251-1685443
>chr20:1688908-1689320
>chr20:1690606-1692926
>chr20:1693642-1693721
>chr20:1694287-1694545
>chr20:1695508-1695556
>chr20:1697881-1698009
>chr20:1698104-1698486
>chr20:1698720-1698810
>chr20:1699357-1699529
>chr20:1699694-1699771
>chr20:1699841-1700119
>chr20:1700224-1700573
>chr20:1701835-1702073
>chr20:1703211-1703881
>chr20:1704047-1705391
>chr20:1705495-1706165
>chr20:1706793-1706890
>chr20:1706983-1707505
>chr20:1709485-1709540
>chr20:1709792-1709861
>chr20:1709925-1709967
>chr20:1710280-1710640
>chr20:1712297-1712438
>chr20:1712500-1712825
>chr20:1713230-1713433
>chr20:1713574-1717905
>chr20:1718334-1718532
>chr20:1718924-1719167
>chr20:1719237-1719586
>chr20:1720644-1720973
>chr20:1721698-1721775
>chr20:1722616-1722675
>chr20:1723808-1724500
>chr20:1724585-1724684
>chr20:1724895-1724974
>chr20:1725922-1726227
>chr20:1726381-1726420
>chr20:1726684-1726933
>chr20:1727019-1727158
>chr20:1727243-1728422
>chr20:1728484-1731489
>chr20:1731554-1732117
>chr20:1732161-1733558
>chr20:1733723-1733755
>chr20:1734876-1735485
>chr20:1735544-1735667
>chr20:1736647-1737397
>chr20:1737592-1737880
>chr20:1738147-1739056
>chr20:1741477-1741762
>chr20:1742278-1745077
>chr20:1745744-1745917
>chr20:1746372-1746748
>chr20:1748991-1751229
>chr20:1751334-1751384
>chr20:1751683-1751843
>chr20:1751898-1753888
>chr20:1753941-1754958
>chr20:1755002-1755536
>chr20:1755673-1755777
>chr20:1756416-1756760
>chr20:1758954-1759159
>chr20:1759188-1759889
>chr20:1759958-1760284
>chr20:1760423-1760926
>chr20:1760970-1761233
>chr20:1761417-1761511
>chr20:1761558-1761648
>chr20:1761698-1762013
>chr20:1762151-1762253
>chr20:1762367-1762465
>chr20:1762673-1762975
>chr20:1763395-1763696
>chr20:1764194-1764650
>chr20:1764729-1764912
>chr20:1765107-1765478
>chr20:1765880-1766291
>chr20:1766511-1766641
>chr20:1767335-1767429
>chr20:1768496-1768619
>chr20:1769636-1769831
>chr20:1771119-1771193
>chr20:1771317-1771378
>chr20:1771972-1772070
>chr20:1773129-1773204
>chr20:1773809-1773948
>chr20:1774153-1774201
>chr20:1774305-1775117
>chr20:1775615-1775920
>chr20:1776679-1776721
>chr20:1777520-1778016
>chr20:1778440-1778510
>chr20:1779046-1779110
>chr20:1779318-1779422
>chr20:1781549-1781639
>chr20:1781725-1781774
>chr20:1783698-1783752
>chr20:1783959-1784003
>chr20:1784410-1784472
>chr20:1784533-1784577
>chr20:1784967-1785333
>chr20:1787214-1787318
>chr20:1788464-1788712
>chr20:1789058-1789315
>chr20:1789660-1789750
>chr20:1791293-1792173
>chr20:1792253-1792351
>chr20:1792411-1792735
>chr20:1792885-1793284
>chr20:1793340-1793691
>chr20:1793796-1794315
>chr20:1794364-1794774
>chr20:1794972-1795424
>chr20:1795572-1795790
>chr20:1795825-1795893
>chr20:1796003-1796552
>chr20:1796669-1796853
>chr20:1796916-1797741
>chr20:1797796-1798423
>chr20:1798538-1799542
>chr20:1799577-1800060
>chr20:1800302-1800366
>chr20:1800629-1800942
>chr20:1801152-1801244
>chr20:1802376-1802413
>chr20:1804652-1804721
>chr20:1807434-1807473
>chr20:1807512-1807559
>chr20:1810343-1810386
>chr20:1810644-1810702
>chr20:1812251-1812372
>chr20:1812565-1813013
>chr20:1813199-1813660
>chr20:1813731-1813777
>chr20:1814862-1815165
>chr20:1815295-1815373
>chr20:1816402-1816490
>chr20:1817027-1817072
>chr20:1818387-1818871
>chr20:1818920-1819005
>chr20:1820710-1820759
>chr20:1821434-1821500
>chr20:1821851-1821889
>chr20:1822329-1822360
>chr20:1822415-1822987
>chr20:1823015-1823126
>chr20:1823557-1823606
>chr20:1825193-1825289
>chr20:1825948-1826003
>chr20:1826127-1826237
>chr20:1826611-1826968
>chr20:1827300-1827383
>chr20:1827761-1827844
>chr20:1828834-1829503
>chr20:1830153-1830200
>chr20:1830263-1830305
>chr20:1831079-1831148
>chr20:1831295-1831345
>chr20:1832730-1832808
>chr20:1833456-1833505
>chr20:1833785-1833911
>chr20:1834006-1834089
>chr20:1834688-1834729
>chr20:1836759-1836798
>chr20:1836888-1836991
>chr20:1837351-1837433
>chr20:1837981-1838067
>chr20:1838834-1838996
>chr20:1839499-1839534
>chr20:1839564-1840094
>chr20:1840918-1840971
>chr20:1841048-1841104
>chr20:1842073-1842134
>chr20:1842155-1842459
>chr20:1842535-1842596
>chr20:1843158-1843209
>chr20:1843822-1844559
>chr20:1845459-1845588
>chr20:1845828-1845880
>chr20:1847317-1848051
>chr20:1848194-1848301
>chr20:1848571-1848674
>chr20:1849048-1849120
>chr20:1849304-1849357
>chr20:1849510-1849980
>chr20:1850044-1850100
>chr20:1850170-1850436
>chr20:1853982-1854019
>chr20:1854122-1854426
>chr20:1856367-1856424
>chr20:1856858-1857130
>chr20:1857383-1857427
>chr20:1858174-1858674
>chr20:1858807-1858844
>chr20:1860995-1861054
>chr20:1861541-1861614
>chr20:1863862-1863907
>chr20:1864422-1864555
>chr20:1865886-1865949
>chr20:1866243-1866377
>chr20:1867022-1867069
>chr20:1867986-1868110
>chr20:1868166-1868641
>chr20:1868792-1868828
>chr20:1869201-1869878
>chr20:1870050-1870378
>chr20:1870826-1870895
>chr20:1871264-1871301
>chr20:1871695-1871750
>chr20:1872241-1872452
>chr20:1872847-1873123
>chr20:1873321-1873397
>chr20:1874054-1874294
>chr20:1874625-1874683
>chr20:1876687-1876927
>chr20:1878752-1878804
>chr20:1880443-1880491
>chr20:1881281-1881327
>chr20:1882847-1883179
>chr20:1883911-1884052
>chr20:1884442-1884534
>chr20:1885093-1885201
>chr20:1885874-1885908
>chr20:1886292-1886433
>chr20:1887519-1887619
>chr20:1887905-1887965
>chr20:1888004-1888042
>chr20:1888247-1888345
>chr20:1888439-1888537
>chr20:1888928-1888983
>chr20:1889547-1889660
>chr20:1889886-1890105
>chr20:1891284-1891330
>chr20:1891856-1891952
>chr20:1893123-1893223
>chr20:1893771-1893824
>chr20:1894077-1894108
>chr20:1894246-1894285
>chr20:1894835-1894883
>chr20:1895072-1895182
>chr20:1895651-1895790
>chr20:1896761-1896799
>chr20:1898883-1898957
>chr20:1899149-1899270
>chr20:1900067-1900384
>chr20:1901063-1901476
>chr20:1902050-1902116
>chr20:1902306-1902614
>chr20:1902709-1903175
>chr20:1903339-1903410
>chr20:1903583-1903703
>chr20:1903968-1904003
>chr20:1904968-1905013
>chr20:1905588-1905654
>chr20:1906064-1906159
>chr20:1906929-1907004
>chr20:1907177-1907231
>chr20:1909454-1909850
>chr20:1911818-1911891
>chr20:1913366-1913492
>chr20:1914933-1914974
>chr20:1917435-1917561
>chr20:1918057-1918098
>chr20:1918171-1918584
>chr20:1918893-1918939
>chr20:1922083-1922136
>chr20:1922670-1922806
>chr20:1923914-1924029
>chr20:1925675-1925721
>chr20:1926672-1926713
>chr20:1928715-1928790
>chr20:1929333-1929374
>chr20:1929978-1930149
>chr20:1930555-1930918
>chr20:1930962-1931331
>chr20:1932022-1932098
>chr20:1934052-1934199
>chr20:1936341-1936534
>chr20:1937107-1937156
>chr20:1937648-1937737
>chr20:1937953-1938034
>chr20:1939539-1939612
>chr20:1940486-1940598
>chr20:1940929-1940979
>chr20:1941946-1942023
>chr20:1944910-1945072
>chr20:1946084-1946381
>chr20:1946515-1946622
>chr20:1947704-1947753
>chr20:1947891-1948062
>chr20:1948221-1948270
>chr20:1948390-1948779
>chr20:1948888-1948929
>chr20:1949920-1949980
>chr20:1950362-1950695
>chr20:1951840-1951942
>chr20:1952352-1952455
>chr20:1953086-1953330
>chr20:1954171-1954517
>chr20:1954642-1954958
>chr20:1955337-1955450
>chr20:1955675-1956093
>chr20:1956249-1956373
>chr20:1956924-1957033
>chr20:1957908-1957953
>chr20:1958148-1958792
>chr20:1959282-1959368
>chr20:1959585-1959852
>chr20:1960106-1960521
>chr20:1960587-1961112
>chr20:1961692-1961827
>chr20:1963147-1963573
>chr20:1963737-1963798
>chr20:1963912-1964606
>chr20:1964931-1964976
>chr20:1965054-1965090
>chr20:1966527-1966576
>chr20:1967915-1968364
>chr20:1969759-1970194
>chr20:1970253-1970559
>chr20:1970604-1970747
>chr20:1970858-1970899
>chr20:1970994-1971639
>chr20:1974177-1974253
>chr20:1975401-1975434
>chr20:1978358-1978456
>chr20:1980036-1980069
>chr20:1981278-1981310
>chr20:1981615-1982380
>chr20:1983201-1983265
>chr20:1983382-1983444
>chr20:1983896-1983950
>chr20:1984193-1984243
>chr20:1984613-1984914
>chr20:1985578-1985632
>chr20:1986176-1986291
>chr20:1987241-1987293
>chr20:1987371-1987428
>chr20:1989011-1989058
>chr20:1990990-1991094
>chr20:1992055-1992112
>chr20:1996037-1996188
>chr20:1997814-1997896
>chr20:1998085-1998287
>chr20:1998414-1998741
>chr20:1998805-1998977
>chr20:1999183-1999319
>chr20:1999637-1999674
>chr20:1999795-2000147
>chr20:2000250-2000548
>chr20:2000698-2000833
>chr20:2001031-2001079
>chr20:2001486-2001567
>chr20:2002248-2002276
>chr20:2003316-2003404
>chr20:2004683-2004875
>chr20:2005244-2005434
>chr20:2006397-2006530
>chr20:2007790-2007843
>chr20:2008163-2008226
>chr20:2008868-2008938
>chr20:2010030-2010089
>chr20:2011854-2012058
>chr20:2012303-2012680
>chr20:2012954-2013360
>chr20:2013499-2013541
>chr20:2013848-2013975
>chr20:2014251-2014328
>chr20:2014582-2014864
>chr20:2015117-2015221
>chr20:2015340-2017077
>chr20:2017269-2017590
>chr20:2017674-2017911
>chr20:2018089-2018183
>chr20:2018315-2018973
>chr20:2019069-2019112
>chr20:2019429-2019762
>chr20:2020018-2020191
>chr20:2020730-2020789
>chr20:2020840-2020953
>chr20:2021399-2021720
>chr20:2022590-2022687
>chr20:2023125-2023254
>chr20:2023807-2023871
>chr20:2025709-2026155
>chr20:2026187-2026475
>chr20:2026526-2028491
>chr20:2028813-2028898
>chr20:2030814-2031144
>chr20:2031915-2031954
>chr20:2034224-2034474
>chr20:2035595-2035645
>chr20:2035696-2035733
>chr20:2036393-2036689
>chr20:2037432-2037631
>chr20:2038621-2038761
>chr20:2038779-2038821
>chr20:2039864-2040245
>chr20:2040320-2040953
>chr20:2041232-2041590
>chr20:2041734-2041821
>chr20:2043086-2043185
>chr20:2045823-2046110
>chr20:2046609-2046661
>chr20:2047054-2048305
>chr20:2048418-2048757
>chr20:2049436-2049483
>chr20:2049768-2050403
>chr20:2053557-2053593
>chr20:2053718-2053801
>chr20:2053975-2054009
>chr20:2055008-2055130
>chr20:2056163-2056513
>chr20:2057255-2058634
>chr20:2058858-2058932
>chr20:2059952-2060016
>chr20:2060239-2060373
>chr20:2060430-2060508
>chr20:2060584-2061069
>chr20:2061147-2062613
>chr20:2063185-2063524
>chr20:2063617-2063704
>chr20:2063950-2064323
>chr20:2064714-2065071
>chr20:2065264-2065521
>chr20:2065558-2065624
>chr20:2065667-2065979
>chr20:2066158-2066218
>chr20:2066291-2066335
>chr20:2066671-2066747
>chr20:2066814-2066860
>chr20:2067426-2067750
>chr20:2068263-2068334
>chr20:2068398-2068658
>chr20:2068708-2070877
>chr20:2070932-2074425
>chr20:2074527-2074888
>chr20:2075075-2076529
>chr20:2076587-2077371
>chr20:2077434-2078181
>chr20:2078273-2078601
>chr20:2082013-2082102
>chr20:2082278-2082482
>chr20:2082536-2082875
>chr20:2083132-2083588
>chr20:2083764-2084351
>chr20:2084399-2084896
>chr20:2084959-2085189
>chr20:2085675-2085730
>chr20:2085923-2086037
>chr20:2087418-2087459
>chr20:2087517-2087901
>chr20:2088907-2088971
>chr20:2089700-2090044
>chr20:2091006-2091495
>chr20:2092287-2092337
>chr20:2092609-2092681
>chr20:2094299-2094645
>chr20:2095422-2095518
>chr20:2095664-2096017
>chr20:2096361-2096674
>chr20:2097208-2097861
>chr20:2098395-2098434
>chr20:2098478-2098625
>chr20:2098727-2098840
>chr20:2098949-2099880
>chr20:2100217-2100508
>chr20:2100640-2100804
>chr20:2104865-2105176
>chr20:2108223-2108529
>chr20:2110287-2110413
>chr20:2111115-2111157
>chr20:2111448-2111752
>chr20:2112394-2112432
>chr20:2113867-2113917
>chr20:2114328-2114443
>chr20:2115108-2115163
>chr20:2117425-2117751
>chr20:2118221-2118597
>chr20:2118669-2118980
>chr20:2121254-2121293
>chr20:2121886-2121920
>chr20:2121984-2122351
>chr20:2128055-2128107
>chr20:2128842-2129127
>chr20:2129725-2129844
>chr20:2130657-2130739
>chr20:2131135-2132004
>chr20:2134105-2134281
>chr20:2134583-2134914
>chr20:2135579-2136003
>chr20:2137985-2138031
>chr20:2138700-2139028
>chr20:2139589-2139626
>chr20:2142516-2142765
>chr20:2143554-2143622
>chr20:2143917-2144003
>chr20:2150061-2150138
>chr20:2151624-2151776
>chr20:2152077-2152192
>chr20:2152337-2152368
>chr20:2152817-2152996
>chr20:2153693-2154063
>chr20:2156362-2156658
>chr20:2156737-2156793
>chr20:2156929-2156971
>chr20:2157142-2157414
>chr20:2157551-2157631
>chr20:2157850-2157925
>chr20:2157956-2159231
>chr20:2159407-2159492
>chr20:2159749-2160069
>chr20:2160378-2160425
>chr20:2160759-2160818
>chr20:2161185-2161269
>chr20:2161358-2161655
>chr20:2162112-2162323
>chr20:2162432-2162601
>chr20:2164735-2164861
>chr20:2165937-2165981
>chr20:2166203-2166518
>chr20:2167014-2167148
>chr20:2167664-2168018
>chr20:2168570-2168899
>chr20:2169961-2170706
>chr20:2170901-2171136
>chr20:2171702-2172173
>chr20:2172213-2172250
>chr20:2172393-2172471
>chr20:2172903-2173011
>chr20:2173206-2173257
>chr20:2174728-2174840
>chr20:2174975-2175013
>chr20:2175185-2175425
>chr20:2175480-2175854
>chr20:2176331-2176433
>chr20:2176516-2176650
>chr20:2176672-2176728
>chr20:2177691-2178079
>chr20:2178473-2178675
>chr20:2179927-2179962
>chr20:2181180-2181246
>chr20:2181450-2181768
>chr20:2183830-2183897
>chr20:2185028-2185452
>chr20:2185521-2185642
>chr20:2186330-2186466
>chr20:2186499-2187299
>chr20:2187348-2187685
>chr20:2187711-2188405
>chr20:2189615-2189958
>chr20:2190133-2190713
>chr20:2191228-2191265
>chr20:2191416-2191829
>chr20:2192215-2192562
>chr20:2193049-2193462
>chr20:2194309-2195042
>chr20:2195170-2195475
>chr20:2196195-2196253
>chr20:2199075-2199386
>chr20:2199708-2200057
>chr20:2200475-2200521
>chr20:2202448-2202758
>chr20:2203373-2203697
>chr20:2204411-2204548
>chr20:2204660-2204697
>chr20:2205128-2205415
>chr20:2205741-2206094
>chr20:2208115-2208156
>chr20:2208335-2208362
>chr20:2208518-2208765
>chr20:2209467-2210151
>chr20:2210371-2210695
>chr20:2210762-2210888
>chr20:2210991-2211025
>chr20:2211942-2211999
>chr20:2213835-2214052
>chr20:2214090-2215096
>chr20:2215264-2215844
>chr20:2216187-2216512
>chr20:2216597-2217067
>chr20:2217239-2217696
>chr20:2218187-2218554
>chr20:2218586-2218872
>chr20:2219359-2219686
>chr20:2220135-2220244
>chr20:2220702-2221024
>chr20:2222279-2222720
>chr20:2222878-2223281
>chr20:2223444-2224121
>chr20:2224944-2225260
>chr20:2225882-2226041
>chr20:2227516-2227926
>chr20:2228045-2228940
>chr20:2229446-2229741
>chr20:2231298-2231568
>chr20:2231979-2232305
>chr20:2233054-2233321
>chr20:2233388-2233603
>chr20:2233666-2233761
>chr20:2233893-2234237
>chr20:2234287-2234586
>chr20:2235384-2235587
>chr20:2235637-2235685
>chr20:2235938-2235999
>chr20:2237748-2238347
>chr20:2238496-2238528
>chr20:2238941-2239230
>chr20:2240194-2240365
>chr20:2240624-2240711
>chr20:2240927-2241739
>chr20:2242037-2242690
>chr20:2243162-2243460
>chr20:2243592-2243832
>chr20:2244255-2244500
>chr20:2247005-2247222
>chr20:2247656-2247810
>chr20:2247900-2247989
>chr20:2248060-2248449
>chr20:2248651-2249302
>chr20:2249539-2249877
>chr20:2250038-2250323
>chr20:2250689-2250742
>chr20:2250966-2251289
>chr20:2251765-2252419
>chr20:2252543-2252601
>chr20:2252726-2252866
>chr20:2252944-2252982
>chr20:2253023-2253182
>chr20:2253362-2254421
>chr20:2254531-2254687
>chr20:2254743-2255116
>chr20:2255310-2255342
>chr20:2256150-2256226
>chr20:2256272-2256327
>chr20:2256520-2256860
>chr20:2256913-2257400
>chr20:2257531-2257694
>chr20:2258353-2259031
>chr20:2259202-2259279
>chr20:2259677-2259753
>chr20:2260504-2260813
>chr20:2260863-2261165
>chr20:2262139-2262441
>chr20:2262912-2263220
>chr20:2263689-2270701
>chr20:2271680-2271841
>chr20:2271956-2272017
>chr20:2272174-2272334
>chr20:2272561-2272884
>chr20:2273093-2273181
>chr20:2273299-2273592
>chr20:2274035-2274341
>chr20:2274942-2275019
>chr20:2275276-2275387
>chr20:2275533-2275846
>chr20:2276745-2277331
>chr20:2278661-2278934
>chr20:2281314-2281711
>chr20:2282795-2283239
>chr20:2283435-2283789
>chr20:2284061-2284408
>chr20:2284699-2284902
>chr20:2285953-2286108
>chr20:2286133-2286565
>chr20:2286982-2287094
>chr20:2287624-2287690
>chr20:2287734-2288077
>chr20:2289226-2289552
>chr20:2290842-2290914
>chr20:2291213-2291516
>chr20:2291927-2292082
>chr20:2292132-2292166
>chr20:2292271-2292579
>chr20:2293388-2293733
>chr20:2299119-2299180
>chr20:2299761-2300295
>chr20:2301167-2301309
>chr20:2301694-2302018
>chr20:2302718-2302839
>chr20:2302922-2303597
>chr20:2304794-2304887
>chr20:2304923-2305064
>chr20:2305184-2305342
>chr20:2306434-2306777
>chr20:2306996-2307187
>chr20:2307832-2308252
>chr20:2308871-2309179
>chr20:2312109-2312425
>chr20:2312595-2312670
>chr20:2313609-2313688
>chr20:2313745-2314348
>chr20:2314409-2314739
>chr20:2316171-2316625
>chr20:2318015-2318336
>chr20:2319479-2319540
>chr20:2320950-2321012
>chr20:2322020-2322109
>chr20:2322597-2322770
>chr20:2322822-2323343
>chr20:2324076-2324301
>chr20:2324863-2324900
>chr20:2325182-2325245
>chr20:2326459-2326859
>chr20:2327181-2327508
>chr20:2330711-2331016
>chr20:2333361-2333701
>chr20:2334374-2334425
>chr20:2334648-2334806
>chr20:2335293-2335391
>chr20:2335842-2335910
>chr20:2337423-2337735
>chr20:2338677-2338738
>chr20:2339345-2339470
>chr20:2341971-2342081
>chr20:2342924-2344196
>chr20:2344266-2345430
>chr20:2345925-2346131
>chr20:2346283-2346337
>chr20:2347159-2347291
>chr20:2347432-2347606
>chr20:2349047-2349105
>chr20:2351442-2351538
>chr20:2351586-2351643
>chr20:2352092-2352214
>chr20:2352588-2352913
>chr20:2354037-2354168
>chr20:2354197-2354262
>chr20:2354468-2354638
>chr20:2354785-2354924
>chr20:2354959-2356285
>chr20:2356379-2356603
>chr20:2358604-2360698
>chr20:2361027-2361146
>chr20:2361245-2361794
>chr20:2361891-2361957
>chr20:2362319-2362391
>chr20:2362824-2363182
>chr20:2364056-2364460
>chr20:2364530-2364851
>chr20:2365036-2365140
>chr20:2365593-2366083
>chr20:2366434-2366469
>chr20:2366748-2367090
>chr20:2367251-2367638
>chr20:2367673-2367740
>chr20:2367851-2368015
>chr20:2369046-2369233
>chr20:2369669-2369982
>chr20:2372762-2373115
>chr20:2373609-2373867
>chr20:2374793-2374841
>chr20:2375211-2375321
>chr20:2375535-2375631
>chr20:2375761-2376090
>chr20:2376610-2376870
>chr20:2377155-2377472
>chr20:2377590-2377777
>chr20:2378367-2378656
>chr20:2379029-2379083
>chr20:2379138-2379441
>chr20:2381630-2381944
>chr20:2383744-2384136
>chr20:2384491-2384576
>chr20:2385166-2385293
>chr20:2385482-2385551
>chr20:2388495-2388679
>chr20:2389301-2389342
>chr20:2389389-2389447
>chr20:2390461-2390561
>chr20:2390648-2390887
>chr20:2392638-2392909
>chr20:2393518-2393934
>chr20:2394005-2394323
>chr20:2394754-2394842
>chr20:2395706-2395774
>chr20:2395867-2396248
>chr20:2396436-2396479
>chr20:2396617-2396676
>chr20:2396931-2397035
>chr20:2398428-2398588
>chr20:2398684-2398716
>chr20:2399221-2399266
>chr20:2400864-2401220
>chr20:2401666-2401745
>chr20:2401863-2402329
>chr20:2402888-2402933
>chr20:2404640-2404944
>chr20:2405254-2405325
>chr20:2406288-2406869
>chr20:2407027-2407211
>chr20:2407314-2407715
>chr20:2408707-2408913
>chr20:2409056-2409219
>chr20:2409359-2409928
>chr20:2409999-2410067
>chr20:2410179-2410517
>chr20:2410608-2411498
>chr20:2411626-2413187
>chr20:2413237-2413831
>chr20:2413855-2414058
>chr20:2414089-2414536
>chr20:2414563-2415175
>chr20:2415583-2415669
>chr20:2416036-2416683
>chr20:2417720-2417760
>chr20:2418002-2418304
>chr20:2418765-2419016
>chr20:2419068-2419278
>chr20:2419364-2419561
>chr20:2419897-2423216
>chr20:2423276-2426800
>chr20:2426841-2427125
>chr20:2427194-2427584
>chr20:2427686-2428142
>chr20:2428454-2428593
>chr20:2428647-2428768
>chr20:2428802-2429133
>chr20:2429485-2429793
>chr20:2430022-2430110
>chr20:2431160-2431508
>chr20:2431991-2432355
>chr20:2432760-2432829
>chr20:2432951-2433033
>chr20:2433458-2434004
>chr20:2434129-2434650
>chr20:2434795-2434893
>chr20:2435444-2435662
>chr20:2436793-2436843
>chr20:2436931-2436994
>chr20:2437334-2437786
>chr20:2437880-2437938
>chr20:2438463-2438838
>chr20:2438887-2439032
>chr20:2439879-2440061
>chr20:2440131-2440273
>chr20:2440500-2440632
>chr20:2441270-2442217
>chr20:2442450-2442888
>chr20:2443022-2443937
>chr20:2444260-2444411
>chr20:2444652-2444784
>chr20:2444828-2445093
>chr20:2445309-2445628
>chr20:2446455-2446660
>chr20:2446952-2447129
>chr20:2447164-2448564
>chr20:2448633-2449057
>chr20:2449154-2450062
>chr20:2450170-2450474
>chr20:2451170-2451219
>chr20:2451460-2451502
>chr20:2451559-2451603
>chr20:2453237-2453290
>chr20:2453500-2453577
>chr20:2453633-2453686
>chr20:2453808-2453858
>chr20:2453977-2454058
>chr20:2454354-2454664
>chr20:2454976-2455315
>chr20:2455743-2456154
>chr20:2456738-2457012
>chr20:2457478-2457802
>chr20:2458324-2458499
>chr20:2458567-2458614
>chr20:2458738-2458788
>chr20:2458860-2459107
>chr20:2459221-2459781
>chr20:2459864-2460325
>chr20:2460685-2461107
>chr20:2464578-2464884
>chr20:2465390-2465554
>chr20:2466367-2466653
>chr20:2468640-2468949
>chr20:2469096-2469223
>chr20:2469389-2469734
>chr20:2471499-2471827
>chr20:2472040-2472158
>chr20:2473042-2474819
>chr20:2475039-2475250
>chr20:2475578-2475895
>chr20:2476714-2476817
>chr20:2477627-2477778
>chr20:2478513-2478839
>chr20:2479202-2479402
>chr20:2479988-2480082
>chr20:2480311-2480706
>chr20:2481516-2481555
>chr20:2482330-2482410
>chr20:2486444-2486782
>chr20:2487006-2487047
>chr20:2487866-2487949
>chr20:2488768-2489095
>chr20:2489124-2489251
>chr20:2489877-2490136
>chr20:2490489-2490705
>chr20:2491171-2491458
>chr20:2491529-2491672
>chr20:2491759-2492127
>chr20:2492444-2492584
>chr20:2493605-2493637
>chr20:2494481-2494782
>chr20:2495655-2495983
>chr20:2496794-2497090
>chr20:2498066-2498373
>chr20:2498738-2499125
>chr20:2499184-2499504
>chr20:2500827-2507289
>chr20:2509635-2509675
>chr20:2509987-2510043
>chr20:2510674-2510904
>chr20:2510992-2511473
>chr20:2511671-2513140
>chr20:2513176-2514045
>chr20:2514070-2514198
>chr20:2514631-2515133
>chr20:2516222-2516330
>chr20:2516637-2516687
>chr20:2517223-2517793
>chr20:2517996-2518322
>chr20:2518774-2519142
>chr20:2519455-2519667
>chr20:2520255-2520297
>chr20:2520364-2520502
>chr20:2520584-2520630
>chr20:2522665-2523527
>chr20:2523667-2524004
>chr20:2524052-2524313
>chr20:2524754-2524890
>chr20:2525586-2526700
>chr20:2527200-2527248
>chr20:2529567-2529647
>chr20:2530607-2531934
>chr20:2532646-2532731
>chr20:2533117-2533207
>chr20:2534345-2534450
>chr20:2535006-2535304
>chr20:2535965-2536125
>chr20:2539969-2540293
>chr20:2540373-2540650
>chr20:2541111-2541696
>chr20:2542115-2542245
>chr20:2542641-2543300
>chr20:2543899-2544234
>chr20:2544771-2545237
>chr20:2545658-2545969
>chr20:2547727-2547771
>chr20:2548254-2548672
>chr20:2549041-2549734
>chr20:2549781-2550385
>chr20:2550482-2550581
>chr20:2550728-2552891
>chr20:2552970-2555444
>chr20:2555491-2555577
>chr20:2555630-2555892
>chr20:2556066-2557811
>chr20:2557931-2558323
>chr20:2560552-2560854
>chr20:2560962-2561084
>chr20:2561410-2561520
>chr20:2562675-2562981
>chr20:2563369-2563424
>chr20:2563462-2564081
>chr20:2564145-2564454
>chr20:2565206-2565521
>chr20:2565756-2566057
>chr20:2566168-2566307
>chr20:2567447-2567946
>chr20:2568030-2568218
>chr20:2569394-2569749
>chr20:2569912-2571915
>chr20:2572898-2573317
>chr20:2573511-2573884
>chr20:2574679-2575070
>chr20:2576870-2577347
>chr20:2577635-2577897
>chr20:2578032-2578346
>chr20:2579373-2579791
>chr20:2580168-2580322
>chr20:2580591-2580739
>chr20:2581792-2581835
>chr20:2582014-2582073
>chr20:2582447-2582777
>chr20:2583365-2584055
>chr20:2584155-2584469
>chr20:2585299-2585527
>chr20:2585578-2585619
>chr20:2585844-2585963
>chr20:2586391-2586793
>chr20:2586880-2586956
>chr20:2587275-2587446
>chr20:2587578-2588014
>chr20:2588264-2588518
>chr20:2589269-2589404
>chr20:2589664-2590280
>chr20:2591405-2592213
>chr20:2593019-2593364
>chr20:2594215-2594692
>chr20:2595231-2595317
>chr20:2596345-2596631
>chr20:2596675-2596758
>chr20:2597481-2597804
>chr20:2598114-2598188
>chr20:2598375-2598716
>chr20:2599024-2599271
>chr20:2599508-2599755
>chr20:2600387-2601023
>chr20:2601157-2601345
>chr20:2601553-2601853
>chr20:2604450-2604948
>chr20:2605066-2605686
>chr20:2606246-2606561
>chr20:2606756-2606823
>chr20:2606972-2607049
>chr20:2607837-2608156
>chr20:2608289-2608632
>chr20:2608886-2608959
>chr20:2609835-2610154
>chr20:2610646-2610738
>chr20:2611364-2611518
>chr20:2611752-2611964
>chr20:2612652-2612734
>chr20:2614259-2614621
>chr20:2614694-2614735
>chr20:2615000-2615332
>chr20:2615637-2615757
>chr20:2616093-2616142
>chr20:2616401-2616615
>chr20:2617508-2618397
>chr20:2619928-2620122
>chr20:2620886-2621380
>chr20:2621458-2621892
>chr20:2622210-2622734
>chr20:2623091-2623200
>chr20:2623247-2623569
>chr20:2625163-2625239
>chr20:2626181-2626236
>chr20:2626608-2626638
>chr20:2626867-2627009
>chr20:2627069-2627221
>chr20:2627878-2629139
>chr20:2629839-2630015
>chr20:2630323-2631270
>chr20:2631334-2631905
>chr20:2631947-2632484
>chr20:2632573-2632895
>chr20:2632971-2633074
>chr20:2633438-2633486
>chr20:2635426-2635468
>chr20:2636436-2636505
>chr20:2636601-2636918
>chr20:2637082-2637434
>chr20:2637898-2639468
>chr20:2639538-2639622
>chr20:2639745-2639775
>chr20:2639975-2640305
>chr20:2641801-2642278
>chr20:2643508-2643622
>chr20:2643791-2643930
>chr20:2644021-2644430
>chr20:2644998-2645932
>chr20:2646031-2646328
>chr20:2647111-2647453
>chr20:2648153-2649640
>chr20:2650892-2651172
>chr20:2652730-2652779
>chr20:2653642-2653926
>chr20:2661062-2661455
>chr20:2661863-2662164
>chr20:2662532-2663164
>chr20:2664810-2665363
>chr20:2666045-2666332
>chr20:2667206-2667797
>chr20:2669553-2669847
>chr20:2669920-2670014
>chr20:2670083-2670135
>chr20:2670933-2671068
>chr20:2671698-2672007
>chr20:2672909-2673215
>chr20:2673866-2674197
>chr20:2674275-2675537
>chr20:2675922-2676269
>chr20:2676634-2676944
>chr20:2679319-2679358
>chr20:2679502-2679669
>chr20:2679750-2680185
>chr20:2680300-2680447
>chr20:2680619-2680976
>chr20:2681315-2681371
>chr20:2681446-2682387
>chr20:2682650-2684954
>chr20:2685257-2685549
>chr20:2686165-2686329
>chr20:2686642-2687008
>chr20:2687226-2687549
>chr20:2688926-2689252
>chr20:2690667-2690779
>chr20:2691414-2691491
>chr20:2692610-2692961
>chr20:2693058-2693206
>chr20:2696182-2696542
>chr20:2697247-2697593
>chr20:2698148-2698344
>chr20:2698410-2698452
>chr20:2699987-2700123
>chr20:2700342-2700400
>chr20:2701710-2701749
>chr20:2702041-2702087
>chr20:2702145-2702468
>chr20:2702990-2703662
>chr20:2703732-2703793
>chr20:2703971-2704038
>chr20:2705785-2705882
>chr20:2706524-2706638
>chr20:2707819-2707949
>chr20:2708063-2708148
>chr20:2708393-2708472
>chr20:2708587-2708764
>chr20:2708898-2709211
>chr20:2709643-2709700
>chr20:2709867-2709943
>chr20:2710138-2710460
>chr20:2710855-2711201
>chr20:2711303-2711383
>chr20:2714221-2714706
>chr20:2714851-2715038
>chr20:2715598-2716600
>chr20:2716801-2716851
>chr20:2717043-2717241
>chr20:2717359-2717409
>chr20:2717544-2718305
>chr20:2718363-2718912
>chr20:2718946-2719816
>chr20:2720083-2720444
>chr20:2720681-2720759
>chr20:2720833-2721082
>chr20:2721238-2722192
>chr20:2723171-2723234
>chr20:2723313-2723826
>chr20:2724554-2724946
>chr20:2725443-2725539
>chr20:2726253-2727360
>chr20:2727519-2727666
>chr20:2727697-2728028
>chr20:2729009-2729131
>chr20:2730117-2730497
>chr20:2730881-2731203
>chr20:2732030-2733160
>chr20:2733412-2734563
>chr20:2734930-2735044
>chr20:2735350-2735406
>chr20:2735878-2736027
>chr20:2736948-2737300
>chr20:2737677-2738003
>chr20:2738333-2738422
>chr20:2738579-2738729
>chr20:2738999-2739045
>chr20:2739557-2739692
>chr20:2739958-2740394
>chr20:2740643-2740695
>chr20:2741017-2741316
>chr20:2742676-2742796
>chr20:2743016-2743144
>chr20:2743605-2743672
>chr20:2743905-2744257
>chr20:2744409-2745005
>chr20:2745617-2745692
>chr20:2747003-2747177
>chr20:2747214-2747344
>chr20:2748675-2748802
>chr20:2749520-2749582
>chr20:2751176-2751226
>chr20:2751470-2751502
>chr20:2751791-2751855
>chr20:2754627-2754678
>chr20:2755011-2755087
>chr20:2755769-2755830
>chr20:2757659-2758022
>chr20:2758349-2758442
>chr20:2759198-2759268
>chr20:2760754-2760832
>chr20:2761410-2761440
>chr20:2761480-2761733
>chr20:2763561-2763755
>chr20:2764329-2764924
>chr20:2765070-2765416
>chr20:2765541-2765953
>chr20:2765993-2766542
>chr20:2766690-2766793
>chr20:2766855-2766972
>chr20:2767075-2767336
>chr20:2768445-2768492
>chr20:2768756-2768879
>chr20:2768946-2769247
>chr20:2769592-2769637
>chr20:2770221-2770578
>chr20:2770965-2771336
>chr20:2772139-2772771
>chr20:2773189-2774247
>chr20:2774461-2774779
>chr20:2775569-2775611
>chr20:2775801-2775929
>chr20:2776011-2776290
>chr20:2776354-2776531
>chr20:2776589-2777091
>chr20:2777275-2777675
>chr20:2777782-2778115
>chr20:2778196-2780026
>chr20:2780199-2780590
>chr20:2781212-2781571
>chr20:2781648-2781858
>chr20:2781914-2782007
>chr20:2782146-2782289
>chr20:2782311-2783078
>chr20:2783245-2784017
>chr20:2784165-2785427
>chr20:2785704-2786699
>chr20:2786791-2786860
>chr20:2787010-2787334
>chr20:2787384-2788085
>chr20:2788249-2788645
>chr20:2788717-2789161
>chr20:2789735-2790523
>chr20:2790644-2790984
>chr20:2791356-2791656
>chr20:2793070-2793360
>chr20:2800009-2800256
>chr20:2800640-2800687
>chr20:2801061-2801098
>chr20:2801873-2802143
>chr20:2802163-2802350
>chr20:2803165-2803521
>chr20:2803581-2803786
>chr20:2803924-2804007
>chr20:2804144-2804286
>chr20:2804330-2804358
>chr20:2804468-2804522
>chr20:2804958-2805030
>chr20:2806680-2807053
>chr20:2807194-2807243
>chr20:2807590-2807636
>chr20:2808074-2808772
>chr20:2809086-2810439
>chr20:2810534-2811332
>chr20:2811526-2811906
>chr20:2812035-2812124
>chr20:2812804-2813642
>chr20:2815358-2815438
>chr20:2816873-2816962
>chr20:2818097-2818164
>chr20:2819533-2819912
>chr20:2820906-2820947
>chr20:2822027-2822103
>chr20:2822471-2825755
>chr20:2826217-2826657
>chr20:2826697-2826741
>chr20:2827063-2827479
>chr20:2827580-2827788
>chr20:2827826-2829891
>chr20:2829995-2830659
>chr20:2830826-2831848
>chr20:2832291-2832692
>chr20:2832800-2833266
>chr20:2833657-2833849
>chr20:2834584-2834864
>chr20:2841762-2842914
>chr20:2843147-2843460
>chr20:2843927-2844037
>chr20:2845462-2846542
>chr20:2847480-2847789
>chr20:2848214-2848408
>chr20:2849238-2849597
>chr20:2850008-2851015
>chr20:2851318-2851978
>chr20:2852370-2852406
>chr20:2852540-2856201
>chr20:2856230-2856537
>chr20:2856883-2857310
>chr20:2857487-2857969
>chr20:2858091-2858457
>chr20:2859030-2859324
>chr20:2862217-2862268
>chr20:2862722-2862779
>chr20:2863477-2863866
>chr20:2865708-2865813
>chr20:2868341-2868474
>chr20:2869119-2869439
>chr20:2869669-2869984
>chr20:2870081-2870626
>chr20:2871093-2871143
>chr20:2873159-2873198
>chr20:2873612-2873667
>chr20:2876680-2876715
>chr20:2877086-2877137
>chr20:2877235-2877560
>chr20:2877810-2878634
>chr20:2879669-2879845
>chr20:2879970-2880018
>chr20:2880244-2880375
>chr20:2880742-2881323
>chr20:2881461-2882032
>chr20:2882264-2882590
>chr20:2882865-2882909
>chr20:2882964-2883257
>chr20:2883363-2883690
>chr20:2883845-2884290
>chr20:2884409-2885101
>chr20:2885155-2885296
>chr20:2885761-2886246
>chr20:2886322-2886363
>chr20:2886539-2886936
>chr20:2888270-2888576
>chr20:2889918-2890202
>chr20:2891783-2892676
>chr20:2893497-2893598
>chr20:2894283-2894344
>chr20:2894469-2894618
>chr20:2894700-2894985
>chr20:2895062-2895389
>chr20:2895496-2895833
>chr20:2895948-2896423
>chr20:2897370-2898869
>chr20:2899042-2899290
>chr20:2899796-2900336
>chr20:2900571-2900877
>chr20:2900957-2901277
>chr20:2901861-2902210
>chr20:2902869-2903281
>chr20:2903384-2903687
>chr20:2903955-2904212
>chr20:2904353-2904828
>chr20:2904909-2905279
>chr20:2905707-2905986
>chr20:2906417-2906462
>chr20:2906511-2906597
>chr20:2907885-2907948
>chr20:2908603-2908728
>chr20:2909088-2910449
>chr20:2910498-2911056
>chr20:2911955-2912635
>chr20:2912948-2913011
>chr20:2913085-2913399
>chr20:2913487-2913562
>chr20:2914372-2914421
>chr20:2914768-2914809
>chr20:2914988-2916793
>chr20:2916830-2917311
>chr20:2917687-2918134
>chr20:2918236-2918317
>chr20:2919256-2919321
>chr20:2919516-2919636
>chr20:2920008-2920111
>chr20:2921187-2921263
>chr20:2922328-2923150
>chr20:2923487-2923829
>chr20:2924109-2924402
>chr20:2924674-2925297
>chr20:2925366-2926160
>chr20:2926245-2926669
>chr20:2926695-2927193
>chr20:2927689-2928040
>chr20:2928106-2928419
>chr20:2928802-2929280
>chr20:2929539-2930098
>chr20:2930468-2930600
>chr20:2930677-2930844
>chr20:2931742-2931874
>chr20:2933210-2934053
>chr20:2934130-2934397
>chr20:2934570-2936760
>chr20:2936828-2937646
>chr20:2937787-2938768
>chr20:2939815-2940138
>chr20:2940283-2940451
>chr20:2940552-2940816
>chr20:2940999-2941354
>chr20:2942313-2942756
>chr20:2942836-2942970
>chr20:2943148-2943330
>chr20:2943458-2943716
>chr20:2943782-2943885
>chr20:2944034-2944353
>chr20:2944857-2944907
>chr20:2945638-2946019
>chr20:2946559-2946910
>chr20:2946973-2947035
>chr20:2947949-2948058
>chr20:2948641-2948976
>chr20:2949291-2949337
>chr20:2949425-2949599
>chr20:2949739-2949808
>chr20:2950247-2950748
>chr20:2950915-2951402
>chr20:2951587-2951652
>chr20:2951827-2954643
>chr20:2954710-2954835
>chr20:2954952-2955174
>chr20:2956601-2956723
>chr20:2956979-2957367
>chr20:2958536-2958874
>chr20:2959465-2959976
>chr20:2960072-2961295
>chr20:2961397-2962231
>chr20:2963295-2963696
>chr20:2963760-2964066
>chr20:2967412-2967869
>chr20:2968534-2970081
>chr20:2971831-2972491
>chr20:2972644-2973052
>chr20:2973232-2973308
>chr20:2973905-2974767
>chr20:2976944-2977313
>chr20:2977395-2977664
>chr20:2978829-2978886
>chr20:2979483-2980220
>chr20:2980278-2980811
>chr20:2981194-2981276
>chr20:2982069-2982360
>chr20:2982695-2983002
>chr20:2984873-2984977
>chr20:2985754-2986205
>chr20:2989150-2989443
>chr20:2989713-2990035
>chr20:2990426-2990743
>chr20:2991066-2991385
>chr20:2992234-2992547
>chr20:2992803-2993118
>chr20:2994842-2995161
>chr20:2995297-2995456
>chr20:2996960-2997015
>chr20:2997809-2998057
>chr20:2998156-2998266
>chr20:2998838-2999018
>chr20:2999074-2999432
>chr20:2999920-3000307
>chr20:3000365-3000425
>chr20:3000468-3000536
>chr20:3000603-3000666
>chr20:3001934-3002165
>chr20:3002319-3002823
>chr20:3003232-3003317
>chr20:3003530-3003890
>chr20:3003994-3004345
>chr20:3005273-3005611
>chr20:3005965-3006476
>chr20:3006619-3007037
>chr20:3007781-3007857
>chr20:3007958-3008059
>chr20:3008155-3008977
>chr20:3009853-3010155
>chr20:3010342-3010691
>chr20:3011310-3011361
>chr20:3012770-3013009
>chr20:3013407-3013718
>chr20:3014347-3014660
>chr20:3015265-3015643
>chr20:3016437-3016750
>chr20:3018181-3020452
>chr20:3022964-3023884
>chr20:3024892-3025075
>chr20:3025168-3025474
>chr20:3025578-3026265
>chr20:3028800-3028842
>chr20:3029125-3029496
>chr20:3029528-3029851
>chr20:3030665-3030985
>chr20:3032477-3032785
>chr20:3033321-3033371
>chr20:3033611-3033957
>chr20:3034011-3034288
>chr20:3034924-3034990
>chr20:3040881-3041514
>chr20:3044406-3044505
>chr20:3046517-3046659
>chr20:3047110-3047419
>chr20:3047616-3047692
>chr20:3048202-3048320
>chr20:3048995-3049323
>chr20:3051295-3051548
>chr20:3051944-3052571
>chr20:3052643-3053056
>chr20:3053413-3053471
>chr20:3053544-3053915
>chr20:3054091-3054768
>chr20:3054876-3055794
>chr20:3055823-3057697
>chr20:3057881-3058200
>chr20:3058532-3059243
>chr20:3059973-3060417
>chr20:3060482-3060702
>chr20:3060758-3061266
>chr20:3061315-3064637
>chr20:3064689-3065310
>chr20:3065659-3065971
>chr20:3066165-3066335
>chr20:3066337-3066656
>chr20:3066861-3067143
>chr20:3067524-3067848
>chr20:3068123-3068158
>chr20:3068217-3068672
>chr20:3068806-3068902
>chr20:3069547-3069685
>chr20:3069830-3070836
>chr20:3072938-3072988
>chr20:3073253-3074805
>chr20:3075402-3075795
>chr20:3076367-3076748
>chr20:3077054-3077229
>chr20:3077306-3077677
>chr20:3078775-3079098
>chr20:3079421-3079648
>chr20:3079699-3080536
>chr20:3081376-3081595
>chr20:3085613-3085681
>chr20:3086228-3087996
>chr20:3088822-3088877
>chr20:3088993-3089693
>chr20:3090924-3091746
>chr20:3092042-3092380
>chr20:3092419-3092511
>chr20:3093616-3093962
>chr20:3094008-3094144
>chr20:3094184-3094730
>chr20:3095582-3096593
>chr20:3096720-3097857
>chr20:3098018-3098336
>chr20:3098773-3100140
>chr20:3100568-3100872
>chr20:3101506-3101845
>chr20:3104193-3104969
>chr20:3105248-3105582
>chr20:3106213-3106422
>chr20:3107801-3107842
>chr20:3108105-3108411
>chr20:3108663-3108924
>chr20:3110713-3110854
>chr20:3111608-3111656
>chr20:3112114-3112201
>chr20:3112668-3113385
>chr20:3113768-3114157
>chr20:3114638-3114990
>chr20:3115749-3116063
>chr20:3116808-3117115
>chr20:3117395-3119009
>chr20:3119182-3119275
>chr20:3119480-3119872
>chr20:3120093-3120769
>chr20:3122782-3122953
>chr20:3123899-3127067
>chr20:3128517-3128887
>chr20:3129946-3130607
>chr20:3130931-3131387
>chr20:3131568-3132468
>chr20:3132549-3132998
>chr20:3133594-3133694
>chr20:3133732-3134058
>chr20:3134310-3134364
>chr20:3134451-3134881
>chr20:3135124-3135165
>chr20:3135870-3135959
>chr20:3136342-3137592
>chr20:3137959-3138310
>chr20:3138958-3139033
>chr20:3139349-3140334
>chr20:3140693-3142880
>chr20:3143085-3143400
>chr20:3143468-3144087
>chr20:3144151-3144733
>chr20:3145159-3146438
>chr20:3149699-3150052
>chr20:3150883-3151204
>chr20:3151338-3151736
>chr20:3151819-3152525
>chr20:3152620-3152930
>chr20:3153744-3154027
>chr20:3154430-3155546
>chr20:3156164-3156470
>chr20:3156991-3157120
>chr20:3157903-3158273
>chr20:3158448-3158780
>chr20:3160063-3160398
>chr20:3160470-3161091
>chr20:3162751-3162822
>chr20:3163774-3163847
>chr20:3167428-3167465
>chr20:3169594-3169889
>chr20:3170185-3170833
>chr20:3171515-3171656
>chr20:3172649-3172703
>chr20:3172769-3172861
>chr20:3173529-3173613
>chr20:3175742-3175783
>chr20:3175891-3177307
>chr20:3177667-3177907
>chr20:3177942-3178077
>chr20:3178525-3178977
>chr20:3179302-3179630
>chr20:3179775-3180484
>chr20:3180761-3181148
>chr20:3181563-3181890
>chr20:3181935-3182349
>chr20:3182590-3183400
>chr20:3184719-3185021
>chr20:3185209-3185506
>chr20:3185685-3186340
>chr20:3186660-3186940
>chr20:3186969-3187633
>chr20:3187764-3188367
>chr20:3188449-3188878
>chr20:3190981-3191038
>chr20:3193074-3193165
>chr20:3193364-3193673
>chr20:3196389-3197435
>chr20:3197549-3199222
>chr20:3200575-3200633
>chr20:3200686-3201503
>chr20:3201649-3202266
>chr20:3204860-3205180
>chr20:3205311-3205371
>chr20:3205483-3207048
>chr20:3207085-3208040
>chr20:3208251-3208304
>chr20:3208393-3208670
>chr20:3210772-3211108
>chr20:3211168-3211795
>chr20:3211892-3212668
>chr20:3214297-3215183
>chr20:3215679-3217177
>chr20:3217246-3217296
>chr20:3217400-3218262
>chr20:3219149-3220067
>chr20:3220133-3220398
>chr20:3220531-3221238
>chr20:3222203-3222514
>chr20:3223198-3223258
>chr20:3224922-3225213
>chr20:3225448-3225599
>chr20:3225712-3226217
>chr20:3227912-3228058
>chr20:3228739-3228816
>chr20:3229040-3229096
>chr20:3229436-3229534
>chr20:3231638-3231972
>chr20:3232408-3232752
>chr20:3233805-3233877
>chr20:3234359-3234564
>chr20:3235277-3235357
>chr20:3235771-3235822
>chr20:3235903-3235940
>chr20:3236235-3236620
>chr20:3241432-3242069
>chr20:3242212-3242451
>chr20:3242543-3243660
>chr20:3244073-3244324
>chr20:3244842-3244961
>chr20:3245549-3245664
>chr20:3245974-3246633
>chr20:3246720-3247506
>chr20:3253035-3253482
>chr20:3254060-3254428
>chr20:3256363-3256591
>chr20:3256813-3257029
>chr20:3257248-3258188
>chr20:3260024-3260374
>chr20:3260627-3260924
>chr20:3261023-3261756
>chr20:3262233-3262551
>chr20:3262924-3263274
>chr20:3263324-3263401
>chr20:3263692-3263863
>chr20:3264562-3264870
>chr20:3264974-3265041
>chr20:3265081-3265153
>chr20:3265276-3266024
>chr20:3266088-3266150
>chr20:3266442-3267156
>chr20:3267525-3267898
>chr20:3268032-3268786
>chr20:3268887-3269490
>chr20:3269668-3270311
>chr20:3270807-3271118
>chr20:3271565-3271922
>chr20:3272239-3272532
>chr20:3272812-3273129
>chr20:3273340-3273754
>chr20:3274126-3274450
>chr20:3278432-3278733
>chr20:3278944-3278975
>chr20:3280224-3281360
>chr20:3282324-3282375
>chr20:3284166-3284471
>chr20:3284710-3284898
>chr20:3284963-3285122
>chr20:3285259-3286029
>chr20:3288156-3288467
>chr20:3288992-3289023
>chr20:3289098-3289843
>chr20:3290781-3291094
>chr20:3291317-3291642
>chr20:3291997-3292297
>chr20:3292475-3293323
>chr20:3293396-3293673
>chr20:3294867-3295484
>chr20:3296172-3296264
>chr20:3296339-3296674
>chr20:3298344-3300248
>chr20:3300328-3301518
>chr20:3301852-3302809
>chr20:3302888-3303434
>chr20:3306766-3306827
>chr20:3308330-3308860
>chr20:3308970-3309063
>chr20:3309159-3309513
>chr20:3309773-3310764
>chr20:3311079-3311555
>chr20:3311965-3312293
>chr20:3314580-3314729
>chr20:3315121-3315160
>chr20:3316418-3316480
>chr20:3316881-3317407
>chr20:3317586-3317910
>chr20:3318077-3318200
>chr20:3318676-3319309
>chr20:3321168-3321778
>chr20:3323259-3323583
>chr20:3325863-3325927
>chr20:3326381-3326772
>chr20:3327204-3327449
>chr20:3328180-3328526
>chr20:3328809-3329456
>chr20:3330239-3330523
>chr20:3330785-3331116
>chr20:3331667-3331989
>chr20:3332449-3332771
>chr20:3332856-3332941
>chr20:3334405-3334761
>chr20:3335126-3335231
>chr20:3335406-3337186
>chr20:3337268-3337586
>chr20:3337847-3338246
>chr20:3338339-3338989
>chr20:3339205-3339466
>chr20:3339749-3339921
>chr20:3340177-3340214
>chr20:3340426-3340518
>chr20:3341124-3341209
>chr20:3341772-3342041
>chr20:3342219-3342265
>chr20:3343008-3343104
>chr20:3343150-3343518
>chr20:3343837-3343916
>chr20:3344359-3344641
>chr20:3345005-3345269
>chr20:3345462-3345497
>chr20:3345849-3345942
>chr20:3346277-3346311
>chr20:3346607-3346688
>chr20:3347005-3347136
>chr20:3347195-3347335
>chr20:3347434-3347532
>chr20:3347613-3347933
>chr20:3348777-3349402
>chr20:3350118-3350325
>chr20:3350418-3350547
>chr20:3350839-3350924
>chr20:3351207-3351501
>chr20:3351802-3352140
>chr20:3352578-3352617
>chr20:3352801-3353191
>chr20:3353389-3353659
>chr20:3355291-3355578
>chr20:3355773-3355879
>chr20:3356024-3356307
>chr20:3357118-3357503
>chr20:3357628-3358032
>chr20:3358290-3358592
>chr20:3359819-3359921
>chr20:3360034-3360178
>chr20:3360332-3360422
>chr20:3360747-3360929
>chr20:3361276-3361369
>chr20:3361490-3362007
>chr20:3362113-3362336
>chr20:3362927-3363523
>chr20:3363538-3364414
>chr20:3364570-3367894
>chr20:3368508-3369166
>chr20:3369382-3369739
>chr20:3370224-3370828
>chr20:3371328-3371646
>chr20:3372655-3372740
>chr20:3372833-3372951
>chr20:3375566-3375856
>chr20:3376450-3376632
>chr20:3376704-3377414
>chr20:3377445-3377959
>chr20:3379328-3379612
>chr20:3379758-3380130
>chr20:3380407-3380617
>chr20:3383265-3383554
>chr20:3383754-3384113
>chr20:3384165-3384258
>chr20:3384571-3384776
>chr20:3384826-3385903
>chr20:3386028-3386536
>chr20:3386652-3387040
>chr20:3387078-3387594
>chr20:3387762-3390069
>chr20:3390382-3390656
>chr20:3391292-3391499
>chr20:3391559-3392167
>chr20:3392341-3392479
>chr20:3393116-3393581
>chr20:3393983-3394426
>chr20:3394934-3395636
>chr20:3395703-3396445
>chr20:3396963-3397258
>chr20:3397291-3397623
>chr20:3399199-3399514
>chr20:3400208-3400295
>chr20:3400480-3400677
>chr20:3401205-3401504
>chr20:3402254-3402481
>chr20:3402541-3402887
>chr20:3403788-3403923
>chr20:3404010-3404343
>chr20:3404413-3404518
>chr20:3407662-3407729
>chr20:3408999-3409580
>chr20:3409975-3410792
>chr20:3410823-3412092
>chr20:3412890-3413613
>chr20:3413912-3414250
>chr20:3414474-3417288
>chr20:3417715-3418103
>chr20:3418169-3418236
>chr20:3418264-3418725
>chr20:3418782-3419351
>chr20:3419413-3419503
>chr20:3419660-3420048
>chr20:3420568-3420671
>chr20:3420777-3421823
>chr20:3422406-3422785
>chr20:3422863-3423172
>chr20:3423650-3424038
>chr20:3424097-3424742
>chr20:3424853-3425162
>chr20:3425244-3425791
>chr20:3425864-3426433
>chr20:3426798-3427140
>chr20:3427357-3427424
>chr20:3427567-3427609
>chr20:3427727-3428433
>chr20:3428628-3428930
>chr20:3429556-3430005
>chr20:3430101-3430550
>chr20:3431564-3431874
>chr20:3432990-3433172
>chr20:3433261-3433847
>chr20:3434482-3434668
>chr20:3434979-3435710
>chr20:3435849-3435899
>chr20:3436388-3436780
>chr20:3436829-3437168
>chr20:3437630-3438372
>chr20:3438615-3439035
>chr20:3439135-3439207
>chr20:3439607-3439732
>chr20:3439868-3440135
>chr20:3440254-3442301
>chr20:3443104-3443393
>chr20:3443817-3443980
>chr20:3444127-3444274
>chr20:3444356-3444681
>chr20:3444804-3445221
>chr20:3445491-3446011
>chr20:3446173-3446216
>chr20:3446599-3446640
>chr20:3446885-3447329
>chr20:3447851-3449784
>chr20:3449871-3450253
>chr20:3450799-3451450
>chr20:3451755-3452100
>chr20:3453688-3454129
>chr20:3454170-3454559
>chr20:3454580-3454809
>chr20:3455663-3456152
>chr20:3456262-3456572
>chr20:3457187-3457233
>chr20:3458197-3458512
>chr20:3459043-3459398
>chr20:3459528-3459624
>chr20:3460349-3460991
>chr20:3461384-3461435
>chr20:3462010-3463606
>chr20:3463788-3464279
>chr20:3464333-3464524
>chr20:3464706-3464933
>chr20:3465065-3465159
>chr20:3465458-3465554
>chr20:3465759-3465838
>chr20:3467697-3467770
>chr20:3467927-3467974
>chr20:3468095-3468508
>chr20:3469184-3469271
>chr20:3469549-3469866
>chr20:3470235-3470569
>chr20:3471280-3471381
>chr20:3474431-3475056
>chr20:3475865-3476322
>chr20:3476549-3477812
>chr20:3478238-3478742
>chr20:3478912-3479194
>chr20:3479626-3479830
>chr20:3479936-3480023
>chr20:3481069-3481152
>chr20:3481372-3481645
>chr20:3482055-3482196
>chr20:3483272-3483652
>chr20:3483942-3484286
>chr20:3484893-3484952
>chr20:3485041-3485191
>chr20:3485415-3485514
>chr20:3485550-3485927
>chr20:3486068-3486201
>chr20:3486278-3486683
>chr20:3487220-3487496
>chr20:3488541-3488749
>chr20:3488944-3489371
>chr20:3491848-3491973
>chr20:3492803-3493584
>chr20:3494999-3495142
>chr20:3496017-3500910
>chr20:3502099-3502246
>chr20:3503283-3503600
>chr20:3503937-3504030
>chr20:3504409-3504743
>chr20:3505011-3505119
>chr20:3505266-3505595
>chr20:3505637-3505909
>chr20:3506134-3506654
>chr20:3506976-3507466
>chr20:3507666-3508003
>chr20:3508059-3508215
>chr20:3508418-3508496
>chr20:3509512-3509833
>chr20:3509891-3509984
>chr20:3510480-3510563
>chr20:3511104-3511159
>chr20:3512065-3514161
>chr20:3514423-3514981
>chr20:3516721-3517212
>chr20:3517378-3517446
>chr20:3517487-3517777
>chr20:3518362-3518482
>chr20:3519573-3519673
>chr20:3520239-3520275
>chr20:3520454-3520796
>chr20:3520980-3521084
>chr20:3521120-3521417
>chr20:3521527-3528771
>chr20:3528806-3529146
>chr20:3529273-3529365
>chr20:3529727-3529800
>chr20:3530233-3530581
>chr20:3531251-3531343
>chr20:3531773-3532160
>chr20:3532753-3533074
>chr20:3533765-3533951
>chr20:3534647-3535070
>chr20:3535127-3535218
>chr20:3535586-3536541
>chr20:3536615-3536736
>chr20:3536806-3536929
>chr20:3537082-3537262
>chr20:3537464-3538119
>chr20:3539442-3539493
>chr20:3540767-3540797
>chr20:3541066-3541759
>chr20:3542537-3542944
>chr20:3543263-3543347
>chr20:3543439-3544076
>chr20:3544495-3544525
>chr20:3544606-3544680
>chr20:3545048-3545398
>chr20:3546386-3546696
>chr20:3548218-3548878
>chr20:3549367-3549421
>chr20:3550042-3550449
>chr20:3551625-3551674
>chr20:3552545-3552587
>chr20:3554298-3554641
>chr20:3554986-3555308
>chr20:3556721-3556774
>chr20:3557251-3557337
>chr20:3559931-3559984
>chr20:3560006-3560662
>chr20:3561040-3561357
>chr20:3561734-3562055
>chr20:3563833-3564104
>chr20:3564757-3565068
>chr20:3565455-3565838
>chr20:3566604-3566956
>chr20:3567986-3568632
>chr20:3568724-3568871
>chr20:3569139-3569455
>chr20:3569534-3569637
>chr20:3569759-3570079
>chr20:3570541-3570635
>chr20:3571072-3571311
>chr20:3572193-3572249
>chr20:3572532-3572676
>chr20:3573301-3573413
>chr20:3573724-3574031
>chr20:3574222-3574534
>chr20:3574955-3575264
>chr20:3576666-3576750
>chr20:3579198-3579510
>chr20:3580951-3581260
>chr20:3581455-3581696
>chr20:3581950-3582097
>chr20:3583508-3583839
>chr20:3585655-3586419
>chr20:3586490-3586623
>chr20:3586677-3587212
>chr20:3587371-3587484
>chr20:3587584-3588150
>chr20:3588198-3588611
>chr20:3588749-3589303
>chr20:3589917-3590262
>chr20:3592112-3592428
>chr20:3593421-3593502
>chr20:3593731-3593820
>chr20:3594148-3594192
>chr20:3596340-3596377
>chr20:3597068-3597413
>chr20:3597525-3597560
>chr20:3598546-3598606
>chr20:3601127-3601263
>chr20:3601506-3601902
>chr20:3601973-3602485
>chr20:3602685-3603000
>chr20:3603421-3603925
>chr20:3605122-3605908
>chr20:3606667-3606778
>chr20:3606996-3609541
>chr20:3609617-3610272
>chr20:3610372-3610958
>chr20:3611002-3611122
>chr20:3611227-3612126
>chr20:3613663-3613882
>chr20:3614608-3614719
>chr20:3614827-3615062
>chr20:3615135-3615446
>chr20:3615530-3616080
>chr20:3617058-3617106
>chr20:3617470-3617686
>chr20:3619500-3619559
>chr20:3620216-3620581
>chr20:3620872-3621100
>chr20:3621901-3621964
>chr20:3625948-3626287
>chr20:3626798-3627131
>chr20:3627304-3627397
>chr20:3627880-3628512
>chr20:3628591-3628660
>chr20:3629111-3629155
>chr20:3629584-3629632
>chr20:3629874-3629978
>chr20:3630010-3630180
>chr20:3630904-3631251
>chr20:3632381-3632426
>chr20:3632556-3632601
>chr20:3632891-3633204
>chr20:3633729-3634021
>chr20:3634954-3635442
>chr20:3635914-3635950
>chr20:3636695-3636737
>chr20:3638101-3638593
>chr20:3639243-3639612
>chr20:3640095-3640256
>chr20:3640562-3641601
>chr20:3642808-3643119
>chr20:3643295-3643547
>chr20:3644916-3644987
>chr20:3645714-3645780
>chr20:3646106-3646210
>chr20:3646555-3646695
>chr20:3647449-3647635
>chr20:3650263-3650335
>chr20:3654071-3654159
>chr20:3655474-3655636
>chr20:3655738-3656185
>chr20:3656308-3656838
>chr20:3657116-3657187
>chr20:3657853-3658150
>chr20:3658844-3659039
>chr20:3660030-3660069
>chr20:3663731-3664009
>chr20:3664087-3664283
>chr20:3664361-3664942
>chr20:3665187-3666087
>chr20:3666734-3667051
>chr20:3667966-3668274
>chr20:3669402-3669532
>chr20:3670867-3670965
>chr20:3671849-3671915
>chr20:3673238-3673280
>chr20:3675883-3675929
>chr20:3676390-3676703
>chr20:3678740-3678820
>chr20:3679182-3679266
>chr20:3680606-3680667
>chr20:3680846-3680890
>chr20:3682793-3683437
>chr20:3683773-3684484
>chr20:3684638-3684782
>chr20:3684885-3685066
>chr20:3687796-3687885
>chr20:3688275-3688324
>chr20:3688642-3688694
>chr20:3689243-3689321
>chr20:3689912-3689975
>chr20:3690793-3691131
>chr20:3691345-3691393
>chr20:3692395-3692489
>chr20:3693898-3693988
>chr20:3695819-3696340
>chr20:3696979-3697067
>chr20:3697366-3697531
>chr20:3699105-3699149
>chr20:3699686-3700605
>chr20:3700675-3701009
>chr20:3702298-3702622
>chr20:3704647-3705301
>chr20:3706112-3706153
>chr20:3707472-3707561
>chr20:3707671-3707795
>chr20:3708346-3710083
>chr20:3713101-3713480
>chr20:3713641-3714005
>chr20:3714856-3715603
>chr20:3715982-3716211
>chr20:3717200-3717674
>chr20:3718148-3718467
>chr20:3718633-3719186
>chr20:3719268-3719800
>chr20:3721007-3721371
>chr20:3721655-3721937
>chr20:3722306-3722443
>chr20:3722503-3722657
>chr20:3722724-3724761
>chr20:3724890-3726079
>chr20:3726228-3727092
>chr20:3727377-3727445
>chr20:3729260-3729312
>chr20:3729477-3729613
>chr20:3730376-3730448
>chr20:3730594-3730622
>chr20:3731582-3731892
>chr20:3732408-3732665
>chr20:3733789-3733828
>chr20:3734026-3734198
>chr20:3734724-3735043
>chr20:3735469-3735775
>chr20:3735828-3735889
>chr20:3736682-3737223
>chr20:3737406-3737465
>chr20:3737675-3738055
>chr20:3738831-3738883
>chr20:3739553-3739680
>chr20:3740127-3740169
>chr20:3741343-3741693
>chr20:3742217-3742260
>chr20:3742680-3743553
>chr20:3743840-3743934
>chr20:3744800-3744860
>chr20:3746297-3746608
>chr20:3751108-3751152
>chr20:3753694-3753808
>chr20:3753834-3753905
>chr20:3754829-3754884
>chr20:3756173-3756261
>chr20:3757017-3757374
>chr20:3757624-3757825
>chr20:3761324-3761638
>chr20:3762002-3762309
>chr20:3762374-3762835
>chr20:3762973-3763579
>chr20:3764814-3764956
>chr20:3766087-3766149
>chr20:3767635-3767733
>chr20:3769367-3769787
>chr20:3770419-3771658
>chr20:3771786-3772079
>chr20:3772182-3772240
>chr20:3772319-3772720
>chr20:3772936-3773556
>chr20:3773803-3774984
>chr20:3776102-3776991
>chr20:3779138-3779186
>chr20:3780046-3780364
>chr20:3782080-3782416
>chr20:3783222-3783283
>chr20:3783929-3784022
>chr20:3785084-3785280
>chr20:3786482-3786560
>chr20:3786823-3786871
>chr20:3787779-3788175
>chr20:3788706-3788922
>chr20:3789235-3790999
>chr20:3791400-3791709
>chr20:3791880-3792214
>chr20:3792344-3794385
>chr20:3795070-3795388
>chr20:3796342-3796474
>chr20:3796970-3797002
>chr20:3798674-3798729
>chr20:3799483-3799541
>chr20:3802440-3802558
>chr20:3804178-3804211
>chr20:3805789-3805826
>chr20:3806390-3806733
>chr20:3808656-3810312
>chr20:3810527-3811182
>chr20:3811857-3812024
>chr20:3812351-3812949
>chr20:3813148-3813397
>chr20:3813755-3814080
>chr20:3814177-3814410
>chr20:3814445-3815040
>chr20:3815469-3815774
>chr20:3816985-3817285
>chr20:3817746-3818158
>chr20:3819190-3819380
>chr20:3819537-3819573
>chr20:3821281-3821681
>chr20:3822556-3822712
>chr20:3823253-3823555
>chr20:3824596-3824956
>chr20:3827051-3827108
>chr20:3827290-3827562
>chr20:3827739-3828113
>chr20:3828198-3833385
>chr20:3833414-3834355
>chr20:3834555-3834946
>chr20:3835175-3835505
>chr20:3835603-3836252
>chr20:3837042-3838752
>chr20:3839333-3839370
>chr20:3839595-3840270
>chr20:3840378-3842258
>chr20:3843039-3843232
>chr20:3843315-3843460
>chr20:3843879-3844457
>chr20:3844531-3844894
>chr20:3844921-3845357
>chr20:3845827-3846148
>chr20:3848081-3848406
>chr20:3849228-3849595
>chr20:3849988-3851536
>chr20:3851665-3852301
>chr20:3852677-3853512
>chr20:3853554-3854465
>chr20:3854828-3855185
>chr20:3855736-3857070
>chr20:3857311-3857403
>chr20:3857815-3857886
>chr20:3857960-3858042
>chr20:3858205-3858259
>chr20:3858401-3858707
>chr20:3858798-3859532
>chr20:3859764-3860131
>chr20:3860221-3861305
>chr20:3861739-3862058
>chr20:3867191-3867273
>chr20:3867416-3867628
>chr20:3868346-3868622
>chr20:3868714-3868898
>chr20:3869042-3869912
>chr20:3870223-3870284
>chr20:3870516-3870685
>chr20:3870793-3871182
>chr20:3871903-3871998
>chr20:3872172-3872441
>chr20:3873189-3873794
>chr20:3873972-3874044
>chr20:3874600-3874680
>chr20:3875158-3875465
>chr20:3876395-3876669
>chr20:3877094-3877332
>chr20:3877383-3878342
>chr20:3878548-3878880
>chr20:3879007-3879843
>chr20:3879985-3880299
>chr20:3880514-3880808
>chr20:3880989-3881370
>chr20:3881584-3882499
>chr20:3882633-3882899
>chr20:3883007-3883351
>chr20:3883579-3884603
>chr20:3885178-3885523
>chr20:3885909-3885979
>chr20:3886049-3886088
>chr20:3886373-3887621
>chr20:3888224-3888385
>chr20:3891029-3891337
>chr20:3892039-3892376
>chr20:3892490-3892701
>chr20:3893112-3893214
>chr20:3893908-3894748
>chr20:3895007-3895530
>chr20:3896056-3896464
>chr20:3896538-3896725
>chr20:3896805-3896964
>chr20:3897126-3897181
>chr20:3897430-3898103
>chr20:3898184-3898489
>chr20:3898907-3899461
>chr20:3899691-3900009
>chr20:3900746-3901384
>chr20:3901552-3901602
>chr20:3902174-3903025
>chr20:3903141-3904620
>chr20:3905344-3906030
>chr20:3906125-3906708
>chr20:3906791-3907403
>chr20:3909074-3909899
>chr20:3910295-3910330
>chr20:3911298-3911920
>chr20:3912665-3915143
>chr20:3915229-3915872
>chr20:3916095-3916151
>chr20:3918898-3919226
>chr20:3920193-3920870
>chr20:3921020-3921321
>chr20:3921699-3922017
>chr20:3925248-3925532
>chr20:3926581-3926970
>chr20:3927298-3927419
>chr20:3928388-3929155
>chr20:3929192-3929409
>chr20:3933080-3933144
>chr20:3934347-3934399
>chr20:3935790-3935828
>chr20:3936250-3936292
>chr20:3936836-3937162
>chr20:3937522-3938306
>chr20:3938470-3939282
>chr20:3939394-3939741
>chr20:3939839-3940858
>chr20:3941043-3941252
>chr20:3941422-3943115
>chr20:3943368-3943575
>chr20:3943899-3944247
>chr20:3944343-3944411
>chr20:3945425-3945741
>chr20:3946177-3946693
>chr20:3946901-3947214
>chr20:3947761-3948097
>chr20:3948522-3948643
>chr20:3948738-3948964
>chr20:3949095-3949685
>chr20:3949762-3949888
>chr20:3950194-3950499
>chr20:3950550-3951325
>chr20:3952317-3952598
>chr20:3952662-3952737
>chr20:3952996-3954141
>chr20:3954269-3954911
>chr20:3954940-3955343
>chr20:3955384-3955714
>chr20:3955773-3956223
>chr20:3956326-3956560
>chr20:3956873-3957579
>chr20:3958634-3958995
>chr20:3959435-3959578
>chr20:3960353-3961458
>chr20:3961636-3961785
>chr20:3962068-3962387
>chr20:3962638-3963019
>chr20:3963186-3963510
>chr20:3964288-3964365
>chr20:3964413-3964861
>chr20:3965845-3966184
>chr20:3967708-3968626
>chr20:3969019-3969171
>chr20:3969770-3969992
>chr20:3970385-3970432
>chr20:3970509-3971310
>chr20:3971475-3971508
>chr20:3971749-3972083
>chr20:3972566-3973258
>chr20:3973293-3973455
>chr20:3973517-3973731
>chr20:3973902-3974038
>chr20:3974092-3974603
>chr20:3974776-3974981
>chr20:3975043-3975126
>chr20:3975355-3976636
>chr20:3976676-3976718
>chr20:3976851-3977033
>chr20:3977403-3977885
>chr20:3978068-3978522
>chr20:3978689-3979119
>chr20:3979396-3979723
>chr20:3979915-3980031
>chr20:3980460-3980595
>chr20:3980953-3980994
>chr20:3981325-3981397
>chr20:3981488-3981710
>chr20:3981848-3982109
>chr20:3982261-3983211
>chr20:3983369-3983421
>chr20:3983624-3984264
>chr20:3985036-3985070
>chr20:3985266-3985408
>chr20:3985727-3986117
>chr20:3986163-3986558
>chr20:3986626-3987075
>chr20:3988033-3988361
>chr20:3988452-3988991
>chr20:3989029-3989068
>chr20:3989148-3989521
>chr20:3989887-3990073
>chr20:3990137-3990213
>chr20:3990373-3990424
>chr20:3990575-3990894
>chr20:3991164-3991547
>chr20:3991921-3991966
>chr20:3993292-3993589
>chr20:3993817-3993892
>chr20:3993978-3994086
>chr20:3996908-3997303
>chr20:3997415-3997728
>chr20:3998140-3999110
>chr20:3999466-4000537
>chr20:4000978-4001312
>chr20:4001542-4002496
>chr20:4002640-4002799
>chr20:4002888-4003279
>chr20:4003628-4003950
>chr20:4004494-4004802
>chr20:4006104-4006396
>chr20:4007150-4007194
>chr20:4007606-4007949
>chr20:4008161-4008850
>chr20:4009841-4010393
>chr20:4011879-4012461
>chr20:4013488-4013789
>chr20:4015784-4016102
>chr20:4016173-4016485
>chr20:4017716-4017887
>chr20:4019062-4019437
>chr20:4020016-4020309
>chr20:4020931-4021526
>chr20:4023590-4023694
>chr20:4024623-4024843
>chr20:4025158-4025221
>chr20:4025966-4026058
>chr20:4026926-4027672
>chr20:4028112-4028690
>chr20:4028848-4028974
>chr20:4029156-4029500
>chr20:4029561-4031129
>chr20:4031306-4031355
>chr20:4031512-4035343
>chr20:4035448-4035636
>chr20:4035748-4036320
>chr20:4036728-4037124
>chr20:4037533-4037909
>chr20:4038104-4038194
>chr20:4038941-4038989
>chr20:4039380-4039509
>chr20:4039603-4040150
>chr20:4040729-4040797
>chr20:4041056-4041136
>chr20:4041506-4041756
>chr20:4042175-4042216
>chr20:4042425-4042962
>chr20:4043025-4043074
>chr20:4043156-4043210
>chr20:4043612-4043693
>chr20:4045101-4045173
>chr20:4045249-4045437
>chr20:4047082-4047139
>chr20:4047790-4047850
>chr20:4048851-4048998
>chr20:4049148-4049600
>chr20:4049720-4050203
>chr20:4050298-4050351
>chr20:4051106-4051590
>chr20:4051653-4051811
>chr20:4053141-4053635
>chr20:4053701-4053805
>chr20:4053952-4055607
>chr20:4055796-4056296
>chr20:4056419-4056483
>chr20:4056516-4056866
>chr20:4057990-4058737
>chr20:4058963-4059367
>chr20:4059413-4059945
>chr20:4059981-4060144
>chr20:4060210-4060330
>chr20:4060924-4061090
>chr20:4061631-4062027
>chr20:4062793-4062851
>chr20:4063198-4063447
>chr20:4064993-4065101
>chr20:4066696-4066734
>chr20:4068229-4068270
>chr20:4069271-4069514
>chr20:4069885-4070105
>chr20:4070261-4070364
>chr20:4070646-4070768
>chr20:4073832-4074088
>chr20:4075614-4075701
>chr20:4075957-4076280
>chr20:4076383-4076651
>chr20:4077206-4077617
>chr20:4077714-4077945
>chr20:4078216-4079099
>chr20:4079160-4079462
>chr20:4079862-4081373
>chr20:4081512-4081575
>chr20:4081803-4082576
>chr20:4083062-4083197
>chr20:4084322-4084418
>chr20:4085074-4085127
>chr20:4085883-4086197
>chr20:4086753-4086908
>chr20:4087013-4087047
>chr20:4087086-4087178
>chr20:4087202-4087527
>chr20:4087658-4088078
>chr20:4088283-4088515
>chr20:4089306-4089824
>chr20:4090090-4090275
>chr20:4092196-4092398
>chr20:4092896-4093258
>chr20:4093417-4093668
>chr20:4093756-4094138
>chr20:4094205-4094254
>chr20:4094301-4094621
>chr20:4094786-4094821
>chr20:4094897-4094940
>chr20:4095430-4095523
>chr20:4095761-4095914
>chr20:4096029-4096402
>chr20:4096481-4096538
>chr20:4096650-4097026
>chr20:4097163-4097623
>chr20:4097881-4098846
>chr20:4098943-4100113
>chr20:4100230-4100373
>chr20:4100478-4100511
>chr20:4100679-4100753
>chr20:4100915-4101355
>chr20:4101495-4101558
>chr20:4101730-4101794
>chr20:4101863-4101897
>chr20:4102684-4103072
>chr20:4103243-4103282
>chr20:4103426-4103880
>chr20:4104487-4104794
>chr20:4105934-4106202
>chr20:4106503-4107140
>chr20:4107345-4107757
>chr20:4107830-4108379
>chr20:4108618-4108711
>chr20:4109447-4109550
>chr20:4109848-4109943
>chr20:4110328-4110387
>chr20:4113999-4114141
>chr20:4114648-4114724
>chr20:4114952-4115057
>chr20:4115115-4115416
>chr20:4116793-4116955
>chr20:4117107-4117310
>chr20:4117397-4117598
>chr20:4117716-4117822
>chr20:4117921-4117956
>chr20:4118521-4119059
>chr20:4119113-4119590
>chr20:4120141-4120494
>chr20:4120564-4120937
>chr20:4122029-4122375
>chr20:4122537-4122853
>chr20:4123473-4123793
>chr20:4124351-4125964
>chr20:4126664-4127293
>chr20:4127852-4128491
>chr20:4128749-4128798
>chr20:4129100-4129484
>chr20:4129769-4130736
>chr20:4131030-4131063
>chr20:4131470-4131914
>chr20:4132037-4132364
>chr20:4132571-4132917
>chr20:4133004-4133531
>chr20:4133692-4134229
>chr20:4135161-4135211
>chr20:4136171-4136212
>chr20:4136357-4136467
>chr20:4137248-4138079
>chr20:4138431-4140104
>chr20:4140319-4140965
>chr20:4142736-4142773
>chr20:4143125-4143160
>chr20:4143293-4143533
>chr20:4143732-4144056
>chr20:4144232-4144681
>chr20:4144794-4145118
>chr20:4145249-4145968
>chr20:4146122-4146321
>chr20:4146519-4146866
>chr20:4147015-4147073
>chr20:4147156-4147224
>chr20:4147797-4148192
>chr20:4148322-4148385
>chr20:4150833-4151168
>chr20:4151861-4151897
>chr20:4154293-4154690
>chr20:4154840-4154975
>chr20:4155479-4155526
>chr20:4156387-4156462
>chr20:4156733-4157058
>chr20:4157873-4158196
>chr20:4159125-4159416
>chr20:4159491-4159534
>chr20:4160479-4160530
>chr20:4162810-4162853
>chr20:4163765-4163922
>chr20:4164411-4164455
>chr20:4164920-4165503
>chr20:4166341-4166560
>chr20:4167678-4167722
>chr20:4168043-4168181
>chr20:4168541-4169295
>chr20:4170460-4170549
>chr20:4170720-4170772
>chr20:4171480-4171587
>chr20:4172763-4172831
>chr20:4174203-4174293
>chr20:4174768-4174936
>chr20:4176017-4176284
>chr20:4176502-4176617
>chr20:4177709-4177897
>chr20:4177955-4178439
>chr20:4178477-4178549
>chr20:4178655-4178989
>chr20:4179671-4179807
>chr20:4180343-4180399
>chr20:4180734-4180808
>chr20:4182343-4182407
>chr20:4183932-4184368
>chr20:4185201-4185283
>chr20:4185375-4185636
>chr20:4185675-4185920
>chr20:4185959-4186342
>chr20:4187190-4187272
>chr20:4188089-4188477
>chr20:4188590-4188727
>chr20:4188849-4189033
>chr20:4189494-4189735
>chr20:4189899-4190241
>chr20:4190482-4190839
>chr20:4191297-4191345
>chr20:4191633-4192137
>chr20:4192177-4192241
>chr20:4195986-4196317
>chr20:4196707-4196992
>chr20:4197230-4197276
>chr20:4197352-4197710
>chr20:4197742-4198093
>chr20:4198557-4198697
>chr20:4199108-4199625
>chr20:4199672-4199861
>chr20:4200046-4200689
>chr20:4201372-4201675
>chr20:4201739-4202198
>chr20:4202274-4202615
>chr20:4202798-4202886
>chr20:4203190-4203925
>chr20:4204212-4204527
>chr20:4204616-4204774
>chr20:4204913-4205347
>chr20:4205527-4206315
>chr20:4206519-4206584
>chr20:4206660-4206853
>chr20:4206992-4207444
>chr20:4207666-4208658
>chr20:4208813-4208855
>chr20:4208897-4209815
>chr20:4210005-4210337
>chr20:4210647-4210760
>chr20:4211346-4211483
>chr20:4211633-4211948
>chr20:4212346-4212678
>chr20:4214050-4214767
>chr20:4214903-4215776
>chr20:4217112-4217149
>chr20:4218687-4219588
>chr20:4222614-4222669
>chr20:4223124-4223203
>chr20:4223612-4223914
>chr20:4225018-4225303
>chr20:4225395-4225719
>chr20:4227642-4227911
>chr20:4229296-4229426
>chr20:4229500-4229616
>chr20:4229819-4229891
>chr20:4229930-4230010
>chr20:4230520-4230642
>chr20:4230825-4230873
>chr20:4230991-4231401
>chr20:4231836-4232205
>chr20:4233017-4233447
>chr20:4234800-4234868
>chr20:4234915-4235014
>chr20:4235374-4235506
>chr20:4235880-4235984
>chr20:4236216-4236348
>chr20:4236921-4237176
>chr20:4237264-4237426
>chr20:4237645-4238290
>chr20:4240490-4240849
>chr20:4241120-4241305
>chr20:4241550-4241590
>chr20:4243717-4243790
>chr20:4244652-4244787
>chr20:4245433-4245470
>chr20:4245518-4245551
>chr20:4246022-4246078
>chr20:4246447-4246538
>chr20:4248716-4248891
>chr20:4250191-4250242
>chr20:4252388-4252544
>chr20:4252725-4253036
>chr20:4253513-4253841
>chr20:4254472-4254833
>chr20:4255852-4255908
>chr20:4257321-4257408
>chr20:4258335-4258388
>chr20:4258854-4258925
>chr20:4259423-4259512
>chr20:4259992-4260239
>chr20:4260305-4260428
>chr20:4262274-4262584
>chr20:4262625-4262659
>chr20:4263544-4263790
>chr20:4264133-4265208
>chr20:4265386-4265878
>chr20:4266773-4267089
>chr20:4267740-4268594
>chr20:4268698-4268938
>chr20:4269024-4269544
>chr20:4269615-4269671
>chr20:4270476-4270886
>chr20:4271196-4272082
>chr20:4272356-4272403
>chr20:4273015-4274023
>chr20:4274933-4275233
>chr20:4275311-4275492
>chr20:4276119-4276169
>chr20:4278599-4278645
>chr20:4278739-4278801
>chr20:4280018-4280123
>chr20:4281003-4281093
>chr20:4283198-4283310
>chr20:4283342-4283392
>chr20:4283718-4289881
>chr20:4290608-4291083
>chr20:4292026-4292062
>chr20:4292203-4294868
>chr20:4296199-4297015
>chr20:4298155-4298256
>chr20:4299397-4299471
>chr20:4300764-4300828
>chr20:4303036-4303081
>chr20:4304161-4304219
>chr20:4307059-4307152
>chr20:4307521-4307628
>chr20:4307806-4308292
>chr20:4309237-4309521
>chr20:4309735-4309787
>chr20:4310326-4310883
>chr20:4311428-4311772
>chr20:4311866-4312429
>chr20:4312611-4313175
>chr20:4313295-4313439
>chr20:4313905-4314247
>chr20:4314672-4314827
>chr20:4315042-4315217
>chr20:4315364-4315688
>chr20:4316205-4316309
>chr20:4316664-4317084
>chr20:4317318-4317523
>chr20:4319540-4320432
>chr20:4323987-4324079
>chr20:4324409-4324478
>chr20:4324960-4324998
>chr20:4326472-4326532
>chr20:4329256-4329309
>chr20:4330280-4330968
>chr20:4331976-4332034
>chr20:4334107-4334380
>chr20:4336745-4336942
>chr20:4337499-4337562
>chr20:4337895-4337936
>chr20:4338482-4338954
>chr20:4341000-4341300
>chr20:4341463-4341513
>chr20:4343167-4343220
>chr20:4343631-4343947
>chr20:4344215-4344275
>chr20:4344665-4345716
>chr20:4345981-4346334
>chr20:4346413-4348114
>chr20:4348173-4348855
>chr20:4348965-4349127
>chr20:4349190-4349238
>chr20:4349802-4350016
>chr20:4350062-4350499
>chr20:4350615-4351587
>chr20:4351623-4352645
>chr20:4352722-4353528
>chr20:4355364-4355747
>chr20:4356201-4356269
>chr20:4357312-4358130
>chr20:4359053-4359251
>chr20:4360121-4360500
>chr20:4360921-4360970
>chr20:4361326-4362068
>chr20:4362110-4362289
>chr20:4362885-4363548
>chr20:4364331-4364419
>chr20:4364487-4364793
>chr20:4365559-4365687
>chr20:4366161-4366204
>chr20:4366487-4366831
>chr20:4367869-4367913
>chr20:4370449-4370756
>chr20:4371281-4371314
>chr20:4372311-4372340
>chr20:4372709-4373184
>chr20:4373337-4374185
>chr20:4374228-4374370
>chr20:4374996-4375310
>chr20:4376499-4377081
>chr20:4377233-4377299
>chr20:4377435-4377810
>chr20:4378682-4379081
>chr20:4379313-4379468
>chr20:4380360-4380534
>chr20:4383237-4383603
>chr20:4384574-4384644
>chr20:4385604-4386012
>chr20:4386079-4386319
>chr20:4386393-4390842
>chr20:4390911-4391656
>chr20:4391814-4391989
>chr20:4392108-4392266
>chr20:4392669-4392763
>chr20:4393576-4394609
>chr20:4394803-4394924
>chr20:4395470-4396717
>chr20:4396789-4398427
>chr20:4399056-4399389
>chr20:4399599-4399756
>chr20:4400290-4400368
>chr20:4400493-4400644
>chr20:4401347-4401468
>chr20:4405884-4406298
>chr20:4409119-4409192
>chr20:4410903-4411205
>chr20:4411735-4411796
>chr20:4414556-4414624
>chr20:4414825-4414883
>chr20:4414984-4415079
>chr20:4415235-4415407
>chr20:4415760-4416054
>chr20:4416159-4416599
>chr20:4416722-4417403
>chr20:4418479-4420991
>chr20:4421087-4421377
>chr20:4422162-4422220
>chr20:4422459-4422578
>chr20:4423385-4423584
>chr20:4424574-4424656
>chr20:4424698-4425073
>chr20:4425821-4426051
>chr20:4426166-4426265
>chr20:4427315-4427925
>chr20:4428511-4428930
>chr20:4429157-4429574
>chr20:4429634-4429680
>chr20:4429987-4430318
>chr20:4430702-4431041
>chr20:4432369-4432624
>chr20:4433105-4433464
>chr20:4435194-4435270
>chr20:4436605-4436649
>chr20:4436810-4437124
>chr20:4439000-4439055
>chr20:4439132-4439460
>chr20:4440991-4441299
>chr20:4441916-4442828
>chr20:4443645-4443801
>chr20:4443848-4444031
>chr20:4444992-4445329
>chr20:4446554-4446608
>chr20:4447536-4447768
>chr20:4449010-4449436
>chr20:4452798-4452842
>chr20:4453095-4453150
>chr20:4453666-4454282
>chr20:4454336-4454827
>chr20:4454977-4455183
>chr20:4455288-4455488
>chr20:4455810-4456490
>chr20:4456813-4457582
>chr20:4458966-4459035
>chr20:4459119-4459503
>chr20:4459544-4459669
>chr20:4459762-4459940
>chr20:4459993-4460120
>chr20:4460216-4460442
>chr20:4460534-4460572
>chr20:4460800-4460892
>chr20:4461334-4461389
>chr20:4461620-4462066
>chr20:4462838-4463313
>chr20:4464411-4464501
>chr20:4464596-4464742
>chr20:4465048-4465172
>chr20:4467164-4467247
>chr20:4467571-4467647
>chr20:4467814-4467983
>chr20:4468776-4468913
>chr20:4469466-4469522
>chr20:4473499-4473688
>chr20:4474209-4474248
>chr20:4474485-4474558
>chr20:4475167-4475213
>chr20:4475452-4475547
>chr20:4475706-4476457
>chr20:4476528-4476969
>chr20:4477679-4478306
>chr20:4478422-4478902
>chr20:4479266-4479481
>chr20:4480116-4480219
>chr20:4482120-4482196
>chr20:4482602-4482797
>chr20:4483225-4483294
>chr20:4483527-4483746
>chr20:4486341-4486409
>chr20:4487363-4487718
>chr20:4489544-4489643
>chr20:4491472-4491722
>chr20:4493014-4493174
>chr20:4495178-4495349
>chr20:4495807-4502078
>chr20:4504812-4504932
>chr20:4504982-4505051
>chr20:4506379-4506427
>chr20:4506488-4506958
>chr20:4506991-4507097
>chr20:4508797-4509116
>chr20:4509326-4509915
>chr20:4509983-4510147
>chr20:4511567-4511789
>chr20:4513808-4513883
>chr20:4515279-4515337
>chr20:4516285-4516526
>chr20:4516834-4516885
>chr20:4517682-4517987
>chr20:4520361-4521128
>chr20:4521231-4521294
>chr20:4521361-4521506
>chr20:4521728-4521916
>chr20:4522001-4523882
>chr20:4524026-4524189
>chr20:4524273-4524436
>chr20:4524996-4525070
>chr20:4525687-4525878
>chr20:4526054-4526191
>chr20:4526353-4526520
>chr20:4526640-4526970
>chr20:4527164-4527228
>chr20:4527701-4527989
>chr20:4528123-4528181
>chr20:4528208-4531922
>chr20:4532721-4533383
>chr20:4534324-4535862
>chr20:4536056-4536403
>chr20:4536432-4539277
>chr20:4542983-4543612
>chr20:4543748-4545169
>chr20:4545214-4545391
>chr20:4545532-4545662
>chr20:4545691-4546064
>chr20:4546234-4546356
>chr20:4546396-4546432
>chr20:4548406-4548539
>chr20:4548595-4548736
>chr20:4548965-4549014
>chr20:4550192-4550830
>chr20:4552053-4552156
>chr20:4552447-4552540
>chr20:4552648-4552824
>chr20:4556232-4556328
>chr20:4556467-4556813
>chr20:4557294-4557358
>chr20:4557973-4558840
>chr20:4558911-4559271
>chr20:4559294-4559593
>chr20:4559787-4559935
>chr20:4560127-4560194
>chr20:4560322-4560565
>chr20:4560637-4560967
>chr20:4561649-4561784
>chr20:4562087-4562192
>chr20:4562917-4562985
>chr20:4565831-4566939
>chr20:4567441-4567481
>chr20:4567657-4567783
>chr20:4569062-4569402
>chr20:4570354-4570538
>chr20:4570985-4571343
>chr20:4571648-4571699
>chr20:4572079-4572163
>chr20:4572490-4572524
>chr20:4572694-4572733
>chr20:4572895-4573264
>chr20:4573399-4573482
>chr20:4574822-4574933
>chr20:4575030-4575504
>chr20:4575975-4576047
>chr20:4576417-4576797
>chr20:4579252-4579285
>chr20:4580186-4580575
>chr20:4580716-4581049
>chr20:4581665-4581803
>chr20:4582413-4582728
>chr20:4583511-4583575
>chr20:4583678-4584300
>chr20:4584728-4584774
>chr20:4585213-4585294
>chr20:4585797-4586031
>chr20:4587772-4588177
>chr20:4588256-4588456
>chr20:4588798-4589137
>chr20:4589208-4589522
>chr20:4589796-4589906
>chr20:4590050-4590112
>chr20:4590391-4590701
>chr20:4590897-4591180
>chr20:4593431-4593680
>chr20:4593837-4593945
>chr20:4593991-4594033
>chr20:4595674-4596012
>chr20:4596198-4596371
>chr20:4596741-4598358
>chr20:4598531-4598628
>chr20:4598853-4599647
>chr20:4599951-4600071
>chr20:4600250-4600407
>chr20:4600898-4601186
>chr20:4601290-4601390
>chr20:4602778-4603057
>chr20:4604230-4604572
>chr20:4605210-4605374
>chr20:4605808-4605858
>chr20:4606178-4606367
>chr20:4606618-4607047
>chr20:4607577-4607874
>chr20:4608125-4608170
>chr20:4608439-4608529
>chr20:4609944-4610550
>chr20:4611683-4611776
>chr20:4612339-4612427
>chr20:4612488-4612578
>chr20:4612950-4613316
>chr20:4613898-4614025
>chr20:4614800-4614859
>chr20:4615254-4615315
>chr20:4615747-4615960
>chr20:4615997-4616677
>chr20:4616756-4617167
>chr20:4617947-4618281
>chr20:4618338-4618524
>chr20:4618562-4618632
>chr20:4618727-4625779
>chr20:4625900-4626259
>chr20:4626537-4626595
>chr20:4626796-4627778
>chr20:4628443-4628993
>chr20:4629057-4629369
>chr20:4629706-4629865
>chr20:4629935-4630462
>chr20:4631661-4631880
>chr20:4631912-4633371
>chr20:4633518-4633637
>chr20:4633897-4634064
>chr20:4634165-4634249
>chr20:4636274-4636697
>chr20:4636862-4636950
>chr20:4637300-4637333
>chr20:4637879-4638149
>chr20:4639043-4639487
>chr20:4639803-4639970
>chr20:4640089-4640503
>chr20:4640709-4641060
>chr20:4642134-4642174
>chr20:4642237-4643523
>chr20:4643576-4646196
>chr20:4646313-4647284
>chr20:4647345-4647736
>chr20:4647885-4649307
>chr20:4649888-4649978
>chr20:4650521-4651063
>chr20:4651543-4651675
>chr20:4652472-4653561
>chr20:4654381-4654574
>chr20:4655148-4655462
>chr20:4655768-4656222
>chr20:4656362-4656452
>chr20:4658222-4658592
>chr20:4658759-4659189
>chr20:4659319-4660878
>chr20:4660910-4661358
>chr20:4661399-4661512
>chr20:4661572-4661661
>chr20:4661716-4662558
>chr20:4662648-4662682
>chr20:4662773-4663065
>chr20:4663448-4664692
>chr20:4664784-4665149
>chr20:4665722-4666481
>chr20:4666591-4666650
>chr20:4666734-4666844
>chr20:4666956-4667274
>chr20:4667407-4667473
>chr20:4667997-4668602
>chr20:4668719-4669114
>chr20:4669897-4669991
>chr20:4671452-4671786
>chr20:4672183-4672482
>chr20:4672855-4673479
>chr20:4673769-4673822
>chr20:4674962-4675064
>chr20:4675293-4675350
>chr20:4675658-4675828
>chr20:4675957-4676068
>chr20:4676143-4676177
>chr20:4676550-4677245
>chr20:4677501-4677710
>chr20:4678452-4678516
>chr20:4679688-4680027
>chr20:4680718-4681012
>chr20:4681704-4681753
>chr20:4681943-4682104
>chr20:4682677-4682990
>chr20:4683715-4684031
>chr20:4684756-4684805
>chr20:4685274-4685573
>chr20:4686897-4686961
>chr20:4687225-4687323
>chr20:4690623-4690693
>chr20:4690731-4691985
>chr20:4693289-4693483
>chr20:4693821-4694093
>chr20:4694210-4694446
>chr20:4694676-4694744
>chr20:4695118-4695785
>chr20:4698496-4698633
>chr20:4701994-4702635
>chr20:4703505-4703834
>chr20:4704648-4704745
>chr20:4705064-4705189
>chr20:4705583-4705722
>chr20:4706955-4707412
>chr20:4707569-4708166
>chr20:4708218-4708258
>chr20:4708312-4708481
>chr20:4709361-4709700
>chr20:4710933-4711250
>chr20:4711554-4711795
>chr20:4711923-4712261
>chr20:4712886-4713311
>chr20:4714118-4714157
>chr20:4714379-4714845
>chr20:4715841-4716260
>chr20:4717605-4717681
>chr20:4718026-4718064
>chr20:4718228-4718321
>chr20:4718528-4718608
>chr20:4718749-4719054
>chr20:4719115-4719416
>chr20:4723201-4723276
>chr20:4723501-4723541
>chr20:4723668-4724132
>chr20:4725405-4725507
>chr20:4725850-4726133
>chr20:4726402-4726438
>chr20:4727770-4728092
>chr20:4730292-4730636
>chr20:4730912-4730959
>chr20:4732128-4732169
>chr20:4732892-4732954
>chr20:4733039-4733433
>chr20:4734212-4734251
>chr20:4734966-4735614
>chr20:4736298-4736601
>chr20:4737528-4737703
>chr20:4737741-4738103
>chr20:4739558-4739923
>chr20:4741404-4741920
>chr20:4742471-4742890
>chr20:4743190-4743719
>chr20:4743955-4744120
>chr20:4744217-4745016
>chr20:4745540-4745664
>chr20:4746138-4746633
>chr20:4747385-4747433
>chr20:4747562-4747698
>chr20:4747977-4748199
>chr20:4748322-4748474
>chr20:4749655-4749818
>chr20:4751038-4751267
>chr20:4751363-4751687
>chr20:4752600-4759741
>chr20:4759837-4760311
>chr20:4761586-4761785
>chr20:4761909-4762166
>chr20:4762255-4762291
>chr20:4762473-4762519
>chr20:4762834-4763207
>chr20:4763262-4763369
>chr20:4764497-4764622
>chr20:4764899-4765003
>chr20:4765205-4765517
>chr20:4766183-4766497
>chr20:4767656-4768014
>chr20:4768800-4769145
>chr20:4770916-4771059
>chr20:4771101-4771248
>chr20:4771336-4771551
>chr20:4771921-4772058
>chr20:4772202-4772375
>chr20:4773058-4773449
>chr20:4773583-4773726
>chr20:4774038-4774084
>chr20:4774673-4774726
>chr20:4774861-4775225
>chr20:4775412-4775565
>chr20:4775768-4776204
>chr20:4776315-4776541
>chr20:4776945-4777624
>chr20:4777703-4777805
>chr20:4778914-4778953
>chr20:4779118-4779522
>chr20:4780677-4780998
>chr20:4783997-4784028
>chr20:4784956-4785400
>chr20:4786123-4786183
>chr20:4786800-4787068
>chr20:4788473-4788759
>chr20:4789349-4789456
>chr20:4790782-4791481
>chr20:4791966-4792295
>chr20:4793641-4793767
>chr20:4794064-4794729
>chr20:4795665-4795745
>chr20:4797022-4797083
>chr20:4798133-4798241
>chr20:4798541-4798866
>chr20:4799826-4800137
>chr20:4800370-4800511
>chr20:4800611-4800656
>chr20:4801542-4802042
>chr20:4802097-4802331
>chr20:4802374-4803249
>chr20:4803313-4804138
>chr20:4804366-4804647
>chr20:4805172-4805288
>chr20:4805359-4805398
>chr20:4805499-4805556
>chr20:4806043-4806237
>chr20:4806440-4806726
>chr20:4807028-4807102
>chr20:4808421-4808782
>chr20:4809522-4809588
>chr20:4811073-4811375
>chr20:4812309-4812392
>chr20:4812741-4812808
>chr20:4812957-4813023
>chr20:4813341-4813397
>chr20:4815734-4815780
>chr20:4815993-4816727
>chr20:4816799-4817112
>chr20:4817618-4817657
>chr20:4817962-4818306
>chr20:4818918-4819302
>chr20:4820215-4820553
>chr20:4822855-4822903
>chr20:4823285-4823311
>chr20:4823479-4823537
>chr20:4823630-4823687
>chr20:4823774-4823857
>chr20:4825078-4825390
>chr20:4825438-4825519
>chr20:4825541-4825949
>chr20:4826026-4826202
>chr20:4826575-4826980
>chr20:4827367-4827690
>chr20:4827940-4828039
>chr20:4828266-4828588
>chr20:4830746-4830846
>chr20:4831122-4831186
>chr20:4831247-4831274
>chr20:4831435-4831851
>chr20:4832411-4832941
>chr20:4833870-4834115
>chr20:4834843-4835203
>chr20:4835889-4835951
>chr20:4836646-4836978
>chr20:4838463-4838501
>chr20:4840186-4840353
>chr20:4840473-4840504
>chr20:4840587-4840636
>chr20:4841389-4843677
>chr20:4843820-4844192
>chr20:4844472-4844893
>chr20:4845019-4845345
>chr20:4845431-4845488
>chr20:4845578-4845657
>chr20:4845783-4845950
>chr20:4846223-4846545
>chr20:4846955-4847014
>chr20:4847706-4847847
>chr20:4847895-4848731
>chr20:4848808-4849145
>chr20:4850049-4850371
>chr20:4850646-4850689
>chr20:4850767-4851204
>chr20:4851686-4852312
>chr20:4857273-4857338
>chr20:4857642-4858001
>chr20:4858257-4858310
>chr20:4860051-4860162
>chr20:4860530-4860577
>chr20:4860638-4861141
>chr20:4861225-4861374
>chr20:4864803-4864843
>chr20:4865750-4866164
>chr20:4867443-4867506
>chr20:4868025-4868402
>chr20:4869088-4869357
>chr20:4869459-4869504
>chr20:4870294-4870614
>chr20:4871830-4871885
>chr20:4871947-4872148
>chr20:4872741-4873041
>chr20:4877016-4877199
>chr20:4878193-4878481
>chr20:4879120-4879437
>chr20:4879588-4879704
>chr20:4880587-4880640
>chr20:4880874-4880951
>chr20:4882086-4882381
>chr20:4890354-4890753
>chr20:4891757-4892051
>chr20:4892248-4892493
>chr20:4893033-4893348
>chr20:4894207-4894272
>chr20:4896956-4897033
>chr20:4898612-4898656
>chr20:4899845-4900271
>chr20:4900462-4900514
>chr20:4901821-4901909
>chr20:4902015-4902311
>chr20:4903114-4903166
>chr20:4903461-4903612
>chr20:4903991-4904132
>chr20:4904254-4904497
>chr20:4904832-4905124
>chr20:4906049-4906696
>chr20:4907424-4907492
>chr20:4907655-4907780
>chr20:4908378-4908413
>chr20:4908643-4908960
>chr20:4909178-4909327
>chr20:4909548-4909860
>chr20:4910082-4910389
>chr20:4910414-4910742
>chr20:4911812-4912146
>chr20:4912424-4912516
>chr20:4913540-4913928
>chr20:4914331-4914404
>chr20:4914732-4915111
>chr20:4915308-4915391
>chr20:4915656-4915986
>chr20:4916484-4916535
>chr20:4916691-4916722
>chr20:4916823-4916890
>chr20:4916920-4917057
>chr20:4919917-4920261
>chr20:4920510-4920631
>chr20:4921302-4921594
>chr20:4922529-4922836
>chr20:4923122-4923287
>chr20:4924901-4925264
>chr20:4926744-4926830
>chr20:4928021-4928362
>chr20:4928961-4929357
>chr20:4930456-4931359
>chr20:4931467-4931807
>chr20:4933318-4933609
>chr20:4933970-4934060
>chr20:4934191-4934270
>chr20:4934571-4935216
>chr20:4935508-4935857
>chr20:4936470-4936580
>chr20:4938020-4938627
>chr20:4938930-4939115
>chr20:4939590-4939657
>chr20:4940029-4940337
>chr20:4940580-4940770
>chr20:4940870-4941787
>chr20:4941921-4942013
>chr20:4942425-4942493
>chr20:4942937-4943087
>chr20:4943378-4943782
>chr20:4944233-4944571
>chr20:4945279-4945586
>chr20:4947022-4947119
>chr20:4947613-4947665
>chr20:4948995-4949325
>chr20:4951147-4951277
>chr20:4951533-4952140
>chr20:4952709-4953358
>chr20:4953599-4953916
>chr20:4954395-4954800
>chr20:4954970-4955402
>chr20:4955505-4955801
>chr20:4956428-4956522
>chr20:4956705-4956742
>chr20:4956773-4957490
>chr20:4957557-4957932
>chr20:4958548-4958732
>chr20:4958854-4959420
>chr20:4959457-4960135
>chr20:4960718-4960847
>chr20:4961089-4961633
>chr20:4962712-4963004
>chr20:4963545-4963882
>chr20:4963973-4964295
>chr20:4964673-4965038
>chr20:4965484-4966098
>chr20:4966503-4966648
>chr20:4968714-4969426
>chr20:4969589-4969748
>chr20:4969899-4969954
>chr20:4970444-4970765
>chr20:4971101-4971804
>chr20:4972549-4972884
>chr20:4974166-4974527
>chr20:4974774-4975148
>chr20:4975363-4976999
>chr20:4977405-4977884
>chr20:4977979-4978023
>chr20:4978970-4979337
>chr20:4979411-4979590
>chr20:4980099-4980155
>chr20:4980342-4980889
>chr20:4981658-4982295
>chr20:4982385-4982467
>chr20:4982534-4982647
>chr20:4982697-4982743
>chr20:4982818-4984037
>chr20:4984134-4984569
>chr20:4984624-4985781
>chr20:4985924-4985972
>chr20:4986178-4986292
>chr20:4986334-4986700
>chr20:4987561-4987857
>chr20:4988022-4989670
>chr20:4990198-4991003
>chr20:4991094-4991800
>chr20:4991910-4992114
>chr20:4992491-4993457
>chr20:4993796-4994094
>chr20:4994159-4994187
>chr20:4994498-4994968
>chr20:4996399-4996719
>chr20:4997350-4997407
>chr20:4997515-4998094
>chr20:4998813-4999111
>chr20:4999581-4999733
>chr20:5001509-5001654
>chr20:5002238-5002423
>chr20:5002676-5002894
>chr20:5002919-5002982
>chr20:5003093-5003427
>chr20:5004558-5005059
>chr20:5005258-5005328
>chr20:5005599-5006466
>chr20:5006535-5006844
>chr20:5007183-5008323
>chr20:5008739-5008869
>chr20:5009742-5010147
>chr20:5010183-5010294
>chr20:5010343-5010504
>chr20:5010627-5011323
>chr20:5011505-5011571
>chr20:5011693-5012055
>chr20:5012767-5013395
>chr20:5013922-5013986
>chr20:5014421-5014597
>chr20:5014642-5014968
>chr20:5015056-5015170
>chr20:5015332-5016307
>chr20:5016901-5017742
>chr20:5017825-5018161
>chr20:5018531-5019961
>chr20:5020198-5020571
>chr20:5021392-5021908
>chr20:5021967-5022342
>chr20:5022379-5022751
>chr20:5022909-5026601
>chr20:5026652-5028880
>chr20:5029072-5029452
>chr20:5029662-5030008
>chr20:5030187-5030333
>chr20:5030729-5030773
>chr20:5030953-5031254
>chr20:5031532-5032105
>chr20:5032306-5033402
>chr20:5033788-5033823
>chr20:5033993-5034549
>chr20:5034985-5036283
>chr20:5036575-5036826
>chr20:5037204-5038409
>chr20:5038461-5038523
>chr20:5038645-5039289
>chr20:5039379-5039532
>chr20:5040036-5040488
>chr20:5041062-5041419
>chr20:5041518-5041608
>chr20:5041936-5042709
>chr20:5042758-5043165
>chr20:5043631-5043939
>chr20:5044425-5044751
>chr20:5045127-5045752
>chr20:5045916-5046041
>chr20:5046112-5047020
>chr20:5047206-5048526
>chr20:5048836-5049104
>chr20:5049360-5049614
>chr20:5050420-5051506
>chr20:5051677-5052511
>chr20:5052789-5053187
>chr20:5053351-5054979
>chr20:5055665-5056025
>chr20:5056103-5056805
>chr20:5057151-5058277
>chr20:5058702-5059010
>chr20:5059126-5059257
>chr20:5059604-5060204
>chr20:5060304-5060802
>chr20:5061252-5061289
>chr20:5061370-5061428
>chr20:5061932-5062805
>chr20:5063273-5063592
>chr20:5063671-5063921
>chr20:5063980-5064617
>chr20:5064884-5065266
>chr20:5065519-5065648
>chr20:5066341-5066706
>chr20:5067407-5068087
>chr20:5068323-5068707
>chr20:5069620-5070014
>chr20:5070750-5070898
>chr20:5070981-5071026
>chr20:5071335-5071647
>chr20:5071737-5072323
>chr20:5072562-5072880
>chr20:5073467-5073516
>chr20:5073837-5074284
>chr20:5074590-5075015
>chr20:5075079-5075759
>chr20:5075860-5076135
>chr20:5076223-5076571
>chr20:5076662-5077354
>chr20:5077426-5077828
>chr20:5078785-5079000
>chr20:5079142-5079378
>chr20:5079513-5079952
>chr20:5080317-5080348
>chr20:5080560-5080849
>chr20:5081831-5082749
>chr20:5082927-5083235
>chr20:5083825-5084038
>chr20:5084090-5084885
>chr20:5085269-5085603
>chr20:5086108-5086579
>chr20:5086673-5087195
>chr20:5087461-5087593
>chr20:5087815-5087999
>chr20:5088019-5088337
>chr20:5088486-5088822
>chr20:5089072-5090073
>chr20:5090318-5090353
>chr20:5091010-5091694
>chr20:5092429-5092861
>chr20:5092925-5093895
>chr20:5093944-5094840
>chr20:5097605-5097911
>chr20:5097956-5098443
>chr20:5099013-5099257
>chr20:5099817-5099916
>chr20:5101392-5101746
>chr20:5102253-5103138
>chr20:5103187-5106128
>chr20:5106367-5107325
>chr20:5107631-5108452
>chr20:5110028-5110584
>chr20:5110890-5111178
>chr20:5111206-5111662
>chr20:5111765-5112151
>chr20:5114029-5114381
>chr20:5115094-5115155
>chr20:5116074-5116364
>chr20:5116659-5116859
>chr20:5118293-5118538
>chr20:5119170-5119264
>chr20:5120783-5121142
>chr20:5121660-5122279
>chr20:5122990-5123031
>chr20:5123363-5123866
>chr20:5124350-5124679
>chr20:5125056-5125235
>chr20:5125332-5125541
>chr20:5125923-5126238
>chr20:5127736-5127780
>chr20:5128479-5128627
>chr20:5129272-5130330
>chr20:5130487-5131114
>chr20:5132084-5132428
>chr20:5132589-5132851
>chr20:5132883-5133418
>chr20:5133522-5133879
>chr20:5133971-5134015
>chr20:5134442-5134823
>chr20:5134969-5135231
>chr20:5136799-5137131
>chr20:5137234-5137577
>chr20:5137646-5139249
>chr20:5139271-5140163
>chr20:5140210-5140267
>chr20:5141232-5141305
>chr20:5141517-5141647
>chr20:5141807-5141886
>chr20:5142072-5142456
>chr20:5142614-5142702
>chr20:5142790-5143194
>chr20:5143501-5144139
>chr20:5145799-5146212
>chr20:5146995-5147095
>chr20:5147592-5147821
>chr20:5147937-5148046
>chr20:5148985-5149120
>chr20:5149245-5149382
>chr20:5149558-5150065
>chr20:5151481-5152119
>chr20:5152445-5152765
>chr20:5154633-5154941
>chr20:5155690-5155774
>chr20:5157472-5157859
>chr20:5157982-5158479
>chr20:5159065-5159505
>chr20:5159958-5160041
>chr20:5160477-5161314
>chr20:5161369-5161426
>chr20:5162198-5162362
>chr20:5163060-5163168
>chr20:5163240-5164111
>chr20:5165539-5165706
>chr20:5168132-5168451
>chr20:5169231-5169275
>chr20:5169501-5169542
>chr20:5170504-5170557
>chr20:5170765-5171009
>chr20:5174345-5174799
>chr20:5175497-5175814
>chr20:5176136-5176413
>chr20:5178300-5178372
>chr20:5179129-5179491
>chr20:5179747-5179798
>chr20:5180320-5180513
>chr20:5180578-5180945
>chr20:5180968-5181858
>chr20:5181990-5182078
>chr20:5183879-5184248
>chr20:5184638-5184729
>chr20:5185051-5185483
>chr20:5187024-5187081
>chr20:5187521-5187559
>chr20:5187592-5188031
>chr20:5188147-5188265
>chr20:5188434-5188516
>chr20:5188625-5188763
>chr20:5188890-5189002
>chr20:5189210-5189270
>chr20:5189332-5189579
>chr20:5194861-5194992
>chr20:5195143-5195216
>chr20:5199373-5202188
>chr20:5202669-5202828
>chr20:5203962-5204005
>chr20:5204349-5204650
>chr20:5205138-5205374
>chr20:5206177-5206255
>chr20:5206431-5206736
>chr20:5207231-5207630
>chr20:5208161-5208206
>chr20:5209023-5209663
>chr20:5209692-5211051
>chr20:5211364-5211825
>chr20:5213266-5213638
>chr20:5213819-5213851
>chr20:5215382-5215753
>chr20:5216367-5216641
>chr20:5217028-5217442
>chr20:5218229-5218635
>chr20:5219364-5219472
>chr20:5221562-5222013
>chr20:5222338-5222673
>chr20:5223910-5223959
>chr20:5224331-5224641
>chr20:5224954-5225396
>chr20:5225622-5226220
>chr20:5227062-5227359
>chr20:5227933-5228252
>chr20:5228907-5229337
>chr20:5230051-5230208
>chr20:5230975-5231137
>chr20:5231223-5231458
>chr20:5231961-5233592
>chr20:5233629-5234244
>chr20:5234910-5235199
>chr20:5235688-5242194
>chr20:5242387-5243152
>chr20:5243700-5243857
>chr20:5244558-5244647
>chr20:5244797-5244938
>chr20:5244999-5245178
>chr20:5245290-5245339
>chr20:5245476-5246784
>chr20:5246793-5250102
>chr20:5250134-5250456
>chr20:5250498-5251756
>chr20:5251855-5253057
>chr20:5253296-5253803
>chr20:5253895-5254042
>chr20:5254228-5254309
>chr20:5254767-5255705
>chr20:5255902-5256133
>chr20:5256539-5256951
>chr20:5257038-5257132
>chr20:5257329-5257831
>chr20:5257905-5257965
>chr20:5258096-5258461
>chr20:5258591-5258898
>chr20:5258943-5259596
>chr20:5259657-5259943
>chr20:5259983-5260360
>chr20:5260453-5260784
>chr20:5261412-5261466
>chr20:5261501-5261543
>chr20:5262228-5262301
>chr20:5262433-5262995
>chr20:5263739-5263938
>chr20:5264062-5264471
>chr20:5265345-5265436
>chr20:5266259-5266586
>chr20:5267554-5267587
>chr20:5268731-5269036
>chr20:5269527-5269608
>chr20:5269764-5270053
>chr20:5270460-5270529
>chr20:5271170-5271451
>chr20:5271538-5271646
>chr20:5272687-5272844
>chr20:5273035-5273107
>chr20:5275959-5279196
>chr20:5279482-5279562
>chr20:5280313-5280353
>chr20:5280396-5280481
>chr20:5280584-5280726
>chr20:5280816-5280997
>chr20:5281977-5289394
>chr20:5289493-5289563
>chr20:5289878-5290205
>chr20:5290363-5290547
>chr20:5293150-5293209
>chr20:5296130-5296427
>chr20:5296899-5297248
>chr20:5298348-5298451
>chr20:5299602-5299927
>chr20:5301200-5301537
>chr20:5303889-5306371
>chr20:5306405-5308713
>chr20:5309209-5309349
>chr20:5309537-5309682
>chr20:5309957-5310078
>chr20:5311549-5312408
>chr20:5312914-5313226
>chr20:5315160-5315205
>chr20:5318373-5318415
>chr20:5319076-5319131
>chr20:5319568-5320177
>chr20:5320286-5320653
>chr20:5321488-5321816
>chr20:5322651-5322732
>chr20:5324042-5324156
>chr20:5324215-5324552
>chr20:5324764-5325109
>chr20:5325447-5325516
>chr20:5328986-5329134
>chr20:5329163-5329480
>chr20:5329654-5329756
>chr20:5330006-5330043
>chr20:5330087-5330230
>chr20:5330310-5330575
>chr20:5330721-5330808
>chr20:5331300-5331336
>chr20:5331483-5331734
>chr20:5331817-5332040
>chr20:5332604-5333129
>chr20:5333337-5333545
>chr20:5334394-5335382
>chr20:5335963-5336256
>chr20:5336857-5337115
>chr20:5337555-5337696
>chr20:5337876-5339033
>chr20:5339110-5342226
>chr20:5342270-5343876
>chr20:5345986-5346035
>chr20:5346863-5347249
>chr20:5348441-5348619
>chr20:5348726-5348851
>chr20:5349500-5349566
>chr20:5349942-5349972
>chr20:5350282-5350329
>chr20:5350369-5350456
>chr20:5350577-5350903
>chr20:5352280-5353023
>chr20:5353669-5353710
>chr20:5353918-5354162
>chr20:5355849-5356005
>chr20:5356225-5356272
>chr20:5356305-5356479
>chr20:5356568-5356706
>chr20:5359018-5359801
>chr20:5360516-5360828
>chr20:5361845-5361997
>chr20:5362182-5362282
>chr20:5362774-5362813
>chr20:5363654-5363721
>chr20:5363751-5363810
>chr20:5363863-5364209
>chr20:5364268-5364301
>chr20:5364369-5364553
>chr20:5364937-5365443
>chr20:5366162-5366372
>chr20:5366664-5366976
>chr20:5367303-5368056
>chr20:5368122-5368308
>chr20:5368537-5368650
>chr20:5368973-5369260
>chr20:5369795-5369872
>chr20:5370003-5370149
>chr20:5370228-5370571
>chr20:5370691-5370791
>chr20:5370940-5371229
>chr20:5371416-5371559
>chr20:5371646-5371699
>chr20:5374172-5374284
>chr20:5375666-5375809
>chr20:5376977-5377030
>chr20:5378052-5378152
>chr20:5378973-5379005
>chr20:5379377-5379812
>chr20:5380012-5381874
>chr20:5382988-5383077
>chr20:5383256-5383358
>chr20:5383774-5384180
>chr20:5384484-5386392
>chr20:5386462-5388053
>chr20:5388078-5389606
>chr20:5390093-5390142
>chr20:5390240-5390426
>chr20:5391486-5391870
>chr20:5392527-5392901
>chr20:5393957-5395912
>chr20:5400832-5400874
>chr20:5401405-5401448
>chr20:5402159-5403242
>chr20:5403296-5404776
>chr20:5406085-5406169
>chr20:5406284-5406351
>chr20:5407631-5407706
>chr20:5407780-5407846
>chr20:5409092-5409676
>chr20:5409764-5409856
>chr20:5410087-5410317
>chr20:5412045-5412105
>chr20:5413022-5413605
>chr20:5413651-5413970
>chr20:5414047-5414078
>chr20:5414884-5414957
>chr20:5415573-5416001
>chr20:5417039-5417357
>chr20:5417696-5419740
>chr20:5420013-5420353
>chr20:5420837-5422543
>chr20:5422612-5422753
>chr20:5422812-5423107
>chr20:5423151-5423325
>chr20:5423914-5424191
>chr20:5425903-5426302
>chr20:5427386-5427436
>chr20:5427543-5427857
>chr20:5428597-5428633
>chr20:5429020-5429338
>chr20:5430146-5430464
>chr20:5432705-5433035
>chr20:5435264-5435438
>chr20:5435725-5435801
>chr20:5436147-5436366
>chr20:5436531-5436559
>chr20:5436860-5437091
>chr20:5437309-5437352
>chr20:5437495-5437610
>chr20:5437873-5437918
>chr20:5438011-5438344
>chr20:5438545-5441851
>chr20:5442832-5443314
>chr20:5444120-5444158
>chr20:5446846-5447198
>chr20:5447567-5447617
>chr20:5447718-5447778
>chr20:5448363-5448512
>chr20:5449089-5449205
>chr20:5449544-5449652
>chr20:5449722-5450515
>chr20:5450676-5451670
>chr20:5452287-5454212
>chr20:5454595-5455842
>chr20:5456044-5456992
>chr20:5457088-5464130
>chr20:5464469-5464736
>chr20:5464786-5464910
>chr20:5464998-5465201
>chr20:5465487-5465625
>chr20:5467390-5467523
>chr20:5467563-5467966
>chr20:5468034-5468760
>chr20:5468919-5469094
>chr20:5469954-5470100
>chr20:5472263-5472629
>chr20:5475065-5475142
>chr20:5475964-5477175
>chr20:5478027-5478340
>chr20:5478917-5479652
>chr20:5479821-5480408
>chr20:5480454-5480999
>chr20:5481443-5481520
>chr20:5481770-5481863
>chr20:5481934-5481976
>chr20:5484726-5484780
>chr20:5486896-5487125
>chr20:5487360-5487688
>chr20:5488195-5488236
>chr20:5490077-5490399
>chr20:5491012-5491105
>chr20:5495111-5495451
>chr20:5495507-5495640
>chr20:5496008-5496121
>chr20:5496151-5496402
>chr20:5498716-5498778
>chr20:5500349-5500427
>chr20:5502867-5503538
>chr20:5504833-5505227
>chr20:5505269-5505317
>chr20:5505408-5507660
>chr20:5508599-5509013
>chr20:5509180-5509236
>chr20:5510741-5511187
>chr20:5511318-5511402
>chr20:5513266-5513964
>chr20:5514560-5519051
>chr20:5519227-5520170
>chr20:5520257-5521015
>chr20:5521963-5522714
>chr20:5522997-5523043
>chr20:5523549-5524466
>chr20:5524714-5525002
>chr20:5525211-5525944
>chr20:5526820-5527277
>chr20:5527483-5527531
>chr20:5527635-5528431
>chr20:5529282-5529449
>chr20:5529683-5529716
>chr20:5530147-5531011
>chr20:5532182-5532815
>chr20:5533370-5533891
>chr20:5534355-5534691
>chr20:5535688-5535880
>chr20:5536397-5536800
>chr20:5537321-5537768
>chr20:5538142-5538779
>chr20:5539282-5539383
>chr20:5539539-5539742
>chr20:5539809-5540241
>chr20:5540502-5541081
>chr20:5541152-5541930
>chr20:5541991-5542354
>chr20:5542457-5542821
>chr20:5542871-5542952
>chr20:5545805-5545957
>chr20:5546942-5547062
>chr20:5547366-5547447
>chr20:5548964-5549005
>chr20:5549644-5550271
>chr20:5551549-5551782
>chr20:5552965-5553357
>chr20:5553452-5553908
>chr20:5553954-5555889
>chr20:5555971-5556103
>chr20:5556190-5556526
>chr20:5556780-5556928
>chr20:5558265-5558325
>chr20:5558377-5558424
>chr20:5558620-5558714
>chr20:5558867-5559260
>chr20:5559309-5559629
>chr20:5560184-5560255
>chr20:5562003-5562087
>chr20:5562273-5562612
>chr20:5562975-5563286
>chr20:5563471-5563674
>chr20:5564538-5564584
>chr20:5564632-5564818
>chr20:5565135-5565560
>chr20:5565866-5565932
>chr20:5567550-5567633
>chr20:5568330-5568429
>chr20:5568616-5568938
>chr20:5569073-5569151
>chr20:5570874-5570948
>chr20:5571621-5572207
>chr20:5572902-5573395
>chr20:5573511-5573767
>chr20:5574410-5574774
>chr20:5575699-5575757
>chr20:5575989-5576075
>chr20:5576146-5576469
>chr20:5576554-5576625
>chr20:5576917-5577545
>chr20:5578814-5579763
>chr20:5580386-5580738
>chr20:5580876-5581191
>chr20:5581252-5581289
>chr20:5581894-5582227
>chr20:5582593-5582906
>chr20:5582945-5583528
>chr20:5583715-5583833
>chr20:5584007-5584124
>chr20:5585675-5585819
>chr20:5587228-5587276
>chr20:5587375-5587688
>chr20:5588138-5588860
>chr20:5589286-5589629
>chr20:5590256-5590565
>chr20:5591142-5591222
>chr20:5594184-5594592
>chr20:5594769-5595735
>chr20:5596209-5596453
>chr20:5598000-5598049
>chr20:5598116-5598406
>chr20:5599261-5599495
>chr20:5599559-5599859
>chr20:5600238-5601698
>chr20:5602713-5603317
>chr20:5603398-5603445
>chr20:5603497-5603553
>chr20:5603737-5604053
>chr20:5604606-5605037
>chr20:5605471-5605803
>chr20:5606606-5606640
>chr20:5606999-5607832
>chr20:5611292-5611598
>chr20:5612082-5612404
>chr20:5612494-5612766
>chr20:5612788-5612844
>chr20:5613278-5613625
>chr20:5613795-5614350
>chr20:5614552-5614883
>chr20:5615195-5615384
>chr20:5615478-5616624
>chr20:5616842-5617152
>chr20:5617226-5617547
>chr20:5618058-5618393
>chr20:5618629-5620722
>chr20:5620776-5621101
>chr20:5621713-5622049
>chr20:5622252-5622547
>chr20:5622917-5623308
>chr20:5623348-5623542
>chr20:5623632-5623962
>chr20:5624045-5625622
>chr20:5625659-5626183
>chr20:5626234-5626290
>chr20:5626602-5627417
>chr20:5628063-5628392
>chr20:5628433-5629053
>chr20:5629242-5629640
>chr20:5630466-5630751
>chr20:5630843-5631674
>chr20:5631718-5632478
>chr20:5632816-5633049
>chr20:5633199-5634210
>chr20:5634684-5634734
>chr20:5634844-5634994
>chr20:5635067-5636143
>chr20:5636238-5637911
>chr20:5638088-5640083
>chr20:5640404-5641027
>chr20:5641211-5641418
>chr20:5641704-5642184
>chr20:5643102-5643532
>chr20:5643595-5643883
>chr20:5644485-5644803
>chr20:5645302-5645483
>chr20:5646093-5646574
>chr20:5646661-5647281
>chr20:5647707-5648030
>chr20:5648283-5650389
>chr20:5650752-5651374
>chr20:5651662-5652122
>chr20:5652154-5652612
>chr20:5652945-5653287
>chr20:5653616-5653925
>chr20:5654099-5654423
>chr20:5654808-5654873
>chr20:5654998-5655614
>chr20:5655780-5656150
>chr20:5656484-5656790
>chr20:5658054-5658949
>chr20:5659891-5659933
>chr20:5660038-5660360
>chr20:5660653-5662802
>chr20:5662974-5663202
>chr20:5663665-5663818
>chr20:5663951-5664474
>chr20:5664674-5665305
>chr20:5665887-5666194
>chr20:5666644-5666952
>chr20:5667575-5667677
>chr20:5667729-5668008
>chr20:5668080-5668322
>chr20:5668494-5668553
>chr20:5669815-5669960
>chr20:5670568-5670903
>chr20:5671220-5671531
>chr20:5671614-5673091
>chr20:5673355-5673900
>chr20:5674633-5674932
>chr20:5675716-5676013
>chr20:5676147-5676929
>chr20:5677032-5677204
>chr20:5677763-5678076
>chr20:5678199-5678552
>chr20:5678686-5678770
>chr20:5679418-5680090
>chr20:5680633-5681337
>chr20:5681442-5681847
>chr20:5682643-5683330
>chr20:5683518-5683829
>chr20:5683945-5684216
>chr20:5684477-5684627
>chr20:5684998-5685320
>chr20:5685703-5685762
>chr20:5685847-5686239
>chr20:5686291-5686580
>chr20:5687053-5687151
>chr20:5687273-5687779
>chr20:5689146-5689505
>chr20:5690101-5690474
>chr20:5690835-5690868
>chr20:5691189-5691782
>chr20:5692385-5692787
>chr20:5692983-5693477
>chr20:5693840-5694193
>chr20:5694481-5694916
>chr20:5695401-5695762
>chr20:5695843-5695923
>chr20:5696512-5696830
>chr20:5697196-5697588
>chr20:5697725-5698048
>chr20:5698214-5698661
>chr20:5698969-5699642
>chr20:5699794-5700429
>chr20:5700712-5700941
>chr20:5701284-5702746
>chr20:5702820-5703411
>chr20:5704219-5704542
>chr20:5704619-5705303
>chr20:5705432-5705780
>chr20:5706126-5706287
>chr20:5707171-5707501
>chr20:5707597-5708169
>chr20:5708793-5709452
>chr20:5709957-5710487
>chr20:5711453-5712443
>chr20:5713120-5713296
>chr20:5713427-5714239
>chr20:5715381-5715557
>chr20:5715602-5716117
>chr20:5716164-5716207
>chr20:5716593-5717276
>chr20:5717669-5718834
>chr20:5720212-5720272
>chr20:5721159-5722083
>chr20:5722193-5723052
>chr20:5723471-5723885
>chr20:5723938-5724220
>chr20:5724305-5724647
>chr20:5725274-5725601
>chr20:5725698-5726901
>chr20:5727201-5727241
>chr20:5728230-5728532
>chr20:5728590-5729401
>chr20:5729715-5730105
>chr20:5730140-5730338
>chr20:5730877-5731212
>chr20:5731351-5731415
>chr20:5732925-5733323
>chr20:5733428-5733778
>chr20:5733874-5734199
>chr20:5735417-5735864
>chr20:5736005-5736108
>chr20:5736582-5737254
>chr20:5737617-5737714
>chr20:5738431-5738748
>chr20:5739059-5739433
>chr20:5739572-5739635
>chr20:5739917-5740213
>chr20:5740276-5740343
>chr20:5740469-5741185
>chr20:5741576-5741857
>chr20:5741956-5744769
>chr20:5744875-5745707
>chr20:5746189-5746960
>chr20:5747052-5747116
>chr20:5747765-5748095
>chr20:5748311-5748359
>chr20:5748420-5750187
>chr20:5750848-5750993
>chr20:5751216-5751645
>chr20:5751779-5751879
>chr20:5751920-5752006
>chr20:5752111-5753232
>chr20:5753268-5753630
>chr20:5753698-5753843
>chr20:5754022-5755169
>chr20:5755234-5755860
>chr20:5755881-5756077
>chr20:5756151-5756296
>chr20:5756362-5757191
>chr20:5757221-5757949
>chr20:5758296-5758729
>chr20:5758957-5759928
>chr20:5760407-5760714
>chr20:5761067-5761450
>chr20:5761572-5762273
>chr20:5762683-5763544
>chr20:5763605-5764312
>chr20:5764402-5764723
>chr20:5765036-5765550
>chr20:5765803-5765928
>chr20:5766730-5766936
>chr20:5767094-5767510
>chr20:5767969-5768298
>chr20:5768514-5768550
>chr20:5768946-5769212
>chr20:5769500-5770033
>chr20:5770386-5770433
>chr20:5771400-5771477
>chr20:5771566-5772322
>chr20:5772403-5772781
>chr20:5773630-5773661
>chr20:5773688-5773779
>chr20:5773900-5774253
>chr20:5774449-5774936
>chr20:5775029-5775325
>chr20:5775746-5775792
>chr20:5775917-5776799
>chr20:5776903-5777305
>chr20:5777465-5777736
>chr20:5778082-5778623
>chr20:5778916-5779221
>chr20:5779942-5780277
>chr20:5781253-5781785
>chr20:5781849-5781916
>chr20:5783036-5783074
>chr20:5783160-5783527
>chr20:5783864-5784182
>chr20:5784406-5784785
>chr20:5785504-5785845
>chr20:5786007-5786823
>chr20:5787011-5787188
>chr20:5787654-5787697
>chr20:5788847-5789170
>chr20:5789288-5789580
>chr20:5790446-5793224
>chr20:5793727-5794012
>chr20:5794178-5794211
>chr20:5794955-5795598
>chr20:5795692-5796023
>chr20:5796301-5796379
>chr20:5796528-5796843
>chr20:5797122-5797584
>chr20:5798280-5799620
>chr20:5799996-5800118
>chr20:5800391-5800711
>chr20:5801075-5801427
>chr20:5802368-5802457
>chr20:5802597-5802896
>chr20:5803155-5803471
>chr20:5803586-5803915
>chr20:5804023-5804264
>chr20:5804393-5804442
>chr20:5805156-5805443
>chr20:5805585-5805918
>chr20:5806005-5806183
>chr20:5807271-5807648
>chr20:5808002-5808321
>chr20:5808366-5808427
>chr20:5809695-5809850
>chr20:5809969-5810270
>chr20:5810603-5810916
>chr20:5811541-5811847
>chr20:5811942-5811980
>chr20:5812051-5812106
>chr20:5812813-5813508
>chr20:5813880-5814258
>chr20:5814616-5814960
>chr20:5815508-5815665
>chr20:5815798-5816124
>chr20:5816179-5816247
>chr20:5816757-5817234
>chr20:5817282-5817511
>chr20:5818026-5818404
>chr20:5818805-5819339
>chr20:5819536-5819845
>chr20:5819923-5820252
>chr20:5821221-5821548
>chr20:5821775-5821833
>chr20:5822119-5822560
>chr20:5822979-5823019
>chr20:5823192-5823818
>chr20:5824253-5824520
>chr20:5825589-5825760
>chr20:5826727-5826777
>chr20:5828857-5829203
>chr20:5830313-5830716
>chr20:5831760-5832247
>chr20:5832454-5832603
>chr20:5832753-5832866
>chr20:5833238-5833349
>chr20:5833609-5833728
>chr20:5834688-5835044
>chr20:5837324-5837958
>chr20:5838425-5838820
>chr20:5839429-5839550
>chr20:5840139-5840276
>chr20:5840991-5841058
>chr20:5841166-5841381
>chr20:5841482-5841581
>chr20:5841771-5841832
>chr20:5843281-5843335
>chr20:5843999-5844052
>chr20:5844765-5845103
>chr20:5845207-5845381
>chr20:5847719-5847840
>chr20:5848189-5848546
>chr20:5849672-5850204
>chr20:5850496-5850808
>chr20:5851202-5852826
>chr20:5852892-5852982
>chr20:5853056-5853474
>chr20:5853831-5854452
>chr20:5854625-5855744
>chr20:5856415-5856525
>chr20:5856924-5857249
>chr20:5857493-5858125
>chr20:5858548-5858838
>chr20:5858924-5858966
>chr20:5860433-5860555
>chr20:5861920-5862206
>chr20:5862516-5862585
>chr20:5862711-5862767
>chr20:5866095-5866301
>chr20:5866741-5867113
>chr20:5868127-5868617
>chr20:5869085-5869179
>chr20:5869392-5870453
>chr20:5871691-5871870
>chr20:5872518-5872591
>chr20:5872699-5872790
>chr20:5873033-5873086
>chr20:5873130-5873191
>chr20:5873730-5874139
>chr20:5874223-5874585
>chr20:5874712-5874834
>chr20:5875441-5875882
>chr20:5875959-5876028
>chr20:5876097-5876275
>chr20:5876362-5876878
>chr20:5877268-5877340
>chr20:5877436-5878143
>chr20:5878617-5878673
>chr20:5878725-5878802
>chr20:5878849-5879193
>chr20:5879367-5879484
>chr20:5879851-5880255
>chr20:5880608-5880685
>chr20:5880828-5881567
>chr20:5883438-5883732
>chr20:5883786-5883870
>chr20:5885004-5886001
>chr20:5886234-5886553
>chr20:5887256-5887368
>chr20:5887750-5888048
>chr20:5888898-5889144
>chr20:5889551-5889676
>chr20:5890055-5890577
>chr20:5891411-5891793
>chr20:5891986-5892332
>chr20:5893634-5893757
>chr20:5894385-5894738
>chr20:5894978-5895254
>chr20:5896199-5896287
>chr20:5896445-5896488
>chr20:5897768-5898369
>chr20:5898623-5898828
>chr20:5898892-5900711
>chr20:5902473-5902770
>chr20:5903217-5903579
>chr20:5903976-5904259
>chr20:5905075-5905392
>chr20:5905571-5905624
>chr20:5907511-5907578
>chr20:5907818-5907864
>chr20:5908144-5908476
>chr20:5908682-5909085
>chr20:5909506-5909572
>chr20:5909741-5910091
>chr20:5910894-5910925
>chr20:5912618-5912656
>chr20:5913128-5913390
>chr20:5913582-5913999
>chr20:5915716-5916052
>chr20:5917814-5918427
>chr20:5918522-5918851
>chr20:5920344-5920713
>chr20:5920997-5921327
>chr20:5922611-5922660
>chr20:5925813-5926477
>chr20:5926874-5927033
>chr20:5927138-5927216
>chr20:5929312-5929367
>chr20:5929926-5930409
>chr20:5930939-5930981
>chr20:5931336-5931420
>chr20:5931654-5931752
>chr20:5932002-5932305
>chr20:5932388-5932570
>chr20:5933437-5933734
>chr20:5934117-5934202
>chr20:5934511-5934683
>chr20:5934816-5935125
>chr20:5936922-5937259
>chr20:5937716-5937814
>chr20:5938843-5939102
>chr20:5939149-5939521
>chr20:5940609-5940965
>chr20:5941996-5942070
>chr20:5944025-5944131
>chr20:5945284-5945394
>chr20:5947767-5948155
>chr20:5948570-5948724
>chr20:5949065-5949375
>chr20:5953467-5953777
>chr20:5954798-5954968
>chr20:5955726-5956085
>chr20:5956409-5956698
>chr20:5957521-5957733
>chr20:5957978-5958415
>chr20:5958771-5958901
>chr20:5959549-5959971
>chr20:5960229-5960590
>chr20:5960647-5961225
>chr20:5961606-5961735
>chr20:5962021-5962145
>chr20:5962342-5962689
>chr20:5963505-5963865
>chr20:5964597-5964642
>chr20:5965199-5965253
>chr20:5966031-5966068
>chr20:5966322-5966413
>chr20:5968162-5968677
>chr20:5969304-5969604
>chr20:5970227-5970263
>chr20:5970753-5971453
>chr20:5972187-5972720
>chr20:5973659-5973950
>chr20:5974124-5974430
>chr20:5974972-5975299
>chr20:5975486-5975817
>chr20:5976026-5976987
>chr20:5977248-5977404
>chr20:5978570-5978876
>chr20:5979464-5979646
>chr20:5980374-5980468
>chr20:5980590-5980924
>chr20:5983347-5983709
>chr20:5985168-5985468
>chr20:5985537-5985873
>chr20:5986842-5987164
>chr20:5988052-5988483
>chr20:5989115-5989425
>chr20:5990071-5990376
>chr20:5990731-5990799
>chr20:5992215-5992403
>chr20:5994005-5994125
>chr20:5994219-5994270
>chr20:5994461-5994929
>chr20:5995070-5995177
>chr20:5995975-5996288
>chr20:5996343-5996596
>chr20:5997133-5997917
>chr20:5999120-5999195
>chr20:5999264-5999459
>chr20:5999689-5999923
>chr20:5999982-6000338
>chr20:6000375-6000644
>chr20:6001053-6001421
>chr20:6001728-6001866
>chr20:6001986-6002060
>chr20:6002410-6002738
>chr20:6003039-6003400
>chr20:6004954-6004995
>chr20:6005361-6005418
>chr20:6009034-6009359
>chr20:6009405-6009646
>chr20:6010752-6011059
>chr20:6011613-6011895
>chr20:6013247-6013358
>chr20:6014177-6014297
>chr20:6016168-6016215
>chr20:6016478-6016554
>chr20:6016967-6017207
>chr20:6017342-6017461
>chr20:6017625-6017730
>chr20:6017857-6018214
>chr20:6018636-6018755
>chr20:6018918-6019131
>chr20:6019296-6019579
>chr20:6019708-6020162
>chr20:6020523-6020975
>chr20:6021053-6021375
>chr20:6021473-6021659
>chr20:6022097-6022716
>chr20:6023807-6024338
>chr20:6024380-6025155
>chr20:6025232-6025990
>chr20:6026033-6026460
>chr20:6026911-6027716
>chr20:6028628-6028770
>chr20:6029355-6029672
>chr20:6030045-6030155
>chr20:6030439-6030731
>chr20:6031844-6032005
>chr20:6032343-6032500
>chr20:6032897-6032950
>chr20:6033050-6033464
>chr20:6033717-6033945
>chr20:6035600-6036251
>chr20:6039164-6039308
>chr20:6039640-6039674
>chr20:6039941-6040025
>chr20:6040239-6040289
>chr20:6041627-6041673
>chr20:6042639-6042939
>chr20:6043124-6043479
>chr20:6043591-6043942
>chr20:6045148-6045510
>chr20:6045919-6046288
>chr20:6047413-6047809
>chr20:6048472-6048665
>chr20:6049423-6049807
>chr20:6049852-6050028
>chr20:6054646-6055038
>chr20:6055743-6055927
>chr20:6056736-6057042
>chr20:6058984-6059064
>chr20:6060032-6060383
>chr20:6060660-6060930
>chr20:6060972-6061384
>chr20:6061443-6061533
>chr20:6061988-6062171
>chr20:6062717-6063346
>chr20:6063898-6064644
>chr20:6065267-6065584
>chr20:6065665-6065737
>chr20:6067034-6067131
>chr20:6067481-6067796
>chr20:6068538-6068594
>chr20:6069239-6069508
>chr20:6069985-6070097
>chr20:6070290-6070952
>chr20:6071749-6072108
>chr20:6072388-6072588
>chr20:6072634-6072979
>chr20:6073249-6073601
>chr20:6073759-6074085
>chr20:6074858-6074918
>chr20:6077669-6077992
>chr20:6078456-6078764
>chr20:6080100-6080436
>chr20:6081020-6081299
>chr20:6082634-6082977
>chr20:6083543-6083728
>chr20:6084582-6084999
>chr20:6085562-6086177
>chr20:6086548-6087071
>chr20:6087324-6087644
>chr20:6088611-6088922
>chr20:6090064-6090375
>chr20:6090496-6091533
>chr20:6091928-6092119
>chr20:6092196-6092554
>chr20:6093672-6093989
>chr20:6094601-6094772
>chr20:6095078-6095145
>chr20:6096241-6096537
>chr20:6097790-6098125
>chr20:6098541-6098611
>chr20:6098718-6099637
>chr20:6099674-6100661
>chr20:6100769-6100908
>chr20:6101593-6102210
>chr20:6102394-6102792
>chr20:6102986-6103156
>chr20:6103258-6103352
>chr20:6103790-6104174
>chr20:6106914-6107209
>chr20:6107456-6107525
>chr20:6107679-6108417
>chr20:6108531-6108842
>chr20:6109614-6109933
>chr20:6110661-6110799
>chr20:6110936-6111105
>chr20:6111343-6111685
>chr20:6111831-6112179
>chr20:6112538-6112573
>chr20:6112983-6113422
>chr20:6113825-6113900
>chr20:6114851-6115061
>chr20:6116239-6116753
>chr20:6117160-6117962
>chr20:6118101-6118378
>chr20:6118965-6119292
>chr20:6119925-6120117
>chr20:6121107-6121441
>chr20:6121655-6121725
>chr20:6122378-6122435
>chr20:6123714-6123756
>chr20:6124230-6124567
>chr20:6125051-6125415
>chr20:6126125-6126546
>chr20:6127149-6127282
>chr20:6128691-6128725
>chr20:6129677-6129717
>chr20:6130412-6130525
>chr20:6131967-6132217
>chr20:6132298-6132957
>chr20:6133928-6134318
>chr20:6134585-6134639
>chr20:6134768-6134876
>chr20:6134997-6135065
>chr20:6135909-6136104
>chr20:6136224-6136450
>chr20:6136469-6136568
>chr20:6137174-6137247
>chr20:6137705-6137920
>chr20:6137952-6138056
>chr20:6138363-6138746
>chr20:6139373-6139925
>chr20:6140358-6140415
>chr20:6140449-6140627
>chr20:6142899-6143243
>chr20:6143388-6145193
>chr20:6145656-6145970
>chr20:6146127-6146204
>chr20:6146374-6146417
>chr20:6146731-6147241
>chr20:6147444-6147497
>chr20:6148451-6148531
>chr20:6149477-6149797
>chr20:6149842-6149903
>chr20:6150782-6151328
>chr20:6151527-6155456
>chr20:6155565-6156279
>chr20:6156307-6156353
>chr20:6156604-6156677
>chr20:6156725-6157430
>chr20:6157496-6157552
>chr20:6159405-6159764
>chr20:6159875-6160490
>chr20:6161025-6161113
>chr20:6162085-6162270
>chr20:6162698-6162862
>chr20:6164575-6164609
>chr20:6165988-6166314
>chr20:6166508-6166760
>chr20:6167025-6167280
>chr20:6168032-6168109
>chr20:6168188-6168482
>chr20:6168561-6169076
>chr20:6170305-6170639
>chr20:6171155-6171193
>chr20:6171709-6171978
>chr20:6172185-6172681
>chr20:6173661-6174255
>chr20:6174589-6174771
>chr20:6177141-6177623
>chr20:6178957-6179032
>chr20:6179139-6179248
>chr20:6183708-6183775
>chr20:6184251-6185032
>chr20:6185231-6185384
>chr20:6185472-6185543
>chr20:6186753-6186945
>chr20:6187205-6187253
>chr20:6187293-6187489
>chr20:6187994-6188299
>chr20:6188362-6188401
>chr20:6189257-6193116
>chr20:6193880-6194198
>chr20:6194690-6194810
>chr20:6195968-6196155
>chr20:6196656-6196777
>chr20:6196911-6197937
>chr20:6197972-6198933
>chr20:6202800-6203417
>chr20:6203442-6203662
>chr20:6203736-6204409
>chr20:6204496-6204982
>chr20:6205093-6205552
>chr20:6205843-6206095
>chr20:6206164-6206811
>chr20:6207195-6207256
>chr20:6207326-6207388
>chr20:6207483-6207766
>chr20:6208713-6208782
>chr20:6208944-6208985
>chr20:6209048-6209570
>chr20:6210023-6210170
>chr20:6210323-6211093
>chr20:6211666-6212968
>chr20:6213299-6213488
>chr20:6215657-6216774
>chr20:6217469-6217520
>chr20:6217797-6218119
>chr20:6218514-6218604
>chr20:6218867-6218981
>chr20:6219604-6219736
>chr20:6220216-6220252
>chr20:6221069-6221113
>chr20:6221820-6222776
>chr20:6223300-6223430
>chr20:6223589-6224627
>chr20:6224719-6225345
>chr20:6225485-6225861
>chr20:6226629-6226687
>chr20:6228767-6228950
>chr20:6230547-6230620
>chr20:6230693-6231027
>chr20:6231834-6231922
>chr20:6232245-6232297
>chr20:6232823-6233390
>chr20:6235796-6236101
>chr20:6236571-6236609
>chr20:6237101-6237277
>chr20:6239327-6239630
>chr20:6240569-6241542
>chr20:6243341-6243569
>chr20:6243804-6244874
>chr20:6245370-6245436
>chr20:6246187-6246303
>chr20:6246447-6246575
>chr20:6246677-6247665
>chr20:6247766-6248562
>chr20:6248663-6249459
>chr20:6249685-6249764
>chr20:6249803-6249849
>chr20:6250164-6250223
>chr20:6252113-6252339
>chr20:6252386-6252445
>chr20:6253814-6254162
>chr20:6254323-6255126
>chr20:6256237-6256287
>chr20:6258192-6258378
>chr20:6260059-6260183
>chr20:6260236-6260424
>chr20:6260484-6260783
>chr20:6260887-6261037
>chr20:6261128-6261528
>chr20:6261621-6261715
>chr20:6261838-6262351
>chr20:6266192-6266392
>chr20:6267582-6267779
>chr20:6268936-6269124
>chr20:6269505-6269886
>chr20:6270157-6270191
>chr20:6270482-6270727
>chr20:6273077-6273186
>chr20:6274645-6274711
>chr20:6274918-6275053
>chr20:6278352-6278682
>chr20:6279333-6279480
>chr20:6279537-6279639
>chr20:6279708-6279785
>chr20:6279824-6280222
>chr20:6280383-6280465
>chr20:6280955-6281058
>chr20:6283054-6283111
>chr20:6283229-6283535
>chr20:6283657-6283976
>chr20:6284098-6284462
>chr20:6284933-6285357
>chr20:6285781-6285853
>chr20:6286420-6286624
>chr20:6286694-6286814
>chr20:6287348-6287408
>chr20:6287620-6289341
>chr20:6289385-6290138
>chr20:6290275-6290382
>chr20:6290743-6290820
>chr20:6291683-6291727
>chr20:6292447-6292494
>chr20:6293204-6293237
>chr20:6294087-6294214
>chr20:6295908-6296046
>chr20:6296738-6297014
>chr20:6297195-6297923
>chr20:6299227-6299331
>chr20:6301532-6301603
>chr20:6302793-6303288
>chr20:6305013-6305169
>chr20:6306218-6306276
>chr20:6306730-6306806
>chr20:6307556-6307604
>chr20:6308160-6308246
>chr20:6308373-6308541
>chr20:6308624-6309118
>chr20:6309407-6309706
>chr20:6311100-6311218
>chr20:6311676-6311709
>chr20:6311864-6311963
>chr20:6311984-6312081
>chr20:6312132-6312202
>chr20:6312389-6312656
>chr20:6312878-6313136
>chr20:6313208-6314083
>chr20:6314168-6314934
>chr20:6315030-6315111
>chr20:6315807-6321848
>chr20:6321931-6322247
>chr20:6323263-6323427
>chr20:6323763-6324002
>chr20:6324223-6324364
>chr20:6324428-6324503
>chr20:6324764-6326400
>chr20:6326589-6333416
>chr20:6333543-6333817
>chr20:6333854-6333998
>chr20:6334187-6334262
>chr20:6335116-6335184
>chr20:6336103-6336421
>chr20:6336748-6336999
>chr20:6337115-6337512
>chr20:6337594-6337887
>chr20:6339045-6339098
>chr20:6339494-6339867
>chr20:6342729-6344539
>chr20:6344591-6344920
>chr20:6345219-6345674
>chr20:6347141-6347515
>chr20:6349633-6349736
>chr20:6349998-6350376
>chr20:6351560-6351920
>chr20:6352229-6352268
>chr20:6352352-6352413
>chr20:6352906-6352981
>chr20:6353122-6353235
>chr20:6353293-6353791
>chr20:6354317-6354381
>chr20:6357184-6357279
>chr20:6359404-6359485
>chr20:6359546-6359622
>chr20:6359937-6360185
>chr20:6360403-6360445
>chr20:6360636-6361986
>chr20:6362816-6362897
>chr20:6364531-6364634
>chr20:6365128-6365300
>chr20:6365423-6368419
>chr20:6368801-6368899
>chr20:6368966-6369179
>chr20:6369684-6369952
>chr20:6371803-6372233
>chr20:6372670-6372713
>chr20:6373525-6373897
>chr20:6374573-6374972
>chr20:6375023-6375212
>chr20:6375292-6375999
>chr20:6377180-6377226
>chr20:6377580-6377950
>chr20:6378998-6380035
>chr20:6383944-6384028
>chr20:6384964-6385696
>chr20:6386181-6387228
>chr20:6387300-6387375
>chr20:6390585-6390882
>chr20:6391836-6391871
>chr20:6391949-6391981
>chr20:6392702-6392771
>chr20:6392941-6393400
>chr20:6394003-6394323
>chr20:6395504-6395620
>chr20:6397117-6397207
>chr20:6399536-6399912
>chr20:6401237-6401290
>chr20:6401567-6401615
>chr20:6405366-6405885
>chr20:6406116-6406168
>chr20:6406210-6406393
>chr20:6406563-6407070
>chr20:6407332-6407963
>chr20:6408044-6408582
>chr20:6409939-6410059
>chr20:6410333-6410664
>chr20:6410724-6410863
>chr20:6410915-6411526
>chr20:6411940-6412004
>chr20:6412615-6412784
>chr20:6412905-6413040
>chr20:6413508-6413565
>chr20:6413672-6413735
>chr20:6413769-6414111
>chr20:6414346-6414541
>chr20:6414709-6414959
>chr20:6417900-6418050
>chr20:6418148-6418198
>chr20:6419224-6419374
>chr20:6419575-6419629
>chr20:6420356-6420403
>chr20:6421045-6421082
>chr20:6421993-6422063
>chr20:6424124-6424473
>chr20:6424700-6425105
>chr20:6425963-6426377
>chr20:6427084-6427426
>chr20:6427556-6428696
>chr20:6428831-6429153
>chr20:6429261-6429395
>chr20:6432234-6432953
>chr20:6433311-6433467
>chr20:6433766-6434232
>chr20:6434295-6434400
>chr20:6434916-6434962
>chr20:6436839-6437330
>chr20:6438168-6438359
>chr20:6438417-6438552
>chr20:6438738-6438780
>chr20:6440578-6440683
>chr20:6440720-6440781
>chr20:6440862-6440966
>chr20:6441393-6441760
>chr20:6441945-6442008
>chr20:6443094-6443253
>chr20:6444762-6444887
>chr20:6445132-6445495
>chr20:6449020-6449157
>chr20:6449312-6449441
>chr20:6449786-6450485
>chr20:6451178-6451491
>chr20:6454741-6454931
>chr20:6456212-6460759
>chr20:6460845-6461028
>chr20:6461114-6461283
>chr20:6461474-6461544
>chr20:6462218-6462339
>chr20:6462472-6463030
>chr20:6465473-6465644
>chr20:6467205-6467608
>chr20:6468105-6468325
>chr20:6469159-6469191
>chr20:6470249-6470443
>chr20:6470529-6470567
>chr20:6471803-6472086
>chr20:6474805-6475123
>chr20:6477325-6478398
>chr20:6478643-6478725
>chr20:6481776-6481815
>chr20:6482582-6482659
>chr20:6484066-6484388
>chr20:6484800-6484902
>chr20:6487719-6488096
>chr20:6491443-6491771
>chr20:6493226-6493302
>chr20:6493478-6493661
>chr20:6493786-6493861
>chr20:6494756-6494816
>chr20:6494874-6495040
>chr20:6499482-6499514
>chr20:6499624-6499697
>chr20:6499883-6500077
>chr20:6500317-6500357
>chr20:6500961-6501072
>chr20:6501628-6502005
>chr20:6504329-6504383
>chr20:6504605-6504638
>chr20:6504653-6504769
>chr20:6505451-6505498
>chr20:6505685-6505886
>chr20:6506127-6506325
>chr20:6507727-6507863
>chr20:6508064-6508132
>chr20:6508687-6508824
>chr20:6508900-6509043
>chr20:6510169-6510542
>chr20:6510634-6511267
>chr20:6511432-6514534
>chr20:6516618-6516765
>chr20:6520683-6522473
>chr20:6523466-6523511
>chr20:6523612-6523848
>chr20:6524023-6524103
>chr20:6524157-6524595
>chr20:6524661-6524750
>chr20:6524908-6525070
>chr20:6525398-6525448
>chr20:6526292-6526598
>chr20:6526984-6527313
>chr20:6527892-6528196
>chr20:6529237-6531179
>chr20:6531219-6531606
>chr20:6532517-6532787
>chr20:6532872-6532923
>chr20:6534761-6534915
>chr20:6535499-6536504
>chr20:6538228-6538378
>chr20:6540126-6540452
>chr20:6541166-6541217
>chr20:6542969-6543149
>chr20:6543486-6543647
>chr20:6543689-6543729
>chr20:6544092-6545284
>chr20:6545345-6545649
>chr20:6545708-6545842
>chr20:6545954-6546712
>chr20:6546818-6547411
>chr20:6547575-6548518
>chr20:6548566-6548635
>chr20:6548853-6549315
>chr20:6549365-6549437
>chr20:6549545-6549590
>chr20:6549858-6549992
>chr20:6550052-6550219
>chr20:6550300-6550407
>chr20:6550477-6550597
>chr20:6550659-6550760
>chr20:6550814-6550932
>chr20:6551636-6551710
>chr20:6552152-6552265
>chr20:6552407-6552831
>chr20:6553514-6555846
>chr20:6555932-6556167
>chr20:6557706-6557776
>chr20:6559574-6559696
>chr20:6560807-6561057
>chr20:6561109-6561443
>chr20:6564261-6564399
>chr20:6564751-6564792
>chr20:6567285-6567456
>chr20:6567582-6567814
>chr20:6567905-6568036
>chr20:6568715-6569610
>chr20:6569646-6570747
>chr20:6570789-6571692
>chr20:6572300-6572429
>chr20:6573114-6573354
>chr20:6573471-6573569
>chr20:6574296-6574359
>chr20:6575595-6575674
>chr20:6575755-6575805
>chr20:6577020-6577067
>chr20:6578026-6578139
>chr20:6579157-6579255
>chr20:6579307-6579363
>chr20:6582004-6582133
>chr20:6582817-6582886
>chr20:6583669-6583732
>chr20:6584957-6585059
>chr20:6585272-6585448
>chr20:6585653-6585700
>chr20:6585885-6585972
>chr20:6586009-6586274
>chr20:6586583-6586745
>chr20:6587487-6587667
>chr20:6590400-6590745
>chr20:6591981-6592025
>chr20:6592925-6593197
>chr20:6595601-6595659
>chr20:6598184-6598340
>chr20:6598799-6599131
>chr20:6601739-6601892
>chr20:6602655-6602807
>chr20:6602940-6603061
>chr20:6605629-6605677
>chr20:6605801-6605868
>chr20:6605946-6606670
>chr20:6606796-6607007
>chr20:6607227-6607602
>chr20:6607868-6608092
>chr20:6608458-6608503
>chr20:6608539-6609754
>chr20:6610208-6610267
>chr20:6610773-6611108
>chr20:6611137-6611913
>chr20:6613039-6613165
>chr20:6614118-6614184
>chr20:6614475-6614587
>chr20:6615047-6615174
>chr20:6615290-6615346
>chr20:6618302-6618342
>chr20:6618736-6618837
>chr20:6619036-6619124
>chr20:6619177-6619535
>chr20:6619721-6619780
>chr20:6619848-6619938
>chr20:6621246-6621557
>chr20:6624778-6624849
>chr20:6625103-6625384
>chr20:6625433-6625576
>chr20:6625769-6625880
>chr20:6625957-6626266
>chr20:6626392-6626579
>chr20:6628486-6628555
>chr20:6631364-6631462
>chr20:6635096-6635363
>chr20:6635819-6635928
>chr20:6638026-6638398
>chr20:6638627-6638687
>chr20:6638791-6639071
>chr20:6639106-6639172
>chr20:6639810-6640238
>chr20:6640392-6640437
>chr20:6644063-6644114
>chr20:6644257-6644302
>chr20:6645156-6645338
>chr20:6645952-6646033
>chr20:6647495-6647891
>chr20:6648161-6648421
>chr20:6649637-6650026
>chr20:6650437-6650655
>chr20:6651921-6652247
>chr20:6653197-6653320
>chr20:6653528-6653665
>chr20:6655994-6656398
>chr20:6657741-6657935
>chr20:6658977-6659337
>chr20:6660276-6660375
>chr20:6661099-6661150
>chr20:6661736-6661782
>chr20:6664169-6664267
>chr20:6664562-6664651
>chr20:6665082-6665187
>chr20:6665594-6665783
>chr20:6667047-6667404
>chr20:6668304-6668418
>chr20:6668480-6669086
>chr20:6670756-6670857
>chr20:6671019-6671056
>chr20:6673408-6673764
>chr20:6675189-6675372
>chr20:6675965-6676052
>chr20:6676283-6676534
>chr20:6682393-6682538
>chr20:6682728-6682802
>chr20:6685952-6686128
>chr20:6686265-6686395
>chr20:6686843-6686926
>chr20:6688889-6689019
>chr20:6689152-6689404
>chr20:6690365-6690407
>chr20:6690517-6690924
>chr20:6693855-6695009
>chr20:6695486-6696033
>chr20:6698993-6699312
>chr20:6699378-6699792
>chr20:6703522-6703588
>chr20:6708089-6708137
>chr20:6708192-6708228
>chr20:6709087-6709408
>chr20:6710743-6711125
>chr20:6712871-6713194
>chr20:6714138-6714231
>chr20:6715721-6715790
>chr20:6716397-6716529
>chr20:6717280-6717342
>chr20:6718493-6718558
>chr20:6719617-6719710
>chr20:6719849-6719916
>chr20:6720525-6721276
>chr20:6723710-6723913
>chr20:6724135-6724187
>chr20:6724528-6724713
>chr20:6724863-6724996
>chr20:6725695-6725881
>chr20:6727179-6727636
>chr20:6727848-6727907
>chr20:6728687-6729125
>chr20:6729249-6729316
>chr20:6730240-6730593
>chr20:6730967-6731049
>chr20:6731219-6731281
>chr20:6733845-6733918
>chr20:6735880-6735968
>chr20:6737737-6737803
>chr20:6738116-6738201
>chr20:6738897-6738927
>chr20:6739775-6739815
>chr20:6742907-6743036
>chr20:6743795-6744089
>chr20:6746981-6747126
>chr20:6749184-6749255
>chr20:6750131-6750466
>chr20:6750819-6750916
>chr20:6751406-6751500
>chr20:6751565-6751950
>chr20:6752143-6752219
>chr20:6752301-6752614
>chr20:6752767-6753179
>chr20:6753430-6754781
>chr20:6755074-6755466
>chr20:6755789-6755908
>chr20:6757062-6757145
>chr20:6759077-6759117
>chr20:6759860-6760056
>chr20:6761888-6761992
>chr20:6762104-6762170
>chr20:6763722-6764058
>chr20:6764116-6764177
>chr20:6766983-6767067
>chr20:6767489-6767542
>chr20:6767680-6767740
>chr20:6768472-6768534
>chr20:6768886-6768938
>chr20:6769079-6769200
>chr20:6774234-6774732
>chr20:6776587-6776649
>chr20:6779094-6779173
>chr20:6782641-6782706
>chr20:6783657-6783720
>chr20:6785815-6786285
>chr20:6787264-6787622
>chr20:6787939-6788022
>chr20:6788240-6788276
>chr20:6789179-6789270
>chr20:6789354-6789469
>chr20:6790812-6790891
>chr20:6793028-6793493
>chr20:6794865-6794941
>chr20:6794981-6795191
>chr20:6795514-6795895
>chr20:6795957-6796314
>chr20:6796593-6796686
>chr20:6796702-6797323
>chr20:6797472-6797543
>chr20:6798385-6798432
>chr20:6798889-6799363
>chr20:6801485-6801538
>chr20:6802758-6803179
>chr20:6803470-6803786
>chr20:6804405-6804472
>chr20:6805378-6805430
>chr20:6805610-6806003
>chr20:6806044-6806124
>chr20:6806376-6806697
>chr20:6806931-6807240
>chr20:6807491-6807557
>chr20:6807795-6808424
>chr20:6808572-6809568
>chr20:6809604-6810434
>chr20:6810577-6810743
>chr20:6812080-6812327
>chr20:6812655-6812687
>chr20:6813225-6813370
>chr20:6813795-6814146
>chr20:6816266-6817801
>chr20:6817959-6818371
>chr20:6821754-6821824
>chr20:6822389-6822701
>chr20:6823339-6823388
>chr20:6823520-6823891
>chr20:6824593-6824986
>chr20:6826381-6826421
>chr20:6826992-6827147
>chr20:6827308-6827376
>chr20:6827588-6827892
>chr20:6829459-6829535
>chr20:6830687-6830732
>chr20:6830821-6830888
>chr20:6832829-6833160
>chr20:6833977-6834040
>chr20:6834094-6834487
>chr20:6834625-6835062
>chr20:6835606-6835647
>chr20:6836868-6837020
>chr20:6838981-6839022
>chr20:6839507-6839873
>chr20:6840467-6840553
>chr20:6841241-6841394
>chr20:6843591-6843794
>chr20:6844287-6844499
>chr20:6844604-6844913
>chr20:6845878-6845949
>chr20:6847290-6848124
>chr20:6848561-6848642
>chr20:6850568-6850866
>chr20:6851660-6851937
>chr20:6852101-6852486
>chr20:6852561-6852712
>chr20:6853776-6854201
>chr20:6854775-6855108
>chr20:6855469-6855519
>chr20:6856984-6857323
>chr20:6859723-6859837
>chr20:6861515-6861585
>chr20:6865442-6865546
>chr20:6866232-6867187
>chr20:6871254-6871339
>chr20:6871377-6871570
>chr20:6871837-6871895
>chr20:6873860-6873907
>chr20:6874043-6874399
>chr20:6874586-6874686
>chr20:6875208-6875424
>chr20:6876198-6876542
>chr20:6878745-6879069
>chr20:6879273-6879946
>chr20:6880501-6880800
>chr20:6885062-6885498
>chr20:6887030-6887127
>chr20:6889642-6889989
>chr20:6890880-6891347
>chr20:6891734-6892042
>chr20:6894345-6894480
>chr20:6894897-6895015
>chr20:6896946-6897236
>chr20:6897568-6897682
>chr20:6897811-6897872
>chr20:6898291-6898385
>chr20:6899970-6900282
>chr20:6902983-6903056
>chr20:6903445-6903737
>chr20:6904256-6904641
>chr20:6905157-6905233
>chr20:6906382-6906415
>chr20:6907341-6907389
>chr20:6907532-6907592
>chr20:6909322-6909636
>chr20:6909686-6909901
>chr20:6912455-6912540
>chr20:6912719-6912790
>chr20:6913350-6914727
>chr20:6916360-6916502
>chr20:6916886-6916978
>chr20:6917106-6917224
>chr20:6917569-6917882
>chr20:6918202-6918516
>chr20:6919279-6919315
>chr20:6919375-6919842
>chr20:6920340-6920426
>chr20:6922715-6922802
>chr20:6923333-6923674
>chr20:6923865-6924500
>chr20:6926402-6926526
>chr20:6926954-6927299
>chr20:6927656-6927975
>chr20:6928988-6929096
>chr20:6929524-6929813
>chr20:6932031-6932325
>chr20:6933262-6933549
>chr20:6933927-6933982
>chr20:6934656-6935149
>chr20:6936447-6936851
>chr20:6937287-6937340
>chr20:6938370-6938768
>chr20:6938912-6939094
>chr20:6943142-6943373
>chr20:6945143-6945263
>chr20:6946584-6946670
>chr20:6947011-6947076
>chr20:6947238-6947355
>chr20:6947469-6947594
>chr20:6947977-6948032
>chr20:6948137-6948611
>chr20:6949117-6949516
>chr20:6950213-6950580
>chr20:6951076-6951458
>chr20:6951727-6951850
>chr20:6951988-6952034
>chr20:6952577-6953012
>chr20:6953060-6953165
>chr20:6953356-6953697
>chr20:6953793-6953840
>chr20:6957246-6957357
>chr20:6957479-6957773
>chr20:6957842-6958157
>chr20:6958251-6958401
>chr20:6958610-6958718
>chr20:6959692-6959831
>chr20:6962531-6962762
>chr20:6963260-6963391
>chr20:6964144-6964209
>chr20:6966068-6966127
>chr20:6966338-6966411
>chr20:6968142-6968182
>chr20:6968243-6968296
>chr20:6968754-6971484
>chr20:6972686-6972739
>chr20:6973535-6973596
>chr20:6976773-6976826
>chr20:6980229-6982352
>chr20:6983191-6983265
>chr20:6983859-6986990
>chr20:6987203-6987619
>chr20:6988459-6988538
>chr20:6989632-6989769
>chr20:6990196-6990249
>chr20:6990425-6990560
>chr20:6991279-6991676
>chr20:6991782-6991845
>chr20:6992407-6992610
>chr20:6992646-6992699
>chr20:6995632-6995935
>chr20:6996262-6996318
>chr20:6996490-6996995
>chr20:6997074-6997109
>chr20:6997275-6997322
>chr20:6997994-6998039
>chr20:6998369-6998508
>chr20:6999025-6999110
>chr20:7000002-7000132
>chr20:7000248-7000545
>chr20:7000907-7001060
>chr20:7001331-7002157
>chr20:7002697-7002739
>chr20:7004306-7004526
>chr20:7004681-7004737
>chr20:7005230-7005738
>chr20:7005904-7006599
>chr20:7006778-7007588
>chr20:7007731-7008407
>chr20:7008564-7008885
>chr20:7009044-7009404
>chr20:7009587-7009759
>chr20:7010322-7010838
>chr20:7010870-7010961
>chr20:7013530-7013574
>chr20:7014930-7015087
>chr20:7016952-7017006
>chr20:7017491-7017567
>chr20:7018552-7018856
>chr20:7019839-7020181
>chr20:7020814-7020880
>chr20:7021152-7021221
>chr20:7021310-7023815
>chr20:7025231-7025317
>chr20:7025733-7025806
>chr20:7029145-7029211
>chr20:7029390-7029483
>chr20:7029640-7029703
>chr20:7031747-7032076
>chr20:7032638-7033034
>chr20:7034331-7034730
>chr20:7035139-7035536
>chr20:7036003-7036185
>chr20:7036355-7036433
>chr20:7036582-7036839
>chr20:7036923-7037215
>chr20:7039288-7039464
>chr20:7040106-7040178
>chr20:7044299-7045005
>chr20:7045821-7045995
>chr20:7047445-7047816
>chr20:7048243-7048341
>chr20:7048802-7049069
>chr20:7049172-7049255
>chr20:7049354-7049397
>chr20:7049809-7049927
>chr20:7050049-7050095
>chr20:7050621-7050691
>chr20:7051129-7051160
>chr20:7051303-7051408
>chr20:7052054-7052392
>chr20:7053099-7053683
>chr20:7054176-7054213
>chr20:7054301-7054492
>chr20:7054875-7055202
>chr20:7055861-7056198
>chr20:7057640-7057741
>chr20:7057906-7058273
>chr20:7058537-7058810
>chr20:7058844-7059094
>chr20:7059223-7059264
>chr20:7059336-7060010
>chr20:7060048-7060254
>chr20:7063415-7063708
>chr20:7063798-7063867
>chr20:7064029-7064107
>chr20:7064171-7064927
>chr20:7065214-7065413
>chr20:7066100-7066213
>chr20:7066671-7067548
>chr20:7068659-7069093
>chr20:7072382-7072496
>chr20:7072575-7072643
>chr20:7072682-7072749
>chr20:7072781-7073024
>chr20:7073109-7073271
>chr20:7073401-7075344
>chr20:7075615-7075825
>chr20:7076329-7076504
>chr20:7076907-7076961
>chr20:7077027-7077110
>chr20:7077423-7077562
>chr20:7077698-7077778
>chr20:7077818-7077951
>chr20:7078543-7079235
>chr20:7079440-7079513
>chr20:7079679-7079726
>chr20:7079846-7080399
>chr20:7080708-7080821
>chr20:7081477-7081706
>chr20:7084418-7084930
>chr20:7085908-7086359
>chr20:7087184-7087218
>chr20:7088034-7088278
>chr20:7088433-7088548
>chr20:7088727-7088897
>chr20:7089020-7089335
>chr20:7089617-7090040
>chr20:7090268-7090319
>chr20:7091395-7091462
>chr20:7092116-7092190
>chr20:7093081-7093459
>chr20:7093748-7093814
>chr20:7093917-7094547
>chr20:7095438-7095739
>chr20:7095766-7096462
>chr20:7096529-7096867
>chr20:7097162-7097268
>chr20:7097568-7098791
>chr20:7098838-7098913
>chr20:7098942-7101219
>chr20:7101244-7103489
>chr20:7104793-7104886
>chr20:7105699-7106682
>chr20:7107039-7107361
>chr20:7109347-7109743
>chr20:7109830-7109906
>chr20:7110819-7111153
>chr20:7111453-7111515
>chr20:7113976-7114044
>chr20:7116184-7122259
>chr20:7124560-7125421
>chr20:7125787-7126082
>chr20:7126178-7126505
>chr20:7129327-7129437
>chr20:7135147-7135812
>chr20:7136429-7136591
>chr20:7138533-7138603
>chr20:7138657-7138806
>chr20:7139441-7139528
>chr20:7139619-7139691
>chr20:7140618-7140997
>chr20:7141625-7142426
>chr20:7142524-7142596
>chr20:7142656-7142912
>chr20:7144838-7145178
>chr20:7149274-7149326
>chr20:7150468-7150820
>chr20:7153559-7153656
>chr20:7153808-7153927
>chr20:7154287-7154408
>chr20:7157189-7157267
>chr20:7158655-7158974
>chr20:7161271-7161374
>chr20:7162484-7165190
>chr20:7165735-7166022
>chr20:7166800-7166886
>chr20:7167112-7167197
>chr20:7167473-7167538
>chr20:7171941-7171999
>chr20:7172299-7172362
>chr20:7172972-7173051
>chr20:7173287-7173394
>chr20:7173865-7173996
>chr20:7174188-7174294
>chr20:7174588-7174687
>chr20:7175263-7175366
>chr20:7175727-7178027
>chr20:7179034-7179129
>chr20:7180184-7180449
>chr20:7181155-7181283
>chr20:7181324-7181716
>chr20:7181905-7182293
>chr20:7183226-7183467
>chr20:7185112-7185437
>chr20:7185875-7185945
>chr20:7186034-7186122
>chr20:7186320-7186430
>chr20:7190619-7190723
>chr20:7192259-7192462
>chr20:7194119-7194453
>chr20:7194595-7194982
>chr20:7195144-7195229
>chr20:7195308-7195477
>chr20:7196577-7197151
>chr20:7197753-7197834
>chr20:7198528-7198858
>chr20:7199313-7199418
>chr20:7200286-7200476
>chr20:7201969-7202339
>chr20:7203350-7203579
>chr20:7203666-7203800
>chr20:7204761-7204926
>chr20:7205578-7205867
>chr20:7208532-7208658
>chr20:7209135-7209194
>chr20:7209438-7209694
>chr20:7212071-7212398
>chr20:7213107-7213967
>chr20:7214038-7214081
>chr20:7214203-7214577
>chr20:7216344-7216534
>chr20:7216672-7216768
>chr20:7216865-7217165
>chr20:7217208-7217683
>chr20:7218477-7218726
>chr20:7219862-7219924
>chr20:7220920-7221202
>chr20:7221533-7221583
>chr20:7222024-7224012
>chr20:7224038-7225196
>chr20:7225278-7225337
>chr20:7225443-7225752
>chr20:7226908-7227263
>chr20:7227390-7227531
>chr20:7227579-7227652
>chr20:7227955-7228084
>chr20:7228345-7228430
>chr20:7228503-7228626
>chr20:7229168-7229510
>chr20:7230729-7230811
>chr20:7232036-7232068
>chr20:7232554-7232662
>chr20:7233381-7233467
>chr20:7233526-7233662
>chr20:7233898-7234016
>chr20:7234102-7234164
>chr20:7234360-7234626
>chr20:7236147-7236336
>chr20:7238737-7239362
>chr20:7239392-7239521
>chr20:7242012-7242495
>chr20:7242824-7243142
>chr20:7243243-7243350
>chr20:7243563-7243605
>chr20:7243772-7243881
>chr20:7244234-7244374
>chr20:7244493-7244603
>chr20:7245304-7245362
>chr20:7245904-7246279
>chr20:7247444-7247751
>chr20:7248216-7248268
>chr20:7249829-7249880
>chr20:7250224-7250296
>chr20:7251404-7251479
>chr20:7253240-7253278
>chr20:7253422-7253487
>chr20:7253659-7254099
>chr20:7257548-7257609
>chr20:7259054-7259101
>chr20:7259311-7259671
>chr20:7260299-7260349
>chr20:7260387-7260600
>chr20:7260916-7262371
>chr20:7262429-7262802
>chr20:7264954-7265006
>chr20:7267387-7267645
>chr20:7267696-7267847
>chr20:7268466-7268765
>chr20:7268857-7269059
>chr20:7269551-7269594
>chr20:7269681-7269742
>chr20:7273244-7273314
>chr20:7273538-7273863
>chr20:7274749-7274793
>chr20:7275351-7275488
>chr20:7276318-7278175
>chr20:7278524-7278594
>chr20:7280533-7280879
>chr20:7281071-7281116
>chr20:7281534-7281622
>chr20:7281758-7281958
>chr20:7283698-7284047
>chr20:7286782-7286915
>chr20:7287516-7287584
>chr20:7287784-7288013
>chr20:7288223-7288379
>chr20:7289509-7289593
>chr20:7290080-7290118
>chr20:7290837-7291178
>chr20:7291272-7291342
>chr20:7291931-7292111
>chr20:7293214-7293546
>chr20:7293697-7294051
>chr20:7294180-7294346
>chr20:7294412-7294449
>chr20:7295923-7297373
>chr20:7297710-7298324
>chr20:7298479-7298999
>chr20:7299086-7300438
>chr20:7300520-7300925
>chr20:7300970-7301125
>chr20:7301991-7302125
>chr20:7303631-7303703
>chr20:7305581-7305622
>chr20:7307184-7307346
>chr20:7307479-7307772
>chr20:7307914-7308119
>chr20:7308173-7308757
>chr20:7309205-7309346
>chr20:7309969-7310107
>chr20:7310981-7311289
>chr20:7312065-7312116
>chr20:7313920-7314103
>chr20:7314536-7315222
>chr20:7315674-7315985
>chr20:7317013-7317161
>chr20:7317813-7318011
>chr20:7318240-7318295
>chr20:7318578-7318778
>chr20:7318984-7322749
>chr20:7323032-7323289
>chr20:7324353-7324498
>chr20:7325223-7325275
>chr20:7325964-7326027
>chr20:7326844-7326903
>chr20:7327506-7327637
>chr20:7328918-7329019
>chr20:7329321-7329429
>chr20:7331653-7332052
>chr20:7333727-7333950
>chr20:7335341-7335491
>chr20:7337417-7337499
>chr20:7338088-7338189
>chr20:7338574-7338614
>chr20:7339674-7339754
>chr20:7340193-7340249
>chr20:7340385-7341855
>chr20:7341957-7343574
>chr20:7343674-7343871
>chr20:7344668-7344725
>chr20:7344777-7344882
>chr20:7345419-7345788
>chr20:7347968-7348089
>chr20:7350162-7350221
>chr20:7350669-7350708
>chr20:7351687-7351769
>chr20:7353301-7353637
>chr20:7353771-7353836
>chr20:7353994-7354054
>chr20:7357104-7357234
>chr20:7358275-7358321
>chr20:7359660-7359746
>chr20:7363593-7365858
>chr20:7366984-7367128
>chr20:7368052-7368140
>chr20:7368495-7368600
>chr20:7369899-7370769
>chr20:7371016-7371100
>chr20:7371230-7371313
>chr20:7371477-7371535
>chr20:7373683-7373992
>chr20:7374393-7374561
>chr20:7374830-7375273
>chr20:7375446-7375583
>chr20:7376001-7376056
>chr20:7377588-7377640
>chr20:7377763-7378428
>chr20:7378535-7378645
>chr20:7378750-7378827
>chr20:7379295-7379338
>chr20:7379471-7379520
>chr20:7379746-7379855
>chr20:7379884-7379943
>chr20:7380395-7380469
>chr20:7380603-7380747
>chr20:7381309-7381342
>chr20:7381422-7381466
>chr20:7381868-7381955
>chr20:7382365-7382407
>chr20:7382603-7383013
>chr20:7383550-7384082
>chr20:7384710-7385967
>chr20:7386224-7386339
>chr20:7386468-7386517
>chr20:7388388-7388504
>chr20:7388839-7389168
>chr20:7393233-7393275
>chr20:7393818-7393890
>chr20:7394471-7394598
>chr20:7394906-7395017
>chr20:7395618-7395658
>chr20:7396286-7396403
>chr20:7397490-7397783
>chr20:7398427-7398527
>chr20:7398633-7398732
>chr20:7401174-7401261
>chr20:7401402-7401487
>chr20:7401741-7401824
>chr20:7403016-7403420
>chr20:7404320-7404500
>chr20:7405438-7405541
>chr20:7405738-7405912
>chr20:7405978-7406047
>chr20:7406416-7406567
>chr20:7407980-7408328
>chr20:7411155-7411542
>chr20:7411650-7411849
>chr20:7411923-7413255
>chr20:7413302-7413621
>chr20:7413652-7415177
>chr20:7415752-7415801
>chr20:7415963-7416218
>chr20:7418603-7418713
>chr20:7418827-7419017
>chr20:7419888-7419989
>chr20:7420443-7420871
>chr20:7421625-7421864
>chr20:7422311-7422431
>chr20:7423761-7424072
>chr20:7428336-7428415
>chr20:7428495-7428805
>chr20:7428922-7428973
>chr20:7429325-7429423
>chr20:7429539-7429962
>chr20:7430042-7430452
>chr20:7431875-7432385
>chr20:7432843-7433149
>chr20:7433304-7433631
>chr20:7434055-7435688
>chr20:7436009-7436203
>chr20:7437613-7437968
>chr20:7438100-7438432
>chr20:7438572-7438639
>chr20:7438692-7438789
>chr20:7439026-7439114
>chr20:7439715-7439782
>chr20:7442430-7442540
>chr20:7442876-7443159
>chr20:7443283-7443336
>chr20:7444143-7444249
>chr20:7445313-7445953
>chr20:7446179-7446249
>chr20:7446287-7448635
>chr20:7449063-7449321
>chr20:7449488-7449772
>chr20:7449797-7450656
>chr20:7450864-7450942
>chr20:7451138-7451231
>chr20:7451615-7451693
>chr20:7451754-7451866
>chr20:7451966-7452028
>chr20:7452312-7452445
>chr20:7453192-7453306
>chr20:7455456-7455647
>chr20:7456048-7456180
>chr20:7456269-7456336
>chr20:7456379-7456545
>chr20:7456668-7456743
>chr20:7456790-7456909
>chr20:7457686-7457856
>chr20:7457914-7457973
>chr20:7458010-7458189
>chr20:7458784-7458909
>chr20:7458977-7459269
>chr20:7460450-7460617
>chr20:7461322-7461459
>chr20:7461796-7461878
>chr20:7463093-7463132
>chr20:7463791-7464115
>chr20:7464209-7468351
>chr20:7468402-7470690
>chr20:7470884-7471756
>chr20:7471821-7472060
>chr20:7472224-7472359
>chr20:7473692-7473787
>chr20:7474845-7475322
>chr20:7479298-7479478
>chr20:7479611-7479654
>chr20:7480280-7480703
>chr20:7480817-7480861
>chr20:7481250-7481613
>chr20:7482255-7482339
>chr20:7482787-7482959
>chr20:7485514-7485550
>chr20:7485712-7486111
>chr20:7486571-7486645
>chr20:7486710-7486744
>chr20:7486940-7486974
>chr20:7487025-7487079
>chr20:7489872-7490279
>chr20:7490987-7491179
>chr20:7491224-7491765
>chr20:7492009-7492155
>chr20:7492904-7495285
>chr20:7495470-7495549
>chr20:7495590-7495720
>chr20:7496079-7496376
>chr20:7501618-7501811
>chr20:7502437-7502759
>chr20:7503127-7503160
>chr20:7505130-7505211
>chr20:7506235-7506513
>chr20:7507114-7507436
>chr20:7507691-7508022
>chr20:7508496-7509227
>chr20:7509394-7509459
>chr20:7511752-7511854
>chr20:7511969-7512027
>chr20:7514468-7514504
>chr20:7515726-7515825
>chr20:7515933-7516063
>chr20:7516841-7516881
>chr20:7518187-7518340
>chr20:7518638-7519000
>chr20:7519066-7519183
>chr20:7519253-7519712
>chr20:7524149-7524393
>chr20:7525569-7525652
>chr20:7526096-7526203
>chr20:7526248-7526314
>chr20:7526593-7526939
>chr20:7528108-7529143
>chr20:7529249-7530468
>chr20:7532018-7532071
>chr20:7532591-7532803
>chr20:7533007-7533178
>chr20:7533265-7533402
>chr20:7533466-7533619
>chr20:7534322-7534401
>chr20:7535411-7535455
>chr20:7535976-7536540
>chr20:7537203-7537628
>chr20:7539274-7539591
>chr20:7539994-7540297
>chr20:7540346-7540425
>chr20:7540567-7540627
>chr20:7540758-7540825
>chr20:7540878-7540920
>chr20:7540979-7541047
>chr20:7541283-7541398
>chr20:7541458-7541849
>chr20:7541901-7542179
>chr20:7542244-7547320
>chr20:7547482-7547616
>chr20:7549239-7549345
>chr20:7549580-7549886
>chr20:7549996-7550571
>chr20:7550629-7550734
>chr20:7552282-7552396
>chr20:7552460-7552798
>chr20:7553112-7553161
>chr20:7553250-7553775
>chr20:7553847-7556388
>chr20:7557416-7558868
>chr20:7558925-7559561
>chr20:7559634-7559845
>chr20:7559889-7559948
>chr20:7560004-7561025
>chr20:7561127-7561300
>chr20:7561362-7561468
>chr20:7561595-7562036
>chr20:7562099-7562156
>chr20:7562380-7562866
>chr20:7562959-7564618
>chr20:7564989-7565097
>chr20:7565255-7565309
>chr20:7567497-7567571
>chr20:7567933-7567991
>chr20:7569784-7570339
>chr20:7570500-7570639
>chr20:7573498-7573682
>chr20:7573746-7573795
>chr20:7574087-7574206
>chr20:7574312-7574531
>chr20:7574585-7575521
>chr20:7575928-7576388
>chr20:7576430-7577283
>chr20:7577306-7577402
>chr20:7577506-7577905
>chr20:7578126-7578272
>chr20:7578495-7578679
>chr20:7578916-7579468
>chr20:7580370-7580682
>chr20:7580884-7580918
>chr20:7581593-7581669
>chr20:7581706-7581734
>chr20:7581924-7581985
>chr20:7583273-7583480
>chr20:7583751-7583888
>chr20:7584894-7584931
>chr20:7586905-7587044
>chr20:7587561-7588015
>chr20:7588404-7588466
>chr20:7588565-7588676
>chr20:7588758-7588903
>chr20:7591932-7592274
>chr20:7592393-7592773
>chr20:7594345-7595469
>chr20:7596089-7596357
>chr20:7596607-7596743
>chr20:7596798-7597106
>chr20:7597238-7597499
>chr20:7597558-7597772
>chr20:7598009-7598314
>chr20:7598400-7598500
>chr20:7598614-7599873
>chr20:7599939-7600301
>chr20:7600496-7600573
>chr20:7600821-7605236
>chr20:7605308-7607098
>chr20:7607194-7607429
>chr20:7608134-7608193
>chr20:7608778-7608877
>chr20:7609624-7609837
>chr20:7610061-7610123
>chr20:7610252-7610302
>chr20:7610559-7610726
>chr20:7610871-7610939
>chr20:7611246-7611490
>chr20:7611767-7611800
>chr20:7612021-7612226
>chr20:7612973-7613389
>chr20:7613628-7613837
>chr20:7613939-7614493
>chr20:7614830-7614932
>chr20:7615067-7615356
>chr20:7615526-7615935
>chr20:7616228-7616823
>chr20:7616880-7616956
>chr20:7617017-7617132
>chr20:7617269-7617402
>chr20:7617708-7617780
>chr20:7618091-7618190
>chr20:7618556-7618686
>chr20:7618937-7619490
>chr20:7619626-7619718
>chr20:7620516-7620700
>chr20:7620816-7620947
>chr20:7621232-7622599
>chr20:7622625-7623213
>chr20:7624462-7624535
>chr20:7625404-7625606
>chr20:7629773-7629928
>chr20:7630132-7630986
>chr20:7631089-7631187
>chr20:7631361-7631453
>chr20:7631544-7631702
>chr20:7631843-7632068
>chr20:7632257-7632583
>chr20:7632761-7632890
>chr20:7633087-7633331
>chr20:7633481-7633625
>chr20:7633775-7633830
>chr20:7633892-7633974
>chr20:7634362-7634633
>chr20:7634796-7635464
>chr20:7637885-7637945
>chr20:7637985-7638514
>chr20:7639734-7639907
>chr20:7641239-7641573
>chr20:7642037-7642464
>chr20:7643886-7643919
>chr20:7644226-7644263
>chr20:7645548-7645762
>chr20:7645805-7645916
>chr20:7646701-7647348
>chr20:7647400-7647839
>chr20:7647914-7647965
>chr20:7648906-7649384
>chr20:7651501-7651559
>chr20:7653239-7653273
>chr20:7653866-7654120
>chr20:7654182-7654240
>chr20:7656048-7656200
>chr20:7656474-7656524
>chr20:7659419-7659552
>chr20:7660337-7660399
>chr20:7661189-7661263
>chr20:7662534-7663422
>chr20:7664184-7664573
>chr20:7666293-7667222
>chr20:7667300-7667357
>chr20:7667637-7667737
>chr20:7669514-7669614
>chr20:7670077-7670357
>chr20:7671930-7672142
>chr20:7672200-7672417
>chr20:7673180-7673267
>chr20:7674287-7674489
>chr20:7675863-7676116
>chr20:7676363-7676438
>chr20:7676537-7676855
>chr20:7677134-7677393
>chr20:7677519-7677647
>chr20:7678072-7678363
>chr20:7678433-7678658
>chr20:7678791-7678875
>chr20:7679577-7679683
>chr20:7680032-7680363
>chr20:7680451-7680507
>chr20:7681087-7681180
>chr20:7681826-7682047
>chr20:7682662-7683430
>chr20:7684465-7684535
>chr20:7685601-7685682
>chr20:7685917-7685982
>chr20:7686531-7686573
>chr20:7686604-7688494
>chr20:7688523-7688603
>chr20:7688706-7688746
>chr20:7690022-7690267
>chr20:7690362-7690784
>chr20:7691584-7691637
>chr20:7691775-7692236
>chr20:7692347-7692429
>chr20:7693163-7693257
>chr20:7693736-7693793
>chr20:7696932-7696967
>chr20:7697080-7697171
>chr20:7698074-7698645
>chr20:7698957-7698999
>chr20:7701109-7701649
>chr20:7701732-7701827
>chr20:7702496-7702596
>chr20:7703293-7703357
>chr20:7704512-7704744
>chr20:7704872-7705202
>chr20:7705310-7705814
>chr20:7706022-7706342
>chr20:7709617-7709978
>chr20:7710140-7710178
>chr20:7711035-7711154
>chr20:7712270-7712327
>chr20:7714179-7714330
>chr20:7714959-7715042
>chr20:7715526-7715643
>chr20:7715868-7715919
>chr20:7716481-7716562
>chr20:7716618-7716992
>chr20:7717226-7718565
>chr20:7719463-7719603
>chr20:7720912-7721302
>chr20:7721353-7721413
>chr20:7722409-7722675
>chr20:7723112-7723217
>chr20:7723312-7723362
>chr20:7723907-7723984
>chr20:7724253-7724371
>chr20:7724921-7725244
>chr20:7725366-7725411
>chr20:7727188-7727238
>chr20:7728134-7728242
>chr20:7728549-7728652
>chr20:7729270-7729717
>chr20:7731357-7731735
>chr20:7732713-7733073
>chr20:7735060-7735164
>chr20:7735663-7735993
>chr20:7736858-7736913
>chr20:7737988-7738059
>chr20:7738151-7738193
>chr20:7738589-7738966
>chr20:7739049-7739358
>chr20:7739466-7739658
>chr20:7740343-7740508
>chr20:7741200-7741540
>chr20:7744553-7744688
>chr20:7744845-7744913
>chr20:7745124-7745492
>chr20:7745789-7746157
>chr20:7746203-7746500
>chr20:7747384-7747429
>chr20:7749656-7749798
>chr20:7749896-7749995
>chr20:7751011-7751112
>chr20:7751450-7751571
>chr20:7753990-7754069
>chr20:7754704-7755001
>chr20:7755135-7755242
>chr20:7757687-7757835
>chr20:7758235-7758283
>chr20:7760723-7761039
>chr20:7764452-7764588
>chr20:7765619-7765844
>chr20:7765962-7765999
>chr20:7766045-7766166
>chr20:7766211-7766278
>chr20:7766574-7766758
>chr20:7769073-7769125
>chr20:7769616-7769741
>chr20:7769829-7770118
>chr20:7773522-7773641
>chr20:7774288-7774555
>chr20:7774760-7774833
>chr20:7775653-7775768
>chr20:7775992-7777624
>chr20:7777852-7778025
>chr20:7778495-7778700
>chr20:7778727-7780362
>chr20:7780846-7780943
>chr20:7781366-7781739
>chr20:7781854-7782244
>chr20:7782376-7782582
>chr20:7782858-7783778
>chr20:7784019-7784070
>chr20:7784220-7784329
>chr20:7784408-7784714
>chr20:7785115-7786126
>chr20:7786445-7786626
>chr20:7786912-7787652
>chr20:7787698-7788420
>chr20:7788492-7789686
>chr20:7790214-7790261
>chr20:7790669-7791125
>chr20:7791209-7791563
>chr20:7791855-7791957
>chr20:7794002-7794495
>chr20:7795188-7795529
>chr20:7795983-7796055
>chr20:7796230-7796311
>chr20:7797050-7797104
>chr20:7798577-7798688
>chr20:7798864-7798984
>chr20:7800923-7801132
>chr20:7801222-7801315
>chr20:7802204-7802236
>chr20:7802793-7804087
>chr20:7805274-7805377
>chr20:7805435-7805577
>chr20:7805624-7806866
>chr20:7806908-7812971
>chr20:7813173-7813407
>chr20:7813644-7814976
>chr20:7815047-7815102
>chr20:7815193-7815528
>chr20:7816145-7816242
>chr20:7817696-7818041
>chr20:7818259-7818437
>chr20:7819134-7819243
>chr20:7821517-7821611
>chr20:7822587-7822646
>chr20:7823026-7823413
>chr20:7823565-7824024
>chr20:7824459-7824672
>chr20:7826416-7826724
>chr20:7829340-7829403
>chr20:7830417-7830560
>chr20:7831078-7831213
>chr20:7832503-7832582
>chr20:7832757-7834857
>chr20:7835621-7835707
>chr20:7836182-7836228
>chr20:7836386-7836463
>chr20:7836921-7836970
>chr20:7837749-7837834
>chr20:7838788-7838889
>chr20:7839634-7839978
>chr20:7840838-7840921
>chr20:7842791-7843129
>chr20:7843994-7844032
>chr20:7845577-7845751
>chr20:7846310-7846718
>chr20:7846919-7847028
>chr20:7849218-7849272
>chr20:7850222-7850653
>chr20:7855862-7855904
>chr20:7859534-7859746
>chr20:7859969-7860062
>chr20:7860175-7860912
>chr20:7861229-7861570
>chr20:7863337-7864143
>chr20:7866058-7866134
>chr20:7870451-7870840
>chr20:7874196-7874576
>chr20:7874618-7875141
>chr20:7875415-7875517
>chr20:7875843-7875962
>chr20:7876163-7876276
>chr20:7877023-7877802
>chr20:7878099-7878194
>chr20:7878306-7878347
>chr20:7878376-7878487
>chr20:7878521-7878766
>chr20:7878915-7879041
>chr20:7880473-7880673
>chr20:7882050-7882166
>chr20:7884190-7884281
>chr20:7886162-7886505
>chr20:7889693-7889767
>chr20:7890195-7891680
>chr20:7892058-7892377
>chr20:7892744-7892833
>chr20:7892888-7892934
>chr20:7893164-7893592
>chr20:7893703-7893877
>chr20:7894509-7894558
>chr20:7895693-7896221
>chr20:7896423-7896501
>chr20:7896628-7896803
>chr20:7897676-7897757
>chr20:7898596-7898655
>chr20:7900168-7900382
>chr20:7900492-7901381
>chr20:7901415-7902593
>chr20:7903370-7903911
>chr20:7904752-7904819
>chr20:7905042-7905202
>chr20:7908100-7908401
>chr20:7909350-7909406
>chr20:7910076-7910175
>chr20:7910359-7910472
>chr20:7910509-7910753
>chr20:7911035-7911068
>chr20:7912376-7912500
>chr20:7913050-7913114
>chr20:7914831-7915256
>chr20:7915335-7915416
>chr20:7915671-7915825
>chr20:7915887-7915993
>chr20:7916260-7916334
>chr20:7917066-7917345
>chr20:7919812-7921899
>chr20:7922009-7922413
>chr20:7923729-7923857
>chr20:7924166-7924242
>chr20:7924713-7924802
>chr20:7927004-7927077
>chr20:7927353-7927399
>chr20:7927554-7927636
>chr20:7927698-7927745
>chr20:7928338-7928510
>chr20:7929047-7929122
>chr20:7929432-7929470
>chr20:7929585-7929874
>chr20:7931744-7931779
>chr20:7931946-7932325
>chr20:7933081-7933182
>chr20:7934634-7934759
>chr20:7935095-7935226
>chr20:7936486-7936573
>chr20:7940237-7940307
>chr20:7941034-7941117
>chr20:7941171-7941557
>chr20:7941595-7942218
>chr20:7942662-7942993
>chr20:7943165-7943546
>chr20:7944730-7944876
>chr20:7944927-7948581
>chr20:7948669-7948843
>chr20:7948929-7949077
>chr20:7949163-7949771
>chr20:7949856-7950074
>chr20:7950804-7951133
>chr20:7951531-7958749
>chr20:7958909-7959448
>chr20:7961780-7962155
>chr20:7962514-7962856
>chr20:7963023-7963117
>chr20:7963864-7964172
>chr20:7964602-7964742
>chr20:7965492-7965992
>chr20:7967360-7967466
>chr20:7967532-7967595
>chr20:7967648-7967847
>chr20:7967958-7968354
>chr20:7968398-7968832
>chr20:7969663-7969705
>chr20:7970853-7970972
>chr20:7974238-7974417
>chr20:7975223-7975387
>chr20:7976177-7976496
>chr20:7979180-7979245
>chr20:7979455-7979971
>chr20:7982411-7982487
>chr20:7984665-7984749
>chr20:7985223-7985580
>chr20:7988734-7989032
>chr20:7990009-7990345
>chr20:7991303-7991603
>chr20:7992099-7992165
>chr20:7993905-7994242
>chr20:7995524-7995639
>chr20:7997539-7997614
>chr20:7997694-7998216
>chr20:8003461-8003626
>chr20:8005030-8005091
>chr20:8005435-8005613
>chr20:8005693-8005764
>chr20:8005790-8006217
>chr20:8006749-8007070
>chr20:8007874-8008002
>chr20:8008095-8008180
>chr20:8009950-8010037
>chr20:8010316-8010428
>chr20:8011241-8011290
>chr20:8011934-8012141
>chr20:8012227-8012289
>chr20:8013132-8013200
>chr20:8016000-8016104
>chr20:8016236-8016396
>chr20:8018201-8018531
>chr20:8021391-8021505
>chr20:8021852-8022245
>chr20:8022862-8022901
>chr20:8024987-8025091
>chr20:8027041-8027191
>chr20:8027224-8027338
>chr20:8027579-8027620
>chr20:8027787-8027880
>chr20:8029435-8029471
>chr20:8029614-8029773
>chr20:8030610-8030936
>chr20:8031374-8031939
>chr20:8034013-8034305
>chr20:8034441-8035036
>chr20:8035208-8035271
>chr20:8036282-8036347
>chr20:8036440-8036493
>chr20:8036600-8036667
>chr20:8036764-8036950
>chr20:8037470-8037951
>chr20:8038650-8038694
>chr20:8038931-8039057
>chr20:8039633-8039707
>chr20:8039743-8039884
>chr20:8040185-8040232
>chr20:8040757-8040885
>chr20:8040926-8041344
>chr20:8041472-8041551
>chr20:8042260-8042455
>chr20:8044053-8044530
>chr20:8046653-8046764
>chr20:8046864-8047188
>chr20:8047748-8048012
>chr20:8049860-8050157
>chr20:8051126-8051178
>chr20:8051917-8051993
>chr20:8052835-8052959
>chr20:8053636-8053673
>chr20:8053884-8054510
>chr20:8054733-8054851
>chr20:8056430-8056762
>chr20:8057063-8057108
>chr20:8057187-8057916
>chr20:8058414-8058608
>chr20:8058734-8058814
>chr20:8058980-8059350
>chr20:8059532-8059628
>chr20:8060747-8060818
>chr20:8063238-8063302
>chr20:8065765-8065819
>chr20:8069757-8069866
>chr20:8070266-8070350
>chr20:8070746-8070809
>chr20:8072302-8072736
>chr20:8073070-8073115
>chr20:8073794-8073869
>chr20:8074327-8074422
>chr20:8074526-8074777
>chr20:8080606-8080914
>chr20:8081105-8081144
>chr20:8081983-8082065
>chr20:8082238-8082293
>chr20:8084227-8084278
>chr20:8084348-8084697
>chr20:8084745-8085034
>chr20:8085119-8085335
>chr20:8085754-8085860
>chr20:8086235-8086348
>chr20:8086531-8086598
>chr20:8086708-8087240
>chr20:8087309-8087483
>chr20:8087735-8088059
>chr20:8088189-8088309
>chr20:8088965-8089123
>chr20:8089254-8089305
>chr20:8089380-8089482
>chr20:8091273-8091387
>chr20:8092766-8092936
>chr20:8093549-8093630
>chr20:8095490-8095611
>chr20:8095944-8096040
>chr20:8096704-8097536
>chr20:8099902-8099951
>chr20:8100497-8100573
>chr20:8100733-8101453
>chr20:8101561-8101624
>chr20:8101717-8101765
>chr20:8101881-8105576
>chr20:8105614-8105708
>chr20:8105951-8106024
>chr20:8106078-8106217
>chr20:8106362-8106466
>chr20:8106624-8106682
>chr20:8107695-8107750
>chr20:8107871-8107993
>chr20:8108853-8114943
>chr20:8115007-8115143
>chr20:8118435-8118495
>chr20:8118830-8118909
>chr20:8119348-8119500
>chr20:8121192-8121244
>chr20:8123200-8123278
>chr20:8123531-8123700
>chr20:8123744-8123786
>chr20:8124058-8124374
>chr20:8128959-8129242
>chr20:8129765-8129806
>chr20:8130052-8130162
>chr20:8130495-8130541
>chr20:8130582-8130703
>chr20:8131023-8131542
>chr20:8132186-8132238
>chr20:8132562-8132596
>chr20:8134281-8134372
>chr20:8135187-8135230
>chr20:8135587-8135640
>chr20:8136312-8136645
>chr20:8136880-8136965
>chr20:8138922-8139410
>chr20:8140764-8141089
>chr20:8141334-8141652
>chr20:8143982-8144210
>chr20:8145096-8145425
>chr20:8146361-8146430
>chr20:8147120-8147160
>chr20:8147851-8147998
>chr20:8148488-8149093
>chr20:8149635-8149706
>chr20:8149940-8150022
>chr20:8152160-8152210
>chr20:8152830-8152904
>chr20:8158354-8160730
>chr20:8160834-8160947
>chr20:8162979-8163049
>chr20:8163092-8163151
>chr20:8164408-8164489
>chr20:8165356-8165423
>chr20:8166332-8166433
>chr20:8167333-8167383
>chr20:8167706-8167832
>chr20:8168753-8168842
>chr20:8171208-8171309
>chr20:8171494-8171580
>chr20:8172093-8172186
>chr20:8172758-8172856
>chr20:8174069-8174134
>chr20:8174212-8174263
>chr20:8174728-8174987
>chr20:8175041-8175234
>chr20:8175430-8176236
>chr20:8176297-8176421
>chr20:8176597-8176847
>chr20:8177102-8177433
>chr20:8177610-8180533
>chr20:8180877-8181301
>chr20:8181698-8181998
>chr20:8182549-8182886
>chr20:8183202-8183367
>chr20:8184761-8185165
>chr20:8185330-8185417
>chr20:8185550-8185636
>chr20:8186158-8186221
>chr20:8187264-8187337
>chr20:8187839-8187869
>chr20:8188272-8188318
>chr20:8189159-8189201
>chr20:8189344-8189402
>chr20:8191092-8191392
>chr20:8193370-8193456
>chr20:8195323-8195596
>chr20:8195709-8196243
>chr20:8196644-8198408
>chr20:8198886-8198978
>chr20:8199469-8199892
>chr20:8200608-8200694
>chr20:8201075-8201164
>chr20:8201288-8201358
>chr20:8202032-8202377
>chr20:8203070-8203127
>chr20:8203858-8204001
>chr20:8204421-8204790
>chr20:8205908-8205950
>chr20:8206230-8206349
>chr20:8206581-8206661
>chr20:8206908-8206957
>chr20:8207570-8207880
>chr20:8209486-8209601
>chr20:8209864-8210156
>chr20:8211428-8211529
>chr20:8214217-8214602
>chr20:8215837-8215875
>chr20:8217346-8217505
>chr20:8217697-8218043
>chr20:8218428-8218631
>chr20:8220358-8220477
>chr20:8220572-8220839
>chr20:8222600-8222704
>chr20:8224586-8224704
>chr20:8224933-8224999
>chr20:8225093-8225144
>chr20:8225231-8225317
>chr20:8226686-8227093
>chr20:8228020-8228219
>chr20:8228495-8229049
>chr20:8229254-8229330
>chr20:8229538-8229661
>chr20:8229705-8230113
>chr20:8230251-8230543
>chr20:8231230-8231271
>chr20:8231353-8231431
>chr20:8232051-8232159
>chr20:8233920-8233978
>chr20:8234204-8234365
>chr20:8236187-8236565
>chr20:8237518-8237637
>chr20:8240252-8240392
>chr20:8244298-8244522
>chr20:8244997-8245121
>chr20:8245796-8245852
>chr20:8247281-8247373
>chr20:8247947-8247982
>chr20:8250941-8251304
>chr20:8253619-8254019
>chr20:8255864-8256215
>chr20:8257734-8257841
>chr20:8258772-8258827
>chr20:8259006-8259138
>chr20:8259171-8259263
>chr20:8259365-8259634
>chr20:8259707-8259788
>chr20:8260040-8260189
>chr20:8260262-8260390
>chr20:8262047-8262406
>chr20:8262659-8262885
>chr20:8262937-8263221
>chr20:8263572-8264516
>chr20:8264616-8264741
>chr20:8266746-8267063
>chr20:8267578-8268955
>chr20:8269060-8269466
>chr20:8276455-8276508
>chr20:8276905-8277197
>chr20:8277589-8277628
>chr20:8278193-8278374
>chr20:8278485-8278545
>chr20:8278964-8279614
>chr20:8279993-8280386
>chr20:8280701-8280767
>chr20:8281329-8281366
>chr20:8281754-8281814
>chr20:8281926-8282075
>chr20:8283404-8283667
>chr20:8284429-8284608
>chr20:8285230-8285314
>chr20:8286043-8286312
>chr20:8287211-8287276
>chr20:8289265-8289605
>chr20:8290874-8290935
>chr20:8293241-8293340
>chr20:8294453-8294597
>chr20:8294910-8295025
>chr20:8295619-8295978
>chr20:8297015-8297272
>chr20:8298024-8298341
>chr20:8298947-8299060
>chr20:8299822-8299867
>chr20:8300538-8300801
>chr20:8302698-8302743
>chr20:8304721-8304851
>chr20:8307595-8307961
>chr20:8308211-8308687
>chr20:8310382-8310741
>chr20:8310785-8311110
>chr20:8314481-8314740
>chr20:8317047-8317096
>chr20:8318152-8318274
>chr20:8319818-8320031
>chr20:8320766-8321061
>chr20:8323265-8323321
>chr20:8325185-8325240
>chr20:8325529-8325629
>chr20:8326880-8327193
>chr20:8327857-8328350
>chr20:8328575-8328646
>chr20:8329311-8329524
>chr20:8333501-8333609
>chr20:8333923-8334252
>chr20:8336530-8336595
>chr20:8336961-8337010
>chr20:8338139-8338204
>chr20:8338634-8338733
>chr20:8339758-8340056
>chr20:8340377-8340731
>chr20:8345706-8345738
>chr20:8347863-8347997
>chr20:8348944-8349083
>chr20:8349869-8350808
>chr20:8351053-8351171
>chr20:8351217-8352326
>chr20:8352425-8352565
>chr20:8353067-8353130
>chr20:8353207-8353304
>chr20:8353537-8353752
>chr20:8353861-8354302
>chr20:8355101-8355141
>chr20:8356423-8356510
>chr20:8357525-8357699
>chr20:8358046-8358107
>chr20:8358251-8358665
>chr20:8361576-8361627
>chr20:8363153-8363261
>chr20:8363304-8363385
>chr20:8363837-8363873
>chr20:8365607-8365715
>chr20:8368171-8368708
>chr20:8369070-8369120
>chr20:8372442-8372476
>chr20:8373376-8373444
>chr20:8374072-8374444
>chr20:8376435-8376484
>chr20:8376636-8376978
>chr20:8378144-8378270
>chr20:8378336-8384135
>chr20:8384160-8385844
>chr20:8386064-8386219
>chr20:8386267-8386514
>chr20:8386546-8388044
>chr20:8388505-8388564
>chr20:8388582-8388779
>chr20:8390123-8390198
>chr20:8390254-8390415
>chr20:8391746-8391847
>chr20:8392170-8392275
>chr20:8393389-8393664
>chr20:8393932-8394019
>chr20:8394566-8394633
>chr20:8395467-8395547
>chr20:8398127-8398675
>chr20:8398883-8399040
>chr20:8400427-8400472
>chr20:8402525-8402903
>chr20:8403208-8403408
>chr20:8403612-8403725
>chr20:8405718-8405790
>chr20:8407288-8407721
>chr20:8407986-8408490
>chr20:8409434-8409876
>chr20:8410000-8410050
>chr20:8410629-8410941
>chr20:8411186-8411419
>chr20:8411733-8412050
>chr20:8413720-8413818
>chr20:8414670-8415003
>chr20:8415520-8415563
>chr20:8416978-8417360
>chr20:8418532-8418707
>chr20:8419496-8419634
>chr20:8419664-8419728
>chr20:8420296-8420442
>chr20:8420534-8420642
>chr20:8421823-8421905
>chr20:8423238-8423308
>chr20:8424741-8425112
>chr20:8425185-8425470
>chr20:8426516-8426832
>chr20:8426906-8427219
>chr20:8427556-8427636
>chr20:8427808-8428079
>chr20:8428218-8428544
>chr20:8430681-8431116
>chr20:8431778-8431903
>chr20:8431987-8432124
>chr20:8432335-8432517
>chr20:8433689-8433749
>chr20:8434668-8434731
>chr20:8435340-8435436
>chr20:8435656-8435692
>chr20:8436050-8436394
>chr20:8436498-8436597
>chr20:8436774-8437090
>chr20:8437980-8438135
>chr20:8438244-8438371
>chr20:8440635-8440975
>chr20:8442114-8442282
>chr20:8442398-8442544
>chr20:8442897-8443281
>chr20:8444047-8446669
>chr20:8451324-8451917
>chr20:8453867-8454192
>chr20:8454819-8454912
>chr20:8454953-8455336
>chr20:8455423-8455648
>chr20:8456518-8456982
>chr20:8457703-8457765
>chr20:8460893-8460966
>chr20:8461005-8461092
>chr20:8461920-8462227
>chr20:8463145-8463200
>chr20:8464724-8464879
>chr20:8464940-8465076
>chr20:8465680-8466496
>chr20:8466925-8467241
>chr20:8468448-8468527
>chr20:8469765-8470307
>chr20:8470449-8470887
>chr20:8472299-8472359
>chr20:8472561-8472690
>chr20:8474998-8475052
>chr20:8475202-8475245
>chr20:8475311-8475447
>chr20:8475939-8476019
>chr20:8477075-8477112
>chr20:8477492-8477866
>chr20:8478674-8478729
>chr20:8479035-8479160
>chr20:8480821-8481234
>chr20:8482089-8482428
>chr20:8484013-8484644
>chr20:8485862-8486244
>chr20:8486350-8486799
>chr20:8487050-8487143
>chr20:8490569-8490732
>chr20:8490849-8491341
>chr20:8491855-8491972
>chr20:8492458-8492497
>chr20:8492799-8492937
>chr20:8493628-8494095
>chr20:8494565-8494779
>chr20:8494961-8495097
>chr20:8495375-8495702
>chr20:8496207-8496566
>chr20:8498074-8498453
>chr20:8498661-8498715
>chr20:8499777-8499823
>chr20:8501854-8501929
>chr20:8504868-8505165
>chr20:8506937-8507350
>chr20:8509074-8509125
>chr20:8509619-8509788
>chr20:8510327-8510693
>chr20:8510885-8511482
>chr20:8511557-8511966
>chr20:8512331-8512653
>chr20:8512717-8513188
>chr20:8513705-8514599
>chr20:8515851-8516243
>chr20:8516385-8516413
>chr20:8516628-8516718
>chr20:8517372-8517817
>chr20:8517897-8518261
>chr20:8518585-8519153
>chr20:8520746-8520820
>chr20:8521420-8521701
>chr20:8523208-8523251
>chr20:8523460-8523532
>chr20:8523936-8523997
>chr20:8527122-8527250
>chr20:8527350-8527402
>chr20:8527717-8527837
>chr20:8528056-8528334
>chr20:8530121-8530231
>chr20:8530863-8530994
>chr20:8532711-8534061
>chr20:8534110-8534338
>chr20:8537053-8537622
>chr20:8537818-8537873
>chr20:8538356-8538653
>chr20:8538753-8539094
>chr20:8539594-8539864
>chr20:8541544-8541625
>chr20:8543085-8543125
>chr20:8543671-8543824
>chr20:8543862-8544194
>chr20:8546024-8546352
>chr20:8548003-8548639
>chr20:8548926-8549224
>chr20:8549444-8550634
>chr20:8553728-8554020
>chr20:8554152-8554428
>chr20:8554723-8554776
>chr20:8554919-8555004
>chr20:8556592-8556706
>chr20:8556756-8557182
>chr20:8557235-8557459
>chr20:8557546-8557788
>chr20:8558066-8558592
>chr20:8558731-8558940
>chr20:8559309-8559546
>chr20:8559642-8559789
>chr20:8560135-8560225
>chr20:8563535-8565575
>chr20:8567656-8567776
>chr20:8568514-8568596
>chr20:8571157-8571512
>chr20:8572779-8572843
>chr20:8573825-8574000
>chr20:8574118-8574416
>chr20:8575998-8576134
>chr20:8577144-8577484
>chr20:8577627-8577674
>chr20:8579933-8580024
>chr20:8580068-8580110
>chr20:8581697-8581739
>chr20:8582058-8582122
>chr20:8582588-8583452
>chr20:8584416-8584512
>chr20:8584673-8585001
>chr20:8588209-8588267
>chr20:8588429-8588749
>chr20:8589377-8590081
>chr20:8590441-8590668
>chr20:8590780-8591398
>chr20:8591884-8592141
>chr20:8592246-8592441
>chr20:8592613-8592766
>chr20:8592961-8593020
>chr20:8593181-8593523
>chr20:8593608-8593675
>chr20:8593874-8594188
>chr20:8595047-8601471
>chr20:8601521-8601604
>chr20:8603556-8603628
>chr20:8603662-8603710
>chr20:8603835-8604344
>chr20:8604906-8605018
>chr20:8605408-8605499
>chr20:8605575-8606129
>chr20:8606355-8606431
>chr20:8607732-8608015
>chr20:8608170-8608216
>chr20:8608554-8608690
>chr20:8609141-8609269
>chr20:8609645-8609765
>chr20:8609924-8610968
>chr20:8611064-8611123
>chr20:8611793-8611953
>chr20:8612193-8612249
>chr20:8613721-8613776
>chr20:8614286-8614523
>chr20:8614688-8614800
>chr20:8616574-8616664
>chr20:8617176-8617413
>chr20:8617478-8617641
>chr20:8618025-8618064
>chr20:8618162-8618239
>chr20:8618386-8618518
>chr20:8619134-8619457
>chr20:8620442-8620827
>chr20:8622004-8622253
>chr20:8622834-8622901
>chr20:8624464-8624607
>chr20:8625845-8626218
>chr20:8628580-8628978
>chr20:8629769-8630330
>chr20:8631128-8631262
>chr20:8632317-8632386
>chr20:8633065-8633151
>chr20:8634730-8634792
>chr20:8635239-8635327
>chr20:8637263-8637415
>chr20:8637889-8638225
>chr20:8638940-8638998
>chr20:8639053-8639191
>chr20:8642713-8642757
>chr20:8643565-8645345
>chr20:8646696-8646743
>chr20:8648652-8649024
>chr20:8649485-8649661
>chr20:8649800-8649947
>chr20:8650278-8650330
>chr20:8650400-8650637
>chr20:8651585-8651626
>chr20:8653224-8653298
>chr20:8653614-8653721
>chr20:8654537-8654578
>chr20:8657027-8657145
>chr20:8659708-8660166
>chr20:8660742-8660788
>chr20:8661927-8662639
>chr20:8662884-8662962
>chr20:8663143-8663264
>chr20:8669314-8669406
>chr20:8672205-8672382
>chr20:8672824-8673188
>chr20:8673741-8673821
>chr20:8676081-8676450
>chr20:8676785-8676861
>chr20:8677072-8677423
>chr20:8678093-8678187
>chr20:8680726-8681139
>chr20:8682150-8682197
>chr20:8682224-8682433
>chr20:8682964-8683191
>chr20:8683588-8683666
>chr20:8683867-8684619
>chr20:8685448-8685763
>chr20:8686989-8689546
>chr20:8689604-8689668
>chr20:8690233-8690290
>chr20:8690339-8690500
>chr20:8690597-8690941
>chr20:8694157-8694224
>chr20:8695426-8695727
>chr20:8696076-8696483
>chr20:8696610-8697041
>chr20:8701325-8701449
>chr20:8701703-8701750
>chr20:8702401-8702459
>chr20:8703008-8703067
>chr20:8704065-8704407
>chr20:8704644-8704710
>chr20:8704756-8704948
>chr20:8705018-8705290
>chr20:8706903-8706963
>chr20:8707657-8708166
>chr20:8710039-8710455
>chr20:8710531-8710788
>chr20:8711826-8711855
>chr20:8711992-8712344
>chr20:8713207-8713575
>chr20:8714200-8714238
>chr20:8717700-8717757
>chr20:8717897-8718231
>chr20:8718422-8718542
>chr20:8719412-8719453
>chr20:8719549-8719639
>chr20:8722073-8722198
>chr20:8722369-8722414
>chr20:8722793-8723054
>chr20:8723584-8723739
>chr20:8724058-8724231
>chr20:8726312-8726641
>chr20:8727163-8727301
>chr20:8728145-8728279
>chr20:8728836-8729028
>chr20:8731169-8731418
>chr20:8732189-8732226
>chr20:8732494-8732932
>chr20:8733559-8734169
>chr20:8734461-8734634
>chr20:8736501-8737023
>chr20:8738260-8738608
>chr20:8738863-8739177
>chr20:8739407-8739482
>chr20:8739877-8740035
>chr20:8741310-8741376
>chr20:8742252-8742379
>chr20:8742471-8742523
>chr20:8742817-8743415
>chr20:8743717-8743883
>chr20:8744101-8744195
>chr20:8744433-8744699
>chr20:8745580-8745636
>chr20:8745902-8746274
>chr20:8746381-8746627
>chr20:8746699-8746751
>chr20:8747604-8747822
>chr20:8748628-8749233
>chr20:8750928-8751250
>chr20:8752248-8752329
>chr20:8752507-8752815
>chr20:8752916-8753399
>chr20:8755861-8755898
>chr20:8756132-8756380
>chr20:8756985-8757026
>chr20:8757832-8757904
>chr20:8758293-8758607
>chr20:8758741-8758844
>chr20:8759369-8759402
>chr20:8759481-8759764
>chr20:8759947-8760211
>chr20:8761042-8761283
>chr20:8761486-8762223
>chr20:8763137-8764202
>chr20:8765687-8765982
>chr20:8766114-8766188
>chr20:8766427-8766478
>chr20:8767824-8768216
>chr20:8768255-8768314
>chr20:8769918-8770258
>chr20:8770506-8770931
>chr20:8771171-8771337
>chr20:8771856-8772188
>chr20:8772642-8772973
>chr20:8773686-8774028
>chr20:8774172-8774243
>chr20:8775712-8775755
>chr20:8776184-8776302
>chr20:8776529-8776576
>chr20:8777433-8778089
>chr20:8779624-8779694
>chr20:8781258-8781501
>chr20:8781600-8781983
>chr20:8782377-8782648
>chr20:8784279-8784582
>chr20:8786678-8787302
>chr20:8788591-8788672
>chr20:8789104-8789405
>chr20:8791108-8791205
>chr20:8793389-8793871
>chr20:8793949-8794474
>chr20:8795681-8795907
>chr20:8796009-8796075
>chr20:8797072-8797132
>chr20:8797891-8798193
>chr20:8799724-8800039
>chr20:8800900-8800966
>chr20:8801253-8801402
>chr20:8803005-8803100
>chr20:8803761-8804101
>chr20:8804700-8805030
>chr20:8807587-8807860
>chr20:8807981-8808047
>chr20:8808177-8808555
>chr20:8808936-8809309
>chr20:8810675-8810995
>chr20:8813511-8813898
>chr20:8814497-8814563
>chr20:8815860-8815935
>chr20:8817131-8817241
>chr20:8818745-8819045
>chr20:8819376-8819430
>chr20:8819467-8819581
>chr20:8819951-8820335
>chr20:8821172-8821640
>chr20:8822861-8823037
>chr20:8823097-8823525
>chr20:8824763-8824870
>chr20:8825847-8825930
>chr20:8826208-8826561
>chr20:8827515-8827623
>chr20:8827695-8827794
>chr20:8828736-8828775
>chr20:8831624-8832019
>chr20:8832244-8832280
>chr20:8833079-8833598
>chr20:8833658-8833757
>chr20:8834030-8834180
>chr20:8834383-8834842
>chr20:8834925-8835126
>chr20:8835820-8835864
>chr20:8836320-8836557
>chr20:8836663-8836708
>chr20:8837317-8837359
>chr20:8837742-8837887
>chr20:8838793-8839223
>chr20:8839432-8839506
>chr20:8839753-8840045
>chr20:8840799-8841144
>chr20:8842513-8843216
>chr20:8843597-8843694
>chr20:8844444-8844582
>chr20:8844821-8845177
>chr20:8845255-8845599
>chr20:8846001-8846391
>chr20:8847613-8848048
>chr20:8848124-8848207
>chr20:8848546-8848594
>chr20:8848667-8848728
>chr20:8849387-8850026
>chr20:8850490-8850869
>chr20:8851687-8851745
>chr20:8851903-8851953
>chr20:8853571-8853630
>chr20:8854033-8854088
>chr20:8856336-8856663
>chr20:8856832-8856872
>chr20:8859413-8859504
>chr20:8861420-8861794
>chr20:8864021-8864144
>chr20:8866546-8866597
>chr20:8867856-8868121
>chr20:8868616-8868938
>chr20:8869169-8869250
>chr20:8870949-8871046
>chr20:8873459-8873513
>chr20:8874051-8874127
>chr20:8874164-8874321
>chr20:8874962-8875027
>chr20:8875368-8875578
>chr20:8878695-8879411
>chr20:8879586-8879635
>chr20:8880799-8881305
>chr20:8883561-8883620
>chr20:8885138-8885183
>chr20:8885409-8887844
>chr20:8888983-8889127
>chr20:8889557-8889959
>chr20:8890303-8890536
>chr20:8890614-8890667
>chr20:8890727-8891346
>chr20:8892468-8892540
>chr20:8893902-8894394
>chr20:8896131-8896297
>chr20:8898524-8898759
>chr20:8899050-8899343
>chr20:8900129-8900161
>chr20:8902742-8903047
>chr20:8903319-8903419
>chr20:8903614-8903702
>chr20:8903758-8903917
>chr20:8904973-8905289
>chr20:8906162-8906214
>chr20:8906588-8906651
>chr20:8908053-8908200
>chr20:8908364-8908529
>chr20:8911959-8912544
>chr20:8913354-8913414
>chr20:8913968-8914470
>chr20:8914629-8914732
>chr20:8914828-8915022
>chr20:8916110-8916448
>chr20:8916868-8916911
>chr20:8917389-8917724
>chr20:8917925-8917955
>chr20:8917991-8918092
>chr20:8918252-8918403
>chr20:8918919-8919296
>chr20:8920135-8920168
>chr20:8920848-8921347
>chr20:8921874-8921941
>chr20:8922727-8922875
>chr20:8923064-8924960
>chr20:8925828-8926136
>chr20:8926858-8927094
>chr20:8928014-8928100
>chr20:8928713-8929046
>chr20:8930254-8931106
>chr20:8931228-8931464
>chr20:8932682-8932774
>chr20:8933199-8933644
>chr20:8935763-8935856
>chr20:8936401-8936640
>chr20:8936811-8936872
>chr20:8938873-8939401
>chr20:8939649-8939853
>chr20:8940256-8940440
>chr20:8941913-8941989
>chr20:8942182-8942314
>chr20:8942392-8942481
>chr20:8942976-8943014
>chr20:8944172-8944309
>chr20:8950860-8951170
>chr20:8951252-8951292
>chr20:8951339-8951436
>chr20:8952284-8952325
>chr20:8952625-8952986
>chr20:8953738-8953975
>chr20:8955648-8956162
>chr20:8956680-8957014
>chr20:8957499-8958151
>chr20:8958407-8959094
>chr20:8959216-8959254
>chr20:8959821-8959885
>chr20:8961009-8961464
>chr20:8961739-8962075
>chr20:8962778-8962837
>chr20:8963020-8963211
>chr20:8963786-8963825
>chr20:8964592-8964634
>chr20:8964679-8964783
>chr20:8965900-8966090
>chr20:8966798-8966866
>chr20:8970654-8970708
>chr20:8971820-8971871
>chr20:8971926-8972074
>chr20:8973130-8973587
>chr20:8973738-8974825
>chr20:8975610-8975899
>chr20:8976141-8976275
>chr20:8976384-8976523
>chr20:8977114-8977765
>chr20:8979303-8979461
>chr20:8979741-8980129
>chr20:8980585-8980830
>chr20:8982442-8982953
>chr20:8985069-8985484
>chr20:8985616-8985693
>chr20:8985834-8986059
>chr20:8986141-8986255
>chr20:8986304-8986623
>chr20:8986731-8986789
>chr20:8986823-8987059
>chr20:8988347-8988423
>chr20:8988811-8990404
>chr20:8990448-8991715
>chr20:8991904-8992844
>chr20:8993952-8994240
>chr20:8995140-8995195
>chr20:8996552-8996694
>chr20:8997140-8997625
>chr20:8997858-8997911
>chr20:8998666-8999281
>chr20:8999946-9000331
>chr20:9000421-9000755
>chr20:9001710-9001749
>chr20:9001790-9001831
>chr20:9002629-9002674
>chr20:9003248-9003586
>chr20:9004077-9004147
>chr20:9004590-9005119
>chr20:9005297-9005356
>chr20:9006096-9006404
>chr20:9007010-9007316
>chr20:9007435-9007752
>chr20:9008193-9008486
>chr20:9008542-9008885
>chr20:9009127-9009199
>chr20:9009973-9010311
>chr20:9010722-9011078
>chr20:9012223-9012328
>chr20:9012807-9012884
>chr20:9013266-9013317
>chr20:9015349-9015504
>chr20:9015578-9016083
>chr20:9016546-9016592
>chr20:9017455-9017795
>chr20:9019661-9019699
>chr20:9020298-9020708
>chr20:9023133-9023862
>chr20:9023938-9024240
>chr20:9024625-9024662
>chr20:9024816-9025189
>chr20:9025509-9025608
>chr20:9025817-9026443
>chr20:9026695-9026761
>chr20:9026790-9026874
>chr20:9026952-9027050
>chr20:9027074-9027124
>chr20:9027314-9027397
>chr20:9028350-9028438
>chr20:9028927-9029033
>chr20:9029383-9029798
>chr20:9032552-9032943
>chr20:9033203-9033744
>chr20:9034705-9034968
>chr20:9035275-9035617
>chr20:9036207-9037042
>chr20:9037903-9038219
>chr20:9042513-9043421
>chr20:9044054-9044775
>chr20:9045369-9045685
>chr20:9046027-9046481
>chr20:9046629-9047401
>chr20:9047505-9048334
>chr20:9048423-9049141
>chr20:9049197-9050973
>chr20:9051034-9051373
>chr20:9052111-9052266
>chr20:9052505-9052821
>chr20:9053935-9054087
>chr20:9055012-9055399
>chr20:9055448-9055481
>chr20:9055833-9055960
>chr20:9056253-9056359
>chr20:9057269-9057382
>chr20:9058235-9058897
>chr20:9059101-9059162
>chr20:9059985-9060205
>chr20:9060465-9060732
>chr20:9061609-9062059
>chr20:9062167-9062256
>chr20:9062324-9062392
>chr20:9062671-9062708
>chr20:9063849-9063931
>chr20:9064043-9064423
>chr20:9064919-9065396
>chr20:9065553-9065854
>chr20:9066190-9066241
>chr20:9066827-9067289
>chr20:9068613-9068661
>chr20:9069080-9069146
>chr20:9071587-9071641
>chr20:9073181-9073290
>chr20:9073504-9073912
>chr20:9074802-9074868
>chr20:9076179-9076516
>chr20:9076972-9077032
>chr20:9077851-9078670
>chr20:9079533-9079586
>chr20:9079731-9079770
>chr20:9083761-9083961
>chr20:9084809-9085090
>chr20:9086890-9087437
>chr20:9088154-9088201
>chr20:9088826-9089004
>chr20:9089344-9089420
>chr20:9090106-9090325
>chr20:9094506-9094556
>chr20:9095950-9096160
>chr20:9096948-9097223
>chr20:9098608-9098795
>chr20:9098914-9098972
>chr20:9100346-9100466
>chr20:9101811-9102180
>chr20:9103020-9103138
>chr20:9103246-9103393
>chr20:9103566-9103643
>chr20:9103693-9103869
>chr20:9106235-9106325
>chr20:9106979-9107035
>chr20:9108578-9108625
>chr20:9108858-9108951
>chr20:9112244-9112559
>chr20:9113925-9114219
>chr20:9115399-9115970
>chr20:9116127-9116312
>chr20:9118099-9118321
>chr20:9118398-9118630
>chr20:9120336-9120430
>chr20:9122939-9123127
>chr20:9123504-9123732
>chr20:9123845-9124525
>chr20:9127197-9127273
>chr20:9127633-9129148
>chr20:9130720-9130765
>chr20:9131233-9131350
>chr20:9131803-9131865
>chr20:9132038-9132157
>chr20:9132918-9133049
>chr20:9133290-9133593
>chr20:9135682-9135802
>chr20:9137539-9137605
>chr20:9139205-9139353
>chr20:9139485-9139539
>chr20:9140204-9140238
>chr20:9140484-9140883
>chr20:9142747-9142787
>chr20:9143321-9143473
>chr20:9144533-9144811
>chr20:9145637-9145686
>chr20:9146388-9146557
>chr20:9146621-9146663
>chr20:9149671-9149754
>chr20:9150665-9150721
>chr20:9151011-9153667
>chr20:9154706-9155436
>chr20:9156220-9156250
>chr20:9156353-9156455
>chr20:9156815-9156905
>chr20:9157790-9157955
>chr20:9158009-9158151
>chr20:9158238-9158576
>chr20:9159782-9159840
>chr20:9161114-9161166
>chr20:9161788-9161916
>chr20:9162253-9162344
>chr20:9164359-9164587
>chr20:9167176-9167257
>chr20:9167346-9167437
>chr20:9168538-9168635
>chr20:9168907-9168959
>chr20:9169324-9169632
>chr20:9171995-9172061
>chr20:9173430-9173519
>chr20:9173671-9173805
>chr20:9174104-9174479
>chr20:9175089-9175223
>chr20:9176090-9176223
>chr20:9176295-9176361
>chr20:9176481-9176671
>chr20:9178036-9178366
>chr20:9178475-9178920
>chr20:9179362-9179609
>chr20:9180298-9180336
>chr20:9181436-9181583
>chr20:9181679-9181816
>chr20:9183614-9183665
>chr20:9184019-9184085
>chr20:9184902-9185209
>chr20:9186095-9186129
>chr20:9186269-9186349
>chr20:9186956-9187268
>chr20:9188087-9188139
>chr20:9188470-9190022
>chr20:9190214-9190572
>chr20:9191166-9191338
>chr20:9191407-9191543
>chr20:9192514-9192812
>chr20:9193076-9193140
>chr20:9194386-9194720
>chr20:9195384-9195463
>chr20:9195588-9195858
>chr20:9197373-9197523
>chr20:9197686-9198012
>chr20:9199306-9199390
>chr20:9200880-9200940
>chr20:9201164-9201222
>chr20:9201773-9201896
>chr20:9202006-9202072
>chr20:9204357-9204666
>chr20:9204901-9205004
>chr20:9205224-9205566
>chr20:9205614-9205690
>chr20:9205764-9206089
>chr20:9206872-9207146
>chr20:9207740-9207931
>chr20:9208500-9208844
>chr20:9209616-9210111
>chr20:9210884-9210926
>chr20:9211390-9211526
>chr20:9212821-9214274
>chr20:9215136-9215190
>chr20:9216170-9216822
>chr20:9218099-9218395
>chr20:9219180-9219514
>chr20:9220318-9220648
>chr20:9221996-9222407
>chr20:9222586-9222665
>chr20:9223070-9223173
>chr20:9223474-9223524
>chr20:9227091-9227353
>chr20:9227495-9227804
>chr20:9229058-9229114
>chr20:9229679-9229875
>chr20:9229980-9230344
>chr20:9230537-9230629
>chr20:9231743-9231901
>chr20:9232101-9232145
>chr20:9233110-9233367
>chr20:9234187-9234365
>chr20:9237090-9237183
>chr20:9237550-9237630
>chr20:9239605-9240376
>chr20:9241370-9241431
>chr20:9242761-9242824
>chr20:9242966-9243104
>chr20:9243797-9243911
>chr20:9244809-9244902
>chr20:9245125-9245437
>chr20:9245585-9245646
>chr20:9245724-9245986
>chr20:9246135-9246178
>chr20:9246305-9246357
>chr20:9247861-9247951
>chr20:9248159-9248207
>chr20:9248784-9248995
>chr20:9249142-9249673
>chr20:9251287-9251391
>chr20:9252213-9252334
>chr20:9252580-9252866
>chr20:9254405-9254776
>chr20:9255675-9255802
>chr20:9257740-9257833
>chr20:9258375-9258750
>chr20:9259730-9259958
>chr20:9260103-9260146
>chr20:9260757-9260831
>chr20:9262288-9262357
>chr20:9263420-9263504
>chr20:9264686-9264762
>chr20:9265191-9265520
>chr20:9265846-9265887
>chr20:9266217-9266310
>chr20:9266333-9266412
>chr20:9266816-9266885
>chr20:9267404-9267523
>chr20:9267914-9267948
>chr20:9267992-9268140
>chr20:9270163-9270240
>chr20:9270388-9270550
>chr20:9271886-9272172
>chr20:9273324-9273470
>chr20:9274842-9274921
>chr20:9275047-9275444
>chr20:9275644-9275721
>chr20:9276826-9276966
>chr20:9282474-9282545
>chr20:9282648-9282774
>chr20:9285126-9285220
>chr20:9290726-9290990
>chr20:9292786-9293535
>chr20:9293614-9293679
>chr20:9294630-9294666
>chr20:9295542-9297033
>chr20:9297249-9297546
>chr20:9297968-9298060
>chr20:9298278-9298391
>chr20:9299216-9299417
>chr20:9301105-9301234
>chr20:9303328-9303875
>chr20:9303959-9304041
>chr20:9304840-9305056
>chr20:9305511-9305751
>chr20:9306107-9306420
>chr20:9306880-9306950
>chr20:9307148-9307193
>chr20:9307473-9307548
>chr20:9308112-9308285
>chr20:9310399-9310753
>chr20:9311568-9311672
>chr20:9311880-9311982
>chr20:9312334-9312418
>chr20:9313163-9313207
>chr20:9313447-9313545
>chr20:9313912-9313976
>chr20:9314727-9315065
>chr20:9315644-9315961
>chr20:9317784-9318211
>chr20:9318350-9318479
>chr20:9318515-9318583
>chr20:9318619-9318777
>chr20:9319318-9319498
>chr20:9319559-9319604
>chr20:9319749-9319881
>chr20:9320005-9320630
>chr20:9320817-9320911
>chr20:9321378-9321433
>chr20:9321612-9322266
>chr20:9323891-9323933
>chr20:9323976-9324462
>chr20:9325843-9326248
>chr20:9327107-9327930
>chr20:9328754-9328916
>chr20:9329011-9329316
>chr20:9331629-9331667
>chr20:9333411-9333442
>chr20:9334194-9334237
>chr20:9336677-9336789
>chr20:9338393-9338673
>chr20:9339309-9339395
>chr20:9339507-9339675
>chr20:9340754-9340805
>chr20:9340957-9341016
>chr20:9341251-9341766
>chr20:9342766-9342867
>chr20:9345041-9345214
>chr20:9345813-9345916
>chr20:9346181-9346247
>chr20:9347685-9348022
>chr20:9349010-9349265
>chr20:9350093-9350446
>chr20:9350532-9350912
>chr20:9351181-9351292
>chr20:9353739-9353790
>chr20:9354310-9354368
>chr20:9354468-9354553
>chr20:9354774-9354809
>chr20:9354862-9354892
>chr20:9355251-9356323
>chr20:9356823-9357162
>chr20:9357512-9357631
>chr20:9357740-9357824
>chr20:9357966-9358065
>chr20:9358190-9358251
>chr20:9358612-9358921
>chr20:9360106-9360154
>chr20:9360940-9361024
>chr20:9361090-9361712
>chr20:9361907-9361952
>chr20:9365119-9365320
>chr20:9366049-9366455
>chr20:9367014-9367056
>chr20:9370617-9370936
>chr20:9371424-9371519
>chr20:9372835-9372899
>chr20:9373890-9374028
>chr20:9374399-9374479
>chr20:9376173-9376318
>chr20:9378077-9378289
>chr20:9381770-9381839
>chr20:9382762-9382792
>chr20:9382915-9383046
>chr20:9384804-9386291
>chr20:9386389-9386500
>chr20:9386620-9387143
>chr20:9387833-9388314
>chr20:9388435-9388742
>chr20:9392169-9392525
>chr20:9394260-9394356
>chr20:9395623-9395965
>chr20:9396651-9396711
>chr20:9396948-9397381
>chr20:9397417-9397529
>chr20:9398678-9398865
>chr20:9400391-9400487
>chr20:9402961-9403023
>chr20:9403460-9403734
>chr20:9403821-9403867
>chr20:9404369-9404634
>chr20:9404847-9404908
>chr20:9406490-9406796
>chr20:9407198-9407277
>chr20:9407334-9407648
>chr20:9412636-9412777
>chr20:9413331-9413686
>chr20:9413761-9414050
>chr20:9414939-9415275
>chr20:9415767-9415826
>chr20:9417184-9417258
>chr20:9417403-9418479
>chr20:9418529-9419197
>chr20:9420036-9420169
>chr20:9420331-9420722
>chr20:9426361-9426696
>chr20:9426936-9427252
>chr20:9428231-9428271
>chr20:9429953-9430212
>chr20:9430363-9430451
>chr20:9431021-9431320
>chr20:9431442-9431811
>chr20:9433535-9433741
>chr20:9434304-9434723
>chr20:9436086-9436662
>chr20:9438074-9438358
>chr20:9440184-9440346
>chr20:9440470-9440533
>chr20:9442118-9442257
>chr20:9443244-9443310
>chr20:9444476-9444791
>chr20:9445287-9445374
>chr20:9446596-9446965
>chr20:9447191-9447271
>chr20:9447414-9447472
>chr20:9448497-9448724
>chr20:9450628-9450956
>chr20:9453655-9453932
>chr20:9454548-9454594
>chr20:9455409-9455453
>chr20:9455859-9456143
>chr20:9458081-9458123
>chr20:9458726-9458817
>chr20:9459057-9459378
>chr20:9459986-9460113
>chr20:9461253-9467458
>chr20:9468412-9468569
>chr20:9468920-9469287
>chr20:9470041-9470359
>chr20:9470754-9470844
>chr20:9471281-9471375
>chr20:9472219-9472264
>chr20:9473943-9474237
>chr20:9474663-9474712
>chr20:9478674-9478826
>chr20:9480695-9480736
>chr20:9482155-9482196
>chr20:9484714-9484877
>chr20:9485038-9485349
>chr20:9485527-9485666
>chr20:9486224-9486329
>chr20:9486594-9486741
>chr20:9486823-9486891
>chr20:9486977-9487097
>chr20:9489051-9489836
>chr20:9490482-9490618
>chr20:9490932-9491022
>chr20:9491162-9491222
>chr20:9491647-9491892
>chr20:9492231-9492309
>chr20:9493543-9493626
>chr20:9494745-9494797
>chr20:9495850-9495896
>chr20:9496314-9496428
>chr20:9496757-9497066
>chr20:9497133-9497454
>chr20:9498145-9498478
>chr20:9498862-9498910
>chr20:9500390-9500513
>chr20:9502173-9502471
>chr20:9503038-9503360
>chr20:9503768-9504008
>chr20:9504044-9504082
>chr20:9504544-9504678
>chr20:9509576-9509617
>chr20:9509703-9510019
>chr20:9517526-9517738
>chr20:9518405-9518563
>chr20:9519121-9519236
>chr20:9520558-9520624
>chr20:9521944-9522053
>chr20:9522929-9523070
>chr20:9526224-9526307
>chr20:9526761-9527031
>chr20:9527553-9527584
>chr20:9527903-9528656
>chr20:9528815-9528856
>chr20:9528925-9529068
>chr20:9529216-9529269
>chr20:9530470-9530606
>chr20:9533339-9533670
>chr20:9534456-9534712
>chr20:9536578-9537093
>chr20:9537704-9537774
>chr20:9540124-9540241
>chr20:9540726-9541052
>chr20:9541695-9542090
>chr20:9546256-9546309
>chr20:9547219-9547281
>chr20:9547337-9547436
>chr20:9547466-9547502
>chr20:9547755-9547832
>chr20:9548355-9548479
>chr20:9549818-9550045
>chr20:9551731-9551847
>chr20:9552684-9553066
>chr20:9553326-9553437
>chr20:9553501-9553615
>chr20:9553747-9554107
>chr20:9557986-9558414
>chr20:9559506-9559788
>chr20:9560356-9560699
>chr20:9560938-9560987
>chr20:9562306-9562352
>chr20:9564866-9564966
>chr20:9565107-9565264
>chr20:9565633-9565759
>chr20:9567442-9567550
>chr20:9568336-9568400
>chr20:9568637-9568898
>chr20:9569007-9569118
>chr20:9569170-9569222
>chr20:9570011-9570122
>chr20:9570454-9570502
>chr20:9571611-9571661
>chr20:9573626-9573677
>chr20:9575187-9575356
>chr20:9575995-9576044
>chr20:9576456-9576506
>chr20:9577382-9577422
>chr20:9578188-9578240
>chr20:9578310-9578388
>chr20:9582284-9582382
>chr20:9582814-9583077
>chr20:9583527-9583641
>chr20:9583785-9583918
>chr20:9584283-9584648
>chr20:9587590-9587697
>chr20:9587852-9587917
>chr20:9588227-9588304
>chr20:9589602-9589891
>chr20:9589971-9590270
>chr20:9590374-9590560
>chr20:9591171-9591243
>chr20:9592139-9592333
>chr20:9593004-9593320
>chr20:9593435-9593687
>chr20:9594103-9594308
>chr20:9594982-9595144
>chr20:9596348-9596672
>chr20:9597940-9599333
>chr20:9599413-9599456
>chr20:9599502-9599586
>chr20:9599700-9600129
>chr20:9600233-9600582
>chr20:9602042-9602349
>chr20:9602847-9602930
>chr20:9604044-9604136
>chr20:9604230-9604435
>chr20:9605625-9605950
>chr20:9606019-9606455
>chr20:9607545-9608071
>chr20:9608110-9608227
>chr20:9608309-9608400
>chr20:9610837-9610872
>chr20:9611010-9611126
>chr20:9612313-9612740
>chr20:9612993-9613149
>chr20:9614047-9614176
>chr20:9614262-9614698
>chr20:9615015-9615081
>chr20:9615176-9615223
>chr20:9615253-9615340
>chr20:9615396-9615498
>chr20:9616555-9616664
>chr20:9617464-9617855
>chr20:9618397-9618716
>chr20:9618849-9619227
>chr20:9622285-9622344
>chr20:9622569-9622867
>chr20:9625023-9625144
>chr20:9625587-9625768
>chr20:9626233-9626293
>chr20:9627599-9627932
>chr20:9628126-9628281
>chr20:9629168-9629621
>chr20:9631235-9631290
>chr20:9631511-9631600
>chr20:9633300-9633404
>chr20:9633492-9633547
>chr20:9636878-9637320
>chr20:9637999-9638100
>chr20:9638520-9638678
>chr20:9640056-9642363
>chr20:9643406-9643682
>chr20:9645168-9645242
>chr20:9645573-9645896
>chr20:9645970-9646038
>chr20:9646871-9646908
>chr20:9648531-9648602
>chr20:9649877-9649913
>chr20:9651537-9651676
>chr20:9653656-9653768
>chr20:9653845-9653879
>chr20:9653920-9654435
>chr20:9655712-9656065
>chr20:9656557-9656681
>chr20:9657305-9657655
>chr20:9660650-9660692
>chr20:9660907-9660965
>chr20:9661258-9661447
>chr20:9661702-9661859
>chr20:9662858-9662959
>chr20:9664391-9664427
>chr20:9664945-9665224
>chr20:9665473-9665795
>chr20:9666437-9666499
>chr20:9666652-9666768
>chr20:9666994-9667297
>chr20:9667698-9667743
>chr20:9669368-9669400
>chr20:9669729-9671894
>chr20:9672018-9672065
>chr20:9672321-9672762
>chr20:9673202-9673319
>chr20:9673423-9673535
>chr20:9675391-9675645
>chr20:9675916-9676339
>chr20:9676994-9677183
>chr20:9677890-9677970
>chr20:9678250-9679433
>chr20:9680876-9680908
>chr20:9681672-9681785
>chr20:9682069-9682389
>chr20:9683705-9683908
>chr20:9685202-9685374
>chr20:9685531-9685698
>chr20:9686379-9686548
>chr20:9690724-9691114
>chr20:9692853-9692898
>chr20:9693375-9693499
>chr20:9694292-9694355
>chr20:9694759-9694827
>chr20:9694972-9695202
>chr20:9695938-9696111
>chr20:9696688-9696814
>chr20:9696884-9696977
>chr20:9700086-9700431
>chr20:9701715-9702016
>chr20:9703378-9703713
>chr20:9706475-9706809
>chr20:9707096-9707410
>chr20:9711941-9711975
>chr20:9712467-9714163
>chr20:9714643-9716083
>chr20:9716116-9716175
>chr20:9716530-9716658
>chr20:9716811-9717123
>chr20:9717594-9717920
>chr20:9718143-9718221
>chr20:9718633-9718705
>chr20:9720511-9720693
>chr20:9720766-9721145
>chr20:9721361-9721691
>chr20:9721896-9722023
>chr20:9722388-9722651
>chr20:9722761-9723032
>chr20:9724795-9725076
>chr20:9725717-9725848
>chr20:9725880-9725947
>chr20:9726676-9726843
>chr20:9727112-9727211
>chr20:9727564-9727685
>chr20:9727949-9728289
>chr20:9728474-9728585
>chr20:9728713-9728806
>chr20:9728935-9729276
>chr20:9729767-9730004
>chr20:9730144-9730219
>chr20:9731113-9731511
>chr20:9733251-9733772
>chr20:9734487-9734585
>chr20:9735194-9735342
>chr20:9735623-9736197
>chr20:9737142-9737260
>chr20:9737464-9738663
>chr20:9740636-9740679
>chr20:9741216-9741267
>chr20:9741558-9741610
>chr20:9743051-9743457
>chr20:9743842-9743929
>chr20:9744002-9744137
>chr20:9745673-9745721
>chr20:9745763-9745849
>chr20:9746454-9746509
>chr20:9746777-9748678
>chr20:9752550-9752664
>chr20:9752839-9752875
>chr20:9754185-9754289
>chr20:9754321-9754392
>chr20:9754550-9754900
>chr20:9756015-9756106
>chr20:9756164-9756272
>chr20:9756486-9756738
>chr20:9758606-9758661
>chr20:9760645-9760940
>chr20:9761314-9761727
>chr20:9761913-9763133
>chr20:9763182-9763285
>chr20:9763358-9763494
>chr20:9763769-9763901
>chr20:9764016-9764070
>chr20:9765469-9765504
>chr20:9765651-9765693
>chr20:9765933-9766274
>chr20:9766521-9766553
>chr20:9766893-9766971
>chr20:9767833-9768013
>chr20:9768183-9768954
>chr20:9770307-9770355
>chr20:9771393-9772062
>chr20:9773221-9773465
>chr20:9773582-9773639
>chr20:9773732-9773823
>chr20:9774407-9774496
>chr20:9774530-9774989
>chr20:9775519-9775581
>chr20:9776015-9776060
>chr20:9776167-9776202
>chr20:9776645-9776702
>chr20:9777086-9777167
>chr20:9777248-9777571
>chr20:9778197-9778532
>chr20:9780318-9780415
>chr20:9782882-9783302
>chr20:9787541-9787701
>chr20:9787808-9787952
>chr20:9790369-9790402
>chr20:9790503-9790800
>chr20:9793459-9794383
>chr20:9795352-9795427
>chr20:9795806-9795956
>chr20:9796869-9797765
>chr20:9798852-9798885
>chr20:9799788-9799993
>chr20:9801317-9801398
>chr20:9804082-9804169
>chr20:9804356-9804639
>chr20:9804712-9805826
>chr20:9805966-9806293
>chr20:9806731-9807063
>chr20:9807127-9807284
>chr20:9808279-9808696
>chr20:9808784-9808916
>chr20:9810290-9810571
>chr20:9811329-9811370
>chr20:9812093-9812233
>chr20:9812305-9812527
>chr20:9812666-9813105
>chr20:9813355-9813406
>chr20:9813612-9813662
>chr20:9814842-9815326
>chr20:9816196-9816303
>chr20:9816491-9816816
>chr20:9816963-9817207
>chr20:9818015-9818193
>chr20:9818286-9818335
>chr20:9820611-9820668
>chr20:9821093-9821396
>chr20:9822002-9822336
>chr20:9823076-9823533
>chr20:9823608-9823719
>chr20:9823940-9824089
>chr20:9824267-9824414
>chr20:9827818-9828143
>chr20:9828833-9828886
>chr20:9830907-9830965
>chr20:9831526-9832594
>chr20:9832656-9832830
>chr20:9834889-9834947
>chr20:9835876-9835918
>chr20:9836390-9836707
>chr20:9836864-9836956
>chr20:9838178-9838243
>chr20:9839115-9839158
>chr20:9842120-9842531
>chr20:9842753-9842942
>chr20:9843948-9844171
>chr20:9844698-9844966
>chr20:9845034-9845847
>chr20:9845959-9846385
>chr20:9846456-9849852
>chr20:9849930-9850278
>chr20:9850340-9850398
>chr20:9850615-9851878
>chr20:9852430-9852801
>chr20:9853539-9853914
>chr20:9855214-9855285
>chr20:9855368-9855429
>chr20:9856691-9856977
>chr20:9858416-9861695
>chr20:9863823-9863992
>chr20:9864484-9864545
>chr20:9865079-9865208
>chr20:9866014-9866049
>chr20:9870666-9871100
>chr20:9872020-9872190
>chr20:9872412-9872454
>chr20:9872630-9872710
>chr20:9872755-9872804
>chr20:9872854-9874019
>chr20:9874095-9874128
>chr20:9874198-9874374
>chr20:9875404-9875454
>chr20:9875642-9875986
>chr20:9876252-9876419
>chr20:9876849-9877098
>chr20:9877258-9877314
>chr20:9877445-9877665
>chr20:9877856-9878055
>chr20:9878259-9878363
>chr20:9878388-9878820
>chr20:9879260-9879590
>chr20:9880510-9881906
>chr20:9881964-9882545
>chr20:9882638-9883335
>chr20:9883449-9883787
>chr20:9884053-9884102
>chr20:9884647-9884703
>chr20:9885234-9885359
>chr20:9885471-9885988
>chr20:9886498-9886566
>chr20:9886710-9887180
>chr20:9887256-9888095
>chr20:9888149-9888914
>chr20:9888954-9889014
>chr20:9889167-9889664
>chr20:9889795-9889876
>chr20:9889991-9890066
>chr20:9890929-9891470
>chr20:9892387-9892446
>chr20:9892823-9893579
>chr20:9893984-9894652
>chr20:9894856-9894969
>chr20:9895100-9895425
>chr20:9895593-9895680
>chr20:9896544-9896643
>chr20:9898212-9898376
>chr20:9899562-9899639
>chr20:9899889-9900082
>chr20:9900926-9900964
>chr20:9901007-9901561
>chr20:9901767-9901830
>chr20:9902251-9902424
>chr20:9903910-9903992
>chr20:9904808-9904969
>chr20:9905986-9906722
>chr20:9908315-9908756
>chr20:9910022-9911421
>chr20:9913816-9914184
>chr20:9914495-9914681
>chr20:9914755-9914939
>chr20:9916015-9916398
>chr20:9917365-9917426
>chr20:9918142-9918530
>chr20:9919103-9919231
>chr20:9919717-9920082
>chr20:9920350-9920667
>chr20:9921793-9922018
>chr20:9922379-9922902
>chr20:9922978-9923014
>chr20:9923141-9923448
>chr20:9923709-9923793
>chr20:9923922-9924231
>chr20:9924314-9924456
>chr20:9926970-9927189
>chr20:9927797-9927905
>chr20:9929383-9929510
>chr20:9930557-9930594
>chr20:9930660-9930765
>chr20:9932984-9933062
>chr20:9933535-9933625
>chr20:9933943-9938102
>chr20:9938296-9938469
>chr20:9939701-9939735
>chr20:9940429-9940484
>chr20:9941114-9941321
>chr20:9941400-9941545
>chr20:9941599-9941637
>chr20:9941986-9942083
>chr20:9942313-9942450
>chr20:9942617-9943049
>chr20:9943262-9943748
>chr20:9943965-9944736
>chr20:9944939-9945028
>chr20:9945145-9945190
>chr20:9945286-9945509
>chr20:9945591-9945974
>chr20:9946466-9946549
>chr20:9946765-9947345
>chr20:9947436-9947867
>chr20:9948100-9948179
>chr20:9948344-9948442
>chr20:9948714-9948785
>chr20:9949224-9949424
>chr20:9949896-9949948
>chr20:9950225-9950346
>chr20:9950718-9950911
>chr20:9951776-9952082
>chr20:9952157-9952519
>chr20:9954661-9954721
>chr20:9955361-9955682
>chr20:9956899-9957250
>chr20:9958763-9959126
>chr20:9959689-9959762
>chr20:9960555-9960882
>chr20:9962683-9962928
>chr20:9963271-9963352
>chr20:9963424-9963583
>chr20:9963736-9963906
>chr20:9964772-9964819
>chr20:9965440-9965751
>chr20:9967725-9967788
>chr20:9967893-9967971
>chr20:9969580-9969803
>chr20:9969916-9970006
>chr20:9970767-9970900
>chr20:9971067-9971301
>chr20:9971343-9971430
>chr20:9971674-9971802
>chr20:9972239-9972323
>chr20:9972570-9973431
>chr20:9974335-9974683
>chr20:9974827-9975197
>chr20:9975538-9975606
>chr20:9976799-9977213
>chr20:9979035-9979482
>chr20:9979923-9980316
>chr20:9980405-9980513
>chr20:9982782-9983131
>chr20:9983930-9984239
>chr20:9984389-9984687
>chr20:9984991-9985103
>chr20:9985613-9985723
>chr20:9987516-9987870
>chr20:9988796-9989060
>chr20:9989959-9990349
>chr20:9990440-9990812
>chr20:9991008-9991314
>chr20:9992272-9992492
>chr20:9992532-9993914
>chr20:9994146-9994408
>chr20:9994726-9995115
>chr20:9996221-9996301
>chr20:9996735-9997611
>chr20:9997666-9998033
>chr20:9998257-9998484
>chr20:9998773-9999089
>chr20:10000511-10000558
>chr20:10000785-10000958
>chr20:10001205-10001312
>chr20:10001503-10001778
>chr20:10002229-10002584
>chr20:10003187-10003308
>chr20:10003321-10003453
>chr20:10003500-10003686
>chr20:10003733-10003948
>chr20:10005223-10005417
>chr20:10005826-10005916
>chr20:10008162-10008548
>chr20:10008832-10008991
>chr20:10010790-10010840
>chr20:10010972-10011402
>chr20:10012079-10012159
>chr20:10012870-10012982
>chr20:10013419-10013633
>chr20:10013849-10013912
>chr20:10014054-10014120
>chr20:10016343-10017485
>chr20:10017907-10018073
>chr20:10018298-10018493
>chr20:10018615-10019542
>chr20:10019623-10019809
>chr20:10020116-10020323
>chr20:10021799-10022080
>chr20:10023127-10023202
>chr20:10023344-10023604
>chr20:10025908-10026034
>chr20:10026079-10026249
>chr20:10026338-10026456
>chr20:10026529-10026565
>chr20:10026612-10026644
>chr20:10027954-10028349
>chr20:10028570-10028763
>chr20:10029048-10029276
>chr20:10031493-10032926
>chr20:10033257-10033311
>chr20:10033718-10034245
>chr20:10034605-10034771
>chr20:10034867-10034964
>chr20:10036558-10036834
>chr20:10041650-10041713
>chr20:10043618-10043960
>chr20:10044675-10044778
>chr20:10045984-10046611
>chr20:10048247-10048524
>chr20:10051269-10051356
>chr20:10052110-10052211
>chr20:10052415-10052525
>chr20:10055954-10056124
>chr20:10056320-10056570
>chr20:10057350-10057556
>chr20:10057727-10057817
>chr20:10057877-10057972
>chr20:10058045-10058361
>chr20:10058472-10058543
>chr20:10059210-10059293
>chr20:10060087-10060132
>chr20:10061043-10061432
>chr20:10063950-10063981
>chr20:10065462-10065810
>chr20:10068364-10068543
>chr20:10068592-10069458
>chr20:10070017-10070127
>chr20:10070488-10070923
>chr20:10075297-10075426
>chr20:10078716-10079343
>chr20:10079806-10079885
>chr20:10081875-10082316
>chr20:10083440-10083631
>chr20:10087486-10087560
>chr20:10088382-10088600
>chr20:10088631-10088974
>chr20:10091738-10091779
>chr20:10092084-10092146
>chr20:10092587-10092950
>chr20:10093996-10094050
>chr20:10094177-10094585
>chr20:10095550-10095714
>chr20:10095752-10095836
>chr20:10095862-10095907
>chr20:10095994-10096060
>chr20:10096589-10099165
>chr20:10099266-10099408
>chr20:10099467-10100349
>chr20:10100479-10100893
>chr20:10100936-10101402
>chr20:10102135-10102578
>chr20:10103374-10103839
>chr20:10105418-10105474
>chr20:10107154-10107213
>chr20:10107626-10107724
>chr20:10107847-10108332
>chr20:10109149-10109488
>chr20:10112898-10113249
>chr20:10114781-10115013
>chr20:10116407-10116752
>chr20:10116785-10118826
>chr20:10118891-10119292
>chr20:10119386-10119438
>chr20:10119562-10119602
>chr20:10119689-10119794
>chr20:10119846-10120022
>chr20:10120100-10121816
>chr20:10122248-10125623
>chr20:10126184-10126347
>chr20:10126733-10126857
>chr20:10127354-10127704
>chr20:10128656-10128706
>chr20:10130157-10130524
>chr20:10130697-10130749
>chr20:10130841-10130982
>chr20:10131103-10131149
>chr20:10131415-10131495
>chr20:10131870-10131981
>chr20:10136579-10136861
>chr20:10138165-10138223
>chr20:10138995-10139075
>chr20:10139117-10139194
>chr20:10141582-10141780
>chr20:10141980-10142085
>chr20:10142244-10142307
>chr20:10142811-10142844
>chr20:10144892-10144982
>chr20:10146233-10146343
>chr20:10146834-10146957
>chr20:10147276-10147815
>chr20:10147994-10148098
>chr20:10148849-10148941
>chr20:10149264-10149321
>chr20:10149594-10149764
>chr20:10149984-10150381
>chr20:10150416-10150573
>chr20:10150681-10150850
>chr20:10151214-10151845
>chr20:10152024-10152108
>chr20:10152724-10152824
>chr20:10153453-10153839
>chr20:10154179-10154254
>chr20:10154830-10154882
>chr20:10156381-10157079
>chr20:10159056-10165571
>chr20:10166350-10166675
>chr20:10166727-10166757
>chr20:10167902-10167996
>chr20:10168672-10168735
>chr20:10168950-10169011
>chr20:10172726-10172761
>chr20:10174930-10174978
>chr20:10175729-10176077
>chr20:10177484-10177546
>chr20:10177594-10177715
>chr20:10181153-10181269
>chr20:10181395-10181480
>chr20:10182322-10182706
>chr20:10182832-10182926
>chr20:10184364-10184552
>chr20:10184643-10184687
>chr20:10185892-10185981
>chr20:10186999-10187444
>chr20:10188278-10188615
>chr20:10189318-10189440
>chr20:10190008-10190151
>chr20:10191532-10191572
>chr20:10194016-10194058
>chr20:10194557-10194974
>chr20:10195360-10195398
>chr20:10196625-10196689
>chr20:10197053-10197367
>chr20:10197436-10197588
>chr20:10198626-10198749
>chr20:10199943-10200249
>chr20:10200588-10200653
>chr20:10200979-10201023
>chr20:10201249-10201430
>chr20:10203137-10203551
>chr20:10203720-10203774
>chr20:10204261-10204535
>chr20:10204622-10207029
>chr20:10207120-10207391
>chr20:10207491-10207573
>chr20:10207780-10207933
>chr20:10208063-10208177
>chr20:10209451-10209679
>chr20:10209824-10209979
>chr20:10210675-10210736
>chr20:10213449-10213553
>chr20:10216165-10216243
>chr20:10217203-10217251
>chr20:10217307-10217387
>chr20:10218423-10218597
>chr20:10218719-10218780
>chr20:10219973-10220059
>chr20:10226409-10226483
>chr20:10229877-10229919
>chr20:10230488-10230578
>chr20:10230603-10230666
>chr20:10231718-10231915
>chr20:10234850-10235475
>chr20:10235596-10235662
>chr20:10236951-10237007
>chr20:10238623-10238941
>chr20:10239639-10239702
>chr20:10240100-10240131
>chr20:10243207-10243270
>chr20:10243445-10243526
>chr20:10244445-10244567
>chr20:10244700-10245034
>chr20:10246173-10246356
>chr20:10247797-10247885
>chr20:10248552-10248698
>chr20:10248843-10248906
>chr20:10249732-10249780
>chr20:10249916-10249959
>chr20:10250682-10251077
>chr20:10252519-10252665
>chr20:10253371-10253421
>chr20:10256732-10256791
>chr20:10257290-10257909
>chr20:10259526-10259845
>chr20:10260683-10260747
>chr20:10263004-10263321
>chr20:10264924-10265000
>chr20:10267013-10267217
>chr20:10267529-10267857
>chr20:10269091-10269449
>chr20:10269554-10269853
>chr20:10269970-10270278
>chr20:10270358-10270789
>chr20:10271701-10271768
>chr20:10274067-10274161
>chr20:10274321-10274926
>chr20:10274965-10275128
>chr20:10276005-10276047
>chr20:10276158-10276316
>chr20:10281051-10281122
>chr20:10281439-10281549
>chr20:10282091-10282267
>chr20:10282976-10283067
>chr20:10283928-10283988
>chr20:10286232-10286343
>chr20:10287061-10288217
>chr20:10289592-10289636
>chr20:10291044-10291380
>chr20:10295369-10295436
>chr20:10297211-10297303
>chr20:10298020-10298106
>chr20:10298197-10298229
>chr20:10299086-10299137
>chr20:10299602-10299676
>chr20:10301838-10301907
>chr20:10302098-10302268
>chr20:10304312-10304843
>chr20:10304904-10305576
>chr20:10306814-10306854
>chr20:10307954-10308650
>chr20:10308855-10309017
>chr20:10309926-10310056
>chr20:10310271-10310320
>chr20:10310535-10310993
>chr20:10313499-10313568
>chr20:10315972-10316227
>chr20:10316824-10316870
>chr20:10317114-10317301
>chr20:10321487-10321565
>chr20:10322922-10322969
>chr20:10323138-10323495
>chr20:10325138-10325189
>chr20:10325337-10325648
>chr20:10325846-10326486
>chr20:10327087-10327466
>chr20:10327608-10327914
>chr20:10328146-10328185
>chr20:10328567-10328866
>chr20:10330708-10330871
>chr20:10331767-10332073
>chr20:10333902-10334349
>chr20:10335215-10335891
>chr20:10336143-10336255
>chr20:10337436-10337835
>chr20:10338094-10338229
>chr20:10339236-10339336
>chr20:10339768-10340306
>chr20:10340933-10341024
>chr20:10341084-10341200
>chr20:10341267-10341301
>chr20:10341399-10341921
>chr20:10341993-10342142
>chr20:10342240-10342592
>chr20:10344004-10344209
>chr20:10344257-10344555
>chr20:10345013-10345061
>chr20:10345879-10346112
>chr20:10347158-10347259
>chr20:10347554-10347689
>chr20:10348919-10349882
>chr20:10349951-10350014
>chr20:10350629-10351210
>chr20:10351258-10351716
>chr20:10351850-10352201
>chr20:10352480-10352571
>chr20:10353985-10354305
>chr20:10354479-10354999
>chr20:10355651-10355697
>chr20:10356408-10356559
>chr20:10356985-10357634
>chr20:10357869-10358006
>chr20:10358286-10358621
>chr20:10358694-10359281
>chr20:10361201-10361511
>chr20:10362486-10362562
>chr20:10363197-10363893
>chr20:10363917-10364560
>chr20:10364816-10364862
>chr20:10365020-10365066
>chr20:10365289-10365375
>chr20:10365544-10365608
>chr20:10365750-10365948
>chr20:10366032-10366183
>chr20:10366412-10366734
>chr20:10366908-10367078
>chr20:10368232-10368504
>chr20:10368731-10368764
>chr20:10369361-10369537
>chr20:10370055-10370132
>chr20:10370405-10370455
>chr20:10371167-10371275
>chr20:10371722-10371774
>chr20:10372203-10372265
>chr20:10372349-10373273
>chr20:10373439-10373507
>chr20:10373748-10374039
>chr20:10375131-10375492
>chr20:10375606-10376067
>chr20:10376202-10376278
>chr20:10376945-10377278
>chr20:10378453-10378792
>chr20:10378926-10378982
>chr20:10379195-10379484
>chr20:10379631-10379793
>chr20:10380920-10381040
>chr20:10381141-10381437
>chr20:10381582-10382117
>chr20:10382670-10382972
>chr20:10383507-10383926
>chr20:10385221-10385618
>chr20:10386275-10386359
>chr20:10388618-10388790
>chr20:10388938-10390812
>chr20:10391042-10391352
>chr20:10391558-10391721
>chr20:10391991-10392346
>chr20:10392417-10392752
>chr20:10392899-10392988
>chr20:10394211-10395831
>chr20:10396325-10396396
>chr20:10396472-10396542
>chr20:10397053-10397271
>chr20:10397975-10398297
>chr20:10398575-10398769
>chr20:10398904-10399088
>chr20:10399186-10399338
>chr20:10400043-10400846
>chr20:10402882-10402968
>chr20:10403238-10403467
>chr20:10403671-10403794
>chr20:10404356-10404535
>chr20:10406321-10406619
>chr20:10407408-10407527
>chr20:10409682-10410132
>chr20:10410337-10410653
>chr20:10411010-10411403
>chr20:10414250-10414585
>chr20:10416808-10416875
>chr20:10416932-10417665
>chr20:10418397-10418447
>chr20:10419301-10419390
>chr20:10419496-10419631
>chr20:10419792-10419924
>chr20:10421107-10421424
>chr20:10422716-10423015
>chr20:10423136-10423394
>chr20:10424199-10424494
>chr20:10424680-10425177
>chr20:10425316-10425484
>chr20:10426070-10426175
>chr20:10426403-10426690
>chr20:10428551-10428869
>chr20:10429875-10430064
>chr20:10430428-10430468
>chr20:10431515-10431655
>chr20:10432519-10432789
>chr20:10432853-10433348
>chr20:10435993-10436081
>chr20:10436198-10436293
>chr20:10436348-10436645
>chr20:10437089-10437306
>chr20:10437848-10437968
>chr20:10438222-10438315
>chr20:10438463-10438996
>chr20:10439073-10439502
>chr20:10440136-10440471
>chr20:10440584-10440699
>chr20:10441166-10441462
>chr20:10443705-10444065
>chr20:10444248-10444891
>chr20:10445267-10445930
>chr20:10445962-10446968
>chr20:10447625-10448030
>chr20:10449941-10450041
>chr20:10450354-10450413
>chr20:10450604-10451483
>chr20:10451660-10452091
>chr20:10452242-10452908
>chr20:10454578-10456314
>chr20:10456353-10457980
>chr20:10458355-10459459
>chr20:10461710-10461984
>chr20:10462054-10462187
>chr20:10462378-10462540
>chr20:10462866-10463089
>chr20:10463154-10463216
>chr20:10463419-10463471
>chr20:10463788-10463897
>chr20:10464174-10464323
>chr20:10464363-10464589
>chr20:10464789-10464939
>chr20:10465467-10465840
>chr20:10466102-10466157
>chr20:10466791-10466854
>chr20:10468929-10469118
>chr20:10472226-10472629
>chr20:10473591-10474234
>chr20:10474541-10474581
>chr20:10477163-10477573
>chr20:10477892-10478204
>chr20:10478558-10478620
>chr20:10479335-10479639
>chr20:10479703-10480417
>chr20:10481129-10481259
>chr20:10481448-10481520
>chr20:10483056-10483418
>chr20:10483540-10483637
>chr20:10483876-10484067
>chr20:10485196-10486143
>chr20:10487122-10487164
>chr20:10488137-10488488
>chr20:10491123-10491181
>chr20:10491625-10491673
>chr20:10492941-10493166
>chr20:10493846-10494053
>chr20:10494627-10494775
>chr20:10494869-10495111
>chr20:10496126-10496264
>chr20:10497613-10497696
>chr20:10498651-10498699
>chr20:10499745-10499798
>chr20:10500103-10500420
>chr20:10500462-10500794
>chr20:10502576-10502733
>chr20:10502861-10502924
>chr20:10503593-10503778
>chr20:10503917-10504006
>chr20:10506880-10506982
>chr20:10507892-10508018
>chr20:10508090-10508129
>chr20:10509715-10510032
>chr20:10510130-10510196
>chr20:10510567-10510904
>chr20:10511842-10511920
>chr20:10512022-10512077
>chr20:10512132-10512228
>chr20:10512417-10512942
>chr20:10515072-10515384
>chr20:10515869-10516191
>chr20:10517958-10518190
>chr20:10518335-10518866
>chr20:10519186-10519843
>chr20:10519928-10520811
>chr20:10520849-10520903
>chr20:10524476-10524545
>chr20:10525433-10525500
>chr20:10526578-10527015
>chr20:10528143-10528317
>chr20:10528533-10528597
>chr20:10529303-10529666
>chr20:10532268-10532372
>chr20:10532786-10533082
>chr20:10533313-10533923
>chr20:10534694-10534782
>chr20:10535310-10535628
>chr20:10536236-10536392
>chr20:10538523-10538827
>chr20:10539848-10539982
>chr20:10540035-10540235
>chr20:10543100-10543170
>chr20:10543491-10543619
>chr20:10544415-10544690
>chr20:10544963-10545000
>chr20:10545964-10546017
>chr20:10548244-10548555
>chr20:10552386-10552442
>chr20:10553618-10553675
>chr20:10554650-10554832
>chr20:10554916-10555020
>chr20:10555428-10555537
>chr20:10558013-10558365
>chr20:10561046-10561872
>chr20:10562051-10562134
>chr20:10562161-10562370
>chr20:10562500-10563970
>chr20:10567259-10567652
>chr20:10569198-10569527
>chr20:10569600-10569986
>chr20:10570525-10571143
>chr20:10571489-10571615
>chr20:10574675-10574975
>chr20:10576704-10576761
>chr20:10577080-10577148
>chr20:10577468-10577763
>chr20:10578047-10578593
>chr20:10578684-10579836
>chr20:10579899-10579965
>chr20:10581624-10581888
>chr20:10584166-10584204
>chr20:10585491-10585894
>chr20:10586156-10586270
>chr20:10586780-10586860
>chr20:10587651-10589136
>chr20:10589284-10589330
>chr20:10590170-10590664
>chr20:10590940-10591032
>chr20:10592611-10592956
>chr20:10593449-10593757
>chr20:10593790-10593878
>chr20:10594165-10594216
>chr20:10596233-10596520
>chr20:10597395-10597437
>chr20:10597764-10597856
>chr20:10598212-10598567
>chr20:10599370-10599702
>chr20:10599798-10599835
>chr20:10600962-10601010
>chr20:10602272-10602359
>chr20:10603736-10603787
>chr20:10608348-10608707
>chr20:10609067-10609105
>chr20:10610308-10610355
>chr20:10611749-10611814
>chr20:10612543-10612889
>chr20:10615641-10615753
>chr20:10615900-10616014
>chr20:10616346-10616455
>chr20:10617607-10617965
>chr20:10618918-10618983
>chr20:10619170-10619268
>chr20:10620551-10620861
>chr20:10625996-10626341
>chr20:10627971-10628062
>chr20:10628816-10628899
>chr20:10630157-10630203
>chr20:10631786-10631900
>chr20:10631964-10632011
>chr20:10632132-10632215
>chr20:10632267-10632346
>chr20:10632577-10632653
>chr20:10634144-10634192
>chr20:10638874-10638963
>chr20:10639207-10639244
>chr20:10642898-10643117
>chr20:10643978-10644240
>chr20:10646491-10646916
>chr20:10647502-10647557
>chr20:10653563-10653610
>chr20:10657091-10657340
>chr20:10658377-10658467
>chr20:10665172-10665220
>chr20:10675862-10676178
>chr20:10677217-10677282
>chr20:10677407-10677528
>chr20:10677681-10677982
>chr20:10678203-10678537
>chr20:10679813-10679857
>chr20:10680681-10681532
>chr20:10682238-10682285
>chr20:10682337-10682379
>chr20:10684616-10684653
>chr20:10685024-10685127
>chr20:10686290-10686467
>chr20:10687982-10688080
>chr20:10688438-10688641
>chr20:10691645-10692026
>chr20:10693785-10694056
>chr20:10694442-10694753
>chr20:10697312-10697389
>chr20:10697424-10697767
>chr20:10698745-10698788
>chr20:10698842-10698882
>chr20:10700204-10700298
>chr20:10700825-10701431
>chr20:10701566-10701595
>chr20:10702041-10702153
>chr20:10702994-10703042
>chr20:10703250-10704208
>chr20:10704863-10705242
>chr20:10709324-10709649
>chr20:10709859-10709965
>chr20:10710000-10710417
>chr20:10710464-10710541
>chr20:10710980-10711197
>chr20:10712642-10712869
>chr20:10715336-10715789
>chr20:10715942-10716044
>chr20:10717475-10717835
>chr20:10717997-10718054
>chr20:10718406-10718499
>chr20:10723074-10723122
>chr20:10725200-10725252
>chr20:10726379-10726732
>chr20:10729518-10729553
>chr20:10729861-10729935
>chr20:10730802-10731066
>chr20:10731557-10731609
>chr20:10731761-10731824
>chr20:10731991-10732319
>chr20:10732566-10732889
>chr20:10733326-10733390
>chr20:10734375-10734498
>chr20:10734578-10734684
>chr20:10734910-10735017
>chr20:10737217-10737664
>chr20:10737797-10737864
>chr20:10738459-10738592
>chr20:10738650-10738882
>chr20:10741408-10741464
>chr20:10743317-10743356
>chr20:10744271-10744502
>chr20:10745372-10745504
>chr20:10745728-10746588
>chr20:10748068-10748362
>chr20:10750323-10750383
>chr20:10750622-10750713
>chr20:10750758-10751123
>chr20:10752649-10752909
>chr20:10753154-10753252
>chr20:10753353-10753432
>chr20:10756531-10756852
>chr20:10757641-10757955
>chr20:10759434-10759774
>chr20:10760053-10760364
>chr20:10760907-10760958
>chr20:10762630-10762896
>chr20:10763134-10763265
>chr20:10765201-10765352
>chr20:10765388-10765522
>chr20:10765710-10766345
>chr20:10766475-10766778
>chr20:10773143-10773636
>chr20:10773912-10775766
>chr20:10775836-10777020
>chr20:10777269-10777372
>chr20:10779438-10779497
>chr20:10782003-10782050
>chr20:10783079-10783439
>chr20:10783806-10783853
>chr20:10783885-10784251
>chr20:10785345-10785648
>chr20:10788604-10788676
>chr20:10788770-10788869
>chr20:10789068-10789115
>chr20:10789580-10789690
>chr20:10790713-10790858
>chr20:10791528-10791928
>chr20:10792654-10793168
>chr20:10794169-10794497
>chr20:10796494-10796810
>chr20:10797408-10798538
>chr20:10798612-10798716
>chr20:10799133-10799185
>chr20:10799820-10799896
>chr20:10802204-10802632
>chr20:10803715-10803809
>chr20:10804155-10804376
>chr20:10804420-10804540
>chr20:10804995-10805127
>chr20:10808163-10808447
>chr20:10810204-10810265
>chr20:10810576-10810670
>chr20:10811116-10811287
>chr20:10814242-10814364
>chr20:10814795-10814900
>chr20:10816606-10816671
>chr20:10816940-10817032
>chr20:10817915-10818056
>chr20:10818394-10818770
>chr20:10819069-10822481
>chr20:10826940-10827017
>chr20:10827185-10827615
>chr20:10833575-10833630
>chr20:10833853-10833912
>chr20:10834005-10834160
>chr20:10835960-10836325
>chr20:10836806-10836956
>chr20:10838509-10838990
>chr20:10840681-10840723
>chr20:10841542-10841752
>chr20:10844293-10844422
>chr20:10845208-10845656
>chr20:10845971-10846141
>chr20:10846676-10847419
>chr20:10847486-10847542
>chr20:10848480-10848693
>chr20:10849681-10849791
>chr20:10849891-10850124
>chr20:10850160-10850292
>chr20:10851755-10851815
>chr20:10853238-10853389
>chr20:10854070-10854141
>chr20:10855318-10855850
>chr20:10857263-10857377
>chr20:10857601-10857652
>chr20:10857803-10858148
>chr20:10859056-10859433
>chr20:10859794-10859845
>chr20:10860606-10860954
>chr20:10861349-10861414
>chr20:10863576-10863671
>chr20:10867301-10867405
>chr20:10867680-10867918
>chr20:10868582-10868717
>chr20:10868807-10869026
>chr20:10869060-10869094
>chr20:10870147-10870198
>chr20:10871523-10871587
>chr20:10871762-10872078
>chr20:10873898-10874000
>chr20:10874879-10874921
>chr20:10876604-10876639
>chr20:10877073-10877234
>chr20:10878375-10878775
>chr20:10881874-10882239
>chr20:10884270-10884418
>chr20:10886784-10888585
>chr20:10889088-10889435
>chr20:10890030-10890086
>chr20:10890596-10891284
>chr20:10892325-10892651
>chr20:10894690-10894789
>chr20:10899480-10899918
>chr20:10900712-10901433
>chr20:10901475-10901780
>chr20:10904427-10904510
>chr20:10904912-10905021
>chr20:10907944-10908168
>chr20:10908625-10908824
>chr20:10909730-10909795
>chr20:10911334-10911398
>chr20:10912532-10912775
>chr20:10913282-10913504
>chr20:10913600-10913669
>chr20:10913792-10913929
>chr20:10914191-10915128
>chr20:10915233-10915652
>chr20:10915925-10915972
>chr20:10916622-10916955
>chr20:10917249-10918163
>chr20:10918430-10918515
>chr20:10920998-10921152
>chr20:10921339-10921390
>chr20:10923700-10923777
>chr20:10924089-10924137
>chr20:10926210-10926440
>chr20:10927012-10927099
>chr20:10927788-10927943
>chr20:10929665-10933485
>chr20:10933912-10934084
>chr20:10936571-10936634
>chr20:10937166-10937272
>chr20:10940673-10940809
>chr20:10942348-10942681
>chr20:10944534-10944687
>chr20:10945157-10945221
>chr20:10946481-10946540
>chr20:10946698-10947006
>chr20:10948757-10948830
>chr20:10948978-10949541
>chr20:10949859-10949909
>chr20:10956543-10956609
>chr20:10957368-10957723
>chr20:10958395-10958613
>chr20:10959016-10959064
>chr20:10959132-10959192
>chr20:10959378-10959628
>chr20:10960237-10960271
>chr20:10967173-10967269
>chr20:10968446-10969600
>chr20:10971250-10971442
>chr20:10971745-10971822
>chr20:10973393-10974106
>chr20:10975346-10975446
>chr20:10975510-10975931
>chr20:10977823-10977961
>chr20:10978837-10979011
>chr20:10979792-10980240
>chr20:10981833-10981884
>chr20:10982236-10982294
>chr20:10982368-10982418
>chr20:10983559-10983874
>chr20:10986877-10986936
>chr20:10988453-10988551
>chr20:10988770-10988891
>chr20:10988934-10988968
>chr20:10989617-10989699
>chr20:10990257-10990382
>chr20:10991119-10991172
>chr20:10991258-10991298
>chr20:10994151-10994199
>chr20:10995396-10995445
>chr20:10995706-10995757
>chr20:10995983-10996145
>chr20:10996319-10996820
>chr20:10997295-10997631
>chr20:10997742-10997880
>chr20:10998765-10998831
>chr20:11001200-11001252
>chr20:11001472-11001511
>chr20:11003529-11003598
>chr20:11003684-11003742
>chr20:11004026-11004088
>chr20:11004378-11004675
>chr20:11004895-11005057
>chr20:11005136-11005280
>chr20:11005691-11006418
>chr20:11006514-11006612
>chr20:11009477-11009526
>chr20:11009603-11010021
>chr20:11011006-11011054
>chr20:11013441-11013496
>chr20:11015204-11015250
>chr20:11015408-11015890
>chr20:11015929-11015974
>chr20:11018282-11018352
>chr20:11019364-11021225
>chr20:11021250-11022283
>chr20:11022355-11022571
>chr20:11023066-11023365
>chr20:11023599-11024727
>chr20:11024801-11025057
>chr20:11025180-11025252
>chr20:11025429-11025551
>chr20:11026383-11026457
>chr20:11027122-11027206
>chr20:11027896-11028037
>chr20:11028650-11029045
>chr20:11030086-11030159
>chr20:11030346-11030886
>chr20:11031116-11031266
>chr20:11034216-11034305
>chr20:11034490-11034655
>chr20:11036340-11036425
>chr20:11037639-11037819
>chr20:11038368-11038408
>chr20:11040000-11040087
>chr20:11040193-11040355
>chr20:11042320-11042357
>chr20:11042406-11042455
>chr20:11045333-11045408
>chr20:11048402-11048571
>chr20:11049676-11049716
>chr20:11050935-11051004
>chr20:11053604-11054013
>chr20:11058172-11058319
>chr20:11058409-11058584
>chr20:11059962-11060038
>chr20:11061039-11061098
>chr20:11061769-11061883
>chr20:11065766-11065884
>chr20:11066296-11066335
>chr20:11066335-11066360
>chr20:11069537-11069608
>chr20:11069816-11069906
>chr20:11070836-11071002
>chr20:11074326-11074547
>chr20:11075357-11075762
>chr20:11078285-11078522
>chr20:11078715-11078815
>chr20:11080005-11080053
>chr20:11083861-11083903
>chr20:11084353-11084779
>chr20:11085156-11085554
>chr20:11085591-11085707
>chr20:11086834-11086960
>chr20:11087618-11088047
>chr20:11088180-11089606
>chr20:11092163-11092249
>chr20:11092757-11092845
>chr20:11093304-11093407
>chr20:11093978-11094032
>chr20:11096056-11096135
>chr20:11096376-11096410
>chr20:11096720-11097312
>chr20:11099635-11099680
>chr20:11100288-11100616
>chr20:11101727-11102040
>chr20:11102116-11102248
>chr20:11102566-11105018
>chr20:11105992-11106126
>chr20:11106717-11106821
>chr20:11106908-11107200
>chr20:11109145-11109245
>chr20:11109560-11110032
>chr20:11111771-11111870
>chr20:11112006-11112472
>chr20:11113256-11113730
>chr20:11115870-11117329
>chr20:11121210-11121445
>chr20:11121489-11121556
>chr20:11121685-11121817
>chr20:11122079-11122302
>chr20:11122397-11122697
>chr20:11123545-11123726
>chr20:11127005-11127517
>chr20:11127557-11127662
>chr20:11127876-11127931
>chr20:11129254-11129678
>chr20:11129784-11130132
>chr20:11132275-11132340
>chr20:11132647-11133001
>chr20:11138023-11138208
>chr20:11140785-11140835
>chr20:11141209-11141258
>chr20:11141665-11141824
>chr20:11143989-11144075
>chr20:11144981-11145065
>chr20:11146699-11152792
>chr20:11152824-11153228
>chr20:11154260-11154314
>chr20:11154383-11154476
>chr20:11154899-11154981
>chr20:11156521-11156575
>chr20:11157072-11157129
>chr20:11158138-11158191
>chr20:11158552-11158646
>chr20:11159196-11159560
>chr20:11161136-11161258
>chr20:11161867-11161901
>chr20:11162072-11162144
>chr20:11162940-11163228
>chr20:11163703-11164208
>chr20:11164374-11164752
>chr20:11166765-11166873
>chr20:11169771-11169867
>chr20:11171340-11171615
>chr20:11173132-11173192
>chr20:11173360-11173510
>chr20:11173887-11174091
>chr20:11176703-11177179
>chr20:11179373-11179416
>chr20:11181113-11181718
>chr20:11182641-11182712
>chr20:11183424-11183755
>chr20:11184085-11184291
>chr20:11185096-11185157
>chr20:11185211-11185325
>chr20:11185451-11185481
>chr20:11185510-11185744
>chr20:11186809-11186901
>chr20:11186971-11187722
>chr20:11187826-11187992
>chr20:11188286-11188560
>chr20:11188626-11188668
>chr20:11190393-11190512
>chr20:11191312-11191685
>chr20:11192130-11192361
>chr20:11193732-11193878
>chr20:11194531-11194665
>chr20:11195691-11195847
>chr20:11198146-11198232
>chr20:11199690-11199807
>chr20:11199858-11199917
>chr20:11200053-11200137
>chr20:11200359-11200453
>chr20:11200788-11200867
>chr20:11201296-11201452
>chr20:11201990-11202102
>chr20:11202332-11202477
>chr20:11203373-11203740
>chr20:11203850-11203960
>chr20:11207252-11207553
>chr20:11213208-11213355
>chr20:11213918-11214350
>chr20:11216254-11216299
>chr20:11221077-11221236
>chr20:11222524-11222611
>chr20:11222965-11223007
>chr20:11223194-11223242
>chr20:11223956-11224000
>chr20:11226175-11226217
>chr20:11229059-11229300
>chr20:11230662-11230825
>chr20:11233419-11233484
>chr20:11234482-11234571
>chr20:11236139-11236194
>chr20:11236542-11236608
>chr20:11237126-11237448
>chr20:11238882-11239275
>chr20:11240949-11240983
>chr20:11241321-11241686
>chr20:11243325-11243638
>chr20:11247199-11247245
>chr20:11250513-11250558
>chr20:11253437-11253515
>chr20:11256190-11258134
>chr20:11259263-11259579
>chr20:11260205-11260299
>chr20:11262742-11263065
>chr20:11263160-11263209
>chr20:11263465-11263548
>chr20:11263711-11264083
>chr20:11265530-11265587
>chr20:11267646-11267714
>chr20:11268506-11268710
>chr20:11274761-11274828
>chr20:11275326-11276204
>chr20:11277298-11277453
>chr20:11279382-11279767
>chr20:11280138-11280422
>chr20:11280661-11280804
>chr20:11281256-11281336
>chr20:11282683-11284158
>chr20:11286275-11286310
>chr20:11288552-11288650
>chr20:11290117-11290163
>chr20:11290680-11290727
>chr20:11291330-11291509
>chr20:11291567-11291821
>chr20:11292281-11292350
>chr20:11292810-11292951
>chr20:11293916-11293990
>chr20:11294234-11294330
>chr20:11294439-11294553
>chr20:11295177-11295214
>chr20:11295805-11296049
>chr20:11296293-11296362
>chr20:11297591-11297973
>chr20:11298120-11298215
>chr20:11298494-11299422
>chr20:11299542-11299611
>chr20:11299816-11300070
>chr20:11300142-11300345
>chr20:11300423-11301249
>chr20:11301274-11301350
>chr20:11301887-11301931
>chr20:11303548-11303603
>chr20:11305175-11305204
>chr20:11305741-11305832
>chr20:11306265-11306315
>chr20:11306448-11306538
>chr20:11307605-11307666
>chr20:11308146-11308384
>chr20:11308492-11308776
>chr20:11308851-11309597
>chr20:11309706-11309834
>chr20:11310101-11310255
>chr20:11310305-11310562
>chr20:11314814-11315107
>chr20:11315196-11315356
>chr20:11315396-11315531
>chr20:11315794-11315871
>chr20:11316080-11316272
>chr20:11316408-11316514
>chr20:11317089-11318974
>chr20:11319025-11319300
>chr20:11320144-11320283
>chr20:11320724-11320810
>chr20:11320966-11321108
>chr20:11321202-11321298
>chr20:11321385-11322222
>chr20:11322269-11322499
>chr20:11322615-11322979
>chr20:11324227-11324290
>chr20:11324674-11324889
>chr20:11324936-11325051
>chr20:11325603-11325662
>chr20:11326399-11326576
>chr20:11327185-11327394
>chr20:11327723-11327759
>chr20:11328074-11328392
>chr20:11328496-11328530
>chr20:11333783-11333864
>chr20:11336339-11336693
>chr20:11336965-11337137
>chr20:11338599-11338813
>chr20:11338880-11339143
>chr20:11340548-11340690
>chr20:11342989-11343045
>chr20:11347475-11347543
>chr20:11348414-11348524
>chr20:11348696-11348738
>chr20:11348898-11349559
>chr20:11351785-11351843
>chr20:11352568-11352635
>chr20:11353047-11353322
>chr20:11353493-11353541
>chr20:11353596-11353852
>chr20:11356061-11356101
>chr20:11358097-11358146
>chr20:11358269-11364545
>chr20:11364785-11365083
>chr20:11366148-11366482
>chr20:11367330-11367440
>chr20:11368564-11368619
>chr20:11368970-11369725
>chr20:11370874-11371048
>chr20:11372538-11372607
>chr20:11373176-11373383
>chr20:11375936-11376040
>chr20:11378119-11378154
>chr20:11378281-11378475
>chr20:11379066-11379168
>chr20:11379290-11379384
>chr20:11379438-11379530
>chr20:11379606-11380742
>chr20:11380799-11383699
>chr20:11386104-11386617
>chr20:11386791-11387019
>chr20:11387155-11387187
>chr20:11387476-11387801
>chr20:11387999-11388419
>chr20:11388524-11388703
>chr20:11388884-11389030
>chr20:11390383-11390412
>chr20:11390682-11390916
>chr20:11392482-11392802
>chr20:11393761-11394119
>chr20:11395266-11395351
>chr20:11396947-11397018
>chr20:11397073-11398244
>chr20:11398999-11399155
>chr20:11399514-11399583
>chr20:11399781-11399873
>chr20:11399929-11400136
>chr20:11400220-11400440
>chr20:11401221-11401391
>chr20:11401870-11401975
>chr20:11402052-11402099
>chr20:11402144-11402255
>chr20:11402688-11402805
>chr20:11403425-11403599
>chr20:11405274-11405749
>chr20:11406280-11406362
>chr20:11406825-11406920
>chr20:11409261-11409314
>chr20:11409975-11410014
>chr20:11410227-11410374
>chr20:11410445-11410537
>chr20:11410624-11411222
>chr20:11411306-11411574
>chr20:11411640-11412067
>chr20:11412287-11412332
>chr20:11412387-11412597
>chr20:11413131-11413193
>chr20:11413616-11414063
>chr20:11414106-11414230
>chr20:11415020-11415529
>chr20:11415731-11416621
>chr20:11416686-11416738
>chr20:11417099-11417186
>chr20:11417244-11417300
>chr20:11417874-11418293
>chr20:11418520-11418583
>chr20:11418694-11418735
>chr20:11420061-11423617
>chr20:11424292-11424475
>chr20:11424766-11424931
>chr20:11425398-11425472
>chr20:11425751-11425816
>chr20:11427904-11427973
>chr20:11428312-11428715
>chr20:11429743-11429791
>chr20:11432125-11432335
>chr20:11433563-11433607
>chr20:11433881-11434391
>chr20:11435037-11436278
>chr20:11436344-11437349
>chr20:11438759-11438934
>chr20:11439351-11439580
>chr20:11439641-11439789
>chr20:11440097-11440214
>chr20:11441150-11441430
>chr20:11444383-11444459
>chr20:11447243-11447377
>chr20:11447598-11447735
>chr20:11450239-11450577
>chr20:11451011-11451510
>chr20:11453002-11453032
>chr20:11453845-11453922
>chr20:11453974-11454037
>chr20:11454579-11454609
>chr20:11457209-11457415
>chr20:11458251-11458301
>chr20:11462080-11462142
>chr20:11463258-11463327
>chr20:11463661-11465241
>chr20:11465368-11465631
>chr20:11465691-11468053
>chr20:11468240-11468423
>chr20:11472913-11473353
>chr20:11473505-11473846
>chr20:11474014-11474111
>chr20:11474233-11474536
>chr20:11474945-11475464
>chr20:11475813-11477395
>chr20:11477475-11477814
>chr20:11477890-11478009
>chr20:11478133-11482012
>chr20:11482837-11482892
>chr20:11484013-11484057
>chr20:11484992-11485031
>chr20:11485119-11485256
>chr20:11485319-11485856
>chr20:11485984-11486077
>chr20:11486683-11486858
>chr20:11487867-11487970
>chr20:11488004-11488053
>chr20:11489448-11489493
>chr20:11489546-11489603
>chr20:11489735-11489927
>chr20:11492894-11492942
>chr20:11493259-11493362
>chr20:11493797-11493939
>chr20:11494111-11494202
>chr20:11494451-11495049
>chr20:11495263-11495329
>chr20:11497137-11497277
>chr20:11497346-11497496
>chr20:11498212-11498385
>chr20:11502450-11502556
>chr20:11502630-11502710
>chr20:11503054-11503147
>chr20:11503463-11508139
>chr20:11508214-11509100
>chr20:11509117-11511304
>chr20:11512754-11514217
>chr20:11515143-11515199
>chr20:11515468-11515500
>chr20:11517337-11517406
>chr20:11517569-11517674
>chr20:11517747-11518176
>chr20:11519091-11519172
>chr20:11519524-11519601
>chr20:11521775-11521875
>chr20:11522776-11522824
>chr20:11523765-11524107
>chr20:11524513-11524754
>chr20:11525990-11526522
>chr20:11527232-11527534
>chr20:11528454-11528499
>chr20:11528546-11528602
>chr20:11528718-11528784
>chr20:11529271-11529601
>chr20:11530229-11530317
>chr20:11530368-11533349
>chr20:11533891-11534009
>chr20:11536576-11536944
>chr20:11538481-11539070
>chr20:11539946-11539991
>chr20:11541577-11541937
>chr20:11544640-11545209
>chr20:11547422-11547508
>chr20:11547548-11548577
>chr20:11550071-11550119
>chr20:11550378-11550696
>chr20:11552914-11553069
>chr20:11555617-11555968
>chr20:11556327-11556380
>chr20:11556940-11557210
>chr20:11557575-11558333
>chr20:11559341-11560523
>chr20:11562303-11563388
>chr20:11563901-11564000
>chr20:11564518-11564578
>chr20:11566375-11568548
>chr20:11570724-11570867
>chr20:11570945-11571113
>chr20:11571746-11572111
>chr20:11572278-11572703
>chr20:11574217-11574360
>chr20:11576748-11576829
>chr20:11577153-11577214
>chr20:11577616-11577647
>chr20:11577725-11578052
>chr20:11578182-11578225
>chr20:11581725-11581890
>chr20:11582987-11583110
>chr20:11584391-11584782
>chr20:11586821-11586888
>chr20:11587369-11587415
>chr20:11589788-11589845
>chr20:11590039-11590215
>chr20:11590531-11590703
>chr20:11591138-11591189
>chr20:11591208-11591417
>chr20:11591457-11591513
>chr20:11591828-11592031
>chr20:11592246-11592458
>chr20:11592513-11592713
>chr20:11593124-11593155
>chr20:11593476-11593509
>chr20:11593742-11594133
>chr20:11594291-11594436
>chr20:11594557-11594670
>chr20:11594767-11594896
>chr20:11594981-11597788
>chr20:11597936-11598364
>chr20:11598400-11600858
>chr20:11600921-11601036
>chr20:11601589-11601641
>chr20:11601694-11602337
>chr20:11602600-11602708
>chr20:11602756-11602838
>chr20:11604030-11604323
>chr20:11604989-11605043
>chr20:11605121-11605193
>chr20:11606326-11606538
>chr20:11607612-11608144
>chr20:11610254-11610633
>chr20:11610692-11610945
>chr20:11612138-11612713
>chr20:11612911-11613029
>chr20:11613374-11613659
>chr20:11614270-11614896
>chr20:11615019-11615197
>chr20:11615931-11615998
>chr20:11616541-11616592
>chr20:11618736-11619067
>chr20:11621950-11622116
>chr20:11622437-11622482
>chr20:11624283-11624347
>chr20:11625075-11625236
>chr20:11626170-11626284
>chr20:11626467-11626566
>chr20:11628586-11628781
>chr20:11629120-11629276
>chr20:11629758-11629805
>chr20:11632776-11639643
>chr20:11639670-11640357
>chr20:11641875-11641993
>chr20:11643534-11643575
>chr20:11643979-11644088
>chr20:11644809-11645010
>chr20:11645068-11645124
>chr20:11646591-11646826
>chr20:11647047-11647606
>chr20:11647671-11647743
>chr20:11649270-11649503
>chr20:11649553-11649933
>chr20:11650719-11650784
>chr20:11652106-11652224
>chr20:11652884-11652925
>chr20:11654680-11654725
>chr20:11656770-11657463
>chr20:11657531-11658116
>chr20:11658288-11658514
>chr20:11659323-11659516
>chr20:11659640-11659749
>chr20:11659964-11660017
>chr20:11660136-11660165
>chr20:11661207-11661269
>chr20:11661321-11663222
>chr20:11663484-11663732
>chr20:11663854-11664136
>chr20:11664784-11664922
>chr20:11667608-11667933
>chr20:11668685-11668750
>chr20:11669219-11669343
>chr20:11670904-11670943
>chr20:11672705-11672736
>chr20:11672889-11672978
>chr20:11674513-11674653
>chr20:11675715-11675805
>chr20:11678561-11678726
>chr20:11678770-11678815
>chr20:11682040-11682112
>chr20:11682395-11682451
>chr20:11682490-11682616
>chr20:11683022-11683345
>chr20:11684013-11684419
>chr20:11685066-11685239
>chr20:11685383-11685434
>chr20:11685515-11685952
>chr20:11688308-11688401
>chr20:11691254-11691999
>chr20:11692045-11692284
>chr20:11692740-11693019
>chr20:11693053-11693140
>chr20:11693215-11693515
>chr20:11694795-11694880
>chr20:11697765-11697886
>chr20:11697952-11698258
>chr20:11698867-11698907
>chr20:11699229-11699282
>chr20:11699871-11700214
>chr20:11700542-11700581
>chr20:11702258-11702398
>chr20:11702533-11702569
>chr20:11703691-11703830
>chr20:11705019-11705489
>chr20:11705743-11705825
>chr20:11706332-11706430
>chr20:11706588-11707020
>chr20:11707117-11707483
>chr20:11707568-11708625
>chr20:11708738-11710133
>chr20:11710186-11710597
>chr20:11710663-11710736
>chr20:11711246-11711308
>chr20:11712158-11712203
>chr20:11712288-11712567
>chr20:11713728-11713832
>chr20:11713931-11714235
>chr20:11715756-11716065
>chr20:11716988-11717146
>chr20:11717358-11717502
>chr20:11718262-11718328
>chr20:11720351-11720430
>chr20:11720950-11721062
>chr20:11721538-11721584
>chr20:11721770-11721875
>chr20:11728143-11728252
>chr20:11728329-11728530
>chr20:11728643-11728841
>chr20:11728898-11734254
>chr20:11736919-11737254
>chr20:11739839-11740076
>chr20:11740168-11740351
>chr20:11740634-11740771
>chr20:11741386-11741451
>chr20:11741617-11742025
>chr20:11742919-11742979
>chr20:11746823-11747257
>chr20:11749294-11749352
>chr20:11750648-11750712
>chr20:11750831-11750907
>chr20:11752454-11752543
>chr20:11752915-11753099
>chr20:11754076-11754214
>chr20:11755198-11755238
>chr20:11755841-11756137
>chr20:11756437-11756862
>chr20:11758535-11758739
>chr20:11758762-11759183
>chr20:11759301-11764695
>chr20:11765827-11766260
>chr20:11766315-11766547
>chr20:11768309-11768344
>chr20:11769160-11769459
>chr20:11770014-11770412
>chr20:11772557-11772623
>chr20:11772795-11772845
>chr20:11772937-11773159
>chr20:11773226-11774539
>chr20:11774703-11774762
>chr20:11774861-11774958
>chr20:11775214-11775268
>chr20:11775587-11775972
>chr20:11776037-11776300
>chr20:11776403-11776468
>chr20:11776589-11777374
>chr20:11777545-11777658
>chr20:11777801-11777872
>chr20:11778517-11778663
>chr20:11779267-11779517
>chr20:11779740-11779803
>chr20:11779908-11780251
>chr20:11782713-11782750
>chr20:11783080-11783150
>chr20:11784925-11785216
>chr20:11785527-11785579
>chr20:11786149-11786242
>chr20:11786349-11786385
>chr20:11787042-11787615
>chr20:11787711-11788123
>chr20:11788361-11788583
>chr20:11788882-11788930
>chr20:11789020-11789320
>chr20:11790465-11790516
>chr20:11790751-11791092
>chr20:11792611-11792695
>chr20:11793447-11793718
>chr20:11795339-11795443
>chr20:11795530-11795640
>chr20:11795962-11796055
>chr20:11796363-11796453
>chr20:11797227-11797268
>chr20:11800247-11801341
>chr20:11801963-11802283
>chr20:11803571-11803747
>chr20:11804178-11804307
>chr20:11804477-11804700
>chr20:11805249-11805454
>chr20:11805596-11805707
>chr20:11805749-11805872
>chr20:11805972-11806147
>chr20:11806192-11806778
>chr20:11806820-11806953
>chr20:11807277-11807362
>chr20:11808464-11808658
>chr20:11808847-11808962
>chr20:11809321-11809627
>chr20:11811356-11811685
>chr20:11812292-11813004
>chr20:11813066-11813306
>chr20:11813417-11813634
>chr20:11813673-11813882
>chr20:11817855-11818339
>chr20:11818407-11818482
>chr20:11818741-11818879
>chr20:11818981-11819184
>chr20:11821583-11821938
>chr20:11823415-11823694
>chr20:11823764-11823881
>chr20:11824043-11824610
>chr20:11824716-11824782
>chr20:11824883-11825178
>chr20:11826405-11826871
>chr20:11827345-11827398
>chr20:11827643-11827821
>chr20:11827872-11827966
>chr20:11828943-11829050
>chr20:11829174-11829376
>chr20:11831612-11831812
>chr20:11832703-11833093
>chr20:11833620-11833725
>chr20:11833841-11834123
>chr20:11834727-11834768
>chr20:11834863-11834923
>chr20:11835621-11835657
>chr20:11835738-11835885
>chr20:11837008-11837292
>chr20:11837367-11838194
>chr20:11838590-11838628
>chr20:11838947-11839303
>chr20:11840450-11840766
>chr20:11840987-11841062
>chr20:11841386-11841482
>chr20:11841600-11842115
>chr20:11842335-11842387
>chr20:11842592-11842666
>chr20:11843673-11843764
>chr20:11844209-11844353
>chr20:11847031-11847421
>chr20:11847648-11847685
>chr20:11848007-11848039
>chr20:11848097-11848288
>chr20:11849513-11849615
>chr20:11849756-11849798
>chr20:11850053-11850689
>chr20:11851950-11852240
>chr20:11853766-11853865
>chr20:11854251-11854890
>chr20:11855253-11855380
>chr20:11855549-11856081
>chr20:11856162-11856524
>chr20:11856703-11856789
>chr20:11857038-11857129
>chr20:11857311-11857408
>chr20:11857503-11857575
>chr20:11857688-11857820
>chr20:11858072-11858262
>chr20:11858420-11858631
>chr20:11859016-11859107
>chr20:11861031-11861102
>chr20:11862921-11863285
>chr20:11863737-11863924
>chr20:11863991-11864038
>chr20:11864850-11865172
>chr20:11866277-11866600
>chr20:11867024-11867065
>chr20:11867619-11867694
>chr20:11868026-11868864
>chr20:11868986-11869076
>chr20:11869531-11869578
>chr20:11869658-11870360
>chr20:11871988-11872162
>chr20:11874713-11874791
>chr20:11876669-11876770
>chr20:11876907-11876994
>chr20:11877094-11877140
>chr20:11878206-11878573
>chr20:11878632-11878677
>chr20:11881948-11882224
>chr20:11882655-11882800
>chr20:11882907-11885014
>chr20:11885252-11885654
>chr20:11885895-11886031
>chr20:11886059-11886161
>chr20:11886250-11886321
>chr20:11886615-11886662
>chr20:11888676-11888943
>chr20:11889091-11889246
>chr20:11889391-11889559
>chr20:11893120-11893228
>chr20:11893625-11893757
>chr20:11897374-11897455
>chr20:11897759-11898208
>chr20:11898553-11898657
>chr20:11899537-11899694
>chr20:11900728-11901015
>chr20:11902031-11902509
>chr20:11902655-11902761
>chr20:11902817-11902864
>chr20:11903593-11903903
>chr20:11904113-11904484
>chr20:11904625-11904726
>chr20:11904968-11905030
>chr20:11905185-11905240
>chr20:11906241-11906571
>chr20:11908617-11908706
>chr20:11908959-11909269
>chr20:11909760-11909843
>chr20:11911471-11911780
>chr20:11914559-11914654
>chr20:11914749-11914796
>chr20:11915147-11915225
>chr20:11918350-11918410
>chr20:11927064-11927133
>chr20:11930030-11930230
>chr20:11932245-11932294
>chr20:11933678-11933775
>chr20:11933842-11934002
>chr20:11934866-11935004
>chr20:11936978-11937102
>chr20:11937635-11937787
>chr20:11938362-11938620
>chr20:11938675-11939240
>chr20:11940948-11941033
>chr20:11943365-11943688
>chr20:11944543-11944623
>chr20:11945405-11945631
>chr20:11946257-11946647
>chr20:11950774-11950832
>chr20:11950882-11950954
>chr20:11952755-11952851
>chr20:11953551-11953735
>chr20:11953776-11954016
>chr20:11954955-11955179
>chr20:11955307-11955350
>chr20:11956202-11956260
>chr20:11957664-11957716
>chr20:11958217-11958257
>chr20:11959173-11959509
>chr20:11961504-11961543
>chr20:11962179-11962330
>chr20:11962406-11962474
>chr20:11963038-11963148
>chr20:11963274-11963320
>chr20:11966645-11966681
>chr20:11967393-11967668
>chr20:11968956-11969131
>chr20:11971093-11971778
>chr20:11971828-11971867
>chr20:11973833-11973887
>chr20:11975834-11976168
>chr20:11976565-11976703
>chr20:11977895-11978063
>chr20:11980946-11981275
>chr20:11981300-11981337
>chr20:11981509-11982012
>chr20:11982703-11982791
>chr20:11983431-11983538
>chr20:11983589-11985130
>chr20:11985521-11985670
>chr20:11986457-11986490
>chr20:11991289-11991324
>chr20:11991813-11991870
>chr20:11992793-11992851
>chr20:11992905-11992935
>chr20:11993368-11993435
>chr20:11993635-11993935
>chr20:11994770-11994828
>chr20:11995570-11995698
>chr20:11996535-11996626
>chr20:11997322-11997484
>chr20:11999490-11999572
>chr20:12002445-12002527
>chr20:12003239-12005855
>chr20:12007117-12007183
>chr20:12007460-12007810
>chr20:12009136-12009277
>chr20:12009359-12009568
>chr20:12010055-12010148
>chr20:12010537-12010835
>chr20:12013967-12014058
>chr20:12014309-12014494
>chr20:12015281-12015601
>chr20:12016788-12016912
>chr20:12018348-12018413
>chr20:12019453-12019744
>chr20:12022562-12022959
>chr20:12024271-12024578
>chr20:12024866-12024939
>chr20:12025814-12025943
>chr20:12026581-12026932
>chr20:12027170-12027218
>chr20:12027712-12027947
>chr20:12028274-12028365
>chr20:12028500-12028612
>chr20:12032665-12032717
>chr20:12033717-12033753
>chr20:12033819-12034130
>chr20:12034425-12034516
>chr20:12035014-12035092
>chr20:12035214-12035519
>chr20:12036445-12036762
>chr20:12038282-12038621
>chr20:12038770-12038897
>chr20:12039187-12039261
>chr20:12039284-12039525
>chr20:12039919-12040262
>chr20:12041385-12041531
>chr20:12041642-12042731
>chr20:12043077-12043130
>chr20:12043380-12043810
>chr20:12044874-12045518
>chr20:12047396-12047623
>chr20:12047657-12048042
>chr20:12048087-12048343
>chr20:12050299-12050619
>chr20:12053048-12053102
>chr20:12053227-12053280
>chr20:12053713-12054163
>chr20:12056132-12056197
>chr20:12057143-12057203
>chr20:12059359-12059613
>chr20:12059866-12059978
>chr20:12060184-12060303
>chr20:12061945-12062560
>chr20:12062603-12062702
>chr20:12063448-12063652
>chr20:12063742-12063907
>chr20:12064031-12064112
>chr20:12064608-12064699
>chr20:12064740-12065744
>chr20:12065951-12066335
>chr20:12067066-12067416
>chr20:12069113-12069232
>chr20:12069778-12070001
>chr20:12070553-12070606
>chr20:12071437-12071755
>chr20:12072313-12072353
>chr20:12072386-12072496
>chr20:12073599-12074350
>chr20:12077531-12077626
>chr20:12079251-12079333
>chr20:12081398-12081481
>chr20:12081886-12082233
>chr20:12082414-12082458
>chr20:12083049-12083092
>chr20:12083852-12083912
>chr20:12084895-12085104
>chr20:12086681-12086726
>chr20:12087418-12087498
>chr20:12090137-12090460
>chr20:12092579-12092994
>chr20:12093654-12093973
>chr20:12094636-12094715
>chr20:12095503-12095537
>chr20:12095902-12095990
>chr20:12096359-12096451
>chr20:12096644-12096957
>chr20:12099380-12099739
>chr20:12100226-12100506
>chr20:12101378-12101421
>chr20:12102982-12103030
>chr20:12103836-12103885
>chr20:12104031-12104993
>chr20:12105058-12106600
>chr20:12106784-12108918
>chr20:12109473-12109904
>chr20:12111009-12111059
>chr20:12111953-12112015
>chr20:12113141-12113188
>chr20:12113975-12114082
>chr20:12114149-12114256
>chr20:12115996-12116121
>chr20:12116160-12116213
>chr20:12117079-12117129
>chr20:12117284-12118864
>chr20:12118916-12119314
>chr20:12119453-12119572
>chr20:12119625-12120231
>chr20:12120326-12120379
>chr20:12120758-12120914
>chr20:12121056-12121209
>chr20:12121508-12121766
>chr20:12122161-12122197
>chr20:12123688-12129708
>chr20:12129870-12129958
>chr20:12130080-12130412
>chr20:12130754-12130784
>chr20:12131305-12131713
>chr20:12131863-12132242
>chr20:12132286-12132355
>chr20:12132611-12132931
>chr20:12134335-12135613
>chr20:12135990-12139526
>chr20:12139567-12140157
>chr20:12140188-12140524
>chr20:12140745-12140809
>chr20:12141766-12143018
>chr20:12143070-12144262
>chr20:12144368-12144510
>chr20:12144600-12144707
>chr20:12144787-12144852
>chr20:12145119-12145158
>chr20:12145482-12148256
>chr20:12149059-12149252
>chr20:12149429-12149793
>chr20:12150367-12150449
>chr20:12150776-12151577
>chr20:12152208-12152256
>chr20:12152884-12153042
>chr20:12153210-12153289
>chr20:12156185-12156257
>chr20:12156936-12157332
>chr20:12157494-12157594
>chr20:12158327-12158468
>chr20:12162027-12162150
>chr20:12162539-12162647
>chr20:12164549-12164722
>chr20:12167153-12169558
>chr20:12172091-12172149
>chr20:12173274-12173319
>chr20:12176031-12176178
>chr20:12177513-12177614
>chr20:12180940-12181039
>chr20:12181360-12182797
>chr20:12182949-12182995
>chr20:12183231-12183505
>chr20:12183575-12184384
>chr20:12184476-12184785
>chr20:12185003-12185077
>chr20:12185183-12185288
>chr20:12185432-12185584
>chr20:12186048-12186185
>chr20:12186247-12186404
>chr20:12186540-12187362
>chr20:12187401-12188610
>chr20:12188663-12190478
>chr20:12190713-12191019
>chr20:12191186-12191251
>chr20:12191340-12192626
>chr20:12192798-12192882
>chr20:12193672-12193744
>chr20:12194443-12194510
>chr20:12195344-12195386
>chr20:12195591-12195648
>chr20:12197545-12197598
>chr20:12197819-12197873
>chr20:12200038-12200102
>chr20:12200311-12200728
>chr20:12200905-12200956
>chr20:12203238-12203471
>chr20:12203943-12204073
>chr20:12204204-12205259
>chr20:12205319-12205455
>chr20:12205540-12205572
>chr20:12205653-12205925
>chr20:12206102-12206161
>chr20:12206407-12206642
>chr20:12206962-12207034
>chr20:12207219-12207266
>chr20:12207331-12207422
>chr20:12207675-12207752
>chr20:12212809-12213037
>chr20:12215301-12215524
>chr20:12216151-12216251
>chr20:12219149-12219191
>chr20:12221690-12221724
>chr20:12222757-12222809
>chr20:12225197-12225242
>chr20:12226328-12226807
>chr20:12227121-12227488
>chr20:12232256-12232380
>chr20:12233080-12233136
>chr20:12234581-12234625
>chr20:12234780-12234917
>chr20:12235305-12235534
>chr20:12235587-12235974
>chr20:12238231-12238784
>chr20:12240287-12240357
>chr20:12240529-12240905
>chr20:12242400-12242511
>chr20:12242899-12243190
>chr20:12243290-12243349
>chr20:12245173-12245493
>chr20:12247883-12247932
>chr20:12248519-12248766
>chr20:12248824-12248892
>chr20:12248997-12249080
>chr20:12249726-12249845
>chr20:12250481-12252640
>chr20:12255441-12255569
>chr20:12257031-12257068
>chr20:12258555-12258864
>chr20:12259494-12259528
>chr20:12260087-12260444
>chr20:12261168-12261507
>chr20:12261777-12261871
>chr20:12262224-12262300
>chr20:12262737-12263052
>chr20:12263140-12263238
>chr20:12263578-12263936
>chr20:12264116-12264515
>chr20:12265362-12265670
>chr20:12266676-12266898
>chr20:12269469-12269574
>chr20:12269977-12270033
>chr20:12270878-12271076
>chr20:12271181-12271307
>chr20:12271724-12272838
>chr20:12273106-12274280
>chr20:12274536-12274902
>chr20:12274968-12275132
>chr20:12275418-12275565
>chr20:12275657-12276174
>chr20:12276227-12276706
>chr20:12276843-12276939
>chr20:12277117-12277237
>chr20:12277331-12277531
>chr20:12277594-12278172
>chr20:12278270-12278774
>chr20:12278814-12280718
>chr20:12280751-12282491
>chr20:12282499-12283117
>chr20:12283158-12283339
>chr20:12283791-12283892
>chr20:12284378-12284436
>chr20:12284885-12285063
>chr20:12285148-12285240
>chr20:12285392-12285468
>chr20:12285750-12285979
>chr20:12287345-12287504
>chr20:12287737-12287864
>chr20:12288088-12288288
>chr20:12288436-12288617
>chr20:12292455-12292655
>chr20:12292727-12292810
>chr20:12293537-12293733
>chr20:12294560-12294601
>chr20:12295155-12295221
>chr20:12295766-12297492
>chr20:12297703-12298302
>chr20:12298559-12298600
>chr20:12298652-12298721
>chr20:12299312-12299361
>chr20:12299691-12299730
>chr20:12299835-12299972
>chr20:12302072-12302298
>chr20:12302692-12304878
>chr20:12307484-12307690
>chr20:12307917-12308738
>chr20:12308880-12309238
>chr20:12309297-12309351
>chr20:12310042-12310155
>chr20:12310367-12310419
>chr20:12310551-12310737
>chr20:12314593-12314937
>chr20:12317552-12317806
>chr20:12319087-12319515
>chr20:12319851-12319994
>chr20:12320056-12320131
>chr20:12320189-12320268
>chr20:12320755-12320847
>chr20:12323096-12323271
>chr20:12323747-12324565
>chr20:12324626-12324694
>chr20:12324770-12324843
>chr20:12324986-12325116
>chr20:12325550-12325816
>chr20:12325899-12326223
>chr20:12328301-12328723
>chr20:12328818-12328931
>chr20:12329211-12329330
>chr20:12329448-12329550
>chr20:12330057-12330121
>chr20:12330308-12330363
>chr20:12330416-12330494
>chr20:12331974-12332411
>chr20:12332808-12332883
>chr20:12333675-12333717
>chr20:12334208-12334268
>chr20:12334511-12334619
>chr20:12336734-12337013
>chr20:12337117-12337767
>chr20:12337891-12337955
>chr20:12338838-12339273
>chr20:12339651-12340012
>chr20:12340190-12346173
>chr20:12346536-12346740
>chr20:12347073-12347210
>chr20:12347855-12348022
>chr20:12348700-12348775
>chr20:12349102-12349216
>chr20:12352393-12352475
>chr20:12352910-12353002
>chr20:12355300-12355369
>chr20:12355597-12355632
>chr20:12356590-12356653
>chr20:12356812-12356914
>chr20:12357053-12357132
>chr20:12357357-12357419
>chr20:12357510-12357557
>chr20:12358064-12358192
>chr20:12359171-12359295
>chr20:12359367-12363810
>chr20:12363917-12364063
>chr20:12364160-12365143
>chr20:12365245-12366104
>chr20:12366405-12366476
>chr20:12366683-12366787
>chr20:12366902-12367396
>chr20:12367442-12367659
>chr20:12368110-12368177
>chr20:12368516-12368607
>chr20:12368698-12368927
>chr20:12368969-12369337
>chr20:12369390-12370714
>chr20:12370764-12370845
>chr20:12370911-12371348
>chr20:12375382-12375755
>chr20:12375972-12376050
>chr20:12377031-12377094
>chr20:12381149-12381203
>chr20:12381719-12381828
>chr20:12381871-12382207
>chr20:12382236-12382537
>chr20:12383384-12383421
>chr20:12384439-12384484
>chr20:12384757-12385060
>chr20:12386459-12386617
>chr20:12388257-12388456
>chr20:12389595-12389672
>chr20:12389739-12389774
>chr20:12389839-12389905
>chr20:12390963-12391041
>chr20:12391514-12391708
>chr20:12392519-12392685
>chr20:12392850-12393077
>chr20:12393680-12394313
>chr20:12395066-12395114
>chr20:12396317-12396386
>chr20:12396784-12396868
>chr20:12398695-12398774
>chr20:12398817-12399008
>chr20:12399096-12399152
>chr20:12400373-12400629
>chr20:12402468-12402975
>chr20:12403576-12403902
>chr20:12404775-12405632
>chr20:12407159-12407199
>chr20:12407794-12407834
>chr20:12409245-12409276
>chr20:12410290-12410361
>chr20:12410437-12410761
>chr20:12411617-12411667
>chr20:12413864-12413953
>chr20:12414810-12414885
>chr20:12416615-12416653
>chr20:12417208-12417246
>chr20:12422128-12422454
>chr20:12422670-12427245
>chr20:12427919-12428299
>chr20:12428967-12429453
>chr20:12429671-12430024
>chr20:12430481-12430533
>chr20:12431412-12431876
>chr20:12434600-12434963
>chr20:12438723-12439034
>chr20:12439251-12439343
>chr20:12439454-12439489
>chr20:12440633-12440698
>chr20:12441225-12441645
>chr20:12441776-12441873
>chr20:12442021-12442066
>chr20:12442149-12442302
>chr20:12443069-12449170
>chr20:12449254-12451844
>chr20:12451969-12452026
>chr20:12453098-12453388
>chr20:12454768-12454964
>chr20:12455923-12456011
>chr20:12456986-12457064
>chr20:12457424-12457514
>chr20:12459581-12459671
>chr20:12460746-12460799
>chr20:12460898-12460965
>chr20:12461110-12461596
>chr20:12461734-12461828
>chr20:12461930-12461990
>chr20:12462150-12462369
>chr20:12462512-12462556
>chr20:12463918-12463973
>chr20:12465273-12467000
>chr20:12467205-12467269
>chr20:12469358-12469649
>chr20:12469925-12470229
>chr20:12472379-12472442
>chr20:12472581-12472806
>chr20:12473001-12473093
>chr20:12473507-12473575
>chr20:12473895-12474257
>chr20:12474510-12474732
>chr20:12474955-12475761
>chr20:12475811-12475922
>chr20:12475978-12476177
>chr20:12476258-12476746
>chr20:12476802-12477342
>chr20:12477508-12481120
>chr20:12481833-12482218
>chr20:12482403-12482727
>chr20:12484276-12484664
>chr20:12485600-12485685
>chr20:12485970-12486053
>chr20:12486753-12487803
>chr20:12487844-12487910
>chr20:12488121-12488202
>chr20:12489438-12489505
>chr20:12489899-12490125
>chr20:12491617-12497745
>chr20:12500524-12500596
>chr20:12501834-12501923
>chr20:12503271-12503330
>chr20:12503391-12503467
>chr20:12503771-12503821
>chr20:12505919-12505957
>chr20:12510208-12510681
>chr20:12512591-12512627
>chr20:12512669-12512908
>chr20:12512945-12513120
>chr20:12513358-12513591
>chr20:12515089-12515223
>chr20:12515287-12515623
>chr20:12515835-12515884
>chr20:12516992-12517062
>chr20:12517267-12517411
>chr20:12517868-12517988
>chr20:12518199-12518253
>chr20:12518442-12518652
>chr20:12519290-12519393
>chr20:12519780-12520100
>chr20:12520183-12520416
>chr20:12521294-12521368
>chr20:12521635-12521708
>chr20:12522052-12522118
>chr20:12522498-12522588
>chr20:12523276-12523736
>chr20:12524019-12524325
>chr20:12524455-12524947
>chr20:12525328-12525389
>chr20:12526419-12526466
>chr20:12527748-12528023
>chr20:12528241-12528353
>chr20:12529113-12529258
>chr20:12532087-12532132
>chr20:12532278-12532351
>chr20:12532449-12532608
>chr20:12532848-12533402
>chr20:12535101-12542055
>chr20:12542156-12544263
>chr20:12544310-12545075
>chr20:12545147-12545197
>chr20:12545359-12545497
>chr20:12545642-12546041
>chr20:12546202-12546593
>chr20:12546959-12547194
>chr20:12547234-12547621
>chr20:12548406-12548477
>chr20:12551834-12551873
>chr20:12552541-12552854
>chr20:12553325-12553365
>chr20:12555705-12556149
>chr20:12556207-12556474
>chr20:12556557-12557006
>chr20:12557222-12557328
>chr20:12557678-12557794
>chr20:12557844-12558012
>chr20:12558041-12558098
>chr20:12558393-12558932
>chr20:12559205-12559452
>chr20:12559702-12560039
>chr20:12560764-12562792
>chr20:12563614-12563663
>chr20:12570050-12570266
>chr20:12570688-12570730
>chr20:12570983-12571058
>chr20:12571442-12571541
>chr20:12571743-12571905
>chr20:12575245-12575326
>chr20:12575607-12575692
>chr20:12576937-12577009
>chr20:12577204-12577754
>chr20:12579631-12579672
>chr20:12580412-12581290
>chr20:12582501-12588551
>chr20:12588823-12589823
>chr20:12590115-12590912
>chr20:12594608-12594657
>chr20:12595676-12595732
>chr20:12595844-12596108
>chr20:12597065-12597214
>chr20:12597379-12597493
>chr20:12599491-12599757
>chr20:12599851-12599937
>chr20:12600053-12600147
>chr20:12600383-12600479
>chr20:12601508-12601559
>chr20:12602887-12602932
>chr20:12603101-12603610
>chr20:12603688-12603831
>chr20:12604177-12604569
>chr20:12604672-12604797
>chr20:12604829-12604959
>chr20:12605055-12605112
>chr20:12605478-12605602
>chr20:12605690-12605759
>chr20:12605869-12605987
>chr20:12607535-12607571
>chr20:12608036-12608304
>chr20:12608453-12608503
>chr20:12609003-12609137
>chr20:12610144-12610246
>chr20:12611074-12611195
>chr20:12611294-12611363
>chr20:12612553-12612590
>chr20:12612738-12612983
>chr20:12613646-12614108
>chr20:12615124-12615189
>chr20:12615505-12615534
>chr20:12616058-12616127
>chr20:12616332-12616438
>chr20:12618022-12618287
>chr20:12618391-12618661
>chr20:12618805-12619012
>chr20:12619139-12620429
>chr20:12621090-12621436
>chr20:12622862-12623199
>chr20:12623752-12623795
>chr20:12624345-12624647
>chr20:12624706-12625564
>chr20:12625606-12625963
>chr20:12626249-12626786
>chr20:12626882-12626973
>chr20:12627058-12627193
>chr20:12627324-12627645
>chr20:12628004-12628371
>chr20:12628537-12628590
>chr20:12628707-12629039
>chr20:12629890-12629927
>chr20:12632152-12632443
>chr20:12633241-12633449
>chr20:12633638-12636406
>chr20:12636503-12636537
>chr20:12636833-12636952
>chr20:12639696-12639905
>chr20:12640965-12641016
>chr20:12642411-12642461
>chr20:12642739-12642823
>chr20:12645442-12645512
>chr20:12646189-12646411
>chr20:12646559-12646609
>chr20:12647415-12647465
>chr20:12647538-12647815
>chr20:12648639-12648757
>chr20:12648926-12649169
>chr20:12649617-12649702
>chr20:12652603-12652645
>chr20:12652708-12652874
>chr20:12653277-12653340
>chr20:12654780-12655618
>chr20:12655962-12656079
>chr20:12656124-12656249
>chr20:12656418-12656459
>chr20:12657174-12657879
>chr20:12659913-12660030
>chr20:12660952-12661031
>chr20:12662299-12662367
>chr20:12662574-12668262
>chr20:12675646-12676000
>chr20:12677990-12678101
>chr20:12678727-12679053
>chr20:12680605-12680664
>chr20:12681734-12681960
>chr20:12684467-12684564
>chr20:12686007-12686070
>chr20:12686351-12686426
>chr20:12689387-12689475
>chr20:12690138-12690655
>chr20:12690944-12691467
>chr20:12691513-12691623
>chr20:12692688-12692727
>chr20:12693664-12693887
>chr20:12694624-12694845
>chr20:12695018-12695184
>chr20:12695488-12695838
>chr20:12696599-12696921
>chr20:12698230-12698310
>chr20:12699167-12699246
>chr20:12700627-12700753
>chr20:12701006-12701060
>chr20:12701774-12701948
>chr20:12702551-12702663
>chr20:12702752-12702981
>chr20:12703148-12703262
>chr20:12703549-12703627
>chr20:12703814-12703959
>chr20:12704090-12704602
>chr20:12704795-12705900
>chr20:12706095-12706178
>chr20:12706247-12706340
>chr20:12706445-12706581
>chr20:12706645-12706751
>chr20:12706794-12707392
>chr20:12707421-12707516
>chr20:12707671-12708106
>chr20:12709142-12710746
>chr20:12710850-12711703
>chr20:12711744-12711790
>chr20:12711841-12712217
>chr20:12714235-12714361
>chr20:12716344-12716400
>chr20:12716525-12716567
>chr20:12717516-12717628
>chr20:12717723-12718594
>chr20:12719499-12719890
>chr20:12719982-12720142
>chr20:12720239-12720342
>chr20:12724890-12724990
>chr20:12726081-12726282
>chr20:12727642-12727807
>chr20:12728191-12728306
>chr20:12729194-12729300
>chr20:12730047-12730359
>chr20:12730637-12731289
>chr20:12731364-12731459
>chr20:12731646-12732115
>chr20:12732865-12733025
>chr20:12733060-12733546
>chr20:12733757-12733802
>chr20:12735089-12735129
>chr20:12735891-12736210
>chr20:12738782-12738966
>chr20:12739009-12739154
>chr20:12741274-12741349
>chr20:12741817-12742253
>chr20:12742401-12742505
>chr20:12742763-12742900
>chr20:12743039-12743194
>chr20:12744949-12745239
>chr20:12747415-12747517
>chr20:12747605-12747975
>chr20:12750142-12750203
>chr20:12750285-12750410
>chr20:12750536-12750821
>chr20:12750938-12750969
>chr20:12751076-12751410
>chr20:12751863-12752108
>chr20:12752664-12752760
>chr20:12752921-12753396
>chr20:12753813-12759966
>chr20:12764713-12764793
>chr20:12766634-12767090
>chr20:12768101-12768407
>chr20:12768901-12770794
>chr20:12771890-12773407
>chr20:12774477-12774522
>chr20:12777222-12777339
>chr20:12777494-12777579
>chr20:12777633-12777731
>chr20:12778905-12778996
>chr20:12779342-12779483
>chr20:12779645-12779693
>chr20:12780351-12781553
>chr20:12781902-12782158
>chr20:12786004-12786171
>chr20:12787292-12787668
>chr20:12789549-12789948
>chr20:12790817-12790890
>chr20:12791124-12791171
>chr20:12791397-12791466
>chr20:12791828-12791895
>chr20:12791983-12792276
>chr20:12793001-12793493
>chr20:12793704-12793896
>chr20:12793952-12794084
>chr20:12794361-12794518
>chr20:12795412-12795468
>chr20:12796469-12796872
>chr20:12796952-12797027
>chr20:12797811-12797871
>chr20:12798926-12798986
>chr20:12799016-12799638
>chr20:12799762-12799885
>chr20:12800155-12800412
>chr20:12800452-12800574
>chr20:12800638-12800701
>chr20:12800949-12807051
>chr20:12807326-12807623
>chr20:12808811-12808867
>chr20:12809394-12809783
>chr20:12809850-12810196
>chr20:12810272-12810358
>chr20:12810497-12810571
>chr20:12810746-12811013
>chr20:12811113-12811264
>chr20:12811338-12811836
>chr20:12811886-12813216
>chr20:12813250-12813625
>chr20:12813696-12814636
>chr20:12814910-12815029
>chr20:12815719-12815788
>chr20:12816061-12816150
>chr20:12816689-12817145
>chr20:12817870-12819713
>chr20:12819735-12820651
>chr20:12821341-12821389
>chr20:12821709-12821745
>chr20:12822323-12822600
>chr20:12826210-12826255
>chr20:12827461-12827596
>chr20:12829929-12830240
>chr20:12833856-12833885
>chr20:12833991-12834047
>chr20:12834752-12834885
>chr20:12835026-12835104
>chr20:12836395-12836904
>chr20:12838747-12838965
>chr20:12840517-12840616
>chr20:12840932-12840977
>chr20:12841249-12841298
>chr20:12841495-12841673
>chr20:12842309-12842386
>chr20:12843490-12844070
>chr20:12844144-12844438
>chr20:12846691-12846872
>chr20:12847054-12847196
>chr20:12849065-12849152
>chr20:12850832-12850898
>chr20:12851781-12851944
>chr20:12852296-12852471
>chr20:12852509-12852883
>chr20:12853004-12853182
>chr20:12853264-12853452
>chr20:12853932-12854313
>chr20:12854742-12857069
>chr20:12857128-12858623
>chr20:12859015-12859348
>chr20:12859957-12860013
>chr20:12860533-12860596
>chr20:12861692-12861776
>chr20:12863678-12863743
>chr20:12867417-12867573
>chr20:12872177-12872307
>chr20:12874401-12874676
>chr20:12874820-12874866
>chr20:12875401-12875483
>chr20:12877483-12877582
>chr20:12884623-12885112
>chr20:12886881-12887025
>chr20:12888513-12888848
>chr20:12889491-12889637
>chr20:12890050-12890247
>chr20:12890394-12890630
>chr20:12890888-12891401
>chr20:12892632-12892682
>chr20:12894854-12894912
>chr20:12895018-12895241
>chr20:12895606-12895694
>chr20:12897369-12897589
>chr20:12898271-12898350
>chr20:12898636-12898677
>chr20:12898862-12900184
>chr20:12900620-12900655
>chr20:12901610-12901744
>chr20:12902138-12902446
>chr20:12902608-12903272
>chr20:12903897-12904098
>chr20:12904282-12904827
>chr20:12904869-12905370
>chr20:12905407-12906168
>chr20:12906723-12906758
>chr20:12906833-12907174
>chr20:12908067-12908121
>chr20:12908512-12908556
>chr20:12909238-12909295
>chr20:12909622-12909720
>chr20:12909985-12910240
>chr20:12911664-12911721
>chr20:12912172-12912247
>chr20:12912426-12912492
>chr20:12912639-12912948
>chr20:12915520-12915866
>chr20:12918683-12918744
>chr20:12919375-12919524
>chr20:12920383-12920439
>chr20:12921545-12922379
>chr20:12922456-12923535
>chr20:12926313-12926786
>chr20:12928391-12928513
>chr20:12928764-12928842
>chr20:12928893-12929077
>chr20:12931077-12931540
>chr20:12931822-12931924
>chr20:12932104-12932326
>chr20:12932468-12932561
>chr20:12932599-12932635
>chr20:12932688-12932852
>chr20:12933178-12933333
>chr20:12933948-12934086
>chr20:12934405-12934595
>chr20:12938003-12938217
>chr20:12938299-12938910
>chr20:12938964-12939202
>chr20:12939278-12939384
>chr20:12939601-12939714
>chr20:12939781-12939903
>chr20:12940010-12940487
>chr20:12941449-12941512
>chr20:12941613-12942003
>chr20:12942391-12942447
>chr20:12942748-12945297
>chr20:12945538-12945632
>chr20:12945886-12946062
>chr20:12946190-12946337
>chr20:12946459-12946641
>chr20:12948570-12948827
>chr20:12950716-12950779
>chr20:12951724-12951821
>chr20:12951857-12954806
>chr20:12954853-12955457
>chr20:12955492-12955627
>chr20:12956130-12956188
>chr20:12956293-12956349
>chr20:12956424-12956506
>chr20:12956593-12956767
>chr20:12956897-12957254
>chr20:12957680-12957973
>chr20:12958096-12958562
>chr20:12959933-12960515
>chr20:12961350-12961407
>chr20:12962179-12962646
>chr20:12962730-12962816
>chr20:12964845-12965213
>chr20:12968495-12968565
>chr20:12969259-12969331
>chr20:12969471-12970028
>chr20:12971425-12971487
>chr20:12971865-12975155
>chr20:12975576-12975626
>chr20:12976423-12976544
>chr20:12976805-12976864
>chr20:12977755-12977850
>chr20:12977909-12978034
>chr20:12979808-12980075
>chr20:12980137-12980273
>chr20:12980336-12980670
>chr20:12980731-12980850
>chr20:12981128-12981566
>chr20:12982610-12982818
>chr20:12983159-12983300
>chr20:12984806-12984879
>chr20:12986178-12986388
>chr20:12986597-12986688
>chr20:12986744-12986819
>chr20:12986909-12987359
>chr20:12989298-12989651
>chr20:12990368-12990496
>chr20:12991696-12992209
>chr20:12992757-12992888
>chr20:12993243-12993391
>chr20:12994666-12994706
>chr20:12995336-12996515
>chr20:12997054-12997173
>chr20:12997920-12998307
>chr20:12998718-12998887
>chr20:12999006-12999093
>chr20:12999646-12999964
>chr20:13002662-13002837
>chr20:13002889-13003342
>chr20:13003390-13003458
>chr20:13003546-13003585
>chr20:13004028-13004422
>chr20:13004550-13004814
>chr20:13006089-13006167
>chr20:13007307-13007471
>chr20:13008508-13008743
>chr20:13015804-13015891
>chr20:13016158-13016216
>chr20:13017526-13017739
>chr20:13020226-13020635
>chr20:13021001-13021039
>chr20:13021284-13021469
>chr20:13021767-13021925
>chr20:13022096-13022146
>chr20:13023171-13023335
>chr20:13024386-13024438
>chr20:13024492-13024559
>chr20:13025458-13025510
>chr20:13025720-13026549
>chr20:13026803-13026859
>chr20:13028555-13028665
>chr20:13030571-13030655
>chr20:13030998-13031283
>chr20:13031912-13031945
>chr20:13033660-13033794
>chr20:13033910-13033985
>chr20:13036310-13036690
>chr20:13038203-13038304
>chr20:13038623-13038717
>chr20:13038877-13039497
>chr20:13039624-13039792
>chr20:13039964-13040093
>chr20:13040279-13041197
>chr20:13041446-13041500
>chr20:13042724-13042921
>chr20:13043984-13044404
>chr20:13044703-13044817
>chr20:13046758-13046818
>chr20:13047711-13047807
>chr20:13047928-13048197
>chr20:13049575-13054008
>chr20:13056441-13057057
>chr20:13058643-13058732
>chr20:13059096-13059150
>chr20:13059389-13059431
>chr20:13060372-13061208
>chr20:13063082-13063174
>chr20:13063603-13064576
>chr20:13065225-13065275
>chr20:13065460-13066335
>chr20:13066369-13066498
>chr20:13066686-13066815
>chr20:13067015-13067115
>chr20:13069354-13069708
>chr20:13071228-13071576
>chr20:13072959-13073407
>chr20:13077251-13077318
>chr20:13077804-13077929
>chr20:13078029-13078368
>chr20:13079463-13079579
>chr20:13080207-13080533
>chr20:13080746-13080840
>chr20:13081055-13081215
>chr20:13082423-13082663
>chr20:13084514-13084585
>chr20:13086732-13087099
>chr20:13088290-13088936
>chr20:13089363-13089836
>chr20:13089958-13090080
>chr20:13090262-13090303
>chr20:13090682-13090717
>chr20:13090779-13090875
>chr20:13091292-13091601
>chr20:13091884-13091953
>chr20:13094158-13094288
>chr20:13094366-13094539
>chr20:13095464-13095537
>chr20:13096087-13096139
>chr20:13096217-13096624
>chr20:13097004-13097035
>chr20:13097533-13097593
>chr20:13098763-13098856
>chr20:13099200-13099491
>chr20:13100434-13100643
>chr20:13100945-13101004
>chr20:13101741-13101866
>chr20:13104220-13104595
>chr20:13105826-13105885
>chr20:13108588-13108804
>chr20:13111419-13111482
>chr20:13112770-13112809
>chr20:13112894-13113208
>chr20:13114171-13114207
>chr20:13116208-13116275
>chr20:13116816-13116944
>chr20:13118449-13118522
>chr20:13119541-13119670
>chr20:13120217-13120252
>chr20:13122589-13122685
>chr20:13123040-13123356
>chr20:13123478-13123559
>chr20:13124292-13124511
>chr20:13125462-13125572
>chr20:13126980-13127010
>chr20:13128006-13128046
>chr20:13128672-13129330
>chr20:13131998-13132091
>chr20:13132166-13132462
>chr20:13133091-13133154
>chr20:13133447-13133740
>chr20:13133920-13134074
>chr20:13134512-13134564
>chr20:13136296-13136741
>chr20:13138094-13138150
>chr20:13139363-13139412
>chr20:13142555-13142750
>chr20:13142850-13142882
>chr20:13144751-13146524
>chr20:13146915-13146991
>chr20:13148739-13148796
>chr20:13150986-13151061
>chr20:13154891-13155207
>chr20:13155537-13155849
>chr20:13156519-13156603
>chr20:13157123-13157447
>chr20:13158176-13158221
>chr20:13161805-13161850
>chr20:13163015-13163396
>chr20:13163885-13164118
>chr20:13168160-13168542
>chr20:13169270-13169397
>chr20:13169625-13169705
>chr20:13171545-13171587
>chr20:13174332-13174698
>chr20:13174762-13175159
>chr20:13176170-13179092
>chr20:13181782-13181881
>chr20:13182618-13182853
>chr20:13183339-13183462
>chr20:13183723-13184182
>chr20:13184306-13184389
>chr20:13185114-13185203
>chr20:13185835-13185881
>chr20:13186923-13187101
>chr20:13187158-13187254
>chr20:13187359-13187794
>chr20:13187917-13187957
>chr20:13188057-13189100
>chr20:13189144-13191798
>chr20:13191844-13192171
>chr20:13192262-13192964
>chr20:13193097-13193312
>chr20:13194540-13194612
>chr20:13195134-13195195
>chr20:13196601-13196780
>chr20:13196903-13197029
>chr20:13197993-13198060
>chr20:13198220-13198618
>chr20:13198736-13199254
>chr20:13199332-13199416
>chr20:13200565-13200711
>chr20:13201746-13202075
>chr20:13202408-13202465
>chr20:13202697-13202862
>chr20:13202952-13203304
>chr20:13204516-13204696
>chr20:13205419-13205479
>chr20:13205622-13205884
>chr20:13206453-13206539
>chr20:13207214-13207273
>chr20:13207381-13207503
>chr20:13207679-13207822
>chr20:13210056-13210096
>chr20:13211822-13211894
>chr20:13214514-13214635
>chr20:13214821-13214938
>chr20:13216681-13216726
>chr20:13217939-13218281
>chr20:13218869-13219052
>chr20:13220124-13220192
>chr20:13221206-13221294
>chr20:13221549-13221750
>chr20:13221786-13221832
>chr20:13222879-13223299
>chr20:13223423-13223503
>chr20:13224750-13225273
>chr20:13225356-13225495
>chr20:13225829-13225903
>chr20:13226442-13226575
>chr20:13227082-13228313
>chr20:13229034-13229261
>chr20:13229561-13229601
>chr20:13230743-13230846
>chr20:13232049-13232264
>chr20:13232434-13232713
>chr20:13233308-13233619
>chr20:13233935-13234917
>chr20:13235931-13236213
>chr20:13236339-13237202
>chr20:13237381-13237517
>chr20:13242962-13243103
>chr20:13243259-13243361
>chr20:13245115-13245162
>chr20:13245284-13245322
>chr20:13245655-13245783
>chr20:13245977-13246292
>chr20:13246902-13247245
>chr20:13247501-13247575
>chr20:13249096-13249179
>chr20:13249764-13249914
>chr20:13252454-13252889
>chr20:13253800-13254382
>chr20:13255157-13255229
>chr20:13256116-13256421
>chr20:13256764-13256813
>chr20:13257232-13257461
>chr20:13258991-13259392
>chr20:13261114-13261460
>chr20:13265673-13265733
>chr20:13268091-13268410
>chr20:13268773-13268950
>chr20:13269269-13269301
>chr20:13269858-13270047
>chr20:13271784-13272082
>chr20:13273204-13273564
>chr20:13274050-13274138
>chr20:13275577-13275729
>chr20:13278567-13278618
>chr20:13279146-13279224
>chr20:13281989-13282082
>chr20:13282995-13283182
>chr20:13284020-13284132
>chr20:13285014-13285331
>chr20:13285617-13285661
>chr20:13287109-13287482
>chr20:13288759-13289074
>chr20:13289598-13289766
>chr20:13290244-13290350
>chr20:13290366-13290733
>chr20:13292908-13293231
>chr20:13293689-13294016
>chr20:13294831-13294880
>chr20:13296719-13297017
>chr20:13298050-13298409
>chr20:13298552-13298595
>chr20:13301185-13301482
>chr20:13303994-13304036
>chr20:13304988-13305067
>chr20:13305803-13305853
>chr20:13306492-13306536
>chr20:13307340-13307518
>chr20:13308724-13309131
>chr20:13309273-13311776
>chr20:13311814-13312091
>chr20:13313268-13313518
>chr20:13313575-13314287
>chr20:13314339-13315320
>chr20:13315406-13316423
>chr20:13316521-13316613
>chr20:13316685-13317632
>chr20:13317745-13318656
>chr20:13318715-13319087
>chr20:13320913-13321214
>chr20:13321889-13321939
>chr20:13323586-13323620
>chr20:13326086-13326342
>chr20:13326494-13329522
>chr20:13329670-13329863
>chr20:13329978-13330490
>chr20:13330798-13331236
>chr20:13332235-13332276
>chr20:13332330-13332486
>chr20:13333076-13333141
>chr20:13333751-13333791
>chr20:13335270-13335374
>chr20:13335771-13335922
>chr20:13336255-13336304
>chr20:13337976-13338555
>chr20:13338865-13338999
>chr20:13340475-13340722
>chr20:13343557-13343630
>chr20:13344273-13344305
>chr20:13347504-13347858
>chr20:13348005-13348046
>chr20:13349823-13350334
>chr20:13350436-13351163
>chr20:13351532-13351652
>chr20:13351844-13352026
>chr20:13352158-13352488
>chr20:13352957-13353267
>chr20:13357634-13357675
>chr20:13357749-13362950
>chr20:13362998-13363033
>chr20:13363099-13363154
>chr20:13363178-13363239
>chr20:13363380-13363442
>chr20:13363577-13363701
>chr20:13363874-13363920
>chr20:13365150-13365285
>chr20:13369110-13369466
>chr20:13370074-13370323
>chr20:13370470-13370948
>chr20:13371124-13371214
>chr20:13371327-13371415
>chr20:13371510-13371670
>chr20:13371816-13371953
>chr20:13372137-13372234
>chr20:13372471-13372899
>chr20:13373440-13373894
>chr20:13374095-13374756
>chr20:13375065-13381540
>chr20:13382358-13382701
>chr20:13382953-13383011
>chr20:13383236-13383267
>chr20:13386284-13386607
>chr20:13386842-13386928
>chr20:13387002-13387791
>chr20:13388509-13388562
>chr20:13389463-13389531
>chr20:13390631-13390685
>chr20:13391677-13391997
>chr20:13392140-13392239
>chr20:13393066-13393338
>chr20:13393414-13393838
>chr20:13393996-13394235
>chr20:13394296-13394626
>chr20:13395688-13396006
>chr20:13398642-13398680
>chr20:13399236-13399299
>chr20:13400370-13400525
>chr20:13401173-13401229
>chr20:13401511-13401550
>chr20:13403121-13403236
>chr20:13403683-13403882
>chr20:13404071-13404879
>chr20:13405363-13405449
>chr20:13405522-13405866
>chr20:13406275-13406369
>chr20:13406570-13408281
>chr20:13408851-13408968
>chr20:13409034-13409152
>chr20:13409479-13409847
>chr20:13409935-13411616
>chr20:13413708-13413758
>chr20:13414098-13414139
>chr20:13414388-13414430
>chr20:13415061-13415117
>chr20:13415409-13415513
>chr20:13415992-13416233
>chr20:13417830-13418371
>chr20:13419199-13419299
>chr20:13419385-13419450
>chr20:13420167-13420228
>chr20:13420727-13420781
>chr20:13421099-13421644
>chr20:13421812-13422274
>chr20:13422904-13423071
>chr20:13427505-13427555
>chr20:13427719-13427827
>chr20:13429602-13429668
>chr20:13430273-13430326
>chr20:13430500-13430546
>chr20:13431589-13432086
>chr20:13432957-13433301
>chr20:13435170-13435228
>chr20:13436355-13436391
>chr20:13436425-13436479
>chr20:13437012-13439899
>chr20:13440152-13440217
>chr20:13440751-13440811
>chr20:13441243-13441323
>chr20:13442254-13442681
>chr20:13442928-13443029
>chr20:13445052-13445117
>chr20:13445898-13445943
>chr20:13448029-13448128
>chr20:13450036-13450842
>chr20:13450910-13451656
>chr20:13451712-13451970
>chr20:13452040-13452334
>chr20:13452458-13452521
>chr20:13452600-13452679
>chr20:13455109-13455175
>chr20:13455326-13455457
>chr20:13455537-13455835
>chr20:13455962-13456530
>chr20:13456612-13456676
>chr20:13456943-13457332
>chr20:13457548-13457675
>chr20:13458324-13458645
>chr20:13461107-13461212
>chr20:13461522-13461748
>chr20:13462266-13462378
>chr20:13462637-13465277
>chr20:13465628-13465852
>chr20:13465946-13466217
>chr20:13466457-13466778
>chr20:13467728-13468113
>chr20:13468528-13468601
>chr20:13468891-13468957
>chr20:13469509-13469583
>chr20:13469787-13470083
>chr20:13470948-13470996
>chr20:13471696-13473509
>chr20:13473781-13474998
>chr20:13475606-13476166
>chr20:13476666-13476720
>chr20:13478147-13478892
>chr20:13479412-13479776
>chr20:13480334-13480388
>chr20:13480779-13482608
>chr20:13483705-13485157
>chr20:13486405-13486554
>chr20:13486827-13487112
>chr20:13487792-13487970
>chr20:13488157-13488359
>chr20:13489517-13489561
>chr20:13489753-13489940
>chr20:13490633-13490700
>chr20:13490792-13490942
>chr20:13493109-13493193
>chr20:13493249-13493790
>chr20:13494243-13494452
>chr20:13495127-13495191
>chr20:13496040-13496370
>chr20:13497642-13499500
>chr20:13499739-13500285
>chr20:13500339-13500589
>chr20:13500938-13501156
>chr20:13501343-13501488
>chr20:13501642-13501707
>chr20:13501767-13501839
>chr20:13501918-13502150
>chr20:13503618-13504532
>chr20:13504605-13505033
>chr20:13505211-13506397
>chr20:13506469-13507764
>chr20:13507811-13510091
>chr20:13511595-13513124
>chr20:13517415-13517473
>chr20:13517567-13517631
>chr20:13518754-13521891
>chr20:13523897-13524183
>chr20:13524654-13524705
>chr20:13527599-13527646
>chr20:13527935-13528265
>chr20:13531134-13531264
>chr20:13531475-13531994
>chr20:13532058-13532214
>chr20:13533528-13533567
>chr20:13536806-13536953
>chr20:13537991-13538310
>chr20:13538757-13539067
>chr20:13539314-13539553
>chr20:13540378-13540518
>chr20:13540953-13541224
>chr20:13541675-13541781
>chr20:13541843-13542186
>chr20:13542588-13543057
>chr20:13543198-13543256
>chr20:13543313-13543622
>chr20:13547202-13547270
>chr20:13547784-13547861
>chr20:13549420-13549463
>chr20:13550120-13550194
>chr20:13552356-13552456
>chr20:13552545-13552623
>chr20:13552842-13553245
>chr20:13554606-13555043
>chr20:13555090-13555423
>chr20:13555516-13555839
>chr20:13557149-13557380
>chr20:13557441-13557909
>chr20:13558495-13558543
>chr20:13558709-13558899
>chr20:13559115-13559168
>chr20:13559268-13559316
>chr20:13559512-13559600
>chr20:13560755-13561090
>chr20:13561354-13561710
>chr20:13561786-13561864
>chr20:13562134-13562321
>chr20:13562353-13563161
>chr20:13563227-13565109
>chr20:13565212-13565382
>chr20:13565550-13566146
>chr20:13566296-13566457
>chr20:13566585-13567510
>chr20:13568156-13568532
>chr20:13570661-13570756
>chr20:13571467-13571550
>chr20:13572035-13572089
>chr20:13572397-13572726
>chr20:13573181-13573540
>chr20:13574740-13574843
>chr20:13575003-13575749
>chr20:13575904-13576411
>chr20:13576461-13576782
>chr20:13577179-13577214
>chr20:13577437-13577596
>chr20:13578246-13578379
>chr20:13579362-13579686
>chr20:13580131-13580525
>chr20:13582259-13582542
>chr20:13583593-13583632
>chr20:13583759-13584115
>chr20:13584720-13584983
>chr20:13585402-13585590
>chr20:13585654-13586365
>chr20:13586672-13586812
>chr20:13587533-13588972
>chr20:13589047-13590340
>chr20:13590579-13591118
>chr20:13591227-13591551
>chr20:13592088-13592415
>chr20:13592626-13592833
>chr20:13592881-13592974
>chr20:13593070-13596371
>chr20:13596381-13600190
>chr20:13600279-13600501
>chr20:13600653-13600857
>chr20:13600933-13601549
>chr20:13601845-13602221
>chr20:13602275-13602422
>chr20:13602526-13602852
>chr20:13602893-13603667
>chr20:13604028-13604580
>chr20:13604679-13604774
>chr20:13604884-13605361
>chr20:13605427-13605728
>chr20:13605824-13605947
>chr20:13606118-13606182
>chr20:13606520-13606924
>chr20:13607741-13608013
>chr20:13608384-13608478
>chr20:13608508-13608719
>chr20:13608959-13609183
>chr20:13609269-13610346
>chr20:13615497-13615799
>chr20:13617267-13617460
>chr20:13618121-13618414
>chr20:13618820-13619202
>chr20:13620537-13620623
>chr20:13621134-13621470
>chr20:13624100-13624435
>chr20:13626137-13626493
>chr20:13627431-13627741
>chr20:13629015-13629391
>chr20:13629451-13629630
>chr20:13630409-13630757
>chr20:13630927-13631054
>chr20:13631710-13632413
>chr20:13633989-13634351
>chr20:13634422-13635130
>chr20:13635381-13635691
>chr20:13636128-13636466
>chr20:13636713-13636877
>chr20:13636937-13637214
>chr20:13637248-13637936
>chr20:13638361-13638438
>chr20:13639560-13640058
>chr20:13640895-13641223
>chr20:13641664-13641730
>chr20:13643031-13643215
>chr20:13643533-13646338
>chr20:13646916-13647261
>chr20:13647515-13648351
>chr20:13649062-13649321
>chr20:13649372-13649433
>chr20:13650040-13650337
>chr20:13650475-13650590
>chr20:13651109-13651257
>chr20:13651454-13651856
>chr20:13651970-13652023
>chr20:13652064-13652615
>chr20:13652767-13653134
>chr20:13655217-13655531
>chr20:13655621-13655682
>chr20:13655739-13655917
>chr20:13655978-13656545
>chr20:13657316-13657705
>chr20:13657879-13658200
>chr20:13658248-13658573
>chr20:13659156-13659487
>chr20:13659945-13660374
>chr20:13660442-13661111
>chr20:13661747-13662169
>chr20:13662476-13662605
>chr20:13662662-13664439
>chr20:13664691-13664947
>chr20:13665107-13665489
>chr20:13666495-13667478
>chr20:13667636-13670227
>chr20:13670305-13670408
>chr20:13670708-13670773
>chr20:13670821-13670970
>chr20:13671278-13671528
>chr20:13673595-13674270
>chr20:13674880-13675484
>chr20:13675650-13676538
>chr20:13677030-13677431
>chr20:13677542-13677576
>chr20:13679944-13680289
>chr20:13680511-13680589
>chr20:13680831-13680934
>chr20:13680968-13681291
>chr20:13681869-13682561
>chr20:13682751-13683581
>chr20:13683665-13683746
>chr20:13685030-13685078
>chr20:13685121-13685319
>chr20:13685374-13685469
>chr20:13685632-13686083
>chr20:13686249-13687668
>chr20:13688814-13689317
>chr20:13691953-13692430
>chr20:13692472-13692787
>chr20:13692967-13693036
>chr20:13693274-13693355
>chr20:13693870-13694192
>chr20:13695892-13695950
>chr20:13697703-13698128
>chr20:13698651-13698695
>chr20:13699014-13699393
>chr20:13699681-13700128
>chr20:13700520-13700662
>chr20:13701480-13701519
>chr20:13702098-13702419
>chr20:13702595-13702672
>chr20:13703197-13703352
>chr20:13703408-13703582
>chr20:13703636-13704056
>chr20:13704193-13704496
>chr20:13704614-13704961
>chr20:13705069-13708052
>chr20:13708335-13708598
>chr20:13708680-13709096
>chr20:13709217-13709872
>chr20:13709986-13710013
>chr20:13710120-13710221
>chr20:13710305-13710985
>chr20:13711737-13712066
>chr20:13713052-13713819
>chr20:13714313-13714350
>chr20:13716606-13717262
>chr20:13717905-13717982
>chr20:13720644-13721212
>chr20:13722418-13722884
>chr20:13723547-13723604
>chr20:13723979-13724352
>chr20:13726778-13726874
>chr20:13728581-13728900
>chr20:13728951-13729444
>chr20:13729598-13729761
>chr20:13730033-13730689
>chr20:13731246-13731559
>chr20:13731781-13732215
>chr20:13732271-13732314
>chr20:13732892-13733233
>chr20:13733898-13733959
>chr20:13736133-13736313
>chr20:13736512-13736579
>chr20:13737660-13737957
>chr20:13738298-13738620
>chr20:13740424-13740471
>chr20:13740532-13740629
>chr20:13741719-13741854
>chr20:13741893-13742551
>chr20:13742696-13743960
>chr20:13744222-13744286
>chr20:13744350-13744434
>chr20:13745298-13745830
>chr20:13745948-13746394
>chr20:13747270-13748013
>chr20:13748064-13748122
>chr20:13748397-13748916
>chr20:13749060-13749366
>chr20:13749553-13749868
>chr20:13750218-13750539
>chr20:13750609-13750995
>chr20:13751663-13752037
>chr20:13752277-13752322
>chr20:13753792-13753915
>chr20:13755138-13755194
>chr20:13755609-13755698
>chr20:13757358-13757702
>chr20:13757864-13757919
>chr20:13758814-13759137
>chr20:13760173-13761433
>chr20:13762034-13762127
>chr20:13762841-13763201
>chr20:13764528-13765273
>chr20:13765325-13765422
>chr20:13767224-13767582
>chr20:13768320-13768939
>chr20:13769499-13769808
>chr20:13770363-13770650
>chr20:13770763-13771029
>chr20:13773712-13773761
>chr20:13773805-13774155
>chr20:13774217-13774461
>chr20:13776023-13776164
>chr20:13778729-13779076
>chr20:13779484-13779841
>chr20:13781186-13781228
>chr20:13781314-13781448
>chr20:13781797-13782182
>chr20:13782626-13782667
>chr20:13783546-13783734
>chr20:13783772-13783840
>chr20:13785294-13785331
>chr20:13785456-13785496
>chr20:13785665-13786039
>chr20:13789098-13789795
>chr20:13791897-13792025
>chr20:13794040-13794183
>chr20:13794265-13794588
>chr20:13795006-13795170
>chr20:13795532-13795844
>chr20:13796693-13797953
>chr20:13799411-13799724
>chr20:13800857-13801112
>chr20:13801173-13801260
>chr20:13801420-13801492
>chr20:13802346-13802666
>chr20:13803731-13804104
>chr20:13804252-13804411
>chr20:13804717-13804809
>chr20:13805659-13805972
>chr20:13806218-13806534
>chr20:13806898-13807345
>chr20:13807660-13807974
>chr20:13812937-13813257
>chr20:13814096-13814164
>chr20:13815618-13815827
>chr20:13818420-13818634
>chr20:13819261-13819669
>chr20:13820408-13820713
>chr20:13821480-13821630
>chr20:13822912-13823317
>chr20:13823799-13823859
>chr20:13825311-13825699
>chr20:13827032-13827071
>chr20:13827501-13827665
>chr20:13827921-13828650
>chr20:13829115-13829671
>chr20:13829951-13830251
>chr20:13830387-13830449
>chr20:13832001-13832173
>chr20:13832276-13833042
>chr20:13834289-13834678
>chr20:13834806-13835164
>chr20:13835201-13835347
>chr20:13835408-13835670
>chr20:13835821-13836045
>chr20:13836291-13836390
>chr20:13837215-13837591
>chr20:13838136-13838425
>chr20:13838547-13838597
>chr20:13839583-13840050
>chr20:13840723-13840809
>chr20:13841645-13841937
>chr20:13842971-13843332
>chr20:13843698-13843857
>chr20:13844358-13844398
>chr20:13844985-13845037
>chr20:13845608-13846554
>chr20:13847737-13848623
>chr20:13850372-13850455
>chr20:13850970-13851248
>chr20:13853027-13853174
>chr20:13853212-13853620
>chr20:13854585-13855120
>chr20:13855526-13855581
>chr20:13856105-13856433
>chr20:13858397-13858427
>chr20:13859667-13860066
>chr20:13860628-13860693
>chr20:13861162-13861620
>chr20:13862650-13863001
>chr20:13863701-13864033
>chr20:13864637-13864689
>chr20:13868586-13868931
>chr20:13870339-13870409
>chr20:13870635-13870952
>chr20:13871498-13871813
>chr20:13872246-13872672
>chr20:13872877-13873679
>chr20:13875166-13875497
>chr20:13876115-13876325
>chr20:13876785-13877129
>chr20:13877303-13877511
>chr20:13878304-13878497
>chr20:13879331-13879707
>chr20:13880595-13880752
>chr20:13880997-13881317
>chr20:13881861-13882183
>chr20:13882376-13882467
>chr20:13882801-13883129
>chr20:13884431-13884808
>chr20:13885748-13886054
>chr20:13886568-13886904
>chr20:13888611-13889288
>chr20:13889479-13889818
>chr20:13890583-13891269
>chr20:13891299-13892070
>chr20:13892177-13892763
>chr20:13893238-13893641
>chr20:13893745-13895445
>chr20:13895518-13897438
>chr20:13897471-13898157
>chr20:13898702-13899083
>chr20:13899373-13899781
>chr20:13900217-13900274
>chr20:13900434-13900467
>chr20:13900775-13900819
>chr20:13901027-13901512
>chr20:13901633-13902322
>chr20:13902724-13903161
>chr20:13903558-13903837
>chr20:13904171-13904552
>chr20:13905292-13905622
>chr20:13905851-13906181
>chr20:13906311-13906417
>chr20:13906672-13906987
>chr20:13907290-13907608
>chr20:13907657-13908429
>chr20:13909708-13910021
>chr20:13910131-13910186
>chr20:13911535-13911599
>chr20:13911848-13911909
>chr20:13912281-13912605
>chr20:13913381-13913517
>chr20:13914466-13914738
>chr20:13916152-13916189
>chr20:13916520-13916863
>chr20:13917744-13918092
>chr20:13919615-13920238
>chr20:13920527-13920610
>chr20:13920785-13920893
>chr20:13921128-13921473
>chr20:13923482-13923828
>chr20:13924083-13924141
>chr20:13924401-13924706
>chr20:13924852-13925142
>chr20:13926032-13926353
>chr20:13929476-13930055
>chr20:13930931-13931598
>chr20:13932196-13932820
>chr20:13932980-13933603
>chr20:13933752-13933923
>chr20:13934008-13934871
>chr20:13935187-13935360
>chr20:13936177-13936829
>chr20:13937322-13937398
>chr20:13937493-13937642
>chr20:13938058-13938383
>chr20:13938645-13938914
>chr20:13938987-13939372
>chr20:13939638-13939972
>chr20:13940635-13940945
>chr20:13942471-13942571
>chr20:13944016-13944144
>chr20:13945268-13946791
>chr20:13946868-13946949
>chr20:13947016-13947760
>chr20:13947873-13950397
>chr20:13950986-13951978
>chr20:13952019-13952280
>chr20:13952354-13952507
>chr20:13952555-13953352
>chr20:13953415-13953564
>chr20:13953693-13953856
>chr20:13955027-13955116
>chr20:13955770-13955854
>chr20:13955922-13955956
>chr20:13956024-13956323
>chr20:13956442-13956546
>chr20:13956629-13956726
>chr20:13957039-13957447
>chr20:13957556-13957900
>chr20:13958337-13958984
>chr20:13959072-13959157
>chr20:13959240-13959519
>chr20:13959567-13959888
>chr20:13961120-13961189
>chr20:13962783-13963110
>chr20:13963426-13963792
>chr20:13963876-13964196
>chr20:13964423-13964786
>chr20:13965667-13966176
>chr20:13966261-13966743
>chr20:13966845-13967190
>chr20:13968360-13968431
>chr20:13970441-13970929
>chr20:13971094-13971170
>chr20:13971349-13971762
>chr20:13972125-13972194
>chr20:13973152-13973347
>chr20:13974445-13974795
>chr20:13975834-13976392
>chr20:13977866-13979486
>chr20:13979695-13981566
>chr20:13982224-13982509
>chr20:13982730-13983095
>chr20:13983483-13983883
>chr20:13984009-13984332
>chr20:13984641-13985063
>chr20:13985091-13985237
>chr20:13985747-13985794
>chr20:13985969-13986334
>chr20:13986369-13987936
>chr20:13987986-13988673
>chr20:13988741-13989591
>chr20:13989662-13989757
>chr20:13991311-13992036
>chr20:13992188-13992526
>chr20:13992761-13993004
>chr20:13993937-13994336
>chr20:13994415-13994488
>chr20:13997125-13997210
>chr20:13998670-13999002
>chr20:13999469-13999522
>chr20:13999880-14000064
>chr20:14001529-14001707
>chr20:14001746-14001971
>chr20:14002087-14002146
>chr20:14002798-14002869
>chr20:14003982-14004205
>chr20:14004523-14004682
>chr20:14005225-14005307
>chr20:14005588-14006179
>chr20:14006384-14006565
>chr20:14006707-14006799
>chr20:14007317-14007419
>chr20:14007954-14010061
>chr20:14010103-14010506
>chr20:14010593-14010847
>chr20:14010905-14011019
>chr20:14011057-14011315
>chr20:14011552-14012340
>chr20:14012602-14012902
>chr20:14012989-14013576
>chr20:14013636-14013998
>chr20:14014084-14014126
>chr20:14014771-14015630
>chr20:14015704-14016525
>chr20:14016738-14017643
>chr20:14017686-14018599
>chr20:14019117-14019908
>chr20:14019971-14020064
>chr20:14020183-14020721
>chr20:14020970-14021313
>chr20:14022256-14028143
>chr20:14028187-14028870
>chr20:14029566-14029617
>chr20:14030014-14030345
>chr20:14030386-14030699
>chr20:14031835-14031954
>chr20:14032141-14032229
>chr20:14032576-14032664
>chr20:14033874-14034276
>chr20:14034687-14034981
>chr20:14035855-14036192
>chr20:14036651-14036877
>chr20:14037729-14037932
>chr20:14038011-14038583
>chr20:14038774-14038863
>chr20:14039131-14039223
>chr20:14040108-14040787
>chr20:14041431-14041582
>chr20:14042457-14042777
>chr20:14042925-14043250
>chr20:14043330-14043851
>chr20:14044014-14045347
>chr20:14046672-14046849
>chr20:14046921-14046957
>chr20:14047153-14047500
>chr20:14048103-14048553
>chr20:14049158-14049211
>chr20:14049451-14050117
>chr20:14052349-14052429
>chr20:14052675-14052728
>chr20:14053862-14053902
>chr20:14055917-14055955
>chr20:14056078-14056210
>chr20:14056901-14056959
>chr20:14058263-14058298
>chr20:14058429-14058970
>chr20:14059223-14059399
>chr20:14059770-14059824
>chr20:14059877-14059914
>chr20:14063466-14064066
>chr20:14065616-14065663
>chr20:14066335-14066359
>chr20:14066453-14066504
>chr20:14066793-14067420
>chr20:14068924-14069308
>chr20:14070097-14070152
>chr20:14071100-14071560
>chr20:14071777-14071978
>chr20:14072564-14072942
>chr20:14073051-14073358
>chr20:14073696-14073772
>chr20:14073958-14074005
>chr20:14074119-14074191
>chr20:14074745-14074886
>chr20:14075036-14075166
>chr20:14075387-14075451
>chr20:14076374-14076697
>chr20:14076983-14077034
>chr20:14077818-14078232
>chr20:14078349-14078714
>chr20:14079691-14079736
>chr20:14079904-14079958
>chr20:14080158-14080489
>chr20:14081231-14081410
>chr20:14082121-14082497
>chr20:14083143-14083438
>chr20:14083788-14084094
>chr20:14084509-14084588
>chr20:14084834-14085176
>chr20:14086129-14086327
>chr20:14087108-14087418
>chr20:14087808-14088494
>chr20:14089739-14089801
>chr20:14089843-14090159
>chr20:14090285-14090591
>chr20:14090874-14092349
>chr20:14093076-14093389
>chr20:14096344-14096672
>chr20:14097613-14098020
>chr20:14098807-14099324
>chr20:14099511-14099569
>chr20:14099746-14099892
>chr20:14100113-14100193
>chr20:14100413-14100917
>chr20:14101274-14101365
>chr20:14101413-14101452
>chr20:14101841-14102293
>chr20:14103741-14103872
>chr20:14103940-14104106
>chr20:14105025-14105249
>chr20:14105426-14106376
>chr20:14106477-14106682
>chr20:14106742-14108473
>chr20:14108502-14112649
>chr20:14116521-14117084
>chr20:14117657-14117730
>chr20:14118062-14118142
>chr20:14118835-14119475
>chr20:14119813-14121010
>chr20:14121975-14122044
>chr20:14124648-14125256
>chr20:14125613-14125731
>chr20:14126086-14126239
>chr20:14126301-14126561
>chr20:14126615-14127324
>chr20:14127742-14127836
>chr20:14128313-14128672
>chr20:14128709-14130007
>chr20:14130257-14130576
>chr20:14130887-14131175
>chr20:14131692-14132397
>chr20:14132618-14133236
>chr20:14133514-14133580
>chr20:14134519-14135744
>chr20:14135875-14135924
>chr20:14136094-14136378
>chr20:14136433-14136507
>chr20:14136957-14137010
>chr20:14137200-14137484
>chr20:14137607-14138576
>chr20:14138698-14138951
>chr20:14139200-14139437
>chr20:14139748-14139859
>chr20:14139952-14140115
>chr20:14140244-14140391
>chr20:14141241-14142168
>chr20:14142749-14142794
>chr20:14144243-14144293
>chr20:14144465-14144512
>chr20:14146010-14146347
>chr20:14147334-14147450
>chr20:14148891-14148922
>chr20:14149098-14149782
>chr20:14150031-14150217
>chr20:14151799-14152138
>chr20:14152360-14152733
>chr20:14154367-14154718
>chr20:14155122-14155263
>chr20:14155857-14156182
>chr20:14157232-14159924
>chr20:14159967-14163226
>chr20:14163296-14163940
>chr20:14163996-14164097
>chr20:14164152-14164246
>chr20:14164282-14164468
>chr20:14164559-14164700
>chr20:14165533-14165631
>chr20:14166316-14166386
>chr20:14167365-14167827
>chr20:14168062-14168163
>chr20:14168215-14168276
>chr20:14168513-14169632
>chr20:14169904-14174589
>chr20:14174622-14174658
>chr20:14174709-14174935
>chr20:14175059-14175354
>chr20:14177296-14177611
>chr20:14177864-14178071
>chr20:14178146-14178418
>chr20:14179882-14180171
>chr20:14180631-14180697
>chr20:14180847-14181405
>chr20:14181486-14182672
>chr20:14183017-14184935
>chr20:14185579-14185645
>chr20:14185779-14185858
>chr20:14186300-14186921
>chr20:14187052-14187162
>chr20:14190163-14190217
>chr20:14190668-14191010
>chr20:14191675-14191746
>chr20:14195293-14195686
>chr20:14195767-14196245
>chr20:14197488-14197781
>chr20:14198083-14198223
>chr20:14198679-14198785
>chr20:14198988-14199082
>chr20:14199742-14199860
>chr20:14200096-14200646
>chr20:14201207-14201463
>chr20:14201562-14202014
>chr20:14202798-14203476
>chr20:14203576-14203732
>chr20:14203810-14203866
>chr20:14204352-14204401
>chr20:14205286-14205382
>chr20:14205458-14205610
>chr20:14206180-14206294
>chr20:14207044-14207413
>chr20:14211232-14211374
>chr20:14214572-14220359
>chr20:14220478-14220845
>chr20:14220872-14220939
>chr20:14220994-14221035
>chr20:14221430-14222430
>chr20:14222486-14222661
>chr20:14222788-14222859
>chr20:14223044-14223135
>chr20:14223455-14223961
>chr20:14224043-14224217
>chr20:14226317-14227702
>chr20:14227894-14228045
>chr20:14228112-14228520
>chr20:14228732-14229030
>chr20:14229090-14229693
>chr20:14229781-14232229
>chr20:14232387-14233258
>chr20:14233299-14233895
>chr20:14233934-14233971
>chr20:14234047-14234130
>chr20:14235213-14235324
>chr20:14236547-14236621
>chr20:14237516-14239091
>chr20:14239116-14241146
>chr20:14241493-14241581
>chr20:14244102-14244190
>chr20:14245079-14245497
>chr20:14247558-14247627
>chr20:14247728-14247780
>chr20:14247891-14248806
>chr20:14250308-14250470
>chr20:14250735-14250788
>chr20:14252488-14252543
>chr20:14252631-14252708
>chr20:14254200-14254307
>chr20:14254739-14255803
>chr20:14257324-14257409
>chr20:14257743-14257813
>chr20:14257874-14259222
>chr20:14259576-14259642
>chr20:14260442-14260608
>chr20:14260730-14260813
>chr20:14262870-14262912
>chr20:14263675-14264036
>chr20:14265471-14265576
>chr20:14265770-14266155
>chr20:14269451-14269662
>chr20:14270195-14270245
>chr20:14270306-14270616
>chr20:14270715-14276709
>chr20:14277026-14277477
>chr20:14277626-14277740
>chr20:14280945-14281996
>chr20:14282584-14282960
>chr20:14283548-14283804
>chr20:14284933-14285032
>chr20:14285151-14285468
>chr20:14285637-14285680
>chr20:14287376-14287441
>chr20:14287536-14287640
>chr20:14289532-14289873
>chr20:14290173-14290332
>chr20:14290505-14290813
>chr20:14292358-14292476
>chr20:14292601-14293035
>chr20:14293115-14293389
>chr20:14294208-14294284
>chr20:14295283-14295341
>chr20:14296890-14299215
>chr20:14299271-14299689
>chr20:14300321-14300401
>chr20:14300446-14300490
>chr20:14300960-14301012
>chr20:14301244-14301339
>chr20:14301916-14302156
>chr20:14302181-14302295
>chr20:14302436-14302469
>chr20:14302646-14302957
>chr20:14305983-14306062
>chr20:14306496-14306556
>chr20:14307424-14307488
>chr20:14309133-14309192
>chr20:14309363-14309416
>chr20:14310343-14310446
>chr20:14310477-14311824
>chr20:14312017-14312069
>chr20:14314478-14314808
>chr20:14315172-14315298
>chr20:14315387-14315441
>chr20:14315555-14315598
>chr20:14315945-14315992
>chr20:14316449-14316686
>chr20:14317258-14317661
>chr20:14317782-14317872
>chr20:14321062-14321388
>chr20:14322173-14322215
>chr20:14323071-14323463
>chr20:14323662-14323778
>chr20:14325053-14325139
>chr20:14330862-14330952
>chr20:14334632-14334697
>chr20:14338112-14338393
>chr20:14339736-14339839
>chr20:14340294-14340385
>chr20:14340486-14340533
>chr20:14341098-14341136
>chr20:14341319-14341676
>chr20:14344380-14344795
>chr20:14345407-14345734
>chr20:14345789-14346132
>chr20:14347973-14348322
>chr20:14348815-14349123
>chr20:14349201-14352207
>chr20:14352345-14352441
>chr20:14352709-14352761
>chr20:14352842-14352978
>chr20:14353297-14353347
>chr20:14354218-14354261
>chr20:14354536-14355226
>chr20:14355589-14355753
>chr20:14356103-14356205
>chr20:14356430-14356831
>chr20:14357335-14357428
>chr20:14358436-14358817
>chr20:14358899-14360203
>chr20:14360287-14360429
>chr20:14362260-14362323
>chr20:14362822-14362984
>chr20:14363456-14363865
>chr20:14364038-14364172
>chr20:14364414-14364675
>chr20:14364738-14365008
>chr20:14365114-14365948
>chr20:14366034-14366063
>chr20:14366219-14367277
>chr20:14367554-14367826
>chr20:14367918-14368121
>chr20:14368267-14368554
>chr20:14368648-14368862
>chr20:14369686-14369756
>chr20:14371199-14371611
>chr20:14371803-14371838
>chr20:14372002-14372037
>chr20:14373239-14373360
>chr20:14375141-14375296
>chr20:14376456-14376954
>chr20:14377050-14377080
>chr20:14378005-14378188
>chr20:14379080-14379198
>chr20:14379307-14380886
>chr20:14382056-14382712
>chr20:14383294-14383329
>chr20:14386554-14386830
>chr20:14387175-14387273
>chr20:14387926-14388317
>chr20:14388389-14388598
>chr20:14388848-14389489
>chr20:14389635-14391843
>chr20:14391900-14392003
>chr20:14392178-14392426
>chr20:14393729-14393793
>chr20:14393871-14394100
>chr20:14394150-14394383
>chr20:14394641-14395015
>chr20:14395145-14395303
>chr20:14395380-14395484
>chr20:14395594-14396198
>chr20:14396639-14397339
>chr20:14397469-14397508
>chr20:14397565-14398797
>chr20:14399019-14399341
>chr20:14401209-14401423
>chr20:14402494-14402562
>chr20:14404347-14404616
>chr20:14406700-14406747
>chr20:14407188-14407331
>chr20:14409414-14409501
>chr20:14410183-14410667
>chr20:14412645-14412678
>chr20:14413152-14413402
>chr20:14413776-14413824
>chr20:14414443-14414482
>chr20:14415055-14415142
>chr20:14415879-14415914
>chr20:14415968-14416259
>chr20:14416643-14416722
>chr20:14416979-14417113
>chr20:14417814-14417937
>chr20:14419044-14419355
>chr20:14419592-14419698
>chr20:14419766-14419878
>chr20:14420159-14420337
>chr20:14420416-14421451
>chr20:14421573-14421958
>chr20:14422060-14422477
>chr20:14423415-14424092
>chr20:14427447-14427626
>chr20:14431458-14431509
>chr20:14433299-14433372
>chr20:14434989-14435102
>chr20:14435305-14435442
>chr20:14435605-14436008
>chr20:14437308-14437637
>chr20:14437883-14438389
>chr20:14438422-14438936
>chr20:14439057-14439174
>chr20:14439230-14439320
>chr20:14439642-14439760
>chr20:14440163-14440481
>chr20:14441416-14441474
>chr20:14441984-14442360
>chr20:14442789-14443103
>chr20:14443294-14443622
>chr20:14443741-14443802
>chr20:14443881-14444132
>chr20:14444578-14444623
>chr20:14444821-14444902
>chr20:14444978-14445020
>chr20:14445047-14445111
>chr20:14445218-14445347
>chr20:14445648-14445719
>chr20:14447002-14447351
>chr20:14447975-14448030
>chr20:14448364-14448708
>chr20:14451154-14451433
>chr20:14453811-14454050
>chr20:14454594-14455014
>chr20:14455718-14455777
>chr20:14456710-14456977
>chr20:14457838-14458131
>chr20:14458663-14458697
>chr20:14459453-14459538
>chr20:14459663-14471391
>chr20:14472253-14472385
>chr20:14472996-14473275
>chr20:14473316-14475579
>chr20:14475610-14475646
>chr20:14475695-14475849
>chr20:14476323-14476659
>chr20:14477519-14477660
>chr20:14478392-14478548
>chr20:14479755-14480382
>chr20:14481075-14481141
>chr20:14481746-14481929
>chr20:14483383-14483788
>chr20:14484169-14485250
>chr20:14485413-14485893
>chr20:14486524-14486895
>chr20:14487567-14487658
>chr20:14487830-14487972
>chr20:14488715-14488825
>chr20:14489867-14489987
>chr20:14491072-14491114
>chr20:14491257-14491324
>chr20:14493337-14493514
>chr20:14494240-14494299
>chr20:14494357-14494472
>chr20:14494589-14494646
>chr20:14496655-14496717
>chr20:14498187-14498319
>chr20:14498386-14498439
>chr20:14499047-14499110
>chr20:14499244-14499550
>chr20:14499709-14499834
>chr20:14499926-14499961
>chr20:14499971-14500056
>chr20:14504938-14505082
>chr20:14505446-14505792
>chr20:14506665-14506980
>chr20:14507057-14507274
>chr20:14507546-14507704
>chr20:14508170-14508205
>chr20:14508256-14508346
>chr20:14509581-14509807
>chr20:14511221-14511486
>chr20:14513876-14513983
>chr20:14515338-14515647
>chr20:14515753-14516099
>chr20:14516204-14517687
>chr20:14518081-14518270
>chr20:14519411-14520243
>chr20:14520904-14521025
>chr20:14521373-14521463
>chr20:14521530-14521615
>chr20:14522914-14522960
>chr20:14525457-14525505
>chr20:14526247-14526343
>chr20:14526666-14527477
>chr20:14528092-14528456
>chr20:14531189-14531235
>chr20:14531465-14531600
>chr20:14532212-14532513
>chr20:14532973-14533265
>chr20:14533616-14533713
>chr20:14534652-14534934
>chr20:14535214-14535539
>chr20:14536624-14536704
>chr20:14538965-14539091
>chr20:14542487-14542573
>chr20:14542976-14543185
>chr20:14543647-14543746
>chr20:14544551-14544614
>chr20:14547643-14547721
>chr20:14548379-14548741
>chr20:14549672-14549803
>chr20:14549920-14550228
>chr20:14550280-14550608
>chr20:14551138-14551200
>chr20:14551738-14551825
>chr20:14552006-14552079
>chr20:14552538-14553413
>chr20:14553473-14553727
>chr20:14554606-14554674
>chr20:14555008-14555274
>chr20:14555531-14555573
>chr20:14556700-14557346
>chr20:14557428-14558293
>chr20:14558341-14558735
>chr20:14559268-14559345
>chr20:14560499-14560567
>chr20:14560811-14560980
>chr20:14561385-14561428
>chr20:14563357-14563404
>chr20:14563489-14563700
>chr20:14563794-14564044
>chr20:14564097-14565536
>chr20:14565650-14565749
>chr20:14566119-14566367
>chr20:14566979-14567126
>chr20:14567214-14567270
>chr20:14571431-14571539
>chr20:14572313-14572466
>chr20:14572565-14572671
>chr20:14572830-14572928
>chr20:14574366-14574409
>chr20:14574621-14575362
>chr20:14577475-14577921
>chr20:14578134-14578307
>chr20:14579017-14579448
>chr20:14579556-14579704
>chr20:14581196-14581277
>chr20:14582224-14582304
>chr20:14583642-14583726
>chr20:14584364-14584688
>chr20:14586230-14586272
>chr20:14586830-14587025
>chr20:14587369-14587441
>chr20:14587601-14587665
>chr20:14587743-14587868
>chr20:14588549-14588764
>chr20:14588902-14588976
>chr20:14589586-14589707
>chr20:14591074-14591270
>chr20:14591815-14591897
>chr20:14592394-14592650
>chr20:14593378-14593416
>chr20:14594299-14594374
>chr20:14594511-14594933
>chr20:14595168-14595270
>chr20:14596047-14596435
>chr20:14597035-14597147
>chr20:14597708-14597890
>chr20:14598903-14598986
>chr20:14599113-14599189
>chr20:14600324-14600410
>chr20:14600595-14600657
>chr20:14601174-14601482
>chr20:14601618-14601662
>chr20:14602076-14602179
>chr20:14602294-14602364
>chr20:14605133-14605295
>chr20:14605389-14605469
>chr20:14607953-14608296
>chr20:14610825-14610857
>chr20:14611599-14611655
>chr20:14614158-14614428
>chr20:14615096-14615140
>chr20:14616681-14616724
>chr20:14619320-14619604
>chr20:14621053-14621135
>chr20:14622008-14622133
>chr20:14625021-14625356
>chr20:14625647-14625698
>chr20:14625806-14626125
>chr20:14629949-14630005
>chr20:14631007-14631077
>chr20:14631166-14631379
>chr20:14631483-14631847
>chr20:14631989-14632100
>chr20:14632199-14632288
>chr20:14632880-14633018
>chr20:14633057-14633178
>chr20:14634317-14634381
>chr20:14636349-14636428
>chr20:14638578-14638998
>chr20:14640600-14641222
>chr20:14641284-14643101
>chr20:14643828-14643932
>chr20:14645219-14645258
>chr20:14645512-14645561
>chr20:14645945-14646126
>chr20:14648538-14648610
>chr20:14653074-14653659
>chr20:14654069-14654141
>chr20:14654207-14654594
>chr20:14658581-14659089
>chr20:14660400-14661830
>chr20:14662142-14663732
>chr20:14667860-14668168
>chr20:14672055-14672140
>chr20:14672608-14672709
>chr20:14673605-14673953
>chr20:14674513-14674558
>chr20:14674657-14674729
>chr20:14675065-14676918
>chr20:14679233-14679323
>chr20:14680839-14681027
>chr20:14681316-14681433
>chr20:14682398-14682536
>chr20:14682769-14683361
>chr20:14683706-14683739
>chr20:14685108-14685197
>chr20:14686145-14686751
>chr20:14687812-14687970
>chr20:14689357-14689464
>chr20:14689937-14690025
>chr20:14690702-14690812
>chr20:14690865-14691295
>chr20:14692066-14692189
>chr20:14695066-14695440
>chr20:14695763-14695930
>chr20:14696156-14696207
>chr20:14698315-14698354
>chr20:14698727-14698857
>chr20:14699019-14699055
>chr20:14699755-14700141
>chr20:14701840-14702014
>chr20:14702228-14702358
>chr20:14702503-14703028
>chr20:14703564-14704151
>chr20:14705010-14705086
>chr20:14705162-14705192
>chr20:14705328-14705359
>chr20:14705870-14706309
>chr20:14708037-14708081
>chr20:14708253-14708301
>chr20:14708375-14708416
>chr20:14708565-14708920
>chr20:14709361-14709422
>chr20:14709904-14709994
>chr20:14710362-14710423
>chr20:14713099-14713136
>chr20:14713285-14713348
>chr20:14714972-14715381
>chr20:14717149-14717237
>chr20:14718017-14718357
>chr20:14718947-14719303
>chr20:14719467-14719528
>chr20:14720568-14720841
>chr20:14720943-14721299
>chr20:14721355-14721439
>chr20:14724321-14724361
>chr20:14725018-14725138
>chr20:14727253-14727598
>chr20:14730219-14730300
>chr20:14730997-14731091
>chr20:14731804-14732047
>chr20:14734185-14734567
>chr20:14734712-14734846
>chr20:14734918-14736496
>chr20:14736701-14736765
>chr20:14736949-14737874
>chr20:14738138-14738254
>chr20:14738615-14738731
>chr20:14740176-14740302
>chr20:14742727-14743097
>chr20:14743237-14743407
>chr20:14743569-14743802
>chr20:14744076-14744174
>chr20:14744308-14744529
>chr20:14749358-14749454
>chr20:14749864-14750107
>chr20:14750426-14750860
>chr20:14753373-14753420
>chr20:14754681-14754742
>chr20:14756653-14757101
>chr20:14757560-14757978
>chr20:14759590-14759679
>chr20:14760195-14760240
>chr20:14760924-14760985
>chr20:14762632-14762973
>chr20:14767043-14767186
>chr20:14767299-14767344
>chr20:14767618-14768386
>chr20:14768541-14768797
>chr20:14770075-14770135
>chr20:14770716-14770789
>chr20:14770815-14771181
>chr20:14771599-14771871
>chr20:14771921-14772021
>chr20:14772218-14772688
>chr20:14773349-14773656
>chr20:14773753-14773821
>chr20:14775277-14775687
>chr20:14776433-14776524
>chr20:14776981-14777110
>chr20:14779782-14779892
>chr20:14779969-14780215
>chr20:14780277-14780605
>chr20:14780893-14781321
>chr20:14781908-14782231
>chr20:14782698-14782753
>chr20:14784586-14784636
>chr20:14785163-14785210
>chr20:14788295-14788541
>chr20:14788700-14789071
>chr20:14789458-14789781
>chr20:14789895-14790145
>chr20:14791765-14791987
>chr20:14792927-14793015
>chr20:14797839-14797894
>chr20:14799206-14799249
>chr20:14803457-14803798
>chr20:14804176-14804293
>chr20:14804866-14804928
>chr20:14805975-14806094
>chr20:14806162-14812595
>chr20:14812850-14812906
>chr20:14813122-14813691
>chr20:14813762-14814073
>chr20:14814901-14814963
>chr20:14815686-14815807
>chr20:14818934-14819320
>chr20:14823337-14823404
>chr20:14823763-14823812
>chr20:14828937-14829463
>chr20:14829834-14829890
>chr20:14831494-14831819
>chr20:14832026-14832254
>chr20:14832367-14832426
>chr20:14832969-14833089
>chr20:14833590-14833645
>chr20:14833962-14834093
>chr20:14834563-14834654
>chr20:14834841-14834988
>chr20:14837930-14838059
>chr20:14838575-14838782
>chr20:14840022-14840536
>chr20:14840983-14841082
>chr20:14841956-14842118
>chr20:14842211-14842368
>chr20:14844255-14844546
>chr20:14846188-14846441
>chr20:14846514-14846931
>chr20:14849494-14849803
>chr20:14851761-14851845
>chr20:14853795-14853844
>chr20:14854709-14855119
>chr20:14857797-14858122
>chr20:14858819-14858900
>chr20:14859022-14859338
>chr20:14859382-14859450
>chr20:14861964-14862751
>chr20:14864132-14864172
>chr20:14864397-14864463
>chr20:14866091-14866136
>chr20:14868167-14868468
>chr20:14869942-14871712
>chr20:14871753-14872278
>chr20:14872774-14873131
>chr20:14873573-14873906
>chr20:14874282-14874330
>chr20:14874667-14878018
>chr20:14878590-14878645
>chr20:14882009-14882122
>chr20:14884230-14884347
>chr20:14884639-14884967
>chr20:14885032-14885113
>chr20:14885892-14886063
>chr20:14886232-14886290
>chr20:14887414-14887722
>chr20:14889279-14889390
>chr20:14890474-14890881
>chr20:14890936-14891100
>chr20:14891892-14892015
>chr20:14892149-14893582
>chr20:14893742-14894774
>chr20:14895617-14895742
>chr20:14896006-14896368
>chr20:14897708-14897817
>chr20:14897906-14898167
>chr20:14898434-14898624
>chr20:14899618-14899829
>chr20:14899968-14900177
>chr20:14900707-14900892
>chr20:14901231-14901291
>chr20:14903012-14903346
>chr20:14904599-14904849
>chr20:14906217-14906524
>chr20:14907066-14907233
>chr20:14907290-14907454
>chr20:14908032-14908696
>chr20:14911373-14911673
>chr20:14911757-14911874
>chr20:14912710-14912770
>chr20:14913184-14913237
>chr20:14913359-14913724
>chr20:14917965-14918268
>chr20:14922040-14922207
>chr20:14923783-14923886
>chr20:14924119-14924492
>chr20:14925123-14925179
>chr20:14926257-14926566
>chr20:14929144-14929212
>chr20:14929312-14929423
>chr20:14929564-14929723
>chr20:14929876-14930182
>chr20:14930596-14930758
>chr20:14930803-14931025
>chr20:14931703-14932038
>chr20:14932546-14932866
>chr20:14933346-14933648
>chr20:14933949-14934025
>chr20:14934511-14934826
>chr20:14935125-14935161
>chr20:14936209-14936298
>chr20:14937253-14937329
>chr20:14937575-14938808
>chr20:14938868-14941309
>chr20:14941510-14941605
>chr20:14941751-14942106
>chr20:14942324-14942476
>chr20:14944159-14944275
>chr20:14945080-14945387
>chr20:14945920-14946244
>chr20:14946918-14946965
>chr20:14947576-14947719
>chr20:14952663-14952734
>chr20:14953281-14953643
>chr20:14954456-14955379
>chr20:14957053-14957287
>chr20:14957875-14958009
>chr20:14958759-14958917
>chr20:14959042-14959561
>chr20:14961488-14962573
>chr20:14962608-14962786
>chr20:14964020-14964127
>chr20:14964281-14964609
>chr20:14964652-14964691
>chr20:14965328-14965774
>chr20:14966162-14966581
>chr20:14966655-14966701
>chr20:14966842-14967501
>chr20:14967613-14967706
>chr20:14968587-14968753
>chr20:14969333-14969432
>chr20:14969953-14970320
>chr20:14970553-14970918
>chr20:14971015-14971085
>chr20:14971161-14971264
>chr20:14971311-14971368
>chr20:14971677-14971789
>chr20:14971846-14972115
>chr20:14972313-14972418
>chr20:14973221-14973541
>chr20:14974222-14974296
>chr20:14974975-14975117
>chr20:14976262-14976403
>chr20:14977401-14977506
>chr20:14978814-14979340
>chr20:14979899-14979950
>chr20:14979985-14980600
>chr20:14981019-14981078
>chr20:14981285-14981319
>chr20:14981403-14983765
>chr20:14985753-14985941
>chr20:14988078-14988420
>chr20:14989666-14989762
>chr20:14989826-14989931
>chr20:14990449-14990815
>chr20:14991893-14991956
>chr20:14993043-14993083
>chr20:14993845-14993994
>chr20:14994095-14994194
>chr20:14994532-14994633
>chr20:14994854-14995032
>chr20:14995390-14995567
>chr20:14996432-14996673
>chr20:14996722-14996799
>chr20:14996883-14997777
>chr20:14997865-14997951
>chr20:14998228-14999847
>chr20:15000186-15000266
>chr20:15000335-15000702
>chr20:15001649-15002484
>chr20:15002838-15002939
>chr20:15003595-15003700
>chr20:15003741-15004058
>chr20:15006114-15006699
>chr20:15007077-15007403
>chr20:15008157-15008405
>chr20:15008860-15008939
>chr20:15011273-15011367
>chr20:15014832-15014870
>chr20:15016392-15016447
>chr20:15016561-15019078
>chr20:15019131-15019181
>chr20:15019882-15019945
>chr20:15020106-15020149
>chr20:15020466-15020844
>chr20:15020882-15021666
>chr20:15021731-15022036
>chr20:15022691-15022767
>chr20:15022842-15023039
>chr20:15023485-15023842
>chr20:15024319-15024408
>chr20:15024517-15024671
>chr20:15025183-15025232
>chr20:15025663-15025780
>chr20:15027530-15027694
>chr20:15029377-15029446
>chr20:15029847-15030108
>chr20:15030263-15030405
>chr20:15030602-15030691
>chr20:15030981-15031083
>chr20:15031207-15031544
>chr20:15031691-15031872
>chr20:15032089-15032231
>chr20:15032638-15032875
>chr20:15032921-15033255
>chr20:15035123-15035458
>chr20:15036332-15036551
>chr20:15036855-15037058
>chr20:15037735-15038132
>chr20:15039049-15039300
>chr20:15040119-15040330
>chr20:15040768-15040827
>chr20:15041404-15041779
>chr20:15043318-15043425
>chr20:15044039-15044141
>chr20:15044314-15044346
>chr20:15044890-15044934
>chr20:15045120-15045159
>chr20:15046054-15046270
>chr20:15046536-15046572
>chr20:15047964-15048310
>chr20:15048440-15048484
>chr20:15048872-15049056
>chr20:15049259-15049351
>chr20:15049665-15049985
>chr20:15050309-15050649
>chr20:15051748-15052056
>chr20:15052297-15052566
>chr20:15052601-15053598
>chr20:15053664-15054556
>chr20:15054611-15054695
>chr20:15054782-15055294
>chr20:15055792-15056120
>chr20:15058482-15058581
>chr20:15058999-15059057
>chr20:15059111-15059424
>chr20:15062416-15062455
>chr20:15063981-15064039
>chr20:15065358-15065721
>chr20:15066106-15066335
>chr20:15066335-15066440
>chr20:15066594-15066895
>chr20:15067325-15067656
>chr20:15068459-15069058
>chr20:15069145-15069779
>chr20:15069852-15070112
>chr20:15070238-15070837
>chr20:15070888-15070946
>chr20:15072811-15073192
>chr20:15074082-15074386
>chr20:15074514-15074714
>chr20:15075157-15075225
>chr20:15076509-15076660
>chr20:15076836-15076895
>chr20:15078721-15078965
>chr20:15080112-15080187
>chr20:15080460-15080582
>chr20:15080837-15081072
>chr20:15081128-15081301
>chr20:15084060-15084372
>chr20:15084844-15085077
>chr20:15085182-15085488
>chr20:15086099-15086161
>chr20:15087066-15087140
>chr20:15087555-15087621
>chr20:15087863-15088031
>chr20:15088349-15088462
>chr20:15091328-15091378
>chr20:15092315-15092486
>chr20:15093782-15093906
>chr20:15094375-15094639
>chr20:15094949-15095387
>chr20:15095471-15095960
>chr20:15096444-15097141
>chr20:15099319-15099407
>chr20:15099515-15099598
>chr20:15099640-15099677
>chr20:15099832-15100210
>chr20:15100281-15100330
>chr20:15102044-15102171
>chr20:15102228-15102294
>chr20:15102599-15102684
>chr20:15102733-15102794
>chr20:15102957-15103047
>chr20:15103128-15103189
>chr20:15105947-15106171
>chr20:15109127-15109192
>chr20:15110449-15110503
>chr20:15110886-15110961
>chr20:15111146-15111604
>chr20:15112738-15113203
>chr20:15114740-15114818
>chr20:15115216-15115513
>chr20:15116255-15116953
>chr20:15118179-15118498
>chr20:15119547-15119593
>chr20:15121223-15121557
>chr20:15123450-15123684
>chr20:15125410-15125499
>chr20:15125671-15125798
>chr20:15125872-15126301
>chr20:15126353-15126519
>chr20:15126975-15127023
>chr20:15127354-15127399
>chr20:15128390-15128445
>chr20:15129035-15129232
>chr20:15130243-15130302
>chr20:15131268-15131387
>chr20:15132623-15132721
>chr20:15133019-15133095
>chr20:15133805-15133852
>chr20:15133870-15137831
>chr20:15138349-15138439
>chr20:15141006-15141144
>chr20:15141645-15141692
>chr20:15142484-15143594
>chr20:15143702-15143801
>chr20:15143846-15144048
>chr20:15144121-15144259
>chr20:15144828-15144910
>chr20:15145740-15146073
>chr20:15147685-15153506
>chr20:15153655-15153740
>chr20:15154487-15154593
>chr20:15154633-15154836
>chr20:15156861-15156961
>chr20:15157097-15157179
>chr20:15157279-15157417
>chr20:15158385-15158451
>chr20:15161109-15161148
>chr20:15161313-15161426
>chr20:15163679-15163796
>chr20:15164112-15164360
>chr20:15164609-15164913
>chr20:15165170-15165476
>chr20:15165802-15166022
>chr20:15166204-15166617
>chr20:15166798-15167051
>chr20:15168440-15168989
>chr20:15169038-15169180
>chr20:15169608-15169643
>chr20:15171261-15171466
>chr20:15171572-15171658
>chr20:15171896-15172023
>chr20:15172370-15172657
>chr20:15173037-15173135
>chr20:15174328-15175459
>chr20:15175796-15175862
>chr20:15175915-15176907
>chr20:15176955-15177210
>chr20:15179866-15180014
>chr20:15180072-15180247
>chr20:15180692-15180795
>chr20:15181281-15181325
>chr20:15183248-15183514
>chr20:15188093-15188150
>chr20:15189297-15189407
>chr20:15190414-15190447
>chr20:15190612-15190656
>chr20:15191887-15192200
>chr20:15193119-15193208
>chr20:15193383-15193738
>chr20:15193953-15194274
>chr20:15194860-15196415
>chr20:15197260-15197374
>chr20:15197432-15197468
>chr20:15197681-15198319
>chr20:15199073-15199798
>chr20:15200759-15200915
>chr20:15201235-15201295
>chr20:15206719-15207180
>chr20:15207254-15207731
>chr20:15207953-15208312
>chr20:15208434-15208483
>chr20:15209073-15209315
>chr20:15210562-15212282
>chr20:15212806-15212904
>chr20:15213865-15214103
>chr20:15214416-15214624
>chr20:15215189-15215305
>chr20:15216094-15216445
>chr20:15216836-15216892
>chr20:15218759-15219087
>chr20:15224655-15224987
>chr20:15225873-15225952
>chr20:15227313-15227400
>chr20:15228452-15228770
>chr20:15230219-15230335
>chr20:15232024-15232115
>chr20:15232412-15232514
>chr20:15233957-15234340
>chr20:15239244-15239312
>chr20:15240417-15240750
>chr20:15240845-15241119
>chr20:15241242-15241328
>chr20:15242311-15242511
>chr20:15243142-15243181
>chr20:15243511-15243537
>chr20:15243593-15244056
>chr20:15245612-15245848
>chr20:15246255-15246316
>chr20:15246637-15246961
>chr20:15247078-15247226
>chr20:15247692-15248005
>chr20:15248306-15248421
>chr20:15248934-15248985
>chr20:15250523-15250952
>chr20:15253244-15253353
>chr20:15256141-15256266
>chr20:15257533-15257665
>chr20:15257764-15258065
>chr20:15258176-15258609
>chr20:15259918-15259963
>chr20:15259998-15260931
>chr20:15261854-15264014
>chr20:15264363-15264464
>chr20:15265653-15265702
>chr20:15266138-15266182
>chr20:15266229-15266304
>chr20:15267265-15267376
>chr20:15267886-15268041
>chr20:15268102-15268149
>chr20:15268368-15268726
>chr20:15269851-15269907
>chr20:15270258-15270362
>chr20:15270516-15270633
>chr20:15271092-15271221
>chr20:15271306-15271453
>chr20:15272111-15272189
>chr20:15273040-15273494
>chr20:15274753-15274799
>chr20:15275177-15275262
>chr20:15276119-15276429
>chr20:15277535-15277649
>chr20:15277781-15277838
>chr20:15279938-15280067
>chr20:15280769-15283229
>chr20:15283385-15283900
>chr20:15284007-15284209
>chr20:15288471-15288522
>chr20:15288565-15288617
>chr20:15288677-15288956
>chr20:15289206-15289274
>chr20:15289789-15289843
>chr20:15290069-15290192
>chr20:15290818-15290858
>chr20:15291583-15291624
>chr20:15292003-15292299
>chr20:15292465-15292534
>chr20:15293829-15294148
>chr20:15294823-15294873
>chr20:15294949-15295331
>chr20:15295595-15295644
>chr20:15295727-15295841
>chr20:15295899-15296135
>chr20:15298151-15298293
>chr20:15298850-15299012
>chr20:15300295-15300532
>chr20:15301634-15301729
>chr20:15302926-15302996
>chr20:15303054-15303105
>chr20:15304550-15304597
>chr20:15304687-15304845
>chr20:15306356-15306488
>chr20:15306813-15307150
>chr20:15307343-15307411
>chr20:15307582-15307889
>chr20:15307939-15307994
>chr20:15310063-15310155
>chr20:15310191-15310237
>chr20:15311250-15312036
>chr20:15312876-15313078
>chr20:15313147-15313541
>chr20:15313827-15313943
>chr20:15314176-15314466
>chr20:15315118-15315196
>chr20:15315249-15315304
>chr20:15315481-15315638
>chr20:15315818-15316097
>chr20:15316134-15316252
>chr20:15316334-15316476
>chr20:15316725-15317271
>chr20:15317374-15317544
>chr20:15317608-15317738
>chr20:15317835-15317929
>chr20:15317989-15318157
>chr20:15318260-15318886
>chr20:15318992-15320330
>chr20:15320501-15320563
>chr20:15321782-15322096
>chr20:15323672-15323848
>chr20:15326335-15326503
>chr20:15326951-15327107
>chr20:15327154-15327256
>chr20:15327319-15327787
>chr20:15327917-15328031
>chr20:15329452-15329642
>chr20:15329834-15330189
>chr20:15331771-15331841
>chr20:15332168-15332262
>chr20:15333249-15333307
>chr20:15333577-15333682
>chr20:15335723-15335781
>chr20:15337151-15337303
>chr20:15337608-15337689
>chr20:15338578-15338685
>chr20:15340083-15340432
>chr20:15340852-15340989
>chr20:15341315-15341384
>chr20:15341707-15342051
>chr20:15342124-15342190
>chr20:15344880-15344977
>chr20:15345050-15345117
>chr20:15345541-15345634
>chr20:15346123-15346240
>chr20:15347619-15347910
>chr20:15348447-15349049
>chr20:15349464-15349777
>chr20:15352354-15352551
>chr20:15352648-15354512
>chr20:15354985-15355028
>chr20:15355363-15355443
>chr20:15355522-15355612
>chr20:15356183-15356387
>chr20:15356497-15356846
>chr20:15357781-15358114
>chr20:15358427-15358488
>chr20:15358641-15358790
>chr20:15358864-15358979
>chr20:15359123-15359173
>chr20:15359463-15359569
>chr20:15359717-15359889
>chr20:15360240-15360361
>chr20:15360699-15361220
>chr20:15361705-15361764
>chr20:15361991-15362544
>chr20:15362819-15363045
>chr20:15363727-15363764
>chr20:15365375-15365690
>chr20:15366547-15366812
>chr20:15366991-15367333
>chr20:15367870-15367922
>chr20:15368448-15368795
>chr20:15372668-15372718
>chr20:15372781-15373047
>chr20:15373344-15373907
>chr20:15374266-15374336
>chr20:15376878-15377442
>chr20:15377853-15378161
>chr20:15378227-15378334
>chr20:15381407-15381700
>chr20:15384259-15384480
>chr20:15384673-15384758
>chr20:15387289-15387588
>chr20:15387730-15388040
>chr20:15388232-15388305
>chr20:15388442-15388589
>chr20:15389173-15389397
>chr20:15389557-15389733
>chr20:15390387-15390537
>chr20:15392649-15392830
>chr20:15395336-15395636
>chr20:15396322-15396359
>chr20:15396620-15396688
>chr20:15397254-15397606
>chr20:15398721-15398986
>chr20:15401032-15401348
>chr20:15401545-15401682
>chr20:15402939-15403259
>chr20:15403311-15403465
>chr20:15404238-15404291
>chr20:15404910-15405322
>chr20:15407645-15407802
>chr20:15409994-15410087
>chr20:15416615-15416919
>chr20:15417319-15417677
>chr20:15417751-15417800
>chr20:15419927-15419983
>chr20:15420818-15421402
>chr20:15421650-15421763
>chr20:15423434-15423775
>chr20:15423837-15423941
>chr20:15424054-15424196
>chr20:15424430-15424784
>chr20:15426061-15426209
>chr20:15426329-15426651
>chr20:15426979-15427062
>chr20:15427797-15428043
>chr20:15428499-15428634
>chr20:15429767-15429875
>chr20:15429910-15430415
>chr20:15431097-15431153
>chr20:15431783-15431910
>chr20:15432158-15432234
>chr20:15432953-15435357
>chr20:15435436-15435675
>chr20:15436173-15436544
>chr20:15437450-15438536
>chr20:15441589-15441677
>chr20:15444112-15444341
>chr20:15444676-15445065
>chr20:15447042-15447105
>chr20:15449707-15450211
>chr20:15453305-15453356
>chr20:15458600-15458648
>chr20:15460955-15461188
>chr20:15461592-15461672
>chr20:15463441-15463824
>chr20:15464029-15464318
>chr20:15466188-15466242
>chr20:15467425-15467613
>chr20:15467726-15467807
>chr20:15470017-15470355
>chr20:15473086-15473147
>chr20:15474993-15475248
>chr20:15476819-15476863
>chr20:15477079-15477436
>chr20:15477558-15477592
>chr20:15477707-15477764
>chr20:15477841-15477875
>chr20:15478082-15478183
>chr20:15479254-15479580
>chr20:15480508-15480591
>chr20:15481448-15481503
>chr20:15482288-15482430
>chr20:15482606-15483137
>chr20:15483318-15484221
>chr20:15484629-15484749
>chr20:15484873-15484949
>chr20:15490128-15490936
>chr20:15494220-15494404
>chr20:15494539-15494659
>chr20:15494729-15494813
>chr20:15497284-15497594
>chr20:15498614-15498826
>chr20:15506915-15506981
>chr20:15507180-15507564
>chr20:15509755-15509795
>chr20:15513557-15513593
>chr20:15513809-15513843
>chr20:15513964-15514161
>chr20:15514270-15514625
>chr20:15517527-15517608
>chr20:15518566-15518676
>chr20:15518715-15518848
>chr20:15518958-15519463
>chr20:15520078-15520165
>chr20:15524749-15524904
>chr20:15527808-15528525
>chr20:15530416-15530727
>chr20:15530893-15530980
>chr20:15531103-15531382
>chr20:15532218-15532298
>chr20:15534821-15535419
>chr20:15536790-15536834
>chr20:15536981-15537381
>chr20:15537462-15537804
>chr20:15538150-15538241
>chr20:15538986-15539095
>chr20:15539660-15540010
>chr20:15540634-15540699
>chr20:15540958-15541025
>chr20:15541278-15541333
>chr20:15541625-15541695
>chr20:15543237-15543290
>chr20:15543946-15544029
>chr20:15545968-15546257
>chr20:15548037-15548148
>chr20:15548384-15548732
>chr20:15548878-15548923
>chr20:15549068-15549178
>chr20:15550229-15550412
>chr20:15550523-15550582
>chr20:15551562-15552077
>chr20:15552954-15553020
>chr20:15553374-15553686
>chr20:15555584-15555889
>chr20:15558375-15558495
>chr20:15558979-15559257
>chr20:15560488-15560751
>chr20:15565600-15565849
>chr20:15566195-15566520
>chr20:15569230-15569680
>chr20:15569799-15570326
>chr20:15570879-15570915
>chr20:15571469-15571570
>chr20:15573271-15573357
>chr20:15577181-15577229
>chr20:15578793-15578924
>chr20:15580639-15580716
>chr20:15580793-15581182
>chr20:15581832-15582139
>chr20:15583618-15583947
>chr20:15585169-15585552
>chr20:15586998-15589861
>chr20:15590034-15590121
>chr20:15590594-15591082
>chr20:15592148-15592242
>chr20:15594198-15594273
>chr20:15595065-15595274
>chr20:15595591-15595756
>chr20:15595911-15596047
>chr20:15597702-15598258
>chr20:15599069-15599415
>chr20:15600270-15600352
>chr20:15601711-15602043
>chr20:15603221-15603530
>chr20:15604259-15604382
>chr20:15606715-15607146
>chr20:15607521-15607822
>chr20:15610273-15610409
>chr20:15610582-15610647
>chr20:15616088-15616412
>chr20:15617810-15617862
>chr20:15618743-15618833
>chr20:15618891-15619425
>chr20:15620576-15620670
>chr20:15622326-15622480
>chr20:15622580-15622668
>chr20:15622725-15622995
>chr20:15623655-15624438
>chr20:15624573-15624644
>chr20:15624731-15624814
>chr20:15626572-15626889
>chr20:15627470-15627599
>chr20:15627691-15627975
>chr20:15628803-15629041
>chr20:15629117-15629261
>chr20:15631848-15632230
>chr20:15632778-15632983
>chr20:15635378-15636230
>chr20:15639792-15640320
>chr20:15641873-15641953
>chr20:15642751-15642799
>chr20:15644426-15644533
>chr20:15644674-15645014
>chr20:15646493-15646938
>chr20:15647719-15648027
>chr20:15648630-15648766
>chr20:15649031-15649278
>chr20:15652836-15652904
>chr20:15653016-15653095
>chr20:15654428-15654494
>chr20:15655103-15655181
>chr20:15656905-15657145
>chr20:15657704-15658017
>chr20:15658111-15658199
>chr20:15659571-15659747
>chr20:15660081-15660148
>chr20:15661188-15661281
>chr20:15663194-15663610
>chr20:15666872-15666930
>chr20:15667018-15667552
>chr20:15667970-15668595
>chr20:15669873-15670017
>chr20:15672385-15672422
>chr20:15672767-15673129
>chr20:15674645-15674852
>chr20:15677653-15677712
>chr20:15677769-15678073
>chr20:15678214-15678632
>chr20:15678879-15679267
>chr20:15679496-15679558
>chr20:15679861-15679962
>chr20:15683566-15683949
>chr20:15686582-15687038
>chr20:15689014-15689323
>chr20:15691606-15691665
>chr20:15692804-15693189
>chr20:15693687-15699589
>chr20:15699671-15700251
>chr20:15701156-15701244
>chr20:15701643-15703212
>chr20:15704105-15704193
>chr20:15704627-15704680
>chr20:15705429-15705707
>chr20:15706248-15706332
>chr20:15707480-15707841
>chr20:15708589-15709043
>chr20:15709292-15710205
>chr20:15710235-15710323
>chr20:15712272-15712313
>chr20:15713344-15713743
>chr20:15713968-15714056
>chr20:15714689-15714865
>chr20:15718025-15718282
>chr20:15719612-15720474
>chr20:15721550-15721699
>chr20:15721953-15722111
>chr20:15722703-15722752
>chr20:15723106-15723214
>chr20:15723247-15723749
>chr20:15723828-15725345
>chr20:15725449-15725640
>chr20:15725823-15729600
>chr20:15729633-15730627
>chr20:15730693-15731507
>chr20:15731740-15732071
>chr20:15732504-15733491
>chr20:15733540-15733611
>chr20:15734932-15735293
>chr20:15735881-15735947
>chr20:15736680-15736745
>chr20:15736794-15736912
>chr20:15737853-15738337
>chr20:15741085-15741405
>chr20:15741831-15741952
>chr20:15744803-15744942
>chr20:15745071-15745136
>chr20:15747735-15747935
>chr20:15748326-15748415
>chr20:15749333-15749413
>chr20:15749881-15750409
>chr20:15750536-15751129
>chr20:15751252-15751366
>chr20:15752937-15753038
>chr20:15753095-15753947
>chr20:15754337-15754646
>chr20:15754888-15755188
>chr20:15757625-15757932
>chr20:15758229-15758541
>chr20:15758552-15759176
>chr20:15761024-15761371
>chr20:15762119-15762173
>chr20:15762548-15762583
>chr20:15766010-15766093
>chr20:15768111-15769517
>chr20:15769593-15769730
>chr20:15770058-15770212
>chr20:15771166-15771667
>chr20:15771796-15772146
>chr20:15772334-15772400
>chr20:15772546-15773016
>chr20:15774940-15775174
>chr20:15775429-15775517
>chr20:15776036-15776146
>chr20:15777478-15777961
>chr20:15780923-15780993
>chr20:15781390-15781603
>chr20:15782151-15782224
>chr20:15782296-15782355
>chr20:15782990-15783088
>chr20:15783612-15783709
>chr20:15784775-15785185
>chr20:15785838-15785884
>chr20:15786120-15786168
>chr20:15786933-15787632
>chr20:15787687-15787816
>chr20:15787912-15787961
>chr20:15789647-15789815
>chr20:15792262-15792377
>chr20:15793757-15793983
>chr20:15797084-15797441
>chr20:15797735-15797887
>chr20:15798014-15798091
>chr20:15799179-15799700
>chr20:15799817-15801234
>chr20:15801560-15802536
>chr20:15802730-15803241
>chr20:15803828-15803880
>chr20:15805451-15805781
>chr20:15806647-15806759
>chr20:15807617-15808234
>chr20:15808477-15808649
>chr20:15809282-15809736
>chr20:15809866-15811455
>chr20:15813490-15813802
>chr20:15814066-15814133
>chr20:15816006-15816130
>chr20:15818078-15818700
>chr20:15819069-15820044
>chr20:15820188-15820492
>chr20:15821050-15821147
>chr20:15821199-15821414
>chr20:15821665-15821894
>chr20:15824216-15824341
>chr20:15825484-15825603
>chr20:15828021-15828058
>chr20:15828098-15828293
>chr20:15834181-15834374
>chr20:15835579-15835717
>chr20:15839872-15840010
>chr20:15840940-15841018
>chr20:15841309-15841570
>chr20:15841600-15841747
>chr20:15842678-15842763
>chr20:15844500-15844563
>chr20:15846904-15846955
>chr20:15847819-15847914
>chr20:15849120-15849161
>chr20:15851258-15851506
>chr20:15851558-15851651
>chr20:15852805-15853051
>chr20:15853400-15853467
>chr20:15853579-15853690
>chr20:15853875-15853962
>chr20:15855509-15855635
>chr20:15855723-15856067
>chr20:15858880-15859373
>chr20:15859897-15860301
>chr20:15864046-15864120
>chr20:15864887-15864928
>chr20:15865340-15865416
>chr20:15865763-15865826
>chr20:15865859-15865913
>chr20:15866088-15866505
>chr20:15866974-15867281
>chr20:15868519-15868590
>chr20:15868746-15869093
>chr20:15869192-15869302
>chr20:15869386-15869508
>chr20:15870220-15870390
>chr20:15870441-15870719
>chr20:15870868-15871216
>chr20:15873004-15873125
>chr20:15873507-15873745
>chr20:15873856-15874697
>chr20:15874932-15875119
>chr20:15875177-15875250
>chr20:15876084-15876897
>chr20:15878428-15878466
>chr20:15879566-15879614
>chr20:15879762-15879860
>chr20:15880026-15880221
>chr20:15880436-15880511
>chr20:15881230-15881326
>chr20:15881368-15881537
>chr20:15881744-15881874
>chr20:15882036-15882205
>chr20:15882329-15882512
>chr20:15883713-15883779
>chr20:15883999-15884061
>chr20:15884722-15885075
>chr20:15885886-15885926
>chr20:15886525-15886560
>chr20:15887701-15887980
>chr20:15891168-15891256
>chr20:15898261-15898617
>chr20:15898825-15899360
>chr20:15901310-15901403
>chr20:15901535-15901682
>chr20:15902275-15902316
>chr20:15903010-15903338
>chr20:15904155-15904347
>chr20:15904581-15904966
>chr20:15906314-15906411
>chr20:15906899-15906941
>chr20:15908020-15908150
>chr20:15909490-15909830
>chr20:15911859-15912069
>chr20:15912953-15913180
>chr20:15913371-15913419
>chr20:15914737-15915055
>chr20:15915348-15915475
>chr20:15916910-15917032
>chr20:15917638-15917688
>chr20:15919447-15919769
>chr20:15922330-15922493
>chr20:15923107-15923521
>chr20:15925218-15925306
>chr20:15927499-15927539
>chr20:15927817-15927873
>chr20:15928197-15928240
>chr20:15931363-15931642
>chr20:15932428-15932565
>chr20:15934663-15935136
>chr20:15935798-15935850
>chr20:15936122-15936313
>chr20:15936368-15936532
>chr20:15937369-15937432
>chr20:15937718-15937782
>chr20:15938253-15939386
>chr20:15939452-15939727
>chr20:15939846-15940536
>chr20:15943783-15943962
>chr20:15944683-15944804
>chr20:15945684-15945756
>chr20:15946329-15946377
>chr20:15946652-15947727
>chr20:15947927-15948498
>chr20:15948748-15948831
>chr20:15949275-15949315
>chr20:15950168-15950207
>chr20:15950489-15950572
>chr20:15951910-15952268
>chr20:15953003-15953540
>chr20:15954706-15954791
>chr20:15954895-15954934
>chr20:15955691-15956022
>chr20:15956662-15956750
>chr20:15957226-15957278
>chr20:15958670-15959009
>chr20:15959514-15959915
>chr20:15962629-15962694
>chr20:15963754-15963979
>chr20:15964238-15964476
>chr20:15964543-15964597
>chr20:15965685-15965823
>chr20:15966378-15966414
>chr20:15966458-15966763
>chr20:15968019-15968076
>chr20:15968745-15968857
>chr20:15969531-15969575
>chr20:15969830-15970019
>chr20:15970487-15970597
>chr20:15970937-15971610
>chr20:15972114-15972171
>chr20:15972264-15972989
>chr20:15973222-15973304
>chr20:15974248-15974782
>chr20:15975624-15975701
>chr20:15977760-15977944
>chr20:15978106-15978512
>chr20:15979866-15980589
>chr20:15980658-15980904
>chr20:15981045-15981577
>chr20:15981641-15981710
>chr20:15981903-15982889
>chr20:15982918-15985185
>chr20:15985360-15985723
>chr20:15985782-15986256
>chr20:15988980-15989046
>chr20:15993063-15993600
>chr20:15995314-15999537
>chr20:15999559-15999799
>chr20:16000126-16000157
>chr20:16001609-16001653
>chr20:16002012-16002094
>chr20:16002550-16002754
>chr20:16003012-16003127
>chr20:16003664-16004047
>chr20:16004495-16004559
>chr20:16004696-16004755
>chr20:16008514-16008632
>chr20:16009468-16009787
>chr20:16012879-16013201
>chr20:16013442-16013473
>chr20:16014251-16014295
>chr20:16015647-16015710
>chr20:16015878-16015972
>chr20:16016532-16016759
>chr20:16017549-16017608
>chr20:16019661-16019763
>chr20:16021838-16022401
>chr20:16023191-16023498
>chr20:16024749-16024824
>chr20:16025855-16026201
>chr20:16028929-16029190
>chr20:16030456-16030489
>chr20:16031215-16031256
>chr20:16031771-16031860
>chr20:16032177-16032276
>chr20:16032309-16032896
>chr20:16033362-16033467
>chr20:16033846-16033917
>chr20:16034620-16035411
>chr20:16035910-16035945
>chr20:16037989-16038192
>chr20:16044003-16044172
>chr20:16044209-16044377
>chr20:16045898-16046035
>chr20:16046578-16046963
>chr20:16048809-16049057
>chr20:16052789-16052841
>chr20:16054001-16054321
>chr20:16055832-16055899
>chr20:16056095-16057295
>chr20:16058984-16059013
>chr20:16060624-16060964
>chr20:16061951-16062045
>chr20:16063095-16063166
>chr20:16063625-16063682
>chr20:16063927-16064071
>chr20:16064141-16064238
>chr20:16065323-16065366
>chr20:16065463-16065548
>chr20:16066318-16066335
>chr20:16068677-16068747
>chr20:16070088-16072249
>chr20:16072733-16072792
>chr20:16072959-16073076
>chr20:16073311-16073425
>chr20:16075500-16075587
>chr20:16075918-16076264
>chr20:16076642-16076798
>chr20:16077114-16077204
>chr20:16077719-16077835
>chr20:16078531-16078597
>chr20:16078905-16079384
>chr20:16079713-16080128
>chr20:16080205-16080321
>chr20:16080766-16080799
>chr20:16082151-16082233
>chr20:16082818-16083229
>chr20:16083342-16083447
>chr20:16083560-16083704
>chr20:16083767-16084796
>chr20:16084868-16087977
>chr20:16088467-16088562
>chr20:16088763-16088804
>chr20:16089110-16090164
>chr20:16090237-16091437
>chr20:16091480-16091814
>chr20:16091865-16091995
>chr20:16093986-16094062
>chr20:16094150-16094837
>chr20:16095772-16095825
>chr20:16096267-16096336
>chr20:16097279-16097531
>chr20:16097715-16097838
>chr20:16098158-16098314
>chr20:16098402-16098474
>chr20:16098593-16098845
>chr20:16099199-16099319
>chr20:16101025-16101121
>chr20:16101237-16101291
>chr20:16101671-16102013
>chr20:16102399-16102477
>chr20:16104208-16104290
>chr20:16104651-16104795
>chr20:16105808-16105999
>chr20:16106210-16106267
>chr20:16106835-16106881
>chr20:16107365-16107438
>chr20:16108563-16108908
>chr20:16110374-16110457
>chr20:16110647-16110701
>chr20:16111008-16111074
>chr20:16112386-16112447
>chr20:16113302-16113558
>chr20:16113612-16113865
>chr20:16116655-16120131
>chr20:16120370-16120454
>chr20:16120749-16120962
>chr20:16123127-16123234
>chr20:16123730-16123791
>chr20:16125938-16126183
>chr20:16126789-16127198
>chr20:16128914-16128968
>chr20:16129688-16129760
>chr20:16132172-16132496
>chr20:16132806-16132900
>chr20:16133992-16134762
>chr20:16136295-16136381
>chr20:16136565-16136794
>chr20:16136919-16137183
>chr20:16137259-16137534
>chr20:16137667-16137782
>chr20:16137896-16137956
>chr20:16138101-16139011
>chr20:16139142-16139369
>chr20:16139595-16140173
>chr20:16140237-16140368
>chr20:16140476-16141434
>chr20:16141533-16141611
>chr20:16141926-16142102
>chr20:16144042-16144106
>chr20:16146053-16146116
>chr20:16148285-16148378
>chr20:16148520-16148592
>chr20:16148901-16148935
>chr20:16149073-16149433
>chr20:16149455-16149892
>chr20:16150026-16150794
>chr20:16150869-16150947
>chr20:16151176-16151552
>chr20:16151604-16153413
>chr20:16153465-16153681
>chr20:16153751-16154658
>chr20:16154820-16155469
>chr20:16155573-16155702
>chr20:16155762-16155849
>chr20:16155927-16156023
>chr20:16156259-16156563
>chr20:16157628-16157753
>chr20:16159634-16160226
>chr20:16163339-16163638
>chr20:16163982-16164044
>chr20:16164331-16164621
>chr20:16165428-16165582
>chr20:16166271-16166372
>chr20:16170783-16170819
>chr20:16171257-16171470
>chr20:16171599-16171633
>chr20:16173499-16173562
>chr20:16174236-16174366
>chr20:16175322-16175375
>chr20:16175871-16175906
>chr20:16176621-16177280
>chr20:16177863-16177939
>chr20:16179232-16179291
>chr20:16179843-16179894
>chr20:16180221-16180979
>chr20:16181816-16182211
>chr20:16183633-16183826
>chr20:16184465-16184571
>chr20:16187454-16187503
>chr20:16190276-16190415
>chr20:16190624-16190823
>chr20:16192011-16192375
>chr20:16192444-16192507
>chr20:16193729-16193798
>chr20:16193977-16194292
>chr20:16194796-16194879
>chr20:16195082-16195370
>chr20:16196507-16196897
>chr20:16198345-16198480
>chr20:16199362-16199411
>chr20:16199518-16199614
>chr20:16199810-16199856
>chr20:16200672-16200765
>chr20:16200820-16201574
>chr20:16202269-16202346
>chr20:16203233-16203296
>chr20:16203371-16203447
>chr20:16203702-16204050
>chr20:16206033-16206362
>chr20:16206814-16206859
>chr20:16207863-16208297
>chr20:16208959-16209010
>chr20:16209239-16209279
>chr20:16210166-16210242
>chr20:16211699-16211773
>chr20:16212067-16212820
>chr20:16212925-16213258
>chr20:16214124-16214479
>chr20:16215398-16216031
>chr20:16220066-16220844
>chr20:16220995-16221044
>chr20:16221531-16221574
>chr20:16223181-16223548
>chr20:16224039-16224401
>chr20:16226506-16228461
>chr20:16229118-16229419
>chr20:16231370-16231848
>chr20:16232097-16232242
>chr20:16233750-16234112
>chr20:16234375-16234689
>chr20:16237667-16238047
>chr20:16242321-16242420
>chr20:16243122-16243180
>chr20:16244462-16244801
>chr20:16245127-16245171
>chr20:16245416-16245662
>chr20:16245693-16245823
>chr20:16246805-16246951
>chr20:16248798-16248842
>chr20:16248890-16249397
>chr20:16249606-16249648
>chr20:16249768-16249925
>chr20:16250108-16250222
>chr20:16252890-16252927
>chr20:16254758-16255151
>chr20:16255933-16256104
>chr20:16256456-16256532
>chr20:16257755-16257968
>chr20:16258075-16258309
>chr20:16258376-16258419
>chr20:16258555-16259233
>chr20:16259846-16260323
>chr20:16260575-16260658
>chr20:16265835-16266073
>chr20:16266149-16266317
>chr20:16269647-16269712
>chr20:16272252-16272315
>chr20:16273441-16273704
>chr20:16274060-16274106
>chr20:16274778-16274819
>chr20:16275037-16275388
>chr20:16277441-16277587
>chr20:16281129-16281174
>chr20:16281946-16282331
>chr20:16283473-16283541
>chr20:16283632-16283737
>chr20:16284069-16284100
>chr20:16285037-16285196
>chr20:16285255-16285307
>chr20:16285494-16285886
>chr20:16286106-16286338
>chr20:16288401-16288930
>chr20:16289023-16289296
>chr20:16289556-16289935
>chr20:16295371-16295604
>chr20:16296751-16297033
>chr20:16297122-16297218
>chr20:16297345-16297710
>chr20:16298385-16298574
>chr20:16299140-16299257
>chr20:16300386-16300694
>chr20:16300773-16301242
>chr20:16301374-16303019
>chr20:16303456-16303489
>chr20:16303709-16303791
>chr20:16305466-16305993
>chr20:16306740-16306798
>chr20:16307571-16307618
>chr20:16307906-16308063
>chr20:16308300-16308359
>chr20:16311199-16311527
>chr20:16313406-16313476
>chr20:16318574-16318638
>chr20:16318774-16318816
>chr20:16319153-16319411
>chr20:16319441-16319561
>chr20:16320294-16320393
>chr20:16321202-16321330
>chr20:16322137-16322240
>chr20:16322343-16322470
>chr20:16324695-16327469
>chr20:16328637-16328751
>chr20:16328791-16328971
>chr20:16333116-16333202
>chr20:16334544-16334918
>chr20:16335523-16335792
>chr20:16335820-16335849
>chr20:16336043-16336125
>chr20:16340195-16340450
>chr20:16341241-16341327
>chr20:16341706-16341742
>chr20:16348352-16348409
>chr20:16349041-16349126
>chr20:16350534-16350568
>chr20:16353016-16353096
>chr20:16353347-16353422
>chr20:16354656-16354974
>chr20:16355120-16355217
>chr20:16355793-16355873
>chr20:16355921-16356013
>chr20:16357190-16357263
>chr20:16357901-16358203
>chr20:16358950-16359016
>chr20:16359153-16359589
>chr20:16365150-16365264
>chr20:16371065-16371136
>chr20:16371300-16371627
>chr20:16372690-16373001
>chr20:16373759-16373800
>chr20:16377273-16377563
>chr20:16378232-16378461
>chr20:16378786-16378880
>chr20:16378993-16379058
>chr20:16380119-16380163
>chr20:16381080-16381296
>chr20:16382140-16382176
>chr20:16383002-16383195
>chr20:16384858-16385269
>chr20:16385797-16385890
>chr20:16388774-16388826
>chr20:16389201-16389305
>chr20:16392436-16392499
>chr20:16393096-16393290
>chr20:16395155-16395438
>chr20:16396171-16396612
>chr20:16400341-16400763
>chr20:16400833-16400894
>chr20:16400927-16400976
>chr20:16404051-16404094
>chr20:16406708-16406807
>chr20:16408910-16408975
>chr20:16409913-16410715
>chr20:16410844-16410904
>chr20:16411251-16411428
>chr20:16411829-16411876
>chr20:16412420-16412803
>chr20:16414834-16415075
>chr20:16415943-16416732
>chr20:16417674-16418003
>chr20:16418116-16418199
>chr20:16418320-16418363
>chr20:16418750-16418999
>chr20:16419053-16419133
>chr20:16419738-16419892
>chr20:16422882-16422986
>chr20:16425442-16425499
>chr20:16425744-16426304
>chr20:16428157-16428238
>chr20:16429732-16429772
>chr20:16430889-16430974
>chr20:16431633-16431800
>chr20:16431851-16431948
>chr20:16433555-16433640
>chr20:16436914-16437171
>chr20:16437214-16437285
>chr20:16437844-16438166
>chr20:16438357-16438533
>chr20:16438926-16438980
>chr20:16439417-16439470
>chr20:16439611-16439965
>chr20:16440518-16440596
>chr20:16441945-16442030
>chr20:16442178-16442428
>chr20:16442838-16442886
>chr20:16443008-16443141
>chr20:16444125-16444266
>chr20:16445048-16445287
>chr20:16445864-16445978
>chr20:16446993-16447038
>chr20:16447485-16447635
>chr20:16447820-16447972
>chr20:16449263-16449302
>chr20:16451539-16451579
>chr20:16452550-16452883
>chr20:16453050-16453560
>chr20:16454235-16454414
>chr20:16454590-16454638
>chr20:16455198-16455352
>chr20:16455654-16455716
>chr20:16456093-16456168
>chr20:16458651-16458837
>chr20:16460287-16460574
>chr20:16460918-16461111
>chr20:16461507-16461578
>chr20:16461963-16462259
>chr20:16462660-16462855
>chr20:16463024-16463289
>chr20:16464455-16464521
>chr20:16465924-16465983
>chr20:16466224-16466719
>chr20:16466789-16466870
>chr20:16467191-16467295
>chr20:16467480-16467606
>chr20:16467759-16468167
>chr20:16468266-16468631
>chr20:16468850-16469496
>chr20:16469571-16470178
>chr20:16470214-16470388
>chr20:16470435-16470792
>chr20:16470812-16470876
>chr20:16471174-16471209
>chr20:16472236-16472344
>chr20:16475253-16475394
>chr20:16476742-16477051
>chr20:16478389-16478543
>chr20:16478669-16479554
>chr20:16479609-16479864
>chr20:16480425-16480467
>chr20:16480789-16480875
>chr20:16481210-16481493
>chr20:16485848-16485989
>chr20:16486276-16486315
>chr20:16486462-16486512
>chr20:16486954-16487285
>chr20:16489433-16489715
>chr20:16490106-16490576
>chr20:16490690-16490816
>chr20:16495655-16495995
>chr20:16501007-16501086
>chr20:16501678-16501820
>chr20:16502928-16503236
>chr20:16503965-16504024
>chr20:16505124-16505182
>chr20:16506813-16507100
>chr20:16508526-16508773
>chr20:16508842-16508899
>chr20:16509634-16509916
>chr20:16510362-16510673
>chr20:16511865-16512158
>chr20:16513367-16513667
>chr20:16514597-16515130
>chr20:16517741-16517876
>chr20:16519271-16519399
>chr20:16519628-16519658
>chr20:16519711-16525204
>chr20:16527544-16527761
>chr20:16529665-16529956
>chr20:16530370-16530417
>chr20:16530644-16531048
>chr20:16531164-16531306
>chr20:16531676-16532232
>chr20:16533931-16536596
>chr20:16537676-16538012
>chr20:16538728-16538900
>chr20:16538933-16539746
>chr20:16540036-16540086
>chr20:16542294-16542342
>chr20:16543830-16543865
>chr20:16544325-16544668
>chr20:16544845-16544928
>chr20:16545217-16545682
>chr20:16546745-16547079
>chr20:16548434-16548760
>chr20:16548945-16550837
>chr20:16551122-16551466
>chr20:16552774-16553125
>chr20:16553774-16554084
>chr20:16554335-16555138
>chr20:16555718-16555798
>chr20:16556928-16557503
>chr20:16558609-16558925
>chr20:16559460-16560093
>chr20:16560531-16560804
>chr20:16560977-16561333
>chr20:16561585-16561697
>chr20:16561792-16561889
>chr20:16561974-16562029
>chr20:16562107-16562176
>chr20:16563499-16563565
>chr20:16563926-16564009
>chr20:16564205-16564696
>chr20:16566616-16566668
>chr20:16567114-16567272
>chr20:16567660-16567997
>chr20:16568331-16568478
>chr20:16568542-16569303
>chr20:16571609-16571969
>chr20:16574080-16574384
>chr20:16575766-16576089
>chr20:16576682-16577092
>chr20:16577189-16577400
>chr20:16577867-16578271
>chr20:16581436-16581821
>chr20:16582313-16582622
>chr20:16582860-16582943
>chr20:16583394-16583466
>chr20:16583917-16584049
>chr20:16584321-16584708
>chr20:16585120-16585466
>chr20:16585906-16586308
>chr20:16587324-16587543
>chr20:16587600-16587660
>chr20:16587899-16587943
>chr20:16588681-16588801
>chr20:16588973-16589274
>chr20:16589322-16589738
>chr20:16591121-16591304
>chr20:16591355-16591888
>chr20:16593160-16593206
>chr20:16593376-16593453
>chr20:16593527-16594972
>chr20:16595043-16595799
>chr20:16596593-16597103
>chr20:16597922-16598216
>chr20:16598942-16599261
>chr20:16599907-16600420
>chr20:16600473-16600750
>chr20:16602168-16602215
>chr20:16602339-16602680
>chr20:16602759-16602848
>chr20:16603607-16603697
>chr20:16603775-16603888
>chr20:16603931-16604024
>chr20:16607408-16607461
>chr20:16610053-16610096
>chr20:16610257-16610576
>chr20:16612875-16612957
>chr20:16613928-16614080
>chr20:16614128-16614161
>chr20:16614245-16614441
>chr20:16614725-16615141
>chr20:16615975-16616017
>chr20:16618020-16618777
>chr20:16618991-16619410
>chr20:16620425-16620503
>chr20:16621566-16622003
>chr20:16622819-16622859
>chr20:16623094-16624089
>chr20:16624608-16624655
>chr20:16625429-16625504
>chr20:16625791-16626128
>chr20:16626470-16626527
>chr20:16626680-16627058
>chr20:16627125-16627279
>chr20:16627637-16628383
>chr20:16629922-16630148
>chr20:16631377-16631689
>chr20:16633244-16633564
>chr20:16633604-16633731
>chr20:16633897-16634015
>chr20:16634153-16634465
>chr20:16635250-16635748
>chr20:16635823-16636137
>chr20:16636256-16636526
>chr20:16636691-16637003
>chr20:16637171-16637510
>chr20:16639170-16639222
>chr20:16639311-16639853
>chr20:16640740-16640868
>chr20:16641124-16641161
>chr20:16641442-16641563
>chr20:16643443-16644084
>chr20:16644942-16645065
>chr20:16645333-16645376
>chr20:16645580-16645670
>chr20:16645822-16645954
>chr20:16646397-16646511
>chr20:16646880-16646935
>chr20:16647267-16647391
>chr20:16649112-16649328
>chr20:16649707-16650054
>chr20:16650233-16650763
>chr20:16651022-16651570
>chr20:16652662-16653035
>chr20:16656320-16656374
>chr20:16656705-16659141
>chr20:16659325-16659647
>chr20:16659741-16659944
>chr20:16660314-16660812
>chr20:16660958-16661267
>chr20:16663011-16663228
>chr20:16663408-16663465
>chr20:16663519-16663614
>chr20:16663866-16664007
>chr20:16664962-16665321
>chr20:16665740-16666057
>chr20:16666751-16666815
>chr20:16666972-16667273
>chr20:16667347-16667723
>chr20:16668241-16668334
>chr20:16670185-16670738
>chr20:16670934-16671274
>chr20:16671622-16671687
>chr20:16672714-16673131
>chr20:16674414-16674554
>chr20:16674677-16674748
>chr20:16676081-16676140
>chr20:16676195-16676674
>chr20:16677323-16677468
>chr20:16678630-16678781
>chr20:16680398-16680470
>chr20:16680840-16681450
>chr20:16681993-16682340
>chr20:16683289-16683733
>chr20:16684062-16684112
>chr20:16684700-16684748
>chr20:16686183-16686406
>chr20:16686471-16686668
>chr20:16687957-16688003
>chr20:16688858-16689421
>chr20:16690652-16690958
>chr20:16693706-16693862
>chr20:16695431-16695493
>chr20:16696140-16696317
>chr20:16697603-16697860
>chr20:16698017-16698414
>chr20:16698459-16699125
>chr20:16699225-16699308
>chr20:16700539-16700600
>chr20:16701602-16701961
>chr20:16702095-16702267
>chr20:16702338-16702504
>chr20:16702567-16702674
>chr20:16702746-16703067
>chr20:16704244-16704579
>chr20:16704908-16707486
>chr20:16708146-16708234
>chr20:16708355-16708564
>chr20:16709607-16710005
>chr20:16713035-16713176
>chr20:16713270-16713432
>chr20:16715733-16715786
>chr20:16715886-16715925
>chr20:16716025-16716375
>chr20:16716859-16716924
>chr20:16717549-16717858
>chr20:16718919-16719351
>chr20:16720291-16720340
>chr20:16720437-16720805
>chr20:16721364-16721443
>chr20:16721974-16722034
>chr20:16722131-16722256
>chr20:16723787-16723856
>chr20:16724609-16724954
>chr20:16725671-16726359
>chr20:16727084-16727136
>chr20:16728532-16728702
>chr20:16729022-16729180
>chr20:16730823-16730923
>chr20:16733421-16733472
>chr20:16733562-16733663
>chr20:16734667-16734705
>chr20:16734760-16734796
>chr20:16735770-16735812
>chr20:16736170-16736287
>chr20:16736475-16736548
>chr20:16737489-16737592
>chr20:16737746-16738490
>chr20:16743094-16743399
>chr20:16743903-16743967
>chr20:16744203-16744299
>chr20:16744474-16744847
>chr20:16746584-16746968
>chr20:16747032-16747109
>chr20:16747551-16747587
>chr20:16748500-16748580
>chr20:16750240-16750480
>chr20:16754355-16755655
>chr20:16755905-16756048
>chr20:16756235-16757142
>chr20:16757401-16757819
>chr20:16760742-16760825
>chr20:16760963-16761005
>chr20:16762062-16762205
>chr20:16764452-16764874
>chr20:16766648-16766697
>chr20:16768959-16769092
>chr20:16769117-16769380
>chr20:16769449-16769553
>chr20:16770562-16770619
>chr20:16770817-16775024
>chr20:16775097-16775154
>chr20:16775253-16775360
>chr20:16775480-16776239
>chr20:16776282-16776422
>chr20:16777149-16777228
>chr20:16778109-16778246
>chr20:16778863-16778977
>chr20:16779187-16780499
>chr20:16780797-16780938
>chr20:16781516-16782950
>chr20:16783007-16784611
>chr20:16784673-16784822
>chr20:16784940-16785632
>chr20:16786043-16786190
>chr20:16786367-16786421
>chr20:16786789-16794085
>chr20:16794162-16794340
>chr20:16794403-16794443
>chr20:16794572-16795108
>chr20:16795747-16795874
>chr20:16797032-16798737
>chr20:16801071-16801428
>chr20:16801891-16801975
>chr20:16803689-16803794
>chr20:16804233-16804654
>chr20:16805524-16805629
>chr20:16805945-16806138
>chr20:16806572-16806603
>chr20:16806698-16807049
>chr20:16807079-16807245
>chr20:16807606-16807681
>chr20:16808302-16808384
>chr20:16809306-16809400
>chr20:16811702-16812156
>chr20:16816373-16816781
>chr20:16816850-16817074
>chr20:16819371-16819428
>chr20:16821744-16821948
>chr20:16822008-16822463
>chr20:16822562-16822613
>chr20:16822646-16827826
>chr20:16828470-16828536
>chr20:16828870-16828921
>chr20:16829737-16830042
>chr20:16830365-16830455
>chr20:16833138-16833828
>chr20:16833938-16834424
>chr20:16834867-16834913
>chr20:16835051-16835377
>chr20:16835615-16836516
>chr20:16837936-16838285
>chr20:16838609-16838859
>chr20:16841870-16841960
>chr20:16843022-16843112
>chr20:16843359-16844262
>chr20:16844469-16844840
>chr20:16845654-16845791
>chr20:16846003-16846104
>chr20:16846236-16846273
>chr20:16846332-16846482
>chr20:16847412-16847736
>chr20:16849234-16849667
>chr20:16849851-16849943
>chr20:16850189-16850418
>chr20:16851565-16857147
>chr20:16858941-16858987
>chr20:16859504-16860131
>chr20:16860315-16860540
>chr20:16863304-16863351
>chr20:16864151-16864213
>chr20:16864436-16864500
>chr20:16865008-16865117
>chr20:16866464-16866601
>chr20:16866917-16870151
>chr20:16870357-16870702
>chr20:16870903-16871139
>chr20:16871236-16873643
>chr20:16873970-16874000
>chr20:16874044-16874277
>chr20:16875157-16875461
>chr20:16875724-16876016
>chr20:16876978-16877767
>chr20:16878029-16878078
>chr20:16878205-16878948
>chr20:16879231-16879414
>chr20:16879643-16879785
>chr20:16879991-16880288
>chr20:16881075-16883416
>chr20:16883739-16884672
>chr20:16884733-16885881
>chr20:16885967-16886020
>chr20:16887233-16887463
>chr20:16887642-16888103
>chr20:16888256-16888685
>chr20:16889423-16889532
>chr20:16889566-16889867
>chr20:16889919-16895092
>chr20:16900063-16900543
>chr20:16901293-16901440
>chr20:16902595-16902978
>chr20:16903053-16903593
>chr20:16903948-16904000
>chr20:16905273-16905802
>chr20:16907392-16913620
>chr20:16914151-16914306
>chr20:16914902-16914991
>chr20:16915084-16915321
>chr20:16915503-16916149
>chr20:16916296-16916530
>chr20:16917317-16917462
>chr20:16918026-16918075
>chr20:16918242-16918319
>chr20:16919026-16919239
>chr20:16919912-16920315
>chr20:16922537-16922631
>chr20:16925463-16925746
>chr20:16925751-16925797
>chr20:16926478-16926604
>chr20:16926900-16927097
>chr20:16927752-16927872
>chr20:16927932-16928087
>chr20:16928515-16929263
>chr20:16930503-16931506
>chr20:16931541-16936636
>chr20:16936747-16936822
>chr20:16936881-16937295
>chr20:16937425-16937549
>chr20:16937645-16937819
>chr20:16938402-16938518
>chr20:16938721-16938799
>chr20:16938969-16939086
>chr20:16939221-16939318
>chr20:16939483-16939844
>chr20:16939953-16940254
>chr20:16940433-16940898
>chr20:16941158-16941373
>chr20:16943223-16944261
>chr20:16945554-16945664
>chr20:16946032-16946092
>chr20:16948136-16948489
>chr20:16949825-16949901
>chr20:16949995-16950033
>chr20:16950361-16950429
>chr20:16951145-16952211
>chr20:16954757-16954826
>chr20:16955087-16955117
>chr20:16956516-16956578
>chr20:16957025-16957215
>chr20:16957419-16957865
>chr20:16958580-16958750
>chr20:16958912-16963554
>chr20:16963995-16964126
>chr20:16964702-16964893
>chr20:16965310-16965594
>chr20:16965656-16965903
>chr20:16965949-16965994
>chr20:16966057-16966136
>chr20:16966215-16966253
>chr20:16966777-16966855
>chr20:16967939-16967993
>chr20:16968328-16968360
>chr20:16969512-16969741
>chr20:16970221-16970525
>chr20:16972262-16972298
>chr20:16973683-16974134
>chr20:16974380-16974472
>chr20:16974653-16974916
>chr20:16975065-16975161
>chr20:16975272-16975519
>chr20:16975690-16976570
>chr20:16976777-16976816
>chr20:16976997-16977099
>chr20:16977408-16977480
>chr20:16979070-16979391
>chr20:16982297-16982821
>chr20:16982938-16983355
>chr20:16984340-16984715
>chr20:16984750-16985756
>chr20:16985830-16986026
>chr20:16986094-16986194
>chr20:16986244-16986498
>chr20:16986637-16986708
>chr20:16987883-16987955
>chr20:16988551-16988829
>chr20:16989327-16989561
>chr20:16990341-16990377
>chr20:16990460-16990779
>chr20:16991158-16991199
>chr20:16991832-16995610
>chr20:16995803-16996062
>chr20:16996551-16996680
>chr20:16997073-16997140
>chr20:16999262-16999414
>chr20:16999730-17000050
>chr20:17001389-17001906
>chr20:17002456-17002858
>chr20:17003307-17003869
>chr20:17004458-17004670
>chr20:17006307-17006390
>chr20:17006440-17006470
>chr20:17006567-17006630
>chr20:17006799-17006974
>chr20:17007226-17008913
>chr20:17008978-17009198
>chr20:17010304-17010400
>chr20:17012305-17012698
>chr20:17013022-17013177
>chr20:17015169-17015255
>chr20:17015766-17016177
>chr20:17016225-17017296
>chr20:17019139-17019239
>chr20:17019862-17020280
>chr20:17022185-17022250
>chr20:17022483-17022558
>chr20:17024020-17024290
>chr20:17026952-17028036
>chr20:17032086-17032314
>chr20:17032375-17032917
>chr20:17033148-17033213
>chr20:17033288-17033596
>chr20:17033962-17034072
>chr20:17034550-17034578
>chr20:17035411-17035799
>chr20:17038033-17038099
>chr20:17038959-17039110
>chr20:17039330-17039757
>chr20:17042090-17042130
>chr20:17046020-17046148
>chr20:17046685-17046776
>chr20:17047188-17047619
>chr20:17049827-17049926
>chr20:17051520-17051854
>chr20:17052011-17053674
>chr20:17053702-17053964
>chr20:17054038-17054096
>chr20:17054190-17054946
>chr20:17055097-17055497
>chr20:17055965-17056051
>chr20:17056352-17056434
>chr20:17057920-17059080
>chr20:17061817-17061988
>chr20:17064622-17064827
>chr20:17064865-17064906
>chr20:17066319-17066335
>chr20:17067714-17067918
>chr20:17068033-17068309
>chr20:17073168-17074284
>chr20:17074464-17075251
>chr20:17076973-17077062
>chr20:17078012-17078500
>chr20:17079356-17079387
>chr20:17079689-17079776
>chr20:17080029-17080112
>chr20:17080179-17080613
>chr20:17080885-17081056
>chr20:17081231-17081657
>chr20:17082780-17083108
>chr20:17083195-17083256
>chr20:17084454-17084837
>chr20:17095666-17095781
>chr20:17095923-17095986
>chr20:17096962-17097027
>chr20:17097232-17097537
>chr20:17098487-17098879
>chr20:17098953-17099763
>chr20:17101236-17101344
>chr20:17101394-17101541
>chr20:17101947-17102388
>chr20:17103748-17103911
>chr20:17104402-17104883
>chr20:17105724-17105856
>chr20:17106234-17106498
>chr20:17107521-17107656
>chr20:17109945-17112677
>chr20:17112922-17112956
>chr20:17113001-17113419
>chr20:17113479-17113543
>chr20:17113932-17114059
>chr20:17114175-17114387
>chr20:17114521-17121272
>chr20:17121346-17121389
>chr20:17121483-17122176
>chr20:17122331-17122416
>chr20:17122579-17122660
>chr20:17122755-17123137
>chr20:17123257-17123778
>chr20:17123945-17124034
>chr20:17124070-17125666
>chr20:17125717-17126472
>chr20:17126588-17127048
>chr20:17127791-17128156
>chr20:17128781-17128882
>chr20:17131626-17131670
>chr20:17132087-17132184
>chr20:17133528-17133598
>chr20:17134751-17134842
>chr20:17135178-17135224
>chr20:17135954-17136011
>chr20:17136414-17136680
>chr20:17138960-17140616
>chr20:17142550-17142629
>chr20:17143325-17143380
>chr20:17145080-17145130
>chr20:17145932-17146042
>chr20:17146492-17147204
>chr20:17148180-17148227
>chr20:17148486-17148548
>chr20:17150354-17150397
>chr20:17150483-17150626
>chr20:17150963-17151050
>chr20:17151206-17151359
>chr20:17151923-17152003
>chr20:17153745-17154559
>chr20:17154928-17155404
>chr20:17155674-17155888
>chr20:17155930-17158002
>chr20:17159692-17161196
>chr20:17161291-17161372
>chr20:17161661-17161729
>chr20:17162812-17162957
>chr20:17163876-17163965
>chr20:17164187-17164280
>chr20:17164515-17164707
>chr20:17165833-17165897
>chr20:17166060-17166135
>chr20:17166919-17167239
>chr20:17167375-17168072
>chr20:17168244-17168320
>chr20:17170236-17170276
>chr20:17170527-17170609
>chr20:17170927-17171215
>chr20:17174717-17174782
>chr20:17176317-17176357
>chr20:17178026-17178167
>chr20:17178285-17178613
>chr20:17178710-17179115
>chr20:17179160-17179408
>chr20:17179506-17179594
>chr20:17179643-17179695
>chr20:17179974-17180049
>chr20:17180223-17180281
>chr20:17180649-17180819
>chr20:17180873-17181740
>chr20:17181821-17181969
>chr20:17182005-17183665
>chr20:17183704-17184939
>chr20:17184969-17187764
>chr20:17187885-17187959
>chr20:17188262-17188352
>chr20:17189005-17189103
>chr20:17189400-17189709
>chr20:17189773-17189895
>chr20:17191989-17192110
>chr20:17192482-17192639
>chr20:17192870-17192921
>chr20:17193056-17193225
>chr20:17193311-17193637
>chr20:17193776-17193869
>chr20:17194058-17194169
>chr20:17194463-17194523
>chr20:17195749-17195788
>chr20:17197027-17197211
>chr20:17201262-17201544
>chr20:17203176-17203289
>chr20:17207066-17207171
>chr20:17208282-17208457
>chr20:17208911-17208972
>chr20:17210316-17210353
>chr20:17211494-17213030
>chr20:17214626-17214751
>chr20:17215466-17215552
>chr20:17215622-17215862
>chr20:17218565-17218616
>chr20:17219510-17219769
>chr20:17220430-17221231
>chr20:17223282-17223669
>chr20:17225022-17225180
>chr20:17226777-17226911
>chr20:17230500-17230629
>chr20:17231364-17231438
>chr20:17232265-17232429
>chr20:17234624-17234688
>chr20:17236305-17236439
>chr20:17237498-17237575
>chr20:17237787-17237915
>chr20:17238372-17238413
>chr20:17239859-17240230
>chr20:17243191-17243497
>chr20:17243793-17243849
>chr20:17244100-17244317
>chr20:17247133-17247230
>chr20:17249140-17250060
>chr20:17250810-17251171
>chr20:17252475-17252588
>chr20:17252803-17252921
>chr20:17253366-17253848
>chr20:17253917-17254443
>chr20:17254484-17255886
>chr20:17256071-17256509
>chr20:17256555-17257533
>chr20:17258613-17258695
>chr20:17259954-17260031
>chr20:17263834-17263909
>chr20:17264759-17265154
>chr20:17265426-17265570
>chr20:17266586-17266703
>chr20:17268024-17268078
>chr20:17268611-17268664
>chr20:17268919-17268993
>chr20:17272613-17272658
>chr20:17275050-17275117
>chr20:17276656-17278844
>chr20:17279530-17279818
>chr20:17279900-17279965
>chr20:17282132-17282298
>chr20:17283198-17283255
>chr20:17284496-17284533
>chr20:17284569-17284605
>chr20:17284939-17285051
>chr20:17285109-17285305
>chr20:17286828-17286868
>chr20:17286901-17287050
>chr20:17287101-17287255
>chr20:17288496-17288870
>chr20:17289433-17289568
>chr20:17289750-17289862
>chr20:17290741-17290886
>chr20:17290951-17291098
>chr20:17291364-17291435
>chr20:17292261-17292471
>chr20:17292862-17293167
>chr20:17293382-17293567
>chr20:17293713-17293801
>chr20:17294073-17294420
>chr20:17295469-17295878
>chr20:17296300-17296420
>chr20:17298094-17298154
>chr20:17298340-17298536
>chr20:17299324-17299371
>chr20:17299621-17299712
>chr20:17301621-17301946
>chr20:17302305-17302470
>chr20:17303165-17303886
>chr20:17304056-17304137
>chr20:17305567-17305654
>chr20:17307831-17308498
>chr20:17309458-17310159
>chr20:17310341-17310505
>chr20:17310712-17311096
>chr20:17313057-17313156
>chr20:17317696-17317778
>chr20:17320105-17320169
>chr20:17321220-17321286
>chr20:17322379-17323437
>chr20:17325210-17325310
>chr20:17326266-17326395
>chr20:17327541-17327581
>chr20:17328316-17328535
>chr20:17329635-17329745
>chr20:17330010-17330671
>chr20:17332008-17332041
>chr20:17332991-17333078
>chr20:17333155-17333348
>chr20:17333702-17333827
>chr20:17334019-17334062
>chr20:17334952-17335086
>chr20:17335464-17335970
>chr20:17337669-17337973
>chr20:17338133-17338536
>chr20:17338612-17338662
>chr20:17340943-17341265
>chr20:17342303-17342976
>chr20:17343799-17344004
>chr20:17345409-17345567
>chr20:17347264-17347360
>chr20:17347712-17348155
>chr20:17348582-17348746
>chr20:17348823-17348925
>chr20:17350125-17350220
>chr20:17350743-17351073
>chr20:17351263-17354186
>chr20:17355594-17355684
>chr20:17356035-17356174
>chr20:17357608-17357919
>chr20:17358022-17358180
>chr20:17360801-17360890
>chr20:17360996-17361096
>chr20:17363835-17363895
>chr20:17363999-17364215
>chr20:17364326-17364692
>chr20:17365060-17365203
>chr20:17365268-17365435
>chr20:17365545-17365875
>chr20:17366085-17366155
>chr20:17367067-17367164
>chr20:17367574-17367800
>chr20:17369512-17369570
>chr20:17371496-17371594
>chr20:17372133-17372468
>chr20:17374519-17374671
>chr20:17375105-17375146
>chr20:17376181-17376326
>chr20:17376794-17376871
>chr20:17378557-17378713
>chr20:17378833-17378901
>chr20:17380132-17380224
>chr20:17380498-17380571
>chr20:17380869-17380937
>chr20:17383615-17383682
>chr20:17384302-17384948
>chr20:17385025-17385196
>chr20:17386232-17386798
>chr20:17387487-17387526
>chr20:17388019-17388073
>chr20:17389840-17389938
>chr20:17390380-17390431
>chr20:17390765-17390824
>chr20:17391096-17391188
>chr20:17391677-17392024
>chr20:17392510-17392731
>chr20:17393301-17393424
>chr20:17393718-17393805
>chr20:17394011-17394128
>chr20:17396616-17396835
>chr20:17397473-17397779
>chr20:17398232-17398611
>chr20:17399017-17399092
>chr20:17400320-17400405
>chr20:17400567-17400658
>chr20:17401021-17401101
>chr20:17401158-17401580
>chr20:17402178-17402237
>chr20:17402368-17403000
>chr20:17404142-17404199
>chr20:17404911-17404977
>chr20:17408372-17408419
>chr20:17409526-17409610
>chr20:17410492-17410550
>chr20:17411114-17417202
>chr20:17418193-17418265
>chr20:17422550-17422679
>chr20:17423051-17423562
>chr20:17424487-17425102
>chr20:17425176-17425231
>chr20:17426060-17426675
>chr20:17427092-17427177
>chr20:17428707-17429069
>chr20:17429641-17429776
>chr20:17432550-17432589
>chr20:17433809-17434263
>chr20:17436219-17436306
>chr20:17438630-17438686
>chr20:17439119-17439412
>chr20:17440177-17440227
>chr20:17440578-17440880
>chr20:17441471-17442140
>chr20:17442316-17442387
>chr20:17446726-17446827
>chr20:17446967-17447426
>chr20:17448912-17449176
>chr20:17449449-17449831
>chr20:17449964-17450353
>chr20:17450423-17450459
>chr20:17450605-17450893
>chr20:17451256-17451314
>chr20:17451902-17452185
>chr20:17453096-17453252
>chr20:17454036-17454123
>chr20:17455948-17456275
>chr20:17456448-17456494
>chr20:17460201-17460319
>chr20:17460801-17460902
>chr20:17461438-17461486
>chr20:17461804-17462169
>chr20:17462282-17462338
>chr20:17463483-17463726
>chr20:17464154-17464206
>chr20:17465005-17465071
>chr20:17465257-17465325
>chr20:17465643-17465960
>chr20:17467787-17467824
>chr20:17468410-17468523
>chr20:17468683-17468769
>chr20:17469856-17469898
>chr20:17470307-17470366
>chr20:17472565-17472862
>chr20:17473061-17473387
>chr20:17476430-17476504
>chr20:17476547-17476619
>chr20:17477286-17477359
>chr20:17477592-17477662
>chr20:17478516-17478671
>chr20:17479512-17479827
>chr20:17480141-17480494
>chr20:17481096-17481399
>chr20:17483899-17484100
>chr20:17484802-17484990
>chr20:17485602-17485873
>chr20:17487806-17488139
>chr20:17488371-17488491
>chr20:17488874-17488986
>chr20:17489648-17490161
>chr20:17493034-17493089
>chr20:17493356-17493417
>chr20:17497320-17497357
>chr20:17497420-17497769
>chr20:17498520-17498621
>chr20:17498737-17498806
>chr20:17499265-17499555
>chr20:17499640-17499940
>chr20:17500324-17500401
>chr20:17500524-17500635
>chr20:17500885-17500928
>chr20:17501276-17501672
>chr20:17502200-17502249
>chr20:17502650-17502704
>chr20:17503013-17503393
>chr20:17503546-17503590
>chr20:17503664-17503800
>chr20:17504127-17504207
>chr20:17505350-17505392
>chr20:17505928-17505987
>chr20:17506485-17506830
>chr20:17509138-17509369
>chr20:17510953-17511115
>chr20:17512261-17512305
>chr20:17512405-17512740
>chr20:17513199-17513259
>chr20:17513385-17513427
>chr20:17513677-17513716
>chr20:17515018-17515192
>chr20:17515345-17515404
>chr20:17516040-17516378
>chr20:17517006-17517154
>chr20:17517244-17517710
>chr20:17520067-17520108
>chr20:17520150-17520284
>chr20:17520677-17520765
>chr20:17520924-17521033
>chr20:17523183-17523267
>chr20:17525339-17525398
>chr20:17525795-17525853
>chr20:17526102-17526508
>chr20:17526563-17526885
>chr20:17527446-17527996
>chr20:17529005-17529449
>chr20:17529500-17529545
>chr20:17530031-17530182
>chr20:17530513-17530594
>chr20:17530637-17530739
>chr20:17532138-17532562
>chr20:17533084-17533247
>chr20:17533390-17533670
>chr20:17534638-17535072
>chr20:17535207-17535750
>chr20:17535903-17536062
>chr20:17536266-17536604
>chr20:17537004-17537052
>chr20:17537828-17538204
>chr20:17538268-17538344
>chr20:17539078-17539801
>chr20:17541052-17541260
>chr20:17542155-17542206
>chr20:17542307-17542642
>chr20:17543917-17543976
>chr20:17544287-17544338
>chr20:17545051-17545090
>chr20:17545300-17545530
>chr20:17545790-17545944
>chr20:17545995-17547213
>chr20:17547713-17548067
>chr20:17548454-17549110
>chr20:17549243-17550025
>chr20:17550244-17550289
>chr20:17550411-17550805
>chr20:17551108-17551532
>chr20:17551600-17552210
>chr20:17552793-17552870
>chr20:17553716-17553900
>chr20:17554483-17554525
>chr20:17554909-17555299
>chr20:17555369-17555698
>chr20:17556214-17556587
>chr20:17559220-17559267
>chr20:17559566-17559890
>chr20:17561213-17561513
>chr20:17561912-17562562
>chr20:17563235-17563297
>chr20:17563346-17563651
>chr20:17563720-17563963
>chr20:17564038-17564360
>chr20:17564570-17565033
>chr20:17565095-17565205
>chr20:17565831-17566155
>chr20:17566438-17567060
>chr20:17567283-17567320
>chr20:17567597-17567884
>chr20:17568597-17568641
>chr20:17569395-17569708
>chr20:17571531-17571578
>chr20:17572758-17572825
>chr20:17573410-17573495
>chr20:17573701-17573765
>chr20:17573934-17574216
>chr20:17574535-17575144
>chr20:17575446-17575604
>chr20:17575669-17575834
>chr20:17576279-17576314
>chr20:17576389-17576589
>chr20:17576918-17577205
>chr20:17577369-17577593
>chr20:17577654-17577742
>chr20:17577791-17577880
>chr20:17577925-17578037
>chr20:17578669-17578993
>chr20:17579088-17579596
>chr20:17580461-17580764
>chr20:17581192-17581511
>chr20:17581792-17581837
>chr20:17582076-17582446
>chr20:17582603-17582729
>chr20:17582826-17582971
>chr20:17583028-17583143
>chr20:17583221-17583293
>chr20:17583344-17584187
>chr20:17584357-17584804
>chr20:17585503-17585811
>chr20:17585895-17586017
>chr20:17586241-17586290
>chr20:17586837-17586912
>chr20:17587271-17587431
>chr20:17587831-17588006
>chr20:17588057-17588141
>chr20:17588189-17588233
>chr20:17588388-17588838
>chr20:17589192-17589512
>chr20:17590698-17591121
>chr20:17592140-17592451
>chr20:17593791-17594157
>chr20:17594254-17594309
>chr20:17595527-17595718
>chr20:17597417-17598880
>chr20:17598932-17599306
>chr20:17601524-17601691
>chr20:17602426-17602533
>chr20:17602741-17603043
>chr20:17603973-17604080
>chr20:17605813-17606128
>chr20:17608326-17608640
>chr20:17608686-17608779
>chr20:17608846-17609028
>chr20:17609201-17609369
>chr20:17614328-17614438
>chr20:17615754-17615903
>chr20:17618698-17618738
>chr20:17618978-17619231
>chr20:17619375-17619415
>chr20:17621867-17621904
>chr20:17623647-17623992
>chr20:17625721-17625845
>chr20:17626396-17626518
>chr20:17632070-17632138
>chr20:17636557-17636606
>chr20:17639593-17639926
>chr20:17640402-17640469
>chr20:17641044-17641118
>chr20:17645308-17645384
>chr20:17645522-17645570
>chr20:17652086-17652130
>chr20:17652250-17652317
>chr20:17653548-17653856
>chr20:17654917-17654987
>chr20:17655168-17655277
>chr20:17655905-17655989
>chr20:17657532-17657664
>chr20:17658999-17659635
>chr20:17660273-17660336
>chr20:17661059-17661132
>chr20:17661974-17662283
>chr20:17662889-17663043
>chr20:17663944-17664175
[truncated: 1,103,951 more chars]
