# Supplementary material for: Red: an intelligent, rapid, accurate tool for detecting repeats de-novo on the genomic scale
Source: BMC Bioinformatics. 2015 Jul 24;16:227. doi: 10.1186/s12859-015-0654-5 (PMC4513396; doi:10.1186/s12859-015-0654-5)
Supplement: Additional file 5 — Supplementary data set 4 — Red’s repeats of the Homo sapiens genome. The command “tar -xzf file” results in a directory that contains the locations of repeats found by Red in the genome of the Homo sapiens. [file 12859_2015_654_MOESM5_ESM.tar › GnmRptHg38/chr21.rpt]

>chr21:5010000-5010066
>chr21:5010546-5011418
>chr21:5011588-5011630
>chr21:5011751-5011817
>chr21:5011891-5012001
>chr21:5014151-5014243
>chr21:5015905-5015977
>chr21:5016218-5016508
>chr21:5018502-5018830
>chr21:5019526-5019578
>chr21:5021667-5021764
>chr21:5021955-5022052
>chr21:5022450-5022495
>chr21:5022919-5023124
>chr21:5024844-5024891
>chr21:5025487-5025791
>chr21:5026843-5027571
>chr21:5028810-5028865
>chr21:5029180-5029227
>chr21:5029947-5030176
>chr21:5030440-5031768
>chr21:5032312-5032623
>chr21:5033718-5034013
>chr21:5035526-5035598
>chr21:5036900-5036964
>chr21:5037275-5037350
>chr21:5037749-5038129
>chr21:5038447-5038496
>chr21:5038949-5039989
>chr21:5040741-5040980
>chr21:5041107-5042061
>chr21:5042523-5042873
>chr21:5043808-5043980
>chr21:5044271-5044366
>chr21:5045864-5046141
>chr21:5046366-5046484
>chr21:5046673-5046991
>chr21:5047153-5047282
>chr21:5047367-5047456
>chr21:5047596-5047929
>chr21:5048024-5049805
>chr21:5049938-5049976
>chr21:5050347-5050744
>chr21:5051252-5051976
>chr21:5052179-5052904
>chr21:5053207-5053396
>chr21:5053558-5053696
>chr21:5055249-5055357
>chr21:5055651-5055715
>chr21:5056040-5056100
>chr21:5057312-5057384
>chr21:5057592-5057975
>chr21:5058252-5058724
>chr21:5058878-5058933
>chr21:5059229-5059325
>chr21:5059721-5060240
>chr21:5060670-5060716
>chr21:5061572-5061655
>chr21:5061797-5062090
>chr21:5062288-5062448
>chr21:5062830-5063166
>chr21:5063477-5064103
>chr21:5065972-5066095
>chr21:5067987-5068523
>chr21:5068996-5069345
>chr21:5069806-5069880
>chr21:5070132-5070411
>chr21:5070593-5070749
>chr21:5071665-5072967
>chr21:5074013-5074328
>chr21:5074518-5074932
>chr21:5075250-5075328
>chr21:5076640-5076696
>chr21:5076851-5076899
>chr21:5077373-5079073
>chr21:5079202-5079279
>chr21:5080916-5080948
>chr21:5081066-5081153
>chr21:5081717-5082058
>chr21:5082112-5082198
>chr21:5084234-5084301
>chr21:5084406-5084632
>chr21:5086030-5086436
>chr21:5087180-5087638
>chr21:5088003-5088151
>chr21:5088548-5088595
>chr21:5089262-5089924
>chr21:5090269-5090416
>chr21:5092019-5092421
>chr21:5092960-5093274
>chr21:5093675-5093804
>chr21:5094634-5094834
>chr21:5095365-5095421
>chr21:5096149-5096416
>chr21:5097391-5097706
>chr21:5099529-5099958
>chr21:5100068-5100294
>chr21:5101024-5101118
>chr21:5101251-5101783
>chr21:5103150-5103550
>chr21:5104496-5104568
>chr21:5104859-5104913
>chr21:5105103-5105150
>chr21:5105330-5105712
>chr21:5108028-5108094
>chr21:5108754-5108802
>chr21:5108897-5110826
>chr21:5111734-5111982
>chr21:5112148-5112507
>chr21:5112570-5112829
>chr21:5113106-5113216
>chr21:5114091-5114495
>chr21:5119789-5120059
>chr21:5121933-5121980
>chr21:5122337-5122398
>chr21:5124056-5124154
>chr21:5124193-5124352
>chr21:5127492-5127799
>chr21:5128986-5129347
>chr21:5129732-5129821
>chr21:5132109-5132453
>chr21:5133052-5133129
>chr21:5133383-5133422
>chr21:5134536-5134646
>chr21:5134968-5135016
>chr21:5136742-5137123
>chr21:5137555-5137877
>chr21:5138388-5138641
>chr21:5139069-5139377
>chr21:5141234-5141278
>chr21:5141453-5141514
>chr21:5142058-5142108
>chr21:5142942-5143068
>chr21:5143445-5143765
>chr21:5144293-5144385
>chr21:5144794-5144855
>chr21:5145064-5145150
>chr21:5145296-5145352
>chr21:5146219-5146262
>chr21:5146935-5147018
>chr21:5148477-5149175
>chr21:5149646-5149761
>chr21:5149816-5149892
>chr21:5149935-5150398
>chr21:5150660-5150733
>chr21:5150880-5152088
>chr21:5152254-5152342
>chr21:5155080-5155346
>chr21:5159791-5159862
>chr21:5160247-5160471
>chr21:5160774-5161399
>chr21:5162206-5162395
>chr21:5163391-5163508
>chr21:5164071-5164431
>chr21:5165410-5165591
>chr21:5165690-5165894
>chr21:5166063-5166131
>chr21:5166178-5166246
>chr21:5216246-5217722
>chr21:5217774-5219661
>chr21:5219721-5221247
>chr21:5221325-5222698
>chr21:5222752-5222938
>chr21:5222960-5224051
>chr21:5224182-5224284
>chr21:5224579-5224798
>chr21:5224873-5224987
>chr21:5225270-5225458
>chr21:5225656-5225892
>chr21:5225961-5226215
>chr21:5226347-5226625
>chr21:5226686-5229281
>chr21:5229512-5230136
>chr21:5230257-5230346
>chr21:5230530-5231078
>chr21:5231109-5232309
>chr21:5232656-5232773
>chr21:5233215-5233672
>chr21:5233709-5233921
>chr21:5234113-5234599
>chr21:5234645-5238349
>chr21:5238449-5238857
>chr21:5238932-5239084
>chr21:5239252-5239522
>chr21:5239600-5239684
>chr21:5240030-5240547
>chr21:5240659-5240767
>chr21:5241129-5241888
>chr21:5241970-5242125
>chr21:5242241-5242431
>chr21:5242476-5242695
>chr21:5243607-5244117
>chr21:5244967-5245180
>chr21:5245512-5245694
>chr21:5245804-5245992
>chr21:5247037-5247190
>chr21:5247777-5248137
>chr21:5248234-5252556
>chr21:5252768-5258117
>chr21:5258213-5359290
>chr21:5359358-5393558
>chr21:5443558-5446400
>chr21:5446488-5449012
>chr21:5499012-5517209
>chr21:5517300-5575658
>chr21:5575836-5576466
>chr21:5576532-5579046
>chr21:5579102-5583660
>chr21:5583710-5584566
>chr21:5584653-5584844
>chr21:5584996-5589991
>chr21:5590070-5591690
>chr21:5591742-5594167
>chr21:5594347-5596989
>chr21:5597202-5609575
>chr21:5609624-5610554
>chr21:5610603-5615536
>chr21:5615620-5625635
>chr21:5625736-5627596
>chr21:5677597-5678609
>chr21:5678693-5688708
>chr21:5688809-5692064
>chr21:5692232-5693005
>chr21:5693100-5693237
>chr21:5693586-5694402
>chr21:5694576-5694634
>chr21:5694711-5694829
>chr21:5695207-5695709
>chr21:5695908-5698043
>chr21:5698156-5698839
>chr21:5698966-5699145
>chr21:5699274-5699683
>chr21:5700190-5700555
>chr21:5700715-5714289
>chr21:5714398-5757208
>chr21:5757292-5796009
>chr21:5846009-5877792
>chr21:5877876-5916593
>chr21:5968690-5969020
>chr21:5970045-5970351
>chr21:5971565-5972439
>chr21:5972509-5972623
>chr21:5972717-5972768
>chr21:5972830-5973279
>chr21:5973387-5974950
>chr21:5976116-5981943
>chr21:5982048-5982239
>chr21:5982304-5982584
>chr21:5983622-5983796
>chr21:5983802-5984098
>chr21:5984247-5984310
>chr21:5984587-5984943
>chr21:5985146-5985403
>chr21:5985667-5985833
>chr21:5986581-5986725
>chr21:5986918-5987242
>chr21:5987453-5987575
>chr21:5989442-5993854
>chr21:5993984-5994540
>chr21:5994955-5995015
>chr21:5995085-5995149
>chr21:5995357-5995575
>chr21:5995803-5996142
>chr21:5996492-5996535
>chr21:5997160-5997247
>chr21:5997383-5998179
>chr21:5998775-5999070
>chr21:5999113-5999617
>chr21:5999856-6000162
>chr21:6001860-6002196
>chr21:6002300-6002654
>chr21:6002698-6003824
>chr21:6004117-6004839
>chr21:6004911-6005156
>chr21:6005367-6005721
>chr21:6005848-6006327
>chr21:6006846-6006905
>chr21:6007283-6007989
>chr21:6008221-6008557
>chr21:6009767-6010106
>chr21:6011013-6011772
>chr21:6011831-6011867
>chr21:6012189-6013105
>chr21:6013566-6014497
>chr21:6014560-6015275
>chr21:6016869-6017252
>chr21:6018353-6019417
>chr21:6019446-6019960
>chr21:6020339-6020584
>chr21:6021745-6021848
>chr21:6022840-6022874
>chr21:6024494-6024790
>chr21:6025250-6025331
>chr21:6025948-6026050
>chr21:6027776-6027900
>chr21:6028283-6028403
>chr21:6028501-6028689
>chr21:6030940-6031426
>chr21:6033285-6033380
>chr21:6036666-6037181
>chr21:6037278-6037397
>chr21:6037747-6037859
>chr21:6038318-6038612
>chr21:6038813-6038863
>chr21:6039277-6039315
>chr21:6039965-6040091
>chr21:6040614-6042398
>chr21:6042441-6042580
>chr21:6045659-6045725
>chr21:6046313-6046680
>chr21:6047430-6047782
>chr21:6048126-6048488
>chr21:6048557-6048843
>chr21:6048894-6049243
>chr21:6050967-6051338
>chr21:6052847-6052978
>chr21:6053030-6053153
>chr21:6053962-6054057
>chr21:6054109-6054176
>chr21:6054210-6054303
>chr21:6054849-6054950
>chr21:6055263-6055691
>chr21:6056309-6056622
>chr21:6057596-6057845
>chr21:6060951-6061022
>chr21:6061201-6061255
>chr21:6061716-6061763
>chr21:6062029-6062114
>chr21:6062377-6062441
>chr21:6062638-6063069
>chr21:6063268-6063382
>chr21:6063457-6063863
>chr21:6064014-6064156
>chr21:6064348-6064957
>chr21:6065268-6065630
>chr21:6066494-6066661
>chr21:6069846-6070223
>chr21:6070301-6070590
>chr21:6072168-6072636
>chr21:6073132-6073166
>chr21:6073652-6073703
>chr21:6074654-6074710
>chr21:6074751-6074803
>chr21:6075365-6075736
>chr21:6078079-6078152
>chr21:6078267-6078365
>chr21:6080117-6080204
>chr21:6083552-6083891
>chr21:6086772-6086824
>chr21:6088942-6089089
>chr21:6090218-6090267
>chr21:6090386-6090562
>chr21:6090875-6091011
>chr21:6092181-6092232
>chr21:6096260-6096335
>chr21:6096827-6096873
>chr21:6097754-6098118
>chr21:6098622-6098740
>chr21:6098809-6099067
>chr21:6099308-6099360
>chr21:6099416-6099616
>chr21:6099820-6100249
>chr21:6100795-6101031
>chr21:6101119-6101227
>chr21:6102818-6102866
>chr21:6103015-6103101
>chr21:6103343-6103480
>chr21:6103564-6103890
>chr21:6103969-6104013
>chr21:6104987-6105311
>chr21:6109364-6109659
>chr21:6109893-6109941
>chr21:6111009-6111181
>chr21:6111253-6111357
>chr21:6112016-6112061
>chr21:6114240-6114584
>chr21:6114628-6114713
>chr21:6114839-6115147
>chr21:6115573-6115894
>chr21:6116606-6116782
>chr21:6118480-6118561
>chr21:6123038-6123152
>chr21:6123635-6123796
>chr21:6124409-6124477
>chr21:6124534-6124820
>chr21:6124965-6125037
>chr21:6125205-6125612
>chr21:6127314-6127421
>chr21:6127703-6128230
>chr21:6129216-6129673
>chr21:6130182-6130730
>chr21:6130942-6131246
>chr21:6131412-6131990
>chr21:6132591-6133049
>chr21:6134037-6134119
>chr21:6136091-6136201
>chr21:6136228-6136290
>chr21:6136350-6136386
>chr21:6136609-6136644
>chr21:6137069-6137147
>chr21:6139257-6139433
>chr21:6139608-6139646
>chr21:6139781-6139889
>chr21:6140581-6140665
>chr21:6143866-6144697
>chr21:6144804-6145623
>chr21:6145739-6146058
>chr21:6146495-6146583
>chr21:6146682-6146728
>chr21:6147360-6147550
>chr21:6149123-6149641
>chr21:6150347-6150421
>chr21:6152356-6152534
>chr21:6152630-6152773
>chr21:6153058-6153292
>chr21:6153879-6154191
>chr21:6155684-6155785
>chr21:6155952-6156103
>chr21:6156894-6156960
>chr21:6157766-6157845
>chr21:6159971-6160241
>chr21:6160661-6161065
>chr21:6211394-6223767
>chr21:6223980-6226622
>chr21:6226802-6229227
>chr21:6229279-6230899
>chr21:6230978-6235973
>chr21:6236125-6236316
>chr21:6236403-6237259
>chr21:6237309-6241871
>chr21:6241927-6244441
>chr21:6244507-6245137
>chr21:6245315-6303672
>chr21:6303763-6322243
>chr21:6322362-6322601
>chr21:6323105-6328884
>chr21:6329046-6329561
>chr21:6329758-6334232
>chr21:6334336-6334507
>chr21:6334621-6335526
>chr21:6335846-6335900
>chr21:6336032-6336490
>chr21:6336649-6339995
>chr21:6340083-6344090
>chr21:6344486-6344663
>chr21:6344822-6345098
>chr21:6345164-6345557
>chr21:6345718-6345920
>chr21:6345998-6347565
>chr21:6347735-6348282
>chr21:6348349-6348747
>chr21:6348921-6349631
>chr21:6350111-6350337
>chr21:6350401-6352024
>chr21:6352059-6352602
>chr21:6352668-6352964
>chr21:6353528-6354191
>chr21:6354541-6354671
>chr21:6354737-6354980
>chr21:6355115-6355312
>chr21:6355411-6355864
>chr21:6356096-6357647
>chr21:6357712-6358480
>chr21:6358667-6358938
>chr21:6359296-6359553
>chr21:6359657-6359983
>chr21:6360135-6361284
>chr21:6361364-6361644
>chr21:6361981-6362050
>chr21:6362141-6362211
>chr21:6362278-6362459
>chr21:6362898-6362988
>chr21:6363482-6363797
>chr21:6364488-6365558
>chr21:6365803-6365930
>chr21:6365962-6366235
>chr21:6366296-6366876
>chr21:6366965-6368285
>chr21:6368470-6368537
>chr21:6368638-6369167
>chr21:6369341-6369410
>chr21:6369569-6369783
>chr21:6369921-6370057
>chr21:6371015-6371215
>chr21:6371329-6371369
>chr21:6371501-6371720
>chr21:6371778-6371849
>chr21:6372055-6372096
>chr21:6372201-6372266
>chr21:6372418-6372578
>chr21:6373011-6373065
>chr21:6373215-6373737
>chr21:6374341-6374417
>chr21:6374797-6374938
>chr21:6375043-6375120
>chr21:6375177-6375704
>chr21:6375738-6376281
>chr21:6376390-6376764
>chr21:6376920-6377167
>chr21:6377209-6377258
>chr21:6427258-6427966
>chr21:6428196-6428279
>chr21:6428813-6428875
>chr21:6429009-6429370
>chr21:6431641-6431966
>chr21:6432439-6432708
>chr21:6433887-6435271
>chr21:6435553-6435906
>chr21:6436908-6437076
>chr21:6437565-6437643
>chr21:6438189-6438765
>chr21:6438827-6438968
>chr21:6439323-6439634
>chr21:6439808-6440025
>chr21:6440293-6440578
>chr21:6440715-6441078
>chr21:6441259-6441602
>chr21:6441704-6442026
>chr21:6442476-6442694
>chr21:6443024-6444658
>chr21:6444746-6444777
>chr21:6444862-6444979
>chr21:6445089-6445261
>chr21:6445705-6446187
>chr21:6446290-6446603
>chr21:6446865-6446916
>chr21:6447035-6447402
>chr21:6447843-6447940
>chr21:6449335-6449840
>chr21:6450720-6450882
>chr21:6450974-6451194
>chr21:6451818-6451865
>chr21:6452048-6452107
>chr21:6452914-6453242
>chr21:6453466-6453635
>chr21:6455217-6455317
>chr21:6456744-6456806
>chr21:6457365-6457500
>chr21:6457563-6457643
>chr21:6457779-6457821
>chr21:6458135-6458210
>chr21:6460100-6460152
>chr21:6460426-6460486
>chr21:6460653-6460725
>chr21:6460905-6461059
>chr21:6462333-6462667
>chr21:6463027-6463356
>chr21:6463748-6463847
>chr21:6464091-6464280
>chr21:6464375-6464475
>chr21:6464505-6464636
>chr21:6465109-6465888
>chr21:6467622-6467773
>chr21:6468633-6468771
>chr21:6468901-6470481
>chr21:6470539-6471186
>chr21:6471390-6471681
>chr21:6471750-6471895
>chr21:6472537-6473110
>chr21:6473385-6474267
>chr21:6475059-6475271
>chr21:6475345-6475422
>chr21:6475652-6475932
>chr21:6476160-6477697
>chr21:6477861-6478323
>chr21:6478682-6478939
>chr21:6479793-6480103
>chr21:6480505-6480818
>chr21:6480972-6481202
>chr21:6482120-6482438
>chr21:6482754-6483241
>chr21:6483395-6483710
>chr21:6484822-6484872
>chr21:6485597-6485786
>chr21:6485967-6486105
>chr21:6487741-6488150
>chr21:6488336-6489090
>chr21:6489268-6489575
>chr21:6489852-6489927
>chr21:6490470-6490531
>chr21:6491393-6491491
>chr21:6491559-6491903
>chr21:6494715-6494772
>chr21:6495171-6495204
>chr21:6496484-6496553
>chr21:6497525-6497648
>chr21:6498397-6498481
>chr21:6498990-6499057
>chr21:6499378-6499509
>chr21:6500522-6500771
>chr21:6501663-6501770
>chr21:6501993-6502512
>chr21:6502839-6504649
>chr21:6504716-6505338
>chr21:6505443-6506835
>chr21:6507399-6508334
>chr21:6508378-6509462
>chr21:6509613-6510394
>chr21:6510440-6514000
>chr21:6514054-6516174
>chr21:6516327-6517342
>chr21:6517527-6517967
>chr21:6518078-6518877
>chr21:6518957-6519734
>chr21:6520122-6520165
>chr21:6520983-6521341
>chr21:6521393-6521796
>chr21:6522353-6522808
>chr21:6523247-6523501
>chr21:6523538-6524713
>chr21:6524977-6526234
>chr21:6526992-6527429
>chr21:6528187-6528647
>chr21:6528808-6529156
>chr21:6529612-6530423
>chr21:6531122-6531948
>chr21:6532216-6532330
>chr21:6532423-6532467
>chr21:6532607-6532737
>chr21:6532873-6533188
>chr21:6533330-6533419
>chr21:6533995-6535107
>chr21:6535377-6535636
>chr21:6536250-6537132
>chr21:6537760-6538131
>chr21:6538238-6538405
>chr21:6538469-6538703
>chr21:6538762-6539777
>chr21:6540251-6540562
>chr21:6540737-6540821
>chr21:6540893-6540929
>chr21:6541052-6541214
>chr21:6541360-6542102
>chr21:6542439-6542623
>chr21:6542979-6543123
>chr21:6543624-6543761
>chr21:6543824-6543982
>chr21:6544021-6544102
>chr21:6544470-6545283
>chr21:6546354-6546538
>chr21:6547015-6547210
>chr21:6547483-6547666
>chr21:6548741-6549030
>chr21:6549427-6549742
>chr21:6550046-6550133
>chr21:6551499-6552542
>chr21:6552626-6552727
>chr21:6553428-6553565
>chr21:6554635-6555495
>chr21:6555721-6556466
>chr21:6556529-6556640
>chr21:6557261-6557631
>chr21:6557863-6558345
>chr21:6559291-6559728
>chr21:6561331-6561395
>chr21:6561487-6561529
>chr21:6563654-6563758
>chr21:6563972-6564077
>chr21:6564644-6564772
>chr21:6565380-6566344
>chr21:6566879-6567077
>chr21:6567771-6567840
>chr21:6568010-6568264
>chr21:6568818-6568895
>chr21:6569492-6569555
>chr21:6569656-6569703
>chr21:6569867-6570042
>chr21:6570267-6570657
>chr21:6571386-6571969
>chr21:6572160-6572590
>chr21:6572717-6573262
>chr21:6575527-6575601
>chr21:6576038-6576378
>chr21:6576732-6576806
>chr21:6577543-6577872
>chr21:6579601-6579654
>chr21:6579826-6579879
>chr21:6579946-6580025
>chr21:6630181-6630457
>chr21:6630644-6631412
>chr21:6631477-6633029
>chr21:6633261-6633714
>chr21:6633813-6634010
>chr21:6634145-6634388
>chr21:6634454-6634584
>chr21:6634934-6635597
>chr21:6636161-6636457
>chr21:6636523-6637066
>chr21:6637101-6638724
>chr21:6638788-6639014
>chr21:6639494-6640204
>chr21:6640378-6640776
>chr21:6640843-6641390
>chr21:6641560-6643127
>chr21:6643205-6643407
>chr21:6643568-6643961
>chr21:6644027-6644303
>chr21:6644462-6644639
>chr21:6645035-6649042
>chr21:6649130-6652476
>chr21:6652635-6653093
>chr21:6653225-6653279
>chr21:6653599-6654504
>chr21:6654619-6654789
>chr21:6654893-6659367
>chr21:6659564-6660079
>chr21:6660241-6666020
>chr21:6666524-6666763
>chr21:6666882-6685362
>chr21:6685453-6739085
>chr21:6789085-6789438
>chr21:6789490-6794660
>chr21:6794703-6794830
>chr21:6794965-6798446
>chr21:6798578-6798892
>chr21:6799036-6802275
>chr21:6802347-6807990
>chr21:6808116-6811016
>chr21:6811314-6812817
>chr21:6812934-6816780
>chr21:6816848-6818062
>chr21:6818083-6818756
>chr21:6819007-6820162
>chr21:6820290-6820374
>chr21:6820424-6822590
>chr21:6822787-6826909
>chr21:6826964-6827592
>chr21:6827637-6829863
>chr21:6829926-6830914
>chr21:6830922-6832276
>chr21:6832331-6832758
>chr21:6832932-6833148
>chr21:6833222-6833469
>chr21:6833515-6833638
>chr21:6833779-6834516
>chr21:6834635-6834752
>chr21:6834890-6834995
>chr21:6835065-6835178
>chr21:6835265-6839868
>chr21:6840085-6840171
>chr21:6840202-6840797
>chr21:6841026-6841071
>chr21:6841270-6841326
>chr21:6841369-6841471
>chr21:6841684-6842314
>chr21:6842433-6842600
>chr21:6842685-6843132
>chr21:6843400-6844719
>chr21:6844842-6845473
>chr21:6845571-6846813
>chr21:6846950-6847295
>chr21:6847449-6848443
>chr21:6848516-6850372
>chr21:6850928-6851226
>chr21:6851383-6851564
>chr21:6851619-6851725
>chr21:6851812-6851882
>chr21:6851958-6852689
>chr21:6852790-6852937
>chr21:6852996-6853660
>chr21:6853677-6853881
>chr21:6853974-6854378
>chr21:6854403-6854589
>chr21:6854774-6857658
>chr21:6857744-6859195
>chr21:6859689-6860729
>chr21:6860838-6868116
>chr21:6868203-6868359
>chr21:6868444-6869182
>chr21:6869289-6869491
>chr21:6870260-6870320
>chr21:6870432-6871470
>chr21:6871532-6871981
>chr21:6872460-6873543
>chr21:6873761-6874004
>chr21:6874336-6874425
>chr21:6874467-6874740
>chr21:6875198-6875598
>chr21:6875669-6876092
>chr21:6876370-6877035
>chr21:6877148-6878931
>chr21:6879099-6880409
>chr21:6880680-6880961
>chr21:6881335-6881602
>chr21:6881784-6883253
>chr21:6883534-6883683
>chr21:6883767-6884472
>chr21:6885218-6885491
>chr21:6885569-6886219
>chr21:6886305-6886795
>chr21:6887121-6887477
>chr21:6887832-6888023
>chr21:6888139-6888615
>chr21:6888806-6889112
>chr21:6889196-6891195
>chr21:6891508-6892261
>chr21:6892473-6892999
>chr21:6893089-6893932
>chr21:6894166-6894397
>chr21:6894614-6894813
>chr21:6895179-6895370
>chr21:6895514-6895883
>chr21:6895956-6896306
>chr21:6896387-6896712
>chr21:6896904-6899609
>chr21:6899826-6899913
>chr21:6900547-6901823
>chr21:6902349-6902488
>chr21:6902684-6903441
>chr21:6904389-6904547
>chr21:6904985-6905297
>chr21:6905501-6905992
>chr21:6906155-6906396
>chr21:6906883-6907484
>chr21:6907804-6907936
>chr21:6908068-6908579
>chr21:6908643-6909159
>chr21:6909260-6909412
>chr21:6909813-6910039
>chr21:6910147-6910379
>chr21:6910662-6911560
>chr21:6911688-6911824
>chr21:6911925-6912036
>chr21:6912122-6913708
>chr21:6913750-6914092
>chr21:6914370-6914966
>chr21:6915174-6915278
>chr21:6915425-6915651
>chr21:6915939-6916067
>chr21:6917619-6918229
>chr21:6918427-6918872
>chr21:6918930-6920153
>chr21:6920862-6920981
>chr21:6921212-6922936
>chr21:6922971-6924264
>chr21:6924659-6924954
>chr21:6925081-6925839
>chr21:6925880-6926289
>chr21:6926490-6927547
>chr21:6927835-6928424
>chr21:6928502-6929609
>chr21:6929759-6930211
>chr21:6930482-6931871
>chr21:6932003-6932100
>chr21:6932315-6932386
>chr21:6932679-6932761
>chr21:6933455-6933861
>chr21:6984219-6986437
>chr21:6986634-6987149
>chr21:6987311-6993090
>chr21:6993594-6993833
>chr21:6993952-7012432
>chr21:7012523-7070880
>chr21:7071058-7071688
>chr21:7071754-7074268
>chr21:7074324-7078886
>chr21:7078936-7079792
>chr21:7079879-7080070
>chr21:7080222-7085217
>chr21:7085296-7086916
>chr21:7086968-7089393
>chr21:7089573-7092215
>chr21:7092428-7104801
>chr21:7104850-7105780
>chr21:7105829-7110762
>chr21:7110846-7120861
>chr21:7120962-7124217
>chr21:7124385-7125158
>chr21:7125253-7125390
>chr21:7125739-7126555
>chr21:7126729-7126787
>chr21:7126864-7126982
>chr21:7127360-7127862
>chr21:7128061-7130196
>chr21:7130309-7130992
>chr21:7131119-7131298
>chr21:7131427-7131836
>chr21:7132343-7132708
>chr21:7132868-7146440
>chr21:7146549-7149527
>chr21:7199551-7247358
>chr21:7247405-7327865
>chr21:7377865-7394210
>chr21:7394301-7452658
>chr21:7452836-7453466
>chr21:7453532-7456046
>chr21:7456102-7460664
>chr21:7460714-7461570
>chr21:7461657-7461848
>chr21:7462000-7466995
>chr21:7467074-7468694
>chr21:7468746-7471171
>chr21:7471351-7473993
>chr21:7474206-7486579
>chr21:7486628-7487558
>chr21:7487607-7492540
>chr21:7492624-7500890
>chr21:7550890-7567184
>chr21:7567268-7610079
>chr21:7610188-7623762
>chr21:7623922-7624287
>chr21:7624794-7625203
>chr21:7625332-7625511
>chr21:7625638-7626321
>chr21:7626434-7628569
>chr21:7628768-7629270
>chr21:7629648-7629766
>chr21:7629843-7629901
>chr21:7630075-7630891
>chr21:7631240-7631377
>chr21:7631472-7632245
>chr21:7632413-7635668
>chr21:7635769-7645784
>chr21:7645868-7650797
>chr21:7650846-7651776
>chr21:7651825-7664198
>chr21:7664411-7667053
>chr21:7667233-7669658
>chr21:7669710-7671330
>chr21:7671409-7676404
>chr21:7676556-7676747
>chr21:7676834-7677690
>chr21:7677740-7682302
>chr21:7682358-7684872
>chr21:7684938-7685568
>chr21:7685746-7693700
>chr21:7743973-7744263
>chr21:7745381-7745539
>chr21:7746707-7747034
>chr21:7749102-7749150
>chr21:7749208-7749628
>chr21:7749690-7749810
>chr21:7749909-7750010
>chr21:7750432-7750543
>chr21:7750672-7750733
>chr21:7750863-7750934
>chr21:7751171-7751485
>chr21:7751649-7751972
>chr21:7752430-7752728
>chr21:7754850-7754885
>chr21:7755931-7756285
>chr21:7756411-7756742
>chr21:7757230-7757303
>chr21:7757589-7757937
>chr21:7758229-7758589
>chr21:7759788-7759876
>chr21:7760150-7760353
>chr21:7760441-7760555
>chr21:7760598-7760636
>chr21:7761668-7762019
>chr21:7762126-7762329
>chr21:7762782-7763078
>chr21:7763375-7763537
>chr21:7763627-7763714
>chr21:7764905-7765218
>chr21:7765821-7766327
>chr21:7766634-7767765
>chr21:7768074-7768818
>chr21:7768874-7768950
>chr21:7770138-7770178
>chr21:7770893-7770991
>chr21:7771116-7771438
>chr21:7771912-7773006
>chr21:7773294-7773738
>chr21:7774179-7774697
>chr21:7774823-7774931
>chr21:7775535-7776105
>chr21:7776553-7777329
>chr21:7778065-7778179
>chr21:7779008-7779081
>chr21:7780157-7780206
>chr21:7780433-7780516
>chr21:7780654-7780832
>chr21:7781327-7781792
>chr21:7782381-7782923
>chr21:7783536-7783859
>chr21:7784199-7784251
>chr21:7785751-7786382
>chr21:7786566-7786652
>chr21:7786991-7787068
>chr21:7787217-7787308
>chr21:7787959-7788514
>chr21:7788514-7788651
>chr21:7789245-7789293
>chr21:7789494-7789681
>chr21:7789767-7790241
>chr21:7790267-7791371
>chr21:7791549-7791597
>chr21:7792006-7792338
>chr21:7792455-7792504
>chr21:7792866-7792942
>chr21:7794342-7794527
>chr21:7794764-7795149
>chr21:7795262-7795696
>chr21:7796166-7796304
>chr21:7796691-7796736
>chr21:7797116-7797333
>chr21:7798841-7799465
>chr21:7799679-7799756
>chr21:7800246-7800988
>chr21:7801682-7802425
>chr21:7802837-7804192
>chr21:7804225-7804304
>chr21:7804376-7804473
>chr21:7804679-7806546
>chr21:7806585-7806661
>chr21:7807378-7807900
>chr21:7808248-7808746
>chr21:7809049-7810413
>chr21:7810451-7811485
>chr21:7812616-7812972
>chr21:7813596-7813800
>chr21:7813885-7814571
>chr21:7814956-7815405
>chr21:7815631-7816307
>chr21:7817804-7818141
>chr21:7818394-7818508
>chr21:7818917-7818978
>chr21:7819715-7819763
>chr21:7821007-7821326
>chr21:7821651-7821777
>chr21:7823609-7824351
>chr21:7824891-7825229
>chr21:7825632-7825708
>chr21:7827300-7827610
>chr21:7827982-7828171
>chr21:7830048-7830176
>chr21:7830679-7831012
>chr21:7831189-7831545
>chr21:7831736-7832202
>chr21:7832504-7832850
>chr21:7833121-7833535
>chr21:7834834-7834947
>chr21:7835640-7835716
>chr21:7836004-7836223
>chr21:7837718-7837819
>chr21:7837915-7838116
>chr21:7838359-7838576
>chr21:7838644-7840725
>chr21:7841234-7841399
>chr21:7841604-7841872
>chr21:7842090-7842133
>chr21:7842465-7842576
>chr21:7842746-7842776
>chr21:7842826-7843960
>chr21:7844047-7847250
>chr21:7847314-7847588
>chr21:7847887-7848229
>chr21:7848529-7849155
>chr21:7849555-7850984
>chr21:7851212-7851500
>chr21:7851668-7851763
>chr21:7851902-7852251
>chr21:7852701-7852991
>chr21:7853075-7853283
>chr21:7853463-7853788
>chr21:7854377-7855673
>chr21:7855980-7856243
>chr21:7856425-7856486
>chr21:7857050-7859400
>chr21:7860271-7860677
>chr21:7860819-7861156
>chr21:7861528-7862060
>chr21:7862740-7865746
>chr21:7915762-7918202
>chr21:7918248-7925072
>chr21:7925128-7927497
>chr21:7927533-7942539
>chr21:7942575-7955225
>chr21:7955262-8049839
>chr21:8099839-8112358
>chr21:8112467-8155278
>chr21:8155362-8201058
>chr21:8201102-8239360
>chr21:8239376-8252203
>chr21:8252234-8252600
>chr21:8252646-8260971
>chr21:8310971-8338323
>chr21:8338407-8384104
>chr21:8384148-8422384
>chr21:8422400-8466944
>chr21:8466960-8472360
>chr21:8522425-8522718
>chr21:8522779-8523523
>chr21:8523576-8523764
>chr21:8523921-8524282
>chr21:8524352-8525160
>chr21:8525314-8526335
>chr21:8526423-8527012
>chr21:8527050-8527387
>chr21:8527451-8527706
>chr21:8527927-8529674
>chr21:8529917-8530014
>chr21:8530147-8530261
>chr21:8530324-8530510
>chr21:8530679-8530744
>chr21:8530789-8531838
>chr21:8532196-8532306
>chr21:8532505-8534346
>chr21:8534402-8534481
>chr21:8534530-8535060
>chr21:8535210-8535286
>chr21:8535495-8539902
>chr21:8539931-8542512
>chr21:8542577-8546028
>chr21:8546054-8547045
>chr21:8547110-8600248
>chr21:8600284-8600338
>chr21:8600400-8602569
>chr21:8603174-8605145
>chr21:8605393-8605803
>chr21:8605900-8606091
>chr21:8606236-8606662
>chr21:8607001-8607055
>chr21:8607316-8611356
>chr21:8611470-8611908
>chr21:8612314-8613067
>chr21:8613135-8613754
>chr21:8614252-8614502
>chr21:8614576-8614724
>chr21:8615027-8615178
>chr21:8615333-8619612
>chr21:8619767-8620030
>chr21:8620104-8620813
>chr21:8621269-8621809
>chr21:8621897-8622974
>chr21:8623263-8623449
>chr21:8624414-8624630
>chr21:8625080-8625189
>chr21:8625239-8625325
>chr21:8625352-8625595
>chr21:8625905-8625996
>chr21:8626221-8626546
>chr21:8626647-8626810
>chr21:8627013-8627948
>chr21:8628003-8628155
>chr21:8628792-8629480
>chr21:8629580-8631236
>chr21:8631304-8631869
>chr21:8632171-8635480
>chr21:8635621-8636135
>chr21:8636237-8638167
>chr21:8638247-8641943
>chr21:8642042-8647322
>chr21:8647490-8647813
>chr21:8647899-8648452
>chr21:8648564-8648658
>chr21:8648799-8650397
>chr21:8650457-8695277
>chr21:8695305-8706715
>chr21:8756715-8759140
>chr21:8759308-8774024
>chr21:8774083-8854536
>chr21:8854561-8886604
>chr21:8986604-8989042
>chr21:8989140-8989277
>chr21:8989676-8989743
>chr21:8989859-8989889
>chr21:8989920-8989961
>chr21:8990013-8990070
>chr21:8990380-8990497
>chr21:8990623-8991713
>chr21:8991875-8992421
>chr21:8992462-8992917
>chr21:8993069-8993251
>chr21:8993506-8993609
>chr21:8993658-8993801
>chr21:8993986-8994029
>chr21:8995565-8995615
>chr21:8995872-8996097
>chr21:8996311-8996384
>chr21:8996482-8996613
>chr21:8996682-8996820
>chr21:8996877-8997142
>chr21:8997330-8997601
>chr21:8997939-8998087
>chr21:8998864-8999030
>chr21:8999433-8999503
>chr21:8999893-9002261
>chr21:9002616-9003303
>chr21:9003892-9003984
>chr21:9004189-9004316
>chr21:9004498-9005119
>chr21:9005224-9005898
>chr21:9006442-9010256
>chr21:9010406-9010567
>chr21:9010615-9010814
>chr21:9011125-9011335
>chr21:9011362-9011424
>chr21:9011465-9011614
>chr21:9011788-9012074
>chr21:9012142-9013535
>chr21:9013642-9014284
>chr21:9014414-9014864
>chr21:9014981-9015110
>chr21:9015314-9015465
>chr21:9015788-9017333
>chr21:9017385-9017702
>chr21:9017793-9019576
>chr21:9019620-9019899
>chr21:9020017-9021617
>chr21:9021983-9022584
>chr21:9022635-9024567
>chr21:9024611-9025018
>chr21:9025075-9027686
>chr21:9027754-9029217
>chr21:9029250-9031323
>chr21:9031359-9053295
>chr21:9053398-9053554
>chr21:9053601-9054976
>chr21:9055088-9056813
>chr21:9057052-9058548
>chr21:9058865-9063135
>chr21:9063229-9063695
>chr21:9063769-9066882
>chr21:9067022-9069300
>chr21:9069421-9071611
>chr21:9071669-9071864
>chr21:9071927-9072099
>chr21:9072237-9072639
>chr21:9072798-9073462
>chr21:9073573-9074439
>chr21:9074517-9074920
>chr21:9075004-9076893
>chr21:9077360-9077727
>chr21:9077792-9079683
>chr21:9079768-9079889
>chr21:9080009-9081781
>chr21:9082086-9082390
>chr21:9082421-9082900
>chr21:9082946-9083018
>chr21:9083105-9083473
>chr21:9083616-9084369
>chr21:9084442-9119203
>chr21:9119259-9195319
>chr21:9195367-9196087
>chr21:9246087-9252494
>chr21:9252526-9310981
>chr21:9311052-9377143
>chr21:9527288-9528491
>chr21:9528542-9529320
>chr21:9529401-9529559
>chr21:9529685-9530000
>chr21:9530180-9530923
>chr21:9531056-9536424
>chr21:9536536-9539681
>chr21:9539780-9540533
>chr21:9540620-9541193
>chr21:9541253-9541433
>chr21:9541526-9542237
>chr21:9542494-9542762
>chr21:9542945-9544084
>chr21:9544352-9545611
>chr21:9545778-9547631
>chr21:9547843-9548858
>chr21:9549780-9552409
>chr21:9552486-9552613
>chr21:9552679-9554131
>chr21:9554254-9554380
>chr21:9554484-9555439
>chr21:9555563-9556953
>chr21:9557333-9558273
>chr21:9558396-9558592
>chr21:9558670-9559005
>chr21:9559086-9559344
>chr21:9559462-9564460
>chr21:9564492-9565369
>chr21:9565454-9565794
>chr21:9565842-9566397
>chr21:9566558-9569050
>chr21:9569250-9569458
>chr21:9569537-9570011
>chr21:9570132-9570946
>chr21:9570997-9571468
>chr21:9571573-9572288
>chr21:9572323-9572629
>chr21:9572656-9572906
>chr21:9573107-9573432
>chr21:9573515-9574030
>chr21:9574341-9575116
>chr21:9575292-9575932
>chr21:9576028-9576211
>chr21:9576348-9576879
>chr21:9576942-9577131
>chr21:9577228-9579499
>chr21:9579661-9580152
>chr21:9580190-9580356
>chr21:9580439-9580602
>chr21:9581115-9582665
>chr21:9582836-9584560
>chr21:9584643-9586342
>chr21:9586402-9587063
>chr21:9587169-9588894
>chr21:9588948-9590555
>chr21:9590785-9594624
>chr21:9595064-9595122
>chr21:9595920-9596454
>chr21:9598025-9598421
>chr21:9599569-9599685
>chr21:9599855-9599982
>chr21:9600119-9600616
>chr21:9601386-9601433
>chr21:9601556-9604258
>chr21:9604373-9604724
>chr21:9604890-9605496
>chr21:9605947-9606216
>chr21:9606270-9606333
>chr21:9606614-9613843
>chr21:9614116-9614489
>chr21:9615127-9615265
>chr21:9615618-9615738
>chr21:9615935-9616173
>chr21:9616929-9618670
>chr21:9619739-9620203
>chr21:9620586-9620634
>chr21:9620828-9621278
>chr21:9621924-9622001
>chr21:9622445-9622532
>chr21:9623168-9623204
>chr21:9623426-9623871
>chr21:9626150-9626779
>chr21:9629042-9629146
>chr21:9629724-9629792
>chr21:9630067-9630261
>chr21:9630764-9631174
>chr21:9631270-9633538
>chr21:9633827-9634320
>chr21:9634903-9635099
>chr21:9636095-9636184
>chr21:9637044-9637114
>chr21:9637202-9637941
>chr21:9638769-9638919
>chr21:9641187-9641861
>chr21:9641910-9642029
>chr21:9642077-9642309
>chr21:9642372-9642805
>chr21:9643916-9643960
>chr21:9645488-9646460
>chr21:9648024-9648457
>chr21:9649637-9649718
>chr21:9651605-9651726
>chr21:9651933-9651996
>chr21:9652572-9652729
>chr21:9653062-9653200
>chr21:9653228-9653424
>chr21:9653899-9653946
>chr21:9654548-9654670
>chr21:9654900-9655768
>chr21:9656872-9657388
>chr21:9659799-9661554
>chr21:9661666-9661914
>chr21:9662095-9662477
>chr21:9662761-9662866
>chr21:9663368-9664895
>chr21:9666427-9666527
>chr21:9666911-9667059
>chr21:9667282-9667382
>chr21:9667927-9667982
>chr21:9668017-9668170
>chr21:9669425-9669705
>chr21:9671311-9671622
>chr21:9672459-9673628
>chr21:9674179-9674238
>chr21:9674328-9674398
>chr21:9674507-9674591
>chr21:9675621-9675685
>chr21:9676165-9677379
>chr21:9677616-9677687
>chr21:9677730-9677877
>chr21:9677939-9678091
>chr21:9678200-9679539
>chr21:9679694-9679983
>chr21:9680082-9680213
>chr21:9680833-9680900
>chr21:9682244-9682360
>chr21:9682926-9683657
>chr21:9683716-9684268
>chr21:9684439-9684882
>chr21:9684954-9685208
>chr21:9687766-9687852
>chr21:9687993-9688034
>chr21:9688897-9689350
>chr21:9689639-9689796
>chr21:9691850-9691932
>chr21:9692711-9693007
>chr21:9695103-9695480
>chr21:9695552-9695605
>chr21:9696645-9696797
>chr21:9696853-9696946
>chr21:9697590-9697661
>chr21:9698671-9698925
>chr21:9699684-9699781
>chr21:9699985-9700058
>chr21:9700163-9700263
>chr21:9700432-9700745
>chr21:9700779-9701104
>chr21:9701447-9701492
>chr21:9703432-9703504
>chr21:9703863-9704070
>chr21:9704290-9704417
>chr21:9705108-9706099
>chr21:9706917-9707234
>chr21:9707512-9707567
>chr21:9707942-9708047
>chr21:9708869-9708951
>chr21:9709040-9709482
>chr21:9709839-9710055
>chr21:9710734-9711463
>chr21:9711566-9712152
>chr21:9712317-9713015
>chr21:9714011-9714215
>chr21:9714922-9715042
>chr21:9715241-9715403
>chr21:9715496-9715567
>chr21:9716376-9716521
>chr21:9716571-9716737
>chr21:9717626-9717977
>chr21:9718375-9718520
>chr21:9719177-9719775
>chr21:9719825-9719969
>chr21:9721572-9722008
>chr21:9722424-9722896
>chr21:9723157-9723190
>chr21:9723680-9723995
>chr21:9724193-9724246
>chr21:9726299-9726338
>chr21:9726686-9726903
>chr21:9727546-9727788
>chr21:9728126-9728591
>chr21:9731299-9731517
>chr21:9731629-9731701
>chr21:9734262-9737550
>chr21:9737696-9737749
>chr21:9739486-9739581
>chr21:9739806-9739923
>chr21:9742875-9743086
>chr21:9743410-9743467
>chr21:9743788-9743931
>chr21:9744319-9744387
>chr21:9744551-9744715
>chr21:9745077-9745318
>chr21:9747152-9747264
>chr21:9749634-9749733
>chr21:9751971-9752277
>chr21:9752378-9752435
>chr21:9754917-9755108
>chr21:9755433-9755737
>chr21:9758269-9758303
>chr21:9758947-9759024
>chr21:9759580-9759771
>chr21:9759950-9760012
>chr21:9760465-9760639
>chr21:9761501-9761972
>chr21:9762507-9762648
>chr21:9762814-9762860
>chr21:9762945-9763056
>chr21:9764581-9764619
>chr21:9764707-9764951
>chr21:9765047-9765121
>chr21:9765468-9765906
>chr21:9767321-9767577
>chr21:9767774-9767930
>chr21:9768051-9768639
>chr21:9768698-9768727
>chr21:9769142-9769234
>chr21:9769325-9769488
>chr21:9769668-9769758
>chr21:9769804-9769926
>chr21:9770569-9770903
>chr21:9771844-9772016
>chr21:9772300-9772455
>chr21:9772523-9772898
>chr21:9773333-9773424
>chr21:9775016-9775093
>chr21:9775725-9776418
>chr21:9776638-9776675
>chr21:9777219-9777350
>chr21:9779369-9779429
>chr21:9779946-9779993
>chr21:9780235-9780682
>chr21:9782742-9782797
>chr21:9783520-9783567
>chr21:9783884-9784221
>chr21:9785399-9785697
>chr21:9787379-9787645
>chr21:9789915-9789987
>chr21:9790052-9790107
>chr21:9791468-9791861
>chr21:9792114-9792233
>chr21:9793363-9793688
>chr21:9794339-9794417
>chr21:9794471-9794816
>chr21:9796262-9796429
>chr21:9796603-9796699
>chr21:9800425-9800752
>chr21:9800922-9801079
>chr21:9801283-9801356
>chr21:9803303-9803573
>chr21:9803839-9803909
>chr21:9807018-9807174
>chr21:9808725-9808771
>chr21:9809099-9809188
>chr21:9809803-9810612
>chr21:9810701-9839136
>chr21:9839212-9839248
>chr21:9839324-9839433
>chr21:9839554-9839690
>chr21:9839738-9840108
>chr21:9840157-9841197
>chr21:9841423-9842556
>chr21:9842724-9842928
>chr21:9843079-9843586
>chr21:9843733-9844222
>chr21:9844362-9844463
>chr21:9844897-9845682
>chr21:9847511-9850421
>chr21:9851444-9851574
>chr21:9851671-9852012
>chr21:9852188-9852270
>chr21:9852544-9852772
>chr21:9853343-9854687
>chr21:9854951-9855163
>chr21:9856344-9856759
>chr21:9856927-9857047
>chr21:9857155-9860339
>chr21:9861813-9864777
>chr21:9864850-9865425
>chr21:9865737-9866136
>chr21:9866421-9866845
>chr21:9867028-9867189
>chr21:9867306-9867972
>chr21:9868470-9868587
>chr21:9868944-9869085
>chr21:9869200-9869626
>chr21:9869731-9870041
>chr21:9870779-9871416
>chr21:9871870-9872510
>chr21:9872790-9873093
>chr21:9873826-9873991
>chr21:9874089-9874656
>chr21:9874796-9878136
>chr21:9878192-9879759
>chr21:9880072-9880182
>chr21:9880311-9880586
>chr21:9880738-9883147
>chr21:9883719-9883747
>chr21:9884299-9884391
>chr21:9884424-9884462
>chr21:9884597-9885450
>chr21:9885511-9885930
>chr21:9886022-9886509
>chr21:9886608-9886825
>chr21:9886899-9887048
>chr21:9887396-9887591
>chr21:9887952-9888094
>chr21:9888251-9889600
>chr21:9889652-9890896
>chr21:9891159-9891474
>chr21:9891543-9891636
>chr21:9892412-9892668
>chr21:9892896-9892945
>chr21:9893363-9893414
>chr21:9893431-9894849
>chr21:9895054-9895347
>chr21:9895488-9895802
>chr21:9896102-9896699
>chr21:9896783-9897006
>chr21:9897222-9898473
>chr21:9898540-9898932
>chr21:9899089-9899652
>chr21:9899958-9901331
>chr21:9901493-9902164
>chr21:9902238-9902623
>chr21:9902688-9902741
>chr21:9902846-9907011
>chr21:9907341-9908370
>chr21:9908408-9909516
>chr21:9909979-9911287
>chr21:9911339-9911685
>chr21:9911841-9913165
>chr21:9913258-9914419
>chr21:9914506-9918136
>chr21:9918364-9918538
>chr21:9918811-9918987
>chr21:9919184-9919938
>chr21:9920154-9922443
>chr21:9922486-9923064
>chr21:9923110-9923298
>chr21:9923354-9924794
>chr21:9924908-9925184
>chr21:9925216-9931167
>chr21:9931247-9932294
>chr21:9932364-9936799
>chr21:9936856-9941308
>chr21:9941901-9942873
>chr21:9943018-9943430
>chr21:9943561-9944381
>chr21:9944470-9945126
>chr21:9945362-9945858
>chr21:9945946-9946313
>chr21:9946384-9949579
>chr21:9949832-9949946
>chr21:9950147-9950323
>chr21:9950380-9950662
>chr21:9950743-9951054
>chr21:9951387-9951461
>chr21:9951685-9952108
>chr21:9952648-9956702
>chr21:9956846-9957211
>chr21:9957317-9957739
>chr21:9957839-9958014
>chr21:9958530-9958661
>chr21:9958801-9959351
>chr21:9959391-9959872
>chr21:9959929-9960078
>chr21:9960213-9962189
>chr21:9962321-9962635
>chr21:9963064-9963588
>chr21:9963669-9964650
>chr21:9964763-9964945
>chr21:9965062-9966054
>chr21:9966482-9966597
>chr21:9966783-9967081
>chr21:9967449-9968404
>chr21:9968652-9968895
>chr21:9969032-9969304
>chr21:9969648-9970282
>chr21:9970363-9971123
>chr21:9971435-9975402
>chr21:9975450-9975765
>chr21:9975941-9976311
>chr21:9976462-9977121
>chr21:9977206-9977290
>chr21:9977318-9979993
>chr21:9980180-9980303
>chr21:9980359-9980529
>chr21:9980678-9981747
>chr21:9981819-9982387
>chr21:9982720-9983089
>chr21:9983761-9984314
>chr21:9984497-9984848
>chr21:9985205-9986362
>chr21:9986419-9986795
>chr21:9986856-9987028
>chr21:9987150-9987977
>chr21:9988127-9988329
>chr21:9988528-9988672
>chr21:9988791-9989482
>chr21:9989561-9989915
>chr21:9990168-9990277
>chr21:9990376-9990829
>chr21:9991052-9991954
>chr21:9992116-9992899
>chr21:9992999-9994807
>chr21:9994984-9996071
>chr21:9996305-9997594
>chr21:9997638-9997972
>chr21:9998062-9999260
>chr21:9999297-10001851
>chr21:10001989-10002217
>chr21:10002664-10003500
>chr21:10003577-10003636
>chr21:10003748-10004882
>chr21:10005027-10005240
>chr21:10005364-10010769
>chr21:10010832-10011656
>chr21:10011738-10012428
>chr21:10012616-10013094
>chr21:10013129-10013878
>chr21:10014036-10014963
>chr21:10015128-10016114
>chr21:10016197-10016316
>chr21:10016431-10017837
>chr21:10017886-10018344
>chr21:10019064-10019374
>chr21:10019436-10019941
>chr21:10020127-10023820
>chr21:10023860-10024332
>chr21:10024726-10024997
>chr21:10025174-10025842
>chr21:10025924-10026469
>chr21:10026633-10027065
>chr21:10027388-10028043
>chr21:10028162-10028341
>chr21:10028412-10028515
>chr21:10028957-10030046
>chr21:10030161-10035177
>chr21:10035312-10037716
>chr21:10037849-10040920
>chr21:10041051-10043678
>chr21:10043792-10050222
>chr21:10050430-10055915
>chr21:10055960-10056912
>chr21:10056987-10057852
>chr21:10057976-10058978
>chr21:10059107-10061016
>chr21:10061127-10062350
>chr21:10062377-10076810
>chr21:10076984-10086266
>chr21:10086402-10087586
>chr21:10087647-10088284
>chr21:10088357-10090802
>chr21:10090851-10094834
>chr21:10094922-10095134
>chr21:10095230-10096734
>chr21:10096892-10102451
>chr21:10102547-10106688
>chr21:10106781-10109553
>chr21:10109641-10110031
>chr21:10110123-10118028
>chr21:10118137-10118399
>chr21:10118523-10120327
>chr21:10120397-10135239
>chr21:10135302-10138749
>chr21:10138825-10143408
>chr21:10143461-10148243
>chr21:10148307-10152768
>chr21:10152908-10159643
>chr21:10159848-10159918
>chr21:10160076-10160163
>chr21:10160675-10161079
>chr21:10161186-10163578
>chr21:10164054-10164338
>chr21:10164418-10164634
>chr21:10165359-10167213
>chr21:10167399-10167670
>chr21:10167699-10169525
>chr21:10169648-10169725
>chr21:10169833-10169868
>chr21:10269868-10274327
>chr21:10324327-10328002
>chr21:10328255-10328538
>chr21:10328936-10329084
>chr21:10329232-10329470
>chr21:10329518-10329942
>chr21:10332539-10332880
>chr21:10333046-10333134
>chr21:10333394-10337197
>chr21:10337285-10337418
>chr21:10337587-10337726
>chr21:10337770-10338101
>chr21:10338241-10338341
>chr21:10338491-10338595
>chr21:10338805-10338946
>chr21:10339276-10339325
>chr21:10339527-10339609
>chr21:10340237-10340688
>chr21:10340790-10340826
>chr21:10341262-10341313
>chr21:10341842-10342204
>chr21:10343070-10343117
>chr21:10343232-10343319
>chr21:10343487-10343600
>chr21:10344122-10344334
>chr21:10344600-10344703
>chr21:10345805-10346291
>chr21:10346683-10346894
>chr21:10348155-10355903
>chr21:10357252-10357328
>chr21:10357577-10357977
>chr21:10358922-10359182
>chr21:10359330-10359512
>chr21:10359596-10359933
>chr21:10360519-10360572
>chr21:10361088-10361253
>chr21:10361361-10361527
>chr21:10361555-10363729
>chr21:10363841-10364233
>chr21:10364451-10365153
>chr21:10365417-10365534
>chr21:10365630-10365990
>chr21:10366327-10366516
>chr21:10366591-10366631
>chr21:10366726-10366767
>chr21:10368103-10368183
>chr21:10369011-10371571
>chr21:10372218-10372851
>chr21:10373089-10375073
>chr21:10375272-10375868
>chr21:10376052-10376179
>chr21:10376277-10376656
>chr21:10377059-10377493
>chr21:10377566-10378331
>chr21:10378434-10378490
>chr21:10378634-10379165
>chr21:10379541-10380897
>chr21:10380990-10381560
>chr21:10381936-10382908
>chr21:10382962-10383717
>chr21:10384162-10385359
>chr21:10385386-10386608
>chr21:10386698-10387395
>chr21:10387579-10388346
>chr21:10388676-10389017
>chr21:10389065-10389259
>chr21:10389622-10390013
>chr21:10390039-10391230
>chr21:10391619-10392124
>chr21:10392820-10393254
>chr21:10393593-10393696
>chr21:10394279-10394882
>chr21:10395503-10396670
>chr21:10396787-10397209
>chr21:10398098-10398916
>chr21:10399164-10399591
>chr21:10399985-10400745
>chr21:10400938-10401034
>chr21:10401442-10401780
>chr21:10402593-10402640
>chr21:10402672-10403032
>chr21:10403488-10405524
>chr21:10405578-10406929
>chr21:10407097-10407212
>chr21:10407264-10412478
>chr21:10412572-10412993
>chr21:10413025-10413250
>chr21:10413337-10413477
>chr21:10413555-10413604
>chr21:10413782-10413831
>chr21:10414084-10414165
>chr21:10414241-10414330
>chr21:10414406-10416278
>chr21:10417514-10417813
>chr21:10418366-10418599
>chr21:10418677-10418737
>chr21:10419132-10419194
>chr21:10419719-10420331
>chr21:10420365-10420648
>chr21:10421234-10421332
>chr21:10421386-10421664
>chr21:10421757-10422821
>chr21:10422911-10423209
>chr21:10423639-10424022
>chr21:10424207-10424273
>chr21:10425159-10425661
>chr21:10426487-10427042
>chr21:10427514-10427561
>chr21:10427853-10427895
>chr21:10428424-10428534
>chr21:10428859-10428912
>chr21:10430162-10430443
>chr21:10430829-10431765
>chr21:10431841-10432654
>chr21:10433254-10434447
>chr21:10434660-10435443
>chr21:10436045-10436128
>chr21:10436178-10436353
>chr21:10436593-10436759
>chr21:10437433-10438675
>chr21:10439000-10439221
>chr21:10439400-10439736
>chr21:10439827-10440228
>chr21:10440314-10440369
>chr21:10441309-10441807
>chr21:10441956-10442312
>chr21:10442853-10443003
>chr21:10443077-10443224
>chr21:10443419-10443491
>chr21:10443679-10443772
>chr21:10445597-10445924
>chr21:10446165-10446500
>chr21:10446780-10446826
>chr21:10447387-10447782
>chr21:10448599-10448729
>chr21:10449347-10450154
>chr21:10450956-10451658
>chr21:10452417-10452754
>chr21:10456306-10456637
>chr21:10456759-10456887
>chr21:10457337-10457408
>chr21:10457951-10457977
>chr21:10459761-10460124
>chr21:10460440-10460527
>chr21:10461319-10461382
>chr21:10461477-10461838
>chr21:10462009-10462056
>chr21:10463822-10463857
>chr21:10465060-10465141
>chr21:10465283-10465337
>chr21:10465409-10465466
>chr21:10466673-10466756
>chr21:10467278-10467504
>chr21:10467885-10467974
>chr21:10468456-10468542
>chr21:10469046-10469505
>chr21:10469980-10470203
>chr21:10470565-10470802
>chr21:10471075-10471642
>chr21:10472092-10472324
>chr21:10476049-10476209
>chr21:10476999-10477230
>chr21:10477733-10478133
>chr21:10480115-10480549
>chr21:10480611-10481221
>chr21:10481281-10481501
>chr21:10481631-10484221
>chr21:10484276-10486572
>chr21:10486624-10489691
>chr21:10489778-10494327
>chr21:10494419-10497577
>chr21:10497657-10498092
>chr21:10498156-10500662
>chr21:10500735-10501253
>chr21:10501371-10501500
>chr21:10501529-10501832
>chr21:10501948-10504590
>chr21:10504767-10505148
>chr21:10505306-10509760
>chr21:10509976-10510155
>chr21:10510784-10510990
>chr21:10511706-10511944
>chr21:10511988-10512695
>chr21:10515721-10515863
>chr21:10515894-10515991
>chr21:10516662-10516759
>chr21:10516869-10517289
>chr21:10517568-10517599
>chr21:10517755-10518612
>chr21:10519021-10519649
>chr21:10520404-10521024
>chr21:10521900-10521948
>chr21:10522196-10522288
>chr21:10522546-10522898
>chr21:10523209-10524048
>chr21:10524760-10525049
>chr21:10525924-10526106
>chr21:10527093-10527197
>chr21:10527676-10527800
>chr21:10528092-10528152
>chr21:10528872-10529347
>chr21:10530086-10530197
>chr21:10530256-10530482
>chr21:10530847-10530940
>chr21:10531030-10531104
>chr21:10531199-10531341
>chr21:10531403-10531571
>chr21:10531710-10531829
>chr21:10532091-10532331
>chr21:10532418-10533202
>chr21:10533576-10533663
>chr21:10533889-10534041
>chr21:10534236-10534318
>chr21:10534914-10535420
>chr21:10535992-10536283
>chr21:10536366-10536611
>chr21:10536734-10536871
>chr21:10537394-10537737
>chr21:10538814-10538850
>chr21:10539725-10540109
>chr21:10541167-10541489
>chr21:10542525-10542815
>chr21:10542962-10543328
>chr21:10544368-10544659
>chr21:10545644-10545859
>chr21:10545921-10547159
>chr21:10547606-10547751
>chr21:10548491-10548552
>chr21:10549201-10552169
>chr21:10552212-10552456
>chr21:10552575-10552645
>chr21:10552789-10552841
>chr21:10553122-10553293
>chr21:10553859-10553918
>chr21:10554154-10554339
>chr21:10554468-10554748
>chr21:10555200-10555726
>chr21:10555788-10557147
>chr21:10557726-10558721
>chr21:10559334-10560036
>chr21:10560154-10560227
>chr21:10560489-10560697
>chr21:10560968-10567098
>chr21:10567179-10567389
>chr21:10568099-10568176
>chr21:10568728-10568813
>chr21:10569120-10569319
>chr21:10570708-10570760
>chr21:10571508-10572641
>chr21:10572839-10573813
>chr21:10574439-10574643
>chr21:10574682-10574828
>chr21:10574955-10575303
>chr21:10575334-10576226
>chr21:10576319-10576350
>chr21:10576655-10577002
>chr21:10577268-10577393
>chr21:10577812-10577948
>chr21:10578455-10578863
>chr21:10578959-10580994
>chr21:10581746-10582070
>chr21:10582361-10583037
>chr21:10584190-10584759
>chr21:10584959-10585499
>chr21:10585661-10585755
>chr21:10585826-10586107
>chr21:10586283-10586605
>chr21:10586693-10586840
>chr21:10587037-10589626
>chr21:10589725-10590053
>chr21:10590121-10590393
>chr21:10590898-10591116
>chr21:10591694-10591834
>chr21:10591879-10592203
>chr21:10592508-10592620
>chr21:10592984-10593735
>chr21:10593935-10594025
>chr21:10595020-10595335
>chr21:10596532-10596596
>chr21:10596781-10596918
>chr21:10597378-10597770
>chr21:10598247-10598332
>chr21:10598541-10598804
>chr21:10599473-10599631
>chr21:10599770-10600466
>chr21:10601160-10601875
>chr21:10602195-10602406
>chr21:10602477-10602664
>chr21:10602775-10603028
>chr21:10603333-10603372
>chr21:10603439-10603493
>chr21:10604928-10605060
>chr21:10605789-10606031
>chr21:10606428-10606755
>chr21:10607892-10611942
>chr21:10613934-10614179
>chr21:10614837-10615115
>chr21:10615307-10615710
>chr21:10615933-10615992
>chr21:10616435-10616573
>chr21:10616734-10616788
>chr21:10616832-10621626
>chr21:10621667-10627684
>chr21:10628373-10628555
>chr21:10628635-10628901
>chr21:10628946-10629042
>chr21:10629195-10629319
>chr21:10629575-10630257
>chr21:10631093-10637233
>chr21:10637964-10638017
>chr21:10638288-10638605
>chr21:10638982-10639076
>chr21:10639134-10639229
>chr21:10639264-10639316
>chr21:10639879-10640382
>chr21:10640712-10640849
>chr21:10640942-10641025
>chr21:10641530-10641865
>chr21:10643057-10643139
>chr21:10643253-10643972
>chr21:10644196-10644783
>chr21:10646211-10646335
>chr21:10647627-10647721
>chr21:10648493-10649570
>chr21:10649611-10649731
>chr21:10650347-10650405
>chr21:10651173-10651324
>chr21:10651726-10657360
>chr21:10657423-10683585
>chr21:10683629-10684341
>chr21:10684381-10690122
>chr21:10690161-10702712
>chr21:10702733-10706364
>chr21:10706412-10706819
>chr21:10706877-10717207
>chr21:10717269-10717681
>chr21:10717792-10721152
>chr21:10721203-10727102
>chr21:10727135-10732896
>chr21:10732955-10783788
>chr21:10783855-10814560
>chr21:10864560-10887097
>chr21:10887197-10975219
>chr21:10975319-11029452
>chr21:11029552-11093087
>chr21:11093187-11113857
>chr21:11113957-11120627
>chr21:11120727-11123972
>chr21:11124072-11146633
>chr21:11146733-12280944
>chr21:12281044-12281384
>chr21:12281484-12281824
>chr21:12281924-12283122
>chr21:12283222-12915808
>chr21:12965808-12988138
>chr21:12988173-13000423
>chr21:13000477-13001335
>chr21:13001449-13004152
>chr21:13004208-13004535
>chr21:13004586-13005227
>chr21:13005292-13006867
>chr21:13007098-13010235
>chr21:13010345-13012666
>chr21:13012731-13013670
>chr21:13013856-13014077
>chr21:13014292-13016617
>chr21:13016915-13025122
>chr21:13025315-13025568
>chr21:13025606-13028397
>chr21:13028615-13029067
>chr21:13029484-13032089
>chr21:13032285-13034146
>chr21:13034162-13034554
>chr21:13034678-13034781
>chr21:13034837-13035992
>chr21:13036137-13036770
>chr21:13036916-13037393
>chr21:13037454-13037848
>chr21:13037949-13038036
>chr21:13038117-13052952
>chr21:13053098-13053728
>chr21:13053797-13054759
>chr21:13054827-13062415
>chr21:13062486-13063796
>chr21:13063988-13064241
>chr21:13064352-13066579
>chr21:13066712-13067692
>chr21:13067740-13074890
>chr21:13074993-13075294
>chr21:13075493-13075966
>chr21:13076099-13077926
>chr21:13077978-13078115
>chr21:13078182-13078602
>chr21:13078821-13081581
>chr21:13081631-13086179
>chr21:13086232-13086461
>chr21:13086509-13099763
>chr21:13099775-13100343
>chr21:13100397-13106252
>chr21:13106285-13109991
>chr21:13110054-13115796
>chr21:13115916-13117946
>chr21:13117993-13118659
>chr21:13118746-13119644
>chr21:13119736-13157689
>chr21:13157871-13158220
>chr21:13158443-13158970
>chr21:13159109-13159727
>chr21:13159773-13161412
>chr21:13161484-13161967
>chr21:13162614-13163096
>chr21:13163257-13163349
>chr21:13163543-13163625
>chr21:13164018-13164490
>chr21:13164634-13165502
>chr21:13165743-13166022
>chr21:13166274-13166403
>chr21:13166640-13166703
>chr21:13166893-13167386
>chr21:13169319-13169444
>chr21:13170017-13170688
>chr21:13171369-13171530
>chr21:13171818-13172072
>chr21:13172497-13172925
>chr21:13173451-13173914
>chr21:13174394-13174796
>chr21:13174816-13174915
>chr21:13174993-13175197
>chr21:13177018-13177167
>chr21:13177353-13178511
>chr21:13178711-13179378
>chr21:13179455-13183509
>chr21:13183786-13183870
>chr21:13184218-13184506
>chr21:13184599-13185461
>chr21:13185698-13187084
>chr21:13187499-13187708
>chr21:13188845-13188943
>chr21:13188982-13189082
>chr21:13189926-13190107
>chr21:13190521-13190704
>chr21:13191534-13191869
>chr21:13192561-13193146
>chr21:13193665-13193878
>chr21:13194011-13194153
>chr21:13194313-13194559
>chr21:13195028-13195150
>chr21:13195333-13196973
>chr21:13197739-13197861
>chr21:13198087-13198208
>chr21:13198501-13198842
>chr21:13199161-13199502
>chr21:13200239-13200544
>chr21:13200705-13201272
>chr21:13201534-13201622
>chr21:13201951-13202558
>chr21:13202883-13202940
>chr21:13203024-13203103
>chr21:13203683-13204400
>chr21:13204837-13205007
>chr21:13205092-13205262
>chr21:13205753-13206094
>chr21:13206155-13211538
>chr21:13211697-13215252
>chr21:13215320-13220981
>chr21:13221160-13222072
>chr21:13222131-13222217
>chr21:13222511-13222916
>chr21:13223663-13223782
>chr21:13224150-13224681
>chr21:13224710-13225495
>chr21:13225647-13227780
>chr21:13228023-13228145
>chr21:13228347-13228613
>chr21:13229289-13232025
>chr21:13232113-13232196
>chr21:13232299-13232839
>chr21:13233390-13233681
>chr21:13233952-13234343
>chr21:13236942-13237584
>chr21:13237723-13237770
>chr21:13238590-13238939
>chr21:13239300-13239362
>chr21:13240324-13240463
>chr21:13241351-13241491
>chr21:13241776-13241867
>chr21:13241952-13242091
>chr21:13243430-13243494
>chr21:13243927-13244242
>chr21:13244847-13245273
>chr21:13245515-13245676
>chr21:13245750-13245809
>chr21:13248220-13248334
>chr21:13249334-13249867
>chr21:13250289-13251313
>chr21:13251369-13252671
>chr21:13252763-13253355
>chr21:13255006-13255322
>chr21:13255531-13255782
>chr21:13255803-13255876
>chr21:13257077-13257137
>chr21:13257704-13257996
>chr21:13258538-13259244
>chr21:13259291-13261266
>chr21:13261607-13261927
>chr21:13262099-13262568
>chr21:13262636-13263505
>chr21:13263539-13263606
>chr21:13264470-13264587
>chr21:13265167-13265208
>chr21:13265433-13265634
>chr21:13267524-13267914
>chr21:13269143-13270098
>chr21:13270285-13270664
>chr21:13270762-13270852
>chr21:13271661-13272375
>chr21:13273863-13274142
>chr21:13274544-13274869
>chr21:13275905-13275992
>chr21:13276114-13276302
>chr21:13277145-13277245
>chr21:13277489-13277609
>chr21:13277819-13277932
>chr21:13278028-13278150
>chr21:13278212-13278321
>chr21:13278470-13278567
>chr21:13278730-13278799
>chr21:13278891-13279419
>chr21:13279552-13279805
>chr21:13281007-13281088
>chr21:13282065-13284645
>chr21:13284685-13285094
>chr21:13285608-13285711
>chr21:13287400-13287579
>chr21:13287896-13288013
>chr21:13289267-13289526
>chr21:13290137-13290194
>chr21:13290357-13290451
>chr21:13290826-13290962
>chr21:13291449-13291565
>chr21:13291871-13292056
>chr21:13292541-13293068
>chr21:13293653-13293835
>chr21:13294492-13294657
>chr21:13294732-13295077
>chr21:13296174-13296615
>chr21:13297322-13297545
>chr21:13297844-13297907
>chr21:13298140-13298190
>chr21:13298457-13298686
>chr21:13299773-13299902
>chr21:13300027-13300113
>chr21:13300529-13300637
>chr21:13300974-13301055
>chr21:13301751-13301846
>chr21:13302575-13303317
>chr21:13304059-13304164
>chr21:13305905-13306153
>chr21:13306588-13306923
>chr21:13307036-13307091
>chr21:13308207-13308747
>chr21:13309243-13309300
>chr21:13309968-13310007
>chr21:13310117-13310400
>chr21:13310451-13310829
>chr21:13311131-13311321
>chr21:13312036-13312923
>chr21:13313346-13314234
>chr21:13314741-13314920
>chr21:13316123-13316231
>chr21:13316634-13316958
>chr21:13317384-13317450
>chr21:13317579-13317953
>chr21:13318600-13318651
>chr21:13319531-13319574
>chr21:13320924-13320991
>chr21:13321067-13321143
>chr21:13321433-13321583
>chr21:13321700-13322219
>chr21:13322257-13325960
>chr21:13326035-13326544
>chr21:13326583-13327506
>chr21:13327543-13327854
>chr21:13327893-13328814
>chr21:13328866-13330852
>chr21:13331018-13331588
>chr21:13331641-13331677
>chr21:13331862-13332012
>chr21:13332225-13332275
>chr21:13332562-13332684
>chr21:13333225-13333468
>chr21:13333549-13333751
>chr21:13333944-13334170
>chr21:13334207-13334354
>chr21:13334689-13335734
>chr21:13335916-13336306
>chr21:13336559-13336787
>chr21:13337276-13337709
>chr21:13338449-13338549
>chr21:13338801-13339369
>chr21:13339524-13339700
>chr21:13340208-13340422
>chr21:13340827-13340937
>chr21:13342001-13342061
>chr21:13342877-13343196
>chr21:13343362-13344822
>chr21:13345006-13345367
>chr21:13345431-13345703
>chr21:13345733-13346065
>chr21:13346092-13349346
>chr21:13349462-13349870
>chr21:13350091-13350485
>chr21:13350710-13351705
>chr21:13351842-13352169
>chr21:13352260-13352421
>chr21:13352515-13352854
>chr21:13352894-13354058
>chr21:13354288-13354394
>chr21:13354678-13354939
>chr21:13355091-13355141
>chr21:13355806-13360552
>chr21:13361265-13361500
>chr21:13361642-13362371
>chr21:13363064-13363226
>chr21:13363741-13364046
>chr21:13364808-13364866
>chr21:13365703-13366501
>chr21:13366895-13367082
>chr21:13367306-13367396
>chr21:13367567-13368521
>chr21:13368751-13368944
>chr21:13369025-13369132
>chr21:13369182-13369640
>chr21:13369841-13370130
>chr21:13370232-13370366
>chr21:13370443-13370510
>chr21:13370687-13370966
>chr21:13371016-13371218
>chr21:13371343-13371417
>chr21:13371480-13371920
>chr21:13372042-13372153
>chr21:13372431-13372557
>chr21:13372761-13372899
>chr21:13373114-13373195
>chr21:13373393-13373511
>chr21:13373621-13376523
>chr21:13376596-13381691
>chr21:13382298-13382510
>chr21:13383094-13383147
>chr21:13383669-13383842
>chr21:13383994-13384171
>chr21:13386433-13386546
>chr21:13386721-13387042
>chr21:13387260-13387632
>chr21:13387938-13388177
>chr21:13388375-13388512
>chr21:13388933-13389127
>chr21:13389457-13389869
>chr21:13390276-13390450
>chr21:13390634-13390805
>chr21:13391078-13392196
>chr21:13392763-13393098
>chr21:13393351-13393531
>chr21:13394115-13394186
>chr21:13394204-13394282
>chr21:13394493-13394571
>chr21:13395683-13395759
>chr21:13396030-13396490
>chr21:13396833-13396982
>chr21:13397872-13397928
>chr21:13398207-13398299
>chr21:13398566-13399020
>chr21:13399108-13399368
>chr21:13401554-13401714
>chr21:13401880-13401979
>chr21:13402357-13402456
>chr21:13402528-13402624
>chr21:13403060-13403754
>chr21:13403937-13404277
>chr21:13404394-13404612
>chr21:13405246-13405310
>chr21:13405381-13405730
>chr21:13406001-13406053
>chr21:13408364-13408514
>chr21:13409148-13409324
>chr21:13409690-13409803
>chr21:13409897-13409986
>chr21:13410202-13410299
>chr21:13410844-13411034
>chr21:13411713-13411811
>chr21:13411985-13412334
>chr21:13412630-13412980
>chr21:13413503-13413778
>chr21:13414513-13417937
>chr21:13418150-13418264
>chr21:13418472-13418618
>chr21:13419181-13419974
>chr21:13420127-13420380
>chr21:13420506-13420595
>chr21:13420855-13421368
>chr21:13421553-13421623
>chr21:13422360-13422481
>chr21:13422552-13422608
>chr21:13422655-13422761
>chr21:13422821-13422932
>chr21:13423448-13424178
>chr21:13424449-13425055
>chr21:13425171-13425504
>chr21:13425653-13425730
>chr21:13425937-13426328
>chr21:13426451-13427073
>chr21:13427115-13427836
>chr21:13428557-13428906
>chr21:13429048-13429159
>chr21:13430301-13430424
>chr21:13430588-13430785
>chr21:13430880-13431298
>chr21:13431360-13431598
>chr21:13431850-13432197
>chr21:13432311-13432644
>chr21:13432682-13433188
>chr21:13433293-13433907
>chr21:13433952-13434195
>chr21:13434216-13434996
>chr21:13435083-13435651
>chr21:13435866-13436019
>chr21:13436081-13437448
>chr21:13437549-13437633
>chr21:13437938-13438812
>chr21:13438903-13439340
>chr21:13439630-13439701
>chr21:13439861-13439956
>chr21:13440183-13441026
>chr21:13441318-13441990
>chr21:13442298-13442625
>chr21:13444035-13444519
>chr21:13445460-13445733
>chr21:13446122-13446189
>chr21:13446972-13447088
>chr21:13447628-13448023
>chr21:13448149-13448536
>chr21:13448721-13448758
>chr21:13448879-13450095
>chr21:13450191-13450242
>chr21:13450424-13450581
>chr21:13451231-13451525
>chr21:13451652-13451838
>chr21:13452440-13452698
>chr21:13452852-13453001
>chr21:13453805-13456465
>chr21:13456630-13456734
>chr21:13457322-13457677
>chr21:13457921-13458460
>chr21:13458821-13458915
>chr21:13459318-13459531
>chr21:13460361-13461945
>chr21:13462726-13462792
>chr21:13463130-13463617
>chr21:13463828-13463911
>chr21:13464739-13464775
>chr21:13464797-13465029
>chr21:13465212-13466994
>chr21:13467019-13471757
>chr21:13471810-13474700
>chr21:13476052-13476384
>chr21:13477584-13477969
>chr21:13478110-13479289
>chr21:13479385-13479421
>chr21:13479619-13479695
>chr21:13479718-13480039
>chr21:13480233-13480896
>chr21:13481723-13481987
>chr21:13482328-13482360
>chr21:13482660-13482954
>chr21:13483071-13483706
>chr21:13484132-13485218
>chr21:13485240-13486041
>chr21:13486065-13486304
>chr21:13486336-13486629
>chr21:13486736-13487876
>chr21:13488034-13488671
>chr21:13488778-13488851
>chr21:13489187-13489692
>chr21:13489810-13489869
>chr21:13490059-13490147
>chr21:13490243-13491690
>chr21:13492338-13492510
>chr21:13492660-13492778
>chr21:13492885-13493204
>chr21:13493231-13493308
>chr21:13494760-13494808
>chr21:13496155-13496435
>chr21:13497104-13497177
>chr21:13497433-13497489
>chr21:13497875-13498033
>chr21:13498554-13498608
>chr21:13498781-13498868
>chr21:13499070-13499292
>chr21:13499320-13499594
>chr21:13501410-13501825
>chr21:13501957-13502048
>chr21:13502110-13502431
>chr21:13502683-13503028
>chr21:13504262-13507682
>chr21:13507723-13508171
>chr21:13508533-13510281
>chr21:13510415-13510712
>chr21:13510874-13511405
>chr21:13511510-13512556
>chr21:13512655-13512944
>chr21:13513064-13513106
>chr21:13513211-13513527
>chr21:13513845-13513967
>chr21:13514047-13514275
>chr21:13514278-13514323
>chr21:13515004-13515153
>chr21:13515941-13516080
>chr21:13516612-13517109
>chr21:13517364-13518105
>chr21:13518141-13518795
>chr21:13518829-13519616
>chr21:13519644-13519942
>chr21:13520095-13520166
>chr21:13521138-13521178
>chr21:13521452-13521560
>chr21:13521905-13522236
>chr21:13522522-13523005
>chr21:13524175-13524287
>chr21:13524333-13524548
>chr21:13524729-13524947
>chr21:13531442-13531542
>chr21:13531640-13531700
>chr21:13531955-13532000
>chr21:13532449-13532806
>chr21:13533086-13533301
>chr21:13533343-13534228
>chr21:13535386-13535463
>chr21:13535946-13536208
>chr21:13536243-13536715
>chr21:13536770-13536967
>chr21:13537064-13538008
>chr21:13538091-13538130
>chr21:13538204-13539010
>chr21:13539379-13539714
>chr21:13539812-13540378
>chr21:13540406-13540761
>chr21:13540849-13541140
>chr21:13541297-13541428
>chr21:13541574-13542357
>chr21:13542909-13543021
>chr21:13543944-13544090
>chr21:13546238-13546297
>chr21:13546721-13547061
>chr21:13548220-13548301
>chr21:13549212-13549260
>chr21:13549790-13549843
>chr21:13550928-13551186
>chr21:13551375-13551495
>chr21:13552624-13553098
>chr21:13553219-13553278
>chr21:13553573-13554074
>chr21:13554142-13554385
>chr21:13554473-13555111
>chr21:13555149-13555960
>chr21:13556349-13556452
>chr21:13556845-13557608
>chr21:13557677-13557852
>chr21:13558485-13558602
>chr21:13558967-13559103
>chr21:13559439-13559479
>chr21:13560547-13560943
>chr21:13561330-13561381
>chr21:13561610-13561667
>chr21:13564099-13565200
>chr21:13565305-13565739
>chr21:13565894-13565951
>chr21:13566013-13566440
>chr21:13566598-13566657
>chr21:13566810-13567012
>chr21:13568447-13568544
>chr21:13568604-13568866
>chr21:13569676-13569709
>chr21:13570057-13570254
>chr21:13570435-13570941
>chr21:13571049-13572033
>chr21:13572068-13574361
>chr21:13575998-13579227
>chr21:13580349-13580512
>chr21:13581065-13581379
>chr21:13582682-13582759
>chr21:13583110-13583273
>chr21:13583322-13583839
>chr21:13584256-13584333
>chr21:13584407-13585210
>chr21:13586944-13588853
>chr21:13589131-13592809
>chr21:13592849-13592946
>chr21:13592976-13596762
>chr21:13596802-13597718
>chr21:13597806-13599586
>chr21:13599657-13600655
>chr21:13600728-13601004
>chr21:13601131-13601353
>chr21:13601659-13602006
>chr21:13602285-13602514
>chr21:13602536-13602848
>chr21:13603474-13603978
>chr21:13604101-13604152
>chr21:13604588-13604634
>chr21:13605108-13605295
>chr21:13605953-13607898
>chr21:13608170-13608262
>chr21:13608328-13609664
>chr21:13609814-13633326
>chr21:13633384-13642269
>chr21:13642348-13642719
>chr21:13642789-13654435
>chr21:13654508-13663939
>chr21:13664185-13665583
>chr21:13665649-13667314
>chr21:13667372-13673028
>chr21:13673154-13676218
>chr21:13676352-13677501
>chr21:13677574-13677852
>chr21:13677927-13681813
>chr21:13681881-13683095
>chr21:13683116-13683789
>chr21:13684040-13685192
>chr21:13685276-13685407
>chr21:13685457-13687623
>chr21:13687820-13691939
>chr21:13691994-13694889
>chr21:13694997-13695479
>chr21:13695521-13695940
>chr21:13695948-13697302
>chr21:13697357-13697784
>chr21:13697958-13698174
>chr21:13698248-13698495
>chr21:13698541-13698664
>chr21:13698805-13699542
>chr21:13699661-13699778
>chr21:13699916-13700019
>chr21:13700091-13700204
>chr21:13700291-13704890
>chr21:13705107-13705193
>chr21:13705224-13705819
>chr21:13706048-13706093
>chr21:13706292-13706348
>chr21:13706391-13706493
>chr21:13706706-13707336
>chr21:13707456-13707623
>chr21:13707708-13708155
>chr21:13708423-13709742
>chr21:13709865-13710496
>chr21:13710595-13711837
>chr21:13711973-13712319
>chr21:13712473-13713095
>chr21:13713253-13713494
>chr21:13713540-13713885
>chr21:13713942-13715396
>chr21:13715734-13715785
>chr21:13715952-13716250
>chr21:13716407-13716588
>chr21:13716643-13716749
>chr21:13716836-13716906
>chr21:13716982-13717713
>chr21:13717807-13717957
>chr21:13718014-13718678
>chr21:13718695-13718899
>chr21:13718992-13719396
>chr21:13719421-13719607
>chr21:13719778-13721362
>chr21:13721429-13722676
>chr21:13722762-13724213
>chr21:13724707-13725780
>chr21:13725889-13733160
>chr21:13733254-13733410
>chr21:13733495-13734233
>chr21:13734340-13734542
>chr21:13735311-13735371
>chr21:13735483-13736519
>chr21:13736581-13737030
>chr21:13737509-13738592
>chr21:13738810-13739053
>chr21:13739385-13739474
>chr21:13739516-13739789
>chr21:13740247-13740647
>chr21:13740718-13741141
>chr21:13741419-13742084
>chr21:13742197-13743980
>chr21:13744148-13745457
>chr21:13745728-13746009
>chr21:13746383-13746650
>chr21:13746832-13748301
>chr21:13748582-13748735
>chr21:13748815-13749520
>chr21:13750266-13750539
>chr21:13750617-13751267
>chr21:13751353-13751843
>chr21:13752169-13752525
>chr21:13752880-13753071
>chr21:13753187-13753663
>chr21:13753854-13754160
>chr21:13754244-13756243
>chr21:13756556-13757309
>chr21:13757521-13758047
>chr21:13758137-13758980
>chr21:13759214-13759445
>chr21:13759662-13759861
>chr21:13760227-13760418
>chr21:13760562-13760931
>chr21:13761004-13761354
>chr21:13761435-13761760
>chr21:13761952-13764657
>chr21:13764874-13764961
>chr21:13765595-13766871
>chr21:13767397-13767536
>chr21:13767732-13768489
>chr21:13769437-13769595
>chr21:13770033-13770345
>chr21:13770549-13771040
>chr21:13771203-13771444
>chr21:13771931-13772532
>chr21:13772852-13772984
>chr21:13773116-13773627
>chr21:13773691-13774207
>chr21:13774308-13774460
>chr21:13774861-13775087
>chr21:13775195-13775427
>chr21:13775710-13776608
>chr21:13776736-13776872
>chr21:13776973-13777040
>chr21:13777170-13779141
>chr21:13779419-13780026
>chr21:13780234-13780338
>chr21:13780485-13780711
>chr21:13780999-13781111
>chr21:13782681-13782825
>chr21:13782873-13783349
>chr21:13783485-13783931
>chr21:13783989-13785213
>chr21:13785922-13786041
>chr21:13786272-13788018
>chr21:13788053-13789348
>chr21:13789743-13789849
>chr21:13790165-13790923
>chr21:13790964-13791373
>chr21:13791574-13792631
>chr21:13792919-13793508
>chr21:13793586-13794693
>chr21:13794851-13795303
>chr21:13795577-13796965
>chr21:13797097-13797194
>chr21:13797409-13797480
>chr21:13797773-13797855
>chr21:13798548-13798954
>chr21:13799546-13799592
>chr21:13799853-13799994
>chr21:13800406-13800672
>chr21:13801842-13801902
>chr21:13803538-13803871
>chr21:13804671-13804752
>chr21:13805417-13805563
>chr21:13806178-13806423
>chr21:13806880-13806948
>chr21:13807955-13808073
>chr21:13809184-13809763
>chr21:13810080-13810304
>chr21:13811533-13812306
>chr21:13812621-13812693
>chr21:13812963-13813355
>chr21:13813555-13813673
>chr21:13815878-13815959
>chr21:13816046-13816410
>chr21:13816484-13816734
>chr21:13817497-13817727
>chr21:13817856-13818080
>chr21:13818760-13818859
>chr21:13819187-13819743
>chr21:13819808-13820911
>chr21:13821065-13821145
>chr21:13822231-13823751
>chr21:13824514-13824763
>chr21:13825179-13825467
>chr21:13825517-13825809
>chr21:13826011-13826607
>chr21:13827618-13827846
>chr21:13827960-13828228
>chr21:13828299-13828979
>chr21:13829060-13829926
>chr21:13830107-13830553
>chr21:13831187-13831276
>chr21:13832233-13832534
>chr21:13833062-13833587
>chr21:13834035-13834106
>chr21:13834208-13834256
>chr21:13834676-13835118
>chr21:13835287-13835441
>chr21:13835731-13836416
>chr21:13837259-13837439
>chr21:13837655-13838848
>chr21:13839097-13839464
>chr21:13839551-13839810
>chr21:13840284-13840950
>chr21:13841100-13841485
>chr21:13841513-13841927
>chr21:13843026-13843327
>chr21:13843510-13843598
>chr21:13844982-13845388
>chr21:13845576-13845623
>chr21:13845808-13846042
>chr21:13846211-13846420
>chr21:13846611-13846804
>chr21:13847148-13847371
>chr21:13847518-13848301
>chr21:13848448-13848590
>chr21:13848631-13848800
>chr21:13848861-13849295
>chr21:13849345-13851671
>chr21:13851704-13852719
>chr21:13852814-13853663
>chr21:13853715-13861314
>chr21:13861353-13861571
>chr21:13861627-13865920
>chr21:13866060-13867011
>chr21:13867114-13873012
>chr21:13873054-13875520
>chr21:13875566-13880912
>chr21:13880948-13882490
>chr21:13882527-13886440
>chr21:13886495-13894760
>chr21:13894808-13897022
>chr21:13897115-13898074
>chr21:13898139-13909005
>chr21:13909044-13909179
>chr21:13909201-13910576
>chr21:13910645-13916482
>chr21:13916569-13918109
>chr21:13918160-13920423
>chr21:13920523-13922163
>chr21:13922236-13923768
>chr21:13923842-13925862
>chr21:13925906-13926588
>chr21:13926702-13927672
>chr21:13927707-13929398
>chr21:13929593-13932470
>chr21:13932502-13933272
>chr21:13933361-13934015
>chr21:13934119-13937029
>chr21:13937498-13941289
>chr21:13941362-13943989
>chr21:13944032-13944944
>chr21:13944999-13951320
>chr21:13951378-13951559
>chr21:13951624-13957544
>chr21:13957624-13958120
>chr21:13958191-13958428
>chr21:13958484-13958605
>chr21:13958767-13959091
>chr21:13959208-13959247
>chr21:13959424-13959711
>chr21:13959826-13962217
>chr21:13962305-13964757
>chr21:13964822-13964865
>chr21:13964909-13965197
>chr21:13965248-13965808
>chr21:13965808-13966104
>chr21:13966143-13966309
>chr21:13966428-13966515
>chr21:13966602-13967679
>chr21:13967738-13968342
>chr21:13968429-13968734
>chr21:13968874-13968967
>chr21:13969336-13969858
>chr21:13970129-13970927
>chr21:13970973-13971140
>chr21:13971175-13971959
>chr21:13972043-13973397
>chr21:13973435-13973503
>chr21:13973624-13974101
>chr21:13974159-13974254
>chr21:13974287-13974536
>chr21:13974663-13975286
>chr21:13975362-13978686
>chr21:13978978-13979094
>chr21:13979340-13979808
>chr21:13979966-13980030
>chr21:13980073-13980189
>chr21:13980581-13980640
>chr21:13981152-13981215
>chr21:13981987-13983777
>chr21:13983948-13984169
>chr21:13984205-13984888
>chr21:13984932-13986097
>chr21:13986165-13987460
>chr21:13987517-13987645
>chr21:13987692-13987826
>chr21:13987927-13988050
>chr21:13988098-13988700
>chr21:13989332-13989525
>chr21:13989765-13990029
>chr21:13990137-13998481
>chr21:13998564-13998604
>chr21:13998711-13999059
>chr21:13999111-13999477
>chr21:13999651-14000014
>chr21:14000357-14000672
>chr21:14002476-14002542
>chr21:14002630-14003015
>chr21:14003360-14004001
>chr21:14004569-14004637
>chr21:14005161-14005215
>chr21:14005946-14006357
>chr21:14006847-14007096
>chr21:14007427-14007468
>chr21:14007745-14007947
>chr21:14010154-14010212
>chr21:14010722-14010808
>chr21:14011011-14011130
>chr21:14013226-14013265
>chr21:14014667-14014724
>chr21:14015120-14015260
>chr21:14016019-14016159
>chr21:14016302-14017018
>chr21:14017565-14018086
>chr21:14018309-14018367
>chr21:14018623-14018973
>chr21:14020816-14021115
>chr21:14021471-14021554
>chr21:14023862-14024004
>chr21:14024090-14024148
>chr21:14026602-14026967
>chr21:14028586-14028669
>chr21:14031069-14031223
>chr21:14031583-14031906
>chr21:14032641-14032719
>chr21:14033182-14033239
>chr21:14033821-14034231
>chr21:14034525-14034587
>chr21:14035738-14035839
>chr21:14036097-14036153
>chr21:14036501-14036567
>chr21:14037093-14037205
>chr21:14037476-14037830
>chr21:14037890-14037978
>chr21:14040841-14041486
>chr21:14042421-14042651
>chr21:14042883-14043100
>chr21:14043324-14043478
>chr21:14043570-14043651
>chr21:14044174-14044236
>chr21:14044337-14044742
>chr21:14044873-14045767
>chr21:14046038-14046286
>chr21:14046969-14047223
>chr21:14047423-14047587
>chr21:14047879-14048344
>chr21:14048555-14048675
>chr21:14049129-14049249
>chr21:14049339-14049430
>chr21:14049463-14049670
>chr21:14049788-14049943
>chr21:14050162-14050459
>chr21:14050518-14050782
>chr21:14050831-14051613
>chr21:14051782-14052118
>chr21:14052232-14052522
>chr21:14052598-14052724
>chr21:14052883-14054693
>chr21:14054749-14056556
>chr21:14056689-14056742
>chr21:14056788-14056888
>chr21:14056965-14058189
>chr21:14058267-14059386
>chr21:14059604-14060038
>chr21:14060074-14060299
>chr21:14060408-14060577
>chr21:14060602-14062260
>chr21:14063594-14063653
>chr21:14064024-14064140
>chr21:14064181-14064257
>chr21:14064479-14064568
>chr21:14064691-14064797
>chr21:14065143-14065206
>chr21:14065474-14066011
>chr21:14066088-14069336
>chr21:14069403-14069461
>chr21:14069525-14070158
>chr21:14070978-14071025
>chr21:14071540-14071595
>chr21:14071819-14071850
>chr21:14072044-14072315
>chr21:14072420-14072632
>chr21:14072783-14072894
>chr21:14073271-14073311
>chr21:14073392-14073432
>chr21:14073915-14073972
>chr21:14076860-14077619
>chr21:14077739-14078190
>chr21:14078312-14078439
>chr21:14079202-14079479
>chr21:14079578-14079986
>chr21:14080365-14080465
>chr21:14080519-14082111
>chr21:14082824-14083395
>chr21:14085270-14086404
>chr21:14087098-14087430
>chr21:14087779-14088489
>chr21:14088748-14089370
>chr21:14089490-14090136
>chr21:14090924-14091226
>chr21:14091427-14091514
>chr21:14092064-14093591
>chr21:14093684-14094123
>chr21:14094205-14094757
>chr21:14094885-14095109
>chr21:14095425-14095504
>chr21:14096007-14096166
>chr21:14096650-14096702
>chr21:14097065-14097582
>chr21:14097752-14098402
>chr21:14099435-14099502
>chr21:14100145-14101046
>chr21:14101151-14101471
>chr21:14101560-14101692
>chr21:14102386-14102672
>chr21:14103056-14103275
>chr21:14103307-14104051
>chr21:14104207-14105115
>chr21:14105314-14105731
>chr21:14105846-14106411
>chr21:14107129-14107364
>chr21:14107393-14107857
>chr21:14108233-14108283
>chr21:14108822-14108892
>chr21:14110324-14112893
>chr21:14113417-14114319
>chr21:14114426-14114468
>chr21:14114812-14114876
>chr21:14114984-14115358
>chr21:14115909-14116272
>chr21:14121878-14121978
>chr21:14124300-14124630
>chr21:14124804-14125100
>chr21:14125509-14126232
>chr21:14126311-14126666
>chr21:14127851-14128015
>chr21:14128181-14128229
>chr21:14129062-14129119
>chr21:14129569-14129766
>chr21:14130054-14130112
>chr21:14130170-14130405
>chr21:14130896-14131216
>chr21:14131633-14131682
>chr21:14131736-14132004
>chr21:14132472-14132638
>chr21:14132703-14135461
>chr21:14135703-14135789
>chr21:14135931-14135980
>chr21:14136013-14136323
>chr21:14136457-14137065
>chr21:14137111-14137847
>chr21:14137906-14138078
>chr21:14138192-14138252
>chr21:14138515-14138556
>chr21:14138805-14139005
>chr21:14139384-14139490
>chr21:14139729-14139834
>chr21:14140529-14140770
>chr21:14141535-14141656
>chr21:14142156-14142368
>chr21:14142411-14142873
>chr21:14145237-14145420
>chr21:14145563-14145750
>chr21:14146724-14147119
>chr21:14147329-14147368
>chr21:14148456-14148691
>chr21:14149047-14150326
>chr21:14150640-14150682
>chr21:14151761-14151865
>chr21:14152049-14152332
>chr21:14152393-14152466
>chr21:14154476-14154570
>chr21:14155031-14155133
>chr21:14155297-14155373
>chr21:14155487-14155596
>chr21:14155650-14155789
>chr21:14156255-14156337
>chr21:14156417-14156535
>chr21:14156571-14156631
>chr21:14158357-14158681
>chr21:14158822-14158866
>chr21:14159025-14159076
>chr21:14159367-14159496
>chr21:14159857-14160035
>chr21:14160124-14160392
>chr21:14160689-14160888
>chr21:14161109-14161172
>chr21:14161312-14162286
>chr21:14166698-14172910
>chr21:14174530-14174872
>chr21:14175282-14175391
>chr21:14175889-14176417
>chr21:14176458-14176645
>chr21:14176765-14177178
>chr21:14178529-14178661
>chr21:14179574-14180554
>chr21:14180992-14181023
>chr21:14181142-14181176
>chr21:14182501-14184546
>chr21:14185566-14185934
>chr21:14186604-14186985
>chr21:14187848-14187922
>chr21:14188275-14188596
>chr21:14189838-14189919
>chr21:14190984-14191458
>chr21:14191492-14191544
>chr21:14192130-14192535
>chr21:14192659-14192793
>chr21:14192969-14193088
>chr21:14193279-14193386
>chr21:14193759-14194727
>chr21:14194787-14194866
>chr21:14195611-14195655
>chr21:14196139-14196360
>chr21:14196460-14196865
>chr21:14197141-14197208
>chr21:14197434-14199379
>chr21:14199415-14200548
>chr21:14200622-14204149
>chr21:14204290-14204412
>chr21:14206251-14206319
>chr21:14207122-14207328
>chr21:14208369-14208431
>chr21:14208498-14209267
>chr21:14209367-14209582
>chr21:14209846-14210100
>chr21:14210428-14210690
>chr21:14211562-14211625
>chr21:14212915-14213004
>chr21:14213055-14213389
>chr21:14213677-14214079
>chr21:14217570-14217756
>chr21:14218881-14218917
>chr21:14220616-14220678
>chr21:14221312-14221368
>chr21:14222784-14222852
>chr21:14223376-14223546
>chr21:14223605-14223828
>chr21:14223940-14223998
>chr21:14224060-14224137
>chr21:14224170-14224290
>chr21:14224836-14225161
>chr21:14225934-14225991
>chr21:14226178-14226649
>chr21:14228032-14228182
>chr21:14228449-14231044
>chr21:14231577-14231612
>chr21:14231812-14231907
>chr21:14234031-14234140
>chr21:14235055-14235341
>chr21:14235999-14236048
>chr21:14237810-14237857
>chr21:14239257-14239301
>chr21:14240277-14240365
>chr21:14241261-14241624
>chr21:14242165-14242432
>chr21:14242557-14242752
>chr21:14243996-14244064
>chr21:14247544-14248057
>chr21:14248965-14249190
>chr21:14249354-14250303
>chr21:14250819-14251005
>chr21:14252647-14252912
>chr21:14252939-14252972
>chr21:14253552-14253649
>chr21:14254069-14254121
>chr21:14255044-14255498
>chr21:14255536-14256226
>chr21:14256492-14256787
>chr21:14256963-14257343
>chr21:14257905-14258233
>chr21:14258634-14258854
>chr21:14259521-14259571
>chr21:14260696-14260797
>chr21:14261440-14261992
>chr21:14265657-14266014
>chr21:14268008-14268099
>chr21:14268615-14268820
>chr21:14268927-14269268
>chr21:14269687-14270304
>chr21:14270393-14270486
>chr21:14270943-14271031
>chr21:14275340-14275553
>chr21:14276322-14276724
>chr21:14278160-14278236
>chr21:14278310-14278403
>chr21:14279218-14279353
>chr21:14280937-14281916
>chr21:14282654-14282994
>chr21:14283838-14284267
>chr21:14284326-14284785
>chr21:14286101-14286383
>chr21:14288706-14288900
>chr21:14289036-14289302
>chr21:14289798-14289943
>chr21:14291050-14291146
>chr21:14292501-14292566
>chr21:14293234-14293478
>chr21:14293549-14293792
>chr21:14293910-14294097
>chr21:14294495-14294844
>chr21:14295059-14295495
>chr21:14295539-14295611
>chr21:14295678-14295880
>chr21:14296868-14296900
>chr21:14297045-14297273
>chr21:14297742-14297805
>chr21:14297902-14298043
>chr21:14298807-14299200
>chr21:14300770-14300873
>chr21:14301085-14301423
>chr21:14301560-14301680
>chr21:14302883-14302952
>chr21:14303179-14303615
>chr21:14305904-14305959
>chr21:14305989-14306032
>chr21:14307197-14307696
>chr21:14307779-14307898
>chr21:14307945-14308073
>chr21:14311333-14311400
>chr21:14311849-14311905
>chr21:14312253-14312430
>chr21:14312551-14312651
>chr21:14312784-14312851
>chr21:14314209-14314311
>chr21:14316800-14316857
>chr21:14316903-14317021
>chr21:14318377-14318447
>chr21:14318606-14318660
>chr21:14320713-14320850
>chr21:14321004-14321082
>chr21:14321564-14321942
>chr21:14322331-14322372
>chr21:14324007-14324220
>chr21:14324366-14324685
>chr21:14326617-14327545
>chr21:14327583-14332532
>chr21:14332869-14333187
>chr21:14333458-14333569
>chr21:14334574-14334819
>chr21:14334918-14335046
>chr21:14335751-14335872
>chr21:14338198-14338294
>chr21:14340027-14340083
>chr21:14341312-14341635
>chr21:14343170-14343570
>chr21:14345568-14346113
>chr21:14346353-14346555
>chr21:14346645-14346726
>chr21:14347127-14347422
>chr21:14351345-14351654
>chr21:14351716-14351959
>chr21:14352041-14352496
>chr21:14352913-14353182
>chr21:14354931-14355007
>chr21:14355154-14355493
>chr21:14357138-14357261
>chr21:14357600-14357692
>chr21:14359802-14360203
>chr21:14360454-14360561
>chr21:14360761-14360799
>chr21:14362912-14363243
>chr21:14363652-14364135
>chr21:14364743-14364782
>chr21:14365149-14365266
>chr21:14366371-14366957
>chr21:14368420-14368460
>chr21:14368718-14368861
>chr21:14369165-14369502
>chr21:14374281-14374605
>chr21:14374814-14374866
>chr21:14375470-14375638
>chr21:14376172-14376443
>chr21:14377111-14377164
>chr21:14377528-14378083
>chr21:14378418-14378508
>chr21:14378611-14378924
>chr21:14379822-14380130
>chr21:14381754-14381871
>chr21:14384766-14384827
>chr21:14384960-14385117
>chr21:14386155-14386342
>chr21:14386527-14386685
>chr21:14386756-14386885
>chr21:14386943-14386989
>chr21:14387255-14387388
>chr21:14387816-14387893
>chr21:14388103-14388274
>chr21:14388417-14388497
>chr21:14388725-14388800
>chr21:14389130-14389250
>chr21:14389557-14389842
>chr21:14390047-14390121
>chr21:14390410-14390925
>chr21:14391098-14391574
>chr21:14391655-14391762
>chr21:14392182-14392282
>chr21:14394072-14394207
>chr21:14394564-14394746
>chr21:14395962-14396037
>chr21:14396791-14396834
>chr21:14397312-14397388
>chr21:14398489-14399459
>chr21:14399643-14399805
>chr21:14403188-14403549
>chr21:14404123-14404309
>chr21:14405726-14406444
>chr21:14406474-14411963
>chr21:14413579-14413939
>chr21:14414069-14414156
>chr21:14414519-14414667
>chr21:14415758-14415857
>chr21:14418206-14418326
>chr21:14418408-14418611
>chr21:14418676-14418893
>chr21:14419055-14419250
>chr21:14419502-14419574
>chr21:14419740-14420793
>chr21:14421010-14423069
>chr21:14423125-14427476
>chr21:14427607-14427852
>chr21:14428072-14429701
>chr21:14429872-14430543
>chr21:14430591-14431341
>chr21:14431414-14432860
>chr21:14432931-14433062
>chr21:14433803-14434030
>chr21:14434147-14434205
>chr21:14434455-14434676
>chr21:14434930-14435088
>chr21:14435323-14435441
>chr21:14435741-14435848
>chr21:14436641-14436888
>chr21:14439246-14439571
>chr21:14440006-14440207
>chr21:14440382-14440810
>chr21:14440934-14440980
>chr21:14442393-14442442
>chr21:14443226-14443306
>chr21:14446069-14446118
>chr21:14447953-14448056
>chr21:14448108-14448232
>chr21:14449119-14449494
>chr21:14449761-14449800
>chr21:14449909-14449994
>chr21:14450787-14450855
>chr21:14455402-14455435
>chr21:14456046-14456159
>chr21:14456367-14456530
>chr21:14459330-14459504
>chr21:14460317-14461038
>chr21:14461137-14461206
>chr21:14462000-14462934
>chr21:14463679-14463805
>chr21:14464940-14465826
>chr21:14466057-14466135
>chr21:14466188-14466300
>chr21:14467486-14467587
>chr21:14468275-14468315
>chr21:14472504-14472553
>chr21:14472755-14472815
>chr21:14474461-14474555
>chr21:14475148-14475241
>chr21:14475646-14476489
>chr21:14476776-14477050
>chr21:14477993-14478048
>chr21:14478144-14478205
>chr21:14478759-14478846
>chr21:14478975-14479246
>chr21:14479789-14479932
>chr21:14481286-14481606
>chr21:14489334-14489443
>chr21:14491304-14491519
>chr21:14491600-14491798
>chr21:14492622-14492685
>chr21:14494006-14494711
>chr21:14497265-14497653
>chr21:14500155-14500216
>chr21:14500896-14501167
>chr21:14501217-14501411
>chr21:14503373-14503455
>chr21:14503879-14509571
>chr21:14509847-14510175
>chr21:14511950-14512074
>chr21:14513500-14513553
>chr21:14515320-14516331
>chr21:14516414-14516735
>chr21:14517286-14517329
>chr21:14517767-14517861
>chr21:14518377-14518425
>chr21:14519477-14519529
>chr21:14520636-14520973
>chr21:14521033-14521144
>chr21:14521462-14521514
>chr21:14521588-14521650
>chr21:14521690-14521888
>chr21:14522656-14522926
>chr21:14524495-14524675
>chr21:14525852-14526195
>chr21:14527980-14528055
>chr21:14530014-14530358
>chr21:14530948-14531071
>chr21:14531324-14531416
>chr21:14532842-14533224
>chr21:14534421-14534673
>chr21:14535155-14535221
>chr21:14535593-14535866
>chr21:14535893-14535977
>chr21:14537210-14537254
>chr21:14537535-14537612
>chr21:14538312-14538470
>chr21:14539210-14541321
>chr21:14541410-14541699
>chr21:14541811-14542030
>chr21:14542631-14543002
>chr21:14544050-14544339
>chr21:14544626-14544716
>chr21:14546703-14547124
>chr21:14548243-14548285
>chr21:14551597-14551780
>chr21:14551839-14551885
>chr21:14552448-14552698
>chr21:14554232-14554264
>chr21:14554377-14554556
>chr21:14554675-14554992
>chr21:14556438-14556508
>chr21:14558388-14558874
>chr21:14559490-14559827
>chr21:14560335-14560448
>chr21:14561088-14561312
>chr21:14561586-14561674
>chr21:14561817-14561856
>chr21:14561901-14562021
>chr21:14562488-14562629
>chr21:14564981-14565296
>chr21:14566543-14566854
>chr21:14569025-14569449
>chr21:14572565-14572625
>chr21:14572925-14573027
>chr21:14574679-14574801
>chr21:14575135-14575193
>chr21:14576867-14577451
>chr21:14578454-14578686
>chr21:14579656-14579812
>chr21:14581293-14581841
>chr21:14584197-14584303
>chr21:14585898-14586325
>chr21:14587592-14588582
>chr21:14588858-14589013
>chr21:14589238-14589289
>chr21:14589755-14589798
>chr21:14590273-14590576
>chr21:14591127-14591328
>chr21:14594103-14594363
>chr21:14594747-14594996
>chr21:14595035-14595498
>chr21:14595622-14595679
>chr21:14596765-14596806
>chr21:14599117-14599989
>chr21:14600863-14600934
>chr21:14604458-14604604
>chr21:14605804-14606143
>chr21:14606295-14606415
>chr21:14608321-14608395
>chr21:14608464-14608749
>chr21:14609152-14609210
>chr21:14609253-14609359
>chr21:14609703-14610725
>chr21:14610894-14611081
>chr21:14611870-14612261
>chr21:14613933-14614072
>chr21:14614168-14614230
>chr21:14616017-14616078
>chr21:14618647-14618728
>chr21:14619557-14619637
>chr21:14620001-14620541
>chr21:14621173-14627284
>chr21:14628189-14628474
>chr21:14628917-14629005
>chr21:14629963-14630057
>chr21:14631329-14631667
>chr21:14631897-14631999
>chr21:14632440-14632681
>chr21:14633107-14633278
>chr21:14633956-14635381
>chr21:14635819-14636075
>chr21:14636554-14636985
>chr21:14637107-14637198
>chr21:14637336-14637472
>chr21:14638218-14638581
>chr21:14639214-14639617
>chr21:14640648-14640692
>chr21:14641512-14641611
>chr21:14641852-14642217
>chr21:14642521-14642553
>chr21:14643606-14644284
>chr21:14644374-14644703
>chr21:14644744-14653832
>chr21:14654837-14654896
>chr21:14655044-14655160
>chr21:14655520-14655607
>chr21:14656303-14656398
>chr21:14659245-14659349
>chr21:14659413-14659836
>chr21:14659897-14660900
>chr21:14661098-14661462
>chr21:14661523-14661962
>chr21:14662401-14662588
>chr21:14662949-14663237
>chr21:14663466-14663693
>chr21:14664082-14664422
>chr21:14664515-14665036
>chr21:14665968-14666082
>chr21:14667318-14669584
>chr21:14669821-14669907
>chr21:14670049-14670481
>chr21:14671480-14671725
>chr21:14679007-14679176
>chr21:14679633-14680004
>chr21:14680172-14680204
>chr21:14680336-14680373
>chr21:14680871-14680952
>chr21:14681266-14681665
>chr21:14681992-14682100
>chr21:14682875-14682947
>chr21:14683155-14683230
>chr21:14683272-14684097
>chr21:14684727-14684996
>chr21:14686006-14686291
>chr21:14689348-14689713
>chr21:14692748-14693347
>chr21:14694436-14694748
>chr21:14694802-14694902
>chr21:14695601-14695667
>chr21:14696746-14697646
>chr21:14697747-14697801
>chr21:14699957-14700014
>chr21:14701144-14701316
>chr21:14702518-14702558
>chr21:14703794-14704124
>chr21:14707631-14707992
>chr21:14709325-14709369
>chr21:14710562-14710883
>chr21:14711805-14711910
>chr21:14712639-14712954
>chr21:14713135-14713311
>chr21:14713390-14713500
>chr21:14713958-14714044
>chr21:14714539-14714629
>chr21:14716379-14716568
>chr21:14716628-14716848
>chr21:14717177-14717246
>chr21:14717367-14717863
>chr21:14717964-14718097
>chr21:14718225-14718447
>chr21:14719816-14719872
>chr21:14719931-14720061
>chr21:14720971-14721020
>chr21:14722048-14722634
>chr21:14723446-14723671
>chr21:14723911-14724442
>chr21:14724882-14724997
>chr21:14725256-14725468
>chr21:14725531-14725686
>chr21:14726388-14726558
>chr21:14727019-14727252
>chr21:14727523-14727580
>chr21:14728716-14729011
>chr21:14730542-14730693
>chr21:14730912-14731239
>chr21:14731423-14732064
>chr21:14732326-14732680
>chr21:14733278-14733589
>chr21:14734453-14734592
>chr21:14734949-14735155
>chr21:14735261-14735408
>chr21:14735945-14735990
>chr21:14738473-14738930
>chr21:14739611-14739655
>chr21:14740048-14740104
>chr21:14741459-14741519
>chr21:14741715-14741764
>chr21:14742102-14742163
>chr21:14743589-14744066
>chr21:14744102-14746784
>chr21:14747118-14747627
>chr21:14748077-14748413
>chr21:14749284-14749404
>chr21:14749481-14749543
>chr21:14750418-14750477
>chr21:14751703-14751877
>chr21:14754322-14754451
>chr21:14754665-14754740
>chr21:14754814-14754856
>chr21:14755166-14755789
>chr21:14755943-14756859
>chr21:14756893-14757379
>chr21:14758947-14759010
>chr21:14759211-14761193
>chr21:14762973-14763039
>chr21:14763775-14763846
>chr21:14764472-14764970
>chr21:14768456-14768520
>chr21:14768664-14768977
>chr21:14769849-14769916
>chr21:14770963-14771065
>chr21:14771359-14771489
>chr21:14772098-14772464
>chr21:14772945-14773006
>chr21:14774102-14774231
>chr21:14775753-14775824
>chr21:14776170-14776297
>chr21:14776407-14776599
>chr21:14776848-14776926
>chr21:14777122-14777218
>chr21:14777336-14777652
>chr21:14778060-14778155
>chr21:14778350-14778830
>chr21:14778900-14785294
>chr21:14785693-14786180
>chr21:14786218-14786343
>chr21:14786432-14786549
>chr21:14789031-14789369
>chr21:14789759-14790388
>chr21:14790521-14790959
>chr21:14791415-14791733
>chr21:14791974-14792319
>chr21:14792553-14792736
>chr21:14794930-14795263
>chr21:14795947-14796019
>chr21:14797448-14797772
>chr21:14798065-14798308
>chr21:14798525-14798731
>chr21:14798805-14799784
>chr21:14799819-14807153
>chr21:14807345-14807402
>chr21:14807484-14808518
>chr21:14808659-14809039
>chr21:14809151-14809513
>chr21:14809713-14810555
>chr21:14810610-14811680
>chr21:14811752-14812364
>chr21:14812398-14812678
>chr21:14814889-14814919
>chr21:14816189-14816296
>chr21:14816529-14816685
>chr21:14817016-14817089
>chr21:14818748-14818924
>chr21:14819201-14819255
>chr21:14819454-14819537
>chr21:14819670-14819951
>chr21:14821129-14821191
>chr21:14824641-14825515
>chr21:14826419-14826480
>chr21:14827132-14827216
>chr21:14827800-14828202
>chr21:14828606-14828913
>chr21:14830598-14830635
>chr21:14830818-14830987
>chr21:14832180-14832253
>chr21:14832556-14833029
>chr21:14833146-14833358
>chr21:14833442-14833539
>chr21:14833657-14833788
>chr21:14834234-14834284
>chr21:14834778-14834827
>chr21:14836427-14836730
>chr21:14837479-14837534
>chr21:14840754-14840809
>chr21:14841016-14841201
>chr21:14841247-14841394
>chr21:14841429-14841498
>chr21:14841887-14842226
>chr21:14842283-14842546
>chr21:14843509-14843839
>chr21:14844236-14844328
>chr21:14844436-14844898
>chr21:14844969-14847104
>chr21:14848220-14849289
>chr21:14849747-14850089
>chr21:14851133-14851647
>chr21:14853177-14853516
>chr21:14853732-14853900
>chr21:14855549-14855630
>chr21:14857500-14857588
>chr21:14858070-14858196
>chr21:14859122-14859266
>chr21:14859366-14859470
>chr21:14859702-14860990
>chr21:14861029-14862052
>chr21:14862969-14863162
>chr21:14865606-14865887
>chr21:14866227-14866339
>chr21:14866550-14866658
>chr21:14866782-14867126
>chr21:14868021-14868319
>chr21:14869438-14869518
>chr21:14871973-14872055
>chr21:14872330-14873090
>chr21:14878519-14878882
>chr21:14881221-14881700
>chr21:14881767-14882180
>chr21:14882286-14882336
>chr21:14882726-14883070
>chr21:14884745-14885494
>chr21:14886743-14886821
>chr21:14887283-14887490
>chr21:14887920-14887975
>chr21:14889867-14889896
>chr21:14889988-14890130
>chr21:14890157-14890221
>chr21:14890261-14890671
>chr21:14890739-14890998
>chr21:14891146-14892130
>chr21:14892523-14892892
>chr21:14893783-14893877
>chr21:14894609-14894695
>chr21:14896985-14897083
>chr21:14897250-14897353
>chr21:14897665-14898075
>chr21:14899072-14899415
>chr21:14900409-14900742
>chr21:14900998-14901170
>chr21:14902741-14903054
>chr21:14903299-14903339
>chr21:14904145-14906796
>chr21:14906826-14909093
>chr21:14909141-14910718
>chr21:14910795-14913576
>chr21:14914452-14914532
>chr21:14914812-14914972
>chr21:14918888-14918974
>chr21:14919243-14919291
>chr21:14919372-14919414
>chr21:14919931-14920000
>chr21:14920080-14920527
>chr21:14920750-14921217
>chr21:14921803-14921902
>chr21:14922318-14922542
>chr21:14925371-14925440
>chr21:14927077-14933129
>chr21:14933848-14939598
>chr21:14939639-14940264
>chr21:14941714-14942135
>chr21:14942706-14942761
>chr21:14946521-14946884
>chr21:14948539-14948914
>chr21:14948981-14949060
>chr21:14949410-14949476
>chr21:14952276-14952411
>chr21:14952536-14952856
>chr21:14953316-14953689
>chr21:14955109-14955375
>chr21:14956382-14956681
>chr21:14960596-14960639
>chr21:14961994-14962110
>chr21:14964186-14964234
>chr21:14965788-14965808
>chr21:14970230-14970567
>chr21:14971011-14971113
>chr21:14972638-14972981
>chr21:14973675-14973989
>chr21:14974063-14974213
>chr21:14974809-14975110
>chr21:14975461-14975705
>chr21:14975975-14976048
>chr21:14976156-14976220
>chr21:14976264-14976315
>chr21:14977644-14977733
>chr21:14979688-14979847
>chr21:14980169-14980539
>chr21:14981842-14982147
>chr21:14982651-14983431
>chr21:14983479-14983921
>chr21:14983953-14984823
>chr21:14984919-14985090
>chr21:14985335-14985630
>chr21:14988175-14988305
>chr21:14988385-14988586
>chr21:14988928-14989006
>chr21:14989898-14990047
>chr21:14991646-14991736
>chr21:14992053-14992339
>chr21:14993581-14993776
>chr21:14994092-14994401
>chr21:14994548-14994629
>chr21:14996058-14996151
>chr21:14996827-14996898
>chr21:14997686-14997820
>chr21:14998541-14999279
>chr21:15000299-15000408
>chr21:15000578-15000772
>chr21:15002794-15003005
>chr21:15009945-15010001
>chr21:15011196-15011487
>chr21:15012301-15012753
>chr21:15013142-15013294
>chr21:15014079-15014256
>chr21:15014984-15015197
>chr21:15015300-15015419
>chr21:15015610-15015924
>chr21:15016594-15017040
>chr21:15017207-15017354
>chr21:15018104-15018179
>chr21:15018659-15018710
>chr21:15018993-15019258
>chr21:15019453-15019997
>chr21:15020238-15020306
>chr21:15020519-15020659
>chr21:15020721-15021101
>chr21:15021538-15021620
>chr21:15021651-15022575
>chr21:15022843-15023092
>chr21:15023180-15023298
>chr21:15023627-15023716
>chr21:15024263-15024534
>chr21:15024552-15024649
>chr21:15024759-15024857
>chr21:15025712-15025745
>chr21:15026622-15026744
>chr21:15026831-15027055
>chr21:15028517-15028797
>chr21:15029224-15029306
>chr21:15029548-15029859
>chr21:15030700-15032047
>chr21:15032277-15032377
>chr21:15032941-15033268
>chr21:15033307-15033425
>chr21:15034595-15034694
>chr21:15035211-15035246
>chr21:15035378-15035838
>chr21:15036735-15036862
>chr21:15038995-15039060
>chr21:15040213-15040303
>chr21:15041155-15041224
>chr21:15041261-15041300
>chr21:15041834-15041899
>chr21:15042463-15042826
>chr21:15043810-15044124
>chr21:15045324-15046364
>chr21:15046426-15048373
>chr21:15048923-15049018
>chr21:15050679-15050715
>chr21:15051181-15051298
>chr21:15058454-15058529
>chr21:15059508-15059592
>chr21:15061460-15061500
>chr21:15064938-15064975
>chr21:15065036-15065156
>chr21:15066589-15066663
>chr21:15068820-15068915
>chr21:15070343-15071153
>chr21:15073590-15073733
>chr21:15073943-15074417
>chr21:15088966-15089441
>chr21:15089574-15089629
>chr21:15090544-15090670
>chr21:15091072-15091246
>chr21:15091803-15092201
>chr21:15097072-15097142
>chr21:15097437-15097760
>chr21:15097854-15097953
>chr21:15100297-15100408
>chr21:15100601-15100787
>chr21:15102095-15102429
>chr21:15104360-15104399
>chr21:15104629-15104718
>chr21:15105038-15105114
>chr21:15105366-15105420
>chr21:15106110-15106238
>chr21:15106956-15107031
>chr21:15108066-15108114
>chr21:15108167-15108238
>chr21:15108422-15108572
>chr21:15109658-15109793
>chr21:15109893-15110221
>chr21:15114185-15114333
>chr21:15114897-15115153
>chr21:15115244-15115362
>chr21:15115501-15115562
>chr21:15116262-15116754
>chr21:15117401-15117515
>chr21:15117663-15118010
>chr21:15118464-15119007
>chr21:15120246-15120353
>chr21:15122852-15122984
>chr21:15123281-15123369
>chr21:15124322-15124357
>chr21:15125784-15126150
>chr21:15128267-15128326
>chr21:15128738-15129114
>chr21:15129807-15129954
>chr21:15131255-15131362
>chr21:15132170-15132648
>chr21:15133010-15133138
>chr21:15133248-15133348
>chr21:15133427-15133546
>chr21:15135395-15135506
>chr21:15136066-15136200
>chr21:15137073-15137389
>chr21:15139216-15139290
>chr21:15141333-15141395
>chr21:15141955-15142290
>chr21:15142616-15142748
>chr21:15143762-15143974
>chr21:15144501-15145003
>chr21:15145193-15145313
>chr21:15146140-15146505
>chr21:15149058-15149193
>chr21:15150327-15150619
>chr21:15150833-15150939
>chr21:15151828-15151861
>chr21:15153035-15153086
>chr21:15154747-15154787
>chr21:15154866-15155241
>chr21:15158758-15159134
>chr21:15161540-15162610
>chr21:15163252-15163288
>chr21:15163818-15163963
>chr21:15164008-15164373
>chr21:15164414-15164639
>chr21:15166948-15166991
>chr21:15167867-15169007
>chr21:15169608-15169721
>chr21:15169800-15169844
>chr21:15172227-15172533
>chr21:15173939-15174353
>chr21:15174908-15175184
>chr21:15175522-15175839
>chr21:15176275-15176351
>chr21:15177799-15178165
>chr21:15179345-15179664
>chr21:15180398-15182888
>chr21:15184675-15184730
>chr21:15185557-15185938
>chr21:15187442-15187837
>chr21:15187985-15188067
>chr21:15189217-15189349
>chr21:15189501-15189608
>chr21:15189721-15189819
>chr21:15192732-15193081
>chr21:15193740-15193787
>chr21:15194612-15194935
>chr21:15195028-15195366
>chr21:15197414-15197533
>chr21:15198376-15198426
>chr21:15198927-15199005
>chr21:15200953-15201026
>chr21:15201074-15201156
>chr21:15201255-15202012
>chr21:15202129-15202470
>chr21:15205585-15205672
>chr21:15205784-15205944
>chr21:15206977-15207013
>chr21:15207243-15207348
>chr21:15207817-15207882
>chr21:15212701-15212784
>chr21:15213212-15213502
>chr21:15213807-15213857
>chr21:15214109-15214193
>chr21:15215643-15215864
>chr21:15217038-15219156
>chr21:15219423-15219794
>chr21:15220718-15220793
>chr21:15224520-15225065
>chr21:15225589-15225938
>chr21:15226000-15226060
>chr21:15226723-15226799
>chr21:15226945-15227006
>chr21:15227342-15227687
>chr21:15227822-15227893
>chr21:15228384-15229221
>chr21:15229420-15229465
>chr21:15229892-15230208
>chr21:15230288-15230356
>chr21:15230451-15230779
>chr21:15230869-15230961
>chr21:15231572-15231777
>chr21:15231877-15231917
>chr21:15232525-15232610
>chr21:15233539-15233637
>chr21:15234159-15234707
>chr21:15235005-15235346
>chr21:15235627-15236285
>chr21:15236343-15236482
>chr21:15236562-15236762
>chr21:15237208-15237430
>chr21:15238073-15238545
>chr21:15239136-15239287
>chr21:15239419-15239625
>chr21:15239753-15240113
>chr21:15241518-15241669
>chr21:15243014-15243081
>chr21:15245066-15245241
>chr21:15245303-15245592
>chr21:15246663-15246911
>chr21:15247018-15247072
>chr21:15247956-15248709
>chr21:15252981-15253882
>chr21:15255101-15255177
>chr21:15255251-15255351
>chr21:15255519-15255853
>chr21:15258276-15258361
>chr21:15259726-15259793
>chr21:15260658-15260818
>chr21:15261394-15263455
>chr21:15265693-15265845
>chr21:15267063-15267408
>chr21:15268336-15268550
>chr21:15268663-15269166
>chr21:15269219-15269338
>chr21:15269917-15270191
>chr21:15270580-15270899
>chr21:15271114-15271493
>chr21:15272017-15272345
>chr21:15277410-15277449
>chr21:15278969-15279141
>chr21:15279990-15280043
>chr21:15280896-15281000
>chr21:15283225-15283298
>chr21:15283465-15283522
>chr21:15284355-15285122
>chr21:15286764-15287046
>chr21:15288428-15288752
>chr21:15289220-15289396
>chr21:15289535-15289881
>chr21:15290117-15290283
>chr21:15290349-15290660
>chr21:15295328-15295508
>chr21:15295651-15296190
>chr21:15296388-15296543
>chr21:15296675-15296749
>chr21:15297420-15297522
>chr21:15298613-15298981
>chr21:15299452-15299621
>chr21:15300961-15301022
>chr21:15302616-15302728
>chr21:15304826-15305655
>chr21:15306291-15306329
>chr21:15307646-15308200
>chr21:15311187-15311459
>chr21:15311987-15312469
>chr21:15313321-15313406
>chr21:15314161-15314222
>chr21:15314285-15315145
>chr21:15315916-15316340
>chr21:15316674-15317416
>chr21:15318155-15318229
>chr21:15318477-15318520
>chr21:15318703-15319081
>chr21:15319316-15319399
>chr21:15320721-15321109
>chr21:15321260-15321636
>chr21:15321720-15322253
>chr21:15322328-15322693
>chr21:15322786-15322841
>chr21:15325476-15325632
>chr21:15325918-15326020
>chr21:15326557-15326614
>chr21:15326738-15326829
>chr21:15326878-15326933
>chr21:15327071-15327132
>chr21:15327218-15328039
>chr21:15329674-15329722
>chr21:15330658-15330878
>chr21:15331029-15331097
>chr21:15331786-15332010
>chr21:15332208-15332339
>chr21:15332493-15332582
>chr21:15332751-15333616
>chr21:15333743-15334147
>chr21:15334264-15334398
>chr21:15334521-15334632
>chr21:15334794-15334851
>chr21:15334982-15335210
>chr21:15335322-15335592
>chr21:15335996-15336317
>chr21:15336424-15336691
>chr21:15336821-15336891
>chr21:15337082-15337250
>chr21:15337334-15337559
>chr21:15337662-15338872
>chr21:15339358-15339468
>chr21:15340517-15340927
>chr21:15341488-15341537
>chr21:15345746-15346090
>chr21:15346818-15346855
>chr21:15347069-15347748
>chr21:15347830-15351415
>chr21:15351470-15351631
>chr21:15352925-15353006
>chr21:15353419-15353558
>chr21:15353607-15353717
>chr21:15356766-15356844
>chr21:15360483-15360617
>chr21:15361216-15361273
>chr21:15361457-15361511
>chr21:15363308-15363981
>chr21:15364104-15364426
>chr21:15364513-15364557
>chr21:15364901-15365042
>chr21:15365920-15366433
>chr21:15367053-15367526
>chr21:15367675-15367862
>chr21:15368186-15368502
>chr21:15368940-15369091
>chr21:15369166-15369636
>chr21:15370485-15370535
>chr21:15371196-15371237
>chr21:15372082-15372250
>chr21:15374499-15374566
>chr21:15374731-15375082
>chr21:15375455-15375495
>chr21:15375658-15376210
>chr21:15380480-15380537
>chr21:15380711-15380845
>chr21:15381026-15381454
>chr21:15381938-15382349
>chr21:15382432-15382601
>chr21:15384424-15384479
>chr21:15384821-15385156
>chr21:15386676-15386834
>chr21:15386879-15387019
>chr21:15387232-15387727
>chr21:15387820-15388709
>chr21:15388808-15389060
>chr21:15389520-15389556
>chr21:15389855-15390191
>chr21:15390669-15393603
>chr21:15393884-15394102
>chr21:15394505-15394556
>chr21:15397302-15397439
>chr21:15397464-15397737
>chr21:15397864-15398177
>chr21:15398338-15398551
>chr21:15398633-15398749
>chr21:15398990-15399083
>chr21:15399245-15399421
>chr21:15399499-15399761
>chr21:15399891-15399993
>chr21:15403883-15404196
>chr21:15404524-15404814
>chr21:15404848-15404955
>chr21:15406002-15406081
>chr21:15408045-15408458
>chr21:15410488-15410575
>chr21:15411029-15411067
>chr21:15411217-15411346
>chr21:15411838-15412325
>chr21:15413321-15414751
>chr21:15415377-15415464
>chr21:15416469-15416618
>chr21:15423441-15423538
>chr21:15424901-15425014
>chr21:15425515-15425554
>chr21:15425814-15425960
>chr21:15427196-15427258
>chr21:15427433-15428581
>chr21:15428866-15428937
>chr21:15429371-15429548
>chr21:15431653-15432123
>chr21:15433011-15433079
>chr21:15434832-15434883
>chr21:15435019-15435087
>chr21:15442419-15442765
>chr21:15444121-15444165
>chr21:15445703-15445769
>chr21:15446654-15446922
>chr21:15447036-15447466
>chr21:15448112-15448296
>chr21:15448608-15455614
>chr21:15455678-15456071
>chr21:15456161-15456370
>chr21:15456491-15456571
>chr21:15456661-15456740
>chr21:15456818-15456930
>chr21:15456954-15457032
>chr21:15457078-15457864
>chr21:15462541-15465490
>chr21:15465637-15465769
>chr21:15465994-15466417
>chr21:15466485-15466588
>chr21:15467265-15467308
>chr21:15468190-15468294
>chr21:15468809-15468859
>chr21:15468947-15469072
>chr21:15469963-15470340
>chr21:15470776-15470893
>chr21:15471024-15471082
>chr21:15471956-15471991
>chr21:15472641-15472860
>chr21:15473339-15473443
>chr21:15474078-15474442
>chr21:15474664-15474754
>chr21:15474981-15475057
>chr21:15475817-15475859
>chr21:15476573-15476688
>chr21:15476852-15477070
>chr21:15477113-15477163
>chr21:15477252-15477288
>chr21:15477374-15477479
>chr21:15477694-15478115
>chr21:15480695-15480766
>chr21:15481366-15481679
>chr21:15484629-15484713
>chr21:15484989-15485115
>chr21:15486565-15486747
>chr21:15487890-15488041
>chr21:15488365-15488497
>chr21:15488890-15488938
>chr21:15489140-15489328
>chr21:15491912-15491987
>chr21:15492253-15492314
>chr21:15492405-15492742
>chr21:15496556-15496593
>chr21:15499190-15499283
>chr21:15500454-15500626
>chr21:15501522-15501628
>chr21:15501685-15501744
>chr21:15502137-15502373
>chr21:15503013-15503085
>chr21:15503407-15503561
>chr21:15503969-15504061
>chr21:15504223-15506107
>chr21:15507196-15507242
>chr21:15507565-15507698
>chr21:15507743-15507975
>chr21:15510039-15510256
>chr21:15512230-15512370
>chr21:15512469-15512635
>chr21:15514087-15514136
>chr21:15514692-15514764
>chr21:15515088-15515166
>chr21:15516188-15516261
>chr21:15516705-15516763
>chr21:15518011-15518206
>chr21:15518984-15519380
>chr21:15519918-15520151
>chr21:15521268-15522050
>chr21:15522087-15522140
>chr21:15522242-15522706
>chr21:15523554-15523742
>chr21:15523892-15524255
>chr21:15525864-15526068
>chr21:15529264-15529727
>chr21:15529843-15530590
>chr21:15530623-15531430
>chr21:15531681-15531717
>chr21:15535475-15535757
>chr21:15536234-15536273
>chr21:15538290-15538536
>chr21:15539699-15539750
>chr21:15541046-15541798
>chr21:15542565-15542660
>chr21:15543475-15543715
>chr21:15543794-15547636
>chr21:15549664-15549810
>chr21:15549851-15549915
>chr21:15550051-15550122
>chr21:15550328-15550496
>chr21:15550683-15550904
>chr21:15551022-15551106
>chr21:15552158-15552456
>chr21:15552837-15553053
>chr21:15554152-15556913
>chr21:15557419-15557621
>chr21:15557824-15558502
>chr21:15558767-15559024
>chr21:15559066-15559390
>chr21:15559957-15560117
>chr21:15560364-15560407
>chr21:15560984-15561039
>chr21:15561189-15561243
>chr21:15561798-15562293
>chr21:15562354-15562539
>chr21:15565699-15565904
>chr21:15566187-15566248
>chr21:15567236-15567310
>chr21:15567816-15567979
>chr21:15568083-15568134
>chr21:15569023-15569167
>chr21:15569713-15569999
>chr21:15570416-15570732
>chr21:15570853-15570934
>chr21:15571215-15571735
>chr21:15572142-15572331
>chr21:15573304-15573469
>chr21:15573659-15573730
>chr21:15574069-15574181
>chr21:15574531-15574683
>chr21:15574821-15574915
>chr21:15575071-15575292
>chr21:15575666-15575975
>chr21:15576513-15577693
>chr21:15577756-15581547
>chr21:15581592-15582463
>chr21:15582505-15583147
>chr21:15583398-15583542
>chr21:15583954-15584035
>chr21:15585120-15585159
>chr21:15585457-15586029
>chr21:15587059-15587144
>chr21:15587281-15587867
>chr21:15588690-15589179
>chr21:15590105-15590492
>chr21:15590893-15591190
>chr21:15591660-15591962
>chr21:15593655-15596498
>chr21:15596823-15598552
>chr21:15598636-15598866
>chr21:15600582-15600666
>chr21:15601521-15601653
>chr21:15601819-15601977
>chr21:15602640-15602727
>chr21:15605876-15606370
>chr21:15607396-15607441
>chr21:15607535-15607641
>chr21:15607825-15608607
>chr21:15608677-15609029
>chr21:15609294-15609473
>chr21:15609623-15609717
>chr21:15609957-15611500
>chr21:15611560-15612424
>chr21:15612473-15613647
>chr21:15613741-15614263
>chr21:15614327-15614382
>chr21:15614456-15614539
>chr21:15616904-15616958
>chr21:15617324-15617611
>chr21:15619023-15619358
>chr21:15619411-15619726
>chr21:15620853-15621023
>chr21:15621103-15621231
>chr21:15622830-15623093
>chr21:15623253-15623636
>chr21:15624350-15624413
>chr21:15625279-15625720
>chr21:15626495-15626614
>chr21:15628440-15628648
>chr21:15629620-15629931
>chr21:15630254-15631467
>chr21:15633405-15633782
>chr21:15633994-15636208
>chr21:15636263-15637466
>chr21:15638618-15638791
>chr21:15638837-15639140
>chr21:15640287-15640889
>chr21:15643068-15643223
>chr21:15644886-15645244
>chr21:15645362-15645676
>chr21:15645853-15645955
>chr21:15646678-15647188
>chr21:15647871-15648219
>chr21:15649658-15649774
>chr21:15650326-15650396
>chr21:15651650-15651696
>chr21:15652740-15653101
>chr21:15654412-15654481
>chr21:15655198-15655516
>chr21:15656333-15656627
>chr21:15657471-15657955
>chr21:15658539-15658745
>chr21:15658782-15659161
>chr21:15659326-15659428
>chr21:15660667-15660828
>chr21:15661033-15661189
>chr21:15661720-15662216
>chr21:15663554-15663632
>chr21:15664190-15664616
>chr21:15664700-15665073
>chr21:15665150-15665463
>chr21:15665671-15665931
>chr21:15666053-15666139
>chr21:15666519-15666838
>chr21:15667557-15667638
>chr21:15668924-15669323
>chr21:15670176-15670477
>chr21:15672198-15672833
>chr21:15673307-15674093
>chr21:15674783-15674902
>chr21:15675762-15676145
>chr21:15676550-15676653
>chr21:15676984-15677024
>chr21:15677085-15677120
>chr21:15678771-15678877
>chr21:15679502-15679808
>chr21:15680690-15680934
>chr21:15684692-15684728
>chr21:15685498-15685575
>chr21:15685801-15685923
>chr21:15687394-15687614
>chr21:15688321-15688372
>chr21:15689033-15689124
>chr21:15689424-15689804
>chr21:15690426-15690798
>chr21:15690852-15690968
>chr21:15691516-15691614
>chr21:15692729-15692819
>chr21:15693209-15693295
>chr21:15694819-15695818
>chr21:15697204-15699219
>chr21:15699492-15699881
>chr21:15702631-15703061
>chr21:15703372-15703568
>chr21:15704668-15704755
>chr21:15705113-15705470
>chr21:15705664-15706586
>chr21:15707810-15707869
>chr21:15707915-15707956
>chr21:15708333-15708653
>chr21:15708924-15709162
>chr21:15709664-15709703
>chr21:15710109-15710197
>chr21:15710240-15711229
>chr21:15712040-15712371
>chr21:15712479-15712789
>chr21:15712911-15713223
>chr21:15714983-15715314
>chr21:15715573-15715642
>chr21:15717927-15717983
>chr21:15718157-15718910
>chr21:15719054-15719381
>chr21:15719671-15719743
>chr21:15719917-15720814
>chr21:15721298-15721496
>chr21:15721888-15722041
>chr21:15722104-15722177
>chr21:15722209-15722776
>chr21:15724302-15724439
>chr21:15725985-15726122
>chr21:15726203-15726365
>chr21:15726699-15727049
>chr21:15727192-15727254
>chr21:15727608-15727684
>chr21:15727803-15727938
>chr21:15729871-15729979
>chr21:15730353-15730393
>chr21:15730908-15731001
>chr21:15732628-15732741
>chr21:15733412-15733886
>chr21:15735140-15735504
>chr21:15735826-15736038
>chr21:15736091-15736369
>chr21:15736564-15736661
>chr21:15737788-15737955
>chr21:15738691-15738862
>chr21:15738897-15739215
>chr21:15741560-15741599
>chr21:15743255-15743298
>chr21:15743371-15743436
>chr21:15743553-15743634
>chr21:15743687-15743749
>chr21:15744312-15744889
>chr21:15745027-15745067
>chr21:15745190-15745780
>chr21:15746322-15746743
>chr21:15746810-15746911
>chr21:15747103-15747622
>chr21:15748277-15748645
>chr21:15748977-15749052
>chr21:15750124-15751017
>chr21:15751919-15752520
>chr21:15753765-15753880
>chr21:15754132-15754190
>chr21:15754320-15754380
>chr21:15758187-15758958
>chr21:15759286-15759845
>chr21:15760683-15760723
>chr21:15761206-15761350
>chr21:15761382-15761868
>chr21:15763905-15763955
>chr21:15764617-15764712
>chr21:15767441-15767493
>chr21:15770655-15770793
>chr21:15770870-15770943
>chr21:15773672-15773850
>chr21:15774099-15774136
>chr21:15774181-15774247
>chr21:15775126-15775200
>chr21:15775304-15775423
>chr21:15776659-15776887
>chr21:15778251-15778400
>chr21:15779444-15779513
>chr21:15779714-15779806
>chr21:15782911-15782990
>chr21:15783142-15783182
>chr21:15783523-15784048
>chr21:15784239-15784707
>chr21:15784901-15785420
>chr21:15785489-15786120
>chr21:15786201-15786392
>chr21:15786451-15787184
>chr21:15787214-15787475
>chr21:15791223-15791321
>chr21:15793048-15793092
>chr21:15793422-15793565
>chr21:15795218-15795292
>chr21:15797741-15797968
>chr21:15798592-15798788
>chr21:15798938-15799055
>chr21:15800376-15800549
>chr21:15802460-15802514
>chr21:15802772-15802855
>chr21:15804364-15804500
>chr21:15804648-15804794
>chr21:15805620-15805686
>chr21:15806926-15807233
>chr21:15807617-15807788
>chr21:15809499-15809820
>chr21:15809859-15809908
>chr21:15809950-15810099
>chr21:15812098-15812184
>chr21:15812328-15812670
>chr21:15812954-15813062
>chr21:15813960-15815702
>chr21:15815835-15816465
>chr21:15816849-15817179
>chr21:15817297-15817372
>chr21:15817497-15817895
>chr21:15818264-15818350
>chr21:15818451-15818509
>chr21:15819771-15819862
>chr21:15822763-15822834
>chr21:15824355-15824881
>chr21:15826530-15826583
>chr21:15827733-15827994
>chr21:15828648-15828939
>chr21:15829161-15829355
>chr21:15830268-15830454
>chr21:15830779-15830815
>chr21:15832312-15832412
>chr21:15832726-15833053
>chr21:15834215-15834318
>chr21:15836450-15837432
>chr21:15837941-15838271
>chr21:15843487-15843592
>chr21:15844971-15845116
>chr21:15846085-15846447
>chr21:15849912-15849988
>chr21:15850425-15850506
>chr21:15850947-15851051
>chr21:15853263-15853377
>chr21:15854033-15854451
>chr21:15856462-15856814
>chr21:15857161-15857341
>chr21:15857451-15857503
>chr21:15857640-15857709
>chr21:15858562-15858659
>chr21:15859067-15859501
>chr21:15859719-15859801
>chr21:15859875-15859996
>chr21:15860008-15860578
>chr21:15861336-15861368
>chr21:15862180-15862450
>chr21:15863311-15863352
>chr21:15863746-15864028
>chr21:15864415-15864545
>chr21:15865954-15866095
>chr21:15866154-15866247
>chr21:15867323-15867376
>chr21:15868078-15868110
>chr21:15868532-15868808
>chr21:15868961-15869278
>chr21:15870220-15870356
>chr21:15871040-15871285
>chr21:15871861-15872143
>chr21:15872878-15873845
>chr21:15874839-15875241
>chr21:15876373-15876756
>chr21:15877050-15877259
>chr21:15877420-15877496
>chr21:15878868-15878902
>chr21:15880367-15883873
>chr21:15884758-15885132
>chr21:15886278-15886618
>chr21:15887075-15887156
>chr21:15889051-15889098
>chr21:15890566-15890633
>chr21:15890763-15890805
>chr21:15895736-15895803
>chr21:15895969-15896159
>chr21:15896211-15896360
>chr21:15896431-15896744
>chr21:15896907-15897094
>chr21:15897152-15902791
>chr21:15903341-15903668
>chr21:15904139-15904231
>chr21:15904685-15904898
>chr21:15906027-15906161
>chr21:15906762-15907071
>chr21:15907256-15907492
>chr21:15907914-15908310
>chr21:15908383-15908559
>chr21:15908732-15908774
>chr21:15908988-15909071
>chr21:15909504-15909555
>chr21:15909782-15909993
>chr21:15910332-15910468
>chr21:15910792-15911133
>chr21:15911185-15914505
>chr21:15914548-15921812
>chr21:15922083-15922192
>chr21:15923246-15923654
>chr21:15924392-15927237
>chr21:15931049-15931363
>chr21:15932121-15932212
>chr21:15932695-15932743
>chr21:15932869-15933456
>chr21:15933771-15934486
>chr21:15936143-15936209
>chr21:15937403-15937866
>chr21:15938038-15938816
>chr21:15939027-15939964
>chr21:15942076-15942262
>chr21:15944548-15945753
>chr21:15946641-15946764
>chr21:15947370-15947448
>chr21:15947493-15947636
>chr21:15949241-15949319
>chr21:15949470-15954400
>chr21:15954459-15954535
>chr21:15954666-15957206
>chr21:15957283-15957827
>chr21:15957913-15958204
>chr21:15958536-15958752
>chr21:15958997-15959041
>chr21:15959336-15959444
>chr21:15959997-15960113
>chr21:15960839-15961157
>chr21:15962848-15963155
>chr21:15963423-15963647
>chr21:15965792-15965808
>chr21:15966300-15966403
>chr21:15966695-15966919
>chr21:15967205-15967411
>chr21:15967541-15967647
>chr21:15968748-15968824
>chr21:15969886-15969945
>chr21:15970777-15971470
>chr21:15972895-15973174
>chr21:15973391-15973485
>chr21:15974452-15974894
>chr21:15975885-15975939
>chr21:15976127-15976190
>chr21:15979635-15985256
>chr21:15985295-15985357
>chr21:15987114-15987194
>chr21:15987727-15987861
>chr21:15988671-15988738
>chr21:15991637-15992215
>chr21:15992432-15992560
>chr21:15993054-15993104
>chr21:15993233-15993549
>chr21:15993894-15993996
>chr21:15994523-15994951
>chr21:15995981-15996145
>chr21:15996818-15997196
>chr21:16001231-16001694
>chr21:16002441-16002536
>chr21:16002584-16002892
>chr21:16003154-16003219
>chr21:16004379-16004621
>chr21:16004878-16005282
>chr21:16005665-16005744
>chr21:16006064-16006120
>chr21:16007502-16007756
>chr21:16009048-16009366
>chr21:16009599-16009757
>chr21:16012583-16012946
>chr21:16014321-16014442
>chr21:16014707-16016640
>chr21:16017932-16017997
>chr21:16018677-16018868
>chr21:16019382-16019490
>chr21:16019538-16019963
>chr21:16020217-16020266
>chr21:16023704-16023800
>chr21:16024005-16024349
>chr21:16026268-16026598
>chr21:16027012-16027348
>chr21:16027933-16028233
>chr21:16029436-16029486
>chr21:16030546-16030771
>chr21:16032517-16032890
>chr21:16035675-16035802
>chr21:16036006-16036252
>chr21:16036506-16037128
>chr21:16037823-16037904
>chr21:16039180-16039569
>chr21:16041608-16041780
>chr21:16043343-16043397
>chr21:16043574-16043623
>chr21:16046246-16046552
>chr21:16046739-16046794
>chr21:16047149-16047347
>chr21:16048453-16048494
>chr21:16049732-16051562
>chr21:16051600-16051912
>chr21:16052722-16052939
>chr21:16053280-16053327
>chr21:16054345-16054480
>chr21:16054693-16055035
>chr21:16055656-16055701
>chr21:16055959-16056155
>chr21:16057471-16057609
>chr21:16059907-16060898
>chr21:16060996-16061047
>chr21:16061190-16061342
>chr21:16061660-16062028
>chr21:16062449-16062491
>chr21:16062601-16062701
>chr21:16063364-16063484
>chr21:16063633-16063851
>chr21:16064015-16064066
>chr21:16064164-16064349
>chr21:16064543-16064999
>chr21:16065108-16065467
>chr21:16065757-16065883
>chr21:16066249-16066589
>chr21:16068492-16068679
>chr21:16069060-16069103
>chr21:16074517-16074599
>chr21:16075941-16076106
>chr21:16076495-16076550
>chr21:16077712-16077772
>chr21:16080958-16081090
>chr21:16082546-16082592
>chr21:16082694-16082758
>chr21:16083465-16083881
>chr21:16086576-16086627
>chr21:16088174-16088275
>chr21:16088649-16088822
>chr21:16089368-16089644
>chr21:16090082-16090185
>chr21:16090726-16090958
>chr21:16091125-16091425
>chr21:16091473-16091555
>chr21:16091596-16091983
>chr21:16092197-16092319
>chr21:16092675-16092781
>chr21:16092952-16093107
>chr21:16093300-16093373
>chr21:16093617-16094284
>chr21:16095557-16096067
>chr21:16096365-16096556
>chr21:16096647-16096740
>chr21:16097529-16097640
>chr21:16099362-16099454
>chr21:16099760-16102041
>chr21:16102711-16102770
>chr21:16103600-16103656
>chr21:16104057-16105567
>chr21:16105707-16105869
>chr21:16106726-16106844
>chr21:16106920-16107196
>chr21:16107449-16107544
>chr21:16107610-16107667
>chr21:16108331-16108474
>chr21:16108951-16109023
>chr21:16109223-16109585
>chr21:16109983-16110093
>chr21:16110309-16110457
>chr21:16110913-16111113
>chr21:16112861-16112925
>chr21:16114036-16115184
>chr21:16115314-16115366
>chr21:16117219-16117351
>chr21:16118450-16118517
>chr21:16118617-16118758
>chr21:16119071-16119149
>chr21:16120231-16120283
>chr21:16120404-16120504
>chr21:16120724-16121043
>chr21:16121150-16121266
>chr21:16121727-16121817
>chr21:16122657-16122746
>chr21:16122882-16122945
>chr21:16126644-16126681
>chr21:16127472-16133725
>chr21:16135832-16136397
>chr21:16136460-16136549
>chr21:16138274-16138567
>chr21:16138665-16138835
>chr21:16138876-16139832
>chr21:16139992-16140082
>chr21:16141399-16145043
>chr21:16145066-16145315
>chr21:16145399-16145463
>chr21:16145655-16145713
>chr21:16145854-16145898
>chr21:16146268-16146341
>chr21:16146418-16146470
>chr21:16146518-16146548
>chr21:16146729-16148606
>chr21:16148838-16148911
>chr21:16148998-16149209
>chr21:16149895-16150229
>chr21:16150482-16153418
>chr21:16153522-16153628
>chr21:16154942-16154992
>chr21:16155803-16156167
>chr21:16156221-16156317
>chr21:16156467-16156863
>chr21:16157121-16157230
>chr21:16157700-16157975
>chr21:16158990-16159045
>chr21:16160363-16160899
>chr21:16161029-16161530
>chr21:16161744-16162062
>chr21:16162622-16162873
>chr21:16164260-16164570
>chr21:16165333-16165425
>chr21:16170904-16171197
>chr21:16171356-16172361
>chr21:16172414-16173812
>chr21:16173897-16174103
>chr21:16174438-16174620
>chr21:16174670-16174849
>chr21:16178917-16179050
>chr21:16179132-16179279
>chr21:16182462-16182990
>chr21:16183297-16183346
>chr21:16183416-16183503
>chr21:16183751-16183909
>chr21:16184105-16184513
>chr21:16185231-16185310
>chr21:16185507-16185689
>chr21:16187779-16187953
>chr21:16188435-16188521
>chr21:16189413-16189736
>chr21:16189898-16190702
>chr21:16191180-16191269
>chr21:16191923-16191970
>chr21:16195289-16195361
>chr21:16197776-16198103
>chr21:16198151-16198213
>chr21:16200023-16200169
>chr21:16200229-16200887
>chr21:16201050-16201171
>chr21:16201967-16202020
>chr21:16202234-16202641
>chr21:16202911-16203024
>chr21:16203419-16203735
>chr21:16205889-16206256
>chr21:16206356-16206428
>chr21:16206937-16207259
>chr21:16209380-16209709
>chr21:16211111-16211181
>chr21:16212438-16212491
>chr21:16213199-16213240
>chr21:16214685-16215006
>chr21:16216856-16216909
>chr21:16217195-16217308
>chr21:16218198-16218620
>chr21:16220064-16220420
>chr21:16220794-16220842
>chr21:16221726-16221819
>chr21:16222481-16222585
>chr21:16224338-16224483
>chr21:16224526-16230718
>chr21:16232166-16232202
>chr21:16232421-16232679
>chr21:16232728-16232771
>chr21:16233427-16233884
>chr21:16237180-16237230
>chr21:16237668-16237786
>chr21:16237943-16238665
>chr21:16239495-16239832
>chr21:16240761-16240893
>chr21:16244161-16244477
>chr21:16246325-16246832
>chr21:16247109-16247160
>chr21:16247470-16248390
>chr21:16249731-16250054
>chr21:16251197-16251695
>chr21:16252620-16252743
>chr21:16253680-16254036
>chr21:16256624-16256668
>chr21:16259880-16260031
>chr21:16260339-16260441
>chr21:16260515-16260622
>chr21:16260873-16260940
>chr21:16262611-16263027
>chr21:16263812-16263903
>chr21:16265473-16265756
>chr21:16266689-16266745
>chr21:16268262-16268360
>chr21:16269957-16270007
>chr21:16271063-16271269
>chr21:16271343-16271536
>chr21:16273146-16273205
>chr21:16273420-16273897
>chr21:16275097-16275384
>chr21:16275711-16275811
>chr21:16277450-16277503
>chr21:16277676-16277742
>chr21:16282491-16282541
>chr21:16290200-16290583
>chr21:16293652-16293769
>chr21:16293807-16293842
>chr21:16296031-16296414
>chr21:16296518-16296772
>chr21:16297758-16298142
>chr21:16299196-16299644
>chr21:16301137-16301486
>chr21:16303423-16303858
>chr21:16303921-16304057
>chr21:16306366-16306401
>chr21:16306783-16307118
>chr21:16307312-16307362
>chr21:16311468-16311522
>chr21:16311785-16311895
>chr21:16312132-16312180
>chr21:16312767-16312839
>chr21:16313969-16314064
>chr21:16314651-16314829
>chr21:16315632-16315753
>chr21:16315866-16316262
>chr21:16317294-16317354
>chr21:16319584-16319785
>chr21:16320322-16320368
>chr21:16324606-16324718
>chr21:16325627-16325727
>chr21:16326662-16326952
>chr21:16327075-16327244
>chr21:16327816-16327867
>chr21:16328352-16328472
>chr21:16331283-16331352
>chr21:16332106-16332144
>chr21:16332224-16332343
>chr21:16332495-16332702
>chr21:16332742-16333145
>chr21:16333524-16333624
>chr21:16333700-16333803
>chr21:16334112-16334458
>chr21:16335044-16335406
>chr21:16336372-16336595
>chr21:16337519-16337622
>chr21:16337664-16337735
>chr21:16339937-16340026
>chr21:16341579-16341668
>chr21:16342149-16342205
>chr21:16345709-16345763
>chr21:16348302-16348495
>chr21:16348880-16349195
>chr21:16349561-16349973
>chr21:16350214-16350255
>chr21:16350643-16350700
>chr21:16351356-16351818
>chr21:16352110-16352508
>chr21:16353081-16353441
>chr21:16353710-16354067
>chr21:16356268-16356596
>chr21:16357077-16357349
>chr21:16358586-16358864
>chr21:16358908-16360979
>chr21:16361081-16361929
>chr21:16364460-16364528
>chr21:16364585-16364741
>chr21:16365050-16365215
>chr21:16365262-16365613
>chr21:16365815-16365867
>chr21:16368374-16368763
>chr21:16369255-16369563
>chr21:16371557-16372045
>chr21:16373283-16373599
>chr21:16377466-16377550
>chr21:16377730-16377905
>chr21:16378568-16378613
>chr21:16379593-16379645
>chr21:16379913-16380050
>chr21:16381688-16381755
>chr21:16383448-16383520
>chr21:16383906-16384099
>chr21:16385904-16386282
>chr21:16387622-16387709
>chr21:16388325-16388470
>chr21:16388623-16388803
>chr21:16388859-16389168
>chr21:16389326-16389401
>chr21:16390541-16390863
>chr21:16391941-16394271
>chr21:16394342-16394663
>chr21:16394727-16394769
>chr21:16394865-16395223
>chr21:16395278-16396188
>chr21:16396244-16396784
>chr21:16396908-16398544
>chr21:16400137-16400272
>chr21:16400346-16401499
>chr21:16401755-16402212
>chr21:16402564-16402746
>chr21:16402839-16402872
>chr21:16402940-16403756
>chr21:16403959-16404026
>chr21:16404386-16404618
>chr21:16405623-16405775
>chr21:16405845-16406058
>chr21:16406835-16407000
>chr21:16407510-16407762
>chr21:16409188-16409371
>chr21:16409495-16409529
>chr21:16409820-16412975
>chr21:16413105-16413588
>chr21:16413926-16413975
>chr21:16414139-16414193
>chr21:16414380-16414517
>chr21:16414788-16414825
>chr21:16417243-16417450
>chr21:16417593-16417628
>chr21:16421907-16422059
>chr21:16422404-16422486
>chr21:16423093-16423218
>chr21:16423382-16423460
>chr21:16424874-16424976
>chr21:16425247-16425401
>chr21:16428711-16428782
>chr21:16429636-16430002
>chr21:16430195-16430264
>chr21:16433261-16433316
>chr21:16437024-16437321
>chr21:16438327-16438678
>chr21:16439452-16439504
>chr21:16439640-16440018
>chr21:16440344-16440792
>chr21:16441264-16441590
>chr21:16442948-16443967
>chr21:16444239-16444292
>chr21:16444649-16444828
>chr21:16445333-16445446
>chr21:16445493-16445742
>chr21:16445968-16446370
>chr21:16446582-16446690
>chr21:16447118-16447707
>chr21:16448647-16448814
>chr21:16449443-16449723
>chr21:16455239-16455440
>chr21:16459632-16459690
>chr21:16459831-16460210
>chr21:16461038-16461376
>chr21:16462199-16462262
>chr21:16462525-16462569
>chr21:16462665-16465161
>chr21:16466158-16466363
>chr21:16466490-16466533
>chr21:16467190-16467250
>chr21:16468447-16468890
>chr21:16470334-16470400
>chr21:16472123-16472214
>chr21:16472673-16472745
>chr21:16472841-16473336
>chr21:16474581-16474627
>chr21:16475031-16475102
>chr21:16475769-16475919
>chr21:16477193-16480375
>chr21:16480470-16485326
>chr21:16485385-16486170
>chr21:16486201-16486254
>chr21:16486755-16486885
>chr21:16486960-16487243
>chr21:16487438-16487486
>chr21:16487847-16487886
>chr21:16488878-16489307
>chr21:16490489-16490835
>chr21:16491369-16491485
>chr21:16492071-16492140
>chr21:16492179-16492263
>chr21:16492936-16492978
>chr21:16493329-16493378
>chr21:16493815-16494124
>chr21:16495767-16495844
>chr21:16497771-16499213
>chr21:16499470-16499534
>chr21:16500690-16500901
>chr21:16502034-16502069
>chr21:16502276-16502345
>chr21:16503034-16503094
>chr21:16503302-16503634
>chr21:16504202-16504286
>chr21:16507976-16508021
>chr21:16508182-16508499
>chr21:16508593-16508790
>chr21:16509294-16509341
>chr21:16510051-16510121
>chr21:16511311-16512202
>chr21:16512545-16512778
>chr21:16513325-16513392
>chr21:16513844-16516119
>chr21:16516559-16516712
>chr21:16516930-16517250
>chr21:16518129-16518212
>chr21:16518481-16518768
>chr21:16520866-16521448
>chr21:16521678-16522041
>chr21:16522416-16522585
>chr21:16523300-16523975
>chr21:16524588-16525165
>chr21:16525269-16525649
>chr21:16525716-16526383
>chr21:16526508-16526699
>chr21:16526755-16527648
>chr21:16527751-16528735
>chr21:16528858-16529221
>chr21:16529438-16529810
>chr21:16529893-16530065
>chr21:16530162-16530390
>chr21:16530864-16531118
>chr21:16531191-16531513
>chr21:16535493-16535564
>chr21:16536657-16536742
>chr21:16542049-16542353
>chr21:16542956-16543028
>chr21:16544253-16544952
>chr21:16545099-16545232
>chr21:16545992-16546358
>chr21:16546960-16546996
>chr21:16547829-16547972
>chr21:16548130-16548244
>chr21:16548425-16548792
>chr21:16548983-16549096
>chr21:16549242-16549409
>chr21:16549577-16550220
>chr21:16550326-16550454
>chr21:16553237-16553552
>chr21:16554081-16554162
>chr21:16555039-16555375
>chr21:16555787-16556127
>chr21:16556693-16557101
>chr21:16557874-16557918
>chr21:16558275-16558830
>chr21:16559754-16559875
>chr21:16563395-16563679
>chr21:16564105-16564420
>chr21:16565418-16565622
>chr21:16566006-16566248
>chr21:16566381-16566455
>chr21:16570699-16570937
>chr21:16572423-16572541
>chr21:16572633-16573005
>chr21:16574863-16575003
>chr21:16575244-16575578
>chr21:16575598-16575899
>chr21:16577257-16577738
>chr21:16582106-16582524
>chr21:16583189-16583518
>chr21:16584310-16584719
>chr21:16584777-16584829
>chr21:16585770-16585957
>chr21:16586839-16586962
>chr21:16588301-16588432
>chr21:16588996-16589043
>chr21:16589283-16589353
>chr21:16593976-16594083
>chr21:16595714-16595999
>chr21:16596293-16596401
>chr21:16597249-16597321
>chr21:16598140-16598267
>chr21:16598448-16598498
>chr21:16599089-16599423
>chr21:16599575-16599919
>chr21:16601770-16601836
>chr21:16601908-16602056
>chr21:16603342-16603649
>chr21:16606888-16606932
>chr21:16607843-16607951
>chr21:16608005-16608067
>chr21:16608344-16608393
>chr21:16608452-16608590
>chr21:16608841-16608904
>chr21:16609186-16609229
>chr21:16610397-16610609
>chr21:16610721-16610840
>chr21:16612055-16612108
>chr21:16612226-16612582
>chr21:16612671-16612874
>chr21:16612896-16614053
>chr21:16614303-16615497
>chr21:16616237-16616886
>chr21:16617594-16617876
>chr21:16619374-16619465
>chr21:16619897-16620668
>chr21:16620723-16620969
>chr21:16621214-16621282
>chr21:16621499-16621568
>chr21:16621718-16622140
>chr21:16622224-16622363
>chr21:16623523-16623569
>chr21:16624191-16624237
>chr21:16626273-16626858
>chr21:16627282-16627593
>chr21:16627926-16628276
>chr21:16628612-16628720
>chr21:16628868-16628903
>chr21:16630211-16630350
>chr21:16631048-16631446
>chr21:16631599-16631821
>chr21:16635284-16635368
>chr21:16638424-16638746
>chr21:16638898-16639367
>chr21:16639558-16639599
>chr21:16640918-16641284
>chr21:16641413-16641744
>chr21:16643081-16643144
>chr21:16643461-16643507
>chr21:16644221-16644500
>chr21:16645143-16645218
>chr21:16645298-16646357
>chr21:16646451-16646646
>chr21:16646698-16646730
>chr21:16646891-16647186
>chr21:16648197-16648279
>chr21:16649273-16649321
>chr21:16651490-16651594
>chr21:16653627-16653950
>chr21:16654083-16654169
>chr21:16654463-16654505
>chr21:16655073-16655806
>chr21:16657267-16657308
>chr21:16657668-16658345
>chr21:16658394-16658477
>chr21:16659345-16659553
>chr21:16660179-16660642
>chr21:16661127-16661467
>chr21:16661657-16661990
>chr21:16662864-16662941
>chr21:16663048-16663176
>chr21:16663404-16663543
>chr21:16664415-16665488
>chr21:16665612-16665672
>chr21:16665865-16666025
>chr21:16666140-16666211
>chr21:16667825-16668135
>chr21:16668315-16668367
>chr21:16671360-16671446
>chr21:16671872-16671963
>chr21:16673495-16673887
>chr21:16674696-16674883
>chr21:16676923-16676987
>chr21:16677220-16677282
>chr21:16678812-16678904
>chr21:16679102-16679161
>chr21:16680606-16680958
>chr21:16681058-16681142
>chr21:16682098-16682573
>chr21:16682658-16682699
>chr21:16683227-16683309
>chr21:16684060-16684134
>chr21:16686614-16686698
>chr21:16687429-16687670
>chr21:16687738-16688060
>chr21:16688293-16688492
>chr21:16688781-16688895
>chr21:16689483-16689841
>chr21:16693986-16696470
>chr21:16696966-16697345
>chr21:16699008-16699080
>chr21:16699398-16699549
>chr21:16699728-16700053
>chr21:16700911-16700968
>chr21:16701156-16701233
>chr21:16701395-16701854
>chr21:16703097-16703933
>chr21:16704031-16704080
>chr21:16705427-16705512
>chr21:16706158-16706207
>chr21:16706481-16706828
>chr21:16706853-16706958
>chr21:16707743-16707828
>chr21:16708190-16708237
>chr21:16709048-16709330
>chr21:16709495-16709915
>chr21:16711373-16711739
>chr21:16712173-16712875
>chr21:16714848-16715038
>chr21:16715665-16715751
>chr21:16716518-16718347
>chr21:16719419-16719516
>chr21:16719943-16720051
>chr21:16720487-16721274
>chr21:16721870-16721998
>chr21:16728159-16728516
>chr21:16729861-16729924
>chr21:16730067-16737101
>chr21:16737669-16737729
>chr21:16738699-16738759
>chr21:16738808-16738923
>chr21:16739548-16739606
>chr21:16739710-16739850
>chr21:16742839-16742886
>chr21:16744494-16744654
>chr21:16747295-16747730
>chr21:16747917-16748042
>chr21:16748181-16748364
>chr21:16748951-16749239
>chr21:16750182-16750258
>chr21:16751085-16751154
>chr21:16752846-16752915
>chr21:16753415-16753481
>chr21:16754255-16754298
>chr21:16754730-16754920
>chr21:16755232-16755320
>chr21:16755494-16755846
>chr21:16756861-16760275
>chr21:16760319-16760372
>chr21:16760837-16762589
>chr21:16762636-16762694
>chr21:16762823-16764109
>chr21:16764343-16764858
>chr21:16765062-16765166
>chr21:16767242-16767515
>chr21:16769042-16769533
>chr21:16769921-16769966
>chr21:16771508-16771603
>chr21:16771962-16772183
>chr21:16773597-16773668
>chr21:16779536-16779580
>chr21:16779704-16779810
>chr21:16780450-16780775
>chr21:16781563-16785953
>chr21:16786064-16786127
>chr21:16786249-16786365
>chr21:16786739-16786805
>chr21:16788114-16788288
>chr21:16789038-16789135
>chr21:16789233-16789422
>chr21:16789861-16790195
>chr21:16790720-16791224
>chr21:16791920-16791998
>chr21:16792923-16792996
>chr21:16794320-16794370
>chr21:16795082-16795125
>chr21:16795938-16796026
>chr21:16801196-16801268
>chr21:16803067-16803103
>chr21:16805275-16805339
>chr21:16805892-16806040
>chr21:16806323-16806438
>chr21:16808144-16808210
>chr21:16808480-16808623
>chr21:16809142-16809581
>chr21:16809751-16809911
>chr21:16811357-16811469
>chr21:16812984-16813057
>chr21:16813696-16813781
>chr21:16813826-16813919
>chr21:16814857-16814964
>chr21:16815886-16816108
>chr21:16817686-16818521
>chr21:16818854-16819176
>chr21:16819524-16819579
>chr21:16820849-16820907
>chr21:16821020-16821104
>chr21:16821211-16821309
>chr21:16821451-16821536
>chr21:16822084-16822375
>chr21:16823197-16823668
>chr21:16825822-16826590
>chr21:16826763-16826856
>chr21:16826907-16827087
>chr21:16829078-16829481
>chr21:16829783-16829857
>chr21:16830180-16830241
>chr21:16831606-16831674
>chr21:16835090-16835184
>chr21:16835855-16836133
>chr21:16838770-16838861
>chr21:16840247-16840300
>chr21:16845823-16846079
>chr21:16846241-16846397
>chr21:16846464-16846545
>chr21:16847859-16848012
>chr21:16850368-16850566
>chr21:16850889-16851037
>chr21:16851375-16851487
>chr21:16853099-16853219
>chr21:16854607-16854798
>chr21:16855139-16855898
>chr21:16856719-16856758
>chr21:16857861-16858060
>chr21:16859102-16859416
>chr21:16859640-16860746
>chr21:16862276-16862424
>chr21:16862652-16862695
>chr21:16866212-16866266
>chr21:16867746-16868226
>chr21:16868712-16868813
>chr21:16868897-16869007
>chr21:16869968-16870027
>chr21:16871210-16871378
>chr21:16874449-16874487
>chr21:16874782-16874827
>chr21:16875297-16875804
>chr21:16875880-16877715
>chr21:16877919-16878020
>chr21:16878998-16885261
>chr21:16887414-16887469
>chr21:16889465-16889837
>chr21:16891387-16891515
>chr21:16892159-16898245
>chr21:16898465-16898954
>chr21:16899524-16899671
>chr21:16899946-16900006
>chr21:16900469-16900579
>chr21:16901717-16902120
>chr21:16902235-16902347
>chr21:16903668-16903705
>chr21:16904115-16904262
>chr21:16904369-16905588
>chr21:16905626-16906298
>chr21:16906344-16906762
>chr21:16906807-16908079
>chr21:16909080-16909141
>chr21:16909322-16909384
>chr21:16912397-16912533
>chr21:16912999-16913064
>chr21:16913462-16916893
>chr21:16916936-16919893
>chr21:16921419-16921919
>chr21:16922712-16922874
>chr21:16922921-16923082
>chr21:16924070-16924289
>chr21:16925687-16926029
>chr21:16926142-16926266
>chr21:16926761-16927270
>chr21:16928142-16928289
>chr21:16928876-16929328
>chr21:16930006-16930181
>chr21:16930624-16930654
>chr21:16931373-16931666
>chr21:16933113-16933342
>chr21:16935796-16936260
>chr21:16936308-16940130
>chr21:16940168-16940430
>chr21:16940584-16941012
>chr21:16941053-16941300
>chr21:16941765-16941833
>chr21:16941983-16942573
>chr21:16943339-16943418
>chr21:16943782-16944274
>chr21:16944634-16944839
>chr21:16945038-16945530
>chr21:16945704-16945789
>chr21:16945919-16946588
>chr21:16946877-16947029
>chr21:16947093-16947167
>chr21:16947225-16950067
>chr21:16950113-16951944
>chr21:16952026-16953239
>chr21:16953327-16953558
>chr21:16953872-16954185
>chr21:16954821-16954857
>chr21:16955719-16955859
>chr21:16955996-16956523
>chr21:16957927-16958198
>chr21:16958377-16958591
>chr21:16958713-16958777
>chr21:16959088-16959175
>chr21:16959276-16959329
>chr21:16959469-16959573
>chr21:16959637-16959813
>chr21:16960527-16961869
>chr21:16961911-16963499
>chr21:16963811-16964166
>chr21:16964248-16965356
>chr21:16965420-16965799
>chr21:16965808-16966118
>chr21:16966291-16966436
>chr21:16968199-16968288
>chr21:16970763-16973785
>chr21:16974497-16974549
>chr21:16975439-16975862
>chr21:16977515-16977646
>chr21:16978001-16978187
>chr21:16978297-16978333
>chr21:16979121-16979186
>chr21:16979810-16979858
>chr21:16980850-16981408
>chr21:16981795-16982103
>chr21:16983449-16983512
>chr21:16983960-16984130
>chr21:16986672-16987341
>chr21:16987389-16990104
>chr21:16991406-16991496
>chr21:16992443-16992576
>chr21:16992707-16993011
>chr21:16996291-16996584
>chr21:16996638-16997054
>chr21:16997233-16997342
>chr21:16997747-16997944
>chr21:16998005-16998223
>chr21:16998436-16998593
>chr21:16999178-16999592
>chr21:16999783-16999849
>chr21:16999912-17000100
>chr21:17000141-17000222
>chr21:17000470-17000633
>chr21:17000739-17000772
>chr21:17004602-17004955
>chr21:17005144-17005239
>chr21:17005458-17005702
>chr21:17005776-17007900
>chr21:17008266-17008454
>chr21:17008710-17008811
>chr21:17009573-17009969
>chr21:17010671-17010922
>chr21:17011732-17011839
>chr21:17012355-17012399
>chr21:17012989-17013066
>chr21:17014202-17014327
>chr21:17014657-17014698
>chr21:17015331-17015446
>chr21:17015617-17016305
>chr21:17016419-17018366
>chr21:17018566-17018894
>chr21:17018946-17019028
>chr21:17019301-17019398
>chr21:17019489-17019857
>chr21:17020381-17020417
>chr21:17022258-17022826
>chr21:17023597-17023636
>chr21:17027446-17028178
>chr21:17028464-17028516
>chr21:17028954-17029133
>chr21:17029238-17029404
>chr21:17031036-17031138
>chr21:17031320-17031367
>chr21:17031664-17031773
>chr21:17031909-17032022
>chr21:17032718-17033433
>chr21:17033834-17033894
>chr21:17034147-17034546
>chr21:17034595-17040616
>chr21:17041257-17041539
>chr21:17042334-17042366
>chr21:17045161-17045237
>chr21:17046770-17046828
>chr21:17046893-17047199
>chr21:17047990-17048064
>chr21:17048160-17048202
>chr21:17048264-17048467
>chr21:17049314-17049437
>chr21:17049777-17049895
>chr21:17050087-17050191
>chr21:17053944-17056676
>chr21:17056716-17056770
>chr21:17057627-17057688
>chr21:17058590-17058629
>chr21:17059396-17059607
>chr21:17062005-17062977
>chr21:17064905-17064972
>chr21:17065084-17065218
>chr21:17067701-17067785
>chr21:17068646-17068703
>chr21:17069097-17069338
>chr21:17069843-17069918
>chr21:17069929-17069993
>chr21:17070770-17071154
>chr21:17072396-17072726
>chr21:17073044-17073685
>chr21:17073817-17074032
>chr21:17074116-17074245
>chr21:17074412-17074461
>chr21:17075206-17075504
>chr21:17079390-17079522
>chr21:17079979-17080170
>chr21:17080453-17080520
>chr21:17080758-17080866
>chr21:17082057-17082106
>chr21:17082194-17082510
>chr21:17082607-17083009
>chr21:17083644-17083721
>chr21:17083818-17084082
>chr21:17084751-17084812
>chr21:17085135-17085346
>chr21:17087597-17088238
>chr21:17090098-17090171
>chr21:17090322-17090451
>chr21:17090507-17096526
>chr21:17096776-17097167
>chr21:17098217-17098480
>chr21:17099113-17099194
>chr21:17099449-17099533
>chr21:17099976-17100410
>chr21:17102531-17102924
>chr21:17103165-17103359
>chr21:17104242-17104704
>chr21:17104788-17104857
>chr21:17105033-17105137
>chr21:17105716-17112969
>chr21:17113395-17113594
>chr21:17114683-17115028
>chr21:17115206-17115257
>chr21:17115309-17115686
>chr21:17115733-17116278
>chr21:17118319-17118361
>chr21:17118949-17119157
>chr21:17120608-17120686
>chr21:17120847-17121120
>chr21:17121383-17124843
>chr21:17124879-17127721
>chr21:17129787-17129934
>chr21:17131800-17131904
>chr21:17132062-17132159
>chr21:17133454-17133637
>chr21:17133684-17133905
>chr21:17133983-17134553
>chr21:17134620-17135384
>chr21:17135447-17136189
>chr21:17136221-17138362
>chr21:17138677-17139073
>chr21:17139270-17139641
>chr21:17140991-17141161
>chr21:17142025-17142074
>chr21:17144293-17144374
>chr21:17145961-17145990
>chr21:17146812-17147452
>chr21:17147517-17148906
>chr21:17148946-17149248
>chr21:17149296-17149731
>chr21:17149839-17151535
>chr21:17151578-17157942
>chr21:17161308-17161359
>chr21:17162524-17162694
>chr21:17162866-17163057
>chr21:17163520-17169076
>chr21:17169670-17169985
>chr21:17170655-17170800
>chr21:17172366-17173407
>chr21:17173553-17173681
>chr21:17174215-17174793
>chr21:17175575-17175835
>chr21:17175916-17176752
>chr21:17176993-17177478
>chr21:17177956-17177999
>chr21:17178121-17181536
>chr21:17181593-17181740
>chr21:17181947-17182018
>chr21:17182351-17182400
>chr21:17182615-17182675
>chr21:17182902-17183046
>chr21:17183108-17183243
>chr21:17185047-17185100
>chr21:17185416-17185523
>chr21:17185564-17185902
>chr21:17185953-17185992
>chr21:17186151-17188646
>chr21:17188841-17190737
>chr21:17191161-17191709
>chr21:17192434-17192495
>chr21:17193309-17193533
>chr21:17193611-17194228
>chr21:17195710-17195768
>chr21:17196228-17196480
>chr21:17197811-17198076
>chr21:17199886-17200023
>chr21:17200379-17200450
>chr21:17200662-17200732
>chr21:17201969-17202063
>chr21:17202201-17202579
>chr21:17203018-17203131
>chr21:17203210-17203238
>chr21:17203454-17203608
>chr21:17203742-17207216
>chr21:17207696-17207761
>chr21:17208606-17208774
>chr21:17209258-17209320
>chr21:17210329-17210376
>chr21:17211741-17211954
>chr21:17212128-17212499
>chr21:17212693-17213020
>chr21:17213570-17213654
>chr21:17215212-17215246
>chr21:17215594-17215678
>chr21:17216578-17217213
>chr21:17217309-17218123
>chr21:17218165-17222317
>chr21:17222813-17222908
>chr21:17223320-17223604
>chr21:17223723-17223808
>chr21:17224205-17224712
>chr21:17224815-17228519
>chr21:17228665-17228755
>chr21:17229847-17230941
>chr21:17231674-17231733
>chr21:17232544-17232840
>chr21:17233830-17233893
>chr21:17234381-17235142
>chr21:17235282-17235602
>chr21:17237105-17237287
>chr21:17238328-17238381
>chr21:17240166-17240377
>chr21:17240432-17246647
>chr21:17246847-17246968
>chr21:17247001-17247162
>chr21:17247247-17247381
>chr21:17247442-17249534
>chr21:17253333-17253703
>chr21:17254604-17254883
>chr21:17256143-17256478
>chr21:17260787-17260847
>chr21:17261188-17261514
>chr21:17261946-17261983
>chr21:17262171-17262308
>chr21:17262680-17262769
>chr21:17264417-17264478
>chr21:17266120-17266289
>chr21:17266719-17266921
>chr21:17270205-17270300
>chr21:17271265-17277639
>chr21:17278353-17278480
>chr21:17278686-17279039
>chr21:17279611-17279644
>chr21:17279695-17279882
>chr21:17279999-17280371
>chr21:17280407-17283169
>chr21:17283282-17288132
>chr21:17288212-17288291
>chr21:17288486-17288583
>chr21:17288663-17289197
>chr21:17289344-17289462
>chr21:17289566-17289832
>chr21:17290028-17290118
>chr21:17290183-17290689
>chr21:17290815-17293167
>chr21:17293242-17293405
>chr21:17293540-17296114
>chr21:17296973-17297925
>chr21:17298021-17302540
>chr21:17302583-17304025
>chr21:17304101-17304162
>chr21:17304190-17304217
>chr21:17304278-17306854
>chr21:17307403-17307714
>chr21:17307807-17308735
>chr21:17308779-17315471
>chr21:17315523-17317510
>chr21:17317690-17318133
>chr21:17318176-17318302
>chr21:17318491-17318536
>chr21:17318591-17319006
>chr21:17319116-17319397
>chr21:17319579-17320485
>chr21:17320534-17320817
>chr21:17320866-17321019
>chr21:17321081-17322551
>chr21:17322590-17326132
>chr21:17327480-17334009
>chr21:17334057-17334109
>chr21:17335751-17336172
>chr21:17336405-17337066
>chr21:17337403-17337531
>chr21:17338842-17339041
>chr21:17339420-17342982
>chr21:17343480-17345816
>chr21:17346177-17346219
>chr21:17346275-17346680
>chr21:17347922-17349968
>chr21:17350189-17350395
>chr21:17350903-17350965
>chr21:17351982-17352732
>chr21:17352749-17356290
>chr21:17356319-17356398
>chr21:17358218-17358605
>chr21:17358630-17358775
>chr21:17358879-17359050
>chr21:17359447-17359625
>chr21:17360108-17360544
>chr21:17360917-17361221
>chr21:17361556-17362116
>chr21:17362527-17362707
>chr21:17362999-17363103
>chr21:17363214-17363798
>chr21:17363867-17364361
>chr21:17364942-17365000
>chr21:17365178-17365653
>chr21:17365819-17365992
>chr21:17366139-17366464
>chr21:17367002-17367296
>chr21:17367850-17367917
>chr21:17368748-17368954
>chr21:17369046-17369497
>chr21:17369681-17369712
>chr21:17369907-17369996
>chr21:17370033-17370335
>chr21:17370743-17370880
>chr21:17371016-17371098
>chr21:17371224-17371369
>chr21:17372716-17372852
>chr21:17372958-17373090
>chr21:17373453-17384521
>chr21:17384971-17385495
>chr21:17387759-17388224
>chr21:17389167-17389230
>chr21:17389337-17389418
>chr21:17390261-17390577
>chr21:17390607-17390668
>chr21:17391048-17391374
>chr21:17391667-17391759
>chr21:17392348-17392413
>chr21:17392543-17393360
>chr21:17394217-17394622
>chr21:17395465-17396053
>chr21:17396177-17396571
>chr21:17396901-17396939
>chr21:17397550-17398169
>chr21:17398990-17399488
>chr21:17399725-17400223
>chr21:17401189-17401578
>chr21:17402530-17402632
>chr21:17404262-17404886
>chr21:17405075-17405183
>chr21:17406386-17406735
>chr21:17406824-17407600
>chr21:17408848-17408916
>chr21:17409751-17410141
>chr21:17410335-17410638
>chr21:17411188-17411531
>chr21:17412914-17413254
>chr21:17415641-17415937
>chr21:17416707-17416874
>chr21:17417161-17417495
>chr21:17417653-17417841
>chr21:17418245-17418608
>chr21:17420777-17421124
>chr21:17421969-17422256
>chr21:17422601-17423047
>chr21:17423163-17423221
>chr21:17423395-17423787
>chr21:17423970-17424272
>chr21:17424740-17424778
>chr21:17424954-17425736
>chr21:17426341-17426442
>chr21:17426530-17427075
>chr21:17427495-17427994
>chr21:17428046-17428929
>chr21:17429494-17429856
>chr21:17430685-17430983
>chr21:17431334-17431512
>chr21:17431584-17431910
>chr21:17432222-17432804
>chr21:17432901-17433623
>chr21:17434617-17435281
>chr21:17435637-17435746
>chr21:17435836-17435924
>chr21:17436021-17436097
>chr21:17436168-17436287
>chr21:17437365-17437675
>chr21:17439199-17439373
>chr21:17440043-17440544
>chr21:17443001-17443045
>chr21:17443441-17443503
>chr21:17443965-17444934
>chr21:17445188-17445501
>chr21:17445856-17446650
>chr21:17447228-17447409
>chr21:17448087-17448670
>chr21:17448811-17448904
>chr21:17449657-17449830
>chr21:17449960-17450064
>chr21:17450568-17450838
>chr21:17450897-17451049
>chr21:17451189-17451405
>chr21:17452196-17452766
>chr21:17452968-17453062
>chr21:17453719-17454041
>chr21:17454783-17454865
>chr21:17454934-17455270
>chr21:17455937-17456533
>chr21:17456841-17457615
>chr21:17457822-17458020
>chr21:17458330-17458518
>chr21:17458559-17459983
>chr21:17461566-17461965
>chr21:17462107-17462480
>chr21:17462839-17463160
>chr21:17464188-17464583
>chr21:17464988-17466572
>chr21:17466734-17467080
>chr21:17467222-17467383
>chr21:17468356-17468939
>chr21:17469194-17469492
>chr21:17469529-17470368
>chr21:17470410-17471016
>chr21:17471278-17471639
>chr21:17472844-17472878
>chr21:17473199-17473532
>chr21:17473792-17473910
>chr21:17473967-17474211
>chr21:17474419-17474506
>chr21:17475822-17476110
>chr21:17476363-17476520
>chr21:17476633-17477089
>chr21:17477246-17477388
>chr21:17477575-17478675
>chr21:17478904-17478997
>chr21:17479224-17479633
>chr21:17480343-17481090
>chr21:17481618-17481928
>chr21:17482259-17482635
>chr21:17483299-17483733
>chr21:17483857-17484189
>chr21:17484538-17484840
>chr21:17484926-17485353
>chr21:17485769-17487329
>chr21:17487584-17487691
>chr21:17489049-17489139
>chr21:17489241-17489378
>chr21:17489776-17491275
>chr21:17492325-17492416
>chr21:17493234-17493368
>chr21:17493752-17494227
>chr21:17494320-17494722
>chr21:17495542-17495599
>chr21:17496566-17496966
>chr21:17497676-17498484
>chr21:17499746-17500163
>chr21:17500531-17500624
>chr21:17500980-17501017
>chr21:17502076-17502393
>chr21:17502484-17502529
>chr21:17502822-17503133
>chr21:17503256-17503650
>chr21:17503819-17505047
>chr21:17505075-17505120
>chr21:17505239-17505339
>chr21:17505523-17505808
>chr21:17505988-17507372
>chr21:17507906-17508225
>chr21:17508309-17508607
>chr21:17508689-17508966
>chr21:17509560-17510062
>chr21:17510282-17510352
>chr21:17510407-17510502
>chr21:17510586-17510959
>chr21:17511325-17511673
>chr21:17512320-17512366
>chr21:17513079-17513131
>chr21:17514642-17514926
>chr21:17515171-17515805
>chr21:17516030-17516135
>chr21:17516684-17517005
>chr21:17518179-17518284
>chr21:17519300-17519341
>chr21:17519759-17520037
>chr21:17521238-17521626
>chr21:17521996-17522465
>chr21:17523656-17523730
>chr21:17523846-17524916
>chr21:17525858-17526126
>chr21:17527773-17527870
>chr21:17528061-17528695
>chr21:17529023-17529628
>chr21:17529920-17530381
>chr21:17530525-17530834
>chr21:17531016-17531341
>chr21:17531789-17532211
>chr21:17532780-17532877
>chr21:17534005-17534400
>chr21:17534767-17535294
>chr21:17535345-17535472
>chr21:17535713-17536073
>chr21:17536739-17537068
>chr21:17537710-17537743
>chr21:17538000-17538302
>chr21:17538519-17538840
>chr21:17539902-17540099
>chr21:17540190-17540295
>chr21:17540938-17541052
>chr21:17541134-17541750
>chr21:17541879-17542065
>chr21:17543874-17544021
>chr21:17545419-17545642
>chr21:17545767-17546106
>chr21:17546333-17546675
>chr21:17547687-17548139
>chr21:17548474-17548505
>chr21:17550070-17550397
>chr21:17551058-17551423
>chr21:17552886-17553202
>chr21:17553620-17553918
>chr21:17555357-17555546
>chr21:17558131-17558411
>chr21:17559202-17559473
>chr21:17559658-17559999
>chr21:17561281-17561445
>chr21:17562074-17563108
>chr21:17563197-17564051
>chr21:17564153-17564584
>chr21:17564662-17565019
>chr21:17565521-17565814
>chr21:17566244-17566429
>chr21:17566752-17567168
>chr21:17567418-17567746
>chr21:17568109-17568433
>chr21:17568587-17568683
>chr21:17569677-17569757
>chr21:17570349-17570556
>chr21:17570892-17570986
>chr21:17572071-17572384
>chr21:17573004-17573171
>chr21:17573263-17573308
>chr21:17573619-17573944
>chr21:17574003-17574036
>chr21:17574942-17575053
>chr21:17575134-17576143
>chr21:17576298-17576404
>chr21:17576948-17577002
>chr21:17577106-17577164
>chr21:17577722-17578347
>chr21:17578511-17578851
>chr21:17579258-17579587
>chr21:17579974-17580124
>chr21:17580169-17580201
>chr21:17580348-17580642
>chr21:17580721-17581045
>chr21:17581272-17581358
>chr21:17581555-17581864
>chr21:17581918-17582343
>chr21:17584134-17584268
>chr21:17584543-17584954
>chr21:17585516-17585817
>chr21:17586156-17586207
>chr21:17586246-17586590
>chr21:17586708-17588569
>chr21:17589112-17589164
>chr21:17589437-17589501
>chr21:17590038-17590115
>chr21:17592223-17592459
>chr21:17594701-17595036
>chr21:17595780-17595939
>chr21:17596203-17596324
>chr21:17596509-17596786
>chr21:17599167-17599787
>chr21:17600063-17600185
>chr21:17600531-17600705
>chr21:17600872-17601184
>chr21:17601214-17601295
>chr21:17601373-17601627
>chr21:17604156-17604496
>chr21:17606017-17606182
>chr21:17608055-17608377
>chr21:17609496-17610329
>chr21:17614426-17614766
>chr21:17615053-17615606
>chr21:17615968-17616278
>chr21:17616330-17616598
>chr21:17617292-17617347
>chr21:17617399-17617724
>chr21:17617783-17619622
>chr21:17619707-17620128
>chr21:17620199-17620650
>chr21:17620986-17621171
>chr21:17621523-17621696
>chr21:17621736-17621889
>chr21:17622988-17623247
>chr21:17624138-17624334
>chr21:17624570-17624655
>chr21:17625097-17625164
>chr21:17625392-17625536
>chr21:17627068-17627362
>chr21:17627526-17627652
>chr21:17628197-17628358
>chr21:17628434-17629856
>chr21:17630188-17630258
>chr21:17631501-17631554
>chr21:17631873-17632204
>chr21:17632579-17632888
>chr21:17633237-17633645
>chr21:17634710-17634938
>chr21:17635720-17635763
>chr21:17635916-17636146
>chr21:17637111-17637419
>chr21:17637536-17638034
>chr21:17638975-17639301
>chr21:17639416-17640467
>chr21:17640525-17641907
>chr21:17642304-17642633
>chr21:17642968-17643050
>chr21:17643290-17643343
>chr21:17644260-17644660
>chr21:17644780-17645225
>chr21:17646110-17646239
>chr21:17646521-17646603
>chr21:17646809-17646920
>chr21:17647095-17647262
>chr21:17647541-17647860
>chr21:17648498-17648617
>chr21:17648829-17648922
>chr21:17649280-17649422
>chr21:17649867-17649979
>chr21:17650649-17650945
>chr21:17650996-17651044
>chr21:17652335-17652379
>chr21:17652709-17653331
>chr21:17653593-17654186
>chr21:17655153-17655289
>chr21:17655434-17655572
>chr21:17655737-17655952
>chr21:17656060-17656116
>chr21:17656161-17656565
>chr21:17657006-17657667
>chr21:17661405-17662043
>chr21:17662491-17662827
>chr21:17663059-17663182
>chr21:17663286-17663401
>chr21:17664262-17665108
>chr21:17665158-17665368
>chr21:17665574-17665881
>chr21:17665950-17666286
>chr21:17667173-17667443
>chr21:17668131-17668398
>chr21:17669116-17669221
>chr21:17669314-17669380
>chr21:17669554-17669922
>chr21:17670421-17670977
>chr21:17671018-17671682
>chr21:17672334-17672648
>chr21:17674937-17675060
>chr21:17675200-17676154
>chr21:17676583-17677513
>chr21:17677581-17677917
>chr21:17678158-17678598
>chr21:17679367-17679556
>chr21:17679768-17680058
>chr21:17680294-17680683
>chr21:17681535-17682138
>chr21:17682377-17682410
>chr21:17682504-17682824
>chr21:17683010-17683069
>chr21:17683466-17688916
>chr21:17688959-17689385
>chr21:17689539-17689740
>chr21:17689848-17689983
>chr21:17690253-17690841
>chr21:17691318-17691660
>chr21:17692476-17692802
>chr21:17693214-17693624
>chr21:17694089-17695381
>chr21:17695701-17695830
>chr21:17696409-17697254
>chr21:17697298-17697490
>chr21:17697825-17698175
>chr21:17698279-17698592
>chr21:17698743-17699355
>chr21:17699777-17699841
>chr21:17700330-17700650
>chr21:17700790-17702117
>chr21:17702212-17702439
>chr21:17702731-17702800
>chr21:17703020-17704457
>chr21:17704494-17705208
>chr21:17705303-17707517
>chr21:17707570-17708267
>chr21:17708340-17708448
>chr21:17708515-17708984
>chr21:17709078-17710433
>chr21:17710512-17711737
>chr21:17712245-17712406
>chr21:17712549-17714016
>chr21:17715382-17715677
>chr21:17715862-17716127
>chr21:17716204-17723301
>chr21:17723381-17723423
>chr21:17723822-17723974
>chr21:17724033-17724156
>chr21:17724602-17724955
>chr21:17725070-17725135
>chr21:17726002-17726108
>chr21:17727818-17728126
>chr21:17729073-17729144
>chr21:17730101-17730480
>chr21:17730517-17730919
>chr21:17731679-17732309
>chr21:17733886-17734313
>chr21:17734759-17734846
>chr21:17735204-17735271
>chr21:17735612-17735913
>chr21:17736705-17736988
>chr21:17737290-17737605
>chr21:17738525-17738598
>chr21:17738776-17738880
>chr21:17739598-17740293
>chr21:17741729-17741849
>chr21:17741994-17742297
>chr21:17743017-17743219
>chr21:17743266-17743368
>chr21:17743433-17743630
>chr21:17744137-17745199
>chr21:17745380-17745907
>chr21:17745983-17746028
>chr21:17746070-17746225
>chr21:17746350-17746418
>chr21:17748015-17752272
>chr21:17753534-17754150
>chr21:17754479-17754564
>chr21:17754773-17754825
>chr21:17754884-17755115
>chr21:17755240-17756316
>chr21:17756657-17758240
>chr21:17758504-17758586
>chr21:17758665-17759132
>chr21:17759212-17759357
>chr21:17759524-17759667
>chr21:17761830-17761960
>chr21:17762153-17762200
>chr21:17762356-17762531
>chr21:17762654-17762839
>chr21:17764528-17764574
>chr21:17765344-17765499
>chr21:17765674-17765778
>chr21:17766036-17766504
>chr21:17767173-17767410
>chr21:17768231-17768282
>chr21:17769752-17776235
>chr21:17777880-17777975
>chr21:17778377-17778862
>chr21:17780114-17780168
>chr21:17780331-17780410
>chr21:17781852-17781945
>chr21:17783121-17783444
>chr21:17784083-17784182
>chr21:17785549-17785856
>chr21:17786284-17786646
>chr21:17788003-17788158
>chr21:17788274-17788761
>chr21:17789511-17789558
>chr21:17790198-17790295
>chr21:17794775-17795037
>chr21:17795468-17795778
>chr21:17797898-17798002
>chr21:17800894-17801850
>chr21:17801938-17801993
>chr21:17802154-17802417
>chr21:17803151-17803549
>chr21:17805097-17805195
>chr21:17805304-17805616
>chr21:17806553-17806856
>chr21:17807040-17809244
>chr21:17809652-17809819
>chr21:17810322-17810409
>chr21:17812339-17812922
>chr21:17812955-17813032
>chr21:17813618-17814053
>chr21:17814436-17814868
>chr21:17815451-17815958
>chr21:17816966-17817098
>chr21:17817326-17817417
>chr21:17820457-17820492
>chr21:17820710-17820931
>chr21:17821195-17821473
>chr21:17821516-17822067
>chr21:17822179-17822323
>chr21:17822358-17822410
>chr21:17823096-17823258
>chr21:17823439-17824394
>chr21:17824430-17824832
>chr21:17825582-17825970
>chr21:17826494-17826824
>chr21:17826920-17826982
>chr21:17827113-17827621
>chr21:17828215-17828483
>chr21:17828556-17828858
>chr21:17830760-17830967
>chr21:17831298-17831622
>chr21:17831938-17832001
>chr21:17832894-17833148
>chr21:17833391-17833733
>chr21:17835065-17835225
>chr21:17836346-17836549
>chr21:17836729-17836886
>chr21:17836956-17837014
>chr21:17837125-17837262
>chr21:17839093-17839223
>chr21:17840744-17841061
>chr21:17842463-17842568
>chr21:17842709-17843030
>chr21:17843208-17843823
>chr21:17844752-17845057
>chr21:17848570-17848622
>chr21:17849343-17849677
>chr21:17850184-17850593
>chr21:17851593-17852002
>chr21:17853249-17853629
>chr21:17854529-17854926
>chr21:17855011-17855385
>chr21:17855452-17855778
>chr21:17856004-17856140
>chr21:17857093-17857571
>chr21:17857591-17857712
>chr21:17858894-17859235
>chr21:17859309-17859367
>chr21:17860195-17860949
>chr21:17863060-17863397
>chr21:17863835-17863960
>chr21:17864240-17864554
>chr21:17864663-17864991
>chr21:17865571-17865902
>chr21:17866546-17866683
>chr21:17866969-17868956
>chr21:17869336-17869379
>chr21:17869472-17869517
>chr21:17869597-17869635
>chr21:17869679-17870093
>chr21:17870184-17870376
>chr21:17870567-17870756
>chr21:17870913-17870994
>chr21:17871305-17871408
>chr21:17871529-17871619
>chr21:17871783-17872083
>chr21:17872226-17872288
>chr21:17873230-17873325
>chr21:17873551-17874291
>chr21:17874351-17874446
>chr21:17874791-17874828
>chr21:17875250-17875404
>chr21:17875646-17875774
>chr21:17877230-17877390
>chr21:17877769-17877847
>chr21:17878044-17878464
>chr21:17878698-17878778
>chr21:17879337-17879670
>chr21:17880233-17880403
>chr21:17881759-17882095
>chr21:17882166-17882533
>chr21:17882636-17882968
>chr21:17883593-17883697
>chr21:17884235-17884547
>chr21:17885595-17885645
>chr21:17887282-17887631
>chr21:17888814-17888912
>chr21:17889081-17889619
>chr21:17891080-17891368
>chr21:17891692-17891796
>chr21:17893451-17893569
>chr21:17893842-17894038
>chr21:17894522-17900436
>chr21:17900498-17901626
>chr21:17902138-17902512
>chr21:17902593-17902655
>chr21:17902784-17902884
>chr21:17903856-17903901
>chr21:17903947-17904237
>chr21:17905478-17905614
>chr21:17906331-17906761
>chr21:17907625-17907941
>chr21:17908065-17910589
>chr21:17911022-17911385
>chr21:17911892-17912612
>chr21:17912923-17912973
>chr21:17914109-17914336
>chr21:17914462-17914521
>chr21:17916485-17916601
>chr21:17917112-17917390
>chr21:17917439-17917481
>chr21:17918186-17920713
>chr21:17921043-17921187
>chr21:17921250-17921397
>chr21:17922762-17923241
>chr21:17923427-17923777
>chr21:17926379-17926785
>chr21:17926950-17927221
>chr21:17927557-17927601
>chr21:17928106-17928173
>chr21:17929300-17929480
>chr21:17929814-17929843
>chr21:17930003-17930138
>chr21:17931530-17934536
>chr21:17934759-17934845
>chr21:17935219-17935370
>chr21:17936743-17937104
>chr21:17938382-17938417
>chr21:17938496-17938786
>chr21:17938992-17939690
>chr21:17940025-17940077
>chr21:17941720-17942151
>chr21:17942219-17942649
>chr21:17942723-17943156
>chr21:17943316-17943374
>chr21:17944918-17945228
>chr21:17945335-17945718
>chr21:17945787-17945856
>chr21:17945923-17948130
>chr21:17948250-17948845
>chr21:17949967-17950031
>chr21:17951671-17951714
>chr21:17951871-17952240
>chr21:17952676-17953109
>chr21:17953327-17953535
>chr21:17953700-17954736
>chr21:17954786-17955096
>chr21:17956068-17956301
>chr21:17956349-17957150
>chr21:17957300-17957355
>chr21:17957695-17957766
>chr21:17959655-17959904
>chr21:17961080-17961143
>chr21:17962774-17963099
>chr21:17963352-17963721
>chr21:17964321-17964382
>chr21:17965025-17965084
>chr21:17965414-17965513
>chr21:17965808-17965833
>chr21:17966013-17966064
>chr21:17966880-17967200
>chr21:17970577-17973721
>chr21:17973839-17973911
>chr21:17974247-17974573
>chr21:17974688-17974739
>chr21:17974907-17975004
>chr21:17975030-17975491
>chr21:17976058-17976342
>chr21:17976683-17976783
>chr21:17977346-17977953
>chr21:17978051-17978085
>chr21:17978138-17978767
>chr21:17979066-17979370
>chr21:17982689-17983018
>chr21:17983285-17983329
>chr21:17983889-17983942
>chr21:17984101-17984648
>chr21:17985077-17985140
>chr21:17985813-17986084
>chr21:17986120-17986809
>chr21:17988361-17989002
>chr21:17990162-17990296
>chr21:17990648-17990926
>chr21:17991007-17992532
>chr21:17992562-17994221
>chr21:17995299-17995349
>chr21:17995434-17995568
>chr21:17997516-17998738
>chr21:17998775-17999819
>chr21:18002839-18003164
>chr21:18003353-18003457
>chr21:18003652-18003761
>chr21:18004785-18004858
>chr21:18005329-18005408
>chr21:18005774-18006405
>chr21:18008121-18008203
>chr21:18008446-18008742
>chr21:18009474-18009900
>chr21:18010066-18010345
>chr21:18011939-18012020
>chr21:18013220-18013300
>chr21:18013618-18013950
>chr21:18014199-18014769
>chr21:18014808-18015889
>chr21:18015941-18017471
>chr21:18017674-18017827
>chr21:18017895-18018775
>chr21:18019327-18019721
>chr21:18019924-18019982
>chr21:18020609-18020788
>chr21:18020816-18020988
>chr21:18021948-18022126
>chr21:18022276-18022494
>chr21:18025143-18025248
>chr21:18025560-18025668
>chr21:18025783-18026009
>chr21:18026109-18026170
>chr21:18026864-18026903
>chr21:18026989-18027282
>chr21:18027674-18027854
>chr21:18027942-18028050
>chr21:18028201-18028728
>chr21:18029393-18029505
>chr21:18030117-18030165
>chr21:18032176-18032396
>chr21:18032669-18032724
>chr21:18035214-18035252
>chr21:18035500-18035575
>chr21:18035757-18036131
>chr21:18039531-18039583
>chr21:18041286-18041335
>chr21:18042150-18042197
>chr21:18043260-18043288
>chr21:18043711-18044247
>chr21:18044971-18045020
>chr21:18045284-18045358
>chr21:18045473-18046038
>chr21:18048981-18049083
>chr21:18049464-18049789
>chr21:18049819-18049865
>chr21:18050907-18051362
>chr21:18053852-18053971
>chr21:18054075-18054226
>chr21:18054410-18054850
>chr21:18055101-18055143
>chr21:18056211-18056435
>chr21:18056653-18056765
>chr21:18057316-18057418
>chr21:18057471-18057599
>chr21:18057806-18058642
>chr21:18058986-18059115
>chr21:18059341-18059387
>chr21:18059501-18059787
>chr21:18059903-18060052
>chr21:18060166-18060487
>chr21:18062264-18062820
>chr21:18062869-18062968
>chr21:18063188-18063349
>chr21:18063689-18063741
>chr21:18064510-18064643
>chr21:18064701-18064901
>chr21:18066650-18066836
>chr21:18066899-18067068
>chr21:18067214-18067667
>chr21:18067915-18068069
>chr21:18068176-18068501
>chr21:18069069-18069152
>chr21:18069757-18070302
>chr21:18071158-18071449
>chr21:18071695-18071812
>chr21:18072119-18072225
>chr21:18073871-18073931
>chr21:18074616-18074733
>chr21:18075500-18075561
>chr21:18075861-18076336
>chr21:18076439-18076583
>chr21:18077167-18077212
>chr21:18077322-18077858
>chr21:18078084-18078497
>chr21:18078978-18080528
>chr21:18080559-18085494
>chr21:18085581-18085819
>chr21:18085902-18086526
>chr21:18087812-18088157
>chr21:18090484-18090558
>chr21:18090779-18090953
>chr21:18091312-18091370
>chr21:18091399-18091555
>chr21:18091710-18092086
>chr21:18092173-18092851
>chr21:18092912-18094750
>chr21:18094805-18098451
>chr21:18098490-18099441
>chr21:18100868-18100933
>chr21:18100996-18101469
>chr21:18101925-18101980
>chr21:18102472-18102553
>chr21:18104185-18104547
>chr21:18106433-18106806
>chr21:18109584-18109644
>chr21:18112239-18114735
>chr21:18116295-18116342
>chr21:18117643-18117848
>chr21:18118054-18118177
>chr21:18121137-18121405
>chr21:18123549-18123748
>chr21:18123902-18124091
>chr21:18124573-18124612
>chr21:18124780-18124883
>chr21:18125390-18126621
>chr21:18127139-18127306
>chr21:18127898-18128397
>chr21:18128503-18128707
>chr21:18128789-18128858
>chr21:18129033-18129095
>chr21:18129849-18129948
>chr21:18130289-18130335
>chr21:18130938-18131162
>chr21:18131803-18131909
>chr21:18132070-18132241
>chr21:18132442-18132530
>chr21:18133406-18133486
>chr21:18133982-18134032
>chr21:18135786-18136166
>chr21:18136707-18136840
>chr21:18137603-18137721
>chr21:18140216-18140334
>chr21:18144608-18144683
>chr21:18145129-18145418
>chr21:18145936-18146266
>chr21:18146336-18146723
>chr21:18147611-18147748
>chr21:18149862-18150454
>chr21:18150777-18151242
>chr21:18151464-18151542
>chr21:18151655-18151939
>chr21:18151982-18152052
>chr21:18152445-18152539
>chr21:18153142-18153258
>chr21:18153626-18153783
>chr21:18156411-18156519
>chr21:18158488-18158872
>chr21:18159202-18159259
>chr21:18159620-18159723
>chr21:18159771-18159931
>chr21:18160022-18160141
>chr21:18160286-18161235
>chr21:18161564-18161691
>chr21:18162143-18162272
>chr21:18162407-18162625
>chr21:18162784-18163112
>chr21:18163570-18163753
>chr21:18164468-18164640
>chr21:18165085-18165134
>chr21:18166622-18166747
>chr21:18167067-18168343
>chr21:18168448-18168908
>chr21:18169028-18169325
>chr21:18169370-18169531
>chr21:18169564-18169685
>chr21:18169870-18169939
>chr21:18170051-18170143
>chr21:18170244-18170315
>chr21:18170627-18170843
>chr21:18171009-18171809
>chr21:18172620-18172671
>chr21:18172734-18172889
>chr21:18174117-18174180
>chr21:18174587-18174658
>chr21:18175247-18175592
>chr21:18177030-18177107
>chr21:18178448-18178831
>chr21:18179755-18179831
>chr21:18180016-18180072
>chr21:18180148-18180443
>chr21:18180839-18181003
>chr21:18181263-18182073
>chr21:18182415-18182547
>chr21:18184384-18184439
>chr21:18184994-18185529
>chr21:18185712-18185831
>chr21:18185907-18186006
>chr21:18186387-18186422
>chr21:18189622-18189942
>chr21:18191493-18191619
>chr21:18191728-18191959
>chr21:18193205-18193273
>chr21:18193410-18193765
>chr21:18194627-18195621
>chr21:18196719-18197638
>chr21:18198384-18198438
>chr21:18199297-18199885
>chr21:18199987-18200134
>chr21:18200972-18201073
>chr21:18201765-18202109
>chr21:18202177-18202355
>chr21:18202512-18202689
>chr21:18203457-18203498
>chr21:18205066-18207366
>chr21:18207495-18208552
>chr21:18208627-18208911
>chr21:18209013-18209074
>chr21:18209128-18209273
>chr21:18209414-18209464
>chr21:18209617-18210207
>chr21:18210241-18210426
>chr21:18210467-18210512
>chr21:18211125-18211257
>chr21:18212610-18212695
>chr21:18213253-18213330
>chr21:18215937-18216318
>chr21:18216365-18217496
>chr21:18217533-18220434
>chr21:18220527-18221210
>chr21:18222986-18223027
>chr21:18223301-18223346
>chr21:18224277-18224460
>chr21:18225702-18225772
>chr21:18226205-18226777
>chr21:18226901-18227339
>chr21:18227723-18227785
>chr21:18232136-18232195
>chr21:18232331-18232596
>chr21:18232815-18232888
>chr21:18232926-18233544
>chr21:18236039-18236421
>chr21:18237925-18237979
>chr21:18238229-18238588
>chr21:18238782-18238875
>chr21:18239909-18240039
>chr21:18241430-18241492
>chr21:18243602-18243667
>chr21:18246241-18246333
>chr21:18248555-18249144
>chr21:18250422-18250496
>chr21:18250894-18250980
>chr21:18251028-18251074
>chr21:18251349-18251559
>chr21:18251749-18252101
>chr21:18253000-18253046
>chr21:18254688-18254773
>chr21:18255633-18255806
>chr21:18256017-18256167
>chr21:18256357-18256398
>chr21:18257396-18257457
>chr21:18258465-18258697
>chr21:18259248-18259534
>chr21:18260525-18260879
>chr21:18261288-18261724
>chr21:18262213-18262663
>chr21:18262912-18263077
>chr21:18263536-18263650
>chr21:18264370-18264639
>chr21:18265116-18265714
>chr21:18268263-18268625
>chr21:18268703-18268736
>chr21:18269674-18269820
>chr21:18270193-18270244
>chr21:18271572-18272346
>chr21:18272441-18272833
>chr21:18272926-18273085
>chr21:18274116-18274250
>chr21:18276710-18277077
>chr21:18278406-18278748
>chr21:18279301-18279667
>chr21:18280287-18280620
>chr21:18281810-18282135
>chr21:18283519-18283601
>chr21:18284751-18285055
>chr21:18287934-18288287
>chr21:18288353-18288849
>chr21:18288950-18289594
>chr21:18290960-18291012
>chr21:18292085-18292142
>chr21:18292356-18292406
>chr21:18294667-18294714
>chr21:18294896-18294965
>chr21:18295861-18296261
>chr21:18298032-18298167
>chr21:18300176-18300740
>chr21:18301782-18301839
>chr21:18305176-18305510
>chr21:18305752-18305899
>chr21:18307510-18307569
>chr21:18308606-18309884
>chr21:18310035-18311874
>chr21:18312178-18312251
>chr21:18312604-18312673
>chr21:18312682-18312757
>chr21:18313161-18313547
>chr21:18313699-18313800
>chr21:18314275-18314579
>chr21:18315389-18316077
>chr21:18317690-18317921
>chr21:18319414-18319763
>chr21:18320516-18320577
>chr21:18321333-18321655
>chr21:18322208-18323053
>chr21:18323222-18323709
>chr21:18324951-18325067
>chr21:18325770-18325875
>chr21:18327283-18327378
>chr21:18327848-18328112
>chr21:18328569-18328952
>chr21:18329718-18329785
>chr21:18330680-18331096
>chr21:18332357-18333272
>chr21:18333784-18333881
>chr21:18335264-18335377
>chr21:18336650-18336896
>chr21:18337033-18337191
>chr21:18338123-18338226
>chr21:18338682-18338756
>chr21:18340041-18340589
>chr21:18341041-18341369
>chr21:18342289-18342392
>chr21:18342687-18342748
>chr21:18343718-18343800
>chr21:18344440-18344533
>chr21:18345456-18345794
>chr21:18346357-18346403
>chr21:18347268-18347558
>chr21:18347847-18348199
>chr21:18348561-18348679
>chr21:18348825-18348904
>chr21:18350746-18350926
>chr21:18351301-18351742
>chr21:18352740-18352797
>chr21:18353610-18353717
>chr21:18353851-18353938
>chr21:18358699-18358771
>chr21:18358929-18358961
>chr21:18360027-18360323
>chr21:18360373-18360817
>chr21:18365431-18366030
>chr21:18366889-18366964
>chr21:18367690-18367804
>chr21:18371010-18371294
>chr21:18371952-18372142
>chr21:18372319-18372351
>chr21:18373142-18373192
>chr21:18374184-18374518
>chr21:18377816-18377921
>chr21:18378055-18378172
>chr21:18378518-18378599
>chr21:18379309-18379394
>chr21:18380158-18380319
>chr21:18381873-18382079
>chr21:18382879-18382985
>chr21:18385064-18385153
>chr21:18385740-18386059
>chr21:18386547-18386628
>chr21:18387586-18387736
>chr21:18387902-18387947
>chr21:18389050-18389287
>chr21:18390751-18391897
>chr21:18391963-18393015
>chr21:18394511-18394617
>chr21:18396490-18396868
>chr21:18397062-18397142
>chr21:18399592-18399644
>chr21:18399725-18401761
>chr21:18402253-18402635
>chr21:18403643-18403708
>chr21:18405302-18405362
>chr21:18405417-18405473
>chr21:18405776-18405810
>chr21:18406826-18406937
>chr21:18407411-18407683
>chr21:18409809-18409960
>chr21:18412719-18412776
>chr21:18413145-18414033
>chr21:18414132-18414286
>chr21:18414383-18414958
>chr21:18415053-18415528
>chr21:18415706-18416416
>chr21:18417422-18417497
>chr21:18417828-18417921
>chr21:18418950-18419098
>chr21:18419213-18419634
>chr21:18421376-18421437
>chr21:18422007-18422294
>chr21:18423402-18423724
>chr21:18424787-18425141
>chr21:18425941-18426052
>chr21:18426745-18426796
>chr21:18428259-18429734
>chr21:18430112-18430167
>chr21:18431547-18431602
>chr21:18432445-18432621
>chr21:18433405-18433698
>chr21:18434264-18434389
>chr21:18435094-18438502
>chr21:18440086-18440400
>chr21:18440640-18440717
>chr21:18441006-18441995
>chr21:18443313-18443394
>chr21:18444192-18444991
>chr21:18445054-18445628
>chr21:18445865-18446018
>chr21:18446086-18446962
>chr21:18447045-18447790
>chr21:18447844-18448174
>chr21:18449825-18449964
>chr21:18452355-18452691
>chr21:18452766-18452848
>chr21:18452952-18453011
>chr21:18453334-18453447
>chr21:18453594-18453919
>chr21:18454052-18454103
>chr21:18454356-18454434
>chr21:18454500-18454564
>chr21:18454698-18455300
>chr21:18456054-18456165
>chr21:18457082-18457171
>chr21:18458844-18458977
>chr21:18459260-18459575
>chr21:18460595-18460639
>chr21:18460703-18460890
>chr21:18460978-18461013
>chr21:18461104-18461313
>chr21:18461367-18461434
>chr21:18462528-18462612
>chr21:18462747-18467438
>chr21:18467900-18468104
>chr21:18470549-18470596
>chr21:18471196-18471231
>chr21:18472432-18472523
>chr21:18473747-18473925
>chr21:18474282-18474599
>chr21:18475270-18475601
>chr21:18476488-18476593
>chr21:18478610-18478736
>chr21:18478976-18479176
>chr21:18479514-18480188
>chr21:18482420-18482732
>chr21:18484526-18484585
>chr21:18484900-18485175
>chr21:18485656-18486076
>chr21:18487942-18488147
>chr21:18489421-18489787
>chr21:18489925-18490217
>chr21:18491272-18491356
>chr21:18491809-18491897
>chr21:18493116-18493194
>chr21:18493954-18494102
>chr21:18494244-18494570
>chr21:18494653-18494786
>chr21:18497377-18497420
>chr21:18497556-18497612
>chr21:18497725-18497798
>chr21:18498086-18498398
>chr21:18500603-18500653
>chr21:18502127-18502242
>chr21:18502398-18504801
>chr21:18505344-18507303
>chr21:18507767-18507911
>chr21:18508949-18509217
>chr21:18509387-18510819
>chr21:18510896-18511160
>chr21:18511480-18511552
>chr21:18511647-18511759
>chr21:18512554-18512899
>chr21:18513467-18513546
>chr21:18514924-18514991
>chr21:18515172-18515435
>chr21:18518845-18519196
>chr21:18526102-18526219
>chr21:18526471-18526569
>chr21:18526948-18527120
>chr21:18527459-18528386
>chr21:18528538-18528589
>chr21:18530303-18530440
>chr21:18530514-18530567
>chr21:18531052-18532222
>chr21:18532387-18532454
>chr21:18533016-18533291
>chr21:18534242-18534798
>chr21:18535070-18535170
>chr21:18536940-18537085
>chr21:18537604-18537693
>chr21:18538642-18538708
>chr21:18538935-18538995
>chr21:18539636-18539852
>chr21:18541042-18541098
>chr21:18541560-18541635
>chr21:18543291-18543468
>chr21:18543893-18543967
>chr21:18544134-18544210
>chr21:18544354-18544416
>chr21:18544498-18544889
>chr21:18548612-18548811
>chr21:18548974-18549088
>chr21:18549857-18549977
>chr21:18550826-18551126
>chr21:18552304-18552346
>chr21:18553760-18554072
>chr21:18554706-18555172
>chr21:18555350-18555553
>chr21:18555757-18557966
>chr21:18560398-18560726
>chr21:18560913-18561037
>chr21:18561338-18565853
>chr21:18565897-18566037
>chr21:18566079-18567552
>chr21:18567591-18569791
>chr21:18570574-18571016
>chr21:18571121-18571196
>chr21:18571462-18571590
>chr21:18571839-18571959
>chr21:18572161-18572317
>chr21:18572617-18576827
>chr21:18576916-18576991
>chr21:18578039-18578151
>chr21:18583488-18583527
>chr21:18585202-18585343
>chr21:18586211-18586557
>chr21:18587126-18587568
>chr21:18589387-18589524
>chr21:18590033-18590072
>chr21:18593313-18593460
>chr21:18594530-18594605
>chr21:18595103-18595181
>chr21:18595276-18595354
>chr21:18596047-18596113
>chr21:18596660-18597277
>chr21:18598058-18598398
>chr21:18598479-18599743
>chr21:18599838-18599912
>chr21:18601792-18601906
>chr21:18602866-18603180
>chr21:18603849-18603953
>chr21:18604847-18604894
>chr21:18605162-18605287
>chr21:18605375-18605555
>chr21:18606820-18606910
>chr21:18607196-18607308
>chr21:18608731-18608900
>chr21:18609127-18609213
>chr21:18609278-18609594
>chr21:18610335-18610391
>chr21:18610494-18610603
>chr21:18610821-18610890
>chr21:18611330-18611450
>chr21:18611581-18611613
>chr21:18612111-18612602
>chr21:18613186-18613516
>chr21:18616416-18616512
>chr21:18619773-18619839
>chr21:18621670-18621726
>chr21:18623114-18623216
>chr21:18625599-18626042
>chr21:18627360-18627592
>chr21:18627810-18628023
>chr21:18628630-18628727
>chr21:18628893-18629155
>chr21:18631621-18631731
>chr21:18633505-18633659
>chr21:18633717-18633982
>chr21:18634072-18635773
>chr21:18635834-18638282
>chr21:18638333-18638540
>chr21:18638877-18639035
>chr21:18639109-18639195
>chr21:18640144-18640189
>chr21:18641100-18641309
>chr21:18641421-18641613
>chr21:18642135-18642193
>chr21:18642252-18642464
>chr21:18642600-18642684
>chr21:18642730-18642885
>chr21:18644404-18644534
>chr21:18644878-18645796
>chr21:18646763-18646877
>chr21:18647023-18647303
>chr21:18648168-18648261
>chr21:18649963-18650031
>chr21:18650444-18650600
>chr21:18651535-18651634
>chr21:18651847-18652520
>chr21:18652907-18652941
>chr21:18654019-18654342
>chr21:18655161-18655355
>chr21:18656523-18657401
>chr21:18659101-18659191
>chr21:18659325-18659461
>chr21:18659645-18659739
>chr21:18660162-18660246
>chr21:18661663-18662142
>chr21:18662189-18662418
>chr21:18662912-18663097
>chr21:18663178-18663849
>chr21:18664017-18664132
>chr21:18664754-18665123
>chr21:18668153-18668215
>chr21:18668871-18669268
>chr21:18669765-18669842
>chr21:18670129-18670218
>chr21:18670378-18672245
>chr21:18672284-18672893
>chr21:18673468-18673550
>chr21:18674520-18674662
>chr21:18676026-18676161
>chr21:18680453-18680540
>chr21:18682542-18682988
>chr21:18683387-18683441
>chr21:18683565-18683700
>chr21:18684426-18684791
>chr21:18686087-18686339
>chr21:18686472-18686591
>chr21:18686821-18687222
>chr21:18689880-18689936
>chr21:18690135-18691321
>chr21:18691767-18694455
>chr21:18694609-18694740
>chr21:18695158-18695193
>chr21:18695303-18695827
>chr21:18695892-18696590
>chr21:18696817-18697020
>chr21:18697299-18697538
>chr21:18697617-18697789
>chr21:18698119-18698214
>chr21:18698512-18698566
>chr21:18698901-18699158
>chr21:18699203-18699256
>chr21:18699496-18699578
>chr21:18699745-18700092
>chr21:18700124-18700905
>chr21:18701336-18701431
>chr21:18701613-18701683
>chr21:18702164-18702290
>chr21:18702476-18702550
>chr21:18703696-18703759
>chr21:18703856-18704171
>chr21:18704339-18704475
>chr21:18704513-18704793
>chr21:18704841-18705120
>chr21:18706149-18706499
>chr21:18706708-18707613
>chr21:18707682-18708141
>chr21:18708422-18708779
>chr21:18709937-18710208
>chr21:18711445-18711538
>chr21:18711571-18713789
>chr21:18713994-18714393
>chr21:18714778-18714871
>chr21:18715039-18715167
>chr21:18716249-18716467
>chr21:18716641-18716732
>chr21:18717159-18717704
>chr21:18718852-18718920
>chr21:18719331-18719652
>chr21:18721513-18721578
>chr21:18721624-18721899
>chr21:18722024-18722060
>chr21:18722159-18722202
>chr21:18722620-18722670
>chr21:18723602-18723789
>chr21:18724154-18724187
>chr21:18725258-18725629
>chr21:18725739-18725820
>chr21:18725914-18729417
>chr21:18731047-18731091
>chr21:18731139-18731364
>chr21:18731497-18735835
>chr21:18735895-18735925
>chr21:18736030-18736520
>chr21:18737829-18737900
>chr21:18741684-18741748
>chr21:18742545-18742625
>chr21:18743258-18743457
>chr21:18743583-18743651
>chr21:18745682-18746448
>chr21:18746512-18746554
>chr21:18747827-18747914
>chr21:18747963-18748725
>chr21:18748911-18748992
>chr21:18749148-18749425
>chr21:18749599-18749652
>chr21:18749721-18749802
>chr21:18749919-18750121
>chr21:18750175-18750451
>chr21:18750509-18751005
>chr21:18751115-18751885
>chr21:18752649-18755488
>chr21:18755536-18757408
>chr21:18757554-18757643
>chr21:18757726-18758171
>chr21:18758364-18760564
>chr21:18760604-18760789
>chr21:18761653-18761973
>chr21:18762221-18762574
>chr21:18762734-18762895
>chr21:18763790-18763868
>chr21:18764281-18764366
>chr21:18764420-18764448
>chr21:18764703-18764914
>chr21:18765036-18765503
>chr21:18767196-18767546
>chr21:18768176-18768237
>chr21:18769035-18769107
>chr21:18769221-18769291
>chr21:18769475-18769572
>chr21:18770419-18770641
>chr21:18771091-18771138
>chr21:18771372-18771561
>chr21:18773474-18773782
>chr21:18773912-18774039
>chr21:18774650-18774907
>chr21:18776686-18776730
>chr21:18777804-18777874
>chr21:18778294-18778645
>chr21:18779739-18780725
>chr21:18780849-18780950
>chr21:18781077-18781211
>chr21:18781305-18781339
>chr21:18783125-18783241
>chr21:18783601-18783928
>chr21:18785400-18785520
>chr21:18785609-18786147
>chr21:18788234-18789512
>chr21:18789888-18790015
>chr21:18791052-18791518
>chr21:18791602-18791688
>chr21:18791766-18792103
>chr21:18792443-18792745
>chr21:18792845-18792984
>chr21:18793071-18793374
>chr21:18793411-18793960
>chr21:18794017-18794302
>chr21:18794349-18794634
>chr21:18794716-18794792
>chr21:18794841-18795037
>chr21:18795479-18795622
>chr21:18795823-18795915
>chr21:18795958-18796226
>chr21:18796487-18796815
>chr21:18797286-18799368
>chr21:18799433-18799731
>chr21:18800857-18801152
>chr21:18801727-18802118
>chr21:18803282-18803492
>chr21:18803739-18803846
>chr21:18804154-18804671
>chr21:18805623-18806067
>chr21:18807705-18807856
>chr21:18808045-18809754
>chr21:18809840-18809877
>chr21:18809962-18809992
>chr21:18810266-18810651
>chr21:18810773-18810929
>chr21:18810972-18811136
>chr21:18811280-18811373
>chr21:18812402-18813060
>chr21:18813772-18813854
>chr21:18813915-18814030
>chr21:18815181-18815267
>chr21:18815741-18815803
>chr21:18816517-18816593
>chr21:18820500-18822662
>chr21:18823120-18823196
>chr21:18826279-18826338
>chr21:18826563-18826643
>chr21:18827211-18827344
>chr21:18827747-18827807
>chr21:18827874-18828287
>chr21:18829547-18829988
>chr21:18833009-18833145
>chr21:18833696-18835636
>chr21:18835669-18836173
>chr21:18836210-18836394
>chr21:18836427-18837032
>chr21:18837078-18837553
>chr21:18837607-18838240
>chr21:18838285-18838504
>chr21:18838563-18838700
>chr21:18838768-18839138
>chr21:18839372-18839791
>chr21:18839917-18840013
>chr21:18840255-18840335
>chr21:18842218-18842315
>chr21:18842611-18842700
>chr21:18845353-18845724
>chr21:18846057-18846209
>chr21:18846718-18846884
>chr21:18847027-18847081
>chr21:18847709-18848067
>chr21:18848278-18848358
>chr21:18849142-18851481
>chr21:18851654-18852089
>chr21:18852146-18852381
>chr21:18852447-18853272
>chr21:18853712-18853844
>chr21:18854029-18854085
>chr21:18854929-18855005
>chr21:18857771-18858483
>chr21:18858788-18858877
>chr21:18858948-18859003
>chr21:18859119-18859606
>chr21:18861132-18861358
>chr21:18863001-18863089
>chr21:18863311-18863430
>chr21:18863961-18865460
>chr21:18865500-18867340
>chr21:18867403-18868094
>chr21:18868211-18868567
>chr21:18869015-18869264
>chr21:18869356-18876644
>chr21:18876721-18877392
>chr21:18877680-18877968
>chr21:18878006-18878116
>chr21:18878241-18878390
>chr21:18878512-18878827
>chr21:18879339-18879719
>chr21:18881447-18881845
>chr21:18882199-18882288
>chr21:18882419-18882521
>chr21:18882656-18882752
>chr21:18882833-18882948
>chr21:18882983-18883020
>chr21:18883329-18883632
>chr21:18883669-18884025
>chr21:18884108-18884889
>chr21:18884934-18885022
>chr21:18887603-18887969
>chr21:18889781-18889864
>chr21:18889937-18890174
>chr21:18890416-18890527
>chr21:18890597-18890741
>chr21:18890854-18891120
>chr21:18891388-18891673
>chr21:18891748-18891875
>chr21:18892073-18892140
>chr21:18895811-18896103
>chr21:18897478-18898353
>chr21:18898598-18898921
>chr21:18900217-18900446
>chr21:18901530-18901836
>chr21:18901901-18902031
>chr21:18902560-18902696
>chr21:18903943-18904026
>chr21:18904812-18905072
>chr21:18905190-18905235
>chr21:18906243-18906692
>chr21:18907773-18907824
>chr21:18908130-18908198
>chr21:18908450-18908766
>chr21:18909955-18910479
>chr21:18910821-18912502
>chr21:18912687-18912945
>chr21:18913281-18913330
>chr21:18913377-18913517
>chr21:18913593-18913763
>chr21:18913929-18913966
>chr21:18914037-18914203
>chr21:18914320-18914451
>chr21:18914538-18914602
>chr21:18915430-18915508
>chr21:18915809-18915899
>chr21:18916968-18917012
>chr21:18918342-18918415
>chr21:18918577-18918734
>chr21:18918826-18918861
>chr21:18919024-18919113
>chr21:18919615-18919675
>chr21:18920239-18920297
>chr21:18920820-18921213
>chr21:18921263-18921530
>chr21:18923123-18923180
>chr21:18924190-18924421
>chr21:18926806-18926946
>chr21:18927412-18927722
>chr21:18928765-18928829
>chr21:18928913-18928963
>chr21:18929085-18929115
>chr21:18930744-18930900
>chr21:18930965-18931034
>chr21:18932472-18932909
>chr21:18935304-18935401
>chr21:18935880-18935945
>chr21:18936251-18936367
>chr21:18937257-18937305
>chr21:18937431-18937488
>chr21:18938313-18938404
>chr21:18939814-18939898
>chr21:18941657-18942174
>chr21:18942295-18942391
>chr21:18942438-18942555
>chr21:18944350-18944648
>chr21:18944776-18944887
>chr21:18946328-18946557
>chr21:18946792-18946920
>chr21:18947289-18947490
>chr21:18947731-18947911
>chr21:18948479-18948705
>chr21:18949316-18949454
>chr21:18949516-18949710
>chr21:18949777-18950609
>chr21:18950643-18950833
>chr21:18950880-18951023
>chr21:18951887-18951951
>chr21:18952096-18952252
>chr21:18955284-18955398
>chr21:18955645-18955958
>chr21:18956911-18957404
>chr21:18957458-18958706
>chr21:18958934-18959115
>chr21:18959768-18959807
>chr21:18960833-18960869
>chr21:18961088-18961133
>chr21:18963224-18963316
>chr21:18963393-18963521
>chr21:18963992-18964075
>chr21:18964656-18965075
>chr21:18965118-18965381
>chr21:18966503-18966790
>chr21:18967201-18967683
>chr21:18968540-18969016
>chr21:18969212-18969374
>chr21:18969664-18969733
>chr21:18970057-18970380
>chr21:18971254-18971289
>chr21:18971868-18971949
>chr21:18972198-18975921
>chr21:18977193-18977488
>chr21:18977628-18977679
>chr21:18980069-18980129
>chr21:18980793-18981108
>chr21:18981669-18981854
>chr21:18983186-18983368
>chr21:18983503-18983724
>chr21:18983758-18983951
>chr21:18984032-18984150
>chr21:18984386-18984649
>chr21:18987158-18987227
>chr21:18987433-18987598
>chr21:18988392-18988739
>chr21:18988916-18989324
>chr21:18990663-18990705
>chr21:18991967-18992136
>chr21:18992545-18992857
>chr21:18993159-18993255
>chr21:18993897-18993960
>chr21:18994100-18994826
>chr21:18995026-18995166
>chr21:18995356-18995438
>chr21:18996080-18996367
>chr21:18997359-18997469
>chr21:18997647-18997739
>chr21:18997902-18997961
>chr21:18998717-18998949
>chr21:18999149-18999287
>chr21:18999698-18999797
>chr21:19001534-19001610
>chr21:19002114-19002242
>chr21:19003211-19003312
>chr21:19003514-19003766
>chr21:19004074-19004135
>chr21:19004176-19004227
>chr21:19004570-19004643
>chr21:19005073-19005357
>chr21:19005812-19005969
>chr21:19006383-19006526
>chr21:19006663-19006760
>chr21:19007008-19007054
>chr21:19007650-19007907
>chr21:19008058-19008144
>chr21:19008218-19008351
>chr21:19008452-19009494
>chr21:19009556-19009654
>chr21:19009792-19010620
>chr21:19010674-19010832
>chr21:19010893-19011010
>chr21:19011057-19011103
>chr21:19012255-19012307
>chr21:19012866-19013237
>chr21:19017022-19017076
>chr21:19017522-19017586
>chr21:19020852-19021014
>chr21:19021180-19021269
>chr21:19021434-19021828
>chr21:19022600-19022673
>chr21:19023136-19023231
>chr21:19024187-19024251
>chr21:19024379-19024515
>chr21:19024801-19025227
>chr21:19025915-19026078
>chr21:19028950-19029025
>chr21:19030562-19030676
>chr21:19030804-19030887
>chr21:19031184-19031280
>chr21:19033457-19033888
>chr21:19035463-19035802
>chr21:19036572-19036899
>chr21:19037225-19037596
>chr21:19038814-19039298
>chr21:19039530-19039916
>chr21:19040265-19041540
>chr21:19041908-19041968
>chr21:19043674-19043735
>chr21:19044733-19045044
>chr21:19047525-19047887
>chr21:19049508-19049601
>chr21:19049901-19050077
>chr21:19050623-19050717
>chr21:19051131-19051339
>chr21:19051438-19051505
>chr21:19051779-19051879
>chr21:19052247-19052296
>chr21:19052372-19052536
>chr21:19052634-19053180
>chr21:19055446-19056297
>chr21:19056368-19057815
>chr21:19059956-19060095
>chr21:19060731-19060866
>chr21:19061331-19061630
>chr21:19061835-19061874
>chr21:19061915-19062295
>chr21:19062650-19062769
>chr21:19063121-19063247
>chr21:19063816-19063933
>chr21:19064455-19064601
>chr21:19064661-19064699
>chr21:19064788-19064979
>chr21:19066523-19066680
>chr21:19067654-19067726
>chr21:19068823-19068905
>chr21:19068991-19070022
>chr21:19070079-19070313
>chr21:19070704-19070747
>chr21:19071081-19071619
>chr21:19071680-19075999
>chr21:19076146-19076298
>chr21:19076689-19079476
>chr21:19079535-19079564
>chr21:19079661-19079725
>chr21:19079761-19081277
>chr21:19081874-19082232
>chr21:19082781-19083089
>chr21:19083500-19083547
>chr21:19084130-19084327
>chr21:19084348-19084640
>chr21:19084920-19085321
>chr21:19089446-19089613
>chr21:19090890-19090974
>chr21:19091556-19091778
>chr21:19093462-19093812
>chr21:19093940-19093995
>chr21:19094094-19094437
>chr21:19095745-19095896
>chr21:19096685-19097341
>chr21:19098580-19098800
>chr21:19098859-19099011
>chr21:19100554-19100916
>chr21:19102464-19102567
>chr21:19102950-19103019
>chr21:19103060-19103234
>chr21:19103340-19104324
>chr21:19104449-19104659
>chr21:19104848-19105088
>chr21:19105370-19105622
>chr21:19105704-19105859
>chr21:19106397-19107697
>chr21:19108114-19108209
>chr21:19109671-19109736
>chr21:19111540-19111823
>chr21:19112754-19113035
>chr21:19113700-19113787
>chr21:19114766-19114830
>chr21:19115436-19116350
>chr21:19116594-19117016
>chr21:19117100-19117444
>chr21:19117748-19117809
>chr21:19118059-19118527
>chr21:19119167-19119767
>chr21:19119942-19120127
>chr21:19120344-19120599
>chr21:19121253-19121558
>chr21:19122044-19122108
>chr21:19123398-19123716
>chr21:19123775-19123840
>chr21:19123896-19124047
>chr21:19124417-19124511
>chr21:19125098-19125189
>chr21:19126628-19126689
>chr21:19127049-19127098
>chr21:19127317-19127687
>chr21:19127824-19127908
>chr21:19128046-19128758
>chr21:19129461-19129571
>chr21:19130346-19130603
>chr21:19131690-19132261
>chr21:19132557-19132664
>chr21:19132765-19132882
>chr21:19133933-19134012
>chr21:19134076-19134222
>chr21:19135947-19136264
>chr21:19136688-19136958
>chr21:19138154-19138366
>chr21:19139259-19140983
>chr21:19141064-19141254
>chr21:19142494-19142824
>chr21:19143041-19143092
>chr21:19143614-19143846
>chr21:19144483-19144526
>chr21:19144855-19144932
>chr21:19145458-19145496
>chr21:19146557-19146868
>chr21:19147732-19148045
>chr21:19149494-19153307
>chr21:19153912-19154001
>chr21:19154544-19156543
>chr21:19156641-19156887
>chr21:19156962-19158181
>chr21:19158240-19158415
>chr21:19158546-19158869
>chr21:19159069-19159235
>chr21:19159383-19159759
>chr21:19159928-19160051
>chr21:19160647-19160772
>chr21:19160886-19160922
>chr21:19161402-19161781
>chr21:19161809-19161959
>chr21:19162007-19162662
>chr21:19162792-19163006
>chr21:19163078-19163368
>chr21:19163441-19163575
>chr21:19163651-19163749
>chr21:19164556-19164609
>chr21:19165942-19166035
>chr21:19166080-19166171
>chr21:19166513-19166640
>chr21:19167266-19167438
>chr21:19167925-19168082
>chr21:19168317-19168431
>chr21:19168703-19168830
>chr21:19169175-19169367
>chr21:19169848-19169944
>chr21:19170551-19170600
>chr21:19173187-19173263
>chr21:19173609-19174095
>chr21:19174420-19174633
>chr21:19175212-19175636
>chr21:19177751-19177870
>chr21:19177977-19178046
>chr21:19179215-19179414
>chr21:19180337-19180598
>chr21:19180668-19180860
>chr21:19181022-19181283
>chr21:19181361-19181458
>chr21:19181713-19182204
>chr21:19182931-19183207
>chr21:19183715-19184030
>chr21:19184141-19184304
>chr21:19186844-19187312
>chr21:19187356-19188260
>chr21:19188960-19189040
>chr21:19189511-19189548
>chr21:19189961-19190167
>chr21:19190243-19190413
>chr21:19191717-19192439
>chr21:19192710-19193033
>chr21:19193715-19194068
>chr21:19194125-19194235
>chr21:19194317-19194368
>chr21:19194443-19194690
>chr21:19194832-19195391
>chr21:19199739-19200195
>chr21:19200561-19201334
>chr21:19202084-19202315
>chr21:19202589-19203607
>chr21:19203998-19204338
>chr21:19204554-19204876
>chr21:19205759-19206331
>chr21:19206535-19207412
>chr21:19207456-19207961
>chr21:19208091-19208125
>chr21:19208245-19208400
>chr21:19208500-19208542
>chr21:19208953-19209034
>chr21:19209262-19209487
>chr21:19210414-19210511
>chr21:19210730-19210789
>chr21:19211025-19211588
>chr21:19213766-19213817
>chr21:19213993-19214650
>chr21:19216235-19216389
>chr21:19217568-19217667
>chr21:19217803-19218139
>chr21:19218665-19219181
>chr21:19219552-19219657
>chr21:19221106-19221229
>chr21:19221706-19221767
>chr21:19222346-19222425
>chr21:19223963-19223993
>chr21:19224076-19224452
>chr21:19224497-19224733
>chr21:19225030-19225082
>chr21:19225852-19225952
>chr21:19226352-19226487
>chr21:19226746-19227467
>chr21:19227567-19227624
>chr21:19230559-19230620
>chr21:19232546-19232649
>chr21:19233128-19233298
>chr21:19233528-19234108
>chr21:19234268-19234587
>chr21:19235342-19235392
>chr21:19235558-19235590
>chr21:19235725-19235795
>chr21:19236193-19236357
>chr21:19236388-19236793
>chr21:19237053-19237144
>chr21:19239336-19239854
>chr21:19240228-19240306
>chr21:19241219-19241294
>chr21:19242183-19242483
>chr21:19243517-19243653
>chr21:19244490-19244530
>chr21:19246593-19246693
>chr21:19247322-19247990
>chr21:19248043-19248130
>chr21:19248265-19252138
>chr21:19254858-19254940
>chr21:19255603-19255656
>chr21:19257710-19257756
>chr21:19258340-19258834
>chr21:19258916-19259288
>chr21:19260500-19260553
>chr21:19260784-19260913
>chr21:19261652-19262156
>chr21:19262369-19262552
>chr21:19262660-19262700
>chr21:19262859-19262913
>chr21:19263285-19263527
>chr21:19263607-19263751
>chr21:19263928-19264063
>chr21:19264416-19264632
>chr21:19264680-19265287
>chr21:19266447-19266574
>chr21:19269486-19269646
>chr21:19269875-19269965
>chr21:19271269-19271638
>chr21:19271991-19272320
>chr21:19274171-19274422
>chr21:19276124-19276201
>chr21:19276711-19276745
>chr21:19276859-19277008
>chr21:19277495-19277609
>chr21:19277999-19278052
>chr21:19278399-19278597
>chr21:19278735-19278923
>chr21:19280108-19280305
>chr21:19280410-19280482
>chr21:19281066-19281123
>chr21:19281174-19281413
>chr21:19281553-19281595
>chr21:19281736-19281799
>chr21:19282013-19282332
>chr21:19282756-19282863
>chr21:19283211-19283666
>chr21:19284332-19284422
>chr21:19284956-19285279
>chr21:19285547-19285631
>chr21:19285804-19285960
>chr21:19287691-19288065
>chr21:19288623-19288983
>chr21:19289151-19289314
>chr21:19289459-19290116
>chr21:19290761-19290829
>chr21:19290933-19291063
>chr21:19291107-19291262
>chr21:19291317-19291521
>chr21:19292440-19292564
>chr21:19292629-19292678
>chr21:19292790-19292922
>chr21:19294344-19295962
>chr21:19296008-19297198
>chr21:19297223-19297892
>chr21:19297964-19298424
>chr21:19299410-19299587
>chr21:19299743-19299834
>chr21:19300098-19300206
>chr21:19302300-19302695
>chr21:19304978-19305086
>chr21:19306629-19306672
>chr21:19306746-19306868
>chr21:19308265-19308585
>chr21:19309929-19310208
>chr21:19310540-19310687
>chr21:19311503-19311899
>chr21:19312862-19312906
>chr21:19315024-19315121
>chr21:19315379-19316071
>chr21:19316171-19317577
>chr21:19317838-19317869
>chr21:19318878-19319016
>chr21:19319524-19319616
>chr21:19324594-19324731
>chr21:19324995-19325120
>chr21:19327013-19327403
>chr21:19328224-19328545
>chr21:19328781-19329017
>chr21:19329096-19329177
>chr21:19329481-19329588
>chr21:19329775-19330089
>chr21:19330959-19331045
>chr21:19331110-19331536
>chr21:19331661-19331748
>chr21:19331867-19332264
>chr21:19332465-19332555
>chr21:19332673-19333012
>chr21:19335506-19336150
>chr21:19338874-19338919
>chr21:19340819-19340965
>chr21:19341288-19341618
>chr21:19342239-19342556
>chr21:19343690-19343793
>chr21:19344782-19344849
>chr21:19344988-19345107
>chr21:19345209-19346528
>chr21:19347074-19347308
>chr21:19347439-19347764
>chr21:19348511-19348641
>chr21:19348769-19349061
>chr21:19349155-19349231
>chr21:19349345-19349410
>chr21:19349683-19350214
>chr21:19351354-19351485
>chr21:19352639-19353046
>chr21:19353819-19353893
>chr21:19355151-19355512
>chr21:19356274-19356444
>chr21:19356505-19357194
>chr21:19357388-19357420
>chr21:19357449-19357509
>chr21:19358344-19358731
>chr21:19359382-19359578
>chr21:19359640-19359751
>chr21:19360549-19360723
>chr21:19360787-19360865
>chr21:19360919-19361010
>chr21:19362710-19363379
>chr21:19364419-19364543
>chr21:19365168-19365311
>chr21:19365337-19365392
>chr21:19366941-19367016
>chr21:19369538-19369585
>chr21:19370313-19370366
>chr21:19370618-19370791
>chr21:19370906-19371997
>chr21:19372047-19372574
>chr21:19373968-19374151
>chr21:19374254-19374457
>chr21:19374624-19374762
>chr21:19374967-19375185
>chr21:19375257-19375765
>chr21:19375879-19377380
>chr21:19378032-19378176
>chr21:19379660-19379825
>chr21:19380060-19380208
>chr21:19380312-19380733
>chr21:19382901-19382956
>chr21:19383573-19383742
>chr21:19383946-19384069
>chr21:19384122-19384190
>chr21:19384581-19384751
>chr21:19386762-19386821
>chr21:19386922-19386963
>chr21:19387398-19387437
>chr21:19389753-19389840
>chr21:19390454-19390778
>chr21:19391124-19391219
>chr21:19393055-19393229
>chr21:19393487-19393626
>chr21:19394248-19394528
>chr21:19394787-19395045
>chr21:19395902-19395947
>chr21:19396715-19396763
>chr21:19396824-19396902
>chr21:19397294-19397416
>chr21:19398229-19398321
>chr21:19398774-19398835
>chr21:19398964-19399001
>chr21:19399912-19400272
>chr21:19400611-19400888
>chr21:19401180-19401222
>chr21:19401658-19401897
>chr21:19403187-19403457
>chr21:19404510-19404598
>chr21:19404639-19404708
>chr21:19405200-19405880
>chr21:19407040-19407176
>chr21:19407584-19407677
>chr21:19408662-19409178
>chr21:19409220-19409286
>chr21:19409396-19409468
>chr21:19409812-19409879
>chr21:19410413-19410469
>chr21:19411581-19414475
>chr21:19415609-19415966
>chr21:19416325-19416386
>chr21:19417007-19417120
>chr21:19417477-19417798
>chr21:19417985-19418222
>chr21:19418328-19418432
>chr21:19418698-19418819
>chr21:19419033-19419233
>chr21:19421211-19421626
>chr21:19422626-19422726
>chr21:19423515-19423581
>chr21:19423859-19424485
>chr21:19424581-19430313
>chr21:19430509-19430931
>chr21:19433053-19433109
>chr21:19434340-19434502
>chr21:19434722-19434771
>chr21:19436264-19436351
>chr21:19436537-19436628
>chr21:19438862-19438943
>chr21:19439017-19439089
>chr21:19439596-19440019
>chr21:19442143-19442484
>chr21:19443018-19443102
>chr21:19443557-19443719
>chr21:19443773-19443904
>chr21:19444108-19444246
>chr21:19444912-19444965
>chr21:19445157-19445478
>chr21:19447297-19448191
>chr21:19448281-19450925
>chr21:19451828-19451985
>chr21:19456540-19456641
>chr21:19456896-19458120
>chr21:19458871-19459224
>chr21:19459322-19459635
>chr21:19459986-19460038
>chr21:19460266-19460314
>chr21:19460430-19460627
>chr21:19460834-19460930
>chr21:19461089-19461236
>chr21:19461576-19461656
>chr21:19461715-19462077
>chr21:19463961-19464236
>chr21:19464852-19465182
>chr21:19465456-19465549
>chr21:19465748-19465781
>chr21:19465833-19466660
>chr21:19466867-19467000
>chr21:19467110-19467184
>chr21:19468356-19468426
>chr21:19468688-19469088
>chr21:19469630-19469696
>chr21:19470653-19471163
>chr21:19472620-19472663
>chr21:19472707-19472757
>chr21:19472863-19472898
>chr21:19473140-19473269
>chr21:19473759-19474128
>chr21:19474691-19474771
>chr21:19475869-19476553
>chr21:19476638-19477363
>chr21:19477433-19480998
>chr21:19482302-19482685
>chr21:19482878-19482937
>chr21:19483398-19483438
>chr21:19483847-19483901
>chr21:19484665-19485122
>chr21:19486148-19486255
>chr21:19488279-19488368
>chr21:19488859-19488936
>chr21:19490466-19490604
>chr21:19490892-19491108
>chr21:19491251-19491315
>chr21:19491658-19491809
>chr21:19493419-19494817
>chr21:19497299-19497360
>chr21:19497453-19497531
>chr21:19497786-19497917
>chr21:19498095-19498224
>chr21:19498338-19498687
>chr21:19498768-19499009
>chr21:19500924-19501393
>chr21:19501473-19501538
>chr21:19502247-19503579
>chr21:19503723-19504106
>chr21:19504177-19504522
>chr21:19504587-19505824
>chr21:19506016-19506669
>chr21:19506741-19506980
>chr21:19507120-19507194
>chr21:19507331-19507453
>chr21:19507763-19507810
>chr21:19509059-19509109
>chr21:19509505-19509831
>chr21:19509965-19510234
>chr21:19510546-19510610
>chr21:19510663-19510963
>chr21:19511515-19511970
>chr21:19513048-19513105
>chr21:19513589-19513644
>chr21:19514167-19514309
>chr21:19514405-19514510
>chr21:19514609-19516599
>chr21:19516784-19516931
>chr21:19516963-19517042
>chr21:19518362-19518471
>chr21:19520245-19520392
>chr21:19520617-19520927
>chr21:19521083-19521415
>chr21:19524387-19524818
>chr21:19525107-19525406
>chr21:19526498-19526551
>chr21:19526701-19527424
>chr21:19527702-19528178
>chr21:19530523-19530694
>chr21:19531313-19531649
>chr21:19532040-19532171
>chr21:19532251-19532304
>chr21:19533092-19533474
>chr21:19533923-19534136
>chr21:19534611-19534663
>chr21:19534737-19534850
>chr21:19535465-19535509
>chr21:19535665-19535778
>chr21:19535855-19536365
>chr21:19536927-19537199
>chr21:19538771-19538823
>chr21:19539892-19540150
>chr21:19540262-19540365
>chr21:19541221-19541438
>chr21:19542627-19542725
>chr21:19543035-19543165
>chr21:19543536-19543868
>chr21:19543915-19543955
>chr21:19544490-19545154
>chr21:19545275-19545386
>chr21:19545470-19545654
>chr21:19545851-19546112
>chr21:19546323-19546386
>chr21:19546432-19546509
>chr21:19546596-19546640
>chr21:19546929-19547351
>chr21:19547444-19548164
>chr21:19549181-19549240
>chr21:19550364-19550402
>chr21:19550465-19550523
>chr21:19551070-19551178
>chr21:19551396-19552150
>chr21:19555663-19556034
>chr21:19556494-19556879
>chr21:19558173-19558680
>chr21:19558763-19558926
>chr21:19559212-19559416
>chr21:19559917-19560073
>chr21:19561273-19561634
>chr21:19562945-19562990
>chr21:19563307-19563618
>chr21:19563950-19564047
>chr21:19565190-19565281
>chr21:19567719-19567972
>chr21:19568250-19568752
>chr21:19568916-19568993
>chr21:19569713-19569898
>chr21:19569940-19570025
>chr21:19570122-19570312
>chr21:19570714-19570775
>chr21:19571410-19571462
>chr21:19571869-19571949
>chr21:19572110-19572241
>chr21:19572349-19572471
>chr21:19572544-19572671
>chr21:19574099-19574432
>chr21:19575436-19575509
>chr21:19576381-19576518
>chr21:19577881-19578004
>chr21:19578629-19578687
>chr21:19579023-19579480
>chr21:19579715-19579983
>chr21:19580663-19580777
>chr21:19581768-19581895
>chr21:19582333-19582391
>chr21:19582655-19582689
>chr21:19582951-19583044
>chr21:19584073-19584607
>chr21:19584759-19585516
>chr21:19585716-19586045
>chr21:19586095-19586223
>chr21:19586271-19586322
>chr21:19586487-19587044
>chr21:19587150-19587240
>chr21:19587307-19588504
>chr21:19588883-19589514
>chr21:19590551-19590630
>chr21:19590751-19590858
>chr21:19591681-19592035
>chr21:19592554-19592665
>chr21:19595241-19595685
>chr21:19595929-19596117
>chr21:19596183-19596259
>chr21:19596900-19596976
>chr21:19597224-19597434
>chr21:19597874-19597960
>chr21:19598484-19598643
>chr21:19598891-19599348
>chr21:19599619-19599720
>chr21:19599837-19600141
>chr21:19600516-19600897
>chr21:19601036-19601232
>chr21:19601390-19601542
>chr21:19601647-19602019
>chr21:19602181-19602268
>chr21:19602379-19603105
>chr21:19603268-19603318
>chr21:19603512-19603835
>chr21:19604036-19604926
>chr21:19605204-19605388
>chr21:19605818-19606020
>chr21:19606654-19606792
>chr21:19606968-19607425
>chr21:19608600-19608644
>chr21:19608705-19609009
>chr21:19612486-19613220
>chr21:19616484-19616540
>chr21:19616654-19616879
>chr21:19616900-19617110
>chr21:19617201-19617237
>chr21:19617682-19617727
>chr21:19617980-19618023
>chr21:19621784-19621881
>chr21:19621983-19622027
>chr21:19622535-19622857
>chr21:19623452-19623852
>chr21:19624528-19624907
>chr21:19625417-19625491
>chr21:19625628-19625744
>chr21:19627529-19628950
>chr21:19629005-19630230
>chr21:19630452-19630566
>chr21:19630639-19630726
>chr21:19631742-19631885
>chr21:19632027-19632480
>chr21:19632575-19632720
>chr21:19632827-19636476
>chr21:19636580-19636618
>chr21:19637888-19638039
>chr21:19638415-19638572
>chr21:19639187-19639413
>chr21:19639600-19639693
>chr21:19640019-19640338
>chr21:19640698-19641059
>chr21:19642200-19643058
>chr21:19644533-19644637
>chr21:19645635-19645693
>chr21:19647312-19647417
>chr21:19647517-19647750
>chr21:19647794-19647897
>chr21:19648312-19648367
>chr21:19648776-19648926
>chr21:19649513-19649821
>chr21:19650010-19650074
>chr21:19650202-19650288
>chr21:19650492-19650582
>chr21:19652127-19652923
>chr21:19653185-19653339
>chr21:19654498-19654657
>chr21:19654789-19655204
>chr21:19656622-19656680
>chr21:19657146-19657206
>chr21:19657822-19657969
>chr21:19659185-19659487
>chr21:19659617-19659813
>chr21:19659930-19661200
>chr21:19661505-19661639
>chr21:19661699-19661792
>chr21:19662075-19662359
>chr21:19662696-19662840
>chr21:19663456-19663668
>chr21:19663725-19663800
>chr21:19664856-19664940
>chr21:19665544-19666443
>chr21:19668105-19668775
>chr21:19668988-19669237
>chr21:19669317-19669709
>chr21:19669834-19670126
>chr21:19670185-19670306
>chr21:19670350-19670430
>chr21:19670701-19670964
>chr21:19671409-19672017
>chr21:19672984-19673276
>chr21:19673532-19674220
>chr21:19674855-19674950
>chr21:19676089-19676351
>chr21:19676707-19676813
>chr21:19677183-19679067
>chr21:19679145-19679187
>chr21:19679712-19679828
>chr21:19679875-19679965
>chr21:19680171-19680241
>chr21:19680416-19681425
>chr21:19681703-19681772
>chr21:19681918-19682234
>chr21:19682285-19682582
>chr21:19682658-19682915
>chr21:19682954-19683204
>chr21:19683323-19683988
>chr21:19684207-19684284
>chr21:19684396-19684476
>chr21:19684675-19684708
>chr21:19685116-19685290
>chr21:19685680-19685731
>chr21:19687192-19687379
>chr21:19687685-19687784
>chr21:19687873-19688275
>chr21:19690597-19690637
>chr21:19692533-19692715
>chr21:19693588-19693673
>chr21:19693969-19694014
>chr21:19694125-19694513
>chr21:19694816-19694875
>chr21:19696546-19696730
>chr21:19696872-19697278
>chr21:19699777-19700166
>chr21:19701131-19701478
>chr21:19703760-19704431
>chr21:19705256-19705367
>chr21:19705572-19705808
>chr21:19705862-19705925
>chr21:19706201-19706326
>chr21:19706455-19707990
>chr21:19708020-19708873
>chr21:19709908-19710027
>chr21:19710841-19711011
>chr21:19711988-19712067
>chr21:19712989-19713039
>chr21:19714019-19714060
>chr21:19714557-19714706
>chr21:19714910-19715089
>chr21:19715519-19715765
>chr21:19716435-19716792
>chr21:19717667-19717742
>chr21:19717991-19718116
>chr21:19718469-19718597
>chr21:19718806-19718860
>chr21:19719594-19719743
>chr21:19720551-19720603
>chr21:19720973-19721121
>chr21:19722049-19722602
>chr21:19722709-19723582
>chr21:19724057-19724361
>chr21:19725074-19725191
>chr21:19728024-19728383
>chr21:19728627-19728681
>chr21:19729437-19729643
>chr21:19730190-19730307
>chr21:19730383-19730466
>chr21:19731692-19732041
>chr21:19732110-19732172
>chr21:19732378-19735020
>chr21:19735125-19735187
>chr21:19735563-19735735
>chr21:19735824-19736089
>chr21:19736798-19737027
>chr21:19737107-19737369
>chr21:19739900-19739964
>chr21:19740948-19741059
>chr21:19741366-19743352
>chr21:19743654-19743844
>chr21:19747311-19747429
>chr21:19748967-19749209
>chr21:19749334-19749382
>chr21:19749453-19750733
>chr21:19751799-19751946
>chr21:19752190-19752288
>chr21:19752772-19753181
>chr21:19753309-19753771
>chr21:19753875-19754063
>chr21:19754142-19754291
>chr21:19754724-19754860
>chr21:19755495-19755851
>chr21:19758798-19758941
>chr21:19759058-19759134
>chr21:19761232-19761308
>chr21:19761603-19762441
>chr21:19762649-19762714
>chr21:19763157-19763503
>chr21:19763641-19764113
>chr21:19764777-19764846
>chr21:19766401-19768211
>chr21:19768917-19768979
>chr21:19769043-19769146
>chr21:19769450-19769776
>chr21:19772587-19772674
>chr21:19772864-19773421
>chr21:19773586-19773721
>chr21:19774201-19774343
>chr21:19775503-19775579
>chr21:19776031-19776070
>chr21:19776412-19776454
>chr21:19778840-19778967
>chr21:19779296-19780668
>chr21:19781728-19782560
>chr21:19782844-19785146
>chr21:19785884-19786222
>chr21:19787034-19787267
>chr21:19788624-19788699
>chr21:19788883-19789533
>chr21:19790825-19791156
>chr21:19794056-19794162
>chr21:19795437-19795782
>chr21:19797589-19797634
>chr21:19799304-19799631
>chr21:19800440-19800715
>chr21:19801607-19802090
>chr21:19802352-19802409
>chr21:19803570-19803635
>chr21:19804183-19804262
>chr21:19804779-19805016
>chr21:19805227-19805555
>chr21:19807993-19808289
>chr21:19808864-19809069
>chr21:19809499-19809584
>chr21:19809701-19809786
>chr21:19809991-19810023
>chr21:19810585-19810667
>chr21:19811697-19811776
>chr21:19812589-19816737
>chr21:19818795-19819227
>chr21:19819980-19820063
>chr21:19821055-19821104
>chr21:19821712-19821780
>chr21:19822768-19822841
>chr21:19823485-19823612
>chr21:19823965-19824266
>chr21:19824952-19825070
>chr21:19825608-19825903
>chr21:19826628-19827143
>chr21:19829405-19829471
>chr21:19830265-19830320
>chr21:19830794-19830844
>chr21:19831374-19831450
>chr21:19833788-19833914
>chr21:19834118-19834233
>chr21:19834500-19834678
>chr21:19835485-19835556
>chr21:19836279-19836317
>chr21:19836592-19836820
>chr21:19837876-19837936
>chr21:19838338-19838425
>chr21:19839032-19839352
>chr21:19839436-19839544
>chr21:19839628-19839789
>chr21:19840052-19840657
>chr21:19841562-19841606
>chr21:19842227-19842324
>chr21:19843405-19843885
>chr21:19844590-19844720
>chr21:19844764-19844838
>chr21:19845839-19845869
>chr21:19846222-19846443
>chr21:19846510-19846841
>chr21:19849035-19849165
>chr21:19849479-19849518
>chr21:19851026-19851089
>chr21:19851440-19851560
>chr21:19851851-19851935
>chr21:19852771-19852950
>chr21:19853100-19853385
>chr21:19853435-19853483
>chr21:19853649-19853767
>chr21:19853858-19854171
>chr21:19854212-19854308
>chr21:19855142-19855527
>chr21:19855569-19855847
>chr21:19855966-19856026
>chr21:19856127-19856266
>chr21:19856371-19856497
>chr21:19856856-19857164
>chr21:19858036-19858147
>chr21:19859323-19859401
>chr21:19859509-19859563
>chr21:19860395-19860487
>chr21:19861412-19861495
>chr21:19861705-19861767
>chr21:19861866-19862213
>chr21:19863397-19863458
>chr21:19863705-19863772
>chr21:19863805-19864168
>chr21:19865593-19865673
>chr21:19866977-19867106
>chr21:19868259-19868318
>chr21:19868789-19869006
>chr21:19869682-19869777
>chr21:19870473-19870611
>chr21:19870704-19870753
>chr21:19871009-19871578
>chr21:19871692-19872171
>chr21:19872347-19872476
>chr21:19872590-19872662
>chr21:19872740-19872785
>chr21:19872900-19873192
>chr21:19873360-19873877
>chr21:19874050-19874171
>chr21:19874340-19875071
>chr21:19875213-19875330
>chr21:19875590-19875631
>chr21:19876613-19878144
>chr21:19879294-19879621
>chr21:19880245-19880401
>chr21:19882599-19882683
>chr21:19883297-19883351
>chr21:19884137-19884187
>chr21:19884347-19884431
>chr21:19884501-19885850
>chr21:19886672-19886976
>chr21:19887379-19887579
>chr21:19887892-19888073
>chr21:19890199-19891146
>chr21:19891493-19891648
>chr21:19891685-19892467
>chr21:19893103-19893244
>chr21:19894126-19894512
>chr21:19894951-19895314
>chr21:19895762-19896195
>chr21:19897204-19897262
>chr21:19898148-19898365
>chr21:19898647-19899203
>chr21:19899383-19899434
>chr21:19899654-19899712
>chr21:19900083-19900142
>chr21:19901245-19903603
>chr21:19903807-19904101
>chr21:19904196-19904366
>chr21:19904477-19904561
>chr21:19904875-19904966
>chr21:19905733-19905843
>chr21:19906864-19907351
>chr21:19908710-19908870
>chr21:19909809-19909896
>chr21:19910097-19910244
>chr21:19910434-19910559
>chr21:19910610-19910696
>chr21:19910908-19911445
>chr21:19912407-19913117
>chr21:19913155-19913406
>chr21:19914335-19914556
>chr21:19914715-19914776
>chr21:19918020-19918264
>chr21:19918749-19918875
>chr21:19919211-19919456
>chr21:19919492-19919542
>chr21:19919961-19920407
>chr21:19920557-19920599
>chr21:19920639-19920731
>chr21:19921177-19921326
>chr21:19921685-19921765
>chr21:19921896-19921951
>chr21:19923107-19923309
>chr21:19923693-19923760
>chr21:19927305-19927759
>chr21:19928465-19928999
>chr21:19932420-19932550
>chr21:19933771-19934023
>chr21:19934963-19935056
>chr21:19936787-19936951
>chr21:19937465-19937665
>chr21:19938974-19939259
>chr21:19940549-19940579
>chr21:19941316-19941691
>chr21:19942514-19942578
>chr21:19942684-19942734
>chr21:19943172-19943307
>chr21:19943383-19947025
>chr21:19947088-19947141
>chr21:19947205-19947281
>chr21:19948110-19948213
>chr21:19948317-19948402
>chr21:19949694-19949831
>chr21:19949866-19950099
>chr21:19952394-19954101
>chr21:19954818-19955183
>chr21:19955305-19956026
>chr21:19956087-19956261
>chr21:19956358-19956401
>chr21:19956532-19957015
>chr21:19957146-19957264
>chr21:19957316-19957914
>chr21:19957970-19958245
>chr21:19958280-19958376
>chr21:19958629-19962319
>chr21:19962398-19963238
>chr21:19963395-19963499
>chr21:19963574-19964012
>chr21:19964082-19964457
>chr21:19966033-19966092
>chr21:19966517-19966848
>chr21:19967578-19967752
>chr21:19967938-19968189
>chr21:19968535-19968620
>chr21:19969559-19969616
>chr21:19970235-19970691
>chr21:19970729-19972973
>chr21:19974595-19974624
>chr21:19974796-19974988
>chr21:19975172-19975923
>chr21:19976179-19976442
>chr21:19977858-19978037
>chr21:19981675-19981996
>chr21:19982464-19982551
>chr21:19982685-19982754
>chr21:19983844-19984712
>chr21:19985827-19986053
>chr21:19986734-19987118
>chr21:19988538-19988944
>chr21:19989378-19989414
>chr21:19989958-19990125
>chr21:19990403-19990747
>chr21:19991058-19991156
>chr21:19991281-19991378
>chr21:19991756-19991842
>chr21:19991965-19992094
>chr21:19992158-19992231
>chr21:19993204-19993270
>chr21:19994468-19994774
>chr21:19995239-19995340
>chr21:19995379-19995445
>chr21:19995566-19996130
>chr21:19996152-19996333
>chr21:19996366-19996462
>chr21:19996663-19996963
>chr21:19997693-19997830
>chr21:19998647-19998704
>chr21:19998876-19998922
>chr21:19998984-19999196
>chr21:19999384-19999657
>chr21:19999697-19999881
>chr21:19999951-20000181
>chr21:20001210-20001275
>chr21:20001834-20002158
>chr21:20002350-20002441
>chr21:20002470-20002684
>chr21:20004475-20004569
>chr21:20004696-20004860
>chr21:20006525-20006642
>chr21:20008366-20008546
>chr21:20009150-20009232
>chr21:20009903-20010021
>chr21:20010302-20010447
>chr21:20010607-20010673
>chr21:20010761-20011570
>chr21:20012055-20012706
>chr21:20014348-20014444
>chr21:20014509-20014815
>chr21:20015014-20015541
>chr21:20015642-20015869
>chr21:20017611-20017648
>chr21:20018250-20018345
>chr21:20018584-20018881
>chr21:20018964-20019032
>chr21:20019148-20019482
>chr21:20021027-20021236
>chr21:20021383-20022027
>chr21:20022428-20022536
>chr21:20025873-20025933
>chr21:20027016-20027169
>chr21:20027463-20027662
>chr21:20027989-20028044
>chr21:20029076-20029138
>chr21:20029172-20029278
>chr21:20030282-20030792
>chr21:20030859-20031176
>chr21:20031216-20031430
>chr21:20031535-20032168
>chr21:20032518-20032623
>chr21:20032965-20033118
>chr21:20034175-20034451
>chr21:20034572-20034731
>chr21:20035401-20035620
>chr21:20036007-20036092
>chr21:20036347-20038727
>chr21:20038803-20038870
>chr21:20039142-20039587
>chr21:20039753-20040082
>chr21:20041020-20041149
>chr21:20041392-20041558
>chr21:20041721-20041915
>chr21:20042074-20042115
>chr21:20042405-20042443
>chr21:20042741-20042852
>chr21:20043403-20043818
>chr21:20043881-20044897
>chr21:20045042-20045213
>chr21:20045703-20045925
>chr21:20045979-20047276
>chr21:20047317-20047616
>chr21:20047643-20047687
>chr21:20047722-20050389
>chr21:20050474-20050537
>chr21:20050580-20050951
>chr21:20053302-20053380
>chr21:20053871-20054039
>chr21:20054632-20054923
>chr21:20055544-20055644
>chr21:20055939-20056736
>chr21:20057267-20057328
>chr21:20057365-20057467
>chr21:20057720-20058002
>chr21:20058049-20058173
>chr21:20058586-20058656
>chr21:20058731-20058826
>chr21:20059194-20059348
>chr21:20059990-20060681
>chr21:20060908-20061442
>chr21:20061525-20062214
>chr21:20062279-20062427
>chr21:20062895-20063944
>chr21:20064128-20064400
>chr21:20064442-20064495
>chr21:20064538-20064632
>chr21:20064663-20064745
>chr21:20067944-20068005
>chr21:20068262-20068767
>chr21:20068997-20069117
>chr21:20071591-20071804
>chr21:20072530-20072608
>chr21:20074488-20074559
>chr21:20074750-20074947
>chr21:20076284-20077840
>chr21:20078094-20078212
>chr21:20078372-20078562
>chr21:20078597-20079406
>chr21:20079743-20079828
>chr21:20080355-20080431
>chr21:20081327-20081631
>chr21:20083800-20083874
>chr21:20084273-20084561
>chr21:20084635-20084753
>chr21:20084894-20085291
>chr21:20086038-20086330
>chr21:20087567-20087641
>chr21:20088229-20088348
>chr21:20088549-20088646
>chr21:20089151-20089399
>chr21:20089531-20089590
>chr21:20089646-20089849
>chr21:20089958-20090307
>chr21:20090618-20090718
>chr21:20090827-20091130
>chr21:20091654-20091930
>chr21:20093015-20093266
>chr21:20093458-20093515
>chr21:20093562-20093666
>chr21:20093841-20094003
>chr21:20094656-20094728
>chr21:20094803-20094868
>chr21:20094963-20095511
>chr21:20095573-20095695
>chr21:20097153-20097429
>chr21:20097478-20097722
>chr21:20098701-20099014
>chr21:20099908-20100257
>chr21:20100595-20100674
>chr21:20100899-20100964
>chr21:20101009-20101077
>chr21:20102051-20104858
>chr21:20104882-20105057
>chr21:20105792-20105865
>chr21:20107478-20107650
>chr21:20108394-20108474
>chr21:20108814-20108858
>chr21:20111321-20115567
>chr21:20115689-20116587
>chr21:20116643-20116877
>chr21:20117137-20117582
>chr21:20117705-20117912
>chr21:20117970-20118111
>chr21:20118754-20118798
>chr21:20119085-20119637
>chr21:20119680-20119763
>chr21:20120533-20120962
>chr21:20122673-20122709
>chr21:20123830-20124139
>chr21:20126377-20126711
>chr21:20127128-20127196
>chr21:20127461-20129121
>chr21:20129185-20129474
>chr21:20129903-20130436
>chr21:20131460-20131531
>chr21:20131959-20132241
>chr21:20132284-20132500
>chr21:20132953-20133315
>chr21:20133664-20133957
>chr21:20134211-20134307
>chr21:20134849-20134897
>chr21:20135040-20135123
>chr21:20136349-20136436
>chr21:20137321-20137434
>chr21:20138069-20138114
>chr21:20140694-20140730
>chr21:20140868-20141476
>chr21:20141869-20141975
>chr21:20142615-20142944
>chr21:20143317-20143428
>chr21:20144610-20144653
>chr21:20144892-20145005
>chr21:20145181-20145465
>chr21:20146595-20146667
>chr21:20146823-20147165
>chr21:20147624-20147714
>chr21:20148070-20148286
>chr21:20148403-20148633
>chr21:20148982-20149079
>chr21:20149138-20149262
>chr21:20149404-20149817
>chr21:20150977-20151123
>chr21:20152074-20152157
>chr21:20152573-20154205
>chr21:20154267-20154689
>chr21:20154971-20155264
>chr21:20155551-20156704
>chr21:20156847-20156982
>chr21:20157055-20161256
>chr21:20161653-20161726
>chr21:20161902-20162051
>chr21:20162146-20162511
>chr21:20162538-20162862
>chr21:20165310-20165465
>chr21:20165811-20165884
>chr21:20166317-20166388
>chr21:20166582-20166635
>chr21:20167504-20167907
>chr21:20168070-20168115
>chr21:20169202-20169342
>chr21:20169914-20169995
>chr21:20170063-20170129
>chr21:20170232-20170281
>chr21:20171633-20171723
>chr21:20171948-20172106
>chr21:20172159-20173393
>chr21:20173502-20173860
>chr21:20175384-20175440
>chr21:20175624-20175975
>chr21:20176029-20176336
>chr21:20176828-20176879
>chr21:20177429-20177597
>chr21:20179828-20180141
>chr21:20180581-20180656
>chr21:20180999-20181158
>chr21:20181272-20181320
>chr21:20181492-20181582
>chr21:20182479-20182520
>chr21:20182611-20182793
>chr21:20183054-20183231
>chr21:20184148-20184281
>chr21:20184493-20184561
>chr21:20184632-20184735
>chr21:20185063-20185193
>chr21:20185281-20185396
>chr21:20185601-20185722
>chr21:20186759-20186840
>chr21:20188477-20188897
>chr21:20190528-20190597
>chr21:20193368-20193467
>chr21:20193976-20194324
>chr21:20194586-20194885
>chr21:20196569-20196666
>chr21:20196957-20197012
>chr21:20198028-20198437
>chr21:20198836-20198999
>chr21:20199058-20199134
>chr21:20199375-20201523
>chr21:20202151-20202522
>chr21:20202573-20202652
>chr21:20202842-20202931
>chr21:20203045-20203104
>chr21:20203284-20203429
>chr21:20204218-20204293
>chr21:20204930-20205558
>chr21:20205880-20206071
>chr21:20206700-20206758
>chr21:20210263-20210595
>chr21:20211612-20211680
>chr21:20211983-20212026
>chr21:20212446-20212560
>chr21:20212680-20212773
>chr21:20212887-20213135
>chr21:20213203-20213313
>chr21:20213779-20213961
>chr21:20214445-20214607
>chr21:20215000-20215042
>chr21:20216440-20216506
>chr21:20216831-20216966
>chr21:20217313-20217627
>chr21:20217678-20217748
>chr21:20218736-20218805
>chr21:20219102-20219211
>chr21:20219481-20219580
>chr21:20221928-20222202
>chr21:20222860-20223196
>chr21:20223696-20223775
>chr21:20224782-20225226
>chr21:20225281-20225387
>chr21:20225820-20225909
>chr21:20226123-20226557
>chr21:20227634-20227739
>chr21:20227923-20228046
>chr21:20228205-20228243
>chr21:20229388-20229488
>chr21:20229541-20229617
>chr21:20231232-20231473
>chr21:20231615-20232220
>chr21:20232288-20232839
>chr21:20232921-20233368
>chr21:20233502-20234310
>chr21:20234439-20234620
>chr21:20234696-20239829
>chr21:20239891-20241291
>chr21:20242618-20242712
>chr21:20242939-20243018
>chr21:20243080-20243166
>chr21:20243868-20243934
>chr21:20244036-20244401
>chr21:20245283-20245374
>chr21:20247435-20247566
>chr21:20248681-20248854
>chr21:20249282-20249607
>chr21:20249660-20249742
>chr21:20250093-20250159
>chr21:20250745-20251168
>chr21:20253333-20253368
>chr21:20253436-20253467
>chr21:20253648-20253696
>chr21:20253829-20253934
>chr21:20254205-20254751
>chr21:20255460-20255612
>chr21:20255924-20255979
>chr21:20257331-20257440
>chr21:20257494-20257663
>chr21:20259807-20259854
>chr21:20260874-20260935
>chr21:20261661-20261913
>chr21:20262039-20262137
>chr21:20262329-20262720
>chr21:20262984-20263283
>chr21:20263382-20263514
>chr21:20263943-20264043
>chr21:20264512-20264841
>chr21:20267018-20267091
>chr21:20268300-20268725
>chr21:20268901-20268961
>chr21:20269215-20269922
>chr21:20270295-20270487
>chr21:20270533-20270568
>chr21:20270896-20271372
>chr21:20273452-20274625
>chr21:20274717-20274773
>chr21:20274826-20275184
>chr21:20275236-20275422
>chr21:20275684-20275764
>chr21:20275819-20275978
>chr21:20276036-20276152
>chr21:20276638-20276710
>chr21:20276986-20277083
>chr21:20277948-20278067
>chr21:20279074-20279115
>chr21:20279446-20279536
>chr21:20279778-20279842
>chr21:20280318-20280896
>chr21:20280976-20281038
>chr21:20281668-20281768
>chr21:20281885-20282295
>chr21:20282536-20282627
>chr21:20285158-20285447
>chr21:20286031-20286396
>chr21:20287279-20288921
>chr21:20289176-20289516
>chr21:20289605-20290012
>chr21:20290155-20290309
>chr21:20290598-20290661
>chr21:20291408-20291718
>chr21:20292315-20292366
>chr21:20292700-20293215
>chr21:20294321-20294675
>chr21:20295243-20295330
>chr21:20295786-20296099
>chr21:20298803-20298846
>chr21:20299486-20299623
>chr21:20300383-20300507
>chr21:20301836-20302505
>chr21:20302676-20302841
>chr21:20303053-20303484
>chr21:20304109-20304425
>chr21:20305107-20305147
>chr21:20305472-20305723
>chr21:20307298-20307506
>chr21:20308346-20308425
>chr21:20308641-20308817
>chr21:20308891-20309208
>chr21:20312276-20312327
>chr21:20312429-20312515
>chr21:20313701-20314108
>chr21:20314185-20314311
>chr21:20314444-20314499
>chr21:20314732-20317513
>chr21:20317547-20317748
>chr21:20318159-20318361
>chr21:20318439-20318635
>chr21:20319013-20319359
>chr21:20319406-20319581
>chr21:20319934-20320235
>chr21:20320594-20320952
>chr21:20321234-20321349
>chr21:20321885-20322244
>chr21:20322306-20322826
>chr21:20322861-20322954
>chr21:20323047-20323233
>chr21:20323373-20323504
>chr21:20323560-20324465
>chr21:20324944-20325045
>chr21:20325289-20325342
>chr21:20326182-20326678
>chr21:20327031-20327243
>chr21:20330680-20330791
>chr21:20330890-20331050
>chr21:20331140-20331499
>chr21:20331929-20332022
>chr21:20332417-20332585
>chr21:20333596-20333886
>chr21:20335523-20335714
>chr21:20336150-20336241
>chr21:20336361-20336404
>chr21:20336844-20336913
>chr21:20337555-20337612
>chr21:20337697-20337770
>chr21:20338286-20338352
>chr21:20338722-20338778
>chr21:20338930-20338968
>chr21:20339888-20340016
>chr21:20340055-20340109
>chr21:20340201-20340559
>chr21:20343923-20344261
>chr21:20344504-20346059
>chr21:20348235-20348325
>chr21:20350559-20350860
>chr21:20350979-20351319
>chr21:20351794-20352148
>chr21:20353046-20353373
>chr21:20354610-20354891
>chr21:20355729-20355786
>chr21:20356147-20356209
>chr21:20359498-20359798
>chr21:20359852-20361642
>chr21:20362075-20362109
>chr21:20362360-20362471
>chr21:20363268-20363380
>chr21:20363646-20363696
>chr21:20365178-20365517
>chr21:20365793-20366000
>chr21:20366264-20366317
>chr21:20366487-20367180
>chr21:20367251-20368255
>chr21:20368324-20368663
>chr21:20369267-20369386
>chr21:20369566-20369622
>chr21:20370773-20371213
>chr21:20371546-20371773
>chr21:20371884-20372008
>chr21:20372214-20372356
>chr21:20372705-20372763
>chr21:20372925-20373026
>chr21:20374428-20374871
>chr21:20376286-20376794
>chr21:20377221-20377672
>chr21:20377800-20378262
>chr21:20378310-20378836
>chr21:20378872-20379161
>chr21:20379214-20379467
>chr21:20379625-20379783
>chr21:20379857-20380253
>chr21:20380290-20380783
>chr21:20380845-20381969
>chr21:20382050-20383654
>chr21:20383796-20384006
>chr21:20384072-20384246
>chr21:20384337-20384593
>chr21:20384654-20385205
>chr21:20385514-20385927
>chr21:20386777-20387162
>chr21:20387698-20387840
>chr21:20388842-20389042
>chr21:20389060-20389388
>chr21:20390927-20392559
>chr21:20392995-20393805
>chr21:20394430-20394596
>chr21:20395022-20395112
>chr21:20395286-20395337
>chr21:20397083-20397188
>chr21:20397305-20397537
>chr21:20397602-20397756
>chr21:20401705-20401768
>chr21:20402290-20402332
>chr21:20403320-20403451
>chr21:20403523-20403735
>chr21:20404428-20404460
>chr21:20405796-20406128
>chr21:20407253-20407507
>chr21:20408021-20408231
>chr21:20408439-20408605
>chr21:20408879-20408913
>chr21:20409106-20409297
>chr21:20409590-20409679
>chr21:20409925-20410344
>chr21:20411270-20411356
>chr21:20412710-20412803
>chr21:20412913-20412994
>chr21:20415301-20415351
>chr21:20416946-20417093
>chr21:20417172-20417255
>chr21:20417861-20418149
>chr21:20418597-20418825
>chr21:20420983-20421376
>chr21:20421431-20421490
>chr21:20423198-20423280
>chr21:20423460-20423600
>chr21:20424023-20424228
>chr21:20424265-20424498
>chr21:20424785-20425185
>chr21:20425239-20425310
>chr21:20425533-20425676
>chr21:20425830-20425971
>chr21:20426130-20426347
>chr21:20427283-20427401
>chr21:20427465-20427692
>chr21:20428169-20428284
>chr21:20428440-20428602
>chr21:20428800-20430168
>chr21:20430205-20430472
>chr21:20430736-20431652
>chr21:20431877-20431968
>chr21:20432659-20432762
>chr21:20432811-20432926
>chr21:20433051-20433222
>chr21:20433374-20433471
>chr21:20433748-20439389
>chr21:20439567-20439619
>chr21:20440340-20440445
>chr21:20440644-20441064
>chr21:20441668-20441956
>chr21:20442841-20443613
>chr21:20444665-20444805
>chr21:20446301-20446784
>chr21:20447252-20447295
>chr21:20447414-20447495
>chr21:20447797-20447868
>chr21:20449104-20449179
>chr21:20449266-20449648
>chr21:20449740-20450034
>chr21:20450627-20450932
>chr21:20451393-20451863
>chr21:20454436-20454504
>chr21:20454644-20454804
>chr21:20454921-20455201
>chr21:20455419-20456434
>chr21:20456675-20456719
>chr21:20456871-20456950
>chr21:20457068-20457385
>chr21:20457627-20457976
>chr21:20459098-20459441
>chr21:20460120-20460182
>chr21:20460542-20460873
>chr21:20460992-20461191
>chr21:20461250-20461729
>chr21:20461787-20461825
>chr21:20461865-20462230
>chr21:20462274-20462694
>chr21:20462731-20463083
>chr21:20463783-20463920
>chr21:20465016-20465052
>chr21:20465385-20465482
>chr21:20465646-20465770
>chr21:20465847-20466008
>chr21:20466054-20466108
>chr21:20466236-20466351
>chr21:20466434-20466542
>chr21:20467007-20467090
>chr21:20468456-20468626
>chr21:20470473-20470518
>chr21:20471037-20471101
>chr21:20473611-20473668
>chr21:20474228-20474286
>chr21:20475460-20475971
>chr21:20476061-20476380
>chr21:20476584-20476860
>chr21:20476946-20477640
>chr21:20477697-20478021
>chr21:20478192-20478407
>chr21:20478497-20478560
>chr21:20478692-20478860
>chr21:20479120-20479224
>chr21:20480571-20480891
>chr21:20483253-20483388
>chr21:20484711-20484791
>chr21:20486137-20486334
>chr21:20486492-20486600
>chr21:20486993-20487164
>chr21:20487501-20487677
>chr21:20487906-20487952
>chr21:20488083-20488196
>chr21:20488418-20488506
>chr21:20489006-20489178
>chr21:20489301-20489716
>chr21:20489907-20490128
>chr21:20490540-20490996
>chr21:20491894-20492129
>chr21:20492208-20492251
>chr21:20492341-20492469
>chr21:20492551-20492651
>chr21:20493451-20493772
>chr21:20493952-20494059
>chr21:20494185-20494266
>chr21:20494624-20494976
>chr21:20495363-20495739
>chr21:20495902-20496279
>chr21:20497484-20503546
>chr21:20503588-20503669
>chr21:20503702-20506330
>chr21:20506406-20506805
>chr21:20507811-20508008
>chr21:20508430-20508591
>chr21:20509098-20509361
>chr21:20509659-20510079
>chr21:20510124-20510306
>chr21:20510352-20510396
>chr21:20510438-20512123
>chr21:20512661-20512890
>chr21:20513011-20513391
>chr21:20514887-20515322
>chr21:20517322-20517388
>chr21:20517937-20518166
>chr21:20518287-20518611
>chr21:20519027-20519082
>chr21:20520330-20520628
>chr21:20521103-20521244
>chr21:20521457-20521694
>chr21:20521914-20521969
>chr21:20522018-20522248
>chr21:20522505-20523087
>chr21:20523919-20523965
>chr21:20524424-20524752
>chr21:20524879-20525056
>chr21:20525191-20525246
>chr21:20525478-20525529
>chr21:20525736-20525990
>chr21:20526574-20526741
>chr21:20526927-20527022
>chr21:20527340-20527474
>chr21:20529460-20529514
>chr21:20529730-20529861
>chr21:20530357-20530459
>chr21:20530786-20531214
>chr21:20531526-20531882
>chr21:20532198-20532451
>chr21:20532511-20532601
>chr21:20533280-20533591
>chr21:20534046-20534435
>chr21:20534685-20534743
>chr21:20534932-20534968
>chr21:20535302-20535407
>chr21:20536022-20536823
>chr21:20537655-20538596
>chr21:20539778-20540130
>chr21:20541445-20541683
>chr21:20542729-20542782
>chr21:20543314-20543575
>chr21:20545059-20545396
>chr21:20545968-20546090
>chr21:20546852-20546907
>chr21:20547551-20547905
>chr21:20548705-20549038
>chr21:20549136-20549549
>chr21:20556709-20556992
>chr21:20557091-20557376
>chr21:20557563-20557655
>chr21:20558815-20559138
>chr21:20559201-20559445
>chr21:20560667-20561067
>chr21:20561408-20561816
>chr21:20562931-20562976
>chr21:20563357-20563847
>chr21:20564585-20564735
>chr21:20565149-20565294
>chr21:20565610-20565729
>chr21:20566049-20566362
>chr21:20566441-20566825
>chr21:20566891-20567063
>chr21:20568291-20568401
>chr21:20569109-20569408
>chr21:20569868-20570033
>chr21:20570113-20570296
>chr21:20570404-20570550
>chr21:20571405-20571491
>chr21:20571686-20571814
>chr21:20571964-20572089
>chr21:20572151-20572204
>chr21:20572234-20572411
>chr21:20572527-20572671
>chr21:20573920-20574047
>chr21:20575071-20575402
>chr21:20575922-20575983
>chr21:20577056-20577391
>chr21:20577458-20577516
>chr21:20577970-20578622
>chr21:20579413-20579812
>chr21:20580846-20580886
>chr21:20582953-20583392
>chr21:20584313-20585024
>chr21:20585235-20585347
>chr21:20586336-20586635
>chr21:20586747-20586795
>chr21:20586834-20587151
>chr21:20587506-20588017
>chr21:20588264-20588406
>chr21:20588487-20588870
>chr21:20589048-20589331
>chr21:20589429-20589601
>chr21:20589669-20590028
>chr21:20590198-20590308
>chr21:20590362-20590551
>chr21:20591136-20591229
>chr21:20591279-20591328
>chr21:20591560-20591618
>chr21:20591692-20591859
>chr21:20592346-20593473
>chr21:20593895-20593981
>chr21:20594422-20594869
>chr21:20595291-20595612
>chr21:20596372-20596439
>chr21:20597264-20597314
>chr21:20597523-20597561
>chr21:20598591-20598679
>chr21:20599055-20599266
>chr21:20599332-20599517
>chr21:20599562-20599630
>chr21:20599882-20600199
>chr21:20600256-20600368
>chr21:20600435-20600548
>chr21:20600658-20600814
>chr21:20601785-20602073
>chr21:20602530-20602576
>chr21:20602801-20602925
>chr21:20603330-20603847
>chr21:20604174-20604799
>chr21:20604896-20605102
>chr21:20605250-20605327
>chr21:20605448-20605803
>chr21:20605895-20606242
>chr21:20606368-20606494
>chr21:20606548-20607509
>chr21:20607541-20611133
>chr21:20611235-20611691
>chr21:20611815-20612189
>chr21:20612425-20612762
>chr21:20612843-20612985
>chr21:20613031-20613163
>chr21:20613208-20613329
>chr21:20613493-20613646
>chr21:20613696-20615143
>chr21:20616072-20616132
>chr21:20616439-20616489
>chr21:20616648-20616747
>chr21:20617140-20617384
>chr21:20620353-20620589
>chr21:20622660-20623064
>chr21:20623151-20625206
>chr21:20627261-20627291
>chr21:20627563-20627825
>chr21:20628078-20628167
>chr21:20628252-20628437
>chr21:20628898-20628997
>chr21:20629028-20629122
>chr21:20629610-20629690
>chr21:20630137-20630181
>chr21:20630412-20630508
>chr21:20630623-20630783
>chr21:20630992-20631400
>chr21:20632347-20632705
>chr21:20632902-20633099
>chr21:20635459-20635679
>chr21:20635891-20635981
>chr21:20636120-20636222
>chr21:20636316-20636422
>chr21:20636807-20637280
>chr21:20637604-20637728
>chr21:20637810-20637966
>chr21:20638220-20638312
>chr21:20639531-20639646
>chr21:20639691-20640237
>chr21:20640395-20640483
>chr21:20640728-20641143
>chr21:20641643-20641682
>chr21:20642055-20642171
>chr21:20642203-20642691
>chr21:20644407-20644443
>chr21:20645300-20645437
>chr21:20645752-20646133
>chr21:20646171-20646364
>chr21:20646398-20646443
>chr21:20646557-20646726
>chr21:20646790-20646843
>chr21:20647149-20647256
>chr21:20647335-20647562
>chr21:20647661-20647740
>chr21:20647876-20648705
>chr21:20648762-20649041
>chr21:20649096-20649242
>chr21:20649374-20649494
>chr21:20649700-20649871
>chr21:20649905-20650216
>chr21:20650794-20651130
>chr21:20651518-20651712
>chr21:20652363-20652421
>chr21:20652688-20652841
>chr21:20653148-20653362
>chr21:20655260-20655300
>chr21:20655480-20655540
>chr21:20656162-20656537
>chr21:20656957-20657388
>chr21:20657537-20658206
>chr21:20660140-20660236
>chr21:20660728-20660879
>chr21:20662142-20662189
>chr21:20662645-20662732
>chr21:20662780-20662900
>chr21:20665297-20665345
>chr21:20665447-20665512
>chr21:20665545-20667224
>chr21:20669841-20669918
>chr21:20670067-20670358
>chr21:20671827-20671875
>chr21:20672075-20672208
>chr21:20672280-20672769
>chr21:20672848-20672895
>chr21:20673061-20673186
>chr21:20673265-20673314
>chr21:20673372-20674523
>chr21:20674664-20674723
>chr21:20674826-20674892
>chr21:20675590-20675769
>chr21:20677458-20677512
>chr21:20677741-20677839
>chr21:20679591-20679683
>chr21:20680174-20680472
>chr21:20680872-20680983
>chr21:20681595-20681947
>chr21:20682495-20682567
>chr21:20683112-20683227
>chr21:20683395-20683482
>chr21:20683708-20684187
>chr21:20684285-20684499
>chr21:20684542-20684719
>chr21:20685512-20685700
>chr21:20685761-20686646
>chr21:20686757-20687065
>chr21:20687176-20687276
>chr21:20687845-20687904
>chr21:20688094-20688143
>chr21:20688930-20689263
>chr21:20690302-20690723
>chr21:20691042-20691086
>chr21:20691189-20691458
>chr21:20691640-20692129
>chr21:20692745-20692815
>chr21:20693956-20693997
>chr21:20694132-20694586
>chr21:20694787-20695209
>chr21:20695857-20695988
>chr21:20696036-20696621
>chr21:20696718-20697372
>chr21:20697491-20698852
>chr21:20698912-20700258
>chr21:20700648-20700877
>chr21:20701365-20701396
>chr21:20701470-20701629
>chr21:20701702-20702392
>chr21:20702822-20702878
>chr21:20703969-20704182
>chr21:20704608-20704749
>chr21:20705346-20705646
>chr21:20706195-20706223
>chr21:20706534-20707220
>chr21:20707571-20707622
>chr21:20709233-20709553
>chr21:20709677-20709773
>chr21:20710030-20710132
>chr21:20712540-20712862
>chr21:20713128-20713241
>chr21:20713320-20713384
>chr21:20714187-20714374
>chr21:20714883-20714957
>chr21:20717225-20717801
>chr21:20718675-20718987
>chr21:20719510-20719567
>chr21:20720161-20720258
>chr21:20720931-20721067
>chr21:20721171-20721281
>chr21:20723871-20724251
>chr21:20724325-20724481
>chr21:20724612-20724683
>chr21:20728436-20728482
>chr21:20732296-20732349
>chr21:20732642-20733020
>chr21:20733413-20733480
>chr21:20733743-20734152
>chr21:20736401-20736528
>chr21:20737211-20737364
>chr21:20738708-20739084
>chr21:20741355-20741405
>chr21:20741849-20742325
>chr21:20744246-20744389
>chr21:20744786-20744976
>chr21:20745166-20745333
>chr21:20746505-20746616
>chr21:20747050-20747182
>chr21:20747261-20747578
>chr21:20749573-20749662
>chr21:20750119-20750551
>chr21:20750906-20750966
>chr21:20751684-20752061
>chr21:20752743-20752980
>chr21:20753210-20753401
>chr21:20758548-20758877
>chr21:20759271-20759335
>chr21:20761440-20761513
>chr21:20762523-20762575
>chr21:20762685-20762738
>chr21:20762884-20763012
>chr21:20763377-20763452
>chr21:20763506-20763677
>chr21:20764187-20764350
>chr21:20764963-20765058
>chr21:20765146-20765207
>chr21:20765286-20765346
>chr21:20766050-20766678
>chr21:20766710-20767188
>chr21:20767213-20767857
>chr21:20768085-20768160
>chr21:20769249-20769560
>chr21:20770508-20770820
>chr21:20771520-20772715
>chr21:20773751-20773866
>chr21:20775614-20775688
>chr21:20775812-20776861
>chr21:20776884-20777038
>chr21:20777220-20777359
>chr21:20777482-20777619
>chr21:20777733-20778057
>chr21:20778109-20779060
>chr21:20779154-20779762
>chr21:20779841-20779933
>chr21:20780042-20780548
>chr21:20780740-20780856
>chr21:20781235-20782159
>chr21:20782266-20782623
>chr21:20782699-20782786
>chr21:20787490-20787833
>chr21:20788348-20788649
>chr21:20789531-20789580
>chr21:20791278-20791332
>chr21:20791752-20792145
>chr21:20792315-20792590
>chr21:20792738-20793136
>chr21:20794015-20794079
>chr21:20794386-20794511
>chr21:20794607-20794704
>chr21:20794773-20794876
>chr21:20796125-20796243
>chr21:20796322-20797167
>chr21:20797385-20797634
>chr21:20797721-20797758
>chr21:20798426-20798789
>chr21:20799214-20799441
>chr21:20800306-20800662
>chr21:20801455-20801646
>chr21:20801743-20801828
>chr21:20802318-20802357
>chr21:20803295-20803500
>chr21:20804194-20804303
>chr21:20804529-20804620
>chr21:20805290-20805396
>chr21:20805997-20806072
>chr21:20806834-20807231
>chr21:20808753-20808963
>chr21:20808990-20809029
>chr21:20810013-20810063
>chr21:20810654-20810758
>chr21:20811100-20811182
>chr21:20815349-20815498
>chr21:20815900-20815992
>chr21:20816488-20816579
>chr21:20816926-20817258
>chr21:20817476-20817875
>chr21:20817910-20818500
>chr21:20820294-20820399
>chr21:20821041-20821910
>chr21:20822228-20822277
>chr21:20824276-20824344
>chr21:20824968-20825672
>chr21:20826229-20827065
>chr21:20827317-20827704
>chr21:20827881-20828176
>chr21:20828245-20828568
>chr21:20829778-20829847
>chr21:20832818-20833146
>chr21:20833695-20833977
>chr21:20834902-20835144
>chr21:20835905-20836175
>chr21:20836844-20836985
>chr21:20837655-20838091
>chr21:20838392-20838507
>chr21:20838578-20839233
>chr21:20839435-20840176
>chr21:20840676-20841338
>chr21:20842745-20842966
>chr21:20843269-20843446
>chr21:20843615-20843657
>chr21:20844176-20844281
>chr21:20844450-20844765
>chr21:20845626-20846030
>chr21:20846533-20846850
>chr21:20849505-20849604
>chr21:20849708-20849903
>chr21:20851573-20851890
>chr21:20851968-20852327
>chr21:20852790-20852893
>chr21:20853144-20853420
>chr21:20854411-20854448
>chr21:20854562-20854891
>chr21:20856507-20856617
>chr21:20857367-20857462
>chr21:20857810-20857921
>chr21:20858055-20858095
>chr21:20860174-20860255
>chr21:20861212-20861341
>chr21:20861418-20861464
>chr21:20861701-20861759
>chr21:20863830-20864004
>chr21:20864071-20865139
>chr21:20865467-20865540
>chr21:20866992-20867042
>chr21:20867294-20867400
>chr21:20868103-20868275
>chr21:20868803-20868858
>chr21:20869634-20869749
>chr21:20872675-20873012
>chr21:20873125-20873241
>chr21:20874225-20874295
>chr21:20874420-20874607
>chr21:20874690-20874767
>chr21:20874945-20875246
>chr21:20876357-20876509
>chr21:20876822-20877110
>chr21:20878101-20878358
>chr21:20878625-20878678
>chr21:20879794-20879836
>chr21:20880325-20880386
>chr21:20881954-20882056
>chr21:20882863-20883031
>chr21:20884323-20884414
>chr21:20885985-20887579
>chr21:20887840-20887901
>chr21:20887988-20888167
>chr21:20889334-20889417
>chr21:20889554-20889672
>chr21:20889884-20889927
>chr21:20890312-20890445
>chr21:20890480-20890655
>chr21:20892843-20892997
>chr21:20893838-20894125
>chr21:20894833-20895023
>chr21:20895146-20895264
>chr21:20896522-20896579
>chr21:20896780-20896928
>chr21:20897094-20897397
>chr21:20897852-20897928
>chr21:20898643-20899014
>chr21:20899557-20900097
>chr21:20901325-20902033
>chr21:20902849-20902903
>chr21:20903957-20904074
>chr21:20904568-20904712
>chr21:20904755-20905554
>chr21:20906190-20906580
>chr21:20907636-20907750
>chr21:20907922-20908102
>chr21:20908393-20908637
>chr21:20908657-20908721
>chr21:20909051-20909103
>chr21:20909659-20909712
>chr21:20910222-20910584
>chr21:20910910-20910967
>chr21:20911090-20911512
>chr21:20912187-20912775
>chr21:20913495-20913564
>chr21:20913700-20913801
>chr21:20913952-20914005
>chr21:20914182-20914592
>chr21:20914844-20917502
>chr21:20917805-20917935
>chr21:20918429-20918476
>chr21:20918522-20918905
>chr21:20919070-20919236
>chr21:20920209-20920357
>chr21:20920805-20926196
>chr21:20926402-20926500
>chr21:20927232-20927646
>chr21:20927715-20928007
>chr21:20928068-20928110
>chr21:20928757-20928852
>chr21:20929166-20929292
>chr21:20930053-20930110
>chr21:20930769-20930815
>chr21:20934664-20934780
>chr21:20935281-20935618
>chr21:20936251-20937738
>chr21:20937986-20938207
>chr21:20938905-20939709
>chr21:20939909-20939977
>chr21:20940439-20940479
>chr21:20941851-20941956
>chr21:20942562-20942603
>chr21:20943096-20943193
>chr21:20944677-20944732
>chr21:20945318-20945468
>chr21:20945686-20946072
>chr21:20947079-20947178
>chr21:20947450-20947649
>chr21:20948559-20948674
>chr21:20949410-20949738
>chr21:20950035-20950107
>chr21:20950512-20950566
>chr21:20951535-20951588
>chr21:20952349-20952463
>chr21:20953008-20953483
>chr21:20955192-20955896
>chr21:20957332-20957481
>chr21:20957532-20957730
>chr21:20957868-20957996
>chr21:20958393-20961067
>chr21:20963741-20963951
>chr21:20964174-20964246
>chr21:20964624-20965004
>chr21:20965114-20965210
>chr21:20965266-20965567
>chr21:20965793-20965808
>chr21:20966916-20967185
>chr21:20967631-20967912
>chr21:20969865-20969923
>chr21:20970221-20970334
>chr21:20970705-20970780
>chr21:20972232-20972545
>chr21:20972712-20973087
>chr21:20973315-20973554
>chr21:20974495-20974607
>chr21:20975047-20975350
>chr21:20976273-20976572
>chr21:20976626-20976670
>chr21:20977451-20979380
>chr21:20979489-20980173
>chr21:20980282-20981156
>chr21:20981263-20981952
>chr21:20981994-20982259
>chr21:20985168-20985604
>chr21:20986255-20986557
>chr21:20988250-20988712
>chr21:20988760-20988810
>chr21:20989413-20989810
>chr21:20990351-20990679
>chr21:20991580-20991991
>chr21:20992054-20992139
>chr21:20994441-20994563
>chr21:20995378-20995430
>chr21:20995601-20995909
>chr21:20996198-20996395
>chr21:20997937-20998005
>chr21:20998256-20998377
>chr21:20998703-20998763
>chr21:21003042-21003090
>chr21:21003390-21003423
>chr21:21003469-21003507
>chr21:21003602-21003688
>chr21:21003752-21003798
>chr21:21004531-21004654
>chr21:21005798-21005992
>chr21:21006218-21006533
>chr21:21007301-21007917
>chr21:21011580-21012095
>chr21:21012675-21012717
>chr21:21012780-21012842
>chr21:21012965-21013211
>chr21:21013265-21013379
>chr21:21013440-21013919
>chr21:21014015-21014071
>chr21:21014143-21014608
>chr21:21014658-21014906
>chr21:21015000-21015245
>chr21:21015412-21015561
>chr21:21015658-21016061
>chr21:21017084-21017458
>chr21:21017768-21017903
>chr21:21019965-21020334
>chr21:21022651-21022728
>chr21:21022932-21022995
>chr21:21023234-21023565
>chr21:21023717-21023773
>chr21:21024381-21024501
>chr21:21024554-21024953
>chr21:21025084-21025392
>chr21:21026368-21026638
>chr21:21026808-21027198
>chr21:21027779-21028186
>chr21:21029187-21029263
>chr21:21029607-21029935
>chr21:21030176-21030255
>chr21:21031769-21031939
>chr21:21032924-21033255
>chr21:21033330-21033423
>chr21:21033697-21033836
>chr21:21034989-21035048
>chr21:21035300-21035466
>chr21:21035951-21036055
>chr21:21037016-21037260
>chr21:21038373-21038780
>chr21:21039121-21039294
>chr21:21039410-21039673
>chr21:21040529-21040942
>chr21:21040998-21041126
>chr21:21042203-21042612
>chr21:21043359-21043408
>chr21:21043582-21043954
>chr21:21044564-21045035
>chr21:21045372-21045673
>chr21:21045937-21046048
>chr21:21047757-21048274
>chr21:21048358-21048859
>chr21:21048928-21049318
>chr21:21049538-21049908
>chr21:21051969-21052057
>chr21:21052149-21052431
>chr21:21053437-21053504
>chr21:21053638-21053862
>chr21:21055181-21055237
>chr21:21056473-21056594
>chr21:21059739-21059775
>chr21:21060238-21060548
>chr21:21061627-21061730
>chr21:21062597-21062676
>chr21:21063198-21063522
>chr21:21063647-21063751
>chr21:21063842-21063892
>chr21:21064895-21065256
>chr21:21067075-21067181
>chr21:21068115-21068722
>chr21:21070256-21070369
>chr21:21071744-21072229
>chr21:21072736-21073241
>chr21:21074216-21074453
>chr21:21074863-21075391
>chr21:21075547-21076232
>chr21:21078460-21079344
>chr21:21079968-21080185
>chr21:21080331-21080631
>chr21:21080815-21081832
>chr21:21081916-21082223
>chr21:21083410-21083885
>chr21:21083964-21084315
>chr21:21084492-21084666
>chr21:21085329-21085367
>chr21:21085786-21085881
>chr21:21087063-21087153
>chr21:21087610-21087662
>chr21:21088689-21089036
>chr21:21089621-21089697
>chr21:21090096-21090153
>chr21:21091447-21091627
>chr21:21091768-21091872
>chr21:21091992-21092061
>chr21:21092346-21092513
>chr21:21092792-21092960
>chr21:21094159-21094237
>chr21:21095344-21095643
>chr21:21096439-21096562
>chr21:21096660-21096714
>chr21:21097502-21097593
>chr21:21098581-21098631
>chr21:21099325-21099687
>chr21:21099873-21099936
>chr21:21105559-21105654
>chr21:21106049-21106321
>chr21:21106427-21106590
>chr21:21109386-21109638
>chr21:21112046-21112291
>chr21:21113141-21113180
>chr21:21114841-21115151
>chr21:21116537-21117024
>chr21:21117160-21117312
>chr21:21117429-21117646
>chr21:21118599-21118704
>chr21:21120662-21121021
>chr21:21123056-21123458
>chr21:21123723-21124151
>chr21:21124269-21124324
>chr21:21125347-21125806
>chr21:21127350-21127890
>chr21:21129232-21129339
>chr21:21129517-21129611
>chr21:21129716-21129753
>chr21:21130133-21130192
>chr21:21131301-21131641
>chr21:21131742-21131815
>chr21:21132112-21132441
>chr21:21134056-21134373
>chr21:21134579-21135340
>chr21:21136449-21136756
>chr21:21137020-21137191
>chr21:21137414-21137778
>chr21:21139326-21139391
>chr21:21142294-21142720
>chr21:21143190-21143287
>chr21:21143969-21144426
>chr21:21145211-21145318
>chr21:21146029-21146213
>chr21:21146281-21146334
>chr21:21146450-21146608
>chr21:21147309-21147499
>chr21:21147587-21147742
>chr21:21148097-21148270
>chr21:21149031-21150159
>chr21:21150220-21150676
>chr21:21151237-21151363
>chr21:21153929-21154040
>chr21:21155706-21155857
>chr21:21156565-21156654
>chr21:21158218-21158623
>chr21:21158715-21158887
>chr21:21158982-21159327
>chr21:21159394-21159906
>chr21:21160450-21160573
>chr21:21161240-21161295
>chr21:21164235-21164299
>chr21:21164956-21165157
>chr21:21166198-21166514
>chr21:21167262-21167694
>chr21:21167851-21167938
>chr21:21168030-21168110
>chr21:21168133-21168348
>chr21:21168413-21168604
>chr21:21168951-21169210
>chr21:21169377-21170096
>chr21:21170156-21170261
>chr21:21170335-21170503
>chr21:21170768-21170949
>chr21:21171968-21172125
>chr21:21172391-21172438
>chr21:21172833-21172962
>chr21:21173906-21174228
>chr21:21174288-21174338
>chr21:21174384-21174469
>chr21:21175034-21175114
>chr21:21175244-21175566
>chr21:21177060-21177109
>chr21:21177682-21177825
>chr21:21178116-21178247
>chr21:21178675-21178819
>chr21:21179844-21179957
>chr21:21180249-21180457
>chr21:21180536-21180572
>chr21:21181908-21182214
>chr21:21185452-21185572
>chr21:21185662-21185718
>chr21:21186450-21186657
>chr21:21186865-21187283
>chr21:21187436-21187480
>chr21:21189407-21189587
>chr21:21191404-21191450
>chr21:21191931-21192260
>chr21:21193422-21193828
>chr21:21194650-21195056
>chr21:21196754-21197475
>chr21:21200835-21200865
>chr21:21202166-21202718
>chr21:21205626-21205818
>chr21:21205901-21206046
>chr21:21208030-21208086
>chr21:21208202-21208239
>chr21:21209235-21209507
>chr21:21210955-21211098
>chr21:21211587-21211653
>chr21:21211944-21212037
>chr21:21212115-21212341
>chr21:21212618-21212686
>chr21:21212753-21213042
>chr21:21214709-21214845
>chr21:21215451-21215817
>chr21:21218063-21218117
>chr21:21218412-21218452
>chr21:21218694-21219274
>chr21:21219438-21219556
>chr21:21219661-21220386
>chr21:21220993-21221322
>chr21:21221701-21222471
>chr21:21222663-21222951
>chr21:21224509-21224584
>chr21:21224992-21225436
>chr21:21225608-21225737
>chr21:21225835-21226360
>chr21:21228578-21228652
>chr21:21229132-21229211
>chr21:21229428-21229521
>chr21:21230173-21230235
>chr21:21231386-21231450
>chr21:21232678-21232732
>chr21:21236749-21236819
>chr21:21237892-21238369
>chr21:21239940-21239995
>chr21:21240599-21240671
>chr21:21240852-21240911
>chr21:21241200-21241248
>chr21:21242180-21242391
>chr21:21242588-21242768
>chr21:21244549-21244871
>chr21:21245838-21245909
>chr21:21247039-21247343
>chr21:21247861-21247957
>chr21:21248512-21248834
>chr21:21249064-21249128
>chr21:21249754-21249841
>chr21:21251145-21252457
>chr21:21253334-21253570
>chr21:21253651-21253704
>chr21:21256064-21256400
>chr21:21257582-21257881
>chr21:21259791-21260215
>chr21:21260474-21260717
>chr21:21260795-21260970
>chr21:21261064-21265710
>chr21:21265810-21266002
>chr21:21266412-21267052
>chr21:21271782-21272072
>chr21:21272396-21272535
>chr21:21273629-21273803
>chr21:21273872-21274184
>chr21:21274310-21274392
>chr21:21275138-21275503
>chr21:21276894-21277032
>chr21:21279352-21279639
>chr21:21280764-21281091
>chr21:21281840-21281957
>chr21:21284595-21284654
>chr21:21285043-21285128
>chr21:21285481-21285535
>chr21:21285662-21285697
>chr21:21287983-21288333
>chr21:21291873-21291994
>chr21:21292530-21292667
>chr21:21292799-21293100
>chr21:21294072-21294175
>chr21:21298354-21298389
>chr21:21298553-21298839
>chr21:21299859-21300142
>chr21:21301019-21303028
>chr21:21303171-21303353
>chr21:21303528-21303724
>chr21:21303836-21303872
>chr21:21304178-21304284
>chr21:21304394-21304635
>chr21:21304749-21305405
>chr21:21305682-21305829
>chr21:21306252-21306338
>chr21:21306513-21307017
>chr21:21307181-21307269
>chr21:21308055-21308433
>chr21:21308793-21309046
>chr21:21310147-21310227
>chr21:21310783-21311025
>chr21:21311334-21311647
>chr21:21312247-21312386
>chr21:21312791-21312929
>chr21:21313163-21313810
>chr21:21314042-21314106
>chr21:21316246-21316384
>chr21:21316487-21316851
>chr21:21317458-21317830
>chr21:21318494-21318615
>chr21:21318928-21318970
>chr21:21319015-21319141
>chr21:21319196-21319290
>chr21:21319360-21319693
>chr21:21321124-21322429
>chr21:21324117-21324217
>chr21:21327001-21327424
>chr21:21327472-21327534
>chr21:21328012-21328069
>chr21:21328120-21328166
>chr21:21328248-21329472
>chr21:21329688-21329766
>chr21:21330106-21330223
>chr21:21330879-21330912
>chr21:21331121-21332316
>chr21:21333847-21334235
>chr21:21334624-21334791
>chr21:21334852-21335157
>chr21:21336399-21336571
>chr21:21336762-21336807
>chr21:21337492-21337550
>chr21:21337824-21337920
>chr21:21337963-21338038
>chr21:21338094-21338145
>chr21:21338988-21339019
>chr21:21339836-21339954
>chr21:21340216-21340368
>chr21:21340874-21341080
>chr21:21342860-21342958
>chr21:21343030-21343155
>chr21:21343271-21343501
>chr21:21343614-21344067
>chr21:21344164-21344263
>chr21:21344369-21344454
>chr21:21344479-21344831
>chr21:21344869-21346191
>chr21:21346221-21349905
>chr21:21349944-21350254
>chr21:21350424-21350522
>chr21:21350773-21351195
>chr21:21351712-21352427
>chr21:21352730-21353078
>chr21:21355109-21355913
>chr21:21356268-21356330
>chr21:21356705-21357088
>chr21:21357657-21357730
>chr21:21359393-21359533
>chr21:21359968-21360026
>chr21:21361883-21361960
>chr21:21362399-21362561
>chr21:21364589-21364692
>chr21:21365732-21365781
>chr21:21365865-21365922
>chr21:21367993-21368113
>chr21:21368430-21368566
>chr21:21368697-21368818
>chr21:21369144-21369572
>chr21:21369882-21369927
>chr21:21374319-21374530
>chr21:21374980-21375234
>chr21:21375609-21375684
>chr21:21376489-21376547
>chr21:21377417-21377740
>chr21:21377931-21378209
>chr21:21378277-21378639
>chr21:21379209-21379308
>chr21:21379801-21379855
>chr21:21379912-21380612
>chr21:21381375-21381530
>chr21:21382076-21382141
>chr21:21382505-21382951
>chr21:21383774-21383939
>chr21:21384751-21384873
>chr21:21385337-21385426
>chr21:21387169-21387267
>chr21:21387298-21387394
>chr21:21388326-21388420
>chr21:21388617-21388720
>chr21:21389007-21390142
>chr21:21391073-21391307
>chr21:21391934-21393415
>chr21:21394464-21394785
>chr21:21395014-21396346
>chr21:21396382-21396684
>chr21:21396819-21397023
>chr21:21397102-21397225
>chr21:21397262-21397393
>chr21:21397785-21398449
>chr21:21398872-21398951
>chr21:21399284-21399360
>chr21:21400542-21400725
>chr21:21401308-21401357
>chr21:21401504-21403180
>chr21:21404235-21404968
>chr21:21405455-21405533
>chr21:21408370-21408459
>chr21:21408749-21408793
>chr21:21408984-21409166
>chr21:21409807-21410150
>chr21:21410699-21411282
>chr21:21412194-21412362
>chr21:21412729-21412825
>chr21:21413499-21413900
>chr21:21413948-21414930
>chr21:21414970-21415109
>chr21:21415209-21415944
>chr21:21416050-21416532
>chr21:21416641-21416772
>chr21:21418095-21418138
>chr21:21419350-21420164
>chr21:21420553-21420637
>chr21:21421365-21421434
>chr21:21421886-21421974
>chr21:21422150-21422397
>chr21:21422955-21423128
>chr21:21424112-21424247
>chr21:21424688-21425024
>chr21:21425204-21425327
>chr21:21425924-21426079
>chr21:21427450-21427647
>chr21:21428742-21429010
>chr21:21430014-21430603
>chr21:21430641-21431165
>chr21:21432693-21432787
>chr21:21433403-21433877
>chr21:21436456-21436516
>chr21:21436756-21437068
>chr21:21437205-21437240
>chr21:21438881-21439491
>chr21:21440376-21440771
>chr21:21441384-21441546
>chr21:21441589-21441640
>chr21:21442979-21443459
>chr21:21443935-21448625
>chr21:21450125-21450645
>chr21:21450767-21450842
>chr21:21452082-21452273
>chr21:21452475-21453228
>chr21:21455533-21455657
>chr21:21455710-21455776
>chr21:21456549-21456752
>chr21:21456909-21457071
>chr21:21457365-21457652
>chr21:21458538-21458728
>chr21:21458812-21458860
>chr21:21458962-21459178
>chr21:21459323-21459792
>chr21:21460019-21460106
>chr21:21461238-21461326
>chr21:21462588-21462696
>chr21:21464412-21464564
>chr21:21465187-21465217
>chr21:21465332-21465446
>chr21:21465506-21465609
>chr21:21466551-21466610
>chr21:21467523-21467908
>chr21:21468257-21468381
>chr21:21469418-21469533
>chr21:21469743-21469812
>chr21:21470219-21470308
>chr21:21471466-21471609
>chr21:21472634-21472696
>chr21:21472945-21473069
>chr21:21473303-21473381
>chr21:21474870-21475084
>chr21:21476525-21476588
>chr21:21478207-21478269
>chr21:21478549-21478835
>chr21:21479138-21479231
>chr21:21479281-21479747
>chr21:21480077-21480401
>chr21:21481768-21482119
>chr21:21482273-21482402
>chr21:21482716-21482818
>chr21:21483258-21483371
>chr21:21484312-21484444
>chr21:21485999-21486358
>chr21:21487063-21487107
>chr21:21487664-21487726
>chr21:21488026-21488068
>chr21:21488256-21488323
>chr21:21488475-21488606
>chr21:21488947-21489094
>chr21:21489142-21489469
>chr21:21491796-21491859
>chr21:21493588-21493792
>chr21:21495976-21497378
>chr21:21498747-21498858
>chr21:21499212-21499546
>chr21:21499952-21500016
>chr21:21502326-21502396
>chr21:21503190-21503360
>chr21:21503432-21503594
>chr21:21504711-21505014
>chr21:21505121-21505163
>chr21:21505326-21505460
>chr21:21505725-21505925
>chr21:21507465-21507817
>chr21:21508788-21508853
>chr21:21509676-21509757
>chr21:21510621-21510788
>chr21:21510952-21511074
>chr21:21511398-21511687
>chr21:21511760-21512134
>chr21:21512246-21513774
>chr21:21513867-21513966
>chr21:21514074-21514483
>chr21:21516450-21516616
>chr21:21517574-21517878
>chr21:21521404-21521498
>chr21:21521626-21522317
>chr21:21522607-21523941
>chr21:21524444-21524638
>chr21:21524931-21525237
>chr21:21525535-21525970
>chr21:21526145-21526368
>chr21:21526407-21526668
>chr21:21526756-21527645
>chr21:21527687-21528135
>chr21:21528233-21528505
>chr21:21530021-21530442
>chr21:21530518-21530578
>chr21:21531287-21531323
>chr21:21531758-21532010
>chr21:21532213-21532262
>chr21:21532728-21532780
>chr21:21533288-21533386
>chr21:21534043-21534250
>chr21:21534694-21534787
>chr21:21536382-21536698
>chr21:21536931-21537353
>chr21:21537545-21537692
>chr21:21538117-21538183
>chr21:21538783-21538873
>chr21:21540242-21540310
>chr21:21540985-21541047
>chr21:21541336-21541416
>chr21:21546762-21546904
>chr21:21547998-21548357
>chr21:21549004-21549032
>chr21:21549116-21549283
>chr21:21549528-21549587
>chr21:21549814-21549886
>chr21:21551586-21551736
>chr21:21552428-21552866
>chr21:21553033-21553133
>chr21:21553227-21553405
>chr21:21553508-21553642
>chr21:21553736-21553981
>chr21:21554036-21554643
>chr21:21554789-21556417
>chr21:21556488-21556731
>chr21:21556787-21557278
>chr21:21557398-21557808
>chr21:21557925-21558574
>chr21:21558804-21558848
>chr21:21558909-21559612
>chr21:21560505-21560808
>chr21:21560887-21561040
>chr21:21561745-21562092
>chr21:21562175-21562296
>chr21:21562327-21562453
>chr21:21562689-21563867
>chr21:21563966-21565076
>chr21:21565235-21565527
>chr21:21566105-21566148
>chr21:21566298-21566571
>chr21:21567640-21567680
>chr21:21568282-21568351
>chr21:21569209-21569476
>chr21:21569568-21569607
>chr21:21569764-21569808
>chr21:21570222-21570275
>chr21:21571254-21572516
>chr21:21573494-21573825
>chr21:21573966-21574031
>chr21:21575153-21575286
>chr21:21575547-21575870
>chr21:21576313-21576532
>chr21:21576626-21577358
>chr21:21579294-21579755
>chr21:21579869-21580190
>chr21:21580920-21581102
>chr21:21581439-21581867
>chr21:21581932-21582020
>chr21:21582090-21582439
>chr21:21582689-21583700
>chr21:21583775-21583869
>chr21:21583917-21585240
>chr21:21586555-21586603
>chr21:21587435-21587524
>chr21:21588237-21588280
>chr21:21589517-21589688
>chr21:21589893-21590355
>chr21:21590513-21591046
>chr21:21591120-21591311
>chr21:21591449-21591811
>chr21:21592963-21595272
>chr21:21595588-21595677
>chr21:21596274-21597339
>chr21:21597388-21597926
>chr21:21598052-21598361
>chr21:21598509-21599294
>chr21:21599621-21599688
>chr21:21601432-21601522
>chr21:21601678-21601850
>chr21:21602886-21603211
>chr21:21603338-21603382
>chr21:21603560-21603655
>chr21:21604682-21604784
>chr21:21606776-21607508
>chr21:21607577-21607682
>chr21:21608213-21608525
>chr21:21609612-21609679
>chr21:21609736-21609850
>chr21:21610196-21610383
>chr21:21610811-21610867
>chr21:21611330-21611378
>chr21:21611490-21611546
>chr21:21611590-21611695
>chr21:21611905-21612011
>chr21:21612282-21612433
>chr21:21614215-21614470
>chr21:21615548-21615582
>chr21:21616220-21616279
>chr21:21616667-21616763
>chr21:21616895-21616962
>chr21:21617396-21617448
>chr21:21617945-21618033
>chr21:21618543-21618701
>chr21:21619515-21619805
>chr21:21621144-21621418
>chr21:21622216-21622471
>chr21:21628062-21628457
>chr21:21629354-21629401
>chr21:21630060-21630719
>chr21:21630853-21631027
>chr21:21633533-21634026
>chr21:21634056-21635223
>chr21:21636188-21636364
>chr21:21636460-21639226
>chr21:21639273-21640139
>chr21:21641707-21642018
>chr21:21643090-21643271
>chr21:21643599-21643709
>chr21:21643733-21645884
>chr21:21648481-21648605
>chr21:21649917-21651387
>chr21:21651459-21652153
>chr21:21652364-21652438
>chr21:21652578-21652897
>chr21:21653532-21653608
>chr21:21655002-21655119
>chr21:21657176-21658039
>chr21:21658435-21658498
>chr21:21658842-21659389
>chr21:21660012-21660193
>chr21:21660307-21660407
>chr21:21660461-21661347
>chr21:21662050-21662114
>chr21:21663627-21663694
>chr21:21665570-21665717
>chr21:21665766-21665842
>chr21:21667176-21667436
>chr21:21667536-21667686
>chr21:21668517-21669855
>chr21:21669901-21670057
>chr21:21672841-21673003
>chr21:21673126-21673489
>chr21:21673995-21674089
>chr21:21674839-21674931
>chr21:21675217-21675280
>chr21:21676040-21676478
>chr21:21677089-21677241
>chr21:21677602-21678175
>chr21:21678250-21680979
>chr21:21681068-21681304
>chr21:21681379-21681904
>chr21:21681997-21682631
>chr21:21682754-21683040
>chr21:21683260-21683307
>chr21:21684424-21684483
>chr21:21685231-21685296
>chr21:21685806-21685911
>chr21:21686153-21686505
>chr21:21686966-21687049
>chr21:21687510-21687609
>chr21:21688363-21688469
>chr21:21689901-21690139
>chr21:21692559-21692740
>chr21:21693932-21693993
>chr21:21695783-21696076
>chr21:21696275-21696599
>chr21:21696872-21697347
>chr21:21698177-21698517
>chr21:21700212-21700428
>chr21:21701379-21701455
>chr21:21702502-21702763
>chr21:21704202-21704255
>chr21:21704894-21705258
>chr21:21705434-21705477
>chr21:21705736-21705785
>chr21:21705859-21705961
>chr21:21706194-21709852
>chr21:21710172-21710246
>chr21:21710422-21710712
>chr21:21710802-21710841
>chr21:21715988-21716281
>chr21:21716896-21717041
>chr21:21717142-21717634
>chr21:21717816-21717975
>chr21:21718226-21718595
>chr21:21719453-21719527
>chr21:21719635-21719723
>chr21:21720232-21720570
>chr21:21722352-21722725
>chr21:21723149-21723264
>chr21:21723787-21724097
>chr21:21724556-21724671
>chr21:21725327-21725644
>chr21:21725938-21726036
>chr21:21726128-21726474
>chr21:21727107-21727290
>chr21:21727749-21727846
>chr21:21728971-21729313
>chr21:21729532-21729615
>chr21:21731419-21731484
>chr21:21733318-21733381
>chr21:21733946-21734223
>chr21:21734266-21734476
>chr21:21737049-21737518
>chr21:21738041-21738346
>chr21:21738461-21738780
>chr21:21738884-21738945
>chr21:21738998-21739086
>chr21:21742403-21742732
>chr21:21743524-21743703
>chr21:21744777-21745870
>chr21:21745957-21747780
>chr21:21747966-21748055
>chr21:21748108-21748162
>chr21:21748211-21748513
>chr21:21749446-21749626
>chr21:21751675-21751712
>chr21:21752603-21752646
>chr21:21753714-21753810
>chr21:21754998-21755109
>chr21:21755644-21756085
>chr21:21756536-21756654
>chr21:21757349-21757528
>chr21:21757563-21757801
>chr21:21758047-21758130
>chr21:21758225-21758276
>chr21:21762442-21762491
>chr21:21762644-21762677
>chr21:21763610-21763701
>chr21:21764688-21764751
>chr21:21764841-21764921
>chr21:21765328-21765536
>chr21:21765574-21765648
>chr21:21768721-21768779
>chr21:21768873-21769174
>chr21:21769289-21769328
>chr21:21770073-21770218
>chr21:21771548-21771602
>chr21:21771921-21772057
>chr21:21773116-21773559
>chr21:21773623-21773702
>chr21:21773928-21774117
>chr21:21774582-21774676
>chr21:21774774-21774904
>chr21:21775175-21775366
>chr21:21776001-21776099
>chr21:21776147-21776921
>chr21:21777033-21780582
>chr21:21780648-21781852
>chr21:21781953-21783041
>chr21:21783223-21783323
>chr21:21783482-21783531
>chr21:21783642-21783877
>chr21:21784670-21784754
>chr21:21784836-21784917
>chr21:21786538-21786862
>chr21:21786937-21786991
>chr21:21787749-21787888
>chr21:21788534-21788663
>chr21:21789838-21790674
>chr21:21793164-21793337
>chr21:21793401-21793931
>chr21:21795997-21796252
>chr21:21796467-21796759
>chr21:21796947-21797081
>chr21:21797191-21797300
>chr21:21797329-21797379
>chr21:21797563-21797663
>chr21:21798003-21798105
>chr21:21798528-21798585
>chr21:21799668-21799970
>chr21:21802568-21803470
>chr21:21803850-21804172
>chr21:21805009-21805925
>chr21:21806594-21806706
>chr21:21807870-21808056
>chr21:21808735-21809034
>chr21:21809341-21809821
>chr21:21814610-21814687
>chr21:21817704-21817837
>chr21:21818131-21818190
>chr21:21818326-21818374
>chr21:21819722-21819779
>chr21:21820896-21821516
>chr21:21822372-21823701
>chr21:21825130-21825458
>chr21:21826271-21826359
>chr21:21827881-21828107
>chr21:21828158-21828266
>chr21:21828330-21828367
>chr21:21828426-21828558
>chr21:21829024-21829083
>chr21:21830474-21830542
>chr21:21830904-21831000
>chr21:21831055-21831151
>chr21:21831382-21831942
>chr21:21832229-21832310
>chr21:21832576-21832668
>chr21:21833757-21834022
>chr21:21834451-21834760
>chr21:21834862-21834990
>chr21:21835155-21835296
>chr21:21836195-21836619
>chr21:21836771-21836942
>chr21:21837346-21837471
>chr21:21837608-21837784
>chr21:21837896-21839579
>chr21:21839882-21840624
>chr21:21840989-21841613
>chr21:21842072-21842463
>chr21:21843392-21843716
>chr21:21844921-21845540
>chr21:21845594-21845678
>chr21:21847448-21847917
>chr21:21849012-21849121
>chr21:21853860-21854169
>chr21:21854723-21855041
>chr21:21855647-21857468
>chr21:21858997-21859270
>chr21:21863424-21863478
>chr21:21863601-21863956
>chr21:21865340-21865566
>chr21:21866080-21866332
>chr21:21867181-21869030
>chr21:21869064-21869542
>chr21:21869748-21871059
>chr21:21871143-21872250
>chr21:21872322-21872386
>chr21:21872477-21872567
>chr21:21872735-21872817
>chr21:21872904-21873337
>chr21:21873395-21873731
>chr21:21873814-21874160
>chr21:21876243-21877156
>chr21:21877223-21877303
>chr21:21878195-21878516
>chr21:21881382-21881561
>chr21:21884349-21884397
>chr21:21884909-21885365
>chr21:21887199-21887246
>chr21:21888299-21888338
>chr21:21889041-21889336
>chr21:21889394-21892223
>chr21:21892490-21892849
>chr21:21893019-21893058
>chr21:21893120-21893195
>chr21:21893225-21894064
>chr21:21894104-21895483
>chr21:21895560-21895638
>chr21:21895729-21896099
>chr21:21896423-21896821
>chr21:21896916-21897247
>chr21:21897946-21898079
>chr21:21898727-21898923
>chr21:21899448-21900203
>chr21:21900474-21900869
>chr21:21901124-21901356
>chr21:21901392-21901459
>chr21:21901937-21903932
>chr21:21905210-21905402
>chr21:21907313-21907351
>chr21:21907789-21908099
>chr21:21909241-21910380
>chr21:21910564-21910620
>chr21:21910701-21910747
>chr21:21910807-21911255
>chr21:21912452-21912653
>chr21:21912773-21913004
>chr21:21913672-21913833
>chr21:21913899-21914239
>chr21:21915003-21915350
>chr21:21915764-21915886
>chr21:21917863-21918037
>chr21:21918819-21918960
>chr21:21919493-21919825
>chr21:21921896-21921951
>chr21:21922712-21922815
>chr21:21923147-21923217
>chr21:21923307-21923527
>chr21:21924061-21924219
>chr21:21924388-21924431
>chr21:21925120-21925325
>chr21:21926317-21926629
>chr21:21927452-21927580
>chr21:21927819-21927871
>chr21:21927920-21928276
>chr21:21928765-21928834
>chr21:21930141-21930234
>chr21:21931135-21931584
>chr21:21931850-21931899
>chr21:21932689-21932793
>chr21:21933169-21933696
>chr21:21933985-21934201
>chr21:21934850-21934925
>chr21:21934994-21935381
>chr21:21935414-21935800
>chr21:21935861-21936215
>chr21:21936268-21936477
>chr21:21936750-21936814
>chr21:21937924-21938029
>chr21:21938382-21938438
>chr21:21939573-21939763
>chr21:21940145-21940220
>chr21:21941004-21941107
>chr21:21941710-21941839
>chr21:21942051-21942405
>chr21:21942952-21943314
>chr21:21943707-21943789
>chr21:21944376-21944777
>chr21:21945846-21946030
>chr21:21947033-21947748
>chr21:21948526-21948695
>chr21:21949347-21949546
>chr21:21949742-21949854
>chr21:21950136-21950252
>chr21:21950686-21951026
>chr21:21951671-21951834
>chr21:21952192-21952287
>chr21:21952920-21952991
>chr21:21955797-21956117
>chr21:21956247-21956631
>chr21:21959442-21960047
>chr21:21960133-21960294
>chr21:21960542-21961073
>chr21:21961130-21962098
>chr21:21962878-21963219
>chr21:21964278-21964331
>chr21:21964470-21965091
>chr21:21965549-21965601
>chr21:21968589-21968688
>chr21:21970202-21970671
>chr21:21970961-21971046
>chr21:21973497-21973582
>chr21:21973806-21973857
>chr21:21974383-21974475
>chr21:21974683-21974745
>chr21:21975289-21975692
>chr21:21975858-21976277
>chr21:21977535-21977833
>chr21:21977935-21978097
>chr21:21978279-21978730
>chr21:21978845-21978988
>chr21:21980431-21980526
>chr21:21980892-21981320
>chr21:21982205-21982613
>chr21:21982911-21984069
>chr21:21984163-21985278
>chr21:21985376-21985972
>chr21:21986190-21986271
>chr21:21986587-21986695
>chr21:21987987-21988315
>chr21:21990194-21990408
>chr21:21990613-21990738
>chr21:21990767-21991015
>chr21:21991120-21991305
>chr21:21992510-21992582
>chr21:21993146-21993196
>chr21:21993462-21993531
>chr21:21994799-21995172
>chr21:21995319-21995369
>chr21:21995484-21995599
>chr21:21995890-21995954
>chr21:21996026-21996332
>chr21:21996481-21997242
>chr21:21997291-21997738
>chr21:21997837-21997875
>chr21:21997948-21998276
>chr21:21998435-21998584
>chr21:21998966-21999312
>chr21:21999666-22002292
>chr21:22002639-22003071
>chr21:22003250-22003375
>chr21:22003854-22003963
>chr21:22004019-22004245
>chr21:22004914-22004963
>chr21:22005864-22005985
>chr21:22006063-22006114
>chr21:22006159-22006272
>chr21:22007444-22007860
>chr21:22007987-22008231
>chr21:22008768-22008857
>chr21:22009882-22010014
>chr21:22010520-22010578
>chr21:22010985-22011036
>chr21:22011411-22014398
>chr21:22014469-22015479
>chr21:22015529-22016303
>chr21:22016345-22018238
>chr21:22018286-22018350
>chr21:22018545-22018593
>chr21:22020030-22020209
>chr21:22021618-22021722
>chr21:22023712-22024364
>chr21:22024410-22024496
>chr21:22025682-22025757
>chr21:22027084-22027430
>chr21:22027692-22028021
>chr21:22028425-22028545
>chr21:22028604-22028943
>chr21:22028989-22029140
>chr21:22029670-22031011
>chr21:22031334-22031630
>chr21:22032417-22032453
>chr21:22032519-22032574
>chr21:22034250-22034653
>chr21:22034718-22034969
>chr21:22035184-22035951
>chr21:22036032-22037814
>chr21:22037844-22039693
>chr21:22039777-22039973
>chr21:22041080-22041131
>chr21:22041411-22041508
>chr21:22044019-22044185
>chr21:22045230-22045397
>chr21:22045775-22045851
>chr21:22046060-22046205
>chr21:22046427-22046520
>chr21:22047710-22047826
>chr21:22048355-22048394
>chr21:22048430-22048798
>chr21:22049878-22050587
>chr21:22050938-22051167
>chr21:22052092-22052188
>chr21:22052460-22052646
>chr21:22052731-22052773
>chr21:22052834-22053020
>chr21:22053886-22053983
>chr21:22054127-22054198
>chr21:22054532-22054760
>chr21:22055519-22055605
>chr21:22056828-22057012
>chr21:22057205-22057534
>chr21:22057802-22057871
>chr21:22058086-22058122
>chr21:22058174-22059408
>chr21:22059467-22059933
>chr21:22059968-22061105
>chr21:22061162-22061266
>chr21:22062993-22063159
>chr21:22063896-22064003
>chr21:22066075-22066140
>chr21:22068162-22068501
>chr21:22068959-22069317
>chr21:22070417-22070502
>chr21:22070698-22070864
>chr21:22071471-22071539
>chr21:22073067-22073370
>chr21:22073909-22074310
>chr21:22074640-22074842
>chr21:22075089-22076047
>chr21:22076206-22076341
>chr21:22076426-22076483
>chr21:22076836-22077025
>chr21:22077189-22077348
>chr21:22078013-22078208
>chr21:22078332-22078624
>chr21:22078845-22078906
>chr21:22079337-22079702
>chr21:22081409-22081483
>chr21:22081633-22082083
>chr21:22083432-22083501
>chr21:22084361-22084441
>chr21:22084774-22084851
>chr21:22085647-22085722
>chr21:22086117-22086251
>chr21:22087128-22087350
>chr21:22087496-22091494
>chr21:22091548-22091743
>chr21:22091788-22092469
>chr21:22093755-22094241
>chr21:22095262-22095981
>chr21:22096573-22096623
>chr21:22096996-22097074
>chr21:22097252-22097359
>chr21:22099106-22099805
>chr21:22100874-22100907
>chr21:22101136-22101321
>chr21:22101465-22101981
>chr21:22102053-22102355
>chr21:22102498-22105195
>chr21:22105245-22105343
>chr21:22105578-22106139
>chr21:22106198-22106684
>chr21:22106765-22107092
>chr21:22108536-22108625
>chr21:22109456-22109739
>chr21:22110897-22111271
>chr21:22112523-22113219
>chr21:22113760-22114194
>chr21:22114261-22114321
>chr21:22114475-22114555
>chr21:22115300-22115669
>chr21:22117105-22117814
>chr21:22119440-22119481
>chr21:22119760-22120213
>chr21:22121171-22121282
>chr21:22121640-22121843
>chr21:22121862-22121908
>chr21:22121963-22122088
>chr21:22122108-22122142
>chr21:22122205-22122242
>chr21:22122397-22122459
>chr21:22122660-22122749
>chr21:22122890-22123079
>chr21:22123352-22123511
>chr21:22123945-22124145
>chr21:22124523-22125084
>chr21:22125167-22125493
>chr21:22126686-22126830
>chr21:22127685-22127996
>chr21:22128203-22128393
>chr21:22129046-22129504
>chr21:22129608-22129775
>chr21:22132253-22132355
>chr21:22134259-22134331
>chr21:22135052-22135563
>chr21:22136354-22136399
>chr21:22136510-22136651
>chr21:22136674-22136768
>chr21:22137079-22137703
>chr21:22137798-22137984
>chr21:22138073-22138116
>chr21:22138433-22138783
>chr21:22140624-22140705
>chr21:22141070-22141161
>chr21:22142359-22142599
>chr21:22142781-22142865
>chr21:22142986-22143025
>chr21:22143400-22143575
>chr21:22143651-22143900
>chr21:22144249-22144420
>chr21:22144926-22145089
>chr21:22145470-22145729
>chr21:22145783-22146014
>chr21:22146130-22146739
>chr21:22146881-22147436
>chr21:22147458-22147771
>chr21:22147821-22149278
>chr21:22149525-22149601
>chr21:22150044-22150408
>chr21:22150536-22150864
>chr21:22151912-22152015
>chr21:22153011-22153078
>chr21:22153254-22153560
>chr21:22154444-22154580
>chr21:22155141-22155526
>chr21:22159242-22159284
>chr21:22159502-22161079
>chr21:22161294-22161376
>chr21:22161500-22161803
>chr21:22161895-22162071
>chr21:22162347-22162495
>chr21:22163271-22164370
>chr21:22164431-22164940
>chr21:22165010-22165705
>chr21:22165763-22166889
>chr21:22167238-22167386
>chr21:22167852-22167919
>chr21:22168260-22168436
>chr21:22169070-22169283
>chr21:22169677-22170039
>chr21:22171818-22171987
>chr21:22172302-22172619
>chr21:22172696-22172827
>chr21:22173312-22173419
>chr21:22174290-22174625
>chr21:22175205-22175516
>chr21:22175563-22176347
>chr21:22176492-22177763
>chr21:22177825-22178288
>chr21:22179340-22179582
>chr21:22180268-22180322
>chr21:22180462-22180546
>chr21:22180877-22181703
>chr21:22181825-22182086
>chr21:22182835-22183285
>chr21:22183761-22184124
>chr21:22185214-22185350
>chr21:22185911-22186353
>chr21:22187306-22187600
>chr21:22187663-22187983
>chr21:22189328-22189442
>chr21:22189508-22189705
>chr21:22190553-22190821
>chr21:22191403-22191665
>chr21:22192160-22192290
>chr21:22192659-22192693
>chr21:22193892-22194185
>chr21:22194372-22194663
>chr21:22194807-22195671
>chr21:22195876-22197442
>chr21:22197517-22198972
>chr21:22199156-22199822
>chr21:22199926-22199970
>chr21:22200102-22200165
>chr21:22201570-22201731
>chr21:22202089-22202217
>chr21:22203705-22203826
>chr21:22204313-22204702
>chr21:22207002-22207039
>chr21:22207137-22207266
>chr21:22207433-22207517
>chr21:22208159-22208298
>chr21:22208410-22211376
>chr21:22211560-22211753
>chr21:22215203-22215313
>chr21:22215682-22215720
>chr21:22215814-22215914
>chr21:22216467-22216950
>chr21:22217563-22217777
>chr21:22217885-22217955
>chr21:22218506-22218680
>chr21:22218736-22219077
>chr21:22219375-22219610
>chr21:22220789-22220845
>chr21:22222151-22222398
>chr21:22222461-22222811
>chr21:22222862-22223254
>chr21:22225374-22225776
>chr21:22227895-22228178
>chr21:22228783-22228847
>chr21:22230724-22230874
>chr21:22232644-22232750
>chr21:22232821-22232851
>chr21:22233009-22233164
>chr21:22233350-22233687
>chr21:22234713-22234875
>chr21:22235581-22235673
>chr21:22235916-22236092
>chr21:22236222-22236381
>chr21:22236422-22236667
>chr21:22236733-22236917
>chr21:22237281-22238700
>chr21:22238759-22240015
>chr21:22240044-22240267
>chr21:22240383-22240514
>chr21:22245269-22245395
>chr21:22246041-22246174
>chr21:22246222-22246373
>chr21:22247152-22247571
>chr21:22247993-22248280
>chr21:22249035-22249260
>chr21:22249571-22249722
>chr21:22252403-22252503
>chr21:22252609-22252782
>chr21:22256368-22256494
>chr21:22256928-22257008
>chr21:22257093-22257596
>chr21:22257876-22257925
>chr21:22258226-22258372
>chr21:22258400-22258585
>chr21:22259309-22259834
>chr21:22259914-22260106
>chr21:22260535-22260629
>chr21:22262701-22262772
>chr21:22263126-22263624
>chr21:22264040-22264209
>chr21:22264628-22265016
>chr21:22267462-22267843
>chr21:22268113-22268525
>chr21:22269190-22269275
>chr21:22269311-22269423
>chr21:22270873-22271515
>chr21:22271831-22274039
>chr21:22276275-22276489
>chr21:22279695-22280160
>chr21:22281743-22281786
>chr21:22282273-22282378
>chr21:22283021-22283395
>chr21:22283973-22284037
>chr21:22284258-22284632
>chr21:22284989-22285106
>chr21:22285634-22285731
>chr21:22286352-22286460
>chr21:22286533-22287582
>chr21:22287642-22288917
>chr21:22288966-22289048
>chr21:22290339-22290387
>chr21:22290504-22290634
>chr21:22291327-22291507
>chr21:22292109-22292227
>chr21:22292936-22293063
>chr21:22293826-22294114
>chr21:22294804-22295129
>chr21:22295633-22295693
>chr21:22296182-22296288
>chr21:22297075-22297405
>chr21:22297980-22298121
>chr21:22299581-22300058
>chr21:22300431-22300515
>chr21:22300835-22300905
>chr21:22301174-22301427
>chr21:22301846-22301907
>chr21:22302160-22304778
>chr21:22304990-22306217
>chr21:22306284-22306350
>chr21:22306461-22306945
>chr21:22307471-22307802
>chr21:22307849-22307937
>chr21:22308106-22308270
>chr21:22308352-22308541
>chr21:22308877-22309327
>chr21:22309624-22309681
>chr21:22309719-22309856
>chr21:22310059-22310519
>chr21:22310775-22310822
>chr21:22312828-22313217
>chr21:22314089-22314172
>chr21:22314225-22314373
>chr21:22314927-22314973
>chr21:22316559-22316614
>chr21:22317851-22317890
>chr21:22318087-22318176
>chr21:22318260-22318333
>chr21:22319302-22319396
>chr21:22319602-22320500
>chr21:22320708-22320786
>chr21:22320887-22320969
>chr21:22322415-22323379
>chr21:22323444-22323607
>chr21:22324178-22324851
>chr21:22325412-22325454
>chr21:22325528-22325597
>chr21:22325751-22325839
>chr21:22326462-22326999
>chr21:22327771-22327827
>chr21:22327887-22328177
>chr21:22328247-22328363
>chr21:22329020-22329570
>chr21:22330132-22330233
>chr21:22331396-22331994
>chr21:22332130-22332430
>chr21:22332583-22332639
>chr21:22334418-22334957
>chr21:22335255-22335333
>chr21:22335531-22336814
>chr21:22336874-22338064
>chr21:22338547-22338698
>chr21:22339817-22340475
>chr21:22340733-22341064
>chr21:22341164-22342055
>chr21:22343123-22343333
>chr21:22343403-22343546
>chr21:22345264-22345579
>chr21:22347000-22347354
>chr21:22348908-22349288
>chr21:22349527-22349626
>chr21:22349741-22349878
>chr21:22350273-22350591
>chr21:22351488-22352600
>chr21:22352717-22352928
>chr21:22354017-22354309
>chr21:22354994-22355570
>chr21:22355714-22355962
>chr21:22356433-22356487
>chr21:22356989-22357547
>chr21:22359049-22359120
>chr21:22359786-22360570
>chr21:22361131-22361540
>chr21:22362616-22362758
>chr21:22362972-22363383
>chr21:22363509-22363829
>chr21:22364766-22364922
>chr21:22365459-22365563
>chr21:22365828-22365950
>chr21:22366100-22366202
>chr21:22366322-22366375
>chr21:22366462-22366533
>chr21:22367157-22367444
>chr21:22367864-22367982
>chr21:22368158-22368286
>chr21:22368497-22368648
>chr21:22368808-22368932
>chr21:22369069-22369251
>chr21:22369694-22370276
>chr21:22370368-22370400
>chr21:22370725-22372064
>chr21:22372146-22372307
>chr21:22372403-22372574
>chr21:22372678-22374963
>chr21:22375000-22375372
>chr21:22375474-22375788
>chr21:22375931-22376206
>chr21:22377290-22377503
>chr21:22377897-22378253
>chr21:22379816-22379894
>chr21:22380014-22380079
>chr21:22380115-22380284
>chr21:22380479-22380557
>chr21:22380736-22380823
>chr21:22381082-22381153
>chr21:22381247-22381326
>chr21:22381496-22381786
>chr21:22382668-22382985
>chr21:22383260-22383466
>chr21:22383584-22383711
>chr21:22383983-22385019
>chr21:22385396-22385588
>chr21:22385792-22386006
>chr21:22386309-22386560
>chr21:22386712-22386910
>chr21:22387405-22387449
>chr21:22387716-22387811
>chr21:22388049-22388941
>chr21:22389015-22389226
>chr21:22389833-22390211
>chr21:22390451-22390505
>chr21:22390571-22391593
>chr21:22391775-22391886
>chr21:22392162-22392747
>chr21:22393341-22393497
>chr21:22394447-22394588
>chr21:22394849-22394989
>chr21:22395612-22395962
>chr21:22396238-22396354
>chr21:22396436-22396573
>chr21:22396619-22396713
>chr21:22396852-22396947
>chr21:22397091-22397149
>chr21:22397440-22397521
>chr21:22397596-22399419
>chr21:22399480-22400440
>chr21:22400504-22401250
>chr21:22401354-22401505
>chr21:22401541-22402969
>chr21:22403072-22403547
>chr21:22405411-22405859
>chr21:22405957-22406319
>chr21:22406849-22407200
>chr21:22409748-22409864
>chr21:22410029-22410263
>chr21:22410783-22412378
>chr21:22412734-22413055
>chr21:22413363-22413448
>chr21:22413678-22413814
>chr21:22413899-22414536
>chr21:22415137-22415413
>chr21:22415469-22415625
>chr21:22416903-22417012
>chr21:22417330-22417465
>chr21:22417517-22417677
>chr21:22417877-22417939
>chr21:22418186-22418279
>chr21:22418976-22419087
>chr21:22419282-22419633
>chr21:22419761-22419816
>chr21:22420022-22420300
>chr21:22420628-22420689
>chr21:22420726-22421241
>chr21:22421366-22421517
>chr21:22421797-22421840
>chr21:22421867-22421913
>chr21:22422093-22422575
>chr21:22423919-22424068
>chr21:22424145-22424198
>chr21:22424373-22424455
>chr21:22425102-22425372
>chr21:22426895-22427304
>chr21:22427332-22427659
>chr21:22428002-22428453
>chr21:22428592-22428691
>chr21:22429633-22429796
>chr21:22429903-22430092
>chr21:22430420-22430486
>chr21:22431012-22432468
>chr21:22433477-22433676
>chr21:22434007-22434101
>chr21:22434373-22434935
>chr21:22435850-22435935
>chr21:22439424-22439821
>chr21:22439909-22440081
>chr21:22440281-22440439
>chr21:22440466-22440725
>chr21:22443079-22443434
>chr21:22443484-22443589
>chr21:22444176-22444823
>chr21:22447362-22448620
>chr21:22449647-22449838
>chr21:22450019-22450334
>chr21:22450936-22451324
>chr21:22451481-22452134
>chr21:22452925-22452999
>chr21:22453880-22453956
>chr21:22455157-22455193
>chr21:22455753-22455889
>chr21:22456597-22456727
>chr21:22457168-22457327
>chr21:22458258-22458813
>chr21:22460607-22460950
>chr21:22461255-22461763
>chr21:22462349-22463658
>chr21:22463712-22463786
>chr21:22463882-22464124
>chr21:22464183-22464273
>chr21:22464345-22465530
>chr21:22465793-22465972
>chr21:22466270-22466566
>chr21:22468139-22468565
>chr21:22470809-22470914
>chr21:22471239-22471891
>chr21:22471943-22472994
>chr21:22474580-22474662
>chr21:22475024-22475127
>chr21:22477072-22477190
>chr21:22477307-22477344
>chr21:22477447-22477511
>chr21:22477586-22477661
>chr21:22477786-22477822
>chr21:22477879-22477931
>chr21:22478180-22478620
>chr21:22478718-22478958
>chr21:22479063-22479918
>chr21:22480287-22480390
>chr21:22480610-22480796
>chr21:22481138-22481753
>chr21:22481838-22482220
>chr21:22482269-22482952
>chr21:22483383-22483460
>chr21:22483714-22485582
>chr21:22486669-22487088
>chr21:22487419-22487561
>chr21:22489312-22489376
>chr21:22489409-22489722
>chr21:22490150-22490202
>chr21:22490567-22490662
>chr21:22490694-22491087
>chr21:22491146-22491951
>chr21:22492026-22492189
>chr21:22493129-22493424
>chr21:22493449-22500564
>chr21:22500702-22500754
>chr21:22501147-22501178
>chr21:22501759-22501845
>chr21:22504012-22504462
>chr21:22505850-22505960
>chr21:22506031-22506209
>chr21:22506624-22506917
>chr21:22507638-22508713
>chr21:22508767-22509815
>chr21:22510193-22510259
>chr21:22510351-22510420
>chr21:22510676-22510999
>chr21:22511308-22511623
>chr21:22512929-22513182
>chr21:22513563-22513709
>chr21:22513900-22514287
>chr21:22514482-22515095
>chr21:22515151-22515215
>chr21:22516361-22516416
>chr21:22518016-22518097
>chr21:22518251-22518549
>chr21:22519622-22520010
>chr21:22520181-22521076
>chr21:22521193-22521462
>chr21:22522237-22522319
>chr21:22522428-22523796
>chr21:22524340-22524413
>chr21:22524956-22525071
>chr21:22525225-22525551
>chr21:22525964-22526036
>chr21:22526511-22526584
>chr21:22526679-22527264
>chr21:22527510-22527641
>chr21:22527749-22529956
>chr21:22530448-22530800
>chr21:22531931-22532331
>chr21:22532686-22532788
>chr21:22532866-22533292
>chr21:22535058-22535136
>chr21:22536112-22536740
>chr21:22536884-22537028
>chr21:22537278-22537329
>chr21:22537357-22539170
>chr21:22539290-22541431
>chr21:22541653-22541788
>chr21:22542443-22542494
>chr21:22542603-22542813
>chr21:22542965-22543032
>chr21:22543696-22543757
>chr21:22544811-22545099
>chr21:22545641-22546240
>chr21:22546274-22546339
>chr21:22546451-22546851
>chr21:22550182-22550250
>chr21:22550889-22550990
>chr21:22551255-22551908
>chr21:22552464-22552784
>chr21:22552894-22553296
>chr21:22556072-22556264
>chr21:22556331-22556424
>chr21:22557477-22557540
>chr21:22557651-22560341
>chr21:22561269-22561562
>chr21:22561616-22561738
>chr21:22561775-22561886
>chr21:22562044-22562130
>chr21:22562308-22562629
>chr21:22562680-22563063
>chr21:22563532-22563660
>chr21:22564079-22564471
>chr21:22565453-22565573
>chr21:22565735-22565828
>chr21:22565919-22565993
>chr21:22566480-22566886
>chr21:22566917-22567071
>chr21:22567686-22568138
>chr21:22568926-22568959
>chr21:22569300-22569752
>chr21:22569778-22569916
>chr21:22570003-22570052
>chr21:22570215-22570425
>chr21:22571735-22572324
>chr21:22572611-22572864
>chr21:22573030-22573063
>chr21:22573228-22573318
>chr21:22573710-22574028
>chr21:22574083-22574187
>chr21:22574685-22574748
>chr21:22574852-22575109
>chr21:22575768-22575816
>chr21:22576265-22576424
>chr21:22577431-22577536
>chr21:22577678-22577916
>chr21:22578176-22578740
>chr21:22578814-22578904
>chr21:22579040-22579562
>chr21:22580120-22580171
>chr21:22580220-22580550
>chr21:22581237-22581545
>chr21:22582915-22582984
>chr21:22583455-22583617
>chr21:22583889-22584750
>chr21:22585617-22585831
>chr21:22585874-22585985
>chr21:22587077-22587182
>chr21:22587519-22587552
>chr21:22587625-22588116
>chr21:22588341-22588406
>chr21:22588861-22589392
>chr21:22590875-22591233
>chr21:22591883-22591955
>chr21:22592319-22593273
>chr21:22593298-22594104
>chr21:22594217-22594308
>chr21:22594366-22594423
>chr21:22594502-22594621
>chr21:22595578-22595637
>chr21:22597186-22597682
>chr21:22597753-22597829
>chr21:22597915-22598137
>chr21:22598194-22598666
>chr21:22598708-22599394
>chr21:22599945-22599985
>chr21:22600224-22600258
>chr21:22600350-22600529
>chr21:22600679-22601773
>chr21:22602542-22602647
>chr21:22603971-22604216
>chr21:22605706-22606138
>chr21:22606184-22608636
>chr21:22608713-22609765
>chr21:22609887-22609926
>chr21:22609984-22610383
>chr21:22610465-22611185
>chr21:22611803-22612095
>chr21:22612989-22613061
>chr21:22613321-22613619
>chr21:22613760-22614041
>chr21:22614385-22614415
>chr21:22614551-22615191
>chr21:22616040-22616139
>chr21:22616361-22616738
>chr21:22617667-22617848
>chr21:22621102-22621425
>chr21:22621626-22621686
>chr21:22622215-22622569
>chr21:22622897-22622969
>chr21:22623197-22623239
>chr21:22624477-22624825
>chr21:22624883-22624952
>chr21:22626270-22626366
>chr21:22626460-22627243
>chr21:22628725-22628776
>chr21:22629196-22629847
>chr21:22630534-22630591
>chr21:22630843-22631159
>chr21:22631246-22632911
>chr21:22632953-22633085
>chr21:22634310-22634398
>chr21:22634669-22634737
>chr21:22635268-22635667
>chr21:22635765-22636072
>chr21:22636118-22636156
>chr21:22636318-22636368
>chr21:22637105-22637978
>chr21:22638662-22638747
>chr21:22638973-22641910
>chr21:22646005-22646275
>chr21:22647959-22648259
>chr21:22650182-22650259
>chr21:22650518-22650560
>chr21:22650887-22650958
>chr21:22650987-22651229
>chr21:22651682-22651905
>chr21:22651932-22652007
>chr21:22652273-22652435
>chr21:22653450-22653513
>chr21:22653884-22653970
>chr21:22654027-22654215
>chr21:22658034-22658082
>chr21:22658431-22659314
>chr21:22661371-22661432
>chr21:22662731-22662945
>chr21:22663176-22663404
>chr21:22663646-22663851
>chr21:22664346-22664411
>chr21:22665069-22665315
>chr21:22666427-22667096
>chr21:22667839-22668665
>chr21:22668727-22668884
>chr21:22669027-22669131
>chr21:22669588-22669951
>chr21:22670642-22670730
>chr21:22671032-22673592
>chr21:22673897-22673987
>chr21:22675063-22675311
>chr21:22676715-22677032
>chr21:22677086-22677144
>chr21:22678521-22678674
>chr21:22678740-22678813
>chr21:22679022-22679127
>chr21:22679228-22679398
>chr21:22679556-22679737
>chr21:22680574-22681182
>chr21:22681318-22682826
>chr21:22684594-22684686
>chr21:22685335-22685425
>chr21:22686669-22688125
>chr21:22688327-22688443
>chr21:22689130-22689406
>chr21:22689610-22689664
>chr21:22689831-22689929
>chr21:22691119-22691583
>chr21:22692033-22696069
>chr21:22696137-22696343
>chr21:22696544-22696715
>chr21:22696757-22697097
>chr21:22697141-22697810
>chr21:22698996-22699053
>chr21:22699576-22699646
>chr21:22700013-22700116
>chr21:22700177-22700260
>chr21:22700754-22701292
>chr21:22701967-22702337
>chr21:22702383-22702578
>chr21:22702842-22702913
>chr21:22703536-22704309
>chr21:22704363-22704592
>chr21:22705463-22705553
>chr21:22705893-22706022
>chr21:22706261-22706502
>chr21:22706924-22707519
>chr21:22708445-22708989
>chr21:22709066-22709144
>chr21:22709197-22709996
>chr21:22713168-22713485
>chr21:22714285-22714355
>chr21:22714393-22714437
>chr21:22714973-22715005
>chr21:22715128-22715182
>chr21:22715372-22715711
>chr21:22715961-22716041
>chr21:22716840-22716871
>chr21:22716908-22717269
>chr21:22717953-22718055
>chr21:22718083-22718346
>chr21:22718505-22718916
>chr21:22719867-22719951
>chr21:22721061-22721875
>chr21:22723334-22723406
>chr21:22723704-22723942
>chr21:22725212-22725769
>chr21:22726473-22726502
>chr21:22727049-22727182
>chr21:22727310-22727660
>chr21:22727855-22728272
>chr21:22728376-22728468
>chr21:22729703-22729966
>chr21:22730023-22730294
>chr21:22731412-22731730
>chr21:22732255-22732380
>chr21:22732460-22732828
>chr21:22733320-22733471
>chr21:22735018-22735166
>chr21:22736113-22736461
>chr21:22736892-22736963
>chr21:22737042-22737249
>chr21:22737562-22737934
>chr21:22738083-22738149
>chr21:22739986-22740057
>chr21:22741390-22741708
>chr21:22742140-22742310
>chr21:22743477-22743629
>chr21:22743697-22744170
>chr21:22744290-22744805
>chr21:22745244-22745299
>chr21:22746556-22746638
>chr21:22746706-22747051
>chr21:22747109-22747503
>chr21:22747800-22747884
>chr21:22748096-22748246
>chr21:22749095-22749152
>chr21:22749512-22749668
>chr21:22751135-22751384
>chr21:22752231-22752826
>chr21:22753434-22753917
>chr21:22755212-22755291
>chr21:22755620-22756105
>chr21:22757757-22757954
>chr21:22758553-22758918
>chr21:22759606-22759933
>chr21:22760427-22760525
>chr21:22761173-22761231
>chr21:22762040-22762562
>chr21:22763931-22764311
>chr21:22764617-22764667
>chr21:22766087-22766155
>chr21:22766272-22766369
>chr21:22766424-22766519
>chr21:22768057-22768507
>chr21:22768559-22768739
>chr21:22769002-22769104
>chr21:22769241-22769394
>chr21:22769769-22769849
>chr21:22770072-22770439
>chr21:22770586-22771179
>chr21:22771533-22771886
>chr21:22774472-22774785
>chr21:22775251-22775294
>chr21:22776335-22776406
>chr21:22776460-22776697
>chr21:22776910-22776985
>chr21:22778095-22778129
>chr21:22778210-22778257
>chr21:22778361-22778545
>chr21:22778680-22778819
>chr21:22778949-22779064
>chr21:22779104-22779205
>chr21:22779364-22779704
>chr21:22779961-22780341
>chr21:22780427-22780493
>chr21:22780601-22780662
>chr21:22781154-22782081
>chr21:22782538-22782861
>chr21:22782946-22782982
>chr21:22783040-22783408
>chr21:22783792-22784461
>chr21:22785082-22785143
>chr21:22785241-22785557
>chr21:22785721-22785794
>chr21:22787678-22787763
>chr21:22787934-22788132
>chr21:22788913-22789053
>chr21:22789207-22789370
>chr21:22789562-22790158
>chr21:22790620-22790752
>chr21:22791158-22791330
>chr21:22791456-22791486
>chr21:22791613-22791658
>chr21:22791853-22791920
>chr21:22792246-22792306
>chr21:22792680-22792834
>chr21:22793157-22793272
>chr21:22793321-22793473
>chr21:22793571-22793694
>chr21:22794512-22794940
>chr21:22795315-22796295
>chr21:22796469-22797893
>chr21:22797988-22798231
>chr21:22798919-22799498
>chr21:22799722-22799808
>chr21:22799932-22799989
>chr21:22800325-22800394
>chr21:22800472-22800839
>chr21:22801351-22801563
>chr21:22801986-22802045
>chr21:22802712-22802845
>chr21:22803758-22803809
>chr21:22804716-22804867
>chr21:22807257-22807359
>chr21:22808698-22809105
>chr21:22810213-22810289
>chr21:22810645-22811037
>chr21:22811270-22811542
>chr21:22813574-22813639
>chr21:22814709-22815313
>chr21:22815415-22815462
>chr21:22815640-22815680
>chr21:22815950-22816352
>chr21:22817759-22819437
>chr21:22819559-22819616
>chr21:22820145-22820182
>chr21:22821749-22822042
>chr21:22822083-22822215
>chr21:22822274-22823215
>chr21:22823415-22823532
>chr21:22823581-22824131
>chr21:22824333-22825483
>chr21:22825796-22825920
>chr21:22826675-22826799
>chr21:22827050-22827421
>chr21:22827853-22827913
>chr21:22829138-22829401
>chr21:22829559-22829644
>chr21:22829814-22830373
>chr21:22831861-22832162
>chr21:22832239-22832335
>chr21:22832579-22832701
>chr21:22832743-22833106
>chr21:22833433-22834407
>chr21:22834533-22834739
>chr21:22834935-22836156
>chr21:22836200-22836769
>chr21:22836818-22836956
>chr21:22837074-22838074
>chr21:22838128-22838402
>chr21:22838810-22839874
>chr21:22839922-22840216
>chr21:22841549-22841611
>chr21:22842064-22842131
>chr21:22842166-22842245
>chr21:22843139-22843174
>chr21:22843267-22843459
>chr21:22843575-22843953
>chr21:22844080-22845626
>chr21:22845985-22846344
>chr21:22846401-22846567
>chr21:22846724-22846932
>chr21:22847009-22847155
>chr21:22847392-22847676
>chr21:22848049-22848349
>chr21:22849513-22849804
>chr21:22851618-22851846
>chr21:22851917-22852081
>chr21:22852259-22852397
>chr21:22852822-22852930
>chr21:22853016-22853206
>chr21:22853814-22853947
>chr21:22854643-22854929
>chr21:22855364-22855436
>chr21:22855560-22855638
>chr21:22856297-22856340
>chr21:22856902-22857255
>chr21:22857355-22857548
>chr21:22857668-22857827
>chr21:22857911-22858026
>chr21:22858084-22858140
>chr21:22858283-22858444
>chr21:22859208-22859306
>chr21:22859483-22859537
>chr21:22859611-22860191
>chr21:22860534-22861330
>chr21:22861522-22861671
>chr21:22863540-22863945
>chr21:22865049-22865377
>chr21:22865776-22865824
>chr21:22866006-22866127
>chr21:22866967-22867157
>chr21:22867474-22867551
>chr21:22868170-22868247
>chr21:22868392-22870591
>chr21:22870702-22870966
>chr21:22871023-22871487
>chr21:22871570-22871761
>chr21:22873699-22874125
>chr21:22876566-22878690
>chr21:22878750-22878844
>chr21:22879230-22879609
>chr21:22880931-22881452
>chr21:22881785-22881832
>chr21:22882888-22883202
>chr21:22883377-22883889
>chr21:22885189-22885280
>chr21:22885335-22885441
>chr21:22885515-22885754
>chr21:22887083-22887168
>chr21:22888421-22888538
>chr21:22888718-22888897
>chr21:22888948-22889404
>chr21:22889631-22889668
>chr21:22890175-22890626
>chr21:22890757-22890839
>chr21:22891573-22891616
>chr21:22892030-22892103
>chr21:22894428-22894489
>chr21:22894588-22896090
>chr21:22896314-22896601
>chr21:22896902-22896959
>chr21:22897200-22897427
>chr21:22897757-22897930
>chr21:22898108-22898169
>chr21:22898336-22898401
>chr21:22899111-22899332
>chr21:22899436-22899577
>chr21:22900005-22900085
>chr21:22900226-22900413
>chr21:22900971-22901600
>chr21:22902246-22902355
>chr21:22902383-22902532
>chr21:22902587-22904041
>chr21:22904325-22904709
>chr21:22905153-22905447
>chr21:22905568-22905619
>chr21:22905760-22905797
>chr21:22906764-22906833
>chr21:22907485-22907696
>chr21:22907899-22907971
>chr21:22908698-22908992
>chr21:22909065-22909776
>chr21:22910123-22910193
>chr21:22910274-22910324
>chr21:22912304-22912410
>chr21:22913629-22913748
>chr21:22914422-22914535
>chr21:22916609-22916714
>chr21:22917211-22917331
>chr21:22919161-22923872
>chr21:22924048-22924452
>chr21:22924619-22924726
>chr21:22924912-22925015
>chr21:22926111-22926196
>chr21:22926586-22927046
>chr21:22928529-22928823
>chr21:22930296-22930634
>chr21:22930685-22930974
>chr21:22931069-22931155
>chr21:22931305-22931916
>chr21:22932108-22933983
>chr21:22934067-22934255
>chr21:22934498-22935472
>chr21:22935674-22935869
>chr21:22936180-22936288
>chr21:22939614-22939744
>chr21:22942567-22942695
>chr21:22942720-22943203
>chr21:22943341-22944770
>chr21:22945305-22945358
>chr21:22946082-22946152
>chr21:22946529-22946607
>chr21:22946977-22947098
>chr21:22947654-22947737
>chr21:22947942-22948476
>chr21:22949983-22950308
>chr21:22950551-22951073
>chr21:22951183-22951244
>chr21:22951720-22951767
>chr21:22951889-22951923
>chr21:22952585-22952736
>chr21:22954523-22954656
>chr21:22955958-22958556
>chr21:22959941-22960119
>chr21:22962703-22962828
>chr21:22963354-22963679
>chr21:22965780-22965808
>chr21:22965808-22965823
>chr21:22966200-22966312
>chr21:22966438-22966660
>chr21:22966914-22967008
>chr21:22970732-22971133
>chr21:22971301-22971626
>chr21:22971860-22971970
>chr21:22972069-22972244
>chr21:22972267-22972903
>chr21:22973051-22973273
>chr21:22973640-22973675
>chr21:22974145-22974225
>chr21:22974672-22974713
>chr21:22974850-22976310
>chr21:22976418-22976463
>chr21:22976801-22977134
>chr21:22977443-22977837
>chr21:22978777-22978944
>chr21:22980788-22980853
>chr21:22981004-22981131
>chr21:22981623-22981799
>chr21:22981956-22982022
>chr21:22982173-22982332
>chr21:22982370-22982431
>chr21:22982484-22982784
>chr21:22982853-22984954
>chr21:22985109-22987299
>chr21:22987384-22989965
>chr21:22993752-22993998
>chr21:22994118-22994340
>chr21:22994379-22994731
>chr21:22994764-22994933
>chr21:22994959-22995168
>chr21:22995288-22996508
>chr21:22996595-22998875
>chr21:23000763-23001064
>chr21:23001531-23001593
>chr21:23002754-23002816
>chr21:23003362-23003462
>chr21:23005070-23006280
>chr21:23007485-23007516
>chr21:23007794-23007933
>chr21:23008632-23009002
>chr21:23009757-23009803
>chr21:23011937-23012003
>chr21:23012296-23012410
>chr21:23012637-23012697
>chr21:23012980-23013161
>chr21:23015249-23015599
>chr21:23015624-23015733
>chr21:23017093-23017235
>chr21:23017297-23017459
>chr21:23017700-23018047
>chr21:23018623-23018669
>chr21:23019821-23019892
>chr21:23020236-23020571
>chr21:23020959-23021221
>chr21:23021274-23021941
>chr21:23022030-23022528
>chr21:23022775-23022951
>chr21:23023102-23023164
>chr21:23026839-23026883
>chr21:23027250-23027349
>chr21:23028037-23028136
>chr21:23028181-23028214
>chr21:23029111-23031644
>chr21:23031842-23035022
>chr21:23036501-23036888
>chr21:23036982-23037136
>chr21:23037691-23037958
>chr21:23038884-23038948
>chr21:23039579-23039683
>chr21:23040640-23040694
>chr21:23040877-23040920
>chr21:23041148-23041234
>chr21:23041630-23041750
>chr21:23043216-23043364
>chr21:23044079-23044352
>chr21:23045437-23045474
>chr21:23046888-23046941
>chr21:23047335-23047964
>chr21:23048112-23048569
>chr21:23049491-23049963
>chr21:23050411-23050483
>chr21:23050969-23051045
>chr21:23051460-23051901
>chr21:23052435-23052773
>chr21:23053223-23053310
>chr21:23053428-23053869
>chr21:23053959-23054099
>chr21:23054278-23054430
>chr21:23054591-23054658
>chr21:23054972-23055284
>chr21:23056877-23057207
>chr21:23057631-23057734
>chr21:23058595-23058650
>chr21:23058838-23059244
>chr21:23060804-23060842
>chr21:23061776-23062082
>chr21:23062625-23062654
>chr21:23063062-23063144
>chr21:23064031-23064106
>chr21:23064166-23064268
>chr21:23064396-23064704
>chr21:23064949-23065003
>chr21:23067810-23068040
>chr21:23068803-23069193
>chr21:23069423-23069786
>chr21:23071270-23074744
>chr21:23075283-23075364
>chr21:23076622-23076763
>chr21:23076930-23076986
>chr21:23077711-23078439
>chr21:23078637-23079858
>chr21:23079882-23080613
>chr21:23080656-23081288
>chr21:23081336-23082582
>chr21:23082811-23083066
>chr21:23084364-23084491
>chr21:23086594-23087357
>chr21:23087496-23087586
>chr21:23087736-23087818
>chr21:23090571-23090760
>chr21:23091221-23091282
>chr21:23091836-23092130
>chr21:23093124-23093189
>chr21:23095394-23095997
>chr21:23097435-23097801
>chr21:23100205-23100260
>chr21:23100460-23100529
>chr21:23100749-23100951
>chr21:23101840-23102196
>chr21:23104026-23104454
>chr21:23104743-23104954
>chr21:23105100-23105337
>chr21:23105428-23105474
>chr21:23105725-23106291
>chr21:23106389-23106520
>chr21:23106797-23107280
>chr21:23107600-23108023
>chr21:23108158-23108235
>chr21:23109159-23109727
>chr21:23109777-23109876
>chr21:23109958-23110267
>chr21:23111183-23111239
>chr21:23111478-23111622
>chr21:23111705-23111838
>chr21:23112484-23112726
>chr21:23115978-23116345
>chr21:23116647-23116955
>chr21:23117122-23117214
>chr21:23118819-23119139
>chr21:23119202-23119336
>chr21:23119523-23119663
>chr21:23120942-23121167
>chr21:23121391-23121452
>chr21:23122204-23122283
>chr21:23122450-23122879
>chr21:23123583-23123718
>chr21:23124392-23124591
>chr21:23124801-23125340
>chr21:23125630-23126117
>chr21:23126180-23126209
>chr21:23126363-23126425
>chr21:23126533-23126774
>chr21:23126803-23127209
>chr21:23127860-23127930
>chr21:23128259-23128384
>chr21:23128569-23129224
>chr21:23129315-23129490
>chr21:23131794-23132095
>chr21:23132167-23133423
>chr21:23135013-23136068
>chr21:23137418-23137455
>chr21:23137790-23138087
>chr21:23138666-23138783
>chr21:23139068-23140848
>chr21:23140932-23141264
>chr21:23141493-23141656
>chr21:23141715-23141902
>chr21:23142066-23142712
>chr21:23142866-23143411
>chr21:23143589-23143966
>chr21:23144242-23144825
>chr21:23145024-23145423
>chr21:23145523-23145868
>chr21:23145939-23146445
>chr21:23146656-23147499
>chr21:23147564-23148122
>chr21:23148641-23148716
>chr21:23150642-23150712
>chr21:23151470-23151799
>chr21:23151999-23152067
>chr21:23153961-23154283
>chr21:23155926-23156053
>chr21:23157044-23157114
>chr21:23157259-23157544
>chr21:23158782-23158862
>chr21:23159273-23159441
>chr21:23161666-23161767
>chr21:23163050-23163259
>chr21:23163366-23163437
>chr21:23163983-23164055
>chr21:23164714-23165099
>chr21:23166357-23166406
>chr21:23167569-23170000
>chr21:23170635-23170857
>chr21:23170988-23171067
>chr21:23171800-23172104
>chr21:23172579-23172806
>chr21:23173190-23173295
>chr21:23173406-23174062
>chr21:23174095-23174147
>chr21:23174359-23174456
>chr21:23174895-23175035
>chr21:23176884-23176942
>chr21:23177095-23177140
>chr21:23177313-23177418
>chr21:23177577-23177811
>chr21:23177894-23178073
>chr21:23181470-23181528
>chr21:23181739-23181825
>chr21:23181912-23181988
>chr21:23182255-23182403
>chr21:23182778-23182933
>chr21:23183161-23183250
>chr21:23183410-23183472
>chr21:23183674-23183983
>chr21:23184153-23184227
>chr21:23184425-23184788
>chr21:23184882-23185152
>chr21:23185271-23185588
>chr21:23186317-23186653
>chr21:23186906-23187045
>chr21:23187096-23187288
>chr21:23187375-23187847
>chr21:23187894-23188433
>chr21:23188605-23189214
>chr21:23189441-23189606
>chr21:23189658-23189857
>chr21:23190847-23191222
>chr21:23192344-23192458
>chr21:23193895-23194072
>chr21:23195198-23195614
>chr21:23195791-23195911
>chr21:23196159-23196278
>chr21:23196647-23196688
>chr21:23197293-23197365
>chr21:23198139-23198433
>chr21:23199080-23199189
>chr21:23199364-23199590
>chr21:23199925-23200008
>chr21:23200257-23201056
>chr21:23202498-23202584
>chr21:23202743-23202798
>chr21:23203180-23203261
>chr21:23203635-23203978
>chr21:23204421-23204528
>chr21:23204901-23205280
>chr21:23205541-23205634
>chr21:23205682-23205807
>chr21:23206648-23206918
>chr21:23207038-23207127
>chr21:23207904-23209063
>chr21:23209910-23209955
>chr21:23212031-23212896
>chr21:23213008-23214493
>chr21:23215154-23215297
>chr21:23215787-23216005
>chr21:23216255-23216602
>chr21:23218350-23218687
>chr21:23218907-23219139
>chr21:23219845-23220004
>chr21:23220723-23221255
>chr21:23222443-23222843
>chr21:23223037-23223166
>chr21:23228413-23228460
>chr21:23228851-23229100
>chr21:23231257-23231303
>chr21:23231515-23233104
>chr21:23233735-23234183
>chr21:23235323-23235514
>chr21:23235854-23235966
>chr21:23236500-23236601
>chr21:23236895-23236993
>chr21:23237860-23238153
>chr21:23238294-23238362
>chr21:23238913-23239045
>chr21:23240588-23240637
>chr21:23241245-23241276
>chr21:23242423-23242681
>chr21:23243305-23243527
>chr21:23244567-23244906
>chr21:23245850-23246075
>chr21:23247343-23247470
>chr21:23247630-23247811
>chr21:23247921-23248013
>chr21:23248101-23248253
>chr21:23249317-23249367
>chr21:23254151-23254354
>chr21:23254813-23254886
>chr21:23257045-23257099
>chr21:23257601-23258166
>chr21:23259246-23259422
>chr21:23259554-23259594
>chr21:23259825-23260649
>chr21:23260685-23261212
>chr21:23261290-23262089
>chr21:23262129-23262269
>chr21:23262657-23262886
>chr21:23263493-23263611
>chr21:23264885-23264971
>chr21:23265139-23265242
>chr21:23265372-23265848
>chr21:23266092-23266133
>chr21:23268597-23268646
>chr21:23268714-23268753
>chr21:23268946-23269093
>chr21:23269236-23269733
>chr21:23269856-23270084
>chr21:23272325-23272395
>chr21:23273937-23274014
>chr21:23274598-23274979
>chr21:23275261-23275328
>chr21:23275439-23275804
>chr21:23277162-23277331
>chr21:23277469-23277823
>chr21:23278069-23278235
>chr21:23279628-23279722
>chr21:23280149-23280269
>chr21:23281359-23281981
>chr21:23282277-23282398
>chr21:23282699-23282750
>chr21:23284129-23284950
>chr21:23285430-23285951
>chr21:23286084-23286153
>chr21:23286424-23286494
>chr21:23287930-23288954
>chr21:23289016-23290238
>chr21:23290298-23290698
>chr21:23290876-23291423
>chr21:23291673-23292277
>chr21:23292522-23292887
>chr21:23292924-23292994
>chr21:23293774-23293826
>chr21:23294807-23294896
>chr21:23296159-23296443
>chr21:23297310-23297456
>chr21:23298040-23298652
>chr21:23298676-23298994
>chr21:23299096-23299453
>chr21:23300831-23301048
>chr21:23301573-23302019
>chr21:23302086-23302430
>chr21:23302487-23302606
>chr21:23303444-23303508
>chr21:23303661-23303721
>chr21:23307270-23307420
>chr21:23308687-23308791
>chr21:23309102-23309195
>chr21:23310313-23310472
>chr21:23310812-23310870
>chr21:23313946-23314130
>chr21:23314504-23314641
>chr21:23315892-23316078
>chr21:23317202-23317808
>chr21:23317911-23318292
>chr21:23318366-23318637
>chr21:23319323-23319371
>chr21:23319530-23319597
>chr21:23319747-23319906
>chr21:23320250-23320353
>chr21:23320777-23320855
>chr21:23321044-23321381
>chr21:23322066-23322187
>chr21:23323769-23323868
>chr21:23324224-23324329
>chr21:23325159-23325587
>chr21:23326394-23326476
>chr21:23326786-23326947
>chr21:23328722-23329185
>chr21:23329994-23330301
>chr21:23330459-23330639
>chr21:23330718-23330881
>chr21:23331808-23331849
>chr21:23333388-23333863
>chr21:23334846-23336017
>chr21:23336050-23336229
>chr21:23336286-23336930
>chr21:23336986-23337318
>chr21:23338181-23338566
>chr21:23343153-23343228
>chr21:23343326-23343444
>chr21:23343784-23343836
>chr21:23344045-23344978
>chr21:23345588-23346038
>chr21:23346094-23346214
>chr21:23347701-23347756
>chr21:23347859-23348119
>chr21:23349519-23350938
>chr21:23351038-23351375
>chr21:23351824-23351892
>chr21:23352386-23352632
>chr21:23352939-23353017
>chr21:23354060-23354246
>chr21:23354376-23354463
>chr21:23354635-23354757
>chr21:23354978-23355026
>chr21:23355191-23355897
>chr21:23356132-23356445
>chr21:23356512-23356592
>chr21:23356699-23357101
>chr21:23357909-23358162
>chr21:23358239-23358895
>chr21:23358968-23361432
>chr21:23361638-23361769
>chr21:23362580-23362756
>chr21:23364057-23364087
>chr21:23364961-23365273
>chr21:23366332-23366432
>chr21:23367145-23367778
>chr21:23368570-23368668
>chr21:23368971-23369281
>chr21:23369672-23369797
>chr21:23369872-23370390
>chr21:23370630-23371015
>chr21:23371757-23371899
>chr21:23372023-23372326
>chr21:23373297-23373577
>chr21:23374163-23374278
>chr21:23374396-23374524
>chr21:23374621-23374711
>chr21:23376694-23377018
>chr21:23377286-23377559
>chr21:23377730-23380068
>chr21:23380777-23380885
>chr21:23380948-23381322
>chr21:23382588-23382811
>chr21:23382951-23382996
>chr21:23383153-23383201
>chr21:23383263-23383361
>chr21:23383825-23383865
>chr21:23384025-23384115
>chr21:23384249-23384333
>chr21:23384423-23385181
>chr21:23387120-23387451
>chr21:23387743-23387914
>chr21:23388267-23388316
>chr21:23388398-23388447
>chr21:23388758-23388811
>chr21:23389556-23389736
>chr21:23390213-23390520
>chr21:23390751-23391001
>chr21:23391035-23391918
>chr21:23393419-23393477
>chr21:23395312-23395692
>chr21:23396154-23396251
>chr21:23396592-23397208
>chr21:23397369-23397838
>chr21:23399356-23399614
>chr21:23400063-23400518
>chr21:23400736-23401044
>chr21:23401337-23401456
>chr21:23401792-23402192
>chr21:23404464-23404836
>chr21:23404954-23405274
>chr21:23406512-23407022
>chr21:23407128-23407189
>chr21:23409842-23409960
>chr21:23410364-23410446
>chr21:23410811-23411037
>chr21:23413286-23413504
>chr21:23415180-23415229
>chr21:23416365-23416580
>chr21:23416943-23417186
>chr21:23417496-23417603
>chr21:23418245-23418294
>chr21:23418515-23418969
>chr21:23419962-23420424
>chr21:23420755-23421080
>chr21:23421570-23421865
>chr21:23423157-23423491
>chr21:23423751-23424625
>chr21:23426522-23426616
>chr21:23426862-23427254
>chr21:23428213-23428415
>chr21:23428623-23429081
>chr21:23430452-23430488
>chr21:23430691-23431141
>chr21:23431211-23431481
>chr21:23431846-23431901
>chr21:23432937-23433065
>chr21:23433248-23433364
>chr21:23434346-23435212
>chr21:23435410-23435773
>chr21:23436370-23436499
>chr21:23436623-23436717
>chr21:23438526-23438608
>chr21:23439249-23439357
>chr21:23439791-23439861
>chr21:23439993-23440105
>chr21:23441206-23441294
>chr21:23442878-23443490
>chr21:23443555-23443670
>chr21:23443830-23443956
>chr21:23443987-23444367
>chr21:23447147-23447242
>chr21:23447866-23447929
>chr21:23448183-23448302
>chr21:23448555-23449017
>chr21:23449290-23449420
>chr21:23449505-23449728
>chr21:23449866-23450355
>chr21:23451723-23451891
>chr21:23452107-23452485
>chr21:23452663-23453757
>chr21:23453862-23453938
>chr21:23454027-23454224
>chr21:23454281-23454644
>chr21:23456259-23456302
>chr21:23456638-23457275
>chr21:23457444-23457539
>chr21:23457646-23457703
>chr21:23458336-23458475
>chr21:23459769-23459922
>chr21:23460185-23460930
>chr21:23461013-23461084
>chr21:23462629-23462740
>chr21:23464340-23464378
>chr21:23465419-23465571
>chr21:23465718-23465787
>chr21:23465962-23466314
>chr21:23466815-23466859
>chr21:23468007-23468456
>chr21:23469055-23469361
>chr21:23469721-23470038
>chr21:23470509-23470555
>chr21:23470731-23470769
>chr21:23471363-23471687
>chr21:23472912-23472955
>chr21:23473321-23473398
>chr21:23474202-23474663
>chr21:23474787-23475458
>chr21:23477416-23477885
>chr21:23479013-23479257
>chr21:23481301-23481365
>chr21:23481867-23482366
>chr21:23482559-23483067
>chr21:23483238-23483882
>chr21:23483914-23484321
>chr21:23484446-23484645
>chr21:23486083-23486349
>chr21:23486500-23486597
>chr21:23487117-23487201
>chr21:23487470-23487743
>chr21:23489351-23489696
>chr21:23490451-23491135
>chr21:23491570-23491624
>chr21:23492860-23493242
>chr21:23493336-23493520
>chr21:23495907-23495939
>chr21:23496184-23496235
>chr21:23496499-23496666
>chr21:23496776-23496837
>chr21:23497671-23497755
>chr21:23498013-23500351
>chr21:23500642-23501486
>chr21:23501629-23501930
>chr21:23501961-23502974
>chr21:23504236-23504274
>chr21:23506128-23506194
>chr21:23508582-23508898
>chr21:23509086-23509406
>chr21:23510539-23510652
>chr21:23510740-23510861
>chr21:23511561-23511710
>chr21:23512350-23512735
>chr21:23513984-23514057
>chr21:23514242-23514876
>chr21:23515763-23516203
>chr21:23516746-23516806
>chr21:23517740-23517912
>chr21:23518161-23518212
>chr21:23518279-23518353
>chr21:23518915-23519026
>chr21:23519074-23519250
>chr21:23519500-23520521
>chr21:23520605-23521140
>chr21:23521195-23522017
>chr21:23522305-23522554
>chr21:23524273-23524657
>chr21:23526955-23527166
>chr21:23527724-23528949
>chr21:23529290-23529850
>chr21:23529897-23529971
>chr21:23530237-23530313
>chr21:23531573-23531700
>chr21:23533076-23533141
>chr21:23533312-23533448
>chr21:23533545-23533645
>chr21:23535105-23535270
>chr21:23536037-23536283
>chr21:23536507-23536642
>chr21:23538035-23538079
>chr21:23538213-23538545
>chr21:23540926-23540980
>chr21:23541420-23541724
>chr21:23544580-23544613
>chr21:23544803-23544905
>chr21:23545602-23545667
>chr21:23546042-23546472
>chr21:23546870-23546942
>chr21:23547392-23547436
>chr21:23548872-23549248
>chr21:23549781-23550423
>chr21:23551560-23551640
>chr21:23552119-23552165
>chr21:23552421-23552657
>chr21:23553289-23553356
>chr21:23554176-23554296
>chr21:23554457-23554662
>chr21:23554755-23554899
>chr21:23555112-23555242
>chr21:23556191-23556732
>chr21:23557067-23557115
>chr21:23558011-23558347
>chr21:23558695-23558945
>chr21:23559294-23562814
>chr21:23562873-23563139
>chr21:23563305-23563349
>chr21:23563907-23564035
>chr21:23564855-23565236
>chr21:23565481-23565567
>chr21:23565787-23565829
>chr21:23566154-23566217
>chr21:23566542-23566972
>chr21:23568116-23568370
>chr21:23568701-23569047
>chr21:23569148-23569403
>chr21:23569769-23569834
>chr21:23570663-23570703
>chr21:23570906-23571075
>chr21:23573737-23573986
>chr21:23574670-23574788
>chr21:23574891-23575086
>chr21:23575399-23575585
>chr21:23578653-23578703
>chr21:23579068-23579111
>chr21:23581903-23582061
>chr21:23582181-23582312
>chr21:23582806-23583577
>chr21:23583620-23583822
>chr21:23584008-23584536
>chr21:23584791-23585194
>chr21:23585662-23585766
>chr21:23587864-23588032
>chr21:23588129-23588975
>chr21:23589200-23589394
>chr21:23590244-23591528
>chr21:23592372-23592734
>chr21:23593171-23593229
>chr21:23593989-23594308
>chr21:23594593-23595264
>chr21:23595663-23595830
>chr21:23596063-23596547
>chr21:23596735-23597026
>chr21:23597185-23597250
>chr21:23597690-23597919
>chr21:23597966-23598470
>chr21:23598741-23598842
>chr21:23600747-23601104
>chr21:23601975-23602293
>chr21:23604202-23604233
>chr21:23604357-23605728
>chr21:23605806-23606375
>chr21:23606431-23606568
>chr21:23606642-23606996
>chr21:23607101-23607478
>chr21:23609523-23609587
>chr21:23609652-23609797
>chr21:23610142-23610197
>chr21:23610255-23610871
>chr21:23611238-23611554
>chr21:23611622-23611961
>chr21:23613800-23613978
>chr21:23614108-23614161
>chr21:23614224-23614256
>chr21:23616869-23617203
>chr21:23617933-23618000
>chr21:23619215-23619332
>chr21:23619482-23619614
>chr21:23619712-23620061
>chr21:23620344-23620703
>chr21:23624710-23625017
>chr21:23625502-23625799
>chr21:23626259-23626488
>chr21:23627110-23627282
>chr21:23627560-23628519
>chr21:23629072-23629391
>chr21:23629464-23629671
>chr21:23631499-23631630
>chr21:23632099-23632183
>chr21:23634446-23634780
>chr21:23636073-23636552
>chr21:23636603-23637313
>chr21:23637356-23637538
>chr21:23637596-23638084
>chr21:23641315-23641400
>chr21:23641453-23641530
>chr21:23643474-23643907
>chr21:23645346-23645789
>chr21:23645877-23646775
>chr21:23646866-23646997
>chr21:23648003-23648474
>chr21:23651011-23651100
>chr21:23651166-23651483
>chr21:23651566-23651625
>chr21:23651826-23651923
>chr21:23652157-23652368
>chr21:23652964-23653111
>chr21:23653305-23653708
>chr21:23654757-23654818
>chr21:23655273-23655583
>chr21:23655811-23656153
>chr21:23656898-23656992
>chr21:23657142-23657858
>chr21:23660608-23660983
>chr21:23662431-23662500
>chr21:23662680-23662859
>chr21:23663122-23663924
>chr21:23665008-23665344
>chr21:23666597-23666660
>chr21:23666908-23667053
>chr21:23668428-23668605
>chr21:23669176-23669239
>chr21:23671260-23671691
>chr21:23672567-23672635
>chr21:23673427-23673735
>chr21:23673847-23674156
>chr21:23674286-23674379
>chr21:23674741-23675138
>chr21:23675307-23675483
>chr21:23675906-23676029
>chr21:23677339-23677456
>chr21:23678400-23678537
>chr21:23682025-23682160
>chr21:23682295-23682378
>chr21:23682482-23682577
>chr21:23682659-23682859
>chr21:23682897-23682943
>chr21:23683620-23683894
>chr21:23685894-23685969
>chr21:23686155-23686226
>chr21:23689002-23689289
>chr21:23689768-23689857
>chr21:23689927-23690226
>chr21:23691709-23692125
>chr21:23692637-23692784
>chr21:23692900-23693478
>chr21:23693795-23694369
>chr21:23697917-23698188
>chr21:23699217-23701517
>chr21:23702940-23702997
>chr21:23703665-23704005
>chr21:23706070-23706391
>chr21:23706828-23706895
>chr21:23707058-23707236
>chr21:23708123-23708273
>chr21:23709277-23709504
>chr21:23711007-23711418
>chr21:23711622-23712086
>chr21:23712873-23712951
>chr21:23713187-23713317
>chr21:23713516-23713549
>chr21:23714322-23714364
>chr21:23714436-23715189
>chr21:23718103-23718257
>chr21:23718982-23719138
>chr21:23720054-23720118
>chr21:23721958-23722295
>chr21:23723499-23723858
>chr21:23724188-23724235
>chr21:23724683-23724868
>chr21:23726570-23726682
>chr21:23726772-23726854
>chr21:23728648-23728843
>chr21:23729037-23729095
>chr21:23729335-23729384
>chr21:23729936-23730156
>chr21:23730740-23730808
>chr21:23730868-23731241
>chr21:23733882-23734104
>chr21:23734440-23734737
>chr21:23735699-23736042
>chr21:23738910-23738990
>chr21:23740452-23740496
>chr21:23740681-23740777
>chr21:23740986-23741063
>chr21:23741325-23741652
>chr21:23741689-23742329
>chr21:23743269-23743564
>chr21:23744231-23744701
>chr21:23745015-23745311
>chr21:23745418-23747758
>chr21:23747813-23748139
>chr21:23749414-23749475
>chr21:23749639-23749825
>chr21:23750194-23750424
>chr21:23750558-23750875
>chr21:23751229-23751552
>chr21:23751737-23751814
>chr21:23753410-23753705
>chr21:23754902-23755195
>chr21:23756005-23756858
>chr21:23757213-23757506
>chr21:23757903-23758271
>chr21:23758434-23758570
>chr21:23758643-23758729
>chr21:23758894-23759562
>chr21:23760085-23760260
>chr21:23760388-23760557
>chr21:23760605-23760739
>chr21:23760819-23760857
>chr21:23760959-23760992
>chr21:23761327-23761380
>chr21:23762584-23762749
>chr21:23762803-23762857
>chr21:23763238-23763291
>chr21:23763550-23763622
>chr21:23764125-23764529
>chr21:23766643-23767053
>chr21:23767519-23768278
>chr21:23768635-23768789
>chr21:23768978-23769296
>chr21:23769538-23769866
>chr21:23770209-23770270
>chr21:23771089-23771165
>chr21:23771276-23771632
>chr21:23772013-23772328
>chr21:23772969-23773043
>chr21:23773201-23773467
>chr21:23773723-23773860
>chr21:23775522-23775834
>chr21:23776174-23776428
>chr21:23776706-23776878
>chr21:23778145-23778198
>chr21:23778280-23778738
>chr21:23778834-23778966
>chr21:23779097-23779413
>chr21:23780448-23780531
>chr21:23780839-23781164
>chr21:23781564-23781871
>chr21:23782505-23782609
>chr21:23782906-23783567
>chr21:23783656-23783726
>chr21:23783779-23783860
>chr21:23784037-23784254
>chr21:23784308-23784415
>chr21:23784543-23785378
>chr21:23786985-23787371
>chr21:23788021-23788118
>chr21:23788515-23788802
>chr21:23789055-23789199
>chr21:23789306-23789743
>chr21:23790570-23790691
>chr21:23791983-23792056
>chr21:23792591-23792789
>chr21:23793679-23794028
>chr21:23794270-23794359
>chr21:23794412-23795192
>chr21:23795709-23795895
>chr21:23796737-23797087
>chr21:23797614-23798300
>chr21:23800632-23800758
>chr21:23800958-23801739
>chr21:23802038-23802254
>chr21:23802285-23802321
>chr21:23802447-23802523
>chr21:23802767-23802879
>chr21:23803388-23804134
>chr21:23804616-23804732
>chr21:23805304-23805388
>chr21:23806278-23806760
>chr21:23806834-23808319
>chr21:23808708-23809211
>chr21:23810298-23810884
>chr21:23811027-23811425
>chr21:23811783-23812031
>chr21:23813137-23813180
>chr21:23813880-23814264
>chr21:23814578-23814963
>chr21:23816951-23817210
>chr21:23817387-23817688
>chr21:23817806-23817902
>chr21:23818344-23818390
>chr21:23818421-23818716
>chr21:23819500-23820254
>chr21:23820414-23820473
>chr21:23820533-23820670
>chr21:23820806-23820840
>chr21:23821053-23821137
>chr21:23821644-23821942
>chr21:23823373-23823414
>chr21:23824018-23824339
>chr21:23825259-23825325
>chr21:23825555-23825603
>chr21:23826027-23826459
>chr21:23826578-23826689
>chr21:23827526-23827958
>chr21:23828440-23828504
>chr21:23829758-23830190
>chr21:23830383-23830525
>chr21:23830678-23830748
>chr21:23831602-23831676
>chr21:23832650-23832726
>chr21:23832850-23833232
>chr21:23833482-23833523
>chr21:23833558-23833742
>chr21:23833782-23834031
>chr21:23834519-23834564
>chr21:23834746-23834853
>chr21:23834889-23834957
>chr21:23835094-23835325
>chr21:23835859-23836167
>chr21:23836977-23837315
>chr21:23839398-23839695
>chr21:23839890-23840029
>chr21:23840125-23840230
>chr21:23841108-23841307
>chr21:23841560-23841661
>chr21:23842141-23842197
>chr21:23843068-23843256
>chr21:23843960-23844059
>chr21:23844552-23845780
>chr21:23845833-23847442
>chr21:23847867-23849103
>chr21:23849444-23849552
>chr21:23850280-23850326
>chr21:23850836-23851287
>chr21:23851423-23851522
>chr21:23851876-23851948
>chr21:23853848-23853913
>chr21:23855397-23855432
>chr21:23855858-23855976
>chr21:23856822-23857840
>chr21:23858126-23858524
>chr21:23859273-23859842
>chr21:23859878-23860019
>chr21:23860301-23860427
>chr21:23860655-23861017
>chr21:23861316-23861807
>chr21:23862196-23862235
>chr21:23862690-23862836
>chr21:23863624-23863988
>chr21:23864386-23864788
>chr21:23865172-23865415
>chr21:23865548-23865634
>chr21:23865809-23865861
>chr21:23866984-23867192
>chr21:23867679-23867878
>chr21:23867985-23868614
>chr21:23869785-23869961
>chr21:23871378-23871518
>chr21:23871783-23872124
>chr21:23872690-23872736
>chr21:23873877-23874250
>chr21:23875573-23875995
>chr21:23876280-23876775
>chr21:23877517-23877870
>chr21:23878290-23878611
>chr21:23879676-23879803
>chr21:23879840-23879943
>chr21:23880281-23880322
>chr21:23881323-23881464
>chr21:23881696-23882257
>chr21:23883168-23883216
>chr21:23883341-23883657
>chr21:23883774-23884563
>chr21:23885800-23885890
>chr21:23885939-23886165
>chr21:23886454-23886674
>chr21:23886989-23887069
>chr21:23887175-23887209
>chr21:23887363-23887848
>chr21:23888872-23888916
>chr21:23889111-23889208
>chr21:23890130-23890288
>chr21:23890726-23891302
>chr21:23891357-23891723
>chr21:23892193-23892517
>chr21:23892747-23893081
>chr21:23895648-23895685
>chr21:23895805-23896346
>chr21:23896392-23896580
>chr21:23896884-23896958
>chr21:23897871-23897938
>chr21:23898452-23899217
>chr21:23899257-23900678
>chr21:23901751-23901806
>chr21:23903793-23904127
>chr21:23904747-23905056
>chr21:23905317-23905534
>chr21:23905629-23905717
>chr21:23906347-23907042
>chr21:23907496-23908036
>chr21:23909180-23909288
>chr21:23909473-23909759
>chr21:23911124-23911311
>chr21:23911718-23911783
>chr21:23912721-23912966
>chr21:23913141-23913177
>chr21:23913437-23913527
>chr21:23914122-23914442
>chr21:23915088-23915213
>chr21:23916893-23917139
>chr21:23917356-23917458
>chr21:23917661-23918044
>chr21:23918147-23918182
>chr21:23919859-23919981
>chr21:23920052-23921048
>chr21:23921887-23921944
>chr21:23922105-23922167
>chr21:23922584-23922941
>chr21:23923596-23923646
>chr21:23924277-23924656
>chr21:23924978-23925086
>chr21:23926203-23926587
>chr21:23927203-23927308
>chr21:23927825-23928933
>chr21:23930616-23930941
>chr21:23931653-23931972
>chr21:23933457-23933544
>chr21:23933765-23934087
>chr21:23934721-23935019
>chr21:23936845-23937357
>chr21:23938729-23938831
>chr21:23938895-23939051
>chr21:23941513-23941803
>chr21:23941965-23942056
>chr21:23942145-23942242
>chr21:23942343-23942529
>chr21:23942641-23943147
>chr21:23943670-23943761
>chr21:23943848-23944022
>chr21:23944602-23944674
>chr21:23944896-23945096
>chr21:23945867-23946206
>chr21:23946537-23946610
>chr21:23946730-23946945
>chr21:23947254-23947308
>chr21:23947390-23947471
>chr21:23947937-23948000
>chr21:23948069-23948388
>chr21:23948603-23948929
>chr21:23950036-23950108
>chr21:23951438-23951548
>chr21:23951879-23951963
>chr21:23954060-23954556
>chr21:23954879-23955012
>chr21:23955398-23955531
>chr21:23955906-23956010
>chr21:23956583-23956641
>chr21:23956856-23956958
>chr21:23957094-23957210
>chr21:23958014-23958348
>chr21:23959810-23959851
>chr21:23959904-23960029
>chr21:23961632-23961704
>chr21:23961799-23961839
>chr21:23961890-23962156
>chr21:23963208-23963242
>chr21:23963402-23963511
>chr21:23963697-23963736
>chr21:23963864-23963913
>chr21:23964395-23964433
>chr21:23965779-23965808
>chr21:23967307-23967346
>chr21:23967482-23967528
>chr21:23969271-23969333
>chr21:23969545-23969612
>chr21:23969678-23970421
>chr21:23970458-23970769
>chr21:23970783-23970861
>chr21:23970927-23973090
>chr21:23973330-23973880
>chr21:23973950-23974088
>chr21:23974248-23975330
>chr21:23975431-23975951
>chr21:23976079-23976171
>chr21:23978851-23978893
>chr21:23979033-23979324
>chr21:23979502-23979898
>chr21:23980100-23980332
>chr21:23981312-23981616
>chr21:23981707-23981794
>chr21:23983450-23983541
>chr21:23983879-23984098
>chr21:23984373-23984591
>chr21:23984983-23985374
>chr21:23985407-23985729
>chr21:23986263-23988057
>chr21:23988345-23988649
>chr21:23988930-23989337
>chr21:23992283-23992647
>chr21:23992696-23992825
>chr21:23993107-23993292
>chr21:23993576-23993636
>chr21:23994480-23994557
>chr21:23994617-23994756
>chr21:23994810-23994880
>chr21:23995181-23995255
>chr21:23995530-23995642
>chr21:23996817-23996952
>chr21:23997124-23997234
>chr21:23997564-23997906
>chr21:23998958-23999265
>chr21:23999758-24000134
>chr21:24000627-24000977
>chr21:24001939-24002263
>chr21:24002475-24002702
>chr21:24003111-24005369
>chr21:24005451-24005739
>chr21:24005965-24006195
>chr21:24007102-24007158
>chr21:24008395-24008698
>chr21:24009083-24009407
>chr21:24011799-24012165
>chr21:24012231-24012580
>chr21:24012753-24013858
>chr21:24013916-24013957
>chr21:24014075-24014221
>chr21:24014434-24014487
>chr21:24016324-24016437
>chr21:24018602-24018746
>chr21:24019076-24021407
>chr21:24021475-24021626
>chr21:24022137-24022237
>chr21:24022424-24022737
>chr21:24024591-24024638
>chr21:24025316-24025365
>chr21:24026399-24026477
>chr21:24027213-24027490
>chr21:24028812-24028848
>chr21:24029104-24029222
>chr21:24029352-24029427
>chr21:24029591-24029708
>chr21:24031055-24031094
>chr21:24033052-24033187
>chr21:24034407-24034500
>chr21:24034841-24035054
>chr21:24035290-24035388
>chr21:24035485-24035957
>chr21:24035984-24036898
>chr21:24037258-24037620
>chr21:24037759-24038171
>chr21:24038578-24038629
>chr21:24038944-24039000
>chr21:24040986-24041147
>chr21:24041198-24041446
>chr21:24042054-24042357
>chr21:24043483-24043542
>chr21:24047410-24047742
>chr21:24049816-24050233
>chr21:24050500-24050617
>chr21:24050959-24051281
>chr21:24051499-24051555
>chr21:24051981-24052298
>chr21:24052571-24052672
>chr21:24053679-24053738
>chr21:24053923-24053960
>chr21:24054198-24054245
>chr21:24055328-24055406
>chr21:24055490-24055550
>chr21:24056172-24056215
>chr21:24056470-24057251
>chr21:24059570-24059743
>chr21:24060437-24060924
>chr21:24061020-24061171
>chr21:24062287-24062625
>chr21:24063205-24064355
>chr21:24064897-24065172
>chr21:24066840-24067877
>chr21:24068558-24068829
>chr21:24070086-24070173
>chr21:24070721-24070935
>chr21:24071120-24071275
>chr21:24071617-24071894
>chr21:24071976-24072271
>chr21:24072290-24072418
>chr21:24074608-24074995
>chr21:24075271-24075354
>chr21:24076742-24076840
>chr21:24077623-24077895
>chr21:24078492-24080177
>chr21:24080826-24081088
>chr21:24081513-24081947
>chr21:24083191-24083278
>chr21:24084573-24084862
>chr21:24085132-24085686
>chr21:24085794-24085888
>chr21:24085928-24086104
>chr21:24086168-24086421
>chr21:24086455-24091631
>chr21:24092539-24092583
>chr21:24094645-24094702
>chr21:24096674-24096834
>chr21:24098023-24100202
>chr21:24100237-24101193
>chr21:24101316-24101420
>chr21:24102151-24102264
>chr21:24102655-24102761
>chr21:24103249-24103442
>chr21:24104410-24104459
>chr21:24104889-24105350
>chr21:24105473-24105673
>chr21:24106510-24106643
>chr21:24107126-24107190
>chr21:24107429-24107536
>chr21:24109605-24109807
>chr21:24111036-24111159
>chr21:24112119-24112210
>chr21:24112863-24113062
>chr21:24113819-24114119
>chr21:24114217-24115062
>chr21:24115140-24115514
>chr21:24115696-24115816
>chr21:24115954-24116031
>chr21:24116093-24116129
>chr21:24116341-24116422
>chr21:24118059-24118264
>chr21:24119042-24119084
>chr21:24121372-24121563
>chr21:24121626-24121746
>chr21:24122445-24122537
>chr21:24122678-24123216
>chr21:24124492-24124724
>chr21:24125723-24126058
>chr21:24126552-24126864
>chr21:24127160-24127299
>chr21:24128362-24128441
>chr21:24130264-24130342
>chr21:24131542-24131660
>chr21:24132435-24133713
>chr21:24134156-24134339
>chr21:24134406-24135107
>chr21:24137187-24137313
>chr21:24137680-24138171
>chr21:24138211-24138698
>chr21:24139072-24139220
>chr21:24139301-24139526
>chr21:24139656-24141404
>chr21:24141451-24141578
>chr21:24142424-24142541
>chr21:24142678-24142878
>chr21:24143201-24143286
>chr21:24144129-24144225
>chr21:24145614-24145665
>chr21:24145846-24145937
>chr21:24147513-24147738
>chr21:24147772-24148163
>chr21:24149524-24149792
>chr21:24150551-24150604
>chr21:24151144-24151943
>chr21:24152031-24152256
>chr21:24152541-24152977
>chr21:24153692-24153809
>chr21:24154256-24154526
>chr21:24154794-24154835
>chr21:24155159-24155262
>chr21:24157158-24157198
>chr21:24157707-24157837
>chr21:24159372-24159473
>chr21:24160212-24160512
>chr21:24161419-24161657
>chr21:24161711-24161967
>chr21:24162814-24163079
>chr21:24164041-24164418
>chr21:24165286-24165380
>chr21:24165572-24165892
>chr21:24165983-24166181
>chr21:24166223-24167215
>chr21:24167250-24168089
>chr21:24169061-24169186
>chr21:24169363-24169687
>chr21:24170554-24170897
>chr21:24173629-24174166
>chr21:24174664-24174756
>chr21:24174835-24174914
>chr21:24175713-24175982
>chr21:24176167-24176258
>chr21:24177083-24177485
>chr21:24177737-24177807
>chr21:24177927-24178011
>chr21:24178232-24178325
>chr21:24178438-24178554
>chr21:24178747-24178856
>chr21:24179547-24180684
>chr21:24181231-24181836
>chr21:24183511-24183581
>chr21:24183817-24183984
>chr21:24184253-24184296
>chr21:24185017-24185076
>chr21:24185237-24185358
>chr21:24185492-24185661
>chr21:24185932-24186253
>chr21:24188224-24188263
>chr21:24189403-24189729
>chr21:24189998-24190238
>chr21:24190446-24190568
>chr21:24190634-24190698
>chr21:24190785-24191401
>chr21:24191673-24191748
>chr21:24192240-24192575
>chr21:24192815-24192891
>chr21:24193302-24193393
>chr21:24194757-24195088
>chr21:24195594-24195624
>chr21:24195973-24196166
>chr21:24196538-24197138
>chr21:24197571-24198002
>chr21:24198310-24198479
>chr21:24198875-24199222
>chr21:24199292-24199401
>chr21:24200081-24200151
>chr21:24200238-24200335
>chr21:24200658-24200901
>chr21:24202243-24202746
>chr21:24203144-24203349
>chr21:24203498-24204014
>chr21:24204178-24204270
>chr21:24204379-24204481
>chr21:24206216-24206329
>chr21:24207901-24208830
>chr21:24208883-24208925
>chr21:24208966-24209205
>chr21:24209345-24209645
>chr21:24211394-24211827
>chr21:24211926-24212049
>chr21:24212079-24212231
>chr21:24212307-24212449
>chr21:24212591-24213451
>chr21:24214497-24214790
>chr21:24216043-24216134
>chr21:24216745-24216851
>chr21:24217224-24217268
>chr21:24218067-24218610
>chr21:24219072-24219275
>chr21:24219615-24219688
>chr21:24221365-24221522
>chr21:24221666-24221736
>chr21:24221779-24221849
>chr21:24222737-24222805
>chr21:24224371-24224445
>chr21:24225194-24225271
>chr21:24225742-24225891
>chr21:24226135-24226189
>chr21:24226391-24226915
>chr21:24227189-24227359
>chr21:24227501-24228231
>chr21:24228297-24228585
>chr21:24229047-24229211
>chr21:24229437-24229653
>chr21:24229692-24229924
>chr21:24231126-24231191
>chr21:24231295-24231441
>chr21:24231698-24231766
>chr21:24232685-24232850
>chr21:24233056-24233121
>chr21:24233295-24233476
>chr21:24233916-24234256
>chr21:24234814-24234982
>chr21:24235155-24235381
>chr21:24235424-24235581
>chr21:24236347-24236397
>chr21:24236927-24237003
>chr21:24237537-24237764
>chr21:24238110-24238853
>chr21:24239267-24239403
>chr21:24243450-24243702
>chr21:24244545-24245000
>chr21:24245669-24246083
>chr21:24246448-24246775
>chr21:24246929-24247228
>chr21:24247458-24247594
>chr21:24247674-24247762
>chr21:24248082-24248394
>chr21:24248735-24248811
>chr21:24250624-24250686
>chr21:24251232-24252100
>chr21:24252113-24253219
>chr21:24253495-24253612
>chr21:24254535-24254766
>chr21:24254818-24258020
>chr21:24258260-24258873
>chr21:24258911-24258988
>chr21:24259370-24259492
>chr21:24259706-24259824
>chr21:24260586-24261951
>chr21:24262263-24262404
>chr21:24264523-24264819
>chr21:24265285-24265404
>chr21:24265998-24266078
>chr21:24266432-24266630
>chr21:24266752-24267110
>chr21:24267221-24267267
>chr21:24267355-24267757
>chr21:24268699-24268788
>chr21:24269615-24269723
>chr21:24270920-24270967
>chr21:24271459-24271547
>chr21:24271744-24271886
>chr21:24273014-24273060
>chr21:24273327-24273658
>chr21:24274636-24274956
>chr21:24277260-24277412
>chr21:24277810-24277970
>chr21:24279485-24279970
>chr21:24280682-24280721
>chr21:24281122-24281209
>chr21:24281252-24281565
>chr21:24282496-24282556
>chr21:24283566-24284298
>chr21:24284609-24284689
>chr21:24284875-24285183
>chr21:24285306-24285499
>chr21:24285886-24285986
>chr21:24286829-24287805
>chr21:24288374-24288648
>chr21:24288737-24288887
>chr21:24288956-24289034
>chr21:24290528-24290568
>chr21:24290679-24290775
>chr21:24290911-24291027
>chr21:24291229-24291381
>chr21:24291862-24291906
>chr21:24293178-24293635
>chr21:24293765-24293878
>chr21:24294480-24294659
>chr21:24294701-24294886
>chr21:24295020-24295328
>chr21:24295411-24295504
>chr21:24295661-24295774
>chr21:24295937-24295984
>chr21:24296110-24296437
>chr21:24296848-24296922
>chr21:24296967-24297203
>chr21:24298334-24298389
>chr21:24298456-24298644
>chr21:24299147-24299216
>chr21:24302355-24302387
>chr21:24302573-24302760
>chr21:24304275-24304623
>chr21:24304661-24304880
>chr21:24305723-24305781
>chr21:24307374-24307418
>chr21:24307839-24307961
>chr21:24308236-24308533
>chr21:24308681-24308741
>chr21:24309249-24309420
>chr21:24309569-24310007
>chr21:24310180-24310522
>chr21:24312036-24312395
>chr21:24313636-24313722
>chr21:24313929-24314588
>chr21:24314693-24314846
>chr21:24314889-24315363
>chr21:24315476-24315616
>chr21:24316060-24316226
>chr21:24317581-24317696
>chr21:24317865-24317927
>chr21:24318384-24318484
>chr21:24318726-24318763
>chr21:24318808-24318851
>chr21:24318978-24319063
>chr21:24319140-24319254
>chr21:24319424-24319603
>chr21:24320049-24320217
>chr21:24320720-24320782
>chr21:24320971-24321018
>chr21:24322546-24322611
>chr21:24323240-24323295
>chr21:24325145-24325887
>chr21:24326695-24326812
>chr21:24327009-24327662
>chr21:24327716-24327755
>chr21:24327826-24329166
>chr21:24329327-24329466
>chr21:24331751-24332092
>chr21:24333475-24333798
>chr21:24333959-24334100
>chr21:24334452-24334562
>chr21:24334872-24335195
>chr21:24335468-24336309
>chr21:24336792-24337089
>chr21:24337525-24337569
>chr21:24338683-24338748
>chr21:24339838-24339905
>chr21:24341410-24341611
>chr21:24341757-24342012
>chr21:24342267-24342342
>chr21:24343979-24344456
>chr21:24344537-24345265
>chr21:24345381-24346023
>chr21:24346180-24346322
>chr21:24346371-24346460
>chr21:24346576-24346639
>chr21:24346839-24347985
>chr21:24348175-24348857
>chr21:24348908-24349237
>chr21:24349338-24349436
>chr21:24349506-24349684
>chr21:24350127-24350227
>chr21:24350322-24350518
>chr21:24350741-24350888
>chr21:24351324-24351754
>chr21:24352192-24352619
>chr21:24352731-24352866
>chr21:24352989-24353047
>chr21:24353573-24353916
>chr21:24354722-24354778
>chr21:24355344-24355424
>chr21:24355893-24357232
>chr21:24357368-24357673
>chr21:24357799-24357967
>chr21:24358023-24358064
>chr21:24360351-24360510
>chr21:24360945-24361798
>chr21:24363374-24363853
>chr21:24364640-24364688
>chr21:24365171-24365247
>chr21:24366804-24367187
>chr21:24368288-24368530
>chr21:24368583-24368655
>chr21:24369037-24369091
>chr21:24369240-24369303
>chr21:24370107-24370542
>chr21:24370715-24370967
>chr21:24371185-24371497
>chr21:24372314-24373244
>chr21:24373442-24373488
>chr21:24373525-24375038
>chr21:24375118-24375382
>chr21:24375434-24375503
>chr21:24375551-24375599
>chr21:24375849-24375943
>chr21:24376618-24376800
>chr21:24377833-24377923
>chr21:24377991-24378023
>chr21:24378082-24378175
>chr21:24378246-24378505
>chr21:24378608-24378712
>chr21:24378840-24379423
>chr21:24379620-24380677
>chr21:24380827-24380919
>chr21:24381091-24381125
>chr21:24381212-24381359
>chr21:24382265-24382613
>chr21:24382821-24383458
>chr21:24383506-24383887
>chr21:24384228-24384340
>chr21:24384677-24384914
>chr21:24385246-24385371
>chr21:24385465-24385625
>chr21:24386134-24386413
>chr21:24387088-24387315
>chr21:24387412-24387725
>chr21:24388375-24388456
>chr21:24388688-24388992
>chr21:24389118-24389187
>chr21:24390527-24390603
>chr21:24391490-24392674
>chr21:24393594-24393640
>chr21:24393795-24393893
>chr21:24394888-24394956
>chr21:24396379-24396507
>chr21:24397672-24397822
>chr21:24398128-24398230
>chr21:24398387-24398537
>chr21:24398839-24398942
>chr21:24400469-24400709
>chr21:24400838-24400937
>chr21:24401076-24401242
>chr21:24401411-24402145
>chr21:24402840-24402940
>chr21:24403066-24403294
>chr21:24403709-24403902
>chr21:24404255-24404403
>chr21:24404573-24404856
>chr21:24404938-24405152
>chr21:24405437-24405573
>chr21:24406587-24406678
>chr21:24406994-24407205
>chr21:24408709-24409142
>chr21:24410588-24411083
>chr21:24412338-24412883
>chr21:24413713-24413768
>chr21:24413861-24414007
>chr21:24416114-24416773
>chr21:24416866-24416972
>chr21:24417027-24417266
>chr21:24417324-24417483
>chr21:24417769-24418029
>chr21:24418090-24419138
>chr21:24419188-24420399
>chr21:24423650-24423725
>chr21:24424895-24425044
>chr21:24426000-24426068
>chr21:24426132-24426699
>chr21:24426799-24427067
>chr21:24427245-24427329
>chr21:24427397-24427799
>chr21:24430528-24430769
>chr21:24431324-24431381
>chr21:24431715-24431912
>chr21:24432224-24432328
>chr21:24432591-24432654
>chr21:24433616-24434019
>chr21:24434337-24434764
>chr21:24434919-24435621
>chr21:24436076-24436120
>chr21:24436923-24437022
>chr21:24437674-24437736
>chr21:24437990-24438055
>chr21:24438984-24439323
>chr21:24439362-24439741
>chr21:24440882-24441016
>chr21:24442197-24442380
>chr21:24442486-24443286
>chr21:24443409-24443579
>chr21:24445710-24445816
>chr21:24446913-24448009
>chr21:24449257-24449342
>chr21:24451164-24451513
>chr21:24452644-24452765
>chr21:24453437-24453595
>chr21:24456450-24456687
>chr21:24456721-24456783
>chr21:24456823-24457004
>chr21:24457300-24457378
>chr21:24458589-24458785
>chr21:24459100-24459194
>chr21:24459516-24459559
>chr21:24460033-24460116
>chr21:24463089-24463163
>chr21:24463867-24463966
>chr21:24465002-24466095
>chr21:24467631-24467962
>chr21:24468308-24468372
>chr21:24468675-24468972
>chr21:24469246-24469769
>chr21:24472311-24473011
>chr21:24474624-24474673
>chr21:24475540-24477679
>chr21:24478548-24478748
>chr21:24478923-24479015
>chr21:24479236-24479293
>chr21:24479553-24479851
>chr21:24479916-24480070
>chr21:24480335-24480722
>chr21:24482598-24482943
>chr21:24483185-24483629
>chr21:24484271-24484328
>chr21:24484535-24485033
>chr21:24485246-24485328
>chr21:24485415-24485491
>chr21:24485737-24485816
>chr21:24486096-24486451
>chr21:24487718-24487820
>chr21:24488362-24489995
>chr21:24492449-24492528
>chr21:24492644-24492734
>chr21:24492836-24492935
>chr21:24493434-24493737
>chr21:24496198-24496302
>chr21:24497837-24498166
>chr21:24498410-24498471
>chr21:24498830-24499139
>chr21:24499364-24499494
>chr21:24499753-24501406
>chr21:24501889-24502227
>chr21:24502581-24502665
>chr21:24502868-24503122
>chr21:24503270-24503390
>chr21:24503720-24503882
>chr21:24504851-24504921
>chr21:24505057-24505372
>chr21:24505482-24505774
>chr21:24505833-24507411
>chr21:24507795-24508128
>chr21:24508261-24508316
>chr21:24509551-24509769
>chr21:24509971-24510205
>chr21:24511740-24512115
>chr21:24512747-24512979
>chr21:24513188-24513257
>chr21:24515492-24515624
>chr21:24516070-24516254
>chr21:24516571-24516707
>chr21:24516795-24519462
>chr21:24519606-24519743
>chr21:24521143-24521633
>chr21:24523116-24523414
>chr21:24524107-24524316
>chr21:24524511-24524555
>chr21:24524641-24525210
>chr21:24525318-24525417
>chr21:24525906-24525985
>chr21:24526269-24526619
>chr21:24526903-24526963
>chr21:24526987-24527524
>chr21:24527948-24528111
>chr21:24528562-24529197
>chr21:24529481-24529690
>chr21:24531480-24531709
>chr21:24531995-24532359
>chr21:24532503-24532584
>chr21:24532724-24532802
>chr21:24533073-24533330
>chr21:24533458-24533775
>chr21:24533830-24534112
>chr21:24534357-24535910
>chr21:24536010-24536400
>chr21:24537283-24537630
>chr21:24537690-24538053
>chr21:24538177-24538410
>chr21:24538756-24538862
>chr21:24539605-24539710
>chr21:24539832-24539962
>chr21:24540087-24540263
>chr21:24541608-24541731
>chr21:24541775-24541950
>chr21:24542033-24542111
>chr21:24542227-24542334
>chr21:24542629-24542740
>chr21:24542927-24543140
>chr21:24543431-24543497
>chr21:24544970-24545117
>chr21:24545540-24545610
>chr21:24548245-24548294
>chr21:24548324-24548432
>chr21:24548757-24548805
>chr21:24549223-24549545
>chr21:24550705-24550782
>chr21:24551626-24552074
>chr21:24552161-24552504
>chr21:24553195-24553275
>chr21:24554573-24560973
>chr21:24562801-24562862
>chr21:24564507-24564799
>chr21:24565697-24566109
>chr21:24566546-24566942
>chr21:24568196-24568576
>chr21:24569249-24569580
>chr21:24569784-24569858
>chr21:24571823-24572169
>chr21:24572283-24572578
>chr21:24572743-24572784
>chr21:24573936-24574015
>chr21:24576146-24576444
>chr21:24576571-24576679
>chr21:24577788-24578260
>chr21:24578347-24578399
>chr21:24579859-24580158
>chr21:24580892-24581346
>chr21:24581475-24581616
>chr21:24581652-24581959
>chr21:24584309-24584654
>chr21:24584746-24585946
>chr21:24586006-24586547
>chr21:24586616-24586714
>chr21:24586926-24587402
>chr21:24588119-24588499
>chr21:24589065-24589132
>chr21:24591290-24591466
>chr21:24591694-24592073
>chr21:24592356-24592652
>chr21:24592789-24592880
>chr21:24593587-24593921
>chr21:24594622-24595026
>chr21:24595742-24595929
>chr21:24595968-24596165
>chr21:24596292-24596556
>chr21:24597027-24597106
>chr21:24597274-24597608
>chr21:24598429-24598466
>chr21:24598957-24599519
>chr21:24599783-24599836
>chr21:24599990-24600183
>chr21:24600263-24600400
>chr21:24600474-24600506
>chr21:24600626-24600745
>chr21:24600833-24600974
>chr21:24601036-24601206
>chr21:24601286-24601780
>chr21:24602301-24602372
>chr21:24602659-24603010
>chr21:24603887-24604246
>chr21:24604324-24604386
>chr21:24605095-24605199
>chr21:24605472-24605528
>chr21:24606177-24606312
>chr21:24608284-24608791
>chr21:24608953-24609547
>chr21:24609912-24610201
>chr21:24611026-24611482
>chr21:24612002-24612383
>chr21:24613391-24616680
>chr21:24617439-24617514
>chr21:24617908-24617990
>chr21:24618528-24618572
>chr21:24618897-24619292
>chr21:24620594-24620658
>chr21:24621667-24622443
>chr21:24622516-24622710
>chr21:24622852-24622891
>chr21:24623052-24623412
>chr21:24623479-24623551
>chr21:24623664-24624092
>chr21:24624433-24624803
>chr21:24625100-24625186
>chr21:24628604-24628663
>chr21:24628776-24628816
>chr21:24629009-24629118
>chr21:24629293-24629382
>chr21:24629771-24630514
>chr21:24630888-24631022
>chr21:24631743-24631784
>chr21:24631990-24632225
>chr21:24632321-24632386
>chr21:24632763-24633060
>chr21:24633359-24633551
>chr21:24633733-24634139
>chr21:24634622-24634992
>chr21:24635262-24635975
>chr21:24636109-24636298
>chr21:24636532-24636717
>chr21:24637248-24637366
>chr21:24637563-24637701
>chr21:24638185-24638268
>chr21:24638842-24639385
>chr21:24639612-24639673
>chr21:24640223-24640526
>chr21:24640609-24640719
>chr21:24640876-24640943
>chr21:24641018-24641100
>chr21:24641430-24641543
>chr21:24641592-24641873
>chr21:24641949-24642014
>chr21:24643254-24643541
>chr21:24644089-24644449
>chr21:24645135-24645330
>chr21:24645634-24646545
>chr21:24648052-24648140
>chr21:24648573-24648707
>chr21:24649662-24649746
>chr21:24650040-24650123
>chr21:24650813-24650948
>chr21:24651099-24651247
>chr21:24652100-24652239
>chr21:24654208-24654492
>chr21:24654777-24655079
>chr21:24655264-24655585
>chr21:24656270-24656572
>chr21:24657765-24657838
>chr21:24657998-24658140
>chr21:24658315-24658469
>chr21:24660278-24660343
>chr21:24660507-24660882
>chr21:24662780-24663373
>chr21:24663476-24663891
>chr21:24668653-24668815
>chr21:24669166-24669234
>chr21:24669467-24669616
>chr21:24669991-24670157
>chr21:24670332-24670451
>chr21:24670500-24670575
>chr21:24670820-24670892
>chr21:24671027-24671181
>chr21:24671618-24671715
>chr21:24671838-24671911
>chr21:24673287-24673439
>chr21:24673843-24674051
>chr21:24674115-24674355
>chr21:24674408-24674456
>chr21:24674525-24674890
>chr21:24675864-24676058
>chr21:24677613-24678723
>chr21:24678870-24678951
>chr21:24679093-24679184
>chr21:24679590-24679839
>chr21:24680223-24680397
>chr21:24680621-24681190
>chr21:24681347-24681606
>chr21:24682224-24683062
>chr21:24683235-24683342
>chr21:24684506-24684638
>chr21:24685196-24685280
>chr21:24689275-24689566
>chr21:24690069-24690536
>chr21:24690715-24690759
>chr21:24691834-24691883
>chr21:24692183-24692259
>chr21:24693390-24693520
>chr21:24694805-24694891
>chr21:24695072-24695430
>chr21:24695606-24695924
>chr21:24695993-24696938
>chr21:24698741-24700538
>chr21:24701352-24701431
>chr21:24701505-24701807
>chr21:24702074-24702399
>chr21:24702830-24703017
>chr21:24703574-24703666
>chr21:24704094-24704138
>chr21:24704548-24704606
>chr21:24706207-24706332
>chr21:24707383-24707798
>chr21:24709124-24709238
>chr21:24709463-24709959
>chr21:24710037-24711899
>chr21:24711943-24711992
>chr21:24713364-24713435
>chr21:24715519-24715890
>chr21:24716158-24716412
>chr21:24717155-24717580
>chr21:24717742-24717793
>chr21:24717838-24717925
>chr21:24718333-24718450
>chr21:24719921-24720071
>chr21:24721141-24721670
>chr21:24721859-24721927
>chr21:24723982-24724113
>chr21:24725181-24725316
>chr21:24725837-24725983
>chr21:24726909-24726971
>chr21:24727503-24727632
>chr21:24729460-24729592
>chr21:24729960-24730025
>chr21:24731528-24731661
>chr21:24732548-24732763
>chr21:24733439-24733512
>chr21:24735642-24737171
>chr21:24737439-24737684
>chr21:24739521-24739835
>chr21:24740172-24740490
>chr21:24740630-24742620
>chr21:24745138-24745435
>chr21:24745527-24745668
>chr21:24746714-24746755
>chr21:24746876-24747011
>chr21:24747201-24749143
>chr21:24749426-24749498
>chr21:24749831-24749881
>chr21:24750160-24750202
>chr21:24750535-24750677
>chr21:24750736-24750829
>chr21:24751741-24751803
>chr21:24753274-24753334
>chr21:24754480-24754528
>chr21:24755263-24755469
>chr21:24755608-24755877
>chr21:24757948-24758013
>chr21:24760539-24760916
>chr21:24761065-24761829
>chr21:24762481-24763018
>chr21:24763580-24764008
>chr21:24765490-24766098
>chr21:24767389-24767731
>chr21:24768852-24769306
>chr21:24769644-24769684
>chr21:24770223-24770312
>chr21:24770799-24770893
>chr21:24771736-24772814
>chr21:24773579-24773631
>chr21:24774585-24775441
>chr21:24776854-24777146
>chr21:24780165-24780306
>chr21:24780640-24781006
>chr21:24781605-24782007
>chr21:24783295-24783646
>chr21:24783979-24784065
>chr21:24784150-24784215
>chr21:24784505-24784671
>chr21:24785752-24786039
>chr21:24786310-24786428
>chr21:24786617-24786951
>chr21:24787675-24787791
>chr21:24788175-24788344
>chr21:24789916-24790241
>chr21:24790741-24790949
>chr21:24791753-24791891
>chr21:24791980-24792030
>chr21:24792268-24792405
>chr21:24792654-24792707
>chr21:24793248-24793653
>chr21:24793742-24793858
>chr21:24794019-24794363
>chr21:24794452-24794697
>chr21:24794876-24795294
>chr21:24795360-24795773
>chr21:24795818-24796442
>chr21:24796516-24796691
>chr21:24797195-24797691
>chr21:24797932-24798262
>chr21:24799563-24799600
>chr21:24799674-24799708
>chr21:24800010-24800090
>chr21:24800308-24800407
>chr21:24801119-24801282
>chr21:24803571-24803872
>chr21:24803942-24804097
>chr21:24804977-24805019
>chr21:24805087-24805203
>chr21:24805928-24805973
>chr21:24808655-24809177
>chr21:24810619-24810705
>chr21:24811868-24812148
>chr21:24812635-24812720
>chr21:24814203-24814520
>chr21:24816225-24816295
>chr21:24816983-24817170
>chr21:24817280-24818300
>chr21:24819206-24819364
>chr21:24820007-24820060
>chr21:24820147-24820186
>chr21:24820655-24820754
>chr21:24822184-24822268
>chr21:24822729-24822775
>chr21:24822876-24822990
>chr21:24825293-24825406
>chr21:24825645-24825722
>chr21:24825961-24826068
>chr21:24826482-24826519
>chr21:24827043-24827091
>chr21:24828123-24828472
>chr21:24830056-24830126
>chr21:24830533-24830593
>chr21:24830675-24831170
>chr21:24833139-24833391
>chr21:24833703-24833829
>chr21:24834329-24834364
>chr21:24834658-24834714
>chr21:24835071-24835323
>chr21:24835664-24835983
>chr21:24836081-24836503
>chr21:24836590-24838487
>chr21:24838593-24838737
>chr21:24838980-24839318
>chr21:24839623-24840668
>chr21:24841779-24842176
>chr21:24842364-24842480
>chr21:24844069-24844106
>chr21:24844739-24844805
>chr21:24845699-24846356
>chr21:24846533-24846751
>chr21:24846893-24846983
>chr21:24847141-24848679
>chr21:24849135-24849452
>chr21:24851675-24852234
>chr21:24854688-24855011
>chr21:24855917-24855981
>chr21:24856156-24856238
>chr21:24857101-24857473
>chr21:24858587-24858728
>chr21:24859014-24859358
>chr21:24859629-24859721
>chr21:24860713-24861114
>chr21:24862742-24862850
>chr21:24863150-24863232
>chr21:24864157-24864261
>chr21:24864396-24864467
>chr21:24866362-24866447
>chr21:24866476-24866586
>chr21:24867679-24868249
>chr21:24868648-24868745
>chr21:24868991-24869073
>chr21:24869305-24869403
>chr21:24870214-24870289
>chr21:24871581-24871752
>chr21:24871925-24872046
>chr21:24872072-24874408
>chr21:24874479-24874855
>chr21:24875133-24875238
>chr21:24875602-24875919
>chr21:24876344-24876425
>chr21:24877593-24877806
>chr21:24878222-24878265
>chr21:24878417-24878506
>chr21:24878651-24879033
>chr21:24879620-24879924
>chr21:24880068-24880341
>chr21:24880797-24880864
>chr21:24882397-24882455
>chr21:24882653-24882985
>chr21:24883540-24883945
>chr21:24884234-24884407
>chr21:24885103-24885484
>chr21:24886363-24886595
>chr21:24887561-24887903
>chr21:24888291-24888446
>chr21:24888530-24888586
>chr21:24889706-24889827
>chr21:24889879-24889944
>chr21:24891231-24891279
>chr21:24891680-24892013
>chr21:24892259-24892502
>chr21:24893297-24894306
>chr21:24895348-24895665
>chr21:24896320-24896644
>chr21:24898759-24898846
>chr21:24898973-24899487
>chr21:24901400-24901586
>chr21:24901648-24901742
>chr21:24902007-24902096
>chr21:24904662-24904981
>chr21:24905089-24905254
>chr21:24905314-24905427
>chr21:24905762-24906195
>chr21:24907081-24907363
>chr21:24908269-24908597
>chr21:24908926-24909265
>chr21:24910382-24910430
>chr21:24910629-24910720
>chr21:24910813-24910859
>chr21:24911966-24912089
>chr21:24912951-24913475
>chr21:24914133-24914464
>chr21:24914584-24920247
>chr21:24920487-24920707
>chr21:24920758-24920870
>chr21:24920924-24921238
>chr21:24921328-24921562
>chr21:24922012-24922524
>chr21:24922662-24922893
>chr21:24923370-24923570
>chr21:24923630-24924347
>chr21:24924974-24925016
>chr21:24925699-24925760
>chr21:24926838-24927629
>chr21:24927687-24929269
>chr21:24931078-24931646
>chr21:24932560-24932961
>chr21:24933280-24933377
>chr21:24933497-24933610
>chr21:24933711-24934015
>chr21:24934374-24934645
>chr21:24935086-24935354
>chr21:24937053-24937363
>chr21:24937567-24937663
>chr21:24938389-24938479
>chr21:24940485-24940838
>chr21:24940988-24941244
>chr21:24941411-24941585
>chr21:24943418-24943617
>chr21:24943748-24945253
>chr21:24945545-24945968
>chr21:24946225-24946617
>chr21:24946836-24946916
>chr21:24946967-24947198
>chr21:24948954-24949276
>chr21:24950275-24950449
>chr21:24950812-24951386
>chr21:24953948-24954058
>chr21:24954609-24954667
>chr21:24954695-24954792
>chr21:24954818-24955240
>chr21:24957082-24957181
>chr21:24957247-24957596
>chr21:24958289-24958366
>chr21:24958472-24958788
>chr21:24958959-24959270
>chr21:24959298-24959352
>chr21:24960181-24960562
>chr21:24961861-24961898
>chr21:24962186-24962393
>chr21:24962958-24963949
>chr21:24964173-24964295
>chr21:24964375-24964437
>chr21:24964572-24964671
>chr21:24964727-24964848
>chr21:24964900-24965030
>chr21:24965464-24965565
>chr21:24965656-24965801
>chr21:24965808-24965824
>chr21:24966098-24966182
>chr21:24966459-24966590
>chr21:24968168-24968400
>chr21:24970161-24970301
>chr21:24970393-24970554
>chr21:24972389-24972689
>chr21:24973171-24973654
>chr21:24973914-24974807
>chr21:24974865-24975054
>chr21:24975932-24976353
>chr21:24976407-24977033
>chr21:24977462-24977563
>chr21:24978574-24978669
>chr21:24978953-24979175
>chr21:24979297-24979396
>chr21:24979434-24979517
>chr21:24979629-24979855
>chr21:24983812-24983885
>chr21:24985444-24985527
>chr21:24985892-24986180
>chr21:24986263-24986702
>chr21:24988388-24988695
>chr21:24988738-24988782
>chr21:24990369-24990653
>chr21:24990928-24991313
>chr21:24991348-24991426
>chr21:24994206-24994516
>chr21:24995159-24995477
>chr21:24996242-24996800
>chr21:24997168-24997504
>chr21:24998582-24998621
>chr21:24998728-24999082
>chr21:24999861-24999899
>chr21:25000357-25000767
>chr21:25001899-25001971
>chr21:25002366-25002499
>chr21:25002982-25003060
>chr21:25004179-25004347
>chr21:25005107-25005255
>chr21:25006057-25006374
>chr21:25006474-25006542
>chr21:25006944-25008085
>chr21:25008217-25008606
>chr21:25008648-25008868
>chr21:25009006-25009333
>chr21:25009626-25009677
>chr21:25010462-25010506
>chr21:25010868-25010991
>chr21:25011098-25011190
>chr21:25011227-25011449
>chr21:25012118-25012479
>chr21:25013667-25013858
>chr21:25014032-25014157
>chr21:25014243-25014323
>chr21:25014388-25014441
>chr21:25014814-25014870
>chr21:25014969-25015068
>chr21:25016277-25016675
>chr21:25017121-25017169
>chr21:25017221-25017302
>chr21:25020344-25020781
>chr21:25020934-25021152
>chr21:25021692-25022011
>chr21:25022467-25022522
>chr21:25023112-25023328
>chr21:25023383-25023463
>chr21:25023554-25024115
>chr21:25024245-25024412
>chr21:25024464-25024496
>chr21:25025081-25025115
>chr21:25025302-25025414
>chr21:25025954-25026647
>chr21:25026885-25026939
>chr21:25027159-25027299
>chr21:25027793-25028221
>chr21:25028531-25028743
>chr21:25028797-25028987
>chr21:25029115-25029224
>chr21:25029479-25029678
>chr21:25030028-25030196
>chr21:25031533-25031592
>chr21:25033601-25033676
>chr21:25033874-25034070
>chr21:25034224-25035581
>chr21:25036402-25036438
>chr21:25042352-25042467
>chr21:25043631-25043734
>chr21:25043864-25043995
>chr21:25046445-25046524
>chr21:25047648-25047711
>chr21:25048130-25048222
>chr21:25048748-25048893
>chr21:25049126-25049399
>chr21:25049469-25049783
>chr21:25049959-25050290
>chr21:25050462-25050825
>chr21:25050882-25052700
>chr21:25052754-25052802
>chr21:25052878-25053245
>chr21:25053642-25053965
>chr21:25054034-25054103
>chr21:25055309-25055374
>chr21:25056512-25056820
>chr21:25057028-25057183
>chr21:25057763-25058201
>chr21:25058972-25059345
>chr21:25059436-25059513
>chr21:25060784-25061455
>chr21:25063143-25063287
>chr21:25066108-25066164
>chr21:25067201-25067257
>chr21:25067509-25067678
>chr21:25069563-25069711
>chr21:25069833-25070292
>chr21:25071003-25071153
>chr21:25071448-25071862
>chr21:25072131-25072472
>chr21:25072596-25073012
>chr21:25073110-25073236
>chr21:25073327-25074086
>chr21:25074144-25074291
>chr21:25075346-25076762
>chr21:25077031-25077155
>chr21:25080674-25080706
>chr21:25081413-25081873
>chr21:25082749-25082943
>chr21:25083033-25083239
>chr21:25084325-25084635
>chr21:25085002-25085098
>chr21:25085896-25086220
>chr21:25086698-25086802
>chr21:25088147-25088205
>chr21:25088706-25088807
>chr21:25090962-25091458
>chr21:25091681-25091823
>chr21:25092081-25092233
>chr21:25092409-25092577
>chr21:25092912-25093128
>chr21:25094624-25094870
>chr21:25095415-25095778
>chr21:25096757-25097092
>chr21:25097564-25097643
>chr21:25098030-25098089
>chr21:25098451-25098759
>chr21:25099296-25099462
>chr21:25099871-25099943
>chr21:25100021-25100101
>chr21:25100986-25101254
>chr21:25101329-25101372
>chr21:25102063-25102371
>chr21:25102863-25103152
>chr21:25103389-25103694
>chr21:25104563-25104685
>chr21:25104825-25104893
>chr21:25105088-25105164
>chr21:25105657-25105862
>chr21:25106509-25106583
>chr21:25107498-25107552
>chr21:25107746-25107882
>chr21:25107953-25108015
>chr21:25108044-25108443
>chr21:25108966-25109013
>chr21:25111418-25111495
>chr21:25112514-25113052
>chr21:25114935-25115249
>chr21:25115396-25116546
>chr21:25116664-25116785
>chr21:25118393-25118763
>chr21:25118802-25118978
>chr21:25119017-25119157
>chr21:25120580-25121073
>chr21:25121480-25121527
>chr21:25121919-25122215
>chr21:25122249-25122281
>chr21:25122352-25122416
>chr21:25123009-25123623
>chr21:25123768-25123818
>chr21:25123896-25123947
>chr21:25124056-25124156
>chr21:25126200-25126302
>chr21:25129468-25129539
>chr21:25129822-25129887
>chr21:25130942-25131008
>chr21:25131954-25132831
>chr21:25133232-25133555
>chr21:25134171-25134230
>chr21:25135365-25135467
>chr21:25135570-25135726
>chr21:25136841-25137093
>chr21:25137130-25137200
>chr21:25137849-25137948
>chr21:25138933-25139107
>chr21:25140624-25140955
>chr21:25141401-25141540
>chr21:25141675-25141721
>chr21:25141763-25141855
>chr21:25143840-25147458
>chr21:25147515-25147764
>chr21:25147925-25148142
>chr21:25148311-25148439
>chr21:25148495-25148753
>chr21:25148891-25149115
>chr21:25149182-25149309
>chr21:25149577-25149764
>chr21:25150067-25150115
>chr21:25150646-25150736
>chr21:25152130-25152259
>chr21:25152413-25152496
>chr21:25153341-25155633
>chr21:25156475-25156585
>chr21:25157864-25158030
>chr21:25158387-25158511
>chr21:25160581-25160618
>chr21:25161598-25161989
>chr21:25162475-25162544
>chr21:25162742-25163013
>chr21:25163858-25164375
>chr21:25164837-25166113
>chr21:25166557-25168933
>chr21:25170165-25170510
>chr21:25172209-25172265
>chr21:25173991-25174403
>chr21:25174472-25174838
>chr21:25175761-25176084
>chr21:25178485-25178855
>chr21:25180751-25180838
>chr21:25181560-25181903
>chr21:25183753-25184148
>chr21:25185839-25186189
>chr21:25187165-25187470
>chr21:25187962-25188357
>chr21:25189249-25189348
>chr21:25189801-25189843
>chr21:25190695-25190961
>chr21:25191579-25191959
>chr21:25192111-25192189
>chr21:25192467-25192589
>chr21:25193215-25193261
>chr21:25194401-25194810
>chr21:25194880-25195224
>chr21:25195385-25195462
>chr21:25196063-25196138
>chr21:25197694-25197783
>chr21:25198111-25198261
>chr21:25198311-25198672
>chr21:25199480-25199533
>chr21:25199745-25199850
>chr21:25199927-25199978
>chr21:25200145-25200435
>chr21:25201489-25201634
>chr21:25202204-25202316
>chr21:25202431-25202794
>chr21:25203187-25203299
>chr21:25204103-25204260
>chr21:25205504-25205565
>chr21:25205890-25206033
>chr21:25206336-25206417
>chr21:25207655-25208067
>chr21:25209630-25209705
>chr21:25210271-25210619
>chr21:25212704-25212773
>chr21:25214174-25214528
>chr21:25214686-25214726
>chr21:25216252-25216372
>chr21:25216881-25216917
>chr21:25219444-25219529
>chr21:25220177-25220626
>chr21:25220789-25220853
>chr21:25220972-25221293
>chr21:25221407-25221495
>chr21:25221635-25221740
>chr21:25221871-25221960
>chr21:25223491-25223821
>chr21:25224233-25224521
>chr21:25224889-25225307
>chr21:25225480-25226540
>chr21:25226677-25226761
>chr21:25228142-25228219
>chr21:25228563-25228758
>chr21:25229519-25230950
>chr21:25233532-25233595
>chr21:25233883-25234777
>chr21:25234835-25235077
>chr21:25236110-25236488
>chr21:25236788-25236876
>chr21:25236997-25237094
>chr21:25237194-25237441
>chr21:25237548-25237596
>chr21:25237806-25237915
>chr21:25238027-25238755
>chr21:25238830-25238967
>chr21:25239028-25239184
>chr21:25239269-25240000
>chr21:25240087-25240222
>chr21:25240325-25241285
>chr21:25241516-25241737
>chr21:25242053-25242099
>chr21:25242330-25242375
>chr21:25242736-25243053
>chr21:25243521-25243652
>chr21:25244731-25244872
>chr21:25245576-25245886
>chr21:25247027-25247915
>chr21:25248024-25248080
>chr21:25248421-25248467
>chr21:25248540-25248837
>chr21:25249378-25249488
>chr21:25250258-25250643
>chr21:25253173-25253534
>chr21:25253833-25254186
>chr21:25254475-25254524
>chr21:25255472-25255520
>chr21:25255774-25255850
>chr21:25256185-25256513
>chr21:25256558-25256807
>chr21:25257074-25257391
>chr21:25258817-25258935
>chr21:25259119-25259272
>chr21:25259441-25259696
>chr21:25261908-25262025
>chr21:25262157-25262260
>chr21:25262420-25262653
>chr21:25262719-25263246
>chr21:25264124-25265056
>chr21:25266414-25266736
>chr21:25267089-25271249
>chr21:25272587-25272805
>chr21:25272996-25273116
>chr21:25273280-25273463
>chr21:25274624-25274753
>chr21:25276365-25276547
>chr21:25276676-25276746
>chr21:25277060-25277194
>chr21:25277728-25277764
>chr21:25278670-25279392
>chr21:25280616-25280974
>chr21:25281547-25281630
>chr21:25282257-25283160
>chr21:25283271-25283425
>chr21:25283960-25284261
>chr21:25284560-25284974
>chr21:25285250-25285577
>chr21:25286361-25286444
>chr21:25287011-25287096
>chr21:25288287-25288344
>chr21:25289973-25290122
>chr21:25290440-25290521
>chr21:25291107-25291230
>chr21:25291618-25291707
>chr21:25292097-25292425
>chr21:25294086-25294487
>chr21:25294527-25294604
>chr21:25295601-25295638
>chr21:25296505-25296536
>chr21:25297361-25298106
>chr21:25299390-25299523
>chr21:25300497-25300668
>chr21:25303282-25303584
>chr21:25306096-25306251
>chr21:25306695-25306794
>chr21:25308027-25308233
>chr21:25308281-25308400
>chr21:25308531-25308635
>chr21:25309358-25309772
>chr21:25309849-25310124
>chr21:25310220-25310332
>chr21:25310405-25312933
>chr21:25316408-25316526
>chr21:25316914-25317240
>chr21:25319137-25319261
>chr21:25320312-25320794
>chr21:25321394-25321428
>chr21:25321652-25321820
>chr21:25322248-25322512
>chr21:25322646-25323316
>chr21:25324056-25324185
>chr21:25324243-25324452
>chr21:25324739-25324938
>chr21:25325028-25325104
>chr21:25325449-25325560
>chr21:25327795-25328144
>chr21:25328630-25328733
>chr21:25329799-25329864
>chr21:25330011-25330196
>chr21:25330311-25330344
>chr21:25330848-25330903
>chr21:25331971-25332309
>chr21:25334930-25335649
>chr21:25339004-25339100
>chr21:25339212-25339290
>chr21:25340179-25340253
>chr21:25341700-25341771
>chr21:25341865-25341978
>chr21:25342038-25342364
>chr21:25344919-25349025
>chr21:25349177-25349367
>chr21:25349776-25349816
>chr21:25350421-25350804
>chr21:25352819-25353831
>chr21:25353864-25354917
>chr21:25358093-25358185
>chr21:25358246-25358305
>chr21:25358409-25358558
>chr21:25360234-25360497
>chr21:25361798-25362455
>chr21:25363332-25363392
>chr21:25364606-25364938
>chr21:25365368-25365481
>chr21:25365714-25365890
>chr21:25367810-25367843
>chr21:25367976-25368308
>chr21:25368411-25368603
>chr21:25368803-25368832
>chr21:25370747-25371058
>chr21:25372553-25372643
>chr21:25373566-25373870
>chr21:25374281-25374408
>chr21:25374539-25374681
>chr21:25374949-25374980
>chr21:25375142-25377307
>chr21:25377353-25377645
>chr21:25377704-25379637
>chr21:25379683-25379738
>chr21:25379799-25380505
>chr21:25380682-25380711
>chr21:25380907-25381102
>chr21:25383311-25383597
>chr21:25384009-25384313
>chr21:25384514-25384633
>chr21:25386612-25386819
>chr21:25387020-25387101
>chr21:25387201-25387250
>chr21:25387329-25387384
>chr21:25388289-25388390
>chr21:25388455-25388594
>chr21:25389039-25389192
>chr21:25389293-25389333
>chr21:25389377-25389430
>chr21:25389608-25390130
>chr21:25391125-25391306
>chr21:25392564-25392922
>chr21:25393054-25393318
>chr21:25394219-25394740
>chr21:25395592-25396018
>chr21:25396904-25396942
>chr21:25397068-25397179
>chr21:25398077-25398386
>chr21:25399062-25399198
>chr21:25399356-25399404
>chr21:25399511-25399881
>chr21:25399999-25400223
>chr21:25400327-25400537
>chr21:25400617-25400691
>chr21:25400769-25405402
>chr21:25405441-25405645
>chr21:25405677-25406186
>chr21:25406250-25409177
>chr21:25409224-25409506
>chr21:25409962-25410014
>chr21:25413049-25413105
>chr21:25413276-25413533
>chr21:25414521-25415266
>chr21:25415443-25415718
>chr21:25418680-25418835
>chr21:25419165-25419467
>chr21:25422018-25422233
>chr21:25422919-25423022
>chr21:25424086-25424143
>chr21:25425837-25426378
>chr21:25428221-25428266
>chr21:25429442-25429526
>chr21:25433894-25440030
>chr21:25440705-25440769
>chr21:25440882-25446239
>chr21:25446629-25446972
>chr21:25447734-25447893
>chr21:25448263-25448372
>chr21:25448493-25448588
>chr21:25448777-25451617
>chr21:25451709-25451827
>chr21:25451937-25452589
>chr21:25452829-25453075
>chr21:25453722-25453800
>chr21:25454051-25454225
>chr21:25454751-25454845
>chr21:25455717-25456648
>chr21:25456882-25456950
>chr21:25457038-25457077
>chr21:25457169-25457221
>chr21:25458056-25458345
>chr21:25458882-25459131
>chr21:25459185-25459350
>chr21:25460998-25461297
>chr21:25462392-25462427
>chr21:25462657-25462859
>chr21:25462890-25463044
>chr21:25463790-25463843
>chr21:25463943-25464003
>chr21:25464188-25464282
>chr21:25466913-25467400
>chr21:25467759-25468022
>chr21:25468918-25469020
>chr21:25469449-25469846
>chr21:25470168-25470240
>chr21:25471059-25471170
>chr21:25472540-25474862
>chr21:25475848-25476587
>chr21:25476672-25477292
>chr21:25477382-25477476
>chr21:25477689-25480198
>chr21:25480731-25481079
>chr21:25481440-25481536
>chr21:25481628-25482448
>chr21:25482612-25485904
>chr21:25486062-25486135
>chr21:25486715-25487002
>chr21:25487788-25487953
>chr21:25488740-25488782
>chr21:25489150-25489211
>chr21:25490299-25490355
>chr21:25490794-25490915
>chr21:25491964-25492072
>chr21:25492432-25492520
>chr21:25492589-25492935
>chr21:25493039-25494297
>chr21:25494387-25494602
>chr21:25495210-25495610
>chr21:25496551-25496862
>chr21:25498506-25498549
>chr21:25498728-25499593
>chr21:25500192-25500307
>chr21:25500489-25500572
>chr21:25500973-25501031
>chr21:25501893-25502696
>chr21:25503175-25503249
>chr21:25503628-25503998
>chr21:25504293-25504475
>chr21:25504573-25504678
>chr21:25504983-25505280
>chr21:25505910-25505988
>chr21:25507918-25507975
>chr21:25508719-25508821
>chr21:25509157-25509294
>chr21:25509487-25509582
>chr21:25511635-25511981
>chr21:25512762-25512840
>chr21:25513003-25513138
>chr21:25513199-25513249
>chr21:25513394-25513487
>chr21:25513739-25514164
>chr21:25514683-25514889
>chr21:25515143-25515335
>chr21:25515726-25515956
>chr21:25516148-25516318
>chr21:25516746-25516796
>chr21:25516998-25517187
>chr21:25517291-25517394
>chr21:25517766-25517826
>chr21:25518314-25518829
>chr21:25518878-25519071
>chr21:25519312-25519716
>chr21:25519775-25520167
>chr21:25520208-25521017
>chr21:25521075-25521371
>chr21:25521450-25525742
>chr21:25526044-25526387
>chr21:25526873-25527212
>chr21:25528081-25528159
>chr21:25528413-25528499
>chr21:25529313-25529341
>chr21:25529402-25529528
>chr21:25530013-25530097
>chr21:25530177-25532586
>chr21:25533113-25533467
>chr21:25534431-25534528
>chr21:25534785-25535091
>chr21:25535993-25536122
>chr21:25536971-25537093
>chr21:25537353-25537723
>chr21:25537775-25538051
>chr21:25538288-25538404
>chr21:25538932-25539369
>chr21:25539585-25539648
>chr21:25540113-25540158
>chr21:25540544-25540633
>chr21:25540827-25540905
>chr21:25541676-25541850
>chr21:25542196-25542309
>chr21:25542452-25542780
>chr21:25542907-25542935
>chr21:25543012-25544183
>chr21:25544268-25544583
>chr21:25544746-25546174
>chr21:25546313-25546686
>chr21:25547314-25547404
>chr21:25548225-25548345
>chr21:25548620-25549031
>chr21:25549768-25550186
>chr21:25551523-25551973
>chr21:25552339-25552641
>chr21:25553586-25553742
>chr21:25553776-25553811
>chr21:25553841-25553934
>chr21:25553970-25554023
>chr21:25554272-25554335
>chr21:25554937-25555017
>chr21:25555298-25555489
>chr21:25555652-25555727
>chr21:25555859-25557291
>chr21:25558839-25559029
>chr21:25559066-25559304
>chr21:25559372-25560106
>chr21:25560685-25560747
>chr21:25560804-25560898
>chr21:25568152-25568235
>chr21:25569380-25569536
>chr21:25570806-25570887
>chr21:25570990-25571310
>chr21:25574802-25574873
>chr21:25575487-25575812
>chr21:25576039-25576226
>chr21:25576470-25576593
>chr21:25576682-25576796
>chr21:25577035-25577419
>chr21:25579046-25579115
>chr21:25580145-25580497
>chr21:25580695-25581011
>chr21:25581103-25581160
>chr21:25581338-25582077
>chr21:25583348-25583420
>chr21:25584028-25584133
>chr21:25585650-25585710
>chr21:25587220-25587337
>chr21:25588025-25588336
>chr21:25588714-25588828
>chr21:25589052-25589114
>chr21:25589419-25589588
>chr21:25590260-25590539
>chr21:25590615-25591041
>chr21:25591124-25592054
>chr21:25593906-25594055
>chr21:25594188-25594526
>chr21:25595634-25595750
>chr21:25596098-25596420
>chr21:25597630-25597858
>chr21:25598277-25598439
>chr21:25598620-25598732
>chr21:25599625-25599708
>chr21:25600148-25600430
>chr21:25600819-25601125
>chr21:25601473-25601554
>chr21:25602406-25602561
>chr21:25602847-25603203
>chr21:25604076-25604290
>chr21:25605649-25605915
>chr21:25606123-25606253
>chr21:25607865-25607905
>chr21:25608208-25608255
>chr21:25610277-25610330
>chr21:25610786-25611044
>chr21:25611720-25611785
>chr21:25612102-25613490
>chr21:25614132-25614524
>chr21:25616528-25616900
>chr21:25616996-25618362
>chr21:25619104-25619229
>chr21:25619381-25619647
>chr21:25619806-25620023
>chr21:25620152-25620652
>chr21:25620815-25620855
>chr21:25621116-25621170
>chr21:25621282-25621321
>chr21:25621457-25621631
>chr21:25621695-25622041
>chr21:25622603-25622722
>chr21:25623316-25623405
>chr21:25623691-25623726
>chr21:25624481-25624621
>chr21:25624713-25624838
>chr21:25624957-25624994
>chr21:25625511-25625845
>chr21:25625983-25626629
>chr21:25628890-25629615
>chr21:25630338-25630398
>chr21:25631281-25631759
>chr21:25631852-25631908
>chr21:25631956-25632340
>chr21:25632964-25633294
>chr21:25633650-25633957
>chr21:25634734-25634907
>chr21:25635030-25635967
>chr21:25637104-25637419
>chr21:25638414-25638530
>chr21:25638613-25638684
>chr21:25639346-25639425
>chr21:25639687-25639720
>chr21:25640713-25640868
>chr21:25641656-25641848
>chr21:25642275-25642461
>chr21:25642797-25642972
>chr21:25643058-25643113
>chr21:25644217-25644426
>chr21:25644664-25644754
>chr21:25644843-25645209
>chr21:25645667-25646099
>chr21:25646138-25646288
>chr21:25646564-25646628
>chr21:25647886-25648232
>chr21:25649211-25649589
>chr21:25649738-25649847
>chr21:25650082-25650153
>chr21:25650274-25650309
>chr21:25650991-25651071
>chr21:25652002-25652057
>chr21:25652100-25652423
>chr21:25652490-25652707
>chr21:25653394-25653789
>chr21:25654362-25654678
>chr21:25655257-25655350
>chr21:25655419-25655800
>chr21:25655918-25655959
>chr21:25657098-25657306
>chr21:25657675-25657854
>chr21:25659929-25660303
>chr21:25660739-25661490
>chr21:25661554-25661703
>chr21:25662170-25662621
>chr21:25662693-25662749
>chr21:25663413-25663852
>chr21:25664203-25664555
>chr21:25665487-25665650
>chr21:25665735-25666828
>chr21:25667314-25667358
>chr21:25667422-25667751
>chr21:25668111-25668166
>chr21:25669087-25669409
>chr21:25670199-25670505
>chr21:25671508-25671813
>chr21:25672080-25672253
>chr21:25673659-25674491
>chr21:25674936-25675129
>chr21:25675174-25675859
>chr21:25675933-25676435
>chr21:25676980-25677194
>chr21:25677409-25677486
>chr21:25677923-25678259
>chr21:25678797-25679071
>chr21:25679515-25679599
>chr21:25680031-25680104
>chr21:25680764-25680849
>chr21:25681254-25681609
>chr21:25681697-25682002
>chr21:25682088-25682155
>chr21:25682378-25682883
>chr21:25682942-25683161
>chr21:25684383-25684893
>chr21:25685262-25685645
>chr21:25685963-25686195
>chr21:25687572-25687698
>chr21:25688236-25688371
>chr21:25689710-25689825
>chr21:25690247-25690646
>chr21:25691158-25691235
>chr21:25691385-25691520
>chr21:25691740-25692127
>chr21:25692549-25692624
>chr21:25692748-25692903
>chr21:25693203-25693587
>chr21:25694549-25694830
>chr21:25694962-25696436
>chr21:25696858-25697234
>chr21:25697309-25697361
>chr21:25697612-25698021
>chr21:25698379-25698438
>chr21:25699435-25699756
>chr21:25700336-25700683
>chr21:25701342-25701499
>chr21:25702825-25703164
>chr21:25704309-25704438
>chr21:25705052-25705175
>chr21:25705239-25705532
>chr21:25705719-25705805
>chr21:25706154-25706480
>chr21:25706713-25707508
>chr21:25707829-25708197
>chr21:25708307-25708565
>chr21:25709117-25709205
>chr21:25709595-25709991
>chr21:25710187-25710452
>chr21:25710778-25710822
>chr21:25712004-25712063
>chr21:25712858-25713045
>chr21:25713087-25713220
>chr21:25713957-25714001
>chr21:25714218-25714629
>chr21:25715968-25716295
>chr21:25716539-25716708
>chr21:25718035-25718660
>chr21:25719746-25719930
>chr21:25720002-25720085
>chr21:25720464-25720770
>chr21:25720988-25721312
>chr21:25721644-25721994
>chr21:25723557-25723876
>chr21:25725435-25725744
>chr21:25726117-25726161
>chr21:25727015-25727147
>chr21:25727491-25727604
>chr21:25730444-25731267
>chr21:25731390-25731610
>chr21:25731798-25732007
>chr21:25732104-25732187
>chr21:25732377-25733022
>chr21:25733243-25733565
>chr21:25739475-25739538
>chr21:25739580-25739910
>chr21:25741087-25741452
>chr21:25742624-25742913
>chr21:25743769-25744072
>chr21:25744171-25744495
>chr21:25744858-25744980
>chr21:25745981-25746323
>chr21:25747056-25747277
>chr21:25747862-25748209
>chr21:25749542-25750388
>chr21:25750589-25750628
>chr21:25751229-25751294
>chr21:25751350-25751610
>chr21:25751669-25751715
>chr21:25751829-25751886
>chr21:25754229-25754316
>chr21:25754737-25755083
>chr21:25755152-25755467
>chr21:25756794-25756963
>chr21:25758445-25758489
>chr21:25758831-25759053
>chr21:25759418-25759503
>chr21:25760851-25760925
>chr21:25761214-25761264
>chr21:25762973-25763037
>chr21:25763615-25763766
>chr21:25764884-25764946
>chr21:25766972-25767398
>chr21:25768569-25768797
>chr21:25771343-25771422
>chr21:25772397-25772479
>chr21:25773223-25773607
>chr21:25774018-25774532
>chr21:25774684-25775684
>chr21:25775806-25775952
>chr21:25776159-25776611
>chr21:25776697-25776741
>chr21:25776820-25776981
>chr21:25777146-25777478
>chr21:25777914-25779124
>chr21:25779194-25779772
>chr21:25780831-25781149
>chr21:25781291-25781377
>chr21:25781508-25781620
>chr21:25782124-25782269
>chr21:25782761-25783041
>chr21:25784496-25784834
>chr21:25785208-25785499
>chr21:25785720-25785904
>chr21:25786179-25786509
>chr21:25786690-25786742
>chr21:25786850-25787231
>chr21:25787646-25787750
>chr21:25787795-25788256
>chr21:25789039-25789529
>chr21:25789654-25789741
>chr21:25791706-25792765
>chr21:25793369-25793462
>chr21:25793541-25793928
>chr21:25793999-25794722
>chr21:25794924-25795308
>chr21:25795394-25795466
>chr21:25796418-25796889
>chr21:25797272-25797337
>chr21:25797582-25797984
>chr21:25798337-25798658
>chr21:25798763-25798828
>chr21:25799198-25799247
>chr21:25799770-25800194
>chr21:25800579-25800913
>chr21:25800968-25801282
>chr21:25802027-25802139
>chr21:25802321-25802556
>chr21:25802824-25803179
>chr21:25803356-25803416
>chr21:25804247-25804526
>chr21:25804744-25805061
>chr21:25805630-25806001
>chr21:25806582-25806634
>chr21:25806702-25806992
>chr21:25807428-25807743
>chr21:25808214-25808530
>chr21:25809238-25809291
>chr21:25809693-25810045
>chr21:25810284-25810793
>chr21:25811311-25811571
>chr21:25811604-25812046
>chr21:25812093-25812368
>chr21:25812425-25812991
>chr21:25813267-25814286
>chr21:25814397-25815825
>chr21:25815901-25816200
>chr21:25816571-25816621
>chr21:25817310-25817359
>chr21:25817542-25817646
>chr21:25817845-25817894
>chr21:25819106-25819582
>chr21:25819618-25820079
>chr21:25820176-25820560
>chr21:25821460-25822520
>chr21:25823497-25823819
>chr21:25824569-25824894
>chr21:25825748-25826402
>chr21:25828300-25828708
>chr21:25829278-25829439
>chr21:25829803-25829840
>chr21:25830036-25830639
>chr21:25830921-25831286
>chr21:25831382-25832031
>chr21:25832265-25832349
>chr21:25832404-25833005
>chr21:25833441-25833765
>chr21:25833842-25834066
>chr21:25834464-25834638
>chr21:25834689-25835190
>chr21:25835228-25835304
>chr21:25835843-25836174
>chr21:25836792-25837240
>chr21:25838438-25838504
>chr21:25838708-25838755
>chr21:25838837-25838869
>chr21:25839074-25839170
>chr21:25839262-25840113
>chr21:25840304-25840543
>chr21:25842423-25842587
>chr21:25844424-25844482
>chr21:25844583-25844890
>chr21:25847451-25849762
>chr21:25852317-25852672
>chr21:25853115-25853567
>chr21:25854210-25854326
>chr21:25854566-25855603
>chr21:25855773-25856728
>chr21:25858848-25858917
>chr21:25860093-25860151
>chr21:25860532-25860739
>chr21:25861301-25861346
>chr21:25861813-25861923
>chr21:25861984-25862329
>chr21:25863537-25863786
>chr21:25863819-25863911
>chr21:25864096-25864170
>chr21:25864370-25864748
>chr21:25865488-25865560
>chr21:25866505-25866896
>chr21:25867006-25867073
>chr21:25868472-25868963
>chr21:25869037-25869676
>chr21:25870216-25870871
>chr21:25871331-25871570
>chr21:25871651-25871916
>chr21:25872673-25872977
>chr21:25873192-25873501
>chr21:25873965-25874277
>chr21:25875052-25875514
>chr21:25876799-25876882
>chr21:25876947-25877249
>chr21:25877339-25877676
>chr21:25878260-25878924
>chr21:25879408-25879532
>chr21:25879595-25879756
>chr21:25880004-25880163
>chr21:25883114-25883720
>chr21:25883903-25884175
>chr21:25886396-25886752
>chr21:25887656-25887839
>chr21:25889109-25889463
>chr21:25889547-25889927
>chr21:25889954-25890013
>chr21:25890454-25890756
>chr21:25890921-25890977
>chr21:25892979-25893971
>chr21:25894011-25894769
>chr21:25894796-25894952
>chr21:25894989-25895628
>chr21:25897119-25897448
>chr21:25899731-25899781
>chr21:25900247-25900596
>chr21:25900679-25901290
>chr21:25903041-25903424
>chr21:25904714-25904775
>chr21:25908241-25908336
>chr21:25908801-25908862
>chr21:25908975-25909319
>chr21:25910107-25910455
>chr21:25911132-25911178
>chr21:25911513-25911634
>chr21:25912090-25912147
>chr21:25913771-25913819
>chr21:25914439-25914943
>chr21:25916081-25916332
>chr21:25916977-25917282
>chr21:25917759-25924777
>chr21:25925645-25926003
>chr21:25926752-25927039
>chr21:25928039-25928466
>chr21:25928769-25929028
>chr21:25929258-25929347
>chr21:25932947-25933409
>chr21:25933922-25934119
>chr21:25934185-25934735
>chr21:25935520-25935875
>chr21:25936179-25936790
>chr21:25937753-25938099
>chr21:25940458-25940525
>chr21:25940903-25940994
>chr21:25941452-25941758
>chr21:25942570-25942609
>chr21:25942878-25943736
>chr21:25944600-25944746
>chr21:25945310-25946135
>chr21:25946196-25946794
>chr21:25947717-25948052
>chr21:25949079-25949124
>chr21:25950365-25950630
>chr21:25951682-25951791
>chr21:25952240-25952351
>chr21:25953080-25953209
>chr21:25954740-25954803
>chr21:25957733-25958028
>chr21:25958262-25958563
>chr21:25959143-25959486
>chr21:25960000-25960498
>chr21:25961036-25961432
>chr21:25962818-25963112
>chr21:25964587-25964905
>chr21:25965808-25965840
>chr21:25968103-25968464
>chr21:25969073-25969391
>chr21:25969499-25970051
>chr21:25971047-25971349
>chr21:25971866-25971948
>chr21:25971984-25972093
>chr21:25972536-25972754
>chr21:25973112-25973201
>chr21:25973302-25973484
>chr21:25973641-25973942
>chr21:25974313-25974376
>chr21:25974447-25974724
>chr21:25976723-25977016
>chr21:25977672-25977752
>chr21:25978104-25978164
>chr21:25978663-25978980
>chr21:25981489-25981538
>chr21:25984224-25984323
>chr21:25984428-25984532
>chr21:25985284-25985353
>chr21:25985529-25985730
>chr21:25986423-25986732
>chr21:25988356-25988765
>chr21:25990879-25991764
>chr21:25991956-25992013
>chr21:25992096-25992543
>chr21:25993778-25993955
>chr21:25994140-25994234
>chr21:25995184-25995274
>chr21:25999005-25999308
>chr21:26000630-26000683
>chr21:26000832-26001085
>chr21:26001517-26001791
>chr21:26002407-26002493
>chr21:26004262-26005466
>chr21:26005911-26006006
>chr21:26007312-26007546
>chr21:26009572-26009892
>chr21:26010348-26011373
>chr21:26011452-26011602
>chr21:26012014-26012166
>chr21:26012211-26012293
>chr21:26012716-26013341
>chr21:26013599-26013731
>chr21:26016022-26016332
>chr21:26016569-26017221
>chr21:26017328-26017447
>chr21:26017934-26018005
>chr21:26020090-26020467
>chr21:26021031-26021358
>chr21:26021864-26022035
>chr21:26022270-26022379
>chr21:26022562-26022665
>chr21:26022859-26023104
>chr21:26023172-26023688
>chr21:26023755-26023846
>chr21:26026624-26027054
>chr21:26027909-26028213
>chr21:26031408-26031806
>chr21:26033114-26033500
>chr21:26034224-26034260
>chr21:26034350-26034688
>chr21:26034998-26035286
>chr21:26036761-26037513
>chr21:26038458-26038803
>chr21:26039960-26040793
>chr21:26042617-26042936
>chr21:26043206-26043551
>chr21:26044167-26044322
>chr21:26044525-26044841
>chr21:26045081-26045177
>chr21:26045492-26045622
>chr21:26045847-26046445
>chr21:26047931-26048343
>chr21:26048414-26048498
>chr21:26053764-26053993
>chr21:26055397-26055456
>chr21:26056021-26056339
>chr21:26056537-26056575
>chr21:26058201-26058262
>chr21:26058676-26059114
>chr21:26059604-26060011
>chr21:26060479-26060524
>chr21:26061930-26063083
>chr21:26063427-26063509
>chr21:26063646-26063773
>chr21:26063945-26064004
>chr21:26064083-26064436
>chr21:26064482-26064543
>chr21:26064821-26065162
>chr21:26066086-26066213
>chr21:26066264-26066558
>chr21:26067134-26067236
>chr21:26068395-26068683
>chr21:26072541-26072616
>chr21:26073174-26073235
>chr21:26073778-26073881
>chr21:26074467-26074761
>chr21:26075119-26075219
>chr21:26075872-26076192
>chr21:26076758-26077116
>chr21:26078760-26079112
>chr21:26079599-26080182
>chr21:26080380-26080825
>chr21:26081258-26081672
>chr21:26081928-26082312
>chr21:26082945-26083004
>chr21:26083185-26083325
>chr21:26084226-26084535
>chr21:26087986-26088165
>chr21:26090164-26090333
>chr21:26091719-26091803
>chr21:26092120-26092197
>chr21:26092350-26092740
>chr21:26092782-26092850
>chr21:26093841-26094199
>chr21:26094406-26094470
>chr21:26094510-26094655
>chr21:26094734-26095652
>chr21:26096635-26096840
>chr21:26097792-26098226
>chr21:26101056-26101403
>chr21:26102098-26102459
>chr21:26102605-26102928
>chr21:26103319-26103635
>chr21:26103935-26104151
>chr21:26104251-26104330
>chr21:26105586-26105657
>chr21:26106547-26106601
>chr21:26108569-26108938
>chr21:26109214-26109324
>chr21:26109379-26109659
>chr21:26110168-26110475
>chr21:26111431-26111728
>chr21:26114937-26114986
>chr21:26115807-26115861
>chr21:26116918-26117186
>chr21:26117622-26117744
>chr21:26118009-26118063
>chr21:26118512-26118847
>chr21:26119231-26119313
>chr21:26120103-26120433
>chr21:26120452-26120486
>chr21:26121386-26121647
>chr21:26122703-26122814
>chr21:26125366-26125444
>chr21:26126602-26126688
>chr21:26129189-26129485
>chr21:26130945-26131280
>chr21:26132133-26132245
>chr21:26132685-26132747
>chr21:26132948-26133211
>chr21:26133496-26133805
>chr21:26134069-26134192
>chr21:26134309-26134527
>chr21:26134561-26134625
>chr21:26134724-26134836
>chr21:26135814-26136227
>chr21:26136905-26137235
>chr21:26138202-26138330
>chr21:26138418-26138737
>chr21:26139580-26139923
>chr21:26141755-26141798
>chr21:26142502-26142847
>chr21:26143161-26143329
>chr21:26143418-26143839
>chr21:26143930-26144267
>chr21:26145237-26145611
>chr21:26145738-26145803
>chr21:26146067-26146309
>chr21:26146728-26146807
>chr21:26150247-26150293
>chr21:26150593-26150653
>chr21:26151536-26151923
>chr21:26151991-26152385
>chr21:26152576-26152622
>chr21:26152691-26153093
>chr21:26153208-26153366
>chr21:26153441-26153585
>chr21:26154858-26155368
>chr21:26155706-26156036
>chr21:26156719-26156840
>chr21:26157051-26157391
>chr21:26159004-26159418
>chr21:26162037-26162311
>chr21:26162894-26163328
>chr21:26163961-26164270
>chr21:26164606-26165074
>chr21:26167239-26167290
>chr21:26172492-26173236
>chr21:26174278-26174603
>chr21:26174903-26175072
>chr21:26175220-26175290
>chr21:26176019-26176065
>chr21:26176807-26177111
>chr21:26177901-26178096
>chr21:26178149-26178225
>chr21:26178739-26179173
>chr21:26179318-26179662
>chr21:26180135-26180515
>chr21:26180820-26180873
>chr21:26181168-26181268
>chr21:26181521-26182111
>chr21:26183146-26184940
>chr21:26184986-26185481
>chr21:26185512-26185688
>chr21:26185760-26185962
>chr21:26186086-26186471
>chr21:26187000-26187349
>chr21:26188171-26188208
>chr21:26188544-26188945
>chr21:26189370-26189527
>chr21:26189727-26190008
>chr21:26190453-26191120
>chr21:26191277-26191696
>chr21:26192010-26193240
>chr21:26193547-26193861
>chr21:26194270-26194408
>chr21:26196305-26196837
>chr21:26197208-26197888
>chr21:26198459-26198793
>chr21:26200658-26201109
>chr21:26202501-26202563
>chr21:26203328-26203392
>chr21:26203645-26204069
>chr21:26204754-26205072
>chr21:26205289-26205334
>chr21:26205405-26205536
>chr21:26205705-26205773
>chr21:26205973-26206251
>chr21:26206444-26206477
>chr21:26206543-26206665
>chr21:26207604-26207675
>chr21:26208353-26208744
>chr21:26209018-26209060
>chr21:26209147-26209781
>chr21:26211416-26211862
>chr21:26212236-26212406
>chr21:26212465-26212537
>chr21:26213311-26213616
>chr21:26213722-26214074
>chr21:26214697-26215081
>chr21:26215148-26215480
>chr21:26215650-26215935
>chr21:26217061-26219386
>chr21:26219518-26219756
>chr21:26219791-26219930
>chr21:26220133-26220512
>chr21:26220746-26220844
>chr21:26222354-26223082
>chr21:26224117-26224459
>chr21:26225321-26225358
>chr21:26226247-26226903
>chr21:26227874-26233496
>chr21:26239014-26239232
>chr21:26239893-26239942
>chr21:26240946-26243213
>chr21:26243451-26243543
>chr21:26243616-26244110
>chr21:26244326-26244383
>chr21:26245125-26246107
>chr21:26246248-26246733
>chr21:26247113-26247194
>chr21:26248539-26248926
>chr21:26249098-26249416
>chr21:26249465-26249642
>chr21:26249990-26250158
>chr21:26252682-26253018
>chr21:26254792-26254856
>chr21:26254958-26255058
>chr21:26255246-26255430
>chr21:26255505-26255606
>chr21:26255619-26255668
>chr21:26256025-26256346
>chr21:26256446-26256762
>chr21:26257395-26257478
>chr21:26258156-26258570
>chr21:26258688-26259050
>chr21:26259200-26259356
>chr21:26259411-26259812
>chr21:26260182-26260237
>chr21:26260436-26260621
>chr21:26260828-26260855
>chr21:26261108-26262235
>chr21:26262309-26262447
>chr21:26263865-26264053
>chr21:26264386-26264629
>chr21:26265281-26265643
>chr21:26266662-26266747
>chr21:26267849-26268137
>chr21:26268199-26268472
>chr21:26270016-26270060
>chr21:26270328-26270637
>chr21:26273460-26273687
>chr21:26273752-26274169
>chr21:26274474-26274648
>chr21:26274754-26276970
>chr21:26279417-26279797
>chr21:26280573-26280690
>chr21:26282472-26282537
>chr21:26282640-26282734
>chr21:26283956-26284313
>chr21:26285067-26285384
>chr21:26286604-26286929
>chr21:26287379-26287717
>chr21:26288847-26289087
>chr21:26289482-26289832
>chr21:26290200-26290281
>chr21:26291285-26291395
>chr21:26291831-26291865
>chr21:26293610-26293684
>chr21:26294405-26294538
>chr21:26294764-26294845
>chr21:26294957-26295307
>chr21:26295406-26295476
>chr21:26295524-26295663
>chr21:26295871-26296637
>chr21:26296663-26297211
>chr21:26297243-26297567
>chr21:26297780-26298432
>chr21:26298763-26298978
>chr21:26299043-26299836
>chr21:26299932-26300277
>chr21:26300523-26300901
>chr21:26301261-26301738
>chr21:26301851-26302554
>chr21:26302606-26302655
>chr21:26302748-26302952
>chr21:26303121-26303203
>chr21:26303950-26304065
>chr21:26304212-26304327
>chr21:26305602-26306139
>chr21:26306210-26311322
>chr21:26311381-26312274
>chr21:26312895-26313360
>chr21:26313451-26313754
>chr21:26314861-26315168
>chr21:26316698-26317446
>chr21:26317908-26318186
>chr21:26319212-26319768
>chr21:26320079-26320224
>chr21:26321811-26322364
>chr21:26322970-26323253
>chr21:26324278-26324766
>chr21:26324893-26325196
>chr21:26327514-26327814
>chr21:26327916-26329109
>chr21:26329414-26329477
>chr21:26329565-26329769
>chr21:26330418-26331120
>chr21:26332134-26332351
>chr21:26332486-26332763
>chr21:26332839-26333078
>chr21:26333151-26333687
>chr21:26334081-26334770
>chr21:26334790-26335633
>chr21:26335679-26335800
>chr21:26335840-26338320
>chr21:26338439-26340617
>chr21:26340697-26341821
>chr21:26342196-26342263
>chr21:26342574-26342665
>chr21:26342731-26342825
>chr21:26342996-26343040
>chr21:26343265-26343468
>chr21:26343872-26344012
>chr21:26344827-26344909
>chr21:26344988-26345102
>chr21:26348588-26348872
>chr21:26350260-26350636
>chr21:26351900-26351959
>chr21:26352719-26352963
>chr21:26353543-26353597
>chr21:26354149-26354215
>chr21:26354372-26354497
>chr21:26354657-26355487
>chr21:26356072-26356117
>chr21:26356390-26356458
>chr21:26357047-26357113
>chr21:26357646-26357860
>chr21:26357936-26358015
>chr21:26358719-26359866
>chr21:26360102-26360885
>chr21:26361802-26361912
>chr21:26363664-26363714
>chr21:26363916-26364193
>chr21:26364864-26365062
>chr21:26365351-26365803
>chr21:26366140-26366210
>chr21:26366556-26366591
>chr21:26367344-26367648
>chr21:26367979-26368034
>chr21:26368971-26369035
>chr21:26369629-26369962
>chr21:26370637-26370834
>chr21:26370904-26370956
>chr21:26371615-26372054
>chr21:26372128-26372542
>chr21:26373263-26374577
>chr21:26376086-26376127
>chr21:26376659-26377065
>chr21:26378175-26378234
>chr21:26378906-26379331
>chr21:26379445-26380145
>chr21:26381191-26381296
>chr21:26382271-26384637
>chr21:26385245-26385482
>chr21:26386569-26387096
>chr21:26387150-26387200
>chr21:26387363-26387428
>chr21:26387804-26388225
>chr21:26388392-26388764
>chr21:26392547-26392702
>chr21:26392747-26392946
>chr21:26393838-26393884
>chr21:26395837-26396297
>chr21:26397106-26397479
>chr21:26398653-26399064
>chr21:26399870-26400254
>chr21:26400596-26400641
>chr21:26400823-26401888
>chr21:26407149-26407447
>chr21:26407864-26408314
>chr21:26410199-26410373
>chr21:26411516-26411916
>chr21:26412293-26412377
>chr21:26412686-26412726
>chr21:26413111-26413156
>chr21:26413658-26414055
>chr21:26417886-26418044
>chr21:26418113-26418428
>chr21:26418659-26422272
>chr21:26424044-26424146
>chr21:26424177-26424219
>chr21:26426242-26426650
>chr21:26427681-26428094
>chr21:26430135-26430183
>chr21:26433130-26433434
>chr21:26433543-26433797
>chr21:26434413-26434726
>chr21:26435229-26435537
>chr21:26436395-26436741
>chr21:26439315-26439388
>chr21:26439825-26440452
>chr21:26440550-26441496
>chr21:26443543-26443600
>chr21:26444903-26445107
>chr21:26446118-26446228
>chr21:26448454-26448597
>chr21:26451239-26451359
>chr21:26451508-26451655
>chr21:26453068-26453167
>chr21:26454586-26455057
>chr21:26455108-26455295
>chr21:26455527-26455578
>chr21:26457080-26457116
>chr21:26457599-26457637
>chr21:26457825-26458121
>chr21:26458652-26459917
>chr21:26460610-26460683
>chr21:26461042-26461172
>chr21:26462590-26462861
>chr21:26462944-26463251
>chr21:26464330-26464461
>chr21:26465795-26465841
>chr21:26468003-26468117
>chr21:26469452-26469831
>chr21:26470147-26470248
>chr21:26470346-26470736
>chr21:26472263-26472311
>chr21:26472403-26472506
>chr21:26472932-26472986
>chr21:26474012-26474359
>chr21:26476574-26476661
>chr21:26476878-26476958
>chr21:26477584-26477688
>chr21:26477799-26477872
>chr21:26478798-26478895
>chr21:26479569-26479903
>chr21:26481460-26481795
>chr21:26481944-26482105
>chr21:26483797-26483872
>chr21:26484248-26484296
>chr21:26485161-26485222
>chr21:26485553-26485671
>chr21:26485743-26485839
>chr21:26485884-26485972
>chr21:26486056-26486134
>chr21:26486245-26486402
>chr21:26486547-26486584
>chr21:26486849-26486900
>chr21:26488228-26488655
>chr21:26489515-26489605
>chr21:26490018-26490327
>chr21:26491594-26491647
>chr21:26494445-26494551
>chr21:26494622-26494765
>chr21:26498624-26499015
>chr21:26499118-26499200
>chr21:26499363-26499539
>chr21:26499948-26500114
>chr21:26500463-26500542
>chr21:26501029-26501338
>chr21:26504219-26504976
>chr21:26505931-26506024
>chr21:26507323-26507495
>chr21:26509077-26509129
>chr21:26510626-26510705
>chr21:26511923-26512016
>chr21:26512193-26512506
>chr21:26512603-26512808
>chr21:26513761-26514076
>chr21:26514231-26514305
>chr21:26514408-26514624
>chr21:26514794-26514837
>chr21:26514920-26514967
>chr21:26515337-26515621
>chr21:26515777-26515868
>chr21:26516298-26516374
>chr21:26516826-26517151
>chr21:26517563-26517872
>chr21:26518425-26518684
>chr21:26519092-26519169
>chr21:26519717-26521244
>chr21:26521774-26521824
>chr21:26523711-26523745
>chr21:26524646-26524710
>chr21:26524944-26524997
>chr21:26525125-26525313
>chr21:26525884-26526515
>chr21:26528186-26528739
>chr21:26529135-26529198
>chr21:26530378-26530904
>chr21:26530960-26531142
>chr21:26531326-26531742
>chr21:26531991-26532041
>chr21:26532191-26532375
>chr21:26532420-26532461
>chr21:26532762-26533279
>chr21:26533325-26533782
>chr21:26534990-26535057
>chr21:26535097-26535296
>chr21:26535907-26536291
>chr21:26536871-26536929
>chr21:26538016-26538049
>chr21:26538344-26538435
>chr21:26540936-26541013
>chr21:26542225-26542439
>chr21:26542621-26542786
>chr21:26543049-26543175
>chr21:26543196-26543363
>chr21:26543603-26543976
>chr21:26544675-26545086
>chr21:26545105-26545236
>chr21:26545558-26545862
>chr21:26547178-26547232
>chr21:26547371-26547581
>chr21:26548348-26548651
>chr21:26549813-26549867
>chr21:26549925-26550468
>chr21:26550524-26550712
>chr21:26550792-26551876
>chr21:26551904-26552241
>chr21:26552303-26552370
>chr21:26552454-26552591
>chr21:26553043-26553314
>chr21:26554739-26554883
>chr21:26555473-26555616
>chr21:26556443-26556850
>chr21:26558331-26558456
>chr21:26559406-26559552
>chr21:26559797-26559922
>chr21:26560181-26560485
>chr21:26562718-26562838
>chr21:26563288-26563643
>chr21:26566727-26567033
>chr21:26568309-26569642
>chr21:26572625-26572693
>chr21:26573688-26573762
>chr21:26573978-26574067
>chr21:26574338-26574427
>chr21:26575910-26576377
>chr21:26577527-26577602
>chr21:26578025-26578134
>chr21:26578237-26581479
>chr21:26581753-26581788
>chr21:26581828-26582047
>chr21:26583418-26583486
>chr21:26583611-26583647
>chr21:26584595-26584657
>chr21:26584916-26585064
>chr21:26586562-26587051
>chr21:26587107-26587261
>chr21:26588696-26589089
>chr21:26589219-26589311
>chr21:26589681-26589762
>chr21:26589984-26590520
>chr21:26590646-26590702
>chr21:26591440-26591709
>chr21:26592163-26592274
>chr21:26592403-26592713
>chr21:26595056-26595429
>chr21:26596559-26596635
>chr21:26599330-26599391
>chr21:26599655-26599690
>chr21:26600141-26600278
>chr21:26600451-26600831
>chr21:26601708-26601865
>chr21:26601974-26602104
>chr21:26602179-26606506
>chr21:26606943-26607036
>chr21:26607433-26607562
>chr21:26611591-26611871
>chr21:26613695-26613741
>chr21:26614114-26614318
>chr21:26614662-26614759
>chr21:26615138-26615230
>chr21:26615304-26615750
>chr21:26615820-26615957
>chr21:26616799-26616902
>chr21:26616922-26616955
>chr21:26618636-26618961
>chr21:26620153-26620532
>chr21:26620908-26620980
>chr21:26622684-26622814
>chr21:26623201-26623350
>chr21:26624356-26624558
>chr21:26624701-26624865
>chr21:26624902-26625102
>chr21:26625189-26625833
>chr21:26625886-26626072
>chr21:26626113-26626348
>chr21:26626637-26626770
>chr21:26626944-26627265
>chr21:26629153-26629267
>chr21:26629321-26630307
>chr21:26630362-26630882
>chr21:26630972-26631296
>chr21:26631397-26631588
>chr21:26632078-26632688
>chr21:26634378-26634514
>chr21:26636606-26636742
>chr21:26636908-26636945
>chr21:26637488-26637612
>chr21:26637697-26639292
>chr21:26639689-26639831
>chr21:26640577-26640926
>chr21:26642171-26644432
>chr21:26645356-26645677
>chr21:26645785-26645994
>chr21:26646115-26646275
>chr21:26646333-26646674
>chr21:26647503-26647581
>chr21:26647923-26648378
>chr21:26648497-26648643
>chr21:26649291-26649616
>chr21:26651099-26651829
>chr21:26651874-26652301
>chr21:26654228-26656040
>chr21:26656166-26656384
>chr21:26656487-26656651
>chr21:26656884-26657212
>chr21:26657399-26657800
>chr21:26658727-26658777
>chr21:26659187-26659824
>chr21:26659885-26660032
>chr21:26660362-26660498
>chr21:26660574-26661049
>chr21:26661315-26661355
>chr21:26661882-26662349
>chr21:26662791-26662850
>chr21:26663110-26663162
>chr21:26663717-26663949
>chr21:26664023-26664053
>chr21:26664125-26664272
>chr21:26664337-26670272
>chr21:26671050-26671163
>chr21:26671241-26671620
>chr21:26672565-26672628
>chr21:26673111-26673579
>chr21:26674640-26674950
>chr21:26677936-26678243
>chr21:26678346-26678432
>chr21:26678759-26678801
>chr21:26681463-26681780
>chr21:26683639-26683694
>chr21:26685900-26685991
>chr21:26687486-26687817
>chr21:26688852-26688924
>chr21:26689362-26689470
>chr21:26690123-26690385
>chr21:26690516-26690888
>chr21:26691472-26691525
>chr21:26692192-26692274
>chr21:26694764-26695131
>chr21:26698785-26699053
>chr21:26699798-26699924
>chr21:26700644-26701032
>chr21:26701316-26702838
>chr21:26702924-26703681
>chr21:26704117-26704282
>chr21:26705890-26706025
>chr21:26706121-26706712
>chr21:26707877-26708062
>chr21:26708230-26708354
>chr21:26709330-26709667
>chr21:26711253-26712147
>chr21:26714246-26714292
>chr21:26714542-26714702
>chr21:26714817-26715539
>chr21:26717733-26717804
>chr21:26718218-26718636
>chr21:26718886-26719289
>chr21:26719546-26719594
>chr21:26720261-26720319
>chr21:26721043-26721336
>chr21:26721588-26721731
>chr21:26721793-26721887
>chr21:26721962-26722001
>chr21:26722109-26722180
>chr21:26722287-26722648
>chr21:26723426-26723492
>chr21:26723726-26723821
>chr21:26724247-26724642
>chr21:26724742-26726331
>chr21:26726387-26727313
>chr21:26727424-26728615
>chr21:26728725-26729900
>chr21:26730016-26730080
>chr21:26730135-26730622
>chr21:26730697-26730789
>chr21:26730977-26731103
>chr21:26731161-26731249
>chr21:26731522-26732118
>chr21:26732319-26732362
>chr21:26732394-26732502
>chr21:26733049-26733179
>chr21:26733852-26733942
>chr21:26734271-26734712
>chr21:26735598-26736390
>chr21:26737850-26738322
>chr21:26738648-26738773
>chr21:26739915-26740300
>chr21:26742004-26742301
>chr21:26742451-26742802
>chr21:26744558-26745003
>chr21:26745193-26745244
>chr21:26745537-26746099
>chr21:26746265-26746316
>chr21:26746934-26747181
>chr21:26747393-26747627
>chr21:26749117-26749442
>chr21:26750867-26751419
>chr21:26751688-26751788
>chr21:26752414-26752925
>chr21:26753288-26753399
>chr21:26756120-26756339
>chr21:26756383-26756433
>chr21:26760588-26760646
>chr21:26760918-26761000
>chr21:26761159-26761258
>chr21:26762067-26762246
>chr21:26762342-26762825
>chr21:26762896-26763485
>chr21:26765099-26765459
>chr21:26765588-26766343
>chr21:26767761-26768386
>chr21:26768552-26768757
>chr21:26769030-26769359
>chr21:26769988-26770051
>chr21:26770405-26770451
>chr21:26770529-26770870
>chr21:26771221-26771371
>chr21:26771640-26771765
>chr21:26772461-26772597
>chr21:26773362-26773767
>chr21:26773889-26774200
>chr21:26774515-26774588
>chr21:26774933-26775031
>chr21:26776805-26777250
>chr21:26778054-26778089
>chr21:26778828-26779148
>chr21:26780634-26780716
>chr21:26780784-26781133
>chr21:26786457-26786602
>chr21:26786814-26787135
>chr21:26788337-26788737
>chr21:26789549-26790011
>chr21:26791317-26791622
>chr21:26791712-26792120
>chr21:26792261-26792907
>chr21:26793853-26793925
>chr21:26794102-26795242
>chr21:26797237-26797481
>chr21:26797546-26797601
>chr21:26797656-26797878
>chr21:26798468-26798702
>chr21:26798784-26798835
>chr21:26799168-26799238
>chr21:26800292-26800368
>chr21:26802605-26802901
>chr21:26803779-26803847
>chr21:26804024-26804404
>chr21:26805526-26805643
>chr21:26812563-26812641
>chr21:26812697-26813128
>chr21:26813534-26813621
>chr21:26813800-26813901
>chr21:26814817-26814935
>chr21:26814962-26815177
>chr21:26816203-26816457
>chr21:26817131-26817820
>chr21:26820416-26820481
>chr21:26820964-26821056
>chr21:26822949-26823317
>chr21:26823731-26823770
>chr21:26824049-26824095
>chr21:26824390-26824505
>chr21:26824587-26825152
>chr21:26826257-26826396
>chr21:26826582-26826711
>chr21:26826770-26827206
>chr21:26827810-26827915
>chr21:26828835-26828970
>chr21:26829305-26829354
>chr21:26829536-26829673
>chr21:26832503-26832627
>chr21:26833215-26833275
>chr21:26833600-26833679
>chr21:26833818-26833847
>chr21:26834091-26834179
>chr21:26834984-26835326
>chr21:26835852-26835936
>chr21:26836360-26836447
>chr21:26841200-26841515
>chr21:26845822-26845884
>chr21:26849672-26849710
>chr21:26849788-26849832
>chr21:26850176-26850289
>chr21:26851707-26851754
>chr21:26852522-26852922
>chr21:26853292-26853428
>chr21:26854203-26862006
>chr21:26862031-26862082
>chr21:26862689-26862825
>chr21:26863132-26863202
>chr21:26863314-26863845
>chr21:26864660-26865062
>chr21:26865202-26865351
>chr21:26865585-26865651
>chr21:26866278-26866587
>chr21:26866726-26866845
>chr21:26866886-26866990
>chr21:26867036-26867166
>chr21:26867221-26867311
>chr21:26868197-26868517
>chr21:26868667-26868770
>chr21:26868855-26868909
>chr21:26870904-26871435
>chr21:26871663-26872721
>chr21:26873024-26873238
>chr21:26873355-26874023
>chr21:26874334-26874493
>chr21:26874870-26875189
>chr21:26875400-26875623
>chr21:26875805-26875865
>chr21:26876591-26876653
>chr21:26877708-26877779
>chr21:26877980-26878202
>chr21:26878293-26878412
>chr21:26879440-26879814
>chr21:26882727-26883263
>chr21:26884164-26884433
>chr21:26886104-26886504
>chr21:26887627-26887661
>chr21:26889531-26889605
>chr21:26890371-26890682
>chr21:26891382-26891983
>chr21:26892614-26892946
>chr21:26894950-26895041
>chr21:26895126-26895228
>chr21:26895314-26895448
>chr21:26895655-26895917
>chr21:26896236-26898373
>chr21:26898647-26899215
>chr21:26902083-26902474
>chr21:26904472-26904830
>chr21:26905067-26905238
>chr21:26905530-26906782
>chr21:26907064-26907119
>chr21:26908980-26909108
>chr21:26911371-26911455
>chr21:26912663-26912693
>chr21:26913772-26914014
>chr21:26914072-26914241
>chr21:26914731-26914781
>chr21:26915206-26915257
>chr21:26917079-26917140
>chr21:26919180-26919260
>chr21:26921900-26922016
>chr21:26922787-26922902
>chr21:26923146-26923228
>chr21:26924637-26924713
>chr21:26926050-26926693
>chr21:26927867-26927940
>chr21:26927978-26928107
>chr21:26928402-26928751
>chr21:26930894-26931349
>chr21:26932360-26932720
>chr21:26935706-26935748
>chr21:26935857-26936064
>chr21:26937950-26938279
>chr21:26938517-26938910
>chr21:26941375-26941552
>chr21:26945689-26945808
>chr21:26947408-26947732
>chr21:26949136-26949479
>chr21:26950881-26951077
>chr21:26951493-26951727
>chr21:26951972-26952020
>chr21:26953733-26953914
>chr21:26957327-26957483
>chr21:26960380-26960483
>chr21:26960561-26960682
>chr21:26966622-26966738
>chr21:26973353-26973385
>chr21:26974469-26974537
>chr21:26976084-26976434
>chr21:26976524-26976754
>chr21:26976794-26976929
>chr21:26979333-26979686
>chr21:26980380-26980972
>chr21:26981296-26981761
>chr21:26983262-26983299
>chr21:26983368-26983774
>chr21:26988950-26989047
>chr21:26989162-26989438
>chr21:26989656-26989955
>chr21:26990909-26991205
>chr21:26991467-26991878
>chr21:26993940-26994121
>chr21:26994763-26994979
>chr21:26995545-26995770
>chr21:26995920-26996000
>chr21:26996388-26996538
>chr21:26997743-26998242
>chr21:26999621-27000045
>chr21:27000389-27000797
>chr21:27000837-27001351
>chr21:27001425-27001469
>chr21:27002612-27002974
>chr21:27003101-27003294
>chr21:27003473-27003546
>chr21:27003715-27003811
>chr21:27005500-27005618
>chr21:27005809-27006140
>chr21:27007988-27008336
>chr21:27008514-27008650
>chr21:27009751-27009864
>chr21:27011623-27011659
>chr21:27011822-27012028
>chr21:27012146-27012614
>chr21:27013123-27013515
>chr21:27015139-27015192
>chr21:27015307-27015698
>chr21:27016299-27016618
>chr21:27018656-27018999
>chr21:27020151-27020476
>chr21:27020676-27020761
>chr21:27021682-27021720
>chr21:27023565-27024021
>chr21:27024253-27024340
>chr21:27025331-27026464
>chr21:27026551-27026725
>chr21:27027766-27027853
>chr21:27028410-27028555
>chr21:27028704-27028753
>chr21:27028840-27029021
>chr21:27029059-27029114
>chr21:27029319-27029395
>chr21:27030081-27030113
>chr21:27030331-27030902
>chr21:27030997-27031078
>chr21:27031161-27031199
>chr21:27031253-27031384
>chr21:27032677-27033056
>chr21:27033870-27033929
>chr21:27034197-27034832
>chr21:27035375-27035506
>chr21:27036649-27036807
>chr21:27037469-27037504
>chr21:27038290-27038394
>chr21:27038436-27038663
>chr21:27039468-27039539
>chr21:27039744-27039820
>chr21:27040873-27041339
>chr21:27041373-27041505
>chr21:27042039-27042412
>chr21:27044759-27044952
>chr21:27045963-27046134
>chr21:27046184-27046288
>chr21:27046449-27046502
>chr21:27048375-27048512
>chr21:27048696-27048974
>chr21:27049256-27049396
>chr21:27049475-27049524
>chr21:27049677-27051725
>chr21:27051904-27052961
>chr21:27052988-27053874
>chr21:27053977-27054749
>chr21:27054811-27055195
>chr21:27055268-27056711
>chr21:27056835-27057602
>chr21:27057674-27059112
>chr21:27059304-27059437
>chr21:27060778-27060945
>chr21:27061415-27061741
>chr21:27063263-27063681
>chr21:27063796-27064029
>chr21:27064074-27064215
>chr21:27064288-27064576
>chr21:27064622-27068015
>chr21:27068048-27068128
>chr21:27068745-27068834
>chr21:27069235-27069733
>chr21:27070052-27070515
>chr21:27070618-27070781
>chr21:27071646-27071732
>chr21:27072440-27072678
>chr21:27072916-27073250
>chr21:27073582-27073768
>chr21:27073918-27074446
>chr21:27074788-27075077
>chr21:27075165-27075294
>chr21:27076265-27076358
>chr21:27076869-27077307
>chr21:27079282-27079406
>chr21:27079463-27079547
>chr21:27080266-27080643
>chr21:27081263-27081296
>chr21:27081340-27082137
>chr21:27083001-27083209
>chr21:27083721-27083791
>chr21:27084686-27085408
>chr21:27086730-27086854
>chr21:27087037-27087865
>chr21:27088549-27088906
>chr21:27089385-27089577
>chr21:27090726-27091037
>chr21:27091772-27091867
>chr21:27093998-27094325
>chr21:27094471-27094529
>chr21:27094585-27094719
>chr21:27096471-27096580
>chr21:27096662-27097373
>chr21:27098579-27098655
>chr21:27098861-27098935
>chr21:27099197-27099613
>chr21:27100820-27100979
>chr21:27101046-27101200
>chr21:27102433-27102869
>chr21:27103024-27103069
>chr21:27106636-27106931
>chr21:27107241-27107506
>chr21:27107552-27107620
>chr21:27109058-27109193
>chr21:27111269-27111345
>chr21:27111688-27111794
>chr21:27112571-27112626
>chr21:27115024-27115081
>chr21:27115176-27115215
>chr21:27116202-27116518
>chr21:27118032-27118197
>chr21:27123027-27123808
>chr21:27123869-27125310
>chr21:27125806-27125955
>chr21:27127347-27127574
>chr21:27127810-27127968
>chr21:27128319-27128645
>chr21:27128913-27129108
>chr21:27129993-27130074
>chr21:27131449-27131518
>chr21:27131548-27131653
>chr21:27132720-27132785
>chr21:27132816-27132853
>chr21:27135575-27135621
>chr21:27136516-27136806
>chr21:27137960-27138105
>chr21:27138310-27138392
>chr21:27138781-27139069
>chr21:27140504-27140806
>chr21:27141232-27141736
>chr21:27143054-27143121
>chr21:27145172-27145214
>chr21:27146819-27147141
>chr21:27147673-27148303
>chr21:27148346-27148383
>chr21:27148508-27148900
>chr21:27150195-27150228
>chr21:27151617-27151684
>chr21:27153630-27153737
>chr21:27154224-27154727
>chr21:27155221-27155285
>chr21:27156791-27158505
>chr21:27159645-27159683
>chr21:27159912-27159963
>chr21:27160342-27160389
>chr21:27160689-27160856
>chr21:27161198-27161594
>chr21:27162492-27163465
>chr21:27163528-27163849
>chr21:27165259-27165415
>chr21:27166971-27167473
>chr21:27167835-27167909
>chr21:27168854-27169234
>chr21:27169363-27169666
>chr21:27170089-27170135
>chr21:27170714-27171046
>chr21:27172003-27172033
>chr21:27172714-27172985
>chr21:27174371-27174870
>chr21:27175080-27175225
>chr21:27175286-27175522
>chr21:27175607-27177259
>chr21:27178327-27178473
>chr21:27179778-27179910
>chr21:27181894-27182232
>chr21:27182308-27182821
>chr21:27182925-27183271
>chr21:27183523-27183827
>chr21:27184756-27185086
>chr21:27185459-27185516
>chr21:27186226-27186556
>chr21:27186827-27186936
>chr21:27188118-27188442
>chr21:27188957-27189084
>chr21:27189475-27189800
>chr21:27189848-27189911
>chr21:27191013-27191076
[truncated: 474,351 more chars]
