# Supplementary material for: Red: an intelligent, rapid, accurate tool for detecting repeats de-novo on the genomic scale
Source: BMC Bioinformatics. 2015 Jul 24;16:227. doi: 10.1186/s12859-015-0654-5 (PMC4513396; doi:10.1186/s12859-015-0654-5)
Supplement: Additional file 5 — Supplementary data set 4 — Red’s repeats of the Homo sapiens genome. The command “tar -xzf file” results in a directory that contains the locations of repeats found by Red in the genome of the Homo sapiens. [file 12859_2015_654_MOESM5_ESM.tar › GnmRptHg38/chr22.rpt]

>chr22:10510023-10512132
>chr22:10512282-10512358
>chr22:10512567-10516950
>chr22:10516979-10523076
>chr22:10523102-10524093
>chr22:10524247-10577245
>chr22:10577281-10577335
>chr22:10577397-10579567
>chr22:10580172-10582144
>chr22:10582392-10582802
>chr22:10583235-10583661
>chr22:10584000-10584054
>chr22:10584315-10588352
>chr22:10588466-10588904
>chr22:10589310-10590063
>chr22:10590131-10590750
>chr22:10591333-10591927
>chr22:10592024-10592175
>chr22:10592330-10596608
>chr22:10596763-10597026
>chr22:10597100-10597809
>chr22:10598266-10598807
>chr22:10598895-10599971
>chr22:10600260-10600446
>chr22:10602077-10602186
>chr22:10602236-10602322
>chr22:10602349-10602592
>chr22:10602902-10602993
>chr22:10603218-10603543
>chr22:10603644-10603807
>chr22:10604010-10604945
>chr22:10605000-10605152
>chr22:10605789-10608040
>chr22:10608092-10608233
>chr22:10608301-10608865
>chr22:10609167-10613020
>chr22:10613252-10615184
>chr22:10615271-10615708
>chr22:10615753-10618935
>chr22:10619034-10624356
>chr22:10624524-10624847
>chr22:10624933-10625486
>chr22:10625597-10626532
>chr22:10626672-10627430
>chr22:10627490-10661568
>chr22:10661618-10699365
>chr22:10699409-10699538
>chr22:10699628-10699964
>chr22:10700504-10700592
>chr22:10701055-10701522
>chr22:10701948-10702089
>chr22:10702586-10702645
>chr22:10703014-10703090
>chr22:10703906-10705047
>chr22:10705350-10705429
>chr22:10706218-10706915
>chr22:10707042-10707384
>chr22:10707542-10707650
>chr22:10708287-10708553
>chr22:10708655-10708886
>chr22:10710056-10710500
>chr22:10710900-10711381
>chr22:10713248-10713336
>chr22:10714802-10714857
>chr22:10716027-10716102
>chr22:10716532-10716647
>chr22:10716841-10730507
>chr22:10730620-10731596
>chr22:10732047-10732476
>chr22:10733126-10733644
>chr22:10733685-10734682
>chr22:10734906-10735248
>chr22:10735418-10735512
>chr22:10735717-10736539
>chr22:10737029-10737198
>chr22:10737405-10737489
>chr22:10737822-10737923
>chr22:10738310-10739115
>chr22:10739196-10739372
>chr22:10740165-10740297
>chr22:10740978-10741061
>chr22:10741794-10741930
>chr22:10743054-10743181
>chr22:10743375-10743771
>chr22:10743944-10744109
>chr22:10744327-10745132
>chr22:10745864-10746122
>chr22:10746173-10747862
>chr22:10748304-10748506
>chr22:10748766-10748883
>chr22:10749089-10749142
>chr22:10749661-10749722
>chr22:10750182-10750255
>chr22:10750432-10750752
>chr22:10754299-10754597
>chr22:10755055-10755196
>chr22:10755396-10756122
>chr22:10756912-10757718
>chr22:10758345-10758386
>chr22:10759289-10759675
>chr22:10760239-10760285
>chr22:10760565-10760873
>chr22:10761121-10761444
>chr22:10762425-10762584
>chr22:10763130-10763697
>chr22:10763877-10764022
>chr22:10764096-10764246
>chr22:10764790-10765146
>chr22:10765295-10765796
>chr22:10766737-10767297
>chr22:10767345-10767707
>chr22:10767777-10768107
>chr22:10768432-10768554
>chr22:10768673-10768762
>chr22:10768907-10769200
>chr22:10769230-10769694
>chr22:10770101-10770185
>chr22:10770369-10770535
>chr22:10771005-10771116
>chr22:10771689-10772470
>chr22:10772655-10773880
>chr22:10774473-10774767
>chr22:10775074-10775435
>chr22:10775552-10775869
>chr22:10776059-10776847
>chr22:10777112-10778219
>chr22:10778592-10778666
>chr22:10779268-10779645
>chr22:10780250-10780571
>chr22:10780730-10781703
>chr22:10781795-10782320
>chr22:10782770-10783085
>chr22:10783278-10784577
>chr22:10784627-10784643
>chr22:10834643-10835151
>chr22:10835286-10842077
>chr22:10842182-10845202
>chr22:10845295-10845731
>chr22:10845901-10846012
>chr22:10846219-10847166
>chr22:10847246-10851612
>chr22:10851649-10865981
>chr22:10866155-10869317
>chr22:10869411-10870885
>chr22:10871138-10874572
>chr22:10924572-10925163
>chr22:10925211-10927144
>chr22:10927204-10927686
>chr22:10927824-10934024
>chr22:10934176-10935260
>chr22:10935310-10935605
>chr22:10935656-10936424
>chr22:10936458-10939342
>chr22:10939406-10941133
>chr22:10941174-10941269
>chr22:10941339-10944959
>chr22:10945037-10946915
>chr22:10947012-10947263
>chr22:10947311-10947839
>chr22:10947898-10948694
>chr22:10949044-10953123
>chr22:10953170-10953685
>chr22:10953981-10954136
>chr22:10954439-10955689
>chr22:10955773-10955997
>chr22:10956024-10957653
>chr22:10957731-10960104
>chr22:10960195-10960440
>chr22:10960553-10960865
>chr22:10960969-10961088
>chr22:10961363-10961435
>chr22:10961710-10961846
>chr22:10962029-10962464
>chr22:10962670-10963294
>chr22:10963579-10963959
>chr22:10964044-10966256
>chr22:10966296-10966724
>chr22:11016735-11017152
>chr22:11017371-11018073
>chr22:11018337-11018454
>chr22:11018550-11018910
>chr22:11019247-11019436
>chr22:11019511-11019551
>chr22:11019646-11019687
>chr22:11021009-11021089
>chr22:11021917-11024481
>chr22:11025130-11025758
>chr22:11025996-11027956
>chr22:11028155-11028762
>chr22:11028946-11029073
>chr22:11029171-11029550
>chr22:11029904-11030388
>chr22:11030461-11031313
>chr22:11031416-11031472
>chr22:11031616-11032127
>chr22:11032472-11033825
>chr22:11033918-11034530
>chr22:11034973-11035870
>chr22:11035918-11036678
>chr22:11037123-11039371
>chr22:11039458-11040145
>chr22:11040332-11041195
>chr22:11041525-11041864
>chr22:11041911-11042105
>chr22:11042453-11042856
>chr22:11042882-11044023
>chr22:11044411-11044914
>chr22:11045610-11046044
>chr22:11046383-11046486
>chr22:11047139-11047652
>chr22:11048274-11049443
>chr22:11049560-11049984
>chr22:11050288-11050338
>chr22:11051002-11051694
>chr22:11051942-11052368
>chr22:11052762-11053522
>chr22:11054223-11054540
>chr22:11054838-11054956
>chr22:11055359-11055794
>chr22:11056251-11058266
>chr22:11058395-11059665
>chr22:11059833-11059948
>chr22:11060000-11065857
>chr22:11065948-11066026
>chr22:11066113-11066258
>chr22:11066336-11066384
>chr22:11066449-11066604
>chr22:11066659-11066906
>chr22:11066996-11067120
>chr22:11067281-11068082
>chr22:11068241-11068887
>chr22:11118987-11122050
>chr22:11122095-11160921
>chr22:11210921-11214079
>chr22:11214125-11248530
>chr22:11248599-11248867
>chr22:11249180-11249396
>chr22:11249596-11249893
>chr22:11250753-11250884
>chr22:11251009-11251150
>chr22:11251266-11251426
>chr22:11251458-11252338
>chr22:11252437-11252510
>chr22:11252578-11252759
>chr22:11252916-11253053
>chr22:11253123-11253178
>chr22:11253352-11253403
>chr22:11253527-11253657
>chr22:11253899-11253975
>chr22:11254034-11254471
>chr22:11254512-11254590
>chr22:11254633-11254663
>chr22:11254863-11256414
>chr22:11256457-11257955
>chr22:11258203-11258883
>chr22:11258908-11259353
>chr22:11259477-11260790
>chr22:11261001-11261985
>chr22:11262115-11262262
>chr22:11262319-11262542
>chr22:11262606-11262680
>chr22:11262821-11268425
>chr22:11268485-11269686
>chr22:11269721-11271123
>chr22:11271173-11272749
>chr22:11272878-11273131
>chr22:11273251-11277149
>chr22:11277189-11277620
>chr22:11277843-11278315
>chr22:11278373-11278760
>chr22:11278911-11279681
>chr22:11279715-11280089
>chr22:11280314-11280522
>chr22:11280637-11281437
>chr22:11281587-11281932
>chr22:11282067-11282285
>chr22:11282837-11283203
>chr22:11283464-11283844
>chr22:11283923-11284322
>chr22:11284445-11284634
>chr22:11284769-11284999
>chr22:11285056-11285110
>chr22:11285238-11285616
>chr22:11285729-11286568
>chr22:11286627-11287970
>chr22:11288072-11296020
>chr22:11296076-11296797
>chr22:11297003-11297471
>chr22:11297582-11297865
>chr22:11298344-11298532
>chr22:11298685-11298736
>chr22:11299025-11299141
>chr22:11299702-11302481
>chr22:11303117-11303539
>chr22:11303595-11303985
>chr22:11304658-11304856
>chr22:11305090-11305226
>chr22:11305347-11306348
>chr22:11306411-11306568
>chr22:11306685-11306902
>chr22:11307379-11307612
>chr22:11307857-11307970
>chr22:11308152-11308328
>chr22:11308850-11309196
>chr22:11309292-11310308
>chr22:11310434-11310847
>chr22:11310941-11311718
>chr22:11311958-11312311
>chr22:11312454-11317460
>chr22:11317497-11318798
>chr22:11318909-11321999
>chr22:11322073-11322664
>chr22:11322751-11323329
>chr22:11323379-11325569
>chr22:11325620-11326347
>chr22:11326504-11348516
>chr22:11348602-11349411
>chr22:11349513-11350145
>chr22:11350283-11351706
>chr22:11351846-11352097
>chr22:11352215-11352477
>chr22:11352547-11353515
>chr22:11353547-11353802
>chr22:11353857-11355452
>chr22:11355525-11356592
>chr22:11356748-11357236
>chr22:11357268-11360700
>chr22:11360802-11360964
>chr22:11361029-11361438
>chr22:11361511-11361582
>chr22:11361659-11378056
>chr22:11428056-11472073
>chr22:11472222-11473130
>chr22:11473220-11473985
>chr22:11474054-11475079
>chr22:11475433-11475921
>chr22:11475991-11476366
>chr22:11476712-11477271
>chr22:11477522-11479552
>chr22:11479771-11484225
>chr22:11484250-11489793
>chr22:11489899-11494090
>chr22:11494185-11497337
>chr22:11547428-11547856
>chr22:11547896-11553194
>chr22:11553225-11554207
>chr22:11554248-11555014
>chr22:11555210-11555505
>chr22:11555640-11556864
>chr22:11556990-11557382
>chr22:11557437-11558015
>chr22:11558102-11558693
>chr22:11558767-11560641
>chr22:11560720-11561038
>chr22:11561108-11561761
>chr22:11561814-11561857
>chr22:11561994-11565059
>chr22:11565163-11569219
>chr22:11569311-11569543
>chr22:11569598-11569739
>chr22:11569785-11569964
>chr22:11570313-11570605
>chr22:11570676-11570759
>chr22:11570796-11571454
>chr22:11571676-11572160
>chr22:11572323-11572727
>chr22:11572773-11573236
>chr22:11573342-11573705
>chr22:11574639-11574783
>chr22:11575003-11575261
>chr22:11576244-11576434
>chr22:11576484-11576943
>chr22:11577201-11577359
>chr22:11577814-11577936
>chr22:11579054-11579166
>chr22:11579236-11579409
>chr22:11580152-11580264
>chr22:11580292-11582236
>chr22:11582316-11582403
>chr22:11582448-11583416
>chr22:11583442-11583531
>chr22:11583611-11584252
>chr22:11584512-11584621
>chr22:11584720-11584838
>chr22:11585261-11585346
>chr22:11585443-11585672
>chr22:11585928-11586187
>chr22:11586297-11586622
>chr22:11587067-11588392
>chr22:11588499-11588579
>chr22:11588690-11595466
>chr22:11595572-11596843
>chr22:11596960-11597090
>chr22:11597153-11597597
>chr22:11598123-11598840
>chr22:11598895-11599073
>chr22:11599207-11599494
>chr22:11599524-11600286
>chr22:11600342-11600560
>chr22:11600600-11601182
>chr22:11601234-11602357
>chr22:11602436-11603189
>chr22:11603332-11604054
>chr22:11604117-11604591
>chr22:11604753-11605804
>chr22:11605939-11606245
>chr22:11606412-11610252
>chr22:11610294-11610636
>chr22:11610768-11611945
>chr22:11612017-11614015
>chr22:11614040-11615222
>chr22:11615285-11620688
>chr22:11621018-11621508
>chr22:11621537-11621690
>chr22:11621763-11622495
>chr22:11622591-11623950
>chr22:11624012-11624051
>chr22:11624203-11624362
>chr22:11624487-11624577
>chr22:11624900-11625119
>chr22:11625334-11625904
>chr22:11625947-11626159
>chr22:11626356-11627476
>chr22:11627562-11627648
>chr22:11627774-11627836
>chr22:11628262-11628308
>chr22:11628515-11628568
>chr22:11628699-11628831
>chr22:11629619-11629805
>chr22:11629892-11631162
>chr22:11681288-11724629
>chr22:11774630-11792354
>chr22:11792372-11819503
>chr22:11819537-11819650
>chr22:11819721-11821477
>chr22:11821525-11821864
>chr22:11821982-11822404
>chr22:11822481-11822619
>chr22:11822671-11837378
>chr22:11837415-11843441
>chr22:11843513-11868178
>chr22:11868223-11868463
>chr22:11868466-11896619
>chr22:11896670-11914222
>chr22:11914291-11925614
>chr22:11925688-11926084
>chr22:11926162-11926834
>chr22:11926976-11977555
>chr22:12027555-12028065
>chr22:12028134-12028242
>chr22:12028304-12077865
>chr22:12077902-12154930
>chr22:12154967-12169708
>chr22:12169760-12169897
>chr22:12169974-12170419
>chr22:12170527-12170853
>chr22:12170901-12172657
>chr22:12172732-12207619
>chr22:12207677-12219851
>chr22:12219888-12225588
>chr22:12275588-12276951
>chr22:12277040-12277486
>chr22:12277839-12278260
>chr22:12278407-12280206
>chr22:12280260-12280640
>chr22:12280710-12281389
>chr22:12281586-12283096
>chr22:12283224-12283825
>chr22:12283941-12284044
>chr22:12284162-12284476
>chr22:12284534-12286825
>chr22:12286898-12289722
>chr22:12289793-12289952
>chr22:12289984-12290088
>chr22:12290249-12290392
>chr22:12290698-12290939
>chr22:12291008-12291167
>chr22:12291391-12291580
>chr22:12291863-12292011
>chr22:12292080-12292171
>chr22:12292808-12294241
>chr22:12294351-12294827
>chr22:12294883-12295166
>chr22:12295197-12295291
>chr22:12295404-12295925
>chr22:12296003-12296065
>chr22:12296231-12296320
>chr22:12296609-12298263
>chr22:12298396-12298527
>chr22:12298610-12298712
>chr22:12299169-12299737
>chr22:12299794-12299907
>chr22:12299989-12300676
>chr22:12300781-12301675
>chr22:12301800-12304303
>chr22:12304611-12304811
>chr22:12304891-12305038
>chr22:12305199-12305699
>chr22:12305923-12306484
>chr22:12306608-12306725
>chr22:12307080-12307419
>chr22:12307536-12307838
>chr22:12307979-12308645
>chr22:12308927-12309100
>chr22:12309556-12310058
>chr22:12310549-12310632
>chr22:12310852-12311052
>chr22:12311435-12311618
>chr22:12311728-12311993
>chr22:12312955-12313207
>chr22:12313674-12318482
>chr22:12318700-12326635
>chr22:12326775-12354873
>chr22:12354916-12424786
>chr22:12424837-12438690
>chr22:12488690-12509234
>chr22:12509277-12537997
>chr22:12538149-12546069
>chr22:12546285-12551097
>chr22:12551564-12551816
>chr22:12552788-12553043
>chr22:12553153-12553384
>chr22:12553670-12553917
>chr22:12554137-12554220
>chr22:12554711-12555217
>chr22:12555673-12555846
>chr22:12556128-12556804
>chr22:12556945-12557247
>chr22:12557363-12557709
>chr22:12558064-12558181
>chr22:12558305-12558866
>chr22:12559090-12559590
>chr22:12559751-12559898
>chr22:12559977-12560178
>chr22:12560486-12562989
>chr22:12563114-12563564
>chr22:12563597-12564008
>chr22:12564113-12564746
>chr22:12564882-12564995
>chr22:12565052-12565620
>chr22:12565958-12566179
>chr22:12566262-12566393
>chr22:12566526-12567271
>chr22:12567306-12568182
>chr22:12568471-12568560
>chr22:12568726-12569389
>chr22:12569502-12569596
>chr22:12569667-12569909
>chr22:12569965-12570327
>chr22:12570551-12571972
>chr22:12572606-12572697
>chr22:12572766-12572914
>chr22:12572931-12573002
>chr22:12573197-12573386
>chr22:12573610-12573769
>chr22:12573838-12574079
>chr22:12574385-12574528
>chr22:12574689-12574792
>chr22:12574825-12574982
>chr22:12575053-12577359
>chr22:12577425-12577877
>chr22:12577950-12580240
>chr22:12580298-12580612
>chr22:12580698-12580833
>chr22:12580949-12581550
>chr22:12581678-12581993
>chr22:12582021-12583192
>chr22:12583389-12584393
>chr22:12584713-12585006
>chr22:12585070-12586358
>chr22:12586518-12587043
>chr22:12587292-12587738
>chr22:12587827-12589127
>chr22:12589380-12594511
>chr22:12594670-12595123
>chr22:12595321-12596055
>chr22:12596188-12598709
>chr22:12598741-12600324
>chr22:12600596-12601283
>chr22:12601349-12601662
>chr22:12601868-12601995
>chr22:12602746-12603245
>chr22:12603415-12603628
>chr22:12603693-12604614
>chr22:12604643-12604828
>chr22:12604910-12605366
>chr22:12605430-12605991
>chr22:12606157-12607199
>chr22:12607278-12608971
>chr22:12609106-12610635
>chr22:12610748-12616007
>chr22:12616122-12618173
>chr22:12618325-12618592
>chr22:12618658-12621963
>chr22:12622012-12626615
>chr22:12626649-12627540
>chr22:12627637-12628570
>chr22:12628638-12629569
>chr22:12629623-12630725
>chr22:12630777-12631797
>chr22:12632058-12636979
>chr22:12637009-12637293
>chr22:12637538-12637907
>chr22:12638016-12638205
>chr22:12638362-12638854
>chr22:12638937-12641730
>chr22:12691730-12692704
>chr22:12693241-12693323
>chr22:12693380-12693538
>chr22:12693668-12693853
>chr22:12693912-12693955
>chr22:12693992-12694661
>chr22:12694717-12706385
>chr22:12706496-12707102
>chr22:12707142-12708868
>chr22:12708903-12726204
>chr22:12776204-12794130
>chr22:12794166-12815521
>chr22:12815619-12818137
>chr22:12868137-12904788
>chr22:12954788-12977325
>chr22:12977425-12986171
>chr22:12994033-13011653
>chr22:13014133-13021322
>chr22:13021422-13109444
>chr22:13109544-13163677
>chr22:13163777-13227312
>chr22:13227412-13248082
>chr22:13248182-13254852
>chr22:13254952-13258197
>chr22:13258297-13280858
>chr22:13280958-13283579
>chr22:13283653-13285143
>chr22:13285243-14419454
>chr22:14419554-14419894
>chr22:14419994-14420334
>chr22:14420434-14421632
>chr22:14421732-15054318
>chr22:15154318-15226918
>chr22:15226972-15227803
>chr22:15227862-15231674
>chr22:15231750-15231884
>chr22:15231923-15233332
>chr22:15233416-15239146
>chr22:15239213-15240197
>chr22:15240377-15240569
>chr22:15240745-15251600
>chr22:15251743-15252256
>chr22:15252564-15254735
>chr22:15255054-15256555
>chr22:15256617-15262287
>chr22:15262365-15276311
>chr22:15276393-15285648
>chr22:15285706-15286764
>chr22:15286878-15287740
>chr22:15287769-15290461
>chr22:15290502-15291523
>chr22:15291634-15292080
>chr22:15292091-15296925
>chr22:15297009-15299144
>chr22:15299269-15299781
>chr22:15299874-15305191
>chr22:15305260-15306101
>chr22:15306126-15308856
>chr22:15309070-15309683
>chr22:15309711-15315167
>chr22:15315231-15315717
>chr22:15315744-15322479
>chr22:15322563-15328105
>chr22:15328176-15329114
>chr22:15329414-15329945
>chr22:15330026-15332879
>chr22:15332942-15335783
>chr22:15335855-15336899
>chr22:15337060-15339145
>chr22:15339192-15340778
>chr22:15340860-15347167
>chr22:15347265-15348519
>chr22:15348598-15349602
>chr22:15349652-15349761
>chr22:15349815-15350040
>chr22:15350095-15363516
>chr22:15363578-15364353
>chr22:15364381-15366133
>chr22:15366161-15377397
>chr22:15377448-15380070
>chr22:15380157-15386310
>chr22:15386405-15391212
>chr22:15391248-15397590
>chr22:15397633-15405246
>chr22:15405302-15406866
>chr22:15406901-15415627
>chr22:15415673-15418523
>chr22:15418568-15421055
>chr22:15421089-15447789
>chr22:15447839-15459920
>chr22:15459955-15469517
>chr22:15469585-15471171
>chr22:15471878-15472181
>chr22:15472365-15473118
>chr22:15473385-15473570
>chr22:15473714-15473896
>chr22:15473977-15474359
>chr22:15474621-15474737
>chr22:15474916-15475240
>chr22:15475452-15475608
>chr22:15475709-15476520
>chr22:15477021-15477608
>chr22:15477924-15478435
>chr22:15478867-15478920
>chr22:15479288-15479404
>chr22:15479936-15480504
>chr22:15480664-15480916
>chr22:15481002-15481989
>chr22:15482271-15482378
>chr22:15482674-15483223
>chr22:15483337-15483409
>chr22:15483608-15483788
>chr22:15483904-15484877
>chr22:15485023-15485183
>chr22:15485250-15485382
>chr22:15485733-15485821
>chr22:15485901-15486709
>chr22:15487379-15487757
>chr22:15488033-15488385
>chr22:15489316-15489610
>chr22:15490447-15490696
>chr22:15491131-15491292
>chr22:15491894-15491992
>chr22:15492163-15492277
>chr22:15492795-15493468
>chr22:15493552-15505859
>chr22:15505994-15506129
>chr22:15506739-15507779
>chr22:15508025-15508147
>chr22:15508364-15508701
>chr22:15508801-15511450
>chr22:15511484-15511657
>chr22:15512093-15516032
>chr22:15516133-15521208
>chr22:15521260-15521901
>chr22:15521979-15522714
>chr22:15522779-15523114
>chr22:15523465-15524072
>chr22:15524608-15526493
>chr22:15526687-15526773
>chr22:15527107-15528120
>chr22:15528364-15528591
>chr22:15528773-15528875
>chr22:15529001-15529539
>chr22:15529711-15529831
>chr22:15530150-15531343
>chr22:15531413-15531607
>chr22:15531681-15532453
>chr22:15532778-15532903
>chr22:15533016-15539235
>chr22:15539317-15540221
>chr22:15540341-15540870
>chr22:15540965-15541568
>chr22:15541669-15542862
>chr22:15543097-15543435
>chr22:15543708-15543911
>chr22:15544026-15544621
>chr22:15544754-15545136
>chr22:15545283-15545480
>chr22:15545553-15546115
>chr22:15546285-15546540
>chr22:15546663-15547069
>chr22:15547234-15547411
>chr22:15547651-15548589
>chr22:15548679-15549298
>chr22:15550062-15550173
>chr22:15551520-15551650
>chr22:15552540-15552631
>chr22:15552867-15553198
>chr22:15553632-15553753
>chr22:15554397-15554631
>chr22:15554910-15554971
>chr22:15555507-15556205
>chr22:15556689-15558146
>chr22:15558751-15559190
>chr22:15559369-15559578
>chr22:15560324-15560774
>chr22:15561043-15561078
>chr22:15563487-15563601
>chr22:15564321-15564582
>chr22:15565143-15565210
>chr22:15565366-15565472
>chr22:15565630-15565955
>chr22:15566041-15566193
>chr22:15566772-15567729
>chr22:15567848-15568571
>chr22:15568729-15570041
>chr22:15570156-15570726
>chr22:15570951-15572142
>chr22:15572307-15572434
>chr22:15572641-15572788
>chr22:15573115-15575126
>chr22:15575226-15575593
>chr22:15575778-15577238
>chr22:15577463-15577531
>chr22:15577807-15577956
>chr22:15578848-15579745
>chr22:15579809-15580561
>chr22:15580628-15580778
>chr22:15581258-15581439
>chr22:15581948-15582540
>chr22:15582635-15582982
>chr22:15583061-15583418
>chr22:15583643-15583938
>chr22:15584396-15584586
>chr22:15584857-15586177
>chr22:15586334-15587113
>chr22:15587254-15587710
>chr22:15587948-15588021
>chr22:15588161-15588384
>chr22:15588510-15589354
>chr22:15589655-15589713
>chr22:15589878-15591186
>chr22:15591305-15591349
>chr22:15591434-15591676
>chr22:15591930-15592414
>chr22:15592666-15594702
>chr22:15594840-15595366
>chr22:15596057-15596351
>chr22:15596489-15597344
>chr22:15597497-15598401
>chr22:15598676-15599209
>chr22:15599276-15599752
>chr22:15599894-15601736
>chr22:15603306-15603369
>chr22:15603494-15603865
>chr22:15604665-15612128
>chr22:15612214-15613061
>chr22:15613138-15613538
>chr22:15613614-15616913
>chr22:15617023-15617463
>chr22:15617509-15618008
>chr22:15618060-15627498
>chr22:15627789-15627944
>chr22:15627987-15628098
>chr22:15628436-15629197
>chr22:15629463-15629598
>chr22:15630334-15630507
>chr22:15632233-15632413
>chr22:15632708-15632856
>chr22:15633505-15634342
>chr22:15634415-15634607
>chr22:15634859-15635243
>chr22:15635343-15636437
>chr22:15637036-15637195
>chr22:15639340-15640029
>chr22:15640178-15640270
>chr22:15640367-15641537
>chr22:15641633-15642031
>chr22:15642233-15642427
>chr22:15642774-15642836
>chr22:15643177-15643244
>chr22:15643704-15644765
>chr22:15644900-15646072
>chr22:15646190-15646310
>chr22:15646461-15647195
>chr22:15647339-15648307
>chr22:15648507-15649361
>chr22:15649447-15652080
>chr22:15652365-15652847
>chr22:15652906-15653117
>chr22:15653238-15653903
>chr22:15654042-15654544
>chr22:15654904-15655036
>chr22:15655162-15655593
>chr22:15655713-15656116
>chr22:15656326-15656686
>chr22:15656947-15657290
>chr22:15657456-15659832
>chr22:15659961-15664091
>chr22:15664433-15664803
>chr22:15665138-15665464
>chr22:15665561-15665776
>chr22:15665993-15666391
>chr22:15666515-15666574
>chr22:15666634-15666732
>chr22:15668186-15668396
>chr22:15668551-15669060
>chr22:15669192-15670369
>chr22:15670666-15674652
>chr22:15674788-15675595
>chr22:15675737-15677171
>chr22:15677855-15678050
>chr22:15678397-15678929
>chr22:15678990-15679203
>chr22:15679476-15679671
>chr22:15679746-15679828
>chr22:15680056-15680152
>chr22:15680969-15681261
>chr22:15681730-15681907
>chr22:15682072-15683027
>chr22:15683134-15683454
>chr22:15683685-15684226
>chr22:15684312-15684360
>chr22:15684670-15684759
>chr22:15685689-15685813
>chr22:15685856-15685989
>chr22:15686334-15686655
>chr22:15686765-15687018
>chr22:15687100-15687522
>chr22:15688362-15689137
>chr22:15689260-15689410
>chr22:15689565-15689613
>chr22:15689817-15689965
>chr22:15690090-15690909
>chr22:15690982-15696327
>chr22:15696458-15698105
>chr22:15698226-15699191
>chr22:15699275-15700689
>chr22:15700851-15701374
>chr22:15701437-15704422
>chr22:15704478-15705293
>chr22:15705368-15706204
>chr22:15706238-15707136
>chr22:15707220-15710000
>chr22:15710055-15710238
>chr22:15710348-15710784
>chr22:15710860-15712909
>chr22:15713024-15715870
>chr22:15715942-15720204
>chr22:15720291-15720623
>chr22:15720668-15721299
>chr22:15721501-15722437
>chr22:15722476-15722758
>chr22:15722837-15729264
>chr22:15729489-15729692
>chr22:15729735-15730495
>chr22:15730536-15738358
>chr22:15738429-15738558
>chr22:15738614-15738719
>chr22:15738764-15739026
>chr22:15739082-15739158
>chr22:15739243-15744048
>chr22:15744296-15744349
>chr22:15744423-15745587
>chr22:15745638-15746677
>chr22:15746730-15746784
>chr22:15746845-15747686
>chr22:15747819-15748385
>chr22:15748423-15748814
>chr22:15748966-15749602
>chr22:15749853-15750590
>chr22:15750680-15751176
>chr22:15751369-15754701
>chr22:15754839-15755733
>chr22:15755960-15756343
>chr22:15756394-15757257
>chr22:15757297-15759369
>chr22:15759534-15759577
>chr22:15759691-15759838
>chr22:15759935-15760448
>chr22:15760618-15760702
>chr22:15760761-15761367
>chr22:15761622-15761670
>chr22:15761737-15762068
>chr22:15762137-15762296
>chr22:15762409-15762825
>chr22:15763030-15763689
>chr22:15763855-15764458
>chr22:15764500-15766201
>chr22:15766270-15766386
>chr22:15766472-15766562
>chr22:15766588-15767624
>chr22:15767731-15768519
>chr22:15768749-15769185
>chr22:15769224-15769368
>chr22:15769424-15770033
>chr22:15770131-15770233
>chr22:15770459-15770579
>chr22:15770666-15771681
>chr22:15771888-15772888
>chr22:15772959-15775782
>chr22:15775889-15776717
>chr22:15776760-15777129
>chr22:15777159-15777297
>chr22:15777374-15778058
>chr22:15778092-15780089
>chr22:15780179-15781266
>chr22:15781337-15782084
>chr22:15782277-15782793
>chr22:15782829-15782962
>chr22:15783097-15784873
>chr22:15785061-15785332
>chr22:15785367-15785837
>chr22:15785929-15786464
>chr22:15786813-15786855
>chr22:15786968-15787200
>chr22:15787222-15787883
>chr22:15787985-15788108
>chr22:15788338-15788562
>chr22:15788794-15788946
>chr22:15789055-15789184
>chr22:15789267-15789936
>chr22:15789972-15790312
>chr22:15790490-15791608
>chr22:15792278-15792562
>chr22:15792706-15792993
>chr22:15793064-15793370
>chr22:15793652-15794213
>chr22:15794629-15794908
>chr22:15796108-15796855
>chr22:15798826-15798919
>chr22:15798994-15799278
>chr22:15799515-15799661
>chr22:15799768-15800128
>chr22:15800256-15805085
>chr22:15805125-15805810
>chr22:15805907-15806324
>chr22:15806508-15807702
>chr22:15807802-15811650
>chr22:15811702-15812217
>chr22:15812693-15812759
>chr22:15813220-15813301
>chr22:15813932-15813974
>chr22:15814465-15814551
>chr22:15815048-15815300
>chr22:15815460-15815694
>chr22:15815774-15816096
>chr22:15816771-15817014
>chr22:15817066-15817147
>chr22:15818173-15818290
>chr22:15819142-15819332
>chr22:15822004-15822145
>chr22:15822254-15822579
>chr22:15822797-15823107
>chr22:15824739-15825215
>chr22:15826423-15826563
>chr22:15826903-15827012
>chr22:15827091-15827708
>chr22:15828048-15829359
>chr22:15830163-15831057
>chr22:15831166-15831242
>chr22:15831302-15831356
>chr22:15831509-15831870
>chr22:15832245-15832357
>chr22:15832506-15832676
>chr22:15832779-15832878
>chr22:15833410-15834177
>chr22:15834282-15834349
>chr22:15834528-15834718
>chr22:15835127-15835719
>chr22:15835818-15836174
>chr22:15836345-15836797
>chr22:15837079-15838468
>chr22:15838540-15838716
>chr22:15839173-15839471
>chr22:15840151-15841092
>chr22:15842563-15842893
>chr22:15843011-15844062
>chr22:15844113-15844444
>chr22:15844519-15845808
>chr22:15845878-15849998
>chr22:15850170-15850385
>chr22:15850608-15850879
>chr22:15851050-15851118
>chr22:15851386-15852788
>chr22:15853238-15853816
>chr22:15854681-15854896
>chr22:15855310-15856221
>chr22:15856420-15857189
>chr22:15857332-15857692
>chr22:15857744-15857832
>chr22:15858091-15858333
>chr22:15858426-15858935
>chr22:15859118-15859206
>chr22:15859262-15859877
>chr22:15860230-15860589
>chr22:15860733-15861198
>chr22:15862036-15862151
>chr22:15862197-15862485
>chr22:15862572-15862736
>chr22:15862785-15863091
>chr22:15863426-15863598
>chr22:15863760-15864571
>chr22:15864706-15871499
>chr22:15871604-15874623
>chr22:15874716-15875152
>chr22:15875322-15875437
>chr22:15875640-15876587
>chr22:15876667-15881038
>chr22:15881074-15895473
>chr22:15895570-15898741
>chr22:15898835-15900299
>chr22:15900552-15904712
>chr22:15904862-15905135
>chr22:15905300-15905492
>chr22:15905575-15906868
>chr22:15906927-15908665
>chr22:15908804-15908840
>chr22:15908921-15909245
>chr22:15909282-15909346
>chr22:15909443-15909586
>chr22:15909657-15914007
>chr22:15914133-15914432
>chr22:15914610-15915628
>chr22:15915805-15915940
>chr22:15917051-15918507
>chr22:15918610-15918769
>chr22:15918893-15919213
>chr22:15919301-15920246
>chr22:15921105-15921301
>chr22:15921399-15921496
>chr22:15921566-15921634
>chr22:15921754-15921849
>chr22:15922289-15922385
>chr22:15923896-15923977
>chr22:15924403-15924472
>chr22:15924931-15924971
>chr22:15925084-15926632
>chr22:15926722-15926845
>chr22:15926907-15927042
>chr22:15927944-15927991
>chr22:15928674-15928722
>chr22:15928966-15929253
>chr22:15931276-15934207
>chr22:15937967-16027730
>chr22:16028283-16028443
>chr22:16029128-16051473
>chr22:16051497-16089238
>chr22:16089265-16091190
>chr22:16091225-16095282
>chr22:16095336-16096175
>chr22:16096294-16096971
>chr22:16097140-16099340
>chr22:16099386-16099718
>chr22:16099870-16100031
>chr22:16100095-16101543
>chr22:16101818-16102184
>chr22:16102219-16102992
>chr22:16103186-16103448
>chr22:16103476-16104199
>chr22:16104365-16105030
>chr22:16105084-16105993
>chr22:16106081-16108519
>chr22:16108642-16108810
>chr22:16109069-16110243
>chr22:16110343-16110551
>chr22:16110642-16111330
>chr22:16111617-16112573
>chr22:16112673-16115680
>chr22:16115759-16115854
>chr22:16115978-16119704
>chr22:16119766-16120187
>chr22:16120357-16122652
>chr22:16122717-16122822
>chr22:16122901-16123432
>chr22:16123760-16124069
>chr22:16124179-16126467
>chr22:16126548-16128365
>chr22:16128417-16128786
>chr22:16128990-16130223
>chr22:16130303-16132165
>chr22:16132224-16132295
>chr22:16132322-16135157
>chr22:16135223-16137079
>chr22:16137131-16141144
>chr22:16141171-16142857
>chr22:16142905-16143318
>chr22:16143355-16143593
>chr22:16143647-16148745
>chr22:16148781-16150403
>chr22:16150673-16153079
>chr22:16153131-16154608
>chr22:16154656-16155408
>chr22:16155448-16156357
>chr22:16156471-16157868
>chr22:16157921-16158213
>chr22:16158377-16160706
>chr22:16160849-16163121
>chr22:16163259-16163592
>chr22:16163673-16169247
>chr22:16169429-16169536
>chr22:16169654-16170261
>chr22:16170294-16170411
>chr22:16170464-16170936
>chr22:16170962-16172544
>chr22:16172637-16173051
>chr22:16173262-16178908
>chr22:16178971-16179155
>chr22:16179394-16182584
>chr22:16182677-16191651
>chr22:16191761-16193766
>chr22:16193951-16195033
>chr22:16195095-16198560
>chr22:16198635-16199423
>chr22:16199484-16200060
>chr22:16200145-16201412
>chr22:16201453-16204201
>chr22:16204250-16206486
>chr22:16206580-16208877
>chr22:16209050-16210210
>chr22:16210268-16215461
>chr22:16215610-16215783
>chr22:16215829-16217047
>chr22:16217121-16217663
>chr22:16217744-16218373
>chr22:16218377-16219031
>chr22:16219170-16220054
>chr22:16220210-16220519
>chr22:16220572-16223404
>chr22:16223449-16224886
>chr22:16224981-16229019
>chr22:16229083-16232133
>chr22:16232167-16232325
>chr22:16232360-16241943
>chr22:16242033-16245916
>chr22:16245952-16251191
>chr22:16251215-16279672
>chr22:16302843-16304296
>chr22:16305427-16307048
>chr22:16307605-16310302
>chr22:16310402-16313516
>chr22:16314010-16320367
>chr22:16320403-16350030
>chr22:16350063-16389100
>chr22:16389167-16389638
>chr22:16389717-16394825
>chr22:16394988-16406937
>chr22:16407028-16409335
>chr22:16409409-16411906
>chr22:16411942-16414439
>chr22:16414471-16414807
>chr22:16414969-16419175
>chr22:16419273-16419658
>chr22:16419723-16423330
>chr22:16423529-16424546
>chr22:16424596-16430636
>chr22:16430740-16434904
>chr22:16434981-16435319
>chr22:16435399-16441637
>chr22:16441678-16460044
>chr22:16460192-16472028
>chr22:16472080-16476490
>chr22:16476574-16484233
>chr22:16484278-16549894
>chr22:16549967-16556779
>chr22:16556857-16557932
>chr22:16557970-16568488
>chr22:16569487-16569853
>chr22:16570506-16570666
>chr22:16571180-16571241
>chr22:16573507-16573621
>chr22:16573662-16573804
>chr22:16573991-16574071
>chr22:16574816-16575035
>chr22:16575164-16575364
>chr22:16576331-16576411
>chr22:16577363-16577505
>chr22:16578376-16578432
>chr22:16578576-16578664
>chr22:16579262-16579313
>chr22:16580108-16580430
>chr22:16580718-16580804
>chr22:16582021-16582151
>chr22:16582793-16583254
>chr22:16583351-16584109
>chr22:16584320-16584740
>chr22:16584996-16585592
>chr22:16586424-16586536
>chr22:16586701-16587209
>chr22:16587455-16587766
>chr22:16588046-16589038
>chr22:16589389-16590030
>chr22:16590377-16590715
>chr22:16593059-16593678
>chr22:16594038-16594104
>chr22:16594145-16594435
>chr22:16594511-16595040
>chr22:16595176-16595297
>chr22:16595439-16595507
>chr22:16595737-16596359
>chr22:16596847-16597180
>chr22:16597332-16597740
>chr22:16597878-16598851
>chr22:16601251-16601278
>chr22:16601411-16601451
>chr22:16601723-16601883
>chr22:16601979-16602021
>chr22:16602314-16602385
>chr22:16604689-16604967
>chr22:16606203-16606507
>chr22:16607041-16607342
>chr22:16607517-16608372
>chr22:16608731-16608836
>chr22:16609272-16609452
>chr22:16609813-16609913
>chr22:16609942-16610034
>chr22:16610244-16610294
>chr22:16611272-16613859
>chr22:16613884-16615417
>chr22:16615838-16615932
>chr22:16617586-16617692
>chr22:16617763-16618445
>chr22:16618779-16619470
>chr22:16620232-16620521
>chr22:16621400-16621583
>chr22:16622372-16622500
>chr22:16622566-16622683
>chr22:16623580-16623645
>chr22:16624353-16624701
>chr22:16625033-16625176
>chr22:16625532-16626020
>chr22:16626322-16626419
>chr22:16626505-16626605
>chr22:16626675-16626817
>chr22:16626879-16627360
>chr22:16627562-16627810
>chr22:16627889-16628548
>chr22:16629053-16629123
>chr22:16629710-16629792
>chr22:16629888-16630109
>chr22:16630377-16630648
>chr22:16630772-16630881
>chr22:16631468-16631759
>chr22:16631945-16632088
>chr22:16632856-16634689
>chr22:16635154-16635348
>chr22:16635366-16636221
>chr22:16636881-16637035
>chr22:16637088-16637570
>chr22:16637688-16637759
>chr22:16638011-16638249
>chr22:16638490-16638597
>chr22:16638710-16645186
>chr22:16647169-16647474
>chr22:16648047-16648325
>chr22:16648524-16649063
>chr22:16649153-16649212
>chr22:16649645-16649749
>chr22:16649967-16650056
>chr22:16650257-16650525
>chr22:16651269-16651485
>chr22:16651534-16651576
>chr22:16651619-16651849
>chr22:16652463-16653879
>chr22:16654071-16654172
>chr22:16654755-16655001
>chr22:16655037-16655083
>chr22:16655335-16655548
>chr22:16655809-16656201
>chr22:16656269-16657167
>chr22:16657598-16658636
>chr22:16658836-16659201
>chr22:16660051-16660109
>chr22:16660204-16667200
>chr22:16667258-16667309
>chr22:16667729-16667840
>chr22:16667888-16668079
>chr22:16668187-16668892
>chr22:16668947-16669148
>chr22:16669334-16669396
>chr22:16669669-16669812
>chr22:16670352-16670924
>chr22:16670962-16671002
>chr22:16671168-16671239
>chr22:16671619-16672770
>chr22:16673413-16673503
>chr22:16675061-16675147
>chr22:16676310-16676385
>chr22:16676780-16676817
>chr22:16677127-16677414
>chr22:16677650-16677975
>chr22:16678482-16678790
>chr22:16679050-16679092
>chr22:16679364-16679412
>chr22:16679794-16679892
>chr22:16680700-16681339
>chr22:16681493-16682084
>chr22:16682136-16682684
>chr22:16682814-16682878
>chr22:16682938-16683266
>chr22:16683302-16683360
>chr22:16683513-16683552
>chr22:16683670-16683763
>chr22:16684072-16684391
>chr22:16684531-16685562
>chr22:16685660-16688728
>chr22:16688952-16689021
>chr22:16689190-16689265
>chr22:16691149-16691506
>chr22:16692543-16692760
>chr22:16693637-16693677
>chr22:16694319-16694367
>chr22:16696117-16696259
>chr22:16696596-16696801
>chr22:16700784-16700859
>chr22:16701087-16701191
>chr22:16701448-16701674
>chr22:16703153-16703461
>chr22:16704562-16704604
>chr22:16705082-16705372
>chr22:16705525-16705608
>chr22:16707499-16707552
>chr22:16708494-16712902
>chr22:16714150-16714210
>chr22:16716351-16716439
>chr22:16716702-16716800
>chr22:16721827-16721931
>chr22:16724033-16724816
>chr22:16724860-16725024
>chr22:16725331-16725477
>chr22:16726169-16726351
>chr22:16726874-16726964
>chr22:16727559-16727609
>chr22:16728683-16728796
>chr22:16729240-16729301
>chr22:16730578-16730729
>chr22:16736306-16736376
>chr22:16737095-16737212
>chr22:16737439-16737535
>chr22:16737779-16738236
>chr22:16739367-16739425
>chr22:16741432-16744141
>chr22:16745755-16745927
>chr22:16746254-16746446
>chr22:16747081-16747264
>chr22:16747508-16747619
>chr22:16748006-16748253
>chr22:16748430-16748519
>chr22:16748787-16749054
>chr22:16749862-16749932
>chr22:16750147-16756356
>chr22:16756406-16759525
>chr22:16759620-16759852
>chr22:16759896-16761211
>chr22:16761310-16762281
>chr22:16762312-16762734
>chr22:16762902-16763805
>chr22:16763847-16764412
>chr22:16764479-16772330
>chr22:16772475-16772825
>chr22:16773301-16773648
>chr22:16774085-16774417
>chr22:16775641-16776103
>chr22:16776236-16776303
>chr22:16776421-16776558
>chr22:16776671-16776814
>chr22:16776905-16777226
>chr22:16777723-16777897
>chr22:16778606-16779003
>chr22:16779195-16779426
>chr22:16779544-16779868
>chr22:16780168-16780529
>chr22:16780688-16780749
>chr22:16780865-16781408
>chr22:16781481-16781945
>chr22:16782018-16783167
>chr22:16784974-16785463
>chr22:16785579-16785882
>chr22:16786117-16786366
>chr22:16786711-16786771
>chr22:16786995-16787579
>chr22:16787733-16787865
>chr22:16788136-16788264
>chr22:16788347-16788534
>chr22:16788659-16789552
>chr22:16789606-16789733
>chr22:16789829-16790170
>chr22:16790255-16790295
>chr22:16790359-16790833
>chr22:16790978-16791290
>chr22:16791677-16792252
>chr22:16792988-16793317
>chr22:16793594-16793652
>chr22:16793777-16793846
>chr22:16793920-16794541
>chr22:16794657-16794729
>chr22:16795010-16795122
>chr22:16795218-16795493
>chr22:16795696-16796167
>chr22:16796359-16798317
>chr22:16798338-16798786
>chr22:16798890-16799074
>chr22:16799123-16799438
>chr22:16800503-16800566
>chr22:16801270-16801526
>chr22:16802485-16802792
>chr22:16803233-16803300
>chr22:16803391-16803523
>chr22:16803647-16804143
>chr22:16804271-16804451
>chr22:16804508-16804670
>chr22:16804697-16805015
>chr22:16805268-16805362
>chr22:16805475-16805863
>chr22:16806019-16806299
>chr22:16806362-16806426
>chr22:16806458-16806902
>chr22:16809769-16810074
>chr22:16811090-16811386
>chr22:16811685-16812068
>chr22:16812391-16812749
>chr22:16812996-16813334
>chr22:16813729-16813935
>chr22:16814232-16814404
>chr22:16814581-16814762
>chr22:16814864-16814965
>chr22:16815259-16815479
>chr22:16815872-16816135
>chr22:16816458-16816535
>chr22:16817092-16817192
>chr22:16819117-16819258
>chr22:16820006-16820061
>chr22:16821921-16822003
>chr22:16822076-16822213
>chr22:16822648-16822716
>chr22:16822880-16823254
>chr22:16823998-16824054
>chr22:16824458-16824550
>chr22:16826473-16826703
>chr22:16826896-16827251
>chr22:16829548-16829639
>chr22:16829988-16830034
>chr22:16830313-16830635
>chr22:16831882-16832114
>chr22:16832763-16833062
>chr22:16833271-16833491
>chr22:16833527-16833600
>chr22:16833757-16833845
>chr22:16836413-16836457
>chr22:16836669-16836807
>chr22:16836933-16837155
>chr22:16839487-16839913
>chr22:16840083-16840404
>chr22:16841355-16841736
>chr22:16841827-16842519
>chr22:16842606-16842655
>chr22:16843339-16843483
>chr22:16843882-16844091
>chr22:16844906-16844997
>chr22:16845552-16845677
>chr22:16845845-16846023
>chr22:16846079-16846225
>chr22:16846483-16847033
>chr22:16847081-16847519
>chr22:16847610-16848450
>chr22:16848526-16848644
>chr22:16848756-16848848
>chr22:16848946-16849133
>chr22:16849354-16849931
>chr22:16850376-16850419
>chr22:16850493-16850755
>chr22:16850781-16850885
>chr22:16851226-16851299
>chr22:16851472-16852107
>chr22:16852408-16852477
>chr22:16852543-16852598
>chr22:16852718-16853041
>chr22:16853273-16855851
>chr22:16855886-16856366
>chr22:16856610-16856802
>chr22:16856890-16857031
>chr22:16857151-16857213
>chr22:16857357-16857410
>chr22:16858440-16858493
>chr22:16859351-16859395
>chr22:16860128-16860172
>chr22:16860752-16865057
>chr22:16865102-16865281
>chr22:16865677-16865710
>chr22:16865998-16866095
>chr22:16866777-16866854
>chr22:16866987-16891255
>chr22:16891285-16912096
>chr22:16912527-16912830
>chr22:16913410-16913488
>chr22:16914481-16914698
>chr22:16914926-16915072
>chr22:16917900-16918274
>chr22:16919666-16920009
>chr22:16920490-16920648
>chr22:16921331-16921398
>chr22:16921492-16921570
>chr22:16922135-16922266
>chr22:16922789-16922933
>chr22:16924200-16924258
>chr22:16924597-16924632
>chr22:16924692-16925964
>chr22:16930894-16931011
>chr22:16931200-16931330
>chr22:16932595-16932663
>chr22:16933417-16933497
>chr22:16933566-16933618
>chr22:16933681-16933713
>chr22:16933756-16933811
>chr22:16933894-16934160
>chr22:16934472-16934619
>chr22:16935544-16938599
>chr22:16938657-16940544
>chr22:16940589-16941304
>chr22:16941440-16944374
>chr22:16945373-16945480
>chr22:16945558-16945703
>chr22:16945808-16945897
>chr22:16946018-16946076
>chr22:16947316-16947502
>chr22:16947558-16947744
>chr22:16947854-16948053
>chr22:16949930-16951967
>chr22:16952057-16952147
>chr22:16952581-16952723
>chr22:16956911-16956980
>chr22:16958825-16959250
>chr22:16961786-16961915
>chr22:16962105-16962158
>chr22:16963594-16963721
>chr22:16964892-16964927
>chr22:16965944-16965997
>chr22:16970159-16970236
>chr22:16970379-16970423
>chr22:16970904-16971193
>chr22:16973294-16973393
>chr22:16974681-16975595
>chr22:16975650-16984460
>chr22:16990828-16990864
>chr22:16990922-16991123
>chr22:16992737-16993041
>chr22:16994839-16995033
>chr22:16995433-17007038
>chr22:17009017-17009052
>chr22:17011994-17012024
>chr22:17012130-17012174
>chr22:17012288-17012328
>chr22:17013816-17014392
>chr22:17014895-17015251
>chr22:17015488-17015563
>chr22:17015782-17018634
>chr22:17018743-17018909
>chr22:17020060-17020712
>chr22:17020815-17021074
>chr22:17022023-17022404
>chr22:17022652-17022728
>chr22:17023596-17023752
>chr22:17024067-17031822
>chr22:17033080-17033129
>chr22:17033792-17034034
>chr22:17034881-17035180
>chr22:17035296-17035343
>chr22:17035576-17035854
>chr22:17036359-17036408
>chr22:17036640-17036720
>chr22:17036842-17036889
>chr22:17037660-17038143
>chr22:17038871-17038948
>chr22:17039013-17039310
>chr22:17039414-17042167
>chr22:17042335-17043226
>chr22:17043770-17044142
>chr22:17044203-17044257
>chr22:17045354-17045644
>chr22:17045780-17045998
>chr22:17046827-17046869
>chr22:17047086-17047152
>chr22:17047965-17048126
>chr22:17048951-17049058
>chr22:17049123-17049172
>chr22:17049235-17049749
>chr22:17049812-17051551
>chr22:17051605-17051821
>chr22:17051963-17052079
>chr22:17052139-17052950
>chr22:17053273-17053837
>chr22:17054506-17054588
>chr22:17054665-17055006
>chr22:17055509-17055573
>chr22:17056959-17057014
>chr22:17059030-17060140
>chr22:17062358-17062456
>chr22:17062474-17063413
>chr22:17063585-17063951
>chr22:17064104-17064489
>chr22:17065434-17065591
>chr22:17065864-17066176
>chr22:17066534-17066778
>chr22:17066889-17067075
>chr22:17067538-17067828
>chr22:17068111-17068260
>chr22:17068928-17069201
>chr22:17069430-17069523
>chr22:17069973-17070076
>chr22:17070226-17073387
>chr22:17073524-17073709
>chr22:17073814-17075450
>chr22:17075942-17076230
>chr22:17076585-17077266
>chr22:17077541-17077597
>chr22:17077827-17078031
>chr22:17078327-17078678
>chr22:17078738-17079527
>chr22:17079622-17079795
>chr22:17079858-17080150
>chr22:17080209-17080310
>chr22:17080868-17080915
>chr22:17081355-17081572
>chr22:17081806-17082167
>chr22:17082245-17082287
>chr22:17082378-17082503
>chr22:17082635-17083247
>chr22:17084361-17084513
>chr22:17086209-17086247
>chr22:17088305-17089229
>chr22:17089605-17089893
>chr22:17089983-17090421
>chr22:17091373-17091790
>chr22:17091913-17092017
>chr22:17092118-17092370
>chr22:17092408-17092654
>chr22:17093502-17093600
>chr22:17093951-17094293
>chr22:17094529-17094807
>chr22:17096586-17096898
>chr22:17100999-17101180
>chr22:17101479-17101584
>chr22:17102557-17103168
>chr22:17103585-17104458
>chr22:17105015-17105050
>chr22:17105188-17105280
>chr22:17105744-17105821
>chr22:17108215-17108286
>chr22:17109645-17109740
>chr22:17110074-17110118
>chr22:17110207-17110854
>chr22:17111012-17111096
>chr22:17112988-17113039
>chr22:17113168-17113484
>chr22:17115841-17116027
>chr22:17117213-17117267
>chr22:17117800-17117842
>chr22:17119569-17119608
>chr22:17120200-17120262
>chr22:17120913-17120996
>chr22:17121361-17121401
>chr22:17121547-17121608
>chr22:17122910-17123355
>chr22:17123702-17123756
>chr22:17123820-17124695
>chr22:17124932-17124974
>chr22:17125311-17126097
>chr22:17126199-17126703
>chr22:17127173-17128576
>chr22:17129126-17129294
>chr22:17129386-17129798
>chr22:17129858-17130134
>chr22:17130684-17131025
>chr22:17131107-17131625
>chr22:17132377-17133158
>chr22:17133885-17134186
>chr22:17134774-17135096
>chr22:17135764-17137071
>chr22:17138464-17138551
>chr22:17139234-17139903
>chr22:17140446-17140618
>chr22:17141720-17141753
>chr22:17142065-17142255
>chr22:17144240-17144860
>chr22:17145417-17145729
>chr22:17146270-17147837
>chr22:17148079-17148169
>chr22:17149977-17150368
>chr22:17150483-17150823
>chr22:17151443-17151789
>chr22:17153909-17154569
>chr22:17154642-17154945
>chr22:17155240-17155542
>chr22:17155720-17155876
>chr22:17156276-17157411
>chr22:17157768-17158326
>chr22:17159038-17159089
>chr22:17160224-17160688
>chr22:17160969-17162023
>chr22:17163934-17164235
>chr22:17165504-17166347
>chr22:17167154-17167467
>chr22:17167873-17167948
>chr22:17168020-17168664
>chr22:17169316-17169366
>chr22:17169445-17169922
>chr22:17170006-17170899
>chr22:17171062-17171149
>chr22:17171180-17171323
>chr22:17172642-17172944
>chr22:17173165-17173483
>chr22:17173960-17174425
>chr22:17174550-17174846
>chr22:17175007-17175833
>chr22:17175994-17176484
>chr22:17176882-17177195
>chr22:17177823-17178210
>chr22:17178318-17178773
>chr22:17179800-17180213
>chr22:17180527-17180620
>chr22:17180797-17181169
>chr22:17181607-17181650
>chr22:17183041-17183762
>chr22:17183918-17184267
>chr22:17184638-17184973
>chr22:17185079-17185469
>chr22:17186158-17186216
>chr22:17186319-17187602
>chr22:17187794-17188222
>chr22:17188579-17189322
>chr22:17191856-17192010
>chr22:17192478-17192851
>chr22:17193108-17193297
>chr22:17193388-17193688
>chr22:17193905-17194051
>chr22:17194845-17194875
>chr22:17195015-17195123
>chr22:17195227-17195659
>chr22:17195737-17196404
>chr22:17196830-17197576
>chr22:17197662-17198078
>chr22:17199806-17200239
>chr22:17200634-17200912
>chr22:17200979-17201245
>chr22:17201948-17202570
>chr22:17202737-17203102
>chr22:17204248-17205477
>chr22:17205686-17206027
>chr22:17206178-17206516
>chr22:17206645-17206958
>chr22:17207329-17207495
>chr22:17208084-17208995
>chr22:17209880-17210492
>chr22:17210568-17213480
>chr22:17213746-17214130
>chr22:17215206-17216861
>chr22:17217541-17217850
>chr22:17218165-17218225
>chr22:17218891-17219151
>chr22:17219682-17220028
>chr22:17220411-17220461
>chr22:17220807-17221164
>chr22:17221275-17221482
>chr22:17222412-17222648
>chr22:17222687-17222726
>chr22:17223083-17223815
>chr22:17224299-17224396
>chr22:17224898-17224930
>chr22:17225163-17228044
>chr22:17228967-17229002
>chr22:17230558-17231219
>chr22:17231281-17231634
>chr22:17231859-17232087
>chr22:17234437-17234639
>chr22:17234877-17235027
>chr22:17236112-17236445
>chr22:17236551-17236890
>chr22:17238049-17238928
>chr22:17239526-17240105
>chr22:17241149-17241453
>chr22:17241910-17242004
>chr22:17242253-17242340
>chr22:17242391-17242737
>chr22:17243298-17243626
>chr22:17243949-17244000
>chr22:17244391-17245006
>chr22:17245185-17245287
>chr22:17245681-17246029
>chr22:17246264-17246606
>chr22:17246899-17247537
>chr22:17248347-17248770
>chr22:17248827-17250673
>chr22:17251395-17252813
>chr22:17253342-17254628
>chr22:17254922-17255483
>chr22:17255741-17256076
>chr22:17256532-17256848
>chr22:17258873-17258923
>chr22:17259275-17260289
>chr22:17260470-17260544
>chr22:17261702-17262011
>chr22:17262259-17263035
>chr22:17264455-17264628
>chr22:17264782-17264856
>chr22:17265289-17265590
>chr22:17267345-17267478
>chr22:17267676-17267727
>chr22:17267819-17268141
>chr22:17270842-17272200
>chr22:17273683-17274157
>chr22:17274229-17277467
>chr22:17277510-17277782
>chr22:17277969-17279122
>chr22:17279314-17279427
>chr22:17279673-17280418
>chr22:17281856-17283555
>chr22:17284015-17284391
>chr22:17286054-17286507
>chr22:17287709-17288184
>chr22:17288558-17288629
>chr22:17289791-17290278
>chr22:17290912-17291240
>chr22:17291350-17291403
>chr22:17291451-17292503
>chr22:17292576-17292635
>chr22:17292717-17293012
>chr22:17293290-17299777
>chr22:17300113-17300449
>chr22:17301224-17301556
>chr22:17301956-17302306
>chr22:17302438-17303006
>chr22:17303208-17303511
>chr22:17304828-17305170
>chr22:17305776-17306499
>chr22:17306864-17306940
>chr22:17307076-17307580
>chr22:17308160-17309024
>chr22:17309071-17309289
>chr22:17310232-17310568
>chr22:17310747-17311046
>chr22:17311148-17311460
>chr22:17312318-17312493
>chr22:17313868-17314224
>chr22:17316114-17316313
>chr22:17316458-17316819
>chr22:17316880-17318055
>chr22:17318114-17318430
>chr22:17318710-17318904
>chr22:17320325-17320665
>chr22:17321050-17321345
>chr22:17321582-17321975
>chr22:17322170-17322661
>chr22:17323111-17324532
>chr22:17324589-17325947
>chr22:17326042-17326665
>chr22:17326727-17328153
>chr22:17328291-17328377
>chr22:17328627-17328995
>chr22:17329606-17330243
>chr22:17330408-17330809
>chr22:17330890-17331991
>chr22:17332879-17333268
>chr22:17333522-17333959
>chr22:17334893-17335020
>chr22:17335029-17335232
>chr22:17335325-17335490
>chr22:17335523-17335812
>chr22:17336385-17337049
>chr22:17338197-17338370
>chr22:17338668-17338940
>chr22:17339890-17341669
>chr22:17341955-17342260
>chr22:17342805-17344385
>chr22:17344640-17345778
>chr22:17345875-17346353
>chr22:17346755-17347075
>chr22:17347316-17347709
>chr22:17348000-17348817
>chr22:17349818-17350314
>chr22:17351314-17352126
>chr22:17352256-17352560
>chr22:17352843-17353747
>chr22:17354174-17354634
>chr22:17354806-17356509
>chr22:17356587-17357267
>chr22:17358182-17358520
>chr22:17359034-17359506
>chr22:17359546-17359615
>chr22:17360232-17360266
>chr22:17360397-17361776
>chr22:17362062-17362347
>chr22:17362404-17362439
>chr22:17362474-17362931
>chr22:17363024-17363958
>chr22:17364063-17364368
>chr22:17364583-17365249
>chr22:17365409-17365855
>chr22:17366181-17366470
>chr22:17367368-17367708
>chr22:17369289-17369434
>chr22:17369551-17369722
>chr22:17369920-17369973
>chr22:17372390-17372710
>chr22:17373042-17373287
>chr22:17375103-17375444
>chr22:17375679-17375946
>chr22:17376616-17376982
>chr22:17377441-17377554
>chr22:17377970-17378689
>chr22:17378942-17379249
>chr22:17381885-17382194
>chr22:17382470-17383499
>chr22:17383672-17384947
>chr22:17384996-17385724
>chr22:17386644-17386992
>chr22:17387902-17388316
>chr22:17388707-17389132
>chr22:17389237-17389361
>chr22:17389441-17389978
>chr22:17390621-17390961
>chr22:17391005-17391062
>chr22:17391720-17393159
>chr22:17393286-17393558
>chr22:17393611-17394200
>chr22:17394256-17394720
>chr22:17394754-17394988
>chr22:17395197-17395652
>chr22:17395909-17396564
>chr22:17396722-17396785
>chr22:17397153-17397799
>chr22:17398979-17399130
>chr22:17399406-17399710
>chr22:17400750-17401066
>chr22:17401262-17401383
>chr22:17401755-17402437
>chr22:17402489-17402585
>chr22:17402705-17403070
>chr22:17403753-17403898
>chr22:17403972-17404287
>chr22:17404361-17404682
>chr22:17404776-17404975
>chr22:17405050-17405682
>chr22:17405760-17405811
>chr22:17405910-17406093
>chr22:17406148-17406581
>chr22:17407305-17407614
>chr22:17408003-17408126
>chr22:17408193-17408288
>chr22:17408345-17408420
>chr22:17409081-17409539
>chr22:17409822-17409899
>chr22:17409960-17410282
>chr22:17410431-17410751
>chr22:17411723-17411877
>chr22:17413660-17414274
>chr22:17414485-17414770
>chr22:17415163-17415572
>chr22:17416515-17416792
>chr22:17417655-17417929
>chr22:17418008-17418114
>chr22:17418756-17418797
>chr22:17419490-17419593
>chr22:17421076-17421873
>chr22:17421968-17422729
>chr22:17423309-17423534
>chr22:17424142-17424243
>chr22:17425377-17425452
>chr22:17426105-17426667
>chr22:17426866-17428247
>chr22:17428558-17428805
>chr22:17429416-17429585
>chr22:17431634-17431675
>chr22:17431816-17431921
>chr22:17432004-17432880
>chr22:17433466-17433740
>chr22:17435184-17435263
>chr22:17435904-17436276
>chr22:17438514-17438826
>chr22:17438929-17439015
>chr22:17439197-17439256
>chr22:17440928-17441270
>chr22:17442274-17442852
>chr22:17444340-17444626
>chr22:17445220-17445340
>chr22:17445423-17446053
>chr22:17446235-17447593
>chr22:17447855-17447957
>chr22:17448333-17448400
>chr22:17448848-17449178
>chr22:17449478-17449845
>chr22:17450207-17450556
>chr22:17452058-17452368
>chr22:17453183-17453477
>chr22:17453822-17453953
>chr22:17454054-17454627
>chr22:17454743-17455405
>chr22:17455581-17455909
>chr22:17456595-17456675
>chr22:17457004-17457344
>chr22:17457522-17457659
>chr22:17457812-17458024
>chr22:17458128-17458416
>chr22:17458524-17458656
>chr22:17459261-17459667
>chr22:17459978-17460055
>chr22:17460161-17460516
>chr22:17461786-17462398
>chr22:17462628-17462936
>chr22:17463949-17464028
>chr22:17464449-17464805
>chr22:17464970-17465924
>chr22:17466004-17466221
>chr22:17466592-17466921
>chr22:17467502-17467815
>chr22:17468397-17468705
>chr22:17468781-17468893
>chr22:17468932-17469123
>chr22:17469264-17469326
>chr22:17470131-17470421
>chr22:17471506-17471838
>chr22:17473321-17473362
>chr22:17473620-17473807
>chr22:17474834-17474929
>chr22:17475438-17475598
>chr22:17476250-17476520
>chr22:17478350-17478660
>chr22:17479774-17480088
>chr22:17480227-17480318
>chr22:17480409-17480534
>chr22:17480749-17481368
>chr22:17481738-17481798
>chr22:17481828-17483695
>chr22:17483928-17484317
>chr22:17484496-17484863
>chr22:17485172-17485263
>chr22:17485477-17485804
>chr22:17486024-17486146
>chr22:17486915-17486953
>chr22:17487414-17487702
>chr22:17487849-17488191
>chr22:17488711-17489867
>chr22:17490404-17490836
>chr22:17490980-17491104
>chr22:17491393-17491497
>chr22:17492934-17493341
>chr22:17494059-17494357
>chr22:17494670-17495049
>chr22:17495281-17495894
>chr22:17495923-17496036
>chr22:17496113-17496537
>chr22:17497023-17497302
>chr22:17498102-17498411
>chr22:17498948-17499291
>chr22:17499925-17500218
>chr22:17501343-17501577
>chr22:17501909-17501960
>chr22:17502435-17502842
>chr22:17503770-17504748
>chr22:17505492-17506432
>chr22:17506631-17506948
>chr22:17508102-17508183
>chr22:17508326-17508461
>chr22:17508641-17508805
>chr22:17508972-17509271
>chr22:17509362-17509654
>chr22:17510346-17510469
>chr22:17510590-17510907
>chr22:17511727-17511806
>chr22:17512354-17512745
>chr22:17513103-17513188
>chr22:17514742-17515051
>chr22:17515669-17515980
>chr22:17516193-17516339
>chr22:17516425-17517213
>chr22:17517269-17517432
>chr22:17519256-17519561
>chr22:17519780-17520093
>chr22:17520416-17522158
>chr22:17522728-17523029
>chr22:17523075-17523395
>chr22:17523468-17523786
>chr22:17524378-17525616
>chr22:17525932-17526255
>chr22:17526297-17526878
>chr22:17526918-17528823
>chr22:17528965-17529108
>chr22:17529376-17529726
>chr22:17530208-17530745
>chr22:17530781-17530855
>chr22:17530896-17530939
>chr22:17531880-17532389
>chr22:17532688-17533630
>chr22:17533692-17534017
>chr22:17534178-17534306
>chr22:17534444-17535330
>chr22:17535639-17535787
>chr22:17535945-17536361
>chr22:17536470-17536587
>chr22:17536794-17536872
>chr22:17537722-17538236
>chr22:17539486-17539688
>chr22:17539851-17540118
>chr22:17540930-17541084
>chr22:17541166-17541465
>chr22:17541795-17541860
>chr22:17543097-17543416
>chr22:17543556-17543880
>chr22:17544090-17544974
>chr22:17545084-17545409
>chr22:17545557-17545871
>chr22:17545918-17546105
>chr22:17546205-17546520
>chr22:17546731-17547102
>chr22:17547201-17547558
>chr22:17549608-17549934
>chr22:17550121-17550333
>chr22:17550655-17550960
>chr22:17551525-17551827
>chr22:17557129-17557445
>chr22:17557738-17557788
>chr22:17558039-17558080
>chr22:17558711-17559007
>chr22:17559229-17559541
>chr22:17559992-17560303
>chr22:17560594-17562459
>chr22:17564303-17564345
>chr22:17564576-17566081
>chr22:17566432-17566737
>chr22:17566878-17567232
>chr22:17567280-17567351
>chr22:17567797-17567968
>chr22:17568040-17568483
>chr22:17568537-17569337
>chr22:17570502-17570791
>chr22:17571488-17573162
>chr22:17573348-17573391
>chr22:17573957-17574231
>chr22:17574511-17575168
>chr22:17576052-17576384
>chr22:17576893-17577466
>chr22:17577575-17578273
>chr22:17578645-17578909
>chr22:17579049-17579406
>chr22:17580903-17581030
>chr22:17582085-17582431
>chr22:17582900-17583028
>chr22:17583653-17583966
>chr22:17584106-17584814
>chr22:17584997-17585414
>chr22:17585606-17586081
>chr22:17586225-17586788
>chr22:17588342-17588677
>chr22:17588783-17589081
>chr22:17589169-17589482
>chr22:17591551-17591862
>chr22:17592792-17593088
>chr22:17593365-17593425
>chr22:17593920-17594259
>chr22:17595052-17595353
>chr22:17595538-17596169
>chr22:17596422-17596714
>chr22:17596957-17597239
>chr22:17597633-17597823
>chr22:17597875-17597981
>chr22:17598758-17600009
>chr22:17600147-17600484
>chr22:17600935-17601016
>chr22:17601589-17602197
>chr22:17602354-17602678
>chr22:17602902-17603785
>chr22:17604507-17604819
>chr22:17604882-17605944
>chr22:17607131-17607431
>chr22:17607787-17607864
>chr22:17608367-17608728
>chr22:17608783-17609761
>chr22:17609865-17610117
>chr22:17610215-17610329
>chr22:17611876-17611933
>chr22:17612887-17613094
>chr22:17613679-17613987
>chr22:17614039-17614663
>chr22:17614684-17617079
>chr22:17617248-17617612
>chr22:17617768-17618101
>chr22:17618316-17619353
>chr22:17619460-17619746
>chr22:17620146-17620447
>chr22:17620775-17621073
>chr22:17621311-17621590
>chr22:17622498-17623004
>chr22:17623402-17623702
>chr22:17623950-17624142
>chr22:17624225-17624832
>chr22:17625266-17625568
>chr22:17626019-17627434
>chr22:17627535-17627862
>chr22:17628001-17628283
>chr22:17629075-17629212
>chr22:17629752-17629817
>chr22:17629930-17631032
>chr22:17631091-17631445
>chr22:17631521-17632076
>chr22:17632703-17633117
>chr22:17634172-17634550
>chr22:17634664-17634973
>chr22:17635098-17636843
>chr22:17636982-17637685
>chr22:17637871-17637972
>chr22:17638836-17638905
>chr22:17639807-17640151
>chr22:17640595-17641197
>chr22:17641526-17642228
>chr22:17642280-17642899
>chr22:17643275-17643444
>chr22:17643588-17644199
>chr22:17644322-17644713
>chr22:17644794-17645114
>chr22:17645216-17645540
>chr22:17645874-17646120
>chr22:17646235-17646558
>chr22:17646689-17647376
>chr22:17647577-17647625
>chr22:17647847-17648144
>chr22:17648411-17648584
>chr22:17648963-17649087
>chr22:17649104-17650174
>chr22:17650716-17651989
>chr22:17652042-17653136
>chr22:17653490-17653873
>chr22:17654038-17655289
>chr22:17655333-17655574
>chr22:17655949-17656252
>chr22:17656317-17656686
>chr22:17656825-17657107
>chr22:17657242-17657370
>chr22:17657507-17658129
>chr22:17658193-17658305
>chr22:17658386-17659701
>chr22:17659833-17660163
>chr22:17660409-17661433
>chr22:17661706-17662064
>chr22:17662193-17663158
>chr22:17663636-17665764
>chr22:17665799-17666007
>chr22:17666151-17667875
>chr22:17668008-17668796
>chr22:17668936-17670668
>chr22:17670977-17671568
>chr22:17671619-17672020
>chr22:17673337-17673860
>chr22:17674285-17674794
>chr22:17675176-17675338
>chr22:17676110-17676485
>chr22:17677064-17677203
>chr22:17677456-17678324
>chr22:17679251-17679597
>chr22:17679856-17680557
>chr22:17681217-17681541
>chr22:17681885-17682014
>chr22:17682844-17683151
>chr22:17683840-17683983
>chr22:17684099-17686076
>chr22:17686181-17686847
>chr22:17687303-17688259
>chr22:17688484-17688620
>chr22:17688750-17688941
>chr22:17689532-17689872
>chr22:17690060-17690336
>chr22:17690497-17690843
>chr22:17691027-17691166
>chr22:17691311-17691661
>chr22:17693116-17694171
>chr22:17694431-17694536
>chr22:17694862-17694911
>chr22:17695144-17695238
>chr22:17695364-17695658
>chr22:17695712-17695786
>chr22:17697144-17697625
>chr22:17697820-17698894
>chr22:17701594-17702049
>chr22:17702397-17702798
>chr22:17702878-17703221
>chr22:17704078-17704851
>chr22:17705101-17705603
>chr22:17706021-17706335
>chr22:17706438-17706485
>chr22:17708950-17710097
>chr22:17710275-17710940
>chr22:17711078-17711630
>chr22:17713428-17714463
>chr22:17714864-17715018
>chr22:17715115-17715538
>chr22:17717098-17717389
>chr22:17717462-17717528
>chr22:17717798-17718138
>chr22:17718874-17719411
>chr22:17719566-17721192
>chr22:17721341-17721398
>chr22:17721559-17721969
>chr22:17722243-17722563
>chr22:17723139-17723202
>chr22:17723644-17724368
>chr22:17725684-17725827
>chr22:17725874-17726418
>chr22:17727832-17727940
>chr22:17730561-17730674
>chr22:17731074-17731415
>chr22:17736169-17736490
>chr22:17736627-17737254
>chr22:17737346-17737688
>chr22:17740251-17740913
>chr22:17741452-17741782
>chr22:17742462-17742508
>chr22:17745040-17746176
>chr22:17746583-17746801
>chr22:17747328-17747626
>chr22:17747790-17748541
>chr22:17749353-17749455
>chr22:17749698-17749795
>chr22:17750465-17751049
>chr22:17751086-17751497
>chr22:17752671-17753271
>chr22:17753887-17754263
>chr22:17754398-17754439
>chr22:17754734-17755253
>chr22:17755515-17756169
>chr22:17756376-17756872
>chr22:17757124-17757738
>chr22:17758774-17760486
>chr22:17761292-17761831
>chr22:17762209-17762745
>chr22:17762822-17763162
>chr22:17763234-17763571
>chr22:17763723-17763808
>chr22:17765272-17765338
>chr22:17765690-17767269
>chr22:17767832-17768043
>chr22:17768597-17769098
>chr22:17770065-17770160
>chr22:17771096-17771691
>chr22:17772037-17772081
>chr22:17773687-17773797
>chr22:17774030-17774097
>chr22:17774501-17774548
>chr22:17774936-17775111
>chr22:17776458-17777147
>chr22:17777431-17777484
>chr22:17779199-17779481
>chr22:17779636-17779671
>chr22:17780722-17780842
>chr22:17780969-17781078
>chr22:17783092-17783178
>chr22:17784481-17784827
>chr22:17785592-17785636
>chr22:17786227-17786548
>chr22:17789588-17789649
>chr22:17793805-17794005
>chr22:17797223-17797518
>chr22:17798622-17798977
>chr22:17799091-17799406
>chr22:17799844-17799931
>chr22:17800387-17800475
>chr22:17801136-17801456
>chr22:17801595-17801952
>chr22:17802047-17802381
>chr22:17803029-17803220
>chr22:17805730-17806058
>chr22:17809326-17809666
>chr22:17809881-17810489
>chr22:17811755-17812051
>chr22:17812588-17812653
>chr22:17813944-17814019
>chr22:17814734-17814994
>chr22:17816328-17816366
>chr22:17818854-17818946
>chr22:17819654-17820171
>chr22:17820329-17820715
>chr22:17820810-17821095
>chr22:17823069-17823114
>chr22:17823482-17823796
>chr22:17829154-17829472
>chr22:17831000-17831054
>chr22:17831882-17831942
>chr22:17832045-17832095
>chr22:17834149-17834247
>chr22:17834428-17834592
>chr22:17835170-17835374
>chr22:17836643-17836950
>chr22:17837846-17838224
>chr22:17838551-17838666
>chr22:17838947-17839558
>chr22:17839576-17840395
>chr22:17842824-17843169
>chr22:17843852-17844151
>chr22:17847842-17847974
>chr22:17849324-17849999
>chr22:17850379-17850717
>chr22:17852792-17853098
>chr22:17853648-17853721
>chr22:17854144-17854246
>chr22:17856583-17856943
>chr22:17857185-17857284
>chr22:17857344-17857483
>chr22:17858645-17858760
>chr22:17860080-17860192
>chr22:17862243-17862564
>chr22:17865074-17865242
>chr22:17865494-17865572
>chr22:17866577-17866697
>chr22:17867695-17867750
>chr22:17867859-17867953
>chr22:17868299-17868420
>chr22:17868686-17868750
>chr22:17876486-17877625
>chr22:17877813-17878171
>chr22:17880631-17880684
>chr22:17881694-17881821
>chr22:17884543-17884587
>chr22:17884960-17885002
>chr22:17886311-17887063
>chr22:17889537-17889832
>chr22:17891257-17891291
>chr22:17893575-17893682
>chr22:17894123-17894436
>chr22:17894563-17894932
>chr22:17897128-17897463
>chr22:17900288-17900623
>chr22:17901387-17901703
>chr22:17902106-17902384
>chr22:17908302-17908595
>chr22:17909236-17909562
>chr22:17910970-17911048
>chr22:17911547-17911857
>chr22:17912086-17912913
>chr22:17915176-17915287
>chr22:17915827-17916126
>chr22:17918204-17918384
>chr22:17918936-17919359
>chr22:17920873-17920948
>chr22:17921016-17921366
>chr22:17921489-17921790
>chr22:17923815-17924212
>chr22:17924564-17924686
>chr22:17926903-17927394
>chr22:17928152-17928476
>chr22:17928801-17929407
>chr22:17929523-17929907
>chr22:17930096-17930301
>chr22:17930351-17930491
>chr22:17931959-17932039
>chr22:17932095-17936606
>chr22:17936681-17936748
>chr22:17937371-17937697
>chr22:17938978-17939337
>chr22:17940254-17940461
>chr22:17940591-17940728
>chr22:17943164-17943465
>chr22:17946844-17946897
>chr22:17947565-17947844
>chr22:17948426-17948478
>chr22:17948595-17949202
>chr22:17950166-17950646
>chr22:17951676-17951991
>chr22:17953639-17953996
>chr22:17954409-17954492
>chr22:17954736-17955268
>chr22:17956387-17956650
>chr22:17957438-17957788
>chr22:17958675-17959612
>chr22:17962833-17963054
>chr22:17963108-17963321
>chr22:17964784-17964825
>chr22:17965090-17965212
>chr22:17967452-17968122
>chr22:17968977-17969345
>chr22:17969522-17969588
>chr22:17970897-17971486
>chr22:17972729-17972789
>chr22:17973644-17973966
>chr22:17974414-17974750
>chr22:17974863-17975001
>chr22:17975801-17976042
>chr22:17976494-17976721
>chr22:17976802-17977103
>chr22:17977225-17977359
>chr22:17977430-17978368
>chr22:17978421-17979182
>chr22:17979263-17979552
>chr22:17979767-17980140
>chr22:17981737-17981804
>chr22:17981865-17982122
>chr22:17982388-17982816
>chr22:17983024-17983310
>chr22:17984157-17984249
>chr22:17984512-17984562
>chr22:17984736-17984927
>chr22:17985891-17986542
>chr22:17986957-17987317
>chr22:17988439-17988845
>chr22:17989191-17989221
>chr22:17989278-17989343
>chr22:17990520-17990557
>chr22:17993235-17993441
>chr22:17994458-17994749
>chr22:17995145-17995827
>chr22:17995868-17996458
>chr22:17997004-17997369
>chr22:17997779-17997872
>chr22:17997927-17998330
>chr22:17998529-17998857
>chr22:17999510-17999606
>chr22:18001909-18002232
>chr22:18002352-18002650
>chr22:18002861-18003183
>chr22:18003327-18003392
>chr22:18003775-18004074
>chr22:18004251-18004666
>chr22:18004868-18005238
>chr22:18006558-18007224
>chr22:18007249-18007595
>chr22:18007666-18008248
>chr22:18008808-18008946
>chr22:18009583-18009894
>chr22:18010004-18010059
>chr22:18010787-18010930
>chr22:18011251-18012256
>chr22:18013340-18013510
>chr22:18013777-18014117
>chr22:18014429-18014491
>chr22:18014702-18015006
>chr22:18015388-18015670
>chr22:18016514-18016995
>chr22:18017208-18018265
>chr22:18018438-18018810
>chr22:18018905-18019207
>chr22:18019416-18020120
>chr22:18020569-18021065
>chr22:18022375-18022748
>chr22:18023223-18023314
>chr22:18023482-18023529
>chr22:18023988-18024031
>chr22:18026030-18026635
>chr22:18027751-18028052
>chr22:18028635-18029062
>chr22:18029808-18030287
>chr22:18030426-18030608
>chr22:18031091-18031446
>chr22:18032602-18032646
>chr22:18032955-18032993
>chr22:18035152-18035477
>chr22:18037217-18037624
>chr22:18038003-18039331
>chr22:18039577-18040281
>chr22:18040554-18042447
>chr22:18043216-18043820
>chr22:18044927-18045000
>chr22:18045608-18045968
>chr22:18046317-18047454
>chr22:18047811-18048180
>chr22:18049149-18050047
>chr22:18051005-18051658
>chr22:18051783-18052732
>chr22:18052762-18053937
>chr22:18054554-18054727
>chr22:18054806-18055186
>chr22:18055668-18055888
>chr22:18057275-18057568
>chr22:18059709-18060517
>chr22:18061703-18062010
>chr22:18062126-18062444
>chr22:18063250-18063323
>chr22:18063971-18064410
>chr22:18067001-18067282
>chr22:18070390-18070427
>chr22:18071332-18071660
>chr22:18072941-18073403
>chr22:18073881-18074565
>chr22:18074602-18074947
>chr22:18075055-18075449
>chr22:18077215-18077255
>chr22:18079028-18079197
>chr22:18080293-18081408
>chr22:18081753-18081847
>chr22:18081923-18082988
>chr22:18083017-18083259
>chr22:18084249-18084587
>chr22:18084716-18085025
>chr22:18085583-18085902
>chr22:18085976-18086345
>chr22:18086828-18087375
>chr22:18087756-18087877
>chr22:18088493-18088745
>chr22:18089680-18090033
>chr22:18090756-18090817
>chr22:18091058-18091171
>chr22:18091342-18091668
>chr22:18092515-18092661
>chr22:18092695-18092960
>chr22:18093250-18093607
>chr22:18094206-18094500
>chr22:18094671-18094992
>chr22:18095817-18096261
>chr22:18096402-18096725
>chr22:18096767-18097208
>chr22:18097259-18097567
>chr22:18097723-18098234
>chr22:18098371-18098881
>chr22:18099604-18099823
>chr22:18099883-18099981
>chr22:18100068-18100446
>chr22:18102763-18103449
>chr22:18104223-18104497
>chr22:18105328-18105466
>chr22:18105725-18105841
>chr22:18105902-18107132
>chr22:18107207-18107412
>chr22:18107549-18108042
>chr22:18108136-18108254
>chr22:18108398-18108454
>chr22:18108627-18109324
>chr22:18112098-18112162
>chr22:18113699-18113767
>chr22:18115849-18115896
>chr22:18117486-18117824
>chr22:18120068-18120743
>chr22:18122824-18123874
>chr22:18124737-18124845
>chr22:18125222-18125631
>chr22:18125878-18126172
>chr22:18127383-18127990
>chr22:18128529-18128848
>chr22:18130482-18130736
>chr22:18131925-18131991
>chr22:18132259-18132575
>chr22:18134088-18134268
>chr22:18134320-18134752
>chr22:18135122-18135292
>chr22:18135640-18135941
>chr22:18136167-18136661
>chr22:18137263-18138328
>chr22:18138453-18138486
>chr22:18138641-18139070
>chr22:18139113-18139395
>chr22:18139779-18139841
>chr22:18140017-18140318
>chr22:18140496-18140697
>chr22:18140795-18141979
>chr22:18142073-18143884
>chr22:18144048-18144212
>chr22:18144626-18144957
>chr22:18145441-18145513
>chr22:18145949-18146003
>chr22:18146654-18146719
>chr22:18146772-18147142
>chr22:18147303-18147339
>chr22:18147466-18147696
>chr22:18147890-18147929
>chr22:18149155-18149436
>chr22:18149653-18149949
>chr22:18150680-18151135
>chr22:18151313-18151393
>chr22:18151766-18152108
>chr22:18153121-18154187
>chr22:18154287-18154337
>chr22:18154419-18154815
>chr22:18155335-18156878
>chr22:18157972-18158363
>chr22:18159061-18159397
>chr22:18159519-18160119
>chr22:18160295-18160638
>chr22:18160760-18161076
>chr22:18161198-18161301
>chr22:18161708-18161741
>chr22:18162200-18162283
>chr22:18162327-18162567
>chr22:18162669-18162784
>chr22:18162952-18163172
>chr22:18163243-18163691
>chr22:18165172-18165335
>chr22:18165444-18165511
>chr22:18166220-18166392
>chr22:18166740-18167039
>chr22:18167405-18167795
>chr22:18168068-18168746
>chr22:18169109-18169787
>chr22:18171357-18171672
>chr22:18171944-18172108
>chr22:18172270-18172300
>chr22:18174201-18175449
>chr22:18175507-18211453
>chr22:18211692-18212123
>chr22:18212316-18221924
>chr22:18222024-18231228
>chr22:18231601-18232017
>chr22:18232402-18232576
>chr22:18232969-18234333
>chr22:18234390-18239123
>chr22:18339129-18340027
>chr22:18340138-18341661
>chr22:18341835-18359067
>chr22:18359152-18359238
>chr22:18359300-18391597
>chr22:18391987-18392161
>chr22:18392546-18392962
>chr22:18393340-18402605
>chr22:18402705-18412315
>chr22:18412508-18412939
>chr22:18413178-18433513
>chr22:18483513-18503111
>chr22:18503173-18520796
>chr22:18520918-18520964
>chr22:18521448-18522234
>chr22:18522415-18522587
>chr22:18523205-18523478
>chr22:18523857-18527122
>chr22:18527236-18527422
>chr22:18527592-18527724
>chr22:18527890-18528931
>chr22:18529036-18529093
>chr22:18529225-18529565
>chr22:18529642-18530499
>chr22:18530564-18530629
>chr22:18530906-18532806
>chr22:18532861-18533311
>chr22:18533513-18533693
>chr22:18533963-18534647
>chr22:18534703-18535438
>chr22:18535802-18535994
>chr22:18536272-18536459
>chr22:18536666-18537528
>chr22:18537696-18538781
>chr22:18538922-18539070
>chr22:18539151-18539424
>chr22:18539664-18540479
>chr22:18540728-18542696
>chr22:18542803-18543292
>chr22:18543422-18544112
>chr22:18544356-18544524
>chr22:18544763-18545208
>chr22:18545282-18546773
>chr22:18546944-18548318
>chr22:18548540-18549778
>chr22:18550232-18551198
>chr22:18551290-18552173
>chr22:18552614-18552693
>chr22:18553033-18553103
>chr22:18553153-18553250
>chr22:18553294-18553399
>chr22:18554382-18554500
>chr22:18554932-18555022
>chr22:18555359-18555802
>chr22:18556216-18556317
>chr22:18557761-18557892
>chr22:18557931-18558405
>chr22:18558455-18558703
>chr22:18558827-18558925
>chr22:18559355-18559643
>chr22:18561114-18561440
>chr22:18561474-18561816
>chr22:18562506-18563027
>chr22:18563351-18563649
>chr22:18564474-18565082
>chr22:18565113-18565246
>chr22:18565523-18565902
>chr22:18566374-18570009
>chr22:18570128-18570484
>chr22:18570826-18570951
>chr22:18571418-18571517
>chr22:18572913-18572942
>chr22:18573975-18574149
>chr22:18574637-18574690
>chr22:18575321-18575415
>chr22:18575679-18575740
>chr22:18577098-18577295
>chr22:18577452-18577601
>chr22:18577681-18578095
>chr22:18578621-18578766
>chr22:18579165-18579240
>chr22:18579372-18579716
>chr22:18579854-18580048
>chr22:18580233-18582935
>chr22:18583089-18583767
>chr22:18583908-18584292
>chr22:18584384-18585070
>chr22:18585497-18585927
>chr22:18585976-18586032
>chr22:18586174-18587086
>chr22:18587136-18587656
>chr22:18588067-18589951
>chr22:18590157-18590966
>chr22:18591121-18591756
>chr22:18592119-18592380
>chr22:18592828-18593025
>chr22:18594019-18594792
>chr22:18594953-18595156
>chr22:18595466-18595996
>chr22:18596183-18597036
>chr22:18597255-18600512
>chr22:18600683-18601004
>chr22:18601138-18601872
>chr22:18602168-18603703
>chr22:18603775-18605005
>chr22:18605738-18606105
>chr22:18606467-18606791
>chr22:18607130-18607300
>chr22:18607525-18607570
>chr22:18607653-18607784
>chr22:18608477-18608551
>chr22:18609407-18609460
>chr22:18612493-18612610
>chr22:18612651-18612954
>chr22:18613165-18613813
>chr22:18614107-18614810
>chr22:18615215-18617097
>chr22:18617161-18617467
>chr22:18617973-18618588
>chr22:18618673-18619087
>chr22:18619189-18619312
>chr22:18619428-18619477
>chr22:18619632-18619713
>chr22:18619792-18620381
>chr22:18620542-18620711
>chr22:18620785-18620848
>chr22:18620927-18621236
>chr22:18621707-18622465
>chr22:18622620-18622681
>chr22:18622763-18622972
>chr22:18623062-18623339
>chr22:18624127-18624239
>chr22:18627482-18627741
>chr22:18627861-18627938
>chr22:18628201-18628303
>chr22:18628509-18628553
>chr22:18628653-18628876
>chr22:18629093-18629234
>chr22:18630230-18630521
>chr22:18630565-18630745
>chr22:18631120-18631238
>chr22:18631763-18632073
>chr22:18632447-18632609
>chr22:18632762-18633369
>chr22:18634186-18634238
>chr22:18634430-18634525
>chr22:18636138-18636445
>chr22:18636559-18636637
>chr22:18637811-18638007
>chr22:18638217-18638286
>chr22:18638971-18641211
>chr22:18641601-18641775
>chr22:18642160-18642576
>chr22:18642949-18652160
>chr22:18652260-18659561
>chr22:18709564-18717177
>chr22:18717277-18724948
>chr22:18725075-18750772
>chr22:18750824-18760422
>chr22:18760484-18777868
>chr22:18777929-18779567
>chr22:18779678-18780984
>chr22:18781036-18782894
>chr22:18783014-18784882
>chr22:18784929-18787034
>chr22:18787080-18787228
>chr22:18787424-18787776
>chr22:18787858-18792987
>chr22:18793059-18794958
>chr22:18795153-18795627
>chr22:18795689-18797137
>chr22:18797221-18800269
>chr22:18800352-18801164
>chr22:18801319-18803360
>chr22:18803393-18806703
>chr22:18807145-18808100
>chr22:18808231-18811863
>chr22:18811946-18816828
>chr22:18817141-18818254
>chr22:18818352-18821356
>chr22:18821410-18824252
>chr22:18824425-18825145
>chr22:18825207-18826765
>chr22:18827076-18832418
>chr22:18832451-18834406
>chr22:18834746-18835203
>chr22:18835310-18835582
>chr22:18835816-18836193
>chr22:18836299-18838706
>chr22:18838800-18838932
>chr22:18839092-18839673
>chr22:18839748-18840957
>chr22:18841436-18857492
>chr22:18857538-18859491
>chr22:18859561-18859640
>chr22:18859755-18861811
>chr22:18861846-18863034
>chr22:18863113-18884642
>chr22:18884720-18888289
>chr22:18888553-18888823
>chr22:18889342-18889938
>chr22:18890004-18897003
>chr22:18897053-18898581
>chr22:18898829-18899121
>chr22:18899517-18899666
>chr22:18899814-18901553
>chr22:18903329-18903418
>chr22:18903896-18903975
>chr22:18904174-18904288
>chr22:18904657-18905732
>chr22:18908097-18908195
>chr22:18908285-18908599
>chr22:18909532-18909594
>chr22:18909624-18909720
>chr22:18909834-18909977
>chr22:18910795-18910893
>chr22:18911210-18911412
>chr22:18911575-18911751
>chr22:18912169-18912277
>chr22:18912433-18912669
>chr22:18913491-18913746
>chr22:18913789-18914110
>chr22:18914179-18914268
>chr22:18914627-18914831
>chr22:18915153-18915231
>chr22:18915765-18915973
>chr22:18916046-18916101
>chr22:18916282-18916650
>chr22:18917005-18917067
>chr22:18917985-18918045
>chr22:18918535-18918652
>chr22:18919193-18919447
>chr22:18919726-18919807
>chr22:18920847-18920898
>chr22:18920940-18921056
>chr22:18921615-18921760
>chr22:18922114-18922306
>chr22:18922400-18922685
>chr22:18922772-18922837
>chr22:18922912-18923026
>chr22:18923164-18924681
>chr22:18924781-18924958
>chr22:18926079-18926250
>chr22:18926462-18926633
>chr22:18926717-18926940
>chr22:18927073-18927183
>chr22:18927443-18927529
>chr22:18928460-18928808
>chr22:18929221-18929300
>chr22:18929649-18929822
>chr22:18929884-18930196
>chr22:18930389-18930493
>chr22:18932746-18932799
>chr22:18933072-18933716
>chr22:18934391-18934515
>chr22:18934604-18934643
>chr22:18935824-18935914
>chr22:18936023-18936131
>chr22:18936332-18937343
>chr22:18937619-18937781
>chr22:18937965-18948024
>chr22:18948934-18950276
>chr22:18951180-18951252
>chr22:18951644-18951985
>chr22:18952829-18953278
>chr22:18953316-18953523
>chr22:18953794-18953899
>chr22:18954785-18954840
>chr22:18956810-18957019
>chr22:18957400-18957488
>chr22:18959409-18959539
>chr22:18962031-18962085
>chr22:18962737-18963076
>chr22:18963208-18963291
>chr22:18963677-18963736
>chr22:18964147-18964206
>chr22:18964615-18964739
>chr22:18965176-18965238
>chr22:18966098-18966133
>chr22:18967550-18967637
>chr22:18969257-18969504
>chr22:18970348-18970479
>chr22:18973120-18973201
>chr22:18973330-18973455
>chr22:18973945-18974060
>chr22:18975730-18975797
>chr22:18975977-18976062
>chr22:18976107-18976240
>chr22:18976691-18977121
>chr22:18977174-18977548
>chr22:18977647-18977794
>chr22:18978446-18978491
>chr22:18979602-18979974
>chr22:18980359-18980644
>chr22:18981346-18981788
>chr22:18981906-18982092
>chr22:18982127-18983015
>chr22:18983194-18983229
>chr22:18983305-18983366
>chr22:18983711-18984040
>chr22:18984364-18984722
>chr22:18985322-18985688
>chr22:18986127-18986851
>chr22:18987039-18987658
>chr22:18988097-18988570
>chr22:18988784-18989319
>chr22:18989547-18989860
>chr22:18989952-18990436
>chr22:18990513-18990574
>chr22:18995849-18996526
>chr22:18997270-18997502
>chr22:18997826-18998021
>chr22:18998311-18998500
>chr22:18998652-18998957
>chr22:18999608-19001100
>chr22:19001148-19001474
>chr22:19001989-19002326
>chr22:19004246-19004390
>chr22:19004793-19004942
>chr22:19005111-19005480
>chr22:19006209-19006948
>chr22:19007458-19007793
>chr22:19007923-19008052
>chr22:19008123-19008775
>chr22:19008822-19008878
>chr22:19009546-19009937
>chr22:19010067-19010172
>chr22:19010342-19010676
>chr22:19010722-19010790
>chr22:19010901-19010961
>chr22:19011420-19011492
>chr22:19011589-19012265
>chr22:19012338-19012701
>chr22:19013060-19013121
>chr22:19013260-19013613
>chr22:19013786-19014147
>chr22:19014737-19014903
>chr22:19015194-19015952
>chr22:19016643-19017373
>chr22:19017463-19017683
>chr22:19017732-19017875
>chr22:19017923-19018011
>chr22:19018049-19018513
>chr22:19018730-19018811
>chr22:19019161-19019219
>chr22:19020480-19020750
>chr22:19020813-19021152
>chr22:19021207-19021613
>chr22:19021905-19022677
>chr22:19023426-19023488
>chr22:19023765-19023866
>chr22:19024005-19024133
>chr22:19024217-19024432
>chr22:19024851-19025019
>chr22:19025787-19026078
>chr22:19026122-19026302
>chr22:19026677-19026795
>chr22:19026972-19027126
>chr22:19027331-19027590
>chr22:19028006-19028092
>chr22:19028518-19028909
>chr22:19029972-19030064
>chr22:19030488-19030573
>chr22:19031679-19032000
>chr22:19032111-19032189
>chr22:19033363-19033562
>chr22:19034725-19035560
>chr22:19036050-19036162
>chr22:19039702-19040124
>chr22:19040763-19040860
>chr22:19044220-19044266
>chr22:19044756-19045084
>chr22:19045198-19045277
>chr22:19045519-19046023
>chr22:19047899-19048127
>chr22:19049539-19049866
>chr22:19050367-19050414
>chr22:19050789-19051199
>chr22:19051237-19051867
>chr22:19052004-19052066
>chr22:19052108-19052905
>chr22:19054197-19054238
>chr22:19054523-19054741
>chr22:19054795-19055242
>chr22:19055510-19055679
>chr22:19056038-19056325
>chr22:19058262-19058319
>chr22:19058463-19058541
>chr22:19059584-19059628
>chr22:19061371-19061435
>chr22:19063338-19063640
>chr22:19066124-19066468
>chr22:19066664-19066735
>chr22:19067405-19067806
>chr22:19068990-19069050
>chr22:19071376-19071436
>chr22:19072588-19072917
>chr22:19072970-19073263
>chr22:19073420-19073489
>chr22:19074113-19074411
>chr22:19074994-19076484
>chr22:19076628-19077435
>chr22:19077515-19078459
>chr22:19078592-19078677
>chr22:19078756-19079399
>chr22:19079532-19079575
>chr22:19080555-19080850
>chr22:19081437-19081472
>chr22:19081984-19082347
>chr22:19082448-19083123
>chr22:19083669-19085095
>chr22:19086022-19086525
>chr22:19087389-19087976
>chr22:19089568-19090015
>chr22:19090257-19090325
>chr22:19090775-19090832
>chr22:19090941-19091541
>chr22:19091604-19092356
>chr22:19092613-19092817
>chr22:19092880-19094720
>chr22:19094764-19094943
>chr22:19095021-19095792
>chr22:19096196-19096561
>chr22:19096705-19096847
>chr22:19097234-19097621
>chr22:19098190-19098253
>chr22:19098588-19098895
>chr22:19099126-19099162
>chr22:19099301-19099593
>chr22:19099682-19100317
>chr22:19100464-19101120
>chr22:19101214-19101299
>chr22:19101452-19101736
>chr22:19101794-19102308
>chr22:19102371-19104054
>chr22:19105034-19105338
>chr22:19108286-19109311
>chr22:19109407-19109711
>chr22:19110474-19110706
>chr22:19110813-19111066
>chr22:19111945-19112281
>chr22:19112464-19112726
>chr22:19112846-19112909
>chr22:19113082-19113445
>chr22:19113757-19114096
>chr22:19114217-19114272
>chr22:19115279-19115321
>chr22:19115418-19115454
>chr22:19116096-19116170
>chr22:19117560-19117598
>chr22:19118076-19118377
>chr22:19118454-19118583
>chr22:19119382-19119765
>chr22:19122420-19122470
>chr22:19123201-19124079
>chr22:19124239-19124318
>chr22:19124440-19124484
>chr22:19126015-19126095
>chr22:19127021-19127125
>chr22:19127180-19127215
>chr22:19128370-19128689
>chr22:19130246-19130874
>chr22:19133069-19133114
>chr22:19133276-19133321
>chr22:19135742-19136434
>chr22:19138406-19138505
>chr22:19138763-19138862
>chr22:19139170-19139217
>chr22:19140865-19140911
>chr22:19140998-19141160
>chr22:19141699-19142031
>chr22:19142918-19143261
>chr22:19143570-19143891
>chr22:19145075-19145330
>chr22:19145403-19146029
>chr22:19146583-19146876
>chr22:19150435-19150499
>chr22:19152251-19153188
>chr22:19154086-19155012
>chr22:19155339-19155970
>chr22:19156033-19156315
>chr22:19156672-19157732
>chr22:19157857-19159097
>chr22:19159191-19159490
>chr22:19159565-19159868
>chr22:19159995-19160331
>chr22:19160514-19160546
>chr22:19160614-19161235
>chr22:19161301-19161759
>chr22:19162175-19162442
>chr22:19162650-19162747
>chr22:19162916-19164088
>chr22:19164203-19166586
>chr22:19167158-19167242
>chr22:19167640-19167854
>chr22:19168861-19168935
>chr22:19170911-19171046
>chr22:19174156-19174312
>chr22:19179932-19179981
>chr22:19180678-19180719
>chr22:19181283-19181365
>chr22:19182509-19182576
>chr22:19184702-19184792
>chr22:19185320-19185683
>chr22:19186482-19187204
>chr22:19188317-19189231
>chr22:19189321-19189725
>chr22:19189771-19191081
>chr22:19192056-19192374
>chr22:19193555-19194540
>chr22:19197685-19197908
>chr22:19198600-19198635
>chr22:19198802-19198882
>chr22:19200552-19200878
>chr22:19202516-19202600
>chr22:19203026-19203343
>chr22:19203581-19203728
>chr22:19205204-19205526
>chr22:19205775-19206856
>chr22:19207004-19207328
>chr22:19207560-19208074
>chr22:19210890-19211033
>chr22:19211086-19211310
>chr22:19211470-19212161
>chr22:19212202-19213286
>chr22:19213341-19213410
>chr22:19213462-19213531
>chr22:19214663-19214962
>chr22:19217332-19217884
>chr22:19218410-19218456
>chr22:19219151-19219786
>chr22:19222290-19222524
>chr22:19226724-19227055
>chr22:19227270-19227896
>chr22:19228983-19229625
>chr22:19230016-19230497
>chr22:19230746-19230866
>chr22:19230978-19231442
>chr22:19231552-19231804
>chr22:19234981-19235307
>chr22:19235952-19236127
>chr22:19236682-19236782
>chr22:19236916-19237015
>chr22:19237183-19237333
>chr22:19237905-19238400
>chr22:19238827-19238985
>chr22:19239931-19240296
>chr22:19241927-19242597
>chr22:19242953-19243024
>chr22:19243279-19244004
>chr22:19244270-19244498
>chr22:19245142-19245559
>chr22:19245604-19245638
>chr22:19245719-19247239
>chr22:19247323-19248442
>chr22:19248628-19248918
>chr22:19248999-19249754
>chr22:19249962-19251008
>chr22:19251121-19251280
>chr22:19251336-19251945
>chr22:19252729-19253044
>chr22:19253696-19253872
>chr22:19254224-19254325
>chr22:19254937-19255044
>chr22:19255087-19255232
>chr22:19255274-19255932
>chr22:19256041-19257151
>chr22:19257271-19257516
>chr22:19257759-19257842
>chr22:19257981-19258197
>chr22:19258269-19258363
>chr22:19258416-19259598
>chr22:19259626-19264417
>chr22:19264779-19265109
>chr22:19265400-19265775
>chr22:19265883-19266695
>chr22:19266725-19266905
>chr22:19267012-19267431
>chr22:19267588-19270255
>chr22:19270441-19270800
>chr22:19271157-19271452
>chr22:19271505-19271677
>chr22:19271749-19271805
>chr22:19271842-19272133
>chr22:19272435-19272946
>chr22:19273918-19273953
>chr22:19274174-19274290
>chr22:19274683-19275078
>chr22:19275819-19275940
>chr22:19276640-19276971
>chr22:19277775-19277864
>chr22:19278730-19279425
>chr22:19280356-19281470
>chr22:19282045-19282667
>chr22:19282847-19283174
>chr22:19283246-19283576
>chr22:19283703-19284019
>chr22:19284378-19285316
>chr22:19287958-19288058
>chr22:19288175-19288605
>chr22:19288988-19289287
>chr22:19291745-19291891
>chr22:19293622-19293993
>chr22:19294176-19294296
>chr22:19294775-19295070
>chr22:19295489-19295673
>chr22:19295815-19295871
>chr22:19296360-19297602
>chr22:19297801-19298153
>chr22:19298730-19298988
>chr22:19299721-19299916
>chr22:19300479-19300808
>chr22:19300918-19301693
>chr22:19302117-19302460
>chr22:19303060-19303406
>chr22:19303598-19303866
>chr22:19304051-19304750
>chr22:19305107-19305471
>chr22:19306557-19306962
>chr22:19307165-19307858
>chr22:19308003-19308380
>chr22:19308493-19308883
>chr22:19308985-19309107
>chr22:19309153-19309553
>chr22:19309575-19312167
>chr22:19312215-19312644
>chr22:19312712-19315507
>chr22:19315557-19315716
>chr22:19315779-19315858
>chr22:19316156-19318587
>chr22:19318695-19318860
>chr22:19318910-19319505
>chr22:19319582-19320982
>chr22:19321034-19321542
>chr22:19321879-19321937
>chr22:19322209-19323032
>chr22:19323139-19323264
>chr22:19323386-19324744
>chr22:19324823-19325118
>chr22:19325238-19326073
>chr22:19326108-19326446
>chr22:19326725-19327336
>chr22:19327473-19328355
>chr22:19328611-19328768
>chr22:19329042-19329355
>chr22:19329577-19329609
>chr22:19330147-19330569
>chr22:19330746-19330888
>chr22:19332475-19332524
>chr22:19332770-19333426
>chr22:19333647-19333691
>chr22:19333762-19334720
>chr22:19334831-19334954
>chr22:19335165-19335609
>chr22:19336024-19336097
>chr22:19336314-19336791
>chr22:19336818-19340322
>chr22:19340360-19344454
>chr22:19344628-19345087
>chr22:19345146-19345244
>chr22:19345489-19345739
>chr22:19346214-19346358
>chr22:19347655-19347971
>chr22:19348380-19349405
>chr22:19349965-19350071
>chr22:19351448-19351517
>chr22:19354726-19355067
>chr22:19357997-19358217
>chr22:19361963-19362161
>chr22:19362415-19363967
>chr22:19364114-19364182
>chr22:19364258-19364346
>chr22:19364406-19365939
>chr22:19365985-19367080
>chr22:19367118-19367163
>chr22:19367225-19367881
>chr22:19369639-19370571
>chr22:19371521-19372106
>chr22:19372281-19372350
>chr22:19372373-19373307
>chr22:19374054-19374447
>chr22:19378785-19378821
>chr22:19379008-19379759
>chr22:19379804-19380148
>chr22:19380589-19380949
>chr22:19381601-19381645
>chr22:19382308-19382353
>chr22:19383747-19384443
>chr22:19384644-19384959
>chr22:19390306-19390631
>chr22:19391011-19391154
>chr22:19391224-19391794
>chr22:19393271-19393657
>chr22:19396228-19396561
>chr22:19398650-19399054
>chr22:19399760-19399813
>chr22:19401267-19401379
>chr22:19401953-19402090
>chr22:19402206-19402294
>chr22:19402821-19403146
>chr22:19403324-19403744
>chr22:19406193-19406265
>chr22:19406965-19407016
>chr22:19409269-19409587
>chr22:19412028-19412063
>chr22:19413562-19413893
>chr22:19414735-19418659
>chr22:19418712-19418853
>chr22:19419411-19419456
>chr22:19419581-19419706
>chr22:19420174-19420826
>chr22:19420989-19421317
>chr22:19421686-19421979
>chr22:19422139-19422273
>chr22:19422621-19422695
>chr22:19423141-19423177
>chr22:19425698-19426058
>chr22:19426984-19427036
>chr22:19427219-19427264
>chr22:19428353-19428455
>chr22:19428660-19428828
>chr22:19429128-19429442
>chr22:19430614-19430656
>chr22:19432887-19433284
>chr22:19433758-19434070
>chr22:19434188-19434547
>chr22:19436075-19436736
>chr22:19437111-19437466
>chr22:19437678-19438026
>chr22:19438091-19440122
>chr22:19440206-19440333
>chr22:19440538-19440571
>chr22:19440885-19440934
>chr22:19441228-19441296
>chr22:19441523-19441692
>chr22:19441789-19442093
>chr22:19442564-19442850
>chr22:19444740-19444827
>chr22:19445662-19446168
>chr22:19446699-19446869
>chr22:19448405-19448679
>chr22:19449934-19449999
>chr22:19450864-19451155
>chr22:19452077-19452405
>chr22:19452554-19452824
>chr22:19454220-19454641
>chr22:19456915-19457038
>chr22:19457134-19457171
>chr22:19457524-19457817
>chr22:19458433-19458745
>chr22:19458824-19459138
>chr22:19459329-19460043
>chr22:19460705-19461260
>chr22:19461902-19462755
>chr22:19466265-19466302
>chr22:19466543-19466849
>chr22:19470402-19470751
>chr22:19470990-19471030
>chr22:19472040-19472078
>chr22:19472709-19472844
>chr22:19473275-19473371
>chr22:19474254-19474611
>chr22:19476237-19476285
>chr22:19476564-19477184
>chr22:19477246-19477615
>chr22:19478990-19479071
>chr22:19481341-19481968
>chr22:19482992-19483459
>chr22:19484893-19485070
>chr22:19485251-19485300
>chr22:19485653-19485743
>chr22:19485815-19486194
>chr22:19486683-19487564
>chr22:19487623-19488001
>chr22:19488131-19488168
>chr22:19488931-19489226
>chr22:19489337-19489522
>chr22:19489595-19489654
>chr22:19489992-19491299
>chr22:19491459-19492199
>chr22:19492526-19492565
>chr22:19493214-19493274
>chr22:19493388-19493747
>chr22:19494910-19495254
>chr22:19495534-19495849
>chr22:19497797-19498333
>chr22:19500303-19500365
>chr22:19500889-19501212
>chr22:19501615-19502082
>chr22:19502307-19502451
>chr22:19502906-19503190
>chr22:19504227-19504649
>chr22:19506357-19506462
>chr22:19506651-19506957
>chr22:19508230-19508278
>chr22:19508867-19508985
>chr22:19509876-19510441
>chr22:19510545-19511009
>chr22:19511041-19512095
>chr22:19512777-19513226
>chr22:19516095-19516199
>chr22:19517524-19517861
>chr22:19518191-19518341
>chr22:19519647-19519733
>chr22:19521232-19521541
>chr22:19525382-19525421
>chr22:19527240-19527295
>chr22:19528415-19529098
>chr22:19529265-19529958
>chr22:19530124-19530465
>chr22:19530590-19530643
>chr22:19530817-19530864
>chr22:19531288-19532412
>chr22:19532445-19532755
>chr22:19532826-19533685
>chr22:19534011-19535098
>chr22:19535256-19536373
>chr22:19536479-19537171
>chr22:19537450-19538480
>chr22:19538662-19538747
>chr22:19538837-19539926
>chr22:19540031-19540407
>chr22:19540503-19541359
>chr22:19541521-19541949
>chr22:19542010-19542497
>chr22:19542572-19542704
>chr22:19542987-19543870
>chr22:19544421-19544469
>chr22:19544750-19544802
>chr22:19545066-19545388
>chr22:19546344-19546397
>chr22:19546432-19547276
>chr22:19547337-19548839
>chr22:19549964-19550424
>chr22:19550520-19551383
>chr22:19551457-19554210
>chr22:19555165-19555495
>chr22:19556960-19557115
>chr22:19557439-19558071
>chr22:19558153-19559197
>chr22:19560045-19560090
>chr22:19560325-19560951
>chr22:19561253-19561861
>chr22:19562008-19562523
>chr22:19563326-19563706
>chr22:19563866-19563926
>chr22:19564034-19564960
>chr22:19565035-19565096
>chr22:19565173-19565493
>chr22:19566334-19566410
>chr22:19568538-19568603
>chr22:19569609-19569900
>chr22:19569982-19570089
>chr22:19570274-19570861
>chr22:19572604-19573542
>chr22:19573610-19573732
>chr22:19575204-19575533
>chr22:19575989-19576612
>chr22:19577266-19577674
>chr22:19578409-19578704
>chr22:19578761-19578952
>chr22:19579205-19579275
>chr22:19580631-19581258
>chr22:19581295-19582432
>chr22:19582566-19582663
>chr22:19582747-19583376
>chr22:19583735-19584130
>chr22:19584297-19584336
>chr22:19584392-19585220
>chr22:19585248-19585651
>chr22:19585794-19586780
>chr22:19586829-19587182
>chr22:19587242-19587550
>chr22:19588538-19589255
>chr22:19589651-19589993
>chr22:19590042-19590127
>chr22:19590188-19590284
>chr22:19591291-19591660
>chr22:19591882-19591956
>chr22:19592095-19592413
>chr22:19593516-19593868
>chr22:19593998-19594089
>chr22:19594684-19595199
>chr22:19595400-19595512
>chr22:19596028-19596654
>chr22:19596983-19597067
>chr22:19598156-19598197
>chr22:19598981-19599777
>chr22:19600278-19600394
>chr22:19600458-19600970
>chr22:19601153-19603748
>chr22:19603860-19604278
>chr22:19604369-19604446
>chr22:19605219-19605500
>chr22:19606511-19606715
>chr22:19606790-19606826
>chr22:19607409-19607536
>chr22:19607627-19607668
>chr22:19609009-19609403
>chr22:19609450-19610368
>chr22:19612528-19612992
>chr22:19613546-19613611
>chr22:19614033-19614492
>chr22:19615796-19616655
>chr22:19616738-19616784
>chr22:19616830-19617259
>chr22:19618023-19618596
>chr22:19619923-19620652
>chr22:19622485-19622656
>chr22:19623664-19625371
>chr22:19626294-19626833
>chr22:19627614-19628183
>chr22:19628468-19628625
>chr22:19628669-19629273
>chr22:19630256-19630440
>chr22:19631120-19631721
>chr22:19632321-19632711
>chr22:19632944-19633240
>chr22:19633346-19633426
>chr22:19633670-19634127
>chr22:19634159-19634217
>chr22:19635395-19635818
>chr22:19635888-19635939
>chr22:19636063-19636228
>chr22:19636861-19637029
>chr22:19638065-19638224
>chr22:19638724-19638765
>chr22:19639072-19639376
>chr22:19640071-19640131
>chr22:19640264-19640850
>chr22:19641452-19641518
>chr22:19641605-19641796
>chr22:19641853-19641990
>chr22:19643003-19643036
>chr22:19643093-19643408
>chr22:19645759-19645794
>chr22:19646055-19646473
>chr22:19647192-19647302
>chr22:19647430-19648170
>chr22:19648351-19648793
>chr22:19648849-19648983
>chr22:19649216-19650902
>chr22:19650959-19651563
>chr22:19651621-19651667
>chr22:19651815-19651983
>chr22:19652111-19652724
>chr22:19652778-19655327
>chr22:19655737-19655795
>chr22:19659248-19659420
>chr22:19660230-19661340
>chr22:19661481-19661894
>chr22:19662334-19662693
>chr22:19662832-19663268
>chr22:19663662-19663821
>chr22:19664440-19665251
>chr22:19665551-19665787
>chr22:19667223-19667568
>chr22:19667606-19668027
>chr22:19668733-19668856
>chr22:19668996-19669159
>chr22:19669346-19669583
>chr22:19669838-19670166
>chr22:19670508-19670824
>chr22:19672272-19672318
>chr22:19672424-19672740
>chr22:19672898-19673298
>chr22:19673402-19673738
>chr22:19673941-19674218
>chr22:19675237-19675281
>chr22:19675429-19675771
>chr22:19675871-19676015
>chr22:19676426-19677218
>chr22:19677373-19677479
>chr22:19677662-19677735
>chr22:19677762-19678718
>chr22:19679157-19679293
>chr22:19679375-19679420
>chr22:19680274-19680307
>chr22:19680908-19681421
>chr22:19681704-19681882
>chr22:19682292-19682371
>chr22:19682753-19684020
>chr22:19684294-19685057
>chr22:19685188-19685318
>chr22:19685429-19686458
>chr22:19686534-19686906
>chr22:19687158-19687263
>chr22:19688983-19689049
>chr22:19689604-19689644
>chr22:19689968-19690293
>chr22:19690544-19690834
>chr22:19692423-19693284
>chr22:19693360-19693389
>chr22:19693981-19694149
>chr22:19694435-19694522
>chr22:19694652-19694908
>chr22:19695474-19695790
>chr22:19696426-19696671
>chr22:19696868-19697026
>chr22:19697200-19697266
>chr22:19697458-19697788
>chr22:19697859-19698317
>chr22:19698365-19698673
>chr22:19698725-19698938
>chr22:19699016-19699522
>chr22:19699650-19700362
>chr22:19700436-19701141
>chr22:19701199-19702447
>chr22:19702614-19702684
>chr22:19703129-19703434
>chr22:19703552-19703897
>chr22:19704324-19704381
>chr22:19705546-19705581
>chr22:19705985-19706936
>chr22:19707024-19707078
>chr22:19707534-19707597
>chr22:19709059-19709104
>chr22:19711496-19711825
>chr22:19712433-19712577
>chr22:19712687-19712944
>chr22:19714447-19714498
>chr22:19714946-19714987
>chr22:19715478-19715608
>chr22:19716617-19716669
>chr22:19716934-19717094
>chr22:19717495-19717560
>chr22:19717638-19717677
>chr22:19717752-19717993
>chr22:19721290-19721418
>chr22:19721613-19721642
>chr22:19724332-19724403
>chr22:19725115-19725571
>chr22:19725611-19725653
>chr22:19725731-19727775
>chr22:19728302-19728482
>chr22:19732076-19732440
>chr22:19735278-19735321
>chr22:19736455-19736534
>chr22:19737890-19737935
>chr22:19738537-19738710
>chr22:19741259-19741577
>chr22:19741879-19742107
>chr22:19743798-19743855
>chr22:19743934-19744002
>chr22:19744110-19744171
>chr22:19744422-19744472
>chr22:19744793-19744900
>chr22:19745012-19745068
>chr22:19745842-19745911
>chr22:19747947-19748001
>chr22:19749600-19749739
>chr22:19750670-19750899
>chr22:19751375-19751503
>chr22:19753833-19753883
>chr22:19754578-19754673
>chr22:19755225-19755269
>chr22:19755506-19755571
>chr22:19758307-19758354
>chr22:19758983-19759065
>chr22:19760574-19760713
>chr22:19761022-19761077
>chr22:19762690-19762736
>chr22:19763671-19763722
>chr22:19766167-19766241
>chr22:19766390-19766523
>chr22:19766761-19766804
>chr22:19768945-19769261
>chr22:19769779-19769858
>chr22:19772097-19772624
>chr22:19774067-19774548
>chr22:19774582-19774687
>chr22:19774947-19775437
>chr22:19775570-19775612
>chr22:19777028-19777591
>chr22:19777742-19778949
>chr22:19780152-19780393
>chr22:19780476-19781112
>chr22:19781194-19782409
>chr22:19783351-19783605
>chr22:19785107-19785436
>chr22:19789702-19789861
>chr22:19790480-19790764
>chr22:19790971-19791275
>chr22:19792288-19793157
>chr22:19793224-19793383
>chr22:19793914-19794253
>chr22:19794519-19795081
>chr22:19797205-19797317
>chr22:19804520-19804605
>chr22:19805496-19805789
>chr22:19808119-19808237
>chr22:19808914-19809700
>chr22:19809725-19810037
>chr22:19813380-19814009
>chr22:19814305-19814394
>chr22:19814747-19815061
>chr22:19815577-19815900
>chr22:19816587-19816778
>chr22:19817200-19817498
>chr22:19818489-19818537
>chr22:19819079-19819150
>chr22:19821752-19821827
>chr22:19821964-19822109
>chr22:19822410-19822748
>chr22:19823183-19823224
>chr22:19823772-19823923
>chr22:19825049-19825095
>chr22:19825333-19825992
>chr22:19828368-19828654
>chr22:19828824-19829138
>chr22:19829373-19829500
>chr22:19829587-19829796
>chr22:19830056-19830229
>chr22:19830410-19830643
>chr22:19831105-19831947
>chr22:19832008-19832381
>chr22:19833298-19834138
>chr22:19834718-19835001
>chr22:19835084-19835163
>chr22:19835301-19835951
>chr22:19836044-19836292
>chr22:19836381-19836530
>chr22:19836716-19837746
>chr22:19837778-19837996
>chr22:19838165-19838362
>chr22:19838420-19839094
>chr22:19839255-19839404
>chr22:19839440-19840186
>chr22:19840511-19840844
>chr22:19841428-19841621
>chr22:19842840-19842918
>chr22:19846603-19846877
>chr22:19849326-19849670
>chr22:19849950-19850028
>chr22:19850630-19850722
>chr22:19850925-19850968
>chr22:19852255-19852335
>chr22:19853935-19854057
>chr22:19855531-19855572
>chr22:19856406-19857303
>chr22:19857404-19859361
>chr22:19859481-19860800
>chr22:19861027-19861241
>chr22:19861794-19861998
>chr22:19862038-19862743
>chr22:19862877-19863331
>chr22:19863790-19863986
>chr22:19864159-19864846
>chr22:19864913-19865015
>chr22:19865594-19865890
>chr22:19865933-19866694
>chr22:19866977-19867098
>chr22:19867347-19867457
>chr22:19867676-19867839
>chr22:19868285-19868483
>chr22:19868570-19868610
>chr22:19868815-19868858
>chr22:19871609-19871653
>chr22:19871727-19871809
>chr22:19873253-19873354
>chr22:19873787-19873866
>chr22:19875257-19875303
>chr22:19876337-19876388
>chr22:19877329-19877388
>chr22:19877570-19877616
>chr22:19879209-19879264
>chr22:19879539-19879571
>chr22:19879842-19879925
>chr22:19880444-19880480
>chr22:19881913-19882045
>chr22:19882187-19882520
>chr22:19883551-19884167
>chr22:19886131-19886174
>chr22:19889243-19889779
>chr22:19891228-19891305
>chr22:19893955-19894034
>chr22:19894100-19895009
>chr22:19895862-19896339
>chr22:19896811-19896905
>chr22:19897635-19897698
>chr22:19898453-19898684
>chr22:19899545-19899608
>chr22:19899807-19899875
>chr22:19900462-19900757
>chr22:19901939-19902213
>chr22:19903076-19903147
>chr22:19906349-19906662
>chr22:19906786-19908224
>chr22:19908397-19909251
>chr22:19909488-19910016
>chr22:19910580-19911241
>chr22:19911956-19912066
>chr22:19913066-19913169
>chr22:19914152-19914500
>chr22:19914590-19914659
>chr22:19914729-19914798
>chr22:19915932-19915967
>chr22:19916321-19916644
>chr22:19916661-19916912
>chr22:19917217-19917279
>chr22:19917510-19917610
>chr22:19918667-19918714
>chr22:19919162-19919367
>chr22:19919600-19919722
>chr22:19920229-19920606
>chr22:19920785-19921452
>chr22:19922684-19922994
>chr22:19923518-19923821
>chr22:19923965-19924173
>chr22:19924825-19925481
>chr22:19925654-19927333
>chr22:19927368-19927718
>chr22:19927974-19928178
>chr22:19928223-19928329
>chr22:19928631-19929518
>chr22:19929555-19929708
>chr22:19931388-19931452
>chr22:19931549-19931795
>chr22:19931882-19932204
>chr22:19932471-19932519
>chr22:19934236-19935849
>chr22:19936004-19936334
>chr22:19936519-19936755
>chr22:19936960-19937037
>chr22:19937088-19937574
>chr22:19937835-19937909
>chr22:19938003-19938664
>chr22:19938859-19939086
>chr22:19939235-19940297
>chr22:19940476-19940631
>chr22:19941699-19941745
>chr22:19942783-19942870
>chr22:19943355-19943706
>chr22:19944260-19944861
>chr22:19945443-19945528
>chr22:19945657-19946011
>chr22:19946204-19946507
>chr22:19946876-19948227
>chr22:19948362-19948989
>chr22:19949059-19949373
>chr22:19949520-19949800
>chr22:19950183-19950428
>chr22:19951080-19951369
>chr22:19951728-19951793
>chr22:19951988-19953028
>chr22:19953244-19953600
>chr22:19954441-19954755
>chr22:19955019-19955170
>chr22:19956100-19957438
>chr22:19958021-19958944
>chr22:19959569-19959607
>chr22:19960924-19960995
>chr22:19962562-19962631
>chr22:19962964-19963033
>chr22:19963354-19963456
>chr22:19964424-19964552
>chr22:19965211-19965737
>chr22:19966458-19966875
>chr22:19967079-19967154
>chr22:19968225-19968276
>chr22:19968949-19969032
>chr22:19970321-19970488
>chr22:19970958-19971054
>chr22:19971523-19971626
>chr22:19971842-19971929
>chr22:19976333-19976396
>chr22:19976604-19976637
>chr22:19976731-19976770
>chr22:19977584-19977646
>chr22:19983201-19983327
>chr22:19987362-19987446
>chr22:19990151-19990229
>chr22:19991603-19991674
>chr22:19993864-19993898
>chr22:19994076-19995121
>chr22:19996487-19996558
>chr22:19999127-19999231
>chr22:20000200-20000271
>chr22:20000655-20000746
>chr22:20000824-20000892
>chr22:20001511-20001821
>chr22:20002992-20004257
>chr22:20004294-20004830
>chr22:20004870-20005370
>chr22:20005413-20007608
>chr22:20007746-20007894
>chr22:20008501-20008538
>chr22:20008566-20008710
>chr22:20010483-20010527
>chr22:20013837-20014503
>chr22:20014754-20014898
>chr22:20015887-20015947
>chr22:20018792-20019118
>chr22:20021171-20021221
>chr22:20021825-20021962
>chr22:20023569-20024251
>chr22:20024826-20024876
>chr22:20024963-20025397
>chr22:20026114-20026415
>chr22:20026947-20027334
>chr22:20027629-20028404
>chr22:20030145-20030766
>chr22:20030825-20031326
>chr22:20032617-20032678
>chr22:20033565-20033614
>chr22:20033888-20034219
>chr22:20035879-20035922
>chr22:20036012-20036150
>chr22:20036239-20036381
>chr22:20036960-20036998
>chr22:20037812-20038125
>chr22:20038218-20038267
>chr22:20038927-20039236
>chr22:20039342-20039655
>chr22:20040871-20040937
>chr22:20041157-20041747
>chr22:20041998-20042270
>chr22:20042479-20042798
>chr22:20042967-20043034
>chr22:20043789-20043856
>chr22:20044244-20044557
>chr22:20045126-20045866
>chr22:20045954-20046004
>chr22:20046094-20047609
>chr22:20047666-20047709
>chr22:20047754-20048608
>chr22:20048667-20049703
>chr22:20049920-20050239
>chr22:20050325-20050671
>chr22:20050819-20051920
>chr22:20053984-20054034
>chr22:20054453-20054500
>chr22:20055260-20055465
>chr22:20056144-20056311
>chr22:20057987-20058106
>chr22:20058232-20058281
>chr22:20058359-20058666
>chr22:20058807-20058984
>chr22:20059275-20059328
>chr22:20059429-20059696
>chr22:20059790-20060626
>chr22:20061890-20061922
>chr22:20062420-20062495
>chr22:20062848-20063008
>chr22:20063058-20063222
>chr22:20064271-20064323
>chr22:20065053-20065114
>chr22:20065338-20065647
>chr22:20065815-20065857
>chr22:20066876-20066926
>chr22:20067002-20067750
>chr22:20067819-20068592
>chr22:20069017-20069568
>chr22:20070665-20071385
>chr22:20071719-20071762
>chr22:20071870-20071954
>chr22:20072308-20072627
>chr22:20072705-20072886
>chr22:20073058-20073350
>chr22:20073691-20073791
>chr22:20073878-20074149
>chr22:20074201-20075326
>chr22:20075468-20075800
>chr22:20075969-20076296
>chr22:20076782-20077004
>chr22:20077080-20077543
>chr22:20078003-20078956
>chr22:20079083-20079713
>chr22:20082034-20082658
>chr22:20085010-20085073
>chr22:20088730-20089023
>chr22:20093120-20093415
>chr22:20094446-20094487
>chr22:20095115-20095429
>chr22:20095635-20096426
>chr22:20096628-20097467
>chr22:20097597-20098273
>chr22:20098476-20098695
>chr22:20099838-20099935
>chr22:20100061-20100370
>chr22:20101282-20101590
>chr22:20102731-20103138
>chr22:20103182-20103290
>chr22:20104112-20104469
>chr22:20105254-20105356
>chr22:20105656-20105706
>chr22:20107401-20107561
>chr22:20112497-20112547
>chr22:20116486-20116588
>chr22:20117854-20117899
>chr22:20118542-20118686
>chr22:20119518-20119819
>chr22:20120404-20120469
>chr22:20120736-20120833
>chr22:20120924-20122015
>chr22:20122720-20122787
>chr22:20122870-20123111
>chr22:20123314-20123458
>chr22:20127053-20127155
>chr22:20128343-20128398
>chr22:20128492-20128649
>chr22:20129947-20130214
>chr22:20131815-20131912
>chr22:20133438-20133849
>chr22:20134902-20135248
>chr22:20136913-20136970
>chr22:20137791-20137837
>chr22:20140529-20140584
>chr22:20144528-20144571
>chr22:20144841-20144952
>chr22:20144997-20145101
>chr22:20146138-20146248
>chr22:20146383-20146440
>chr22:20147245-20147357
>chr22:20148440-20148510
>chr22:20148808-20148911
>chr22:20149020-20149152
>chr22:20150293-20150530
>chr22:20150658-20150711
>chr22:20151219-20151520
>chr22:20151783-20152106
>chr22:20152234-20152325
>chr22:20152580-20152655
>chr22:20153258-20153623
>chr22:20154364-20154768
>chr22:20155143-20155190
>chr22:20155783-20156092
>chr22:20156646-20156713
>chr22:20157868-20157971
>chr22:20158135-20158436
>chr22:20160126-20160355
>chr22:20161610-20161730
>chr22:20161959-20162004
>chr22:20162087-20164480
>chr22:20164777-20164858
>chr22:20167000-20167357
>chr22:20169161-20169207
>chr22:20169756-20169837
>chr22:20170962-20171296
>chr22:20171462-20171678
>chr22:20171764-20171815
>chr22:20172781-20173309
>chr22:20174754-20174859
>chr22:20175202-20175278
>chr22:20175948-20176270
>chr22:20177126-20177160
>chr22:20177378-20177478
>chr22:20177545-20177601
>chr22:20179414-20179483
>chr22:20179721-20179843
>chr22:20180995-20181240
>chr22:20181387-20181478
>chr22:20181608-20181659
>chr22:20184307-20184478
>chr22:20185208-20185533
>chr22:20186940-20187192
>chr22:20187970-20188027
>chr22:20188361-20188435
>chr22:20188734-20189614
>chr22:20189652-20189982
>chr22:20190115-20190684
>chr22:20190735-20191171
>chr22:20192477-20192531
>chr22:20194599-20194642
>chr22:20194692-20194775
>chr22:20194832-20194877
>chr22:20194946-20195147
>chr22:20195524-20195605
>chr22:20195964-20196068
>chr22:20196923-20197000
>chr22:20198048-20198106
>chr22:20199234-20199990
>chr22:20201047-20201492
>chr22:20203936-20203997
>chr22:20205728-20205853
>chr22:20205919-20206382
>chr22:20207345-20207540
>chr22:20207623-20207712
>chr22:20207816-20207896
>chr22:20208265-20208308
>chr22:20208840-20208878
>chr22:20210148-20210203
>chr22:20210553-20210637
>chr22:20211538-20211695
>chr22:20212665-20212744
>chr22:20213365-20213422
>chr22:20216489-20217128
>chr22:20219071-20219284
>chr22:20220634-20220683
>chr22:20222744-20222802
>chr22:20223393-20223489
>chr22:20224796-20225069
>chr22:20225128-20225310
>chr22:20225771-20225942
>chr22:20226039-20226088
>chr22:20226520-20226602
>chr22:20227117-20227198
>chr22:20229491-20229584
>chr22:20231825-20231964
>chr22:20232186-20232284
>chr22:20233157-20233240
>chr22:20235596-20235690
>chr22:20235835-20235977
>chr22:20236115-20236278
>chr22:20236846-20237265
>chr22:20237470-20237520
>chr22:20237717-20237818
>chr22:20238155-20238214
>chr22:20238542-20238623
>chr22:20239542-20239601
>chr22:20240075-20240244
>chr22:20240567-20240704
>chr22:20246425-20246530
>chr22:20246743-20246778
>chr22:20247058-20247227
>chr22:20247852-20247903
>chr22:20248976-20249091
>chr22:20250313-20250395
>chr22:20250804-20250896
>chr22:20251494-20252228
>chr22:20254160-20254450
>chr22:20257314-20257378
>chr22:20257550-20257609
>chr22:20258302-20258338
>chr22:20259532-20259740
>chr22:20262525-20262668
>chr22:20262744-20262793
>chr22:20262933-20263000
>chr22:20264559-20264610
>chr22:20265307-20265399
>chr22:20265533-20265612
>chr22:20265716-20265798
>chr22:20268290-20268365
>chr22:20269253-20269409
>chr22:20270299-20270368
>chr22:20273670-20273742
>chr22:20274094-20274287
>chr22:20274696-20274745
>chr22:20275166-20275225
>chr22:20275793-20276141
>chr22:20276797-20276851
>chr22:20279283-20279397
>chr22:20280541-20280626
>chr22:20281307-20281383
>chr22:20281776-20281911
>chr22:20283652-20283686
>chr22:20285661-20285716
>chr22:20285890-20285945
>chr22:20286598-20286706
>chr22:20286975-20287182
>chr22:20287222-20287671
>chr22:20288527-20288833
>chr22:20289225-20289297
>chr22:20289543-20289638
>chr22:20290735-20290789
>chr22:20292158-20292195
>chr22:20292658-20292703
>chr22:20293196-20293564
>chr22:20293711-20293929
>chr22:20294168-20295518
>chr22:20296159-20296492
>chr22:20296560-20296750
>chr22:20296794-20296863
>chr22:20297982-20298099
>chr22:20299685-20299714
>chr22:20301117-20301185
>chr22:20301283-20301642
>chr22:20301775-20302591
>chr22:20302771-20302976
>chr22:20303079-20303150
>chr22:20303223-20303350
>chr22:20303439-20303548
>chr22:20303956-20304010
>chr22:20304365-20304702
>chr22:20305356-20305413
>chr22:20305871-20305963
>chr22:20306829-20307082
>chr22:20307658-20307741
>chr22:20309640-20309988
>chr22:20310174-20310229
>chr22:20310302-20310510
>chr22:20311042-20311120
>chr22:20311442-20311502
>chr22:20311602-20311646
>chr22:20311795-20311878
>chr22:20312163-20312239
>chr22:20312305-20312621
>chr22:20313701-20313930
>chr22:20314086-20314194
>chr22:20314612-20314722
>chr22:20314981-20315154
>chr22:20317891-20318102
>chr22:20318196-20318289
>chr22:20320124-20320172
>chr22:20320559-20320658
>chr22:20321330-20321406
>chr22:20321878-20321943
>chr22:20322076-20322388
>chr22:20322785-20322847
>chr22:20323532-20323614
>chr22:20323745-20324081
>chr22:20324484-20330604
>chr22:20330744-20331323
>chr22:20331516-20331946
>chr22:20332185-20332500
>chr22:20332532-20354119
>chr22:20354172-20354551
>chr22:20354635-20363265
>chr22:20365168-20365198
>chr22:20365360-20365524
>chr22:20365832-20366129
>chr22:20367699-20368374
>chr22:20368718-20369396
>chr22:20369669-20370048
>chr22:20370414-20370713
>chr22:20371061-20371234
>chr22:20372120-20372283
>chr22:20373769-20374183
>chr22:20374259-20374479
>chr22:20374647-20374762
>chr22:20374864-20375104
>chr22:20375683-20375716
>chr22:20376123-20376226
>chr22:20376353-20376634
>chr22:20376783-20377126
>chr22:20377302-20378065
>chr22:20378585-20378724
>chr22:20378835-20379337
>chr22:20379458-20379794
>chr22:20380002-20380531
>chr22:20380667-20381727
>chr22:20381773-20383044
>chr22:20383060-20383617
>chr22:20383668-20383841
>chr22:20383955-20384025
>chr22:20384213-20385011
>chr22:20385121-20385417
>chr22:20386618-20386971
>chr22:20387502-20387712
>chr22:20388434-20388477
>chr22:20388663-20389130
>chr22:20389211-20390188
>chr22:20390909-20391231
>chr22:20391597-20393167
>chr22:20394773-20395054
>chr22:20395889-20395954
>chr22:20396456-20396613
>chr22:20397055-20397252
>chr22:20397358-20397447
>chr22:20397616-20398345
>chr22:20398541-20398707
>chr22:20399088-20399335
>chr22:20399490-20399935
>chr22:20400985-20401048
>chr22:20401346-20401418
>chr22:20402499-20402999
>chr22:20403384-20403432
>chr22:20403614-20403796
>chr22:20404309-20404636
>chr22:20404800-20404975
>chr22:20405911-20406039
>chr22:20406580-20406631
>chr22:20407274-20407560
>chr22:20408003-20408060
>chr22:20408581-20408901
>chr22:20408975-20409280
>chr22:20409347-20410195
>chr22:20410639-20411574
>chr22:20411699-20412012
>chr22:20412730-20412809
>chr22:20413101-20413319
>chr22:20413541-20413870
>chr22:20414842-20416817
>chr22:20416866-20417609
>chr22:20417776-20418175
>chr22:20418407-20418459
>chr22:20418689-20418906
>chr22:20419468-20419515
>chr22:20419759-20420158
>chr22:20420856-20420942
>chr22:20421260-20421627
>chr22:20421801-20422125
>chr22:20422863-20422916
>chr22:20423063-20423139
>chr22:20423250-20423298
>chr22:20426648-20426948
>chr22:20428155-20428606
>chr22:20429357-20429394
>chr22:20432728-20433024
>chr22:20434144-20434358
>chr22:20436084-20436169
>chr22:20437648-20437752
>chr22:20439014-20439172
>chr22:20441309-20441459
>chr22:20441627-20441700
>chr22:20443430-20444220
>chr22:20444736-20445088
>chr22:20445186-20446082
>chr22:20446288-20446381
>chr22:20447534-20447880
>chr22:20448329-20448837
>chr22:20448913-20449851
>chr22:20453247-20453306
>chr22:20453471-20454369
>chr22:20454853-20455186
>chr22:20455747-20455784
>chr22:20458288-20458530
>chr22:20460319-20460655
>chr22:20460783-20461027
>chr22:20461232-20462635
>chr22:20464355-20464431
>chr22:20465802-20466001
>chr22:20466088-20466449
>chr22:20466641-20466771
>chr22:20467644-20467963
>chr22:20468653-20468946
>chr22:20470058-20471034
>chr22:20471959-20472800
>chr22:20473586-20473890
>chr22:20473984-20474306
>chr22:20474379-20474702
>chr22:20475542-20475871
>chr22:20476400-20477632
>chr22:20477735-20477866
>chr22:20478065-20480276
>chr22:20480819-20481113
>chr22:20481228-20481987
>chr22:20482060-20482216
>chr22:20482390-20483201
>chr22:20483240-20483316
>chr22:20483362-20483497
>chr22:20483593-20484737
>chr22:20484781-20484921
>chr22:20485574-20486233
>chr22:20486670-20487527
>chr22:20488675-20488798
>chr22:20490323-20490427
>chr22:20490479-20491815
>chr22:20492589-20492898
>chr22:20493494-20494673
>chr22:20495795-20495836
>chr22:20496206-20496554
>chr22:20496992-20497328
>chr22:20497991-20498159
>chr22:20498251-20498666
>chr22:20499176-20499793
>chr22:20499995-20500306
>chr22:20500379-20500530
>chr22:20500797-20501165
>chr22:20501512-20502465
>chr22:20502663-20502958
>chr22:20503067-20503849
>chr22:20504628-20505934
>chr22:20505976-20506490
>chr22:20508398-20508844
>chr22:20510053-20510452
>chr22:20510784-20510896
>chr22:20511233-20511529
>chr22:20511980-20512300
>chr22:20512578-20513186
>chr22:20513265-20513582
>chr22:20513864-20514201
>chr22:20515352-20516366
>chr22:20516776-20516857
>chr22:20516928-20517238
>chr22:20518183-20518239
>chr22:20518847-20519161
>chr22:20519442-20519755
>chr22:20519901-20520021
>chr22:20520745-20522032
>chr22:20523120-20523168
>chr22:20524048-20524103
>chr22:20524602-20524921
>chr22:20525020-20525841
>chr22:20525884-20526259
>chr22:20526695-20526743
>chr22:20527219-20527267
>chr22:20527455-20528064
>chr22:20528283-20528630
>chr22:20529233-20530122
>chr22:20530541-20530648
>chr22:20531451-20531546
>chr22:20531952-20532049
>chr22:20534223-20534554
>chr22:20534979-20535263
>chr22:20535499-20536164
>chr22:20536272-20536379
>chr22:20538033-20540248
>chr22:20540394-20542572
>chr22:20542718-20542769
>chr22:20543029-20543882
>chr22:20544320-20544693
>chr22:20544778-20544852
>chr22:20545000-20545087
>chr22:20545180-20545517
>chr22:20546939-20547288
>chr22:20547392-20548043
>chr22:20548092-20548453
>chr22:20548807-20549147
>chr22:20553489-20553907
>chr22:20555731-20556019
>chr22:20556292-20556609
>chr22:20556829-20557047
>chr22:20557816-20558127
>chr22:20559004-20559208
>chr22:20559312-20559431
>chr22:20559988-20560032
>chr22:20560252-20560698
>chr22:20561063-20561592
>chr22:20561709-20562197
>chr22:20562350-20563078
>chr22:20563102-20563153
>chr22:20563417-20563488
>chr22:20563686-20563802
>chr22:20563828-20563898
>chr22:20564445-20564658
>chr22:20564846-20565155
>chr22:20566055-20566395
>chr22:20566468-20566583
>chr22:20567845-20568155
>chr22:20570026-20571096
>chr22:20571664-20571738
>chr22:20572607-20573272
>chr22:20575548-20575828
>chr22:20577386-20577478
>chr22:20577824-20578231
>chr22:20579399-20579445
>chr22:20579774-20579824
>chr22:20581263-20581349
>chr22:20582302-20582471
>chr22:20582749-20582912
>chr22:20583824-20583884
>chr22:20585899-20585988
>chr22:20586263-20586335
>chr22:20587678-20587717
>chr22:20588076-20588154
>chr22:20589061-20589156
>chr22:20589872-20589921
>chr22:20592246-20592871
>chr22:20593255-20593785
>chr22:20593843-20595546
>chr22:20595697-20595982
>chr22:20596285-20596967
>chr22:20597185-20598982
>chr22:20599472-20599731
>chr22:20599826-20600115
>chr22:20600367-20600464
>chr22:20601023-20601601
>chr22:20601989-20602306
>chr22:20603198-20603885
>chr22:20607995-20608248
>chr22:20608766-20609093
>chr22:20611401-20611474
>chr22:20611620-20611671
>chr22:20612160-20612297
>chr22:20613382-20613463
>chr22:20613935-20614518
>chr22:20614590-20615208
>chr22:20615279-20615398
>chr22:20616761-20617385
>chr22:20617440-20618433
>chr22:20619170-20619580
>chr22:20619701-20620345
>chr22:20620456-20620525
>chr22:20621082-20621119
>chr22:20622002-20622302
>chr22:20622883-20622942
>chr22:20623141-20623498
>chr22:20623713-20623906
>chr22:20624722-20625067
>chr22:20625499-20625598
>chr22:20625794-20625836
>chr22:20626224-20626555
>chr22:20626617-20626939
>chr22:20627721-20627849
>chr22:20628005-20628544
>chr22:20629664-20629833
>chr22:20630065-20630370
>chr22:20630490-20630627
>chr22:20632153-20632216
>chr22:20632277-20632480
>chr22:20632551-20632604
>chr22:20632823-20632887
>chr22:20633005-20633177
>chr22:20633349-20633427
>chr22:20633729-20634062
>chr22:20634862-20634981
>chr22:20635360-20635526
>chr22:20635658-20635733
>chr22:20637299-20637766
>chr22:20637791-20637943
>chr22:20639295-20639484
>chr22:20639784-20640353
>chr22:20640403-20641038
>chr22:20642029-20642275
>chr22:20643327-20643626
>chr22:20643949-20644386
>chr22:20644594-20644794
>chr22:20646792-20647096
>chr22:20647326-20647669
>chr22:20648089-20648193
>chr22:20648564-20648943
>chr22:20649156-20649218
>chr22:20649485-20649874
>chr22:20651502-20651829
>chr22:20651925-20652356
>chr22:20655349-20655425
>chr22:20655495-20655656
>chr22:20655800-20656264
>chr22:20656349-20656391
>chr22:20656500-20656577
>chr22:20656990-20657166
>chr22:20657671-20658476
>chr22:20658546-20658611
>chr22:20658734-20658856
>chr22:20658925-20659671
>chr22:20659815-20659901
>chr22:20660043-20660624
>chr22:20660661-20661787
>chr22:20661901-20662274
>chr22:20662360-20662598
>chr22:20662760-20663541
>chr22:20663819-20663938
>chr22:20664743-20664780
>chr22:20665501-20666468
>chr22:20666586-20666879
>chr22:20667572-20670556
>chr22:20670592-20671329
>chr22:20671836-20672161
>chr22:20672794-20672969
>chr22:20673130-20673258
>chr22:20673987-20674079
>chr22:20674752-20677966
>chr22:20678338-20678676
>chr22:20678791-20678853
>chr22:20678975-20679005
>chr22:20679152-20679699
>chr22:20679763-20680065
>chr22:20680950-20681091
>chr22:20681505-20682136
>chr22:20682570-20683497
>chr22:20683733-20684109
>chr22:20684173-20684472
>chr22:20685336-20685743
>chr22:20685837-20687690
>chr22:20687784-20687901
>chr22:20687996-20688153
>chr22:20688271-20691344
>chr22:20691377-20694847
>chr22:20694916-20697601
>chr22:20697664-20699024
>chr22:20699926-20700704
>chr22:20700796-20701097
>chr22:20701197-20701768
>chr22:20701920-20702608
>chr22:20702659-20702948
>chr22:20703056-20703122
>chr22:20703286-20704530
>chr22:20704597-20704662
>chr22:20704951-20705366
>chr22:20705442-20706876
>chr22:20706900-20707356
>chr22:20707558-20707738
>chr22:20708008-20708198
>chr22:20708350-20708698
>chr22:20708754-20709486
>chr22:20710268-20710432
>chr22:20710717-20711574
>chr22:20711752-20712834
>chr22:20712975-20713123
>chr22:20713214-20713299
>chr22:20713782-20714309
>chr22:20714428-20714535
>chr22:20714865-20715375
>chr22:20715472-20716729
>chr22:20716941-20717333
>chr22:20717463-20718096
>chr22:20718432-20718556
>chr22:20718804-20718946
>chr22:20718996-20720057
>chr22:20720289-20720564
>chr22:20720751-20720825
>chr22:20721121-20721268
>chr22:20721594-20721688
>chr22:20721857-20722529
>chr22:20722965-20724642
>chr22:20725380-20726102
>chr22:20726329-20726422
>chr22:20727996-20728230
>chr22:20730217-20731214
>chr22:20731439-20732373
>chr22:20732669-20733170
>chr22:20733205-20733487
>chr22:20733730-20734043
>chr22:20734265-20734416
>chr22:20734592-20735504
>chr22:20735951-20737011
>chr22:20737103-20737990
>chr22:20738918-20739021
>chr22:20739056-20739499
>chr22:20739663-20740235
>chr22:20740500-20740736
>chr22:20741545-20741628
>chr22:20742089-20742150
>chr22:20743142-20743622
>chr22:20743765-20744088
>chr22:20745191-20745318
>chr22:20745702-20745775
>chr22:20745837-20746405
>chr22:20747730-20748040
>chr22:20750228-20750383
>chr22:20753250-20753333
>chr22:20753415-20753621
>chr22:20753676-20753990
>chr22:20754078-20754424
>chr22:20754619-20755095
>chr22:20755257-20755288
>chr22:20755384-20755845
>chr22:20756193-20756525
>chr22:20756613-20756933
>chr22:20757549-20757902
>chr22:20758017-20758608
>chr22:20759024-20760030
>chr22:20760237-20760361
>chr22:20760844-20760933
>chr22:20762863-20763744
>chr22:20763842-20763886
>chr22:20766376-20766678
>chr22:20767152-20768052
>chr22:20768149-20768513
>chr22:20769383-20769673
>chr22:20770040-20770656
>chr22:20770721-20771010
>chr22:20771146-20771494
>chr22:20771559-20771929
>chr22:20772051-20772153
>chr22:20772725-20773419
>chr22:20774474-20774805
>chr22:20774869-20774895
>chr22:20774966-20775068
>chr22:20775572-20775829
>chr22:20776049-20776321
>chr22:20777031-20777657
>chr22:20778216-20778560
>chr22:20780417-20780807
>chr22:20781827-20781883
>chr22:20782739-20782844
>chr22:20782956-20783022
>chr22:20783311-20783704
>chr22:20785012-20785379
>chr22:20786581-20786677
>chr22:20789122-20789631
>chr22:20790351-20790756
>chr22:20791442-20792158
>chr22:20794067-20794191
>chr22:20794955-20795070
>chr22:20795125-20795384
>chr22:20797674-20797750
>chr22:20797864-20797933
>chr22:20800528-20801916
>chr22:20802531-20802704
>chr22:20803513-20803820
>chr22:20805545-20805862
>chr22:20806239-20807062
>chr22:20808007-20808613
>chr22:20808674-20808865
>chr22:20810220-20810527
>chr22:20811711-20812081
>chr22:20812361-20812408
>chr22:20812551-20812850
>chr22:20813017-20813057
>chr22:20813733-20814101
>chr22:20814315-20815469
>chr22:20815953-20816418
>chr22:20816533-20816639
>chr22:20817446-20818143
>chr22:20818219-20818345
>chr22:20820286-20820345
>chr22:20821203-20822338
>chr22:20822923-20823223
>chr22:20823652-20823958
>chr22:20824713-20825155
>chr22:20825204-20825272
>chr22:20825302-20825630
>chr22:20825721-20826873
>chr22:20826904-20830310
>chr22:20830371-20831133
>chr22:20831185-20833245
>chr22:20833638-20834053
>chr22:20834257-20834295
>chr22:20834918-20834997
>chr22:20835087-20835178
>chr22:20835438-20836140
>chr22:20836976-20837371
>chr22:20837824-20838150
>chr22:20838813-20839242
>chr22:20839546-20839905
>chr22:20840736-20841180
>chr22:20841628-20841704
>chr22:20841923-20842336
>chr22:20842522-20843539
>chr22:20844705-20844851
>chr22:20845329-20845413
>chr22:20845733-20848281
>chr22:20848369-20850157
>chr22:20850278-20851194
>chr22:20851318-20851640
>chr22:20851879-20852166
>chr22:20852408-20852598
>chr22:20852946-20853070
>chr22:20853798-20853917
>chr22:20854065-20854425
>chr22:20854706-20854783
>chr22:20854860-20855177
>chr22:20855251-20855355
>chr22:20855771-20855804
>chr22:20855997-20856332
>chr22:20856425-20856732
>chr22:20858645-20858725
>chr22:20860064-20860667
>chr22:20860740-20861031
>chr22:20861113-20862073
>chr22:20862854-20863185
>chr22:20865066-20865377
>chr22:20865604-20865675
>chr22:20865754-20865812
>chr22:20868998-20869267
>chr22:20869765-20870063
>chr22:20870826-20871135
>chr22:20871184-20871894
>chr22:20872210-20873317
>chr22:20873554-20874597
>chr22:20875657-20875829
>chr22:20875867-20876178
>chr22:20876269-20876828
>chr22:20877138-20877741
>chr22:20878232-20878607
>chr22:20878964-20880046
>chr22:20880172-20880525
>chr22:20880689-20880830
>chr22:20881329-20881392
>chr22:20881432-20881722
>chr22:20882166-20882246
>chr22:20884034-20884340
>chr22:20884750-20885075
>chr22:20886128-20887251
>chr22:20887289-20887527
>chr22:20888311-20888367
>chr22:20890456-20891074
>chr22:20891299-20891598
>chr22:20891674-20892191
>chr22:20892233-20892533
>chr22:20892916-20893276
>chr22:20893446-20893762
>chr22:20893824-20894628
>chr22:20894881-20895194
>chr22:20895619-20896284
>chr22:20896371-20899246
>chr22:20899518-20899956
>chr22:20900209-20900486
>chr22:20900643-20902214
>chr22:20902279-20902910
>chr22:20903150-20903279
>chr22:20903557-20903998
>chr22:20904139-20904451
>chr22:20905167-20905287
>chr22:20905749-20905849
>chr22:20906580-20906623
>chr22:20907321-20907624
>chr22:20907776-20908278
>chr22:20908354-20909233
>chr22:20909347-20910085
>chr22:20910341-20911091
>chr22:20911466-20912230
>chr22:20912323-20912672
>chr22:20912718-20912931
>chr22:20913148-20913995
>chr22:20914148-20914499
>chr22:20914778-20915397
>chr22:20915550-20916704
>chr22:20918585-20918896
>chr22:20918937-20918992
>chr22:20920191-20920522
>chr22:20921688-20922354
>chr22:20922667-20922981
>chr22:20923281-20924242
>chr22:20924567-20924862
>chr22:20924903-20925210
>chr22:20925328-20925566
>chr22:20926825-20927141
>chr22:20927179-20927505
>chr22:20927526-20928486
>chr22:20928552-20928854
>chr22:20929143-20929760
>chr22:20930303-20930977
>chr22:20931115-20931432
>chr22:20931629-20931686
>chr22:20931785-20932396
>chr22:20932768-20933695
>chr22:20934457-20934543
>chr22:20934801-20935429
>chr22:20935509-20936176
>chr22:20936290-20936655
>chr22:20936845-20937154
>chr22:20937875-20938007
>chr22:20939123-20939553
>chr22:20939799-20940095
>chr22:20941443-20941904
>chr22:20942112-20944294
>chr22:20944397-20945320
>chr22:20946642-20946731
>chr22:20947194-20947988
>chr22:20948671-20948800
>chr22:20949120-20949607
>chr22:20950305-20950720
>chr22:20953414-20953458
>chr22:20954442-20955502
>chr22:20955664-20956098
>chr22:20956594-20956863
>chr22:20958442-20960065
>chr22:20960105-20960262
>chr22:20960457-20960622
>chr22:20960879-20961521
>chr22:20962125-20962803
>chr22:20963739-20963842
>chr22:20964551-20964589
>chr22:20965727-20965805
>chr22:20966289-20966329
>chr22:20966572-20966684
>chr22:20967104-20967232
>chr22:20967992-20968056
>chr22:20968645-20968856
>chr22:20969303-20969377
>chr22:20969428-20969693
>chr22:20970268-20970920
>chr22:20972120-20972491
>chr22:20972762-20972885
>chr22:20972922-20973078
>chr22:20973435-20973475
>chr22:20974959-20975737
>chr22:20976939-20977005
>chr22:20984034-20984103
>chr22:20984236-20984321
>chr22:20984934-20985408
>chr22:20986224-20986767
>chr22:20987110-20987447
>chr22:20987813-20987881
>chr22:20988319-20988476
>chr22:20989672-20989774
>chr22:20990993-20991097
>chr22:20993230-20993344
>chr22:20994487-20994536
>chr22:20995088-20995189
>chr22:20995865-20995910
>chr22:20996230-20996302
>chr22:20999803-20999907
>chr22:21002613-21002809
>chr22:21003332-21003636
>chr22:21004208-21005300
>chr22:21005346-21005617
>chr22:21005672-21006624
>chr22:21007014-21007345
>chr22:21008187-21008519
>chr22:21010934-21011017
>chr22:21011194-21011357
>chr22:21013363-21013606
>chr22:21014819-21015031
>chr22:21016318-21016615
>chr22:21017581-21017752
>chr22:21018248-21018333
>chr22:21018600-21018928
>chr22:21019307-21020091
>chr22:21020580-21020928
>chr22:21021106-21021279
>chr22:21021630-21021681
>chr22:21022072-21022368
>chr22:21023932-21025207
>chr22:21030038-21030082
>chr22:21032072-21032166
>chr22:21033291-21033430
>chr22:21034058-21035114
>chr22:21035250-21035520
>chr22:21035573-21035804
>chr22:21035866-21036240
>chr22:21036532-21036637
>chr22:21036672-21036785
>chr22:21037072-21037382
>chr22:21037508-21037757
>chr22:21038100-21038414
>chr22:21038947-21039413
>chr22:21039470-21039815
>chr22:21040488-21041483
>chr22:21041705-21042040
>chr22:21042658-21042958
>chr22:21044643-21044703
>chr22:21046631-21047156
>chr22:21047950-21047997
>chr22:21048432-21048536
>chr22:21049183-21049346
>chr22:21049523-21049606
>chr22:21049710-21049757
>chr22:21050032-21050342
>chr22:21050492-21051153
>chr22:21051359-21051466
>chr22:21051747-21051802
>chr22:21053642-21053891
>chr22:21054043-21054159
>chr22:21054204-21054254
>chr22:21054329-21054417
>chr22:21055325-21055488
>chr22:21055929-21056091
>chr22:21056217-21056582
>chr22:21057613-21058535
>chr22:21058970-21059601
>chr22:21060015-21060156
>chr22:21061041-21061335
>chr22:21061396-21061934
>chr22:21062081-21062111
>chr22:21062147-21062185
>chr22:21062233-21062295
>chr22:21062410-21063220
>chr22:21063416-21064038
>chr22:21064072-21064111
>chr22:21064213-21065009
>chr22:21065116-21065286
>chr22:21065903-21065977
>chr22:21066379-21066731
>chr22:21071697-21072588
>chr22:21074267-21074621
>chr22:21075030-21075279
>chr22:21075288-21075355
>chr22:21075953-21076683
>chr22:21077323-21077453
>chr22:21077610-21077940
>chr22:21078340-21078435
>chr22:21079822-21080572
>chr22:21080807-21080842
>chr22:21081070-21081702
>chr22:21081792-21082528
>chr22:21082597-21082918
>chr22:21083354-21084020
>chr22:21084642-21085327
>chr22:21085523-21085625
>chr22:21085800-21086182
>chr22:21086344-21086868
>chr22:21087249-21087583
>chr22:21087741-21088947
>chr22:21089089-21089657
>chr22:21090339-21090652
>chr22:21091164-21091492
>chr22:21091795-21092260
>chr22:21092329-21092611
>chr22:21092837-21092890
>chr22:21093295-21094328
>chr22:21094519-21095074
>chr22:21096824-21097115
>chr22:21097132-21097427
>chr22:21097598-21098212
>chr22:21098313-21098374
>chr22:21098714-21099396
>chr22:21099580-21099834
>chr22:21100924-21101127
>chr22:21101486-21101860
>chr22:21102312-21102354
>chr22:21103407-21103576
>chr22:21104341-21104498
>chr22:21104555-21105214
>chr22:21105456-21105516
>chr22:21105748-21105799
>chr22:21105970-21106018
>chr22:21106585-21106679
>chr22:21106914-21107270
>chr22:21107640-21107958
>chr22:21108408-21108571
>chr22:21108892-21109007
>chr22:21109157-21109256
>chr22:21109807-21109854
>chr22:21109877-21111459
>chr22:21111538-21111776
>chr22:21111832-21114815
>chr22:21115077-21129405
>chr22:21129511-21136320
>chr22:21136394-21137268
>chr22:21137361-21138377
>chr22:21138683-21139769
>chr22:21139883-21140756
>chr22:21140863-21141320
>chr22:21141660-21141898
>chr22:21142086-21143615
>chr22:21143648-21148990
>chr22:21149301-21149734
>chr22:21149809-21150861
>chr22:21150923-21159269
>chr22:21159495-21159891
>chr22:21160130-21194825
>chr22:21194910-21201314
>chr22:21201314-21209878
>chr22:21209925-21212203
>chr22:21212377-21213901
>chr22:21214013-21215320
>chr22:21215372-21219219
>chr22:21219266-21221369
>chr22:21221415-21221563
>chr22:21221758-21222111
>chr22:21222193-21229305
>chr22:21229498-21229972
>chr22:21230034-21231482
>chr22:21231566-21232115
>chr22:21232168-21234591
>chr22:21234674-21235484
>chr22:21235639-21236905
>chr22:21236922-21238150
>chr22:21238222-21241253
>chr22:21241600-21242555
>chr22:21242686-21246316
>chr22:21246394-21250448
>chr22:21250517-21251273
>chr22:21251412-21255828
>chr22:21255882-21256185
>chr22:21256320-21256703
>chr22:21256805-21258724
>chr22:21259040-21259617
>chr22:21259679-21260721
>chr22:21260796-21261230
>chr22:21261541-21266883
>chr22:21266916-21268553
>chr22:21268633-21268871
>chr22:21269211-21269668
>chr22:21269775-21270040
>chr22:21270267-21270644
>chr22:21270750-21270890
>chr22:21270916-21273167
>chr22:21273337-21274134
>chr22:21274208-21281017
>chr22:21281123-21282217
>chr22:21282253-21295436
>chr22:21295699-21298977
>chr22:21299056-21332140
>chr22:21332172-21332491
>chr22:21332730-21333160
>chr22:21333353-21334714
>chr22:21334750-21342958
>chr22:21343058-21348775
>chr22:21348805-21352332
>chr22:21352705-21353121
>chr22:21353506-21353680
>chr22:21354070-21356311
>chr22:21356996-21357065
>chr22:21357275-21357471
>chr22:21358646-21358721
>chr22:21358835-21359144
>chr22:21360783-21360852
>chr22:21361046-21361096
>chr22:21361913-21362520
>chr22:21362749-21362835
>chr22:21363250-21363520
>chr22:21364045-21364163
>chr22:21364538-21364718
>chr22:21364762-21365053
>chr22:21365938-21365985
>chr22:21366407-21366634
>chr22:21366734-21366778
>chr22:21366984-21367086
>chr22:21367349-21367426
>chr22:21367546-21367805
>chr22:21371048-21371160
>chr22:21371948-21372225
>chr22:21372315-21372524
>chr22:21372606-21372667
>chr22:21372822-21373576
>chr22:21374048-21374358
>chr22:21374437-21374500
>chr22:21374574-21374743
>chr22:21374904-21375493
>chr22:21375583-21375654
>chr22:21375820-21375858
>chr22:21375974-21376097
>chr22:21376199-21376613
>chr22:21376698-21377314
>chr22:21377820-21378127
>chr22:21378191-21380066
>chr22:21380471-21381176
>chr22:21381470-21382140
>chr22:21382351-21382810
>chr22:21385832-21385885
>chr22:21386741-21386815
>chr22:21387508-21387639
>chr22:21387722-21387767
>chr22:21388026-21388162
>chr22:21388501-21388825
>chr22:21389187-21389558
>chr22:21390288-21391518
>chr22:21391590-21393165
>chr22:21393461-21394195
>chr22:21394329-21394650
>chr22:21394821-21398089
>chr22:21398308-21399159
>chr22:21399347-21399875
>chr22:21400185-21400388
>chr22:21400549-21401322
>chr22:21402316-21402513
>chr22:21402961-21403222
>chr22:21403601-21404213
>chr22:21404368-21405176
>chr22:21405414-21407272
>chr22:21407683-21409166
>chr22:21409308-21409364
>chr22:21409413-21409843
>chr22:21410268-21410951
>chr22:21411043-21411428
>chr22:21411569-21412250
>chr22:21412404-21415097
>chr22:21415282-21415476
>chr22:21415614-21415958
>chr22:21416090-21416165
>chr22:21416564-21416709
>chr22:21417236-21417651
>chr22:21417731-21417880
>chr22:21418037-21418454
>chr22:21419595-21419656
>chr22:21419920-21420014
>chr22:21420645-21420698
>chr22:21421186-21421360
>chr22:21422394-21422423
>chr22:21423819-21423914
>chr22:21424385-21424510
>chr22:21424852-21425199
>chr22:21425318-21428958
>chr22:21429430-21429809
>chr22:21430086-21430219
>chr22:21430250-21430942
>chr22:21431692-21431990
>chr22:21432314-21432836
>chr22:21433527-21433865
>chr22:21433899-21434225
>chr22:21435696-21435984
>chr22:21436421-21436512
>chr22:21436636-21436884
>chr22:21436934-21437408
>chr22:21437447-21437578
>chr22:21439010-21439111
>chr22:21439525-21440004
>chr22:21440826-21440944
>chr22:21441928-21442033
>chr22:21442077-21442174
>chr22:21442224-21442294
>chr22:21442615-21442717
>chr22:21445652-21445700
>chr22:21445901-21445946
>chr22:21445979-21446015
>chr22:21447302-21447387
>chr22:21447756-21447833
>chr22:21451779-21451889
>chr22:21452546-21452804
>chr22:21452842-21453307
>chr22:21453363-21454625
>chr22:21454960-21455236
>chr22:21456047-21456377
>chr22:21456763-21456920
>chr22:21457795-21460138
>chr22:21460260-21460306
>chr22:21460778-21461577
>chr22:21461758-21461930
>chr22:21462548-21462821
>chr22:21463200-21466460
>chr22:21466574-21466760
>chr22:21466930-21467062
>chr22:21467228-21468431
>chr22:21468563-21468903
>chr22:21468980-21469861
>chr22:21469926-21469991
>chr22:21470268-21472163
>chr22:21472207-21472663
>chr22:21472865-21473045
>chr22:21473315-21473999
>chr22:21474055-21474790
>chr22:21475624-21475735
>chr22:21476018-21476880
>chr22:21477048-21478138
>chr22:21478279-21478427
>chr22:21478508-21478781
>chr22:21479021-21479836
>chr22:21480085-21482050
>chr22:21482157-21482645
>chr22:21482775-21483465
>chr22:21483709-21483877
>chr22:21484116-21486138
>chr22:21486498-21487872
>chr22:21488094-21489084
>chr22:21489270-21489331
>chr22:21489785-21490719
>chr22:21490754-21490993
>chr22:21491089-21491694
>chr22:21492135-21492237
>chr22:21492558-21492628
>chr22:21492678-21492775
>chr22:21492819-21492924
>chr22:21493908-21494026
>chr22:21494458-21494548
>chr22:21494848-21495327
>chr22:21495741-21495842
>chr22:21497286-21497417
>chr22:21497456-21497930
>chr22:21497980-21498228
>chr22:21498352-21498450
>chr22:21498880-21499168
>chr22:21500639-21500965
>chr22:21500999-21501353
>chr22:21502190-21502564
>chr22:21502887-21503185
>chr22:21503935-21504628
>chr22:21504659-21504792
>chr22:21505069-21505448
>chr22:21505920-21509564
>chr22:21509683-21510037
>chr22:21510379-21510504
>chr22:21510975-21511070
>chr22:21512466-21512495
>chr22:21513529-21513703
>chr22:21514192-21514245
>chr22:21514876-21514970
>chr22:21515234-21515295
>chr22:21516653-21516810
>chr22:21517004-21517153
>chr22:21517233-21517651
>chr22:21518178-21518323
>chr22:21518722-21518797
>chr22:21518929-21519273
>chr22:21519411-21519605
>chr22:21519790-21522480
>chr22:21522635-21523315
>chr22:21523456-21523840
>chr22:21523932-21524616
>chr22:21525043-21525473
>chr22:21525522-21525578
>chr22:21525720-21527203
>chr22:21527614-21529457
>chr22:21529695-21530038
>chr22:21530072-21530503
>chr22:21530658-21531275
>chr22:21531638-21531899
>chr22:21532347-21532544
>chr22:21533538-21534311
>chr22:21534472-21534675
>chr22:21534985-21535517
>chr22:21535705-21536556
>chr22:21536775-21540038
>chr22:21540209-21540530
>chr22:21540664-21541416
>chr22:21541712-21544546
>chr22:21545276-21545647
>chr22:21546009-21546127
>chr22:21546672-21546808
>chr22:21547067-21547112
>chr22:21547195-21547326
>chr22:21548019-21548093
>chr22:21548949-21549002
>chr22:21551958-21552493
>chr22:21552704-21553374
>chr22:21553668-21554367
>chr22:21554772-21557451
>chr22:21557515-21557820
>chr22:21557893-21557978
>chr22:21558329-21558945
>chr22:21559030-21559448
>chr22:21559550-21559673
>chr22:21559789-21559838
>chr22:21559993-21560074
>chr22:21560153-21560751
>chr22:21560920-21561081
>chr22:21561155-21561218
>chr22:21561297-21561601
>chr22:21562065-21562825
>chr22:21562960-21564329
>chr22:21565081-21565795
>chr22:21565898-21566619
>chr22:21566843-21566955
>chr22:21567159-21567518
>chr22:21567729-21567764
>chr22:21569106-21569426
>chr22:21571428-21571723
>chr22:21572149-21572452
>chr22:21572941-21573001
>chr22:21574290-21574420
>chr22:21574600-21575941
>chr22:21576108-21577446
>chr22:21577702-21577738
>chr22:21578071-21578390
>chr22:21578946-21579328
>chr22:21579421-21579799
>chr22:21580430-21582167
>chr22:21582334-21582829
>chr22:21583859-21585010
>chr22:21585928-21587480
>chr22:21588444-21589448
>chr22:21590174-21590497
>chr22:21590910-21591008
>chr22:21592203-21592290
>chr22:21594094-21594193
>chr22:21594240-21594510
>chr22:21595855-21596787
>chr22:21596815-21598185
>chr22:21598261-21599099
>chr22:21600021-21600371
>chr22:21600407-21600790
>chr22:21600827-21601225
>chr22:21601299-21601620
>chr22:21601674-21601995
>chr22:21603239-21604047
>chr22:21604200-21604611
>chr22:21604967-21606223
>chr22:21606269-21606453
>chr22:21606587-21606833
>chr22:21607181-21607543
>chr22:21608104-21610406
>chr22:21610554-21610639
>chr22:21612311-21612937
>chr22:21613601-21613763
>chr22:21614304-21614470
>chr22:21614649-21615635
>chr22:21615822-21615954
>chr22:21616017-21616196
>chr22:21616267-21616725
>chr22:21616922-21617585
>chr22:21617895-21618883
>chr22:21619352-21619406
>chr22:21619684-21619942
>chr22:21620020-21620436
>chr22:21621011-21621188
>chr22:21621555-21621750
>chr22:21625018-21625149
>chr22:21625776-21626532
>chr22:21627557-21627856
>chr22:21630253-21630607
>chr22:21630637-21630818
>chr22:21631164-21631207
>chr22:21631504-21631577
>chr22:21631755-21632129
>chr22:21634555-21634620
>chr22:21635278-21635422
>chr22:21636313-21636360
>chr22:21637338-21638703
>chr22:21639002-21639292
>chr22:21639791-21640819
>chr22:21644168-21644227
>chr22:21644427-21646275
>chr22:21647099-21648930
>chr22:21649119-21649467
>chr22:21649712-21650997
>chr22:21653182-21653309
>chr22:21654631-21656003
>chr22:21656088-21656517
>chr22:21658099-21658133
>chr22:21658597-21658644
>chr22:21658751-21659077
>chr22:21659386-21659982
>chr22:21662242-21663243
>chr22:21663408-21663882
>chr22:21664047-21665035
>chr22:21665475-21665767
>chr22:21666522-21666838
>chr22:21667135-21667455
>chr22:21667763-21668080
>chr22:21668182-21669857
>chr22:21671286-21671323
>chr22:21671556-21672090
>chr22:21673318-21673364
>chr22:21674444-21674700
>chr22:21675242-21675551
>chr22:21676242-21677761
>chr22:21678221-21678549
>chr22:21678686-21680122
>chr22:21680239-21680856
>chr22:21683924-21684488
>chr22:21685625-21686190
>chr22:21686343-21686396
>chr22:21686837-21686878
>chr22:21687347-21687598
>chr22:21688246-21688405
>chr22:21689538-21689615
>chr22:21690048-21690394
>chr22:21690858-21691281
>chr22:21691393-21691707
>chr22:21692158-21692458
>chr22:21692522-21692584
>chr22:21692637-21692948
>chr22:21693041-21693349
>chr22:21693419-21693460
>chr22:21693533-21693645
>chr22:21694987-21695030
>chr22:21695597-21695659
>chr22:21695834-21695990
>chr22:21696203-21696251
>chr22:21697717-21697847
>chr22:21700319-21700781
>chr22:21701429-21701612
>chr22:21701772-21702059
>chr22:21702506-21702644
>chr22:21703163-21703211
>chr22:21704314-21704671
>chr22:21704926-21705281
>chr22:21705696-21706462
>chr22:21706568-21707002
>chr22:21707069-21707450
>chr22:21708280-21708977
>chr22:21709468-21709564
>chr22:21709564-21709673
>chr22:21710289-21710365
>chr22:21710995-21711215
>chr22:21711597-21713037
>chr22:21713106-21713265
>chr22:21713459-21713728
>chr22:21715206-21716211
>chr22:21717078-21717406
>chr22:21717636-21718510
>chr22:21719369-21719419
>chr22:21719596-21721733
>chr22:21721867-21722623
>chr22:21722873-21723972
>chr22:21724203-21725552
>chr22:21725705-21725996
>chr22:21728699-21729640
>chr22:21729868-21730181
>chr22:21730242-21730515
>chr22:21730777-21730913
>chr22:21731093-21731358
>chr22:21732493-21733842
>chr22:21733942-21734259
>chr22:21734703-21734755
>chr22:21735895-21735947
>chr22:21736060-21736106
>chr22:21736652-21737060
>chr22:21737216-21737609
>chr22:21737674-21737812
>chr22:21737844-21738195
>chr22:21738234-21738261
>chr22:21738442-21738799
>chr22:21739105-21739172
>chr22:21739983-21740318
>chr22:21740784-21741127
>chr22:21742091-21742472
>chr22:21742513-21743856
>chr22:21744453-21744771
>chr22:21744809-21745558
>chr22:21745586-21745895
>chr22:21746370-21746441
>chr22:21746596-21746900
>chr22:21747620-21748243
>chr22:21748887-21750257
>chr22:21750351-21751223
>chr22:21751293-21752234
>chr22:21752266-21752327
>chr22:21752906-21753241
>chr22:21753357-21753432
>chr22:21754071-21754371
>chr22:21754446-21754632
>chr22:21754711-21754755
>chr22:21755526-21755724
>chr22:21756367-21756694
>chr22:21757820-21758139
>chr22:21758854-21758937
>chr22:21765746-21765832
>chr22:21767960-21768266
>chr22:21768391-21768514
>chr22:21769451-21769757
>chr22:21770006-21770605
>chr22:21770821-21771658
>chr22:21773230-21773554
>chr22:21773649-21773711
>chr22:21774419-21774746
>chr22:21775467-21776087
>chr22:21777447-21777772
>chr22:21778012-21778629
>chr22:21779732-21779787
>chr22:21780877-21781925
>chr22:21782358-21782937
>chr22:21783027-21784734
>chr22:21784857-21785112
>chr22:21785292-21785612
>chr22:21785649-21786015
>chr22:21786250-21786318
>chr22:21786460-21786596
>chr22:21787236-21787438
>chr22:21787570-21787637
>chr22:21787709-21788004
>chr22:21788998-21789370
>chr22:21789534-21790103
>chr22:21790173-21790373
>chr22:21790486-21791452
>chr22:21792167-21792333
>chr22:21792435-21792565
>chr22:21792619-21792703
>chr22:21792972-21794070
>chr22:21794157-21795404
>chr22:21795441-21795788
>chr22:21796129-21796240
>chr22:21796631-21796833
>chr22:21798261-21798889
>chr22:21799748-21799889
>chr22:21800920-21801594
>chr22:21802748-21802874
>chr22:21802955-21803177
>chr22:21803215-21804513
>chr22:21804782-21805111
>chr22:21805209-21805629
>chr22:21808711-21809068
>chr22:21809684-21809949
>chr22:21810357-21811102
>chr22:21811142-21811261
>chr22:21811305-21813991
>chr22:21814083-21815636
>chr22:21815720-21816049
>chr22:21817566-21817875
>chr22:21818263-21818567
>chr22:21819720-21820085
>chr22:21820331-21820621
>chr22:21820770-21821124
>chr22:21821770-21822447
>chr22:21823008-21823305
>chr22:21823780-21823981
>chr22:21824520-21824658
>chr22:21824726-21825232
>chr22:21825286-21825438
>chr22:21826522-21826859
>chr22:21827698-21827761
>chr22:21828860-21828911
>chr22:21829139-21829383
>chr22:21829416-21829571
>chr22:21830147-21830542
>chr22:21830750-21830801
>chr22:21830974-21831493
>chr22:21833499-21834617
>chr22:21835019-21835331
>chr22:21835586-21835645
>chr22:21836089-21837092
>chr22:21837967-21838390
>chr22:21838591-21840418
>chr22:21840464-21841151
>chr22:21841259-21841337
>chr22:21841586-21841711
>chr22:21841752-21842625
>chr22:21842798-21842845
>chr22:21842945-21843007
>chr22:21843910-21844076
>chr22:21844140-21845579
>chr22:21846052-21846133
>chr22:21846952-21848555
>chr22:21848866-21849329
>chr22:21849536-21849697
>chr22:21849768-21849956
>chr22:21850079-21850392
>chr22:21850793-21851167
>chr22:21851493-21851672
>chr22:21851934-21851977
>chr22:21852055-21852857
>chr22:21853057-21853425
>chr22:21853679-21854007
>chr22:21854183-21854499
>chr22:21856564-21856683
>chr22:21857091-21857474
>chr22:21859183-21859508
>chr22:21861131-21861440
>chr22:21862041-21862098
>chr22:21862400-21862674
>chr22:21863213-21863576
>chr22:21864174-21864548
>chr22:21866086-21866405
>chr22:21868359-21868683
>chr22:21869147-21869261
>chr22:21869387-21870294
>chr22:21870562-21871225
>chr22:21871312-21871415
>chr22:21871568-21872279
>chr22:21872797-21873853
>chr22:21873899-21874360
>chr22:21874469-21874783
>chr22:21874829-21875493
>chr22:21876184-21876483
>chr22:21877487-21878851
>chr22:21879003-21879351
>chr22:21879475-21879772
>chr22:21879799-21880072
>chr22:21880125-21881622
>chr22:21882358-21884804
>chr22:21884970-21885308
>chr22:21885986-21886111
>chr22:21886272-21887733
>chr22:21887760-21888299
>chr22:21888432-21888503
>chr22:21888572-21889437
>chr22:21889912-21890237
>chr22:21890389-21890735
>chr22:21890834-21890904
>chr22:21891005-21896003
>chr22:21896081-21897379
>chr22:21897512-21897731
>chr22:21897866-21898462
>chr22:21898585-21899031
>chr22:21899169-21900427
>chr22:21900628-21902226
>chr22:21902498-21902788
>chr22:21903686-21904070
>chr22:21904897-21905575
>chr22:21905748-21906106
>chr22:21906155-21906935
>chr22:21907077-21907176
>chr22:21907287-21907844
>chr22:21908415-21909806
>chr22:21910220-21911310
>chr22:21911374-21912217
>chr22:21912597-21912909
>chr22:21913002-21914685
>chr22:21915164-21915490
>chr22:21916930-21917213
>chr22:21918671-21919019
>chr22:21919872-21919902
>chr22:21921299-21921502
>chr22:21922232-21922295
>chr22:21922995-21923224
>chr22:21923673-21923989
>chr22:21924263-21925228
>chr22:21926127-21926571
>chr22:21927914-21928079
>chr22:21928591-21928808
>chr22:21929735-21929782
>chr22:21931477-21932258
>chr22:21932859-21932903
>chr22:21934596-21934909
>chr22:21935026-21935081
>chr22:21935443-21936254
>chr22:21936813-21936922
>chr22:21939551-21939593
>chr22:21939974-21940732
>chr22:21940807-21941233
>chr22:21942272-21942437
>chr22:21945116-21945344
>chr22:21946634-21946702
>chr22:21948227-21948371
>chr22:21950603-21950930
>chr22:21951344-21951654
>chr22:21953407-21954438
>chr22:21955254-21955336
>chr22:21955870-21955948
>chr22:21957930-21957976
>chr22:21960020-21960315
>chr22:21961460-21961615
>chr22:21961713-21961788
>chr22:21963012-21963360
>chr22:21965530-21966355
>chr22:21966474-21966515
>chr22:21968059-21968311
>chr22:21969139-21970075
>chr22:21971107-21971167
>chr22:21971380-21971440
>chr22:21973273-21973542
>chr22:21977024-21977541
>chr22:21977803-21978050
>chr22:21978308-21978439
>chr22:21979197-21979290
>chr22:21979653-21979972
>chr22:21981546-21981795
>chr22:21983098-21983785
>chr22:21983915-21984236
>chr22:21984571-21984695
>chr22:21985723-21986096
>chr22:21986146-21986541
>chr22:21986721-21987138
>chr22:21987341-21987780
>chr22:21988520-21988591
>chr22:21992346-21992695
>chr22:21992875-21992979
>chr22:21993020-21993948
>chr22:21995237-21995297
>chr22:21996063-21996140
>chr22:21996765-21996888
>chr22:21997314-21997646
>chr22:21998108-21998160
>chr22:21998387-21998519
>chr22:21998859-21999204
>chr22:21999649-21999721
>chr22:21999866-22000508
>chr22:22001509-22001580
>chr22:22001642-22002064
>chr22:22002355-22002437
>chr22:22002491-22002574
>chr22:22002697-22003005
>chr22:22003203-22003555
>chr22:22004154-22004911
>chr22:22005216-22005505
>chr22:22005579-22005885
>chr22:22007111-22007457
>chr22:22007515-22007920
>chr22:22008239-22008551
>chr22:22008653-22009016
>chr22:22010866-22011218
>chr22:22011404-22012140
>chr22:22012249-22012336
>chr22:22012417-22012458
>chr22:22012562-22013573
>chr22:22013614-22013881
>chr22:22014048-22014613
>chr22:22014647-22015649
>chr22:22015785-22016010
>chr22:22016047-22016231
>chr22:22016378-22017149
>chr22:22017705-22018154
>chr22:22018439-22018560
>chr22:22018939-22019241
>chr22:22019669-22019806
>chr22:22021745-22021889
>chr22:22022617-22022692
>chr22:22023294-22023501
>chr22:22023538-22023901
>chr22:22024716-22024984
>chr22:22025764-22025874
>chr22:22026046-22026121
>chr22:22026778-22026927
>chr22:22027228-22027311
>chr22:22027471-22027608
>chr22:22028164-22029094
>chr22:22031416-22031578
>chr22:22033812-22033919
>chr22:22036928-22036976
>chr22:22037097-22037156
>chr22:22039323-22039719
>chr22:22041207-22041293
>chr22:22041511-22041580
>chr22:22042595-22042627
>chr22:22044963-22045018
>chr22:22045222-22045526
>chr22:22047594-22047651
>chr22:22048276-22048476
>chr22:22049437-22049604
>chr22:22049995-22050511
>chr22:22050813-22050887
>chr22:22050950-22057743
>chr22:22062285-22062335
>chr22:22062653-22062731
>chr22:22062768-22062880
>chr22:22063440-22064179
>chr22:22065793-22066126
>chr22:22066187-22066499
>chr22:22066592-22066751
>chr22:22070559-22070681
>chr22:22071160-22071267
>chr22:22071404-22071485
>chr22:22072257-22072385
>chr22:22072853-22072888
>chr22:22073508-22073590
>chr22:22073787-22073819
>chr22:22074089-22074149
>chr22:22075361-22075405
>chr22:22075886-22076112
>chr22:22076154-22076232
>chr22:22076296-22076392
>chr22:22077164-22077975
>chr22:22078745-22079109
>chr22:22079954-22080009
>chr22:22080642-22080774
>chr22:22080876-22081178
>chr22:22082044-22082926
>chr22:22082969-22083094
>chr22:22085043-22085108
>chr22:22085178-22085495
>chr22:22087049-22087211
>chr22:22087418-22087823
>chr22:22090562-22090960
>chr22:22091427-22091462
>chr22:22091557-22092190
>chr22:22092835-22092875
>chr22:22093078-22093117
>chr22:22093334-22093410
>chr22:22093508-22093583
>chr22:22094341-22094378
>chr22:22094844-22095001
>chr22:22095356-22095429
>chr22:22095760-22095797
>chr22:22096077-22096452
>chr22:22097394-22097446
>chr22:22097597-22097653
>chr22:22097750-22097781
>chr22:22099958-22100057
>chr22:22101439-22101542
>chr22:22101605-22102276
>chr22:22104097-22104404
>chr22:22104792-22106694
>chr22:22107448-22107503
>chr22:22107738-22107768
>chr22:22107986-22108139
>chr22:22108631-22108942
>chr22:22109030-22109550
>chr22:22110008-22110055
>chr22:22110083-22110160
>chr22:22110243-22110527
>chr22:22111769-22111848
>chr22:22112322-22112423
>chr22:22112646-22112817
>chr22:22113688-22113836
>chr22:22114013-22114208
>chr22:22114253-22114549
>chr22:22114592-22114804
>chr22:22114837-22118305
>chr22:22118455-22118520
>chr22:22119669-22120121
>chr22:22121119-22121212
>chr22:22122034-22122403
>chr22:22122427-22122685
>chr22:22122808-22123400
>chr22:22123761-22123945
>chr22:22125750-22125913
>chr22:22126447-22126529
>chr22:22127723-22128412
>chr22:22128823-22129177
>chr22:22129271-22129393
>chr22:22131151-22131190
>chr22:22131294-22131762
>chr22:22131865-22131911
>chr22:22132483-22132784
>chr22:22133153-22133474
>chr22:22133540-22133744
>chr22:22133872-22134285
>chr22:22134455-22134536
>chr22:22134879-22135255
>chr22:22135563-22135727
>chr22:22135974-22136194
>chr22:22136233-22136287
>chr22:22136586-22136641
>chr22:22136728-22137112
>chr22:22137287-22137712
>chr22:22138003-22138061
>chr22:22138262-22138316
>chr22:22138646-22138768
>chr22:22139030-22139126
>chr22:22139170-22139311
>chr22:22139347-22139526
>chr22:22139779-22139823
>chr22:22140309-22140359
>chr22:22140802-22140941
>chr22:22141701-22141772
>chr22:22141854-22142020
>chr22:22142109-22142242
>chr22:22142316-22142694
>chr22:22143215-22143273
>chr22:22144449-22144713
>chr22:22145436-22145778
>chr22:22147307-22147860
>chr22:22148352-22148402
>chr22:22150096-22150358
>chr22:22150708-22150774
>chr22:22151974-22152524
>chr22:22153192-22153506
>chr22:22153797-22153889
>chr22:22156592-22156780
>chr22:22158416-22158464
>chr22:22158514-22158558
>chr22:22160107-22161769
>chr22:22162169-22162246
>chr22:22166008-22166159
>chr22:22166342-22166485
>chr22:22167453-22167587
>chr22:22168541-22168585
>chr22:22169016-22169099
>chr22:22169475-22169525
>chr22:22172383-22175818
>chr22:22176820-22176882
>chr22:22177776-22178122
>chr22:22181372-22181471
>chr22:22182023-22182204
>chr22:22182366-22182445
>chr22:22183002-22183124
>chr22:22183476-22183523
>chr22:22183857-22183950
>chr22:22183976-22184209
>chr22:22185340-22185722
>chr22:22187847-22193974
>chr22:22194842-22194992
>chr22:22196992-22197102
>chr22:22197150-22197223
>chr22:22197652-22197973
>chr22:22199639-22199726
>chr22:22200198-22200279
>chr22:22201334-22201404
>chr22:22201608-22201758
>chr22:22202481-22202554
>chr22:22202639-22203192
>chr22:22204178-22204517
>chr22:22204707-22204759
>chr22:22205502-22205624
>chr22:22206157-22206251
>chr22:22208602-22208662
>chr22:22209130-22209446
>chr22:22210058-22210248
>chr22:22211965-22212333
>chr22:22212458-22212647
>chr22:22212751-22212833
>chr22:22217178-22217248
>chr22:22217498-22218579
>chr22:22218800-22218862
>chr22:22219045-22219103
>chr22:22221326-22221408
>chr22:22221942-22222020
>chr22:22223923-22224048
>chr22:22225471-22225624
>chr22:22225643-22225814
>chr22:22226054-22226424
>chr22:22227065-22227762
>chr22:22227794-22227900
>chr22:22228010-22228507
>chr22:22229468-22229806
>chr22:22230707-22231136
>chr22:22231233-22232293
>chr22:22232329-22232732
>chr22:22232778-22232827
>chr22:22233433-22233789
>chr22:22234379-22234409
>chr22:22234457-22234767
>chr22:22234837-22235161
>chr22:22235250-22235479
>chr22:22235549-22235732
>chr22:22236064-22236106
>chr22:22236528-22236842
>chr22:22236912-22237223
>chr22:22237470-22237796
>chr22:22238253-22238572
>chr22:22238704-22238812
>chr22:22238894-22239371
>chr22:22239415-22239482
>chr22:22239888-22240454
>chr22:22240553-22240883
>chr22:22240982-22241511
>chr22:22242111-22242412
>chr22:22243124-22243249
>chr22:22243625-22244225
>chr22:22245259-22245307
>chr22:22245885-22246482
>chr22:22247073-22247339
>chr22:22247429-22247646
>chr22:22247965-22248318
>chr22:22248557-22248655
>chr22:22249317-22249356
>chr22:22249653-22250901
>chr22:22250927-22254263
>chr22:22254345-22255383
>chr22:22255464-22259852
>chr22:22259869-22285994
>chr22:22286053-22301309
>chr22:22301381-22302501
>chr22:22302578-22303099
>chr22:22303292-22303453
>chr22:22303480-22304367
>chr22:22304406-22307254
>chr22:22307340-22309703
>chr22:22309749-22313405
>chr22:22313440-22315051
>chr22:22315437-22315675
>chr22:22315753-22316087
>chr22:22316142-22316227
>chr22:22316304-22316635
>chr22:22316802-22316875
>chr22:22316955-22317330
>chr22:22317395-22317846
>chr22:22317926-22318020
>chr22:22318153-22318323
>chr22:22318581-22318747
>chr22:22319760-22320390
>chr22:22320694-22321132
>chr22:22322283-22322386
>chr22:22322510-22322882
>chr22:22323284-22323416
>chr22:22324422-22324548
>chr22:22325962-22326261
>chr22:22326741-22326848
>chr22:22327253-22327383
>chr22:22327480-22327968
>chr22:22329308-22329603
>chr22:22331386-22337766
>chr22:22337999-22338090
>chr22:22338160-22338698
>chr22:22338791-22339198
>chr22:22339243-22339279
>chr22:22341295-22341381
>chr22:22341941-22342088
>chr22:22342186-22342415
>chr22:22343231-22343471
>chr22:22346333-22346386
>chr22:22346862-22346979
>chr22:22347048-22347138
>chr22:22352887-22352976
>chr22:22356063-22356395
>chr22:22356543-22356633
>chr22:22356974-22357071
>chr22:22357537-22357625
>chr22:22357800-22357995
>chr22:22358125-22358456
>chr22:22358629-22358687
>chr22:22359260-22362658
>chr22:22364613-22364719
>chr22:22364784-22364926
>chr22:22365025-22365399
>chr22:22365504-22365665
>chr22:22365797-22365891
>chr22:22368566-22368645
>chr22:22369427-22369533
>chr22:22371505-22371580
>chr22:22372348-22372427
>chr22:22374926-22375275
>chr22:22375694-22375784
>chr22:22376003-22376050
>chr22:22376184-22376488
>chr22:22376541-22376713
>chr22:22377967-22378313
>chr22:22380644-22381543
>chr22:22381715-22381773
>chr22:22382390-22386779
>chr22:22386929-22387014
>chr22:22387083-22387203
>chr22:22387270-22387961
>chr22:22388035-22388183
>chr22:22388335-22388661
>chr22:22388726-22389040
>chr22:22389098-22389502
>chr22:22389605-22390577
>chr22:22392628-22392862
>chr22:22392981-22393726
>chr22:22393820-22393984
>chr22:22397024-22397067
>chr22:22402142-22402885
>chr22:22403543-22403601
>chr22:22403800-22403899
>chr22:22404262-22404374
>chr22:22404526-22404678
>chr22:22405496-22405562
>chr22:22408087-22408138
>chr22:22408170-22408277
>chr22:22409606-22410500
>chr22:22411111-22411153
>chr22:22411224-22411623
>chr22:22411661-22414515
>chr22:22414673-22414761
>chr22:22416356-22416462
>chr22:22416599-22416921
>chr22:22416964-22417125
>chr22:22417410-22418133
>chr22:22418167-22418605
>chr22:22418682-22418978
>chr22:22419581-22419805
>chr22:22419892-22419936
>chr22:22420012-22420108
>chr22:22423784-22424195
>chr22:22424314-22424828
>chr22:22424914-22425252
>chr22:22427458-22427581
>chr22:22427827-22428018
>chr22:22428091-22428126
>chr22:22430146-22430225
>chr22:22431723-22431828
>chr22:22431966-22432660
>chr22:22432838-22432896
>chr22:22433293-22433341
>chr22:22433478-22434916
>chr22:22434967-22439251
>chr22:22441308-22444620
>chr22:22444686-22444723
>chr22:22444788-22445106
>chr22:22445205-22445425
>chr22:22445563-22445651
>chr22:22445733-22446209
>chr22:22446256-22446491
>chr22:22450163-22450238
>chr22:22451798-22452100
>chr22:22452279-22452475
>chr22:22452670-22452923
>chr22:22453022-22453163
>chr22:22453561-22453676
>chr22:22453925-22454005
>chr22:22454411-22454476
>chr22:22455122-22455421
>chr22:22456551-22456666
>chr22:22457651-22457727
>chr22:22457812-22457885
>chr22:22458297-22458343
>chr22:22458884-22459101
>chr22:22459254-22459458
>chr22:22459895-22460093
>chr22:22460139-22460326
>chr22:22460355-22460495
>chr22:22460659-22460830
>chr22:22461070-22461232
>chr22:22461313-22461616
>chr22:22461737-22462434
>chr22:22462487-22462782
>chr22:22463444-22463651
>chr22:22463750-22463819
>chr22:22463847-22463982
>chr22:22464886-22465060
>chr22:22465137-22465299
>chr22:22466678-22467298
>chr22:22467368-22469665
>chr22:22470663-22471474
>chr22:22471778-22472473
>chr22:22472614-22472934
>chr22:22473397-22473445
>chr22:22473918-22474436
>chr22:22475319-22475677
>chr22:22475734-22477074
>chr22:22477199-22477569
>chr22:22477751-22478151
>chr22:22478260-22478310
>chr22:22478977-22479024
>chr22:22479515-22480343
>chr22:22480472-22480519
>chr22:22480558-22480596
>chr22:22480661-22480719
>chr22:22480759-22481002
>chr22:22481220-22481294
>chr22:22481413-22481486
>chr22:22481691-22482045
>chr22:22482233-22483000
>chr22:22483236-22483618
>chr22:22483697-22484448
>chr22:22485691-22485776
>chr22:22487157-22487546
>chr22:22490460-22490755
>chr22:22491415-22491790
>chr22:22492379-22492413
>chr22:22492552-22492918
>chr22:22492973-22493313
>chr22:22493884-22493961
>chr22:22494060-22494213
>chr22:22494733-22495035
>chr22:22495314-22495367
>chr22:22495769-22496408
>chr22:22496808-22497482
>chr22:22497775-22497853
>chr22:22497925-22499627
>chr22:22499838-22502276
>chr22:22502325-22502923
>chr22:22503074-22503325
>chr22:22504145-22504444
>chr22:22505263-22505799
>chr22:22507083-22507148
>chr22:22507211-22507370
>chr22:22508323-22508414
>chr22:22509288-22509443
>chr22:22509522-22509574
>chr22:22509666-22509745
>chr22:22509934-22510628
>chr22:22510840-22511157
>chr22:22511306-22511401
>chr22:22512149-22512190
>chr22:22512955-22513006
>chr22:22513232-22513707
>chr22:22516069-22516303
>chr22:22516955-22517304
>chr22:22517884-22518260
>chr22:22518398-22518854
>chr22:22518900-22519464
>chr22:22519570-22519707
>chr22:22519863-22520020
>chr22:22520810-22520881
>chr22:22521119-22521359
>chr22:22521572-22522090
>chr22:22522535-22523167
>chr22:22523557-22523603
>chr22:22523756-22524061
>chr22:22524982-22525255
>chr22:22525638-22526552
>chr22:22526647-22526900
>chr22:22526997-22529347
>chr22:22529455-22530504
>chr22:22531173-22532243
>chr22:22532493-22533286
>chr22:22533465-22533583
>chr22:22533697-22533847
>chr22:22533927-22534241
>chr22:22535046-22535177
>chr22:22535556-22536026
>chr22:22536209-22536548
>chr22:22537029-22537219
>chr22:22537319-22538200
>chr22:22538256-22538582
>chr22:22538896-22538980
>chr22:22539028-22539148
>chr22:22539296-22540521
>chr22:22540754-22541421
>chr22:22541575-22542125
>chr22:22542348-22542496
>chr22:22542642-22542908
>chr22:22542996-22543578
>chr22:22543745-22545523
>chr22:22545764-22546510
>chr22:22548672-22548715
>chr22:22550987-22551037
>chr22:22551763-22552412
>chr22:22552503-22552625
>chr22:22555282-22555653
>chr22:22556013-22556614
>chr22:22557770-22558101
>chr22:22558238-22558595
>chr22:22560372-22560404
>chr22:22560579-22560873
>chr22:22561013-22561136
>chr22:22561414-22561793
>chr22:22561969-22562037
>chr22:22562133-22562535
>chr22:22562864-22562978
>chr22:22563127-22563214
>chr22:22564000-22564300
>chr22:22566095-22566149
>chr22:22566872-22567057
>chr22:22567316-22568001
>chr22:22568105-22568219
>chr22:22569894-22569952
>chr22:22570273-22570792
>chr22:22571629-22572109
>chr22:22572495-22572642
>chr22:22574177-22574333
>chr22:22575184-22575236
>chr22:22575669-22575957
>chr22:22577723-22578978
>chr22:22579640-22579760
>chr22:22579822-22580024
>chr22:22580179-22580286
>chr22:22580846-22581201
>chr22:22581608-22582074
>chr22:22582896-22583009
>chr22:22583155-22585032
>chr22:22585161-22585256
>chr22:22585294-22586521
>chr22:22586667-22586705
>chr22:22587175-22587475
>chr22:22588021-22588138
>chr22:22588202-22588337
>chr22:22589782-22590532
>chr22:22592337-22592439
>chr22:22592682-22592750
>chr22:22593066-22593161
>chr22:22593214-22593287
>chr22:22593680-22594120
>chr22:22594525-22594752
>chr22:22596068-22596112
>chr22:22596201-22597715
>chr22:22598687-22598759
>chr22:22599205-22599278
>chr22:22599572-22599700
>chr22:22600024-22600297
>chr22:22601893-22602500
>chr22:22604651-22604907
>chr22:22605487-22605924
>chr22:22606032-22606458
>chr22:22606886-22607296
>chr22:22607657-22607838
>chr22:22607995-22608293
>chr22:22608693-22608729
>chr22:22609312-22609462
>chr22:22609907-22609961
>chr22:22610052-22610348
>chr22:22611099-22611215
>chr22:22611619-22611884
>chr22:22611961-22612119
>chr22:22613717-22613884
>chr22:22613933-22614113
>chr22:22614558-22614630
>chr22:22615865-22616218
>chr22:22616457-22616536
>chr22:22618378-22618430
>chr22:22619304-22619517
>chr22:22620607-22622264
>chr22:22622296-22623228
>chr22:22623302-22624279
>chr22:22624383-22624726
>chr22:22624870-22625864
>chr22:22626094-22626756
>chr22:22626910-22627470
>chr22:22627855-22628324
>chr22:22628516-22628972
>chr22:22629806-22630103
>chr22:22630276-22630838
>chr22:22630877-22631414
>chr22:22631479-22633671
>chr22:22633789-22638540
>chr22:22638574-22645403
>chr22:22645517-22646772
>chr22:22646840-22648316
>chr22:22648412-22654867
>chr22:22654885-22655138
>chr22:22656941-22657244
>chr22:22657615-22657700
>chr22:22657797-22657904
>chr22:22658067-22658141
>chr22:22658746-22658820
>chr22:22659312-22659646
>chr22:22660091-22660168
>chr22:22660986-22661049
>chr22:22662298-22662340
>chr22:22662542-22662643
>chr22:22663887-22664005
>chr22:22664276-22664364
>chr22:22664440-22664635
>chr22:22664818-22664913
>chr22:22665593-22665630
>chr22:22665735-22665814
>chr22:22666709-22666763
>chr22:22667782-22668059
>chr22:22668251-22668381
>chr22:22672197-22672272
>chr22:22672416-22672476
>chr22:22673147-22673311
>chr22:22673765-22673818
>chr22:22675109-22675400
>chr22:22675829-22675869
>chr22:22675988-22676436
>chr22:22676623-22677395
>chr22:22677546-22677840
>chr22:22678473-22678550
>chr22:22678594-22678735
>chr22:22678900-22679017
>chr22:22682190-22683183
>chr22:22684166-22684243
>chr22:22685119-22685295
>chr22:22685529-22685705
>chr22:22685920-22685987
>chr22:22686056-22686101
>chr22:22686218-22686472
>chr22:22686682-22686853
>chr22:22686956-22687278
>chr22:22689636-22689737
>chr22:22694481-22694693
>chr22:22695208-22695253
>chr22:22696025-22696114
>chr22:22696367-22696410
>chr22:22696477-22696934
>chr22:22697046-22697415
>chr22:22697851-22698207
>chr22:22698308-22698396
>chr22:22699218-22699381
>chr22:22699485-22699572
>chr22:22700117-22700674
>chr22:22701578-22701615
>chr22:22701719-22701773
>chr22:22703107-22703186
>chr22:22704231-22704412
>chr22:22704499-22704595
>chr22:22706797-22706851
>chr22:22707814-22707937
>chr22:22712838-22713112
>chr22:22714172-22714352
>chr22:22715997-22716273
>chr22:22716705-22716763
>chr22:22717350-22717395
>chr22:22718341-22718669
>chr22:22719599-22719645
>chr22:22719767-22719868
>chr22:22722286-22722414
>chr22:22722875-22724432
>chr22:22724711-22724896
>chr22:22725587-22726194
>chr22:22726513-22726847
>chr22:22727757-22728091
>chr22:22728938-22728991
>chr22:22729647-22729728
>chr22:22730484-22730569
>chr22:22731653-22731695
>chr22:22731885-22731997
>chr22:22732571-22733183
>chr22:22733261-22733419
>chr22:22733496-22733623
>chr22:22733965-22734080
>chr22:22734610-22734881
>chr22:22734954-22735063
>chr22:22735344-22735771
>chr22:22735885-22736205
>chr22:22736618-22736670
>chr22:22737189-22737264
>chr22:22737620-22737715
>chr22:22737765-22737901
>chr22:22738692-22738880
>chr22:22740191-22740241
>chr22:22741235-22741520
>chr22:22741566-22741603
>chr22:22741640-22742324
>chr22:22742396-22742639
>chr22:22743427-22743485
>chr22:22743551-22743676
>chr22:22743716-22743985
>chr22:22745077-22745113
>chr22:22745824-22745872
>chr22:22746236-22746383
>chr22:22746923-22747156
>chr22:22747376-22747505
>chr22:22747596-22747671
>chr22:22747784-22747918
>chr22:22749521-22749575
>chr22:22750284-22750370
>chr22:22751612-22751822
>chr22:22755077-22755394
>chr22:22755974-22756033
>chr22:22756738-22757121
>chr22:22757322-22757470
>chr22:22758344-22758444
>chr22:22758559-22759003
>chr22:22759098-22759373
>chr22:22759524-22759731
>chr22:22760007-22760042
>chr22:22761371-22761583
>chr22:22762253-22762364
>chr22:22763849-22763936
>chr22:22764648-22764702
>chr22:22764825-22765147
>chr22:22765989-22766109
>chr22:22766797-22766880
>chr22:22770257-22770483
>chr22:22772444-22772492
>chr22:22773577-22773701
>chr22:22773750-22773912
>chr22:22775235-22775531
>chr22:22776606-22776683
>chr22:22776974-22777316
>chr22:22777342-22777571
>chr22:22777677-22778065
>chr22:22778363-22778447
>chr22:22779164-22779468
>chr22:22779617-22779993
>chr22:22780292-22780989
>chr22:22781554-22781741
>chr22:22782053-22782413
>chr22:22783247-22783367
>chr22:22784216-22784367
>chr22:22784511-22784612
>chr22:22784680-22785011
>chr22:22785590-22785773
>chr22:22786572-22786728
>chr22:22786803-22786878
>chr22:22786958-22787002
>chr22:22787036-22787173
>chr22:22787431-22787500
>chr22:22787698-22787794
>chr22:22788812-22788939
>chr22:22790346-22791346
>chr22:22791421-22791685
>chr22:22791931-22792053
>chr22:22792131-22792188
>chr22:22792333-22792978
>chr22:22793326-22793742
>chr22:22794118-22795285
>chr22:22795330-22796279
>chr22:22796688-22796838
>chr22:22796911-22797235
>chr22:22797355-22797448
>chr22:22797568-22798107
>chr22:22798891-22798935
>chr22:22799049-22799089
>chr22:22800093-22800631
>chr22:22803907-22804082
>chr22:22804139-22804369
>chr22:22804444-22804528
>chr22:22804690-22804767
>chr22:22804968-22805270
>chr22:22805504-22805619
>chr22:22805756-22806049
>chr22:22807496-22807604
>chr22:22808017-22808389
>chr22:22808783-22808830
>chr22:22808952-22809027
>chr22:22810133-22810202
>chr22:22811325-22811567
>chr22:22811708-22811908
>chr22:22811987-22812040
>chr22:22817486-22817554
>chr22:22817693-22817739
>chr22:22819624-22819739
>chr22:22820726-22821053
>chr22:22821231-22821383
>chr22:22821539-22821620
>chr22:22822217-22822284
>chr22:22822746-22823263
>chr22:22826294-22826685
>chr22:22826759-22826977
>chr22:22827750-22828204
>chr22:22828361-22828736
>chr22:22829090-22829329
>chr22:22829794-22829858
>chr22:22830177-22830434
>chr22:22830631-22830771
>chr22:22831023-22831205
>chr22:22831696-22831863
>chr22:22832461-22832806
>chr22:22835621-22835768
>chr22:22836550-22836963
>chr22:22837176-22837886
>chr22:22839248-22839969
>chr22:22840053-22840218
>chr22:22842492-22842631
>chr22:22842816-22843254
>chr22:22843537-22843891
>chr22:22844861-22845125
>chr22:22845578-22845672
>chr22:22845893-22846052
>chr22:22846347-22846589
>chr22:22847272-22847357
>chr22:22847770-22847856
>chr22:22848544-22848608
>chr22:22848992-22849096
>chr22:22850121-22850237
>chr22:22856121-22856229
>chr22:22856575-22856845
>chr22:22857806-22857911
>chr22:22859105-22859197
>chr22:22859295-22859375
>chr22:22859887-22860202
>chr22:22860490-22860536
>chr22:22860794-22861081
>chr22:22861186-22861300
>chr22:22861389-22862287
>chr22:22862355-22862615
>chr22:22862899-22863241
>chr22:22863305-22863466
>chr22:22863595-22864704
>chr22:22865164-22865211
>chr22:22867304-22867376
>chr22:22869312-22869485
>chr22:22872073-22872168
>chr22:22872385-22872457
>chr22:22872980-22873038
>chr22:22873836-22874129
>chr22:22874146-22874626
>chr22:22874868-22875034
>chr22:22875190-22875590
>chr22:22875942-22875998
>chr22:22876040-22877533
>chr22:22881257-22881330
>chr22:22882436-22882558
>chr22:22882891-22883017
>chr22:22884685-22884763
>chr22:22884896-22885113
>chr22:22885810-22885886
>chr22:22887358-22887402
>chr22:22888077-22888148
>chr22:22888589-22888710
>chr22:22889410-22890030
>chr22:22890639-22890673
>chr22:22891727-22891809
>chr22:22893106-22893190
>chr22:22893850-22893918
>chr22:22894324-22894414
>chr22:22894656-22894730
>chr22:22894768-22894863
>chr22:22895108-22895258
>chr22:22895334-22895794
>chr22:22899651-22899957
>chr22:22900151-22900422
>chr22:22900913-22901474
>chr22:22905021-22905083
>chr22:22905239-22905324
>chr22:22905517-22905788
>chr22:22906279-22906840
>chr22:22911924-22912010
>chr22:22914314-22914399
>chr22:22914755-22914892
>chr22:22915110-22915185
>chr22:22915646-22915687
>chr22:22915805-22915987
>chr22:22918509-22918596
>chr22:22919465-22919982
>chr22:22922076-22922157
>chr22:22922531-22923014
>chr22:22923383-22923513
>chr22:22924063-22924732
>chr22:22924856-22924944
>chr22:22927204-22927256
>chr22:22928284-22928372
>chr22:22929007-22929071
>chr22:22930324-22930383
>chr22:22931370-22931437
>chr22:22932387-22932446
>chr22:22932651-22932743
>chr22:22933890-22933945
>chr22:22934080-22934158
>chr22:22934334-22934381
>chr22:22936027-22936100
>chr22:22938194-22938422
>chr22:22940131-22940208
>chr22:22940651-22940692
>chr22:22940765-22940898
>chr22:22941867-22942002
>chr22:22942767-22942902
>chr22:22943892-22943971
>chr22:22944840-22944878
>chr22:22945355-22945670
>chr22:22946088-22946193
>chr22:22946366-22946684
>chr22:22946916-22947257
>chr22:22947323-22947576
>chr22:22947773-22948478
>chr22:22949531-22949724
>chr22:22949801-22949839
>chr22:22950205-22950633
>chr22:22952082-22952124
>chr22:22952191-22952454
>chr22:22952967-22953236
>chr22:22953329-22953673
>chr22:22953709-22953789
>chr22:22955021-22955196
>chr22:22955848-22955998
>chr22:22956756-22957063
>chr22:22960713-22960782
>chr22:22961719-22961818
>chr22:22962114-22962546
>chr22:22962760-22973222
>chr22:22974209-22974512
>chr22:22975073-22975284
>chr22:22975391-22975466
>chr22:22975529-22975605
>chr22:22976148-22976211
>chr22:22976309-22976473
>chr22:22976498-22976616
>chr22:22976756-22976968
>chr22:22977038-22977139
>chr22:22977214-22977554
>chr22:22977643-22978163
>chr22:22978199-22978686
>chr22:22978747-22979131
>chr22:22979174-22979396
>chr22:22979738-22981340
>chr22:22981413-22981665
>chr22:22981749-22981927
>chr22:22982022-22982198
>chr22:22982388-22982429
>chr22:22982479-22982839
>chr22:22985163-22985212
>chr22:22987223-22987607
>chr22:22987654-22987976
>chr22:22988686-22989073
>chr22:22989842-22990433
>chr22:22991067-22991562
>chr22:22991672-22992063
>chr22:22994482-22994772
>chr22:22996273-22996334
>chr22:22996933-22997103
>chr22:22997168-22998415
>chr22:22998534-23000826
>chr22:23000862-23002042
>chr22:23002066-23002967
>chr22:23002997-23003097
>chr22:23003208-23003930
>chr22:23003979-23005091
>chr22:23005168-23005223
>chr22:23005349-23007172
>chr22:23007245-23007324
>chr22:23007408-23007442
>chr22:23008837-23008877
>chr22:23008978-23009177
>chr22:23009217-23009694
>chr22:23009730-23009851
>chr22:23010089-23010196
>chr22:23010440-23010481
>chr22:23011684-23012007
>chr22:23012451-23012547
>chr22:23013066-23013410
>chr22:23013891-23014055
>chr22:23014184-23014251
>chr22:23014295-23014387
>chr22:23014912-23015447
>chr22:23015487-23015713
>chr22:23015970-23017750
>chr22:23017927-23018174
>chr22:23019110-23019735
>chr22:23019888-23020286
>chr22:23020499-23020708
>chr22:23021099-23021477
>chr22:23021511-23022225
>chr22:23022492-23022884
>chr22:23023461-23024632
>chr22:23025043-23025599
>chr22:23025720-23026075
>chr22:23026175-23026319
>chr22:23026364-23027290
>chr22:23027343-23027407
>chr22:23027668-23027771
>chr22:23027911-23028266
>chr22:23028313-23029115
>chr22:23030226-23030478
>chr22:23030814-23031049
>chr22:23031128-23031454
>chr22:23031665-23032529
>chr22:23034248-23034520
>chr22:23034916-23035270
>chr22:23035312-23035694
>chr22:23036317-23036671
>chr22:23039233-23039971
>chr22:23040230-23040390
>chr22:23040467-23040796
>chr22:23040887-23041416
>chr22:23041681-23042049
>chr22:23042107-23042281
>chr22:23042340-23042511
>chr22:23042615-23042712
>chr22:23042775-23043533
>chr22:23043709-23043993
>chr22:23044058-23044445
>chr22:23044500-23044865
>chr22:23044931-23045025
>chr22:23045163-23045220
>chr22:23045313-23045524
>chr22:23045585-23045735
>chr22:23045900-23046280
>chr22:23046398-23046654
>chr22:23046888-23046981
>chr22:23047052-23047556
>chr22:23047607-23053133
>chr22:23056255-23057410
>chr22:23057826-23058136
>chr22:23059964-23060562
>chr22:23063152-23063193
>chr22:23063567-23063600
>chr22:23065571-23065655
>chr22:23066368-23066406
>chr22:23067726-23067783
>chr22:23068781-23068822
>chr22:23070294-23070396
>chr22:23070501-23070541
>chr22:23071183-23071250
>chr22:23073731-23073811
>chr22:23073962-23074120
>chr22:23074891-23075057
>chr22:23076178-23076304
>chr22:23077994-23078066
>chr22:23079625-23079668
>chr22:23081551-23082548
>chr22:23084345-23084512
>chr22:23086124-23086194
>chr22:23087186-23088161
>chr22:23088808-23088902
>chr22:23089879-23089973
>chr22:23090556-23090686
>chr22:23091010-23091058
>chr22:23091826-23091900
>chr22:23093338-23093480
>chr22:23096629-23096672
>chr22:23098111-23098182
>chr22:23098433-23098512
>chr22:23099012-23099132
>chr22:23100661-23100786
>chr22:23101194-23101236
>chr22:23106440-23106505
>chr22:23110457-23110511
>chr22:23112229-23112322
>chr22:23114339-23114495
>chr22:23114834-23114988
>chr22:23117708-23117768
>chr22:23118379-23118493
>chr22:23121505-23121550
>chr22:23121715-23122036
>chr22:23122414-23122487
>chr22:23123613-23123657
>chr22:23124250-23124325
>chr22:23125902-23125953
>chr22:23126726-23126769
>chr22:23128536-23128578
>chr22:23129633-23130561
>chr22:23132496-23132877
>chr22:23132930-23133000
>chr22:23133575-23133890
>chr22:23134574-23135546
>chr22:23136157-23136232
>chr22:23136625-23136749
>chr22:23137162-23137363
>chr22:23137766-23137869
>chr22:23138270-23138601
>chr22:23139304-23139653
>chr22:23139773-23140049
>chr22:23140564-23140636
>chr22:23140860-23140904
>chr22:23141028-23141364
>chr22:23141416-23141530
>chr22:23142314-23142660
>chr22:23143137-23143379
>chr22:23143622-23143678
>chr22:23143801-23144131
>chr22:23144576-23144720
>chr22:23146076-23146128
>chr22:23146221-23146516
>chr22:23146960-23147005
>chr22:23147324-23147660
>chr22:23148144-23148193
>chr22:23149127-23149219
>chr22:23149551-23149706
>chr22:23150287-23150608
>chr22:23150710-23150844
>chr22:23151615-23151733
>chr22:23153314-23153541
>chr22:23153633-23153992
>chr22:23154044-23154127
>chr22:23154721-23155152
>chr22:23157245-23157668
>chr22:23158048-23158118
>chr22:23160587-23160742
>chr22:23162885-23163532
>chr22:23164878-23165030
>chr22:23165597-23165670
>chr22:23165858-23166195
>chr22:23166604-23166660
>chr22:23167735-23168113
>chr22:23169316-23169378
>chr22:23169793-23170067
>chr22:23170276-23170782
>chr22:23170860-23171275
>chr22:23171341-23171878
>chr22:23172059-23174030
>chr22:23174249-23174451
>chr22:23174647-23175611
>chr22:23176239-23176635
>chr22:23177808-23178437
>chr22:23178504-23178542
>chr22:23178980-23179050
>chr22:23184055-23184564
>chr22:23184632-23184699
>chr22:23185379-23186023
>chr22:23186192-23186385
>chr22:23186452-23187037
>chr22:23187514-23187772
>chr22:23188762-23189351
>chr22:23189484-23189800
>chr22:23189970-23190091
>chr22:23190135-23190613
>chr22:23190893-23191205
>chr22:23191340-23191381
>chr22:23194322-23195921
>chr22:23196039-23196104
>chr22:23196284-23196327
>chr22:23196529-23197464
>chr22:23198782-23199142
>chr22:23199672-23200110
>chr22:23200313-23200862
>chr22:23201422-23201789
>chr22:23202221-23203163
>chr22:23205599-23205646
>chr22:23205836-23205896
>chr22:23206111-23206158
>chr22:23206252-23206614
>chr22:23206777-23207130
>chr22:23207339-23207646
>chr22:23208386-23208873
>chr22:23208989-23209926
>chr22:23210133-23210499
>chr22:23210710-23210805
>chr22:23210964-23211785
>chr22:23211948-23211991
>chr22:23213522-23213877
>chr22:23214780-23214949
>chr22:23214980-23215205
>chr22:23216994-23217043
>chr22:23219651-23219742
>chr22:23221510-23221565
>chr22:23221797-23222109
>chr22:23222204-23222262
>chr22:23222832-23222877
>chr22:23222974-23223153
>chr22:23223608-23223683
>chr22:23224162-23224219
>chr22:23224607-23224903
>chr22:23226297-23226356
>chr22:23226571-23226652
>chr22:23228046-23228293
>chr22:23228362-23228516
>chr22:23228556-23229310
>chr22:23231250-23231559
>chr22:23233238-23233284
>chr22:23233470-23233832
>chr22:23235085-23235368
>chr22:23235645-23235987
>chr22:23239750-23241043
>chr22:23241551-23241678
>chr22:23242769-23242896
>chr22:23243016-23243166
>chr22:23243237-23243330
>chr22:23243579-23244103
>chr22:23245813-23245957
>chr22:23246021-23246500
>chr22:23247749-23248445
>chr22:23248951-23249575
>chr22:23250421-23250541
>chr22:23250745-23250802
>chr22:23252290-23252331
>chr22:23252406-23252739
>chr22:23252843-23252941
>chr22:23253064-23253322
>chr22:23253394-23253489
>chr22:23254878-23255074
>chr22:23255357-23255407
>chr22:23259393-23260020
>chr22:23261548-23261873
>chr22:23261929-23262140
>chr22:23262372-23262511
>chr22:23262690-23262803
>chr22:23265719-23265751
>chr22:23266060-23266670
>chr22:23267215-23267267
>chr22:23268368-23268425
>chr22:23271144-23271190
>chr22:23271869-23272196
>chr22:23272323-23272369
>chr22:23272958-23273093
>chr22:23273233-23273274
>chr22:23273339-23273382
>chr22:23274621-23274939
>chr22:23274996-23275110
>chr22:23276101-23276420
>chr22:23277225-23277323
>chr22:23277713-23277827
>chr22:23278295-23278351
>chr22:23278421-23278763
>chr22:23279559-23279610
>chr22:23279741-23279838
>chr22:23279893-23279931
>chr22:23283683-23283733
>chr22:23290911-23291249
>chr22:23291913-23292122
>chr22:23292389-23292463
>chr22:23294064-23294150
>chr22:23294441-23294706
>chr22:23295205-23295282
>chr22:23296096-23296427
>chr22:23296671-23296794
>chr22:23297015-23297385
>chr22:23298225-23298255
>chr22:23298304-23298360
>chr22:23298483-23299285
>chr22:23299656-23299771
>chr22:23300048-23300430
>chr22:23301035-23301336
>chr22:23302068-23302109
>chr22:23303874-23304253
>chr22:23304339-23304479
>chr22:23304787-23305123
>chr22:23307085-23307372
>chr22:23307564-23308022
>chr22:23308293-23308608
>chr22:23309165-23310201
>chr22:23310240-23310675
>chr22:23310726-23311986
>chr22:23312268-23312809
>chr22:23312857-23313825
>chr22:23313989-23314147
>chr22:23314213-23314815
>chr22:23314942-23315387
>chr22:23315668-23315822
>chr22:23315876-23316780
>chr22:23316904-23321356
>chr22:23321418-23322141
>chr22:23322273-23322606
>chr22:23322683-23323077
>chr22:23323306-23323938
>chr22:23325054-23325332
>chr22:23325892-23327638
>chr22:23327740-23328474
>chr22:23328564-23330301
>chr22:23330986-23332004
>chr22:23332172-23332477
>chr22:23332561-23332874
>chr22:23333083-23333398
>chr22:23333438-23333536
>chr22:23333764-23333851
>chr22:23333884-23334472
>chr22:23334696-23334860
>chr22:23334963-23337520
>chr22:23337936-23338028
>chr22:23338506-23338592
>chr22:23338653-23339788
>chr22:23339918-23340208
>chr22:23340294-23340874
>chr22:23341437-23341594
>chr22:23341693-23342113
>chr22:23342441-23343622
>chr22:23343749-23343844
>chr22:23343878-23344007
>chr22:23344384-23346050
>chr22:23346120-23346337
>chr22:23346453-23346824
>chr22:23346992-23348777
>chr22:23348889-23349711
>chr22:23349800-23350392
>chr22:23350608-23351274
>chr22:23351969-23352352
>chr22:23352707-23353041
>chr22:23353328-23353371
>chr22:23355255-23355312
>chr22:23357227-23357776
>chr22:23357811-23358665
>chr22:23358722-23359165
>chr22:23359841-23359941
>chr22:23360094-23360145
>chr22:23360264-23360301
>chr22:23361228-23361558
>chr22:23362001-23362069
>chr22:23362149-23362182
>chr22:23362547-23363030
>chr22:23363651-23363733
>chr22:23363833-23363959
>chr22:23364436-23365054
>chr22:23366676-23367131
>chr22:23367190-23367295
>chr22:23367326-23367943
>chr22:23370634-23371093
>chr22:23371619-23372953
>chr22:23373190-23373297
>chr22:23373809-23373949
>chr22:23374107-23374319
>chr22:23374752-23374959
>chr22:23375026-23375062
>chr22:23376111-23376179
>chr22:23376417-23376461
>chr22:23377029-23377077
>chr22:23377183-23377253
>chr22:23377505-23377975
>chr22:23378262-23378372
>chr22:23380431-23380603
>chr22:23380900-23381351
>chr22:23381418-23381479
>chr22:23385084-23385118
>chr22:23385285-23385347
>chr22:23386146-23386280
>chr22:23386581-23386670
>chr22:23386839-23386967
>chr22:23387533-23387849
>chr22:23387962-23388056
>chr22:23388349-23388387
>chr22:23388438-23388488
>chr22:23388807-23389385
>chr22:23389768-23389916
>chr22:23390081-23390406
>chr22:23390637-23390917
>chr22:23391355-23391459
>chr22:23392038-23392327
>chr22:23393091-23393177
>chr22:23393590-23393641
>chr22:23393884-23393955
>chr22:23394510-23394606
>chr22:23395081-23395135
>chr22:23396063-23396106
>chr22:23396867-23397012
>chr22:23397139-23397253
>chr22:23398757-23398800
>chr22:23402642-23402733
>chr22:23404632-23404783
>chr22:23405683-23405783
>chr22:23405850-23407776
>chr22:23407805-23408739
>chr22:23408803-23408931
>chr22:23409596-23409771
>chr22:23410215-23410261
>chr22:23410611-23410645
>chr22:23410992-23411026
>chr22:23411177-23413820
>chr22:23414318-23414460
>chr22:23416085-23416143
>chr22:23416199-23416463
>chr22:23416918-23417355
>chr22:23417767-23417923
>chr22:23417964-23418021
>chr22:23418170-23418215
>chr22:23418270-23418335
>chr22:23419518-23419554
>chr22:23419608-23419725
>chr22:23420593-23420912
>chr22:23422565-23422762
>chr22:23423420-23423498
>chr22:23423785-23424079
>chr22:23424472-23425126
>chr22:23425171-23425482
>chr22:23425766-23426038
>chr22:23426170-23426534
>chr22:23426939-23427033
>chr22:23427086-23427507
>chr22:23427693-23427776
>chr22:23428128-23428384
>chr22:23428514-23428997
>chr22:23429645-23430133
>chr22:23430510-23430842
>chr22:23432145-23432181
>chr22:23432258-23432435
>chr22:23433016-23433187
>chr22:23433748-23433834
>chr22:23435565-23435905
>chr22:23435984-23436058
>chr22:23439002-23439086
>chr22:23439179-23439343
>chr22:23439375-23440676
>chr22:23441204-23441365
>chr22:23441754-23442630
>chr22:23442876-23442955
>chr22:23443024-23444526
>chr22:23444639-23444920
>chr22:23444956-23445118
>chr22:23445232-23445456
>chr22:23445821-23446192
>chr22:23446354-23446493
>chr22:23446694-23446760
>chr22:23448446-23448508
>chr22:23448546-23449161
>chr22:23449267-23449305
>chr22:23449950-23450070
>chr22:23451381-23451470
>chr22:23453131-23453254
>chr22:23453433-23453496
>chr22:23453747-23454141
>chr22:23454300-23454437
>chr22:23455069-23455111
>chr22:23455424-23456341
>chr22:23457064-23457143
>chr22:23457925-23458191
>chr22:23458548-23458799
>chr22:23459640-23459813
>chr22:23461297-23461558
>chr22:23462239-23462439
>chr22:23462799-23462888
>chr22:23464039-23464090
>chr22:23464415-23464889
>chr22:23464997-23466151
>chr22:23466416-23467248
>chr22:23467283-23467357
>chr22:23467421-23468275
>chr22:23468334-23469546
>chr22:23469617-23470353
>chr22:23470498-23470567
>chr22:23470682-23470780
>chr22:23471287-23472992
>chr22:23473064-23473202
>chr22:23473449-23473674
>chr22:23473715-23474113
>chr22:23474403-23474570
>chr22:23474599-23474751
>chr22:23474795-23475160
>chr22:23475316-23475893
>chr22:23476176-23476788
>chr22:23476836-23477438
>chr22:23477543-23478587
>chr22:23478662-23478758
>chr22:23478829-23479101
>chr22:23479172-23479480
>chr22:23479614-23480169
>chr22:23480381-23480432
>chr22:23480999-23481233
>chr22:23481653-23481964
>chr22:23482156-23482251
>chr22:23482996-23483173
>chr22:23483451-23484442
>chr22:23484837-23484970
>chr22:23485665-23485721
>chr22:23485786-23486050
>chr22:23486386-23487229
>chr22:23487303-23489316
>chr22:23489592-23491034
>chr22:23491276-23492087
>chr22:23492273-23492605
>chr22:23492942-23493416
>chr22:23494007-23494317
>chr22:23494748-23494797
>chr22:23495044-23495906
>chr22:23496294-23496411
>chr22:23496652-23496729
>chr22:23496929-23496977
>chr22:23497038-23497092
>chr22:23497834-23498146
>chr22:23498255-23498635
>chr22:23499493-23499563
>chr22:23500464-23500571
>chr22:23501255-23501473
>chr22:23501792-23501839
>chr22:23502033-23503037
>chr22:23503614-23503834
>chr22:23504045-23504168
>chr22:23504794-23504863
>chr22:23505178-23505627
>chr22:23505874-23506851
>chr22:23507739-23507784
>chr22:23507929-23508557
>chr22:23508634-23508683
>chr22:23508954-23509447
>chr22:23509633-23509696
>chr22:23510069-23510122
>chr22:23510333-23510536
>chr22:23510841-23510889
>chr22:23510947-23511261
>chr22:23511413-23511501
>chr22:23512706-23512749
>chr22:23512805-23512951
>chr22:23513076-23513218
>chr22:23514506-23514557
>chr22:23515094-23515397
>chr22:23515449-23515493
>chr22:23515670-23516275
>chr22:23516803-23517734
>chr22:23517973-23518168
>chr22:23518794-23518831
>chr22:23519445-23519524
>chr22:23519591-23519685
>chr22:23520200-23520666
>chr22:23521123-23521164
>chr22:23522274-23522613
>chr22:23522714-23522833
>chr22:23523417-23523697
>chr22:23523943-23523978
>chr22:23524567-23524883
>chr22:23525026-23525084
>chr22:23525236-23525380
>chr22:23525451-23525592
>chr22:23525949-23526336
>chr22:23527649-23528106
>chr22:23528938-23529035
>chr22:23529843-23530036
>chr22:23530362-23530406
>chr22:23530685-23530738
>chr22:23531368-23531494
>chr22:23531829-23532003
>chr22:23532099-23532246
>chr22:23533209-23533452
>chr22:23533691-23533780
>chr22:23533892-23534471
>chr22:23535061-23535105
>chr22:23536058-23537253
>chr22:23537483-23537560
>chr22:23537734-23538732
>chr22:23538820-23539370
>chr22:23539947-23540370
>chr22:23540515-23540682
>chr22:23540795-23540925
>chr22:23541083-23541438
>chr22:23541750-23542560
>chr22:23542596-23544272
>chr22:23544309-23544833
>chr22:23544895-23544929
>chr22:23545200-23545279
>chr22:23545583-23548431
>chr22:23550046-23550242
>chr22:23550343-23551364
>chr22:23551537-23551811
>chr22:23551907-23552054
>chr22:23552228-23552983
>chr22:23553407-23553482
>chr22:23554649-23554968
>chr22:23555296-23555399
>chr22:23555648-23555715
>chr22:23556452-23556523
>chr22:23557931-23558298
>chr22:23558369-23558657
>chr22:23558720-23559119
>chr22:23559159-23559457
>chr22:23559531-23559938
>chr22:23560014-23560054
>chr22:23560122-23560380
>chr22:23560488-23561440
>chr22:23561559-23561875
>chr22:23562628-23563242
>chr22:23563518-23563806
>chr22:23564344-23564429
>chr22:23564923-23565485
>chr22:23565570-23565663
>chr22:23565774-23565814
>chr22:23566083-23566129
>chr22:23566265-23566301
>chr22:23566342-23566478
>chr22:23567726-23567893
>chr22:23568180-23568510
>chr22:23568814-23568862
>chr22:23569135-23569200
>chr22:23569525-23569625
>chr22:23570069-23570528
>chr22:23571215-23571567
>chr22:23571742-23572515
>chr22:23572900-23572951
>chr22:23573075-23573245
>chr22:23573348-23573402
>chr22:23573521-23573644
>chr22:23573679-23573893
>chr22:23573980-23574108
>chr22:23574387-23574572
>chr22:23575525-23575715
>chr22:23575880-23575966
>chr22:23576279-23576371
>chr22:23576430-23577429
>chr22:23577520-23577842
>chr22:23577895-23578188
>chr22:23578669-23579011
>chr22:23579510-23579635
>chr22:23579668-23579808
>chr22:23579931-23580055
>chr22:23580305-23580349
>chr22:23580653-23580736
>chr22:23581115-23581162
>chr22:23581583-23582432
>chr22:23582552-23582895
>chr22:23584073-23584155
>chr22:23584208-23584287
>chr22:23584655-23584936
>chr22:23585072-23585933
>chr22:23586215-23586872
>chr22:23587460-23587629
>chr22:23588082-23588429
>chr22:23589164-23589616
>chr22:23590273-23590927
>chr22:23591396-23591441
>chr22:23591905-23591958
>chr22:23592715-23594581
>chr22:23595059-23595138
>chr22:23596259-23596405
>chr22:23596564-23596755
>chr22:23597038-23597359
>chr22:23597418-23597562
>chr22:23597698-23597832
>chr22:23598435-23598471
>chr22:23598582-23598635
>chr22:23599194-23599284
>chr22:23599331-23599495
>chr22:23600306-23600366
>chr22:23600664-23600981
>chr22:23601427-23601568
>chr22:23601732-23601794
>chr22:23601917-23602878
>chr22:23602962-23603146
>chr22:23605515-23605668
>chr22:23605741-23606117
>chr22:23606708-23606759
>chr22:23609573-23609624
>chr22:23611374-23611762
>chr22:23612180-23612500
>chr22:23614064-23614182
>chr22:23615101-23615397
>chr22:23615833-23616016
>chr22:23617287-23617342
>chr22:23618084-23618512
>chr22:23618888-23619333
>chr22:23619602-23619716
>chr22:23621081-23621112
>chr22:23621241-23621419
>chr22:23621486-23621994
>chr22:23622091-23622133
>chr22:23622213-23622366
>chr22:23622625-23622753
>chr22:23623114-23623562
>chr22:23623809-23624038
>chr22:23625274-23625373
>chr22:23625505-23625716
>chr22:23625746-23625914
>chr22:23627051-23627414
>chr22:23628274-23628596
>chr22:23629020-23629359
>chr22:23629603-23629921
>chr22:23630948-23631469
>chr22:23632622-23632903
>chr22:23633314-23633677
>chr22:23633826-23633914
>chr22:23634140-23634408
>chr22:23634648-23634963
>chr22:23635334-23635719
>chr22:23636048-23636080
>chr22:23636314-23636566
>chr22:23636727-23637015
>chr22:23637233-23637461
>chr22:23637572-23637878
>chr22:23638068-23638136
>chr22:23638262-23638313
>chr22:23638541-23638621
>chr22:23638930-23639001
>chr22:23639045-23639250
>chr22:23639374-23639471
>chr22:23640885-23641038
>chr22:23641617-23641908
>chr22:23642147-23645150
>chr22:23645225-23646356
>chr22:23646458-23647084
>chr22:23647252-23648544
>chr22:23648609-23648662
>chr22:23648781-23649066
>chr22:23649635-23649741
>chr22:23650196-23651564
>chr22:23651958-23652246
>chr22:23653550-23653824
>chr22:23654374-23655289
>chr22:23655557-23655796
>chr22:23656657-23658858
>chr22:23659109-23659526
>chr22:23659577-23659656
>chr22:23659799-23660176
>chr22:23660320-23660954
>chr22:23661085-23662554
>chr22:23662635-23670251
>chr22:23670934-23671026
>chr22:23671456-23671724
>chr22:23672203-23672259
>chr22:23672537-23672600
>chr22:23673421-23673887
>chr22:23675185-23675266
>chr22:23677931-23678051
>chr22:23678504-23678644
>chr22:23678721-23679013
>chr22:23679079-23679466
>chr22:23679626-23679889
>chr22:23680835-23681165
>chr22:23685742-23686068
>chr22:23689618-23689701
>chr22:23695429-23695486
>chr22:23696170-23696244
>chr22:23696777-23696843
>chr22:23697447-23697528
>chr22:23698390-23698707
>chr22:23699140-23699195
>chr22:23700786-23700884
>chr22:23701810-23702104
>chr22:23702207-23702270
>chr22:23702354-23702558
>chr22:23702915-23703117
>chr22:23703338-23703847
>chr22:23703981-23704160
>chr22:23704206-23704281
>chr22:23704331-23704626
>chr22:23706190-23706657
>chr22:23706918-23707301
>chr22:23707342-23707440
>chr22:23707844-23707950
>chr22:23708086-23708132
>chr22:23708347-23708383
>chr22:23708441-23708494
>chr22:23708654-23708992
>chr22:23709087-23709161
>chr22:23709564-23709581
>chr22:23709643-23709714
>chr22:23710143-23710174
>chr22:23711039-23711464
>chr22:23711705-23711769
>chr22:23711828-23712413
>chr22:23712717-23713896
>chr22:23715582-23715956
>chr22:23716243-23716731
>chr22:23717829-23718280
>chr22:23718379-23719375
>chr22:23719618-23720844
>chr22:23720947-23720996
>chr22:23721185-23721509
>chr22:23721597-23722498
>chr22:23722579-23722922
>chr22:23723073-23723113
>chr22:23723184-23724066
>chr22:23724094-23724390
>chr22:23724475-23725183
>chr22:23725337-23725532
>chr22:23725674-23725992
>chr22:23726139-23726764
>chr22:23726956-23727019
>chr22:23727101-23727793
>chr22:23727934-23728049
>chr22:23728136-23729704
>chr22:23730009-23731115
>chr22:23731267-23731316
>chr22:23731481-23731804
>chr22:23732033-23733120
>chr22:23733522-23733829
>chr22:23733880-23733950
>chr22:23734043-23734337
>chr22:23734562-23734865
>chr22:23735330-23735701
>chr22:23736560-23736920
>chr22:23737239-23737732
>chr22:23737996-23738081
>chr22:23738303-23738693
>chr22:23739274-23739902
>chr22:23740026-23740397
>chr22:23740448-23740844
>chr22:23740920-23740986
>chr22:23741844-23741886
>chr22:23741959-23742332
>chr22:23744042-23744208
>chr22:23744329-23744413
>chr22:23744505-23744714
>chr22:23745472-23745816
>chr22:23746196-23746515
>chr22:23746595-23746811
>chr22:23747142-23747891
>chr22:23748048-23748093
>chr22:23748240-23748882
>chr22:23748938-23749740
>chr22:23750965-23751050
>chr22:23751776-23752078
>chr22:23752760-23752806
>chr22:23753795-23754198
>chr22:23754611-23755141
>chr22:23756011-23756934
>chr22:23757237-23758502
>chr22:23758579-23759498
>chr22:23759855-23760108
>chr22:23760664-23761501
>chr22:23761594-23762532
>chr22:23762657-23762869
>chr22:23763023-23763209
>chr22:23764172-23764256
>chr22:23764872-23764923
>chr22:23766002-23766063
>chr22:23766241-23766287
>chr22:23766339-23766376
>chr22:23766437-23766766
>chr22:23767792-23767836
>chr22:23768838-23769156
>chr22:23769910-23771063
>chr22:23771418-23771729
>chr22:23771921-23771967
>chr22:23772072-23772366
>chr22:23772766-23772816
>chr22:23773913-23773995
>chr22:23774605-23774671
>chr22:23776580-23776741
>chr22:23776793-23777761
>chr22:23782100-23782138
>chr22:23782649-23782696
>chr22:23784409-23784470
>chr22:23784663-23785563
>chr22:23785702-23786234
>chr22:23788034-23788182
>chr22:23788455-23788702
>chr22:23788878-23789153
>chr22:23790426-23790894
>chr22:23793769-23794245
>chr22:23794399-23794531
>chr22:23794609-23794929
>chr22:23795136-23796100
>chr22:23796986-23797923
>chr22:23798236-23798429
>chr22:23798761-23799077
>chr22:23799283-23800215
>chr22:23800498-23800577
>chr22:23802049-23802148
>chr22:23802306-23802491
>chr22:23804184-23804877
>chr22:23805497-23805807
>chr22:23806625-23806969
>chr22:23807300-23807694
>chr22:23807782-23809139
>chr22:23809182-23811060
>chr22:23811138-23811213
>chr22:23811430-23811690
>chr22:23811775-23812456
>chr22:23812508-23812761
>chr22:23812852-23813164
>chr22:23813238-23813367
>chr22:23813550-23815654
>chr22:23816545-23816662
>chr22:23817843-23820682
>chr22:23820747-23820875
>chr22:23821409-23822025
>chr22:23822218-23822265
>chr22:23822341-23822395
>chr22:23822851-23822892
>chr22:23822953-23823143
>chr22:23823827-23824075
>chr22:23825113-23825162
>chr22:23826135-23826451
>chr22:23827944-23828660
>chr22:23829619-23829715
>chr22:23829843-23830278
>chr22:23830349-23831028
>chr22:23832013-23832087
>chr22:23832533-23832575
>chr22:23834293-23834410
>chr22:23837180-23837267
>chr22:23837327-23837440
>chr22:23839700-23839834
>chr22:23840026-23840260
>chr22:23840392-23840942
>chr22:23841797-23841841
>chr22:23841973-23842021
>chr22:23843054-23843356
>chr22:23843510-23844269
>chr22:23844759-23844920
>chr22:23845794-23845835
>chr22:23846180-23846256
>chr22:23846874-23847389
>chr22:23847673-23848000
>chr22:23848736-23848981
>chr22:23849133-23849175
>chr22:23850033-23850329
>chr22:23851146-23851572
>chr22:23851680-23852105
>chr22:23852212-23852363
>chr22:23852403-23852715
>chr22:23852801-23853285
>chr22:23853399-23853708
>chr22:23853756-23856334
>chr22:23856457-23856581
>chr22:23856754-23856821
>chr22:23858616-23858736
>chr22:23858869-23858921
>chr22:23859480-23859779
>chr22:23860130-23861327
>chr22:23861919-23862111
>chr22:23862601-23862926
>chr22:23863000-23863060
>chr22:23863493-23863933
>chr22:23864309-23864642
>chr22:23864819-23865485
>chr22:23865906-23866226
>chr22:23866574-23866872
>chr22:23867152-23867541
>chr22:23867867-23868106
>chr22:23869090-23869960
>chr22:23870024-23870093
>chr22:23870664-23870995
>chr22:23871114-23871754
>chr22:23872042-23872353
>chr22:23873017-23873611
>chr22:23874285-23874906
>chr22:23875279-23875368
>chr22:23875784-23876145
>chr22:23876892-23876979
>chr22:23877714-23877778
>chr22:23878293-23878376
>chr22:23879126-23879214
>chr22:23879236-23879791
>chr22:23879950-23880305
>chr22:23881495-23881559
>chr22:23881707-23882350
>chr22:23882462-23882546
>chr22:23882972-23883451
>chr22:23883483-23883520
>chr22:23884214-23884299
>chr22:23884881-23884933
>chr22:23885080-23885695
>chr22:23885764-23885848
>chr22:23886382-23886665
>chr22:23886849-23887803
>chr22:23888011-23888545
>chr22:23888820-23888990
>chr22:23889632-23889720
>chr22:23891181-23891239
>chr22:23891295-23891407
>chr22:23892302-23892631
>chr22:23893551-23893593
>chr22:23894953-23895006
>chr22:23895933-23896025
>chr22:23896565-23896615
>chr22:23896688-23896738
>chr22:23897096-23897160
>chr22:23897724-23897870
>chr22:23899198-23899355
>chr22:23899961-23900118
>chr22:23900165-23900699
>chr22:23901582-23901844
>chr22:23903673-23903978
>chr22:23907087-23908050
>chr22:23908517-23908614
>chr22:23909397-23909578
>chr22:23909675-23909720
>chr22:23910165-23910344
>chr22:23911429-23911864
>chr22:23912187-23912364
>chr22:23912430-23912489
>chr22:23912602-23912686
>chr22:23913585-23913678
>chr22:23914434-23914683
>chr22:23916331-23917147
>chr22:23917481-23917808
>chr22:23918013-23918351
>chr22:23919068-23919723
>chr22:23920100-23920467
>chr22:23920511-23920571
>chr22:23920725-23921425
>chr22:23921645-23922112
>chr22:23922625-23922934
>chr22:23923283-23923426
>chr22:23923571-23923880
>chr22:23924485-23924751
>chr22:23924976-23925145
>chr22:23925260-23925816
>chr22:23926253-23926656
>chr22:23927330-23927627
>chr22:23928621-23928919
>chr22:23928995-23929194
>chr22:23929912-23930916
>chr22:23931328-23931762
>chr22:23932079-23932298
>chr22:23933050-23933354
>chr22:23934193-23934502
>chr22:23934616-23935837
>chr22:23935970-23936226
>chr22:23936390-23938371
>chr22:23939108-23939393
>chr22:23939728-23939851
>chr22:23940460-23940776
>chr22:23940998-23941071
>chr22:23941622-23941695
>chr22:23943013-23943106
>chr22:23943210-23944871
>chr22:23944904-23945550
>chr22:23946018-23946214
>chr22:23946360-23946470
>chr22:23946698-23947158
>chr22:23947691-23947751
>chr22:23947872-23948132
>chr22:23948261-23948561
>chr22:23949117-23949589
>chr22:23950122-23950452
>chr22:23950670-23950843
>chr22:23950911-23951085
>chr22:23951275-23951331
>chr22:23952053-23952148
>chr22:23952389-23952459
>chr22:23952851-23952893
>chr22:23953643-23953810
>chr22:23954566-23954922
>chr22:23955550-23956627
>chr22:23956901-23956962
>chr22:23957430-23957525
>chr22:23957615-23957674
>chr22:23959058-23959112
>chr22:23959526-23960293
>chr22:23960427-23960599
>chr22:23962173-23962242
>chr22:23962456-23962747
>chr22:23963109-23963167
>chr22:23963240-23963316
>chr22:23963469-23963509
>chr22:23964009-23964082
>chr22:23965490-23965824
>chr22:23965931-23966226
>chr22:23968292-23968574
>chr22:23968711-23968980
>chr22:23969580-23969810
>chr22:23970277-23970321
>chr22:23972347-23972617
>chr22:23972754-23973036
>chr22:23975102-23975397
>chr22:23975504-23975838
>chr22:23977246-23977319
>chr22:23977819-23977859
>chr22:23978012-23978088
>chr22:23978161-23978219
>chr22:23978581-23978872
>chr22:23979086-23979155
>chr22:23980729-23980901
>chr22:23981131-23981803
>chr22:23982216-23982270
>chr22:23983654-23983713
>chr22:23983803-23983898
>chr22:23984366-23984427
>chr22:23984699-23985758
>chr22:23986423-23986613
>chr22:23986682-23986768
>chr22:23986894-23987037
>chr22:23987548-23987616
>chr22:23987670-23987715
>chr22:23988454-23988504
>chr22:23988888-23988956
>chr22:23989199-23989294
>chr22:23990016-23990072
>chr22:23990304-23990433
>chr22:23990513-23990693
>chr22:23990888-23991221
>chr22:23991754-23992231
>chr22:23992459-23992500
>chr22:23992779-23993079
>chr22:23993209-23993469
>chr22:23993590-23993661
>chr22:23994077-23994646
>chr22:23994864-23994974
>chr22:23995121-23995304
>chr22:23995794-23996524
>chr22:23996667-23998126
>chr22:23998230-23998323
>chr22:23998435-23998484
>chr22:23999632-23999705
>chr22:24000254-24000327
>chr22:24000551-24000864
>chr22:24001575-24002011
>chr22:24002318-24002360
>chr22:24002539-24002852
>chr22:24003005-24003502
>chr22:24003837-24003969
>chr22:24004885-24005184
>chr22:24008062-24008230
>chr22:24009194-24009284
>chr22:24009384-24009460
>chr22:24009706-24009776
>chr22:24010707-24010885
>chr22:24011067-24011187
>chr22:24012288-24012366
>chr22:24012769-24013052
>chr22:24013185-24013663
>chr22:24014461-24014499
>chr22:24014945-24016500
>chr22:24016656-24016798
>chr22:24016964-24017650
>chr22:24017690-24017789
>chr22:24017897-24018333
>chr22:24018814-24018874
>chr22:24018964-24019982
>chr22:24020177-24020615
>chr22:24020984-24021593
>chr22:24021677-24021992
>chr22:24022082-24022233
>chr22:24022301-24024635
>chr22:24025656-24026276
>chr22:24026475-24026675
>chr22:24026931-24027189
>chr22:24027418-24027647
>chr22:24027717-24027888
>chr22:24027970-24028330
>chr22:24029071-24029569
>chr22:24030359-24030470
>chr22:24031984-24032679
>chr22:24032810-24033131
>chr22:24033312-24033462
>chr22:24033787-24033875
>chr22:24033954-24034842
>chr22:24036969-24037602
>chr22:24037669-24037815
>chr22:24037869-24037988
>chr22:24038130-24038185
>chr22:24038713-24038789
>chr22:24041434-24041473
>chr22:24041944-24042628
>chr22:24043394-24043799
>chr22:24044480-24045231
>chr22:24045343-24045459
>chr22:24045475-24045800
>chr22:24046268-24046407
>chr22:24046614-24046817
>chr22:24046956-24047105
>chr22:24048415-24048733
>chr22:24049934-24050090
>chr22:24051608-24051677
>chr22:24052379-24052822
>chr22:24053050-24053759
>chr22:24056926-24057287
>chr22:24058029-24058300
>chr22:24058953-24058993
>chr22:24060606-24061114
>chr22:24062374-24062660
>chr22:24063217-24063281
>chr22:24063841-24063875
>chr22:24064197-24066086
>chr22:24067685-24067765
>chr22:24068152-24068247
>chr22:24068657-24068726
>chr22:24070146-24070195
>chr22:24071042-24071084
>chr22:24072040-24072121
>chr22:24072906-24073034
>chr22:24073374-24073431
>chr22:24074290-24074370
>chr22:24074909-24075246
>chr22:24075470-24075778
>chr22:24077306-24077392
>chr22:24079183-24079309
>chr22:24080340-24080375
>chr22:24080514-24080650
>chr22:24080835-24081033
>chr22:24081115-24081199
>chr22:24081694-24082384
>chr22:24082756-24082823
>chr22:24083614-24083809
>chr22:24084234-24084415
>chr22:24088319-24088638
>chr22:24092635-24092755
>chr22:24093247-24093896
>chr22:24094526-24094879
>chr22:24096750-24096837
>chr22:24097154-24097220
>chr22:24098401-24098437
>chr22:24102690-24102739
>chr22:24109184-24109542
>chr22:24109854-24110202
>chr22:24110348-24110528
>chr22:24110552-24110792
>chr22:24111101-24111803
>chr22:24112312-24112410
>chr22:24113171-24113337
>chr22:24114050-24114099
>chr22:24117193-24117595
>chr22:24118083-24118120
>chr22:24118156-24118268
>chr22:24118420-24118454
>chr22:24118503-24118564
>chr22:24118899-24118957
>chr22:24119492-24119585
>chr22:24120536-24120850
>chr22:24122275-24122808
>chr22:24124050-24124128
>chr22:24124276-24124385
>chr22:24124904-24125101
>chr22:24126473-24126644
>chr22:24126712-24127042
>chr22:24127535-24127620
>chr22:24127969-24128100
>chr22:24130399-24130496
>chr22:24131777-24132082
>chr22:24132564-24132899
>chr22:24134787-24135404
>chr22:24135554-24135624
>chr22:24135692-24135779
>chr22:24135851-24135973
>chr22:24136340-24136779
>chr22:24137095-24137173
>chr22:24138234-24138262
>chr22:24138327-24138626
>chr22:24138831-24139065
>chr22:24139284-24139596
>chr22:24139765-24139835
>chr22:24141849-24141929
>chr22:24142539-24142628
>chr22:24142982-24143027
>chr22:24145258-24145318
>chr22:24146906-24146956
>chr22:24147217-24147753
>chr22:24148932-24149023
>chr22:24152651-24152939
>chr22:24156083-24156143
>chr22:24158144-24158183
>chr22:24159403-24159554
>chr22:24167053-24167137
>chr22:24167630-24167728
>chr22:24169048-24169121
>chr22:24173548-24173850
>chr22:24173977-24174430
>chr22:24174840-24175054
>chr22:24177107-24177147
>chr22:24177871-24178010
>chr22:24178266-24178405
>chr22:24178937-24179030
>chr22:24179117-24179485
>chr22:24180886-24180951
>chr22:24181366-24181458
>chr22:24181514-24181561
>chr22:24184034-24184147
>chr22:24185314-24185418
>chr22:24186430-24186488
>chr22:24192053-24192348
>chr22:24192460-24192546
>chr22:24192893-24196037
>chr22:24196090-24196830
>chr22:24196862-24197781
>chr22:24198459-24199714
>chr22:24199761-24200136
>chr22:24200245-24200767
>chr22:24201273-24201645
>chr22:24201722-24201929
>chr22:24201970-24202264
>chr22:24202311-24202368
>chr22:24202522-24202838
>chr22:24203103-24203200
>chr22:24203243-24203913
>chr22:24203976-24204790
>chr22:24204840-24205297
>chr22:24205478-24205776
>chr22:24205881-24206051
>chr22:24206205-24206759
>chr22:24206885-24207201
>chr22:24207390-24207894
>chr22:24208326-24209148
>chr22:24209220-24209398
>chr22:24209674-24209719
>chr22:24209906-24209941
>chr22:24210070-24212011
>chr22:24212519-24212900
>chr22:24213231-24214204
>chr22:24215854-24216298
>chr22:24216351-24216428
>chr22:24216756-24217345
>chr22:24217383-24217442
>chr22:24217546-24217620
>chr22:24217677-24219432
>chr22:24220234-24220290
>chr22:24220466-24222227
>chr22:24222775-24223444
>chr22:24223745-24224067
>chr22:24224220-24224534
>chr22:24225464-24225503
>chr22:24226257-24226307
>chr22:24226928-24230710
>chr22:24230802-24230944
>chr22:24231279-24231379
>chr22:24232125-24232263
>chr22:24232468-24232518
>chr22:24233626-24233674
>chr22:24234530-24234860
>chr22:24235045-24235414
>chr22:24235659-24235725
>chr22:24236475-24236788
>chr22:24236973-24237216
>chr22:24237358-24237712
>chr22:24237943-24238992
>chr22:24239051-24240306
>chr22:24240420-24241183
>chr22:24241279-24242150
>chr22:24242187-24242747
>chr22:24242838-24242888
>chr22:24242997-24244555
>chr22:24244591-24247085
>chr22:24247138-24247497
>chr22:24247591-24247678
>chr22:24247765-24247873
>chr22:24248060-24248692
>chr22:24248732-24248971
>chr22:24249042-24250293
>chr22:24250407-24256806
>chr22:24256873-24259626
>chr22:24259645-24262290
>chr22:24262446-24262524
>chr22:24262653-24263610
>chr22:24263682-24264613
>chr22:24264869-24265625
>chr22:24265683-24265823
>chr22:24266553-24266900
>chr22:24267042-24268922
>chr22:24269091-24269676
>chr22:24269716-24270066
>chr22:24270201-24270382
>chr22:24272088-24272695
>chr22:24273728-24274065
>chr22:24274433-24275357
>chr22:24275601-24278682
>chr22:24279332-24279875
>chr22:24279917-24280015
>chr22:24280243-24280330
>chr22:24280363-24280937
>chr22:24281176-24281341
>chr22:24281429-24282748
>chr22:24282803-24283683
>chr22:24283958-24284736
>chr22:24285626-24285939
>chr22:24286769-24287044
>chr22:24288040-24288126
>chr22:24288224-24288404
>chr22:24288651-24288966
>chr22:24289462-24289508
>chr22:24292351-24292619
>chr22:24292906-24293484
>chr22:24294045-24294719
>chr22:24295053-24296033
>chr22:24296126-24296234
>chr22:24296388-24296457
>chr22:24296484-24296620
>chr22:24296991-24297461
>chr22:24297556-24298652
>chr22:24298763-24298940
>chr22:24299129-24299445
>chr22:24299723-24301344
>chr22:24301445-24302083
>chr22:24302926-24303119
>chr22:24303989-24304051
>chr22:24305900-24307227
>chr22:24307546-24307961
>chr22:24308056-24308181
>chr22:24308741-24308800
>chr22:24308941-24309067
>chr22:24309335-24309702
>chr22:24309833-24309900
>chr22:24310029-24310111
>chr22:24310622-24310694
>chr22:24310726-24310873
>chr22:24311519-24311841
>chr22:24311919-24312284
>chr22:24312765-24312892
>chr22:24313687-24314455
>chr22:24315351-24315436
>chr22:24315727-24316072
>chr22:24316233-24318565
>chr22:24318631-24318918
>chr22:24319138-24319519
>chr22:24319879-24320309
>chr22:24320549-24320769
>chr22:24321011-24321068
>chr22:24324500-24324867
>chr22:24325504-24325583
>chr22:24325865-24326331
>chr22:24326989-24327304
>chr22:24328294-24328374
>chr22:24329186-24329329
>chr22:24329750-24329827
>chr22:24330722-24330938
>chr22:24331404-24331450
>chr22:24331923-24331963
>chr22:24332643-24333247
>chr22:24333973-24334317
>chr22:24336246-24336316
>chr22:24336523-24336624
>chr22:24336652-24337001
>chr22:24337035-24337278
>chr22:24337463-24337645
>chr22:24338702-24338855
>chr22:24339800-24340083
>chr22:24340129-24340448
>chr22:24342010-24342096
>chr22:24342385-24342713
>chr22:24342862-24343292
>chr22:24343418-24344182
>chr22:24344305-24344400
>chr22:24344609-24344717
>chr22:24344903-24344991
>chr22:24345315-24345484
>chr22:24345643-24345747
>chr22:24345992-24346309
>chr22:24346671-24346717
>chr22:24347406-24347512
>chr22:24347697-24347980
>chr22:24349000-24349347
>chr22:24349665-24349697
>chr22:24351894-24352016
>chr22:24352846-24352895
>chr22:24353175-24353230
>chr22:24353323-24353714
>chr22:24353864-24354257
>chr22:24354573-24355349
>chr22:24355420-24355524
>chr22:24355624-24355684
>chr22:24355785-24356130
>chr22:24356960-24357050
>chr22:24357206-24357449
>chr22:24357663-24357757
>chr22:24358088-24358368
>chr22:24361113-24361922
>chr22:24362284-24362370
>chr22:24363361-24363532
>chr22:24363859-24363953
>chr22:24364377-24364683
>chr22:24364982-24365344
>chr22:24366194-24366503
>chr22:24366905-24367211
>chr22:24367339-24367550
>chr22:24368575-24368948
>chr22:24369418-24369651
>chr22:24370341-24371093
>chr22:24371216-24376668
>chr22:24376865-24377254
>chr22:24377322-24377422
>chr22:24377617-24378991
>chr22:24379159-24379401
>chr22:24379853-24380198
>chr22:24381535-24381961
>chr22:24382416-24382888
>chr22:24383290-24383437
>chr22:24383642-24383958
>chr22:24384681-24385435
>chr22:24386045-24386205
>chr22:24386318-24387046
>chr22:24387672-24388756
>chr22:24388850-24389419
>chr22:24390826-24391177
>chr22:24392099-24392152
>chr22:24393842-24393999
>chr22:24394160-24394533
>chr22:24394747-24395183
>chr22:24395615-24395952
>chr22:24396263-24396672
>chr22:24397658-24397709
>chr22:24399287-24399611
>chr22:24400208-24400652
>chr22:24400724-24400982
>chr22:24402093-24402180
>chr22:24403882-24403943
>chr22:24404116-24404174
>chr22:24405238-24405293
>chr22:24405553-24405857
>chr22:24406497-24406559
>chr22:24409469-24410041
>chr22:24410127-24410320
>chr22:24410898-24411233
>chr22:24412220-24412298
>chr22:24417583-24417616
>chr22:24417734-24418021
>chr22:24420823-24420956
>chr22:24422758-24422828
>chr22:24422893-24423576
>chr22:24425164-24425213
>chr22:24425281-24425359
>chr22:24425511-24425605
>chr22:24426836-24426998
>chr22:24427742-24427927
>chr22:24429521-24429633
>chr22:24429695-24429736
>chr22:24431247-24431286
>chr22:24431778-24431826
>chr22:24435485-24435629
>chr22:24436532-24436653
>chr22:24437975-24438089
>chr22:24438232-24438308
>chr22:24439053-24439365
>chr22:24439856-24439974
>chr22:24442986-24443127
>chr22:24443279-24443648
>chr22:24445492-24445528
>chr22:24446925-24447277
>chr22:24447807-24448491
>chr22:24451788-24451922
>chr22:24452051-24452355
>chr22:24452611-24452751
>chr22:24453101-24453324
>chr22:24453446-24453500
>chr22:24454874-24455210
>chr22:24456500-24456921
>chr22:24457055-24458153
>chr22:24458499-24459169
>chr22:24459235-24459308
>chr22:24461145-24461742
>chr22:24462425-24462532
>chr22:24462563-24462722
>chr22:24463038-24463238
>chr22:24463262-24463450
>chr22:24463777-24464106
>chr22:24464283-24465386
>chr22:24465430-24465490
>chr22:24466028-24466300
>chr22:24466332-24466369
>chr22:24467266-24467336
>chr22:24467439-24467575
>chr22:24467808-24467889
>chr22:24468264-24468567
>chr22:24468927-24469341
>chr22:24469572-24470101
>chr22:24470146-24470284
>chr22:24470396-24470553
>chr22:24470635-24470916
>chr22:24470998-24471338
>chr22:24472339-24472996
>chr22:24473697-24474010
>chr22:24474687-24474800
>chr22:24475077-24475183
>chr22:24475259-24475687
>chr22:24475740-24476299
>chr22:24476397-24477369
>chr22:24477947-24478623
>chr22:24479442-24479505
>chr22:24479557-24480589
>chr22:24483422-24483497
>chr22:24483592-24483909
>chr22:24484350-24484502
>chr22:24484631-24484956
>chr22:24485919-24486214
>chr22:24486348-24486420
>chr22:24488066-24488751
>chr22:24489409-24490144
>chr22:24490237-24490531
>chr22:24490686-24491248
>chr22:24491526-24491847
>chr22:24492674-24492997
>chr22:24493157-24493495
>chr22:24493752-24494072
>chr22:24496096-24496429
>chr22:24498025-24498273
>chr22:24500404-24500522
>chr22:24501345-24501459
>chr22:24502882-24503152
>chr22:24504751-24505070
>chr22:24505697-24506341
>chr22:24507553-24507621
>chr22:24507671-24507787
>chr22:24507887-24507938
>chr22:24508267-24508916
>chr22:24509739-24510526
>chr22:24511109-24511176
>chr22:24511254-24511517
>chr22:24511595-24511948
>chr22:24512511-24513147
>chr22:24515692-24516022
>chr22:24516273-24516311
>chr22:24516573-24517027
>chr22:24517877-24518181
>chr22:24519640-24519687
>chr22:24519792-24519895
>chr22:24520892-24521526
>chr22:24521771-24521829
>chr22:24522645-24522935
>chr22:24523147-24523244
>chr22:24524556-24524792
>chr22:24526000-24526038
>chr22:24526267-24526318
>chr22:24526548-24526649
>chr22:24527078-24527367
>chr22:24527882-24528146
>chr22:24528691-24528839
>chr22:24528902-24530071
>chr22:24530260-24530745
>chr22:24530835-24531205
>chr22:24531756-24532083
>chr22:24532502-24532822
>chr22:24533074-24533218
>chr22:24533534-24533685
>chr22:24534431-24535241
>chr22:24535650-24535988
>chr22:24537102-24537413
>chr22:24538441-24539168
>chr22:24539271-24539586
>chr22:24539789-24540104
>chr22:24541363-24541670
>chr22:24543231-24543351
>chr22:24544719-24545120
>chr22:24545599-24546275
>chr22:24549485-24549809
>chr22:24550115-24550150
>chr22:24550198-24550288
>chr22:24551056-24551099
>chr22:24551812-24551856
>chr22:24551930-24552973
>chr22:24553218-24553316
>chr22:24556342-24556537
>chr22:24558414-24558549
>chr22:24559781-24561467
>chr22:24561737-24562614
>chr22:24562658-24562769
>chr22:24563078-24563336
>chr22:24564869-24565234
>chr22:24565627-24565965
>chr22:24566268-24566571
>chr22:24567316-24567766
>chr22:24568272-24569009
>chr22:24569454-24569657
>chr22:24569812-24569866
>chr22:24569965-24570028
>chr22:24570186-24570337
>chr22:24570397-24571159
>chr22:24571466-24571761
>chr22:24572114-24572168
>chr22:24572473-24572767
>chr22:24572922-24573227
>chr22:24573609-24574047
>chr22:24574577-24574839
>chr22:24575341-24576110
>chr22:24576231-24576586
>chr22:24577237-24577625
>chr22:24577669-24577996
>chr22:24579071-24579117
>chr22:24579697-24579861
>chr22:24580011-24580465
>chr22:24580561-24580817
>chr22:24580917-24581202
>chr22:24581462-24581848
>chr22:24582412-24582447
>chr22:24582716-24583007
>chr22:24584759-24584789
>chr22:24586531-24586900
>chr22:24588466-24588550
>chr22:24589687-24589764
>chr22:24590126-24590409
>chr22:24591086-24591387
>chr22:24591912-24592037
>chr22:24592792-24592841
>chr22:24593467-24593830
>chr22:24594040-24594208
>chr22:24594624-24594684
>chr22:24595011-24595066
>chr22:24596218-24596422
>chr22:24596475-24596566
>chr22:24596616-24597693
>chr22:24597846-24598044
>chr22:24598129-24599072
>chr22:24603052-24603219
>chr22:24603555-24603893
>chr22:24604989-24606471
>chr22:24606890-24607218
>chr22:24608265-24608347
>chr22:24608656-24609235
>chr22:24609443-24609545
>chr22:24609628-24613365
>chr22:24613467-24614751
>chr22:24614915-24614961
>chr22:24615152-24615234
>chr22:24615448-24615542
>chr22:24615838-24616888
>chr22:24617150-24617283
>chr22:24617321-24617385
>chr22:24617428-24617718
>chr22:24617773-24618654
>chr22:24618711-24618885
>chr22:24618998-24619671
>chr22:24619866-24620772
>chr22:24621141-24621621
>chr22:24621752-24622967
>chr22:24623211-24624081
>chr22:24624106-24624591
>chr22:24624777-24625000
>chr22:24625093-24626500
>chr22:24626615-24627052
>chr22:24627099-24628178
>chr22:24628218-24629270
>chr22:24629337-24629414
>chr22:24629510-24632859
>chr22:24632913-24639063
>chr22:24639209-24639869
>chr22:24639974-24640317
>chr22:24640461-24641421
>chr22:24641669-24642309
>chr22:24642472-24643027
>chr22:24643383-24643882
>chr22:24644086-24644778
>chr22:24644951-24645513
>chr22:24645552-24646918
>chr22:24647031-24648721
>chr22:24648762-24660526
>chr22:24660633-24662190
>chr22:24662347-24662687
>chr22:24662746-24663084
>chr22:24663290-24663626
>chr22:24663668-24663766
>chr22:24664114-24664703
>chr22:24664929-24665092
>chr22:24665190-24667801
>chr22:24668156-24668266
>chr22:24668754-24668811
>chr22:24668909-24671111
>chr22:24671668-24672337
>chr22:24672672-24673158
>chr22:24673290-24673853
>chr22:24674006-24674075
>chr22:24674102-24674238
>chr22:24674608-24676294
>chr22:24676364-24676582
>chr22:24676698-24677071
>chr22:24677239-24679073
>chr22:24679454-24680260
>chr22:24680401-24681520
>chr22:24681572-24682724
>chr22:24682947-24683610
>chr22:24683674-24683774
>chr22:24684675-24685226
>chr22:24689013-24689089
>chr22:24689493-24689569
>chr22:24689682-24689767
>chr22:24690163-24690303
>chr22:24690420-24690610
>chr22:24691079-24691607
>chr22:24693757-24693925
>chr22:24694258-24694316
>chr22:24696051-24696247
>chr22:24697003-24697098
>chr22:24697452-24697537
>chr22:24697903-24698002
>chr22:24698063-24698371
>chr22:24698641-24699141
>chr22:24699550-24699651
>chr22:24700958-24701048
>chr22:24701117-24701208
>chr22:24701931-24702984
>chr22:24703779-24704113
>chr22:24704167-24704512
>chr22:24704632-24704967
>chr22:24705449-24705761
>chr22:24706258-24706454
>chr22:24707831-24708172
>chr22:24708318-24708360
>chr22:24708447-24708513
>chr22:24708607-24709266
>chr22:24709313-24709564
>chr22:24709564-24710937
>chr22:24711039-24711237
>chr22:24711382-24711728
>chr22:24711821-24712152
>chr22:24713073-24713353
>chr22:24713878-24714206
>chr22:24714407-24714903
>chr22:24715065-24715146
>chr22:24715303-24715340
>chr22:24716283-24716357
>chr22:24716475-24716664
>chr22:24716719-24716772
>chr22:24716993-24717335
>chr22:24718045-24718387
>chr22:24718600-24718905
>chr22:24719682-24719741
>chr22:24720232-24720593
>chr22:24722058-24722719
>chr22:24723065-24723098
>chr22:24723676-24723981
>chr22:24724299-24724865
>chr22:24725252-24725344
>chr22:24726258-24726626
>chr22:24727279-24727332
>chr22:24728531-24728753
>chr22:24728881-24729003
>chr22:24729126-24729277
>chr22:24730078-24730389
>chr22:24730738-24730788
>chr22:24730974-24731829
>chr22:24732441-24732844
>chr22:24733391-24733735
>chr22:24734647-24734742
>chr22:24734838-24735074
>chr22:24735125-24735351
>chr22:24735380-24735452
>chr22:24736606-24736839
>chr22:24736988-24737249
>chr22:24737303-24738596
>chr22:24738683-24738754
>chr22:24738823-24744167
>chr22:24744243-24744858
>chr22:24744930-24748600
>chr22:24750476-24751181
>chr22:24751847-24751986
>chr22:24752045-24752275
>chr22:24752394-24752533
>chr22:24752809-24753123
>chr22:24753349-24753431
>chr22:24755130-24755473
>chr22:24756789-24757128
>chr22:24757323-24757429
>chr22:24757494-24757843
>chr22:24758894-24759156
>chr22:24759237-24759318
>chr22:24760499-24760810
>chr22:24762580-24762706
>chr22:24762873-24762997
>chr22:24763130-24763606
>chr22:24764666-24764771
>chr22:24765041-24765122
>chr22:24765502-24765674
>chr22:24765754-24765901
>chr22:24766056-24766677
>chr22:24766862-24767148
>chr22:24767249-24767864
>chr22:24768177-24768621
>chr22:24769080-24770075
>chr22:24770536-24770892
>chr22:24771171-24771500
>chr22:24771709-24772003
>chr22:24773231-24773331
>chr22:24773621-24774016
>chr22:24774106-24774153
>chr22:24774263-24774354
>chr22:24774519-24775180
>chr22:24775463-24776137
>chr22:24776231-24776341
>chr22:24777025-24777361
>chr22:24777629-24778574
>chr22:24778837-24779270
>chr22:24779437-24779791
>chr22:24780062-24780175
>chr22:24780288-24780636
>chr22:24780857-24781153
>chr22:24781533-24781993
>chr22:24782187-24783782
>chr22:24784073-24784330
>chr22:24784397-24785569
>chr22:24786105-24786136
>chr22:24786298-24786568
>chr22:24787114-24787414
>chr22:24787483-24787942
>chr22:24788145-24788577
>chr22:24788679-24789104
>chr22:24789695-24789755
>chr22:24790051-24790410
>chr22:24790538-24790807
>chr22:24790923-24791389
>chr22:24791529-24791573
>chr22:24791863-24792078
>chr22:24792157-24792212
>chr22:24792717-24793036
>chr22:24793406-24795227
>chr22:24795329-24796097
>chr22:24796133-24796335
>chr22:24796480-24796833
>chr22:24797245-24797294
>chr22:24797985-24798311
>chr22:24798786-24799940
>chr22:24800315-24801705
>chr22:24801855-24802062
>chr22:24802528-24802938
>chr22:24803948-24803985
>chr22:24804247-24804302
>chr22:24804636-24804764
>chr22:24804892-24804993
>chr22:24805231-24805764
>chr22:24805852-24805987
>chr22:24806214-24806298
>chr22:24807669-24807759
>chr22:24808102-24808417
>chr22:24811072-24811214
>chr22:24811423-24811458
>chr22:24811494-24812208
>chr22:24812731-24812896
>chr22:24813014-24813104
>chr22:24814252-24814305
>chr22:24815239-24815314
>chr22:24815401-24815809
>chr22:24815842-24816012
>chr22:24816352-24816677
>chr22:24817349-24817655
>chr22:24817776-24818666
>chr22:24818844-24819217
>chr22:24819268-24819338
>chr22:24819638-24819729
>chr22:24820550-24820660
>chr22:24821011-24821342
>chr22:24821435-24821556
>chr22:24822065-24822537
>chr22:24823004-24823147
>chr22:24823266-24824012
>chr22:24824685-24824774
>chr22:24825423-24825729
>chr22:24825932-24825979
>chr22:24826133-24826234
>chr22:24826523-24826575
>chr22:24826900-24826959
>chr22:24828240-24828344
>chr22:24828409-24829533
>chr22:24829685-24829736
>chr22:24829923-24830037
>chr22:24830808-24830853
>chr22:24832427-24832487
>chr22:24832628-24832671
>chr22:24832757-24833707
>chr22:24834378-24834470
>chr22:24834584-24834721
>chr22:24834774-24834813
>chr22:24835515-24835679
>chr22:24835942-24838599
>chr22:24838660-24841306
>chr22:24841380-24841679
>chr22:24841747-24841862
>chr22:24841909-24841946
>chr22:24842264-24842376
>chr22:24842931-24843146
>chr22:24843379-24843426
>chr22:24843963-24844204
>chr22:24844255-24844603
>chr22:24845921-24846304
>chr22:24846370-24846422
>chr22:24846803-24847255
>chr22:24849267-24849572
>chr22:24850810-24851136
>chr22:24851210-24851258
>chr22:24852075-24852298
>chr22:24852424-24852744
>chr22:24853471-24854157
>chr22:24854527-24854902
>chr22:24855857-24856082
>chr22:24856756-24857521
>chr22:24857752-24858668
>chr22:24860611-24861381
>chr22:24861501-24862385
>chr22:24862611-24862724
>chr22:24863146-24863460
>chr22:24863714-24864045
>chr22:24864254-24864911
>chr22:24865502-24865566
>chr22:24865635-24865799
>chr22:24866241-24866345
>chr22:24867299-24867347
>chr22:24867784-24867903
>chr22:24868232-24868277
>chr22:24869060-24869612
>chr22:24871098-24871218
>chr22:24871587-24871653
>chr22:24871955-24872061
>chr22:24872501-24873254
>chr22:24873373-24873427
>chr22:24873559-24873982
>chr22:24875199-24875384
>chr22:24875450-24875690
>chr22:24877789-24878113
>chr22:24879670-24879708
>chr22:24879867-24880462
>chr22:24880845-24881623
>chr22:24881665-24881734
>chr22:24882049-24882584
>chr22:24882608-24883339
>chr22:24883683-24883966
>chr22:24884472-24884613
>chr22:24884928-24885343
>chr22:24885420-24885738
>chr22:24886084-24886546
>chr22:24886861-24886958
>chr22:24887076-24887163
>chr22:24887271-24887630
>chr22:24887958-24888135
>chr22:24888192-24888294
>chr22:24888358-24890415
>chr22:24890532-24890831
>chr22:24891112-24891371
>chr22:24892646-24893239
>chr22:24893831-24893878
>chr22:24893947-24893998
>chr22:24894127-24894402
>chr22:24895020-24895241
>chr22:24895302-24895464
>chr22:24895745-24896089
>chr22:24896493-24896651
>chr22:24896686-24897009
>chr22:24897098-24897775
>chr22:24898731-24899082
>chr22:24899477-24899972
>chr22:24900067-24900734
>chr22:24901759-24901823
>chr22:24901947-24902027
>chr22:24902093-24902155
>chr22:24902386-24903067
>chr22:24903168-24903584
>chr22:24903685-24904033
>chr22:24904108-24904606
>chr22:24905450-24905839
>chr22:24905936-24907449
>chr22:24907511-24908052
>chr22:24908154-24910168
>chr22:24910268-24911460
>chr22:24911735-24912121
>chr22:24912214-24912601
>chr22:24912895-24913337
>chr22:24913614-24914514
>chr22:24914830-24915262
>chr22:24915526-24915775
>chr22:24915878-24916006
>chr22:24916050-24917614
>chr22:24918215-24918591
>chr22:24918715-24919357
>chr22:24919541-24919596
>chr22:24920621-24920706
>chr22:24921016-24921435
>chr22:24921661-24922006
>chr22:24922200-24922793
>chr22:24922846-24923156
>chr22:24923442-24923925
>chr22:24923998-24924079
>chr22:24924818-24924990
>chr22:24925054-24925386
>chr22:24927367-24927417
>chr22:24927458-24927811
>chr22:24928670-24928951
>chr22:24929057-24929177
>chr22:24929611-24929928
>chr22:24930118-24930432
>chr22:24930502-24931051
>chr22:24932301-24932425
>chr22:24932923-24933234
>chr22:24933365-24934306
>chr22:24934524-24934830
>chr22:24935124-24935268
>chr22:24935672-24935729
>chr22:24935847-24936475
>chr22:24936978-24937089
>chr22:24938062-24938113
>chr22:24939881-24940252
>chr22:24940309-24941033
>chr22:24941163-24941385
>chr22:24941432-24941557
>chr22:24941646-24942301
>chr22:24942664-24942702
>chr22:24942832-24942882
>chr22:24943565-24943630
>chr22:24944041-24944176
>chr22:24944366-24944499
>chr22:24944566-24945205
>chr22:24946023-24946346
>chr22:24946519-24946553
>chr22:24947121-24947478
>chr22:24948977-24949387
>chr22:24949954-24950180
>chr22:24950897-24950953
>chr22:24951487-24951774
>chr22:24952659-24952760
>chr22:24954750-24955084
>chr22:24955727-24956064
>chr22:24956561-24956969
>chr22:24957555-24957965
>chr22:24958233-24959542
>chr22:24959777-24960190
>chr22:24960237-24960592
>chr22:24960931-24961297
>chr22:24961961-24962043
>chr22:24962480-24962583
>chr22:24963100-24963392
>chr22:24963652-24963966
>chr22:24964038-24964841
>chr22:24965125-24965797
>chr22:24965988-24966042
>chr22:24966636-24966984
>chr22:24967292-24967331
>chr22:24967480-24967576
>chr22:24967705-24968014
>chr22:24968849-24969267
>chr22:24969301-24969522
>chr22:24970586-24970792
>chr22:24970943-24971259
>chr22:24972221-24972267
>chr22:24972383-24972775
>chr22:24972916-24972989
>chr22:24973386-24973866
>chr22:24974595-24975590
>chr22:24975733-24975771
>chr22:24977649-24977713
>chr22:24978107-24979739
>chr22:24979791-24981069
>chr22:24981637-24981941
>chr22:24983394-24983439
>chr22:24983683-24984084
>chr22:24984610-24984957
>chr22:24985319-24985810
>chr22:24986308-24986387
>chr22:24986525-24986743
>chr22:24986923-24986978
>chr22:24987090-24987758
>chr22:24987856-24987950
>chr22:24987989-24988335
>chr22:24988445-24988756
>chr22:24988898-24989007
>chr22:24990078-24990401
>chr22:24991009-24991331
>chr22:24991418-24991779
>chr22:24992455-24992859
>chr22:24993794-24994077
>chr22:24995064-24995661
>chr22:24995724-24995875
>chr22:24997205-24997300
>chr22:24998066-24998767
>chr22:24998847-24998979
>chr22:24999013-24999044
>chr22:24999253-25000935
>chr22:25001081-25001444
>chr22:25001879-25002009
>chr22:25002776-25003227
>chr22:25003314-25003717
>chr22:25003848-25004412
>chr22:25004511-25004971
>chr22:25005047-25005386
>chr22:25006030-25006348
>chr22:25006680-25006950
>chr22:25007202-25008304
>chr22:25009227-25009891
>chr22:25010172-25010580
>chr22:25010970-25012065
>chr22:25012233-25012586
>chr22:25014398-25014710
>chr22:25015041-25015342
>chr22:25015611-25015660
>chr22:25016012-25016326
>chr22:25016641-25016713
>chr22:25016939-25017526
>chr22:25017561-25017689
>chr22:25018015-25018073
>chr22:25018364-25019043
>chr22:25019264-25019296
>chr22:25020126-25020183
>chr22:25020547-25020714
>chr22:25021071-25021357
>chr22:25021525-25021591
>chr22:25021784-25022079
>chr22:25022920-25023406
>chr22:25023666-25024034
>chr22:25025014-25025063
>chr22:25026403-25026749
>chr22:25027583-25027632
>chr22:25029088-25029214
>chr22:25030186-25030654
>chr22:25030953-25031661
>chr22:25032299-25032346
>chr22:25032537-25032591
>chr22:25033092-25033420
>chr22:25033547-25033951
>chr22:25034055-25034439
>chr22:25034507-25035440
>chr22:25035752-25036498
>chr22:25036630-25037455
>chr22:25037524-25038307
>chr22:25041735-25042046
>chr22:25042371-25042406
>chr22:25042460-25042777
>chr22:25043053-25043137
>chr22:25043376-25043472
>chr22:25044860-25045175
>chr22:25045300-25045345
>chr22:25045590-25045893
>chr22:25046016-25046347
>chr22:25046385-25046481
>chr22:25046988-25048084
>chr22:25049852-25050047
>chr22:25050129-25050247
>chr22:25050562-25050619
>chr22:25051320-25051383
>chr22:25051472-25051626
>chr22:25051951-25052144
>chr22:25052496-25052564
>chr22:25052639-25053040
>chr22:25053899-25054262
>chr22:25054487-25054767
>chr22:25055419-25056489
>chr22:25056530-25056992
>chr22:25057642-25057955
>chr22:25058160-25058244
>chr22:25059121-25059531
>chr22:25060162-25060490
>chr22:25061905-25062325
>chr22:25063342-25063686
>chr22:25063854-25063908
>chr22:25064027-25064360
>chr22:25065603-25066605
>chr22:25067453-25067664
>chr22:25068417-25068745
>chr22:25069592-25069664
>chr22:25069928-25069979
>chr22:25071055-25071113
>chr22:25071462-25071544
>chr22:25072078-25072128
>chr22:25072287-25072356
>chr22:25073058-25074915
>chr22:25075147-25075296
>chr22:25075496-25076086
>chr22:25076211-25076254
>chr22:25078077-25078372
>chr22:25078414-25078555
>chr22:25079228-25079367
>chr22:25079490-25079574
>chr22:25080485-25080719
>chr22:25081763-25082014
>chr22:25082548-25082869
>chr22:25083047-25083239
>chr22:25083396-25083443
>chr22:25083488-25083586
>chr22:25084202-25084560
>chr22:25084902-25084938
>chr22:25085151-25085206
>chr22:25085762-25085934
>chr22:25086196-25086425
>chr22:25087086-25087178
>chr22:25087275-25087627
>chr22:25088086-25088471
>chr22:25088862-25089582
>chr22:25090894-25091015
>chr22:25091065-25091426
>chr22:25091977-25092048
>chr22:25092257-25092363
>chr22:25093078-25093230
>chr22:25093666-25093917
>chr22:25094828-25094887
>chr22:25095091-25095195
>chr22:25095367-25095692
>chr22:25096596-25096685
>chr22:25096881-25096929
>chr22:25097022-25097139
>chr22:25097402-25097775
>chr22:25098172-25098361
>chr22:25098785-25098864
>chr22:25099510-25099818
>chr22:25100793-25100912
>chr22:25101485-25101521
>chr22:25102432-25102767
>chr22:25103124-25103204
>chr22:25103230-25103794
>chr22:25103968-25104283
>chr22:25104957-25105344
>chr22:25105958-25106096
>chr22:25106677-25106746
>chr22:25107111-25107426
>chr22:25107463-25108019
>chr22:25108996-25109413
>chr22:25109796-25110167
>chr22:25110465-25110504
>chr22:25111750-25111792
>chr22:25112466-25112534
>chr22:25114345-25114377
>chr22:25114516-25114617
>chr22:25115349-25115383
>chr22:25115734-25116756
>chr22:25117032-25117120
>chr22:25117537-25117651
>chr22:25117757-25118291
>chr22:25118395-25118642
>chr22:25119692-25119892
>chr22:25120032-25120182
>chr22:25120744-25120785
>chr22:25121174-25121483
>chr22:25121967-25122095
>chr22:25122199-25122258
>chr22:25122290-25123024
>chr22:25123181-25123495
>chr22:25123612-25123699
>chr22:25124769-25125056
>chr22:25125220-25125306
>chr22:25125604-25125698
>chr22:25126652-25126719
>chr22:25127049-25127151
>chr22:25127297-25127334
>chr22:25127514-25127586
>chr22:25128291-25128347
>chr22:25129216-25129566
>chr22:25129615-25129807
>chr22:25129906-25130098
>chr22:25130335-25130387
>chr22:25131781-25131871
>chr22:25132322-25132425
>chr22:25132788-25133165
>chr22:25133521-25133850
>chr22:25134784-25134931
>chr22:25135182-25135514
>chr22:25135926-25136043
>chr22:25136287-25136367
>chr22:25137840-25137929
>chr22:25138096-25138155
>chr22:25139422-25139498
>chr22:25139773-25139871
>chr22:25139983-25140037
>chr22:25140175-25140486
>chr22:25141213-25141618
>chr22:25142586-25142897
>chr22:25143476-25143538
>chr22:25143809-25144056
>chr22:25144683-25144758
>chr22:25145651-25145958
>chr22:25146220-25146289
>chr22:25146630-25146674
>chr22:25147133-25147501
>chr22:25147597-25147725
>chr22:25147754-25147842
>chr22:25147939-25148129
>chr22:25149472-25149585
>chr22:25149893-25149941
>chr22:25150295-25150399
>chr22:25150819-25151139
>chr22:25151263-25152000
>chr22:25152159-25152218
>chr22:25152417-25152539
>chr22:25152631-25152994
>chr22:25153320-25153358
>chr22:25154809-25154863
>chr22:25155345-25155440
>chr22:25155485-25156734
>chr22:25157135-25157191
>chr22:25157800-25158168
>chr22:25158872-25158906
>chr22:25160151-25160198
>chr22:25160474-25160564
>chr22:25161041-25161197
>chr22:25162064-25162131
>chr22:25162729-25162772
>chr22:25162843-25162909
>chr22:25163018-25163382
>chr22:25163437-25163740
>chr22:25164666-25165031
>chr22:25165593-25165654
>chr22:25165795-25165956
>chr22:25166202-25166246
>chr22:25168169-25168214
>chr22:25168307-25168376
>chr22:25168415-25168681
>chr22:25169151-25169452
>chr22:25169914-25170268
>chr22:25171065-25171902
>chr22:25172874-25173299
>chr22:25173328-25173457
>chr22:25173691-25173725
>chr22:25174660-25174717
>chr22:25177797-25177950
>chr22:25178273-25178720
>chr22:25179845-25179917
>chr22:25180149-25180185
>chr22:25180222-25180562
>chr22:25181888-25182464
>chr22:25183408-25183887
>chr22:25185322-25185375
>chr22:25185756-25185810
>chr22:25186063-25186114
>chr22:25186274-25186585
>chr22:25187459-25187831
>chr22:25188011-25188330
>chr22:25188410-25189053
>chr22:25189126-25189508
>chr22:25189554-25190497
>chr22:25191135-25191463
>chr22:25191588-25191632
>chr22:25191945-25191998
>chr22:25192225-25192263
>chr22:25194069-25194389
>chr22:25194565-25194666
>chr22:25196410-25196755
>chr22:25196937-25196976
>chr22:25197491-25197585
>chr22:25197822-25197943
>chr22:25198425-25199028
>chr22:25201126-25201253
>chr22:25203135-25203182
>chr22:25203402-25203467
>chr22:25204305-25204762
>chr22:25205369-25205760
>chr22:25206272-25206563
>chr22:25206710-25206780
>chr22:25207582-25208111
>chr22:25208956-25209260
>chr22:25209757-25210494
>chr22:25211289-25211733
>chr22:25211908-25212040
>chr22:25212354-25212473
>chr22:25213910-25213951
>chr22:25214031-25214363
>chr22:25214815-25214923
>chr22:25215041-25215664
>chr22:25215742-25215876
>chr22:25215912-25216008
>chr22:25216137-25216280
>chr22:25216332-25216432
>chr22:25216493-25217677
>chr22:25217813-25217876
>chr22:25217956-25218297
>chr22:25218361-25218876
>chr22:25219208-25219256
>chr22:25219864-25219903
>chr22:25220896-25220955
>chr22:25222499-25222593
>chr22:25222731-25222917
>chr22:25223431-25223486
>chr22:25223830-25224166
>chr22:25224472-25224656
>chr22:25225243-25225292
>chr22:25226652-25227029
>chr22:25227429-25227500
>chr22:25228022-25228207
>chr22:25228642-25229132
>chr22:25230190-25230461
>chr22:25230643-25230799
>chr22:25230899-25230981
>chr22:25231320-25231354
>chr22:25231886-25231959
>chr22:25232036-25232166
>chr22:25232767-25233162
>chr22:25233447-25233674
>chr22:25233825-25234773
>chr22:25234879-25235112
>chr22:25235233-25235775
>chr22:25236136-25236183
>chr22:25236707-25237121
>chr22:25237340-25237576
>chr22:25238389-25238433
>chr22:25238942-25239283
>chr22:25239401-25239670
>chr22:25239709-25240636
>chr22:25240975-25241045
>chr22:25241870-25242438
>chr22:25242796-25243411
>chr22:25243603-25243924
>chr22:25244603-25244972
>chr22:25245063-25245393
>chr22:25245840-25246150
>chr22:25246592-25246912
>chr22:25247620-25247906
>chr22:25248621-25248695
>chr22:25249051-25249354
>chr22:25249387-25249706
>chr22:25249764-25249849
>chr22:25249904-25251939
>chr22:25252127-25253058
>chr22:25253332-25254027
>chr22:25254889-25254988
>chr22:25255333-25255554
>chr22:25256236-25257071
>chr22:25257208-25257285
>chr22:25258205-25258548
>chr22:25258724-25258774
>chr22:25259062-25259775
>chr22:25259950-25260573
>chr22:25260668-25261016
>chr22:25261355-25261562
>chr22:25261673-25261815
>chr22:25261881-25262278
>chr22:25263735-25264023
>chr22:25264161-25264406
>chr22:25264702-25265349
>chr22:25265439-25265501
>chr22:25265807-25265882
>chr22:25266098-25266433
>chr22:25266577-25266720
>chr22:25266778-25267017
>chr22:25267393-25267886
>chr22:25268059-25268336
>chr22:25269074-25269676
>chr22:25269787-25269833
>chr22:25269911-25269977
>chr22:25270275-25270763
>chr22:25270902-25270982
>chr22:25271351-25271630
>chr22:25271950-25272258
>chr22:25272410-25272668
>chr22:25273855-25273902
>chr22:25274525-25274856
>chr22:25275174-25275635
>chr22:25276166-25276493
>chr22:25276848-25278862
>chr22:25280010-25280069
>chr22:25280445-25280970
>chr22:25282537-25282587
>chr22:25282801-25282894
>chr22:25283352-25283425
>chr22:25284344-25284447
>chr22:25284838-25285235
>chr22:25286029-25286751
>chr22:25287311-25287494
>chr22:25287692-25287792
>chr22:25288034-25288215
>chr22:25289728-25289993
>chr22:25290168-25290212
>chr22:25290322-25290645
>chr22:25290870-25291547
>chr22:25292174-25292628
>chr22:25293008-25293621
>chr22:25293738-25293811
>chr22:25294177-25294223
>chr22:25294310-25294348
>chr22:25294732-25294812
>chr22:25294869-25295180
>chr22:25295280-25295335
>chr22:25295442-25295834
>chr22:25295882-25298650
>chr22:25298715-25299212
>chr22:25299559-25299770
>chr22:25300094-25300286
>chr22:25300336-25300412
>chr22:25301851-25302103
>chr22:25302541-25302734
>chr22:25303048-25303090
>chr22:25304011-25304368
>chr22:25305095-25305145
>chr22:25305253-25305407
>chr22:25305816-25306139
>chr22:25306272-25307328
>chr22:25307460-25307547
>chr22:25307574-25308430
>chr22:25308640-25308899
>chr22:25308959-25309027
>chr22:25309084-25309127
>chr22:25310286-25310377
>chr22:25310574-25310925
>chr22:25312230-25312438
>chr22:25312588-25312936
>chr22:25313914-25317041
>chr22:25317654-25317798
>chr22:25318412-25318478
>chr22:25318769-25318882
>chr22:25319458-25319663
>chr22:25319707-25319866
>chr22:25320085-25320276
>chr22:25320410-25320454
>chr22:25320534-25320683
>chr22:25320839-25321095
>chr22:25321765-25321986
>chr22:25322152-25322398
>chr22:25322456-25322783
>chr22:25322942-25322974
>chr22:25323333-25323693
>chr22:25324065-25324381
>chr22:25324619-25324892
>chr22:25325111-25325571
>chr22:25325884-25326250
>chr22:25326610-25326934
>chr22:25328108-25328653
>chr22:25328827-25329125
>chr22:25329214-25329292
>chr22:25330558-25330683
>chr22:25330862-25331054
>chr22:25332104-25332356
>chr22:25332578-25332911
>chr22:25333309-25333630
>chr22:25334487-25335113
>chr22:25336254-25336682
>chr22:25338167-25338264
>chr22:25338672-25338969
>chr22:25339695-25339756
>chr22:25340090-25346982
>chr22:25347039-25347518
>chr22:25347605-25347841
>chr22:25348642-25348686
>chr22:25348998-25349525
>chr22:25350930-25351261
>chr22:25352958-25353598
>chr22:25354328-25354367
>chr22:25355002-25355698
>chr22:25356283-25356586
>chr22:25356919-25357030
>chr22:25358263-25358302
>chr22:25358970-25359075
>chr22:25359142-25359447
>chr22:25360374-25360425
>chr22:25362844-25362899
>chr22:25363250-25363562
>chr22:25365155-25365268
>chr22:25367247-25367303
>chr22:25367495-25367546
>chr22:25370157-25370313
>chr22:25370529-25370633
>chr22:25370685-25370962
>chr22:25371732-25372061
>chr22:25373985-25374051
>chr22:25375342-25375529
>chr22:25376074-25376382
>chr22:25376830-25376910
>chr22:25377054-25377398
>chr22:25377549-25377660
>chr22:25377811-25378563
>chr22:25378948-25379621
>chr22:25380020-25380053
>chr22:25380640-25380674
>chr22:25380792-25381113
>chr22:25381965-25382517
>chr22:25383096-25383165
>chr22:25384634-25385382
>chr22:25385559-25385682
>chr22:25385770-25385868
>chr22:25386124-25386251
>chr22:25386433-25386474
>chr22:25387297-25387436
>chr22:25388146-25388246
>chr22:25393822-25394443
>chr22:25395281-25395363
>chr22:25396459-25396533
>chr22:25396755-25397092
>chr22:25397278-25397636
>chr22:25397794-25398385
>chr22:25398769-25399800
>chr22:25400257-25400574
>chr22:25400815-25400921
>chr22:25400969-25401023
>chr22:25401180-25401245
>chr22:25401439-25401806
>chr22:25402515-25402565
>chr22:25405320-25405357
>chr22:25405683-25405737
>chr22:25405790-25405861
>chr22:25407062-25407581
>chr22:25407910-25408058
>chr22:25408253-25408935
>chr22:25409878-25410702
>chr22:25411090-25413953
>chr22:25413994-25415216
>chr22:25415302-25415375
>chr22:25416014-25416487
>chr22:25417581-25417639
>chr22:25418000-25418342
>chr22:25418724-25419160
>chr22:25419858-25420293
>chr22:25420845-25420917
>chr22:25421627-25421699
>chr22:25422626-25422722
>chr22:25423413-25423797
>chr22:25424662-25424981
>chr22:25427235-25427708
>chr22:25427831-25427893
>chr22:25428045-25428198
>chr22:25428382-25428792
>chr22:25428947-25429297
>chr22:25430425-25430504
>chr22:25430561-25430595
>chr22:25430664-25430726
>chr22:25431267-25431320
>chr22:25432071-25432205
>chr22:25432341-25432481
>chr22:25432540-25432861
>chr22:25433180-25433329
>chr22:25433484-25433628
>chr22:25434778-25434857
>chr22:25435331-25435533
>chr22:25435785-25436169
>chr22:25436429-25436774
>chr22:25436950-25437270
>chr22:25438465-25439410
>chr22:25439675-25440056
>chr22:25440109-25440315
>chr22:25440398-25441118
>chr22:25441223-25441709
>chr22:25442254-25443133
>chr22:25443930-25444115
>chr22:25444590-25444884
>chr22:25445253-25445561
>chr22:25445637-25445940
>chr22:25446067-25446485
>chr22:25446539-25446840
>chr22:25447461-25447852
>chr22:25449142-25449176
>chr22:25449280-25449326
>chr22:25449420-25449841
>chr22:25450158-25450244
>chr22:25450304-25451054
>chr22:25451105-25451479
>chr22:25451634-25452063
>chr22:25452452-25452711
>chr22:25453213-25453593
>chr22:25453745-25453888
>chr22:25454072-25454183
>chr22:25454263-25454888
>chr22:25455290-25455360
>chr22:25455789-25456037
>chr22:25456438-25456949
>chr22:25458016-25458361
>chr22:25458469-25458625
>chr22:25458725-25458799
>chr22:25459334-25459421
>chr22:25459698-25459758
>chr22:25459826-25460110
>chr22:25460496-25460629
>chr22:25460762-25461379
>chr22:25461490-25461537
>chr22:25461837-25462265
>chr22:25462345-25462380
>chr22:25462416-25462583
>chr22:25463832-25463892
>chr22:25464230-25464719
>chr22:25464763-25465724
>chr22:25466886-25467457
>chr22:25467809-25468170
>chr22:25469311-25469674
>chr22:25469923-25470082
>chr22:25470541-25470788
>chr22:25470921-25470967
>chr22:25471258-25471719
>chr22:25472388-25472447
>chr22:25472697-25473024
>chr22:25473266-25473652
>chr22:25473711-25474035
>chr22:25474106-25474401
>chr22:25474744-25475151
>chr22:25476164-25476501
>chr22:25477546-25477595
>chr22:25478231-25478379
>chr22:25479629-25480776
>chr22:25480867-25481426
>chr22:25481590-25481653
>chr22:25481806-25482053
>chr22:25482666-25482744
>chr22:25484123-25484206
>chr22:25485940-25486077
>chr22:25486509-25486644
>chr22:25486790-25487116
>chr22:25487151-25488139
>chr22:25490430-25490472
>chr22:25491443-25491508
>chr22:25491614-25492831
>chr22:25494266-25494762
>chr22:25495257-25495469
>chr22:25495604-25495664
>chr22:25495855-25496168
>chr22:25498279-25498314
>chr22:25498948-25499055
>chr22:25499159-25499458
>chr22:25499596-25500949
>chr22:25501320-25501366
>chr22:25502086-25502255
>chr22:25502451-25502851
>chr22:25503342-25503409
>chr22:25503724-25503823
>chr22:25504168-25504389
>chr22:25505064-25505762
>chr22:25505904-25505978
>chr22:25506779-25507522
>chr22:25508340-25508449
>chr22:25508531-25509224
>chr22:25511065-25511767
>chr22:25512351-25512536
>chr22:25512786-25513115
>chr22:25513409-25513507
>chr22:25513900-25514213
>chr22:25514233-25514322
>chr22:25516084-25516408
>chr22:25516528-25516714
>chr22:25516960-25517575
>chr22:25517670-25518030
>chr22:25518373-25518531
>chr22:25518729-25518856
>chr22:25518922-25519237
>chr22:25520835-25521054
>chr22:25521118-25521447
>chr22:25521743-25522388
>chr22:25522478-25522527
>chr22:25522846-25522921
>chr22:25523147-25523500
>chr22:25523607-25523750
>chr22:25523808-25524047
>chr22:25524422-25524972
>chr22:25525092-25525341
>chr22:25525543-25526277
>chr22:25526386-25526874
>chr22:25527013-25527121
>chr22:25527446-25527767
>chr22:25528226-25528261
>chr22:25528325-25528477
>chr22:25530263-25530666
>chr22:25531123-25531462
>chr22:25532301-25532385
>chr22:25532658-25532829
>chr22:25533909-25535281
>chr22:25535726-25536198
>chr22:25537103-25538516
>chr22:25538545-25538628
>chr22:25539221-25539335
>chr22:25539411-25539475
>chr22:25539638-25539905
>chr22:25539948-25539992
>chr22:25540101-25540145
>chr22:25541627-25541679
>chr22:25542080-25542136
>chr22:25542835-25542951
>chr22:25543413-25543947
>chr22:25544809-25545205
>chr22:25545474-25545588
>chr22:25546443-25546550
>chr22:25548263-25548390
>chr22:25548783-25548941
>chr22:25549205-25549759
>chr22:25550422-25550985
>chr22:25551057-25551169
>chr22:25551709-25552573
>chr22:25552648-25552969
>chr22:25553138-25553554
>chr22:25553582-25553855
>chr22:25553933-25554131
>chr22:25555135-25555212
>chr22:25556240-25556301
>chr22:25556377-25556747
>chr22:25556866-25556937
>chr22:25557402-25557722
>chr22:25557960-25558012
>chr22:25558075-25558116
>chr22:25560205-25560429
>chr22:25560521-25560679
>chr22:25562236-25562915
>chr22:25563223-25563406
>chr22:25564561-25564661
>chr22:25564763-25564835
>chr22:25564895-25564989
>chr22:25565447-25565522
>chr22:25568769-25568901
>chr22:25571858-25572650
>chr22:25573634-25573995
>chr22:25574176-25574524
>chr22:25577165-25577480
>chr22:25578451-25578597
>chr22:25578672-25578747
>chr22:25578813-25578934
>chr22:25579050-25579102
>chr22:25579180-25579774
>chr22:25580524-25581165
>chr22:25581889-25582305
>chr22:25582346-25582421
>chr22:25583664-25583730
>chr22:25583855-25584337
>chr22:25584576-25584743
>chr22:25586271-25586536
>chr22:25586890-25587198
>chr22:25587411-25588101
>chr22:25588743-25589049
>chr22:25589606-25590087
>chr22:25590158-25590222
>chr22:25590518-25590907
>chr22:25591032-25591078
>chr22:25591166-25591386
>chr22:25591534-25591697
>chr22:25591951-25592351
>chr22:25592392-25595520
>chr22:25595579-25596006
>chr22:25596381-25596479
>chr22:25597230-25597629
>chr22:25598310-25598670
>chr22:25599049-25599672
>chr22:25599740-25599876
>chr22:25600137-25600443
>chr22:25600478-25600703
>chr22:25600789-25600909
>chr22:25601067-25601168
>chr22:25601294-25601509
>chr22:25602206-25602616
>chr22:25602829-25603289
>chr22:25603465-25603622
>chr22:25603758-25604076
>chr22:25605505-25605767
>chr22:25606568-25606610
>chr22:25607059-25607117
>chr22:25607529-25607886
>chr22:25608612-25608662
>chr22:25608770-25608853
>chr22:25609352-25609637
>chr22:25609783-25610381
>chr22:25610428-25610534
>chr22:25610670-25611490
>chr22:25611589-25612229
>chr22:25612340-25612671
>chr22:25613817-25613908
>chr22:25614100-25614485
>chr22:25615840-25616048
>chr22:25616198-25616576
>chr22:25617496-25617566
>chr22:25617599-25618093
>chr22:25619501-25619773
>chr22:25619920-25620168
>chr22:25620237-25620363
>chr22:25620428-25620608
>chr22:25620656-25621381
>chr22:25621468-25622022
>chr22:25622924-25623248
>chr22:25624273-25624597
>chr22:25624915-25626231
>chr22:25628989-25629105
>chr22:25630045-25630080
>chr22:25630349-25630404
>chr22:25631581-25631628
>chr22:25632035-25632479
>chr22:25632592-25633357
>chr22:25633745-25633870
>chr22:25634922-25635291
>chr22:25636004-25636048
>chr22:25636671-25636787
>chr22:25636903-25637546
>chr22:25637713-25637963
>chr22:25638126-25638167
>chr22:25638428-25638460
>chr22:25639162-25639449
>chr22:25639597-25639908
>chr22:25640101-25640202
>chr22:25641279-25641404
>chr22:25641924-25642101
>chr22:25642155-25642793
>chr22:25642922-25643040
>chr22:25643802-25643860
>chr22:25645632-25645943
>chr22:25646162-25646322
>chr22:25646420-25646515
>chr22:25646698-25647213
>chr22:25647817-25648163
>chr22:25649984-25650347
>chr22:25651114-25651179
>chr22:25651895-25652473
>chr22:25652647-25652792
>chr22:25652835-25652933
>chr22:25652980-25653143
>chr22:25653596-25653996
>chr22:25654136-25654309
>chr22:25655958-25656040
>chr22:25656273-25656655
>chr22:25657242-25657359
>chr22:25657642-25657726
>chr22:25658111-25658161
>chr22:25662303-25662364
>chr22:25663090-25663318
>chr22:25664515-25664826
>chr22:25665081-25665125
>chr22:25665519-25665592
>chr22:25668802-25668863
>chr22:25670185-25670537
>chr22:25670576-25670654
>chr22:25670740-25671346
>chr22:25671572-25671691
>chr22:25671880-25672025
>chr22:25673051-25673364
>chr22:25674659-25674959
>chr22:25676401-25676722
>chr22:25677074-25677517
>chr22:25678163-25678487
>chr22:25683082-25683219
>chr22:25683718-25684009
>chr22:25684191-25684394
>chr22:25684869-25685099
>chr22:25685935-25686246
>chr22:25686833-25687157
>chr22:25687946-25688260
>chr22:25691929-25692365
>chr22:25692702-25692818
>chr22:25693754-25694086
>chr22:25694172-25694245
>chr22:25695728-25696256
>chr22:25696569-25696603
>chr22:25698038-25698322
>chr22:25699478-25699581
>chr22:25699665-25700001
>chr22:25700574-25700890
>chr22:25701835-25702126
>chr22:25702369-25702420
>chr22:25704355-25704732
>chr22:25706498-25707119
>chr22:25707720-25707754
>chr22:25707899-25708235
>chr22:25708681-25709392
>chr22:25709505-25709564
>chr22:25709564-25709645
>chr22:25710033-25710118
>chr22:25712901-25712990
>chr22:25715079-25715135
>chr22:25715203-25715537
>chr22:25715996-25716294
>chr22:25716644-25717162
>chr22:25717345-25717413
>chr22:25718761-25719180
>chr22:25720457-25720801
>chr22:25723858-25723894
>chr22:25724850-25725172
>chr22:25725655-25725971
>chr22:25727119-25727345
>chr22:25727762-25727894
>chr22:25730558-25730860
>chr22:25731006-25731064
>chr22:25731107-25732541
>chr22:25732650-25732684
>chr22:25733406-25733733
>chr22:25733799-25734105
>chr22:25734607-25734913
>chr22:25735299-25735630
>chr22:25736020-25736325
>chr22:25737052-25737392
>chr22:25737845-25737885
>chr22:25738433-25738623
>chr22:25738934-25739547
>chr22:25740404-25740750
>chr22:25741066-25741505
>chr22:25741560-25741657
>chr22:25743445-25743654
>chr22:25744423-25744800
>chr22:25745106-25745392
>chr22:25745460-25745512
>chr22:25746138-25746318
>chr22:25746525-25746693
>chr22:25746758-25747157
>chr22:25749559-25749666
>chr22:25751963-25752020
>chr22:25752121-25752876
>chr22:25752924-25753073
>chr22:25753227-25753502
>chr22:25753610-25753933
>chr22:25754228-25754297
>chr22:25755100-25756263
>chr22:25756478-25756540
>chr22:25756755-25757125
>chr22:25757312-25757610
>chr22:25757965-25758321
>chr22:25758638-25759091
>chr22:25759183-25759685
>chr22:25760099-25760446
>chr22:25761372-25761410
>chr22:25761710-25761778
>chr22:25761836-25762123
>chr22:25764455-25764530
>chr22:25765585-25765632
>chr22:25766354-25766407
>chr22:25768749-25768902
>chr22:25769766-25769931
>chr22:25770531-25770645
>chr22:25770796-25770863
>chr22:25772255-25772314
>chr22:25772468-25772571
>chr22:25773452-25773836
>chr22:25776346-25776719
>chr22:25776891-25776936
>chr22:25778357-25778946
>chr22:25779325-25779384
>chr22:25780315-25780671
>chr22:25781321-25781632
>chr22:25782547-25782595
>chr22:25782956-25783028
>chr22:25783226-25783295
>chr22:25784023-25784055
>chr22:25784985-25785034
>chr22:25785826-25785914
>chr22:25786363-25786398
>chr22:25786576-25786656
>chr22:25786740-25787311
>chr22:25787341-25787458
>chr22:25787531-25787562
>chr22:25788369-25788460
>chr22:25788593-25788645
>chr22:25789008-25789155
>chr22:25789278-25789646
>chr22:25789811-25790186
>chr22:25790245-25790360
>chr22:25792175-25792241
>chr22:25792472-25792776
>chr22:25793117-25793560
>chr22:25793811-25794809
>chr22:25795919-25795956
>chr22:25796205-25796620
>chr22:25796949-25797250
>chr22:25798393-25798487
>chr22:25798546-25798872
>chr22:25799892-25800325
>chr22:25801427-25801491
>chr22:25801600-25801643
>chr22:25802131-25802284
>chr22:25802464-25802784
>chr22:25802838-25803264
>chr22:25803324-25803399
>chr22:25803667-25803708
>chr22:25806056-25806128
>chr22:25806776-25806830
>chr22:25807831-25807908
>chr22:25808729-25808855
>chr22:25808951-25809233
>chr22:25810086-25810411
>chr22:25810430-25810832
>chr22:25810908-25811340
>chr22:25812013-25812050
>chr22:25812937-25813381
>chr22:25814289-25814562
>chr22:25814800-25814945
>chr22:25815504-25815552
>chr22:25816330-25816632
>chr22:25816678-25816724
>chr22:25817166-25817522
>chr22:25817730-25817773
>chr22:25818215-25818319
>chr22:25819802-25819934
>chr22:25820046-25820223
>chr22:25820532-25821334
>chr22:25821369-25821955
>chr22:25822471-25822524
>chr22:25822618-25823106
>chr22:25825022-25825116
>chr22:25825879-25825964
>chr22:25826106-25826187
>chr22:25826726-25827087
>chr22:25828621-25828673
>chr22:25829091-25829176
>chr22:25829551-25829909
>chr22:25830906-25831116
>chr22:25831316-25831691
>chr22:25832015-25832198
>chr22:25832306-25832342
>chr22:25832422-25832800
>chr22:25833639-25833711
>chr22:25834103-25834315
>chr22:25834448-25834524
>chr22:25835003-25835089
>chr22:25836673-25837030
>chr22:25837861-25838724
>chr22:25838770-25839297
>chr22:25842384-25842698
>chr22:25843051-25843101
>chr22:25843279-25843332
>chr22:25845230-25845552
>chr22:25846069-25846206
>chr22:25846792-25847118
>chr22:25847192-25847250
>chr22:25847912-25848050
>chr22:25849474-25849554
>chr22:25850431-25850480
>chr22:25850533-25850778
>chr22:25851660-25851759
>chr22:25852379-25852429
>chr22:25852839-25852890
>chr22:25854434-25856317
>chr22:25857649-25857989
>chr22:25859396-25859482
>chr22:25859582-25859677
>chr22:25859793-25859897
>chr22:25859988-25860101
>chr22:25860529-25861188
>chr22:25861409-25861477
>chr22:25861976-25862318
>chr22:25862543-25862594
>chr22:25862828-25862936
>chr22:25863026-25863072
>chr22:25863107-25863322
>chr22:25864487-25864559
>chr22:25864639-25864704
>chr22:25865523-25865565
>chr22:25865798-25865936
>chr22:25866549-25866819
>chr22:25867117-25867185
>chr22:25867339-25868029
>chr22:25869110-25869525
>chr22:25870209-25870519
>chr22:25870655-25870872
>chr22:25871194-25871281
>chr22:25871765-25871837
>chr22:25873434-25873742
>chr22:25874936-25874987
>chr22:25875283-25875325
>chr22:25875533-25875626
>chr22:25875667-25875725
>chr22:25877337-25877847
>chr22:25878268-25878394
>chr22:25878588-25878645
>chr22:25879115-25879217
>chr22:25879680-25880030
>chr22:25880205-25880469
>chr22:25882728-25883171
>chr22:25885173-25885337
>chr22:25887199-25887249
>chr22:25888248-25888591
>chr22:25888725-25888760
>chr22:25890390-25890581
>chr22:25891700-25892033
>chr22:25893059-25893131
>chr22:25893740-25893973
>chr22:25894050-25894086
>chr22:25894296-25894359
>chr22:25896753-25896840
>chr22:25898111-25898218
>chr22:25901789-25902221
>chr22:25902522-25902579
>chr22:25904021-25904051
>chr22:25904143-25904342
>chr22:25904488-25904543
>chr22:25905147-25905185
>chr22:25906607-25906997
>chr22:25907699-25908100
>chr22:25910179-25910300
>chr22:25910390-25910449
>chr22:25913347-25913734
>chr22:25914655-25915106
>chr22:25915237-25915673
>chr22:25916741-25917068
>chr22:25917537-25917637
>chr22:25917643-25917722
>chr22:25918204-25918250
>chr22:25919306-25919439
>chr22:25919665-25919715
>chr22:25921084-25921125
>chr22:25921699-25921856
>chr22:25922167-25922337
>chr22:25922885-25922963
>chr22:25923004-25923092
>chr22:25923441-25923556
>chr22:25924345-25924403
>chr22:25925112-25925299
>chr22:25925613-25926603
>chr22:25926806-25927880
>chr22:25928287-25928397
>chr22:25928875-25929181
>chr22:25930494-25930787
>chr22:25931626-25932187
>chr22:25932297-25932748
>chr22:25933059-25933151
>chr22:25933594-25933688
>chr22:25933935-25934105
>chr22:25934469-25934897
>chr22:25935506-25935641
>chr22:25936527-25936644
>chr22:25936683-25936938
>chr22:25937085-25937375
>chr22:25937576-25937929
>chr22:25938486-25938549
>chr22:25938818-25939114
>chr22:25939803-25939908
>chr22:25939945-25940007
>chr22:25940112-25940552
>chr22:25942904-25942981
>chr22:25943526-25943581
>chr22:25943622-25944054
>chr22:25944560-25944869
>chr22:25945674-25946153
>chr22:25947485-25947543
>chr22:25948056-25948677
>chr22:25950470-25951276
>chr22:25951790-25951863
>chr22:25954701-25954999
>chr22:25956222-25956549
>chr22:25957240-25957316
>chr22:25957577-25957740
>chr22:25957923-25958266
>chr22:25958454-25958569
>chr22:25959281-25959562
>chr22:25960882-25961490
>chr22:25961780-25962131
>chr22:25962932-25963213
>chr22:25963284-25963622
>chr22:25963713-25963809
>chr22:25964080-25964120
>chr22:25964161-25964236
>chr22:25964374-25964406
>chr22:25964656-25964883
>chr22:25965445-25965539
>chr22:25965729-25965821
>chr22:25966225-25966287
>chr22:25969585-25969663
>chr22:25969849-25970186
>chr22:25971022-25971236
>chr22:25971956-25972176
>chr22:25972624-25972992
>chr22:25973470-25973541
>chr22:25973661-25973703
>chr22:25974504-25974557
>chr22:25975452-25975490
>chr22:25975721-25975830
>chr22:25977282-25977346
>chr22:25977834-25977886
>chr22:25978529-25978594
>chr22:25978671-25978962
>chr22:25979777-25979857
>chr22:25980636-25981225
>chr22:25981483-25981748
>chr22:25981862-25982242
>chr22:25982445-25982716
>chr22:25982890-25982984
>chr22:25983083-25983401
>chr22:25983881-25984012
>chr22:25984503-25984823
>chr22:25985038-25985412
>chr22:25985621-25985922
>chr22:25986499-25986595
>chr22:25987408-25987635
>chr22:25987720-25987802
>chr22:25988828-25988919
>chr22:25989021-25989088
>chr22:25989491-25989795
>chr22:25990272-25990743
>chr22:25991329-25991487
>chr22:25991674-25991724
>chr22:25992787-25992825
>chr22:25994179-25994507
>chr22:25995030-25995586
>chr22:25996132-25996181
>chr22:25996240-25996334
>chr22:25996392-25996451
>chr22:25996560-25996597
>chr22:25997025-25997382
>chr22:25997574-25997707
>chr22:25997928-25998005
>chr22:25999015-25999155
>chr22:25999505-25999982
>chr22:26001994-26002098
>chr22:26003945-26004007
>chr22:26004068-26004170
>chr22:26004984-26005065
>chr22:26006583-26006720
>chr22:26006892-26006939
>chr22:26007170-26007258
>chr22:26007338-26007421
>chr22:26007929-26008070
>chr22:26013129-26013339
>chr22:26013681-26013787
>chr22:26013941-26014121
>chr22:26014658-26015827
>chr22:26016808-26016877
>chr22:26016979-26017424
>chr22:26017837-26017903
>chr22:26018353-26018495
>chr22:26018651-26018972
>chr22:26020072-26020156
>chr22:26020800-26021166
>chr22:26021391-26021539
>chr22:26023409-26023540
>chr22:26024805-26024932
>chr22:26024971-26025130
>chr22:26025572-26025621
>chr22:26027958-26028259
>chr22:26028605-26028913
>chr22:26030083-26030398
>chr22:26030827-26030866
>chr22:26031388-26031662
>chr22:26032204-26032432
>chr22:26032514-26032817
>chr22:26033328-26033419
>chr22:26033698-26034167
>chr22:26035624-26035667
>chr22:26035758-26035842
>chr22:26035885-26035920
>chr22:26037349-26037415
>chr22:26038355-26038392
>chr22:26039052-26039243
>chr22:26039591-26040255
>chr22:26040625-26040749
>chr22:26040825-26040887
>chr22:26041070-26041572
>chr22:26042055-26042095
>chr22:26042235-26042285
>chr22:26042684-26042802
>chr22:26043018-26043887
>chr22:26044047-26044281
>chr22:26045035-26045084
>chr22:26047124-26047456
>chr22:26047666-26047805
>chr22:26048156-26048194
>chr22:26048718-26049108
>chr22:26049616-26049714
>chr22:26051208-26051565
>chr22:26051931-26052037
>chr22:26052782-26053111
>chr22:26053230-26053410
>chr22:26057312-26057470
>chr22:26058620-26058937
>chr22:26060115-26060241
>chr22:26060564-26061051
>chr22:26065187-26065259
>chr22:26065336-26065712
>chr22:26065802-26065945
>chr22:26068378-26068419
>chr22:26069480-26069542
>chr22:26069589-26069680
>chr22:26069719-26070081
>chr22:26071651-26071798
>chr22:26072252-26072324
>chr22:26073218-26073253
>chr22:26075083-26075144
>chr22:26075657-26075988
>chr22:26076231-26076610
>chr22:26077857-26077928
>chr22:26079511-26079580
>chr22:26079671-26079744
>chr22:26080789-26080912
>chr22:26081122-26081266
>chr22:26082382-26082413
>chr22:26082926-26083015
>chr22:26086495-26086544
>chr22:26089041-26089088
>chr22:26089161-26089512
>chr22:26091662-26091794
>chr22:26092908-26093322
>chr22:26093916-26094017
>chr22:26094342-26095029
>chr22:26095165-26095246
>chr22:26095392-26095470
>chr22:26096026-26096282
>chr22:26097097-26097845
>chr22:26097899-26097950
>chr22:26098696-26098981
>chr22:26099056-26099108
>chr22:26099334-26099642
>chr22:26099756-26099860
>chr22:26101201-26101295
>chr22:26101983-26102483
>chr22:26102650-26102744
>chr22:26102880-26102915
>chr22:26103061-26103366
>chr22:26103500-26103545
>chr22:26104190-26104233
>chr22:26105618-26105666
>chr22:26105695-26105793
>chr22:26106345-26106383
>chr22:26106904-26107296
>chr22:26107536-26107561
>chr22:26107620-26107745
>chr22:26109127-26109626
>chr22:26111347-26111694
>chr22:26111837-26111932
>chr22:26112610-26113687
>chr22:26113818-26114496
>chr22:26114571-26115586
>chr22:26115674-26117426
>chr22:26117472-26117629
>chr22:26117859-26118146
>chr22:26118908-26119301
>chr22:26119374-26119624
>chr22:26119814-26119860
>chr22:26120237-26120270
>chr22:26120298-26120503
>chr22:26121760-26121800
>chr22:26122520-26122823
>chr22:26123131-26123852
>chr22:26123982-26124075
>chr22:26124699-26124796
>chr22:26124972-26125050
>chr22:26126385-26126453
>chr22:26126849-26126907
>chr22:26129219-26129622
>chr22:26129826-26129905
>chr22:26129986-26130617
>chr22:26130655-26130838
>chr22:26130953-26131004
>chr22:26131131-26131231
>chr22:26132168-26132372
>chr22:26132892-26133168
>chr22:26133371-26133622
>chr22:26135232-26135650
>chr22:26136936-26137233
>chr22:26137497-26137781
>chr22:26137894-26137928
>chr22:26138277-26138616
>chr22:26138873-26138952
>chr22:26140099-26140132
>chr22:26140491-26140659
>chr22:26140716-26140829
>chr22:26141210-26141395
>chr22:26141494-26141610
>chr22:26141728-26141828
>chr22:26142337-26142885
>chr22:26142966-26143363
>chr22:26143595-26143997
>chr22:26144205-26144337
>chr22:26145133-26145456
>chr22:26146890-26147304
>chr22:26147827-26147862
>chr22:26148055-26148123
>chr22:26148205-26148429
>chr22:26148540-26148641
>chr22:26148966-26149223
>chr22:26149288-26149845
>chr22:26150184-26150245
>chr22:26150358-26151453
>chr22:26151626-26151673
>chr22:26151778-26152196
>chr22:26152683-26152774
>chr22:26153018-26153363
>chr22:26153491-26153561
>chr22:26155289-26155334
>chr22:26155783-26156023
>chr22:26156412-26156464
>chr22:26157257-26157446
>chr22:26157598-26157642
>chr22:26159208-26159269
>chr22:26159855-26160379
>chr22:26161174-26161243
>chr22:26162251-26162327
>chr22:26165213-26165312
>chr22:26165534-26165795
>chr22:26166057-26166111
>chr22:26166404-26166467
>chr22:26167154-26167782
>chr22:26167847-26167885
>chr22:26169346-26169424
>chr22:26173663-26173734
>chr22:26175292-26175406
>chr22:26176710-26176877
>chr22:26177179-26177339
>chr22:26177931-26177962
>chr22:26178768-26178841
>chr22:26179120-26179406
>chr22:26179469-26179605
>chr22:26180443-26180490
>chr22:26181609-26181677
>chr22:26181762-26181827
>chr22:26184633-26184684
>chr22:26184790-26185113
>chr22:26185695-26185875
>chr22:26186464-26186722
>chr22:26187062-26187441
>chr22:26187613-26187693
>chr22:26188234-26188324
>chr22:26189065-26189274
>chr22:26189474-26189716
>chr22:26189813-26190148
>chr22:26190467-26190585
>chr22:26191198-26191835
>chr22:26191969-26192193
>chr22:26192501-26192566
>chr22:26193513-26193568
>chr22:26195456-26195585
>chr22:26195682-26195807
>chr22:26195950-26196384
>chr22:26197268-26197334
>chr22:26198529-26198644
>chr22:26198708-26198768
>chr22:26198909-26198979
>chr22:26199088-26199130
>chr22:26200224-26200325
>chr22:26201165-26201600
>chr22:26201686-26201745
>chr22:26201844-26202219
>chr22:26204366-26204596
>chr22:26206284-26206417
>chr22:26206482-26206574
>chr22:26207134-26207177
>chr22:26207378-26207796
>chr22:26207873-26208251
>chr22:26208292-26208379
>chr22:26208458-26208508
>chr22:26208627-26208671
>chr22:26208754-26209002
>chr22:26209433-26210017
>chr22:26211683-26211876
>chr22:26212411-26212728
>chr22:26213627-26213949
>chr22:26214238-26214288
>chr22:26214709-26214800
>chr22:26215305-26215382
>chr22:26215611-26215683
>chr22:26216369-26216781
>chr22:26216960-26217093
>chr22:26217402-26217456
>chr22:26218223-26218998
>chr22:26219752-26219980
>chr22:26220875-26221094
>chr22:26222124-26222212
>chr22:26222307-26222363
>chr22:26222798-26222896
>chr22:26222992-26223089
>chr22:26223684-26223824
>chr22:26223929-26223997
>chr22:26226054-26226109
>chr22:26226655-26226808
>chr22:26227220-26227277
>chr22:26227420-26227702
>chr22:26227778-26227864
>chr22:26228944-26229368
>chr22:26229514-26229560
>chr22:26229747-26229794
>chr22:26230403-26230488
>chr22:26230975-26231085
>chr22:26231160-26231457
>chr22:26232064-26232180
>chr22:26232321-26232398
>chr22:26232585-26232875
>chr22:26235134-26235271
>chr22:26236639-26236679
>chr22:26237114-26237187
>chr22:26237443-26237500
>chr22:26237736-26237792
>chr22:26238950-26239293
>chr22:26240007-26240124
>chr22:26240179-26240265
>chr22:26240665-26240768
>chr22:26241663-26241720
>chr22:26242215-26242250
>chr22:26242347-26242424
>chr22:26242555-26242610
>chr22:26242869-26243244
>chr22:26243462-26243492
>chr22:26243880-26244210
>chr22:26244932-26244983
>chr22:26245707-26245892
>chr22:26246316-26246424
>chr22:26247359-26247714
>chr22:26248366-26248583
>chr22:26249011-26251476
>chr22:26252009-26252207
>chr22:26252416-26253099
>chr22:26254324-26254626
>chr22:26256004-26256115
>chr22:26256494-26256531
>chr22:26256672-26256825
>chr22:26257095-26257160
>chr22:26257613-26257671
>chr22:26260104-26261577
>chr22:26262144-26262289
>chr22:26264338-26264396
>chr22:26264581-26264642
>chr22:26265916-26265955
>chr22:26266253-26266630
>chr22:26267074-26267198
>chr22:26268685-26268717
>chr22:26268779-26268816
>chr22:26271415-26271855
>chr22:26272708-26272778
>chr22:26272828-26273023
>chr22:26273130-26273171
>chr22:26273804-26273851
>chr22:26274163-26274218
>chr22:26274422-26274460
>chr22:26275117-26275214
>chr22:26275241-26275518
>chr22:26275635-26275673
>chr22:26276014-26276081
>chr22:26276307-26276378
>chr22:26276607-26276688
>chr22:26277135-26277267
>chr22:26278284-26279050
>chr22:26280188-26280303
>chr22:26280731-26281215
>chr22:26281318-26281851
>chr22:26282872-26283221
>chr22:26283461-26283589
>chr22:26284248-26284609
>chr22:26285538-26285661
>chr22:26286739-26287049
>chr22:26290092-26290742
>chr22:26290947-26291668
>chr22:26291963-26292285
>chr22:26293300-26293708
>chr22:26294669-26295022
>chr22:26295097-26295178
>chr22:26296314-26296434
>chr22:26297197-26297258
>chr22:26297632-26297891
>chr22:26299303-26300931
>chr22:26301064-26301140
>chr22:26303412-26303473
>chr22:26303606-26303689
>chr22:26304065-26304466
>chr22:26304847-26305139
>chr22:26305877-26305951
>chr22:26309574-26309979
>chr22:26310249-26310545
>chr22:26312586-26312887
>chr22:26313553-26313622
>chr22:26314063-26314131
>chr22:26314318-26314385
>chr22:26314831-26314939
>chr22:26315194-26315540
>chr22:26315736-26316137
>chr22:26316545-26316998
>chr22:26317789-26317887
>chr22:26318028-26318399
>chr22:26318958-26319016
>chr22:26319804-26319842
>chr22:26320857-26320938
>chr22:26321189-26321251
>chr22:26321950-26322003
>chr22:26322114-26322241
>chr22:26322899-26322958
>chr22:26323271-26323704
>chr22:26323770-26323845
>chr22:26323934-26324124
>chr22:26324155-26324217
>chr22:26324771-26324892
>chr22:26325394-26325451
>chr22:26327179-26327743
>chr22:26328378-26328464
>chr22:26328742-26328863
>chr22:26329110-26329521
>chr22:26330004-26330077
>chr22:26331357-26331516
>chr22:26331691-26332778
>chr22:26332915-26332954
>chr22:26334086-26334249
>chr22:26336684-26336998
>chr22:26337597-26337656
>chr22:26338237-26339019
>chr22:26339199-26339354
>chr22:26339949-26340272
>chr22:26340826-26340902
>chr22:26341737-26341810
>chr22:26342401-26342800
>chr22:26345992-26346342
>chr22:26346561-26346632
>chr22:26346692-26346787
>chr22:26346905-26347304
>chr22:26348205-26348999
>chr22:26349477-26349952
>chr22:26350169-26350533
>chr22:26350646-26350961
>chr22:26351497-26352184
>chr22:26353300-26353514
>chr22:26353606-26353649
>chr22:26354044-26354462
>chr22:26354595-26354693
>chr22:26355436-26355767
>chr22:26355942-26356011
>chr22:26356332-26356701
>chr22:26356939-26357249
>chr22:26357456-26357493
>chr22:26358852-26358918
>chr22:26359338-26359379
>chr22:26359499-26359885
>chr22:26361164-26361553
>chr22:26361688-26361732
>chr22:26361831-26361876
>chr22:26363656-26363786
>chr22:26363807-26364207
>chr22:26364328-26364434
>chr22:26364460-26364573
>chr22:26364801-26364844
>chr22:26365652-26365941
>chr22:26366043-26366751
>chr22:26366796-26366974
>chr22:26367317-26367623
>chr22:26368292-26368742
>chr22:26368813-26368895
>chr22:26369337-26369643
>chr22:26369712-26369915
>chr22:26370077-26370435
>chr22:26370555-26370594
>chr22:26370677-26371009
>chr22:26371480-26371717
>chr22:26373030-26373164
>chr22:26375977-26376030
>chr22:26376114-26376234
>chr22:26376458-26376832
>chr22:26376992-26377353
>chr22:26378937-26378970
>chr22:26379043-26379142
>chr22:26379216-26379258
>chr22:26382508-26382584
>chr22:26383828-26384199
>chr22:26384310-26384599
>chr22:26385020-26385160
>chr22:26385697-26385848
>chr22:26385891-26387139
>chr22:26387289-26387561
>chr22:26387648-26387882
>chr22:26388053-26388196
>chr22:26388630-26388665
>chr22:26389161-26389216
>chr22:26389625-26389947
>chr22:26390114-26390476
>chr22:26390722-26390749
>chr22:26392027-26392454
>chr22:26392834-26393545
>chr22:26394313-26394822
>chr22:26395223-26395854
>chr22:26396916-26398128
>chr22:26398166-26398683
>chr22:26398721-26398772
>chr22:26399541-26400114
>chr22:26400473-26400814
>chr22:26401452-26401526
>chr22:26402149-26402197
>chr22:26402276-26402571
>chr22:26403580-26403976
>chr22:26404053-26404203
>chr22:26404439-26404561
>chr22:26405793-26406017
>chr22:26406714-26407204
>chr22:26407277-26407947
>chr22:26408677-26409511
>chr22:26412799-26412857
>chr22:26412981-26413294
>chr22:26413442-26413806
>chr22:26414665-26415435
>chr22:26416888-26417027
>chr22:26417838-26418208
>chr22:26420675-26420915
>chr22:26420993-26421257
>chr22:26421385-26421702
>chr22:26421927-26423010
>chr22:26423110-26423404
>chr22:26423485-26423535
>chr22:26423780-26423877
>chr22:26424156-26424947
>chr22:26425671-26426075
>chr22:26427354-26427787
>chr22:26428013-26428252
>chr22:26429179-26429248
>chr22:26429327-26429406
>chr22:26429720-26429842
>chr22:26430018-26430076
>chr22:26431413-26431464
>chr22:26431884-26432221
>chr22:26433092-26433160
>chr22:26434760-26434895
>chr22:26435152-26435198
>chr22:26435563-26435773
>chr22:26435871-26435979
>chr22:26438383-26439430
>chr22:26439744-26439803
>chr22:26440288-26440642
>chr22:26441042-26442269
>chr22:26442614-26442666
>chr22:26442744-26442781
>chr22:26442820-26442865
>chr22:26445050-26445341
>chr22:26445603-26445656
>chr22:26446728-26447019
>chr22:26447244-26447279
>chr22:26447982-26448022
>chr22:26448302-26448461
>chr22:26449322-26449612
>chr22:26449947-26450046
>chr22:26450178-26450241
>chr22:26450567-26450951
>chr22:26451983-26452044
>chr22:26453783-26453829
>chr22:26454523-26455756
>chr22:26456263-26456681
>chr22:26457219-26457534
>chr22:26458648-26458834
>chr22:26459918-26459973
>chr22:26460779-26460839
>chr22:26460907-26461013
>chr22:26461491-26461529
>chr22:26461859-26462186
>chr22:26465149-26465239
>chr22:26466821-26466862
>chr22:26467229-26467395
>chr22:26467824-26468221
>chr22:26469157-26469469
>chr22:26469568-26469761
>chr22:26469926-26469975
>chr22:26473476-26473754
>chr22:26474089-26474309
>chr22:26474537-26475069
>chr22:26475338-26475654
>chr22:26475714-26476076
>chr22:26476322-26476590
>chr22:26477321-26477388
>chr22:26478046-26478138
>chr22:26478269-26478578
>chr22:26478674-26478967
>chr22:26480185-26480469
>chr22:26480621-26480948
>chr22:26484297-26484365
>chr22:26484801-26484854
>chr22:26485511-26485736
>chr22:26486191-26486251
>chr22:26486467-26486680
>chr22:26486921-26487259
>chr22:26487355-26487649
>chr22:26489367-26489415
>chr22:26490540-26490915
>chr22:26492974-26493331
>chr22:26495025-26495747
>chr22:26497442-26498745
>chr22:26499983-26500501
>chr22:26500873-26501184
>chr22:26502525-26502609
>chr22:26504349-26504674
>chr22:26504787-26505112
>chr22:26505621-26506021
>chr22:26507037-26507084
>chr22:26507423-26508138
>chr22:26508316-26508363
>chr22:26508568-26508877
>chr22:26509567-26509898
>chr22:26511021-26511501
>chr22:26513036-26513100
>chr22:26513229-26513316
>chr22:26514218-26514282
>chr22:26514601-26515311
>chr22:26516498-26516615
>chr22:26516749-26517664
>chr22:26517703-26517780
>chr22:26517980-26518304
>chr22:26518627-26518669
>chr22:26518734-26519410
>chr22:26519795-26520692
>chr22:26520946-26521615
>chr22:26522175-26522231
>chr22:26522780-26523211
>chr22:26523564-26523924
>chr22:26524310-26524574
>chr22:26524835-26524879
>chr22:26525198-26525645
>chr22:26526794-26527093
>chr22:26527628-26527704
>chr22:26528615-26529565
>chr22:26529716-26529790
>chr22:26530120-26530224
>chr22:26530544-26530644
>chr22:26530728-26531039
>chr22:26531649-26531698
>chr22:26531824-26532110
>chr22:26532271-26532569
>chr22:26532744-26532875
>chr22:26533120-26533442
>chr22:26533687-26534019
>chr22:26534124-26534163
>chr22:26535494-26535793
>chr22:26536772-26537139
>chr22:26537260-26537837
>chr22:26537936-26537991
>chr22:26538537-26538847
>chr22:26539179-26539222
>chr22:26539382-26539462
>chr22:26539495-26539829
>chr22:26539929-26540014
>chr22:26540182-26540592
>chr22:26540627-26540706
>chr22:26541839-26542466
>chr22:26542522-26542587
>chr22:26543460-26543613
>chr22:26544651-26544694
>chr22:26545251-26545300
>chr22:26545757-26546103
>chr22:26546695-26546771
>chr22:26546832-26546915
>chr22:26547091-26547407
>chr22:26547675-26547837
>chr22:26548026-26548381
>chr22:26548432-26549000
>chr22:26549366-26549700
>chr22:26549751-26550063
>chr22:26550987-26551320
>chr22:26551725-26551784
>chr22:26551845-26552185
>chr22:26552772-26553117
>chr22:26553368-26553665
>chr22:26553731-26553958
>chr22:26554062-26554134
>chr22:26554549-26554975
>chr22:26555229-26555304
>chr22:26556232-26556568
>chr22:26556916-26557029
>chr22:26557332-26557425
>chr22:26557760-26558513
>chr22:26558926-26559409
>chr22:26559610-26559751
>chr22:26560317-26560571
>chr22:26560608-26560768
>chr22:26560848-26561623
>chr22:26562195-26562250
>chr22:26562600-26562911
>chr22:26562982-26563079
>chr22:26563171-26563644
>chr22:26564730-26564787
>chr22:26564860-26564940
>chr22:26565723-26565898
>chr22:26566130-26566793
>chr22:26566863-26567040
>chr22:26568308-26569226
>chr22:26569508-26570120
>chr22:26571155-26571335
>chr22:26572763-26572845
>chr22:26572972-26573024
>chr22:26573096-26573332
>chr22:26574171-26574227
>chr22:26574321-26574370
>chr22:26575703-26576094
>chr22:26576651-26577961
>chr22:26578101-26578146
>chr22:26578201-26578251
>chr22:26578786-26579160
>chr22:26579392-26579456
>chr22:26579901-26579966
>chr22:26579975-26580293
>chr22:26581007-26581073
>chr22:26581209-26581257
>chr22:26581840-26581977
>chr22:26582104-26582489
>chr22:26582990-26583457
>chr22:26583574-26583864
>chr22:26584170-26584292
>chr22:26584507-26584871
>chr22:26585171-26585241
>chr22:26585758-26586082
>chr22:26586207-26586549
>chr22:26586892-26586936
>chr22:26587356-26587648
>chr22:26587695-26588570
>chr22:26588990-26589025
>chr22:26589165-26589221
>chr22:26590089-26590224
>chr22:26590630-26590796
>chr22:26591018-26592013
>chr22:26593330-26593973
>chr22:26594603-26594746
>chr22:26595053-26596598
>chr22:26597809-26598205
>chr22:26598308-26598694
>chr22:26598896-26599006
>chr22:26600111-26600414
>chr22:26600482-26600512
>chr22:26600601-26600685
>chr22:26602272-26602697
>chr22:26602811-26603159
>chr22:26603203-26603551
>chr22:26603619-26603947
>chr22:26604162-26604291
>chr22:26604522-26604633
>chr22:26604934-26604991
>chr22:26605391-26605712
>chr22:26605922-26606120
>chr22:26606208-26606383
>chr22:26607008-26607324
>chr22:26607378-26607557
>chr22:26608099-26608243
>chr22:26609368-26609592
>chr22:26611220-26611262
>chr22:26611457-26611776
>chr22:26611861-26611903
>chr22:26612322-26612658
>chr22:26612843-26612884
>chr22:26613261-26613304
>chr22:26613388-26614462
>chr22:26614631-26614904
>chr22:26615503-26615834
>chr22:26615962-26616107
>chr22:26617521-26618024
>chr22:26618100-26618148
>chr22:26618607-26618717
>chr22:26620383-26620870
>chr22:26621289-26621335
>chr22:26621493-26621604
>chr22:26623757-26623816
>chr22:26623990-26624488
>chr22:26625229-26625348
>chr22:26625718-26625799
>chr22:26626084-26626787
>chr22:26627129-26627950
>chr22:26629455-26629881
>chr22:26630676-26630714
>chr22:26630938-26631913
>chr22:26631972-26632488
>chr22:26633197-26633562
>chr22:26633915-26635109
>chr22:26635204-26635246
>chr22:26635427-26635603
>chr22:26635700-26636090
>chr22:26636158-26636254
>chr22:26637372-26637825
>chr22:26637922-26638228
>chr22:26638324-26638455
>chr22:26639073-26642230
>chr22:26642390-26642823
>chr22:26643722-26644027
>chr22:26646616-26646660
>chr22:26648871-26648961
>chr22:26648993-26649085
>chr22:26649180-26649232
>chr22:26649604-26649935
>chr22:26650060-26650390
>chr22:26651543-26651890
>chr22:26651980-26652674
>chr22:26653516-26653687
>chr22:26653749-26654033
>chr22:26654584-26655058
>chr22:26655788-26656622
>chr22:26656753-26656931
>chr22:26658345-26658390
>chr22:26659537-26660520
>chr22:26660870-26660913
>chr22:26661576-26661621
>chr22:26661861-26662265
>chr22:26662331-26662379
>chr22:26662887-26663044
>chr22:26663715-26664310
>chr22:26664560-26664711
>chr22:26664902-26665300
>chr22:26666346-26666386
>chr22:26667332-26667469
>chr22:26667693-26667998
>chr22:26669283-26669638
>chr22:26669872-26670031
>chr22:26671707-26671757
>chr22:26674836-26674877
>chr22:26676704-26677269
>chr22:26678165-26678218
>chr22:26679423-26679819
>chr22:26680692-26681099
>chr22:26681877-26682037
>chr22:26682776-26683395
>chr22:26683801-26683901
>chr22:26684021-26684085
>chr22:26684287-26684407
>chr22:26684924-26685232
>chr22:26685698-26685995
>chr22:26687881-26688054
>chr22:26688147-26688455
>chr22:26690446-26690722
>chr22:26691570-26691639
>chr22:26691771-26692227
>chr22:26694035-26694113
>chr22:26694404-26694710
>chr22:26694880-26694976
>chr22:26695035-26695087
>chr22:26695153-26695507
>chr22:26695619-26695693
>chr22:26695879-26696698
>chr22:26696738-26697072
>chr22:26697965-26698299
>chr22:26698368-26698503
>chr22:26699685-26700012
>chr22:26700098-26700166
>chr22:26700212-26700561
>chr22:26700648-26700809
>chr22:26701004-26701307
>chr22:26701581-26701647
>chr22:26703033-26703075
>chr22:26703810-26704207
>chr22:26704891-26706097
>chr22:26706217-26706991
>chr22:26707076-26707254
>chr22:26708025-26708436
>chr22:26709371-26709462
>chr22:26709532-26709564
>chr22:26709564-26709579
>chr22:26710022-26710292
>chr22:26710537-26710837
>chr22:26710837-26710919
>chr22:26711953-26712030
>chr22:26712253-26712373
>chr22:26712408-26712867
>chr22:26713128-26713454
>chr22:26713716-26713778
>chr22:26715382-26715465
>chr22:26715552-26715669
>chr22:26715830-26715957
>chr22:26716455-26716746
>chr22:26716940-26717152
>chr22:26717522-26717584
>chr22:26717886-26718279
>chr22:26718675-26718721
>chr22:26719340-26719433
>chr22:26719549-26719876
>chr22:26720297-26720404
>chr22:26720483-26720783
>chr22:26721076-26721176
>chr22:26721717-26721775
>chr22:26723462-26723533
>chr22:26723749-26724145
>chr22:26724960-26725859
>chr22:26727222-26727630
>chr22:26727745-26728111
>chr22:26728548-26728602
>chr22:26728854-26729523
>chr22:26729997-26730382
>chr22:26730465-26730650
>chr22:26731357-26731841
>chr22:26733798-26733968
>chr22:26734777-26734812
>chr22:26735623-26735668
>chr22:26735982-26736643
>chr22:26736766-26736830
>chr22:26736877-26736920
>chr22:26736977-26737012
>chr22:26738373-26738675
>chr22:26738908-26738982
>chr22:26739909-26740182
>chr22:26741276-26741422
>chr22:26741890-26741940
>chr22:26742194-26742307
>chr22:26742508-26742929
>chr22:26743739-26743785
>chr22:26743885-26743937
>chr22:26744010-26744323
>chr22:26744734-26744783
>chr22:26745080-26745142
>chr22:26745203-26745278
>chr22:26745800-26745890
>chr22:26745921-26746233
>chr22:26746289-26746370
>chr22:26746477-26746542
>chr22:26747375-26747436
>chr22:26747548-26747818
>chr22:26748252-26748584
>chr22:26749562-26749769
>chr22:26749836-26750512
>chr22:26751473-26751570
>chr22:26751748-26751836
>chr22:26752400-26752474
>chr22:26752958-26753167
>chr22:26753633-26753690
>chr22:26753882-26753948
>chr22:26754713-26754871
>chr22:26754904-26755392
>chr22:26756129-26756630
>chr22:26757578-26757779
>chr22:26757862-26758546
>chr22:26758876-26758918
>chr22:26759610-26759740
>chr22:26760702-26760765
>chr22:26761582-26761904
>chr22:26762302-26762721
>chr22:26763591-26763626
>chr22:26764707-26764985
>chr22:26765436-26765503
>chr22:26765721-26765878
>chr22:26766290-26766555
>chr22:26766763-26767026
>chr22:26767116-26767327
>chr22:26768381-26768459
>chr22:26770143-26770595
>chr22:26771679-26771973
>chr22:26772104-26773830
>chr22:26774513-26774596
>chr22:26775370-26775429
>chr22:26776424-26776484
>chr22:26778041-26778331
>chr22:26778427-26778529
>chr22:26778705-26778755
>chr22:26779576-26779630
>chr22:26780601-26780740
>chr22:26780812-26780888
>chr22:26781203-26781307
>chr22:26782315-26782347
>chr22:26782592-26782642
>chr22:26784331-26784390
>chr22:26784631-26784677
>chr22:26784923-26784989
>chr22:26785101-26785162
>chr22:26785937-26786021
>chr22:26786529-26786615
>chr22:26786874-26787089
>chr22:26787248-26787649
>chr22:26787931-26789193
>chr22:26790383-26790565
>chr22:26790798-26790913
>chr22:26791048-26791127
>chr22:26791960-26792288
>chr22:26793481-26793525
>chr22:26794109-26794412
>chr22:26794778-26795259
>chr22:26796047-26796297
>chr22:26798012-26798099
>chr22:26800055-26800577
>chr22:26800879-26800948
>chr22:26801561-26801600
>chr22:26801706-26801790
>chr22:26802487-26802542
>chr22:26802837-26802880
>chr22:26802940-26803359
>chr22:26803648-26803750
>chr22:26804730-26804802
>chr22:26805643-26805721
>chr22:26807246-26807372
>chr22:26807996-26808125
>chr22:26808182-26808347
>chr22:26808982-26809039
>chr22:26809085-26809149
>chr22:26810090-26810385
>chr22:26811946-26812027
>chr22:26812972-26813070
>chr22:26813553-26813604
>chr22:26813661-26814071
>chr22:26815360-26815402
>chr22:26816108-26816186
>chr22:26816480-26816551
>chr22:26817460-26817546
>chr22:26817745-26817781
>chr22:26818401-26818536
>chr22:26818590-26819258
>chr22:26819312-26819382
>chr22:26819491-26819748
>chr22:26819814-26820191
>chr22:26821575-26821931
>chr22:26823163-26823445
>chr22:26823743-26823777
>chr22:26823806-26823861
>chr22:26824247-26824581
>chr22:26824622-26824700
>chr22:26824743-26824798
>chr22:26824949-26825336
>chr22:26825616-26825685
>chr22:26826343-26826400
>chr22:26828906-26828953
>chr22:26830062-26830256
>chr22:26831288-26831343
>chr22:26832828-26832923
>chr22:26833344-26833664
>chr22:26834154-26834476
>chr22:26835183-26835236
>chr22:26836258-26836342
>chr22:26836693-26836764
>chr22:26837047-26837468
>chr22:26837648-26837783
>chr22:26837978-26838010
>chr22:26839740-26839872
>chr22:26840494-26840619
>chr22:26840692-26841041
>chr22:26841721-26842042
>chr22:26842408-26842484
>chr22:26843136-26843212
>chr22:26844919-26844954
>chr22:26848104-26848480
>chr22:26848853-26848922
>chr22:26850541-26850834
>chr22:26851448-26851520
>chr22:26852209-26852313
>chr22:26853666-26853713
>chr22:26854024-26854078
>chr22:26855996-26856048
>chr22:26856554-26856630
>chr22:26856963-26857008
>chr22:26857995-26858052
>chr22:26859760-26860560
>chr22:26860653-26860748
>chr22:26860786-26861101
>chr22:26861376-26861660
>chr22:26863345-26864056
>chr22:26864807-26865522
>chr22:26865575-26868121
>chr22:26868272-26868308
>chr22:26869690-26870871
>chr22:26871163-26871328
>chr22:26871414-26871902
>chr22:26871934-26871985
>chr22:26872117-26872348
>chr22:26872597-26872989
>chr22:26873615-26873780
>chr22:26873935-26873971
>chr22:26874263-26875076
>chr22:26875178-26875340
>chr22:26875432-26875683
>chr22:26875803-26876307
>chr22:26876367-26877021
>chr22:26877057-26877155
>chr22:26877374-26877465
>chr22:26877608-26877684
>chr22:26877741-26878049
>chr22:26878147-26878309
>chr22:26879340-26879370
>chr22:26879405-26879433
>chr22:26879922-26880295
>chr22:26880710-26881023
>chr22:26882096-26882394
>chr22:26882465-26882824
>chr22:26884108-26884195
>chr22:26885565-26885685
>chr22:26886122-26886498
>chr22:26886850-26887122
>chr22:26887208-26887308
>chr22:26887411-26887557
>chr22:26888158-26888460
>chr22:26888989-26889051
>chr22:26889138-26889413
>chr22:26890076-26890465
>chr22:26890693-26890798
>chr22:26891883-26892116
>chr22:26892214-26892287
>chr22:26893662-26893807
>chr22:26894102-26894446
>chr22:26894533-26894584
>chr22:26894637-26894910
>chr22:26895387-26895801
>chr22:26896565-26896696
>chr22:26897406-26897445
>chr22:26900426-26900465
>chr22:26900635-26900675
>chr22:26901596-26901951
>chr22:26902004-26902416
>chr22:26902516-26903052
>chr22:26903583-26903645
>chr22:26905052-26905924
>chr22:26906013-26906086
>chr22:26907197-26907740
>chr22:26907932-26908147
>chr22:26909090-26909209
>chr22:26909680-26910272
>chr22:26910382-26910428
>chr22:26910823-26910936
>chr22:26911580-26911652
>chr22:26912489-26912594
>chr22:26913568-26913628
>chr22:26913945-26914192
>chr22:26915461-26915819
>chr22:26916798-26916872
>chr22:26917122-26917464
>chr22:26919474-26919801
>chr22:26920075-26920117
>chr22:26920636-26920930
>chr22:26921105-26921202
>chr22:26921325-26921520
>chr22:26922195-26922260
>chr22:26922394-26922452
>chr22:26922900-26922993
>chr22:26924204-26924683
>chr22:26924909-26924959
>chr22:26925753-26925801
>chr22:26928752-26929024
>chr22:26929366-26930153
>chr22:26930525-26930562
>chr22:26930790-26931467
>chr22:26932535-26932749
>chr22:26933837-26933892
>chr22:26934153-26934232
>chr22:26934710-26934960
>chr22:26937553-26937635
>chr22:26937791-26938042
>chr22:26938179-26938560
>chr22:26939162-26939481
>chr22:26939997-26940071
>chr22:26940856-26940934
>chr22:26944381-26944828
>chr22:26945871-26945975
>chr22:26946143-26946375
>chr22:26947748-26947874
>chr22:26948714-26948765
>chr22:26949882-26950233
>chr22:26951012-26951382
>chr22:26952181-26952225
>chr22:26955707-26956150
>chr22:26956825-26957090
>chr22:26957952-26958012
>chr22:26958102-26958348
>chr22:26960247-26960346
>chr22:26961070-26961251
>chr22:26962014-26962059
>chr22:26962490-26962559
>chr22:26963052-26963124
>chr22:26964145-26964206
>chr22:26964699-26965019
>chr22:26965728-26965820
>chr22:26966610-26966649
>chr22:26966946-26967080
>chr22:26967238-26967763
>chr22:26968160-26968213
>chr22:26968878-26968947
>chr22:26969706-26969801
>chr22:26970038-26970325
>chr22:26970914-26971008
>chr22:26971158-26971676
>chr22:26972762-26972828
>chr22:26972922-26972955
>chr22:26973042-26973440
>chr22:26974116-26974260
>chr22:26974322-26974593
>chr22:26974752-26974870
>chr22:26976147-26976386
>chr22:26976728-26976763
>chr22:26978364-26978489
>chr22:26979662-26979955
>chr22:26982084-26982191
>chr22:26982303-26982647
>chr22:26982934-26982994
>chr22:26987384-26987805
>chr22:26987942-26987973
>chr22:26988134-26988176
>chr22:26988484-26988568
>chr22:26989458-26989579
>chr22:26990724-26991660
>chr22:26991747-26991823
>chr22:26992822-26992915
>chr22:26992962-26992999
>chr22:26993520-26993830
>chr22:26996421-26996813
>chr22:26997838-26998169
>chr22:26998979-26999317
>chr22:26999965-27000424
>chr22:27001196-27001442
>chr22:27002107-27002542
>chr22:27002697-27002746
>chr22:27003162-27003228
>chr22:27003401-27003434
>chr22:27004179-27004277
>chr22:27005919-27006028
>chr22:27006430-27006730
>chr22:27006985-27007094
>chr22:27007693-27007732
>chr22:27008382-27008844
>chr22:27009283-27009366
>chr22:27010330-27010473
>chr22:27010504-27010576
>chr22:27010663-27010772
>chr22:27011231-27011620
>chr22:27013552-27013782
>chr22:27014005-27014074
>chr22:27014932-27015024
>chr22:27016997-27017081
>chr22:27017258-27017342
>chr22:27018062-27018165
>chr22:27018280-27018896
>chr22:27018958-27019174
>chr22:27019430-27019765
>chr22:27020275-27020581
>chr22:27022802-27022917
>chr22:27025009-27025069
>chr22:27025429-27025469
>chr22:27025683-27025775
>chr22:27026996-27027088
>chr22:27027582-27027902
>chr22:27028288-27028333
>chr22:27028706-27029094
>chr22:27030133-27030444
>chr22:27030894-27031214
>chr22:27031431-27031760
>chr22:27032931-27033010
>chr22:27034565-27034623
>chr22:27034761-27034896
>chr22:27034989-27035289
>chr22:27035928-27035984
>chr22:27036039-27036382
>chr22:27037934-27038585
>chr22:27039092-27039124
>chr22:27039657-27040040
>chr22:27041204-27041422
>chr22:27041665-27041705
>chr22:27041901-27041967
>chr22:27042436-27042494
>chr22:27043863-27044098
>chr22:27044802-27044876
>chr22:27046323-27046385
>chr22:27048062-27048155
>chr22:27048574-27048613
>chr22:27049570-27049960
>chr22:27051451-27051502
>chr22:27053469-27053892
>chr22:27054549-27054653
>chr22:27055646-27055795
>chr22:27055853-27056000
>chr22:27060943-27060982
>chr22:27061268-27061377
>chr22:27061432-27061611
>chr22:27062719-27062766
>chr22:27063127-27063165
>chr22:27063837-27063884
>chr22:27067186-27067249
>chr22:27068921-27068972
>chr22:27069144-27069315
>chr22:27071698-27072181
>chr22:27072866-27072983
>chr22:27074629-27074710
>chr22:27075167-27075301
>chr22:27075509-27075589
>chr22:27076577-27076739
>chr22:27077909-27078898
>chr22:27079269-27079369
>chr22:27079666-27080071
>chr22:27080959-27081171
>chr22:27082152-27082223
>chr22:27082693-27082763
>chr22:27083852-27084193
>chr22:27084482-27084518
>chr22:27084802-27084876
>chr22:27086091-27086122
>chr22:27087047-27087106
>chr22:27087156-27087276
>chr22:27087375-27087466
>chr22:27087551-27087663
>chr22:27087844-27087877
>chr22:27088323-27088383
>chr22:27089811-27089859
>chr22:27090146-27090218
>chr22:27090251-27090399
>chr22:27091830-27092199
>chr22:27092268-27092339
>chr22:27092757-27092819
>chr22:27092969-27093347
>chr22:27093451-27093768
>chr22:27094556-27094639
>chr22:27095021-27095080
>chr22:27095196-27095272
>chr22:27095759-27095817
>chr22:27096025-27096406
>chr22:27096851-27096940
>chr22:27098066-27098170
>chr22:27098740-27098792
>chr22:27098910-27099063
>chr22:27099104-27099236
>chr22:27099334-27099685
>chr22:27101309-27101572
>chr22:27101810-27101865
>chr22:27102126-27102340
>chr22:27103020-27103136
>chr22:27104397-27104860
>chr22:27105297-27105529
>chr22:27106099-27106147
>chr22:27106547-27106662
>chr22:27106907-27106954
>chr22:27107536-27107599
>chr22:27108103-27108170
>chr22:27108744-27108791
>chr22:27108859-27108902
>chr22:27109222-27109815
>chr22:27110473-27110517
>chr22:27111582-27111917
>chr22:27112084-27112124
>chr22:27112446-27112479
>chr22:27112641-27112810
>chr22:27113851-27114046
>chr22:27114411-27115025
>chr22:27116706-27117152
>chr22:27117429-27117919
>chr22:27117989-27118454
>chr22:27118606-27118649
>chr22:27118989-27119372
>chr22:27120198-27120237
>chr22:27120437-27120491
>chr22:27122156-27122477
>chr22:27122515-27122561
>chr22:27123186-27123280
>chr22:27123377-27123687
>chr22:27125528-27125570
>chr22:27126694-27126736
>chr22:27127275-27127422
>chr22:27128914-27128989
>chr22:27129160-27129208
>chr22:27129449-27129588
>chr22:27129664-27130433
>chr22:27130517-27130898
>chr22:27131765-27131839
>chr22:27131962-27132019
>chr22:27132227-27132665
>chr22:27134026-27134124
>chr22:27134917-27134966
>chr22:27135262-27135446
>chr22:27136518-27136648
>chr22:27137098-27137146
>chr22:27138412-27138475
>chr22:27140642-27140747
>chr22:27141230-27141311
>chr22:27141803-27142167
>chr22:27142678-27143110
>chr22:27143609-27144005
>chr22:27144255-27144460
>chr22:27144548-27145270
>chr22:27145747-27146079
>chr22:27147347-27147732
>chr22:27148530-27148800
>chr22:27149118-27149188
>chr22:27149339-27149424
>chr22:27150384-27150440
>chr22:27150566-27150621
>chr22:27151533-27151872
>chr22:27152948-27153076
>chr22:27153196-27153427
>chr22:27153650-27153965
>chr22:27154118-27154431
>chr22:27154695-27154741
>chr22:27155277-27155648
>chr22:27157297-27157432
>chr22:27158733-27158906
>chr22:27159376-27159421
>chr22:27159492-27159648
>chr22:27160863-27160913
>chr22:27161565-27161736
>chr22:27161962-27162004
>chr22:27162784-27162899
>chr22:27163113-27163752
>chr22:27164428-27164505
>chr22:27166279-27166348
>chr22:27167714-27167795
>chr22:27167886-27167937
>chr22:27168547-27168626
>chr22:27168817-27169133
>chr22:27169330-27169388
>chr22:27169744-27169896
>chr22:27170315-27170358
>chr22:27172069-27172170
>chr22:27172291-27172579
>chr22:27173379-27173640
>chr22:27173960-27174021
>chr22:27174733-27174826
>chr22:27174896-27174942
>chr22:27175749-27175851
>chr22:27176035-27176311
>chr22:27176757-27176872
>chr22:27177877-27178181
>chr22:27178388-27178505
>chr22:27178908-27179263
>chr22:27180289-27180414
>chr22:27181069-27181136
>chr22:27183142-27183228
>chr22:27184252-27184317
>chr22:27184774-27185273
>chr22:27185431-27185486
>chr22:27185598-27185662
>chr22:27187479-27187977
>chr22:27189841-27189975
>chr22:27190503-27190785
>chr22:27190999-27191034
>chr22:27191178-27191228
>chr22:27191306-27191503
>chr22:27191636-27191792
>chr22:27191854-27191940
>chr22:27193066-27193162
>chr22:27193529-27193579
>chr22:27193867-27193942
>chr22:27193984-27194050
>chr22:27194114-27194183
>chr22:27194698-27195047
>chr22:27195900-27195947
>chr22:27196893-27196974
>chr22:27198301-27198361
>chr22:27198702-27198738
>chr22:27199126-27199183
>chr22:27199414-27199455
>chr22:27199576-27199930
>chr22:27200102-27200139
>chr22:27200205-27200293
>chr22:27200814-27201134
>chr22:27202506-27202585
>chr22:27207624-27207749
>chr22:27209093-27209477
>chr22:27209671-27209953
>chr22:27210465-27210537
>chr22:27211644-27211699
>chr22:27211882-27211978
>chr22:27215510-27215552
>chr22:27217105-27217145
>chr22:27217842-27217944
>chr22:27218220-27218266
>chr22:27219464-27219659
>chr22:27220686-27220729
>chr22:27221151-27221792
>chr22:27222169-27222718
>chr22:27223450-27223585
>chr22:27223748-27223844
>chr22:27225779-27226053
>chr22:27226443-27226487
>chr22:27226563-27226747
>chr22:27226830-27226891
>chr22:27227177-27227527
>chr22:27227787-27227848
>chr22:27227939-27228011
>chr22:27228441-27228535
>chr22:27228947-27228986
>chr22:27229780-27229876
>chr22:27230050-27230143
>chr22:27230594-27230628
>chr22:27231088-27231189
>chr22:27232485-27232621
>chr22:27232693-27235811
>chr22:27236013-27236054
>chr22:27236479-27236528
>chr22:27237097-27237148
>chr22:27237736-27237820
>chr22:27238175-27238488
>chr22:27238993-27239072
>chr22:27239826-27239914
>chr22:27240060-27240116
>chr22:27240224-27240268
>chr22:27240407-27240566
>chr22:27240919-27241110
>chr22:27241197-27241387
>chr22:27241924-27242059
>chr22:27242130-27242247
>chr22:27243672-27243986
>chr22:27244031-27244217
>chr22:27244382-27244478
>chr22:27244646-27244816
>chr22:27245538-27245597
>chr22:27246226-27246298
>chr22:27246645-27246927
>chr22:27247365-27247453
>chr22:27249778-27250296
>chr22:27250563-27250646
>chr22:27251900-27252259
>chr22:27252367-27252445
>chr22:27252557-27252613
>chr22:27254260-27254557
>chr22:27255881-27255924
>chr22:27256215-27256282
>chr22:27256433-27256489
>chr22:27256681-27256759
>chr22:27257724-27257779
>chr22:27258009-27258048
>chr22:27258512-27258564
>chr22:27259101-27259218
>chr22:27260012-27260076
>chr22:27260364-27260411
>chr22:27261305-27261347
>chr22:27261385-27261435
>chr22:27261666-27261999
>chr22:27263428-27263635
>chr22:27263768-27263804
>chr22:27263928-27264037
>chr22:27264786-27264900
>chr22:27265321-27265369
>chr22:27266632-27266974
>chr22:27269644-27269751
>chr22:27270223-27270299
>chr22:27270568-27270660
>chr22:27270708-27270759
>chr22:27271274-27271356
>chr22:27271556-27271729
>chr22:27272393-27272640
>chr22:27272874-27272918
>chr22:27273703-27273760
>chr22:27273888-27273937
>chr22:27274423-27274488
>chr22:27276069-27277026
>chr22:27277399-27277652
>chr22:27279619-27279850
>chr22:27279910-27279982
>chr22:27280187-27280393
>chr22:27282007-27282126
>chr22:27285369-27285449
>chr22:27285718-27286045
>chr22:27288860-27288919
>chr22:27290037-27290739
>chr22:27291951-27292010
>chr22:27293374-27293418
>chr22:27295699-27295975
>chr22:27296825-27297011
>chr22:27297290-27297352
>chr22:27297611-27297649
>chr22:27298731-27299224
>chr22:27299946-27299995
>chr22:27301043-27301189
>chr22:27301291-27301599
>chr22:27301725-27302215
>chr22:27302701-27302742
>chr22:27303065-27303117
>chr22:27303348-27303401
>chr22:27303873-27303932
>chr22:27305020-27305077
>chr22:27305719-27306059
>chr22:27306185-27306294
>chr22:27307037-27307213
>chr22:27308700-27308736
>chr22:27309276-27309647
>chr22:27309985-27310052
>chr22:27310407-27310658
>chr22:27312095-27312168
>chr22:27312278-27312358
>chr22:27312429-27312944
>chr22:27313086-27313133
>chr22:27316374-27316410
>chr22:27316725-27316767
>chr22:27317115-27317460
>chr22:27318570-27318646
>chr22:27318752-27318891
>chr22:27319161-27319269
>chr22:27319480-27319621
>chr22:27319812-27319871
>chr22:27320247-27320421
>chr22:27320510-27320604
>chr22:27321122-27321168
>chr22:27321270-27321304
>chr22:27321935-27322240
>chr22:27322303-27322376
>chr22:27324886-27325326
>chr22:27325612-27325819
>chr22:27325869-27326248
>chr22:27326337-27326426
>chr22:27327270-27327342
>chr22:27327647-27327766
>chr22:27328330-27328387
>chr22:27329236-27329270
>chr22:27329440-27329517
>chr22:27331275-27331325
>chr22:27332789-27332865
>chr22:27333145-27333196
>chr22:27333903-27333960
>chr22:27334160-27334460
>chr22:27334628-27334686
>chr22:27335307-27335450
>chr22:27338142-27338818
>chr22:27338958-27339002
>chr22:27340638-27340923
>chr22:27341204-27341260
>chr22:27341402-27342216
>chr22:27342856-27343007
>chr22:27343230-27343275
>chr22:27343390-27343637
>chr22:27343666-27343720
>chr22:27343751-27343886
>chr22:27344046-27344521
>chr22:27344997-27345057
>chr22:27346214-27346931
>chr22:27348944-27349483
>chr22:27349520-27349563
>chr22:27349960-27350095
>chr22:27351427-27351824
>chr22:27352152-27352194
>chr22:27352778-27352858
>chr22:27353245-27353318
>chr22:27353399-27354164
>chr22:27354538-27354577
>chr22:27354682-27355434
>chr22:27355537-27355593
>chr22:27356522-27356767
>chr22:27356821-27356939
>chr22:27357305-27357502
>chr22:27357536-27357674
>chr22:27358200-27358262
>chr22:27359936-27360338
>chr22:27360484-27360806
>chr22:27360909-27362377
>chr22:27362407-27363548
>chr22:27363715-27364130
>chr22:27364322-27365345
>chr22:27365855-27365883
>chr22:27365911-27365947
>chr22:27366903-27367215
>chr22:27368021-27368073
>chr22:27368402-27368786
>chr22:27369246-27369557
>chr22:27370278-27370748
>chr22:27370798-27370869
>chr22:27371100-27371218
>chr22:27371708-27371762
>chr22:27371843-27372302
>chr22:27373060-27376616
>chr22:27377094-27377512
>chr22:27378036-27378182
>chr22:27379097-27379379
>chr22:27380304-27380381
>chr22:27381749-27381854
>chr22:27382043-27382094
>chr22:27383605-27383959
>chr22:27384061-27384112
>chr22:27384766-27385054
>chr22:27385337-27385461
>chr22:27387252-27387292
>chr22:27387555-27387680
>chr22:27388133-27388213
>chr22:27388247-27388290
>chr22:27388832-27388869
>chr22:27389372-27389422
>chr22:27389584-27389637
>chr22:27389874-27389928
>chr22:27390061-27390108
>chr22:27390867-27391322
>chr22:27391745-27391815
>chr22:27391944-27392006
>chr22:27392944-27392993
>chr22:27393097-27393349
>chr22:27394199-27394231
>chr22:27394680-27394732
>chr22:27394846-27395165
>chr22:27395212-27395598
>chr22:27395750-27395825
>chr22:27396240-27396434
>chr22:27397648-27398136
>chr22:27398294-27398399
>chr22:27398821-27398872
>chr22:27399186-27399232
>chr22:27399770-27399927
>chr22:27400625-27400664
>chr22:27401125-27401412
>chr22:27401630-27402014
>chr22:27402467-27402550
>chr22:27403048-27403113
>chr22:27403300-27403758
>chr22:27403907-27404096
>chr22:27404759-27404999
>chr22:27405242-27405303
>chr22:27405416-27405556
>chr22:27405595-27405710
>chr22:27406187-27406314
>chr22:27406351-27406396
>chr22:27406522-27406600
>chr22:27408272-27408370
>chr22:27409808-27410296
>chr22:27411197-27411314
>chr22:27411705-27411969
>chr22:27412168-27412240
>chr22:27415247-27415613
>chr22:27415721-27415790
>chr22:27415899-27415982
>chr22:27416389-27416469
>chr22:27418096-27418129
>chr22:27418648-27418714
>chr22:27419274-27419399
>chr22:27419797-27419844
>chr22:27419958-27420276
>chr22:27421856-27422231
>chr22:27422438-27422535
>chr22:27423525-27423666
>chr22:27425279-27425379
>chr22:27425853-27426572
>chr22:27427612-27427823
>chr22:27428210-27428265
>chr22:27429301-27429371
>chr22:27432131-27432186
>chr22:27432801-27433135
>chr22:27433938-27433975
>chr22:27434336-27434411
>chr22:27434907-27434950
>chr22:27435456-27435673
>chr22:27437192-27437620
>chr22:27437708-27437843
>chr22:27439332-27439389
>chr22:27440274-27440333
>chr22:27443242-27443327
>chr22:27443500-27443571
>chr22:27444196-27444999
>chr22:27445186-27445529
>chr22:27446751-27447041
>chr22:27447722-27447785
>chr22:27447866-27448079
>chr22:27448765-27448831
>chr22:27449633-27449678
>chr22:27450599-27450701
>chr22:27450758-27450856
>chr22:27451063-27451112
>chr22:27451156-27451226
>chr22:27451974-27452552
>chr22:27452848-27453157
>chr22:27454305-27454356
>chr22:27455515-27455561
>chr22:27456353-27456665
>chr22:27460458-27460628
>chr22:27461256-27461361
>chr22:27461392-27461457
>chr22:27462035-27462231
>chr22:27463346-27463385
>chr22:27464125-27464169
>chr22:27464605-27464655
>chr22:27465134-27465366
>chr22:27466585-27466623
>chr22:27467373-27467436
>chr22:27468667-27468750
>chr22:27470078-27471033
>chr22:27472230-27472553
>chr22:27473294-27473340
>chr22:27473453-27473523
>chr22:27474069-27474177
>chr22:27474383-27474755
>chr22:27475973-27476099
>chr22:27477130-27477203
>chr22:27477740-27478019
>chr22:27478203-27478581
>chr22:27478908-27478970
>chr22:27479101-27479185
>chr22:27479552-27479684
>chr22:27479815-27480187
>chr22:27481616-27481949
>chr22:27482214-27482262
>chr22:27482332-27482435
>chr22:27482525-27482561
>chr22:27483895-27483962
>chr22:27484025-27484502
>chr22:27484567-27485191
>chr22:27488451-27488492
>chr22:27489145-27489183
>chr22:27489642-27489813
>chr22:27490427-27490736
>chr22:27490801-27490957
>chr22:27491154-27491459
>chr22:27491780-27491843
>chr22:27492191-27492229
>chr22:27493743-27493821
>chr22:27493957-27494049
>chr22:27495034-27495107
>chr22:27496264-27496549
>chr22:27497039-27498021
>chr22:27498486-27498539
>chr22:27498659-27498714
>chr22:27500089-27500144
>chr22:27500671-27500710
>chr22:27500731-27501084
>chr22:27501360-27501501
>chr22:27501881-27502308
>chr22:27502443-27502475
>chr22:27502988-27503481
>chr22:27505150-27505220
>chr22:27505502-27505552
>chr22:27506049-27506368
>chr22:27506406-27506485
>chr22:27507478-27507505
>chr22:27508506-27508640
>chr22:27515035-27515091
>chr22:27517047-27517135
>chr22:27517638-27517715
>chr22:27517949-27518317
>chr22:27518662-27518710
>chr22:27519435-27519787
>chr22:27519816-27519907
>chr22:27520103-27520288
>chr22:27520364-27520406
>chr22:27520550-27521000
>chr22:27521278-27521621
>chr22:27521667-27521719
>chr22:27522019-27522317
>chr22:27522857-27523294
>chr22:27523868-27523916
>chr22:27524812-27524852
>chr22:27524997-27525036
>chr22:27525390-27525754
>chr22:27526060-27526150
>chr22:27526171-27526430
>chr22:27528772-27528803
>chr22:27530468-27530665
>chr22:27531024-27531236
>chr22:27531328-27531730
>chr22:27532379-27532756
>chr22:27532925-27533027
>chr22:27534187-27534603
>chr22:27534646-27534731
>chr22:27535651-27535781
>chr22:27536470-27536764
>chr22:27537335-27537377
>chr22:27538092-27538136
>chr22:27538865-27538936
>chr22:27539127-27539420
>chr22:27540672-27540718
>chr22:27541376-27541419
>chr22:27542538-27542574
>chr22:27542667-27542763
>chr22:27543495-27543731
>chr22:27543854-27543892
>chr22:27544292-27544762
>chr22:27544821-27544862
>chr22:27545476-27545518
>chr22:27546088-27546514
>chr22:27546834-27547967
>chr22:27548650-27548690
>chr22:27549559-27549931
>chr22:27550216-27550296
>chr22:27551430-27551523
>chr22:27551624-27551756
>chr22:27551816-27552602
>chr22:27553030-27553067
>chr22:27553317-27553689
>chr22:27553945-27554253
>chr22:27555004-27555057
>chr22:27555245-27555284
>chr22:27555823-27555943
>chr22:27556206-27556558
>chr22:27557513-27557551
>chr22:27558240-27558323
>chr22:27558827-27558989
>chr22:27559072-27559238
>chr22:27560770-27560891
>chr22:27561584-27561976
>chr22:27562143-27562470
>chr22:27563817-27563864
>chr22:27563897-27563952
>chr22:27564296-27564512
>chr22:27565397-27565998
>chr22:27568002-27568390
>chr22:27569166-27569297
>chr22:27570283-27570618
>chr22:27570720-27570777
>chr22:27571107-27571249
>chr22:27572367-27572529
>chr22:27572698-27572739
>chr22:27572820-27573016
>chr22:27573226-27573279
>chr22:27573737-27573848
>chr22:27573998-27574048
>chr22:27574614-27574773
>chr22:27575468-27575622
>chr22:27576572-27576648
>chr22:27576962-27577000
>chr22:27577734-27577813
>chr22:27578012-27578079
>chr22:27578396-27578750
>chr22:27580261-27580363
>chr22:27582167-27582815
>chr22:27585471-27585808
>chr22:27586227-27586416
>chr22:27587219-27587373
>chr22:27587490-27587616
>chr22:27588936-27589286
>chr22:27590158-27590461
>chr22:27590683-27590870
>chr22:27590930-27591047
>chr22:27593046-27593083
>chr22:27594128-27594267
>chr22:27594674-27594767
>chr22:27595072-27595418
>chr22:27595655-27595720
>chr22:27595949-27596034
>chr22:27597124-27597203
>chr22:27598181-27598263
>chr22:27599647-27599964
>chr22:27600787-27600825
>chr22:27601518-27601828
>chr22:27602534-27602623
>chr22:27604218-27604375
>chr22:27604641-27604715
>chr22:27604848-27604910
>chr22:27604972-27605344
>chr22:27606464-27606717
>chr22:27607334-27607484
>chr22:27607548-27607902
>chr22:27608033-27608087
>chr22:27609050-27609117
>chr22:27609180-27609280
>chr22:27609685-27609736
>chr22:27610188-27610749
>chr22:27610803-27610994
>chr22:27612430-27612540
>chr22:27612885-27612976
>chr22:27613811-27613854
>chr22:27614234-27614290
>chr22:27614822-27614902
>chr22:27615208-27615299
>chr22:27615610-27615671
>chr22:27616373-27616489
>chr22:27616860-27617141
>chr22:27617668-27617699
>chr22:27618040-27618299
>chr22:27618337-27618833
>chr22:27619566-27619627
>chr22:27621537-27621578
>chr22:27622396-27622486
>chr22:27622533-27622849
>chr22:27624711-27624816
>chr22:27625502-27626200
>chr22:27626803-27626886
>chr22:27627001-27627180
>chr22:27628108-27628210
>chr22:27628267-27629406
>chr22:27629558-27629957
>chr22:27630078-27630164
>chr22:27630206-27630303
>chr22:27630425-27630505
>chr22:27630647-27630701
>chr22:27631462-27632255
>chr22:27632773-27632813
>chr22:27634053-27634236
>chr22:27635184-27635233
>chr22:27636892-27636958
>chr22:27637680-27637735
>chr22:27638244-27638315
>chr22:27638787-27638964
>chr22:27639826-27639906
>chr22:27640078-27640379
>chr22:27640475-27641346
>chr22:27642049-27642149
>chr22:27642729-27642783
>chr22:27642923-27643080
>chr22:27643181-27643573
>chr22:27644050-27644088
>chr22:27644540-27644572
>chr22:27645347-27645479
>chr22:27646350-27646409
>chr22:27646725-27647472
>chr22:27647768-27647805
>chr22:27648157-27648355
>chr22:27648845-27649478
>chr22:27649842-27650188
>chr22:27650491-27650551
>chr22:27652340-27652443
>chr22:27653224-27654273
>chr22:27654333-27654392
>chr22:27654820-27654919
>chr22:27655102-27655152
>chr22:27655612-27656171
>chr22:27656255-27656542
>chr22:27656573-27657348
>chr22:27659517-27659834
>chr22:27659926-27659971
>chr22:27660264-27660326
>chr22:27660744-27661121
>chr22:27661184-27661248
>chr22:27661315-27662354
>chr22:27663274-27663642
>chr22:27664244-27664573
>chr22:27666030-27666550
>chr22:27666800-27667063
>chr22:27667840-27667889
>chr22:27667979-27668413
>chr22:27668991-27669072
>chr22:27669107-27669187
>chr22:27669351-27669416
>chr22:27669914-27669959
>chr22:27670028-27670108
>chr22:27670374-27670423
>chr22:27670520-27670570
>chr22:27670676-27670751
>chr22:27670874-27670950
>chr22:27671286-27671409
>chr22:27671534-27671585
>chr22:27671914-27672495
>chr22:27672564-27672633
>chr22:27672988-27673081
>chr22:27673321-27673586
>chr22:27674520-27675006
>chr22:27675626-27675657
>chr22:27676565-27676681
>chr22:27676834-27676872
>chr22:27677413-27677471
>chr22:27677674-27677896
>chr22:27680257-27680315
>chr22:27680597-27680668
>chr22:27681213-27681270
>chr22:27683407-27684370
>chr22:27684497-27684659
>chr22:27685212-27685332
>chr22:27686140-27686282
>chr22:27687711-27687849
>chr22:27688291-27688348
>chr22:27688768-27689038
>chr22:27689820-27689852
>chr22:27690043-27690111
>chr22:27690969-27691066
>chr22:27691562-27691816
>chr22:27692107-27692628
>chr22:27692693-27693023
>chr22:27693801-27694122
>chr22:27695071-27695142
>chr22:27695280-27695953
>chr22:27696495-27697050
>chr22:27698297-27698402
>chr22:27698878-27698922
>chr22:27700215-27700538
>chr22:27701226-27701545
>chr22:27702665-27703001
>chr22:27703758-27703909
>chr22:27704934-27705199
>chr22:27705771-27706159
>chr22:27706278-27706344
>chr22:27706379-27706444
>chr22:27706628-27706704
>chr22:27707136-27707224
>chr22:27708056-27708152
>chr22:27708281-27709055
>chr22:27709113-27709266
>chr22:27709354-27709420
>chr22:27710948-27711209
>chr22:27711643-27711860
>chr22:27712095-27712393
>chr22:27712700-27712796
>chr22:27714396-27714724
>chr22:27715044-27715113
>chr22:27715516-27715599
>chr22:27716259-27716297
>chr22:27716572-27716662
>chr22:27716998-27717882
>chr22:27719764-27719878
>chr22:27719996-27720773
>chr22:27721750-27722054
>chr22:27722107-27722187
>chr22:27722427-27722790
>chr22:27723228-27723283
>chr22:27724158-27724525
>chr22:27725319-27725602
>chr22:27728238-27728713
>chr22:27729746-27730125
>chr22:27730270-27730736
>chr22:27731770-27731863
>chr22:27733519-27733565
>chr22:27734885-27735525
>chr22:27736263-27736311
>chr22:27736961-27737493
>chr22:27737603-27737773
>chr22:27737990-27739093
>chr22:27739649-27739788
>chr22:27739875-27740244
>chr22:27740497-27740676
>chr22:27740994-27741499
>chr22:27741817-27741867
>chr22:27742289-27745176
>chr22:27745969-27746000
>chr22:27746666-27746717
>chr22:27748049-27748162
>chr22:27749159-27749200
>chr22:27750428-27750504
>chr22:27751653-27751779
>chr22:27753041-27753209
>chr22:27753365-27753436
>chr22:27754386-27754445
>chr22:27756104-27756182
>chr22:27756731-27757077
>chr22:27757196-27757337
>chr22:27757880-27757950
>chr22:27758642-27758750
>chr22:27758813-27759139
>chr22:27759549-27759640
>chr22:27759785-27759842
>chr22:27759879-27760533
>chr22:27761275-27761443
>chr22:27762296-27762421
>chr22:27762754-27763129
>chr22:27764632-27764692
>chr22:27764903-27765201
>chr22:27765744-27765780
>chr22:27767387-27767433
>chr22:27767861-27767897
>chr22:27768072-27768160
>chr22:27768592-27768960
>chr22:27769165-27769197
>chr22:27769538-27769917
>chr22:27770478-27770538
>chr22:27770644-27771652
>chr22:27771730-27771891
>chr22:27772691-27772742
>chr22:27772824-27772916
>chr22:27773071-27773133
>chr22:27773675-27773972
>chr22:27774379-27774448
>chr22:27774558-27774640
>chr22:27774725-27774835
>chr22:27776878-27776939
>chr22:27777264-27777911
>chr22:27778615-27778710
>chr22:27779593-27779657
>chr22:27780755-27780797
>chr22:27780922-27781237
>chr22:27781300-27781382
>chr22:27781602-27781786
>chr22:27782687-27782810
>chr22:27783139-27783436
>chr22:27783602-27783652
>chr22:27788674-27788731
>chr22:27792297-27792383
>chr22:27793347-27793395
>chr22:27795052-27795088
>chr22:27795648-27795746
>chr22:27795881-27795917
>chr22:27798886-27798979
>chr22:27799445-27799669
>chr22:27800888-27800928
>chr22:27803405-27803465
>chr22:27803807-27803940
>chr22:27806557-27806627
>chr22:27807779-27807968
>chr22:27809551-27809598
>chr22:27810317-27810366
>chr22:27811540-27811627
>chr22:27812037-27812788
>chr22:27812877-27813807
>chr22:27813994-27814099
>chr22:27814165-27815101
>chr22:27815387-27815562
>chr22:27815706-27815768
>chr22:27816019-27816063
>chr22:27816625-27816987
>chr22:27817185-27817397
>chr22:27817482-27818283
>chr22:27819221-27820588
>chr22:27820616-27820654
>chr22:27820805-27820901
>chr22:27821182-27821213
>chr22:27822019-27822840
>chr22:27823032-27823515
>chr22:27823609-27824035
>chr22:27824314-27825014
>chr22:27825378-27825509
>chr22:27825769-27825908
>chr22:27826667-27827356
>chr22:27827538-27827595
>chr22:27827869-27827917
>chr22:27828000-27828045
>chr22:27828918-27829241
>chr22:27830447-27831391
>chr22:27831993-27832106
>chr22:27833032-27833446
>chr22:27833941-27833991
>chr22:27835020-27835110
>chr22:27835428-27835729
>chr22:27836622-27837516
>chr22:27838468-27838826
>chr22:27840285-27840584
>chr22:27841916-27841986
>chr22:27843670-27843738
>chr22:27843957-27844271
>chr22:27845919-27845964
>chr22:27846636-27846675
>chr22:27847469-27847805
>chr22:27848300-27848333
>chr22:27849175-27849556
>chr22:27851683-27851745
>chr22:27854228-27854290
>chr22:27854709-27854751
>chr22:27860906-27861332
>chr22:27864628-27865012
>chr22:27865701-27865897
>chr22:27866738-27866784
>chr22:27867920-27867987
>chr22:27871734-27872406
>chr22:27872977-27873292
>chr22:27875924-27876023
>chr22:27876317-27876412
>chr22:27877053-27877194
>chr22:27878428-27878488
>chr22:27878884-27879014
>chr22:27879943-27880006
>chr22:27880626-27880923
>chr22:27882932-27882975
>chr22:27884133-27884182
>chr22:27884852-27884926
>chr22:27885528-27885779
>chr22:27890453-27890923
>chr22:27890987-27891080
>chr22:27891174-27891293
>chr22:27891434-27891971
>chr22:27893272-27893893
>chr22:27895301-27895635
>chr22:27898038-27898380
>chr22:27899321-27899628
>chr22:27899913-27900246
>chr22:27901544-27901969
>chr22:27902526-27902836
>chr22:27902876-27903785
>chr22:27903813-27904648
>chr22:27904879-27904951
>chr22:27905142-27905437
>chr22:27908323-27908399
>chr22:27909222-27909369
>chr22:27909433-27909634
>chr22:27909761-27910441
>chr22:27912602-27913017
>chr22:27916488-27916831
>chr22:27917636-27917694
>chr22:27917897-27917956
>chr22:27918850-27918883
>chr22:27920022-27920070
>chr22:27920720-27920807
>chr22:27921547-27921623
>chr22:27922607-27923330
>chr22:27924162-27924418
>chr22:27924605-27925042
>chr22:27925645-27925988
>chr22:27926101-27926824
>chr22:27927292-27927544
>chr22:27927614-27927860
>chr22:27927969-27928382
>chr22:27928411-27929121
>chr22:27929319-27929640
>chr22:27930927-27932710
>chr22:27933090-27933173
>chr22:27933220-27933385
>chr22:27933494-27933589
>chr22:27933708-27933998
>chr22:27934211-27934559
>chr22:27935372-27936151
>chr22:27936254-27936324
>chr22:27936449-27936623
>chr22:27937765-27938101
>chr22:27938179-27938517
>chr22:27938648-27938961
>chr22:27939159-27939577
>chr22:27940561-27941128
>chr22:27941177-27941399
>chr22:27941918-27941977
>chr22:27942358-27943700
>chr22:27943798-27944530
>chr22:27944660-27945025
>chr22:27945549-27945889
>chr22:27945982-27946076
>chr22:27946419-27947021
>chr22:27947167-27947339
>chr22:27947782-27948071
>chr22:27948437-27948500
>chr22:27949246-27949309
>chr22:27951202-27951256
>chr22:27951312-27952584
>chr22:27952711-27952767
>chr22:27953185-27953232
>chr22:27954263-27954669
>chr22:27955148-27955479
>chr22:27955932-27956155
>chr22:27956261-27957311
>chr22:27957542-27958059
>chr22:27958122-27959076
>chr22:27959930-27960432
>chr22:27960485-27960736
>chr22:27960957-27961202
>chr22:27963294-27963607
>chr22:27964144-27964461
>chr22:27964502-27964813
>chr22:27965029-27965360
>chr22:27965867-27965907
>chr22:27966398-27966487
>chr22:27967178-27967328
>chr22:27968582-27969126
>chr22:27969372-27969470
>chr22:27969803-27970041
>chr22:27970145-27970672
>chr22:27970814-27971174
>chr22:27973154-27973489
>chr22:27973797-27973864
>chr22:27974868-27975069
>chr22:27975355-27975481
>chr22:27977028-27977282
>chr22:27979157-27979589
>chr22:27980569-27980661
>chr22:27981327-27981390
>chr22:27984422-27984480
>chr22:27986052-27986447
>chr22:27987444-27987720
>chr22:27987921-27988083
>chr22:27988272-27988591
>chr22:27988704-27988763
>chr22:27988804-27988850
>chr22:27988953-27989029
>chr22:27989560-27989783
>chr22:27994165-27994311
>chr22:27995699-27995768
>chr22:27998386-27998466
>chr22:28000941-28000980
>chr22:28002310-28002418
>chr22:28002708-28003005
>chr22:28003464-28003532
>chr22:28009779-28009831
>chr22:28011060-28011110
>chr22:28011146-28011188
>chr22:28011309-28011671
>chr22:28012542-28012899
>chr22:28015096-28015213
>chr22:28015451-28015730
>chr22:28017092-28017130
>chr22:28018241-28018328
>chr22:28018627-28018745
>chr22:28019485-28019552
>chr22:28020755-28020815
>chr22:28022433-28022523
>chr22:28023820-28023968
>chr22:28025622-28025880
>chr22:28027064-28027124
>chr22:28028232-28028289
>chr22:28031726-28031904
>chr22:28031999-28032364
>chr22:28033564-28033718
>chr22:28034014-28034051
>chr22:28035815-28042743
>chr22:28042957-28043278
>chr22:28044409-28044734
>chr22:28045171-28045386
>chr22:28045677-28045988
>chr22:28046268-28046479
>chr22:28046515-28046568
>chr22:28055123-28055198
>chr22:28055595-28055654
>chr22:28056052-28056107
>chr22:28056151-28056221
>chr22:28056316-28056468
>chr22:28056610-28056672
>chr22:28056856-28056898
>chr22:28057067-28057162
>chr22:28057271-28057361
>chr22:28057737-28058138
>chr22:28058188-28058249
>chr22:28058380-28058921
>chr22:28059026-28059353
>chr22:28059756-28059857
>chr22:28059951-28062964
>chr22:28064512-28064633
>chr22:28066135-28066538
>chr22:28067194-28067268
>chr22:28067673-28067720
>chr22:28070516-28070644
>chr22:28071208-28071782
>chr22:28074806-28075141
>chr22:28076556-28076790
>chr22:28077288-28077461
>chr22:28079442-28081481
>chr22:28081502-28082548
>chr22:28082615-28083019
>chr22:28083519-28090195
>chr22:28090265-28090366
>chr22:28090734-28090794
>chr22:28091760-28091854
>chr22:28093088-28093182
>chr22:28096801-28097069
>chr22:28098428-28098583
>chr22:28098695-28098775
>chr22:28099136-28099395
>chr22:28099478-28099560
>chr22:28100174-28100492
>chr22:28101353-28101643
>chr22:28101692-28101828
>chr22:28103047-28103093
>chr22:28103698-28103934
>chr22:28108641-28108713
>chr22:28110537-28110943
>chr22:28111009-28111104
>chr22:28112067-28112124
>chr22:28113052-28113092
>chr22:28113729-28113772
>chr22:28114551-28114873
>chr22:28115112-28115329
>chr22:28117283-28117333
>chr22:28117814-28118415
>chr22:28118463-28118686
>chr22:28120076-28120139
>chr22:28121851-28122172
>chr22:28123168-28123559
>chr22:28123699-28124027
>chr22:28124158-28124229
>chr22:28124419-28124494
>chr22:28125732-28125828
>chr22:28126939-28127054
>chr22:28127496-28127550
>chr22:28127652-28128029
>chr22:28128163-28128439
>chr22:28128524-28128840
>chr22:28129490-28129546
>chr22:28130757-28130838
>chr22:28131329-28131381
>chr22:28131556-28131750
>chr22:28132852-28134801
>chr22:28135003-28135075
>chr22:28136058-28136458
>chr22:28137721-28138074
>chr22:28139251-28139303
>chr22:28140927-28141015
>chr22:28141127-28141195
>chr22:28143226-28143298
>chr22:28143969-28144013
>chr22:28144210-28144258
>chr22:28144627-28144674
>chr22:28145817-28145894
>chr22:28148323-28148637
>chr22:28149017-28149174
>chr22:28149284-28150043
>chr22:28151712-28151836
>chr22:28152844-28152950
>chr22:28153088-28153180
>chr22:28153419-28153457
>chr22:28153674-28153786
>chr22:28154318-28154654
>chr22:28156128-28156370
>chr22:28156453-28156574
>chr22:28156791-28160359
>chr22:28160758-28160813
>chr22:28161128-28161484
>chr22:28161527-28161940
>chr22:28162658-28162868
>chr22:28163620-28169855
>chr22:28170178-28170539
>chr22:28171711-28171766
>chr22:28172614-28172701
>chr22:28172868-28172943
>chr22:28173675-28173758
>chr22:28174191-28174243
>chr22:28174570-28174742
>chr22:28174961-28175016
>chr22:28175083-28176715
>chr22:28176794-28178519
>chr22:28179062-28179467
>chr22:28181829-28181912
>chr22:28183071-28183331
>chr22:28183806-28183879
>chr22:28184089-28184217
>chr22:28184934-28185008
>chr22:28185656-28185833
>chr22:28188265-28188322
>chr22:28189078-28189200
>chr22:28189258-28189430
>chr22:28189562-28189592
>chr22:28190217-28190353
>chr22:28191322-28197669
>chr22:28197735-28197910
>chr22:28198282-28198611
>chr22:28199370-28199573
>chr22:28199650-28199983
>chr22:28200008-28200382
>chr22:28201161-28201244
>chr22:28202035-28202097
>chr22:28202229-28202576
>chr22:28203184-28203409
>chr22:28203891-28203977
>chr22:28204758-28204803
>chr22:28209141-28215304
>chr22:28215609-28215651
>chr22:28216720-28217020
>chr22:28217828-28218042
>chr22:28218279-28218325
>chr22:28218440-28218472
>chr22:28218948-28219111
>chr22:28219224-28219541
>chr22:28220242-28220351
>chr22:28220673-28220744
>chr22:28223933-28224050
>chr22:28224236-28224338
>chr22:28225084-28225425
>chr22:28225802-28226131
>chr22:28226173-28228733
>chr22:28228874-28229183
>chr22:28231291-28231404
>chr22:28232789-28233236
>chr22:28233335-28233537
>chr22:28233741-28234664
>chr22:28237147-28237231
>chr22:28237966-28238069
>chr22:28238458-28238607
>chr22:28239250-28239334
>chr22:28239384-28239455
>chr22:28239884-28240053
>chr22:28240396-28240571
>chr22:28241045-28241116
>chr22:28241359-28241414
>chr22:28241438-28241484
>chr22:28241606-28241682
>chr22:28242426-28242457
>chr22:28242641-28242729
>chr22:28243045-28243467
>chr22:28243850-28243912
>chr22:28243952-28244096
>chr22:28246197-28246280
>chr22:28250536-28250795
>chr22:28251311-28251478
>chr22:28253816-28254149
>chr22:28255384-28255703
>chr22:28255943-28256005
>chr22:28256136-28256444
>chr22:28256467-28257823
>chr22:28258636-28258732
>chr22:28259273-28259354
>chr22:28261740-28261828
>chr22:28262055-28262144
>chr22:28263261-28263399
>chr22:28264048-28264491
>chr22:28264552-28264645
>chr22:28265874-28266198
>chr22:28269993-28270166
>chr22:28270196-28270233
>chr22:28270744-28270896
>chr22:28271181-28271239
>chr22:28271441-28272112
>chr22:28272635-28272681
>chr22:28273717-28273764
>chr22:28274477-28274530
>chr22:28274695-28275018
>chr22:28276009-28276330
>chr22:28276621-28276751
>chr22:28276874-28276939
>chr22:28279056-28279692
>chr22:28279833-28280093
>chr22:28280287-28280643
>chr22:28280985-28281048
>chr22:28281110-28281168
>chr22:28281215-28281637
>chr22:28283724-28283843
>chr22:28284434-28285547
>chr22:28285629-28285784
>chr22:28285999-28286127
>chr22:28286250-28286521
>chr22:28286559-28286677
>chr22:28286866-28286993
>chr22:28288444-28288839
>chr22:28289559-28290057
>chr22:28290599-28290931
>chr22:28291394-28291544
>chr22:28291951-28292525
>chr22:28292769-28292811
>chr22:28293157-28293618
>chr22:28294576-28294872
>chr22:28296815-28296917
>chr22:28297206-28297484
>chr22:28298464-28298748
>chr22:28299688-28299731
>chr22:28300966-28301085
>chr22:28301733-28302106
>chr22:28302151-28302183
>chr22:28302650-28302825
>chr22:28303773-28303853
>chr22:28303993-28304313
>chr22:28304951-28305291
>chr22:28307339-28307584
>chr22:28307872-28307947
>chr22:28308209-28308275
>chr22:28310107-28310241
>chr22:28310639-28311163
>chr22:28311489-28314893
>chr22:28315481-28315741
>chr22:28315778-28315922
>chr22:28316115-28316450
>chr22:28316756-28317164
>chr22:28317898-28318209
>chr22:28318782-28319116
>chr22:28319431-28319671
>chr22:28320537-28320640
>chr22:28321843-28322155
>chr22:28322679-28322770
>chr22:28322845-28322910
>chr22:28323073-28323133
>chr22:28323177-28325463
>chr22:28325492-28325558
>chr22:28325642-28326405
>chr22:28326473-28326549
>chr22:28326950-28327019
>chr22:28327376-28327588
>chr22:28328072-28328816
>chr22:28329156-28329237
>chr22:28333813-28340033
>chr22:28340417-28340491
>chr22:28341385-28342047
>chr22:28342205-28342276
>chr22:28343136-28343186
>chr22:28343240-28343547
>chr22:28344824-28344866
>chr22:28346933-28347308
>chr22:28347577-28347882
>chr22:28349158-28349214
>chr22:28349596-28349664
>chr22:28350832-28351201
>chr22:28352301-28352341
>chr22:28353273-28353546
>chr22:28353577-28354738
>chr22:28354826-28354992
>chr22:28357081-28357122
>chr22:28357296-28357706
>chr22:28360078-28360171
>chr22:28360728-28361761
>chr22:28361811-28361949
>chr22:28362003-28365359
>chr22:28366549-28367129
>chr22:28367158-28368177
>chr22:28368221-28369397
>chr22:28371207-28372104
>chr22:28373090-28373194
>chr22:28374591-28375107
>chr22:28375292-28375387
>chr22:28375620-28375892
>chr22:28375998-28376126
>chr22:28376302-28376494
>chr22:28376993-28377207
>chr22:28377263-28377390
>chr22:28377785-28377816
>chr22:28377905-28377967
>chr22:28378055-28378721
>chr22:28378929-28379026
>chr22:28379213-28379942
>chr22:28380065-28380162
>chr22:28380593-28380644
>chr22:28380733-28380809
>chr22:28381100-28381166
>chr22:28381638-28381698
>chr22:28382815-28382884
>chr22:28384072-28384149
>chr22:28384220-28384379
>chr22:28384485-28384520
>chr22:28384802-28385665
>chr22:28385988-28386311
>chr22:28386628-28386720
>chr22:28386789-28393186
>chr22:28393360-28393728
>chr22:28393863-28394026
>chr22:28395266-28395343
>chr22:28395394-28395660
>chr22:28395862-28396009
>chr22:28397033-28397102
>chr22:28398693-28398763
>chr22:28399315-28399611
>chr22:28401125-28401810
>chr22:28404073-28404457
>chr22:28405163-28405343
>chr22:28405677-28406097
>chr22:28406145-28406225
>chr22:28408344-28408694
>chr22:28409524-28410210
>chr22:28410739-28410994
>chr22:28411939-28412001
>chr22:28413148-28413436
>chr22:28417110-28417512
>chr22:28418691-28418757
>chr22:28420322-28420372
>chr22:28420550-28420933
>chr22:28421329-28421570
>chr22:28421659-28421959
>chr22:28422047-28422114
>chr22:28422415-28422750
>chr22:28422841-28422902
>chr22:28423110-28423442
>chr22:28424115-28424179
>chr22:28424221-28424283
>chr22:28425924-28426282
>chr22:28427048-28427687
>chr22:28427826-28427877
>chr22:28428390-28429014
>chr22:28431706-28432382
>chr22:28433219-28433293
>chr22:28433620-28433704
>chr22:28434334-28434539
>chr22:28435975-28436037
>chr22:28436735-28436779
>chr22:28437033-28437442
>chr22:28437603-28437869
>chr22:28439809-28440135
>chr22:28445975-28446064
>chr22:28446158-28446292
>chr22:28446380-28446837
>chr22:28446902-28446934
>chr22:28448446-28448536
>chr22:28449022-28449066
>chr22:28449369-28449460
>chr22:28450392-28450456
>chr22:28451532-28451681
>chr22:28452103-28452423
>chr22:28454314-28454359
>chr22:28455426-28455709
>chr22:28455887-28456173
>chr22:28456244-28456466
>chr22:28456510-28456895
>chr22:28457646-28457778
>chr22:28457902-28458041
>chr22:28458542-28458930
>chr22:28459142-28459464
>chr22:28459989-28460072
>chr22:28460533-28460986
>chr22:28461119-28461274
>chr22:28461423-28461732
>chr22:28463207-28463956
>chr22:28464465-28464639
>chr22:28465257-28465636
>chr22:28466802-28466856
>chr22:28467108-28467473
>chr22:28467761-28468079
>chr22:28468466-28468844
>chr22:28469536-28470232
>chr22:28472702-28472759
>chr22:28473228-28473905
>chr22:28473963-28474018
>chr22:28474122-28474244
>chr22:28474883-28474934
>chr22:28475004-28475364
>chr22:28475960-28476053
>chr22:28476721-28476947
>chr22:28477185-28477322
>chr22:28478194-28478551
>chr22:28478695-28478784
>chr22:28479706-28479994
>chr22:28480933-28481024
>chr22:28482202-28483123
>chr22:28483176-28483386
>chr22:28484077-28484417
>chr22:28485601-28485672
>chr22:28487285-28487474
>chr22:28487905-28488088
>chr22:28488998-28489323
>chr22:28489635-28490263
>chr22:28491099-28492355
>chr22:28493064-28493465
>chr22:28494678-28494998
>chr22:28496486-28496556
>chr22:28497412-28497476
>chr22:28498895-28499220
>chr22:28499769-28500318
>chr22:28501513-28501715
>chr22:28502327-28502675
>chr22:28503434-28503643
>chr22:28504403-28504497
>chr22:28504880-28505334
>chr22:28505443-28505674
>chr22:28505757-28505850
>chr22:28505983-28506451
>chr22:28506529-28506651
>chr22:28506695-28509196
>chr22:28509212-28513149
>chr22:28513454-28513591
>chr22:28513692-28513856
>chr22:28513970-28514012
>chr22:28515713-28516238
>chr22:28516438-28516913
>chr22:28517183-28517334
>chr22:28517713-28518063
>chr22:28518330-28518633
>chr22:28519553-28519624
>chr22:28519905-28520043
>chr22:28520562-28521411
>chr22:28522199-28522620
>chr22:28522776-28523183
>chr22:28523796-28523987
>chr22:28524079-28524462
>chr22:28524494-28524647
>chr22:28525167-28525455
>chr22:28526374-28526492
>chr22:28526730-28527076
>chr22:28527617-28527918
>chr22:28528031-28528126
>chr22:28528438-28528777
>chr22:28528949-28535082
>chr22:28535473-28536689
>chr22:28536900-28537383
>chr22:28537881-28538032
>chr22:28538108-28538393
>chr22:28538485-28538879
>chr22:28539345-28539659
>chr22:28539785-28540343
>chr22:28541469-28541603
>chr22:28541722-28542199
>chr22:28542493-28542632
>chr22:28542704-28543693
>chr22:28543770-28544318
>chr22:28544463-28545152
>chr22:28545258-28545721
>chr22:28545867-28546477
>chr22:28546579-28547029
>chr22:28547107-28547239
>chr22:28548961-28549329
>chr22:28550574-28550674
>chr22:28550755-28555878
>chr22:28556057-28556417
>chr22:28556533-28556583
>chr22:28557168-28557247
>chr22:28558023-28558083
>chr22:28558367-28559061
>chr22:28560599-28560668
>chr22:28560732-28561374
>chr22:28562130-28562223
>chr22:28562839-28563220
>chr22:28563327-28563374
>chr22:28563489-28564348
>chr22:28564388-28564518
>chr22:28564816-28565006
>chr22:28566703-28567527
>chr22:28567992-28568031
>chr22:28568204-28570798
>chr22:28570928-28570996
>chr22:28571660-28571982
>chr22:28572056-28572434
>chr22:28572637-28572702
>chr22:28572862-28576425
>chr22:28576481-28578070
>chr22:28578121-28580064
>chr22:28580385-28580632
>chr22:28580966-28581394
>chr22:28581667-28581769
>chr22:28582481-28582549
>chr22:28583931-28584128
>chr22:28584535-28584673
>chr22:28585079-28585370
>chr22:28585430-28585625
>chr22:28585835-28586313
>chr22:28586948-28587403
>chr22:28587508-28588226
>chr22:28589480-28589531
>chr22:28589755-28590434
>chr22:28590474-28590627
>chr22:28590734-28591328
>chr22:28591561-28591657
>chr22:28592200-28592472
>chr22:28593421-28593526
>chr22:28594228-28594310
>chr22:28595547-28595947
>chr22:28597128-28597423
>chr22:28597789-28598048
>chr22:28598220-28598541
>chr22:28599503-28599635
>chr22:28599943-28600019
>chr22:28600146-28600424
>chr22:28601347-28601402
>chr22:28601450-28601681
>chr22:28602505-28603185
>chr22:28603362-28603702
>chr22:28603961-28604325
>chr22:28604451-28604776
>chr22:28605903-28606416
>chr22:28607214-28607268
>chr22:28607462-28607613
>chr22:28608939-28609029
>chr22:28609143-28616007
>chr22:28616265-28616482
>chr22:28616563-28616863
>chr22:28617162-28617300
>chr22:28617388-28617513
>chr22:28617972-28618340
>chr22:28618390-28618781
>chr22:28619483-28619946
>chr22:28620048-28620704
>chr22:28620745-28621039
>chr22:28621072-28621205
>chr22:28621403-28621803
>chr22:28622605-28622698
>chr22:28622796-28623412
>chr22:28623639-28624064
>chr22:28624159-28624716
>chr22:28624994-28625044
>chr22:28625206-28625539
>chr22:28625650-28625785
>chr22:28626025-28626191
>chr22:28626889-28626995
>chr22:28627421-28627759
>chr22:28627896-28628202
>chr22:28628274-28628568
>chr22:28628658-28628983
>chr22:28629894-28630662
>chr22:28630943-28631278
>chr22:28631520-28631854
>chr22:28632289-28632433
>chr22:28632825-28633637
>chr22:28634202-28634890
>chr22:28635037-28635411
>chr22:28635650-28637349
>chr22:28637423-28638640
>chr22:28638821-28638965
>chr22:28639146-28639221
>chr22:28639285-28639351
>chr22:28639465-28639829
>chr22:28639973-28640288
>chr22:28640390-28640460
>chr22:28640759-28641660
>chr22:28641792-28642014
>chr22:28642159-28642218
>chr22:28642780-28643308
>chr22:28643788-28643967
>chr22:28644031-28644417
>chr22:28644513-28646059
>chr22:28646319-28649421
>chr22:28650937-28651714
>chr22:28651827-28652173
>chr22:28653216-28653548
>chr22:28654312-28654676
>chr22:28655568-28655872
>chr22:28656700-28656927
>chr22:28657120-28657187
>chr22:28657564-28657892
>chr22:28657993-28658041
>chr22:28658125-28658190
>chr22:28658489-28659174
>chr22:28659274-28660157
>chr22:28660327-28660934
>chr22:28661000-28661297
>chr22:28661393-28662031
>chr22:28662436-28662556
>chr22:28662964-28669331
>chr22:28670208-28671237
>chr22:28671282-28672669
>chr22:28673087-28673388
>chr22:28673899-28674019
>chr22:28674540-28675093
>chr22:28675207-28678591
>chr22:28678647-28678856
>chr22:28678933-28679199
>chr22:28679295-28680632
>chr22:28680675-28682478
>chr22:28682532-28684562
>chr22:28684616-28692432
>chr22:28692456-28693117
>chr22:28693346-28694327
>chr22:28694394-28694451
>chr22:28694491-28694958
>chr22:28695308-28695721
>chr22:28696406-28696663
>chr22:28697542-28697877
>chr22:28698024-28698432
>chr22:28699033-28699663
>chr22:28700135-28700518
>chr22:28700639-28700695
>chr22:28700779-28701092
>chr22:28701221-28701525
>chr22:28701818-28701867
>chr22:28701917-28702958
>chr22:28704102-28704164
>chr22:28704288-28704632
>chr22:28705070-28706332
>chr22:28706416-28706950
>chr22:28707841-28708137
>chr22:28708218-28708356
>chr22:28708662-28709000
>chr22:28709549-28709564
>chr22:28709587-28709939
>chr22:28710221-28710377
>chr22:28712785-28714479
>chr22:28714610-28714835
>chr22:28715012-28715098
>chr22:28715346-28715722
>chr22:28715849-28716504
>chr22:28717012-28717395
>chr22:28717456-28718109
>chr22:28718160-28719516
>chr22:28720044-28720433
>chr22:28721183-28722101
>chr22:28722256-28722639
>chr22:28722722-28722868
>chr22:28723308-28724494
>chr22:28724543-28724893
>chr22:28725573-28726650
>chr22:28727050-28727343
>chr22:28727669-28727731
>chr22:28727762-28727848
>chr22:28727977-28729062
>chr22:28729095-28732578
>chr22:28732833-28733093
>chr22:28733570-28733604
>chr22:28733639-28733921
>chr22:28735153-28735425
>chr22:28735514-28736239
>chr22:28736651-28736965
>chr22:28737144-28737251
>chr22:28737284-28737824
>chr22:28737915-28738231
>chr22:28738660-28738720
>chr22:28738753-28739805
>chr22:28739918-28740209
>chr22:28740504-28740648
>chr22:28740735-28741214
>chr22:28743236-28743271
>chr22:28743418-28743461
>chr22:28744245-28744538
>chr22:28744783-28745051
>chr22:28745261-28745559
>chr22:28746096-28747071
>chr22:28747113-28747671
>chr22:28747855-28748183
>chr22:28748499-28749114
>chr22:28749832-28750279
>chr22:28751424-28753090
>chr22:28753176-28755452
>chr22:28755517-28755670
>chr22:28755821-28756260
>chr22:28756464-28756767
>chr22:28757175-28757549
>chr22:28757842-28758163
>chr22:28758419-28758770
>chr22:28759029-28759384
>chr22:28759477-28759789
>chr22:28760525-28760560
>chr22:28760647-28762620
>chr22:28762883-28763495
>chr22:28763574-28764131
>chr22:28764444-28764761
>chr22:28764964-28765044
>chr22:28765160-28765468
>chr22:28765524-28765644
>chr22:28765930-28766542
>chr22:28766825-28766869
>chr22:28766975-28768627
>chr22:28769066-28769343
>chr22:28769383-28769779
>chr22:28770051-28770305
>chr22:28770347-28771202
>chr22:28771539-28772177
>chr22:28772287-28772431
>chr22:28773045-28773139
>chr22:28774074-28774359
>chr22:28774400-28774662
>chr22:28774736-28774831
>chr22:28774973-28775279
>chr22:28775610-28775921
>chr22:28775955-28776015
>chr22:28776131-28778164
>chr22:28778265-28778556
>chr22:28779017-28779554
>chr22:28780456-28780651
>chr22:28781304-28782875
>chr22:28783046-28783536
>chr22:28784761-28785105
>chr22:28785169-28785496
>chr22:28785770-28785952
>chr22:28787155-28787438
>chr22:28788055-28788102
>chr22:28789611-28789700
>chr22:28789844-28790323
>chr22:28790444-28790744
>chr22:28791114-28791576
>chr22:28791752-28792051
>chr22:28792575-28792866
>chr22:28792934-28793296
>chr22:28793587-28793916
>chr22:28795628-28795690
>chr22:28797490-28797839
>chr22:28798317-28798927
>chr22:28800214-28800252
>chr22:28801002-28801105
>chr22:28801266-28801699
>chr22:28802647-28802790
>chr22:28803198-28804209
>chr22:28804403-28806030
>chr22:28806120-28806908
>chr22:28807140-28807782
>chr22:28808012-28808094
>chr22:28808320-28808633
>chr22:28809043-28809209
>chr22:28809365-28809616
>chr22:28809807-28810204
>chr22:28810344-28810728
>chr22:28811270-28811559
>chr22:28811623-28811864
>chr22:28811932-28812076
>chr22:28812336-28812703
>chr22:28813076-28813143
>chr22:28813286-28813640
>chr22:28814135-28814493
>chr22:28815753-28816752
>chr22:28817196-28817297
>chr22:28817414-28817746
>chr22:28817827-28818243
>chr22:28819255-28819450
>chr22:28820010-28821044
>chr22:28821225-28821545
>chr22:28821673-28821768
>chr22:28822131-28822563
>chr22:28823369-28823663
>chr22:28823742-28824205
>chr22:28824434-28824837
>chr22:28825126-28825412
>chr22:28825445-28825689
>chr22:28825884-28826885
>chr22:28827254-28827944
>chr22:28828202-28829225
>chr22:28830083-28830670
>chr22:28830836-28831146
>chr22:28832215-28832841
>chr22:28833091-28833544
>chr22:28833855-28834024
>chr22:28834363-28835369
>chr22:28835561-28835621
>chr22:28835700-28835803
>chr22:28836262-28836555
>chr22:28836636-28836939
>chr22:28837471-28837762
>chr22:28838011-28838853
>chr22:28839226-28840078
>chr22:28840491-28841174
>chr22:28841602-28843747
>chr22:28843969-28844122
>chr22:28844269-28846093
>chr22:28846721-28847292
>chr22:28847367-28848007
>chr22:28848199-28848515
>chr22:28848765-28848914
>chr22:28848996-28849292
>chr22:28849342-28850009
>chr22:28850132-28850477
>chr22:28850565-28851065
>chr22:28851114-28851498
>chr22:28851562-28851934
>chr22:28852183-28853224
>chr22:28853360-28853616
>chr22:28853995-28855103
>chr22:28856289-28856324
>chr22:28856500-28856763
>chr22:28856926-28857108
>chr22:28857468-28857802
>chr22:28858096-28858243
>chr22:28858521-28861017
>chr22:28861163-28862418
>chr22:28862547-28863190
>chr22:28863281-28863705
>chr22:28863843-28864157
>chr22:28864265-28864618
>chr22:28864814-28864850
>chr22:28865962-28866031
>chr22:28866483-28867292
>chr22:28868060-28869445
>chr22:28869582-28869630
>chr22:28869868-28869933
>chr22:28870152-28870468
>chr22:28870538-28870856
>chr22:28870904-28871292
>chr22:28871730-28872068
>chr22:28872518-28873135
>chr22:28874503-28874798
>chr22:28875435-28876276
>chr22:28876513-28877651
>chr22:28878207-28878590
>chr22:28878718-28879605
>chr22:28879814-28879881
>chr22:28879940-28880042
>chr22:28880237-28881866
>chr22:28881960-28882006
>chr22:28882034-28882093
>chr22:28883798-28883932
>chr22:28884072-28884106
>chr22:28886650-28886984
>chr22:28887216-28887291
>chr22:28888657-28889144
>chr22:28890215-28890523
>chr22:28890729-28891060
>chr22:28891484-28891673
>chr22:28892887-28893202
>chr22:28893301-28893337
>chr22:28893374-28893804
>chr22:28893977-28894253
>chr22:28895393-28895681
>chr22:28895916-28896570
>chr22:28896902-28897045
>chr22:28897333-28897631
>chr22:28897957-28898255
>chr22:28899660-28899932
>chr22:28900799-28901172
>chr22:28901624-28901859
>chr22:28901914-28902236
>chr22:28902379-28902787
>chr22:28904942-28905243
>chr22:28905908-28905955
>chr22:28906016-28906361
>chr22:28906960-28907297
>chr22:28908881-28909202
>chr22:28909570-28910344
>chr22:28912644-28912968
>chr22:28914505-28914837
>chr22:28915067-28915462
>chr22:28916007-28916393
>chr22:28917567-28917708
>chr22:28918467-28918584
>chr22:28919367-28919451
>chr22:28919519-28919832
>chr22:28919963-28920575
>chr22:28921904-28922182
>chr22:28922946-28922978
>chr22:28924467-28924780
>chr22:28925699-28925805
>chr22:28926310-28927154
>chr22:28927273-28927420
>chr22:28927803-28927853
>chr22:28928444-28928888
>chr22:28929430-28929546
>chr22:28929955-28930045
>chr22:28930218-28930261
>chr22:28931615-28931695
>chr22:28932910-28932959
>chr22:28933677-28933814
>chr22:28934542-28934861
>chr22:28937169-28937225
>chr22:28937611-28937714
>chr22:28937878-28937928
>chr22:28938146-28938191
>chr22:28938505-28938564
>chr22:28938911-28939333
>chr22:28941416-28941495
>chr22:28941632-28942000
>chr22:28943125-28943244
>chr22:28944093-28944258
>chr22:28944336-28945175
>chr22:28945406-28946158
>chr22:28947204-28947703
>chr22:28947784-28948546
>chr22:28948632-28949556
>chr22:28950255-28950318
>chr22:28951200-28951520
>chr22:28954154-28955352
>chr22:28955672-28955927
>chr22:28957427-28957747
>chr22:28957900-28958221
>chr22:28959766-28959871
>chr22:28959914-28960027
>chr22:28960946-28961352
>chr22:28962093-28962267
>chr22:28964843-28964934
>chr22:28965425-28965500
>chr22:28966273-28967355
>chr22:28967614-28968048
>chr22:28968187-28968728
>chr22:28969277-28969353
>chr22:28969485-28969623
>chr22:28969938-28969991
>chr22:28970121-28970362
>chr22:28970565-28970639
>chr22:28970888-28970943
>chr22:28971043-28971221
>chr22:28971686-28972262
>chr22:28972365-28973386
>chr22:28973903-28974261
>chr22:28974633-28974966
>chr22:28975130-28975752
>chr22:28976163-28976569
>chr22:28980130-28980392
>chr22:28981340-28981493
>chr22:28981709-28982010
>chr22:28982276-28982574
>chr22:28984122-28984433
>chr22:28985757-28986193
>chr22:28989337-28989400
>chr22:28989763-28989802
>chr22:28990397-28990711
>chr22:28990984-28991319
>chr22:28991860-28992215
>chr22:28992648-28992683
>chr22:28993693-28993981
>chr22:28994116-28994767
>chr22:28995148-28995480
>chr22:28995782-28996302
>chr22:28997340-28997473
>chr22:28997651-28997995
>chr22:28998018-28998320
>chr22:28999032-28999470
>chr22:29000595-29001861
>chr22:29003226-29003864
>chr22:29004710-29004763
>chr22:29005781-29006079
>chr22:29006205-29006517
>chr22:29007355-29007639
>chr22:29007737-29008056
>chr22:29009214-29009284
>chr22:29009577-29009650
>chr22:29009869-29010979
>chr22:29011529-29011576
>chr22:29015344-29015672
>chr22:29015755-29016050
>chr22:29016324-29016394
>chr22:29018293-29018353
>chr22:29018812-29018853
>chr22:29019728-29019806
>chr22:29020006-29020566
>chr22:29020755-29021278
>chr22:29021464-29022211
>chr22:29022877-29023009
>chr22:29024676-29024733
>chr22:29024990-29025421
>chr22:29025549-29025826
>chr22:29027216-29027554
>chr22:29033059-29033382
>chr22:29035028-29035143
>chr22:29035566-29036016
>chr22:29036736-29036859
>chr22:29038329-29038655
>chr22:29038950-29039055
>chr22:29039664-29039975
>chr22:29040163-29040530
>chr22:29041152-29041373
>chr22:29042112-29042368
>chr22:29042747-29043071
>chr22:29044995-29045373
>chr22:29045480-29045778
>chr22:29047072-29047282
>chr22:29047557-29047590
>chr22:29051254-29051378
>chr22:29051444-29051953
>chr22:29052364-29052994
>chr22:29056060-29056401
>chr22:29057762-29058252
>chr22:29058284-29058449
>chr22:29060000-29060314
>chr22:29061262-29061567
>chr22:29063192-29063467
>chr22:29063643-29063724
>chr22:29063764-29063801
>chr22:29063859-29064177
>chr22:29064358-29064399
>chr22:29064475-29065449
>chr22:29066040-29066079
>chr22:29066493-29066866
>chr22:29067164-29067299
>chr22:29067388-29069067
>chr22:29069897-29070298
>chr22:29070607-29070794
>chr22:29072124-29072407
>chr22:29072462-29072521
>chr22:29072990-29073032
>chr22:29074795-29074885
>chr22:29075693-29075864
>chr22:29076563-29076888
>chr22:29077317-29077910
>chr22:29077965-29078298
>chr22:29078482-29078671
>chr22:29080720-29080916
>chr22:29080994-29081147
>chr22:29081434-29081488
>chr22:29082177-29082364
>chr22:29082923-29083101
>chr22:29083481-29084330
>chr22:29085603-29085989
>chr22:29086232-29086283
>chr22:29086751-29087052
>chr22:29087375-29087423
>chr22:29087570-29087893
>chr22:29088282-29088634
>chr22:29089572-29089692
>chr22:29089963-29090167
>chr22:29090332-29090657
>chr22:29090967-29091277
>chr22:29091452-29091537
>chr22:29092686-29093006
>chr22:29094610-29094930
>chr22:29097588-29097762
>chr22:29097893-29098236
>chr22:29099529-29099849
>chr22:29099932-29101845
>chr22:29103988-29104108
>chr22:29104140-29104473
>chr22:29104586-29104947
>chr22:29105447-29105515
>chr22:29106137-29106544
>chr22:29107211-29107811
>chr22:29107996-29108397
>chr22:29108787-29109095
>chr22:29111055-29111642
>chr22:29114027-29114703
>chr22:29115116-29115442
>chr22:29115715-29115767
>chr22:29115930-29116090
>chr22:29117254-29117582
>chr22:29117818-29117943
>chr22:29118033-29118069
>chr22:29118370-29118772
>chr22:29118889-29119252
>chr22:29119320-29119575
>chr22:29119799-29120609
>chr22:29120700-29120867
>chr22:29121553-29121689
>chr22:29121735-29124346
>chr22:29124450-29124881
>chr22:29125106-29125218
>chr22:29126249-29126572
>chr22:29127349-29128466
>chr22:29128643-29128911
>chr22:29129208-29129362
>chr22:29129708-29129820
>chr22:29130145-29130237
>chr22:29131178-29131358
>chr22:29131518-29132244
>chr22:29132345-29132674
>chr22:29132807-29134452
>chr22:29135921-29136224
>chr22:29136285-29136594
>chr22:29139117-29139202
>chr22:29139251-29139725
>chr22:29141240-29141372
>chr22:29142863-29143207
>chr22:29143433-29143758
>chr22:29148447-29148756
>chr22:29149000-29149461
>chr22:29151370-29151444
>chr22:29151678-29152051
>chr22:29152598-29152775
>chr22:29152855-29154109
>chr22:29154724-29154848
>chr22:29155066-29155599
>chr22:29155674-29156009
>chr22:29157348-29157640
>chr22:29158574-29158667
>chr22:29158809-29159679
>chr22:29159943-29161536
>chr22:29161594-29163121
>chr22:29163237-29164100
>chr22:29164452-29165406
>chr22:29166232-29166275
>chr22:29166646-29166960
>chr22:29167207-29167348
>chr22:29168039-29168760
>chr22:29168838-29168874
>chr22:29169237-29169549
>chr22:29169734-29169780
>chr22:29169966-29170604
>chr22:29170998-29171049
>chr22:29171090-29171371
>chr22:29172798-29172947
>chr22:29173103-29173604
>chr22:29173922-29174069
>chr22:29174266-29174496
>chr22:29174548-29175075
>chr22:29175141-29175838
>chr22:29177084-29177925
>chr22:29177978-29178671
>chr22:29178710-29178948
>chr22:29178985-29179103
>chr22:29179219-29179364
>chr22:29179429-29179540
>chr22:29179612-29180796
>chr22:29180919-29181416
>chr22:29181495-29181584
>chr22:29181658-29182104
>chr22:29182235-29182512
>chr22:29182703-29182859
>chr22:29182887-29183024
>chr22:29183263-29183890
>chr22:29183930-29184247
>chr22:29185505-29185780
>chr22:29186285-29187162
>chr22:29187292-29187646
>chr22:29188206-29188632
>chr22:29189128-29189607
>chr22:29189675-29189835
>chr22:29190489-29191140
>chr22:29191233-29191686
>chr22:29191892-29192594
>chr22:29193267-29193599
>chr22:29193730-29194011
>chr22:29194706-29195205
>chr22:29195261-29195311
>chr22:29195841-29195937
>chr22:29196400-29196552
>chr22:29196649-29196886
>chr22:29197133-29197526
>chr22:29197573-29197796
>chr22:29198067-29198306
>chr22:29198637-29199311
>chr22:29199345-29199729
>chr22:29200535-29200617
>chr22:29201070-29201147
>chr22:29203308-29203654
>chr22:29205389-29205437
>chr22:29205808-29205899
>chr22:29206489-29206558
>chr22:29208195-29208439
>chr22:29208919-29209017
>chr22:29209269-29209337
>chr22:29210248-29210684
>chr22:29211469-29211547
>chr22:29211617-29211662
>chr22:29211980-29212408
>chr22:29212526-29212871
>chr22:29213954-29213990
>chr22:29214384-29214475
>chr22:29215990-29216151
>chr22:29216291-29216375
>chr22:29216984-29217079
>chr22:29217406-29217454
>chr22:29218020-29218076
>chr22:29218420-29218483
>chr22:29219065-29219107
>chr22:29219301-29219355
>chr22:29219489-29219812
>chr22:29220982-29221030
>chr22:29221347-29221680
>chr22:29222079-29222709
>chr22:29222803-29223193
>chr22:29223526-29223615
>chr22:29224308-29224373
>chr22:29224996-29225129
>chr22:29225633-29225706
>chr22:29226448-29226490
>chr22:29226582-29226649
>chr22:29226958-29227387
>chr22:29227426-29228431
>chr22:29228485-29228897
>chr22:29229052-29229664
>chr22:29230046-29230364
>chr22:29230678-29230964
>chr22:29231317-29231480
>chr22:29231895-29232060
>chr22:29232190-29232379
>chr22:29232571-29232622
>chr22:29233416-29233470
>chr22:29233637-29233832
>chr22:29234051-29234274
>chr22:29234531-29234575
>chr22:29234728-29237932
>chr22:29238005-29239512
>chr22:29239593-29240943
>chr22:29241020-29241237
>chr22:29241311-29242226
>chr22:29242354-29242405
>chr22:29243295-29243388
>chr22:29243710-29243847
>chr22:29244317-29244678
>chr22:29246123-29246183
>chr22:29246727-29247306
>chr22:29247344-29248981
>chr22:29249232-29250285
>chr22:29250530-29252112
>chr22:29252669-29252766
>chr22:29252849-29252953
>chr22:29253099-29253625
>chr22:29254293-29254358
>chr22:29255162-29255235
>chr22:29255541-29255658
>chr22:29255719-29255826
>chr22:29256199-29256497
>chr22:29256827-29256889
>chr22:29257420-29257473
>chr22:29259433-29259509
>chr22:29259916-29259973
>chr22:29260230-29260289
>chr22:29260448-29260576
>chr22:29260607-29260676
>chr22:29261308-29262545
>chr22:29262638-29263590
>chr22:29264123-29264199
>chr22:29264302-29264351
>chr22:29264591-29264644
>chr22:29264714-29265210
>chr22:29265978-29266049
>chr22:29266336-29266432
>chr22:29270401-29270473
>chr22:29272142-29272177
>chr22:29273576-29273645
>chr22:29275831-29275956
>chr22:29276664-29276919
>chr22:29278418-29279027
>chr22:29280068-29280410
>chr22:29280635-29281874
>chr22:29282744-29283067
>chr22:29283350-29284282
>chr22:29284618-29284700
>chr22:29284793-29285412
>chr22:29285827-29286312
>chr22:29286404-29286714
>chr22:29287167-29287514
>chr22:29287874-29288070
>chr22:29289473-29289528
>chr22:29289694-29289787
>chr22:29292731-29293312
>chr22:29293489-29294170
>chr22:29294291-29294940
>chr22:29295061-29295484
>chr22:29296766-29297068
>chr22:29297139-29297684
>chr22:29298214-29298528
>chr22:29299960-29300092
>chr22:29301566-29301828
>chr22:29302601-29302639
>chr22:29303303-29303341
>chr22:29303737-29304100
>chr22:29304675-29305055
>chr22:29305628-29305954
>chr22:29306060-29306097
>chr22:29306452-29306502
>chr22:29307485-29307533
>chr22:29309184-29309265
>chr22:29309972-29310285
>chr22:29314463-29314536
>chr22:29316110-29316145
>chr22:29317222-29317990
>chr22:29319533-29320517
>chr22:29320782-29321413
>chr22:29321582-29321772
>chr22:29321861-29322253
>chr22:29322417-29322507
>chr22:29322633-29322942
>chr22:29323190-29323808
>chr22:29324133-29325153
>chr22:29333562-29333704
>chr22:29333786-29334201
>chr22:29336512-29336833
>chr22:29341989-29342063
>chr22:29342762-29342811
>chr22:29343091-29343145
>chr22:29343822-29344136
>chr22:29344496-29344806
>chr22:29344926-29345989
>chr22:29346343-29346658
>chr22:29347398-29347451
>chr22:29348286-29348453
>chr22:29349502-29349810
>chr22:29350336-29350413
>chr22:29352630-29352806
>chr22:29354309-29354350
>chr22:29354928-29355491
>chr22:29355544-29355912
>chr22:29356996-29357990
>chr22:29359200-29359240
>chr22:29361078-29361275
>chr22:29361364-29361523
>chr22:29361800-29362093
>chr22:29362315-29362657
>chr22:29363304-29364011
>chr22:29364412-29365216
>chr22:29365349-29365521
>chr22:29365612-29365684
>chr22:29366354-29366818
>chr22:29367479-29367604
>chr22:29368026-29368328
>chr22:29368773-29368951
>chr22:29370151-29370521
>chr22:29370570-29370610
>chr22:29371436-29371750
>chr22:29372134-29372511
>chr22:29373011-29373356
>chr22:29373638-29374272
>chr22:29374798-29375353
>chr22:29375449-29375540
>chr22:29376908-29377276
>chr22:29377532-29377949
>chr22:29378277-29378859
>chr22:29379072-29379344
>chr22:29380238-29380309
>chr22:29381113-29381206
>chr22:29382077-29382352
>chr22:29382575-29382695
>chr22:29382889-29382924
>chr22:29383422-29383718
>chr22:29384453-29384524
>chr22:29384579-29384878
>chr22:29385096-29385402
>chr22:29385444-29385539
>chr22:29387297-29387608
>chr22:29387733-29387769
>chr22:29388885-29389167
>chr22:29389227-29390092
>chr22:29390343-29390482
>chr22:29390572-29391334
>chr22:29391787-29391873
>chr22:29392058-29392672
>chr22:29393107-29393151
>chr22:29393753-29394133
>chr22:29394185-29394673
>chr22:29395680-29396102
>chr22:29396220-29396520
>chr22:29396675-29397214
>chr22:29398320-29398356
>chr22:29398572-29398639
>chr22:29399975-29400320
>chr22:29401242-29401304
>chr22:29403803-29403843
>chr22:29404696-29404845
>chr22:29404871-29405121
>chr22:29405821-29406167
>chr22:29407070-29407308
>chr22:29407365-29407620
>chr22:29407798-29407885
>chr22:29410194-29410694
>chr22:29411075-29411351
>chr22:29411851-29411970
>chr22:29413278-29414961
>chr22:29415050-29415173
>chr22:29415231-29415895
>chr22:29417499-29417658
>chr22:29417935-29418234
>chr22:29418451-29418810
>chr22:29419458-29419939
>chr22:29420323-29421155
>chr22:29421287-29421459
>chr22:29421550-29421622
>chr22:29422206-29422762
>chr22:29422795-29422835
>chr22:29423395-29423520
>chr22:29423929-29424270
>chr22:29424493-29424548
>chr22:29424680-29424852
>chr22:29424902-29425262
>chr22:29425644-29425904
>chr22:29426005-29426331
>chr22:29426462-29426759
>chr22:29427691-29427763
>chr22:29428032-29428114
>chr22:29428189-29428409
>chr22:29428532-29428678
>chr22:29428737-29429643
>chr22:29429698-29429862
>chr22:29430069-29430168
>chr22:29430272-29430514
>chr22:29430808-29430865
>chr22:29431560-29431997
>chr22:29432135-29432287
>chr22:29432347-29432616
>chr22:29433012-29433343
>chr22:29433718-29433793
>chr22:29433853-29433938
>chr22:29433989-29434130
>chr22:29434253-29434318
>chr22:29435900-29436212
>chr22:29436244-29436763
>chr22:29436833-29436945
>chr22:29437973-29438485
>chr22:29439343-29439759
>chr22:29440565-29440878
>chr22:29442347-29442687
>chr22:29442723-29442764
>chr22:29442895-29442939
>chr22:29443316-29443377
>chr22:29443661-29443798
>chr22:29443864-29443920
>chr22:29444191-29444268
>chr22:29444484-29444995
>chr22:29445270-29445588
>chr22:29445796-29445862
>chr22:29445898-29445946
>chr22:29445980-29447427
>chr22:29447760-29448004
>chr22:29448843-29448936
>chr22:29449078-29449372
>chr22:29449920-29450258
>chr22:29450370-29450563
>chr22:29450672-29451022
>chr22:29451155-29451602
>chr22:29451825-29451967
>chr22:29451998-29452788
>chr22:29453210-29453840
>chr22:29454320-29454410
>chr22:29454897-29454968
>chr22:29455035-29455343
>chr22:29455671-29456066
>chr22:29456913-29457218
>chr22:29457552-29457873
>chr22:29458268-29458888
>chr22:29459206-29459614
>chr22:29459810-29459902
>chr22:29460347-29460402
>chr22:29460546-29460594
>chr22:29460647-29461252
>chr22:29461450-29461809
>chr22:29462070-29462488
>chr22:29462863-29462942
>chr22:29463030-29463350
>chr22:29464394-29464552
>chr22:29464777-29464836
>chr22:29465065-29465579
>chr22:29466606-29467103
>chr22:29467755-29468109
>chr22:29468438-29469107
>chr22:29470704-29470995
>chr22:29472329-29472721
>chr22:29473342-29473660
>chr22:29473749-29474058
>chr22:29474435-29474724
>chr22:29475087-29475137
>chr22:29475159-29475314
>chr22:29475909-29476062
>chr22:29476444-29476506
>chr22:29477306-29477351
>chr22:29478127-29478160
>chr22:29482831-29482893
>chr22:29482992-29483325
>chr22:29483700-29484172
>chr22:29484224-29484260
>chr22:29484357-29484736
>chr22:29484773-29485406
>chr22:29485973-29486828
>chr22:29487346-29487715
>chr22:29488050-29488402
>chr22:29488573-29488636
>chr22:29489039-29489151
>chr22:29489402-29489522
>chr22:29489570-29489909
>chr22:29490879-29490916
>chr22:29491287-29491355
>chr22:29491577-29493096
>chr22:29493276-29493739
>chr22:29494189-29494479
>chr22:29494886-29495019
>chr22:29495385-29495767
>chr22:29496108-29496423
>chr22:29496694-29497356
>chr22:29497473-29497829
>chr22:29498380-29498716
>chr22:29498928-29503226
>chr22:29503572-29503776
>chr22:29504379-29504695
>chr22:29504866-29505160
>chr22:29505425-29505526
>chr22:29505823-29506185
>chr22:29506384-29506685
>chr22:29506848-29507729
>chr22:29507793-29507923
>chr22:29508787-29509043
>chr22:29509197-29509343
>chr22:29509608-29509925
>chr22:29510308-29510679
>chr22:29512664-29512750
>chr22:29513068-29513884
>chr22:29513913-29514245
>chr22:29514296-29514621
>chr22:29514686-29516159
>chr22:29518021-29518334
>chr22:29519603-29519939
>chr22:29520284-29520802
>chr22:29521262-29521331
>chr22:29522048-29522421
>chr22:29522703-29523340
>chr22:29524986-29525302
>chr22:29526034-29526574
>chr22:29526917-29526997
>chr22:29527132-29527461
>chr22:29529801-29530563
>chr22:29532116-29533018
>chr22:29533123-29533251
>chr22:29533484-29533577
>chr22:29533932-29534067
>chr22:29534203-29534240
>chr22:29534640-29535291
>chr22:29535757-29535968
>chr22:29536884-29537009
>chr22:29537356-29538338
>chr22:29538496-29539141
>chr22:29539969-29540284
>chr22:29540390-29540426
>chr22:29540471-29540532
>chr22:29540926-29541926
>chr22:29542477-29542781
>chr22:29542983-29543403
>chr22:29544166-29544238
>chr22:29544979-29548588
>chr22:29550193-29550228
>chr22:29550499-29550564
>chr22:29551122-29551723
>chr22:29551782-29553247
>chr22:29554315-29554669
>chr22:29555329-29555371
>chr22:29556196-29556562
>chr22:29556644-29557732
>chr22:29557974-29558522
>chr22:29559004-29559071
>chr22:29559256-29559551
>chr22:29560115-29560184
>chr22:29560219-29560520
>chr22:29562050-29562142
>chr22:29562427-29562711
>chr22:29562812-29563661
>chr22:29563746-29563970
>chr22:29564431-29564719
>chr22:29564894-29565537
>chr22:29565630-29565848
>chr22:29566094-29567179
>chr22:29567515-29568847
>chr22:29569452-29570041
>chr22:29570330-29570373
>chr22:29571698-29571957
>chr22:29572012-29572331
>chr22:29572415-29574322
>chr22:29574382-29574426
>chr22:29574493-29574809
>chr22:29574971-29575016
>chr22:29575349-29575390
>chr22:29575630-29576398
>chr22:29576637-29576945
>chr22:29577066-29578568
>chr22:29578729-29578767
>chr22:29579082-29579810
>chr22:29580245-29580308
>chr22:29581352-29581666
>chr22:29581747-29581959
>chr22:29582066-29582718
>chr22:29583170-29584089
>chr22:29584358-29584682
>chr22:29584782-29585102
>chr22:29585750-29587090
>chr22:29587263-29587903
>chr22:29588160-29588262
>chr22:29588358-29588498
>chr22:29588778-29588819
>chr22:29589300-29589963
>chr22:29590209-29590558
>chr22:29590912-29591221
>chr22:29591276-29591887
>chr22:29591948-29593763
>chr22:29593837-29593895
>chr22:29594297-29595553
>chr22:29595872-29596194
>chr22:29596234-29596536
>chr22:29596568-29598792
>chr22:29598854-29598926
>chr22:29599115-29599420
>chr22:29599541-29599572
>chr22:29599650-29600918
>chr22:29601156-29601489
>chr22:29601874-29601938
>chr22:29602018-29602458
>chr22:29602671-29603004
>chr22:29604746-29605587
>chr22:29605952-29606255
>chr22:29606767-29607031
>chr22:29607555-29607656
>chr22:29607825-29608677
>chr22:29608787-29608860
>chr22:29610065-29612693
>chr22:29612787-29617228
>chr22:29617340-29617615
>chr22:29617703-29617741
>chr22:29617851-29617962
>chr22:29619044-29619697
>chr22:29619947-29620862
>chr22:29621467-29621719
>chr22:29622644-29623246
>chr22:29624129-29624511
>chr22:29624795-29625233
>chr22:29626144-29626459
>chr22:29628605-29628936
>chr22:29631847-29631883
>chr22:29632283-29632350
>chr22:29635324-29635629
>chr22:29638347-29638652
>chr22:29639596-29640224
>chr22:29640844-29641142
>chr22:29642462-29642511
>chr22:29643110-29645027
>chr22:29646752-29647053
>chr22:29647947-29648187
>chr22:29648624-29648892
>chr22:29649096-29650302
>chr22:29650502-29650917
>chr22:29652094-29652138
>chr22:29652282-29652739
>chr22:29652901-29653493
>chr22:29655930-29656276
>chr22:29656398-29656732
>chr22:29657291-29657459
>chr22:29658595-29658652
>chr22:29659311-29659445
>chr22:29660346-29660403
>chr22:29660560-29660869
>chr22:29661638-29661779
>chr22:29662067-29662472
>chr22:29664095-29664334
>chr22:29665198-29665801
>chr22:29666107-29666462
>chr22:29666527-29667011
>chr22:29667155-29667204
>chr22:29667249-29667953
>chr22:29669369-29669579
>chr22:29670019-29670295
>chr22:29671226-29671612
>chr22:29672278-29672928
>chr22:29676138-29676483
>chr22:29676608-29676695
>chr22:29676891-29676964
>chr22:29679483-29679945
>chr22:29680012-29680468
>chr22:29680764-29680855
>chr22:29681022-29681216
>chr22:29685115-29685710
>chr22:29685939-29686056
>chr22:29686101-29686155
>chr22:29686322-29686669
>chr22:29687759-29687821
>chr22:29688894-29689225
>chr22:29692108-29692233
>chr22:29692706-29692771
>chr22:29692905-29693005
>chr22:29696039-29696356
>chr22:29696799-29697120
>chr22:29697559-29697868
>chr22:29698391-29698446
>chr22:29699393-29700041
>chr22:29702662-29702761
>chr22:29703524-29703558
>chr22:29704179-29704454
>chr22:29705614-29705675
>chr22:29706314-29706374
>chr22:29707022-29707053
>chr22:29707812-29708583
>chr22:29708679-29708721
>chr22:29709217-29709254
>chr22:29709548-29709564
>chr22:29709591-29709895
>chr22:29710419-29710655
>chr22:29710867-29710909
>chr22:29711281-29711363
>chr22:29711834-29712444
>chr22:29713446-29713482
>chr22:29714006-29714052
>chr22:29714463-29714517
>chr22:29715175-29715236
>chr22:29717630-29717923
>chr22:29719911-29719994
>chr22:29720244-29720367
>chr22:29720590-29720635
>chr22:29721284-29721461
>chr22:29722109-29722199
>chr22:29722391-29722508
>chr22:29723007-29723048
>chr22:29723172-29723343
>chr22:29725049-29725115
>chr22:29725409-29725462
>chr22:29725566-29725663
>chr22:29727816-29727887
>chr22:29729701-29729815
>chr22:29729954-29730227
>chr22:29731206-29731264
>chr22:29731407-29731494
>chr22:29731692-29731907
>chr22:29732449-29732794
>chr22:29733045-29733092
>chr22:29733225-29733289
>chr22:29734818-29734863
>chr22:29735483-29735575
>chr22:29736426-29737399
>chr22:29737603-29737657
>chr22:29738718-29739036
>chr22:29741670-29741957
>chr22:29742784-29743198
>chr22:29743409-29743751
>chr22:29745253-29745295
>chr22:29745959-29746594
>chr22:29747294-29747397
>chr22:29748818-29748981
>chr22:29749057-29749379
>chr22:29749582-29750024
>chr22:29750194-29750258
>chr22:29751166-29751205
>chr22:29751267-29751306
>chr22:29751420-29751632
>chr22:29751708-29751965
>chr22:29752090-29752122
>chr22:29752544-29752626
>chr22:29752703-29752842
>chr22:29753195-29753776
>chr22:29754583-29754889
>chr22:29755007-29755523
>chr22:29755907-29755955
>chr22:29756619-29757218
>chr22:29757468-29757548
>chr22:29757738-29758032
>chr22:29758071-29758147
>chr22:29758331-29758620
>chr22:29759490-29760640
>chr22:29760988-29761671
>chr22:29762096-29762170
>chr22:29762329-29764331
>chr22:29764459-29764946
>chr22:29765125-29765880
>chr22:29766041-29766172
>chr22:29768615-29768928
>chr22:29769217-29769507
>chr22:29770268-29770492
>chr22:29770634-29771057
>chr22:29771096-29772268
>chr22:29772827-29773166
>chr22:29773727-29774088
>chr22:29774179-29774378
>chr22:29774516-29775573
>chr22:29776200-29776337
>chr22:29776425-29776726
>chr22:29777254-29777889
>chr22:29777975-29778144
>chr22:29778538-29778581
>chr22:29779350-29779396
>chr22:29779610-29780422
>chr22:29780567-29780722
>chr22:29781348-29781419
>chr22:29781587-29781979
>chr22:29783105-29783272
>chr22:29783581-29783937
>chr22:29784163-29784466
>chr22:29785261-29785760
>chr22:29786486-29787028
>chr22:29787113-29787156
>chr22:29789311-29789411
>chr22:29789689-29789765
>chr22:29790237-29790349
>chr22:29791107-29791712
>chr22:29792863-29793170
>chr22:29793898-29794526
>chr22:29794972-29795429
>chr22:29796109-29796298
>chr22:29797511-29797620
>chr22:29797748-29798044
>chr22:29798841-29798898
>chr22:29799793-29800113
>chr22:29800421-29800511
>chr22:29802353-29803422
>chr22:29805698-29805846
>chr22:29806991-29807303
>chr22:29807698-29807940
>chr22:29808534-29809162
>chr22:29809220-29809878
>chr22:29810061-29810186
>chr22:29810715-29811035
>chr22:29811269-29811456
>chr22:29811886-29811997
>chr22:29812879-29813188
>chr22:29813333-29813387
>chr22:29813721-29813753
>chr22:29814022-29814099
>chr22:29815064-29815322
>chr22:29815599-29815684
>chr22:29816211-29816255
>chr22:29816778-29816843
>chr22:29818290-29818480
>chr22:29819164-29819468
>chr22:29819872-29820960
>chr22:29821472-29821548
>chr22:29821723-29822079
>chr22:29822706-29823338
>chr22:29823559-29824663
>chr22:29826272-29826705
>chr22:29826810-29827186
>chr22:29828583-29828631
>chr22:29828854-29829246
>chr22:29829439-29829825
>chr22:29830129-29830344
>chr22:29831302-29831390
>chr22:29832582-29833086
>chr22:29833413-29833466
>chr22:29833855-29834176
>chr22:29834320-29834377
>chr22:29835108-29835402
>chr22:29835686-29835744
>chr22:29835937-29836163
>chr22:29836286-29836413
>chr22:29836552-29836891
>chr22:29837138-29837452
>chr22:29837778-29837936
>chr22:29838813-29838904
>chr22:29839364-29839797
>chr22:29840046-29840518
>chr22:29840871-29841152
>chr22:29841330-29841762
>chr22:29841979-29842423
>chr22:29843118-29843668
>chr22:29844009-29844257
>chr22:29845006-29845047
>chr22:29845173-29845712
>chr22:29846054-29846498
>chr22:29846709-29846818
>chr22:29846902-29847836
>chr22:29847956-29848002
>chr22:29848764-29848805
>chr22:29849120-29849474
>chr22:29850367-29851027
>chr22:29851623-29852803
>chr22:29853288-29853486
>chr22:29853688-29853999
>chr22:29854743-29855429
>chr22:29856845-29856893
>chr22:29856984-29857250
>chr22:29857367-29859897
>chr22:29860011-29860077
>chr22:29860150-29860275
>chr22:29860401-29860615
>chr22:29860819-29861150
>chr22:29862312-29862349
>chr22:29862509-29863212
>chr22:29863257-29863433
>chr22:29863501-29864091
>chr22:29864118-29866192
>chr22:29866745-29867090
>chr22:29867163-29867498
>chr22:29867833-29869396
>chr22:29870271-29870593
>chr22:29871077-29871423
>chr22:29872760-29872828
>chr22:29873196-29873244
>chr22:29873771-29875339
>chr22:29875383-29876046
>chr22:29876144-29876501
>chr22:29876876-29877048
>chr22:29877268-29877740
>chr22:29878403-29878722
>chr22:29879110-29879463
>chr22:29880126-29880849
>chr22:29881112-29881476
>chr22:29881506-29881963
>chr22:29882158-29882232
>chr22:29882398-29882792
>chr22:29882996-29883247
>chr22:29883399-29883522
>chr22:29883605-29883674
>chr22:29883794-29883860
>chr22:29884222-29884295
>chr22:29884597-29884864
>chr22:29886484-29886541
>chr22:29887136-29887203
>chr22:29888002-29888353
>chr22:29888746-29889049
>chr22:29889197-29889592
>chr22:29889853-29890538
>chr22:29890926-29891020
>chr22:29891296-29891759
>chr22:29891865-29892165
>chr22:29892437-29892498
>chr22:29892540-29892693
>chr22:29892747-29892871
>chr22:29893037-29893095
>chr22:29893719-29894187
>chr22:29894899-29897812
>chr22:29897925-29898184
>chr22:29898310-29898471
>chr22:29898497-29898870
>chr22:29899135-29899393
>chr22:29899590-29899770
>chr22:29900031-29900128
>chr22:29900566-29901037
>chr22:29901256-29901321
>chr22:29901590-29902000
>chr22:29902210-29902763
>chr22:29902936-29903258
>chr22:29903338-29903699
>chr22:29904440-29904653
>chr22:29905333-29905370
>chr22:29906227-29906641
>chr22:29906795-29907432
>chr22:29908880-29909197
>chr22:29909471-29909568
>chr22:29909867-29910181
>chr22:29910787-29910826
>chr22:29911243-29911606
>chr22:29912250-29912579
>chr22:29912955-29913268
>chr22:29913485-29913587
>chr22:29913652-29914141
>chr22:29914316-29914577
>chr22:29914870-29915189
>chr22:29915407-29915729
>chr22:29917327-29917476
>chr22:29918893-29919046
>chr22:29919485-29919833
>chr22:29919960-29920242
>chr22:29921067-29921321
>chr22:29921408-29921458
>chr22:29921612-29924484
>chr22:29924570-29924872
>chr22:29925028-29925333
>chr22:29925601-29925960
>chr22:29926098-29927575
>chr22:29927839-29928099
>chr22:29928159-29928496
>chr22:29928615-29928816
>chr22:29928981-29929830
>chr22:29930417-29931043
>chr22:29931391-29931753
>chr22:29932764-29933249
>chr22:29933748-29933913
>chr22:29934069-29934368
>chr22:29935718-29936064
>chr22:29937356-29937566
>chr22:29937692-29937790
>chr22:29937902-29938186
>chr22:29938802-29939178
>chr22:29939772-29940520
>chr22:29941132-29941172
>chr22:29941229-29941521
>chr22:29941608-29943495
>chr22:29943740-29944120
>chr22:29944212-29944300
>chr22:29945002-29945701
>chr22:29946259-29946295
>chr22:29948758-29949559
>chr22:29950250-29950654
>chr22:29950773-29951176
>chr22:29951940-29952129
>chr22:29952587-29952657
>chr22:29954077-29954388
>chr22:29954918-29955372
>chr22:29955683-29956077
>chr22:29956239-29956556
>chr22:29957411-29957670
>chr22:29958031-29958138
>chr22:29959372-29959679
>chr22:29959735-29960068
>chr22:29960164-29960202
>chr22:29960311-29960427
>chr22:29960560-29960729
>chr22:29961298-29961332
>chr22:29961635-29962086
>chr22:29962234-29964143
>chr22:29965434-29965711
>chr22:29966713-29966825
>chr22:29967190-29968126
>chr22:29968265-29968436
>chr22:29968759-29968812
>chr22:29969517-29969838
>chr22:29970335-29970684
>chr22:29970942-29970978
>chr22:29971402-29971581
>chr22:29972567-29972870
>chr22:29973580-29973928
>chr22:29974949-29975044
>chr22:29975200-29975440
>chr22:29975551-29976067
>chr22:29977005-29977303
>chr22:29977729-29977809
>chr22:29977855-29978191
>chr22:29979164-29979529
>chr22:29980750-29980792
>chr22:29981125-29981339
>chr22:29981542-29981853
>chr22:29981921-29982243
>chr22:29983308-29983482
>chr22:29983623-29984100
>chr22:29985213-29985545
>chr22:29985772-29985840
>chr22:29986640-29987042
>chr22:29988746-29988800
>chr22:29989193-29989530
>chr22:29989943-29990253
>chr22:29990545-29990937
>chr22:29992073-29992421
>chr22:29994709-29994749
>chr22:29996016-29996125
>chr22:29996702-29997039
>chr22:29998297-29998683
>chr22:29999289-29999641
>chr22:29999729-30000021
>chr22:30000171-30000487
>chr22:30001022-30001537
>chr22:30005989-30006167
>chr22:30006541-30006858
>chr22:30011374-30011681
>chr22:30011910-30011967
>chr22:30014494-30014767
>chr22:30014995-30015361
>chr22:30015826-30015862
>chr22:30018457-30018771
>chr22:30018914-30019228
>chr22:30024002-30024335
>chr22:30024468-30024546
>chr22:30030303-30030385
>chr22:30030844-30031283
>chr22:30032588-30032925
>chr22:30034124-30034181
>chr22:30034364-30034660
>chr22:30034853-30035229
>chr22:30035680-30035734
>chr22:30037072-30037741
>chr22:30039079-30039734
>chr22:30042187-30042257
>chr22:30043526-30043701
>chr22:30045051-30045127
>chr22:30045256-30045561
>chr22:30045655-30045997
>chr22:30046121-30046236
>chr22:30046900-30047118
>chr22:30047723-30047910
>chr22:30048008-30048280
>chr22:30048413-30048486
>chr22:30049267-30049576
>chr22:30049699-30050355
>chr22:30050821-30052266
>chr22:30052348-30053370
>chr22:30053492-30054046
>chr22:30054450-30054580
>chr22:30054805-30054949
>chr22:30055297-30056028
>chr22:30056537-30058497
>chr22:30058580-30059264
>chr22:30059481-30060497
>chr22:30060834-30061192
>chr22:30061331-30061988
>chr22:30062179-30062250
>chr22:30062317-30062738
>chr22:30063510-30063607
>chr22:30064091-30064325
>chr22:30064527-30064623
>chr22:30064727-30065037
>chr22:30065125-30065431
>chr22:30065495-30069676
>chr22:30069706-30070482
>chr22:30070516-30074325
>chr22:30076631-30076939
>chr22:30078277-30078654
>chr22:30078955-30079082
>chr22:30079357-30079406
>chr22:30079469-30079953
>chr22:30081324-30081394
>chr22:30081549-30082042
>chr22:30082531-30082842
>chr22:30082993-30083285
>chr22:30083610-30083828
>chr22:30084113-30084818
>chr22:30084857-30085348
>chr22:30085410-30085747
>chr22:30085964-30086438
>chr22:30086804-30087180
>chr22:30087500-30088353
>chr22:30088577-30088768
>chr22:30089322-30092349
>chr22:30092380-30093332
>chr22:30094954-30095520
>chr22:30095978-30096217
>chr22:30096426-30097051
>chr22:30097616-30097677
>chr22:30098241-30098347
>chr22:30099600-30101597
>chr22:30101746-30102092
>chr22:30102635-30102946
>chr22:30103296-30103360
>chr22:30103568-30104144
>chr22:30106001-30106307
>chr22:30106749-30106900
>chr22:30106970-30107049
>chr22:30107466-30107793
>chr22:30107857-30108060
>chr22:30108443-30108551
>chr22:30108875-30109637
>chr22:30110016-30110312
>chr22:30110377-30111649
>chr22:30112781-30112858
>chr22:30113237-30113525
>chr22:30115115-30115411
>chr22:30115549-30115581
>chr22:30117431-30117821
>chr22:30118579-30118678
>chr22:30120574-30120660
>chr22:30122411-30122531
>chr22:30123302-30124017
>chr22:30124255-30124408
>chr22:30124642-30124755
>chr22:30124835-30124871
>chr22:30124979-30125740
>chr22:30126126-30126531
>chr22:30126695-30127696
>chr22:30128029-30128137
>chr22:30128927-30129277
>chr22:30129441-30129537
>chr22:30129607-30129830
>chr22:30130004-30130095
>chr22:30130563-30130891
>chr22:30131675-30131837
>chr22:30132292-30132579
>chr22:30133389-30133946
>chr22:30134086-30134506
>chr22:30134878-30134937
>chr22:30135226-30135297
>chr22:30136151-30136629
>chr22:30136769-30137063
>chr22:30137124-30137307
>chr22:30137341-30137656
>chr22:30137701-30138682
>chr22:30138733-30138930
>chr22:30138987-30139025
>chr22:30139065-30139108
>chr22:30139176-30139686
>chr22:30139736-30142448
>chr22:30142477-30142833
>chr22:30143159-30143222
>chr22:30143362-30143646
>chr22:30143765-30144106
>chr22:30145225-30145591
>chr22:30145727-30145912
>chr22:30146043-30146625
>chr22:30146704-30147330
>chr22:30147640-30148263
>chr22:30148412-30148538
>chr22:30148718-30149010
>chr22:30149261-30149482
>chr22:30150436-30150521
>chr22:30151210-30151269
>chr22:30151652-30151710
>chr22:30152163-30152635
>chr22:30154278-30154361
>chr22:30154648-30155458
>chr22:30155521-30155580
>chr22:30158449-30158985
>chr22:30161647-30161743
>chr22:30162029-30162436
>chr22:30162491-30163101
>chr22:30163166-30163219
>chr22:30163370-30165537
>chr22:30165800-30166058
>chr22:30166308-30166545
>chr22:30166832-30167101
>chr22:30167325-30167390
>chr22:30167843-30167950
>chr22:30169307-30169445
>chr22:30170593-30170638
>chr22:30171214-30171294
>chr22:30172504-30172945
>chr22:30175194-30175351
>chr22:30177738-30177984
>chr22:30179355-30179412
>chr22:30179860-30180188
>chr22:30180743-30181309
>chr22:30182058-30182226
>chr22:30182613-30182911
>chr22:30183488-30183673
>chr22:30186326-30186452
>chr22:30187207-30187401
>chr22:30188828-30189101
>chr22:30191005-30191075
>chr22:30194903-30195230
>chr22:30195655-30195694
>chr22:30196325-30196417
>chr22:30197886-30198168
>chr22:30199833-30200220
>chr22:30200499-30200607
>chr22:30200687-30201189
>chr22:30201310-30201740
>chr22:30202152-30202254
>chr22:30202328-30202402
>chr22:30203125-30203422
>chr22:30203480-30203695
>chr22:30203902-30203965
>chr22:30206123-30206769
>chr22:30207453-30207655
>chr22:30207826-30208116
>chr22:30209638-30209720
>chr22:30209913-30210201
>chr22:30211041-30211338
>chr22:30211789-30212447
>chr22:30212631-30212724
>chr22:30213656-30213707
>chr22:30213767-30214485
>chr22:30214586-30214674
>chr22:30215350-30215677
>chr22:30216211-30216531
>chr22:30217044-30217477
>chr22:30217579-30217775
>chr22:30217931-30217980
>chr22:30218639-30219227
>chr22:30219355-30219517
>chr22:30219585-30220555
>chr22:30221735-30221782
>chr22:30222731-30222788
>chr22:30223865-30224137
>chr22:30224952-30225286
>chr22:30225683-30226130
>chr22:30226395-30226467
>chr22:30227206-30227569
>chr22:30227889-30227932
>chr22:30228003-30228574
>chr22:30229292-30229438
>chr22:30229532-30229618
>chr22:30229756-30230635
>chr22:30230911-30231020
>chr22:30231401-30231458
>chr22:30231671-30231986
>chr22:30232886-30232920
>chr22:30233471-30233608
>chr22:30233702-30234009
>chr22:30234246-30234679
>chr22:30235172-30235345
>chr22:30235388-30235562
>chr22:30236566-30236683
>chr22:30236870-30236917
>chr22:30239905-30240221
>chr22:30240460-30240548
>chr22:30240912-30240973
>chr22:30241695-30241763
>chr22:30241810-30241872
>chr22:30244056-30244126
>chr22:30244271-30244309
>chr22:30245221-30245322
>chr22:30246246-30246469
>chr22:30247197-30247271
>chr22:30248325-30248371
>chr22:30249670-30249716
>chr22:30250219-30250310
>chr22:30250540-30250624
>chr22:30250746-30250834
>chr22:30252455-30252513
>chr22:30252792-30252842
>chr22:30253108-30253160
>chr22:30253326-30253444
>chr22:30253915-30253998
>chr22:30254275-30254376
>chr22:30255081-30255328
>chr22:30255500-30255937
>chr22:30256288-30256323
>chr22:30256986-30257073
>chr22:30259234-30259521
>chr22:30260880-30260920
>chr22:30261416-30261514
>chr22:30261568-30261641
>chr22:30261942-30262026
>chr22:30266301-30266382
>chr22:30267102-30267211
>chr22:30267555-30267682
>chr22:30268619-30268930
>chr22:30269239-30269538
>chr22:30269657-30270875
>chr22:30271394-30273230
>chr22:30274556-30274657
>chr22:30276704-30277119
>chr22:30277206-30277689
>chr22:30278229-30278469
>chr22:30278655-30278959
>chr22:30279804-30279982
>chr22:30280067-30282301
>chr22:30283780-30284136
>chr22:30284495-30284558
>chr22:30285780-30285839
>chr22:30287596-30287648
>chr22:30287774-30287878
>chr22:30288008-30288198
>chr22:30288488-30288576
>chr22:30292543-30292666
>chr22:30294138-30294217
>chr22:30296730-30296872
>chr22:30297058-30297099
>chr22:30297180-30297229
>chr22:30299581-30299982
>chr22:30300168-30300483
>chr22:30302972-30303368
>chr22:30304045-30304117
>chr22:30304459-30304509
>chr22:30305397-30305473
>chr22:30306240-30306284
>chr22:30307561-30307615
>chr22:30307785-30308102
>chr22:30308152-30308202
>chr22:30308428-30308466
>chr22:30309241-30309593
>chr22:30310516-30310600
>chr22:30311774-30312072
>chr22:30312394-30312667
>chr22:30312835-30312910
>chr22:30313261-30313705
>chr22:30314258-30314358
>chr22:30314517-30314876
>chr22:30315407-30315569
>chr22:30316211-30316337
>chr22:30316438-30316670
>chr22:30316752-30317483
>chr22:30317604-30317814
>chr22:30320500-30320536
>chr22:30320749-30320905
>chr22:30321986-30322260
>chr22:30322504-30323217
>chr22:30323607-30323646
>chr22:30323679-30323982
>chr22:30324390-30324442
>chr22:30324786-30324848
>chr22:30326517-30326558
>chr22:30327589-30327870
>chr22:30327973-30328199
>chr22:30328233-30328276
>chr22:30328504-30328601
>chr22:30329177-30329274
>chr22:30329357-30329673
>chr22:30329851-30330003
>chr22:30330038-30330553
>chr22:30331132-30331474
>chr22:30331557-30331906
>chr22:30333623-30333801
>chr22:30334511-30334568
>chr22:30336238-30336486
>chr22:30336802-30336838
>chr22:30338171-30338482
>chr22:30339465-30339745
>chr22:30342270-30342313
>chr22:30343845-30343917
>chr22:30344163-30344208
>chr22:30344489-30344527
>chr22:30345215-30345274
>chr22:30346790-30346844
>chr22:30347112-30347329
>chr22:30347756-30348138
>chr22:30348360-30348515
>chr22:30349293-30349580
>chr22:30349643-30349936
>chr22:30350217-30350501
>chr22:30351019-30351298
>chr22:30351505-30351797
>chr22:30353232-30353836
>chr22:30354776-30354948
>chr22:30355022-30355356
>chr22:30355860-30355895
>chr22:30357489-30357960
>chr22:30358133-30358187
>chr22:30359697-30360572
>chr22:30360637-30361549
>chr22:30361697-30361736
>chr22:30361812-30361925
>chr22:30362011-30362053
>chr22:30362620-30362704
>chr22:30363009-30363191
>chr22:30363360-30363412
>chr22:30363522-30364845
>chr22:30365314-30365402
>chr22:30366770-30368081
>chr22:30369235-30369273
>chr22:30373057-30373157
>chr22:30373908-30373973
>chr22:30374932-30375261
>chr22:30375402-30375446
>chr22:30375901-30376035
>chr22:30376473-30376622
>chr22:30378341-30378679
>chr22:30379221-30379270
>chr22:30380247-30380286
>chr22:30381801-30381865
>chr22:30382116-30382425
>chr22:30382812-30383067
>chr22:30383416-30383462
>chr22:30384738-30385808
>chr22:30387135-30387286
>chr22:30387389-30387448
>chr22:30387878-30388307
>chr22:30388462-30388793
>chr22:30389073-30389483
>chr22:30389519-30389641
>chr22:30390964-30391021
>chr22:30391995-30392191
>chr22:30392803-30392867
>chr22:30393041-30393082
>chr22:30394209-30394853
>chr22:30395346-30395643
>chr22:30396336-30396647
>chr22:30397490-30397527
>chr22:30398719-30398921
>chr22:30399090-30399552
>chr22:30399873-30399936
>chr22:30400481-30401895
>chr22:30402476-30402537
>chr22:30402746-30403142
>chr22:30403196-30403265
>chr22:30403508-30403543
>chr22:30403713-30404048
>chr22:30404774-30405108
>chr22:30405663-30405916
>chr22:30406697-30407056
>chr22:30407728-30407869
>chr22:30408040-30408170
>chr22:30408268-30408581
>chr22:30409271-30409337
>chr22:30409619-30410285
>chr22:30410896-30411259
>chr22:30411390-30411808
>chr22:30412245-30412432
>chr22:30412486-30412972
>chr22:30413357-30413563
>chr22:30413867-30414147
>chr22:30415143-30415482
>chr22:30416962-30417036
>chr22:30417607-30417681
>chr22:30418034-30418240
>chr22:30419263-30419569
>chr22:30419923-30420282
>chr22:30421055-30421204
>chr22:30423142-30423187
>chr22:30425125-30425204
>chr22:30425347-30425548
>chr22:30426574-30426625
>chr22:30429201-30429344
>chr22:30430556-30430591
>chr22:30430699-30431037
>chr22:30431730-30432042
>chr22:30432890-30432989
>chr22:30434623-30434697
>chr22:30435250-30435301
>chr22:30435666-30435710
>chr22:30435830-30435929
>chr22:30436635-30437126
>chr22:30437382-30438073
>chr22:30438865-30439838
>chr22:30440120-30440209
>chr22:30440539-30441711
>chr22:30441747-30441966
>chr22:30442014-30443159
>chr22:30443375-30443406
>chr22:30443494-30443754
>chr22:30444185-30444593
>chr22:30444935-30444999
>chr22:30445714-30445753
>chr22:30446702-30447711
>chr22:30448504-30448561
>chr22:30448589-30448894
>chr22:30449508-30449872
>chr22:30450303-30450595
>chr22:30451478-30451649
>chr22:30451705-30452061
>chr22:30452186-30453022
>chr22:30453407-30453821
>chr22:30454456-30455553
>chr22:30455982-30456796
>chr22:30457234-30457805
>chr22:30458561-30458673
>chr22:30458707-30459156
>chr22:30460544-30460866
>chr22:30462408-30463062
>chr22:30464430-30464733
>chr22:30465375-30465554
>chr22:30466158-30466207
>chr22:30467217-30467314
>chr22:30467340-30467481
>chr22:30467877-30468414
>chr22:30469015-30469316
>chr22:30470096-30470149
>chr22:30470722-30471319
>chr22:30473577-30474287
>chr22:30474749-30474848
>chr22:30474904-30474950
>chr22:30475479-30475741
>chr22:30475893-30475994
>chr22:30476209-30476247
>chr22:30476718-30476892
>chr22:30477058-30477160
>chr22:30477249-30477280
>chr22:30477616-30477955
>chr22:30478006-30478538
>chr22:30478711-30479106
>chr22:30479200-30479489
>chr22:30479562-30480036
>chr22:30480501-30480851
>chr22:30480888-30481193
>chr22:30481871-30481913
>chr22:30481969-30482046
>chr22:30482090-30483084
>chr22:30484180-30484542
>chr22:30484969-30485364
>chr22:30485711-30485751
>chr22:30485898-30485960
>chr22:30486301-30486615
>chr22:30486956-30487007
>chr22:30487313-30487836
>chr22:30487911-30488287
>chr22:30489221-30489543
>chr22:30490495-30490591
>chr22:30490682-30490771
>chr22:30491973-30492057
>chr22:30492658-30493129
>chr22:30493401-30493441
>chr22:30493716-30494008
>chr22:30494299-30494681
>chr22:30495114-30495261
>chr22:30496105-30496410
>chr22:30496663-30496721
>chr22:30496791-30496868
>chr22:30497052-30497546
>chr22:30497824-30497856
>chr22:30498111-30498404
>chr22:30498577-30498670
>chr22:30498928-30499779
>chr22:30499865-30500174
>chr22:30500430-30500668
>chr22:30500914-30501083
>chr22:30501567-30502212
>chr22:30502310-30502422
>chr22:30502551-30502850
>chr22:30503247-30503563
>chr22:30504013-30504357
>chr22:30504453-30504522
>chr22:30504826-30505156
>chr22:30505814-30506455
>chr22:30506915-30507319
>chr22:30507488-30509415
>chr22:30509544-30509908
>chr22:30510060-30510478
>chr22:30510818-30511088
>chr22:30511391-30512227
>chr22:30512285-30513203
>chr22:30513639-30513736
>chr22:30514901-30515503
>chr22:30516554-30516922
>chr22:30516950-30517060
>chr22:30517594-30517933
>chr22:30518011-30518329
>chr22:30518509-30518782
>chr22:30518946-30519330
>chr22:30519412-30519774
>chr22:30520212-30520257
>chr22:30520750-30521023
>chr22:30521306-30521382
>chr22:30521750-30522557
>chr22:30522878-30523105
>chr22:30523360-30523663
>chr22:30524084-30524169
>chr22:30524227-30524682
>chr22:30525291-30525347
>chr22:30525750-30525834
>chr22:30526578-30527180
>chr22:30527584-30527749
>chr22:30528060-30528720
>chr22:30529391-30529446
>chr22:30529586-30529750
>chr22:30529909-30529971
>chr22:30530124-30530734
>chr22:30531118-30531733
>chr22:30532268-30532398
>chr22:30533313-30533695
>chr22:30534380-30535061
>chr22:30535697-30536149
>chr22:30536665-30537103
>chr22:30537286-30537624
>chr22:30537700-30537762
>chr22:30537807-30537867
>chr22:30538055-30538383
>chr22:30538449-30538481
>chr22:30538552-30538652
>chr22:30539089-30539436
>chr22:30539551-30539694
>chr22:30540431-30541046
>chr22:30541135-30541230
>chr22:30541385-30541872
>chr22:30544148-30544286
>chr22:30544457-30544530
>chr22:30545253-30545711
>chr22:30545757-30546438
>chr22:30547611-30547724
>chr22:30548200-30548580
>chr22:30548715-30548920
>chr22:30549065-30549393
>chr22:30549612-30549759
>chr22:30549966-30550155
>chr22:30550256-30550999
>chr22:30551398-30551776
>chr22:30551877-30552224
>chr22:30552343-30552444
>chr22:30552859-30552944
>chr22:30553108-30553205
>chr22:30553423-30553657
>chr22:30554096-30554159
>chr22:30554392-30554439
>chr22:30556706-30557075
>chr22:30557727-30558485
>chr22:30558763-30559707
>chr22:30560028-30560161
>chr22:30560274-30560387
>chr22:30560867-30561246
>chr22:30562052-30562466
>chr22:30562832-30563258
>chr22:30563335-30564121
>chr22:30564196-30564251
>chr22:30565201-30565249
>chr22:30565325-30565384
>chr22:30566603-30567204
>chr22:30567283-30567583
>chr22:30567658-30567988
>chr22:30568788-30569104
>chr22:30569238-30569272
>chr22:30569827-30570107
>chr22:30570464-30570804
>chr22:30571576-30571894
>chr22:30572366-30572452
>chr22:30573343-30573402
>chr22:30574137-30574235
>chr22:30574559-30574651
>chr22:30574695-30574765
>chr22:30574933-30574978
>chr22:30576787-30576953
>chr22:30577488-30577799
>chr22:30577997-30578304
>chr22:30579121-30579293
>chr22:30581664-30581724
>chr22:30583008-30583054
>chr22:30583095-30583207
>chr22:30583615-30583785
>chr22:30585690-30585733
>chr22:30586532-30586581
>chr22:30586613-30586905
>chr22:30588494-30588785
>chr22:30588831-30588867
>chr22:30589562-30589621
>chr22:30590668-30590742
>chr22:30592511-30592832
>chr22:30593150-30593548
>chr22:30594139-30594654
>chr22:30594701-30595032
>chr22:30595266-30595564
>chr22:30596077-30596567
>chr22:30596689-30597833
>chr22:30597871-30598405
>chr22:30598498-30599297
>chr22:30599500-30600279
>chr22:30600368-30600836
>chr22:30601315-30603229
>chr22:30603297-30603702
>chr22:30604329-30604700
>chr22:30604789-30604879
>chr22:30604978-30605293
>chr22:30606215-30606752
>chr22:30607758-30607925
>chr22:30608380-30608696
>chr22:30609127-30609295
>chr22:30609558-30609611
>chr22:30611530-30611804
>chr22:30611955-30612611
>chr22:30613255-30613573
>chr22:30614672-30614969
>chr22:30616018-30616087
>chr22:30616186-30616817
>chr22:30617916-30619372
>chr22:30619866-30620104
>chr22:30620177-30620290
>chr22:30620983-30621295
>chr22:30621460-30621894
>chr22:30621983-30622295
>chr22:30623349-30623602
>chr22:30623657-30624382
>chr22:30624450-30624486
>chr22:30624880-30625414
>chr22:30625459-30625901
>chr22:30627280-30627609
>chr22:30628184-30628480
>chr22:30629346-30629794
>chr22:30630074-30630198
>chr22:30630393-30630748
>chr22:30630950-30634209
>chr22:30635621-30635672
>chr22:30637142-30637675
>chr22:30637958-30640406
>chr22:30640739-30640787
>chr22:30641510-30641855
>chr22:30642003-30643073
>chr22:30644440-30644807
>chr22:30645148-30645191
>chr22:30645300-30646124
>chr22:30647100-30647402
>chr22:30648460-30648845
>chr22:30650035-30650525
>chr22:30651186-30651583
>chr22:30651901-30652719
>chr22:30653343-30653657
>chr22:30653951-30654429
>chr22:30655112-30655430
>chr22:30655938-30656276
>chr22:30656831-30657034
>chr22:30657135-30658116
>chr22:30658224-30658383
>chr22:30658855-30659162
>chr22:30659326-30659696
>chr22:30659944-30660010
>chr22:30660139-30660500
>chr22:30660809-30661179
>chr22:30661239-30661625
>chr22:30662208-30662319
>chr22:30662574-30662845
>chr22:30665686-30665848
>chr22:30665924-30665977
>chr22:30666331-30666769
>chr22:30667167-30667210
>chr22:30668947-30669041
>chr22:30669279-30669784
>chr22:30669888-30670296
>chr22:30670734-30671075
>chr22:30671763-30672109
>chr22:30672165-30672224
>chr22:30672650-30672721
>chr22:30672943-30673219
>chr22:30673562-30673925
>chr22:30674631-30674678
>chr22:30674952-30675257
>chr22:30675432-30676152
>chr22:30676185-30676321
>chr22:30676472-30676626
>chr22:30676677-30677546
>chr22:30677694-30677809
>chr22:30677884-30678107
>chr22:30678178-30678254
>chr22:30678286-30678393
>chr22:30678527-30678621
>chr22:30678802-30678923
>chr22:30678959-30679141
>chr22:30679239-30679480
>chr22:30679520-30679928
>chr22:30680118-30680531
>chr22:30680635-30680917
>chr22:30681521-30681820
>chr22:30682282-30682345
>chr22:30682572-30682926
>chr22:30683330-30683729
>chr22:30684338-30685017
>chr22:30685738-30687461
>chr22:30687514-30689487
>chr22:30689934-30690456
>chr22:30690802-30691199
>chr22:30691718-30691834
>chr22:30692037-30692641
>chr22:30692710-30693009
>chr22:30693674-30693996
>chr22:30694833-30694901
>chr22:30696278-30696393
>chr22:30696638-30696960
>chr22:30697279-30697540
>chr22:30698188-30698264
>chr22:30698415-30698747
>chr22:30698916-30699247
>chr22:30699948-30700272
>chr22:30700796-30701088
>chr22:30701286-30701670
>chr22:30702328-30702657
>chr22:30703169-30703781
>chr22:30704144-30704224
>chr22:30704309-30704353
>chr22:30704482-30704760
>chr22:30704899-30704942
>chr22:30705274-30705595
>chr22:30707104-30707766
>chr22:30707863-30708175
>chr22:30708396-30709170
>chr22:30709294-30709329
>chr22:30709490-30709564
>chr22:30709564-30710187
>chr22:30710283-30710341
>chr22:30710617-30711099
>chr22:30711275-30711359
>chr22:30711453-30711765
>chr22:30712884-30714491
>chr22:30714569-30715857
>chr22:30715891-30717415
>chr22:30719466-30719901
>chr22:30720395-30720489
>chr22:30720939-30721290
>chr22:30722494-30723795
>chr22:30723899-30724678
>chr22:30724888-30725571
>chr22:30725652-30726070
>chr22:30726198-30726748
>chr22:30727793-30728789
>chr22:30728918-30728966
>chr22:30729069-30729865
>chr22:30729906-30730336
>chr22:30730711-30730823
>chr22:30730884-30731205
>chr22:30732020-30732356
>chr22:30733918-30734269
>chr22:30734665-30734709
>chr22:30734872-30735219
>chr22:30735355-30736224
>chr22:30736561-30736618
>chr22:30737010-30737631
>chr22:30737711-30738012
>chr22:30738123-30738161
>chr22:30738562-30738874
>chr22:30739472-30740792
>chr22:30741798-30742453
>chr22:30742686-30742775
>chr22:30744546-30745127
>chr22:30745317-30745952
>chr22:30746071-30746987
>chr22:30747109-30747516
>chr22:30747656-30747731
>chr22:30747850-30748379
>chr22:30748753-30749141
>chr22:30749177-30749304
>chr22:30749436-30749473
>chr22:30749600-30749913
>chr22:30750457-30751697
>chr22:30752263-30753058
>chr22:30753243-30753342
>chr22:30756398-30756728
>chr22:30757404-30757756
>chr22:30758115-30758435
>chr22:30759088-30759377
>chr22:30759449-30760291
>chr22:30760360-30760469
>chr22:30760514-30760967
>chr22:30761111-30761164
>chr22:30761402-30761487
>chr22:30761582-30761789
>chr22:30761840-30762592
>chr22:30762973-30763094
>chr22:30763356-30763637
>chr22:30763710-30763808
>chr22:30764268-30764322
>chr22:30765036-30765524
>chr22:30765955-30766227
>chr22:30767064-30767325
>chr22:30768391-30768709
>chr22:30769333-30769687
>chr22:30769848-30770579
>chr22:30770967-30771015
>chr22:30772792-30773396
>chr22:30773597-30773663
>chr22:30775081-30775653
>chr22:30775717-30776410
>chr22:30776591-30776678
>chr22:30776836-30777584
>chr22:30777967-30778225
>chr22:30778745-30779450
>chr22:30780475-30780804
>chr22:30780950-30781408
>chr22:30781863-30782490
>chr22:30782593-30782847
>chr22:30783324-30783622
>chr22:30784220-30785079
>chr22:30785285-30786361
>chr22:30786700-30787821
>chr22:30788701-30789017
>chr22:30790949-30791278
>chr22:30791307-30791627
>chr22:30792023-30792309
>chr22:30792880-30793021
>chr22:30793102-30795329
>chr22:30795380-30796017
>chr22:30796422-30796903
>chr22:30796977-30799537
>chr22:30800263-30800340
>chr22:30801248-30801288
>chr22:30801684-30802013
>chr22:30803064-30803120
>chr22:30803781-30803865
>chr22:30804168-30804225
>chr22:30805430-30805542
>chr22:30806126-30806168
>chr22:30807798-30808096
>chr22:30808193-30809257
>chr22:30811280-30812536
>chr22:30812942-30813064
>chr22:30813161-30813480
>chr22:30813784-30814096
>chr22:30814196-30814830
>chr22:30814985-30815314
>chr22:30815714-30815826
>chr22:30816732-30817043
>chr22:30817900-30818231
>chr22:30819046-30819331
>chr22:30820099-30820438
>chr22:30820574-30820643
>chr22:30824272-30824348
>chr22:30824450-30824530
>chr22:30825148-30825396
>chr22:30827869-30827968
>chr22:30829287-30829622
>chr22:30831603-30831647
>chr22:30832126-30832564
>chr22:30833162-30833195
>chr22:30834058-30834389
>chr22:30834562-30835567
>chr22:30835741-30836024
>chr22:30836978-30837288
>chr22:30838360-30840458
>chr22:30840658-30840770
>chr22:30840801-30841218
>chr22:30841252-30841471
>chr22:30841535-30843288
>chr22:30843469-30847635
>chr22:30847824-30847983
>chr22:30848109-30848156
>chr22:30848406-30849381
>chr22:30849442-30849579
>chr22:30849758-30849899
>chr22:30849987-30850364
>chr22:30850451-30851413
>chr22:30851509-30851972
>chr22:30852224-30852273
>chr22:30852543-30852877
>chr22:30853034-30853131
>chr22:30853431-30853560
>chr22:30853628-30854100
>chr22:30854267-30854605
>chr22:30854652-30855146
>chr22:30856109-30856254
>chr22:30856368-30856697
>chr22:30858116-30858474
>chr22:30858594-30858927
>chr22:30859831-30859962
>chr22:30862250-30863004
>chr22:30863957-30864249
>chr22:30864625-30864704
>chr22:30864771-30864825
>chr22:30865335-30865677
>chr22:30866100-30866149
>chr22:30866213-30866848
>chr22:30867451-30867498
>chr22:30868511-30868612
>chr22:30869147-30869347
>chr22:30869491-30869751
>chr22:30873945-30874443
>chr22:30875374-30875693
>chr22:30876663-30876785
>chr22:30879754-30880061
>chr22:30881559-30881796
>chr22:30883433-30883498
>chr22:30883635-30883673
>chr22:30886047-30887439
>chr22:30887610-30887677
>chr22:30888454-30889004
>chr22:30891970-30892028
>chr22:30894226-30894341
>chr22:30895248-30895278
>chr22:30895618-30895942
>chr22:30896001-30896381
>chr22:30896642-30897112
>chr22:30897493-30897585
>chr22:30897662-30897965
>chr22:30898088-30899471
>chr22:30899862-30900287
>chr22:30901025-30901360
>chr22:30901582-30902023
>chr22:30902110-30902152
>chr22:30904739-30905552
>chr22:30908271-30908323
>chr22:30908440-30908574
>chr22:30908875-30909143
>chr22:30909351-30909397
>chr22:30910755-30910928
>chr22:30911277-30911603
>chr22:30911752-30912480
>chr22:30912924-30914769
>chr22:30914897-30915087
>chr22:30915167-30915554
>chr22:30915575-30915781
>chr22:30916113-30916554
>chr22:30916639-30917420
>chr22:30917499-30918661
>chr22:30918823-30919396
>chr22:30919603-30919697
>chr22:30919852-30919937
>chr22:30920017-30920300
>chr22:30920766-30920898
>chr22:30921509-30921539
>chr22:30921955-30922101
>chr22:30922742-30923116
>chr22:30923774-30924092
>chr22:30924379-30924671
>chr22:30926752-30926788
>chr22:30928425-30928468
>chr22:30929228-30929347
>chr22:30929469-30929772
>chr22:30929848-30930163
>chr22:30930545-30930620
>chr22:30932480-30932541
>chr22:30932650-30932697
>chr22:30935866-30936165
>chr22:30938555-30938907
>chr22:30939202-30939246
>chr22:30942538-30943045
>chr22:30943720-30944077
>chr22:30948165-30948258
>chr22:30948541-30948594
>chr22:30948736-30948858
>chr22:30949300-30949388
>chr22:30951797-30951939
>chr22:30954040-30954279
>chr22:30954951-30955261
>chr22:30955722-30956058
>chr22:30959099-30959158
>chr22:30959445-30959487
>chr22:30959930-30960274
>chr22:30960463-30961177
>chr22:30961901-30962615
>chr22:30962973-30963691
>chr22:30964050-30964403
>chr22:30964955-30965050
>chr22:30965974-30966061
>chr22:30966490-30966793
>chr22:30968832-30968904
>chr22:30972242-30972287
>chr22:30978793-30978883
>chr22:30979350-30979513
>chr22:30980656-30981492
>chr22:30983033-30983329
>chr22:30983525-30983965
>chr22:30985254-30985573
>chr22:30986373-30986661
>chr22:30987059-30987179
>chr22:30987608-30987874
>chr22:30988210-30988419
>chr22:30989640-30989690
>chr22:30989862-30989931
>chr22:30991021-30991057
>chr22:30991269-30991454
>chr22:30991513-30991678
>chr22:30991724-30992058
>chr22:30992209-30992496
>chr22:30992586-30992658
>chr22:30992964-30993000
>chr22:30993293-30993723
>chr22:30993786-30994075
>chr22:30994279-30994306
>chr22:30994399-30994936
>chr22:30995956-30996271
>chr22:30996831-30996912
>chr22:30997326-30997394
>chr22:30997477-30997967
>chr22:30998700-30998991
>chr22:30999131-30999270
>chr22:30999989-31000628
>chr22:31000645-31000705
>chr22:31000781-31001131
>chr22:31001247-31001428
>chr22:31001725-31002338
>chr22:31002701-31003011
>chr22:31003304-31009454
>chr22:31009543-31013001
>chr22:31013506-31014037
>chr22:31014885-31015181
>chr22:31015481-31017476
>chr22:31017607-31018959
>chr22:31019041-31019444
>chr22:31019543-31019700
>chr22:31019846-31020384
>chr22:31020546-31020816
>chr22:31020859-31020981
>chr22:31021016-31021064
>chr22:31021128-31022281
>chr22:31022361-31024314
>chr22:31024373-31024430
>chr22:31024530-31025252
>chr22:31025394-31025522
>chr22:31025611-31025692
>chr22:31025744-31026126
>chr22:31026185-31028643
>chr22:31028862-31029204
>chr22:31029472-31030039
>chr22:31030145-31030220
>chr22:31030266-31030705
>chr22:31030752-31031826
>chr22:31031888-31031967
>chr22:31032434-31032870
>chr22:31033399-31033717
>chr22:31034163-31035291
>chr22:31035496-31035735
>chr22:31036005-31036346
>chr22:31036734-31036771
>chr22:31036830-31036878
>chr22:31037502-31038127
>chr22:31038305-31038563
>chr22:31040025-31040092
>chr22:31040189-31040597
>chr22:31041426-31042819
>chr22:31042976-31043599
>chr22:31043918-31044098
>chr22:31044643-31044721
>chr22:31044848-31045507
>chr22:31045902-31045943
>chr22:31046192-31046278
>chr22:31047017-31047115
>chr22:31047160-31047350
>chr22:31047702-31048067
>chr22:31048336-31048807
>chr22:31049530-31049874
>chr22:31050302-31050345
>chr22:31050434-31050490
>chr22:31050517-31050811
>chr22:31051367-31052986
>chr22:31053359-31053694
>chr22:31054123-31054452
>chr22:31054513-31055089
>chr22:31056064-31056098
>chr22:31056322-31056493
>chr22:31057492-31057842
>chr22:31057921-31058105
>chr22:31058521-31058606
>chr22:31058659-31059317
>chr22:31059379-31059464
>chr22:31060020-31060100
>chr22:31060155-31060753
>chr22:31060958-31061261
>chr22:31061393-31061768
>chr22:31061844-31062162
>chr22:31062282-31062342
>chr22:31063466-31063625
>chr22:31063712-31063790
>chr22:31064530-31064985
>chr22:31065036-31065137
>chr22:31065373-31065660
>chr22:31065691-31065780
>chr22:31065940-31065995
>chr22:31066294-31066614
>chr22:31066734-31068317
>chr22:31068712-31068767
>chr22:31069937-31070074
>chr22:31070135-31070325
>chr22:31070611-31071279
>chr22:31071353-31071653
>chr22:31071704-31071996
>chr22:31072246-31073286
>chr22:31073677-31073785
>chr22:31074103-31074392
>chr22:31074499-31074838
>chr22:31075162-31075219
>chr22:31075421-31075895
>chr22:31076446-31076642
>chr22:31077005-31077062
>chr22:31077116-31077479
>chr22:31078703-31078907
>chr22:31079744-31080066
>chr22:31080607-31080643
>chr22:31083933-31084021
>chr22:31085988-31086069
>chr22:31086275-31086401
>chr22:31088783-31088883
>chr22:31089157-31089199
>chr22:31089906-31089961
>chr22:31091108-31091179
>chr22:31091952-31092007
>chr22:31092139-31092220
>chr22:31094081-31094119
>chr22:31094613-31094995
>chr22:31095277-31095328
>chr22:31097400-31097757
>chr22:31098320-31098350
>chr22:31099313-31099352
>chr22:31100131-31100224
>chr22:31100374-31100550
>chr22:31100737-31100893
>chr22:31101500-31101813
>chr22:31102694-31102782
>chr22:31103556-31103589
>chr22:31106430-31106535
>chr22:31106602-31106718
>chr22:31107577-31107616
>chr22:31107913-31107951
>chr22:31108316-31108626
>chr22:31108747-31109863
>chr22:31110134-31110242
>chr22:31110602-31110768
>chr22:31110872-31110974
>chr22:31111097-31111859
>chr22:31111913-31112978
>chr22:31113037-31113088
>chr22:31113234-31113297
>chr22:31113584-31114092
>chr22:31114199-31114534
>chr22:31114705-31115053
>chr22:31115148-31115219
>chr22:31115391-31115696
>chr22:31115828-31116889
>chr22:31117293-31117320
>chr22:31117387-31117826
>chr22:31119305-31119419
>chr22:31119734-31119793
>chr22:31120323-31120376
>chr22:31121013-31121336
>chr22:31121557-31121593
>chr22:31122496-31122642
>chr22:31124121-31124206
>chr22:31125812-31125945
>chr22:31126553-31126615
>chr22:31127902-31127951
>chr22:31128797-31129540
>chr22:31129554-31130541
>chr22:31131281-31131724
>chr22:31132449-31132759
>chr22:31134387-31134436
>chr22:31136224-31136312
>chr22:31136505-31136581
>chr22:31137274-31137368
>chr22:31137720-31137757
>chr22:31139395-31139491
>chr22:31139688-31139788
>chr22:31140275-31140327
>chr22:31141093-31141126
>chr22:31142082-31142126
>chr22:31142516-31142613
>chr22:31142708-31142786
>chr22:31143489-31143545
>chr22:31144243-31147006
>chr22:31148088-31148513
>chr22:31149026-31149114
>chr22:31149561-31150441
>chr22:31150789-31150999
>chr22:31151522-31152797
>chr22:31152983-31153273
>chr22:31154071-31154347
>chr22:31154467-31154820
>chr22:31154895-31154993
>chr22:31155215-31155392
>chr22:31156769-31157389
>chr22:31157556-31157876
>chr22:31158407-31158723
>chr22:31158771-31158816
>chr22:31159014-31159090
>chr22:31159692-31160014
>chr22:31161527-31161559
>chr22:31161887-31162027
>chr22:31162725-31163110
>chr22:31163333-31165261
>chr22:31165293-31165459
>chr22:31165955-31166351
>chr22:31166545-31166955
>chr22:31167103-31169454
>chr22:31169538-31169828
>chr22:31170169-31170934
>chr22:31171146-31171487
>chr22:31171682-31171997
>chr22:31172121-31172800
>chr22:31173396-31173456
>chr22:31174049-31174243
>chr22:31174358-31174709
>chr22:31174781-31175079
>chr22:31175157-31175483
>chr22:31175948-31176069
>chr22:31176235-31176832
>chr22:31178757-31178791
>chr22:31178993-31179027
>chr22:31180103-31180501
>chr22:31180561-31180777
>chr22:31180888-31182619
>chr22:31182894-31183226
>chr22:31183280-31184990
>chr22:31186314-31186619
>chr22:31187481-31187654
>chr22:31188477-31189893
>chr22:31190004-31190044
>chr22:31190103-31190165
>chr22:31190266-31191114
>chr22:31191481-31191857
>chr22:31191946-31192014
>chr22:31192605-31192684
>chr22:31193502-31194205
>chr22:31194406-31194755
>chr22:31194948-31195283
>chr22:31196145-31196217
>chr22:31197572-31197913
>chr22:31197966-31198057
>chr22:31198340-31199294
>chr22:31199418-31199471
>chr22:31200052-31200494
>chr22:31200789-31200866
>chr22:31202600-31202917
>chr22:31203745-31204362
>chr22:31204453-31204507
>chr22:31205072-31205123
>chr22:31207150-31207305
>chr22:31207849-31208291
>chr22:31208540-31209527
>chr22:31213615-31213776
>chr22:31213822-31214123
>chr22:31214462-31214601
>chr22:31214688-31214729
>chr22:31214783-31215146
>chr22:31215606-31216005
>chr22:31217101-31217427
>chr22:31217446-31217509
>chr22:31218186-31218386
>chr22:31218506-31218578
>chr22:31219560-31219892
>chr22:31220089-31220164
>chr22:31220511-31220984
>chr22:31221276-31221309
>chr22:31221465-31221947
>chr22:31222017-31222819
>chr22:31224565-31224681
>chr22:31224842-31225202
>chr22:31226165-31226510
>chr22:31226586-31226913
>chr22:31226971-31227019
>chr22:31228009-31228053
>chr22:31228128-31229044
>chr22:31229987-31230120
>chr22:31231781-31232090
>chr22:31232157-31232222
>chr22:31232317-31232397
>chr22:31232591-31232906
>chr22:31233863-31234352
>chr22:31234414-31234761
>chr22:31235240-31235286
>chr22:31235637-31235736
>chr22:31235916-31237588
>chr22:31237818-31238197
>chr22:31240423-31240728
>chr22:31242914-31243221
>chr22:31244819-31244856
>chr22:31244898-31245023
>chr22:31245287-31246553
>chr22:31246601-31246868
>chr22:31247643-31247745
>chr22:31252257-31252570
>chr22:31252814-31252859
>chr22:31254653-31254990
>chr22:31255952-31256782
>chr22:31257016-31257191
>chr22:31261008-31261813
>chr22:31263370-31263420
>chr22:31263554-31264011
>chr22:31264635-31265571
>chr22:31266726-31266804
>chr22:31268994-31269429
>chr22:31269471-31269809
>chr22:31269953-31269989
>chr22:31270176-31270218
>chr22:31271313-31271375
>chr22:31272029-31272365
>chr22:31273707-31274007
>chr22:31274337-31274786
>chr22:31275946-31276241
>chr22:31276500-31276597
>chr22:31276690-31276760
>chr22:31277595-31277668
>chr22:31278432-31278525
>chr22:31281141-31281458
>chr22:31283609-31283729
>chr22:31283903-31284240
>chr22:31285447-31285482
>chr22:31285549-31285698
>chr22:31285878-31286190
>chr22:31286946-31287689
>chr22:31287833-31287896
>chr22:31288095-31288466
>chr22:31289008-31289071
>chr22:31290104-31290442
>chr22:31292815-31293000
>chr22:31293191-31293355
>chr22:31293943-31294256
>chr22:31294524-31295319
>chr22:31297422-31297744
>chr22:31298162-31298729
>chr22:31299530-31300037
>chr22:31301210-31301488
>chr22:31302518-31302563
>chr22:31302958-31303126
>chr22:31303241-31303536
>chr22:31303604-31303684
>chr22:31303782-31304090
>chr22:31304605-31305469
>chr22:31305511-31306669
>chr22:31306754-31307995
>chr22:31308948-31309276
>chr22:31309384-31311224
>chr22:31311939-31311977
>chr22:31312180-31312790
>chr22:31312858-31313335
>chr22:31314059-31314793
>chr22:31315189-31315783
>chr22:31315797-31316573
>chr22:31316641-31318967
>chr22:31319110-31319740
>chr22:31319977-31320303
>chr22:31320665-31320994
>chr22:31321887-31322011
>chr22:31322168-31322218
>chr22:31323270-31323705
>chr22:31323918-31324161
>chr22:31324604-31324936
>chr22:31326155-31326263
>chr22:31328968-31329007
>chr22:31330271-31330581
>chr22:31330668-31330769
>chr22:31331288-31331664
>chr22:31331801-31332142
>chr22:31334648-31334742
>chr22:31336516-31337121
>chr22:31338762-31338987
>chr22:31342702-31342777
>chr22:31346128-31346322
>chr22:31346784-31346821
>chr22:31348081-31348727
>chr22:31348798-31348863
>chr22:31349335-31350345
>chr22:31350759-31350936
>chr22:31351215-31351981
>chr22:31352420-31352719
>chr22:31353202-31353514
>chr22:31353704-31353791
>chr22:31354025-31356110
>chr22:31356174-31356881
>chr22:31357044-31357803
>chr22:31358088-31359070
>chr22:31359375-31359719
>chr22:31359823-31359959
>chr22:31360012-31360128
>chr22:31360648-31360964
>chr22:31361060-31361836
>chr22:31361963-31362056
>chr22:31362116-31363195
>chr22:31363362-31363738
>chr22:31364603-31365015
>chr22:31365110-31365960
>chr22:31366087-31366767
>chr22:31366812-31367121
>chr22:31367161-31367472
>chr22:31368130-31368454
>chr22:31368523-31369178
>chr22:31369348-31370000
>chr22:31370749-31372375
>chr22:31372567-31373733
>chr22:31373794-31374785
>chr22:31374875-31375167
>chr22:31375329-31376464
>chr22:31376507-31376726
>chr22:31376850-31377500
>chr22:31377894-31378196
>chr22:31378392-31378995
>chr22:31379026-31380145
>chr22:31380182-31388988
>chr22:31389041-31389953
>chr22:31390011-31392308
>chr22:31392513-31392852
>chr22:31393256-31394396
>chr22:31394981-31395125
>chr22:31395266-31395586
>chr22:31395662-31395908
>chr22:31395949-31396331
>chr22:31396448-31397018
>chr22:31397164-31397774
>chr22:31398599-31398653
>chr22:31400823-31400990
>chr22:31401133-31402080
>chr22:31402512-31402814
>chr22:31403362-31403786
>chr22:31404027-31404094
>chr22:31404239-31404541
>chr22:31404586-31404927
>chr22:31405163-31405468
>chr22:31405686-31406426
>chr22:31406457-31407091
>chr22:31407357-31407703
>chr22:31407835-31408758
>chr22:31409053-31409390
>chr22:31409704-31409995
[truncated: 514,026 more chars]
