# Supplementary material for: Red: an intelligent, rapid, accurate tool for detecting repeats de-novo on the genomic scale
Source: BMC Bioinformatics. 2015 Jul 24;16:227. doi: 10.1186/s12859-015-0654-5 (PMC4513396; doi:10.1186/s12859-015-0654-5)
Supplement: Additional file 5 — Supplementary data set 4 — Red’s repeats of the Homo sapiens genome. The command “tar -xzf file” results in a directory that contains the locations of repeats found by Red in the genome of the Homo sapiens. [file 12859_2015_654_MOESM5_ESM.tar › GnmRptHg38/chr22_KI270731v1_random.rpt]

>chr22_KI270731v1_random:16-14340
>chr22_KI270731v1_random:14446-19535
>chr22_KI270731v1_random:20014-21224
>chr22_KI270731v1_random:21299-21880
>chr22_KI270731v1_random:22040-22172
>chr22_KI270731v1_random:22266-24673
>chr22_KI270731v1_random:24779-25156
>chr22_KI270731v1_random:25390-25662
>chr22_KI270731v1_random:25769-26226
>chr22_KI270731v1_random:26566-28521
>chr22_KI270731v1_random:28554-33896
>chr22_KI270731v1_random:34207-35765
>chr22_KI270731v1_random:35827-36547
>chr22_KI270731v1_random:36720-38639
>chr22_KI270731v1_random:38741-39562
>chr22_KI270731v1_random:39616-44022
>chr22_KI270731v1_random:44161-44917
>chr22_KI270731v1_random:44986-49042
>chr22_KI270731v1_random:49120-52750
>chr22_KI270731v1_random:52881-53836
>chr22_KI270731v1_random:54278-57590
>chr22_KI270731v1_random:57623-58513
>chr22_KI270731v1_random:58530-59796
>chr22_KI270731v1_random:59951-60763
>chr22_KI270731v1_random:60846-63277
>chr22_KI270731v1_random:63330-63879
>chr22_KI270731v1_random:63963-65411
>chr22_KI270731v1_random:65473-65947
>chr22_KI270731v1_random:66142-69055
>chr22_KI270731v1_random:69123-73256
>chr22_KI270731v1_random:73338-73691
>chr22_KI270731v1_random:73886-74034
>chr22_KI270731v1_random:74080-76185
>chr22_KI270731v1_random:76232-80084
>chr22_KI270731v1_random:80136-80932
>chr22_KI270731v1_random:81043-82681
>chr22_KI270731v1_random:82742-99954
>chr22_KI270731v1_random:100039-100129
>chr22_KI270731v1_random:100187-131163
>chr22_KI270731v1_random:131220-132588
>chr22_KI270731v1_random:132978-133152
>chr22_KI270731v1_random:133537-133953
>chr22_KI270731v1_random:134326-143593
>chr22_KI270731v1_random:143693-146794
>chr22_KI270731v1_random:146880-150752
