# Supplementary material for: Red: an intelligent, rapid, accurate tool for detecting repeats de-novo on the genomic scale
Source: BMC Bioinformatics. 2015 Jul 24;16:227. doi: 10.1186/s12859-015-0654-5 (PMC4513396; doi:10.1186/s12859-015-0654-5)
Supplement: Additional file 5 — Supplementary data set 4 — Red’s repeats of the Homo sapiens genome. The command “tar -xzf file” results in a directory that contains the locations of repeats found by Red in the genome of the Homo sapiens. [file 12859_2015_654_MOESM5_ESM.tar › GnmRptHg38/chr22_KI270732v1_random.rpt]

>chr22_KI270732v1_random:0-29679
>chr22_KI270732v1_random:29728-30572
>chr22_KI270732v1_random:30612-31746
>chr22_KI270732v1_random:31784-31826
>chr22_KI270732v1_random:31862-31987
>chr22_KI270732v1_random:33192-33847
>chr22_KI270732v1_random:34718-34791
>chr22_KI270732v1_random:35146-35222
>chr22_KI270732v1_random:36045-36185
>chr22_KI270732v1_random:36511-36631
>chr22_KI270732v1_random:37031-37156
>chr22_KI270732v1_random:37379-38076
>chr22_KI270732v1_random:38203-38324
>chr22_KI270732v1_random:38498-38545
>chr22_KI270732v1_random:39447-39716
>chr22_KI270732v1_random:39818-39998
>chr22_KI270732v1_random:41212-41543
