# Supplementary material for: Red: an intelligent, rapid, accurate tool for detecting repeats de-novo on the genomic scale
Source: BMC Bioinformatics. 2015 Jul 24;16:227. doi: 10.1186/s12859-015-0654-5 (PMC4513396; doi:10.1186/s12859-015-0654-5)
Supplement: Additional file 5 — Supplementary data set 4 — Red’s repeats of the Homo sapiens genome. The command “tar -xzf file” results in a directory that contains the locations of repeats found by Red in the genome of the Homo sapiens. [file 12859_2015_654_MOESM5_ESM.tar › GnmRptHg38/chr22_KI270733v1_random.rpt]

>chr22_KI270733v1_random:0-3166
>chr22_KI270733v1_random:3267-6522
>chr22_KI270733v1_random:6705-7467
>chr22_KI270733v1_random:7558-7695
>chr22_KI270733v1_random:8044-8860
>chr22_KI270733v1_random:9036-9092
>chr22_KI270733v1_random:9169-9287
>chr22_KI270733v1_random:9665-10167
>chr22_KI270733v1_random:10366-10562
>chr22_KI270733v1_random:10685-12507
>chr22_KI270733v1_random:12620-13320
>chr22_KI270733v1_random:13477-13612
>chr22_KI270733v1_random:13745-14322
>chr22_KI270733v1_random:14708-15102
>chr22_KI270733v1_random:15182-25095
>chr22_KI270733v1_random:25165-25305
>chr22_KI270733v1_random:25309-28744
>chr22_KI270733v1_random:28871-71697
>chr22_KI270733v1_random:71762-117295
>chr22_KI270733v1_random:117339-148216
>chr22_KI270733v1_random:148271-156388
>chr22_KI270733v1_random:156404-179772
