# Supplementary material for: Red: an intelligent, rapid, accurate tool for detecting repeats de-novo on the genomic scale
Source: BMC Bioinformatics. 2015 Jul 24;16:227. doi: 10.1186/s12859-015-0654-5 (PMC4513396; doi:10.1186/s12859-015-0654-5)
Supplement: Additional file 5 — Supplementary data set 4 — Red’s repeats of the Homo sapiens genome. The command “tar -xzf file” results in a directory that contains the locations of repeats found by Red in the genome of the Homo sapiens. [file 12859_2015_654_MOESM5_ESM.tar › GnmRptHg38/chr22_KI270734v1_random.rpt]

>chr22_KI270734v1_random:0-3555
>chr22_KI270734v1_random:3729-5254
>chr22_KI270734v1_random:5365-6671
>chr22_KI270734v1_random:6723-12725
>chr22_KI270734v1_random:12771-13467
>chr22_KI270734v1_random:13549-18698
>chr22_KI270734v1_random:18770-20679
>chr22_KI270734v1_random:20874-21348
>chr22_KI270734v1_random:21410-22858
>chr22_KI270734v1_random:22942-25995
>chr22_KI270734v1_random:26078-26890
>chr22_KI270734v1_random:27045-28311
>chr22_KI270734v1_random:28328-32652
>chr22_KI270734v1_random:32999-33954
>chr22_KI270734v1_random:34085-37721
>chr22_KI270734v1_random:37799-39510
>chr22_KI270734v1_random:39539-41856
>chr22_KI270734v1_random:41925-42681
>chr22_KI270734v1_random:42820-47227
>chr22_KI270734v1_random:47281-47583
>chr22_KI270734v1_random:47722-48106
>chr22_KI270734v1_random:48208-50127
>chr22_KI270734v1_random:50300-51020
>chr22_KI270734v1_random:51082-52641
>chr22_KI270734v1_random:52952-58294
>chr22_KI270734v1_random:58327-60282
>chr22_KI270734v1_random:60622-61079
>chr22_KI270734v1_random:61186-61451
>chr22_KI270734v1_random:61691-62060
>chr22_KI270734v1_random:62174-64591
>chr22_KI270734v1_random:64684-65558
>chr22_KI270734v1_random:65632-83001
>chr22_KI270734v1_random:83103-85397
>chr22_KI270734v1_random:85635-87718
>chr22_KI270734v1_random:87753-88940
>chr22_KI270734v1_random:89019-114277
>chr22_KI270734v1_random:114540-114810
>chr22_KI270734v1_random:115329-115925
>chr22_KI270734v1_random:115991-122275
>chr22_KI270734v1_random:122325-123854
>chr22_KI270734v1_random:124102-124394
>chr22_KI270734v1_random:124790-124939
>chr22_KI270734v1_random:125087-126824
>chr22_KI270734v1_random:128600-128689
>chr22_KI270734v1_random:129167-129246
>chr22_KI270734v1_random:129445-129559
>chr22_KI270734v1_random:129928-131065
>chr22_KI270734v1_random:133556-133870
>chr22_KI270734v1_random:134803-134865
>chr22_KI270734v1_random:134895-134975
>chr22_KI270734v1_random:136066-136164
>chr22_KI270734v1_random:136481-136717
>chr22_KI270734v1_random:136880-137056
>chr22_KI270734v1_random:137475-137582
>chr22_KI270734v1_random:137738-137974
>chr22_KI270734v1_random:138796-139415
>chr22_KI270734v1_random:139484-139573
>chr22_KI270734v1_random:139931-140135
>chr22_KI270734v1_random:140457-140516
>chr22_KI270734v1_random:141069-141277
>chr22_KI270734v1_random:141350-141405
>chr22_KI270734v1_random:141586-141954
>chr22_KI270734v1_random:142309-142371
>chr22_KI270734v1_random:143833-143950
>chr22_KI270734v1_random:144491-144745
>chr22_KI270734v1_random:145024-145105
>chr22_KI270734v1_random:146145-146196
>chr22_KI270734v1_random:146238-146354
>chr22_KI270734v1_random:146913-147058
>chr22_KI270734v1_random:147413-147605
>chr22_KI270734v1_random:147699-147984
>chr22_KI270734v1_random:148071-148136
>chr22_KI270734v1_random:148211-148325
>chr22_KI270734v1_random:148463-149980
>chr22_KI270734v1_random:150080-150257
>chr22_KI270734v1_random:151438-151549
>chr22_KI270734v1_random:151761-151932
>chr22_KI270734v1_random:152016-152239
>chr22_KI270734v1_random:152372-152482
>chr22_KI270734v1_random:152742-152828
>chr22_KI270734v1_random:153759-154107
>chr22_KI270734v1_random:154520-154599
>chr22_KI270734v1_random:154948-155121
>chr22_KI270734v1_random:155183-155495
>chr22_KI270734v1_random:155688-155792
>chr22_KI270734v1_random:158045-158098
>chr22_KI270734v1_random:158371-159015
>chr22_KI270734v1_random:159690-159814
>chr22_KI270734v1_random:159903-159942
>chr22_KI270734v1_random:161123-161213
>chr22_KI270734v1_random:161322-161430
>chr22_KI270734v1_random:161631-162642
>chr22_KI270734v1_random:162918-163080
>chr22_KI270734v1_random:163264-165050
