# Supplementary material for: Red: an intelligent, rapid, accurate tool for detecting repeats de-novo on the genomic scale
Source: BMC Bioinformatics. 2015 Jul 24;16:227. doi: 10.1186/s12859-015-0654-5 (PMC4513396; doi:10.1186/s12859-015-0654-5)
Supplement: Additional file 5 — Supplementary data set 4 — Red’s repeats of the Homo sapiens genome. The command “tar -xzf file” results in a directory that contains the locations of repeats found by Red in the genome of the Homo sapiens. [file 12859_2015_654_MOESM5_ESM.tar › GnmRptHg38/chr22_KI270736v1_random.rpt]

>chr22_KI270736v1_random:0-2448
>chr22_KI270736v1_random:6264-6314
>chr22_KI270736v1_random:7691-8097
>chr22_KI270736v1_random:8274-8669
>chr22_KI270736v1_random:9106-9256
>chr22_KI270736v1_random:10402-10516
>chr22_KI270736v1_random:11165-11547
>chr22_KI270736v1_random:11881-11945
>chr22_KI270736v1_random:12647-12790
>chr22_KI270736v1_random:12917-13150
>chr22_KI270736v1_random:13416-13792
>chr22_KI270736v1_random:13844-13943
>chr22_KI270736v1_random:14326-14408
>chr22_KI270736v1_random:14741-14816
>chr22_KI270736v1_random:16101-17002
>chr22_KI270736v1_random:17185-17276
>chr22_KI270736v1_random:18182-18538
>chr22_KI270736v1_random:18719-18768
>chr22_KI270736v1_random:19514-19558
>chr22_KI270736v1_random:21675-21866
>chr22_KI270736v1_random:22004-23163
>chr22_KI270736v1_random:23193-23259
>chr22_KI270736v1_random:24028-24332
>chr22_KI270736v1_random:24650-25218
>chr22_KI270736v1_random:25887-26072
>chr22_KI270736v1_random:26424-26518
>chr22_KI270736v1_random:26592-27380
>chr22_KI270736v1_random:27444-28202
>chr22_KI270736v1_random:30391-30469
>chr22_KI270736v1_random:31604-32013
>chr22_KI270736v1_random:32283-32619
>chr22_KI270736v1_random:32727-32900
>chr22_KI270736v1_random:33147-33359
>chr22_KI270736v1_random:33523-33582
>chr22_KI270736v1_random:34604-34894
>chr22_KI270736v1_random:34950-35093
>chr22_KI270736v1_random:35377-35437
>chr22_KI270736v1_random:36507-36746
>chr22_KI270736v1_random:37036-37139
>chr22_KI270736v1_random:38774-38839
>chr22_KI270736v1_random:41165-41326
>chr22_KI270736v1_random:41507-41613
>chr22_KI270736v1_random:41747-42117
>chr22_KI270736v1_random:42369-42711
>chr22_KI270736v1_random:43083-43248
>chr22_KI270736v1_random:47011-47045
>chr22_KI270736v1_random:47452-54935
>chr22_KI270736v1_random:54965-56818
>chr22_KI270736v1_random:56890-57835
>chr22_KI270736v1_random:58328-63550
>chr22_KI270736v1_random:63588-67863
>chr22_KI270736v1_random:67908-90370
>chr22_KI270736v1_random:90415-98363
>chr22_KI270736v1_random:98394-101417
>chr22_KI270736v1_random:101450-107828
>chr22_KI270736v1_random:107865-109551
>chr22_KI270736v1_random:109604-116053
>chr22_KI270736v1_random:116078-127443
>chr22_KI270736v1_random:127502-129697
>chr22_KI270736v1_random:129726-132065
>chr22_KI270736v1_random:132100-139773
>chr22_KI270736v1_random:139822-145820
>chr22_KI270736v1_random:145857-148436
>chr22_KI270736v1_random:148507-149994
>chr22_KI270736v1_random:150028-151420
>chr22_KI270736v1_random:151487-156238
>chr22_KI270736v1_random:156263-158783
>chr22_KI270736v1_random:161984-163892
>chr22_KI270736v1_random:166067-167918
>chr22_KI270736v1_random:170747-175725
>chr22_KI270736v1_random:179265-181551
>chr22_KI270736v1_random:181592-181920
