# Supplementary material for: Red: an intelligent, rapid, accurate tool for detecting repeats de-novo on the genomic scale
Source: BMC Bioinformatics. 2015 Jul 24;16:227. doi: 10.1186/s12859-015-0654-5 (PMC4513396; doi:10.1186/s12859-015-0654-5)
Supplement: Additional file 5 — Supplementary data set 4 — Red’s repeats of the Homo sapiens genome. The command “tar -xzf file” results in a directory that contains the locations of repeats found by Red in the genome of the Homo sapiens. [file 12859_2015_654_MOESM5_ESM.tar › GnmRptHg38/chr22_KI270737v1_random.rpt]

>chr22_KI270737v1_random:0-35760
>chr22_KI270737v1_random:35793-66712
>chr22_KI270737v1_random:66748-81189
>chr22_KI270737v1_random:81600-99051
>chr22_KI270737v1_random:99127-103838
