# Supplementary material for: Red: an intelligent, rapid, accurate tool for detecting repeats de-novo on the genomic scale
Source: BMC Bioinformatics. 2015 Jul 24;16:227. doi: 10.1186/s12859-015-0654-5 (PMC4513396; doi:10.1186/s12859-015-0654-5)
Supplement: Additional file 5 — Supplementary data set 4 — Red’s repeats of the Homo sapiens genome. The command “tar -xzf file” results in a directory that contains the locations of repeats found by Red in the genome of the Homo sapiens. [file 12859_2015_654_MOESM5_ESM.tar › GnmRptHg38/chr22_KI270738v1_random.rpt]

>chr22_KI270738v1_random:0-4901
>chr22_KI270738v1_random:5076-5301
>chr22_KI270738v1_random:6180-6362
>chr22_KI270738v1_random:6399-10116
>chr22_KI270738v1_random:10168-59659
>chr22_KI270738v1_random:59695-61655
>chr22_KI270738v1_random:61687-67954
>chr22_KI270738v1_random:68195-79012
>chr22_KI270738v1_random:79125-86691
>chr22_KI270738v1_random:86716-87785
>chr22_KI270738v1_random:87861-91552
>chr22_KI270738v1_random:93800-95289
>chr22_KI270738v1_random:95314-96083
>chr22_KI270738v1_random:96215-99344
