# Supplementary material for: Red: an intelligent, rapid, accurate tool for detecting repeats de-novo on the genomic scale
Source: BMC Bioinformatics. 2015 Jul 24;16:227. doi: 10.1186/s12859-015-0654-5 (PMC4513396; doi:10.1186/s12859-015-0654-5)
Supplement: Additional file 5 — Supplementary data set 4 — Red’s repeats of the Homo sapiens genome. The command “tar -xzf file” results in a directory that contains the locations of repeats found by Red in the genome of the Homo sapiens. [file 12859_2015_654_MOESM5_ESM.tar › GnmRptHg38/chr3.rpt]

>chr3:10000-11772
>chr3:11942-11994
>chr3:12512-12571
>chr3:12676-13386
>chr3:14294-14400
>chr3:16589-16972
>chr3:17109-17382
>chr3:18574-18625
>chr3:19466-19584
>chr3:19760-19819
>chr3:20231-20319
>chr3:21842-22357
>chr3:22581-22651
>chr3:22842-23120
>chr3:24364-24434
>chr3:24967-25063
>chr3:25317-25687
>chr3:26368-26763
>chr3:28632-28966
>chr3:29789-29904
>chr3:30127-30204
>chr3:30373-30533
>chr3:32604-32739
>chr3:32969-33059
>chr3:33248-33339
>chr3:33902-34236
>chr3:34282-34451
>chr3:34987-35277
>chr3:36771-37806
>chr3:37923-37969
>chr3:38108-38268
>chr3:38299-38486
>chr3:38544-38681
>chr3:38778-39032
>chr3:39344-39747
>chr3:40559-40604
>chr3:40762-41479
>chr3:41905-42141
>chr3:42308-42428
>chr3:43872-43919
>chr3:44193-44271
>chr3:45002-45091
>chr3:48422-48812
>chr3:49575-49687
>chr3:50142-50294
>chr3:51011-51677
>chr3:51760-51886
>chr3:51972-52263
>chr3:52300-52360
>chr3:53191-53329
>chr3:54235-54285
>chr3:54422-54785
>chr3:55180-55253
>chr3:55374-55436
>chr3:56545-56696
>chr3:57439-57584
>chr3:57791-57985
>chr3:58271-58467
>chr3:58961-59032
>chr3:59336-59439
>chr3:59955-60366
>chr3:60700-61279
>chr3:61527-61664
>chr3:62773-62868
>chr3:65335-65744
>chr3:66936-67103
>chr3:67546-67916
>chr3:68989-69320
>chr3:71700-71799
>chr3:72560-72654
>chr3:73016-73056
>chr3:74169-74317
>chr3:74604-75051
>chr3:75176-75322
>chr3:76118-76194
>chr3:76496-76685
>chr3:76742-76866
>chr3:77078-77307
>chr3:77346-77476
>chr3:77732-77837
>chr3:79832-80004
>chr3:80445-80522
>chr3:82802-82950
>chr3:83593-83919
>chr3:84140-84307
>chr3:87161-87883
>chr3:89946-90128
>chr3:90254-90302
>chr3:92579-92961
>chr3:93400-93469
>chr3:94869-94922
>chr3:95215-95308
>chr3:96615-96741
>chr3:101794-101862
>chr3:102775-102865
>chr3:103148-103540
>chr3:106256-106311
>chr3:106594-106682
>chr3:106930-106985
>chr3:108666-108855
>chr3:108997-109049
>chr3:112101-112243
>chr3:112294-112441
>chr3:112614-112658
>chr3:112801-113014
>chr3:113128-113323
>chr3:113639-113803
>chr3:113846-114435
>chr3:115294-115388
>chr3:118198-118301
>chr3:119552-119880
>chr3:122434-122492
>chr3:122690-122741
>chr3:125659-125744
>chr3:126357-126619
>chr3:127211-127556
>chr3:129103-129158
>chr3:129813-130199
>chr3:132709-133088
>chr3:133120-133165
>chr3:133205-133251
>chr3:134041-134158
>chr3:134264-135684
>chr3:135806-136135
>chr3:137569-137644
>chr3:138365-138418
>chr3:138774-139763
>chr3:142297-142347
>chr3:143407-143476
>chr3:144126-144182
>chr3:144730-145073
>chr3:146578-146671
>chr3:147263-147367
>chr3:148924-149050
>chr3:149949-150010
>chr3:150164-150194
>chr3:150292-151070
>chr3:151292-151522
>chr3:151712-151986
>chr3:152094-152351
>chr3:152603-152666
>chr3:154080-154132
>chr3:154671-154717
>chr3:154779-154816
>chr3:155546-155728
>chr3:155798-155846
>chr3:156786-157182
>chr3:157391-157707
>chr3:158031-158122
>chr3:159023-159058
>chr3:161653-161755
>chr3:163035-163105
>chr3:163447-163860
>chr3:164450-164601
>chr3:165983-166110
>chr3:167641-167968
>chr3:168745-169436
>chr3:169620-169663
>chr3:170482-170528
>chr3:171754-172317
>chr3:172658-172861
>chr3:173190-173578
>chr3:176314-176862
>chr3:177326-177441
>chr3:177730-177945
>chr3:178357-178493
>chr3:178661-178750
>chr3:179544-179810
>chr3:179869-180477
>chr3:182568-182907
>chr3:184010-184134
>chr3:185828-185879
>chr3:186711-187408
>chr3:187681-187912
>chr3:188159-188389
>chr3:188859-189180
>chr3:189936-190056
>chr3:190182-190580
>chr3:192604-192912
>chr3:193638-193715
>chr3:194884-194971
>chr3:201487-201534
>chr3:205063-205407
>chr3:205625-205683
>chr3:206193-206694
>chr3:208096-208265
>chr3:209574-209784
>chr3:215058-215350
>chr3:215408-215580
>chr3:218717-219895
>chr3:220003-220063
>chr3:220324-220550
>chr3:220634-220692
>chr3:220892-221326
>chr3:222137-222311
>chr3:223590-223636
>chr3:223670-224516
>chr3:224621-224775
>chr3:224813-225141
>chr3:225723-226800
>chr3:227951-228041
>chr3:231278-231328
>chr3:231546-231914
>chr3:233724-233823
>chr3:234173-234295
>chr3:234964-235160
>chr3:236242-236330
>chr3:237078-237453
>chr3:238325-238441
>chr3:238638-238970
>chr3:239551-241005
>chr3:242166-242238
>chr3:242311-242722
>chr3:246505-246542
>chr3:248423-248540
>chr3:249376-249436
>chr3:249925-250241
>chr3:250371-250413
>chr3:250637-250735
>chr3:252069-252159
>chr3:252345-252431
>chr3:254574-254711
>chr3:254776-254874
>chr3:257319-257656
>chr3:258938-259339
>chr3:259464-259522
>chr3:259934-260340
>chr3:261264-261427
>chr3:261919-262598
>chr3:267791-267860
>chr3:268224-268589
>chr3:269514-269830
>chr3:271220-271447
>chr3:272032-272174
>chr3:275917-275996
>chr3:276069-276156
>chr3:276588-276888
>chr3:277005-277189
>chr3:277394-277506
>chr3:279258-279311
>chr3:280859-280946
>chr3:281486-281929
>chr3:282653-282730
>chr3:283498-283537
>chr3:283770-283805
>chr3:286239-287298
>chr3:287754-288063
>chr3:289318-289431
>chr3:289484-289562
>chr3:289655-289845
>chr3:289924-289993
>chr3:290780-291078
>chr3:291384-291480
>chr3:292588-292913
>chr3:293214-293531
>chr3:293802-294329
>chr3:294859-295093
>chr3:297074-297255
>chr3:301745-304915
>chr3:305604-305711
>chr3:305815-305888
>chr3:306562-306597
>chr3:308580-308630
>chr3:309355-309909
>chr3:310158-310343
>chr3:310575-310649
>chr3:310681-310742
>chr3:310783-310961
>chr3:311025-311241
>chr3:311709-311795
>chr3:313273-313338
>chr3:314290-314414
>chr3:314738-314794
>chr3:315763-316441
>chr3:316645-316806
>chr3:317797-317851
>chr3:318949-319402
>chr3:320509-320723
>chr3:320947-320984
>chr3:322519-322822
>chr3:322861-322914
>chr3:323749-323890
>chr3:324595-324918
>chr3:326374-326453
>chr3:329564-329672
>chr3:329867-329933
>chr3:330126-330234
>chr3:331171-331601
>chr3:331715-331769
>chr3:332320-332361
>chr3:333911-334729
>chr3:335659-335795
>chr3:335975-336035
>chr3:337175-338157
>chr3:344870-345056
>chr3:345436-345787
>chr3:346904-346954
>chr3:349813-349884
>chr3:354163-354235
>chr3:355825-355895
>chr3:358078-358189
>chr3:358996-359084
>chr3:359276-359609
>chr3:360580-361576
>chr3:364793-364895
>chr3:366200-366498
>chr3:367012-367185
>chr3:367583-373706
>chr3:373745-373859
>chr3:373942-374133
>chr3:375706-375783
>chr3:378082-378120
>chr3:379770-379842
>chr3:380126-380218
>chr3:381599-381675
>chr3:382777-382849
>chr3:384119-384243
>chr3:385540-385858
>chr3:386286-386368
>chr3:386787-387070
>chr3:388242-388627
>chr3:389292-389352
>chr3:390303-390373
>chr3:391227-391648
>chr3:391774-391870
>chr3:392972-393261
>chr3:393610-393680
>chr3:394133-394198
>chr3:395748-395779
>chr3:397608-397662
>chr3:397732-397828
>chr3:398514-398560
>chr3:399356-399669
>chr3:400627-401236
>chr3:402722-402837
>chr3:403205-403234
>chr3:403284-403640
>chr3:404821-404894
>chr3:404957-405107
>chr3:406538-406645
>chr3:406848-406898
>chr3:409505-409714
>chr3:409870-410012
>chr3:411752-411817
>chr3:413701-413821
>chr3:414020-414372
>chr3:416557-416598
>chr3:416898-416971
>chr3:417802-418350
>chr3:419396-419451
>chr3:420305-420351
>chr3:421340-421687
>chr3:421989-422275
>chr3:425469-425586
>chr3:426709-426811
>chr3:433744-434306
>chr3:435669-435808
>chr3:438917-439699
>chr3:439910-440843
>chr3:440881-446865
>chr3:446954-447025
>chr3:447532-447631
>chr3:447648-447786
>chr3:448134-448223
>chr3:449085-449343
>chr3:449437-449818
>chr3:452598-452712
>chr3:453860-454454
>chr3:455621-455716
>chr3:457105-457207
>chr3:457460-457819
>chr3:464584-464928
>chr3:465786-465836
>chr3:467339-467395
>chr3:467605-467958
>chr3:468135-468309
>chr3:468846-469168
>chr3:469893-471770
>chr3:471846-472715
>chr3:472767-472853
>chr3:473074-473124
>chr3:473240-473315
>chr3:473567-473655
>chr3:474343-474686
>chr3:474806-474937
>chr3:475317-475830
>chr3:477619-477669
>chr3:478288-480177
>chr3:480380-480515
>chr3:482115-482381
>chr3:482634-483653
>chr3:484396-484450
>chr3:484702-484854
>chr3:485705-486022
>chr3:486250-486348
>chr3:487665-487719
>chr3:488538-488603
>chr3:489021-489082
>chr3:489975-490309
>chr3:491128-491277
>chr3:491716-492013
>chr3:494798-494832
>chr3:495103-495495
>chr3:498566-498605
>chr3:498861-498928
>chr3:500866-500957
>chr3:501069-501604
>chr3:502595-502636
>chr3:503038-503324
>chr3:503857-504028
>chr3:504205-504301
>chr3:505191-505296
>chr3:505516-505659
>chr3:506096-510286
>chr3:510619-510721
>chr3:511515-511563
>chr3:512619-512676
>chr3:515408-515744
>chr3:515937-516092
>chr3:516976-517085
>chr3:517246-518212
>chr3:518298-518451
>chr3:519563-519891
>chr3:519925-520344
>chr3:520589-520638
>chr3:524453-524531
>chr3:524646-524704
>chr3:526825-526951
>chr3:527171-527511
>chr3:527693-527735
>chr3:527819-528192
>chr3:528312-528940
>chr3:529102-529486
>chr3:529829-529907
>chr3:530061-530439
>chr3:530650-530719
>chr3:530782-530961
>chr3:531030-531841
>chr3:531896-532229
>chr3:532514-532731
>chr3:532771-533740
>chr3:533886-534101
>chr3:535179-536081
>chr3:536141-536296
>chr3:537129-537248
>chr3:537654-537729
>chr3:540629-540735
>chr3:540832-541009
>chr3:541242-541318
>chr3:545528-545649
>chr3:546267-546329
>chr3:547961-548006
>chr3:548091-548240
>chr3:548483-548560
>chr3:549166-549372
>chr3:549628-550001
>chr3:550418-550551
>chr3:551315-551781
>chr3:553418-553519
>chr3:553691-553791
>chr3:555316-555519
>chr3:555697-555964
>chr3:556116-556326
>chr3:557114-557248
>chr3:558612-558889
>chr3:559391-559503
>chr3:561085-561115
>chr3:562397-562780
>chr3:564027-564158
>chr3:564818-564886
>chr3:566382-566718
>chr3:567328-567478
>chr3:568163-568320
>chr3:570407-570507
>chr3:570804-570871
>chr3:571012-571123
>chr3:571414-571910
>chr3:572200-572482
>chr3:573054-573137
>chr3:573249-573802
>chr3:573916-574156
>chr3:574495-575660
>chr3:575851-577360
>chr3:577661-578016
>chr3:578151-578355
>chr3:578637-578908
>chr3:579016-579559
>chr3:579879-582233
>chr3:582325-582528
>chr3:582727-582885
>chr3:582942-583516
>chr3:583705-583868
>chr3:583925-584466
>chr3:584557-585474
>chr3:585772-585867
>chr3:585898-586877
>chr3:586951-587299
>chr3:587605-587909
>chr3:587940-588785
>chr3:588821-589157
>chr3:589878-590176
>chr3:590308-590428
>chr3:590508-590936
>chr3:591272-591379
>chr3:591410-591707
>chr3:592016-592210
>chr3:592393-592770
>chr3:593494-593569
>chr3:593629-594771
>chr3:595241-595413
>chr3:595786-595877
>chr3:596593-596702
>chr3:597158-597374
>chr3:598408-598529
>chr3:598952-599205
>chr3:599372-599490
>chr3:599569-599685
>chr3:600391-600521
>chr3:600978-601686
>chr3:602189-602357
>chr3:602565-602688
>chr3:602791-605670
>chr3:605712-606408
>chr3:606605-606760
>chr3:607059-607356
>chr3:608030-608113
>chr3:608243-608524
>chr3:608583-608654
>chr3:609850-610127
>chr3:610402-614044
>chr3:614712-614740
>chr3:616621-617113
>chr3:617191-617827
>chr3:617923-618308
>chr3:618449-618517
>chr3:619109-619875
>chr3:620035-621572
>chr3:622120-622170
>chr3:623129-623218
>chr3:626945-627286
>chr3:627447-627551
>chr3:627745-627907
>chr3:628103-628158
>chr3:628608-628741
>chr3:629186-629313
>chr3:629553-629667
>chr3:630457-630774
>chr3:631423-631534
>chr3:634516-635214
>chr3:637918-638207
>chr3:639462-639529
>chr3:640405-640504
>chr3:642974-643090
>chr3:645131-645681
>chr3:646158-646377
>chr3:646454-646540
>chr3:646801-646857
>chr3:647009-647185
>chr3:647220-647607
>chr3:647850-647977
>chr3:648095-648194
>chr3:648320-648534
>chr3:648706-648749
>chr3:649548-649760
>chr3:650340-650392
>chr3:652570-654920
>chr3:655450-655599
>chr3:656505-656755
>chr3:657114-657243
>chr3:657513-657599
>chr3:659479-659558
>chr3:659659-660057
>chr3:660079-660530
>chr3:660568-660696
>chr3:660739-660961
>chr3:663204-663509
>chr3:664097-664459
>chr3:666385-666475
>chr3:668861-668972
>chr3:669877-669964
>chr3:670009-670354
>chr3:670593-670768
>chr3:671049-671125
>chr3:671326-671388
>chr3:671672-671746
>chr3:672036-672146
>chr3:672193-673118
>chr3:673343-673380
>chr3:673625-674148
>chr3:674211-674582
>chr3:674718-674888
>chr3:674946-674997
>chr3:678450-678671
>chr3:678781-679183
>chr3:680738-681026
>chr3:683633-683981
>chr3:686309-686393
>chr3:686728-687072
>chr3:687906-688059
>chr3:688646-688771
>chr3:689375-689497
>chr3:689642-689798
>chr3:690323-690391
>chr3:691880-692235
>chr3:692341-692565
>chr3:692625-693221
>chr3:693263-693793
>chr3:693825-700594
>chr3:700625-700979
>chr3:701106-701286
>chr3:701358-701403
>chr3:701504-701539
>chr3:701685-701754
>chr3:701784-701895
>chr3:701961-702125
>chr3:702521-702809
>chr3:703846-703920
>chr3:705568-705942
>chr3:706720-706822
>chr3:707068-707239
>chr3:707592-707767
>chr3:708701-709006
>chr3:709977-710150
>chr3:710511-710631
>chr3:710842-711319
>chr3:711569-711877
>chr3:712180-712359
>chr3:713841-714112
>chr3:714178-714230
>chr3:714519-714623
>chr3:714982-715024
>chr3:715273-715541
>chr3:716265-716473
>chr3:717843-719490
>chr3:720415-720516
>chr3:720618-721042
>chr3:721855-722273
>chr3:722390-722494
>chr3:723594-723719
>chr3:723772-724752
>chr3:724812-724959
>chr3:725062-725281
>chr3:726358-726398
>chr3:726560-726885
>chr3:729766-729913
>chr3:730151-730658
>chr3:732077-732439
>chr3:734142-734466
>chr3:734567-734609
>chr3:736197-736284
>chr3:737922-738055
>chr3:738104-738529
>chr3:738629-738819
>chr3:738907-738938
>chr3:739054-739135
>chr3:739336-739528
>chr3:739848-740324
>chr3:740449-740553
>chr3:740794-740870
>chr3:741139-741262
>chr3:742774-743148
>chr3:745006-745391
>chr3:751913-756937
>chr3:757010-757138
>chr3:757214-757362
>chr3:757906-758190
>chr3:759642-759715
>chr3:759952-762815
>chr3:764226-764522
>chr3:764731-764931
>chr3:765623-765850
>chr3:765884-766107
>chr3:766443-766686
>chr3:768298-768351
>chr3:770138-770247
>chr3:771385-771473
>chr3:772235-772327
>chr3:772397-773578
>chr3:779100-779486
>chr3:781344-781483
>chr3:781569-781704
>chr3:781821-782291
>chr3:783563-783948
>chr3:784032-784066
>chr3:784446-785688
>chr3:788707-788738
>chr3:788843-789213
>chr3:789398-789657
>chr3:789859-790098
>chr3:790218-790527
>chr3:790731-790820
>chr3:790882-791039
>chr3:791177-791264
>chr3:791413-791752
>chr3:793701-793991
>chr3:794284-794329
>chr3:794470-794685
>chr3:795198-795323
>chr3:795505-795698
>chr3:796395-796545
>chr3:798107-798415
>chr3:800067-800150
>chr3:802258-802301
>chr3:802901-803138
>chr3:803183-803258
>chr3:804808-804976
>chr3:805990-806081
>chr3:806167-806202
>chr3:807230-808440
>chr3:808501-808609
>chr3:808827-808967
>chr3:809098-809147
>chr3:809371-815423
>chr3:815775-815905
>chr3:816061-816406
>chr3:816470-822640
>chr3:822765-822861
>chr3:822927-823408
>chr3:823440-823699
>chr3:824142-824338
>chr3:824700-824796
>chr3:824894-825456
>chr3:825874-825965
>chr3:826026-826182
>chr3:826303-826514
>chr3:826576-826703
>chr3:826777-827027
>chr3:827078-827108
>chr3:827301-828635
>chr3:828752-828976
>chr3:829148-829368
>chr3:829431-830234
>chr3:830279-833432
>chr3:834087-834393
>chr3:837203-837663
>chr3:837892-837976
>chr3:838292-838376
>chr3:839481-839517
>chr3:840676-840714
>chr3:841218-841474
>chr3:841859-841945
>chr3:842056-842301
>chr3:842450-843115
>chr3:843208-843274
>chr3:843323-843399
>chr3:845298-845708
>chr3:846617-847202
>chr3:847324-847450
>chr3:847617-847748
>chr3:847849-848426
>chr3:848474-848599
>chr3:848806-848975
>chr3:849043-849110
>chr3:849455-850301
>chr3:850340-850567
>chr3:850663-850979
>chr3:851340-851584
>chr3:851704-852176
>chr3:852219-852345
>chr3:852621-852926
>chr3:853126-853822
>chr3:853874-854981
>chr3:855017-856055
>chr3:856134-856231
>chr3:856433-857096
>chr3:857448-857522
>chr3:857825-858131
>chr3:858252-858374
>chr3:858520-858950
>chr3:859308-859401
>chr3:859620-859789
>chr3:859934-860119
>chr3:860357-861026
>chr3:861118-861355
>chr3:861432-861634
>chr3:861774-862116
>chr3:862398-862507
>chr3:862631-862791
>chr3:864119-865667
>chr3:866249-866556
>chr3:867139-867260
>chr3:867495-867574
>chr3:869151-869259
>chr3:871106-871178
>chr3:871238-871365
>chr3:872882-873131
>chr3:873320-873808
>chr3:873937-874027
>chr3:874907-875529
>chr3:875894-875963
>chr3:876141-876740
>chr3:878227-878531
>chr3:880761-881168
>chr3:881441-881510
>chr3:881665-881900
>chr3:882159-882283
>chr3:882421-882616
>chr3:884168-884612
>chr3:885256-885641
>chr3:886845-886938
>chr3:887095-887301
>chr3:889336-889383
>chr3:889463-889556
>chr3:889879-890155
>chr3:890689-896420
>chr3:896660-897825
>chr3:898075-898389
>chr3:898610-898726
>chr3:899316-899552
>chr3:899625-899808
>chr3:900807-900904
>chr3:901326-901404
>chr3:901450-901828
>chr3:902121-902278
>chr3:902746-902884
>chr3:903050-903245
>chr3:903273-903626
>chr3:903682-906217
>chr3:906427-906846
>chr3:906916-907539
>chr3:907754-907800
>chr3:908046-908403
>chr3:909406-909670
>chr3:910050-910461
>chr3:910740-911100
>chr3:911596-912059
>chr3:912566-913173
>chr3:913269-913372
>chr3:913447-914035
>chr3:914226-914701
>chr3:914832-914988
>chr3:915888-915964
>chr3:916408-916535
>chr3:917011-917100
>chr3:918026-918126
>chr3:918875-918938
>chr3:920555-920999
>chr3:921889-921924
>chr3:921997-922032
>chr3:924084-924131
>chr3:924606-924663
>chr3:924937-924984
>chr3:927896-927984
>chr3:928784-928860
>chr3:929609-930101
>chr3:930150-930235
>chr3:931991-932036
>chr3:932993-933051
>chr3:933622-933745
>chr3:934317-934377
>chr3:934992-935099
>chr3:936615-936883
>chr3:937109-937161
>chr3:938586-938837
>chr3:938894-939499
>chr3:939618-939943
>chr3:939999-941208
>chr3:941268-944619
>chr3:944811-944877
>chr3:945094-945223
>chr3:946352-946395
>chr3:950420-950783
>chr3:954197-954320
>chr3:954363-954437
>chr3:955410-955449
>chr3:957643-957725
>chr3:957976-958104
>chr3:958458-958551
>chr3:959778-959834
>chr3:959932-960051
>chr3:960433-960488
>chr3:960620-961587
>chr3:962162-962643
>chr3:962708-962778
>chr3:967222-967584
>chr3:968914-969024
>chr3:971419-971465
>chr3:972290-972370
>chr3:973740-973792
>chr3:974204-974296
>chr3:974482-974694
>chr3:974778-974830
>chr3:976059-976187
>chr3:978971-979189
>chr3:979245-979334
>chr3:980591-981012
>chr3:981184-981571
>chr3:981822-982030
>chr3:983734-986155
>chr3:986211-988656
>chr3:989500-989822
>chr3:990546-991059
>chr3:993424-993517
>chr3:993709-993786
>chr3:994390-994474
>chr3:994645-995024
>chr3:995131-995312
>chr3:995603-995677
>chr3:996354-996558
>chr3:996826-996923
>chr3:997524-997626
>chr3:998085-998251
>chr3:998492-998617
>chr3:998886-998960
>chr3:999352-999455
>chr3:999570-999661
>chr3:1000001-1000125
>chr3:1001490-1001539
>chr3:1001857-1001945
>chr3:1002097-1002162
>chr3:1002205-1002343
>chr3:1005010-1005317
>chr3:1005743-1005958
>chr3:1006015-1006277
>chr3:1006342-1006533
>chr3:1006611-1006836
>chr3:1007563-1007774
>chr3:1007818-1007867
>chr3:1009273-1009332
>chr3:1009880-1009960
>chr3:1010775-1010951
>chr3:1012653-1012773
>chr3:1012804-1012971
>chr3:1013138-1013307
>chr3:1013980-1014100
>chr3:1014263-1014369
>chr3:1014558-1015093
>chr3:1015271-1015332
>chr3:1016478-1016626
>chr3:1017228-1017581
>chr3:1019263-1019363
>chr3:1022573-1022827
>chr3:1023697-1023829
>chr3:1026381-1026464
>chr3:1026728-1027084
>chr3:1027155-1027563
>chr3:1027762-1028013
>chr3:1028240-1028295
>chr3:1029123-1029330
>chr3:1029876-1035590
>chr3:1037580-1038634
>chr3:1038737-1038875
>chr3:1038975-1039411
>chr3:1039672-1039718
>chr3:1039993-1040047
>chr3:1040478-1040539
>chr3:1041025-1041250
>chr3:1041343-1041660
>chr3:1041840-1042219
>chr3:1042333-1042733
>chr3:1042954-1043453
>chr3:1043961-1044074
>chr3:1044334-1044537
>chr3:1047692-1047748
>chr3:1052644-1052699
>chr3:1053144-1053448
>chr3:1055857-1055949
>chr3:1057793-1063681
>chr3:1064254-1064299
>chr3:1065336-1065400
>chr3:1065563-1065656
>chr3:1065778-1065851
>chr3:1066190-1067831
>chr3:1069607-1069736
>chr3:1070678-1070798
>chr3:1071307-1071362
>chr3:1071635-1071753
>chr3:1072010-1072074
>chr3:1072188-1072267
>chr3:1072344-1072400
>chr3:1072474-1072864
>chr3:1074571-1074639
>chr3:1076288-1076331
>chr3:1077077-1077131
>chr3:1079675-1079745
>chr3:1079965-1080076
>chr3:1082643-1083230
>chr3:1087691-1087887
>chr3:1088520-1088570
>chr3:1088796-1089012
>chr3:1089126-1089591
>chr3:1089656-1090127
>chr3:1095077-1095562
>chr3:1096206-1096337
>chr3:1097366-1097443
>chr3:1097612-1097670
>chr3:1098090-1098297
>chr3:1098387-1098581
>chr3:1098752-1098843
>chr3:1099002-1099097
>chr3:1099169-1099579
>chr3:1099824-1099865
>chr3:1099895-1099959
>chr3:1100610-1100776
>chr3:1102445-1103130
>chr3:1104487-1104559
>chr3:1105414-1105513
>chr3:1106462-1106519
>chr3:1106851-1107027
>chr3:1107064-1107205
>chr3:1108211-1108514
>chr3:1109367-1109461
>chr3:1113514-1113606
>chr3:1114761-1114848
>chr3:1115464-1115785
>chr3:1116677-1117085
>chr3:1118846-1118925
>chr3:1120018-1120769
>chr3:1120974-1121029
>chr3:1121989-1122086
>chr3:1122243-1122421
>chr3:1122586-1122624
>chr3:1122673-1122908
>chr3:1123017-1123373
>chr3:1123425-1123730
>chr3:1123777-1124173
>chr3:1124517-1124709
>chr3:1124985-1125170
>chr3:1126981-1127111
>chr3:1128759-1128855
>chr3:1132420-1132698
>chr3:1133456-1133522
>chr3:1134662-1134773
>chr3:1135703-1136000
>chr3:1138429-1138501
>chr3:1138733-1138898
>chr3:1139588-1139998
>chr3:1140456-1140522
>chr3:1142599-1142662
>chr3:1142927-1143015
>chr3:1144290-1144625
>chr3:1146713-1146815
>chr3:1147820-1147936
>chr3:1148266-1148482
>chr3:1150562-1150812
>chr3:1151075-1151139
>chr3:1151238-1151290
>chr3:1151546-1151636
>chr3:1152105-1152434
>chr3:1154423-1154747
>chr3:1156586-1158039
>chr3:1158115-1158564
>chr3:1158601-1159036
>chr3:1159404-1159555
>chr3:1159821-1160214
>chr3:1160333-1160464
>chr3:1160867-1160989
>chr3:1161432-1161495
>chr3:1161744-1161945
>chr3:1163444-1163723
>chr3:1164054-1164091
>chr3:1166666-1167067
>chr3:1167121-1167182
>chr3:1167637-1167686
>chr3:1167903-1168191
>chr3:1169607-1169671
>chr3:1169953-1170288
>chr3:1171617-1171910
>chr3:1173377-1173438
>chr3:1174971-1175250
>chr3:1176173-1176411
>chr3:1177142-1177184
>chr3:1177613-1178203
>chr3:1178548-1178594
>chr3:1178957-1179338
>chr3:1180124-1180240
>chr3:1183333-1183401
>chr3:1185086-1185142
>chr3:1185569-1185632
>chr3:1186058-1186099
>chr3:1188436-1188477
>chr3:1189012-1189079
>chr3:1189949-1190051
>chr3:1190100-1190351
>chr3:1190572-1190700
>chr3:1191090-1191507
>chr3:1191778-1191846
>chr3:1192154-1192207
>chr3:1193351-1193514
>chr3:1194405-1194523
>chr3:1197678-1197833
>chr3:1198416-1198764
>chr3:1199005-1199509
>chr3:1200052-1200338
>chr3:1200781-1201259
>chr3:1202250-1202630
>chr3:1203780-1203823
>chr3:1203851-1204161
>chr3:1204867-1204928
>chr3:1205218-1205372
>chr3:1205796-1205941
>chr3:1206636-1206692
>chr3:1207689-1207736
>chr3:1207763-1207880
>chr3:1208710-1208809
>chr3:1209547-1209672
>chr3:1210224-1210448
>chr3:1210775-1210850
>chr3:1212237-1212368
>chr3:1212425-1212575
>chr3:1213450-1213495
>chr3:1213744-1213868
>chr3:1213901-1213948
>chr3:1214219-1214611
>chr3:1214731-1215073
>chr3:1217478-1217525
>chr3:1217655-1217752
>chr3:1219374-1219515
>chr3:1219729-1220398
>chr3:1221130-1221326
>chr3:1222400-1222575
>chr3:1222694-1222883
>chr3:1223062-1223141
>chr3:1224168-1224704
>chr3:1224737-1225055
>chr3:1226031-1226165
>chr3:1226384-1226501
>chr3:1228995-1229083
>chr3:1231137-1231182
>chr3:1233410-1233835
>chr3:1234706-1234773
>chr3:1235596-1238143
>chr3:1238227-1246105
>chr3:1246393-1246432
>chr3:1246618-1246903
>chr3:1246961-1247026
>chr3:1248462-1248883
>chr3:1248953-1249050
>chr3:1249876-1249989
>chr3:1253634-1253808
>chr3:1253978-1254216
>chr3:1255398-1255453
>chr3:1255654-1256260
>chr3:1257133-1257300
>chr3:1258891-1259045
>chr3:1259479-1259529
>chr3:1260568-1260978
>chr3:1264171-1264213
>chr3:1264538-1265046
>chr3:1265074-1265261
>chr3:1266145-1266212
>chr3:1266909-1267100
>chr3:1268315-1268626
>chr3:1268841-1269031
>chr3:1270872-1271158
>chr3:1271908-1272257
>chr3:1272452-1272562
>chr3:1274464-1274525
>chr3:1275618-1275897
>chr3:1277333-1277756
>chr3:1278843-1278947
>chr3:1279471-1279625
>chr3:1280484-1280766
>chr3:1281451-1281731
>chr3:1282981-1283293
>chr3:1283717-1284038
>chr3:1285191-1285283
>chr3:1285530-1285565
>chr3:1286186-1287233
>chr3:1287633-1287828
>chr3:1287953-1288000
>chr3:1289284-1289334
>chr3:1289621-1290094
>chr3:1290542-1291066
>chr3:1293211-1293284
>chr3:1293975-1294082
>chr3:1294222-1294269
>chr3:1294938-1295134
>chr3:1295559-1295613
>chr3:1296842-1296925
>chr3:1299416-1299514
>chr3:1299892-1300284
>chr3:1300417-1300730
>chr3:1300784-1301338
>chr3:1302478-1302559
>chr3:1302921-1302975
>chr3:1303058-1303213
>chr3:1304703-1305074
>chr3:1305636-1305691
>chr3:1306941-1307025
>chr3:1307340-1307434
>chr3:1307884-1307958
>chr3:1308023-1308223
>chr3:1308768-1309108
>chr3:1309459-1309727
>chr3:1310328-1310442
>chr3:1310504-1310621
>chr3:1310693-1310968
>chr3:1311201-1311688
>chr3:1313520-1313560
>chr3:1313705-1314050
>chr3:1315560-1315633
>chr3:1316038-1316083
>chr3:1316199-1316620
>chr3:1317194-1317250
>chr3:1318045-1318156
>chr3:1319171-1319258
>chr3:1319778-1319891
>chr3:1322607-1322681
>chr3:1326605-1326657
>chr3:1328894-1329264
>chr3:1329575-1329632
>chr3:1330163-1330203
>chr3:1331310-1331357
>chr3:1331897-1331929
>chr3:1332465-1332607
>chr3:1333005-1333114
>chr3:1334782-1334851
>chr3:1334902-1334966
>chr3:1335740-1336135
>chr3:1339914-1339979
>chr3:1342115-1342553
>chr3:1342935-1343271
>chr3:1343522-1343755
>chr3:1345114-1345420
>chr3:1346485-1346734
>chr3:1349654-1349875
>chr3:1350008-1350124
>chr3:1357807-1358032
>chr3:1358784-1359082
>chr3:1360454-1360608
>chr3:1361085-1361146
>chr3:1361366-1361421
>chr3:1361732-1361789
>chr3:1362734-1362791
>chr3:1363021-1363089
>chr3:1363501-1364075
>chr3:1365354-1365490
>chr3:1365644-1365807
>chr3:1367002-1367134
>chr3:1367184-1367339
>chr3:1367479-1367569
>chr3:1368655-1368775
>chr3:1369865-1370091
>chr3:1370207-1370434
>chr3:1370583-1370941
>chr3:1371046-1371178
>chr3:1373803-1373874
>chr3:1376527-1376591
>chr3:1378707-1378751
>chr3:1379424-1379661
>chr3:1381353-1381390
>chr3:1383634-1384107
>chr3:1384193-1384255
>chr3:1384665-1384839
>chr3:1386610-1386704
>chr3:1386850-1386899
>chr3:1387551-1393567
>chr3:1393802-1393896
>chr3:1397182-1397263
>chr3:1397372-1397451
>chr3:1399751-1399792
>chr3:1400921-1401034
>chr3:1402852-1402885
>chr3:1404463-1404532
>chr3:1406123-1406538
>chr3:1406609-1406744
>chr3:1407046-1407115
>chr3:1407900-1408060
>chr3:1408104-1408281
>chr3:1408426-1408700
>chr3:1409636-1410127
>chr3:1410294-1410430
>chr3:1410776-1411305
>chr3:1413609-1413862
>chr3:1413919-1413959
>chr3:1414383-1414520
>chr3:1416605-1416685
>chr3:1416760-1417300
>chr3:1417567-1417620
>chr3:1417679-1417764
>chr3:1418001-1418191
>chr3:1423523-1423615
>chr3:1423649-1423685
>chr3:1425004-1425104
>chr3:1425685-1425743
>chr3:1426638-1427075
>chr3:1427237-1427813
>chr3:1429304-1429377
>chr3:1432509-1432877
>chr3:1433213-1433256
>chr3:1433398-1433808
>chr3:1435644-1435758
>chr3:1435803-1436303
>chr3:1436341-1436389
>chr3:1436922-1436994
>chr3:1440127-1440228
>chr3:1440404-1440492
>chr3:1441113-1441378
>chr3:1441735-1441801
>chr3:1448328-1448760
>chr3:1449705-1449772
>chr3:1450088-1450176
>chr3:1451238-1451663
>chr3:1453354-1453410
>chr3:1453916-1454269
>chr3:1454329-1454455
>chr3:1454835-1454881
>chr3:1455316-1455752
>chr3:1456022-1456109
>chr3:1456175-1456682
>chr3:1459043-1461363
>chr3:1461667-1461785
>chr3:1463710-1463753
>chr3:1464967-1465309
>chr3:1465623-1465752
>chr3:1466006-1466358
>chr3:1467016-1467317
>chr3:1467579-1467892
>chr3:1470301-1470445
>chr3:1470499-1470789
>chr3:1472547-1472832
>chr3:1472908-1472943
>chr3:1474457-1474629
>chr3:1474638-1475227
>chr3:1476233-1476325
>chr3:1476425-1476778
>chr3:1477472-1483639
>chr3:1483991-1484345
>chr3:1484574-1484790
>chr3:1484938-1485198
>chr3:1485338-1485423
>chr3:1485916-1486289
>chr3:1487051-1487318
>chr3:1487767-1488049
>chr3:1488346-1488521
>chr3:1488787-1488920
>chr3:1491325-1491366
>chr3:1491533-1491856
>chr3:1491931-1492091
>chr3:1492401-1493037
>chr3:1493112-1493614
>chr3:1493819-1493872
>chr3:1495279-1495330
>chr3:1496651-1496830
>chr3:1497706-1497971
>chr3:1498122-1498406
>chr3:1498437-1498476
>chr3:1498578-1498737
>chr3:1499629-1499803
>chr3:1499950-1500001
>chr3:1500076-1500249
>chr3:1501333-1502896
>chr3:1505457-1505536
>chr3:1506441-1506495
>chr3:1506633-1506700
>chr3:1506849-1507077
>chr3:1507176-1507331
>chr3:1510318-1510564
>chr3:1513462-1513697
>chr3:1514010-1514050
>chr3:1514516-1514600
>chr3:1515033-1515329
>chr3:1517865-1517983
>chr3:1520994-1521053
>chr3:1522681-1522839
>chr3:1523035-1523211
>chr3:1523272-1523488
>chr3:1523807-1523899
>chr3:1524129-1524273
>chr3:1525262-1525323
>chr3:1525623-1527082
>chr3:1530366-1530470
>chr3:1530540-1530607
>chr3:1531222-1531356
>chr3:1533515-1533567
>chr3:1534895-1534952
>chr3:1536024-1536113
>chr3:1536503-1537501
>chr3:1543488-1543547
>chr3:1544060-1544158
>chr3:1544252-1544475
>chr3:1544592-1544697
>chr3:1545113-1545299
>chr3:1545388-1545460
>chr3:1545555-1545665
>chr3:1546355-1546385
>chr3:1546820-1547168
>chr3:1549192-1549232
>chr3:1549484-1549524
>chr3:1550024-1550567
>chr3:1551787-1552141
>chr3:1552207-1552391
>chr3:1552493-1552614
>chr3:1553142-1553190
>chr3:1556017-1556066
>chr3:1556554-1556588
>chr3:1557024-1557152
>chr3:1557623-1557683
>chr3:1558201-1558477
>chr3:1559121-1559524
>chr3:1560196-1560571
>chr3:1563383-1563426
>chr3:1563727-1563792
>chr3:1564878-1566543
>chr3:1567034-1567158
>chr3:1567696-1567740
>chr3:1567793-1568063
>chr3:1568172-1568276
>chr3:1568496-1568545
>chr3:1568646-1568690
>chr3:1569038-1569226
>chr3:1569334-1569417
>chr3:1569450-1569595
>chr3:1569662-1569861
>chr3:1570097-1570246
>chr3:1570573-1571093
>chr3:1571296-1571446
>chr3:1572169-1572230
>chr3:1572696-1572835
>chr3:1572968-1573029
>chr3:1573228-1573875
>chr3:1575622-1575760
>chr3:1577792-1578007
>chr3:1579952-1580216
>chr3:1581328-1581387
>chr3:1581434-1581498
>chr3:1582081-1582135
>chr3:1582324-1582649
>chr3:1582779-1582859
>chr3:1583761-1584052
>chr3:1584808-1584980
>chr3:1585091-1585698
>chr3:1585891-1587548
>chr3:1587586-1587805
>chr3:1587871-1588619
>chr3:1588686-1589405
>chr3:1589921-1589995
>chr3:1590018-1590084
>chr3:1590378-1590739
>chr3:1590798-1590859
>chr3:1591148-1591252
>chr3:1591358-1591793
>chr3:1592022-1592245
>chr3:1592294-1592381
>chr3:1592477-1593123
>chr3:1593189-1593329
>chr3:1594432-1594533
>chr3:1595273-1595436
>chr3:1595727-1595987
>chr3:1596134-1596165
>chr3:1597471-1598736
>chr3:1599577-1599625
>chr3:1600206-1600703
>chr3:1600778-1601236
>chr3:1601467-1601600
>chr3:1601791-1601883
>chr3:1602075-1602163
>chr3:1602395-1602435
>chr3:1602557-1602913
>chr3:1602986-1603103
>chr3:1603139-1603324
>chr3:1603555-1604057
>chr3:1604139-1604205
>chr3:1604280-1604407
>chr3:1604618-1604681
>chr3:1604977-1605023
>chr3:1605189-1605536
>chr3:1605656-1605885
>chr3:1607183-1607277
>chr3:1607364-1607463
>chr3:1607694-1608193
>chr3:1608877-1608934
>chr3:1611920-1611983
>chr3:1613277-1613319
>chr3:1618404-1618618
>chr3:1618831-1618994
>chr3:1619483-1619529
>chr3:1622019-1622139
>chr3:1622494-1622710
>chr3:1623364-1623459
>chr3:1623637-1623859
>chr3:1624472-1624872
>chr3:1625156-1625248
>chr3:1626687-1626748
>chr3:1626977-1627074
>chr3:1628263-1628455
>chr3:1629456-1629839
>chr3:1630434-1630608
>chr3:1632139-1632264
>chr3:1632524-1632586
>chr3:1632674-1632704
>chr3:1632775-1632910
>chr3:1632959-1633096
>chr3:1636821-1637679
>chr3:1638268-1639580
>chr3:1640716-1640802
>chr3:1640961-1641075
>chr3:1641599-1641679
>chr3:1641758-1641836
>chr3:1642007-1642225
>chr3:1642399-1642995
>chr3:1644148-1644189
>chr3:1644945-1645000
>chr3:1645083-1645139
>chr3:1645530-1645578
>chr3:1646553-1646632
>chr3:1646666-1646786
>chr3:1647138-1647239
>chr3:1648356-1648545
>chr3:1648580-1648686
>chr3:1649415-1649744
>chr3:1649928-1661185
>chr3:1661629-1661780
>chr3:1662032-1662241
>chr3:1663064-1663473
>chr3:1665338-1665434
>chr3:1665611-1665884
>chr3:1665974-1666086
>chr3:1666143-1666472
>chr3:1666552-1667271
>chr3:1667610-1667968
>chr3:1668040-1668157
>chr3:1670816-1674475
>chr3:1674798-1674907
>chr3:1675341-1675403
>chr3:1675588-1675740
>chr3:1676222-1676794
>chr3:1676827-1677364
>chr3:1678674-1678788
>chr3:1679403-1679557
>chr3:1679622-1679895
>chr3:1679962-1680332
>chr3:1680893-1681034
>chr3:1681111-1681257
>chr3:1681677-1687828
>chr3:1688131-1688822
>chr3:1690562-1690659
>chr3:1690902-1691899
>chr3:1691966-1692757
>chr3:1692790-1693061
>chr3:1693218-1693509
>chr3:1693596-1693855
>chr3:1694141-1694212
>chr3:1694902-1695351
>chr3:1697774-1698044
>chr3:1698152-1698225
>chr3:1699413-1699465
>chr3:1699643-1699679
>chr3:1699987-1700127
>chr3:1700166-1700757
>chr3:1700839-1701043
>chr3:1702256-1702336
>chr3:1702395-1702560
>chr3:1702605-1702642
>chr3:1702853-1702928
>chr3:1703134-1703172
>chr3:1704519-1704800
>chr3:1705061-1705219
>chr3:1705406-1708727
>chr3:1708823-1708915
>chr3:1709057-1709314
>chr3:1709600-1709654
>chr3:1710889-1711205
>chr3:1711359-1711585
>chr3:1711630-1711958
>chr3:1712224-1712748
>chr3:1712866-1713184
>chr3:1713905-1713940
>chr3:1714073-1714351
>chr3:1714493-1714834
>chr3:1715140-1715258
>chr3:1715389-1715711
>chr3:1716249-1716411
>chr3:1716510-1716681
>chr3:1718425-1718513
>chr3:1718629-1719643
>chr3:1720730-1720988
>chr3:1725903-1726283
>chr3:1727190-1727362
>chr3:1729569-1729743
>chr3:1730172-1730224
>chr3:1730428-1730475
>chr3:1731099-1731174
>chr3:1731640-1731714
>chr3:1733044-1733116
>chr3:1733404-1733833
>chr3:1736116-1736361
>chr3:1736446-1736820
>chr3:1736907-1738453
>chr3:1738523-1739241
>chr3:1740299-1740806
>chr3:1742989-1743703
>chr3:1743756-1744205
>chr3:1744257-1745346
>chr3:1745640-1745720
>chr3:1745822-1746204
>chr3:1746415-1746450
>chr3:1747302-1747430
>chr3:1748250-1748313
>chr3:1748994-1749302
>chr3:1751812-1752195
>chr3:1752346-1752681
>chr3:1752976-1753097
>chr3:1753926-1755028
>chr3:1755879-1755913
>chr3:1755961-1756509
>chr3:1757923-1757953
>chr3:1758049-1759213
>chr3:1759274-1763312
>chr3:1763667-1763710
>chr3:1763778-1764513
>chr3:1765214-1765333
>chr3:1765392-1765568
>chr3:1765669-1765918
>chr3:1765979-1766156
>chr3:1768327-1768355
>chr3:1768822-1769034
>chr3:1771246-1771516
>chr3:1771594-1771732
>chr3:1771971-1772218
>chr3:1772673-1773131
>chr3:1774102-1774196
>chr3:1775223-1775270
>chr3:1775435-1775806
>chr3:1776215-1776291
>chr3:1776464-1776531
>chr3:1777232-1777348
>chr3:1777425-1777465
>chr3:1777592-1777807
>chr3:1777898-1777981
>chr3:1778048-1778100
>chr3:1779951-1780190
>chr3:1781017-1781219
>chr3:1781766-1782063
>chr3:1785181-1785268
>chr3:1786533-1787008
>chr3:1787231-1787352
>chr3:1788951-1788997
>chr3:1789736-1790058
>chr3:1792075-1792119
>chr3:1793157-1793535
>chr3:1794274-1794453
>chr3:1794658-1794782
>chr3:1795645-1795840
>chr3:1795878-1796467
>chr3:1796545-1796699
>chr3:1796788-1796958
>chr3:1797126-1797174
>chr3:1798666-1798788
>chr3:1799896-1799969
>chr3:1800485-1800592
>chr3:1801179-1805145
>chr3:1805193-1806495
>chr3:1806681-1807130
>chr3:1807231-1807356
>chr3:1807436-1807613
>chr3:1807949-1808426
>chr3:1808999-1809053
>chr3:1809124-1809354
>chr3:1811243-1812443
>chr3:1813548-1813906
>chr3:1814229-1814348
>chr3:1815202-1815486
>chr3:1816785-1816851
>chr3:1817558-1818235
>chr3:1818700-1818913
>chr3:1819800-1819892
>chr3:1820009-1820073
>chr3:1820239-1820305
>chr3:1820426-1820727
>chr3:1821011-1821093
>chr3:1822829-1823033
>chr3:1823085-1823236
>chr3:1824900-1824932
>chr3:1825072-1825364
>chr3:1830466-1830521
>chr3:1831763-1831815
>chr3:1831928-1832295
>chr3:1833722-1833791
>chr3:1835960-1836279
>chr3:1837652-1838026
>chr3:1842223-1842273
>chr3:1842674-1842740
>chr3:1843033-1843133
>chr3:1844191-1844240
>chr3:1844395-1844538
>chr3:1844876-1845014
>chr3:1845058-1845114
>chr3:1845212-1845272
>chr3:1845382-1845484
>chr3:1845538-1845599
>chr3:1845670-1845912
>chr3:1846106-1846177
>chr3:1846294-1846376
>chr3:1846428-1846688
>chr3:1847224-1847307
>chr3:1847525-1847565
>chr3:1847754-1847819
>chr3:1847872-1848004
>chr3:1849927-1852761
>chr3:1854127-1854169
>chr3:1857240-1857279
>chr3:1857832-1858019
>chr3:1858131-1858295
>chr3:1858351-1858685
>chr3:1859501-1859848
>chr3:1860303-1860445
>chr3:1860589-1860761
>chr3:1863644-1864293
>chr3:1864976-1865262
>chr3:1865397-1865872
>chr3:1866414-1866492
>chr3:1867104-1867174
>chr3:1867704-1867982
>chr3:1868060-1868099
>chr3:1868403-1868797
>chr3:1868983-1870163
>chr3:1871113-1871390
>chr3:1872779-1873021
>chr3:1873318-1873639
>chr3:1873731-1874101
>chr3:1874262-1874725
>chr3:1874891-1874973
>chr3:1876057-1876178
>chr3:1876347-1876461
>chr3:1876569-1876992
>chr3:1877639-1877967
>chr3:1879332-1879735
>chr3:1879828-1879905
>chr3:1880163-1880537
>chr3:1881079-1881191
>chr3:1881234-1881266
>chr3:1881545-1881663
>chr3:1882592-1882715
>chr3:1882946-1883154
>chr3:1884037-1884093
>chr3:1885636-1885904
>chr3:1886399-1886519
>chr3:1886776-1887078
>chr3:1887287-1887700
>chr3:1888043-1888531
>chr3:1888606-1888826
>chr3:1889682-1889726
>chr3:1890892-1890974
>chr3:1891019-1891196
>chr3:1891806-1891964
>chr3:1892486-1893697
>chr3:1894161-1894237
>chr3:1895483-1895780
>chr3:1896617-1896733
>chr3:1898661-1898806
>chr3:1902229-1902344
>chr3:1903939-1904006
>chr3:1905647-1906116
>chr3:1912325-1912377
>chr3:1913322-1913384
>chr3:1913466-1919641
>chr3:1921254-1924507
>chr3:1924551-1925637
>chr3:1925676-1926928
>chr3:1927048-1928687
>chr3:1930000-1938264
>chr3:1940002-1940349
>chr3:1941500-1941797
>chr3:1945059-1945440
>chr3:1945868-1945924
>chr3:1946396-1946465
>chr3:1947805-1948107
>chr3:1948816-1949126
>chr3:1949672-1949768
>chr3:1949901-1949963
>chr3:1950019-1950104
>chr3:1950165-1950382
>chr3:1951041-1951100
>chr3:1951199-1951335
>chr3:1951538-1951656
>chr3:1952836-1952883
>chr3:1952999-1953315
>chr3:1953387-1953576
>chr3:1953952-1954112
>chr3:1957112-1958444
>chr3:1958510-1958803
>chr3:1963198-1963326
>chr3:1963371-1963458
>chr3:1966352-1966622
>chr3:1968161-1968233
>chr3:1968770-1968817
>chr3:1970178-1970591
>chr3:1971485-1971617
>chr3:1973042-1981859
>chr3:1982528-1982627
>chr3:1983463-1983503
>chr3:1983626-1983954
>chr3:1984237-1984301
>chr3:1986535-1986878
>chr3:1987210-1987251
>chr3:1987394-1987726
>chr3:1989710-1989776
>chr3:1992311-1992401
>chr3:1993125-1993295
>chr3:1994408-1994491
>chr3:1994557-1994606
>chr3:1994661-1994819
>chr3:1995032-1995107
>chr3:1995614-1995868
>chr3:1996172-1996488
>chr3:1996812-1997034
>chr3:1997560-1999015
>chr3:1999206-1999380
>chr3:1999884-1999959
>chr3:2000149-2000234
>chr3:2000274-2000365
>chr3:2000745-2000848
>chr3:2003344-2003455
>chr3:2003716-2003917
>chr3:2004728-2004990
>chr3:2005500-2005687
>chr3:2005859-2006121
>chr3:2006319-2006555
>chr3:2006903-2008504
>chr3:2008834-2008992
>chr3:2009581-2009997
>chr3:2010000-2010048
>chr3:2010670-2010774
>chr3:2011725-2011806
>chr3:2012866-2012983
>chr3:2013980-2014230
>chr3:2018970-2019302
>chr3:2019488-2019561
>chr3:2019659-2019913
>chr3:2020088-2020577
>chr3:2020886-2020945
>chr3:2022499-2022553
>chr3:2026192-2026244
>chr3:2026443-2026585
>chr3:2026711-2026812
>chr3:2028431-2028556
>chr3:2029787-2029870
>chr3:2029893-2030009
>chr3:2030602-2030949
>chr3:2032222-2032377
>chr3:2032433-2032530
>chr3:2033593-2033752
>chr3:2035546-2035587
>chr3:2036057-2036103
>chr3:2036136-2036603
>chr3:2036959-2037679
>chr3:2039312-2039593
>chr3:2040192-2040249
>chr3:2040444-2040569
>chr3:2040674-2040723
>chr3:2041141-2041198
>chr3:2042445-2042520
>chr3:2042577-2044135
>chr3:2044283-2044326
>chr3:2044551-2044648
>chr3:2044785-2045021
>chr3:2045153-2045462
>chr3:2048115-2048570
>chr3:2049284-2049385
>chr3:2049826-2050150
>chr3:2051675-2051763
>chr3:2052546-2052807
>chr3:2053001-2053240
>chr3:2053294-2053486
>chr3:2053867-2054079
>chr3:2054128-2054240
>chr3:2057023-2057057
>chr3:2057302-2057373
>chr3:2060417-2061384
>chr3:2064078-2064119
>chr3:2064913-2065390
>chr3:2065523-2065823
>chr3:2066750-2066823
>chr3:2068589-2068817
>chr3:2069126-2069414
>chr3:2071356-2071420
>chr3:2072345-2072442
>chr3:2074185-2074240
>chr3:2074521-2074684
>chr3:2074772-2075149
>chr3:2075282-2075815
>chr3:2075883-2076006
>chr3:2076056-2076512
>chr3:2077045-2077260
>chr3:2077360-2077659
>chr3:2077904-2078293
>chr3:2079536-2079733
>chr3:2081169-2081654
>chr3:2083443-2085109
>chr3:2086546-2086890
>chr3:2087815-2088298
>chr3:2088968-2089193
>chr3:2089534-2089626
>chr3:2089701-2089990
>chr3:2090086-2090392
>chr3:2090477-2090690
>chr3:2091702-2091808
>chr3:2091996-2092542
>chr3:2093528-2093852
>chr3:2094109-2094220
>chr3:2094498-2094616
>chr3:2094641-2094707
>chr3:2097271-2097372
>chr3:2101745-2101804
>chr3:2103004-2103188
>chr3:2103697-2103756
>chr3:2105353-2107659
>chr3:2110146-2110220
>chr3:2112299-2112341
>chr3:2113407-2113446
>chr3:2114162-2114486
>chr3:2117082-2117128
>chr3:2117200-2117612
>chr3:2118035-2118255
>chr3:2118943-2119079
>chr3:2119218-2119418
>chr3:2120332-2120415
>chr3:2120422-2120726
>chr3:2121053-2121177
>chr3:2121215-2121515
>chr3:2121898-2122172
>chr3:2122588-2122682
>chr3:2124423-2124790
>chr3:2124976-2125962
>chr3:2127503-2127576
>chr3:2128314-2128386
>chr3:2129158-2129200
>chr3:2130004-2130045
>chr3:2131005-2131210
>chr3:2132988-2133031
>chr3:2134671-2134771
>chr3:2134861-2135064
>chr3:2138050-2138374
>chr3:2138711-2138851
>chr3:2139874-2139985
>chr3:2140023-2140253
>chr3:2140352-2140707
>chr3:2141352-2141398
>chr3:2141491-2141659
>chr3:2142249-2142673
>chr3:2145935-2146118
>chr3:2146863-2147187
>chr3:2148244-2148566
>chr3:2151083-2151261
>chr3:2151379-2151434
>chr3:2151559-2152007
>chr3:2154111-2154395
>chr3:2156648-2156680
>chr3:2157119-2157205
>chr3:2157488-2157526
>chr3:2158332-2158377
>chr3:2160110-2160168
>chr3:2160447-2160503
>chr3:2162021-2162074
>chr3:2162771-2164221
>chr3:2165036-2166015
>chr3:2166040-2166358
>chr3:2166514-2166588
>chr3:2166984-2167137
>chr3:2167871-2168258
>chr3:2168460-2168647
>chr3:2169271-2169319
>chr3:2169398-2169774
>chr3:2170036-2170349
>chr3:2170577-2170624
>chr3:2172162-2172572
>chr3:2173714-2173892
>chr3:2174346-2174468
>chr3:2174529-2174617
>chr3:2174674-2175095
>chr3:2177607-2177748
>chr3:2177838-2177965
>chr3:2179846-2180037
>chr3:2182262-2182321
>chr3:2183938-2184248
>chr3:2184541-2184899
>chr3:2185895-2187423
>chr3:2190801-2190850
>chr3:2191106-2191279
>chr3:2191666-2192681
>chr3:2193638-2193997
>chr3:2194147-2194667
>chr3:2194714-2194939
>chr3:2195100-2195518
>chr3:2196758-2197085
>chr3:2197730-2198015
>chr3:2199586-2199668
>chr3:2200545-2200637
>chr3:2201884-2201944
>chr3:2202810-2203184
>chr3:2205222-2205426
>chr3:2206942-2207140
>chr3:2207195-2207368
>chr3:2207438-2208006
>chr3:2208059-2208180
>chr3:2208342-2208910
>chr3:2210978-2211367
>chr3:2211930-2212270
>chr3:2212337-2212813
>chr3:2212966-2213020
>chr3:2215525-2216643
>chr3:2218289-2218562
>chr3:2219634-2219691
>chr3:2220737-2220898
>chr3:2221367-2221478
>chr3:2221588-2221747
>chr3:2221856-2222172
>chr3:2222234-2222709
>chr3:2223878-2223915
>chr3:2224122-2224155
>chr3:2224642-2224738
>chr3:2224864-2225179
>chr3:2225231-2225559
>chr3:2226838-2226967
>chr3:2229767-2229812
>chr3:2230701-2231137
>chr3:2231736-2231829
>chr3:2232462-2232524
>chr3:2234132-2234397
>chr3:2234756-2234805
>chr3:2237362-2237502
>chr3:2238474-2238528
>chr3:2238733-2239032
>chr3:2239374-2239446
>chr3:2240843-2240926
>chr3:2241085-2241148
>chr3:2242432-2242507
>chr3:2243405-2243619
>chr3:2244090-2244398
>chr3:2244508-2244729
>chr3:2245564-2245678
>chr3:2247978-2248052
>chr3:2249060-2249159
>chr3:2250418-2250630
>chr3:2253619-2258368
>chr3:2259445-2259792
>chr3:2260687-2261133
>chr3:2263453-2266291
>chr3:2268609-2268711
>chr3:2269893-2270385
>chr3:2271455-2271545
>chr3:2271995-2272196
>chr3:2274107-2274416
>chr3:2274681-2274757
>chr3:2275648-2275947
>chr3:2276121-2276468
>chr3:2276719-2276980
>chr3:2278704-2278830
>chr3:2279741-2279939
>chr3:2280114-2280258
>chr3:2282695-2283139
>chr3:2284057-2284098
>chr3:2284522-2284575
>chr3:2285492-2285550
>chr3:2287303-2287835
>chr3:2288096-2288512
>chr3:2289690-2289744
>chr3:2290065-2290143
>chr3:2291587-2292073
>chr3:2292635-2292734
>chr3:2293296-2293553
>chr3:2293596-2293655
>chr3:2294347-2296444
>chr3:2297675-2298228
>chr3:2299351-2299606
>chr3:2299821-2299879
>chr3:2300552-2300928
>chr3:2301293-2301357
>chr3:2301982-2302031
>chr3:2302127-2302447
>chr3:2303172-2303420
>chr3:2303456-2303604
>chr3:2305326-2305447
>chr3:2305881-2306178
>chr3:2306290-2306544
>chr3:2306741-2307459
>chr3:2307586-2307742
>chr3:2308082-2308393
>chr3:2308652-2308948
>chr3:2309027-2309406
>chr3:2310230-2310295
>chr3:2311328-2311415
>chr3:2311966-2312186
>chr3:2313321-2313384
>chr3:2314006-2314084
>chr3:2314797-2315070
>chr3:2315509-2315598
>chr3:2315781-2315944
>chr3:2318068-2318140
>chr3:2318621-2318856
>chr3:2318941-2318988
>chr3:2319500-2319712
>chr3:2322184-2322453
>chr3:2322513-2322571
>chr3:2322614-2322913
>chr3:2325279-2325453
>chr3:2325981-2326292
>chr3:2326343-2326566
>chr3:2327870-2327965
>chr3:2328046-2328534
>chr3:2328590-2328796
>chr3:2328840-2328891
>chr3:2329001-2329096
>chr3:2330095-2330245
>chr3:2330353-2330421
>chr3:2330470-2330594
>chr3:2331471-2331509
>chr3:2331598-2331847
>chr3:2331997-2332069
>chr3:2332613-2332917
>chr3:2334142-2334480
>chr3:2336146-2336253
>chr3:2339694-2339771
>chr3:2339902-2339963
>chr3:2340052-2340181
>chr3:2340485-2340747
>chr3:2340825-2340858
>chr3:2342369-2342909
>chr3:2342960-2343464
>chr3:2343518-2344123
>chr3:2344154-2344198
>chr3:2344287-2344584
>chr3:2344794-2344824
>chr3:2346279-2346432
>chr3:2347426-2347713
>chr3:2347795-2348031
>chr3:2348587-2348661
>chr3:2349580-2349635
>chr3:2351633-2353936
>chr3:2354237-2354554
>chr3:2356124-2356759
>chr3:2359534-2359874
>chr3:2360371-2360880
>chr3:2361286-2361366
>chr3:2361889-2361942
>chr3:2362961-2363005
>chr3:2366369-2366781
>chr3:2367518-2367790
>chr3:2368024-2368331
>chr3:2368921-2369230
>chr3:2371529-2371586
>chr3:2371665-2371739
>chr3:2372189-2372218
>chr3:2372762-2373079
>chr3:2375343-2375394
>chr3:2375679-2375742
>chr3:2376327-2376426
>chr3:2376866-2377186
>chr3:2377659-2377918
>chr3:2379166-2379299
>chr3:2379766-2380080
>chr3:2380974-2381334
>chr3:2381741-2381851
>chr3:2382163-2382459
>chr3:2382789-2383104
>chr3:2383586-2383941
>chr3:2385492-2385575
>chr3:2385649-2385932
>chr3:2387113-2387200
>chr3:2387495-2387626
>chr3:2388462-2389179
>chr3:2389538-2389616
>chr3:2390012-2390052
>chr3:2390262-2390367
>chr3:2392496-2393080
>chr3:2393955-2394031
>chr3:2394564-2394611
>chr3:2394740-2395192
>chr3:2395549-2395808
>chr3:2396075-2396333
>chr3:2399484-2399633
>chr3:2400255-2400495
>chr3:2402385-2402665
>chr3:2402916-2403027
>chr3:2403264-2403340
>chr3:2404153-2404210
>chr3:2404566-2404623
>chr3:2404668-2404703
>chr3:2405275-2405356
>chr3:2405584-2406076
>chr3:2406184-2406243
>chr3:2406505-2406618
>chr3:2408896-2408934
>chr3:2409225-2409549
>chr3:2409608-2409698
>chr3:2409828-2409870
>chr3:2411091-2411361
>chr3:2411621-2411770
>chr3:2411890-2412112
>chr3:2412227-2412558
>chr3:2412872-2413002
>chr3:2413395-2413933
>chr3:2414351-2414505
>chr3:2416394-2416443
>chr3:2416663-2416960
>chr3:2417601-2418171
>chr3:2418242-2418329
>chr3:2420436-2420703
>chr3:2421273-2421586
>chr3:2421865-2421896
>chr3:2423857-2430529
>chr3:2431064-2431170
>chr3:2432538-2433792
>chr3:2433845-2434389
>chr3:2435140-2435507
>chr3:2436140-2436207
>chr3:2436767-2436871
>chr3:2437445-2437488
>chr3:2438218-2438588
>chr3:2439228-2439456
>chr3:2439602-2439771
>chr3:2440061-2440268
>chr3:2440625-2441030
>chr3:2442991-2443175
>chr3:2444715-2444767
>chr3:2445009-2445048
>chr3:2447000-2447055
>chr3:2447471-2447535
>chr3:2447719-2447909
>chr3:2449244-2450410
>chr3:2454050-2454738
>chr3:2456507-2456842
>chr3:2461284-2461416
>chr3:2461720-2461774
>chr3:2461980-2462015
>chr3:2463424-2463789
>chr3:2464954-2465154
>chr3:2465260-2465726
>chr3:2466907-2467006
>chr3:2468148-2468223
>chr3:2470060-2470379
>chr3:2472034-2472544
>chr3:2472948-2473257
>chr3:2473465-2473523
>chr3:2473723-2474058
>chr3:2474563-2474610
>chr3:2475709-2475811
>chr3:2476452-2476517
>chr3:2477341-2477449
>chr3:2478382-2478950
>chr3:2479254-2479323
>chr3:2479436-2479665
>chr3:2479787-2480374
>chr3:2480483-2480729
>chr3:2480828-2481484
>chr3:2481542-2484270
>chr3:2484723-2486359
>chr3:2486582-2486663
>chr3:2488329-2488720
>chr3:2489044-2489119
>chr3:2489665-2489820
>chr3:2494116-2494339
>chr3:2494483-2494889
>chr3:2495491-2495836
>chr3:2496827-2497063
>chr3:2498449-2499295
>chr3:2499879-2500033
>chr3:2500406-2500591
>chr3:2501322-2501549
>chr3:2501661-2501710
>chr3:2501801-2501829
>chr3:2501890-2501975
>chr3:2502046-2502188
>chr3:2503424-2503613
>chr3:2503730-2503795
>chr3:2506466-2506569
>chr3:2507251-2507774
>chr3:2510355-2510444
>chr3:2514350-2514460
>chr3:2514848-2515026
>chr3:2516046-2516092
>chr3:2518820-2519088
>chr3:2520251-2520604
>chr3:2522484-2522544
>chr3:2522657-2522688
>chr3:2524024-2524111
>chr3:2524202-2524500
>chr3:2527407-2527519
>chr3:2528925-2529016
>chr3:2529130-2529572
>chr3:2529769-2529810
>chr3:2530235-2530625
>chr3:2532170-2532421
>chr3:2533121-2534455
>chr3:2534817-2534920
>chr3:2535409-2535468
>chr3:2536563-2536752
>chr3:2537946-2537979
>chr3:2538091-2538320
>chr3:2543759-2543833
>chr3:2544491-2545730
>chr3:2545778-2546686
>chr3:2547227-2547568
>chr3:2547959-2551111
>chr3:2556593-2556757
>chr3:2557401-2557768
>chr3:2559547-2559664
>chr3:2560108-2560447
>chr3:2561621-2561767
>chr3:2562217-2563248
>chr3:2564244-2564412
>chr3:2567082-2567391
>chr3:2569449-2569571
>chr3:2570162-2570559
>chr3:2572098-2572457
>chr3:2572975-2573091
>chr3:2573906-2574254
>chr3:2575108-2575533
>chr3:2575633-2576141
>chr3:2576207-2576296
>chr3:2576509-2576848
>chr3:2579750-2579803
>chr3:2580028-2580089
>chr3:2581688-2582012
>chr3:2582101-2582168
>chr3:2584418-2584733
>chr3:2584864-2584969
>chr3:2585152-2585856
>chr3:2586244-2586603
>chr3:2588296-2588668
>chr3:2589621-2589672
>chr3:2590216-2590512
>chr3:2590846-2590938
>chr3:2591340-2591687
>chr3:2591850-2592201
>chr3:2592387-2592770
>chr3:2593892-2593970
>chr3:2594403-2594910
>chr3:2596530-2596584
>chr3:2598663-2598707
>chr3:2598929-2599020
>chr3:2599250-2599324
>chr3:2600211-2602715
>chr3:2603046-2603153
>chr3:2604287-2604371
>chr3:2604636-2604797
>chr3:2604959-2605289
>chr3:2606294-2606515
>chr3:2607348-2607543
>chr3:2608310-2608813
>chr3:2609400-2609563
>chr3:2609756-2609828
>chr3:2611290-2611353
>chr3:2612149-2612242
>chr3:2612307-2612491
>chr3:2612619-2612666
>chr3:2615599-2615632
>chr3:2616038-2617712
>chr3:2618159-2618397
>chr3:2620224-2620525
>chr3:2621384-2621681
>chr3:2622350-2622578
>chr3:2624108-2624176
>chr3:2624605-2624936
>chr3:2624985-2625056
>chr3:2625593-2625698
>chr3:2626253-2626547
>chr3:2627485-2627797
>chr3:2629208-2629351
>chr3:2630158-2630449
>chr3:2630780-2630862
>chr3:2631708-2632130
>chr3:2632953-2633041
>chr3:2634525-2634888
>chr3:2635710-2636193
>chr3:2636850-2637245
>chr3:2639601-2639739
>chr3:2640618-2640672
>chr3:2641972-2642598
>chr3:2643154-2643481
>chr3:2646367-2646417
>chr3:2646502-2646541
>chr3:2646631-2646993
>chr3:2647093-2647425
>chr3:2648280-2649392
>chr3:2649438-2649630
>chr3:2649691-2650466
>chr3:2650557-2650663
>chr3:2650695-2650838
>chr3:2651558-2652014
>chr3:2652118-2652230
>chr3:2652554-2652709
>chr3:2658129-2658423
>chr3:2658940-2659013
>chr3:2659173-2659540
>chr3:2661524-2661852
>chr3:2662808-2663141
>chr3:2663708-2664165
>chr3:2666546-2672761
>chr3:2673465-2673884
>chr3:2674268-2674791
>chr3:2674841-2675350
>chr3:2676014-2676527
>chr3:2677086-2677528
>chr3:2679960-2680042
>chr3:2680801-2680996
>chr3:2681628-2681748
>chr3:2683289-2683357
>chr3:2683497-2683623
>chr3:2685674-2685715
>chr3:2686472-2686630
>chr3:2687377-2687678
>chr3:2688059-2688150
>chr3:2690721-2690858
>chr3:2691333-2691438
>chr3:2693148-2693255
>chr3:2694275-2694341
>chr3:2694452-2694769
>chr3:2695992-2696134
>chr3:2696389-2696654
>chr3:2697702-2697927
>chr3:2698680-2699040
>chr3:2700881-2700944
>chr3:2701789-2701872
>chr3:2704002-2704305
>chr3:2704954-2706085
>chr3:2706824-2706920
>chr3:2707024-2707407
>chr3:2707587-2707855
>chr3:2709217-2709342
>chr3:2709563-2709904
>chr3:2711893-2711990
>chr3:2712476-2712648
>chr3:2712802-2713171
>chr3:2713282-2713417
>chr3:2713511-2713793
>chr3:2713919-2713981
>chr3:2714150-2714246
>chr3:2714725-2714895
>chr3:2715504-2715617
>chr3:2715819-2715858
>chr3:2715930-2716480
>chr3:2716686-2717128
>chr3:2717299-2717338
>chr3:2717806-2718125
>chr3:2718987-2719034
>chr3:2719288-2719726
>chr3:2720954-2721278
>chr3:2721563-2721619
>chr3:2721784-2722138
>chr3:2722320-2722383
>chr3:2723346-2723729
>chr3:2729275-2729956
>chr3:2730065-2730461
>chr3:2731075-2731147
>chr3:2732227-2732279
>chr3:2733407-2733839
>chr3:2734045-2734390
>chr3:2736278-2736339
>chr3:2736389-2737384
>chr3:2738848-2738980
>chr3:2739210-2739325
>chr3:2739782-2739819
>chr3:2740045-2740352
>chr3:2740848-2740934
>chr3:2743799-2744164
>chr3:2747126-2747449
>chr3:2748780-2748824
>chr3:2749134-2749435
>chr3:2750748-2750806
>chr3:2751013-2751342
>chr3:2752182-2753162
>chr3:2754580-2754649
>chr3:2754983-2755044
>chr3:2755933-2755987
>chr3:2756196-2756902
>chr3:2758258-2758293
>chr3:2758512-2758961
>chr3:2759006-2759801
>chr3:2759896-2760355
>chr3:2760493-2760615
>chr3:2762197-2764005
>chr3:2766338-2766767
>chr3:2767514-2767572
>chr3:2769150-2769504
>chr3:2769988-2770328
>chr3:2771500-2771552
>chr3:2773750-2774066
>chr3:2774105-2774300
>chr3:2775410-2775858
>chr3:2776961-2777149
>chr3:2777930-2778271
>chr3:2779217-2779490
>chr3:2781219-2781369
>chr3:2781522-2782328
>chr3:2782980-2783105
>chr3:2783149-2783313
>chr3:2784424-2784510
>chr3:2785081-2785433
>chr3:2785789-2785984
>chr3:2786071-2786335
>chr3:2787085-2787420
>chr3:2787650-2787705
>chr3:2787763-2788205
>chr3:2789421-2789732
>chr3:2791181-2791560
>chr3:2791816-2792109
>chr3:2794810-2794933
>chr3:2795523-2795829
>chr3:2796986-2797634
>chr3:2797928-2800235
>chr3:2800612-2800658
>chr3:2801832-2801892
>chr3:2802013-2802131
>chr3:2802394-2802447
>chr3:2802585-2802686
>chr3:2803425-2803547
>chr3:2803564-2803861
>chr3:2804495-2804583
>chr3:2804723-2805194
>chr3:2805849-2806206
>chr3:2808976-2809070
>chr3:2809380-2809546
>chr3:2811121-2811415
>chr3:2811419-2811603
>chr3:2811654-2812317
>chr3:2812542-2812593
>chr3:2813417-2813515
>chr3:2815049-2816928
>chr3:2819036-2819117
>chr3:2819174-2819267
>chr3:2819967-2820012
>chr3:2820216-2820322
>chr3:2820519-2820748
>chr3:2820916-2821270
>chr3:2824165-2824494
>chr3:2824642-2824997
>chr3:2825092-2825721
>chr3:2828083-2828156
>chr3:2828704-2829043
>chr3:2830045-2830119
>chr3:2832480-2832569
>chr3:2833705-2833760
>chr3:2833828-2834191
>chr3:2834279-2834602
>chr3:2834893-2835205
>chr3:2835639-2835732
>chr3:2835868-2836084
>chr3:2836243-2836288
>chr3:2836453-2836616
>chr3:2836656-2836931
>chr3:2840320-2840766
>chr3:2842841-2842882
>chr3:2843477-2843877
>chr3:2845023-2845079
>chr3:2846156-2846560
>chr3:2846749-2847042
>chr3:2847886-2848251
>chr3:2849244-2849417
>chr3:2849951-2850364
>chr3:2851668-2851720
>chr3:2852198-2852276
>chr3:2852475-2852541
>chr3:2852610-2852677
>chr3:2853210-2853578
>chr3:2854245-2854589
>chr3:2857571-2857804
>chr3:2858421-2859380
>chr3:2861124-2861177
>chr3:2861992-2862093
>chr3:2864453-2864759
>chr3:2867427-2867484
>chr3:2867924-2867959
>chr3:2868609-2868717
>chr3:2872387-2872599
>chr3:2872689-2872725
>chr3:2874972-2875285
>chr3:2875487-2875672
>chr3:2878546-2878624
>chr3:2878953-2879114
>chr3:2879144-2879179
>chr3:2879321-2879533
>chr3:2879563-2879879
>chr3:2881228-2881525
>chr3:2882062-2882416
>chr3:2883064-2883112
>chr3:2884135-2884195
>chr3:2885092-2885208
>chr3:2885626-2885767
>chr3:2886130-2886872
>chr3:2888590-2888855
>chr3:2888944-2889078
>chr3:2891045-2891479
>chr3:2891955-2892024
>chr3:2892280-2892341
>chr3:2894196-2894236
>chr3:2894985-2895288
>chr3:2895744-2896074
>chr3:2897513-2897862
>chr3:2901597-2901789
>chr3:2903860-2903970
>chr3:2904998-2905103
>chr3:2905288-2905628
>chr3:2905978-2906175
>chr3:2906341-2906885
>chr3:2907283-2907628
>chr3:2911896-2912502
>chr3:2912861-2913431
>chr3:2913512-2913696
>chr3:2913907-2913950
>chr3:2914050-2914759
>chr3:2914823-2915408
>chr3:2915446-2917297
>chr3:2917335-2917427
>chr3:2917475-2917522
>chr3:2918570-2918683
>chr3:2918946-2919382
>chr3:2920131-2920204
>chr3:2920711-2920785
>chr3:2921040-2921336
>chr3:2922601-2922920
>chr3:2925271-2925655
>chr3:2927441-2927483
>chr3:2931286-2931318
>chr3:2931562-2931928
>chr3:2932025-2932569
>chr3:2932709-2933129
>chr3:2933460-2933678
>chr3:2936983-2937044
>chr3:2937833-2937864
>chr3:2941099-2941155
>chr3:2941948-2942026
>chr3:2943583-2943877
>chr3:2944117-2944197
>chr3:2945592-2945669
>chr3:2946195-2946247
>chr3:2946684-2947010
>chr3:2947606-2947649
>chr3:2950916-2951067
>chr3:2951196-2951549
>chr3:2952518-2952576
>chr3:2955815-2956057
>chr3:2956104-2956271
>chr3:2956327-2957986
>chr3:2960378-2960424
>chr3:2960945-2961242
>chr3:2963402-2963573
>chr3:2964022-2964076
>chr3:2964535-2964604
>chr3:2964700-2964809
>chr3:2966324-2966818
>chr3:2966936-2967442
>chr3:2967495-2967718
>chr3:2968620-2968653
>chr3:2968913-2969104
>chr3:2970015-2971241
>chr3:2971285-2971385
>chr3:2972297-2972362
>chr3:2974273-2974331
>chr3:2975427-2975503
>chr3:2975729-2975856
>chr3:2977775-2978006
>chr3:2979251-2979402
>chr3:2980655-2980715
>chr3:2980774-2980863
>chr3:2980944-2981532
>chr3:2981759-2982074
>chr3:2982915-2983265
>chr3:2983623-2983712
>chr3:2985918-2986217
>chr3:2987084-2987159
>chr3:2987552-2987642
>chr3:2990850-2990904
>chr3:2993177-2993209
>chr3:2993256-2993679
>chr3:2994564-2994634
>chr3:2996510-2996583
>chr3:2998931-2999052
>chr3:2999393-2999611
>chr3:2999718-2999828
>chr3:3003274-3004184
>chr3:3004609-3004676
>chr3:3004973-3005006
>chr3:3005243-3005625
>chr3:3005699-3006183
>chr3:3008768-3008838
>chr3:3009424-3009742
>chr3:3010000-3010054
>chr3:3011871-3011930
>chr3:3012434-3012991
>chr3:3014631-3014826
>chr3:3015342-3015401
>chr3:3019306-3019587
>chr3:3019633-3020045
>chr3:3021790-3022424
>chr3:3023954-3024034
>chr3:3025302-3025408
>chr3:3028724-3028757
>chr3:3028798-3028869
>chr3:3028948-3029128
>chr3:3029679-3029879
>chr3:3034620-3034651
>chr3:3034998-3035329
>chr3:3035564-3035859
>chr3:3036422-3036821
>chr3:3040653-3040947
>chr3:3041568-3041978
>chr3:3044109-3044167
>chr3:3044623-3047955
>chr3:3048210-3048573
>chr3:3049068-3049438
>chr3:3050096-3050186
>chr3:3050476-3050818
>chr3:3050934-3051184
>chr3:3051956-3052069
>chr3:3052246-3052320
>chr3:3053030-3053339
>chr3:3053369-3053443
>chr3:3054798-3054869
>chr3:3055597-3055674
>chr3:3056478-3056557
>chr3:3058290-3058590
>chr3:3058633-3058744
>chr3:3058961-3059083
>chr3:3061738-3062128
>chr3:3063131-3063231
>chr3:3063431-3063782
>chr3:3064017-3064080
>chr3:3064508-3064816
>chr3:3065470-3065794
>chr3:3065885-3065956
>chr3:3068115-3068160
>chr3:3068287-3068380
>chr3:3068435-3068593
>chr3:3070384-3070472
>chr3:3070567-3070885
>chr3:3071350-3071508
>chr3:3071551-3071892
>chr3:3072629-3072928
>chr3:3073347-3073566
>chr3:3073896-3074085
>chr3:3074151-3074194
>chr3:3074473-3074625
>chr3:3075226-3075505
>chr3:3075599-3075929
>chr3:3077286-3077424
>chr3:3077482-3077808
>chr3:3077920-3077970
>chr3:3078544-3078856
>chr3:3079745-3080143
>chr3:3080709-3080983
>chr3:3083396-3083471
>chr3:3083764-3084062
>chr3:3084579-3084661
>chr3:3084744-3084819
>chr3:3086569-3087272
>chr3:3089662-3089943
>chr3:3090120-3090174
>chr3:3090534-3090881
>chr3:3091352-3091762
>chr3:3091916-3091989
>chr3:3094088-3094179
>chr3:3094216-3095022
>chr3:3095983-3096313
>chr3:3096862-3096906
>chr3:3096983-3097059
>chr3:3097427-3097670
>chr3:3098412-3098709
>chr3:3099219-3099979
>chr3:3100410-3100481
>chr3:3100843-3101236
>chr3:3102995-3103179
>chr3:3103677-3103755
>chr3:3104010-3104457
>chr3:3106197-3106241
>chr3:3107368-3107411
>chr3:3111451-3111815
>chr3:3112032-3112343
>chr3:3112776-3113127
>chr3:3113740-3115119
>chr3:3115161-3115337
>chr3:3115463-3115941
>chr3:3116090-3116130
>chr3:3116213-3116536
>chr3:3116942-3117360
>chr3:3118192-3118685
>chr3:3118891-3119222
>chr3:3119389-3119525
>chr3:3119913-3120041
>chr3:3120111-3120144
>chr3:3120460-3120759
>chr3:3121180-3121404
>chr3:3121438-3121987
>chr3:3122130-3122461
>chr3:3122543-3122776
>chr3:3122854-3123590
>chr3:3123826-3123881
>chr3:3124285-3124318
>chr3:3124638-3124684
>chr3:3124888-3125275
>chr3:3125978-3126253
>chr3:3127990-3128789
>chr3:3129271-3129417
>chr3:3129475-3129600
>chr3:3130580-3131201
>chr3:3131461-3132714
>chr3:3133269-3133582
>chr3:3136619-3136953
>chr3:3139711-3140032
>chr3:3140797-3141125
>chr3:3141205-3141249
>chr3:3142387-3142487
>chr3:3143575-3143853
>chr3:3145216-3145528
>chr3:3146938-3146989
>chr3:3150274-3150381
>chr3:3152168-3152365
>chr3:3154559-3154670
>chr3:3155777-3156097
>chr3:3157760-3157792
>chr3:3158064-3158277
>chr3:3158322-3158362
>chr3:3158793-3159214
>chr3:3159362-3159543
>chr3:3161152-3161199
>chr3:3161471-3161692
>chr3:3163839-3164262
>chr3:3164359-3165039
>chr3:3165163-3165621
>chr3:3166098-3166486
>chr3:3169976-3170451
>chr3:3170800-3171106
>chr3:3172505-3172647
>chr3:3172928-3173383
>chr3:3174349-3174667
>chr3:3175668-3175779
>chr3:3175844-3175912
>chr3:3176128-3176186
>chr3:3176447-3176850
>chr3:3176963-3177094
>chr3:3179065-3179117
>chr3:3179961-3180017
>chr3:3181424-3181475
>chr3:3181939-3182257
>chr3:3182890-3182939
>chr3:3185748-3185834
>chr3:3187213-3187368
>chr3:3187437-3187505
>chr3:3190534-3190778
>chr3:3191726-3191779
>chr3:3193064-3193376
>chr3:3193498-3193586
>chr3:3193735-3193790
>chr3:3194028-3194470
>chr3:3197153-3197224
>chr3:3197825-3197923
>chr3:3198598-3198627
>chr3:3199712-3200179
>chr3:3201148-3201202
>chr3:3201489-3201644
>chr3:3202465-3202863
>chr3:3203037-3203173
>chr3:3203947-3204135
>chr3:3205335-3205673
>chr3:3206188-3206264
>chr3:3206341-3206386
>chr3:3206691-3206740
>chr3:3206840-3206998
>chr3:3208245-3208886
>chr3:3209031-3209109
>chr3:3209466-3209845
>chr3:3210004-3210061
>chr3:3211997-3212372
>chr3:3212627-3213261
>chr3:3214150-3214498
>chr3:3215611-3216304
>chr3:3217741-3217992
>chr3:3218082-3218693
>chr3:3218826-3219188
>chr3:3220198-3220618
>chr3:3221866-3222028
>chr3:3223961-3224066
>chr3:3224206-3224675
>chr3:3227021-3227582
>chr3:3228618-3228717
>chr3:3228809-3229292
>chr3:3229722-3230072
>chr3:3230654-3230839
>chr3:3230969-3231037
>chr3:3231080-3231377
>chr3:3231430-3231511
>chr3:3231985-3232306
>chr3:3232521-3232858
>chr3:3233720-3234169
>chr3:3234412-3234796
>chr3:3235891-3236012
>chr3:3236965-3237062
>chr3:3237847-3238710
>chr3:3239065-3239121
>chr3:3239365-3239536
>chr3:3239687-3239792
>chr3:3240477-3240774
>chr3:3241780-3242466
>chr3:3242542-3242771
>chr3:3242803-3243163
>chr3:3243275-3243389
>chr3:3243709-3243761
>chr3:3245154-3245499
>chr3:3247731-3247904
>chr3:3248101-3248171
>chr3:3251664-3251773
>chr3:3251914-3252382
>chr3:3252611-3252670
>chr3:3252743-3252790
>chr3:3252948-3254351
>chr3:3254400-3254792
>chr3:3254895-3255468
>chr3:3255590-3255797
>chr3:3255964-3256407
>chr3:3256476-3257233
>chr3:3258506-3258831
>chr3:3262080-3262425
>chr3:3262972-3263087
>chr3:3263408-3263712
>chr3:3264812-3264893
>chr3:3265489-3265568
>chr3:3266365-3266840
>chr3:3266902-3267029
>chr3:3267075-3267206
>chr3:3268324-3268418
>chr3:3268543-3268583
>chr3:3268674-3268801
>chr3:3268863-3269115
>chr3:3269176-3269519
>chr3:3270590-3270875
>chr3:3271235-3271556
>chr3:3273057-3273490
>chr3:3274611-3274667
>chr3:3274707-3274936
>chr3:3277616-3277754
>chr3:3277834-3278948
>chr3:3279037-3279187
>chr3:3279440-3279679
>chr3:3280733-3280797
>chr3:3281458-3281837
>chr3:3282235-3282705
>chr3:3282866-3283066
>chr3:3283109-3283784
>chr3:3283851-3283934
>chr3:3284016-3284713
>chr3:3284737-3285066
>chr3:3287462-3287553
>chr3:3288284-3288666
>chr3:3289249-3289538
>chr3:3289723-3289965
>chr3:3290430-3290473
>chr3:3290551-3290725
>chr3:3291320-3292422
>chr3:3292663-3296489
>chr3:3300235-3300278
>chr3:3300635-3300739
>chr3:3300954-3301094
>chr3:3301991-3302287
>chr3:3302578-3302957
>chr3:3304821-3304995
>chr3:3306364-3306426
>chr3:3307548-3307959
>chr3:3309068-3309183
>chr3:3310270-3310342
>chr3:3310628-3310676
>chr3:3311644-3311968
>chr3:3312319-3312587
>chr3:3313188-3313390
>chr3:3314097-3314241
>chr3:3314902-3314941
>chr3:3316872-3317072
>chr3:3317333-3319670
>chr3:3320175-3320505
>chr3:3321546-3321593
>chr3:3321739-3321775
>chr3:3322349-3322442
>chr3:3322548-3322907
>chr3:3324326-3324877
>chr3:3325016-3325333
>chr3:3325826-3325859
>chr3:3325949-3326044
>chr3:3326471-3326516
>chr3:3327576-3328159
>chr3:3328313-3328448
>chr3:3332247-3332613
>chr3:3335379-3335531
>chr3:3335608-3335753
>chr3:3336604-3336928
>chr3:3337346-3337442
>chr3:3338537-3338886
>chr3:3339147-3339191
>chr3:3339211-3339454
>chr3:3339520-3339720
>chr3:3339866-3340265
>chr3:3340861-3340895
>chr3:3342844-3343463
>chr3:3344152-3344209
>chr3:3344446-3344526
>chr3:3345020-3345140
>chr3:3347050-3347095
>chr3:3347156-3347658
>chr3:3348172-3348519
>chr3:3349368-3350596
>chr3:3351779-3352151
>chr3:3352712-3352912
>chr3:3352945-3352999
>chr3:3353030-3353165
>chr3:3353285-3353328
>chr3:3353567-3353915
>chr3:3354888-3354994
>chr3:3355045-3355470
>chr3:3357222-3357290
>chr3:3358289-3358362
>chr3:3358407-3358491
>chr3:3358763-3358856
>chr3:3359862-3359973
>chr3:3362127-3362187
>chr3:3364969-3365028
>chr3:3365073-3365134
>chr3:3366104-3366206
>chr3:3367067-3367450
>chr3:3367665-3367805
>chr3:3369483-3369557
>chr3:3369841-3370992
>chr3:3371476-3371599
>chr3:3375241-3375570
>chr3:3375722-3375771
>chr3:3376091-3376170
>chr3:3378728-3379223
>chr3:3380667-3380727
>chr3:3380928-3381185
>chr3:3381879-3382037
>chr3:3384350-3384730
>chr3:3385207-3385252
>chr3:3387804-3387997
>chr3:3388557-3388953
>chr3:3389498-3389785
>chr3:3390699-3390814
>chr3:3392166-3392216
>chr3:3392263-3392359
>chr3:3393888-3393976
>chr3:3394252-3394316
>chr3:3394435-3398522
>chr3:3398599-3398682
>chr3:3398829-3399272
>chr3:3399312-3399351
>chr3:3399390-3400210
>chr3:3401136-3401166
>chr3:3401588-3401999
>chr3:3402090-3402581
>chr3:3402676-3403175
>chr3:3403270-3403360
>chr3:3403418-3403486
>chr3:3404534-3404653
>chr3:3404725-3405248
>chr3:3405363-3405406
>chr3:3405478-3406812
>chr3:3406895-3407471
>chr3:3407551-3416908
>chr3:3417083-3417596
>chr3:3417748-3417826
>chr3:3418390-3418587
>chr3:3418680-3419359
>chr3:3423447-3423749
>chr3:3423834-3424129
>chr3:3425335-3425748
>chr3:3426075-3427096
>chr3:3427343-3427448
>chr3:3427569-3427631
>chr3:3427903-3428302
>chr3:3428934-3429227
>chr3:3433552-3433682
>chr3:3437130-3437244
>chr3:3437546-3437874
>chr3:3438072-3438307
>chr3:3438351-3438490
>chr3:3438639-3438728
>chr3:3440322-3441757
>chr3:3442134-3442458
>chr3:3443217-3443331
>chr3:3443436-3443511
>chr3:3446702-3446747
>chr3:3447247-3447547
>chr3:3448759-3448814
>chr3:3449004-3449236
>chr3:3450312-3450384
>chr3:3451049-3451394
>chr3:3452383-3452448
>chr3:3452686-3452762
>chr3:3453566-3453683
>chr3:3454144-3454583
>chr3:3454667-3454717
>chr3:3457086-3457429
>chr3:3457657-3457722
>chr3:3458183-3458500
>chr3:3459073-3459188
>chr3:3460512-3460788
>chr3:3461625-3461755
>chr3:3461906-3462012
>chr3:3463669-3463721
>chr3:3464910-3465088
>chr3:3465511-3465706
>chr3:3466446-3466555
>chr3:3466920-3467232
>chr3:3467926-3468058
>chr3:3469926-3469994
>chr3:3471011-3471194
>chr3:3472039-3472273
>chr3:3473055-3473172
>chr3:3473433-3473504
>chr3:3473782-3473841
>chr3:3476212-3476307
>chr3:3478343-3478419
>chr3:3479910-3479961
>chr3:3480129-3482774
>chr3:3484248-3484522
>chr3:3486936-3486999
>chr3:3487997-3488064
>chr3:3488506-3488590
>chr3:3488815-3489306
>chr3:3489455-3489598
>chr3:3489661-3489697
>chr3:3490170-3490357
>chr3:3490449-3490546
>chr3:3490642-3491432
>chr3:3491549-3492677
>chr3:3492724-3493953
>chr3:3493962-3494234
>chr3:3494340-3495205
>chr3:3495254-3496313
>chr3:3496961-3497266
>chr3:3497373-3497645
>chr3:3498487-3498658
>chr3:3501420-3501786
>chr3:3502325-3502384
>chr3:3502753-3502802
>chr3:3506915-3507327
>chr3:3508091-3508183
>chr3:3508507-3508571
>chr3:3510916-3510969
>chr3:3512373-3512958
>chr3:3513159-3513348
>chr3:3514599-3515007
>chr3:3515271-3515448
>chr3:3516965-3517055
>chr3:3517387-3517645
>chr3:3517975-3518044
>chr3:3519903-3520287
>chr3:3521469-3521828
>chr3:3521913-3522141
>chr3:3522534-3522709
>chr3:3523124-3523233
>chr3:3523886-3523976
>chr3:3524467-3524507
>chr3:3526921-3527022
>chr3:3528424-3528463
>chr3:3530110-3530158
>chr3:3530844-3531100
>chr3:3532053-3532390
>chr3:3532664-3532846
>chr3:3534104-3534190
>chr3:3535461-3535648
>chr3:3535709-3535784
>chr3:3535833-3536016
>chr3:3536292-3536425
>chr3:3536670-3536734
>chr3:3539899-3539994
>chr3:3541686-3541789
>chr3:3541977-3542042
>chr3:3544474-3545249
>chr3:3547324-3547421
>chr3:3548031-3548624
>chr3:3548716-3549213
>chr3:3549535-3549733
>chr3:3550014-3550107
>chr3:3550212-3550469
>chr3:3550526-3550832
>chr3:3551238-3551381
>chr3:3551920-3551994
>chr3:3557317-3557430
>chr3:3558323-3558383
>chr3:3558564-3559313
>chr3:3561457-3561645
>chr3:3562347-3562462
>chr3:3563783-3563835
>chr3:3564105-3564150
>chr3:3564444-3564486
>chr3:3564556-3564665
>chr3:3565304-3565349
>chr3:3565936-3566291
>chr3:3566442-3566533
>chr3:3567310-3567361
>chr3:3567434-3568340
>chr3:3568911-3569327
>chr3:3569425-3569524
>chr3:3569663-3569833
>chr3:3569916-3571303
>chr3:3571400-3571648
>chr3:3574430-3575599
>chr3:3575967-3576093
>chr3:3580523-3580623
>chr3:3582054-3582121
>chr3:3586839-3586899
>chr3:3588732-3589145
>chr3:3591165-3593241
>chr3:3593408-3593569
>chr3:3593680-3593905
>chr3:3594145-3594254
>chr3:3594395-3594554
>chr3:3594679-3594907
>chr3:3594980-3595114
>chr3:3595451-3595598
>chr3:3595804-3596025
>chr3:3596350-3596427
>chr3:3596708-3596928
>chr3:3597440-3597838
>chr3:3598242-3598289
>chr3:3598373-3598416
>chr3:3598795-3599216
>chr3:3599465-3599526
>chr3:3599564-3599843
>chr3:3602179-3602254
>chr3:3603053-3603410
>chr3:3605241-3605306
>chr3:3607975-3608542
>chr3:3608939-3609025
>chr3:3609061-3609553
>chr3:3610785-3610874
>chr3:3612520-3612580
>chr3:3617077-3617639
>chr3:3618965-3619030
>chr3:3619907-3620103
>chr3:3621463-3621530
>chr3:3623010-3623067
>chr3:3623587-3623774
>chr3:3623905-3624983
>chr3:3626530-3626924
>chr3:3628185-3628239
>chr3:3628344-3628474
>chr3:3628817-3628893
>chr3:3629406-3629724
>chr3:3631394-3631497
>chr3:3632231-3633347
>chr3:3635266-3635302
>chr3:3635515-3635839
>chr3:3636699-3636881
>chr3:3637563-3637976
>chr3:3638420-3638678
>chr3:3639408-3639462
>chr3:3639561-3639633
>chr3:3639715-3640040
>chr3:3640283-3641436
>chr3:3642795-3642931
>chr3:3643193-3643258
>chr3:3643333-3643612
>chr3:3644203-3644279
>chr3:3645085-3645180
>chr3:3645412-3645567
>chr3:3645957-3646019
>chr3:3646300-3647305
>chr3:3647633-3647893
>chr3:3651974-3652020
>chr3:3652059-3652127
>chr3:3652654-3652746
>chr3:3652951-3653032
>chr3:3653330-3653632
>chr3:3655390-3655437
>chr3:3655771-3656183
>chr3:3656798-3656861
>chr3:3657036-3657266
>chr3:3657424-3657477
>chr3:3659509-3659838
>chr3:3659931-3660330
>chr3:3660487-3660586
>chr3:3661204-3661301
>chr3:3663589-3664124
>chr3:3664297-3664769
>chr3:3664863-3664939
>chr3:3665494-3665994
>chr3:3666076-3666128
>chr3:3667173-3667283
>chr3:3667871-3667923
>chr3:3668222-3668314
>chr3:3668657-3668875
>chr3:3669040-3669345
>chr3:3669446-3669810
>chr3:3670715-3670783
>chr3:3671227-3674651
>chr3:3675702-3675818
>chr3:3676301-3676362
>chr3:3677785-3678341
>chr3:3679284-3679606
>chr3:3680243-3681462
>chr3:3681701-3681985
>chr3:3682655-3683252
>chr3:3684083-3684123
>chr3:3685088-3685144
>chr3:3685788-3685832
>chr3:3687474-3687560
>chr3:3687689-3688270
>chr3:3688338-3689028
>chr3:3692868-3693134
>chr3:3693649-3693754
>chr3:3694002-3694272
>chr3:3694406-3694514
>chr3:3695676-3695893
>chr3:3695980-3696156
>chr3:3697739-3698061
>chr3:3698311-3698644
>chr3:3699104-3699420
>chr3:3699940-3700078
>chr3:3700766-3701242
>chr3:3701308-3701488
>chr3:3703501-3704032
>chr3:3704458-3704511
>chr3:3704633-3704726
>chr3:3705398-3705547
>chr3:3705891-3706444
>chr3:3706728-3706794
>chr3:3706916-3706976
>chr3:3707273-3707329
>chr3:3708598-3709098
>chr3:3709723-3709775
>chr3:3710024-3710070
>chr3:3710107-3710249
>chr3:3710469-3710863
>chr3:3711314-3711595
>chr3:3711984-3712020
>chr3:3712259-3712461
>chr3:3713996-3714110
>chr3:3714212-3714310
>chr3:3714727-3714866
>chr3:3715137-3715221
>chr3:3715827-3716292
>chr3:3716496-3716588
>chr3:3717075-3717137
>chr3:3717307-3718057
>chr3:3719381-3725427
>chr3:3726061-3726364
>chr3:3726912-3726975
>chr3:3728241-3728618
>chr3:3729452-3729489
>chr3:3731174-3731289
>chr3:3732307-3732750
>chr3:3733668-3733754
>chr3:3733826-3733907
>chr3:3734583-3734859
>chr3:3735575-3735959
>chr3:3736534-3737042
>chr3:3738603-3738757
>chr3:3738965-3739007
>chr3:3739085-3739131
>chr3:3739690-3739761
>chr3:3740765-3740831
>chr3:3741062-3741129
>chr3:3741764-3741903
>chr3:3742491-3742603
>chr3:3744561-3744650
>chr3:3745383-3745615
>chr3:3745727-3745783
>chr3:3745945-3746028
>chr3:3746597-3746919
>chr3:3746948-3747089
>chr3:3747350-3747405
>chr3:3747669-3747962
>chr3:3748115-3748449
>chr3:3748790-3748971
>chr3:3749341-3749663
>chr3:3751204-3751448
>chr3:3751769-3752547
>chr3:3755397-3755506
>chr3:3756894-3757101
>chr3:3757474-3757766
>chr3:3761384-3761746
>chr3:3761977-3762064
>chr3:3763272-3763432
>chr3:3764142-3764177
>chr3:3764290-3764388
>chr3:3767818-3767864
>chr3:3768208-3768294
>chr3:3771315-3771442
>chr3:3771497-3771694
>chr3:3771904-3772032
>chr3:3772892-3772983
>chr3:3773198-3773334
>chr3:3773391-3773606
>chr3:3773702-3776270
>chr3:3776409-3777160
>chr3:3777392-3777433
>chr3:3777755-3777807
>chr3:3780032-3780065
>chr3:3780382-3780435
>chr3:3780812-3781735
>chr3:3782411-3783015
>chr3:3784058-3784096
>chr3:3785338-3785371
>chr3:3785558-3785937
>chr3:3787429-3787733
>chr3:3787980-3788310
>chr3:3789502-3790731
>chr3:3790780-3791180
>chr3:3792860-3794609
>chr3:3795414-3795821
>chr3:3797556-3797613
>chr3:3799805-3799872
>chr3:3800249-3800395
>chr3:3800531-3800759
>chr3:3804046-3804132
>chr3:3805828-3805869
>chr3:3806125-3806155
>chr3:3808312-3808481
>chr3:3809136-3809447
>chr3:3810557-3810759
>chr3:3813956-3814021
>chr3:3814511-3814919
>chr3:3815207-3815239
>chr3:3818989-3819651
>chr3:3820044-3820092
>chr3:3821037-3821105
>chr3:3825103-3825176
>chr3:3826180-3826253
>chr3:3827069-3827259
>chr3:3828090-3833153
>chr3:3833197-3833411
>chr3:3833443-3834986
>chr3:3835090-3835273
>chr3:3835405-3835458
>chr3:3836190-3836602
>chr3:3837042-3837114
>chr3:3837696-3840412
>chr3:3841010-3841375
>chr3:3841469-3842214
>chr3:3843434-3843535
>chr3:3846992-3847063
>chr3:3847448-3847519
>chr3:3849565-3849662
>chr3:3852813-3852908
>chr3:3855267-3855370
>chr3:3856344-3857003
>chr3:3857230-3857272
>chr3:3858563-3858693
>chr3:3859458-3859785
>chr3:3861379-3861538
>chr3:3861602-3862153
>chr3:3862277-3862385
>chr3:3862938-3863128
>chr3:3863152-3863282
>chr3:3864308-3864693
>chr3:3865371-3868911
>chr3:3870185-3870220
>chr3:3870324-3871047
>chr3:3872592-3872648
>chr3:3873104-3873145
>chr3:3874234-3874461
>chr3:3876713-3876903
>chr3:3880266-3880346
>chr3:3880469-3880686
>chr3:3880803-3880897
>chr3:3882494-3882830
>chr3:3884347-3884774
>chr3:3885582-3892064
>chr3:3892601-3892667
>chr3:3894327-3894408
>chr3:3894918-3899159
>chr3:3899223-3899292
>chr3:3899356-3899403
>chr3:3899600-3899704
>chr3:3899847-3900239
>chr3:3900298-3900367
>chr3:3900700-3901020
>chr3:3903457-3903807
>chr3:3904741-3904799
>chr3:3906429-3906794
>chr3:3908498-3915208
>chr3:3916078-3916148
>chr3:3916207-3916240
>chr3:3917203-3917282
>chr3:3920407-3920441
>chr3:3923437-3923573
>chr3:3927825-3927971
>chr3:3928351-3928612
>chr3:3928829-3928876
>chr3:3929217-3929310
>chr3:3929342-3929632
>chr3:3931781-3932200
>chr3:3932585-3932660
>chr3:3932871-3933065
>chr3:3933096-3933302
>chr3:3933360-3934069
>chr3:3934126-3934193
>chr3:3934332-3934716
>chr3:3934842-3942031
>chr3:3942136-3950536
>chr3:3951250-3951306
>chr3:3951355-3951723
>chr3:3951788-3952673
>chr3:3952919-3953468
>chr3:3953558-3954165
>chr3:3954369-3954489
>chr3:3955433-3955529
>chr3:3958630-3958747
>chr3:3959115-3959203
>chr3:3959250-3959567
>chr3:3961769-3962237
>chr3:3963012-3969107
>chr3:3971227-3971552
>chr3:3971676-3972015
>chr3:3973290-3973358
>chr3:3973980-3974120
>chr3:3974278-3975235
>chr3:3975318-3975515
>chr3:3975915-3975957
>chr3:3976905-3977553
>chr3:3977762-3977815
>chr3:3979541-3979585
>chr3:3980004-3980074
>chr3:3980315-3980408
>chr3:3980545-3981102
>chr3:3981631-3981712
>chr3:3987375-3987459
>chr3:3987634-3987776
>chr3:3988487-3988536
>chr3:3990978-3991191
>chr3:3991339-3991912
>chr3:3994339-3997957
>chr3:3998979-3999292
>chr3:3999330-3999845
>chr3:4000049-4000083
>chr3:4001293-4001378
>chr3:4001571-4001870
>chr3:4003860-4004018
>chr3:4004556-4004593
>chr3:4006012-4006177
>chr3:4007060-4007147
>chr3:4007935-4008230
>chr3:4009481-4009780
>chr3:4011868-4013783
>chr3:4014031-4014195
>chr3:4014326-4014430
>chr3:4014656-4014904
>chr3:4017042-4018304
>chr3:4018593-4018658
>chr3:4020189-4020529
>chr3:4022620-4022686
>chr3:4023545-4023723
>chr3:4024803-4024875
>chr3:4024950-4025158
>chr3:4025223-4027991
>chr3:4029624-4029715
>chr3:4030811-4030926
>chr3:4031351-4031778
>chr3:4031807-4032026
>chr3:4032885-4033433
>chr3:4035240-4035280
>chr3:4037601-4037776
>chr3:4038139-4038330
>chr3:4038679-4038803
>chr3:4039224-4040237
>chr3:4041059-4041372
>chr3:4042122-4042234
>chr3:4042437-4042632
>chr3:4044925-4045243
>chr3:4045370-4045484
>chr3:4045902-4046074
>chr3:4048430-4048472
>chr3:4049713-4050166
>chr3:4050378-4050826
>chr3:4052043-4052333
>chr3:4052760-4053005
>chr3:4053039-4053554
>chr3:4055387-4056245
>chr3:4056357-4056655
>chr3:4056738-4057050
>chr3:4058082-4058196
>chr3:4061051-4061620
>chr3:4061783-4061888
>chr3:4062874-4062956
>chr3:4063385-4063763
>chr3:4064005-4064779
>chr3:4066418-4066568
>chr3:4066760-4066793
>chr3:4067914-4068016
>chr3:4068331-4068588
>chr3:4068735-4068799
>chr3:4068975-4069032
>chr3:4069632-4070385
>chr3:4070571-4070940
>chr3:4071143-4078064
>chr3:4078544-4078837
>chr3:4080881-4081002
>chr3:4081129-4081173
>chr3:4082069-4082550
>chr3:4082598-4082718
>chr3:4083921-4083988
>chr3:4086648-4087028
>chr3:4087495-4087781
>chr3:4088511-4088617
>chr3:4089419-4089541
>chr3:4090075-4090371
>chr3:4090446-4090544
>chr3:4090639-4091277
>chr3:4093179-4093252
>chr3:4093463-4093499
>chr3:4094225-4094288
>chr3:4094943-4095038
>chr3:4097265-4097586
>chr3:4099277-4099848
>chr3:4099905-4100450
>chr3:4100531-4101642
>chr3:4101774-4102234
>chr3:4102754-4103271
>chr3:4104050-4104511
>chr3:4104854-4105264
>chr3:4107700-4107870
>chr3:4107927-4111073
>chr3:4111124-4111766
>chr3:4113040-4113618
>chr3:4114798-4114875
>chr3:4114960-4115064
>chr3:4115124-4115509
>chr3:4118385-4118436
>chr3:4119023-4119074
>chr3:4119695-4119750
>chr3:4121559-4122577
>chr3:4123064-4123138
>chr3:4125163-4125328
>chr3:4125668-4125978
>chr3:4127288-4127716
>chr3:4127779-4128607
>chr3:4128655-4132913
>chr3:4132939-4133879
>chr3:4134003-4137816
>chr3:4137930-4138208
>chr3:4139371-4139609
>chr3:4140561-4140626
>chr3:4141528-4141706
>chr3:4142179-4142266
>chr3:4142481-4142520
>chr3:4143709-4143748
>chr3:4143966-4144265
>chr3:4144913-4145218
>chr3:4145306-4145359
>chr3:4146518-4147419
>chr3:4150122-4150684
>chr3:4151209-4151290
>chr3:4151320-4151842
>chr3:4152271-4152601
>chr3:4153092-4153563
>chr3:4153811-4153847
>chr3:4154353-4154552
>chr3:4158130-4162494
>chr3:4162537-4162608
>chr3:4162716-4162888
>chr3:4163327-4163474
>chr3:4164018-4165235
>chr3:4165274-4165322
>chr3:4165382-4166457
>chr3:4166501-4166716
>chr3:4166791-4167685
>chr3:4169222-4169490
>chr3:4169561-4169594
>chr3:4169975-4170343
>chr3:4170587-4170620
>chr3:4170707-4170761
>chr3:4172527-4174015
>chr3:4174069-4174380
>chr3:4174411-4180863
>chr3:4182363-4182485
>chr3:4183859-4184498
>chr3:4184639-4184955
>chr3:4187081-4187580
>chr3:4187949-4188455
>chr3:4188695-4188834
>chr3:4188859-4188953
>chr3:4190098-4190181
>chr3:4190640-4190687
>chr3:4192280-4192379
>chr3:4192542-4192689
>chr3:4193790-4193876
>chr3:4193917-4193956
>chr3:4194136-4194228
>chr3:4197157-4197399
>chr3:4199063-4199349
>chr3:4199551-4200003
>chr3:4200094-4200467
>chr3:4200710-4203099
>chr3:4203202-4203974
>chr3:4204001-4205448
>chr3:4205524-4205587
>chr3:4205646-4206380
>chr3:4206474-4206685
>chr3:4206759-4207212
>chr3:4207479-4207621
>chr3:4207670-4207717
>chr3:4208209-4208263
>chr3:4208380-4208470
>chr3:4208755-4208989
>chr3:4209835-4211555
>chr3:4211767-4217556
>chr3:4218231-4218336
>chr3:4219313-4219368
>chr3:4220493-4220583
>chr3:4220733-4220774
>chr3:4221391-4221471
>chr3:4221600-4221818
>chr3:4223434-4223473
>chr3:4223889-4223942
>chr3:4224246-4224300
>chr3:4226213-4226572
>chr3:4226887-4226990
>chr3:4229520-4229621
>chr3:4229721-4230059
>chr3:4230166-4230323
>chr3:4230456-4230563
>chr3:4230734-4230858
>chr3:4234171-4234278
>chr3:4234930-4234963
>chr3:4235937-4236261
>chr3:4236429-4236688
>chr3:4236724-4237150
>chr3:4237191-4240422
>chr3:4240668-4240875
>chr3:4241660-4241777
>chr3:4241837-4241915
>chr3:4241950-4241987
>chr3:4242036-4246057
>chr3:4246152-4246736
>chr3:4249268-4251155
>chr3:4251206-4251620
>chr3:4251651-4251881
>chr3:4252336-4252462
>chr3:4253205-4259302
>chr3:4260353-4260466
>chr3:4260603-4260757
>chr3:4260838-4260971
>chr3:4264847-4265168
>chr3:4265582-4268460
>chr3:4268869-4268919
>chr3:4269174-4269326
>chr3:4270334-4270453
>chr3:4271256-4271311
>chr3:4271424-4271789
>chr3:4272734-4273489
>chr3:4273591-4273834
>chr3:4277894-4277937
>chr3:4280051-4280261
>chr3:4280660-4281027
>chr3:4281421-4281458
>chr3:4281654-4281952
>chr3:4283705-4283806
>chr3:4283862-4284074
>chr3:4284159-4284511
>chr3:4285793-4285921
>chr3:4286182-4286257
>chr3:4286628-4286671
>chr3:4286990-4287180
>chr3:4287328-4287454
>chr3:4288563-4288812
>chr3:4289358-4289409
>chr3:4294308-4294613
>chr3:4296378-4296743
>chr3:4296769-4296823
>chr3:4297391-4297715
>chr3:4299537-4299876
>chr3:4299975-4300424
>chr3:4302113-4302626
>chr3:4302802-4302862
>chr3:4304089-4304440
>chr3:4304574-4304636
>chr3:4304734-4305390
>chr3:4305428-4305832
>chr3:4305941-4306036
>chr3:4307735-4308020
>chr3:4308827-4309042
>chr3:4309125-4309444
>chr3:4309876-4310196
>chr3:4310628-4310756
>chr3:4311989-4312031
>chr3:4312560-4312723
>chr3:4314955-4315020
>chr3:4315665-4317573
>chr3:4318180-4319324
>chr3:4319489-4320072
>chr3:4320114-4320318
>chr3:4320398-4320509
>chr3:4320853-4321268
>chr3:4321371-4321513
>chr3:4321548-4321681
>chr3:4322095-4322187
>chr3:4322228-4322409
>chr3:4322552-4323627
>chr3:4324283-4324393
>chr3:4324536-4324697
>chr3:4324783-4325220
>chr3:4325541-4325657
>chr3:4325784-4327222
>chr3:4327444-4330782
>chr3:4330860-4330937
>chr3:4330987-4331056
>chr3:4331102-4331274
>chr3:4331519-4331868
>chr3:4331945-4332417
>chr3:4332669-4332911
>chr3:4332980-4333326
>chr3:4333817-4334202
>chr3:4335652-4335992
>chr3:4336215-4336450
>chr3:4336516-4336568
>chr3:4336618-4336675
>chr3:4337156-4337275
>chr3:4338060-4338277
>chr3:4339786-4340157
>chr3:4340200-4340270
>chr3:4342117-4342192
>chr3:4342225-4342573
>chr3:4343797-4343956
>chr3:4344139-4350476
>chr3:4350750-4350779
>chr3:4351150-4351241
>chr3:4351913-4352054
>chr3:4353091-4353578
>chr3:4353718-4353771
>chr3:4353840-4354161
>chr3:4354854-4354946
>chr3:4355068-4355398
>chr3:4356410-4356456
>chr3:4357542-4357911
>chr3:4359269-4359938
>chr3:4360321-4360680
>chr3:4362608-4362960
>chr3:4363362-4368646
>chr3:4369766-4369832
>chr3:4371046-4371084
>chr3:4371661-4371855
>chr3:4372016-4372311
>chr3:4372361-4372451
>chr3:4372661-4372738
>chr3:4373068-4373140
>chr3:4373289-4373552
>chr3:4373612-4373967
>chr3:4374870-4375176
>chr3:4376802-4377095
>chr3:4377197-4377294
>chr3:4377455-4377495
>chr3:4378078-4378413
>chr3:4379248-4379382
>chr3:4379497-4379895
>chr3:4380101-4380594
>chr3:4381185-4381533
>chr3:4381712-4382081
>chr3:4382481-4383461
>chr3:4383824-4383856
>chr3:4384321-4384443
>chr3:4384525-4384821
>chr3:4384862-4385575
>chr3:4385708-4385784
>chr3:4385842-4386297
>chr3:4386627-4387031
>chr3:4387115-4387975
>chr3:4388083-4388171
>chr3:4388335-4388656
>chr3:4388900-4389042
>chr3:4389145-4389423
>chr3:4389698-4389873
>chr3:4390367-4390513
>chr3:4390574-4390819
>chr3:4390974-4391379
>chr3:4391441-4392131
>chr3:4392202-4392293
>chr3:4392544-4392843
>chr3:4393333-4393677
>chr3:4394042-4394465
>chr3:4396101-4396182
>chr3:4397992-4398057
>chr3:4399738-4400044
>chr3:4400714-4400756
>chr3:4400807-4401425
>chr3:4403120-4403244
>chr3:4404467-4404807
>chr3:4405366-4405690
>chr3:4406367-4406699
>chr3:4408553-4409090
>chr3:4412508-4412919
>chr3:4413013-4413399
>chr3:4413740-4414381
>chr3:4414945-4415269
>chr3:4415503-4415906
>chr3:4415946-4416189
>chr3:4416537-4416732
>chr3:4418619-4418677
>chr3:4418990-4419052
>chr3:4420386-4420722
>chr3:4421143-4421264
>chr3:4421489-4421791
>chr3:4422356-4422427
>chr3:4422528-4422632
>chr3:4422743-4423383
>chr3:4423469-4423540
>chr3:4423607-4424061
>chr3:4424938-4425142
>chr3:4425260-4425455
>chr3:4425703-4426139
>chr3:4426279-4426336
>chr3:4428122-4428745
>chr3:4429939-4430057
>chr3:4430420-4430456
>chr3:4431127-4431656
>chr3:4433962-4434331
>chr3:4434865-4435253
>chr3:4435345-4435514
>chr3:4435775-4436157
>chr3:4436407-4436486
>chr3:4436617-4436681
>chr3:4437415-4437554
>chr3:4437621-4438224
>chr3:4438288-4438596
>chr3:4439062-4439595
>chr3:4439690-4440272
>chr3:4441012-4441592
>chr3:4442250-4442520
>chr3:4442614-4442677
>chr3:4442985-4443952
>chr3:4445176-4445269
>chr3:4445319-4445675
>chr3:4445834-4445917
>chr3:4446142-4446526
>chr3:4447135-4447205
>chr3:4450510-4450558
>chr3:4450717-4450785
>chr3:4451052-4451155
>chr3:4451418-4451503
>chr3:4451676-4452045
>chr3:4452616-4452658
>chr3:4453358-4454033
>chr3:4454270-4455048
>chr3:4455261-4456282
>chr3:4456354-4456412
>chr3:4456442-4459106
>chr3:4459164-4459353
>chr3:4459835-4459870
>chr3:4459933-4459966
>chr3:4460598-4460950
>chr3:4462905-4462954
>chr3:4463202-4463551
>chr3:4464390-4464448
>chr3:4464543-4464615
>chr3:4465192-4465520
>chr3:4466094-4466395
>chr3:4467518-4467732
>chr3:4467778-4468222
>chr3:4468641-4468956
>chr3:4469357-4469412
>chr3:4469518-4469582
>chr3:4470042-4470117
>chr3:4470891-4471060
>chr3:4471098-4471421
>chr3:4472347-4472568
>chr3:4473125-4473168
>chr3:4473435-4473483
>chr3:4473686-4473825
>chr3:4474158-4474511
>chr3:4476509-4476583
>chr3:4476796-4476961
>chr3:4477545-4477830
>chr3:4478360-4478417
>chr3:4478534-4478648
>chr3:4478898-4479274
>chr3:4479646-4479790
>chr3:4480313-4480596
>chr3:4480767-4481688
>chr3:4481742-4481862
>chr3:4481969-4482285
>chr3:4482774-4483141
>chr3:4483502-4483599
>chr3:4483656-4484039
>chr3:4484088-4484277
>chr3:4484445-4484763
>chr3:4484865-4485204
>chr3:4485256-4485291
>chr3:4486245-4486590
>chr3:4486904-4487060
>chr3:4487134-4487418
>chr3:4487829-4488159
>chr3:4489443-4489591
>chr3:4490273-4490454
>chr3:4492171-4492207
>chr3:4493389-4493464
>chr3:4495709-4495748
>chr3:4496627-4496731
>chr3:4497339-4497398
>chr3:4497484-4498238
>chr3:4499040-4499191
>chr3:4499478-4499563
>chr3:4499800-4499914
>chr3:4500088-4500520
>chr3:4500847-4501169
>chr3:4502301-4502753
>chr3:4502798-4503117
>chr3:4503551-4503694
>chr3:4505187-4505500
>chr3:4505961-4506146
>chr3:4506957-4507080
>chr3:4509101-4509238
>chr3:4509508-4509792
>chr3:4510307-4510364
>chr3:4510536-4510612
>chr3:4511625-4511742
>chr3:4511957-4512267
>chr3:4512743-4512817
>chr3:4513722-4514110
>chr3:4517058-4517207
>chr3:4517908-4518067
>chr3:4518795-4518917
>chr3:4519216-4519527
>chr3:4520180-4520272
>chr3:4521562-4521909
>chr3:4522298-4522401
>chr3:4522759-4522792
>chr3:4523270-4523746
>chr3:4524806-4524936
>chr3:4526685-4526766
>chr3:4527187-4527495
>chr3:4528164-4528208
>chr3:4529797-4529975
>chr3:4530493-4530798
>chr3:4531938-4532045
>chr3:4532330-4532698
>chr3:4533196-4533238
>chr3:4533310-4533438
>chr3:4534119-4534337
>chr3:4535411-4535752
>chr3:4536235-4536311
>chr3:4537487-4537588
>chr3:4537663-4539270
>chr3:4539459-4539768
>chr3:4539889-4539966
>chr3:4540094-4540135
>chr3:4540268-4540365
>chr3:4540420-4540908
>chr3:4541277-4541340
>chr3:4541619-4541928
>chr3:4542904-4542961
>chr3:4543121-4543287
>chr3:4543429-4543485
>chr3:4543536-4543749
>chr3:4544794-4545097
>chr3:4545338-4545616
>chr3:4545686-4545981
>chr3:4549474-4549570
>chr3:4550599-4550915
>chr3:4552182-4552234
>chr3:4552384-4552545
>chr3:4552633-4552939
>chr3:4553406-4554209
>chr3:4555526-4555622
>chr3:4556059-4556205
>chr3:4556265-4556299
>chr3:4556411-4556643
>chr3:4556720-4556847
>chr3:4557100-4557530
>chr3:4558921-4559127
>chr3:4559338-4559451
>chr3:4559931-4560077
>chr3:4561562-4561609
>chr3:4561981-4562214
>chr3:4563237-4563529
>chr3:4563829-4564344
>chr3:4564581-4564759
>chr3:4564867-4564918
>chr3:4566872-4566905
>chr3:4567028-4567137
>chr3:4567604-4567906
>chr3:4568301-4568412
>chr3:4568779-4569128
>chr3:4571294-4571658
>chr3:4571835-4571898
>chr3:4572561-4573239
>chr3:4573477-4573601
>chr3:4575729-4576066
>chr3:4579288-4579447
>chr3:4579913-4580255
>chr3:4584475-4584518
>chr3:4585381-4586245
>chr3:4586496-4586727
>chr3:4587236-4587577
>chr3:4589036-4589199
>chr3:4590243-4590317
>chr3:4590529-4591516
>chr3:4595123-4595574
>chr3:4598332-4598653
>chr3:4598814-4598865
>chr3:4600114-4600211
>chr3:4600475-4600531
>chr3:4601110-4601174
>chr3:4601195-4602883
>chr3:4603174-4604105
>chr3:4604973-4605272
>chr3:4606377-4606453
>chr3:4606664-4606813
>chr3:4607189-4607351
>chr3:4607432-4607492
>chr3:4607800-4607847
>chr3:4607922-4608069
>chr3:4608717-4609105
>chr3:4610818-4611763
>chr3:4612002-4612447
>chr3:4612601-4612912
>chr3:4612976-4613469
>chr3:4614104-4614313
>chr3:4614396-4614445
>chr3:4615360-4615677
>chr3:4617189-4617374
>chr3:4617508-4617609
>chr3:4617693-4617980
>chr3:4618067-4618244
>chr3:4619303-4619937
>chr3:4621151-4621551
>chr3:4622090-4622737
>chr3:4623474-4623605
>chr3:4624390-4624765
>chr3:4625546-4625861
>chr3:4626022-4626160
>chr3:4626811-4627145
>chr3:4627274-4627522
>chr3:4628291-4628358
>chr3:4629179-4629250
>chr3:4629564-4629647
>chr3:4629791-4629841
>chr3:4630310-4630923
>chr3:4631307-4631616
>chr3:4631824-4631937
>chr3:4632806-4632883
>chr3:4632914-4633236
>chr3:4634158-4634547
>chr3:4634767-4635045
>chr3:4635356-4635654
>chr3:4635856-4636151
>chr3:4636397-4636731
>chr3:4641366-4641679
>chr3:4645523-4645566
>chr3:4645804-4645902
>chr3:4647105-4647325
>chr3:4647489-4647632
>chr3:4647727-4648173
>chr3:4648244-4648366
>chr3:4648501-4648815
>chr3:4649474-4649513
>chr3:4649543-4649603
>chr3:4649675-4649926
>chr3:4650042-4650225
>chr3:4650274-4650464
>chr3:4650542-4650714
>chr3:4652731-4652996
>chr3:4655437-4655499
>chr3:4657457-4657908
>chr3:4658538-4658624
>chr3:4658992-4659036
>chr3:4659391-4659703
>chr3:4659793-4659858
>chr3:4660402-4660594
>chr3:4661643-4661702
>chr3:4662441-4662742
>chr3:4663257-4663425
>chr3:4663615-4663786
>chr3:4665741-4665803
>chr3:4665928-4666101
>chr3:4667752-4667837
>chr3:4667884-4668779
>chr3:4670383-4670479
>chr3:4673523-4673980
>chr3:4674135-4674198
>chr3:4675906-4675953
>chr3:4676052-4676368
>chr3:4677163-4677215
>chr3:4678252-4678330
>chr3:4679246-4679280
>chr3:4679706-4679747
>chr3:4681585-4681659
>chr3:4682864-4683048
>chr3:4685868-4685909
>chr3:4687415-4687466
>chr3:4687598-4687679
>chr3:4688033-4688191
>chr3:4688648-4688688
>chr3:4689253-4689745
>chr3:4689906-4690478
>chr3:4690783-4690889
>chr3:4691875-4692164
>chr3:4692838-4693141
>chr3:4694247-4694790
>chr3:4696135-4696289
>chr3:4696532-4696592
>chr3:4696857-4697018
>chr3:4697433-4697754
>chr3:4698466-4698631
>chr3:4698805-4698878
>chr3:4699060-4699371
>chr3:4700184-4700280
>chr3:4700707-4701071
>chr3:4701321-4701369
>chr3:4702447-4702509
>chr3:4703996-4704566
>chr3:4705451-4705581
>chr3:4707042-4707178
>chr3:4707714-4707795
>chr3:4710646-4710700
>chr3:4710925-4711239
>chr3:4711974-4712021
>chr3:4715569-4715915
>chr3:4719811-4719853
>chr3:4720032-4720069
>chr3:4721104-4721211
>chr3:4722489-4722614
>chr3:4722864-4723265
>chr3:4725999-4726336
>chr3:4727487-4727536
>chr3:4727603-4727919
>chr3:4728102-4728159
>chr3:4728442-4728742
>chr3:4729139-4729267
>chr3:4730174-4730243
>chr3:4734666-4734713
>chr3:4735610-4735667
>chr3:4736201-4736261
>chr3:4737909-4738012
>chr3:4738072-4738241
>chr3:4739483-4739556
>chr3:4742194-4742297
>chr3:4742629-4742752
>chr3:4743000-4743044
>chr3:4743129-4743200
>chr3:4743811-4744135
>chr3:4744551-4744591
>chr3:4744833-4745228
>chr3:4748107-4748228
>chr3:4750691-4750772
>chr3:4752642-4752800
>chr3:4752883-4752927
>chr3:4755319-4755535
>chr3:4756282-4756675
>chr3:4757637-4757747
>chr3:4759471-4759564
>chr3:4759917-4759952
>chr3:4760400-4760575
>chr3:4760644-4760751
>chr3:4761086-4761539
>chr3:4762763-4763378
>chr3:4764934-4765092
>chr3:4767264-4767794
>chr3:4767879-4767926
>chr3:4768753-4768796
>chr3:4768852-4769210
>chr3:4769462-4769502
>chr3:4769653-4769710
>chr3:4771285-4771333
>chr3:4772945-4773004
>chr3:4774217-4774321
>chr3:4776073-4776395
>chr3:4779794-4779928
>chr3:4781659-4781992
>chr3:4782057-4782100
>chr3:4783974-4784069
>chr3:4784483-4784906
>chr3:4785154-4785281
>chr3:4787257-4787746
>chr3:4789577-4789936
>chr3:4791276-4791618
>chr3:4791850-4791983
>chr3:4792008-4792115
>chr3:4792341-4792398
>chr3:4792689-4792738
>chr3:4798163-4798399
>chr3:4798704-4799015
>chr3:4801478-4801807
>chr3:4802529-4802888
>chr3:4802943-4803177
>chr3:4803212-4803304
>chr3:4803835-4804174
>chr3:4804235-4804291
>chr3:4807428-4807461
>chr3:4808246-4808307
>chr3:4810087-4810131
>chr3:4810698-4810744
>chr3:4810840-4810904
>chr3:4812026-4812386
>chr3:4815461-4815564
>chr3:4816109-4816201
>chr3:4816281-4816337
>chr3:4816448-4816694
>chr3:4817184-4817310
>chr3:4817851-4817902
>chr3:4820886-4820930
>chr3:4822200-4822298
>chr3:4823397-4823776
>chr3:4825157-4825244
>chr3:4829431-4829595
>chr3:4829741-4829836
>chr3:4829991-4830282
>chr3:4831075-4831190
>chr3:4832399-4832647
>chr3:4833668-4833718
>chr3:4833917-4834196
>chr3:4835370-4835512
>chr3:4836188-4836293
>chr3:4836327-4836470
>chr3:4837069-4837128
>chr3:4839045-4839352
>chr3:4842327-4842751
>chr3:4843420-4843454
>chr3:4843506-4843616
>chr3:4844151-4844411
>chr3:4845088-4845211
>chr3:4846499-4846549
>chr3:4847401-4847498
>chr3:4851945-4852294
>chr3:4852558-4852631
>chr3:4852688-4853065
>chr3:4853187-4853285
>chr3:4853430-4853588
>chr3:4854001-4854047
>chr3:4854280-4854604
>chr3:4855596-4856022
>chr3:4856097-4856260
>chr3:4856556-4856703
>chr3:4856791-4856979
>chr3:4857610-4857911
>chr3:4857982-4858094
>chr3:4858151-4858310
>chr3:4858547-4860492
>chr3:4860744-4862127
>chr3:4862240-4862865
>chr3:4863170-4863425
>chr3:4863501-4863595
>chr3:4865491-4865652
>chr3:4865704-4866551
>chr3:4866667-4866711
>chr3:4866776-4866821
>chr3:4869194-4869847
>chr3:4870616-4870974
>chr3:4872434-4872644
>chr3:4872731-4873049
>chr3:4873443-4873560
>chr3:4875869-4875940
>chr3:4876361-4876492
>chr3:4876624-4876904
>chr3:4877678-4878321
>chr3:4878623-4878687
>chr3:4879082-4879429
>chr3:4879719-4879777
>chr3:4880011-4880136
>chr3:4882191-4882322
>chr3:4882676-4882740
>chr3:4882968-4883287
>chr3:4884298-4884357
>chr3:4884577-4884642
>chr3:4885883-4885932
>chr3:4886553-4886863
>chr3:4887681-4888299
>chr3:4888775-4888838
>chr3:4889068-4889139
>chr3:4890138-4890195
>chr3:4890692-4891043
>chr3:4891901-4892118
>chr3:4892961-4893972
>chr3:4894010-4894176
>chr3:4894379-4894780
>chr3:4895052-4895160
>chr3:4895308-4895347
>chr3:4895466-4895833
>chr3:4896424-4896805
>chr3:4897138-4897252
>chr3:4897427-4898065
>chr3:4900690-4900735
>chr3:4901135-4901500
>chr3:4901607-4901893
>chr3:4902633-4902846
>chr3:4902919-4903067
>chr3:4903217-4903291
>chr3:4903594-4903686
>chr3:4903821-4904113
>chr3:4905585-4905921
>chr3:4906656-4907070
>chr3:4907924-4907993
>chr3:4908583-4908632
>chr3:4909566-4909617
>chr3:4910615-4910911
>chr3:4912335-4912662
>chr3:4912889-4913937
>chr3:4914944-4915397
>chr3:4915515-4916318
>chr3:4916498-4922590
>chr3:4922696-4922766
>chr3:4923631-4924107
>chr3:4924161-4924546
>chr3:4924898-4925936
>chr3:4926110-4927361
>chr3:4927761-4927931
>chr3:4928384-4928591
>chr3:4928718-4929099
>chr3:4929926-4930404
>chr3:4930433-4930528
>chr3:4931616-4931670
>chr3:4931814-4931895
>chr3:4932035-4932159
>chr3:4932317-4932416
>chr3:4932480-4932807
>chr3:4933444-4933758
>chr3:4933846-4933896
>chr3:4934036-4934125
>chr3:4934537-4934686
>chr3:4934781-4935338
>chr3:4935494-4935570
>chr3:4935832-4935904
>chr3:4937690-4937876
>chr3:4938555-4938593
>chr3:4939090-4939420
>chr3:4940010-4940550
>chr3:4940700-4940946
>chr3:4941079-4941785
>chr3:4942136-4942385
>chr3:4942787-4943400
>chr3:4944804-4944893
>chr3:4945119-4945150
>chr3:4945412-4946218
>chr3:4946297-4946713
>chr3:4947184-4947244
>chr3:4948115-4948563
>chr3:4948957-4949010
>chr3:4949114-4949421
>chr3:4950564-4950885
>chr3:4950964-4951011
>chr3:4951336-4951860
>chr3:4951939-4952240
>chr3:4954230-4954578
>chr3:4954957-4955366
>chr3:4955822-4956160
>chr3:4957455-4957500
>chr3:4959467-4959903
>chr3:4960029-4960798
>chr3:4961238-4961889
>chr3:4961919-4962224
>chr3:4962414-4963198
>chr3:4963347-4963704
>chr3:4964248-4964549
>chr3:4964644-4964851
>chr3:4965171-4972120
>chr3:4972200-4972562
>chr3:4972606-4972887
>chr3:4972916-4973372
>chr3:4973756-4974133
>chr3:4974265-4974413
>chr3:4974494-4974608
>chr3:4974932-4975250
>chr3:4975433-4975741
>chr3:4976368-4976409
>chr3:4981141-4981247
>chr3:4982589-4982682
>chr3:4983823-4983885
>chr3:4984840-4984991
>chr3:4987602-4987636
>chr3:4987704-4987755
>chr3:4987835-4987888
>chr3:4987974-4988033
>chr3:4988432-4988729
>chr3:4988821-4988934
>chr3:4989962-4990643
>chr3:4991029-4991549
>chr3:4991633-4991981
>chr3:4992482-4992638
>chr3:4992715-4992782
>chr3:4992983-4993174
>chr3:4993731-4993796
>chr3:4993881-4994177
>chr3:4994249-4994344
>chr3:4994420-4994508
>chr3:4996312-4996502
>chr3:4996584-4996687
>chr3:4997395-4997720
>chr3:4997942-4998070
>chr3:4998461-4998498
>chr3:4998910-4999278
>chr3:5000416-5000542
>chr3:5000666-5000744
>chr3:5000843-5000895
>chr3:5001464-5001609
>chr3:5002192-5002272
>chr3:5003021-5003142
>chr3:5003253-5003320
>chr3:5003454-5004229
>chr3:5004401-5004572
>chr3:5004641-5004720
>chr3:5005058-5005124
>chr3:5005259-5005476
>chr3:5005757-5006050
>chr3:5006100-5006150
>chr3:5006366-5006700
>chr3:5007736-5008075
>chr3:5008449-5008519
>chr3:5008890-5009260
>chr3:5009354-5009521
>chr3:5010398-5010751
>chr3:5011267-5011305
>chr3:5012780-5013094
>chr3:5013664-5013847
>chr3:5013937-5014245
>chr3:5014756-5015152
>chr3:5015309-5015406
>chr3:5015541-5015594
>chr3:5015655-5016144
>chr3:5017048-5017110
>chr3:5017404-5017910
>chr3:5018700-5018885
>chr3:5018955-5019498
>chr3:5020960-5021355
>chr3:5021487-5021536
>chr3:5021783-5021820
>chr3:5022421-5022496
>chr3:5022709-5023037
>chr3:5023770-5024207
>chr3:5024357-5024546
>chr3:5025477-5025527
>chr3:5025708-5025994
>chr3:5027156-5027516
>chr3:5027583-5027901
>chr3:5028169-5028747
>chr3:5028859-5029400
>chr3:5029487-5029544
>chr3:5030519-5031513
>chr3:5031846-5032144
>chr3:5032292-5032619
>chr3:5033166-5033215
>chr3:5033333-5035156
>chr3:5035419-5036367
>chr3:5037572-5037606
>chr3:5038722-5039376
>chr3:5040708-5041154
>chr3:5041559-5042266
>chr3:5043054-5043485
>chr3:5044617-5044884
>chr3:5044959-5045400
>chr3:5045687-5046055
>chr3:5046309-5046609
>chr3:5046730-5047239
>chr3:5047642-5048096
>chr3:5048406-5049501
>chr3:5049850-5049936
>chr3:5050361-5050677
>chr3:5050943-5051044
>chr3:5052191-5052231
>chr3:5052446-5052492
>chr3:5052886-5052979
>chr3:5053596-5053651
>chr3:5053806-5054113
>chr3:5054733-5055335
>chr3:5056639-5056971
>chr3:5057109-5057185
>chr3:5057283-5057470
>chr3:5058064-5058375
>chr3:5059141-5059576
>chr3:5059800-5059899
>chr3:5059936-5060031
>chr3:5060694-5061075
>chr3:5061397-5061701
>chr3:5062368-5063030
>chr3:5063211-5063285
>chr3:5063587-5063974
>chr3:5064491-5064955
>chr3:5065048-5065360
>chr3:5065747-5066047
>chr3:5067070-5067218
>chr3:5067317-5068564
>chr3:5069716-5069822
>chr3:5070543-5070878
>chr3:5071933-5072047
>chr3:5073010-5073076
>chr3:5073780-5074082
>chr3:5074446-5074744
>chr3:5074922-5075162
>chr3:5075483-5076115
>chr3:5076177-5076257
>chr3:5076548-5077024
>chr3:5077632-5078165
>chr3:5078259-5078339
>chr3:5078505-5078615
>chr3:5078720-5079362
>chr3:5079533-5079577
>chr3:5079873-5079909
>chr3:5080067-5080557
>chr3:5081629-5082575
>chr3:5083123-5083425
>chr3:5083878-5084244
>chr3:5084778-5085662
>chr3:5085753-5086001
>chr3:5086118-5086271
>chr3:5086413-5086792
>chr3:5087682-5087739
>chr3:5088361-5088718
>chr3:5089881-5090158
>chr3:5091354-5091991
>chr3:5092964-5093386
>chr3:5093481-5093658
>chr3:5094175-5094228
>chr3:5094579-5094874
>chr3:5095154-5095720
>chr3:5096237-5096275
>chr3:5096961-5097248
>chr3:5097726-5098060
>chr3:5098368-5098678
>chr3:5098763-5099454
>chr3:5100012-5100339
>chr3:5100516-5101104
>chr3:5101625-5102021
>chr3:5102051-5102452
>chr3:5102877-5102913
>chr3:5102957-5103126
>chr3:5103208-5103739
>chr3:5104000-5104897
>chr3:5105814-5105919
>chr3:5105963-5106162
>chr3:5106425-5106737
>chr3:5106960-5107322
>chr3:5107448-5107483
>chr3:5107556-5108450
>chr3:5108582-5108938
>chr3:5109157-5109579
>chr3:5110019-5110309
>chr3:5110842-5112065
>chr3:5112179-5112274
>chr3:5112439-5114730
>chr3:5114944-5115720
>chr3:5115852-5116447
>chr3:5116747-5116828
>chr3:5116929-5117663
>chr3:5117732-5118096
>chr3:5118214-5118360
>chr3:5118408-5119126
>chr3:5119213-5119640
>chr3:5119730-5120066
>chr3:5120134-5120559
>chr3:5120703-5121253
>chr3:5121319-5121675
>chr3:5123857-5124174
>chr3:5124252-5124739
>chr3:5125531-5125840
>chr3:5125947-5126065
>chr3:5127661-5128196
>chr3:5129103-5129342
>chr3:5129555-5130318
>chr3:5130534-5130792
>chr3:5130911-5131232
>chr3:5131374-5131695
>chr3:5131857-5132179
>chr3:5132243-5132541
>chr3:5132675-5132718
>chr3:5133640-5133941
>chr3:5134854-5135155
>chr3:5135295-5136235
>chr3:5137404-5137986
>chr3:5139969-5140084
>chr3:5140182-5140552
>chr3:5140830-5141184
>chr3:5141675-5141714
>chr3:5141844-5141974
>chr3:5142062-5142111
>chr3:5142306-5142362
>chr3:5142616-5142685
>chr3:5142884-5142952
>chr3:5143687-5143874
>chr3:5143972-5144175
>chr3:5144261-5144387
>chr3:5144601-5145075
>chr3:5145209-5145283
>chr3:5145369-5145459
>chr3:5145981-5146501
>chr3:5147006-5147446
>chr3:5147601-5147847
>chr3:5147909-5147977
>chr3:5148212-5148492
>chr3:5148663-5148746
>chr3:5148852-5148913
>chr3:5149462-5149821
>chr3:5150086-5150840
>chr3:5150921-5151458
>chr3:5151619-5152007
>chr3:5152050-5152989
>chr3:5153217-5153579
>chr3:5153827-5153949
>chr3:5154151-5155148
>chr3:5155190-5155622
>chr3:5155714-5156190
>chr3:5156306-5156984
>chr3:5157936-5158283
>chr3:5158400-5158555
>chr3:5158980-5159656
>chr3:5159841-5159917
>chr3:5160911-5161166
>chr3:5162802-5163339
>chr3:5163578-5163879
>chr3:5163999-5164031
>chr3:5164366-5164459
>chr3:5164816-5164920
>chr3:5165260-5165437
>chr3:5166020-5166343
>chr3:5166372-5166642
>chr3:5167282-5167349
>chr3:5167380-5167559
>chr3:5167595-5167768
>chr3:5168020-5168414
>chr3:5169059-5169654
>chr3:5170710-5171076
>chr3:5171336-5171674
>chr3:5173229-5173761
>chr3:5174637-5175090
>chr3:5175226-5175291
>chr3:5175573-5175775
>chr3:5175884-5175983
>chr3:5176222-5176558
>chr3:5176855-5177023
>chr3:5177416-5177791
>chr3:5178591-5178661
>chr3:5182887-5183203
>chr3:5183751-5184051
>chr3:5184143-5184316
>chr3:5184620-5184672
>chr3:5184770-5185080
>chr3:5185198-5185228
>chr3:5187464-5187522
>chr3:5189532-5189935
>chr3:5190860-5191094
>chr3:5191243-5191574
>chr3:5193598-5193913
>chr3:5196166-5196460
>chr3:5196911-5197064
>chr3:5197861-5198649
>chr3:5198685-5198788
>chr3:5199932-5200232
>chr3:5200407-5200601
>chr3:5200831-5201051
>chr3:5201162-5201517
>chr3:5202035-5202118
>chr3:5203713-5204037
>chr3:5204356-5204742
>chr3:5206185-5206518
>chr3:5207491-5207808
>chr3:5208722-5208807
>chr3:5210607-5210699
>chr3:5211634-5211713
>chr3:5214507-5214544
>chr3:5214658-5214754
>chr3:5216269-5216434
>chr3:5217602-5217828
>chr3:5219046-5219111
>chr3:5220537-5220833
>chr3:5221824-5221905
>chr3:5222408-5222557
>chr3:5223235-5223314
>chr3:5223693-5224133
>chr3:5224421-5224559
>chr3:5224617-5225018
>chr3:5225058-5225430
>chr3:5225660-5226421
>chr3:5226767-5226909
>chr3:5227041-5227350
>chr3:5227511-5227778
>chr3:5228233-5228281
>chr3:5229191-5229846
>chr3:5230373-5230927
>chr3:5232132-5232229
>chr3:5233295-5233539
>chr3:5233927-5234735
>chr3:5235001-5235101
>chr3:5237199-5237901
>chr3:5239173-5239692
>chr3:5240220-5240526
>chr3:5240858-5240921
>chr3:5241745-5241895
>chr3:5242322-5243544
>chr3:5243807-5245301
>chr3:5246923-5247331
>chr3:5247501-5247579
>chr3:5248891-5249983
>chr3:5251098-5251195
>chr3:5251552-5251867
>chr3:5252915-5252985
>chr3:5253120-5253237
>chr3:5255228-5255402
>chr3:5255715-5255936
>chr3:5256739-5256823
>chr3:5256891-5257205
>chr3:5257349-5257990
>chr3:5258094-5258387
>chr3:5259048-5259838
>chr3:5260209-5260312
>chr3:5260751-5261284
>chr3:5261886-5262593
>chr3:5264651-5264974
>chr3:5266093-5266436
>chr3:5267136-5267197
>chr3:5267665-5267850
>chr3:5269725-5270006
>chr3:5271664-5271921
>chr3:5272140-5272242
>chr3:5272856-5273339
>chr3:5273603-5274164
>chr3:5274288-5274529
>chr3:5274804-5274906
>chr3:5275696-5275816
>chr3:5275881-5276047
>chr3:5276638-5276816
>chr3:5278594-5278675
>chr3:5279347-5280247
>chr3:5280279-5280669
>chr3:5280731-5281420
>chr3:5281605-5282426
>chr3:5282589-5282635
>chr3:5282709-5283070
>chr3:5283153-5285021
>chr3:5285087-5285123
>chr3:5286444-5286482
>chr3:5286884-5288811
>chr3:5289279-5289409
>chr3:5289501-5289696
>chr3:5291735-5291784
>chr3:5291858-5291987
>chr3:5292112-5292436
>chr3:5294069-5294339
>chr3:5295928-5296017
>chr3:5297333-5297406
>chr3:5297456-5297697
>chr3:5299555-5299836
>chr3:5299932-5300075
>chr3:5301172-5301476
>chr3:5303034-5303430
>chr3:5304467-5304540
>chr3:5304602-5304715
>chr3:5306274-5306937
>chr3:5307164-5307482
>chr3:5308567-5308877
>chr3:5309969-5310067
>chr3:5310170-5310217
>chr3:5310486-5310842
>chr3:5311312-5311594
>chr3:5313038-5313215
>chr3:5313301-5313600
>chr3:5314731-5314824
>chr3:5318049-5318197
>chr3:5318502-5318608
>chr3:5318739-5318846
>chr3:5319932-5320037
>chr3:5320229-5320275
>chr3:5324021-5324326
>chr3:5324591-5324705
>chr3:5325308-5325694
>chr3:5326209-5326878
>chr3:5327525-5330004
>chr3:5330879-5331582
>chr3:5332389-5332604
>chr3:5333590-5333920
>chr3:5335133-5335440
>chr3:5336350-5336546
>chr3:5337847-5338134
>chr3:5338626-5339042
>chr3:5339199-5339258
>chr3:5341887-5341948
>chr3:5343406-5343457
>chr3:5344909-5345106
>chr3:5345241-5345656
>chr3:5345819-5346315
>chr3:5350784-5350925
>chr3:5351009-5351055
>chr3:5351175-5351526
>chr3:5352738-5353023
>chr3:5353062-5353482
>chr3:5354235-5354496
>chr3:5354706-5354866
>chr3:5355571-5355652
>chr3:5356092-5356428
>chr3:5358331-5358442
>chr3:5359076-5359147
>chr3:5360356-5360387
>chr3:5360500-5360971
>chr3:5361680-5361720
>chr3:5362954-5363002
>chr3:5364199-5364250
>chr3:5364408-5364619
>chr3:5365763-5365914
>chr3:5365979-5366206
>chr3:5367465-5368194
>chr3:5368323-5368377
>chr3:5369581-5369878
>chr3:5370792-5377848
>chr3:5378591-5384703
>chr3:5387183-5387474
>chr3:5387923-5387963
>chr3:5388920-5389186
>chr3:5389417-5389621
>chr3:5389728-5390164
>chr3:5390306-5390342
>chr3:5390384-5390425
>chr3:5392897-5393175
>chr3:5393487-5393707
>chr3:5393748-5394095
>chr3:5395072-5396505
>chr3:5397005-5397094
>chr3:5397210-5397510
>chr3:5397624-5398088
>chr3:5398198-5398479
>chr3:5398533-5398786
>chr3:5398836-5399150
>chr3:5400984-5401034
>chr3:5401850-5402057
>chr3:5403455-5403603
>chr3:5403784-5404004
>chr3:5405690-5406051
>chr3:5406650-5407006
>chr3:5410019-5410332
>chr3:5410895-5410938
>chr3:5411451-5411504
>chr3:5411543-5411889
>chr3:5412227-5418904
>chr3:5418956-5419029
>chr3:5419179-5419406
>chr3:5421262-5421594
>chr3:5422480-5422797
>chr3:5424839-5424874
>chr3:5424933-5425275
>chr3:5426829-5426887
>chr3:5427370-5427425
>chr3:5430642-5431054
>chr3:5431477-5431527
>chr3:5431607-5431718
>chr3:5433104-5433427
>chr3:5434905-5435232
>chr3:5435317-5435403
>chr3:5435687-5435995
>chr3:5438207-5438650
>chr3:5440379-5441010
>chr3:5441143-5441217
>chr3:5441396-5441774
>chr3:5442518-5442650
>chr3:5442694-5443993
>chr3:5444070-5444139
>chr3:5444302-5445174
>chr3:5445272-5446134
>chr3:5446228-5446466
>chr3:5446568-5446936
>chr3:5447228-5447572
>chr3:5447633-5447823
>chr3:5447938-5448178
>chr3:5448262-5448399
>chr3:5448767-5448825
>chr3:5451207-5451277
>chr3:5452179-5452329
>chr3:5453086-5453170
>chr3:5453288-5453957
>chr3:5454945-5455031
>chr3:5456255-5456357
>chr3:5456653-5456994
>chr3:5457591-5457668
>chr3:5458403-5458444
>chr3:5460361-5460691
>chr3:5460836-5460900
>chr3:5461330-5461370
>chr3:5461529-5461714
>chr3:5461821-5462079
>chr3:5462127-5462935
>chr3:5465273-5465356
>chr3:5468158-5468193
>chr3:5469988-5470026
>chr3:5474551-5474593
>chr3:5475136-5475488
>chr3:5476100-5476445
>chr3:5477346-5477663
>chr3:5477899-5478031
>chr3:5478680-5478792
>chr3:5480383-5480466
>chr3:5481665-5481993
>chr3:5482282-5482320
>chr3:5482836-5483160
>chr3:5483265-5483546
>chr3:5483680-5483971
>chr3:5484372-5484413
>chr3:5486078-5486597
>chr3:5491924-5491963
>chr3:5493408-5493738
>chr3:5494880-5494953
>chr3:5495657-5496063
>chr3:5497915-5498180
>chr3:5499181-5499223
>chr3:5500207-5500249
>chr3:5502047-5502169
>chr3:5503171-5503235
>chr3:5503831-5504192
>chr3:5504340-5504569
>chr3:5506612-5507027
>chr3:5507187-5507539
>chr3:5507646-5507733
>chr3:5508742-5509236
>chr3:5510102-5515574
>chr3:5515746-5517585
>chr3:5517700-5517791
>chr3:5517870-5518777
>chr3:5518878-5519217
>chr3:5519259-5519443
>chr3:5520174-5520221
>chr3:5522104-5523082
>chr3:5523118-5531715
>chr3:5533093-5533162
>chr3:5533988-5534295
>chr3:5534397-5534478
>chr3:5536249-5536445
>chr3:5536471-5537292
>chr3:5537911-5538240
>chr3:5538404-5538778
>chr3:5539152-5539473
>chr3:5539923-5539996
>chr3:5540035-5541400
>chr3:5541615-5542261
>chr3:5542292-5542965
>chr3:5543032-5543253
>chr3:5543431-5544164
>chr3:5544321-5544448
>chr3:5544700-5544805
>chr3:5544912-5545741
>chr3:5545815-5545928
>chr3:5545973-5546046
>chr3:5546254-5546763
>chr3:5549401-5549651
>chr3:5552865-5553015
>chr3:5553343-5553436
>chr3:5554191-5554712
>chr3:5554743-5554826
>chr3:5554928-5554985
>chr3:5555083-5555250
>chr3:5555942-5556122
>chr3:5560064-5560271
>chr3:5560441-5560484
>chr3:5561642-5561688
>chr3:5561868-5561914
>chr3:5562424-5562527
>chr3:5562640-5562770
>chr3:5563070-5563254
>chr3:5563619-5563661
>chr3:5564038-5564357
>chr3:5564499-5564564
>chr3:5567266-5567436
>chr3:5568393-5568896
>chr3:5569326-5569487
>chr3:5571668-5571882
>chr3:5575201-5575353
>chr3:5575397-5575476
>chr3:5576909-5576972
>chr3:5577150-5578070
>chr3:5578511-5578835
>chr3:5579215-5579249
>chr3:5579462-5579613
>chr3:5580495-5580539
>chr3:5582417-5582511
>chr3:5583623-5583711
>chr3:5585685-5587937
>chr3:5590640-5597224
>chr3:5598119-5598521
>chr3:5599667-5599722
>chr3:5600880-5605872
>chr3:5605982-5606078
>chr3:5606464-5606502
>chr3:5608042-5608404
>chr3:5608463-5608530
>chr3:5608989-5609380
>chr3:5609791-5609935
>chr3:5610202-5610584
>chr3:5610980-5611252
>chr3:5612119-5612445
>chr3:5613391-5613467
>chr3:5615516-5615811
>chr3:5617847-5618275
>chr3:5618354-5618490
>chr3:5620120-5620531
>chr3:5620933-5621580
>chr3:5622916-5622954
>chr3:5623182-5623748
>chr3:5623827-5624299
>chr3:5624401-5624475
>chr3:5624791-5624854
>chr3:5624897-5625165
>chr3:5625404-5626591
>chr3:5626860-5627017
>chr3:5627106-5627156
>chr3:5627259-5627433
>chr3:5627593-5627824
>chr3:5628027-5628144
>chr3:5628665-5628738
>chr3:5628791-5628966
>chr3:5632603-5632660
>chr3:5633473-5635136
>chr3:5635941-5636002
>chr3:5636326-5636386
>chr3:5637068-5637213
>chr3:5637394-5637454
>chr3:5638938-5638978
>chr3:5639198-5639248
>chr3:5640577-5641070
>chr3:5643142-5643438
>chr3:5643628-5645012
>chr3:5646287-5646668
>chr3:5648553-5648649
>chr3:5649183-5649248
>chr3:5649451-5649508
>chr3:5649569-5650129
>chr3:5650642-5650754
>chr3:5651488-5651555
>chr3:5651625-5651661
>chr3:5654974-5655019
>chr3:5655811-5655853
>chr3:5656965-5657031
>chr3:5657096-5657130
>chr3:5657432-5657483
>chr3:5657888-5657931
>chr3:5658146-5658242
>chr3:5658323-5658418
>chr3:5658655-5659440
>chr3:5659719-5659785
>chr3:5660304-5660376
>chr3:5660514-5660616
>chr3:5661064-5661111
>chr3:5661420-5661515
>chr3:5661847-5662182
>chr3:5662229-5662614
>chr3:5664357-5664718
>chr3:5665695-5666121
>chr3:5666207-5666701
>chr3:5666755-5666875
>chr3:5667117-5667223
>chr3:5667431-5668989
>chr3:5669052-5669134
>chr3:5669987-5670169
>chr3:5670363-5670622
>chr3:5670785-5670906
>chr3:5671003-5671049
>chr3:5671204-5671301
>chr3:5673903-5674417
>chr3:5675073-5675494
>chr3:5675620-5675938
>chr3:5676138-5676183
>chr3:5676711-5676819
>chr3:5676860-5677221
>chr3:5679236-5679610
>chr3:5680271-5680806
>chr3:5681456-5681540
>chr3:5681599-5682272
>chr3:5684581-5684926
>chr3:5685287-5685435
>chr3:5686012-5686239
>chr3:5686326-5686729
>chr3:5686803-5686917
>chr3:5688411-5688499
>chr3:5688692-5688809
>chr3:5691014-5691550
>chr3:5691737-5691776
>chr3:5692133-5692244
>chr3:5692334-5692540
>chr3:5693753-5693876
>chr3:5693973-5694109
>chr3:5694177-5694554
>chr3:5694657-5695652
>chr3:5695799-5696592
>chr3:5696662-5696856
>chr3:5697114-5697294
>chr3:5697375-5697799
>chr3:5697887-5698037
>chr3:5698084-5698123
>chr3:5698163-5698272
>chr3:5698630-5698805
>chr3:5699238-5699791
>chr3:5700854-5702049
>chr3:5702106-5707148
>chr3:5707216-5707404
>chr3:5707436-5708051
>chr3:5708140-5708455
>chr3:5708577-5708990
>chr3:5709156-5709305
>chr3:5709580-5711738
>chr3:5713597-5713659
>chr3:5713985-5714283
>chr3:5714454-5714806
>chr3:5714916-5715111
>chr3:5715269-5715401
>chr3:5715477-5715594
>chr3:5715741-5716386
>chr3:5716456-5716879
>chr3:5719133-5719451
>chr3:5719760-5720184
>chr3:5721948-5722349
>chr3:5722538-5722645
>chr3:5723386-5723686
>chr3:5723900-5724045
>chr3:5724106-5724176
>chr3:5724350-5724416
>chr3:5726585-5726626
>chr3:5727584-5728302
>chr3:5729408-5729537
>chr3:5730350-5730396
>chr3:5732400-5732449
>chr3:5733331-5733388
>chr3:5734083-5734243
>chr3:5734901-5734927
>chr3:5737448-5737924
>chr3:5737989-5738679
>chr3:5739184-5739430
>chr3:5739539-5739760
>chr3:5740064-5740173
>chr3:5740864-5741005
>chr3:5741197-5741252
>chr3:5741326-5741362
>chr3:5743765-5744238
>chr3:5744316-5744420
>chr3:5744614-5744802
>chr3:5744990-5745061
>chr3:5746928-5746982
>chr3:5747232-5747294
>chr3:5747334-5747525
>chr3:5749501-5749638
>chr3:5750448-5750484
>chr3:5751654-5751919
>chr3:5752051-5752089
>chr3:5753071-5753390
>chr3:5753858-5754160
>chr3:5755005-5755239
>chr3:5755322-5755435
>chr3:5755699-5755944
>chr3:5758088-5758152
>chr3:5760469-5760612
>chr3:5760678-5760993
>chr3:5763777-5763816
>chr3:5765633-5766442
>chr3:5769078-5769124
>chr3:5769352-5769420
>chr3:5769564-5769747
>chr3:5769827-5770360
>chr3:5770443-5770692
>chr3:5771738-5771845
>chr3:5771956-5772010
>chr3:5772068-5772587
>chr3:5773710-5774460
>chr3:5774665-5777001
>chr3:5777045-5777117
>chr3:5777179-5777322
>chr3:5777393-5777655
>chr3:5777736-5777796
>chr3:5778052-5778334
>chr3:5778500-5778837
>chr3:5779728-5779771
>chr3:5780712-5781228
>chr3:5781388-5781588
>chr3:5781933-5782426
>chr3:5783445-5783759
>chr3:5784212-5784602
>chr3:5785726-5786285
>chr3:5787140-5787171
>chr3:5787246-5787460
>chr3:5787982-5788052
>chr3:5788603-5788643
>chr3:5788693-5788800
>chr3:5788917-5789075
>chr3:5789173-5789403
>chr3:5789497-5789538
>chr3:5791781-5791851
>chr3:5792381-5792431
>chr3:5792893-5793876
>chr3:5794752-5795090
>chr3:5795389-5795428
>chr3:5796364-5796493
>chr3:5797362-5797429
>chr3:5797655-5797703
>chr3:5798231-5798409
>chr3:5800163-5800493
>chr3:5800711-5800804
>chr3:5801058-5801174
>chr3:5801394-5803962
>chr3:5805150-5805187
>chr3:5805296-5805427
>chr3:5806416-5806496
>chr3:5807716-5808153
>chr3:5808738-5808780
>chr3:5808841-5808950
>chr3:5812587-5812904
>chr3:5816768-5816882
>chr3:5817057-5817358
>chr3:5817492-5817569
>chr3:5818176-5818317
>chr3:5819297-5819426
>chr3:5819872-5820017
>chr3:5821137-5821592
>chr3:5824093-5824207
>chr3:5825773-5826085
>chr3:5828585-5828734
>chr3:5829873-5830092
>chr3:5830161-5830205
>chr3:5830240-5834014
>chr3:5834060-5836096
>chr3:5836145-5836744
>chr3:5836834-5837991
>chr3:5838033-5838115
>chr3:5838171-5838249
>chr3:5838315-5838573
>chr3:5838671-5838762
>chr3:5838823-5839833
>chr3:5841921-5842053
>chr3:5842800-5842881
>chr3:5842931-5842966
>chr3:5843095-5843142
>chr3:5844085-5845341
>chr3:5845377-5845696
>chr3:5846072-5846163
>chr3:5846236-5846275
>chr3:5846413-5846576
>chr3:5846612-5846760
>chr3:5851129-5851227
>chr3:5851317-5851549
>chr3:5854339-5854464
>chr3:5854503-5854775
>chr3:5854906-5854990
>chr3:5855083-5855579
>chr3:5855769-5855847
>chr3:5856262-5856492
>chr3:5857021-5858010
>chr3:5861844-5861959
>chr3:5863983-5864051
>chr3:5866550-5866870
>chr3:5867381-5867469
>chr3:5867496-5867627
>chr3:5868510-5868558
>chr3:5868668-5868703
>chr3:5870839-5871134
>chr3:5871562-5873565
>chr3:5873706-5873910
>chr3:5874008-5874088
>chr3:5874418-5874630
>chr3:5876890-5876930
>chr3:5876988-5877023
>chr3:5877477-5878187
>chr3:5880386-5880508
>chr3:5880759-5881173
>chr3:5882025-5882085
>chr3:5882695-5882745
>chr3:5882938-5883040
>chr3:5886069-5886357
>chr3:5886802-5887232
>chr3:5887766-5887862
>chr3:5888079-5888680
>chr3:5889454-5889509
>chr3:5890564-5890623
>chr3:5893048-5893431
>chr3:5893471-5893953
>chr3:5895522-5895991
>chr3:5896700-5896903
>chr3:5897042-5897114
>chr3:5897594-5897712
>chr3:5899884-5900190
>chr3:5900433-5900502
>chr3:5900620-5900711
>chr3:5901545-5901888
>chr3:5902925-5902957
>chr3:5903918-5903973
>chr3:5904444-5904892
>chr3:5905369-5906177
>chr3:5906488-5906747
>chr3:5906925-5906962
>chr3:5907256-5907488
>chr3:5907786-5907833
>chr3:5907882-5910568
>chr3:5910604-5913932
>chr3:5914900-5915051
>chr3:5915296-5915800
>chr3:5915892-5915969
>chr3:5916180-5916273
>chr3:5916535-5916644
>chr3:5917249-5917512
>chr3:5917773-5918405
>chr3:5919188-5919477
>chr3:5919576-5920006
>chr3:5920093-5920789
>chr3:5921289-5921412
>chr3:5924348-5924701
>chr3:5924827-5924977
>chr3:5926515-5926883
>chr3:5928054-5928095
>chr3:5928327-5929008
>chr3:5929056-5929101
>chr3:5929131-5929179
>chr3:5930095-5930215
>chr3:5930966-5931227
>chr3:5931715-5931761
>chr3:5932669-5932804
>chr3:5932927-5932990
>chr3:5933422-5933841
>chr3:5934318-5944704
>chr3:5944891-5945049
>chr3:5945218-5945369
>chr3:5945812-5946217
>chr3:5946604-5946940
>chr3:5946971-5947078
>chr3:5948557-5948686
>chr3:5950382-5950424
>chr3:5950680-5950842
>chr3:5950860-5950995
>chr3:5953173-5953420
>chr3:5953462-5957935
>chr3:5957964-5959089
>chr3:5959151-5959347
>chr3:5959471-5959773
>chr3:5959868-5960131
>chr3:5960197-5960274
>chr3:5960382-5960826
>chr3:5961929-5961973
>chr3:5965786-5965987
>chr3:5967483-5967695
>chr3:5968210-5968266
>chr3:5968411-5968635
>chr3:5969225-5969541
>chr3:5970595-5970649
>chr3:5971373-5971692
>chr3:5971986-5972068
>chr3:5972363-5972409
>chr3:5973182-5973242
>chr3:5973516-5973789
>chr3:5974926-5975076
>chr3:5975185-5975288
>chr3:5976124-5976520
>chr3:5976572-5976861
>chr3:5979450-5979647
>chr3:5980496-5980573
>chr3:5980643-5982998
>chr3:5984454-5984567
>chr3:5984716-5984850
>chr3:5985797-5985887
>chr3:5986168-5986212
>chr3:5987690-5987733
>chr3:5988051-5988114
>chr3:5988188-5988363
>chr3:5989744-5989799
>chr3:5991120-5991714
>chr3:5992215-5992241
>chr3:5992408-5992447
>chr3:5992566-5992720
>chr3:5992800-5992884
>chr3:5992989-5993248
>chr3:5993345-5993518
>chr3:5993665-5993894
>chr3:5994125-5994166
>chr3:5995806-5995848
>chr3:5996121-5996682
>chr3:5997372-5997750
>chr3:5998225-5998664
>chr3:5999556-5999616
>chr3:5999997-6000426
>chr3:6001812-6002047
>chr3:6002997-6003312
>chr3:6003507-6003683
>chr3:6003928-6003958
>chr3:6004006-6004198
>chr3:6004981-6005081
>chr3:6006329-6006537
>chr3:6006715-6006775
>chr3:6007841-6007901
>chr3:6008033-6008187
>chr3:6008232-6008429
>chr3:6008604-6010000
>chr3:6010024-6010428
>chr3:6010473-6016227
>chr3:6017709-6017854
>chr3:6018342-6018455
>chr3:6019675-6019741
>chr3:6021862-6022749
>chr3:6023575-6023699
>chr3:6024583-6024900
>chr3:6025582-6030497
>chr3:6030585-6036283
>chr3:6036317-6038763
>chr3:6039595-6039626
>chr3:6043657-6043695
>chr3:6044869-6044910
>chr3:6046945-6047400
>chr3:6047488-6047891
>chr3:6047921-6048181
>chr3:6048238-6048270
>chr3:6048372-6048474
>chr3:6048698-6049303
>chr3:6049375-6049886
>chr3:6050011-6052664
>chr3:6052727-6053028
>chr3:6054224-6054621
>chr3:6055326-6055536
>chr3:6055828-6055896
>chr3:6059483-6059584
>chr3:6060794-6060853
>chr3:6060903-6060947
>chr3:6062108-6062202
>chr3:6063116-6063155
>chr3:6064082-6064390
>chr3:6065812-6065939
>chr3:6066727-6067358
>chr3:6068099-6068421
>chr3:6069085-6069364
>chr3:6069409-6069468
>chr3:6071406-6071503
>chr3:6072416-6072561
>chr3:6073350-6073635
>chr3:6074834-6074935
>chr3:6075859-6076164
>chr3:6076289-6076342
>chr3:6076380-6076684
>chr3:6077862-6078050
>chr3:6080096-6080171
>chr3:6085090-6085457
>chr3:6085916-6085977
>chr3:6086628-6086689
>chr3:6086758-6086814
>chr3:6088652-6088777
>chr3:6090681-6090858
>chr3:6091256-6091303
>chr3:6091649-6091960
>chr3:6092480-6092631
>chr3:6095869-6095919
>chr3:6097490-6097637
>chr3:6101133-6102178
>chr3:6105034-6105931
>chr3:6108288-6108417
>chr3:6108644-6108690
>chr3:6109291-6109815
>chr3:6110852-6110960
>chr3:6111012-6111129
>chr3:6113167-6113321
>chr3:6114456-6114526
>chr3:6114667-6115348
>chr3:6115409-6115830
>chr3:6115978-6116828
>chr3:6117092-6117452
>chr3:6118291-6118356
>chr3:6120281-6120569
>chr3:6121616-6121676
>chr3:6121805-6121950
>chr3:6123354-6123458
>chr3:6124600-6124654
>chr3:6125922-6126565
>chr3:6126790-6127768
>chr3:6128044-6128379
>chr3:6128507-6129058
>chr3:6129103-6129725
>chr3:6129989-6130129
>chr3:6130418-6130539
>chr3:6130589-6130820
>chr3:6131037-6131415
>chr3:6131734-6132174
>chr3:6134698-6134812
>chr3:6134922-6135457
>chr3:6135771-6135834
>chr3:6136704-6136749
>chr3:6137570-6137631
>chr3:6140212-6140287
>chr3:6141575-6141668
>chr3:6142038-6142088
>chr3:6142525-6142605
>chr3:6145601-6145854
>chr3:6145903-6146088
>chr3:6146123-6146155
>chr3:6146626-6147308
>chr3:6147376-6147789
>chr3:6148247-6148524
>chr3:6148786-6148833
>chr3:6150010-6150271
>chr3:6150390-6150448
>chr3:6150839-6150953
>chr3:6152136-6152191
>chr3:6153292-6153368
>chr3:6154454-6154526
>chr3:6156703-6156793
>chr3:6156926-6156964
>chr3:6156980-6157067
>chr3:6160320-6160385
>chr3:6161047-6161242
>chr3:6161328-6161374
>chr3:6162494-6162626
>chr3:6164366-6164743
>chr3:6165101-6165183
>chr3:6166281-6166321
>chr3:6166754-6167253
>chr3:6168294-6168634
>chr3:6170162-6170703
>chr3:6171243-6171308
>chr3:6171519-6171671
>chr3:6174149-6174356
>chr3:6175294-6177160
>chr3:6177553-6177642
>chr3:6178411-6178582
>chr3:6182219-6182781
>chr3:6182828-6183021
>chr3:6184259-6184326
>chr3:6185164-6185244
>chr3:6185298-6185753
>chr3:6185807-6186137
>chr3:6186287-6186480
>chr3:6186562-6186774
>chr3:6186893-6186999
>chr3:6187164-6187229
>chr3:6187271-6187720
>chr3:6187862-6187923
>chr3:6188022-6188063
>chr3:6188807-6189034
>chr3:6189082-6189373
>chr3:6189414-6190658
>chr3:6190719-6191141
>chr3:6191255-6191635
>chr3:6191849-6191959
>chr3:6192215-6192327
>chr3:6192439-6192517
>chr3:6193835-6194019
>chr3:6194194-6194378
>chr3:6196163-6196201
>chr3:6196807-6197112
>chr3:6197223-6197273
>chr3:6197429-6197462
>chr3:6199207-6199541
>chr3:6200022-6200596
>chr3:6200694-6200738
>chr3:6202604-6202932
>chr3:6203965-6204060
>chr3:6205284-6205700
>chr3:6206648-6206944
>chr3:6208745-6208998
>chr3:6211153-6211411
>chr3:6211520-6211567
>chr3:6211805-6212173
>chr3:6212867-6213039
>chr3:6213176-6213680
>chr3:6213762-6213964
>chr3:6214088-6214184
>chr3:6214325-6214644
>chr3:6214719-6214913
>chr3:6214981-6215025
>chr3:6215077-6215174
>chr3:6217093-6217506
>chr3:6220240-6220321
>chr3:6224048-6224095
>chr3:6224406-6224455
>chr3:6224677-6224750
>chr3:6224902-6225245
>chr3:6225960-6226356
>chr3:6227086-6227278
>chr3:6227369-6227463
>chr3:6227516-6227601
>chr3:6229558-6229631
>chr3:6231058-6231152
>chr3:6231332-6231681
>chr3:6231746-6231782
>chr3:6232124-6232486
>chr3:6232890-6233217
>chr3:6234251-6234611
>chr3:6235288-6236505
>chr3:6236761-6237119
>chr3:6237559-6237866
>chr3:6238539-6238644
>chr3:6238739-6238784
>chr3:6238827-6238968
>chr3:6239038-6239125
>chr3:6241613-6241676
>chr3:6242828-6242953
>chr3:6243306-6243650
>chr3:6243756-6243946
>chr3:6244262-6244331
>chr3:6247134-6247489
>chr3:6250041-6250287
>chr3:6251042-6251137
>chr3:6252763-6253627
>chr3:6253727-6253784
>chr3:6253848-6255017
>chr3:6255824-6255881
>chr3:6256112-6256437
>chr3:6256706-6257182
>chr3:6257253-6257399
>chr3:6257729-6257849
>chr3:6258473-6260267
>chr3:6260296-6260346
>chr3:6263813-6263935
>chr3:6264681-6264880
>chr3:6265153-6265202
>chr3:6265283-6265387
>chr3:6265446-6265669
>chr3:6266140-6266310
>chr3:6266373-6266576
>chr3:6266725-6273204
>chr3:6273325-6273548
>chr3:6273908-6273966
>chr3:6274617-6274694
>chr3:6275008-6275233
>chr3:6275542-6275590
>chr3:6275719-6276418
>chr3:6276933-6277174
>chr3:6277975-6278133
>chr3:6279451-6279519
>chr3:6279949-6280047
>chr3:6280567-6280639
>chr3:6282307-6282395
>chr3:6282952-6282996
>chr3:6284749-6284855
>chr3:6284935-6285043
>chr3:6285385-6285561
>chr3:6285602-6285860
>chr3:6285942-6289568
>chr3:6289616-6289763
>chr3:6290289-6290394
>chr3:6290841-6293155
>chr3:6294429-6294479
>chr3:6294696-6294804
>chr3:6295245-6295560
>chr3:6296133-6296367
>chr3:6296919-6298863
>chr3:6298998-6299059
>chr3:6299194-6299276
>chr3:6299609-6299680
>chr3:6300716-6300879
>chr3:6301678-6301761
>chr3:6302560-6302672
>chr3:6304572-6305522
>chr3:6305586-6306332
>chr3:6306411-6310008
>chr3:6310242-6310301
>chr3:6310497-6310554
>chr3:6311856-6312036
>chr3:6312792-6312867
>chr3:6313200-6313625
>chr3:6315973-6316035
>chr3:6316130-6316567
>chr3:6316611-6316691
>chr3:6317534-6317639
>chr3:6317790-6320957
>chr3:6321613-6322083
>chr3:6322157-6322296
>chr3:6323544-6323834
>chr3:6324627-6324786
>chr3:6326420-6326503
>chr3:6327611-6327731
>chr3:6327876-6327947
>chr3:6328348-6328537
>chr3:6329531-6329809
>chr3:6330464-6333202
>chr3:6335538-6335756
>chr3:6337056-6337142
>chr3:6337442-6337537
>chr3:6337707-6338002
>chr3:6339061-6339393
>chr3:6339541-6339746
>chr3:6340434-6340739
>chr3:6340821-6346966
>chr3:6347873-6348066
>chr3:6348221-6348462
>chr3:6348547-6348651
>chr3:6348761-6348816
>chr3:6350924-6350976
>chr3:6351165-6351394
>chr3:6352843-6353172
>chr3:6354429-6354520
>chr3:6354809-6354867
>chr3:6355264-6355359
>chr3:6355669-6355937
>chr3:6356037-6356118
>chr3:6357869-6358170
>chr3:6358594-6358726
>chr3:6359292-6359761
>chr3:6361006-6365383
>chr3:6366796-6366855
>chr3:6367067-6367107
>chr3:6368385-6368693
>chr3:6370200-6370978
>chr3:6371037-6371425
>chr3:6371551-6371590
>chr3:6371679-6371852
>chr3:6372173-6372380
>chr3:6372811-6372886
>chr3:6373041-6373671
>chr3:6374681-6374735
>chr3:6375530-6375614
>chr3:6376981-6377325
>chr3:6378480-6378536
>chr3:6378629-6378673
>chr3:6378848-6378957
>chr3:6379828-6380088
>chr3:6381836-6381979
>chr3:6382106-6382201
>chr3:6382553-6382604
>chr3:6383461-6383872
>chr3:6387446-6387744
>chr3:6387948-6388287
>chr3:6388511-6389013
>chr3:6389122-6389524
>chr3:6389925-6390150
>chr3:6391123-6391206
>chr3:6391368-6391437
>chr3:6392271-6392378
>chr3:6397353-6397438
>chr3:6397564-6403140
>chr3:6403252-6403590
>chr3:6403687-6404258
>chr3:6404381-6404525
>chr3:6404699-6404749
>chr3:6405026-6405084
>chr3:6405143-6405295
>chr3:6405398-6405617
>chr3:6405694-6407278
>chr3:6407369-6407652
>chr3:6407730-6407788
>chr3:6408020-6408062
>chr3:6408391-6408450
>chr3:6409572-6409633
>chr3:6409762-6410787
>chr3:6411014-6411278
>chr3:6412650-6412927
>chr3:6413052-6413094
>chr3:6414457-6414540
>chr3:6415070-6415335
>chr3:6416019-6416231
>chr3:6417421-6417789
>chr3:6419093-6419186
>chr3:6421077-6421191
>chr3:6422458-6422558
>chr3:6422943-6423042
>chr3:6423124-6426005
>chr3:6426099-6426939
>chr3:6427551-6427605
>chr3:6427687-6427720
>chr3:6427768-6427800
>chr3:6428429-6429455
>chr3:6429961-6430018
>chr3:6432534-6432952
>chr3:6434249-6434603
>chr3:6435209-6435325
>chr3:6438049-6438129
>chr3:6440185-6440387
>chr3:6440457-6440686
>chr3:6440730-6440791
>chr3:6441868-6442078
>chr3:6442544-6442574
>chr3:6443489-6443579
>chr3:6445268-6445311
>chr3:6446814-6446895
>chr3:6447340-6447420
>chr3:6447701-6448217
>chr3:6448425-6448459
>chr3:6448502-6448630
>chr3:6449204-6449261
>chr3:6449730-6450057
>chr3:6450120-6450244
>chr3:6452288-6452610
>chr3:6453059-6453146
>chr3:6453207-6453264
>chr3:6453980-6454258
>chr3:6455460-6455759
>chr3:6455998-6456520
>chr3:6456885-6456960
>chr3:6457866-6457901
>chr3:6458032-6458375
>chr3:6458523-6459743
>chr3:6459793-6460304
>chr3:6460455-6461488
>chr3:6461844-6461938
>chr3:6462221-6462590
>chr3:6462763-6462837
>chr3:6464303-6464474
>chr3:6466628-6466691
>chr3:6467130-6467589
>chr3:6467779-6467909
>chr3:6469161-6469213
>chr3:6469306-6469482
>chr3:6470196-6470559
>chr3:6470812-6471150
>chr3:6472115-6472175
>chr3:6472280-6472617
>chr3:6472907-6472944
>chr3:6476929-6477054
>chr3:6477397-6477448
>chr3:6477716-6478063
>chr3:6478258-6478321
>chr3:6478448-6478714
>chr3:6478896-6479167
>chr3:6479362-6479451
>chr3:6481351-6481430
>chr3:6481980-6482062
>chr3:6482159-6482868
>chr3:6483302-6483375
>chr3:6483718-6483848
>chr3:6483970-6484122
>chr3:6484256-6484656
>chr3:6484888-6490975
>chr3:6493213-6493313
>chr3:6493568-6493619
>chr3:6493904-6494063
>chr3:6494302-6494629
>chr3:6496476-6496982
>chr3:6497242-6499490
>chr3:6503264-6503315
>chr3:6503352-6503408
>chr3:6503655-6503964
>chr3:6505180-6505905
>chr3:6506162-6506559
>chr3:6507569-6507984
>chr3:6508219-6508421
>chr3:6511405-6511681
>chr3:6513110-6513244
>chr3:6513323-6513949
>chr3:6514889-6514987
>chr3:6515201-6515507
>chr3:6517555-6517689
>chr3:6518763-6518821
>chr3:6518977-6519226
>chr3:6519369-6519560
>chr3:6520505-6520631
>chr3:6520688-6520854
>chr3:6520984-6521299
>chr3:6525686-6525749
>chr3:6526575-6527007
>chr3:6527369-6527416
>chr3:6530264-6530690
>chr3:6531665-6531744
>chr3:6533033-6533083
>chr3:6534275-6534382
>chr3:6534827-6537620
>chr3:6537659-6541971
>chr3:6542263-6542651
>chr3:6544609-6544905
>chr3:6546418-6546554
>chr3:6546610-6548422
>chr3:6549374-6549583
>chr3:6550837-6550879
>chr3:6551222-6551379
>chr3:6551754-6551834
>chr3:6552128-6552464
>chr3:6553059-6553169
>chr3:6553206-6553694
>chr3:6555815-6556145
>chr3:6556608-6557070
>chr3:6557785-6557858
>chr3:6557987-6558097
>chr3:6558177-6559052
>chr3:6559083-6559197
>chr3:6559234-6559400
>chr3:6559785-6559870
>chr3:6560122-6560209
>chr3:6560394-6560448
>chr3:6560509-6560595
>chr3:6560772-6560812
>chr3:6560917-6561317
>chr3:6563702-6563776
>chr3:6563866-6564255
>chr3:6564865-6565169
>chr3:6566869-6567258
>chr3:6569256-6569329
>chr3:6569893-6570063
>chr3:6570367-6570492
>chr3:6570533-6570835
>chr3:6572887-6573393
>chr3:6573974-6574008
>chr3:6575351-6575639
>chr3:6576105-6576467
>chr3:6576984-6577097
>chr3:6577700-6577844
>chr3:6577957-6578220
>chr3:6578276-6578331
>chr3:6578590-6578699
>chr3:6578767-6578807
>chr3:6579564-6579595
>chr3:6580113-6580286
>chr3:6580380-6581028
>chr3:6581066-6581547
>chr3:6581832-6582233
>chr3:6582342-6582503
>chr3:6582749-6582883
>chr3:6583166-6583433
>chr3:6583902-6583963
>chr3:6584942-6585884
>chr3:6586199-6586280
>chr3:6586366-6586478
>chr3:6586536-6586695
>chr3:6586846-6587829
>chr3:6587864-6588009
>chr3:6588295-6592896
>chr3:6593638-6594732
>chr3:6594867-6595027
>chr3:6595144-6595195
>chr3:6595216-6596414
>chr3:6596479-6596759
>chr3:6596821-6597505
>chr3:6597853-6598018
>chr3:6600050-6600577
>chr3:6601393-6601491
>chr3:6602176-6602220
>chr3:6602786-6602874
>chr3:6603740-6603804
>chr3:6605089-6605248
>chr3:6605296-6605664
>chr3:6605751-6606454
>chr3:6606634-6606867
>chr3:6607014-6607525
>chr3:6608154-6608808
>chr3:6610395-6610493
>chr3:6612829-6612965
>chr3:6613416-6613663
>chr3:6613774-6613912
>chr3:6613943-6614006
>chr3:6614162-6614504
>chr3:6615817-6615944
>chr3:6616122-6616339
>chr3:6617856-6618076
>chr3:6618259-6618388
>chr3:6618526-6618620
>chr3:6619033-6619107
>chr3:6619726-6619855
>chr3:6620153-6620465
>chr3:6621066-6621151
>chr3:6621245-6621427
>chr3:6621456-6621499
>chr3:6622743-6622846
>chr3:6623650-6623793
>chr3:6626153-6626287
>chr3:6627258-6627439
>chr3:6628663-6629150
>chr3:6630894-6631375
>chr3:6631533-6631758
>chr3:6633083-6633413
>chr3:6633769-6633834
>chr3:6633933-6633964
>chr3:6635296-6635494
>chr3:6635903-6636005
>chr3:6637082-6637412
>chr3:6637729-6637792
>chr3:6638630-6638839
>chr3:6638929-6640214
>chr3:6640292-6640545
>chr3:6641652-6641805
>chr3:6642721-6642834
>chr3:6643531-6643855
>chr3:6643991-6644180
>chr3:6644567-6644605
>chr3:6644658-6644960
>chr3:6645180-6645525
>chr3:6645633-6645695
>chr3:6646381-6646736
>chr3:6647901-6648037
>chr3:6649014-6649074
>chr3:6649413-6649499
>chr3:6650285-6650620
>chr3:6650936-6650987
>chr3:6652374-6652450
>chr3:6653839-6654426
>chr3:6654489-6654990
>chr3:6655073-6655140
>chr3:6655214-6656313
>chr3:6656887-6657002
>chr3:6657338-6657504
>chr3:6658796-6658879
>chr3:6659137-6659313
>chr3:6659402-6659652
>chr3:6660505-6660541
>chr3:6661060-6663707
>chr3:6663787-6664170
>chr3:6664261-6664454
>chr3:6666241-6666301
>chr3:6666512-6667563
>chr3:6667670-6667934
>chr3:6668057-6668210
>chr3:6668282-6668501
>chr3:6668547-6668939
>chr3:6670324-6670497
>chr3:6670945-6671014
>chr3:6672085-6672139
>chr3:6672378-6672424
>chr3:6672512-6672703
>chr3:6673182-6674266
>chr3:6674359-6674405
>chr3:6674972-6675276
>chr3:6675470-6675587
>chr3:6679386-6679439
>chr3:6680879-6681258
>chr3:6682820-6682886
>chr3:6682932-6682975
>chr3:6683211-6683337
>chr3:6683602-6685072
>chr3:6685373-6685674
>chr3:6686149-6686210
>chr3:6686417-6686491
>chr3:6686739-6686959
>chr3:6687410-6687498
>chr3:6688121-6688189
>chr3:6688339-6688431
>chr3:6689745-6689857
>chr3:6689903-6689983
>chr3:6690376-6690783
>chr3:6690930-6691030
>chr3:6691105-6691444
>chr3:6691531-6691841
>chr3:6692035-6692125
>chr3:6692636-6692968
>chr3:6693244-6693347
>chr3:6693724-6693843
>chr3:6694015-6694242
>chr3:6695078-6695404
>chr3:6697678-6697774
>chr3:6699639-6702576
>chr3:6702643-6705773
>chr3:6707942-6709443
>chr3:6710110-6710209
>chr3:6712382-6712869
>chr3:6713004-6713063
>chr3:6715656-6715982
>chr3:6716113-6716189
>chr3:6716395-6716503
>chr3:6717353-6717384
>chr3:6717486-6717772
>chr3:6718899-6719462
>chr3:6719512-6719583
>chr3:6719634-6719726
>chr3:6719958-6720336
>chr3:6720880-6721189
>chr3:6722180-6722605
>chr3:6724100-6724189
>chr3:6727235-6728122
>chr3:6729223-6729716
>chr3:6729769-6729844
>chr3:6730043-6730736
>chr3:6732304-6732342
>chr3:6733475-6733816
>chr3:6734093-6734162
>chr3:6735111-6735475
>chr3:6736071-6736523
>chr3:6737496-6737665
>chr3:6737800-6738023
>chr3:6738259-6738700
>chr3:6740130-6740211
>chr3:6742106-6742233
>chr3:6743383-6743432
>chr3:6745008-6745423
>chr3:6745553-6745633
>chr3:6745756-6746056
>chr3:6746175-6746252
>chr3:6748278-6748447
>chr3:6748601-6748706
>chr3:6749185-6749550
>chr3:6749903-6750210
>chr3:6751805-6752055
>chr3:6752443-6752494
>chr3:6752634-6752714
>chr3:6754189-6754511
>chr3:6754611-6754664
>chr3:6754951-6755468
>chr3:6755639-6757460
>chr3:6758453-6758527
>chr3:6759117-6759193
>chr3:6759463-6759625
>chr3:6761093-6761149
>chr3:6761230-6761661
>chr3:6763330-6763369
>chr3:6763506-6763693
>chr3:6764134-6770120
>chr3:6772793-6772945
>chr3:6774865-6775029
>chr3:6775293-6775891
>chr3:6776074-6776388
>chr3:6778320-6778695
>chr3:6778748-6778854
>chr3:6779675-6779770
>chr3:6781249-6781318
>chr3:6781709-6781786
>chr3:6783406-6783980
>chr3:6784581-6784962
>chr3:6787762-6787819
>chr3:6787866-6787981
>chr3:6788149-6788235
>chr3:6788295-6788329
>chr3:6788398-6788671
>chr3:6789060-6789095
>chr3:6792357-6792748
>chr3:6793168-6794298
>chr3:6795844-6796050
>chr3:6798408-6798709
>chr3:6798871-6799105
>chr3:6802068-6802443
>chr3:6803051-6803504
>chr3:6805064-6805196
>chr3:6805913-6806256
>chr3:6807605-6807752
>chr3:6811232-6811329
>chr3:6812679-6812934
>chr3:6813514-6813825
>chr3:6814016-6814415
>chr3:6815103-6815172
>chr3:6817084-6817448
>chr3:6817482-6817792
>chr3:6818131-6818369
>chr3:6818404-6818491
>chr3:6819643-6819715
>chr3:6820998-6821050
>chr3:6822591-6822669
>chr3:6822771-6823150
>chr3:6824774-6825026
>chr3:6826379-6826611
>chr3:6826730-6827050
>chr3:6827695-6827914
>chr3:6828791-6829725
>chr3:6830089-6830439
>chr3:6833276-6833456
>chr3:6833600-6833654
>chr3:6833754-6833829
>chr3:6834047-6834460
>chr3:6834691-6834784
>chr3:6834968-6835097
>chr3:6835683-6836095
>chr3:6836263-6836613
>chr3:6836944-6837009
>chr3:6837398-6837585
>chr3:6837625-6837841
>chr3:6838233-6838304
>chr3:6838531-6838671
>chr3:6839376-6839691
>chr3:6840176-6840506
>chr3:6840713-6840899
>chr3:6840961-6841012
>chr3:6841277-6841378
>chr3:6841431-6841528
>chr3:6841652-6841711
>chr3:6842060-6842151
>chr3:6842490-6842532
>chr3:6842826-6842897
>chr3:6843086-6843141
>chr3:6843199-6843267
>chr3:6843570-6843711
>chr3:6844178-6844211
>chr3:6845623-6846005
>chr3:6846533-6846631
>chr3:6846990-6847676
>chr3:6848268-6848446
>chr3:6849029-6849087
>chr3:6849346-6849500
>chr3:6849740-6850842
>chr3:6851521-6851630
>chr3:6852045-6852126
>chr3:6852482-6852539
>chr3:6854443-6854740
>chr3:6855243-6855541
>chr3:6856617-6856748
>chr3:6860111-6860166
>chr3:6860984-6861075
>chr3:6862697-6862747
>chr3:6863091-6863197
>chr3:6868186-6868238
>chr3:6868997-6869083
>chr3:6869532-6869699
>chr3:6869886-6870088
>chr3:6870270-6870317
>chr3:6871712-6871775
>chr3:6872465-6873465
>chr3:6874181-6874229
>chr3:6874420-6874501
>chr3:6875275-6875643
>chr3:6875983-6876284
>chr3:6876595-6876893
>chr3:6877080-6877150
>chr3:6878059-6878175
>chr3:6878822-6878916
>chr3:6879161-6879335
>chr3:6879401-6879506
>chr3:6881088-6881743
>chr3:6882418-6882582
>chr3:6882868-6882943
>chr3:6883161-6883363
>chr3:6884496-6884902
>chr3:6885174-6885274
>chr3:6885323-6885390
>chr3:6885939-6886210
>chr3:6886262-6886511
>chr3:6887210-6892174
>chr3:6892974-6893022
>chr3:6894478-6894650
>chr3:6895460-6895586
>chr3:6898719-6898873
>chr3:6901310-6901852
>chr3:6904089-6904270
>chr3:6904347-6904429
>chr3:6904713-6904948
>chr3:6905561-6905594
>chr3:6906853-6906985
>chr3:6907052-6907272
>chr3:6907943-6907986
>chr3:6908450-6908521
>chr3:6910643-6910719
>chr3:6911714-6911782
>chr3:6914401-6914830
>chr3:6916469-6916713
>chr3:6917054-6917149
>chr3:6918460-6918612
>chr3:6919149-6919529
>chr3:6919627-6919674
>chr3:6920267-6920571
>chr3:6922981-6923394
>chr3:6925293-6925356
>chr3:6926096-6926213
>chr3:6926247-6926395
>chr3:6927112-6927670
>chr3:6931671-6931728
>chr3:6932460-6932542
>chr3:6932703-6933144
>chr3:6935616-6936011
>chr3:6937860-6938012
>chr3:6940031-6940396
>chr3:6941687-6941794
>chr3:6942234-6942375
>chr3:6942523-6942845
>chr3:6942923-6943125
>chr3:6943181-6943466
>chr3:6943885-6944000
>chr3:6944181-6944486
>chr3:6944521-6944590
>chr3:6944936-6951281
>chr3:6951377-6951792
>chr3:6952048-6952116
>chr3:6952621-6952736
>chr3:6953855-6953895
>chr3:6954056-6954374
>chr3:6954760-6954848
>chr3:6955167-6955220
>chr3:6955260-6955863
>chr3:6958053-6958588
>chr3:6959134-6959233
>chr3:6959289-6959354
>chr3:6963497-6963601
>chr3:6964177-6964418
>chr3:6965272-6965655
>chr3:6967049-6967090
>chr3:6967171-6967498
>chr3:6967556-6967622
>chr3:6968021-6968063
>chr3:6968232-6968501
>chr3:6970399-6970516
>chr3:6970691-6971056
>chr3:6971283-6971335
>chr3:6971896-6972083
>chr3:6973177-6973325
>chr3:6973411-6973528
>chr3:6977348-6977408
>chr3:6978059-6978321
>chr3:6979664-6979832
>chr3:6981705-6982319
>chr3:6982958-6983010
>chr3:6983890-6983953
>chr3:6985043-6985537
>chr3:6985960-6986446
>chr3:6986923-6986983
>chr3:6988002-6988315
>chr3:6990936-6991115
>chr3:6991602-6991936
>chr3:6992966-6993328
>chr3:6996043-6996384
>chr3:6997326-7000008
>chr3:7000198-7000528
>chr3:7000820-7000895
>chr3:7001146-7001386
>chr3:7002711-7003377
>chr3:7003772-7003822
>chr3:7008766-7008845
>chr3:7009978-7010000
>chr3:7010000-7010023
>chr3:7010172-7010540
>chr3:7012315-7012414
>chr3:7012472-7012570
>chr3:7012668-7012981
>chr3:7013197-7013343
>chr3:7013636-7013904
>chr3:7014299-7014654
>chr3:7014797-7015426
>chr3:7016253-7016313
>chr3:7016791-7016855
>chr3:7018800-7019115
>chr3:7019228-7019471
>chr3:7019988-7020379
>chr3:7022053-7022403
>chr3:7022789-7022880
>chr3:7023582-7023809
>chr3:7024862-7024928
>chr3:7025295-7025331
>chr3:7027520-7027606
>chr3:7028551-7030074
>chr3:7030381-7030433
>chr3:7031379-7031631
>chr3:7032977-7033311
>chr3:7033585-7033701
>chr3:7034504-7034595
>chr3:7035896-7035944
>chr3:7037265-7037333
>chr3:7038960-7039003
>chr3:7039335-7039425
>chr3:7040293-7040609
>chr3:7040795-7041103
>chr3:7041148-7041524
>chr3:7041603-7041747
>chr3:7042050-7042156
>chr3:7043867-7043983
>chr3:7044447-7044521
>chr3:7045493-7045544
>chr3:7045622-7046089
>chr3:7047462-7047533
>chr3:7048292-7048350
>chr3:7048568-7048848
>chr3:7049218-7049576
>chr3:7051008-7051068
>chr3:7051892-7051969
>chr3:7052363-7052435
>chr3:7052934-7053006
>chr3:7053106-7053533
>chr3:7053573-7053636
>chr3:7053692-7053896
>chr3:7053988-7054117
>chr3:7054233-7054415
>chr3:7054683-7054862
>chr3:7055428-7055858
>chr3:7058526-7059199
>chr3:7059657-7059809
>chr3:7059875-7059971
>chr3:7061967-7062162
>chr3:7064030-7067571
>chr3:7072397-7072717
>chr3:7073086-7073181
>chr3:7074042-7074102
>chr3:7075495-7075828
>chr3:7075989-7076067
>chr3:7076261-7076628
>chr3:7076721-7077780
>chr3:7078387-7078434
>chr3:7080605-7080804
>chr3:7081131-7081391
>chr3:7081532-7081869
>chr3:7081994-7082365
>chr3:7082468-7082628
>chr3:7082680-7083479
>chr3:7089821-7090149
>chr3:7091938-7092162
>chr3:7092804-7093115
>chr3:7093396-7093722
>chr3:7094014-7094286
>chr3:7094723-7094828
>chr3:7095901-7095990
>chr3:7096769-7096931
>chr3:7099172-7100075
>chr3:7100573-7100722
>chr3:7100858-7100926
>chr3:7100987-7101210
>chr3:7101399-7101487
>chr3:7101571-7102106
>chr3:7103705-7103881
>chr3:7103983-7104287
>chr3:7105746-7105802
>chr3:7105853-7105919
>chr3:7106064-7106359
>chr3:7110008-7110080
>chr3:7110289-7110622
>chr3:7112204-7112529
>chr3:7113117-7113344
>chr3:7113435-7113712
>chr3:7116396-7116463
>chr3:7116725-7116829
>chr3:7118082-7118437
>chr3:7119051-7119118
>chr3:7121306-7121387
>chr3:7121766-7121896
>chr3:7122080-7122162
>chr3:7123326-7123647
>chr3:7124337-7124483
>chr3:7124934-7125255
>chr3:7125445-7125497
>chr3:7126721-7126787
>chr3:7126932-7127021
>chr3:7128469-7128811
>chr3:7130257-7130593
>chr3:7130926-7130976
>chr3:7131459-7131786
>chr3:7134411-7134464
>chr3:7139000-7139209
>chr3:7139733-7140176
>chr3:7140535-7140698
>chr3:7142134-7142667
>chr3:7143875-7143951
>chr3:7150034-7150122
>chr3:7151235-7151447
>chr3:7157453-7157528
>chr3:7158269-7158345
>chr3:7162703-7163067
>chr3:7164046-7164387
>chr3:7167636-7168032
>chr3:7168334-7168411
>chr3:7168524-7168645
>chr3:7171118-7171449
>chr3:7175343-7175412
>chr3:7175515-7175834
>chr3:7176145-7176438
>chr3:7177484-7177609
>chr3:7178298-7178368
>chr3:7178802-7179124
>chr3:7179854-7179918
>chr3:7181547-7181902
>chr3:7183302-7183737
>chr3:7186612-7186664
>chr3:7186936-7187148
>chr3:7187463-7187560
>chr3:7187585-7187873
>chr3:7188434-7188539
>chr3:7189172-7189255
>chr3:7189441-7189514
>chr3:7190989-7191082
>chr3:7191472-7191694
>chr3:7193622-7193719
>chr3:7195896-7195984
>chr3:7196009-7196049
>chr3:7196284-7196330
>chr3:7198469-7198549
>chr3:7198581-7198715
>chr3:7198770-7198836
>chr3:7199877-7199965
>chr3:7200183-7200396
>chr3:7200491-7200529
>chr3:7200947-7201372
>chr3:7201584-7201631
>chr3:7201682-7201751
>chr3:7202294-7202635
>chr3:7203039-7203107
>chr3:7203137-7203709
>chr3:7208158-7208226
>chr3:7208930-7209192
>chr3:7212291-7212404
>chr3:7212671-7212778
>chr3:7214315-7214352
>chr3:7214542-7214577
>chr3:7215370-7215748
>chr3:7215973-7216106
>chr3:7217513-7217913
>chr3:7218357-7218463
>chr3:7218821-7218940
>chr3:7219796-7219832
>chr3:7220241-7220302
>chr3:7220409-7220552
>chr3:7220774-7221166
>chr3:7221816-7222135
>chr3:7222562-7222693
>chr3:7224109-7224481
>chr3:7224970-7225005
>chr3:7225250-7225649
>chr3:7226145-7226209
>chr3:7226554-7226604
>chr3:7227537-7227610
>chr3:7229708-7229769
>chr3:7229824-7230156
>chr3:7231881-7231917
>chr3:7232762-7232812
>chr3:7234537-7234566
>chr3:7235906-7236140
>chr3:7237426-7238059
>chr3:7238590-7239302
>chr3:7240236-7240344
>chr3:7240776-7240983
>chr3:7241361-7241486
>chr3:7242968-7243054
>chr3:7243673-7244251
>chr3:7244963-7245045
>chr3:7245129-7245282
>chr3:7245488-7245553
>chr3:7246713-7246951
>chr3:7247299-7247674
>chr3:7248245-7248312
>chr3:7249096-7249141
>chr3:7250479-7250818
>chr3:7252611-7252980
>chr3:7253252-7253751
>chr3:7254642-7254852
>chr3:7256323-7256379
>chr3:7256610-7256668
>chr3:7259298-7261018
>chr3:7261152-7261199
>chr3:7261278-7263200
>chr3:7263394-7263446
>chr3:7264246-7264641
>chr3:7265270-7265386
>chr3:7267545-7267630
>chr3:7268218-7268500
>chr3:7268737-7268966
>chr3:7269506-7269548
>chr3:7269966-7270168
>chr3:7271186-7271626
>chr3:7272477-7272605
>chr3:7272751-7273327
>chr3:7273526-7274635
>chr3:7274683-7274916
>chr3:7275984-7276022
>chr3:7276151-7276259
>chr3:7276730-7276809
>chr3:7277750-7277816
>chr3:7278281-7278344
>chr3:7278373-7278550
>chr3:7280465-7280500
>chr3:7281728-7282093
>chr3:7282330-7282665
>chr3:7285176-7285235
>chr3:7285760-7285864
>chr3:7289412-7290158
>chr3:7291765-7292169
>chr3:7292744-7293096
>chr3:7293158-7293199
>chr3:7294717-7294751
>chr3:7294841-7294935
>chr3:7295060-7295342
>chr3:7295431-7295493
>chr3:7295617-7295666
>chr3:7296189-7296635
>chr3:7296780-7296918
>chr3:7297140-7297393
>chr3:7299020-7299125
>chr3:7299947-7300079
>chr3:7302637-7302714
>chr3:7302947-7303279
>chr3:7304225-7304276
>chr3:7304470-7304576
>chr3:7305301-7305664
>chr3:7306195-7306404
>chr3:7309372-7309431
>chr3:7311600-7311900
>chr3:7312902-7313241
>chr3:7314563-7314801
>chr3:7314895-7315139
>chr3:7315209-7315395
>chr3:7315709-7315958
>chr3:7320027-7320312
>chr3:7320380-7320491
>chr3:7320567-7320673
>chr3:7320779-7320860
>chr3:7322367-7322766
>chr3:7325394-7325537
>chr3:7326554-7326862
>chr3:7326930-7327068
>chr3:7327158-7327244
>chr3:7327356-7327405
>chr3:7327489-7327603
>chr3:7329721-7329879
>chr3:7330459-7330827
>chr3:7332624-7332751
>chr3:7332971-7333355
>chr3:7333409-7338536
>chr3:7340209-7340592
>chr3:7341368-7341441
>chr3:7343200-7343517
>chr3:7344079-7345100
>chr3:7345277-7345589
>chr3:7350231-7350658
>chr3:7351455-7351546
>chr3:7351723-7352141
>chr3:7353252-7353415
>chr3:7353721-7353754
>chr3:7353831-7354043
>chr3:7354156-7354291
>chr3:7354487-7354802
>chr3:7355165-7355381
>chr3:7355747-7355814
>chr3:7355967-7356076
>chr3:7356254-7356636
>chr3:7356843-7357103
>chr3:7358501-7358586
>chr3:7358809-7359263
>chr3:7359312-7359611
>chr3:7360042-7360173
>chr3:7360830-7360890
>chr3:7362840-7363222
>chr3:7364465-7364663
>chr3:7365531-7365770
>chr3:7366451-7366548
>chr3:7366923-7366964
>chr3:7369056-7369298
>chr3:7370371-7370735
>chr3:7372796-7372859
>chr3:7374219-7374299
>chr3:7374370-7374796
>chr3:7375209-7375522
>chr3:7376724-7376774
>chr3:7376925-7377085
>chr3:7379058-7379395
>chr3:7381289-7381341
>chr3:7381619-7381781
>chr3:7383979-7384323
>chr3:7384432-7384652
>chr3:7384855-7385076
>chr3:7385182-7385605
>chr3:7386036-7386089
>chr3:7386231-7386364
>chr3:7386426-7386676
>chr3:7386699-7388599
>chr3:7388637-7389879
>chr3:7389988-7390771
>chr3:7391220-7391746
>chr3:7394490-7394621
>chr3:7394755-7395063
>chr3:7395335-7395405
>chr3:7395444-7395890
>chr3:7395921-7396105
>chr3:7397420-7397944
>chr3:7398546-7398663
>chr3:7399152-7399219
>chr3:7399490-7399661
>chr3:7399876-7399960
>chr3:7403331-7403383
>chr3:7403589-7403872
>chr3:7405326-7405518
>chr3:7405956-7406033
>chr3:7406188-7406573
>chr3:7407769-7407822
>chr3:7409531-7409904
>chr3:7410222-7410718
>chr3:7410853-7410982
>chr3:7411215-7411300
>chr3:7411945-7412089
>chr3:7415674-7415786
>chr3:7417981-7418024
>chr3:7421790-7422099
>chr3:7422401-7422464
>chr3:7422730-7422797
>chr3:7425732-7425802
>chr3:7426090-7426332
>chr3:7426439-7426502
>chr3:7429119-7429265
>chr3:7430005-7430160
>chr3:7430365-7430481
>chr3:7430587-7430641
>chr3:7432341-7432624
>chr3:7433033-7433081
>chr3:7435128-7436166
>chr3:7436383-7436474
>chr3:7437101-7437135
>chr3:7440621-7442472
>chr3:7445231-7445436
>chr3:7446420-7446830
>chr3:7447739-7448377
>chr3:7448782-7448844
>chr3:7449489-7449588
>chr3:7449994-7450223
>chr3:7450660-7450731
>chr3:7452916-7453003
>chr3:7453133-7453216
>chr3:7453448-7453503
>chr3:7453817-7453900
>chr3:7454001-7454048
>chr3:7455103-7455179
>chr3:7456340-7456483
>chr3:7459332-7459780
>chr3:7460225-7460273
>chr3:7461064-7461177
>chr3:7461870-7461903
>chr3:7462272-7462433
>chr3:7464022-7464073
>chr3:7464528-7465019
>chr3:7466437-7466617
>chr3:7467082-7467385
>chr3:7468317-7468816
>chr3:7468858-7468996
>chr3:7471049-7471084
>chr3:7471172-7471279
>chr3:7471689-7471743
>chr3:7471885-7472337
>chr3:7473191-7473485
>chr3:7476255-7476646
>chr3:7479690-7479738
>chr3:7481064-7481383
>chr3:7481540-7481597
>chr3:7481878-7482227
>chr3:7483736-7483956
>chr3:7485235-7485289
>chr3:7486636-7486743
>chr3:7486925-7486967
>chr3:7487100-7487202
>chr3:7487413-7487455
>chr3:7487583-7487616
>chr3:7487929-7487970
>chr3:7488020-7488201
>chr3:7488690-7488728
>chr3:7488819-7488893
>chr3:7489216-7489307
>chr3:7490087-7490241
>chr3:7490903-7491018
>chr3:7491999-7492093
>chr3:7492135-7492379
>chr3:7492714-7493186
>chr3:7493265-7493731
>chr3:7494064-7494155
>chr3:7494856-7494997
>chr3:7496753-7496988
>chr3:7497797-7497865
>chr3:7499773-7500059
>chr3:7501185-7501276
>chr3:7502565-7502616
>chr3:7504439-7504595
>chr3:7504679-7505103
>chr3:7505723-7505871
>chr3:7506233-7506334
>chr3:7506414-7506635
>chr3:7506793-7506924
>chr3:7508946-7509032
>chr3:7509070-7509102
>chr3:7509171-7509347
>chr3:7509441-7509513
>chr3:7510706-7510870
>chr3:7511855-7512202
>chr3:7512294-7512352
>chr3:7513397-7513774
>chr3:7515858-7516534
>chr3:7517227-7517688
>chr3:7519209-7519427
>chr3:7519881-7519925
>chr3:7521287-7521594
>chr3:7522913-7523087
>chr3:7524113-7525286
>chr3:7525390-7525473
>chr3:7525524-7525611
>chr3:7525743-7529155
>chr3:7529937-7533497
>chr3:7533960-7534320
>chr3:7538086-7538404
>chr3:7539389-7539705
>chr3:7539967-7540110
>chr3:7540149-7540653
>chr3:7541920-7542245
>chr3:7542480-7542850
>chr3:7543053-7543099
>chr3:7544140-7544432
>chr3:7545917-7546065
>chr3:7547165-7547498
>chr3:7548076-7548160
>chr3:7548222-7548513
>chr3:7549187-7549364
>chr3:7550230-7550623
>chr3:7551439-7553031
>chr3:7553059-7553851
>chr3:7555270-7555309
>chr3:7556029-7556120
>chr3:7556217-7556394
>chr3:7557388-7557476
>chr3:7559728-7560052
>chr3:7560828-7560877
>chr3:7566129-7566282
>chr3:7566408-7566506
>chr3:7567476-7567792
>chr3:7567983-7568038
>chr3:7568251-7572119
>chr3:7572500-7572886
>chr3:7574065-7574124
>chr3:7574155-7574457
>chr3:7576577-7576668
>chr3:7579641-7579723
>chr3:7586115-7586273
>chr3:7586390-7586963
>chr3:7587178-7587231
>chr3:7590965-7591042
>chr3:7591950-7592114
>chr3:7593554-7593659
>chr3:7595048-7595098
>chr3:7596982-7597523
>chr3:7597927-7597984
>chr3:7600594-7600633
>chr3:7605788-7605945
>chr3:7606440-7606850
>chr3:7607406-7607472
>chr3:7607744-7609131
>chr3:7611674-7611752
>chr3:7613948-7614305
>chr3:7615059-7615326
>chr3:7615813-7616026
>chr3:7617090-7617234
>chr3:7620194-7620258
>chr3:7620880-7620957
>chr3:7625540-7625663
>chr3:7626402-7626549
>chr3:7626781-7626868
>chr3:7627600-7627794
>chr3:7627862-7628000
>chr3:7628196-7628273
>chr3:7628372-7628411
>chr3:7629281-7629457
>chr3:7632543-7632603
>chr3:7633234-7633403
>chr3:7634495-7634832
>chr3:7635664-7635982
>chr3:7636173-7636273
>chr3:7637094-7637285
>chr3:7639753-7639801
>chr3:7641577-7641664
>chr3:7642764-7642831
>chr3:7643979-7644084
>chr3:7645257-7645593
>chr3:7646175-7646494
>chr3:7648358-7648679
>chr3:7649054-7649403
>chr3:7650668-7650884
>chr3:7655132-7655184
>chr3:7655422-7655505
>chr3:7656030-7656078
>chr3:7656199-7656580
>chr3:7657228-7657307
>chr3:7660036-7660139
>chr3:7660423-7660705
>chr3:7660945-7661034
>chr3:7661103-7661197
>chr3:7661396-7661911
>chr3:7661972-7662207
>chr3:7663592-7663666
>chr3:7664483-7664671
>chr3:7665162-7665523
>chr3:7666736-7666788
>chr3:7667069-7667281
>chr3:7672587-7672915
>chr3:7674180-7674695
>chr3:7676002-7676080
>chr3:7676376-7676830
>chr3:7676881-7677484
>chr3:7677808-7678321
>chr3:7678581-7678647
>chr3:7678916-7679038
>chr3:7682043-7682450
>chr3:7683674-7683853
>chr3:7691645-7691961
>chr3:7694179-7694228
>chr3:7694906-7694985
>chr3:7695686-7695730
>chr3:7697342-7697414
>chr3:7698343-7698487
>chr3:7701297-7701604
>chr3:7703243-7703321
>chr3:7708824-7708940
>chr3:7709198-7709326
>chr3:7712403-7712682
>chr3:7712774-7713442
>chr3:7714549-7714594
>chr3:7715171-7715556
>chr3:7718040-7718147
>chr3:7719504-7719837
>chr3:7719975-7720064
>chr3:7720985-7721073
>chr3:7722350-7722747
>chr3:7722802-7722855
>chr3:7722985-7723031
>chr3:7723578-7723918
>chr3:7724751-7725020
>chr3:7726396-7726462
>chr3:7726598-7726668
>chr3:7727002-7727099
>chr3:7728224-7728315
>chr3:7729617-7730386
>chr3:7731502-7731730
>chr3:7731886-7731976
>chr3:7732051-7732233
>chr3:7732752-7733706
>chr3:7735552-7735633
>chr3:7736764-7736820
>chr3:7737867-7738152
>chr3:7740888-7740934
>chr3:7743015-7743117
>chr3:7743648-7743807
>chr3:7743957-7744192
>chr3:7744245-7744343
>chr3:7746703-7746755
>chr3:7746921-7747081
>chr3:7747284-7747328
>chr3:7748193-7748240
>chr3:7748709-7749110
>chr3:7749187-7749267
>chr3:7749516-7749566
>chr3:7749704-7749835
>chr3:7749891-7750203
>chr3:7751436-7752026
>chr3:7752365-7752529
>chr3:7753339-7753715
>chr3:7756217-7756280
>chr3:7756506-7756632
>chr3:7756656-7757509
>chr3:7757586-7757856
>chr3:7759778-7759838
>chr3:7760958-7761020
>chr3:7761153-7762223
>chr3:7765322-7765464
>chr3:7765590-7765628
>chr3:7767358-7767770
>chr3:7768311-7768637
>chr3:7770514-7771074
>chr3:7774209-7774509
>chr3:7776850-7777107
>chr3:7777469-7777818
>chr3:7778444-7778931
>chr3:7779753-7779814
>chr3:7779917-7780167
>chr3:7780780-7780845
>chr3:7781756-7782489
>chr3:7782796-7785699
>chr3:7785857-7786077
>chr3:7786216-7786288
>chr3:7789346-7789425
>chr3:7790285-7790864
>chr3:7791287-7791685
>chr3:7792330-7792944
>chr3:7792980-7793365
>chr3:7793728-7793979
>chr3:7794294-7794610
>chr3:7794726-7794940
>chr3:7795218-7795401
>chr3:7795552-7795635
>chr3:7796334-7796458
>chr3:7796918-7797048
>chr3:7798191-7798480
>chr3:7799909-7799964
>chr3:7801563-7801672
>chr3:7802468-7802510
>chr3:7803873-7803939
>chr3:7804983-7805341
>chr3:7805459-7805633
>chr3:7807502-7807574
>chr3:7807778-7807865
>chr3:7809852-7809987
>chr3:7810288-7810328
>chr3:7810943-7811001
>chr3:7811853-7811955
>chr3:7812614-7812705
>chr3:7812808-7812951
>chr3:7813250-7813384
>chr3:7818422-7818504
>chr3:7818545-7818738
>chr3:7819846-7819948
>chr3:7820226-7820306
>chr3:7820341-7820449
>chr3:7821752-7821798
>chr3:7822081-7822137
>chr3:7822274-7822338
>chr3:7824373-7824446
>chr3:7824505-7824620
>chr3:7824682-7825369
>chr3:7825421-7827184
>chr3:7827300-7828283
>chr3:7828417-7829338
>chr3:7829514-7829581
>chr3:7829747-7829873
>chr3:7830010-7830223
>chr3:7830641-7830719
>chr3:7831624-7831698
>chr3:7833469-7833758
>chr3:7835770-7836221
>chr3:7838364-7838397
>chr3:7838648-7838753
>chr3:7839304-7839611
>chr3:7839993-7840114
>chr3:7840179-7840268
>chr3:7840412-7840536
>chr3:7840835-7840953
>chr3:7842369-7842784
>chr3:7843130-7843461
>chr3:7844039-7844276
>chr3:7846034-7846442
>chr3:7847464-7847496
>chr3:7848418-7848484
>chr3:7849643-7849688
>chr3:7850392-7850479
>chr3:7851250-7851824
>chr3:7853166-7853215
>chr3:7854298-7854349
>chr3:7855940-7855993
>chr3:7856142-7856247
>chr3:7858590-7858661
>chr3:7859137-7860256
>chr3:7860407-7860982
>chr3:7863464-7863795
>chr3:7864300-7864389
>chr3:7864507-7864676
>chr3:7865331-7865656
>chr3:7866302-7866441
>chr3:7867640-7867680
>chr3:7867981-7868291
>chr3:7872236-7872439
>chr3:7872498-7872586
>chr3:7873231-7873280
>chr3:7873594-7873801
>chr3:7875096-7875245
>chr3:7875401-7875576
>chr3:7875611-7875783
>chr3:7876280-7876359
>chr3:7876642-7877046
>chr3:7877493-7877852
>chr3:7877965-7878016
>chr3:7878373-7878421
>chr3:7878897-7881366
>chr3:7881431-7881576
>chr3:7881662-7883628
>chr3:7883802-7885948
>chr3:7886027-7890144
>chr3:7890429-7890771
>chr3:7892725-7896790
>chr3:7896883-7896924
>chr3:7897724-7898010
>chr3:7899007-7899922
>chr3:7899978-7906330
>chr3:7906367-7906796
>chr3:7907007-7907104
>chr3:7908758-7908932
>chr3:7910722-7910808
>chr3:7911855-7912289
>chr3:7912355-7912418
>chr3:7913316-7913380
>chr3:7913782-7914046
>chr3:7914920-7915457
>chr3:7915529-7915604
>chr3:7919558-7919613
>chr3:7921665-7921714
>chr3:7922281-7922636
>chr3:7923028-7923333
>chr3:7923805-7923848
>chr3:7925064-7925119
>chr3:7926337-7926663
>chr3:7927521-7927843
>chr3:7927913-7928037
>chr3:7928442-7928490
>chr3:7928580-7928738
>chr3:7931748-7931880
>chr3:7932477-7932811
>chr3:7933025-7933838
>chr3:7934186-7940526
>chr3:7940856-7940928
>chr3:7941247-7941336
>chr3:7941446-7943256
>chr3:7943336-7943407
>chr3:7943538-7943756
>chr3:7943921-7944007
>chr3:7944081-7944280
>chr3:7944370-7944594
>chr3:7945112-7945156
>chr3:7945688-7945757
>chr3:7948809-7948928
>chr3:7949258-7949303
>chr3:7949469-7949565
>chr3:7949955-7950068
>chr3:7950661-7950727
>chr3:7951811-7951889
>chr3:7952912-7953143
>chr3:7956709-7956842
>chr3:7956917-7957033
>chr3:7957322-7957387
>chr3:7957471-7957509
>chr3:7958705-7959330
>chr3:7959383-7959601
>chr3:7960662-7960721
>chr3:7964492-7964574
>chr3:7965542-7965732
>chr3:7967079-7967158
>chr3:7967767-7967821
>chr3:7967966-7968103
>chr3:7968133-7968325
>chr3:7969546-7969596
>chr3:7969945-7969991
>chr3:7973654-7973985
>chr3:7974861-7975163
>chr3:7976359-7976512
>chr3:7976660-7977146
>chr3:7977674-7977741
>chr3:7978142-7978875
>chr3:7979553-7979593
>chr3:7979771-7980130
>chr3:7980565-7980635
>chr3:7980984-7982046
>chr3:7983570-7983874
>chr3:7985206-7985594
>chr3:7985664-7985710
>chr3:7987389-7987895
>chr3:7992487-7992562
>chr3:7992724-7992957
>chr3:7994026-7994566
>chr3:7994627-7995061
>chr3:7995158-7995598
>chr3:7995650-7996301
>chr3:7996448-7996764
>chr3:7997596-7997654
>chr3:7997940-7997981
>chr3:7999169-7999365
>chr3:8001138-8001310
>chr3:8001708-8001749
>chr3:8002265-8002478
>chr3:8002963-8003374
>chr3:8003613-8003946
>chr3:8004068-8004518
>chr3:8005582-8005910
>chr3:8006200-8006284
>chr3:8006473-8006569
>chr3:8009960-8010000
>chr3:8010156-8010427
>chr3:8010616-8010751
>chr3:8010854-8011516
>chr3:8011629-8012434
>chr3:8012597-8013376
>chr3:8013624-8013664
>chr3:8015203-8015707
>chr3:8015784-8016012
>chr3:8016177-8016758
>chr3:8016795-8016889
>chr3:8016916-8017085
>chr3:8017123-8017192
>chr3:8017256-8019370
>chr3:8019498-8019783
>chr3:8019879-8020245
>chr3:8020335-8020412
>chr3:8020727-8020777
>chr3:8020999-8021133
>chr3:8021162-8022376
>chr3:8022423-8022761
>chr3:8022794-8022897
>chr3:8022980-8023342
>chr3:8023430-8023645
>chr3:8024614-8025232
>chr3:8025649-8026159
>chr3:8026230-8026323
>chr3:8026494-8026542
>chr3:8027439-8027477
>chr3:8029819-8029985
>chr3:8030154-8030390
>chr3:8030437-8030674
>chr3:8031246-8031537
>chr3:8031656-8031735
>chr3:8031915-8033426
>chr3:8033507-8033948
>chr3:8034012-8034485
>chr3:8035010-8035359
>chr3:8038779-8039347
>chr3:8039478-8039550
>chr3:8040330-8040911
>chr3:8040968-8042765
>chr3:8042802-8044198
>chr3:8044229-8046929
>chr3:8047732-8047989
>chr3:8048596-8048900
>chr3:8049988-8050144
>chr3:8051580-8051796
>chr3:8052044-8052451
>chr3:8053246-8053281
>chr3:8053687-8053910
>chr3:8056326-8056609
>chr3:8057792-8057919
>chr3:8058169-8058254
>chr3:8059339-8068749
>chr3:8068975-8069040
>chr3:8070804-8070909
>chr3:8073635-8075261
>chr3:8075293-8075409
>chr3:8075488-8075547
>chr3:8075700-8075810
>chr3:8077756-8078485
>chr3:8078623-8078688
>chr3:8078785-8078827
>chr3:8079078-8079232
>chr3:8079552-8082199
>chr3:8082259-8083179
>chr3:8083450-8083606
>chr3:8083763-8083908
>chr3:8084308-8084395
>chr3:8085115-8085204
>chr3:8085574-8085623
>chr3:8085940-8086089
>chr3:8086386-8086431
>chr3:8086616-8086653
>chr3:8087894-8087971
>chr3:8088471-8088866
>chr3:8088942-8089006
>chr3:8089213-8089639
>chr3:8090133-8090439
>chr3:8091383-8091418
>chr3:8093052-8093086
>chr3:8093774-8093904
>chr3:8095420-8095577
>chr3:8097417-8098564
>chr3:8101405-8101774
>chr3:8102121-8102293
>chr3:8105076-8105137
>chr3:8105422-8105760
>chr3:8105848-8105916
>chr3:8106369-8106996
>chr3:8107082-8107272
>chr3:8108435-8108485
>chr3:8108630-8108673
>chr3:8109409-8109746
>chr3:8109839-8110017
>chr3:8112060-8112150
>chr3:8112253-8112316
>chr3:8113863-8114287
>chr3:8114768-8114875
>chr3:8115738-8115769
>chr3:8115904-8116095
>chr3:8116190-8116315
>chr3:8116534-8117482
>chr3:8117540-8118108
>chr3:8119062-8119156
>chr3:8119379-8119470
>chr3:8120241-8120533
>chr3:8120923-8120971
>chr3:8121454-8121502
>chr3:8122573-8122757
>chr3:8123000-8123309
>chr3:8123897-8123954
>chr3:8124317-8124569
>chr3:8124719-8125070
>chr3:8125136-8125203
>chr3:8125373-8125411
>chr3:8125457-8126269
>chr3:8126328-8126541
>chr3:8129644-8129713
>chr3:8129845-8130077
>chr3:8130195-8130385
>chr3:8130487-8130848
>chr3:8131203-8131253
>chr3:8131784-8131928
>chr3:8133588-8133626
>chr3:8133858-8133888
>chr3:8134044-8134097
>chr3:8134245-8134612
>chr3:8134654-8134737
>chr3:8135945-8136017
>chr3:8136089-8136136
>chr3:8136277-8136411
>chr3:8137920-8137997
>chr3:8138214-8138805
>chr3:8139144-8139221
>chr3:8139504-8139548
>chr3:8139672-8139851
>chr3:8141254-8141612
>chr3:8142423-8142556
>chr3:8146083-8146439
>chr3:8147662-8147706
>chr3:8150066-8150127
>chr3:8150290-8150623
>chr3:8151863-8151960
>chr3:8156544-8156625
>chr3:8156951-8157085
>chr3:8157202-8157524
>chr3:8158897-8158955
>chr3:8159400-8160235
>chr3:8160846-8160889
>chr3:8161258-8161445
>chr3:8162219-8162639
>chr3:8164415-8164493
>chr3:8165239-8165305
>chr3:8165570-8165983
>chr3:8167564-8167680
>chr3:8168112-8168314
>chr3:8168642-8168704
>chr3:8169071-8169413
>chr3:8169745-8169819
>chr3:8170263-8170302
>chr3:8170450-8170558
>chr3:8172269-8172427
>chr3:8172644-8172958
>chr3:8173198-8173259
>chr3:8177023-8182722
>chr3:8184147-8184232
>chr3:8184434-8184517
>chr3:8184632-8185045
>chr3:8185669-8186102
>chr3:8186254-8186535
>chr3:8186809-8186868
>chr3:8187275-8187313
>chr3:8187398-8187575
>chr3:8188666-8188707
>chr3:8188952-8189043
>chr3:8189493-8190222
>chr3:8190310-8193802
>chr3:8193862-8194001
>chr3:8194039-8195737
>chr3:8195940-8196007
>chr3:8196073-8197082
>chr3:8197176-8197774
>chr3:8199675-8199722
>chr3:8200575-8200726
>chr3:8200795-8200834
>chr3:8202187-8202271
>chr3:8204030-8204146
>chr3:8207607-8207955
>chr3:8208238-8208462
>chr3:8208491-8208623
>chr3:8210133-8210175
>chr3:8210323-8210402
>chr3:8210491-8210808
>chr3:8211653-8211954
>chr3:8212172-8212484
>chr3:8212841-8213330
>chr3:8214726-8214790
>chr3:8216078-8216184
>chr3:8216731-8216837
>chr3:8219069-8219242
>chr3:8220242-8220529
>chr3:8220591-8221272
>chr3:8221577-8221916
>chr3:8225439-8225770
>chr3:8225947-8226302
>chr3:8227083-8227861
>chr3:8227910-8228125
>chr3:8228543-8228607
>chr3:8228817-8228915
>chr3:8229165-8229231
>chr3:8229536-8229843
>chr3:8231223-8231277
>chr3:8232623-8232780
>chr3:8235473-8235613
>chr3:8235792-8235833
>chr3:8235955-8236339
>chr3:8236370-8236609
>chr3:8236880-8237255
>chr3:8238735-8238816
>chr3:8241023-8241082
>chr3:8241133-8241625
>chr3:8241743-8242107
>chr3:8242188-8242270
>chr3:8242419-8242591
>chr3:8242843-8243178
>chr3:8243659-8243894
>chr3:8244097-8244141
>chr3:8245308-8245585
>chr3:8246432-8246651
>chr3:8247455-8247537
>chr3:8251453-8251615
>chr3:8251665-8252678
>chr3:8252796-8253120
>chr3:8253711-8253770
>chr3:8255674-8255803
>chr3:8255921-8255973
>chr3:8256125-8256226
>chr3:8256279-8256449
>chr3:8257693-8257990
>chr3:8259241-8259602
>chr3:8260504-8260848
>chr3:8260886-8261215
>chr3:8262016-8262232
>chr3:8262294-8262444
>chr3:8262516-8263007
>chr3:8265710-8265889
>chr3:8266097-8266596
>chr3:8267464-8267534
>chr3:8270028-8270065
>chr3:8270495-8270848
>chr3:8272506-8272566
>chr3:8274936-8275164
>chr3:8276355-8276611
>chr3:8276901-8277009
>chr3:8277218-8277368
>chr3:8277480-8277958
>chr3:8278733-8278780
>chr3:8278863-8279117
>chr3:8282701-8282793
>chr3:8285482-8286174
>chr3:8286729-8287148
>chr3:8287320-8287790
>chr3:8291713-8291867
>chr3:8294126-8294312
>chr3:8295502-8295688
>chr3:8297472-8297718
>chr3:8299294-8299472
>chr3:8299505-8299619
>chr3:8301633-8301763
>chr3:8301904-8301964
>chr3:8302490-8302541
>chr3:8304511-8304572
>chr3:8306887-8307072
>chr3:8307266-8307425
>chr3:8307677-8307879
>chr3:8308291-8310172
>chr3:8310289-8310548
>chr3:8310740-8310775
>chr3:8311106-8311172
>chr3:8311517-8311670
>chr3:8312659-8312845
>chr3:8313361-8313405
>chr3:8313539-8313600
>chr3:8314653-8314851
>chr3:8315003-8315086
>chr3:8316063-8316393
>chr3:8320603-8321019
>chr3:8321847-8321907
>chr3:8323014-8323134
>chr3:8325936-8326312
>chr3:8327613-8327666
>chr3:8327950-8328065
>chr3:8328866-8328923
>chr3:8329553-8329651
>chr3:8331983-8332091
>chr3:8332277-8332344
>chr3:8333055-8333237
>chr3:8333297-8333450
>chr3:8333570-8336554
>chr3:8337971-8338028
>chr3:8338270-8338317
>chr3:8340176-8341144
>chr3:8341273-8341333
>chr3:8341680-8341764
>chr3:8341876-8342211
>chr3:8343599-8344956
>chr3:8345223-8345629
>chr3:8345835-8345951
>chr3:8346189-8346534
>chr3:8346661-8346893
>chr3:8346977-8347041
>chr3:8347292-8347357
>chr3:8347584-8347941
>chr3:8348081-8348409
>chr3:8349519-8349848
>chr3:8349922-8350352
>chr3:8350935-8351037
>chr3:8352599-8352635
>chr3:8353084-8353163
>chr3:8353803-8353916
>chr3:8354056-8354185
>chr3:8354246-8354295
>chr3:8355316-8355354
>chr3:8355570-8355623
>chr3:8356039-8356657
>chr3:8356972-8357297
>chr3:8360533-8360592
>chr3:8361432-8361833
>chr3:8362641-8362690
>chr3:8364469-8364530
>chr3:8364682-8364788
>chr3:8369952-8369989
>chr3:8371826-8378610
>chr3:8379192-8379338
>chr3:8379899-8379958
>chr3:8380099-8380135
>chr3:8380648-8380847
>chr3:8380928-8381329
>chr3:8385085-8385692
>chr3:8385738-8386133
>chr3:8387407-8387524
>chr3:8388124-8388404
>chr3:8389346-8389439
>chr3:8389771-8389835
>chr3:8390366-8392454
>chr3:8392835-8392870
>chr3:8392997-8393124
>chr3:8393214-8393387
>chr3:8394060-8394138
>chr3:8394258-8395295
>chr3:8395686-8396113
>chr3:8396616-8397247
>chr3:8397528-8397621
>chr3:8397869-8398191
>chr3:8399111-8399376
>chr3:8400093-8400148
>chr3:8400528-8400606
>chr3:8402449-8402603
>chr3:8403361-8403628
>chr3:8405019-8405102
>chr3:8405362-8405820
>chr3:8406836-8406904
>chr3:8407330-8407389
>chr3:8407583-8407666
>chr3:8408969-8409017
>chr3:8409054-8409941
>chr3:8410648-8410721
>chr3:8410799-8410871
>chr3:8411268-8411538
>chr3:8411719-8412724
>chr3:8413151-8413253
>chr3:8413874-8414183
>chr3:8416526-8416558
>chr3:8416828-8417213
>chr3:8417595-8418212
>chr3:8418666-8418816
>chr3:8418866-8419143
>chr3:8419297-8419360
>chr3:8421457-8421562
>chr3:8421995-8422419
>chr3:8423604-8423651
>chr3:8424639-8424728
>chr3:8426049-8426100
>chr3:8427256-8427313
>chr3:8427376-8427697
>chr3:8428010-8428044
>chr3:8430419-8430525
>chr3:8430662-8430740
>chr3:8430774-8430870
>chr3:8430935-8431018
>chr3:8431069-8431407
>chr3:8431683-8431785
>chr3:8432798-8432944
>chr3:8433510-8433887
>chr3:8434135-8434181
>chr3:8435455-8435602
>chr3:8435704-8435874
>chr3:8435997-8436428
>chr3:8436487-8436531
>chr3:8437166-8437277
>chr3:8437665-8438074
>chr3:8438943-8441235
>chr3:8441529-8441874
>chr3:8443159-8443206
>chr3:8443610-8443839
>chr3:8444778-8444926
>chr3:8446122-8446180
>chr3:8446308-8446388
>chr3:8446462-8447055
>chr3:8447123-8447663
>chr3:8448337-8448731
>chr3:8449179-8449234
>chr3:8449264-8449383
>chr3:8449868-8450246
>chr3:8450851-8450927
>chr3:8453973-8454064
>chr3:8454807-8454920
>chr3:8457559-8457913
>chr3:8459098-8459222
>chr3:8459741-8459778
>chr3:8459985-8460026
>chr3:8462215-8462256
>chr3:8462661-8462753
>chr3:8463559-8463868
>chr3:8465556-8465862
>chr3:8465960-8465997
>chr3:8467171-8467205
>chr3:8468000-8468060
>chr3:8468127-8468205
>chr3:8469566-8469658
>chr3:8470017-8470051
>chr3:8471426-8471479
>chr3:8471779-8471910
>chr3:8472279-8472347
>chr3:8472763-8472850
>chr3:8473424-8473770
>chr3:8473981-8474145
>chr3:8474376-8475105
>chr3:8476101-8476150
>chr3:8477626-8478231
>chr3:8478338-8478427
>chr3:8478983-8479625
>chr3:8481037-8481413
>chr3:8482760-8482796
>chr3:8482885-8482967
>chr3:8483726-8483886
>chr3:8484634-8484869
>chr3:8484949-8485065
>chr3:8487376-8487688
>chr3:8487852-8488373
>chr3:8489360-8489443
>chr3:8490726-8490973
>chr3:8493105-8493151
>chr3:8494749-8494791
>chr3:8495560-8495706
>chr3:8495841-8495882
>chr3:8498341-8498402
>chr3:8499520-8499608
>chr3:8499654-8500177
>chr3:8502215-8502435
>chr3:8502999-8503040
>chr3:8504926-8504965
>chr3:8509470-8509539
>chr3:8511027-8511122
>chr3:8512819-8512919
>chr3:8513631-8513716
>chr3:8513853-8513911
>chr3:8514029-8514303
>chr3:8514361-8514402
>chr3:8514573-8514686
>chr3:8514789-8514894
>chr3:8516948-8517044
>chr3:8517112-8517334
>chr3:8517369-8517471
>chr3:8519116-8519155
>chr3:8519731-8519776
>chr3:8519892-8519946
>chr3:8520195-8520247
>chr3:8522781-8522836
>chr3:8523317-8523390
>chr3:8524077-8524123
>chr3:8524601-8525698
>chr3:8526603-8526669
>chr3:8527057-8527214
>chr3:8528223-8528492
>chr3:8531755-8531792
>chr3:8534280-8534332
>chr3:8535696-8535774
>chr3:8535819-8535929
>chr3:8536653-8536826
>chr3:8539761-8540176
>chr3:8540434-8540467
>chr3:8541250-8541603
>chr3:8542061-8542310
>chr3:8542749-8542897
>chr3:8543375-8543817
>chr3:8545818-8546396
>chr3:8547574-8548122
>chr3:8548368-8548423
>chr3:8549638-8550000
>chr3:8552735-8552987
>chr3:8554065-8554201
>chr3:8555745-8555854
>chr3:8555951-8556285
>chr3:8556399-8556429
>chr3:8557008-8557046
>chr3:8558838-8558923
>chr3:8559463-8559543
>chr3:8560117-8560272
>chr3:8562829-8562899
>chr3:8563698-8563765
>chr3:8563897-8564649
>chr3:8564747-8564786
>chr3:8564943-8564998
>chr3:8565043-8565129
>chr3:8565280-8565392
>chr3:8565744-8565820
>chr3:8565874-8565922
>chr3:8566831-8566915
>chr3:8569354-8569440
>chr3:8569712-8569988
>chr3:8571060-8571136
>chr3:8571889-8571960
>chr3:8572242-8572434
>chr3:8572643-8572726
>chr3:8573253-8573422
>chr3:8576194-8576238
>chr3:8577037-8577225
>chr3:8577624-8578020
>chr3:8580323-8580640
>chr3:8581157-8581285
>chr3:8581488-8581607
>chr3:8583527-8583572
>chr3:8583690-8583816
>chr3:8583967-8584012
>chr3:8585165-8585228
>chr3:8585828-8586028
>chr3:8586106-8586243
>chr3:8586797-8587214
>chr3:8587261-8588022
>chr3:8588125-8588170
>chr3:8588259-8588373
>chr3:8590856-8590899
>chr3:8592054-8592098
>chr3:8592250-8592321
>chr3:8592577-8593004
>chr3:8594073-8594159
>chr3:8594697-8595070
>chr3:8595098-8595183
>chr3:8597346-8597395
>chr3:8597682-8597864
>chr3:8597933-8598321
>chr3:8598930-8599114
>chr3:8599631-8599922
>chr3:8600132-8600210
>chr3:8600494-8600882
>chr3:8601658-8601948
>chr3:8602106-8602148
>chr3:8602472-8603087
>chr3:8603700-8603921
>chr3:8604150-8604247
>chr3:8604606-8604667
>chr3:8604909-8605004
>chr3:8605348-8605564
>chr3:8606105-8606261
>chr3:8606294-8606360
>chr3:8609007-8609285
>chr3:8609615-8610322
>chr3:8610756-8610971
>chr3:8611506-8617561
>chr3:8620115-8620505
>chr3:8621553-8621671
>chr3:8622352-8622451
>chr3:8623654-8623754
>chr3:8624318-8624377
>chr3:8624725-8624824
>chr3:8625093-8625136
>chr3:8625200-8625310
>chr3:8625633-8625822
>chr3:8626496-8626559
>chr3:8627556-8627602
>chr3:8628679-8629184
>chr3:8631110-8631225
>chr3:8632556-8632629
>chr3:8632930-8633015
>chr3:8633134-8633465
>chr3:8633592-8633689
>chr3:8634990-8635064
>chr3:8636834-8637089
>chr3:8637188-8637251
>chr3:8637447-8637604
>chr3:8637828-8637873
>chr3:8640056-8640258
>chr3:8640607-8640676
>chr3:8640845-8641076
>chr3:8643851-8644034
>chr3:8648193-8648245
>chr3:8650015-8650150
>chr3:8650208-8650255
>chr3:8652782-8652964
>chr3:8653987-8654380
>chr3:8654782-8655531
>chr3:8656699-8656811
>chr3:8656844-8657172
>chr3:8657550-8657748
>chr3:8658080-8658139
>chr3:8658828-8658920
>chr3:8659020-8659119
>chr3:8659388-8659473
>chr3:8659709-8659875
>chr3:8660380-8660461
>chr3:8660711-8660917
>chr3:8661772-8662112
>chr3:8663151-8663196
>chr3:8665174-8665326
>chr3:8666558-8666709
>chr3:8667066-8667489
>chr3:8667524-8667746
>chr3:8667979-8668071
>chr3:8668921-8669058
>chr3:8669144-8669319
>chr3:8669884-8669951
>chr3:8670009-8670213
>chr3:8670282-8670860
>chr3:8670910-8671493
>chr3:8671645-8671685
>chr3:8671785-8671930
>chr3:8672013-8672761
>chr3:8672823-8673372
>chr3:8673462-8674823
>chr3:8674871-8676940
>chr3:8676962-8678219
>chr3:8678247-8678699
>chr3:8678752-8679252
>chr3:8679368-8679464
>chr3:8679545-8680716
>chr3:8680756-8680792
>chr3:8680854-8681140
>chr3:8681187-8683690
>chr3:8683716-8686507
>chr3:8686545-8694234
>chr3:8694273-8695193
>chr3:8695252-8695347
>chr3:8695394-8695979
>chr3:8696043-8696398
>chr3:8696488-8696657
>chr3:8696701-8696761
>chr3:8696788-8697467
>chr3:8697522-8697635
>chr3:8697739-8697957
>chr3:8697982-8698107
>chr3:8698176-8698265
>chr3:8698306-8698841
>chr3:8698908-8699627
>chr3:8699735-8700075
>chr3:8700122-8701494
>chr3:8701681-8701757
>chr3:8701819-8701928
>chr3:8702223-8702276
>chr3:8703882-8703927
>chr3:8708595-8708657
>chr3:8709433-8709532
>chr3:8711137-8711284
>chr3:8711798-8711877
>chr3:8712054-8712134
>chr3:8712787-8712838
>chr3:8713550-8713600
>chr3:8715780-8715862
>chr3:8715946-8722177
>chr3:8722261-8722599
>chr3:8722704-8722775
>chr3:8723911-8724260
>chr3:8725537-8725866
>chr3:8726665-8726927
>chr3:8726991-8727150
>chr3:8727219-8727325
>chr3:8727738-8727849
>chr3:8733345-8733439
>chr3:8734718-8734997
>chr3:8735170-8735330
>chr3:8735691-8735884
>chr3:8737096-8737222
>chr3:8737312-8737377
>chr3:8737955-8738094
>chr3:8739325-8739628
>chr3:8739807-8739883
>chr3:8742210-8742267
>chr3:8742353-8742398
>chr3:8742718-8743320
>chr3:8744260-8744501
>chr3:8744987-8745402
>chr3:8746737-8746820
>chr3:8750403-8750524
>chr3:8750618-8751693
>chr3:8751775-8752400
>chr3:8753722-8753785
>chr3:8754708-8754807
>chr3:8754934-8755046
>chr3:8755154-8755316
>chr3:8756314-8756396
>chr3:8757138-8757175
>chr3:8757249-8757322
>chr3:8757395-8757459
>chr3:8759029-8759086
>chr3:8760965-8761020
>chr3:8761122-8761162
>chr3:8761605-8761640
>chr3:8762185-8762224
>chr3:8763860-8763946
>chr3:8766226-8766298
>chr3:8770551-8770622
>chr3:8771013-8771052
>chr3:8771190-8771283
>chr3:8771515-8771633
>chr3:8771768-8771845
>chr3:8772337-8772680
>chr3:8772771-8773860
>chr3:8773918-8773978
>chr3:8775735-8775832
>chr3:8776019-8776326
>chr3:8777148-8777225
>chr3:8778946-8778994
>chr3:8779479-8779557
>chr3:8779847-8779907
>chr3:8780609-8780773
>chr3:8780896-8781439
>chr3:8781563-8781965
>chr3:8782044-8783620
>chr3:8785492-8787777
>chr3:8787822-8789846
>chr3:8789910-8790454
>chr3:8791261-8791610
>chr3:8791768-8791827
>chr3:8791979-8792057
>chr3:8792645-8792699
>chr3:8793635-8793957
>chr3:8796356-8797014
>chr3:8797461-8797632
>chr3:8797715-8798001
>chr3:8799164-8799513
>chr3:8800885-8801065
>chr3:8801203-8801288
>chr3:8801602-8801718
>chr3:8801822-8802132
>chr3:8802177-8802322
>chr3:8802893-8803157
>chr3:8803372-8804534
>chr3:8804621-8804694
>chr3:8804830-8805069
>chr3:8805303-8805588
>chr3:8805667-8806177
>chr3:8806239-8806619
>chr3:8806795-8806907
>chr3:8806979-8807072
>chr3:8807264-8807312
>chr3:8807469-8807767
>chr3:8810229-8810576
>chr3:8810713-8810847
>chr3:8811167-8811247
>chr3:8813088-8813409
>chr3:8814969-8815001
>chr3:8815096-8815302
>chr3:8819936-8820257
>chr3:8821987-8822022
>chr3:8823950-8823982
>chr3:8824587-8825416
>chr3:8825570-8825756
>chr3:8825962-8826003
>chr3:8826081-8826148
>chr3:8826493-8826740
>chr3:8826880-8826955
>chr3:8827187-8827305
>chr3:8827432-8827675
>chr3:8827859-8827909
>chr3:8828052-8828334
>chr3:8828498-8828569
>chr3:8828678-8829158
>chr3:8829350-8829501
>chr3:8830212-8830649
>chr3:8830737-8831201
>chr3:8831254-8831453
>chr3:8831775-8832190
>chr3:8832287-8832445
>chr3:8832517-8832663
>chr3:8832713-8834211
>chr3:8834307-8834339
>chr3:8834398-8834849
>chr3:8835142-8835191
>chr3:8836696-8836936
>chr3:8838644-8838994
>chr3:8839169-8839305
>chr3:8839416-8839484
>chr3:8842367-8842445
>chr3:8842767-8843135
>chr3:8843810-8843893
>chr3:8844793-8845029
>chr3:8845131-8845194
>chr3:8846588-8846632
>chr3:8849440-8850486
>chr3:8850521-8850907
>chr3:8852815-8852869
>chr3:8853619-8853706
>chr3:8853772-8853805
>chr3:8854187-8854272
>chr3:8855950-8856015
>chr3:8856238-8856287
>chr3:8856349-8856565
>chr3:8856706-8856858
>chr3:8856953-8857002
>chr3:8857129-8857409
>chr3:8857504-8857626
>chr3:8857743-8857796
>chr3:8857852-8857903
>chr3:8857954-8858081
>chr3:8858190-8859146
>chr3:8859229-8859453
>chr3:8859514-8859598
>chr3:8859783-8859876
>chr3:8859947-8860020
>chr3:8860101-8860602
>chr3:8860730-8860791
>chr3:8860872-8860967
>chr3:8861025-8861427
>chr3:8862092-8862388
>chr3:8865277-8865696
>chr3:8865844-8865971
>chr3:8866456-8866714
>chr3:8866939-8866996
>chr3:8868122-8868262
>chr3:8869453-8869504
>chr3:8869959-8870128
>chr3:8870585-8870906
>chr3:8871166-8871485
>chr3:8873025-8873172
>chr3:8874151-8874195
>chr3:8876136-8876354
>chr3:8876912-8876977
>chr3:8877172-8877507
>chr3:8877765-8877889
>chr3:8878910-8879098
>chr3:8879392-8879811
>chr3:8880370-8880436
>chr3:8881030-8881071
>chr3:8881518-8881636
>chr3:8883337-8883399
>chr3:8883571-8883650
>chr3:8884294-8884503
>chr3:8885647-8885844
>chr3:8885909-8886345
>chr3:8886524-8886629
>chr3:8888034-8888098
>chr3:8888206-8888272
>chr3:8889305-8889355
>chr3:8889826-8890142
>chr3:8890501-8890602
>chr3:8890982-8891148
>chr3:8892572-8892608
>chr3:8892868-8893013
>chr3:8893666-8893997
>chr3:8894755-8895130
>chr3:8895279-8895357
>chr3:8897780-8898114
>chr3:8898206-8898419
>chr3:8900597-8900660
>chr3:8901070-8901219
>chr3:8901345-8901624
>chr3:8901689-8901847
>chr3:8902608-8903057
>chr3:8906100-8906150
>chr3:8906794-8906998
>chr3:8907418-8907785
>chr3:8907867-8907907
>chr3:8908359-8908735
>chr3:8909523-8909881
>chr3:8910306-8910625
>chr3:8910996-8911053
>chr3:8912553-8912664
>chr3:8914377-8914423
>chr3:8914499-8914538
>chr3:8914846-8915174
>chr3:8915566-8915903
>chr3:8916654-8916919
>chr3:8917383-8917446
>chr3:8917825-8917865
>chr3:8918007-8918444
>chr3:8919406-8919446
>chr3:8919550-8919647
>chr3:8919750-8919784
>chr3:8919959-8920322
>chr3:8920381-8920420
>chr3:8921000-8921194
>chr3:8921254-8928077
>chr3:8928202-8928363
>chr3:8928457-8928488
>chr3:8928912-8929050
>chr3:8929131-8929299
>chr3:8929483-8929518
>chr3:8929591-8930376
>chr3:8930451-8930656
>chr3:8930716-8930781
>chr3:8931165-8931309
>chr3:8931711-8931826
>chr3:8931873-8932063
>chr3:8932198-8932660
>chr3:8932777-8933273
>chr3:8933656-8933821
>chr3:8934248-8934338
>chr3:8934461-8934571
>chr3:8934755-8934900
>chr3:8935121-8935230
>chr3:8939071-8939160
>chr3:8942114-8942503
>chr3:8943175-8943277
>chr3:8943315-8943409
>chr3:8943463-8943558
>chr3:8944142-8944697
>chr3:8944912-8945216
>chr3:8945376-8946442
>chr3:8946737-8946955
>chr3:8949534-8949612
>chr3:8950009-8950357
>chr3:8950534-8950618
>chr3:8950748-8950823
>chr3:8950915-8951126
>chr3:8951374-8951512
>chr3:8951701-8951867
>chr3:8952018-8952059
>chr3:8952177-8952294
>chr3:8952547-8952739
>chr3:8952850-8953334
>chr3:8954667-8954743
>chr3:8955894-8956273
>chr3:8956468-8956765
>chr3:8956805-8956907
>chr3:8957224-8957509
>chr3:8957786-8957965
>chr3:8959705-8959750
>chr3:8959784-8959903
>chr3:8960046-8960333
>chr3:8960511-8960601
>chr3:8960814-8960929
>chr3:8961312-8961353
>chr3:8961969-8962041
>chr3:8962178-8962226
>chr3:8964046-8964367
>chr3:8964422-8964479
>chr3:8964783-8964869
>chr3:8965539-8965611
>chr3:8965781-8966033
>chr3:8966304-8966371
>chr3:8966913-8966965
>chr3:8967182-8967542
>chr3:8967724-8967765
>chr3:8969207-8969289
>chr3:8969433-8969610
>chr3:8970277-8970634
>chr3:8971577-8971740
>chr3:8972166-8972577
>chr3:8973476-8973800
>chr3:8973951-8974293
>chr3:8974853-8974902
>chr3:8976118-8976466
>chr3:8977090-8977147
>chr3:8977562-8977761
>chr3:8978284-8978345
>chr3:8979216-8979348
>chr3:8979407-8979579
>chr3:8979956-8980052
>chr3:8985075-8985188
>chr3:8986163-8986298
>chr3:8986360-8986581
>chr3:8986697-8986760
>chr3:8988634-8989000
>chr3:8989982-8990206
>chr3:8992263-8992325
>chr3:8995109-8995495
>chr3:8996051-8996219
>chr3:8996548-8996586
>chr3:8997792-8998214
>chr3:8998443-8998634
>chr3:8999863-8999984
>chr3:9001078-9001210
>chr3:9001435-9001740
>chr3:9001896-9002200
>chr3:9002350-9002720
>chr3:9002797-9003523
>chr3:9003558-9004671
>chr3:9004755-9005721
>chr3:9005787-9005961
>chr3:9006074-9006428
>chr3:9006940-9007270
>chr3:9007709-9007764
>chr3:9008590-9008636
>chr3:9009029-9009089
>chr3:9009504-9009555
>chr3:9009931-9010000
>chr3:9010000-9010015
>chr3:9011516-9011617
>chr3:9014832-9014935
>chr3:9015900-9015957
>chr3:9016404-9016466
>chr3:9017534-9017588
>chr3:9017705-9017898
>chr3:9017936-9018025
>chr3:9018072-9018609
>chr3:9019293-9019398
>chr3:9021756-9022375
>chr3:9024894-9024999
>chr3:9026490-9026620
>chr3:9029854-9030229
>chr3:9030947-9031114
>chr3:9031521-9031572
>chr3:9033398-9033712
>chr3:9035585-9035691
>chr3:9036548-9036618
>chr3:9037958-9038023
>chr3:9038402-9038471
>chr3:9039476-9039783
>chr3:9039830-9039886
>chr3:9040518-9040774
>chr3:9040967-9041045
>chr3:9041814-9042372
>chr3:9043121-9043298
>chr3:9044226-9044352
>chr3:9044465-9044588
>chr3:9045063-9045200
>chr3:9045498-9045548
>chr3:9046811-9047176
>chr3:9048023-9048097
>chr3:9048529-9048850
>chr3:9049546-9049623
>chr3:9049795-9050182
>chr3:9051010-9051319
>chr3:9051691-9052021
>chr3:9054104-9054307
>chr3:9054365-9054703
>chr3:9054796-9054879
>chr3:9055675-9055765
>chr3:9055869-9056025
>chr3:9056449-9056493
>chr3:9056888-9057221
>chr3:9058694-9059005
>chr3:9060411-9060743
>chr3:9060969-9061252
>chr3:9061696-9061792
>chr3:9062193-9062285
>chr3:9062398-9062916
>chr3:9063053-9063653
>chr3:9064366-9064426
>chr3:9064768-9064901
>chr3:9065955-9066105
>chr3:9066489-9066797
>chr3:9066945-9067081
>chr3:9067129-9067182
>chr3:9067625-9067820
>chr3:9068883-9069033
>chr3:9069658-9070142
>chr3:9070563-9070699
>chr3:9070761-9070820
>chr3:9070950-9070985
>chr3:9071634-9071756
>chr3:9073124-9073448
>chr3:9073981-9074077
>chr3:9075499-9075539
>chr3:9076004-9076346
>chr3:9076500-9076612
>chr3:9076951-9077149
>chr3:9077879-9077916
>chr3:9080594-9081073
>chr3:9081801-9082031
>chr3:9082126-9082561
>chr3:9084566-9084645
>chr3:9085057-9085133
>chr3:9085329-9086019
>chr3:9086240-9086869
>chr3:9087000-9087218
>chr3:9088550-9088623
>chr3:9088681-9088720
>chr3:9089136-9089378
>chr3:9090617-9090942
>chr3:9091042-9091112
>chr3:9091345-9091429
>chr3:9092512-9092582
>chr3:9093376-9093636
>chr3:9094003-9094130
>chr3:9094662-9095052
>chr3:9095234-9095340
>chr3:9095756-9096329
>chr3:9096850-9097295
>chr3:9097841-9097875
>chr3:9098276-9098564
>chr3:9098617-9098760
>chr3:9098943-9099004
>chr3:9099605-9099825
>chr3:9102272-9102331
>chr3:9103460-9103502
>chr3:9103704-9103869
>chr3:9105542-9105662
>chr3:9105745-9106082
>chr3:9106505-9106839
>chr3:9108185-9108601
>chr3:9108723-9108807
>chr3:9108906-9108959
>chr3:9109832-9109895
>chr3:9111497-9111531
>chr3:9113205-9113327
>chr3:9113474-9113933
>chr3:9116683-9116737
>chr3:9117872-9118173
>chr3:9118234-9118284
>chr3:9119371-9119464
>chr3:9120086-9120239
>chr3:9121136-9121203
>chr3:9122401-9122740
>chr3:9122928-9123849
>chr3:9124960-9125069
>chr3:9126310-9128135
>chr3:9128217-9128287
>chr3:9129043-9129242
>chr3:9129709-9130068
>chr3:9131397-9131746
>chr3:9132105-9132184
>chr3:9132287-9132368
>chr3:9132455-9132765
>chr3:9132990-9133065
>chr3:9133194-9133511
>chr3:9133959-9134043
>chr3:9135058-9135208
>chr3:9135862-9135900
>chr3:9136388-9136434
>chr3:9136666-9136724
>chr3:9136913-9137007
>chr3:9137077-9137161
>chr3:9138598-9138695
>chr3:9138753-9138950
>chr3:9139145-9139696
>chr3:9140322-9140372
>chr3:9140416-9140593
>chr3:9140667-9140816
>chr3:9141553-9141624
>chr3:9142854-9143142
>chr3:9144367-9144809
>chr3:9144873-9144929
>chr3:9145068-9145498
>chr3:9147123-9147191
>chr3:9148141-9148197
>chr3:9148925-9149264
>chr3:9150789-9150831
>chr3:9152077-9152150
>chr3:9153237-9153410
>chr3:9154960-9155055
>chr3:9155473-9155585
>chr3:9155703-9156120
>chr3:9156225-9156362
>chr3:9157061-9157507
>chr3:9159573-9159683
>chr3:9160028-9160154
>chr3:9160403-9160498
>chr3:9160833-9160984
>chr3:9161140-9161280
>chr3:9161874-9161929
>chr3:9161994-9162334
>chr3:9162750-9162797
>chr3:9163978-9164638
>chr3:9165565-9165753
>chr3:9166008-9166128
>chr3:9166257-9166328
>chr3:9168731-9168804
>chr3:9168839-9168912
>chr3:9169090-9169177
>chr3:9169908-9169951
>chr3:9170008-9170088
>chr3:9171299-9171406
>chr3:9171905-9172590
>chr3:9173662-9173735
>chr3:9174040-9174536
>chr3:9174823-9174860
>chr3:9175932-9176215
>chr3:9176505-9176920
>chr3:9177979-9178321
>chr3:9178704-9178757
>chr3:9179354-9179472
>chr3:9181348-9181428
>chr3:9181527-9181568
>chr3:9181889-9182379
>chr3:9182531-9182564
>chr3:9182623-9183008
>chr3:9183365-9183488
>chr3:9184361-9184446
>chr3:9184991-9185078
>chr3:9185396-9185446
>chr3:9185506-9185834
>chr3:9186945-9187242
>chr3:9188430-9188477
>chr3:9189508-9189553
>chr3:9189927-9189986
>chr3:9191731-9192102
>chr3:9194416-9194452
>chr3:9194889-9194958
>chr3:9195033-9195078
>chr3:9195182-9195313
>chr3:9195534-9195575
>chr3:9195673-9195983
>chr3:9196442-9196564
>chr3:9198625-9198675
>chr3:9199526-9199647
>chr3:9200292-9200428
>chr3:9201839-9201921
>chr3:9203496-9203592
>chr3:9205159-9205332
>chr3:9205386-9205431
>chr3:9205698-9206271
>chr3:9206896-9207012
>chr3:9209840-9210852
>chr3:9211652-9212016
>chr3:9212434-9212745
>chr3:9213857-9213904
>chr3:9214101-9214181
>chr3:9215493-9215599
>chr3:9215655-9216070
>chr3:9216806-9216861
>chr3:9216962-9217169
>chr3:9217592-9217632
>chr3:9218597-9219152
>chr3:9219567-9220354
>chr3:9221264-9221594
>chr3:9222054-9222094
>chr3:9222350-9222398
>chr3:9223096-9223288
>chr3:9224782-9224839
>chr3:9226991-9227061
>chr3:9227429-9227532
>chr3:9228786-9229096
>chr3:9229971-9230084
>chr3:9230124-9230289
>chr3:9230580-9230901
>chr3:9231807-9231882
>chr3:9232467-9232556
>chr3:9232700-9232780
>chr3:9233095-9233168
>chr3:9233857-9233902
>chr3:9235484-9235863
>chr3:9236384-9236797
>chr3:9237242-9237383
>chr3:9237819-9237860
>chr3:9237938-9238085
>chr3:9239096-9239397
>chr3:9241631-9242073
>chr3:9242166-9242996
>chr3:9243293-9243646
>chr3:9245602-9245972
>chr3:9246529-9246594
>chr3:9249221-9249404
>chr3:9250213-9250259
>chr3:9250627-9250685
>chr3:9251821-9251910
>chr3:9252022-9252505
>chr3:9252691-9252754
>chr3:9254175-9254398
>chr3:9254485-9255153
>chr3:9255873-9255927
>chr3:9256646-9256706
>chr3:9256923-9256989
>chr3:9257171-9257328
>chr3:9257418-9257488
>chr3:9257663-9258024
>chr3:9259259-9259666
>chr3:9259739-9260481
>chr3:9260571-9266409
>chr3:9266452-9266532
>chr3:9266624-9266677
>chr3:9268137-9268430
>chr3:9268472-9268519
>chr3:9268647-9268741
>chr3:9269059-9269144
>chr3:9269862-9269956
>chr3:9270020-9270100
>chr3:9270183-9270272
>chr3:9270743-9270798
>chr3:9271049-9271356
>chr3:9272198-9273970
>chr3:9274363-9275080
>chr3:9275461-9275843
>chr3:9275915-9276112
>chr3:9276387-9276727
>chr3:9277003-9277101
>chr3:9277310-9278158
>chr3:9278985-9279115
>chr3:9279498-9279817
>chr3:9281477-9281577
>chr3:9281663-9281988
>chr3:9282308-9282796
>chr3:9282856-9283607
>chr3:9283670-9284032
>chr3:9284490-9284853
>chr3:9285326-9285394
>chr3:9285460-9285763
>chr3:9285819-9286275
>chr3:9286358-9286517
>chr3:9286564-9286930
>chr3:9286998-9287288
>chr3:9287503-9287566
>chr3:9287626-9287786
>chr3:9288018-9288453
>chr3:9288569-9289205
>chr3:9289824-9290118
>chr3:9290657-9290711
>chr3:9290925-9291003
>chr3:9291602-9291678
>chr3:9292180-9292310
>chr3:9292560-9292625
>chr3:9293008-9293068
>chr3:9293488-9294568
>chr3:9295519-9296471
>chr3:9296548-9296805
>chr3:9296857-9297127
>chr3:9297420-9298081
>chr3:9298226-9298318
>chr3:9298750-9299404
>chr3:9299478-9299521
>chr3:9299625-9299923
>chr3:9300140-9300207
>chr3:9301808-9301844
>chr3:9302114-9302160
>chr3:9302990-9303672
>chr3:9305178-9305232
>chr3:9305361-9306750
>chr3:9306955-9307281
>chr3:9307862-9308226
>chr3:9309570-9309954
>chr3:9310884-9311194
>chr3:9311426-9311482
>chr3:9311577-9311642
>chr3:9312124-9312461
>chr3:9312705-9312997
>chr3:9313400-9314103
>chr3:9314259-9314489
>chr3:9314630-9314698
>chr3:9316024-9316712
>chr3:9317729-9317805
>chr3:9318586-9318921
>chr3:9319136-9319205
>chr3:9319859-9319903
>chr3:9320280-9320709
>chr3:9320865-9320971
>chr3:9321300-9321420
>chr3:9321630-9322039
>chr3:9322119-9322166
>chr3:9322423-9323007
>chr3:9323216-9323268
>chr3:9323849-9326821
>chr3:9326914-9329033
>chr3:9329143-9329482
>chr3:9329578-9331032
>chr3:9331094-9331359
>chr3:9332107-9332445
>chr3:9333651-9333709
>chr3:9334018-9334102
>chr3:9334155-9334230
>chr3:9334837-9334874
>chr3:9335030-9335091
>chr3:9335282-9335401
>chr3:9335577-9335683
>chr3:9336188-9336576
>chr3:9336798-9336856
>chr3:9336892-9337309
>chr3:9337398-9337781
>chr3:9339168-9339286
>chr3:9340888-9341021
>chr3:9341676-9341804
>chr3:9342064-9342383
>chr3:9343455-9343514
>chr3:9343665-9345047
>chr3:9345190-9345861
>chr3:9346190-9346498
>chr3:9346743-9347100
>chr3:9347154-9347422
>chr3:9349209-9349391
>chr3:9349626-9349729
>chr3:9350129-9350188
>chr3:9350225-9350382
>chr3:9350854-9350901
>chr3:9351620-9351796
>chr3:9352270-9352649
>chr3:9354392-9354711
>chr3:9355725-9356060
>chr3:9356180-9356811
>chr3:9356935-9357350
>chr3:9357383-9357544
>chr3:9357817-9357858
>chr3:9357872-9358416
>chr3:9358486-9358570
>chr3:9358668-9359077
>chr3:9359366-9359406
>chr3:9359527-9360847
>chr3:9360945-9361559
>chr3:9361673-9361721
>chr3:9362155-9362652
>chr3:9363759-9364092
>chr3:9364313-9364666
>chr3:9365504-9365990
>chr3:9367780-9368120
>chr3:9368213-9368715
>chr3:9368939-9369353
>chr3:9369421-9369574
>chr3:9370025-9370088
>chr3:9370439-9370829
>chr3:9371864-9372171
>chr3:9372265-9372612
>chr3:9372920-9373121
>chr3:9373206-9373559
>chr3:9373704-9373865
>chr3:9374114-9374449
>chr3:9374852-9375173
>chr3:9375627-9375908
>chr3:9377361-9377669
>chr3:9379707-9380039
>chr3:9380742-9381234
>chr3:9381751-9382271
>chr3:9382674-9383030
>chr3:9383560-9383943
>chr3:9384860-9385160
>chr3:9386364-9386403
>chr3:9386826-9386872
>chr3:9387926-9388170
>chr3:9388789-9388987
>chr3:9389491-9389833
>chr3:9389987-9390056
>chr3:9390934-9391802
>chr3:9392149-9392202
>chr3:9393575-9393923
>chr3:9395051-9395259
>chr3:9397646-9397722
>chr3:9399889-9399951
>chr3:9400210-9400262
>chr3:9403795-9403827
>chr3:9404017-9404055
>chr3:9406436-9406640
>chr3:9407039-9407352
>chr3:9407682-9408012
>chr3:9408817-9409019
>chr3:9409535-9409770
>chr3:9410044-9410385
>chr3:9410857-9411151
>chr3:9411298-9411385
>chr3:9412375-9412786
>chr3:9412907-9413068
>chr3:9413629-9414075
>chr3:9414684-9414839
>chr3:9415562-9416059
>chr3:9417486-9418219
>chr3:9418561-9419132
>chr3:9419230-9419325
>chr3:9419410-9419589
>chr3:9421065-9421151
>chr3:9421254-9421453
>chr3:9422025-9422080
>chr3:9422322-9422431
>chr3:9423504-9423695
>chr3:9424540-9424587
>chr3:9424688-9424775
>chr3:9425049-9425387
>chr3:9425637-9425779
>chr3:9426204-9426838
>chr3:9426932-9427193
>chr3:9427261-9427577
>chr3:9428022-9428141
>chr3:9430336-9430461
>chr3:9432917-9433007
>chr3:9434949-9435310
>chr3:9436286-9436403
>chr3:9437714-9438028
>chr3:9438710-9438943
>chr3:9440971-9441332
>chr3:9441419-9441547
>chr3:9442749-9443061
>chr3:9443767-9444071
>chr3:9444315-9444398
>chr3:9444609-9444899
>chr3:9446000-9446834
>chr3:9451467-9451715
>chr3:9454335-9454675
>chr3:9455141-9455455
>chr3:9456196-9456551
>chr3:9456647-9457593
>chr3:9457776-9457962
>chr3:9458144-9458260
>chr3:9458330-9458598
>chr3:9458860-9459085
>chr3:9459464-9459751
>chr3:9460653-9460721
>chr3:9461566-9461707
>chr3:9462301-9462766
>chr3:9462981-9463395
>chr3:9463852-9464173
>chr3:9465999-9466332
>chr3:9466412-9466458
>chr3:9466735-9467253
>chr3:9468762-9468833
>chr3:9470359-9470437
>chr3:9471215-9471349
>chr3:9472610-9472774
>chr3:9477885-9478023
>chr3:9478383-9478416
>chr3:9478508-9478545
>chr3:9478862-9479378
>chr3:9479825-9480138
>chr3:9480651-9480796
>chr3:9481310-9481578
>chr3:9481927-9482219
>chr3:9482866-9483204
>chr3:9483275-9483457
>chr3:9483507-9483734
>chr3:9483773-9484848
>chr3:9484893-9485582
>chr3:9485650-9486018
>chr3:9486089-9486274
>chr3:9486312-9486796
>chr3:9486892-9488249
>chr3:9488300-9489201
>chr3:9489396-9489617
>chr3:9489740-9490072
>chr3:9490210-9490507
>chr3:9490861-9490979
>chr3:9491113-9491191
>chr3:9491765-9492176
>chr3:9493115-9493442
>chr3:9493933-9494312
>chr3:9495420-9496721
>chr3:9496773-9496859
>chr3:9497619-9497933
>chr3:9499282-9499341
>chr3:9499823-9499884
>chr3:9500098-9500211
>chr3:9500929-9501017
>chr3:9502388-9503124
>chr3:9503559-9504390
>chr3:9504501-9504837
>chr3:9505245-9505964
>chr3:9506533-9506905
>chr3:9507330-9507438
>chr3:9510102-9510278
>chr3:9510309-9510428
>chr3:9510655-9511365
>chr3:9511397-9511468
>chr3:9511932-9512297
>chr3:9512443-9512500
>chr3:9512939-9513619
>chr3:9513700-9513799
>chr3:9514166-9514678
>chr3:9514703-9516183
>chr3:9516242-9517121
>chr3:9517170-9521096
>chr3:9521137-9523786
>chr3:9523815-9524731
>chr3:9524760-9524924
>chr3:9525290-9525344
>chr3:9525438-9525478
>chr3:9525763-9525936
>chr3:9526009-9526428
>chr3:9526578-9526785
>chr3:9526870-9527072
>chr3:9527174-9530671
>chr3:9530734-9531250
>chr3:9531300-9531393
>chr3:9531462-9531843
>chr3:9532036-9532641
>chr3:9533288-9533346
>chr3:9533438-9533794
>chr3:9533929-9534220
>chr3:9534923-9535034
>chr3:9535309-9535438
>chr3:9535756-9536097
>chr3:9536672-9537118
>chr3:9538578-9538621
>chr3:9538673-9539478
>chr3:9539613-9539713
>chr3:9539739-9539851
>chr3:9540266-9541863
>chr3:9541933-9543163
>chr3:9543216-9543609
>chr3:9543691-9544052
>chr3:9544206-9544683
>chr3:9544792-9544913
>chr3:9545078-9545296
>chr3:9545392-9545950
>chr3:9546025-9546347
>chr3:9546869-9547293
>chr3:9547776-9548327
>chr3:9549403-9549731
>chr3:9549844-9550035
>chr3:9551323-9551393
>chr3:9551788-9551838
>chr3:9552683-9552730
>chr3:9552998-9553038
>chr3:9553534-9553589
>chr3:9554415-9554461
>chr3:9554669-9554709
>chr3:9554820-9555012
>chr3:9555656-9555766
>chr3:9556079-9556148
>chr3:9556423-9556841
>chr3:9557069-9557571
>chr3:9557687-9557791
>chr3:9558181-9558669
>chr3:9558812-9559085
>chr3:9559203-9560434
>chr3:9560635-9561170
>chr3:9561749-9562263
>chr3:9562369-9562453
>chr3:9562597-9562737
>chr3:9562915-9563341
>chr3:9563388-9563437
>chr3:9563646-9563911
>chr3:9564245-9564648
>chr3:9564872-9565100
>chr3:9565165-9565282
>chr3:9565559-9565677
>chr3:9565788-9566181
>chr3:9566249-9566391
>chr3:9566578-9568014
>chr3:9568122-9568278
>chr3:9568399-9568552
>chr3:9568985-9571091
>chr3:9571186-9571541
>chr3:9572339-9572628
>chr3:9572700-9573245
>chr3:9573751-9573911
>chr3:9574011-9574209
>chr3:9575024-9575400
>chr3:9576176-9576499
>chr3:9576611-9576922
>chr3:9577379-9577742
>chr3:9577885-9578270
>chr3:9578636-9578987
>chr3:9579325-9579643
>chr3:9581138-9581210
>chr3:9582907-9583273
>chr3:9583517-9583773
>chr3:9583988-9584064
>chr3:9584227-9584622
>chr3:9584790-9585885
>chr3:9585953-9589384
>chr3:9589588-9590678
>chr3:9590950-9593462
>chr3:9593629-9593732
>chr3:9593968-9594171
>chr3:9594207-9594989
>chr3:9595030-9595626
>chr3:9595731-9596085
>chr3:9596137-9598281
>chr3:9598350-9598421
>chr3:9598496-9598548
>chr3:9598681-9598720
>chr3:9598930-9598980
>chr3:9599061-9600421
>chr3:9601092-9601713
>chr3:9601964-9602312
>chr3:9603393-9603700
>chr3:9604216-9605556
>chr3:9605761-9606220
>chr3:9606442-9610036
>chr3:9610132-9610504
>chr3:9611221-9611269
>chr3:9611332-9611969
>chr3:9612104-9612423
>chr3:9612515-9613054
>chr3:9614114-9614482
>chr3:9614627-9615212
>chr3:9615487-9616274
>chr3:9616532-9616823
>chr3:9617160-9617228
>chr3:9617792-9617838
>chr3:9619078-9619146
>chr3:9619243-9619394
>chr3:9619444-9619632
>chr3:9620093-9620137
>chr3:9620244-9620583
>chr3:9620830-9621179
>chr3:9621470-9622514
>chr3:9622765-9622893
>chr3:9623075-9623252
>chr3:9623412-9623693
>chr3:9624131-9624487
>chr3:9624842-9624923
>chr3:9625253-9625856
>chr3:9625948-9626025
>chr3:9626065-9626140
>chr3:9626196-9626227
>chr3:9626264-9626297
>chr3:9626420-9626508
>chr3:9626588-9627155
>chr3:9627316-9627796
>chr3:9627879-9628380
>chr3:9628686-9629716
>chr3:9629967-9630285
>chr3:9630377-9631233
>chr3:9631461-9634616
>chr3:9634681-9638242
>chr3:9638455-9638832
>chr3:9638942-9639403
>chr3:9639494-9640309
>chr3:9640355-9640396
>chr3:9640978-9641278
>chr3:9641465-9641876
>chr3:9641917-9644439
>chr3:9644495-9644798
>chr3:9644966-9645418
>chr3:9645505-9646937
>chr3:9647109-9647482
>chr3:9647532-9647859
>chr3:9648102-9648218
>chr3:9648393-9648800
>chr3:9648897-9649270
>chr3:9650787-9651408
>chr3:9651558-9652338
>chr3:9652450-9653253
>chr3:9655099-9655383
>chr3:9655448-9655827
>chr3:9655864-9656243
>chr3:9656423-9656721
>chr3:9656762-9656803
>chr3:9656911-9657209
>chr3:9657560-9657854
>chr3:9658890-9659304
>chr3:9659398-9659747
>chr3:9660262-9660567
>chr3:9661214-9661477
>chr3:9661789-9662141
>chr3:9662590-9662638
>chr3:9663305-9663354
>chr3:9663460-9664093
>chr3:9664446-9665419
>chr3:9665467-9666034
>chr3:9666121-9666532
>chr3:9668861-9669164
>chr3:9669578-9669647
>chr3:9671574-9671720
>chr3:9671806-9671869
>chr3:9672223-9672482
>chr3:9673907-9673980
>chr3:9674497-9674648
>chr3:9674811-9675164
>chr3:9677493-9677588
>chr3:9680558-9680887
>chr3:9681111-9681202
>chr3:9681292-9681342
>chr3:9681525-9681560
>chr3:9681778-9681813
>chr3:9686592-9686624
>chr3:9687266-9687573
>chr3:9689568-9689685
>chr3:9693302-9693579
>chr3:9693747-9693788
>chr3:9694278-9694550
>chr3:9695868-9695913
>chr3:9696214-9696523
>chr3:9698875-9699191
>chr3:9700803-9701085
>chr3:9701278-9701534
>chr3:9702715-9703012
>chr3:9703345-9703389
>chr3:9703469-9703516
>chr3:9705400-9705446
>chr3:9706074-9706109
>chr3:9706250-9706319
>chr3:9706811-9706888
>chr3:9707063-9707497
>chr3:9707635-9707777
>chr3:9707856-9708356
>chr3:9708382-9708463
>chr3:9708623-9710183
>chr3:9710723-9711061
>chr3:9711199-9711520
>chr3:9711606-9711667
>chr3:9713784-9714107
>chr3:9714419-9714620
>chr3:9716393-9716964
>chr3:9717629-9717725
>chr3:9717788-9717892
>chr3:9718328-9718372
>chr3:9718708-9719311
>chr3:9719560-9720058
>chr3:9720369-9720491
>chr3:9720863-9721115
>chr3:9721357-9721439
>chr3:9721855-9722225
>chr3:9722497-9722788
>chr3:9723185-9723847
>chr3:9723927-9723965
>chr3:9724324-9724437
>chr3:9724715-9725061
>chr3:9725198-9725791
>chr3:9726107-9726194
>chr3:9726318-9726416
>chr3:9728206-9728665
>chr3:9728887-9728944
>chr3:9729635-9729698
>chr3:9730228-9730423
>chr3:9731330-9731364
>chr3:9731744-9731786
>chr3:9733544-9733615
>chr3:9734957-9735315
>chr3:9736003-9736344
>chr3:9737106-9737214
>chr3:9737333-9737558
>chr3:9739785-9739834
>chr3:9741455-9741662
>chr3:9742720-9742772
>chr3:9745088-9745136
>chr3:9748317-9748360
>chr3:9748822-9749120
>chr3:9750639-9750828
>chr3:9751220-9751386
>chr3:9751499-9751559
>chr3:9752299-9752557
>chr3:9752760-9753664
>chr3:9753852-9754156
>chr3:9755260-9755367
>chr3:9755450-9755822
>chr3:9755870-9755943
>chr3:9756032-9756330
>chr3:9757172-9757228
>chr3:9757971-9758255
>chr3:9758631-9759005
>chr3:9759951-9760262
>chr3:9760949-9760993
>chr3:9761171-9761211
>chr3:9761331-9761410
>chr3:9762097-9762194
>chr3:9762344-9762654
>chr3:9763234-9763425
>chr3:9763656-9764030
>chr3:9764092-9765288
>chr3:9765620-9765751
>chr3:9767048-9767113
>chr3:9768139-9768230
>chr3:9770371-9770415
>chr3:9770967-9771356
>chr3:9771805-9772128
>chr3:9772936-9773580
>chr3:9773672-9773994
>chr3:9774057-9774483
>chr3:9774599-9774659
>chr3:9774973-9775271
>chr3:9775623-9776259
>chr3:9776327-9776708
>chr3:9778059-9778106
>chr3:9779500-9779665
>chr3:9780787-9781458
>chr3:9781826-9782225
>chr3:9782639-9782826
>chr3:9783205-9783812
>chr3:9784577-9784926
>chr3:9785923-9786243
>chr3:9786840-9787034
>chr3:9788166-9789139
>chr3:9790093-9790127
>chr3:9790705-9790884
>chr3:9792093-9792248
>chr3:9794214-9794848
>chr3:9794999-9795300
>chr3:9795806-9796402
>chr3:9796636-9796989
>chr3:9797240-9797280
>chr3:9798294-9798913
>chr3:9799279-9799771
>chr3:9799993-9800026
>chr3:9800417-9800728
>chr3:9800903-9801252
>chr3:9801934-9802283
>chr3:9802363-9803214
>chr3:9803790-9803838
>chr3:9807489-9807552
>chr3:9807644-9807677
>chr3:9808180-9808467
>chr3:9808965-9809051
>chr3:9810773-9810836
>chr3:9812009-9812780
>chr3:9813222-9813270
>chr3:9813489-9813812
>chr3:9814023-9814853
>chr3:9814935-9815277
>chr3:9815313-9815380
>chr3:9815962-9816073
>chr3:9816518-9816857
>chr3:9816971-9817464
>chr3:9818369-9818669
>chr3:9819051-9819179
>chr3:9821715-9822372
>chr3:9822499-9823400
>chr3:9823674-9823749
>chr3:9824396-9825461
>chr3:9826036-9826208
>chr3:9826447-9826719
>chr3:9827375-9827676
>chr3:9827716-9828168
>chr3:9829400-9829578
>chr3:9829683-9830223
>chr3:9830776-9831169
>chr3:9831272-9831315
>chr3:9831773-9832413
>chr3:9833691-9834156
>chr3:9834384-9834517
>chr3:9835025-9835133
>chr3:9835603-9835644
>chr3:9835984-9836291
>chr3:9836419-9837784
>chr3:9837867-9837986
>chr3:9839599-9840143
>chr3:9840189-9840237
>chr3:9841255-9841771
>chr3:9842835-9843188
>chr3:9844230-9844372
>chr3:9844662-9844951
>chr3:9845117-9845592
>chr3:9845609-9846104
>chr3:9846645-9846974
>chr3:9847160-9847505
>chr3:9847602-9852640
>chr3:9852746-9853079
>chr3:9853140-9854562
>chr3:9855138-9855249
>chr3:9855687-9855776
>chr3:9856362-9856430
>chr3:9856796-9856879
>chr3:9857009-9857054
>chr3:9857188-9857822
>chr3:9857931-9858327
>chr3:9858918-9859443
>chr3:9860046-9860130
>chr3:9860627-9861243
>chr3:9861409-9861517
>chr3:9863844-9864146
>chr3:9865024-9865690
>chr3:9865729-9866039
>chr3:9866471-9866590
>chr3:9867351-9867956
>chr3:9868476-9868514
>chr3:9868808-9868940
>chr3:9869009-9869102
>chr3:9869247-9869652
>chr3:9870561-9870629
>chr3:9870699-9873258
>chr3:9873324-9873617
>chr3:9874203-9874565
>chr3:9874724-9875408
>chr3:9875748-9875782
>chr3:9876190-9876788
>chr3:9877370-9877721
>chr3:9878292-9878333
>chr3:9879102-9879549
>chr3:9880003-9880120
>chr3:9880156-9880240
>chr3:9880628-9881923
>chr3:9882061-9883709
>chr3:9884094-9884334
>chr3:9884863-9885008
>chr3:9885326-9886675
>chr3:9886796-9887219
>chr3:9887282-9887328
>chr3:9887659-9887704
>chr3:9887777-9888399
>chr3:9888682-9888955
>chr3:9889112-9889171
>chr3:9889271-9889320
>chr3:9889504-9889805
>chr3:9890010-9890333
>chr3:9891560-9891625
>chr3:9891991-9892462
>chr3:9894508-9894997
>chr3:9895518-9896006
>chr3:9896529-9896758
>chr3:9896919-9897097
>chr3:9897201-9897461
>chr3:9898693-9898753
>chr3:9899360-9899649
>chr3:9899777-9900201
>chr3:9900258-9900397
>chr3:9900620-9901232
>chr3:9901689-9902007
>chr3:9902196-9902249
>chr3:9903110-9903147
>chr3:9904436-9905849
>chr3:9905977-9906288
>chr3:9907157-9907201
>chr3:9907256-9907426
>chr3:9909315-9909381
>chr3:9909602-9909643
>chr3:9910032-9910707
>chr3:9911049-9911094
>chr3:9911781-9911917
>chr3:9912030-9912329
>chr3:9912781-9912959
>chr3:9913103-9913476
>chr3:9916276-9916346
>chr3:9918181-9918375
>chr3:9918944-9919130
>chr3:9919198-9919661
>chr3:9919785-9919883
>chr3:9920380-9920501
>chr3:9921077-9922255
>chr3:9922484-9922650
>chr3:9922766-9923221
>chr3:9923268-9923573
>chr3:9923855-9923895
>chr3:9924619-9925419
>chr3:9925829-9926357
>chr3:9926462-9926497
>chr3:9926585-9926945
>chr3:9927123-9927973
>chr3:9928780-9928830
>chr3:9929027-9929360
>chr3:9931256-9931337
>chr3:9931435-9931835
>chr3:9932014-9932118
>chr3:9932184-9932535
>chr3:9936073-9936179
>chr3:9936368-9937087
>chr3:9937176-9937219
>chr3:9937312-9937434
>chr3:9937967-9938033
>chr3:9938567-9940806
>chr3:9941426-9941823
>chr3:9941908-9942312
>chr3:9943510-9943650
>chr3:9944144-9944182
>chr3:9945814-9946141
>chr3:9948315-9948510
>chr3:9948722-9948831
>chr3:9950013-9950082
>chr3:9950308-9950347
>chr3:9950512-9950821
>chr3:9950920-9950981
>chr3:9952129-9952190
>chr3:9952749-9953130
>chr3:9953481-9953738
>chr3:9953807-9954229
>chr3:9955601-9955911
>chr3:9956430-9956748
>chr3:9957672-9959476
>chr3:9960108-9960350
>chr3:9961233-9961403
>chr3:9961663-9961883
>chr3:9962104-9962143
>chr3:9962388-9962546
>chr3:9963445-9963781
>chr3:9964352-9964437
>chr3:9964858-9965042
>chr3:9965128-9965630
>chr3:9965737-9966921
>chr3:9967176-9967321
>chr3:9967401-9967639
>chr3:9967684-9969268
>chr3:9970916-9971215
>chr3:9972482-9973613
>chr3:9974550-9975201
>chr3:9975525-9975809
>chr3:9975871-9975961
>chr3:9976073-9976452
>chr3:9977889-9977978
>chr3:9978020-9978468
>chr3:9978544-9978885
>chr3:9979294-9979378
>chr3:9979453-9979575
>chr3:9980012-9980697
>chr3:9980917-9981260
>chr3:9981550-9981767
>chr3:9981923-9982920
>chr3:9983134-9983682
>chr3:9984097-9984695
>chr3:9985429-9985519
>chr3:9985609-9985940
>chr3:9986320-9986375
>chr3:9986935-9987249
>chr3:9988405-9988534
>chr3:9988813-9988950
>chr3:9989244-9989538
>chr3:9989737-9989810
>chr3:9989907-9991292
>chr3:9991525-9992566
>chr3:9992693-9992748
>chr3:9993035-9993156
>chr3:9994506-9994879
>chr3:9995625-9995868
>chr3:9995948-9995985
>chr3:9996181-9996741
>chr3:9996973-9999597
>chr3:9999746-10000920
>chr3:10001070-10002586
>chr3:10006588-10006859
>chr3:10007612-10007661
>chr3:10007926-10008000
>chr3:10008487-10008526
>chr3:10009424-10009597
>chr3:10009681-10009741
>chr3:10009914-10010000
>chr3:10010000-10010036
>chr3:10010141-10010497
>chr3:10010751-10010883
>chr3:10012839-10012926
>chr3:10013202-10013544
>chr3:10013634-10014050
>chr3:10014164-10015130
>chr3:10016010-10016355
>chr3:10016730-10017370
>chr3:10018111-10018762
>chr3:10019442-10019719
>chr3:10020033-10020678
>chr3:10020861-10020956
>chr3:10021105-10021416
>chr3:10021808-10021915
>chr3:10022293-10022825
>chr3:10022960-10023330
>chr3:10023852-10023897
>chr3:10024201-10024241
>chr3:10024462-10024628
>chr3:10024911-10025250
>chr3:10025397-10025484
>chr3:10025854-10025909
>chr3:10027625-10028081
>chr3:10028221-10028298
>chr3:10029226-10030474
>chr3:10030608-10030915
>chr3:10031203-10031533
>chr3:10031840-10032185
>chr3:10032271-10032569
>chr3:10032770-10032895
>chr3:10033123-10033540
>chr3:10033684-10034387
>chr3:10034643-10034692
>chr3:10034848-10034902
>chr3:10035556-10035954
>chr3:10036075-10036230
>chr3:10036546-10036671
>chr3:10036819-10037110
>chr3:10037168-10037352
>chr3:10037486-10037614
>chr3:10037798-10038348
>chr3:10038566-10038879
>chr3:10040013-10040344
>chr3:10040910-10041223
>chr3:10041395-10041490
>chr3:10041903-10042206
>chr3:10043248-10043319
>chr3:10043535-10043649
>chr3:10043955-10044601
>chr3:10045060-10045097
>chr3:10045137-10045905
>chr3:10046073-10046358
>chr3:10046747-10046869
>chr3:10048234-10048799
>chr3:10050341-10050665
>chr3:10050797-10051497
>chr3:10051709-10051792
>chr3:10052137-10052210
>chr3:10052471-10053603
>chr3:10053715-10053752
>chr3:10053948-10054960
>chr3:10055106-10057821
>chr3:10057856-10058138
>chr3:10058413-10059328
>chr3:10059379-10060196
>chr3:10061087-10061348
>chr3:10061493-10061715
>chr3:10061823-10062140
>chr3:10062233-10062549
>chr3:10062698-10063007
>chr3:10063171-10063458
>chr3:10064249-10064290
>chr3:10065079-10065299
>chr3:10066719-10067028
>chr3:10067378-10072658
>chr3:10073820-10074249
>chr3:10074912-10074943
>chr3:10075160-10075488
>chr3:10075723-10076036
>chr3:10076526-10077999
>chr3:10078339-10079629
>chr3:10079855-10080212
>chr3:10080243-10080792
>chr3:10082777-10084632
>chr3:10085219-10085693
>chr3:10086483-10086817
>chr3:10087630-10088044
>chr3:10088958-10089305
>chr3:10089458-10089772
>chr3:10090436-10090758
>chr3:10091042-10091501
>chr3:10091822-10091922
>chr3:10092669-10092997
>chr3:10095864-10095978
>chr3:10096830-10097959
>chr3:10098209-10098254
>chr3:10099337-10099862
>chr3:10099920-10100202
>chr3:10100380-10100680
>chr3:10100780-10101074
>chr3:10101403-10101686
>chr3:10102132-10102449
>chr3:10102534-10102891
>chr3:10102990-10103601
>chr3:10104915-10105143
>chr3:10105431-10105826
>chr3:10106622-10106923
>chr3:10107275-10107593
>chr3:10107669-10107745
>chr3:10108837-10108908
>chr3:10109446-10110122
>chr3:10110266-10110558
>chr3:10111100-10111419
>chr3:10111531-10111841
>chr3:10112178-10112279
>chr3:10112316-10112623
>chr3:10112807-10113117
>chr3:10113427-10114093
>chr3:10114205-10115275
>chr3:10116965-10117225
>chr3:10117347-10117704
>chr3:10117835-10117883
>chr3:10117976-10118281
>chr3:10118493-10119460
>chr3:10120027-10120499
>chr3:10121115-10121348
>chr3:10121699-10122228
>chr3:10122426-10122724
>chr3:10123424-10124075
>chr3:10124152-10124511
>chr3:10124597-10125404
>chr3:10125805-10126120
>chr3:10126331-10126474
>chr3:10127304-10127613
>chr3:10127790-10128082
>chr3:10128304-10128651
>chr3:10128677-10129131
>chr3:10129162-10129483
>chr3:10129670-10129812
>chr3:10129936-10130146
>chr3:10130179-10130660
>chr3:10130809-10131142
>chr3:10131197-10131713
>chr3:10132221-10132688
>chr3:10132846-10134357
>chr3:10134391-10134900
>chr3:10134937-10135010
>chr3:10135051-10135792
>chr3:10135843-10135933
>chr3:10135991-10137457
>chr3:10137646-10137936
>chr3:10138056-10138416
>chr3:10138504-10138835
>chr3:10139057-10139379
>chr3:10139649-10140364
>chr3:10140543-10140875
>chr3:10141269-10141581
>chr3:10142348-10142650
>chr3:10143115-10143730
>chr3:10144184-10145287
>chr3:10145391-10145778
>chr3:10146124-10146478
>chr3:10147009-10147670
>chr3:10147803-10148132
>chr3:10148300-10149415
>chr3:10150858-10151187
>chr3:10151780-10152387
>chr3:10152453-10152793
>chr3:10152855-10153460
>chr3:10153615-10153698
>chr3:10153825-10153903
>chr3:10154003-10154355
>chr3:10154505-10154660
>chr3:10154725-10154956
>chr3:10155020-10155550
>chr3:10155697-10155854
>chr3:10156475-10157140
>chr3:10157377-10158876
>chr3:10159167-10159498
>chr3:10159659-10160454
>chr3:10160788-10161109
>chr3:10161148-10161181
>chr3:10161260-10161307
>chr3:10161733-10161769
>chr3:10162521-10162558
>chr3:10162682-10163235
>chr3:10163352-10164035
>chr3:10164263-10164575
>chr3:10165508-10166120
>chr3:10166486-10166947
>chr3:10167100-10168657
>chr3:10168734-10168853
>chr3:10168927-10170023
>chr3:10170301-10170400
>chr3:10171280-10171350
>chr3:10171606-10173239
>chr3:10173538-10173849
>chr3:10174496-10174830
>chr3:10174894-10175927
>chr3:10176252-10177239
>chr3:10178156-10178640
>chr3:10178790-10179073
>chr3:10179241-10179901
>chr3:10180531-10180617
>chr3:10181320-10181773
>chr3:10181942-10182740
>chr3:10182771-10183080
>chr3:10183427-10183762
>chr3:10184698-10185034
>chr3:10185119-10185179
>chr3:10185200-10186103
>chr3:10186763-10187136
>chr3:10187261-10187312
>chr3:10188332-10189071
>chr3:10189985-10190101
>chr3:10190285-10190448
>chr3:10190888-10190939
>chr3:10190987-10191307
>chr3:10192017-10192086
>chr3:10192672-10192913
>chr3:10193315-10193647
>chr3:10195261-10195573
>chr3:10196098-10196421
>chr3:10196974-10197424
>chr3:10197558-10198234
>chr3:10199124-10199236
>chr3:10199879-10200190
>chr3:10200257-10200306
>chr3:10200613-10200896
>chr3:10201189-10201246
>chr3:10201938-10201981
>chr3:10202338-10203304
>chr3:10203589-10203926
>chr3:10204509-10204800
>chr3:10204967-10205044
>chr3:10206548-10207253
>chr3:10207685-10208000
>chr3:10208165-10208246
>chr3:10208310-10208921
>chr3:10209864-10210399
>chr3:10210606-10211627
>chr3:10211743-10212098
>chr3:10212222-10212419
>chr3:10212640-10213075
>chr3:10213565-10213815
>chr3:10213896-10215806
>chr3:10216438-10216536
>chr3:10216582-10216680
>chr3:10217208-10217278
>chr3:10218133-10218453
>chr3:10218682-10219229
>chr3:10219302-10219632
>chr3:10219888-10219936
>chr3:10220414-10220748
>chr3:10221101-10221884
>chr3:10221938-10222193
>chr3:10224042-10224363
>chr3:10224484-10224547
>chr3:10224651-10224850
>chr3:10225290-10225330
>chr3:10225367-10225397
>chr3:10225684-10226089
>chr3:10226634-10226980
>chr3:10227136-10227948
>chr3:10228006-10228073
>chr3:10228936-10229502
>chr3:10229631-10230124
>chr3:10230152-10232163
>chr3:10232770-10233563
>chr3:10233664-10233761
>chr3:10233845-10234166
>chr3:10235274-10235430
>chr3:10236366-10236652
>chr3:10237168-10237253
>chr3:10237505-10237967
>chr3:10238088-10238140
>chr3:10239307-10239758
>chr3:10239859-10240467
>chr3:10240514-10240861
>chr3:10241123-10242015
>chr3:10242678-10242816
>chr3:10242982-10243340
>chr3:10244613-10246139
>chr3:10246494-10247195
>chr3:10247286-10247573
>chr3:10247687-10247981
>chr3:10250166-10250200
>chr3:10250337-10250372
>chr3:10251384-10252302
>chr3:10252678-10253305
>chr3:10253768-10253953
>chr3:10254953-10255418
>chr3:10255652-10255961
>chr3:10256119-10256483
>chr3:10256938-10257630
>chr3:10257832-10258185
>chr3:10258273-10258806
>chr3:10258864-10259297
>chr3:10261088-10261134
>chr3:10261379-10261671
>chr3:10262487-10263205
>chr3:10264632-10265033
>chr3:10265067-10265766
>chr3:10266860-10267303
>chr3:10268742-10268823
>chr3:10269423-10269755
>chr3:10271304-10271670
>chr3:10271697-10272029
>chr3:10272094-10273046
>chr3:10273468-10273611
>chr3:10274973-10275291
>chr3:10275457-10275842
>chr3:10275989-10276023
>chr3:10276584-10276930
>chr3:10278197-10278259
>chr3:10278492-10278577
>chr3:10281314-10281634
>chr3:10281709-10282004
>chr3:10282753-10283059
>chr3:10283610-10283675
>chr3:10284496-10284584
>chr3:10285390-10285518
>chr3:10285661-10285715
>chr3:10285980-10286027
>chr3:10287217-10287285
>chr3:10289670-10289733
>chr3:10289957-10290043
>chr3:10290985-10291040
>chr3:10292627-10292692
>chr3:10293626-10294148
>chr3:10295392-10296615
>chr3:10296786-10297184
>chr3:10297333-10299026
>chr3:10301955-10302243
>chr3:10302927-10303106
>chr3:10306591-10306959
>chr3:10307058-10307883
>chr3:10308320-10308585
>chr3:10308786-10309242
>chr3:10309513-10309596
>chr3:10310152-10310973
>chr3:10311172-10311312
>chr3:10311483-10311509
>chr3:10311579-10311637
>chr3:10314094-10314305
>chr3:10315451-10315502
>chr3:10316733-10317051
>chr3:10318171-10318259
>chr3:10318866-10319051
>chr3:10319793-10320032
>chr3:10320653-10320709
>chr3:10321394-10321759
>chr3:10322595-10322904
>chr3:10323703-10323744
>chr3:10324387-10324435
>chr3:10324767-10324836
>chr3:10326883-10326929
>chr3:10328099-10328155
>chr3:10330244-10330285
>chr3:10331739-10331789
>chr3:10336459-10336508
>chr3:10336683-10336741
>chr3:10338026-10338173
>chr3:10338512-10338617
>chr3:10340348-10340435
>chr3:10341297-10341616
>chr3:10342026-10342079
>chr3:10342126-10342230
>chr3:10342589-10342651
>chr3:10344693-10344743
>chr3:10344931-10345051
>chr3:10345571-10345793
>chr3:10345980-10346024
>chr3:10348815-10348861
>chr3:10349039-10349487
>chr3:10350198-10350274
>chr3:10350563-10350615
>chr3:10351229-10351285
>chr3:10351890-10351964
>chr3:10352218-10352332
>chr3:10353845-10353887
>chr3:10354006-10354177
>chr3:10355785-10356216
>chr3:10357265-10357355
>chr3:10357525-10357557
>chr3:10358579-10358636
>chr3:10359413-10359456
>chr3:10360213-10360378
>chr3:10360443-10360488
>chr3:10360606-10360680
>chr3:10360987-10361019
>chr3:10361179-10361321
>chr3:10362479-10362513
>chr3:10362846-10362916
>chr3:10363684-10364759
>chr3:10365607-10365733
>chr3:10365789-10365884
>chr3:10367890-10367955
>chr3:10368436-10368859
>chr3:10369677-10369864
>chr3:10370570-10370629
>chr3:10371244-10371284
>chr3:10371478-10371609
>chr3:10372048-10372148
>chr3:10372512-10372586
>chr3:10373468-10373570
>chr3:10373647-10373896
>chr3:10374813-10374854
>chr3:10376268-10376484
>chr3:10377912-10377963
>chr3:10378148-10378233
>chr3:10379717-10379809
>chr3:10380515-10380562
>chr3:10380956-10381000
>chr3:10381250-10381381
>chr3:10381932-10381980
>chr3:10382039-10382661
>chr3:10382974-10383235
>chr3:10383555-10383782
>chr3:10384276-10384313
>chr3:10384587-10384635
>chr3:10386569-10386615
>chr3:10387355-10387445
>chr3:10388172-10388224
>chr3:10388627-10388736
>chr3:10389390-10389863
>chr3:10391119-10391296
>chr3:10392082-10392176
>chr3:10392759-10392841
>chr3:10393078-10393124
>chr3:10394392-10394492
>chr3:10394748-10394792
>chr3:10394972-10395070
>chr3:10395753-10395797
>chr3:10396084-10396152
>chr3:10396246-10396388
>chr3:10397039-10397098
>chr3:10397537-10397640
>chr3:10399051-10399109
>chr3:10399809-10399903
>chr3:10400262-10400441
>chr3:10402534-10402753
>chr3:10402832-10402893
>chr3:10405062-10405115
>chr3:10405506-10405639
>chr3:10406435-10406577
>chr3:10407376-10407461
>chr3:10408662-10408698
>chr3:10409333-10409416
>chr3:10410114-10410301
>chr3:10411041-10411074
>chr3:10411139-10411339
>chr3:10411659-10411701
>chr3:10414760-10414835
>chr3:10415977-10416019
>chr3:10416645-10417379
>chr3:10417612-10417683
>chr3:10420299-10420664
>chr3:10421003-10421105
>chr3:10422928-10423015
>chr3:10423796-10423835
>chr3:10424547-10424874
>chr3:10424985-10425322
>chr3:10426077-10426137
>chr3:10426297-10426405
>chr3:10428251-10428295
>chr3:10429209-10430611
>chr3:10431048-10431303
>chr3:10431337-10431444
>chr3:10431489-10431556
>chr3:10431620-10431752
>chr3:10432182-10432215
>chr3:10432910-10432969
>chr3:10433509-10433564
>chr3:10434486-10434622
>chr3:10435109-10435165
>chr3:10435839-10435908
>chr3:10436144-10436306
>chr3:10437203-10437296
>chr3:10437702-10437845
>chr3:10437904-10438160
>chr3:10438861-10438901
>chr3:10439715-10440139
>chr3:10440840-10440880
>chr3:10441220-10441540
>chr3:10442803-10442941
>chr3:10445228-10445298
>chr3:10446522-10446594
>chr3:10446771-10446899
>chr3:10446993-10447062
>chr3:10448014-10448145
>chr3:10451333-10451379
>chr3:10451889-10451933
>chr3:10452004-10452172
>chr3:10453036-10453095
>chr3:10453465-10453511
>chr3:10453830-10454093
>chr3:10455037-10455085
>chr3:10455805-10455942
>chr3:10457545-10457593
>chr3:10457690-10457729
>chr3:10458026-10458185
>chr3:10458415-10458707
>chr3:10458907-10458944
>chr3:10462523-10462669
>chr3:10463524-10463557
>chr3:10463969-10464039
>chr3:10465423-10465468
>chr3:10468136-10468203
>chr3:10468767-10468814
>chr3:10469291-10469383
>chr3:10470302-10470351
>chr3:10471349-10471446
>chr3:10471498-10471646
>chr3:10471748-10472175
>chr3:10472917-10472963
>chr3:10473062-10473115
>chr3:10473252-10473669
>chr3:10474410-10474452
>chr3:10475357-10475478
>chr3:10475662-10475746
>chr3:10477405-10477761
>chr3:10477849-10477949
>chr3:10478041-10478528
>chr3:10478767-10479180
>chr3:10479253-10479388
>chr3:10479495-10480098
>chr3:10480240-10480278
>chr3:10480796-10480846
>chr3:10481352-10481414
>chr3:10481522-10482039
>chr3:10482972-10483027
>chr3:10484187-10484248
>chr3:10484883-10484942
>chr3:10485195-10485323
>chr3:10486308-10486364
>chr3:10486701-10487037
>chr3:10487209-10487345
>chr3:10487930-10488593
>chr3:10488720-10488841
>chr3:10490286-10490330
>chr3:10490410-10490700
>chr3:10491223-10491545
>chr3:10493012-10493174
>chr3:10493366-10493400
>chr3:10494357-10494432
>chr3:10495773-10495817
>chr3:10497038-10497084
>chr3:10497337-10497410
>chr3:10497545-10497650
>chr3:10499842-10500278
>chr3:10500398-10500595
>chr3:10500758-10500816
>chr3:10501351-10501569
>chr3:10502023-10502076
>chr3:10502331-10502421
>chr3:10505346-10505421
>chr3:10505700-10505809
>chr3:10506709-10506820
>chr3:10508806-10508856
>chr3:10509858-10509940
>chr3:10510319-10510364
>chr3:10511167-10511264
>chr3:10511918-10512047
>chr3:10512455-10512598
>chr3:10512872-10513056
>chr3:10514263-10514342
>chr3:10515115-10515231
>chr3:10515638-10515762
>chr3:10516222-10516274
>chr3:10516423-10516456
>chr3:10516595-10516707
>chr3:10516764-10516838
>chr3:10519021-10519075
>chr3:10519099-10519162
>chr3:10519756-10519809
>chr3:10520452-10520795
>chr3:10521884-10521923
>chr3:10522341-10522392
>chr3:10522758-10522831
>chr3:10522959-10522995
>chr3:10525310-10525466
>chr3:10526038-10526086
>chr3:10526164-10526225
>chr3:10526688-10526889
>chr3:10527277-10527372
>chr3:10527942-10528015
>chr3:10528348-10528399
>chr3:10529675-10529832
>chr3:10529993-10530059
>chr3:10531437-10531563
>chr3:10531674-10531729
>chr3:10533332-10533481
>chr3:10534867-10535301
>chr3:10535524-10535677
>chr3:10535802-10536233
>chr3:10536334-10537466
>chr3:10537550-10541421
>chr3:10541940-10542618
>chr3:10543201-10543304
>chr3:10543347-10543397
>chr3:10543523-10543685
>chr3:10543728-10544047
>chr3:10545239-10545589
>chr3:10547252-10547313
>chr3:10547584-10547658
>chr3:10548631-10548696
>chr3:10549352-10549399
>chr3:10549600-10549758
>chr3:10549930-10549984
>chr3:10555435-10555477
>chr3:10555903-10556203
>chr3:10556713-10556970
>chr3:10558554-10558607
>chr3:10558825-10558956
>chr3:10559223-10559556
>chr3:10560464-10560637
>chr3:10561460-10561894
>chr3:10562751-10562823
>chr3:10563220-10563278
>chr3:10563789-10563923
>chr3:10564731-10564806
>chr3:10565704-10565738
>chr3:10565835-10566030
>chr3:10567317-10567351
>chr3:10567510-10567577
>chr3:10569055-10569093
>chr3:10569323-10569390
>chr3:10572384-10572542
>chr3:10575312-10575352
>chr3:10575456-10575560
>chr3:10575710-10575764
>chr3:10576369-10576683
>chr3:10576777-10577077
>chr3:10578057-10578109
>chr3:10578194-10578668
>chr3:10578759-10578807
>chr3:10579381-10579870
>chr3:10580301-10580339
>chr3:10580391-10580453
>chr3:10581005-10581169
>chr3:10581768-10581811
>chr3:10581859-10581893
>chr3:10582928-10582972
>chr3:10583676-10583717
>chr3:10585214-10585520
>chr3:10586258-10586353
>chr3:10586401-10586506
>chr3:10587029-10587782
>chr3:10588257-10588294
>chr3:10588758-10588826
>chr3:10590209-10590455
>chr3:10592791-10593093
>chr3:10593443-10594750
>chr3:10594783-10594885
>chr3:10595411-10595582
>chr3:10595987-10596100
>chr3:10596374-10596410
>chr3:10596954-10597403
>chr3:10597708-10597781
>chr3:10598258-10598377
>chr3:10600086-10600183
>chr3:10602074-10602197
>chr3:10605573-10606109
>chr3:10606241-10606289
>chr3:10606797-10607024
>chr3:10607927-10607986
>chr3:10608275-10608567
>chr3:10609228-10609366
>chr3:10610005-10610149
>chr3:10610445-10610497
>chr3:10611799-10611848
>chr3:10612180-10612254
>chr3:10612451-10612527
>chr3:10613112-10613160
>chr3:10613331-10613389
>chr3:10613838-10613905
>chr3:10614018-10614098
>chr3:10615397-10615444
>chr3:10616146-10616540
>chr3:10617197-10617390
>chr3:10618211-10618262
>chr3:10618730-10618837
>chr3:10621058-10621103
>chr3:10622006-10622051
>chr3:10622903-10623357
>chr3:10624678-10624754
>chr3:10625932-10626012
>chr3:10626488-10626739
>chr3:10627026-10627073
>chr3:10627432-10627588
>chr3:10627704-10627773
>chr3:10628078-10628123
>chr3:10628868-10628968
>chr3:10630140-10630750
>chr3:10630834-10630878
>chr3:10631061-10631140
>chr3:10631385-10631482
>chr3:10632882-10633192
>chr3:10635509-10635568
>chr3:10637223-10638117
>chr3:10638231-10638517
>chr3:10638575-10638869
>chr3:10639125-10639225
>chr3:10639296-10639651
>chr3:10640679-10640729
>chr3:10641438-10641546
>chr3:10641802-10642230
>chr3:10642821-10642868
>chr3:10643061-10643098
>chr3:10643695-10643813
>chr3:10643889-10644910
>chr3:10649035-10649284
>chr3:10649599-10651799
>chr3:10652581-10652755
>chr3:10652806-10653150
>chr3:10655234-10655274
>chr3:10655339-10655412
>chr3:10655498-10655543
>chr3:10657248-10657298
>chr3:10657491-10663306
>chr3:10665318-10665413
>chr3:10667224-10667262
>chr3:10667994-10668053
>chr3:10668263-10668343
>chr3:10668577-10668624
>chr3:10668799-10668893
>chr3:10670402-10670722
>chr3:10671497-10671619
>chr3:10673034-10673114
>chr3:10673367-10673875
>chr3:10675740-10675933
>chr3:10676098-10676217
>chr3:10676871-10677517
>chr3:10677653-10677712
>chr3:10677876-10678037
>chr3:10678717-10678781
>chr3:10679215-10679302
>chr3:10679989-10680101
>chr3:10680852-10681249
>chr3:10681988-10682069
>chr3:10682428-10682470
>chr3:10683123-10683200
>chr3:10683672-10683929
>chr3:10685154-10685191
>chr3:10685495-10685557
>chr3:10686009-10686075
>chr3:10686362-10686774
>chr3:10686910-10686957
>chr3:10687579-10687888
>chr3:10690399-10690550
>chr3:10690924-10691002
>chr3:10693750-10693810
>chr3:10694167-10694234
>chr3:10694446-10694517
>chr3:10695022-10695497
>chr3:10696560-10696619
>chr3:10696983-10697090
>chr3:10697824-10697900
>chr3:10698790-10698848
>chr3:10699631-10699761
>chr3:10699792-10699935
>chr3:10701078-10701148
>chr3:10703650-10703758
>chr3:10703862-10703899
>chr3:10703939-10704115
>chr3:10704188-10704241
>chr3:10704540-10704590
>chr3:10705991-10706081
>chr3:10706147-10706245
>chr3:10706756-10706824
>chr3:10707866-10708171
>chr3:10712478-10712615
>chr3:10713998-10714035
>chr3:10714258-10714295
>chr3:10714583-10714839
>chr3:10715292-10715557
>chr3:10715815-10715999
>chr3:10716319-10716394
>chr3:10717297-10717480
>chr3:10718464-10718875
>chr3:10719227-10719685
>chr3:10721577-10721648
>chr3:10723215-10723257
>chr3:10724081-10724136
>chr3:10724569-10724855
>chr3:10725021-10725157
>chr3:10726331-10726459
>chr3:10726703-10726821
>chr3:10727616-10727701
>chr3:10728486-10729092
>chr3:10729174-10729251
>chr3:10729321-10729427
>chr3:10729863-10730024
>chr3:10730286-10731073
>chr3:10731224-10731486
>chr3:10732013-10732135
>chr3:10732645-10732928
>chr3:10733251-10734673
>chr3:10734720-10734941
>chr3:10735166-10735370
>chr3:10736321-10736751
>chr3:10737306-10737895
>chr3:10739672-10739774
>chr3:10739822-10739874
>chr3:10740179-10740240
>chr3:10740578-10740640
>chr3:10740833-10740937
>chr3:10741119-10741195
>chr3:10741439-10741579
>chr3:10742191-10742536
>chr3:10742797-10742915
>chr3:10743223-10743273
>chr3:10744723-10745796
>chr3:10746839-10746920
>chr3:10748089-10748122
>chr3:10748206-10748439
>chr3:10748564-10748782
>chr3:10749519-10749843
>chr3:10751135-10751173
>chr3:10751620-10751983
>chr3:10753392-10753445
>chr3:10753790-10753880
>chr3:10754629-10755026
>chr3:10756251-10756313
>chr3:10757886-10757944
>chr3:10758409-10758569
>chr3:10759147-10759210
>chr3:10759513-10759602
>chr3:10759670-10759733
>chr3:10759785-10759859
>chr3:10762081-10762124
>chr3:10762481-10762566
>chr3:10762895-10762936
>chr3:10763435-10763470
>chr3:10765295-10765364
>chr3:10765610-10765659
>chr3:10765783-10765876
>chr3:10765998-10766071
>chr3:10766483-10766555
>chr3:10767014-10767048
>chr3:10767766-10767824
>chr3:10768071-10768108
>chr3:10770997-10771048
>chr3:10771348-10771517
>chr3:10773141-10773344
>chr3:10773461-10773545
>chr3:10777107-10777425
>chr3:10778589-10778752
>chr3:10778808-10778985
>chr3:10779685-10779743
>chr3:10781586-10781682
>chr3:10782653-10782979
>chr3:10784273-10784452
>chr3:10785620-10785757
>chr3:10785875-10786220
>chr3:10786300-10786634
>chr3:10786671-10787214
>chr3:10787650-10788052
>chr3:10788159-10788277
>chr3:10788363-10788560
>chr3:10788816-10788927
>chr3:10789344-10789698
>chr3:10789829-10790021
>chr3:10790141-10790734
>chr3:10791025-10791075
>chr3:10792109-10792312
>chr3:10793497-10793559
>chr3:10794006-10794126
>chr3:10794480-10794531
>chr3:10794760-10794829
>chr3:10795822-10798464
>chr3:10798798-10798899
>chr3:10799139-10799187
>chr3:10799837-10800491
>chr3:10800531-10801133
>chr3:10801698-10801789
>chr3:10802096-10802652
>chr3:10802682-10802808
>chr3:10802919-10802955
>chr3:10803085-10803371
>chr3:10804343-10804434
>chr3:10804568-10805065
>chr3:10805498-10805562
>chr3:10806807-10807325
>chr3:10807431-10807481
>chr3:10807615-10807777
>chr3:10807872-10807939
>chr3:10808223-10808328
>chr3:10808598-10808734
>chr3:10808922-10809016
>chr3:10811689-10811898
>chr3:10812034-10812205
>chr3:10812940-10813263
>chr3:10813598-10813784
>chr3:10813941-10814267
>chr3:10815147-10815235
>chr3:10815491-10815528
>chr3:10817000-10817047
>chr3:10824889-10825216
>chr3:10825301-10825402
>chr3:10825624-10825730
>chr3:10825853-10825901
>chr3:10825951-10826035
>chr3:10828554-10828593
>chr3:10828835-10829042
>chr3:10829223-10829262
>chr3:10830409-10830442
>chr3:10830596-10830698
>chr3:10832010-10832095
>chr3:10833059-10833368
>chr3:10834292-10834416
>chr3:10835555-10835621
>chr3:10836042-10836592
>chr3:10836835-10837119
>chr3:10838457-10838826
>chr3:10839516-10839552
>chr3:10839885-10839961
>chr3:10840700-10840813
>chr3:10840861-10840968
>chr3:10841089-10841161
>chr3:10841794-10841855
>chr3:10842690-10842742
>chr3:10843513-10843549
>chr3:10845878-10846036
>chr3:10847104-10847155
>chr3:10847304-10847355
>chr3:10847544-10847609
>chr3:10849911-10849993
>chr3:10851100-10851217
>chr3:10851589-10851703
>chr3:10854117-10854448
>chr3:10854944-10855055
>chr3:10855426-10855564
>chr3:10855853-10855893
>chr3:10856490-10856591
>chr3:10858572-10858702
>chr3:10860173-10860247
>chr3:10861175-10861551
>chr3:10863422-10863459
>chr3:10865377-10865685
>chr3:10873382-10873833
>chr3:10873891-10874021
>chr3:10874444-10874568
>chr3:10874661-10874820
>chr3:10876727-10876770
>chr3:10876963-10877017
>chr3:10877112-10877216
>chr3:10878386-10878775
>chr3:10879027-10879104
>chr3:10879748-10879806
>chr3:10879845-10880007
>chr3:10881128-10881439
>chr3:10882609-10882652
>chr3:10882801-10882837
>chr3:10883023-10883076
>chr3:10884501-10884536
>chr3:10885157-10885230
>chr3:10885551-10885597
>chr3:10886436-10886828
>chr3:10887059-10887347
>chr3:10887441-10887745
>chr3:10888163-10888193
>chr3:10888820-10888876
>chr3:10888936-10889009
>chr3:10889091-10889167
>chr3:10889502-10889562
>chr3:10891232-10891329
>chr3:10891473-10891629
>chr3:10891834-10891878
>chr3:10893015-10893061
>chr3:10893836-10893876
>chr3:10894148-10894190
>chr3:10894526-10894664
>chr3:10894728-10895075
>chr3:10895320-10895714
>chr3:10895791-10895885
>chr3:10896453-10896547
>chr3:10896810-10899204
>chr3:10902051-10902106
>chr3:10902564-10902617
>chr3:10905494-10905566
>chr3:10907297-10907392
>chr3:10907982-10908155
>chr3:10910701-10911117
>chr3:10911509-10911543
>chr3:10911746-10911811
>chr3:10913441-10913569
>chr3:10913672-10913998
>chr3:10915674-10915775
>chr3:10916633-10916695
>chr3:10919028-10919128
>chr3:10919810-10919857
>chr3:10921219-10921258
>chr3:10921489-10922051
>chr3:10922185-10922240
>chr3:10922578-10922648
>chr3:10922942-10923244
>chr3:10923511-10923635
>chr3:10923743-10923799
>chr3:10924121-10924272
>chr3:10924528-10924608
>chr3:10924690-10924988
>chr3:10925657-10925693
>chr3:10925891-10925957
>chr3:10926191-10926278
>chr3:10927451-10927519
>chr3:10927981-10928092
>chr3:10928179-10928259
>chr3:10931870-10931925
>chr3:10932511-10932566
>chr3:10934869-10934996
>chr3:10935642-10935721
>chr3:10936221-10936295
>chr3:10937189-10937245
>chr3:10938918-10939031
>chr3:10939497-10939637
>chr3:10940876-10940978
>chr3:10943403-10943540
>chr3:10943819-10943901
>chr3:10943956-10944195
>chr3:10945564-10945643
>chr3:10945760-10945838
>chr3:10946082-10946165
>chr3:10946835-10946969
>chr3:10948815-10948882
>chr3:10949039-10949099
>chr3:10949801-10949848
>chr3:10949979-10950031
>chr3:10951385-10951461
>chr3:10951589-10951776
>chr3:10951924-10952206
>chr3:10953150-10953191
>chr3:10953754-10953835
>chr3:10954017-10954076
>chr3:10954191-10954278
>chr3:10954388-10954446
>chr3:10954778-10955023
>chr3:10955349-10955389
>chr3:10957933-10958024
>chr3:10958992-10959132
>chr3:10959282-10959484
>chr3:10961398-10961795
>chr3:10963069-10963144
>chr3:10963615-10963738
>chr3:10964875-10964996
>chr3:10965048-10965080
>chr3:10965815-10965884
>chr3:10967418-10967446
>chr3:10967550-10967628
>chr3:10967713-10968115
>chr3:10968934-10969070
>chr3:10969108-10969242
>chr3:10970951-10971022
>chr3:10971417-10971604
>chr3:10973826-10973878
>chr3:10974936-10974977
>chr3:10975599-10975761
>chr3:10975884-10975935
>chr3:10976003-10976053
>chr3:10976794-10976934
>chr3:10977264-10977307
>chr3:10977847-10977898
>chr3:10978607-10978910
>chr3:10979470-10980160
>chr3:10983706-10983739
>chr3:10983834-10983907
>chr3:10985487-10985720
>chr3:10985913-10986004
>chr3:10986261-10986418
>chr3:10986996-10987340
>chr3:10988931-10988985
>chr3:10989434-10989507
>chr3:10991628-10991763
>chr3:10991841-10991953
>chr3:10992341-10992735
>chr3:10995258-10995327
>chr3:10995364-10995413
>chr3:10995771-10995826
>chr3:10999821-10999861
>chr3:11000278-11000312
>chr3:11000668-11000729
>chr3:11001465-11001531
>chr3:11001781-11001867
>chr3:11002928-11003240
>chr3:11003670-11003861
>chr3:11005521-11005789
>chr3:11006072-11006192
>chr3:11006523-11006570
>chr3:11006664-11006698
>chr3:11007505-11007568
>chr3:11008116-11008153
>chr3:11008923-11009268
>chr3:11009460-11009544
>chr3:11009932-11010000
>chr3:11010269-11010333
>chr3:11010803-11010849
>chr3:11011063-11011113
>chr3:11011341-11011604
>chr3:11012494-11012540
>chr3:11013624-11013738
>chr3:11015572-11015699
>chr3:11016305-11016620
>chr3:11018969-11019642
>chr3:11019702-11019814
>chr3:11020480-11020780
>chr3:11021968-11022032
>chr3:11022958-11023044
>chr3:11023690-11023867
>chr3:11023986-11024026
>chr3:11025295-11025335
>chr3:11026126-11026243
>chr3:11026419-11026448
>chr3:11026752-11027787
>chr3:11029000-11029060
>chr3:11029163-11029205
>chr3:11029664-11030032
>chr3:11030576-11030649
>chr3:11030748-11030896
>chr3:11031297-11031336
>chr3:11031836-11032736
>chr3:11032887-11033240
>chr3:11033502-11033604
>chr3:11034424-11034533
>chr3:11034724-11034790
>chr3:11036395-11036472
>chr3:11039009-11039115
>chr3:11039508-11039562
>chr3:11039848-11039915
>chr3:11040032-11040348
>chr3:11040418-11040497
>chr3:11041631-11042235
>chr3:11042962-11043293
>chr3:11043651-11043812
>chr3:11044319-11044686
>chr3:11045259-11045358
>chr3:11046076-11046139
>chr3:11046426-11047197
>chr3:11048392-11048432
>chr3:11048980-11049074
>chr3:11049341-11049528
>chr3:11051228-11051301
>chr3:11051448-11051996
>chr3:11053308-11053398
>chr3:11053648-11053948
>chr3:11054199-11054253
>chr3:11056090-11056144
>chr3:11056502-11056647
>chr3:11057518-11058201
>chr3:11058400-11058863
>chr3:11059487-11059527
>chr3:11059965-11060170
>chr3:11060224-11060375
>chr3:11061202-11062581
>chr3:11063418-11064410
>chr3:11064507-11064681
>chr3:11064735-11064773
>chr3:11064825-11064905
>chr3:11065094-11065459
>chr3:11065660-11067013
>chr3:11067099-11067241
>chr3:11067427-11068391
>chr3:11068490-11068542
>chr3:11068615-11069108
>chr3:11069403-11069470
>chr3:11069964-11071878
>chr3:11071956-11072378
>chr3:11072433-11072476
>chr3:11072572-11072795
>chr3:11072873-11073261
>chr3:11073298-11073428
>chr3:11073541-11073895
>chr3:11074026-11074387
>chr3:11074694-11075613
>chr3:11075736-11075828
>chr3:11076412-11076465
>chr3:11077082-11077147
>chr3:11077932-11078260
>chr3:11078594-11078939
>chr3:11079126-11079249
>chr3:11079345-11079678
>chr3:11080333-11080417
>chr3:11081123-11081729
>chr3:11082355-11082661
>chr3:11083378-11083835
>chr3:11085095-11085242
>chr3:11085472-11085556
>chr3:11087237-11087305
>chr3:11087354-11087664
>chr3:11089203-11089307
>chr3:11089590-11089848
>chr3:11089976-11090040
>chr3:11090143-11090221
>chr3:11090290-11090712
>chr3:11091781-11091851
>chr3:11092136-11092196
>chr3:11092278-11092374
>chr3:11092482-11092602
>chr3:11092696-11093554
>chr3:11093821-11094886
>chr3:11094969-11095464
>chr3:11096852-11096971
>chr3:11097553-11098005
>chr3:11098292-11098415
>chr3:11099295-11101137
>chr3:11101296-11101503
>chr3:11101603-11102095
>chr3:11102275-11106477
>chr3:11106514-11107083
>chr3:11107291-11107422
>chr3:11107540-11108184
>chr3:11108307-11108887
>chr3:11109208-11109466
>chr3:11109560-11109682
>chr3:11109829-11110765
>chr3:11110867-11110976
>chr3:11111057-11111115
>chr3:11111317-11111808
>chr3:11112018-11112368
>chr3:11112726-11112800
>chr3:11112878-11113008
>chr3:11113066-11114174
>chr3:11114607-11114847
>chr3:11114910-11115023
>chr3:11115168-11115459
>chr3:11116633-11116749
>chr3:11118159-11118238
>chr3:11118345-11118456
>chr3:11118979-11119370
>chr3:11119827-11120075
>chr3:11120777-11121044
>chr3:11121264-11121372
>chr3:11122878-11122959
>chr3:11123081-11123584
>chr3:11123693-11123807
>chr3:11124401-11124444
>chr3:11125386-11125763
>chr3:11127404-11127855
>chr3:11128248-11128768
>chr3:11128986-11130023
>chr3:11130849-11130913
>chr3:11130980-11131036
>chr3:11131827-11132301
>chr3:11132829-11132993
>chr3:11133341-11133396
>chr3:11133619-11133913
>chr3:11134842-11134902
>chr3:11135228-11135608
>chr3:11135780-11136118
>chr3:11137942-11138518
>chr3:11138551-11139777
>chr3:11139841-11140030
>chr3:11141189-11141237
>chr3:11141363-11141652
>chr3:11142629-11142912
>chr3:11143885-11144576
>chr3:11144779-11144904
>chr3:11145541-11145660
>chr3:11145959-11146121
>chr3:11147657-11147795
>chr3:11147880-11148185
>chr3:11151451-11151796
>chr3:11151833-11151920
>chr3:11152159-11152196
>chr3:11153150-11153242
>chr3:11153480-11153518
>chr3:11153726-11153782
>chr3:11154989-11155043
>chr3:11155914-11155951
>chr3:11158084-11158121
>chr3:11158752-11158795
>chr3:11158961-11159268
>chr3:11159363-11159413
>chr3:11159666-11159717
>chr3:11161736-11161779
>chr3:11162832-11162883
>chr3:11163537-11163595
>chr3:11164046-11164093
>chr3:11164500-11164555
>chr3:11166183-11166243
>chr3:11166497-11167046
>chr3:11167079-11167573
>chr3:11169106-11169245
>chr3:11169293-11169325
>chr3:11170610-11170651
>chr3:11171093-11171418
>chr3:11171503-11171579
>chr3:11172643-11173004
>chr3:11173380-11173682
>chr3:11175216-11175272
>chr3:11175465-11175642
>chr3:11175888-11176231
>chr3:11176778-11177290
>chr3:11177609-11177704
>chr3:11179006-11179658
>chr3:11179776-11182363
>chr3:11183363-11183408
>chr3:11183453-11183502
>chr3:11183728-11183802
>chr3:11184277-11184358
>chr3:11184644-11184941
>chr3:11185325-11185375
>chr3:11185667-11185706
>chr3:11186436-11186499
>chr3:11186784-11187027
>chr3:11187374-11187458
>chr3:11188310-11188579
>chr3:11189332-11189375
>chr3:11189634-11189976
>chr3:11190225-11190801
>chr3:11192617-11192735
>chr3:11193383-11193515
>chr3:11193558-11193694
>chr3:11193744-11193880
>chr3:11194501-11194840
>chr3:11196396-11196548
>chr3:11196762-11197156
>chr3:11197321-11197408
>chr3:11198586-11198748
>chr3:11198928-11199212
>chr3:11200116-11200150
>chr3:11200772-11200838
>chr3:11202128-11202452
>chr3:11202895-11203946
>chr3:11204722-11204767
>chr3:11205383-11205499
>chr3:11205653-11205965
>chr3:11206084-11206416
>chr3:11206911-11206956
>chr3:11207272-11207589
>chr3:11208133-11208488
>chr3:11209105-11209404
>chr3:11209609-11209826
>chr3:11210048-11210425
>chr3:11210472-11210810
>chr3:11210933-11210995
>chr3:11212854-11212896
>chr3:11212925-11212963
>chr3:11213283-11213360
>chr3:11213446-11213778
>chr3:11214594-11214753
>chr3:11215416-11215747
>chr3:11216172-11216531
>chr3:11216570-11217759
>chr3:11218133-11219213
>chr3:11219263-11219746
>chr3:11220068-11220142
>chr3:11221213-11221567
>chr3:11221653-11222085
>chr3:11222901-11223510
>chr3:11223561-11223625
>chr3:11223837-11223937
>chr3:11224359-11224835
>chr3:11225669-11225853
>chr3:11226607-11226894
>chr3:11227021-11227108
>chr3:11227303-11227593
>chr3:11228203-11228411
>chr3:11228495-11228570
>chr3:11228631-11228906
>chr3:11230562-11230632
>chr3:11230976-11231301
>chr3:11231374-11231812
>chr3:11231967-11232548
>chr3:11232671-11232806
>chr3:11233112-11233379
>chr3:11234297-11234367
>chr3:11234823-11235307
>chr3:11236143-11236468
>chr3:11236587-11236643
>chr3:11237640-11237982
>chr3:11238505-11238586
>chr3:11238702-11238842
>chr3:11238889-11239666
>chr3:11241382-11242665
>chr3:11242902-11243276
>chr3:11244300-11244363
>chr3:11245064-11245372
>chr3:11245916-11246157
>chr3:11246703-11247283
>chr3:11247357-11247452
>chr3:11249106-11249531
>chr3:11249987-11250365
>chr3:11250586-11250715
>chr3:11251708-11251935
>chr3:11252032-11252282
>chr3:11252570-11252838
>chr3:11253335-11253400
>chr3:11254722-11254824
>chr3:11255056-11255349
>chr3:11255482-11255941
>chr3:11256471-11257587
>chr3:11257688-11257969
>chr3:11258009-11258065
>chr3:11258748-11258866
>chr3:11261547-11261866
>chr3:11262715-11262793
>chr3:11263399-11263744
>chr3:11264292-11264645
>chr3:11265150-11266871
>chr3:11266908-11267355
>chr3:11267676-11270235
>chr3:11270478-11270941
>chr3:11271218-11271523
>chr3:11272815-11272856
>chr3:11273602-11273671
>chr3:11273882-11273915
>chr3:11274693-11274757
>chr3:11275329-11275695
>chr3:11277385-11278480
>chr3:11279395-11279740
>chr3:11279993-11280263
>chr3:11280380-11280483
>chr3:11281464-11281831
>chr3:11283351-11283400
>chr3:11283655-11283957
>chr3:11284535-11285141
>chr3:11285205-11285619
>chr3:11286522-11287071
>chr3:11288511-11288652
>chr3:11289546-11289851
>chr3:11290476-11290591
>chr3:11290689-11291015
>chr3:11291463-11291556
>chr3:11292205-11292850
>chr3:11293231-11294083
>chr3:11294121-11294524
>chr3:11294804-11295135
>chr3:11295747-11296106
>chr3:11296719-11296804
>chr3:11297034-11297354
>chr3:11297993-11298454
>chr3:11299888-11300196
>chr3:11300296-11300433
>chr3:11300611-11300877
>chr3:11300942-11301014
>chr3:11301864-11301917
>chr3:11303382-11303723
>chr3:11303784-11304288
>chr3:11304840-11305205
>chr3:11306548-11306615
>chr3:11309846-11310205
>chr3:11310623-11310934
>chr3:11311318-11311654
>chr3:11311900-11312153
>chr3:11313638-11313902
>chr3:11314586-11314958
>chr3:11315495-11315552
>chr3:11315721-11316026
>chr3:11316600-11316641
>chr3:11316936-11317153
>chr3:11317565-11317896
>chr3:11317990-11318064
>chr3:11320280-11320646
>chr3:11321810-11321866
>chr3:11322249-11322287
>chr3:11322483-11322538
>chr3:11322812-11323181
>chr3:11324228-11324279
>chr3:11324901-11325222
>chr3:11325381-11325748
>chr3:11326204-11326604
>chr3:11327527-11327647
>chr3:11327846-11327920
>chr3:11328779-11329151
>chr3:11329463-11329537
>chr3:11329637-11330092
>chr3:11330348-11330445
>chr3:11331817-11331919
>chr3:11332224-11332336
>chr3:11333561-11333681
>chr3:11333740-11334053
>chr3:11334099-11334152
>chr3:11334257-11334545
>chr3:11334686-11334979
>chr3:11335282-11335489
>chr3:11335697-11336326
>chr3:11336648-11336966
>chr3:11337145-11337516
>chr3:11337632-11337785
>chr3:11337945-11338396
>chr3:11338464-11338656
>chr3:11339006-11339332
>chr3:11341049-11341366
>chr3:11341442-11341752
>chr3:11342360-11342424
>chr3:11342891-11343275
>chr3:11344486-11344872
>chr3:11345102-11345427
>chr3:11345557-11345652
>chr3:11345746-11346003
>chr3:11346056-11346114
>chr3:11346257-11346319
>chr3:11348210-11349525
>chr3:11350801-11350909
>chr3:11351854-11352727
>chr3:11353126-11353627
>chr3:11353666-11353900
>chr3:11354371-11354695
>chr3:11355620-11355874
>chr3:11355997-11356056
>chr3:11357726-11358046
>chr3:11358978-11359263
>chr3:11359424-11359859
>chr3:11359954-11360348
>chr3:11361252-11361686
>chr3:11363174-11363571
>chr3:11364373-11364476
>chr3:11365069-11365129
>chr3:11365929-11366243
>chr3:11367489-11367564
>chr3:11368069-11368289
>chr3:11368505-11368763
>chr3:11369977-11370053
>chr3:11370852-11370981
>chr3:11372567-11372646
>chr3:11372787-11372868
>chr3:11374103-11374544
>chr3:11374593-11376345
>chr3:11376722-11377054
>chr3:11377450-11377495
>chr3:11378018-11378323
>chr3:11378395-11378754
>chr3:11382221-11382304
>chr3:11382912-11383046
>chr3:11383450-11383749
>chr3:11383930-11384030
>chr3:11384613-11384942
>chr3:11385008-11385331
>chr3:11386041-11386122
>chr3:11386277-11386320
>chr3:11386958-11387025
>chr3:11387678-11387987
>chr3:11388442-11388733
>chr3:11388962-11389299
>chr3:11390907-11390979
>chr3:11392436-11392507
>chr3:11393675-11394012
>chr3:11395345-11395400
>chr3:11395650-11395975
>chr3:11396156-11396824
>chr3:11396941-11397047
>chr3:11397136-11398119
>chr3:11398489-11398841
>chr3:11399058-11399373
>chr3:11399535-11399873
>chr3:11401942-11402502
>chr3:11402755-11402806
>chr3:11403124-11403160
>chr3:11404152-11404436
>chr3:11404620-11405058
>chr3:11405596-11408694
>chr3:11408721-11409298
>chr3:11409478-11409924
>chr3:11410255-11410493
>chr3:11410551-11411013
>chr3:11411082-11412226
>chr3:11412281-11412675
>chr3:11412776-11414373
>chr3:11414478-11414655
>chr3:11414699-11415008
>chr3:11415042-11415759
>chr3:11415810-11415885
>chr3:11415920-11415952
>chr3:11416099-11416831
>chr3:11416873-11417167
>chr3:11417393-11417519
>chr3:11417650-11418414
>chr3:11418614-11419067
>chr3:11419265-11419575
>chr3:11420637-11423120
>chr3:11423251-11423432
>chr3:11424228-11424475
>chr3:11424574-11424671
>chr3:11424881-11424926
>chr3:11424991-11425271
>chr3:11425956-11426486
>chr3:11427527-11427834
>chr3:11429208-11429556
>chr3:11429657-11429980
>chr3:11430260-11430339
>chr3:11431050-11431703
>chr3:11432458-11432642
>chr3:11432982-11433287
>chr3:11435107-11435167
>chr3:11435812-11435861
>chr3:11435948-11436201
>chr3:11436379-11436527
>chr3:11436622-11436901
>chr3:11438414-11438615
>chr3:11439036-11439374
>chr3:11440306-11440989
>chr3:11441221-11441543
>chr3:11441620-11442103
>chr3:11442591-11442950
>chr3:11443387-11443709
>chr3:11443787-11443877
>chr3:11444563-11445743
>chr3:11445813-11445902
>chr3:11447179-11447479
>chr3:11448224-11448320
>chr3:11449220-11449411
>chr3:11450105-11450275
>chr3:11451237-11451477
>chr3:11451779-11452567
>chr3:11454803-11454879
>chr3:11456248-11456520
>chr3:11458229-11458569
>chr3:11458766-11458826
>chr3:11458872-11458920
>chr3:11461732-11462053
>chr3:11462758-11463188
>chr3:11464066-11464420
>chr3:11464893-11464971
>chr3:11465170-11465769
>chr3:11466844-11467154
>chr3:11467367-11467707
>chr3:11469126-11469476
>chr3:11469695-11470024
>chr3:11470472-11470529
>chr3:11470610-11470665
>chr3:11471432-11471559
>chr3:11471721-11472064
>chr3:11474323-11474631
>chr3:11478819-11478905
>chr3:11479640-11479692
>chr3:11479925-11480462
>chr3:11480496-11480600
>chr3:11481229-11481377
>chr3:11482749-11482860
>chr3:11484099-11484433
>chr3:11484544-11488646
>chr3:11488675-11492493
>chr3:11492852-11493064
>chr3:11493136-11493478
>chr3:11493513-11493591
>chr3:11494031-11494432
>chr3:11494784-11495097
>chr3:11496398-11496447
>chr3:11496833-11497558
>chr3:11499454-11499785
>chr3:11500656-11501261
>chr3:11501670-11501973
>chr3:11502193-11502693
>chr3:11503461-11503926
>chr3:11506337-11506787
>chr3:11506973-11507323
>chr3:11507938-11508000
>chr3:11508241-11508744
>chr3:11510860-11512170
>chr3:11512205-11512270
>chr3:11512506-11513815
>chr3:11513870-11514074
>chr3:11514853-11515146
>chr3:11515290-11515535
>chr3:11515680-11515759
>chr3:11516162-11517380
>chr3:11518260-11518589
>chr3:11519027-11519097
>chr3:11519537-11519865
>chr3:11519906-11519960
>chr3:11520124-11520215
>chr3:11521485-11521864
>chr3:11522936-11522995
>chr3:11524436-11524624
>chr3:11524647-11524785
>chr3:11525021-11525353
>chr3:11525562-11525856
>chr3:11526090-11526416
>chr3:11526866-11527426
>chr3:11528522-11528870
>chr3:11530706-11531024
>chr3:11531583-11531950
>chr3:11532028-11532079
>chr3:11532418-11532720
>chr3:11533187-11533243
>chr3:11533775-11533871
>chr3:11538414-11538908
>chr3:11539248-11539345
>chr3:11540025-11540126
>chr3:11540321-11541340
>chr3:11541656-11541729
>chr3:11543615-11543853
>chr3:11543878-11543937
>chr3:11545472-11545540
>chr3:11545608-11545655
>chr3:11545889-11546503
>chr3:11547479-11548475
>chr3:11549279-11549402
>chr3:11549706-11549790
>chr3:11549937-11550114
>chr3:11550371-11550715
>chr3:11551539-11552054
>chr3:11552482-11552598
>chr3:11553967-11554080
>chr3:11554401-11554495
>chr3:11557914-11557981
>chr3:11560023-11560090
>chr3:11561912-11562204
>chr3:11562473-11562533
>chr3:11564660-11564771
>chr3:11566213-11566249
>chr3:11566345-11566391
>chr3:11568922-11568984
>chr3:11569702-11569887
>chr3:11571394-11571675
>chr3:11571817-11572125
>chr3:11572243-11572315
>chr3:11572502-11572566
>chr3:11572881-11573402
>chr3:11573694-11573819
>chr3:11573887-11573945
>chr3:11573999-11574108
>chr3:11574466-11574677
>chr3:11574731-11574846
>chr3:11575118-11575165
>chr3:11577283-11577605
>chr3:11578727-11579080
>chr3:11580108-11580553
>chr3:11581089-11581378
>chr3:11584084-11584158
>chr3:11584319-11584434
>chr3:11584535-11584575
>chr3:11584921-11584956
>chr3:11585132-11585471
>chr3:11585608-11585641
>chr3:11586105-11586150
>chr3:11586520-11586716
>chr3:11589810-11589845
>chr3:11590657-11590743
>chr3:11593500-11593667
>chr3:11594393-11594435
>chr3:11594873-11595202
>chr3:11595244-11596027
>chr3:11596620-11596691
>chr3:11597442-11597578
>chr3:11597658-11597847
>chr3:11598050-11598329
>chr3:11598457-11598800
>chr3:11599243-11599315
>chr3:11599500-11599948
>chr3:11600254-11600351
>chr3:11602409-11602511
>chr3:11604091-11604141
>chr3:11605034-11605330
>chr3:11605834-11607645
>chr3:11608869-11609170
>chr3:11611232-11611312
>chr3:11611359-11611568
>chr3:11614884-11614932
>chr3:11616122-11616168
>chr3:11616905-11617102
>chr3:11618662-11618724
>chr3:11620196-11620235
>chr3:11621155-11622029
>chr3:11622059-11622115
>chr3:11623731-11624064
>chr3:11625723-11626025
>chr3:11627193-11627253
>chr3:11627292-11627626
>chr3:11628059-11628846
>chr3:11629113-11629157
>chr3:11629471-11629834
>chr3:11630305-11630842
>chr3:11632009-11632365
>chr3:11633364-11633751
>chr3:11634678-11634963
>chr3:11637246-11637309
>chr3:11638514-11638614
>chr3:11639242-11639295
>chr3:11639590-11639904
>chr3:11640832-11641125
>chr3:11644572-11644913
>chr3:11645189-11645630
>chr3:11645687-11646025
>chr3:11646498-11646544
>chr3:11647444-11647658
>chr3:11648665-11648824
>chr3:11649891-11650265
>chr3:11651061-11651380
>chr3:11652201-11652288
>chr3:11652400-11652703
>chr3:11653522-11653604
>chr3:11653682-11653834
>chr3:11653973-11654151
>chr3:11657880-11658273
>chr3:11659161-11659224
>chr3:11659276-11659635
>chr3:11659816-11660179
>chr3:11660654-11660712
>chr3:11660794-11660852
>chr3:11661420-11661813
>chr3:11663435-11663750
>chr3:11663842-11664263
>chr3:11664765-11664827
>chr3:11664910-11665424
>chr3:11665680-11665784
>chr3:11665946-11666317
>chr3:11667821-11668145
>chr3:11668769-11668808
>chr3:11669213-11669389
>chr3:11669708-11669958
>chr3:11670751-11671056
>chr3:11671182-11671248
>chr3:11671359-11671535
>chr3:11673360-11673448
>chr3:11673727-11674052
>chr3:11675052-11675383
>chr3:11676080-11676453
>chr3:11676722-11676774
>chr3:11676910-11676966
>chr3:11677061-11677111
>chr3:11677221-11677585
>chr3:11677617-11677944
>chr3:11678073-11678367
>chr3:11678602-11678689
>chr3:11678718-11678771
>chr3:11678811-11679819
>chr3:11679939-11680092
>chr3:11681085-11681374
>chr3:11681585-11681698
>chr3:11681970-11682575
>chr3:11682939-11683805
>chr3:11683937-11684315
>chr3:11684373-11684683
>chr3:11684793-11686718
>chr3:11687107-11687230
>chr3:11687497-11687611
>chr3:11688008-11688134
>chr3:11688563-11689162
>chr3:11690908-11691016
>chr3:11691150-11691210
>chr3:11691480-11691525
>chr3:11692899-11693231
>chr3:11694051-11694112
>chr3:11694332-11694645
>chr3:11695039-11695351
>chr3:11696719-11697035
>chr3:11697101-11697271
>chr3:11697292-11697504
>chr3:11698216-11698533
>chr3:11699521-11699802
>chr3:11700473-11700552
>chr3:11701071-11701484
>chr3:11702350-11702758
>chr3:11703041-11703102
>chr3:11703963-11704437
>chr3:11705714-11705940
>chr3:11707043-11707362
>chr3:11707590-11707879
>chr3:11708102-11708258
>chr3:11708762-11709475
>chr3:11709850-11710264
>chr3:11710804-11711752
>chr3:11712282-11712341
>chr3:11713556-11713618
>chr3:11714398-11714629
>chr3:11714832-11715162
>chr3:11715323-11715660
>chr3:11715732-11715851
>chr3:11715981-11716401
>chr3:11717095-11717207
>chr3:11717531-11717617
>chr3:11719334-11719396
>chr3:11720744-11720779
>chr3:11721769-11721832
>chr3:11722496-11723161
>chr3:11723292-11723748
>chr3:11724050-11724776
>chr3:11725024-11725743
>chr3:11726513-11726853
>chr3:11727319-11728187
>chr3:11728485-11728520
>chr3:11728722-11729040
>chr3:11729485-11729853
>chr3:11730097-11730777
>chr3:11731347-11731540
>chr3:11731876-11732360
>chr3:11732575-11732614
>chr3:11732659-11732718
>chr3:11732972-11733349
>chr3:11733409-11733797
>chr3:11734609-11735652
>chr3:11737279-11737627
>chr3:11738321-11738374
>chr3:11739370-11739448
>chr3:11739518-11739711
>chr3:11739901-11739983
>chr3:11740066-11740144
>chr3:11740494-11740850
>chr3:11740888-11741557
>chr3:11741808-11741952
>chr3:11742159-11742350
>chr3:11742458-11742895
>chr3:11743352-11743638
>chr3:11744027-11744375
>chr3:11744408-11746346
>chr3:11746430-11746588
>chr3:11746634-11747027
>chr3:11747083-11748182
>chr3:11748235-11748688
>chr3:11748829-11749214
>chr3:11749277-11749323
>chr3:11749881-11750197
>chr3:11750321-11750613
>chr3:11750877-11750933
>chr3:11751098-11751397
>chr3:11752064-11752930
>chr3:11753116-11753758
>chr3:11754354-11755212
>chr3:11756128-11756169
>chr3:11756575-11756923
>chr3:11758325-11759180
>chr3:11759683-11760012
>chr3:11760362-11761184
>chr3:11761665-11762018
>chr3:11762386-11762427
>chr3:11762777-11763085
>chr3:11763126-11763493
>chr3:11763976-11764294
>chr3:11764473-11764797
>chr3:11765701-11766007
>chr3:11766154-11766941
>chr3:11767083-11768444
>chr3:11769037-11769071
>chr3:11769110-11769353
>chr3:11769497-11769576
>chr3:11771460-11772759
>chr3:11772890-11773274
>chr3:11773372-11773534
>chr3:11773801-11774125
>chr3:11774488-11774748
>chr3:11774805-11775193
>chr3:11775666-11775848
>chr3:11775915-11776717
>chr3:11776825-11776975
>chr3:11777009-11777329
>chr3:11777444-11777818
>chr3:11778135-11778464
>chr3:11778552-11779355
>chr3:11779447-11779521
>chr3:11780542-11780674
>chr3:11781450-11781793
>chr3:11782253-11782574
>chr3:11783665-11783725
>chr3:11783803-11783980
>chr3:11784197-11784533
>chr3:11784781-11784972
>chr3:11785311-11785923
>chr3:11786009-11786112
>chr3:11786250-11786895
>chr3:11787672-11787798
>chr3:11788324-11789016
>chr3:11791152-11791195
>chr3:11792352-11792398
>chr3:11792699-11793108
>chr3:11793576-11793644
>chr3:11794163-11794438
>chr3:11796760-11798740
>chr3:11798952-11799376
>chr3:11799796-11800098
>chr3:11800165-11800484
>chr3:11800556-11803887
>chr3:11803931-11804119
>chr3:11804352-11804568
>chr3:11804837-11805600
>chr3:11805835-11806200
>chr3:11806546-11806729
>chr3:11807474-11807508
>chr3:11808760-11809025
>chr3:11810222-11810277
>chr3:11810732-11811066
>chr3:11811275-11811331
>chr3:11811647-11812212
>chr3:11813242-11813555
>chr3:11813634-11814220
>chr3:11814666-11814998
>chr3:11816422-11816815
>chr3:11818230-11818287
>chr3:11818608-11818925
>chr3:11819605-11819821
>chr3:11820028-11820114
>chr3:11821098-11821507
>chr3:11821859-11822157
>chr3:11822278-11822389
>chr3:11822583-11823055
>chr3:11823129-11824597
>chr3:11824680-11824720
>chr3:11825095-11825168
>chr3:11825777-11825922
>chr3:11826226-11826340
>chr3:11826376-11826637
>chr3:11826777-11826869
>chr3:11827282-11827706
>chr3:11828230-11828385
>chr3:11829134-11829243
>chr3:11829428-11829508
>chr3:11830590-11830908
>chr3:11830958-11831039
>chr3:11831703-11831835
>chr3:11832217-11832327
>chr3:11832426-11832546
>chr3:11833862-11834299
>chr3:11834691-11834992
>chr3:11835614-11835758
>chr3:11835978-11836363
>chr3:11836456-11836769
>chr3:11837394-11837512
>chr3:11837923-11838110
>chr3:11838167-11838523
>chr3:11838727-11838815
>chr3:11839561-11839617
>chr3:11839659-11840000
>chr3:11840035-11840540
>chr3:11841067-11841381
>chr3:11841869-11841909
>chr3:11842121-11842739
>chr3:11843329-11843750
>chr3:11845525-11845673
>chr3:11846046-11846132
>chr3:11848451-11848769
>chr3:11849367-11849424
>chr3:11849543-11849932
>chr3:11850919-11851317
>chr3:11853705-11853854
>chr3:11853948-11854347
>chr3:11854410-11854808
>chr3:11854876-11854926
>chr3:11855088-11855193
>chr3:11855227-11855646
>chr3:11855850-11855936
>chr3:11855998-11856055
>chr3:11856376-11857375
>chr3:11857520-11857825
>chr3:11858111-11858255
>chr3:11858328-11858552
>chr3:11858747-11859686
>chr3:11860181-11860295
>chr3:11860589-11860713
>chr3:11861013-11861299
>chr3:11861513-11861561
>chr3:11861984-11868839
>chr3:11869011-11869264
>chr3:11869330-11870127
>chr3:11870469-11870526
>chr3:11873785-11874422
>chr3:11874619-11874966
>chr3:11875386-11879136
>chr3:11879249-11880811
>chr3:11881081-11881427
>chr3:11881668-11881884
>chr3:11881938-11882201
>chr3:11882371-11882684
>chr3:11883472-11883513
>chr3:11884553-11884848
>chr3:11886276-11886595
>chr3:11886930-11890456
>chr3:11890636-11890950
>chr3:11892039-11892111
>chr3:11892254-11897760
>chr3:11898030-11898171
>chr3:11899337-11899382
>chr3:11900428-11900735
>chr3:11901990-11902546
>chr3:11902725-11902774
>chr3:11902898-11903119
>chr3:11904201-11904294
>chr3:11904601-11904672
>chr3:11908876-11909141
>chr3:11910212-11910285
>chr3:11910772-11910820
>chr3:11911068-11911195
>chr3:11911848-11912029
>chr3:11912195-11912252
>chr3:11913810-11913895
>chr3:11914086-11914249
>chr3:11914948-11915059
>chr3:11916733-11916797
>chr3:11917674-11917947
>chr3:11918085-11919158
>chr3:11920060-11920360
>chr3:11921276-11921596
>chr3:11922175-11922321
>chr3:11922400-11923230
>chr3:11924724-11924809
>chr3:11925528-11926901
>chr3:11926948-11927228
>chr3:11927637-11927819
>chr3:11927899-11927978
>chr3:11928756-11929119
>chr3:11929266-11929346
>chr3:11929418-11929492
>chr3:11929938-11930247
>chr3:11930663-11930728
>chr3:11930768-11931358
>chr3:11931472-11931873
>chr3:11931922-11932734
>chr3:11933245-11934281
>chr3:11934561-11935225
>chr3:11936456-11936720
>chr3:11937138-11937493
>chr3:11938019-11938319
>chr3:11938687-11939007
>chr3:11940876-11941708
>chr3:11941852-11941926
>chr3:11942219-11943780
>chr3:11944518-11945663
>chr3:11946450-11947628
>chr3:11948680-11948782
>chr3:11950236-11950487
>chr3:11950566-11950674
>chr3:11950930-11951280
>chr3:11951595-11951633
>chr3:11951681-11951876
>chr3:11952026-11952175
>chr3:11952281-11952565
>chr3:11952671-11952826
>chr3:11952890-11953093
>chr3:11954186-11954243
>chr3:11954894-11955202
>chr3:11955918-11955996
>chr3:11956550-11956684
>chr3:11956896-11957270
>chr3:11957403-11957466
>chr3:11957806-11958209
>chr3:11958800-11959131
>chr3:11959259-11959465
>chr3:11960177-11960235
>chr3:11960356-11960427
>chr3:11961336-11961952
>chr3:11963405-11963738
>chr3:11964053-11964233
>chr3:11964869-11965194
>chr3:11965804-11966141
>chr3:11966592-11966915
>chr3:11967207-11967314
>chr3:11967552-11967692
>chr3:11968041-11968135
>chr3:11968494-11969050
>chr3:11969194-11969609
>chr3:11970559-11970632
>chr3:11971162-11971453
>chr3:11971515-11971666
>chr3:11972148-11972230
>chr3:11972761-11972805
>chr3:11973363-11973484
>chr3:11974133-11974445
>chr3:11975289-11975559
>chr3:11975980-11976308
>chr3:11976400-11976451
>chr3:11977399-11977470
>chr3:11978808-11979124
>chr3:11979189-11979532
>chr3:11980353-11980470
>chr3:11981982-11982091
>chr3:11984443-11984487
>chr3:11984796-11985087
>chr3:11985366-11985662
>chr3:11986408-11986523
>chr3:11986702-11986829
>chr3:11987083-11987415
>chr3:11987547-11987619
>chr3:11987667-11988032
>chr3:11989670-11989738
>chr3:11989819-11989927
>chr3:11989986-11990078
>chr3:11990391-11990465
>chr3:11990729-11990922
>chr3:11991003-11991072
>chr3:11992284-11994677
>chr3:11995086-11995132
>chr3:11995539-11995636
>chr3:11996312-11996410
>chr3:11997461-11997615
>chr3:11999535-11999626
>chr3:12001923-12002245
>chr3:12002559-12002671
>chr3:12003112-12003217
>chr3:12003774-12003855
>chr3:12006586-12006638
>chr3:12009367-12009418
>chr3:12009763-12010000
>chr3:12010000-12010121
>chr3:12012124-12012186
>chr3:12013111-12013271
>chr3:12013700-12013766
>chr3:12016563-12016872
>chr3:12017773-12017835
>chr3:12018682-12018751
>chr3:12021474-12021610
>chr3:12021773-12022062
>chr3:12022393-12022853
>chr3:12023970-12024015
>chr3:12024140-12024425
>chr3:12024651-12024744
>chr3:12024845-12025102
>chr3:12025272-12025345
>chr3:12027602-12027643
>chr3:12027977-12033367
>chr3:12033498-12033559
>chr3:12033648-12034562
>chr3:12034750-12034975
>chr3:12035019-12035371
>chr3:12035773-12035855
>chr3:12036585-12036727
>chr3:12036918-12037142
>chr3:12037322-12037529
>chr3:12037622-12038205
>chr3:12038267-12039260
>chr3:12040421-12040662
>chr3:12042229-12042361
>chr3:12042583-12042834
>chr3:12042942-12043402
>chr3:12044012-12044224
>chr3:12045838-12045975
>chr3:12046246-12046308
>chr3:12048164-12048432
>chr3:12048557-12048629
>chr3:12049235-12049571
>chr3:12049913-12050202
>chr3:12050329-12051060
>chr3:12051975-12052073
>chr3:12052252-12052317
>chr3:12052945-12053078
>chr3:12053135-12053458
>chr3:12053775-12053865
>chr3:12055441-12055495
>chr3:12055714-12055745
>chr3:12056429-12056510
>chr3:12056997-12057287
>chr3:12059135-12059797
>chr3:12060639-12060795
>chr3:12060981-12061124
>chr3:12061366-12061647
>chr3:12061796-12062307
>chr3:12062371-12063051
>chr3:12063121-12063307
>chr3:12063452-12063670
>chr3:12063955-12064070
>chr3:12064200-12064266
>chr3:12064387-12064442
>chr3:12064491-12066358
>chr3:12066736-12067229
>chr3:12067606-12068121
>chr3:12068634-12068727
>chr3:12068847-12069554
>chr3:12069605-12069737
>chr3:12069785-12070140
>chr3:12070578-12070660
>chr3:12070742-12070822
>chr3:12071376-12071869
>chr3:12071926-12072502
>chr3:12072547-12072684
>chr3:12073664-12073753
>chr3:12073982-12074019
>chr3:12074174-12074210
>chr3:12075910-12076041
>chr3:12077280-12079063
>chr3:12079094-12080894
>chr3:12082044-12082165
>chr3:12082993-12083319
>chr3:12084431-12084926
>chr3:12085122-12089670
>chr3:12090519-12090572
>chr3:12091570-12091677
>chr3:12093050-12093125
>chr3:12093854-12094160
>chr3:12094922-12094956
>chr3:12095271-12095579
>chr3:12096755-12096995
>chr3:12097033-12098319
>chr3:12098468-12099477
>chr3:12099548-12100066
>chr3:12100114-12100340
>chr3:12100413-12101075
>chr3:12101222-12101456
>chr3:12101594-12101658
>chr3:12103044-12103197
>chr3:12104112-12104259
>chr3:12104427-12104478
>chr3:12104545-12104911
>chr3:12105899-12106406
>chr3:12106682-12106853
>chr3:12107624-12107740
>chr3:12107934-12108228
>chr3:12109882-12111409
>chr3:12113271-12113392
>chr3:12113433-12113705
>chr3:12113737-12114078
>chr3:12114141-12114639
>chr3:12116738-12117057
>chr3:12118225-12118489
>chr3:12118929-12118973
>chr3:12120106-12120258
>chr3:12121348-12121848
>chr3:12122116-12122148
>chr3:12123483-12124035
>chr3:12125010-12125309
>chr3:12126658-12126710
>chr3:12127008-12127084
>chr3:12127934-12128263
>chr3:12128968-12129160
>chr3:12129779-12130430
>chr3:12130525-12130688
>chr3:12131973-12132161
>chr3:12133751-12133834
>chr3:12133915-12134054
>chr3:12134509-12134547
>chr3:12136266-12136470
>chr3:12136959-12137272
>chr3:12137675-12137724
>chr3:12139480-12139512
>chr3:12140890-12140940
>chr3:12141664-12141736
>chr3:12143277-12143916
>chr3:12144703-12145104
>chr3:12145163-12145576
>chr3:12146532-12146601
>chr3:12147165-12147229
>chr3:12147716-12147775
>chr3:12147826-12148149
>chr3:12150432-12150515
>chr3:12154747-12154781
>chr3:12155015-12155073
>chr3:12157076-12157142
>chr3:12158144-12158279
>chr3:12159753-12160091
>chr3:12160241-12160303
>chr3:12162947-12163269
>chr3:12163652-12164145
>chr3:12164950-12165275
>chr3:12167515-12167921
>chr3:12168000-12168037
>chr3:12168727-12168788
>chr3:12172165-12172237
>chr3:12172350-12172457
>chr3:12172615-12172876
>chr3:12173622-12174016
>chr3:12174459-12174786
>chr3:12177213-12177401
>chr3:12178853-12178900
>chr3:12179939-12180238
>chr3:12182179-12182224
>chr3:12182814-12182864
>chr3:12187430-12187490
>chr3:12187531-12187580
>chr3:12187622-12187685
>chr3:12187741-12187857
>chr3:12189522-12189830
>chr3:12190213-12190282
>chr3:12192894-12192949
>chr3:12193244-12193298
>chr3:12195155-12195217
>chr3:12197640-12197712
>chr3:12198974-12199032
>chr3:12199774-12199873
>chr3:12200199-12200554
>chr3:12201178-12201509
>chr3:12201624-12202398
>chr3:12204484-12204798
>chr3:12205621-12205737
>chr3:12206104-12206843
>chr3:12206932-12207040
>chr3:12207199-12207297
>chr3:12207793-12208003
>chr3:12208105-12208254
>chr3:12208319-12208361
>chr3:12208630-12208743
>chr3:12208914-12210039
>chr3:12210709-12211077
>chr3:12211246-12211460
>chr3:12211833-12212085
>chr3:12212663-12212988
>chr3:12213217-12213898
>chr3:12214096-12214214
>chr3:12214573-12214885
>chr3:12215090-12216296
>chr3:12216487-12216655
>chr3:12216839-12216903
>chr3:12216960-12217058
>chr3:12217155-12217237
>chr3:12217294-12218614
>chr3:12218709-12219775
>chr3:12219879-12220059
>chr3:12220114-12220257
>chr3:12220445-12220491
>chr3:12221240-12221543
>chr3:12223132-12223189
>chr3:12223659-12223977
>chr3:12224467-12224580
>chr3:12224941-12225524
>chr3:12225576-12226873
>chr3:12226982-12227461
>chr3:12229179-12229273
>chr3:12231081-12231514
>chr3:12232312-12232409
>chr3:12233053-12233691
>chr3:12236851-12237172
>chr3:12238080-12238364
>chr3:12239777-12240100
>chr3:12240339-12240726
>chr3:12240803-12241430
>chr3:12241565-12241649
>chr3:12242281-12242381
>chr3:12242673-12242739
>chr3:12242790-12243062
>chr3:12243223-12243297
>chr3:12247878-12248192
>chr3:12248498-12250009
>chr3:12250039-12251301
>chr3:12251622-12252009
>chr3:12252458-12252919
>chr3:12254914-12255440
>chr3:12255887-12257359
>chr3:12257718-12257791
>chr3:12258481-12259158
>chr3:12259452-12260281
>chr3:12260440-12260557
>chr3:12260762-12260796
>chr3:12261010-12261077
>chr3:12261429-12261854
>chr3:12261899-12262676
>chr3:12263226-12263316
>chr3:12263366-12263534
>chr3:12264680-12265013
>chr3:12265315-12265361
>chr3:12268280-12268385
>chr3:12268625-12269740
>chr3:12269953-12270021
>chr3:12271529-12271816
>chr3:12272123-12272154
>chr3:12272691-12272957
>chr3:12273929-12274267
>chr3:12274355-12274555
>chr3:12274638-12275090
>chr3:12275187-12275250
>chr3:12275835-12276300
>chr3:12276677-12277113
>chr3:12277155-12277699
>chr3:12277795-12277869
>chr3:12279023-12279765
>chr3:12280995-12281051
>chr3:12281442-12281746
>chr3:12282354-12282698
>chr3:12283891-12283936
>chr3:12284442-12284526
>chr3:12284571-12285803
>chr3:12285847-12286647
>chr3:12287739-12287890
>chr3:12291516-12291616
>chr3:12291686-12291744
>chr3:12294611-12294936
>chr3:12295503-12295844
>chr3:12295933-12296371
>chr3:12297989-12298344
>chr3:12298809-12299180
>chr3:12299461-12299526
>chr3:12302333-12302529
>chr3:12303202-12303503
>chr3:12304669-12304736
>chr3:12304992-12305209
>chr3:12306001-12306499
>chr3:12306809-12307121
>chr3:12308079-12308383
>chr3:12308685-12308738
>chr3:12309227-12309310
>chr3:12309549-12309720
>chr3:12310415-12310767
>chr3:12311094-12311396
>chr3:12312708-12312773
>chr3:12313370-12313412
>chr3:12313464-12313762
>chr3:12313990-12314462
>chr3:12314678-12314775
>chr3:12314808-12315006
>chr3:12315110-12315361
>chr3:12316389-12316624
>chr3:12317282-12317355
>chr3:12317965-12318312
>chr3:12318435-12318593
>chr3:12320202-12320256
>chr3:12320518-12320930
>chr3:12322777-12323199
>chr3:12324019-12324312
>chr3:12324520-12324565
>chr3:12325007-12325666
>chr3:12325950-12326010
>chr3:12329038-12329169
>chr3:12329617-12330254
>chr3:12330340-12330551
>chr3:12330896-12330967
>chr3:12332742-12333063
>chr3:12333403-12333575
>chr3:12334211-12334515
>chr3:12334838-12334912
>chr3:12335964-12336052
>chr3:12337689-12337935
>chr3:12338301-12338419
>chr3:12338905-12339075
>chr3:12339160-12339278
>chr3:12339353-12339403
>chr3:12339678-12339735
>chr3:12340883-12341205
>chr3:12341524-12341826
>chr3:12343425-12343510
>chr3:12343857-12344167
>chr3:12346631-12347350
>chr3:12351827-12351924
>chr3:12354457-12354812
>chr3:12354939-12355085
>chr3:12355137-12355432
>chr3:12359646-12359979
>chr3:12360118-12360313
>chr3:12360649-12360889
>chr3:12361422-12361537
>chr3:12361792-12362676
>chr3:12362858-12363219
>chr3:12363862-12367180
>chr3:12367563-12367917
>chr3:12368147-12368620
>chr3:12369206-12369568
>chr3:12370221-12370291
>chr3:12371083-12371198
>chr3:12371766-12371845
>chr3:12372181-12372224
>chr3:12373280-12373338
>chr3:12374192-12374756
>chr3:12374806-12374903
>chr3:12375099-12375251
>chr3:12375927-12376253
>chr3:12376398-12376472
>chr3:12376717-12376833
>chr3:12377246-12377325
>chr3:12377884-12378720
>chr3:12378767-12379372
>chr3:12380121-12380201
>chr3:12381600-12381707
>chr3:12382683-12383044
>chr3:12384125-12384294
>chr3:12384709-12384746
>chr3:12386667-12387915
>chr3:12389606-12390075
>chr3:12390235-12390476
>chr3:12390626-12391015
>chr3:12392453-12392496
>chr3:12396084-12397021
>chr3:12397362-12397748
>chr3:12397877-12397913
>chr3:12399437-12400011
>chr3:12401274-12401332
>chr3:12402835-12403755
>chr3:12403859-12403916
>chr3:12404514-12404843
>chr3:12406523-12406762
>chr3:12407130-12407462
>chr3:12407933-12408014
>chr3:12408539-12408721
>chr3:12412416-12412522
>chr3:12413521-12413842
>chr3:12414329-12414608
>chr3:12414684-12414737
>chr3:12415898-12415958
>chr3:12416069-12416412
>chr3:12417359-12417462
>chr3:12417856-12418262
>chr3:12418556-12418705
>chr3:12418906-12419249
>chr3:12419441-12419859
>chr3:12422079-12422187
>chr3:12422322-12422384
>chr3:12422592-12422918
>chr3:12424830-12424863
>chr3:12426534-12426685
>chr3:12426804-12426875
>chr3:12429432-12429631
>chr3:12430517-12430595
>chr3:12431450-12431951
>chr3:12433245-12433572
>chr3:12434398-12434526
>chr3:12434886-12435174
>chr3:12435795-12435946
>chr3:12437215-12437289
>chr3:12438720-12439121
>chr3:12439244-12439316
>chr3:12440764-12440864
>chr3:12445506-12445659
>chr3:12445742-12445785
>chr3:12446315-12446366
>chr3:12446540-12447325
>chr3:12447476-12447788
>chr3:12448058-12448837
>chr3:12449252-12449558
>chr3:12451413-12451519
>chr3:12451598-12451775
>chr3:12451849-12451920
>chr3:12452522-12452648
>chr3:12452748-12452785
>chr3:12453386-12453483
>chr3:12453793-12453926
>chr3:12453980-12454121
>chr3:12454370-12454412
>chr3:12454777-12454933
>chr3:12457296-12457976
>chr3:12459404-12459473
>chr3:12459610-12460017
>chr3:12460061-12460250
>chr3:12461619-12461942
>chr3:12463222-12463610
>chr3:12464360-12464415
>chr3:12464483-12464643
>chr3:12465385-12465622
>chr3:12466395-12467187
>chr3:12467288-12467340
>chr3:12467415-12467849
>chr3:12468828-12468951
>chr3:12468977-12469482
>chr3:12469559-12469916
>chr3:12470434-12470774
>chr3:12472173-12472238
>chr3:12473878-12473915
>chr3:12474030-12474370
>chr3:12474870-12474983
>chr3:12475514-12475557
>chr3:12476086-12476128
>chr3:12477107-12477194
>chr3:12477289-12477319
>chr3:12478355-12478565
>chr3:12478677-12478840
>chr3:12479030-12479440
>chr3:12480303-12480361
>chr3:12480465-12480841
>chr3:12481007-12481166
>chr3:12481421-12481580
>chr3:12481639-12481930
>chr3:12482122-12482588
>chr3:12483090-12483408
>chr3:12483486-12483525
>chr3:12485891-12486151
>chr3:12486521-12486563
>chr3:12486623-12486680
>chr3:12486710-12487130
>chr3:12488919-12489160
>chr3:12490546-12490727
>chr3:12490985-12491392
>chr3:12491842-12491995
>chr3:12492861-12493860
>chr3:12493952-12494118
>chr3:12494359-12494707
>chr3:12494804-12495201
>chr3:12495233-12495521
>chr3:12497095-12497134
>chr3:12497776-12498222
>chr3:12498923-12499103
>chr3:12501581-12501674
>chr3:12502263-12502558
>chr3:12502664-12503127
>chr3:12504288-12504561
>chr3:12504735-12505087
>chr3:12505482-12506144
>chr3:12506306-12506613
>chr3:12506907-12507234
>chr3:12507589-12507644
>chr3:12508840-12509055
>chr3:12509174-12509498
>chr3:12511129-12511192
>chr3:12511528-12511884
>chr3:12512223-12512276
>chr3:12513340-12513443
>chr3:12514626-12514762
>chr3:12515084-12515152
>chr3:12516021-12516489
>chr3:12517061-12517442
>chr3:12517530-12517577
>chr3:12518407-12518930
>chr3:12519462-12519762
>chr3:12519897-12520296
>chr3:12520459-12521154
>chr3:12521217-12521326
>chr3:12521411-12522129
>chr3:12522233-12522304
>chr3:12523499-12523828
>chr3:12524057-12525056
>chr3:12525538-12526577
>chr3:12527437-12527549
>chr3:12528367-12528730
>chr3:12529176-12529634
>chr3:12529696-12529773
>chr3:12530761-12531316
>chr3:12533349-12533687
>chr3:12534541-12535205
>chr3:12535539-12535822
>chr3:12536708-12537023
>chr3:12537153-12537428
>chr3:12539115-12539440
>chr3:12539768-12540091
>chr3:12540585-12540899
>chr3:12541193-12541524
>chr3:12543302-12543953
>chr3:12544390-12544733
>chr3:12545802-12546322
>chr3:12546440-12547137
>chr3:12547241-12547605
>chr3:12548022-12548651
>chr3:12548824-12550764
>chr3:12550910-12550982
>chr3:12551211-12553041
>chr3:12553152-12553317
>chr3:12553457-12553745
>chr3:12554447-12554566
>chr3:12554983-12555334
>chr3:12555840-12556051
>chr3:12556215-12556390
>chr3:12559414-12559454
>chr3:12560235-12560297
>chr3:12561464-12561625
>chr3:12562090-12562237
>chr3:12562569-12563062
>chr3:12563471-12564473
>chr3:12564579-12565216
>chr3:12565481-12566160
>chr3:12566315-12566408
>chr3:12566553-12566975
>chr3:12567277-12567811
>chr3:12567964-12568336
>chr3:12569155-12569531
>chr3:12570595-12570935
>chr3:12571089-12571413
>chr3:12571835-12571908
>chr3:12572566-12572930
>chr3:12573229-12574044
>chr3:12575703-12575818
>chr3:12575920-12576456
>chr3:12576761-12577262
>chr3:12577654-12577982
>chr3:12578305-12578636
>chr3:12579087-12579127
>chr3:12579189-12579534
>chr3:12579812-12580041
>chr3:12580423-12580763
>chr3:12583743-12583818
>chr3:12586389-12586451
>chr3:12586830-12587163
>chr3:12587871-12588278
>chr3:12588345-12588448
>chr3:12588530-12588737
>chr3:12588776-12588883
>chr3:12588954-12589354
>chr3:12589529-12590131
>chr3:12590304-12590626
>chr3:12590971-12591016
>chr3:12591918-12592064
>chr3:12592702-12593391
>chr3:12593792-12593949
>chr3:12595069-12595371
>chr3:12595775-12596499
>chr3:12596886-12597207
>chr3:12597627-12598317
>chr3:12598449-12598760
>chr3:12600609-12600864
>chr3:12601642-12601706
>chr3:12602367-12602608
>chr3:12603097-12603353
>chr3:12605247-12605619
>chr3:12606518-12606998
>chr3:12607365-12608012
>chr3:12609350-12609784
>chr3:12611196-12611717
>chr3:12612238-12612698
>chr3:12614448-12614776
>chr3:12615230-12615364
>chr3:12615764-12616135
>chr3:12616908-12617932
>chr3:12618962-12619578
>chr3:12619796-12620757
>chr3:12620887-12620959
>chr3:12621183-12621248
>chr3:12622883-12623161
>chr3:12623514-12624158
>chr3:12624712-12624920
>chr3:12625006-12625421
>chr3:12625707-12625821
>chr3:12625961-12626644
>chr3:12626707-12627058
>chr3:12627832-12628537
>chr3:12628742-12629061
>chr3:12629156-12629241
>chr3:12629711-12630100
>chr3:12630307-12630367
>chr3:12630739-12631189
>chr3:12631310-12631657
>chr3:12631998-12632348
>chr3:12632679-12632726
>chr3:12633199-12633539
>chr3:12633651-12633968
>chr3:12634140-12634455
>chr3:12634653-12634758
>chr3:12635042-12636435
>chr3:12636520-12636851
>chr3:12637332-12637887
>chr3:12638746-12641796
>chr3:12641875-12642945
>chr3:12643452-12643774
>chr3:12644811-12645123
>chr3:12645515-12645580
>chr3:12645684-12645892
>chr3:12646063-12646277
>chr3:12646371-12647642
>chr3:12648295-12648346
>chr3:12648596-12648746
>chr3:12648829-12649150
>chr3:12649233-12649622
>chr3:12649727-12650348
>chr3:12651299-12653285
>chr3:12653433-12653858
>chr3:12653973-12654604
>chr3:12654865-12655904
>chr3:12656721-12657025
>chr3:12657451-12658046
>chr3:12658167-12658635
>chr3:12659068-12659448
>chr3:12660297-12660616
>chr3:12660673-12660942
>chr3:12661395-12661733
>chr3:12661899-12662033
>chr3:12662051-12662336
>chr3:12664960-12666132
>chr3:12666330-12666642
>chr3:12666682-12667561
>chr3:12668025-12668335
>chr3:12668370-12668819
>chr3:12669001-12669658
>chr3:12669916-12670468
>chr3:12670495-12670572
>chr3:12671227-12672027
>chr3:12672428-12672847
>chr3:12672898-12673242
>chr3:12673378-12673702
>chr3:12674108-12675186
>chr3:12676009-12676919
>chr3:12676990-12677435
>chr3:12678177-12679386
>chr3:12680031-12681187
>chr3:12681796-12681910
>chr3:12682131-12682187
>chr3:12682434-12682481
>chr3:12682902-12683586
>chr3:12684247-12685204
>chr3:12685516-12685829
>chr3:12685889-12686211
>chr3:12686360-12686405
>chr3:12686471-12686901
>chr3:12686935-12687282
>chr3:12687363-12687953
>chr3:12688438-12690657
>chr3:12690864-12691678
>chr3:12691893-12692198
>chr3:12692434-12692544
>chr3:12692632-12693088
>chr3:12693208-12693655
>chr3:12694517-12694881
>chr3:12695259-12695840
>chr3:12696068-12696205
>chr3:12696606-12697784
>chr3:12697923-12698544
>chr3:12699012-12699109
>chr3:12699238-12699642
>chr3:12701060-12701962
>chr3:12702120-12702496
>chr3:12702626-12702809
>chr3:12703137-12703450
>chr3:12704468-12705172
>chr3:12705246-12705306
>chr3:12705786-12705951
>chr3:12706145-12706198
>chr3:12706641-12707229
>chr3:12708081-12708411
>chr3:12710883-12711559
>chr3:12711706-12712335
>chr3:12712672-12713046
>chr3:12713195-12713272
>chr3:12713487-12713831
>chr3:12714048-12714948
>chr3:12715111-12715402
>chr3:12715564-12716949
>chr3:12717109-12717701
>chr3:12718060-12719020
>chr3:12719066-12719113
>chr3:12719250-12719565
>chr3:12719623-12719786
>chr3:12720429-12720566
>chr3:12720600-12720644
>chr3:12720737-12721020
>chr3:12721230-12721280
>chr3:12721455-12721821
>chr3:12721967-12722270
>chr3:12722749-12723760
>chr3:12724017-12724528
>chr3:12725882-12726153
>chr3:12726590-12726736
>chr3:12726804-12727522
>chr3:12728398-12728712
>chr3:12729038-12729242
>chr3:12729665-12730933
>chr3:12731090-12731179
>chr3:12731318-12732328
>chr3:12732587-12732881
>chr3:12733044-12733473
>chr3:12733714-12733773
>chr3:12733812-12734215
>chr3:12735094-12735158
>chr3:12735903-12736014
>chr3:12736147-12736458
>chr3:12736857-12737297
>chr3:12738870-12739176
>chr3:12739279-12740915
>chr3:12741579-12741661
>chr3:12741765-12742258
>chr3:12742873-12743619
>chr3:12744937-12746238
>chr3:12746289-12746412
>chr3:12747364-12747943
>chr3:12748650-12748720
>chr3:12749022-12749330
>chr3:12749908-12749971
>chr3:12750127-12750276
>chr3:12750594-12750748
>chr3:12750866-12750917
>chr3:12751279-12751583
>chr3:12752094-12752247
>chr3:12752477-12752868
>chr3:12753164-12753600
>chr3:12754000-12754351
>chr3:12754916-12755416
>chr3:12756720-12756914
>chr3:12757116-12757734
>chr3:12757774-12758172
>chr3:12758485-12758608
>chr3:12758846-12758901
>chr3:12759025-12759090
>chr3:12759657-12759746
>chr3:12760354-12760505
>chr3:12760723-12761076
>chr3:12761164-12761237
>chr3:12761321-12761640
>chr3:12761822-12762269
>chr3:12762740-12762777
>chr3:12762876-12763303
>chr3:12763903-12764214
>chr3:12764314-12764393
>chr3:12764784-12765208
>chr3:12765552-12766179
>chr3:12766251-12766710
>chr3:12767114-12767195
>chr3:12767972-12769711
>chr3:12769932-12770042
>chr3:12770365-12771971
>chr3:12772356-12772664
>chr3:12773153-12773777
>chr3:12774060-12774113
>chr3:12774405-12774525
>chr3:12774692-12774798
>chr3:12775941-12776344
>chr3:12777487-12777595
>chr3:12777632-12777786
>chr3:12778199-12780241
>chr3:12780351-12780423
>chr3:12780492-12780656
>chr3:12780705-12780820
>chr3:12780947-12781002
>chr3:12781244-12782109
>chr3:12782152-12782208
>chr3:12782362-12782722
>chr3:12783240-12783693
>chr3:12783794-12783936
>chr3:12784067-12785219
>chr3:12785391-12785727
>chr3:12786354-12786781
>chr3:12786891-12787121
>chr3:12787263-12787556
>chr3:12787623-12788559
>chr3:12788609-12788657
>chr3:12788719-12789329
>chr3:12789615-12790843
>chr3:12791017-12791358
>chr3:12791722-12792101
>chr3:12792190-12792343
>chr3:12792454-12793761
>chr3:12793870-12794641
>chr3:12794672-12795034
>chr3:12795401-12795488
>chr3:12795550-12795829
>chr3:12797154-12797197
>chr3:12797337-12797379
>chr3:12797469-12797522
>chr3:12797690-12797760
>chr3:12798002-12798136
>chr3:12798586-12798618
>chr3:12800669-12801434
>chr3:12801732-12801852
>chr3:12802038-12802356
>chr3:12802495-12802549
>chr3:12802720-12803322
>chr3:12804165-12804491
>chr3:12805267-12805770
>chr3:12806039-12806334
>chr3:12806519-12806587
>chr3:12806697-12806736
>chr3:12806832-12807006
>chr3:12807487-12807601
>chr3:12810859-12810968
>chr3:12811561-12812725
>chr3:12813557-12813590
>chr3:12815025-12815118
>chr3:12818124-12818308
>chr3:12820402-12820437
>chr3:12820925-12821410
>chr3:12822048-12822176
>chr3:12822286-12822603
>chr3:12822664-12822979
>chr3:12823265-12823895
>chr3:12823970-12824441
>chr3:12824519-12824935
>chr3:12825194-12825345
>chr3:12826100-12826140
>chr3:12826420-12826683
>chr3:12826815-12827135
>chr3:12827808-12828006
>chr3:12828333-12828724
>chr3:12828769-12828957
>chr3:12829059-12829480
>chr3:12831776-12831822
>chr3:12832696-12832783
>chr3:12834840-12834926
>chr3:12835155-12835418
>chr3:12836109-12836209
>chr3:12836458-12836509
>chr3:12837945-12838430
>chr3:12838798-12838990
>chr3:12839347-12839529
>chr3:12840158-12840257
>chr3:12842094-12843296
>chr3:12843649-12844078
>chr3:12844580-12845151
>chr3:12845354-12847515
>chr3:12847635-12847773
>chr3:12848139-12848624
>chr3:12848826-12850603
>chr3:12851609-12851651
>chr3:12851727-12851767
>chr3:12851903-12852232
>chr3:12852289-12852332
>chr3:12852889-12853212
>chr3:12854423-12854465
>chr3:12855988-12856088
>chr3:12856472-12856622
>chr3:12861771-12861814
>chr3:12862970-12863326
>chr3:12864713-12865500
>chr3:12865976-12866042
>chr3:12866150-12866227
>chr3:12866435-12866910
>chr3:12867006-12867059
>chr3:12867428-12867522
>chr3:12867751-12868090
>chr3:12868204-12868790
>chr3:12870474-12870551
>chr3:12870901-12870991
>chr3:12871312-12871412
>chr3:12871725-12871819
>chr3:12873704-12873752
>chr3:12874277-12874361
>chr3:12874772-12874846
>chr3:12874968-12875034
>chr3:12878673-12879155
>chr3:12879948-12880269
>chr3:12880418-12881271
>chr3:12881409-12881520
>chr3:12881565-12881612
>chr3:12881730-12882031
>chr3:12882086-12882206
>chr3:12882717-12883672
>chr3:12883789-12883974
>chr3:12886015-12886134
>chr3:12887516-12887837
>chr3:12888033-12888382
>chr3:12888901-12889205
>chr3:12889588-12889918
>chr3:12891364-12891437
>chr3:12891545-12891670
>chr3:12891868-12891916
>chr3:12892082-12892113
>chr3:12892776-12892987
>chr3:12893260-12893470
>chr3:12895024-12895271
>chr3:12900438-12900502
>chr3:12900735-12900882
>chr3:12901175-12901212
>chr3:12901332-12901397
>chr3:12902571-12902700
>chr3:12902859-12903041
>chr3:12903732-12903782
>chr3:12905004-12905063
>chr3:12906366-12906410
>chr3:12906795-12907016
>chr3:12910006-12910074
>chr3:12910878-12910915
>chr3:12912379-12912426
>chr3:12912530-12912721
>chr3:12914015-12914050
>chr3:12916051-12916084
>chr3:12917360-12917496
>chr3:12917701-12917852
>chr3:12918528-12918854
>chr3:12920355-12920391
>chr3:12921595-12921663
>chr3:12923097-12923165
>chr3:12925036-12925127
>chr3:12925982-12926337
>chr3:12927261-12927300
>chr3:12927616-12927670
>chr3:12928915-12928959
>chr3:12930201-12930307
>chr3:12930932-12930994
>chr3:12931762-12931879
>chr3:12932684-12932855
>chr3:12933560-12933609
>chr3:12936919-12937233
>chr3:12937576-12937633
>chr3:12940438-12940664
>chr3:12941363-12941407
>chr3:12942141-12942247
>chr3:12942297-12942631
>chr3:12942875-12942993
>chr3:12943609-12943734
>chr3:12944452-12944565
>chr3:12944771-12944841
>chr3:12947822-12947882
>chr3:12947985-12948089
>chr3:12948375-12948520
>chr3:12950383-12951484
>chr3:12952439-12952538
>chr3:12957546-12957610
>chr3:12957958-12958000
>chr3:12958770-12958807
>chr3:12960148-12960195
>chr3:12961782-12961885
>chr3:12962039-12962086
>chr3:12963091-12963159
>chr3:12963492-12963822
>chr3:12964814-12964882
>chr3:12965372-12965408
>chr3:12965896-12965967
>chr3:12967727-12967816
>chr3:12968490-12968541
>chr3:12969143-12969188
>chr3:12969225-12969356
>chr3:12970951-12971036
>chr3:12971563-12972057
>chr3:12972110-12972347
>chr3:12972636-12972704
>chr3:12973348-12973388
>chr3:12973637-12973758
>chr3:12974245-12974279
>chr3:12975361-12975575
>chr3:12976007-12976053
>chr3:12977050-12977332
>chr3:12977985-12978056
>chr3:12978409-12978716
>chr3:12980188-12980248
>chr3:12981088-12981294
>chr3:12982511-12982565
>chr3:12983564-12983621
>chr3:12984814-12985152
>chr3:12986205-12986269
>chr3:12986350-12986478
>chr3:12988128-12988468
>chr3:12989244-12989312
>chr3:12992277-12992369
>chr3:12994145-12994210
>chr3:12995478-12995560
>chr3:12995890-12996170
>chr3:12996537-12996625
>chr3:12996795-12996865
>chr3:12997498-12997685
>chr3:12997794-12998400
>chr3:12998522-12998597
>chr3:12998959-12999077
>chr3:13000884-13001261
>chr3:13001685-13002550
>chr3:13002656-13003355
>chr3:13003582-13003616
>chr3:13003804-13003851
>chr3:13004696-13004758
>chr3:13005319-13005394
>chr3:13005591-13005709
>chr3:13006977-13007017
>chr3:13008910-13008987
>chr3:13009636-13009696
>chr3:13010030-13010085
>chr3:13012397-13012435
>chr3:13012952-13013245
>chr3:13013762-13013834
>chr3:13013887-13013965
>chr3:13014370-13014548
>chr3:13015057-13015183
>chr3:13015726-13015853
>chr3:13016578-13016671
>chr3:13016734-13017178
>chr3:13018590-13018680
>chr3:13019088-13019131
>chr3:13020239-13020287
>chr3:13020668-13020976
>chr3:13023297-13023382
>chr3:13023531-13023649
>chr3:13024251-13024513
>chr3:13024551-13024771
>chr3:13029675-13029844
>chr3:13029964-13030400
>chr3:13031594-13031640
>chr3:13032554-13032895
>chr3:13033058-13033109
>chr3:13033304-13033565
>chr3:13033607-13033708
>chr3:13033977-13034090
>chr3:13036122-13036157
>chr3:13037511-13037582
>chr3:13037663-13038094
>chr3:13038128-13038707
>chr3:13038820-13038920
>chr3:13040804-13040866
>chr3:13043883-13043936
>chr3:13044176-13044392
>chr3:13045102-13045234
>chr3:13047592-13047660
>chr3:13047939-13047986
>chr3:13048143-13048208
>chr3:13049150-13049211
>chr3:13049268-13049346
>chr3:13049664-13049766
>chr3:13049961-13050123
>chr3:13050589-13050762
>chr3:13050805-13051018
>chr3:13051177-13051279
>chr3:13052837-13052896
>chr3:13052937-13053133
>chr3:13054860-13054903
>chr3:13055833-13055884
>chr3:13056501-13056553
>chr3:13057965-13058337
>chr3:13058491-13058545
>chr3:13059479-13059801
>chr3:13060150-13060210
>chr3:13062194-13062239
>chr3:13062352-13062431
>chr3:13063666-13063776
>chr3:13063941-13064083
>chr3:13065513-13066093
>chr3:13066880-13067084
>chr3:13067610-13067763
>chr3:13068784-13068851
>chr3:13070233-13070311
>chr3:13071104-13071166
>chr3:13071259-13071300
>chr3:13076995-13077249
>chr3:13077335-13077373
>chr3:13078765-13078824
>chr3:13080736-13080780
>chr3:13081244-13081660
>chr3:13082137-13082200
>chr3:13083394-13083487
>chr3:13083950-13084022
>chr3:13084420-13084500
>chr3:13085129-13085215
>chr3:13086667-13086746
>chr3:13087435-13087474
>chr3:13087671-13087851
>chr3:13088410-13088486
>chr3:13088759-13088826
>chr3:13089197-13089780
>chr3:13089825-13090436
>chr3:13091350-13091404
>chr3:13091867-13092006
>chr3:13092766-13092839
>chr3:13092878-13092912
>chr3:13095266-13095324
>chr3:13095826-13095888
>chr3:13096139-13096218
>chr3:13096268-13096407
>chr3:13096849-13097166
>chr3:13097221-13097263
>chr3:13098105-13098184
>chr3:13098662-13098947
>chr3:13100303-13100382
>chr3:13101192-13101503
>chr3:13102007-13102308
>chr3:13102868-13102948
>chr3:13103098-13103171
>chr3:13103783-13104074
>chr3:13105572-13105637
>chr3:13107457-13107563
>chr3:13109476-13110180
>chr3:13110302-13110589
>chr3:13111539-13111870
>chr3:13111982-13112066
>chr3:13112308-13112347
>chr3:13112500-13112581
>chr3:13112664-13112716
>chr3:13114480-13114836
>chr3:13116303-13117118
>chr3:13117174-13118031
>chr3:13118204-13118401
>chr3:13118509-13118739
>chr3:13118770-13119270
>chr3:13120217-13120322
>chr3:13121229-13121292
>chr3:13122441-13122546
>chr3:13122747-13122812
>chr3:13123680-13123715
>chr3:13123925-13123968
>chr3:13124986-13125034
>chr3:13126021-13126131
>chr3:13126480-13127607
>chr3:13127729-13127895
>chr3:13128011-13128159
>chr3:13128211-13128377
>chr3:13128536-13129379
>chr3:13129452-13130479
>chr3:13130665-13131082
>chr3:13131216-13131349
>chr3:13131424-13131874
>chr3:13135089-13135142
>chr3:13135418-13135492
>chr3:13136849-13137165
>chr3:13137678-13137877
>chr3:13140734-13140769
>chr3:13142258-13142324
>chr3:13142504-13142550
>chr3:13142630-13142679
>chr3:13145980-13146298
>chr3:13146554-13146842
>chr3:13147151-13148198
>chr3:13150914-13150975
>chr3:13151681-13152019
>chr3:13152183-13152905
>chr3:13152986-13153241
>chr3:13154129-13154179
>chr3:13154406-13154498
>chr3:13155019-13155235
>chr3:13155403-13156477
>chr3:13156838-13157062
>chr3:13158685-13158974
>chr3:13159123-13159471
>chr3:13160257-13160475
>chr3:13163966-13164004
>chr3:13164481-13164533
>chr3:13165507-13165598
>chr3:13167262-13167329
>chr3:13168895-13170603
>chr3:13170816-13171128
>chr3:13171709-13171799
>chr3:13173698-13173855
>chr3:13175202-13175277
>chr3:13175782-13175822
>chr3:13176838-13176924
>chr3:13177026-13177065
>chr3:13177512-13177651
>chr3:13178423-13178592
>chr3:13178813-13179255
>chr3:13179491-13181340
>chr3:13181814-13181880
>chr3:13182721-13182798
>chr3:13182879-13183817
>chr3:13184096-13184395
>chr3:13186200-13186234
>chr3:13186955-13187146
>chr3:13187610-13188054
>chr3:13188453-13188583
>chr3:13189137-13189213
>chr3:13189642-13189806
>chr3:13190152-13190240
>chr3:13190303-13190596
>chr3:13191441-13191618
>chr3:13192046-13192371
>chr3:13194034-13194115
>chr3:13195106-13195237
>chr3:13195343-13195474
>chr3:13195598-13195647
>chr3:13195902-13195938
>chr3:13196073-13196170
>chr3:13196670-13196806
>chr3:13197341-13197390
>chr3:13199489-13199558
>chr3:13199853-13200289
>chr3:13201287-13201625
>chr3:13202106-13202310
>chr3:13202448-13202707
>chr3:13203197-13203271
>chr3:13203482-13203551
>chr3:13204711-13205106
>chr3:13205448-13206215
>chr3:13207413-13207454
>chr3:13210013-13210071
>chr3:13211073-13211109
>chr3:13211392-13211454
>chr3:13211720-13211792
>chr3:13212056-13212499
>chr3:13212588-13212764
>chr3:13212825-13213219
>chr3:13218656-13218697
>chr3:13222067-13222252
>chr3:13222381-13222527
>chr3:13222602-13222634
>chr3:13223961-13224071
>chr3:13225833-13226448
>chr3:13226504-13226615
>chr3:13226840-13226890
>chr3:13226987-13227439
>chr3:13227570-13227644
>chr3:13228638-13228811
>chr3:13229817-13230153
>chr3:13230228-13230298
>chr3:13230365-13230609
>chr3:13230967-13231663
>chr3:13232937-13232993
>chr3:13237712-13237743
>chr3:13238344-13238449
>chr3:13239999-13240047
>chr3:13240089-13240403
>chr3:13242005-13242051
>chr3:13242833-13242918
>chr3:13244198-13244328
>chr3:13245026-13245098
>chr3:13245353-13245429
>chr3:13245478-13245817
>chr3:13246307-13246444
>chr3:13246528-13246565
>chr3:13247721-13247810
>chr3:13248755-13248952
>chr3:13249161-13249474
>chr3:13250402-13251072
>chr3:13251108-13251160
>chr3:13251422-13251470
>chr3:13252055-13252254
>chr3:13252335-13253034
>chr3:13253192-13253234
>chr3:13254799-13254867
>chr3:13255603-13255774
>chr3:13255926-13256065
>chr3:13256377-13256444
>chr3:13256802-13257052
>chr3:13257728-13258125
>chr3:13258277-13258726
>chr3:13260094-13260199
>chr3:13260834-13260992
>chr3:13261556-13261681
>chr3:13262267-13262352
>chr3:13262516-13262834
>chr3:13262869-13263752
>chr3:13264514-13264594
>chr3:13264784-13264983
>chr3:13267053-13267358
>chr3:13267555-13267939
>chr3:13268290-13268333
>chr3:13269641-13269702
>chr3:13270171-13270280
>chr3:13270668-13271877
>chr3:13271943-13272088
>chr3:13273084-13273152
>chr3:13273731-13273873
>chr3:13275003-13275103
>chr3:13276005-13276393
>chr3:13278517-13278864
>chr3:13279186-13279242
>chr3:13279734-13279803
>chr3:13282747-13282792
>chr3:13283013-13283193
>chr3:13283511-13283671
>chr3:13283910-13283964
>chr3:13285253-13285308
>chr3:13286384-13286424
>chr3:13287500-13287568
>chr3:13287903-13288139
>chr3:13288258-13288412
>chr3:13288488-13289219
>chr3:13290123-13290199
>chr3:13290388-13290720
>chr3:13291644-13292387
>chr3:13292613-13293300
>chr3:13295222-13295579
>chr3:13296137-13296467
>chr3:13298036-13298387
>chr3:13298578-13298738
>chr3:13298933-13299252
>chr3:13299851-13300736
>chr3:13300805-13300879
>chr3:13301105-13301196
>chr3:13301251-13301286
>chr3:13301870-13302025
>chr3:13302429-13303568
>chr3:13304883-13304929
>chr3:13305103-13305145
>chr3:13305267-13305305
>chr3:13306301-13306627
>chr3:13307577-13307898
>chr3:13308089-13308405
>chr3:13308729-13308948
>chr3:13309898-13310214
>chr3:13310294-13310697
>chr3:13310751-13313649
>chr3:13313797-13313835
>chr3:13315451-13315846
>chr3:13318884-13318965
>chr3:13320345-13320917
>chr3:13321510-13321548
>chr3:13324219-13324266
>chr3:13327833-13327873
>chr3:13329925-13329967
>chr3:13331891-13331964
>chr3:13332584-13332738
>chr3:13334199-13334240
>chr3:13334331-13334465
>chr3:13334871-13335018
>chr3:13335396-13335441
>chr3:13337392-13337447
>chr3:13338514-13338552
>chr3:13340681-13340767
>chr3:13344034-13344153
>chr3:13344508-13344575
>chr3:13350232-13350509
>chr3:13350683-13351050
>chr3:13351561-13351773
>chr3:13354182-13354323
>chr3:13356336-13356664
>chr3:13361219-13361294
>chr3:13361936-13362013
>chr3:13362250-13362528
>chr3:13364479-13364871
>chr3:13366123-13366446
>chr3:13366503-13367407
>chr3:13368060-13368566
>chr3:13368641-13368904
>chr3:13368944-13369706
>chr3:13370369-13370468
>chr3:13370867-13370914
>chr3:13375013-13375342
>chr3:13375685-13375957
>chr3:13377579-13377963
>chr3:13380644-13380737
>chr3:13380956-13381008
>chr3:13381383-13381554
>chr3:13382413-13382456
>chr3:13382814-13383175
>chr3:13383513-13383831
>chr3:13383960-13384267
>chr3:13384367-13384589
>chr3:13385673-13386244
>chr3:13388828-13388877
>chr3:13389506-13389561
>chr3:13391823-13391869
>chr3:13391973-13392021
>chr3:13394113-13394260
>chr3:13394554-13394655
>chr3:13395358-13395776
>chr3:13396186-13396228
>chr3:13396459-13396786
>chr3:13397047-13397130
>chr3:13398125-13398509
>chr3:13398627-13399291
>chr3:13400969-13401269
>chr3:13401860-13402168
>chr3:13403229-13403451
>chr3:13405017-13405235
>chr3:13405333-13405463
>chr3:13405501-13405625
>chr3:13405740-13405803
>chr3:13407238-13407340
>chr3:13408133-13408843
>chr3:13409210-13409272
>chr3:13409426-13409478
>chr3:13409752-13411249
>chr3:13411727-13413513
>chr3:13413687-13413886
>chr3:13414537-13414624
>chr3:13414924-13415244
>chr3:13418303-13418994
>chr3:13421887-13421972
>chr3:13422420-13422472
>chr3:13422684-13423002
>chr3:13423838-13424173
>chr3:13424401-13424650
>chr3:13425380-13425523
>chr3:13425790-13425909
>chr3:13426211-13426366
>chr3:13426695-13428003
>chr3:13428545-13429239
>chr3:13429434-13429506
>chr3:13429601-13429934
>chr3:13430116-13434340
>chr3:13434374-13434424
>chr3:13434498-13434591
>chr3:13435050-13436567
>chr3:13436697-13436769
>chr3:13437413-13437801
>chr3:13437999-13438323
>chr3:13438645-13438964
>chr3:13439124-13439439
>chr3:13439623-13439943
>chr3:13440368-13440697
>chr3:13440784-13440932
>chr3:13441065-13441212
>chr3:13441247-13443445
>chr3:13443702-13444461
>chr3:13444527-13445296
>chr3:13445612-13448835
>chr3:13449038-13449596
>chr3:13449624-13451479
>chr3:13451505-13451657
>chr3:13451815-13451897
>chr3:13452097-13452175
>chr3:13452226-13452585
>chr3:13452661-13452830
>chr3:13453210-13453266
>chr3:13453598-13453658
>chr3:13453875-13454489
>chr3:13454645-13454690
>chr3:13454748-13455071
>chr3:13455583-13456442
>chr3:13456532-13457867
>chr3:13457895-13458035
>chr3:13458147-13458305
>chr3:13458762-13459093
>chr3:13462179-13462792
>chr3:13464489-13464768
>chr3:13464814-13464924
>chr3:13465020-13465201
>chr3:13466228-13466520
>chr3:13467757-13468534
>chr3:13468636-13469036
>chr3:13469114-13470215
>chr3:13470431-13470762
>chr3:13472063-13472368
>chr3:13472661-13472979
>chr3:13473030-13473144
>chr3:13473354-13473636
>chr3:13473787-13474082
>chr3:13474592-13474644
>chr3:13474730-13474787
>chr3:13475293-13475605
>chr3:13476959-13477021
>chr3:13477375-13477679
>chr3:13477721-13477869
>chr3:13478274-13478437
>chr3:13478676-13478730
>chr3:13478883-13479195
>chr3:13480262-13480309
>chr3:13481856-13481975
>chr3:13482483-13483112
>chr3:13483571-13483637
>chr3:13483920-13484265
>chr3:13484518-13484698
>chr3:13485578-13485854
>chr3:13485977-13486328
>chr3:13486439-13486883
>chr3:13487969-13488077
>chr3:13488202-13488399
>chr3:13488462-13491457
>chr3:13492540-13492970
>chr3:13494423-13494598
>chr3:13494961-13495019
>chr3:13495230-13495328
>chr3:13496851-13496945
>chr3:13497159-13497460
>chr3:13497841-13498161
>chr3:13499168-13499479
>chr3:13499867-13499985
>chr3:13500595-13500693
>chr3:13501424-13501484
>chr3:13501618-13501728
>chr3:13502243-13502301
>chr3:13503106-13503637
>chr3:13504775-13504910
>chr3:13506381-13506515
>chr3:13507451-13507501
>chr3:13508197-13508458
>chr3:13509944-13510009
>chr3:13510086-13510154
>chr3:13510277-13510312
>chr3:13510433-13510768
>chr3:13510840-13510924
>chr3:13511066-13511946
>chr3:13512004-13512061
>chr3:13512375-13512468
>chr3:13516060-13516107
>chr3:13516515-13516594
>chr3:13516878-13516943
>chr3:13517151-13517214
>chr3:13518149-13518216
>chr3:13519955-13519994
>chr3:13520048-13520373
>chr3:13520510-13520553
>chr3:13521406-13521586
>chr3:13521625-13522232
>chr3:13522377-13522434
>chr3:13522639-13522789
>chr3:13523031-13523066
>chr3:13524076-13524477
>chr3:13524634-13525222
>chr3:13526316-13526460
>chr3:13527158-13527477
>chr3:13527691-13528049
>chr3:13528736-13528769
>chr3:13528967-13529007
>chr3:13529243-13529639
>chr3:13530174-13530293
>chr3:13530816-13531327
>chr3:13531584-13531990
>chr3:13533892-13534079
>chr3:13534642-13534976
>chr3:13536583-13536662
>chr3:13536931-13537059
>chr3:13537603-13537676
>chr3:13538845-13538952
>chr3:13539538-13539627
>chr3:13539706-13539806
>chr3:13542111-13542486
>chr3:13542628-13543034
>chr3:13543253-13543326
>chr3:13543812-13543854
>chr3:13544331-13544365
>chr3:13544625-13544699
>chr3:13545048-13545143
>chr3:13545842-13545929
>chr3:13547045-13547124
>chr3:13547360-13547569
>chr3:13547694-13547774
>chr3:13547982-13548060
>chr3:13548202-13548473
>chr3:13551008-13551062
>chr3:13551757-13552085
>chr3:13553019-13553058
>chr3:13554961-13555255
>chr3:13555418-13555758
>chr3:13556278-13556382
>chr3:13558620-13558853
>chr3:13559290-13559329
>chr3:13560205-13560278
>chr3:13560739-13560990
>chr3:13561885-13561947
>chr3:13562243-13562350
>chr3:13562363-13562624
>chr3:13562712-13562755
>chr3:13562802-13563037
>chr3:13565474-13565596
>chr3:13567321-13567976
>chr3:13568570-13568681
>chr3:13569108-13569220
>chr3:13569361-13569430
>chr3:13570356-13570448
>chr3:13571091-13571373
>chr3:13571694-13571885
>chr3:13572430-13572489
>chr3:13573365-13573401
>chr3:13573617-13573901
>chr3:13574541-13574656
>chr3:13576207-13576317
>chr3:13576523-13576604
>chr3:13576907-13577246
>chr3:13578393-13579243
>chr3:13581375-13581474
>chr3:13581964-13582045
>chr3:13582632-13582709
>chr3:13583762-13583861
>chr3:13585521-13587544
>chr3:13587578-13588213
>chr3:13590120-13590659
>chr3:13590963-13591066
>chr3:13591300-13591347
>chr3:13591472-13591781
>chr3:13591994-13592508
>chr3:13593426-13593776
>chr3:13594735-13594904
>chr3:13595885-13595993
>chr3:13596152-13596356
>chr3:13596627-13597233
>chr3:13598698-13598735
>chr3:13599590-13599658
>chr3:13599875-13600154
>chr3:13600545-13600937
>chr3:13601799-13602075
>chr3:13602860-13604611
>chr3:13605920-13606202
>chr3:13606525-13607473
>chr3:13609426-13609481
>chr3:13610038-13610115
>chr3:13610163-13610204
>chr3:13610888-13611252
>chr3:13611395-13611747
>chr3:13612237-13612734
>chr3:13614359-13615035
>chr3:13617111-13617982
>chr3:13618654-13618729
>chr3:13619369-13619454
>chr3:13621361-13621426
>chr3:13622513-13622581
>chr3:13622642-13622708
>chr3:13623745-13623845
>chr3:13624447-13624535
>chr3:13624916-13625351
>chr3:13625790-13625888
>chr3:13626106-13626361
>chr3:13626629-13626717
>chr3:13627153-13627306
>chr3:13627935-13627999
>chr3:13628774-13628863
>chr3:13629420-13629526
>chr3:13629655-13629815
>chr3:13630007-13630200
>chr3:13630443-13630498
>chr3:13630934-13631031
>chr3:13633825-13633856
>chr3:13635053-13635116
>chr3:13635319-13635442
>chr3:13637164-13637316
>chr3:13638590-13638666
>chr3:13640620-13640664
>chr3:13640801-13641121
>chr3:13641633-13641957
>chr3:13643074-13643356
>chr3:13645172-13645221
>chr3:13646347-13646417
>chr3:13646882-13646982
>chr3:13647013-13647157
>chr3:13647230-13647301
>chr3:13648581-13648753
>chr3:13649120-13649324
>chr3:13649413-13649878
>chr3:13650090-13650208
>chr3:13650350-13650386
>chr3:13651156-13651281
>chr3:13651575-13651613
>chr3:13653068-13653172
>chr3:13654423-13654460
>chr3:13656007-13656093
>chr3:13658353-13658401
>chr3:13659047-13659132
>chr3:13659733-13659785
>chr3:13660642-13660723
>chr3:13661085-13661233
>chr3:13662767-13663154
>chr3:13663300-13663398
>chr3:13663441-13663766
>chr3:13666009-13666066
>chr3:13666290-13666389
>chr3:13666572-13666614
>chr3:13668078-13668128
>chr3:13669504-13669728
>chr3:13670806-13670883
>chr3:13671381-13671422
>chr3:13672419-13672492
>chr3:13673471-13673844
>chr3:13674969-13675029
>chr3:13675318-13675383
>chr3:13676322-13676372
>chr3:13678027-13678372
>chr3:13678746-13679091
>chr3:13681491-13681556
>chr3:13681977-13682156
>chr3:13682390-13682500
>chr3:13682663-13682814
>chr3:13682974-13683048
>chr3:13683086-13683653
>chr3:13685189-13685231
>chr3:13685623-13685684
>chr3:13687897-13687955
>chr3:13688375-13688556
>chr3:13691409-13691968
>chr3:13692167-13692258
>chr3:13692938-13693198
>chr3:13693703-13694103
>chr3:13694252-13694319
>chr3:13696469-13696530
>chr3:13697172-13697218
>chr3:13697391-13697471
>chr3:13697557-13697671
>chr3:13697985-13698295
>chr3:13698446-13698666
>chr3:13698999-13699094
>chr3:13699202-13699319
>chr3:13699640-13699751
>chr3:13699960-13700048
>chr3:13700266-13700405
>chr3:13701350-13701457
>chr3:13701783-13701819
>chr3:13716509-13716606
>chr3:13717000-13717086
>chr3:13717323-13717423
>chr3:13717791-13717833
>chr3:13717912-13718005
>chr3:13719673-13721625
>chr3:13722298-13722647
>chr3:13722682-13722785
>chr3:13723032-13723237
>chr3:13724526-13724607
>chr3:13724789-13725138
>chr3:13725500-13725694
>chr3:13725802-13725915
>chr3:13726229-13726475
>chr3:13726641-13726790
>chr3:13726947-13727059
>chr3:13727175-13728053
>chr3:13728798-13729185
>chr3:13729204-13729577
>chr3:13729752-13729843
>chr3:13729953-13737338
>chr3:13737401-13737647
>chr3:13737727-13739466
>chr3:13739898-13740232
>chr3:13740457-13740513
>chr3:13740582-13740706
>chr3:13742152-13742274
>chr3:13743232-13743864
>chr3:13744197-13744639
>chr3:13745192-13745311
>chr3:13746930-13746968
>chr3:13747672-13748002
>chr3:13749065-13749113
>chr3:13749232-13749332
>chr3:13750062-13750180
>chr3:13750375-13750566
>chr3:13750769-13750876
>chr3:13750917-13751093
>chr3:13751410-13751771
>chr3:13751852-13751917
>chr3:13752297-13752368
>chr3:13752400-13752608
>chr3:13752836-13753150
>chr3:13754410-13754520
>chr3:13754644-13755032
>chr3:13755074-13756096
>chr3:13756228-13756754
>chr3:13756821-13756973
>chr3:13757011-13757728
>chr3:13758845-13759083
>chr3:13759172-13760512
>chr3:13761908-13761975
>chr3:13762780-13762845
>chr3:13765054-13765128
>chr3:13765367-13765721
>chr3:13766252-13766326
>chr3:13767519-13767589
>chr3:13768828-13768863
>chr3:13769203-13769269
>chr3:13770519-13770578
>chr3:13770993-13771114
>chr3:13772362-13772418
>chr3:13772781-13772903
>chr3:13773635-13773704
>chr3:13774186-13774269
>chr3:13774460-13774682
>chr3:13776290-13776318
>chr3:13778153-13778782
>chr3:13779164-13779374
>chr3:13780002-13780084
>chr3:13780725-13780784
>chr3:13784506-13784550
>chr3:13784728-13784803
>chr3:13788463-13788507
>chr3:13789312-13789372
>chr3:13789501-13789554
>chr3:13789747-13789892
>chr3:13790733-13790824
>chr3:13791890-13792007
>chr3:13792379-13792506
>chr3:13793058-13793114
>chr3:13793795-13793842
>chr3:13794933-13794967
>chr3:13795268-13795330
>chr3:13796861-13796935
>chr3:13797855-13798217
>chr3:13799123-13799551
>chr3:13799941-13799999
>chr3:13800617-13800795
>chr3:13802272-13802357
>chr3:13802537-13802633
>chr3:13804019-13804642
>chr3:13804730-13805402
>chr3:13805611-13805781
>chr3:13805903-13806348
>chr3:13806527-13806841
>chr3:13806918-13806960
>chr3:13807588-13807617
>chr3:13808296-13808473
>chr3:13809222-13809296
>chr3:13809800-13810678
>chr3:13812696-13812816
>chr3:13813162-13813234
>chr3:13814331-13814451
>chr3:13815698-13815757
>chr3:13816219-13816252
>chr3:13816305-13816387
>chr3:13816737-13816965
>chr3:13819472-13819522
>chr3:13819780-13819898
>chr3:13819977-13820167
>chr3:13820529-13820565
>chr3:13821967-13822772
>chr3:13824039-13824264
>chr3:13824325-13824465
>chr3:13825830-13825875
>chr3:13827325-13827380
>chr3:13829696-13829848
>chr3:13832054-13832568
>chr3:13833821-13833879
>chr3:13834476-13834732
>chr3:13835056-13835168
>chr3:13835479-13835516
>chr3:13835727-13836128
>chr3:13836168-13836204
>chr3:13837529-13837583
>chr3:13838876-13838916
>chr3:13839208-13839267
>chr3:13839881-13839951
>chr3:13840058-13840128
>chr3:13840419-13840726
>chr3:13840769-13840851
>chr3:13841328-13841550
>chr3:13841875-13842004
>chr3:13843748-13844054
>chr3:13845368-13845627
>chr3:13846380-13846520
>chr3:13847673-13847829
>chr3:13847972-13848150
>chr3:13848365-13848872
>chr3:13849206-13849328
>chr3:13849486-13849552
>chr3:13850600-13850634
>chr3:13853767-13853821
>chr3:13854087-13854241
>chr3:13855190-13855253
>chr3:13855637-13855687
>chr3:13856526-13857018
>chr3:13857807-13857878
>chr3:13859324-13859389
>chr3:13859667-13859748
>chr3:13859896-13859938
>chr3:13860592-13860644
>chr3:13861004-13861055
>chr3:13861372-13861444
>chr3:13861829-13861918
>chr3:13862073-13862157
>chr3:13862845-13862873
>chr3:13863016-13863109
>chr3:13863356-13863464
>chr3:13865942-13866037
>chr3:13866643-13866693
>chr3:13867757-13867800
>chr3:13868190-13869772
>chr3:13870169-13870298
>chr3:13870447-13870516
>chr3:13871085-13871150
>chr3:13872913-13872955
>chr3:13875618-13875752
>chr3:13880094-13880164
>chr3:13880421-13880514
>chr3:13882231-13882260
>chr3:13882794-13882837
>chr3:13883020-13883075
>chr3:13883556-13883592
>chr3:13884029-13884100
>chr3:13884606-13884716
>chr3:13885668-13885811
>chr3:13886119-13886452
>chr3:13889992-13890049
>chr3:13890725-13890809
>chr3:13890901-13890935
>chr3:13891169-13891299
>chr3:13892532-13892895
>chr3:13893032-13893352
>chr3:13893571-13893682
>chr3:13894106-13894176
>chr3:13896227-13896376
>chr3:13897638-13897752
>chr3:13899129-13899160
>chr3:13899450-13899500
>chr3:13902027-13902308
>chr3:13903732-13903798
>chr3:13903887-13904107
>chr3:13904160-13904364
>chr3:13904413-13904814
>chr3:13904854-13907425
>chr3:13907526-13908342
>chr3:13908462-13908534
>chr3:13908659-13908964
>chr3:13909126-13915540
>chr3:13915614-13915757
>chr3:13915823-13916347
>chr3:13916374-13916624
>chr3:13916726-13917164
>chr3:13917248-13920724
>chr3:13921354-13922346
>chr3:13922526-13922869
>chr3:13923595-13925969
>chr3:13926147-13926302
>chr3:13928568-13929300
>chr3:13930503-13930565
>chr3:13931692-13931878
>chr3:13932380-13932449
>chr3:13933728-13933764
>chr3:13935492-13935863
>chr3:13935900-13935986
>chr3:13936656-13936957
>chr3:13937755-13938015
>chr3:13938130-13938447
>chr3:13938572-13939644
>chr3:13939713-13940270
>chr3:13941848-13948053
>chr3:13948145-13948698
>chr3:13948979-13949198
>chr3:13949516-13949624
>chr3:13951563-13951636
>chr3:13951782-13951836
>chr3:13952112-13952206
>chr3:13953152-13954428
>chr3:13955877-13963678
>chr3:13963853-13964136
>chr3:13964205-13964959
>chr3:13965034-13965382
>chr3:13965414-13965611
>chr3:13965670-13965750
>chr3:13966046-13966138
>chr3:13966292-13966438
>chr3:13966481-13966536
>chr3:13966629-13970333
>chr3:13970419-13970778
>chr3:13970886-13971175
>chr3:13971952-13972192
>chr3:13972789-13975810
>chr3:13977808-13977962
>chr3:13979615-13980017
>chr3:13980266-13981004
>chr3:13981059-13998615
>chr3:13998707-13998842
>chr3:13999573-13999727
>chr3:13999807-14000455
>chr3:14001330-14001470
>chr3:14001525-14001898
>chr3:14002132-14003408
>chr3:14003502-14003584
>chr3:14004020-14004245
>chr3:14004470-14004669
>chr3:14004803-14006153
>chr3:14006472-14009375
>chr3:14009477-14009597
>chr3:14009642-14010000
>chr3:14010211-14010641
>chr3:14010804-14010908
>chr3:14011035-14017065
>chr3:14017179-14017401
>chr3:14017467-14018137
>chr3:14020137-14020260
>chr3:14020621-14020813
>chr3:14020872-14023559
>chr3:14023618-14026809
>chr3:14026883-14027647
>chr3:14027779-14030682
>chr3:14030759-14031190
>chr3:14031317-14031370
>chr3:14031694-14032522
>chr3:14032617-14034818
>chr3:14034965-14035109
>chr3:14035136-14035418
>chr3:14035824-14036289
>chr3:14036521-14036746
>chr3:14036828-14039091
>chr3:14040208-14040351
>chr3:14040657-14040715
>chr3:14041610-14041706
>chr3:14044161-14044275
>chr3:14044622-14044668
>chr3:14046801-14046908
>chr3:14048979-14049291
>chr3:14050889-14051198
>chr3:14052928-14053073
>chr3:14054168-14058013
>chr3:14058117-14058657
>chr3:14058710-14059957
>chr3:14060341-14061018
>chr3:14061497-14061554
>chr3:14062522-14062570
>chr3:14062654-14063169
>chr3:14063246-14063697
>chr3:14064284-14064872
>chr3:14067510-14068940
>chr3:14069024-14069227
>chr3:14069261-14069371
>chr3:14069562-14069674
>chr3:14069885-14077437
>chr3:14077546-14078444
>chr3:14078571-14078797
>chr3:14078853-14079138
>chr3:14079212-14079557
>chr3:14079626-14079673
>chr3:14079767-14080612
>chr3:14080650-14081235
>chr3:14082703-14083013
>chr3:14083449-14083764
>chr3:14083926-14083983
>chr3:14084389-14084575
>chr3:14084903-14085207
>chr3:14085809-14086295
>chr3:14086425-14086670
>chr3:14087327-14087884
>chr3:14087999-14088157
>chr3:14088354-14088950
>chr3:14089033-14089070
>chr3:14090395-14090555
>chr3:14091179-14092158
>chr3:14092551-14092694
>chr3:14092956-14093214
>chr3:14095543-14095849
>chr3:14097261-14097377
>chr3:14097472-14098255
>chr3:14098728-14099523
>chr3:14099851-14100268
>chr3:14100636-14101615
>chr3:14101773-14103575
>chr3:14104590-14104695
>chr3:14105060-14105403
>chr3:14105934-14105989
>chr3:14106464-14106527
>chr3:14107589-14107749
>chr3:14107833-14108326
>chr3:14108467-14108624
>chr3:14108950-14109253
>chr3:14109920-14110227
>chr3:14110328-14110481
>chr3:14111491-14111550
>chr3:14112931-14113001
>chr3:14113595-14113678
>chr3:14120630-14121314
>chr3:14126591-14126645
>chr3:14127114-14127213
>chr3:14127275-14127346
>chr3:14128815-14129009
>chr3:14129156-14129217
>chr3:14129828-14129888
>chr3:14129969-14130137
>chr3:14130336-14130548
>chr3:14132215-14132296
>chr3:14134556-14134602
>chr3:14136272-14136330
>chr3:14136664-14136718
>chr3:14137500-14137599
>chr3:14137900-14138042
>chr3:14138553-14138637
>chr3:14144418-14144553
>chr3:14149072-14149434
>chr3:14149472-14149896
>chr3:14150334-14150395
>chr3:14151185-14151338
>chr3:14151834-14151906
>chr3:14153237-14153509
>chr3:14153564-14153697
>chr3:14154099-14154176
>chr3:14154285-14154547
>chr3:14154678-14154920
>chr3:14155346-14156009
>chr3:14160588-14160678
>chr3:14161190-14161562
>chr3:14161695-14162316
>chr3:14162374-14163589
>chr3:14163661-14163709
>chr3:14163837-14164082
>chr3:14168046-14168088
>chr3:14168390-14168447
>chr3:14170042-14170098
>chr3:14171556-14171893
>chr3:14172030-14172070
>chr3:14172322-14172384
>chr3:14172585-14172634
>chr3:14175560-14175656
>chr3:14176536-14176600
>chr3:14176755-14177313
>chr3:14179585-14179709
>chr3:14180241-14180724
>chr3:14180784-14181019
>chr3:14181384-14181499
>chr3:14181819-14182284
>chr3:14182656-14182818
>chr3:14184375-14185491
>chr3:14185938-14186186
>chr3:14186353-14186387
>chr3:14186572-14186698
>chr3:14188690-14194405
>chr3:14195093-14195147
>chr3:14195955-14196265
>chr3:14198565-14198879
>chr3:14200883-14200978
>chr3:14204203-14204256
>chr3:14205372-14206250
>chr3:14206574-14206708
>chr3:14207108-14207176
>chr3:14207455-14207508
>chr3:14207906-14207948
>chr3:14208118-14208479
>chr3:14209656-14209733
>chr3:14211066-14211098
>chr3:14212246-14212282
>chr3:14213245-14213649
>chr3:14215717-14216055
>chr3:14217211-14217595
>chr3:14217976-14221002
>chr3:14221102-14221371
>chr3:14221718-14221892
>chr3:14221919-14222177
>chr3:14222282-14222368
>chr3:14222614-14222661
>chr3:14222956-14223127
>chr3:14223210-14223250
>chr3:14225090-14225445
>chr3:14225744-14225957
>chr3:14226040-14226222
>chr3:14226363-14226833
>chr3:14226910-14227462
>chr3:14227894-14227948
>chr3:14228022-14228756
>chr3:14228847-14229101
>chr3:14229267-14230183
>chr3:14233089-14233535
>chr3:14235513-14235794
>chr3:14236271-14236455
>chr3:14236567-14236661
>chr3:14237499-14237561
>chr3:14238205-14238238
>chr3:14238311-14238613
>chr3:14238781-14238975
>chr3:14239268-14239398
>chr3:14239689-14240330
>chr3:14240380-14240527
>chr3:14240697-14240765
>chr3:14240921-14242005
>chr3:14243501-14243736
>chr3:14244162-14244459
>chr3:14245338-14245843
>chr3:14247199-14247297
>chr3:14248044-14248091
>chr3:14249453-14249642
>chr3:14249792-14249841
>chr3:14250252-14250663
>chr3:14250770-14251535
>chr3:14251612-14252028
>chr3:14252174-14252368
>chr3:14252449-14252560
>chr3:14254602-14254712
>chr3:14254878-14254987
>chr3:14255346-14255641
>chr3:14257051-14257427
>chr3:14258208-14258355
>chr3:14262209-14262337
>chr3:14262772-14263795
>chr3:14264141-14264622
>chr3:14265203-14265235
>chr3:14265948-14266362
>chr3:14266525-14266561
>chr3:14267834-14267900
>chr3:14268054-14268167
>chr3:14268312-14268376
>chr3:14268822-14269225
>chr3:14269460-14269527
>chr3:14269771-14269916
>chr3:14269985-14270180
>chr3:14270389-14270511
>chr3:14270589-14270948
>chr3:14271004-14271063
>chr3:14271263-14271990
>chr3:14272276-14274007
>chr3:14274352-14274764
>chr3:14275181-14275301
>chr3:14276655-14276780
>chr3:14276957-14277264
>chr3:14278218-14278443
>chr3:14278795-14278835
>chr3:14281010-14281099
>chr3:14281245-14281366
>chr3:14281564-14281966
>chr3:14282469-14282582
>chr3:14282723-14282866
>chr3:14284784-14284908
>chr3:14285303-14285342
>chr3:14286550-14286838
>chr3:14287489-14287719
>chr3:14287958-14287993
>chr3:14288638-14288759
>chr3:14290233-14290540
>chr3:14291296-14291542
>chr3:14291573-14292881
>chr3:14292936-14294798
>chr3:14294831-14295158
>chr3:14295233-14295816
>chr3:14296069-14296106
>chr3:14298480-14298513
>chr3:14299094-14299336
>chr3:14299917-14299954
>chr3:14300255-14300697
>chr3:14301247-14301288
>chr3:14304779-14304882
>chr3:14305089-14305408
>chr3:14307088-14307116
>chr3:14307210-14307501
>chr3:14307762-14307843
>chr3:14309521-14310797
>chr3:14311089-14311306
>chr3:14311610-14311814
>chr3:14312059-14312103
>chr3:14312888-14312960
>chr3:14314084-14314932
>chr3:14315135-14315403
>chr3:14315786-14316055
>chr3:14317914-14317951
>chr3:14318433-14318518
>chr3:14318748-14318814
>chr3:14320673-14320823
>chr3:14320890-14320931
>chr3:14321613-14321979
>chr3:14323324-14323413
>chr3:14323946-14323996
>chr3:14324404-14324468
>chr3:14325512-14325589
>chr3:14325774-14325951
>chr3:14326429-14326757
>chr3:14327182-14327310
>chr3:14327445-14327768
>chr3:14327974-14328344
>chr3:14328591-14328675
>chr3:14329252-14329376
>chr3:14329768-14330124
>chr3:14330324-14330360
>chr3:14331358-14331495
>chr3:14331554-14331780
>chr3:14331930-14332378
>chr3:14333029-14333100
>chr3:14333559-14333628
>chr3:14333670-14333716
>chr3:14333876-14333966
>chr3:14334672-14334795
>chr3:14338234-14338784
>chr3:14339039-14339115
>chr3:14339220-14339265
>chr3:14339337-14339389
>chr3:14339730-14339925
>chr3:14340180-14340229
>chr3:14340804-14340904
>chr3:14341674-14341980
>chr3:14342655-14343366
>chr3:14344083-14344122
>chr3:14347137-14347215
>chr3:14347620-14347662
>chr3:14348070-14348701
>chr3:14348757-14349001
>chr3:14349836-14350093
>chr3:14350152-14350446
>chr3:14351911-14352061
>chr3:14352904-14353227
>chr3:14354471-14354728
>chr3:14354952-14355025
>chr3:14355314-14355658
>chr3:14356490-14356539
>chr3:14356722-14357046
>chr3:14357279-14357334
>chr3:14357813-14358150
>chr3:14359459-14359504
>chr3:14360464-14360554
>chr3:14361131-14361217
>chr3:14361778-14361841
>chr3:14361920-14362041
>chr3:14362500-14362856
>chr3:14363012-14363059
>chr3:14364455-14364502
>chr3:14364919-14364975
>chr3:14365166-14365257
>chr3:14365524-14365571
>chr3:14367519-14367745
>chr3:14369017-14369130
>chr3:14369209-14369288
>chr3:14369514-14369556
>chr3:14370202-14370523
>chr3:14371012-14371128
>chr3:14371523-14371568
>chr3:14372163-14372206
>chr3:14372820-14372923
>chr3:14373924-14373996
>chr3:14374077-14374128
>chr3:14374527-14374703
>chr3:14375624-14375683
>chr3:14376033-14376349
>chr3:14376525-14376570
>chr3:14378081-14378298
>chr3:14379645-14379679
>chr3:14379739-14380647
>chr3:14380775-14380920
>chr3:14381321-14381410
>chr3:14381497-14381588
>chr3:14382075-14382182
>chr3:14383753-14383816
>chr3:14383873-14384280
>chr3:14384667-14384976
>chr3:14386315-14386370
>chr3:14387431-14388032
>chr3:14388660-14388959
>chr3:14389321-14389626
>chr3:14389662-14389733
>chr3:14390003-14390381
>chr3:14390428-14390961
>chr3:14391741-14391807
>chr3:14391897-14392229
>chr3:14392651-14392697
>chr3:14394084-14394139
>chr3:14394332-14395773
>chr3:14396333-14396545
>chr3:14396766-14396869
>chr3:14397238-14397420
>chr3:14397885-14397959
>chr3:14398074-14398112
>chr3:14399055-14399354
>chr3:14399455-14399545
>chr3:14399693-14399882
>chr3:14399950-14400375
>chr3:14401335-14401665
>chr3:14401991-14402070
>chr3:14402457-14402568
>chr3:14403073-14403125
>chr3:14404483-14404526
>chr3:14406144-14406331
>chr3:14406985-14407842
>chr3:14407955-14408221
>chr3:14408333-14408605
>chr3:14408777-14409113
>chr3:14409565-14409625
>chr3:14409891-14410202
>chr3:14411436-14411478
>chr3:14411758-14411858
>chr3:14412362-14412653
>chr3:14412834-14412915
>chr3:14413533-14413586
>chr3:14414518-14414817
>chr3:14416845-14417160
>chr3:14417444-14417745
>chr3:14418790-14418838
>chr3:14420123-14420378
>chr3:14420474-14420885
>chr3:14421724-14421898
>chr3:14423528-14423582
>chr3:14423674-14423717
>chr3:14424497-14424575
>chr3:14425673-14425735
>chr3:14427352-14427396
>chr3:14427700-14427799
>chr3:14428440-14428550
>chr3:14429268-14429359
>chr3:14430868-14430942
>chr3:14432493-14432603
>chr3:14433517-14433839
>chr3:14434176-14434311
>chr3:14434471-14434516
>chr3:14436180-14436504
>chr3:14436519-14436588
>chr3:14437041-14437533
>chr3:14437596-14437677
>chr3:14437785-14438168
>chr3:14440133-14440467
>chr3:14442298-14442377
>chr3:14444409-14444473
>chr3:14445088-14445587
>chr3:14446112-14446571
>chr3:14446659-14446772
>chr3:14446990-14447381
>chr3:14447827-14448064
>chr3:14449730-14450055
>chr3:14451334-14451396
>chr3:14452116-14452176
>chr3:14452493-14452544
>chr3:14453541-14453626
>chr3:14453717-14453822
>chr3:14455019-14455079
>chr3:14455990-14456146
>chr3:14456390-14456481
>chr3:14456704-14456791
>chr3:14457649-14457713
>chr3:14459684-14459803
>chr3:14459918-14460058
>chr3:14460480-14460533
>chr3:14462292-14462739
>chr3:14463024-14463102
>chr3:14464454-14464501
>chr3:14464700-14464798
>chr3:14465587-14465652
>chr3:14465935-14466272
>chr3:14467776-14467849
>chr3:14471454-14471507
>chr3:14474398-14474431
>chr3:14475029-14475335
>chr3:14478343-14478389
>chr3:14479304-14479386
>chr3:14480061-14480116
>chr3:14480348-14480383
>chr3:14481434-14481484
>chr3:14481906-14481958
>chr3:14482551-14482722
>chr3:14483669-14483956
>chr3:14485139-14485231
>chr3:14485876-14485986
>chr3:14486159-14486213
>chr3:14488210-14488263
>chr3:14489033-14489084
>chr3:14490172-14490244
>chr3:14490728-14490804
>chr3:14492584-14492645
>chr3:14494968-14495177
>chr3:14495370-14495705
>chr3:14495812-14496262
>chr3:14496602-14496692
>chr3:14496858-14497300
>chr3:14498186-14498484
>chr3:14499434-14500116
>chr3:14500632-14500706
>chr3:14501036-14501446
>chr3:14501705-14501761
>chr3:14502204-14502840
>chr3:14504284-14504614
>chr3:14505797-14505973
>chr3:14506450-14506494
>chr3:14507119-14507170
>chr3:14507965-14508189
>chr3:14508390-14508436
>chr3:14508633-14508868
>chr3:14509566-14509706
>chr3:14510210-14510611
>chr3:14510833-14510889
>chr3:14511813-14511956
>chr3:14512360-14512435
>chr3:14513163-14513242
>chr3:14514123-14514190
>chr3:14514601-14514664
>chr3:14514831-14514932
>chr3:14515109-14515410
>chr3:14515510-14516047
>chr3:14516806-14516904
>chr3:14517330-14517385
>chr3:14517523-14517693
>chr3:14518903-14518945
>chr3:14519567-14519648
>chr3:14520581-14520697
>chr3:14521175-14521227
>chr3:14521883-14521934
>chr3:14524629-14524710
>chr3:14525008-14525086
>chr3:14526227-14526309
>chr3:14526791-14527487
>chr3:14527608-14527952
>chr3:14528275-14528882
>chr3:14528962-14529327
>chr3:14529432-14529497
>chr3:14529582-14529725
>chr3:14530582-14530672
>chr3:14530698-14531075
>chr3:14531132-14531265
>chr3:14531660-14531700
>chr3:14532478-14532532
>chr3:14534240-14534296
>chr3:14535300-14535368
>chr3:14535577-14535764
>chr3:14536280-14536374
>chr3:14536933-14537051
>chr3:14537279-14537309
>chr3:14537742-14537835
>chr3:14539114-14539246
>chr3:14539459-14539528
>chr3:14540119-14540171
>chr3:14540356-14540402
>chr3:14542106-14542394
>chr3:14542801-14542886
>chr3:14543735-14543798
>chr3:14544082-14544140
>chr3:14544787-14544856
>chr3:14547139-14547226
>chr3:14547663-14547721
>chr3:14548655-14548691
>chr3:14549760-14549804
>chr3:14550117-14550162
>chr3:14551034-14551086
>chr3:14551846-14551991
>chr3:14552428-14552492
>chr3:14552645-14552880
>chr3:14552947-14553043
>chr3:14553094-14553478
>chr3:14554756-14554824
>chr3:14555155-14555711
>chr3:14558145-14558194
>chr3:14558510-14558554
>chr3:14558702-14558791
>chr3:14559044-14559182
>chr3:14559790-14559825
>chr3:14559960-14560316
>chr3:14561422-14561509
>chr3:14561858-14561936
>chr3:14563001-14563072
>chr3:14563342-14563387
>chr3:14563621-14563676
>chr3:14564653-14564709
>chr3:14566694-14566871
>chr3:14567018-14567127
>chr3:14568139-14568264
>chr3:14568407-14568502
>chr3:14569875-14570081
>chr3:14570341-14570459
>chr3:14570631-14570738
>chr3:14570911-14571135
>chr3:14571892-14572071
>chr3:14572324-14572641
>chr3:14578304-14578771
>chr3:14578850-14578991
>chr3:14580378-14580825
>chr3:14581007-14581206
>chr3:14582213-14582287
>chr3:14582676-14582768
>chr3:14582898-14583056
>chr3:14584463-14584503
>chr3:14585009-14585326
>chr3:14585790-14585880
>chr3:14586027-14586212
>chr3:14586384-14586453
>chr3:14586955-14587076
>chr3:14587392-14587719
>chr3:14589773-14590133
>chr3:14590403-14590456
>chr3:14591080-14591171
>chr3:14591422-14591459
>chr3:14592282-14592329
>chr3:14594701-14595357
>chr3:14596060-14596241
>chr3:14596496-14597137
>chr3:14598097-14598146
>chr3:14599171-14599203
>chr3:14599659-14599732
>chr3:14599845-14599895
>chr3:14601019-14601103
>chr3:14601697-14601737
>chr3:14601908-14601999
>chr3:14603014-14603098
>chr3:14603381-14603437
>chr3:14603553-14603672
>chr3:14604884-14604964
>chr3:14605660-14605821
>chr3:14606491-14606662
>chr3:14606787-14606838
>chr3:14607148-14607200
>chr3:14608055-14608091
>chr3:14609097-14609552
>chr3:14609859-14609986
>chr3:14610061-14611169
>chr3:14611347-14611929
>chr3:14611970-14612093
>chr3:14612814-14613111
>chr3:14614358-14614562
>chr3:14615452-14615519
>chr3:14615583-14615743
>chr3:14616102-14616144
>chr3:14616316-14616390
>chr3:14616627-14616739
>chr3:14616943-14617058
>chr3:14617270-14617331
>chr3:14617479-14617566
>chr3:14618416-14618448
>chr3:14619193-14619248
>chr3:14619349-14619399
>chr3:14621232-14621311
>chr3:14621482-14621829
>chr3:14623400-14623455
>chr3:14623920-14623974
>chr3:14625105-14625204
>chr3:14625504-14625574
>chr3:14625909-14626881
>chr3:14629743-14629782
>chr3:14630072-14630683
>chr3:14631266-14631338
>chr3:14631889-14631933
>chr3:14632559-14632615
>chr3:14635006-14635137
>chr3:14635785-14635818
>chr3:14635928-14636162
>chr3:14636224-14636331
>chr3:14636610-14636728
>chr3:14637406-14637594
>chr3:14637628-14638165
>chr3:14638211-14638380
>chr3:14638450-14638653
>chr3:14639611-14639921
>chr3:14641250-14641421
>chr3:14642217-14642541
>chr3:14642584-14642808
>chr3:14643355-14643435
>chr3:14644301-14644720
>chr3:14644898-14645199
>chr3:14645403-14645472
>chr3:14645647-14645699
>chr3:14646656-14647081
>chr3:14647912-14648003
>chr3:14650067-14650121
>chr3:14650285-14650379
>chr3:14650850-14650891
>chr3:14650936-14651209
>chr3:14652473-14652927
>chr3:14655048-14655327
>chr3:14656138-14656295
>chr3:14658215-14658259
>chr3:14658557-14658622
>chr3:14658867-14658965
>chr3:14659322-14659723
>chr3:14660178-14660509
>chr3:14661889-14661979
>chr3:14663033-14663313
>chr3:14665233-14665267
>chr3:14665742-14666153
>chr3:14666333-14666634
>chr3:14672660-14673085
>chr3:14673176-14673549
>chr3:14674021-14674301
>chr3:14675671-14675997
>chr3:14676094-14676185
>chr3:14677486-14677807
>chr3:14679859-14679985
>chr3:14680118-14680689
>chr3:14682992-14683025
>chr3:14683584-14683900
>chr3:14684875-14685059
>chr3:14685428-14686691
>chr3:14687280-14687334
>chr3:14688244-14688581
>chr3:14689761-14689798
>chr3:14691521-14695872
>chr3:14695938-14700451
>chr3:14702047-14703106
>chr3:14705210-14705242
>chr3:14706960-14707273
>chr3:14707359-14707529
>chr3:14707612-14711855
>chr3:14712117-14712473
>chr3:14712573-14712931
>chr3:14712987-14713372
>chr3:14713648-14713689
>chr3:14713762-14713825
>chr3:14714573-14714914
>chr3:14715656-14715722
>chr3:14715907-14715993
>chr3:14716038-14716218
>chr3:14717800-14717890
>chr3:14718031-14718427
>chr3:14719989-14720332
>chr3:14720500-14720608
>chr3:14720800-14720863
>chr3:14723115-14723152
>chr3:14723378-14723429
>chr3:14723773-14724124
>chr3:14724492-14724547
>chr3:14724687-14724808
>chr3:14729519-14730573
>chr3:14730778-14730823
>chr3:14730876-14731066
>chr3:14731154-14731351
>chr3:14731871-14732470
>chr3:14732583-14733221
>chr3:14733480-14734009
>chr3:14734179-14734449
>chr3:14734498-14735415
>chr3:14735582-14736101
>chr3:14736150-14736871
>chr3:14737166-14740197
>chr3:14740248-14740583
>chr3:14740782-14740972
>chr3:14741666-14741849
>chr3:14741884-14742192
>chr3:14742641-14745012
>chr3:14745701-14746125
>chr3:14747554-14747670
>chr3:14747823-14748381
>chr3:14748486-14749018
>chr3:14749064-14749124
>chr3:14749214-14749503
>chr3:14749563-14749608
>chr3:14749735-14749842
>chr3:14749925-14750135
>chr3:14750172-14750702
>chr3:14750770-14753739
>chr3:14754697-14755063
>chr3:14755705-14756073
>chr3:14756300-14756557
>chr3:14757285-14757361
>chr3:14757673-14757728
>chr3:14759734-14759808
>chr3:14760072-14760118
>chr3:14760346-14760380
>chr3:14760589-14760911
>chr3:14761793-14761864
>chr3:14762056-14762198
>chr3:14763272-14763554
>chr3:14764472-14764586
>chr3:14764716-14764777
>chr3:14767245-14767500
>chr3:14767651-14767788
>chr3:14768156-14768216
>chr3:14769546-14769606
>chr3:14769751-14769814
>chr3:14770998-14771449
>chr3:14771601-14771668
>chr3:14773294-14773614
>chr3:14775523-14775665
>chr3:14775749-14775828
>chr3:14775905-14775973
>chr3:14776362-14776513
>chr3:14776643-14776807
>chr3:14776854-14776900
>chr3:14777708-14778018
>chr3:14778357-14778571
>chr3:14778678-14778738
>chr3:14779166-14779798
>chr3:14780058-14780266
>chr3:14781499-14781790
>chr3:14781933-14782332
>chr3:14782380-14782475
>chr3:14782935-14783341
>chr3:14784188-14784322
>chr3:14784464-14784547
>chr3:14784756-14785033
>chr3:14786004-14786050
>chr3:14786208-14786270
>chr3:14786383-14786611
>chr3:14786672-14786759
>chr3:14786804-14787603
>chr3:14788997-14789068
>chr3:14789290-14789401
>chr3:14790271-14790568
>chr3:14790730-14791017
>chr3:14792121-14792465
>chr3:14792568-14792716
>chr3:14794902-14795090
>chr3:14795395-14795561
>chr3:14797241-14797410
>chr3:14798184-14798261
>chr3:14798644-14798710
>chr3:14798868-14799003
>chr3:14799250-14799312
>chr3:14801079-14801116
>chr3:14801496-14801752
>chr3:14803000-14803043
>chr3:14803524-14803642
>chr3:14805561-14805635
>chr3:14806597-14806785
>chr3:14807584-14807636
>chr3:14808190-14808254
>chr3:14809067-14809133
>chr3:14809277-14809464
>chr3:14809952-14809994
>chr3:14810582-14810672
>chr3:14812269-14812302
>chr3:14812962-14813000
>chr3:14813196-14813271
>chr3:14813658-14813812
>chr3:14814541-14814615
>chr3:14814980-14815058
>chr3:14815518-14815568
>chr3:14815877-14815929
>chr3:14816524-14816599
>chr3:14817103-14817501
>chr3:14818545-14818581
>chr3:14821814-14822155
>chr3:14823946-14823984
>chr3:14825318-14825644
>chr3:14826226-14826343
>chr3:14826515-14826558
>chr3:14826746-14826785
>chr3:14827097-14827147
>chr3:14827255-14827498
>chr3:14828816-14829098
>chr3:14834256-14834419
>chr3:14835213-14835531
>chr3:14835753-14835800
>chr3:14838284-14838341
>chr3:14839621-14839968
>chr3:14840109-14840463
>chr3:14840726-14840925
>chr3:14841849-14841907
>chr3:14843107-14843176
>chr3:14843693-14844005
>chr3:14844166-14844300
>chr3:14844663-14844729
>chr3:14847295-14847339
>chr3:14847625-14847669
>chr3:14847953-14848018
>chr3:14848641-14848701
>chr3:14849479-14849564
>chr3:14849872-14849955
>chr3:14851025-14851091
>chr3:14851303-14851395
>chr3:14851893-14852009
>chr3:14852043-14852550
>chr3:14853424-14853486
>chr3:14854110-14854169
>chr3:14854364-14857457
>chr3:14858231-14858450
>chr3:14859073-14859690
>chr3:14860061-14860118
>chr3:14860670-14861019
>chr3:14863965-14864003
>chr3:14864581-14864624
>chr3:14865485-14865558
>chr3:14865673-14865758
>chr3:14866831-14866899
>chr3:14867332-14867371
>chr3:14868071-14868125
>chr3:14869006-14869339
>chr3:14869364-14869754
>chr3:14869821-14870039
>chr3:14871086-14871129
>chr3:14872620-14872838
>chr3:14872903-14873112
>chr3:14873716-14874028
>chr3:14874051-14874610
>chr3:14876417-14876619
>chr3:14876961-14877030
>chr3:14878060-14878170
>chr3:14878620-14879030
>chr3:14879563-14879678
>chr3:14879762-14879895
>chr3:14880063-14880440
>chr3:14881743-14881837
>chr3:14882409-14882709
>chr3:14883198-14883318
>chr3:14884422-14884475
>chr3:14884675-14884710
>chr3:14884772-14884888
>chr3:14884984-14885539
>chr3:14886754-14886796
>chr3:14886875-14886955
>chr3:14887154-14887260
>chr3:14887395-14887591
>chr3:14887880-14888181
>chr3:14888828-14888903
>chr3:14889761-14889800
>chr3:14889987-14890080
>chr3:14890438-14890526
>chr3:14890911-14890967
>chr3:14891833-14892859
>chr3:14893157-14893672
>chr3:14893716-14895237
>chr3:14895323-14895811
>chr3:14895898-14896859
>chr3:14899588-14899664
>chr3:14899709-14899842
>chr3:14899886-14899941
>chr3:14901994-14902305
>chr3:14903083-14903735
>chr3:14903885-14904014
>chr3:14904093-14904166
>chr3:14904296-14904329
>chr3:14904360-14904632
>chr3:14904857-14904993
>chr3:14905275-14905429
>chr3:14908494-14909341
>chr3:14909502-14909540
>chr3:14909621-14909647
>chr3:14909720-14910190
>chr3:14910225-14910494
>chr3:14912729-14913052
>chr3:14913880-14913951
>chr3:14914711-14914791
>chr3:14916421-14916481
>chr3:14916974-14917016
>chr3:14917358-14917426
>chr3:14917487-14917539
>chr3:14917645-14918022
>chr3:14919292-14919766
>chr3:14919811-14919988
>chr3:14920344-14920519
>chr3:14921644-14921693
>chr3:14922008-14922076
>chr3:14923536-14923634
>chr3:14923735-14923801
>chr3:14924317-14924381
>chr3:14924813-14925132
>chr3:14927339-14927498
>chr3:14927771-14928893
>chr3:14929057-14929342
>chr3:14929465-14929686
>chr3:14929936-14930851
>chr3:14931099-14931493
>chr3:14932097-14932426
>chr3:14932942-14933003
>chr3:14935504-14935836
>chr3:14936162-14936435
>chr3:14936824-14937170
>chr3:14938423-14938459
>chr3:14938629-14938845
>chr3:14942435-14942749
>chr3:14942973-14943006
>chr3:14944534-14945739
>chr3:14945777-14945836
>chr3:14945889-14946291
>chr3:14948573-14948631
>chr3:14949747-14949820
>chr3:14950615-14950699
>chr3:14950754-14950824
>chr3:14951402-14951445
>chr3:14951739-14952065
>chr3:14953607-14953918
>chr3:14954326-14954497
>chr3:14954785-14955132
>chr3:14956516-14956838
>chr3:14957571-14957633
>chr3:14958705-14958992
>chr3:14959324-14959451
>chr3:14960146-14960255
>chr3:14963455-14963734
>chr3:14964140-14964932
>chr3:14964969-14965002
>chr3:14965074-14965260
>chr3:14965614-14966007
>chr3:14966414-14966597
>chr3:14966831-14966909
>chr3:14967016-14967592
>chr3:14967700-14969547
>chr3:14970254-14971005
>chr3:14971078-14975465
>chr3:14975511-14976229
>chr3:14977292-14977365
>chr3:14977685-14978115
>chr3:14978297-14978535
>chr3:14980167-14980485
>chr3:14981186-14982332
>chr3:14982785-14983309
>chr3:14983493-14983631
>chr3:14983805-14984222
>chr3:14984292-14984357
>chr3:14984407-14984437
>chr3:14984477-14985387
>chr3:14987064-14987424
>chr3:14988020-14988140
>chr3:14989504-14990107
>chr3:14991711-14992079
>chr3:14992145-14992202
>chr3:14993152-14993487
>chr3:14994413-14996340
>chr3:14996556-14996864
>chr3:14997101-14997386
>chr3:14997753-14997908
>chr3:14997964-14999681
>chr3:14999783-15002110
>chr3:15002253-15002370
>chr3:15002501-15003283
>chr3:15004340-15004378
>chr3:15004424-15004523
>chr3:15004722-15005353
>chr3:15005396-15005510
>chr3:15005541-15006264
>chr3:15006795-15007434
>chr3:15008236-15008546
>chr3:15008951-15009243
>chr3:15009636-15010000
>chr3:15010000-15010043
>chr3:15010467-15010731
>chr3:15011050-15011360
>chr3:15012035-15012098
>chr3:15012230-15012527
>chr3:15014458-15014917
>chr3:15015266-15015324
>chr3:15015756-15016104
>chr3:15017949-15018305
>chr3:15018409-15020020
>chr3:15022374-15022913
>chr3:15023131-15023203
>chr3:15025603-15025660
>chr3:15025993-15028208
>chr3:15028247-15028412
>chr3:15029049-15029255
>chr3:15029674-15030163
>chr3:15030538-15030854
>chr3:15031071-15031138
>chr3:15031408-15031641
>chr3:15031736-15032044
>chr3:15033275-15033340
>chr3:15034995-15035293
>chr3:15035603-15036182
>chr3:15036473-15036732
>chr3:15036832-15037573
>chr3:15039813-15040196
>chr3:15041510-15041881
>chr3:15049772-15049904
>chr3:15051170-15051488
>chr3:15053668-15053733
>chr3:15053807-15055206
>chr3:15055253-15055342
>chr3:15055381-15055646
>chr3:15055698-15055840
>chr3:15055926-15056446
>chr3:15056679-15056820
>chr3:15057901-15058524
>chr3:15060223-15060923
>chr3:15061179-15063068
>chr3:15065787-15066088
>chr3:15066136-15066481
>chr3:15066637-15066722
>chr3:15066854-15067776
>chr3:15068151-15068489
>chr3:15070818-15071180
>chr3:15072107-15072411
>chr3:15072689-15073013
>chr3:15073674-15073761
>chr3:15075616-15075675
>chr3:15076310-15076495
>chr3:15077447-15077489
>chr3:15078551-15078851
>chr3:15079121-15079342
>chr3:15079395-15080257
>chr3:15081008-15081285
>chr3:15084087-15084540
>chr3:15086130-15086257
>chr3:15086421-15086610
>chr3:15086661-15086721
>chr3:15087017-15087168
>chr3:15087210-15087924
>chr3:15088301-15088683
>chr3:15088809-15088851
>chr3:15088969-15089017
>chr3:15089182-15089489
>chr3:15089531-15089960
>chr3:15090338-15090393
>chr3:15090912-15091285
>chr3:15092000-15092222
>chr3:15092371-15092723
>chr3:15093412-15094125
>chr3:15095007-15095324
>chr3:15096870-15097163
>chr3:15097229-15097555
>chr3:15098252-15098285
>chr3:15098438-15098499
>chr3:15100619-15100978
>chr3:15101043-15101383
>chr3:15101481-15101686
>chr3:15102152-15102241
>chr3:15102400-15102453
>chr3:15102523-15102834
>chr3:15103863-15103929
>chr3:15103979-15104088
>chr3:15104145-15104446
>chr3:15104559-15106742
>chr3:15106790-15106902
>chr3:15107086-15107418
>chr3:15107490-15107591
>chr3:15108633-15108976
>chr3:15109662-15109798
>chr3:15110830-15111052
>chr3:15111632-15111950
>chr3:15112864-15113162
>chr3:15114518-15114841
>chr3:15115073-15115151
>chr3:15115528-15115873
>chr3:15116628-15116926
>chr3:15117811-15118322
>chr3:15118867-15119186
>chr3:15119519-15119972
>chr3:15121007-15121085
>chr3:15121557-15121623
>chr3:15121764-15122005
>chr3:15122054-15122279
>chr3:15122532-15123703
>chr3:15123740-15127760
>chr3:15127835-15129405
>chr3:15129440-15131894
>chr3:15132081-15143648
>chr3:15143695-15144740
>chr3:15144781-15146427
>chr3:15147949-15148168
>chr3:15148286-15148517
>chr3:15149422-15149472
>chr3:15149518-15149665
>chr3:15150088-15150134
>chr3:15150668-15151045
>chr3:15154372-15154404
>chr3:15155931-15156126
>chr3:15156345-15156549
>chr3:15157569-15157664
>chr3:15158709-15158791
>chr3:15159489-15159604
>chr3:15159668-15159813
>chr3:15160716-15160830
>chr3:15160870-15160957
>chr3:15162005-15164255
>chr3:15164776-15164910
>chr3:15166173-15166908
>chr3:15166997-15167038
>chr3:15169245-15169311
>chr3:15169415-15169696
>chr3:15170659-15170763
>chr3:15174443-15174591
>chr3:15176433-15176485
>chr3:15177069-15177172
>chr3:15178868-15178919
>chr3:15179354-15179402
>chr3:15181791-15182045
>chr3:15183528-15183616
>chr3:15183933-15184267
>chr3:15185258-15185654
>chr3:15186485-15192708
>chr3:15192833-15195935
>chr3:15197415-15197563
>chr3:15197674-15198278
>chr3:15198310-15198379
>chr3:15198404-15198666
>chr3:15198721-15198808
>chr3:15199065-15199175
>chr3:15199291-15199384
>chr3:15199551-15199760
>chr3:15199834-15200285
>chr3:15200745-15200807
>chr3:15200905-15201040
>chr3:15201671-15202092
>chr3:15202265-15202770
>chr3:15203198-15203321
>chr3:15204436-15204606
>chr3:15205029-15205064
>chr3:15205310-15205388
>chr3:15207235-15207289
>chr3:15207338-15208178
>chr3:15208289-15208597
>chr3:15208973-15209537
>chr3:15209984-15210383
>chr3:15210565-15210776
>chr3:15211573-15211926
>chr3:15213867-15214207
>chr3:15214438-15214739
>chr3:15214851-15214895
>chr3:15214964-15215042
>chr3:15215128-15215260
>chr3:15215347-15216539
>chr3:15216688-15216756
>chr3:15216939-15217385
>chr3:15219134-15219254
>chr3:15219678-15219722
>chr3:15219913-15220237
>chr3:15221127-15221526
>chr3:15221694-15222041
>chr3:15222207-15222276
>chr3:15224263-15224612
>chr3:15224665-15224736
>chr3:15225034-15225261
>chr3:15225686-15225889
>chr3:15226035-15226426
>chr3:15226949-15227011
>chr3:15227328-15227428
>chr3:15227521-15227658
>chr3:15228394-15228871
>chr3:15229260-15229378
>chr3:15229436-15229845
>chr3:15231042-15231140
>chr3:15231228-15231437
>chr3:15231529-15231833
>chr3:15231946-15232244
>chr3:15234024-15234355
>chr3:15234494-15234605
>chr3:15235491-15236206
>chr3:15236529-15237443
>chr3:15237627-15237992
>chr3:15238042-15238449
>chr3:15240105-15240259
>chr3:15240919-15241228
>chr3:15243716-15243948
>chr3:15244731-15244804
>chr3:15245795-15245854
>chr3:15245926-15246259
>chr3:15247577-15247619
>chr3:15247755-15248226
>chr3:15248647-15249000
>chr3:15249530-15249626
>chr3:15249741-15250067
>chr3:15250101-15250686
>chr3:15252503-15252552
>chr3:15254061-15254207
>chr3:15257938-15258010
>chr3:15258419-15258461
>chr3:15259480-15259547
>chr3:15261172-15261207
>chr3:15262307-15263015
>chr3:15263129-15263182
>chr3:15265242-15265581
>chr3:15266607-15266660
>chr3:15268709-15269054
>chr3:15270645-15271696
>chr3:15273821-15274650
>chr3:15274708-15274892
>chr3:15274937-15275128
>chr3:15275689-15276048
>chr3:15276830-15276908
>chr3:15276936-15277278
>chr3:15278827-15279178
>chr3:15279503-15279614
>chr3:15280581-15280621
>chr3:15281136-15281245
>chr3:15281486-15281555
>chr3:15281709-15281984
>chr3:15283077-15283423
>chr3:15286505-15286846
>chr3:15287017-15287161
>chr3:15287454-15287683
>chr3:15287934-15288051
>chr3:15288153-15288357
>chr3:15288469-15288780
>chr3:15289357-15289409
>chr3:15290113-15290728
>chr3:15291382-15291549
>chr3:15292563-15292856
>chr3:15293790-15294184
>chr3:15294240-15294342
>chr3:15294407-15294461
>chr3:15295192-15295284
>chr3:15295977-15296135
>chr3:15296508-15296550
>chr3:15296682-15296999
>chr3:15297879-15298339
>chr3:15298574-15298883
>chr3:15299458-15299733
>chr3:15300113-15300252
>chr3:15302790-15303118
>chr3:15303323-15303381
>chr3:15304445-15304848
>chr3:15304940-15305165
>chr3:15306074-15306546
>chr3:15306657-15306980
>chr3:15307552-15307625
>chr3:15308328-15308436
>chr3:15309233-15309569
>chr3:15311259-15311578
>chr3:15311670-15311970
>chr3:15312953-15313301
>chr3:15313504-15313559
>chr3:15313760-15314314
>chr3:15314949-15315044
>chr3:15315803-15315870
>chr3:15316179-15316513
>chr3:15318552-15318877
>chr3:15321916-15322314
>chr3:15322552-15323169
>chr3:15325486-15325557
>chr3:15325693-15326038
>chr3:15326690-15326781
>chr3:15326882-15327414
>chr3:15328105-15328158
>chr3:15328453-15328708
>chr3:15328977-15329186
>chr3:15332284-15332363
>chr3:15333531-15333654
>chr3:15334368-15336236
>chr3:15337015-15337402
>chr3:15337619-15337947
>chr3:15338071-15338372
>chr3:15339428-15339881
>chr3:15340266-15341104
>chr3:15341234-15342021
>chr3:15344160-15344224
>chr3:15344477-15344886
>chr3:15345006-15345068
>chr3:15346023-15346436
>chr3:15346680-15346867
>chr3:15346907-15346945
>chr3:15347051-15347239
>chr3:15347303-15347602
>chr3:15348609-15348677
>chr3:15348848-15349128
>chr3:15349235-15350031
>chr3:15350173-15353222
>chr3:15353551-15354455
>chr3:15354542-15354883
>chr3:15356057-15356129
>chr3:15356901-15357264
>chr3:15357348-15357403
>chr3:15357588-15357663
>chr3:15357844-15358169
>chr3:15358322-15358643
>chr3:15358889-15359206
>chr3:15359267-15360158
>chr3:15360206-15360597
>chr3:15360752-15360859
>chr3:15362286-15362593
>chr3:15362793-15362863
>chr3:15363219-15363588
>chr3:15364003-15364915
>chr3:15365094-15365214
>chr3:15365873-15366189
>chr3:15366595-15367077
>chr3:15367416-15367698
>chr3:15369341-15369708
>chr3:15369790-15369902
>chr3:15370223-15370384
>chr3:15370553-15371584
>chr3:15371622-15371951
>chr3:15372263-15372302
>chr3:15373025-15373162
>chr3:15373498-15373609
>chr3:15373746-15373885
>chr3:15373934-15375648
>chr3:15376886-15377214
>chr3:15377305-15377382
>chr3:15377514-15377892
>chr3:15378265-15378410
>chr3:15378484-15378557
>chr3:15379736-15380834
>chr3:15380894-15381142
>chr3:15381276-15381422
>chr3:15381478-15381728
>chr3:15382035-15382201
>chr3:15382389-15382662
>chr3:15382793-15383011
>chr3:15383058-15383160
>chr3:15383301-15383753
>chr3:15384459-15384720
>chr3:15385092-15387631
>chr3:15387689-15389289
>chr3:15389449-15389500
>chr3:15389530-15390027
>chr3:15390152-15390491
>chr3:15390723-15391033
>chr3:15391107-15391255
>chr3:15391291-15391351
>chr3:15391488-15397927
>chr3:15397990-15399509
>chr3:15399857-15400038
>chr3:15400255-15400443
>chr3:15400699-15400756
>chr3:15400896-15401783
>chr3:15401831-15402168
>chr3:15402217-15403309
>chr3:15403669-15404837
>chr3:15405402-15405464
>chr3:15405980-15406145
>chr3:15406584-15406929
>chr3:15407008-15407343
>chr3:15408072-15408120
>chr3:15408303-15408340
>chr3:15408582-15408807
>chr3:15410207-15410602
>chr3:15410712-15411196
>chr3:15411713-15412092
>chr3:15412407-15412824
>chr3:15412915-15413608
>chr3:15413824-15413875
>chr3:15414351-15414649
>chr3:15414716-15414943
>chr3:15415333-15415451
>chr3:15416250-15416579
>chr3:15417018-15417503
>chr3:15418250-15418324
>chr3:15418441-15418524
>chr3:15418588-15418698
>chr3:15418745-15418883
>chr3:15418966-15419179
>chr3:15419230-15419322
>chr3:15419799-15420159
>chr3:15420361-15420508
>chr3:15421339-15422717
>chr3:15423111-15423414
>chr3:15423477-15424541
>chr3:15425543-15425696
>chr3:15425943-15426238
>chr3:15429239-15429344
>chr3:15430196-15430468
>chr3:15430958-15431099
>chr3:15432811-15433213
>chr3:15433736-15433872
>chr3:15434930-15435132
>chr3:15435771-15435849
>chr3:15436151-15436213
>chr3:15436902-15437613
>chr3:15437867-15437995
>chr3:15438488-15438894
>chr3:15439392-15439445
>chr3:15441352-15441422
>chr3:15441528-15441696
>chr3:15443340-15443409
>chr3:15445055-15445341
>chr3:15445529-15445939
>chr3:15446096-15446853
>chr3:15447413-15447738
>chr3:15448728-15449310
>chr3:15452006-15452371
>chr3:15453750-15453821
>chr3:15454648-15455034
>chr3:15455332-15455406
>chr3:15456806-15457126
>chr3:15457476-15457576
>chr3:15457608-15458060
>chr3:15458783-15459178
>chr3:15459474-15459876
>chr3:15459955-15459996
>chr3:15461989-15462395
>chr3:15463297-15463654
>chr3:15464866-15465984
>chr3:15468311-15468626
>chr3:15472791-15473050
>chr3:15473134-15473498
>chr3:15473709-15473776
>chr3:15474358-15474424
>chr3:15476099-15476174
>chr3:15476278-15476434
>chr3:15479520-15479578
>chr3:15480158-15485523
>chr3:15485672-15485993
>chr3:15486322-15486359
>chr3:15486873-15486964
>chr3:15488639-15488922
>chr3:15490481-15490525
>chr3:15490675-15490756
>chr3:15490856-15490886
>chr3:15491704-15492086
>chr3:15492353-15492681
>chr3:15493781-15494061
>chr3:15494916-15495079
>chr3:15496199-15496256
>chr3:15497026-15497349
>chr3:15499387-15499466
>chr3:15499578-15499615
>chr3:15499783-15499843
>chr3:15500099-15500237
>chr3:15501703-15501805
>chr3:15502102-15502720
>chr3:15502906-15502990
>chr3:15504235-15505073
>chr3:15506632-15506712
>chr3:15506802-15507130
>chr3:15507457-15508193
>chr3:15508602-15508652
>chr3:15508758-15509016
>chr3:15509879-15510192
>chr3:15510368-15510910
>chr3:15511141-15511183
>chr3:15513592-15513690
>chr3:15513822-15513906
>chr3:15514012-15514279
>chr3:15515521-15515844
>chr3:15516875-15517167
>chr3:15517313-15517391
>chr3:15517956-15518252
>chr3:15518840-15518894
>chr3:15519853-15519938
>chr3:15521675-15521854
>chr3:15521938-15522000
>chr3:15522720-15522809
>chr3:15523021-15523065
>chr3:15523605-15523640
>chr3:15524818-15525092
>chr3:15525261-15526441
>chr3:15526509-15526575
>chr3:15526615-15526674
>chr3:15527844-15527893
>chr3:15529447-15529832
>chr3:15532505-15533282
>chr3:15533499-15533805
>chr3:15534227-15534960
>chr3:15535206-15535248
>chr3:15537607-15538070
>chr3:15539565-15539613
>chr3:15539839-15540399
>chr3:15540997-15541410
>chr3:15542409-15542552
>chr3:15543176-15543220
>chr3:15543931-15548016
>chr3:15548054-15548908
>chr3:15548982-15551417
>chr3:15551460-15551845
>chr3:15551934-15551995
>chr3:15552077-15553191
>chr3:15553666-15553771
>chr3:15554338-15554734
>chr3:15555944-15556296
>chr3:15556836-15557272
>chr3:15558168-15558227
>chr3:15558511-15558868
>chr3:15559075-15559517
>chr3:15559802-15560585
>chr3:15561174-15561234
>chr3:15561669-15561957
>chr3:15562456-15562517
>chr3:15562958-15562998
>chr3:15563662-15563888
>chr3:15564877-15565179
>chr3:15565874-15566106
>chr3:15566367-15566568
>chr3:15566608-15567522
>chr3:15568952-15569042
>chr3:15569399-15570350
>chr3:15570971-15571256
>chr3:15571778-15572173
>chr3:15574079-15574401
>chr3:15575219-15576187
>chr3:15576681-15576775
>chr3:15577102-15577337
>chr3:15577489-15578159
>chr3:15578267-15578379
>chr3:15579180-15579224
>chr3:15579352-15579461
>chr3:15579496-15579590
>chr3:15580113-15580416
>chr3:15580892-15581204
>chr3:15581890-15581994
>chr3:15583027-15583199
>chr3:15583593-15583963
>chr3:15584058-15584175
>chr3:15584296-15584607
>chr3:15585869-15586129
>chr3:15586922-15587023
>chr3:15587809-15588640
>chr3:15588674-15588912
>chr3:15589209-15589517
>chr3:15589745-15590167
>chr3:15590758-15591452
>chr3:15591860-15593526
>chr3:15593769-15594385
>chr3:15594668-15594763
>chr3:15594806-15595220
>chr3:15595582-15595990
>chr3:15596827-15597262
>chr3:15597978-15598344
>chr3:15598443-15598551
>chr3:15602834-15605488
>chr3:15605711-15606080
>chr3:15606828-15607073
>chr3:15608294-15608346
>chr3:15608489-15608793
>chr3:15609737-15610133
>chr3:15611654-15611803
>chr3:15612012-15612091
>chr3:15612579-15612739
>chr3:15613119-15613152
>chr3:15613366-15613627
>chr3:15614066-15614449
>chr3:15614575-15614930
>chr3:15615559-15615664
>chr3:15615732-15617267
>chr3:15617365-15618852
>chr3:15619276-15621019
>chr3:15621246-15622137
>chr3:15622202-15625102
>chr3:15625273-15625318
>chr3:15625507-15625885
>chr3:15626111-15626143
>chr3:15626487-15626825
>chr3:15627278-15627512
>chr3:15627704-15628056
>chr3:15628803-15628930
>chr3:15629519-15629726
>chr3:15629788-15629828
>chr3:15632932-15633264
>chr3:15635869-15635972
>chr3:15636694-15636836
>chr3:15638384-15638459
>chr3:15638635-15638993
>chr3:15639294-15639442
>chr3:15639771-15640199
>chr3:15640367-15640927
>chr3:15642449-15643106
>chr3:15643220-15644317
>chr3:15648702-15648878
>chr3:15648997-15649136
>chr3:15650384-15650435
>chr3:15650769-15651070
>chr3:15652043-15652341
>chr3:15652478-15652571
>chr3:15652608-15652700
>chr3:15653105-15653254
>chr3:15653879-15654030
>chr3:15654222-15654304
>chr3:15654585-15655040
>chr3:15655787-15656183
>chr3:15656531-15656588
>chr3:15657022-15657073
>chr3:15657395-15657473
>chr3:15657879-15658227
>chr3:15660054-15660220
>chr3:15660743-15662853
>chr3:15662961-15664264
>chr3:15664627-15665046
>chr3:15666109-15666161
>chr3:15666331-15666433
>chr3:15669570-15669712
>chr3:15671577-15671947
>chr3:15672137-15672471
>chr3:15672756-15673111
>chr3:15673346-15673587
>chr3:15673909-15674208
>chr3:15674967-15675323
>chr3:15675985-15676055
>chr3:15677683-15677926
>chr3:15678770-15678861
>chr3:15678937-15679272
>chr3:15679624-15679695
>chr3:15679768-15680031
>chr3:15680189-15680959
>chr3:15681048-15681284
>chr3:15681329-15681436
>chr3:15681817-15681943
>chr3:15682204-15682296
>chr3:15684558-15684741
>chr3:15684830-15685000
>chr3:15686306-15686366
>chr3:15686940-15687247
>chr3:15688226-15688417
>chr3:15690550-15690903
>chr3:15691112-15691427
>chr3:15691804-15692501
>chr3:15692867-15693242
>chr3:15693597-15693776
>chr3:15694417-15694500
>chr3:15696812-15700824
>chr3:15701358-15701691
>chr3:15702756-15702868
>chr3:15702963-15703027
>chr3:15703112-15703700
>chr3:15704118-15704160
>chr3:15704489-15704606
>chr3:15704689-15704742
>chr3:15705497-15706943
>chr3:15709805-15709919
>chr3:15711419-15711997
>chr3:15712492-15712585
>chr3:15712895-15712937
>chr3:15715570-15715630
>chr3:15715953-15716587
>chr3:15716811-15717264
>chr3:15717520-15717576
>chr3:15719564-15720201
>chr3:15720767-15720844
>chr3:15721736-15722068
>chr3:15722784-15722850
>chr3:15722926-15722966
>chr3:15723500-15723809
>chr3:15724254-15724354
>chr3:15724660-15725002
>chr3:15725081-15725272
>chr3:15725466-15726303
>chr3:15726460-15728641
>chr3:15728892-15728927
>chr3:15729873-15730248
>chr3:15730791-15730895
>chr3:15730982-15731121
>chr3:15731637-15731910
>chr3:15732879-15733191
>chr3:15733979-15734077
>chr3:15736081-15736335
>chr3:15737232-15737357
>chr3:15737521-15737886
>chr3:15738154-15739439
>chr3:15739919-15740409
>chr3:15740908-15741311
>chr3:15741453-15741597
>chr3:15741786-15743412
>chr3:15743544-15743620
>chr3:15744303-15744476
>chr3:15744483-15749955
>chr3:15753657-15753815
>chr3:15753849-15753953
>chr3:15754104-15754283
>chr3:15754356-15754648
>chr3:15754802-15755165
>chr3:15756857-15757354
>chr3:15757481-15757644
>chr3:15757672-15757808
>chr3:15758001-15758030
>chr3:15758489-15758785
>chr3:15760116-15760403
>chr3:15760710-15760824
>chr3:15761869-15762187
>chr3:15762788-15762911
>chr3:15763914-15764292
>chr3:15764525-15764552
>chr3:15765557-15765881
>chr3:15766482-15766709
>chr3:15767571-15767931
>chr3:15768401-15768682
>chr3:15769311-15769574
>chr3:15770331-15770430
>chr3:15771006-15771748
>chr3:15772033-15772442
>chr3:15772481-15772518
>chr3:15772636-15772883
>chr3:15773245-15773796
>chr3:15773971-15774086
>chr3:15774230-15774432
>chr3:15774653-15774816
>chr3:15774863-15775181
>chr3:15775418-15775703
>chr3:15775745-15775874
>chr3:15776476-15776535
>chr3:15776705-15776879
>chr3:15776990-15777332
>chr3:15777848-15777903
>chr3:15778012-15778049
>chr3:15778555-15778591
>chr3:15778746-15779103
>chr3:15780021-15780976
>chr3:15781015-15781221
>chr3:15781299-15781561
>chr3:15782347-15782421
>chr3:15782970-15783015
>chr3:15783179-15783493
>chr3:15783644-15783912
>chr3:15784099-15784296
>chr3:15784502-15784594
>chr3:15784671-15785198
>chr3:15785400-15785589
>chr3:15785635-15785709
>chr3:15785756-15786262
>chr3:15786367-15786657
>chr3:15786905-15787003
>chr3:15789425-15789482
>chr3:15789770-15789952
>chr3:15790020-15792876
>chr3:15793446-15793551
>chr3:15793777-15794119
>chr3:15794893-15794966
>chr3:15798451-15798583
>chr3:15799102-15799163
>chr3:15799287-15799509
>chr3:15800814-15800879
>chr3:15803333-15803623
>chr3:15806467-15806937
>chr3:15809690-15809733
>chr3:15810395-15810545
>chr3:15811424-15811784
>chr3:15811840-15812339
>chr3:15813057-15813407
>chr3:15814610-15814666
>chr3:15815305-15815593
>chr3:15816879-15817058
>chr3:15817950-15818105
>chr3:15818201-15818713
>chr3:15818772-15819334
>chr3:15819369-15819419
>chr3:15821051-15821174
>chr3:15822630-15822677
>chr3:15822732-15823127
>chr3:15823151-15823343
>chr3:15823375-15823433
>chr3:15823634-15823820
>chr3:15823927-15823984
>chr3:15824003-15824635
>chr3:15825782-15825898
>chr3:15826235-15826456
>chr3:15826963-15828056
>chr3:15828316-15828401
>chr3:15828465-15828618
>chr3:15829168-15829287
>chr3:15829487-15829549
>chr3:15830367-15830658
>chr3:15831143-15831196
>chr3:15831444-15831560
>chr3:15832437-15834495
>chr3:15834914-15835155
>chr3:15835861-15836259
>chr3:15836358-15836516
>chr3:15836676-15837133
>chr3:15837272-15839170
>chr3:15839227-15839295
>chr3:15839569-15842814
>chr3:15843005-15843405
>chr3:15844820-15845210
>chr3:15845656-15846458
>chr3:15848389-15848672
>chr3:15848720-15848929
>chr3:15849169-15849254
>chr3:15849735-15849822
>chr3:15849866-15849913
>chr3:15849983-15850341
>chr3:15850386-15850586
>chr3:15850773-15850929
>chr3:15851120-15852003
>chr3:15852073-15852240
>chr3:15852548-15852873
>chr3:15853363-15853775
>chr3:15854764-15855084
>chr3:15855323-15855373
>chr3:15855630-15855822
>chr3:15857294-15857591
>chr3:15858123-15858216
>chr3:15859426-15859466
>chr3:15859541-15859733
>chr3:15862109-15862699
>chr3:15862847-15863257
>chr3:15863334-15864043
>chr3:15864815-15865134
>chr3:15865454-15865580
>chr3:15866925-15867161
>chr3:15867816-15867868
>chr3:15868012-15868150
>chr3:15868233-15869301
>chr3:15869336-15871253
>chr3:15871707-15871769
>chr3:15872036-15872074
>chr3:15874606-15874667
>chr3:15874861-15874915
>chr3:15876691-15876811
>chr3:15877206-15877846
>chr3:15877963-15878000
>chr3:15878438-15878478
>chr3:15878726-15878803
>chr3:15879636-15879740
>chr3:15879774-15880158
>chr3:15880251-15880341
>chr3:15880816-15881343
>chr3:15881703-15882046
>chr3:15882402-15882467
>chr3:15883006-15883383
>chr3:15883779-15883906
>chr3:15884834-15884873
>chr3:15885094-15885731
>chr3:15885797-15885838
>chr3:15885992-15886999
>chr3:15887029-15887224
>chr3:15887721-15887874
>chr3:15888031-15888514
>chr3:15889023-15889147
>chr3:15889418-15889578
>chr3:15890278-15890612
>chr3:15890671-15890854
>chr3:15891588-15891919
>chr3:15892876-15892919
>chr3:15893350-15893681
>chr3:15894754-15894828
>chr3:15895468-15896184
>chr3:15897073-15897152
>chr3:15897233-15897333
>chr3:15898828-15899148
>chr3:15899930-15900233
>chr3:15900272-15902233
>chr3:15902286-15902787
>chr3:15904113-15904350
>chr3:15905070-15905291
>chr3:15906938-15907129
>chr3:15907226-15913685
>chr3:15913794-15914397
>chr3:15914556-15915633
>chr3:15915733-15916139
>chr3:15916377-15916848
>chr3:15917125-15917166
>chr3:15918483-15918664
>chr3:15918725-15918822
>chr3:15918977-15919089
>chr3:15920573-15920721
>chr3:15922394-15922672
>chr3:15922920-15923639
>chr3:15924013-15924154
>chr3:15924501-15924578
>chr3:15924684-15925018
>chr3:15925066-15925141
>chr3:15925225-15925271
>chr3:15925366-15925491
>chr3:15925890-15925947
>chr3:15926913-15926961
>chr3:15927157-15927596
>chr3:15927732-15928144
>chr3:15928200-15928244
>chr3:15928847-15928993
>chr3:15929083-15929816
>chr3:15931107-15931494
>chr3:15931608-15931845
>chr3:15931960-15932000
>chr3:15932238-15932402
>chr3:15933823-15933972
>chr3:15934304-15934442
>chr3:15935739-15936124
>chr3:15936738-15936803
>chr3:15937520-15937919
>chr3:15938419-15938465
>chr3:15938525-15938771
>chr3:15939220-15939406
>chr3:15940073-15940140
>chr3:15940638-15941963
>chr3:15942095-15942378
>chr3:15943076-15943146
>chr3:15943262-15946445
>chr3:15946498-15946679
>chr3:15946927-15947302
>chr3:15947492-15948191
>chr3:15949342-15949435
>chr3:15950385-15950768
>chr3:15950959-15951350
>chr3:15951494-15951675
>chr3:15951740-15951838
>chr3:15952026-15952483
>chr3:15952563-15952715
>chr3:15952763-15952802
>chr3:15953165-15953276
>chr3:15953560-15953643
>chr3:15954230-15954358
>chr3:15954433-15954484
>chr3:15954747-15955221
>chr3:15955359-15955519
>chr3:15956508-15956648
>chr3:15956799-15956856
>chr3:15957277-15957323
>chr3:15957517-15957653
>chr3:15959858-15960079
>chr3:15960921-15962668
>chr3:15963748-15963803
>chr3:15964549-15964618
>chr3:15965841-15966095
>chr3:15966192-15966687
>chr3:15968187-15968454
>chr3:15970858-15972757
>chr3:15973049-15973106
>chr3:15973183-15973225
>chr3:15973413-15973455
>chr3:15973587-15973759
>chr3:15973945-15974006
>chr3:15974150-15974286
>chr3:15975765-15976081
>chr3:15976158-15976426
>chr3:15977639-15977687
>chr3:15977765-15977874
>chr3:15979907-15980223
>chr3:15980345-15981235
>chr3:15981294-15981365
>chr3:15982093-15982347
>chr3:15983705-15986297
>chr3:15986656-15990310
>chr3:15990354-15993393
>chr3:15993471-15994009
>chr3:15994195-15995070
>chr3:15995122-15995556
>chr3:15995640-15995732
>chr3:15996100-15996772
>chr3:15997040-15997155
>chr3:15999726-15999798
>chr3:16000099-16000618
>chr3:16000800-16001238
>chr3:16001344-16001439
>chr3:16002184-16002550
>chr3:16004942-16005633
>chr3:16005708-16006692
>chr3:16006866-16007033
>chr3:16007703-16007740
>chr3:16007905-16007979
>chr3:16008076-16008181
>chr3:16008774-16009293
>chr3:16009357-16009423
>chr3:16009462-16010000
>chr3:16010000-16011011
>chr3:16011064-16011306
>chr3:16011872-16012116
>chr3:16012378-16012443
>chr3:16013412-16013719
>chr3:16013771-16014140
>chr3:16014270-16014351
>chr3:16015052-16015378
>chr3:16015483-16016209
>chr3:16016291-16017256
>chr3:16017315-16017804
>chr3:16017855-16018138
>chr3:16018310-16018409
>chr3:16018544-16018621
>chr3:16018693-16019076
>chr3:16019123-16019571
>chr3:16019607-16019666
>chr3:16019730-16019973
>chr3:16020012-16020073
>chr3:16020126-16020194
>chr3:16020331-16020364
>chr3:16020486-16020555
>chr3:16020612-16020712
>chr3:16020831-16020893
>chr3:16021302-16021619
>chr3:16021767-16022189
>chr3:16022283-16022647
>chr3:16022750-16023368
>chr3:16023495-16023628
>chr3:16023745-16023829
>chr3:16023899-16024240
>chr3:16025042-16025187
>chr3:16025275-16025425
>chr3:16025508-16026041
>chr3:16027341-16027636
>chr3:16028185-16028276
>chr3:16028949-16028993
>chr3:16032619-16033597
>chr3:16033768-16033799
>chr3:16034809-16034855
>chr3:16035996-16036081
>chr3:16037875-16043411
>chr3:16044218-16044331
>chr3:16044973-16045141
>chr3:16045294-16045640
>chr3:16045750-16045804
>chr3:16046111-16046247
>chr3:16046368-16046437
>chr3:16046549-16046636
>chr3:16047550-16047845
>chr3:16048107-16048178
>chr3:16049667-16050409
>chr3:16053716-16053751
>chr3:16054930-16054977
>chr3:16055616-16055719
>chr3:16056611-16056688
>chr3:16057475-16057788
>chr3:16058165-16058300
>chr3:16059064-16059128
>chr3:16061397-16061706
>chr3:16061758-16061898
>chr3:16063120-16063166
>chr3:16063279-16063612
>chr3:16064076-16064395
>chr3:16065097-16065136
>chr3:16065591-16065630
>chr3:16066354-16066530
>chr3:16066576-16066752
>chr3:16067212-16067596
>chr3:16067731-16067816
>chr3:16071552-16071773
>chr3:16071823-16072632
>chr3:16072682-16072953
>chr3:16073988-16074829
>chr3:16077133-16078002
>chr3:16079432-16079481
>chr3:16079976-16080431
>chr3:16080813-16082838
>chr3:16082874-16083023
>chr3:16083098-16083137
>chr3:16083250-16083293
>chr3:16083884-16083944
>chr3:16084161-16085557
>chr3:16087263-16087417
>chr3:16092588-16092826
>chr3:16093310-16093440
>chr3:16093986-16094409
>chr3:16096342-16097014
>chr3:16097141-16097294
>chr3:16097333-16097532
>chr3:16097690-16098506
>chr3:16098601-16098872
>chr3:16099424-16099480
>chr3:16100147-16100190
>chr3:16100267-16100437
>chr3:16100469-16100617
>chr3:16100709-16101095
>chr3:16101201-16101856
>chr3:16102081-16102424
>chr3:16102692-16102795
>chr3:16104090-16104205
>chr3:16104715-16104917
>chr3:16104999-16105117
>chr3:16105555-16105703
>chr3:16106338-16106423
>chr3:16106789-16107380
>chr3:16108900-16108984
>chr3:16109486-16109560
>chr3:16110522-16110571
>chr3:16111192-16111310
>chr3:16112083-16112805
>chr3:16113391-16113435
>chr3:16114885-16114939
>chr3:16116194-16116270
>chr3:16116764-16118593
>chr3:16118724-16118886
>chr3:16118935-16119196
>chr3:16122919-16122961
>chr3:16123464-16123781
>chr3:16123923-16124070
>chr3:16124160-16124299
>chr3:16126282-16126460
>chr3:16127119-16127163
>chr3:16128801-16128886
>chr3:16129043-16129119
>chr3:16129462-16129491
>chr3:16131377-16131696
>chr3:16131830-16131871
>chr3:16131928-16132019
>chr3:16132689-16132848
>chr3:16134285-16134325
>chr3:16135418-16135772
>chr3:16136001-16136064
>chr3:16137256-16137529
>chr3:16138472-16138785
>chr3:16139268-16139579
>chr3:16139796-16139928
>chr3:16140996-16141188
>chr3:16141260-16141363
>chr3:16141387-16141850
>chr3:16141961-16142139
>chr3:16142232-16142338
>chr3:16143475-16143574
>chr3:16143867-16144030
>chr3:16144119-16144273
>chr3:16144315-16144351
>chr3:16145968-16146075
>chr3:16146655-16146747
>chr3:16149296-16149329
>chr3:16149643-16149979
>chr3:16150808-16151193
>chr3:16151651-16151863
>chr3:16153187-16153283
>chr3:16153509-16153611
>chr3:16154582-16154637
>chr3:16154740-16154949
>chr3:16155200-16155746
>chr3:16155802-16155882
>chr3:16156034-16156444
>chr3:16156597-16156696
>chr3:16156795-16156892
>chr3:16157434-16158069
>chr3:16158435-16158570
>chr3:16158626-16164984
>chr3:16165506-16165557
>chr3:16166234-16166324
>chr3:16166570-16166601
>chr3:16169427-16169797
>chr3:16170316-16170488
>chr3:16170623-16170758
>chr3:16171455-16171629
>chr3:16171805-16171847
>chr3:16173972-16174094
>chr3:16179129-16179189
>chr3:16179241-16179282
>chr3:16180098-16180172
>chr3:16180903-16180986
>chr3:16181274-16181338
>chr3:16182712-16182785
>chr3:16183841-16183917
>chr3:16185115-16185201
>chr3:16185736-16185892
>chr3:16185965-16187280
>chr3:16187980-16188037
>chr3:16189618-16189667
>chr3:16190349-16190675
>chr3:16192187-16192254
>chr3:16194149-16194188
>chr3:16194284-16195048
>chr3:16195238-16195503
>chr3:16195713-16195794
>chr3:16196374-16196430
>chr3:16196676-16196771
>chr3:16199192-16199330
>chr3:16199942-16200345
>chr3:16201026-16201488
>chr3:16201709-16201758
>chr3:16202345-16202642
>chr3:16203369-16203591
>chr3:16204940-16204977
>chr3:16206076-16206711
>chr3:16207922-16207962
>chr3:16208093-16208333
>chr3:16208847-16208915
>chr3:16209462-16209847
>chr3:16212064-16212131
>chr3:16213136-16213522
>chr3:16214567-16214620
>chr3:16215624-16215968
>chr3:16216164-16216512
>chr3:16216607-16216642
>chr3:16216710-16216749
>chr3:16216789-16217078
>chr3:16218021-16218107
>chr3:16218834-16219117
>chr3:16220275-16220400
>chr3:16221849-16221957
>chr3:16223699-16223983
>chr3:16224169-16224621
>chr3:16224649-16226769
>chr3:16228326-16228666
>chr3:16229257-16229387
>chr3:16230553-16230608
>chr3:16230908-16231336
>chr3:16231748-16231790
>chr3:16232281-16232563
>chr3:16232822-16232866
>chr3:16233083-16233401
>chr3:16234936-16235229
>chr3:16235818-16236135
>chr3:16236271-16236309
>chr3:16236412-16236467
>chr3:16241482-16241854
>chr3:16242471-16242816
>chr3:16242903-16242957
>chr3:16245930-16246023
>chr3:16246308-16246627
>chr3:16246924-16246988
>chr3:16247259-16247338
>chr3:16248246-16248363
>chr3:16249133-16249209
>chr3:16249397-16249449
>chr3:16250881-16251263
>chr3:16251560-16251611
>chr3:16253013-16253062
>chr3:16254159-16254247
>chr3:16256050-16256369
>chr3:16256548-16256657
>chr3:16257063-16257127
>chr3:16257177-16257289
>chr3:16257899-16257961
>chr3:16258507-16258756
>chr3:16261579-16261695
>chr3:16263301-16263338
>chr3:16263823-16263917
>chr3:16266374-16266634
>chr3:16268308-16268630
>chr3:16270283-16270512
>chr3:16271209-16271519
>chr3:16273371-16273725
>chr3:16274198-16274280
>chr3:16275286-16275600
>chr3:16276045-16276161
>chr3:16276882-16277269
>chr3:16279831-16280183
>chr3:16281342-16281580
>chr3:16281889-16282190
>chr3:16283404-16283531
>chr3:16284231-16284552
>chr3:16284642-16284856
>chr3:16291217-16291384
>chr3:16291436-16291727
>chr3:16291758-16291883
>chr3:16291940-16292735
>chr3:16292854-16293413
>chr3:16293474-16294760
>chr3:16296306-16296925
>chr3:16297019-16297211
>chr3:16297307-16297756
>chr3:16299507-16299601
>chr3:16305663-16305759
>chr3:16305983-16306051
>chr3:16306596-16306672
>chr3:16307178-16307216
>chr3:16307705-16307824
>chr3:16310700-16311017
>chr3:16311160-16311426
>chr3:16313045-16313356
>chr3:16314430-16314471
>chr3:16315086-16315444
>chr3:16316914-16317030
>chr3:16324149-16325072
>chr3:16325984-16326088
>chr3:16327475-16327789
>chr3:16328623-16328670
>chr3:16328968-16329417
>chr3:16332829-16332922
>chr3:16332982-16333092
>chr3:16333190-16333235
>chr3:16333618-16334204
>chr3:16334335-16334421
>chr3:16334696-16335156
>chr3:16335385-16335783
>chr3:16336356-16336461
>chr3:16336842-16336892
>chr3:16337369-16337770
>chr3:16340850-16341638
>chr3:16341697-16341791
>chr3:16341957-16342640
>chr3:16342899-16343148
>chr3:16345090-16345258
>chr3:16345424-16345523
>chr3:16345614-16345908
>chr3:16347306-16347406
>chr3:16349938-16350138
>chr3:16353606-16353967
>chr3:16354915-16355133
>chr3:16355198-16355459
>chr3:16355516-16355592
>chr3:16355737-16355780
>chr3:16356827-16357168
>chr3:16357375-16357479
>chr3:16358741-16359065
>chr3:16359314-16359732
>chr3:16360184-16360437
>chr3:16366053-16366097
>chr3:16366674-16366710
>chr3:16368382-16368689
>chr3:16368722-16368847
>chr3:16372125-16372188
>chr3:16375025-16375064
>chr3:16375168-16375212
>chr3:16380192-16380277
>chr3:16380551-16380934
>chr3:16383959-16384026
>chr3:16384256-16384307
>chr3:16384695-16384848
>chr3:16385546-16385637
>chr3:16386226-16386536
>chr3:16387278-16387370
>chr3:16389700-16389741
>chr3:16390124-16390207
>chr3:16391850-16391903
>chr3:16392565-16392720
>chr3:16393632-16394417
>chr3:16394637-16394694
>chr3:16395055-16395164
>chr3:16395447-16395702
>chr3:16395839-16396001
>chr3:16396221-16396365
>chr3:16396780-16397641
>chr3:16397762-16397826
>chr3:16397958-16398282
>chr3:16399248-16399288
>chr3:16401002-16401312
>chr3:16403321-16403384
>chr3:16403470-16404463
>chr3:16406647-16406726
>chr3:16407177-16407525
>chr3:16409531-16409988
>chr3:16410351-16410606
>chr3:16412256-16412355
>chr3:16412575-16412641
>chr3:16413871-16414005
>chr3:16414289-16414643
>chr3:16415369-16415534
>chr3:16415880-16415927
>chr3:16416349-16416498
>chr3:16416845-16417312
>chr3:16417783-16418019
>chr3:16420683-16420774
>chr3:16420906-16420971
>chr3:16421258-16421657
>chr3:16422342-16422640
>chr3:16422877-16423186
>chr3:16423334-16423412
>chr3:16424612-16424758
>chr3:16427145-16427216
>chr3:16430102-16430442
>chr3:16430607-16430679
>chr3:16431922-16432036
>chr3:16432231-16432736
>chr3:16432865-16432913
>chr3:16434233-16434581
>chr3:16434645-16434707
>chr3:16434906-16435087
>chr3:16435282-16435681
>chr3:16435775-16435971
>chr3:16436102-16436166
>chr3:16436222-16436465
>chr3:16436768-16436898
>chr3:16437124-16437210
>chr3:16437411-16437648
>chr3:16438265-16438669
>chr3:16440238-16440436
>chr3:16441225-16441369
>chr3:16442110-16442611
>chr3:16442647-16443448
>chr3:16444346-16444466
>chr3:16444626-16444684
>chr3:16444784-16445137
>chr3:16445278-16445337
>chr3:16445441-16445849
>chr3:16446368-16446418
>chr3:16447920-16448272
>chr3:16451635-16451938
>chr3:16452937-16453179
>chr3:16453589-16453671
>chr3:16453785-16453831
>chr3:16454629-16454705
>chr3:16454794-16454842
>chr3:16456617-16456652
>chr3:16456847-16456896
>chr3:16457256-16457344
>chr3:16457765-16458240
>chr3:16458930-16459240
>chr3:16459348-16459458
>chr3:16459497-16459682
>chr3:16460735-16460877
>chr3:16461363-16461481
>chr3:16462092-16462157
>chr3:16462346-16462490
>chr3:16462665-16462794
>chr3:16463514-16463649
>chr3:16464633-16464894
>chr3:16469192-16469272
>chr3:16469346-16469383
>chr3:16470192-16470290
>chr3:16470748-16470849
>chr3:16471609-16471659
>chr3:16471766-16471829
>chr3:16473115-16473148
>chr3:16473379-16473712
>chr3:16474887-16475302
>chr3:16478337-16478431
>chr3:16478498-16478716
>chr3:16478803-16478843
>chr3:16480964-16481031
>chr3:16482785-16482828
>chr3:16483465-16483499
>chr3:16483786-16483946
>chr3:16484992-16485251
>chr3:16485642-16485696
>chr3:16486888-16487193
>chr3:16487471-16487562
>chr3:16488095-16488420
>chr3:16488748-16488806
>chr3:16488898-16489020
>chr3:16489131-16489525
>chr3:16489581-16489944
>chr3:16490907-16491006
>chr3:16491215-16491284
>chr3:16491369-16491416
>chr3:16492439-16492554
>chr3:16492859-16492914
>chr3:16493202-16493576
>chr3:16496556-16496674
>chr3:16496838-16496893
>chr3:16498248-16498513
>chr3:16499760-16499902
>chr3:16500755-16500814
>chr3:16500992-16501184
>chr3:16501231-16501289
>chr3:16502057-16502534
>chr3:16502616-16502655
>chr3:16503231-16503334
>chr3:16503710-16503839
>chr3:16504152-16504186
>chr3:16505382-16505435
>chr3:16505636-16505937
>chr3:16506987-16507109
>chr3:16507557-16507879
>chr3:16508685-16508755
>chr3:16508967-16509059
>chr3:16510648-16510924
>chr3:16510986-16511076
>chr3:16514481-16514531
>chr3:16515618-16515670
>chr3:16517560-16517662
>chr3:16518944-16519026
>chr3:16519620-16519675
>chr3:16520552-16520612
>chr3:16521423-16521470
>chr3:16522795-16523236
>chr3:16524334-16524607
>chr3:16525817-16525851
>chr3:16527029-16527083
>chr3:16528298-16528340
>chr3:16529462-16529798
>chr3:16530506-16530559
>chr3:16530844-16530893
>chr3:16532448-16532495
>chr3:16532776-16533354
>chr3:16533429-16533953
>chr3:16534045-16534661
>chr3:16534784-16534897
>chr3:16534941-16535034
>chr3:16535548-16535908
>chr3:16537742-16538294
>chr3:16539111-16539327
>chr3:16541991-16542460
>chr3:16542560-16542671
>chr3:16545914-16546183
>chr3:16546542-16546668
>chr3:16548305-16548416
>chr3:16548644-16549199
>chr3:16549329-16549703
>chr3:16550674-16550742
>chr3:16551213-16551707
>chr3:16552509-16552633
>chr3:16552900-16553121
>chr3:16554123-16554215
>chr3:16554769-16555839
>chr3:16556021-16556476
>chr3:16556832-16557137
>chr3:16557343-16557428
>chr3:16557597-16558137
>chr3:16558236-16559365
>chr3:16559434-16559543
>chr3:16559618-16559688
>chr3:16559744-16560837
>chr3:16560979-16563548
>chr3:16563757-16564363
>chr3:16564983-16565273
>chr3:16566558-16566909
>chr3:16567115-16567228
>chr3:16567572-16567637
>chr3:16568044-16568264
>chr3:16569014-16569165
>chr3:16569241-16569396
>chr3:16570735-16571410
>chr3:16571485-16571830
>chr3:16572103-16572197
>chr3:16572548-16573095
>chr3:16573401-16575416
>chr3:16575532-16575625
>chr3:16575775-16575898
>chr3:16576986-16577219
>chr3:16577350-16577438
>chr3:16577881-16582068
>chr3:16582713-16582793
>chr3:16582876-16582983
>chr3:16583231-16583353
>chr3:16586105-16586242
>chr3:16588315-16588434
>chr3:16589772-16590060
>chr3:16590567-16591012
>chr3:16591420-16591780
>chr3:16592212-16592623
>chr3:16592720-16592791
>chr3:16593369-16593519
>chr3:16593749-16593824
>chr3:16594267-16594474
>chr3:16595183-16595545
>chr3:16595709-16595745
>chr3:16595974-16596394
>chr3:16596912-16596949
>chr3:16597204-16597263
>chr3:16597805-16597944
>chr3:16598599-16599078
>chr3:16599171-16599311
>chr3:16599931-16600036
>chr3:16600614-16600701
>chr3:16602439-16602542
>chr3:16602592-16602807
>chr3:16603259-16603681
>chr3:16603940-16604000
>chr3:16607263-16607746
>chr3:16608138-16608252
>chr3:16609002-16609451
>chr3:16609572-16609642
>chr3:16609675-16609807
>chr3:16611056-16611208
>chr3:16611447-16611732
>chr3:16611773-16611863
>chr3:16611915-16612089
>chr3:16612694-16612902
>chr3:16613032-16613166
>chr3:16613581-16613650
>chr3:16613698-16614092
>chr3:16614978-16617656
>chr3:16618272-16618324
>chr3:16619478-16619809
>chr3:16619920-16619997
>chr3:16623412-16626388
>chr3:16627422-16627482
>chr3:16629427-16629938
>chr3:16630292-16630352
>chr3:16631264-16631411
>chr3:16631694-16631732
>chr3:16632852-16633161
>chr3:16634214-16634337
>chr3:16635835-16636205
>chr3:16637046-16637376
>chr3:16637553-16637586
>chr3:16638137-16638266
>chr3:16638461-16638615
>chr3:16638858-16638898
>chr3:16640152-16640210
>chr3:16640592-16640908
>chr3:16641185-16641532
>chr3:16641686-16642085
>chr3:16642589-16642884
>chr3:16643375-16643441
>chr3:16643630-16644232
>chr3:16644731-16644777
>chr3:16645844-16645910
>chr3:16646991-16647106
>chr3:16647617-16648517
>chr3:16648623-16648826
>chr3:16649061-16649277
>chr3:16649314-16649425
>chr3:16649813-16649866
>chr3:16649945-16650128
>chr3:16650552-16650878
>chr3:16653046-16653558
>chr3:16655032-16655163
>chr3:16656123-16656167
>chr3:16656341-16657793
>chr3:16659052-16659130
>chr3:16659205-16659249
>chr3:16659304-16659719
>chr3:16659780-16660150
>chr3:16660385-16660613
>chr3:16660714-16662597
>chr3:16663331-16663686
>chr3:16664027-16664084
>chr3:16664705-16664756
>chr3:16665688-16665989
>chr3:16666465-16666777
>chr3:16667392-16667525
>chr3:16667711-16667862
>chr3:16669423-16669479
>chr3:16670650-16671727
>chr3:16671787-16671918
>chr3:16671989-16674268
>chr3:16674355-16675258
>chr3:16675342-16683882
>chr3:16684569-16684706
>chr3:16684785-16685190
>chr3:16685335-16685499
>chr3:16685612-16685735
>chr3:16685865-16686384
>chr3:16686548-16686629
>chr3:16687586-16687638
>chr3:16688206-16688589
>chr3:16689193-16689304
>chr3:16689448-16689790
>chr3:16689860-16689916
>chr3:16689984-16690339
>chr3:16690427-16690710
>chr3:16690800-16690869
>chr3:16691239-16691587
>chr3:16691780-16691906
>chr3:16693411-16693522
>chr3:16694652-16694727
>chr3:16695078-16695873
>chr3:16696346-16696416
>chr3:16697631-16697702
>chr3:16697875-16698100
>chr3:16698276-16698317
>chr3:16699733-16699839
>chr3:16700089-16700303
>chr3:16700351-16700502
>chr3:16703898-16704362
>chr3:16704910-16705000
>chr3:16705421-16705478
>chr3:16705611-16705701
>chr3:16706021-16706055
>chr3:16707744-16708196
>chr3:16708608-16714902
>chr3:16714975-16715159
>chr3:16715489-16715622
>chr3:16715718-16715802
>chr3:16715940-16716642
>chr3:16716678-16716855
>chr3:16716953-16717503
>chr3:16718166-16718497
>chr3:16719221-16719302
>chr3:16720231-16720381
>chr3:16721421-16721465
>chr3:16722340-16722437
>chr3:16723123-16723914
>chr3:16724450-16724714
>chr3:16725646-16725972
>chr3:16727466-16727534
>chr3:16727767-16728075
>chr3:16729302-16729365
>chr3:16729399-16729598
>chr3:16729668-16729731
>chr3:16730401-16737176
>chr3:16738496-16738534
>chr3:16738854-16740037
>chr3:16740072-16740546
>chr3:16741881-16741968
>chr3:16742501-16742562
>chr3:16742725-16743720
>chr3:16744176-16750068
>chr3:16750588-16750769
>chr3:16750963-16751070
>chr3:16751526-16752066
>chr3:16752108-16752441
>chr3:16752725-16757365
>chr3:16757422-16759277
>chr3:16759397-16759827
>chr3:16759896-16760693
>chr3:16760755-16760883
>chr3:16760923-16761601
>chr3:16761757-16763920
>chr3:16764011-16764410
>chr3:16766020-16766321
>chr3:16772227-16772307
>chr3:16772541-16772755
>chr3:16772997-16773080
>chr3:16773361-16773415
>chr3:16773527-16775092
>chr3:16776160-16776526
>chr3:16777944-16781993
>chr3:16783247-16783929
>chr3:16784740-16784833
>chr3:16784885-16784998
>chr3:16785036-16785363
>chr3:16785480-16785526
>chr3:16785620-16785710
>chr3:16787878-16787948
>chr3:16787984-16788035
>chr3:16788147-16788681
>chr3:16788710-16789231
>chr3:16789853-16790548
>chr3:16790590-16790715
>chr3:16790904-16790938
>chr3:16792113-16792329
>chr3:16794101-16794228
>chr3:16794848-16794924
>chr3:16795002-16795162
>chr3:16795451-16795909
>chr3:16796149-16796271
>chr3:16796904-16797011
>chr3:16798754-16798885
>chr3:16799755-16799825
>chr3:16803346-16803393
>chr3:16803425-16803468
>chr3:16804074-16804533
>chr3:16805923-16806031
>chr3:16806501-16806558
>chr3:16806973-16807062
>chr3:16807865-16808031
>chr3:16808254-16808300
>chr3:16809103-16809136
>chr3:16810025-16810102
>chr3:16812733-16812841
>chr3:16812937-16813201
>chr3:16813399-16813467
>chr3:16814281-16814990
>chr3:16815246-16815287
>chr3:16816633-16817006
>chr3:16817610-16817725
>chr3:16818503-16818582
>chr3:16819093-16819146
>chr3:16821640-16821814
>chr3:16821937-16822050
>chr3:16822452-16822530
>chr3:16822703-16822822
>chr3:16823235-16823347
>chr3:16823794-16823896
>chr3:16824867-16824918
>chr3:16827118-16827283
>chr3:16827913-16828009
>chr3:16828791-16828890
>chr3:16829422-16830382
>chr3:16830455-16831079
>chr3:16831109-16831431
>chr3:16831622-16831735
>chr3:16832575-16832670
>chr3:16832746-16832801
>chr3:16834779-16834826
>chr3:16834929-16835180
>chr3:16835207-16835362
>chr3:16835462-16835496
>chr3:16836972-16837650
>chr3:16841047-16841103
>chr3:16841168-16841278
>chr3:16841405-16841478
>chr3:16841728-16841894
>chr3:16843102-16843214
>chr3:16843875-16843956
>chr3:16844608-16844694
>chr3:16846018-16846071
>chr3:16847576-16847621
>chr3:16848596-16848680
>chr3:16851211-16851350
>chr3:16851410-16851807
>chr3:16852468-16852536
>chr3:16852757-16852814
>chr3:16853900-16853948
>chr3:16854121-16854169
>chr3:16854385-16854443
>chr3:16854544-16854854
>chr3:16856166-16856471
>chr3:16857241-16857484
>chr3:16857533-16858369
>chr3:16859148-16859177
>chr3:16859259-16859621
>chr3:16860838-16860888
>chr3:16861322-16861402
>chr3:16862453-16862520
>chr3:16862638-16863411
>chr3:16863827-16863941
>chr3:16866095-16866137
>chr3:16867184-16867281
>chr3:16868664-16868754
>chr3:16869146-16869223
>chr3:16869305-16869564
>chr3:16870304-16870936
>chr3:16871687-16871735
>chr3:16872163-16872219
>chr3:16872491-16872871
>chr3:16873115-16873194
>chr3:16873658-16873727
>chr3:16879034-16879164
>chr3:16882853-16882923
>chr3:16884922-16885002
>chr3:16887462-16887518
>chr3:16888842-16888900
>chr3:16891290-16891328
>chr3:16894660-16894799
>chr3:16895055-16895275
>chr3:16895814-16895908
>chr3:16898877-16898952
>chr3:16899933-16899980
>chr3:16902480-16902896
>chr3:16904638-16905030
>chr3:16905546-16905588
>chr3:16906047-16906200
>chr3:16906334-16906762
>chr3:16907628-16907667
>chr3:16909147-16909321
>chr3:16910814-16910869
>chr3:16910965-16911378
>chr3:16911795-16911868
>chr3:16911916-16912092
>chr3:16913543-16913734
>chr3:16914673-16915065
>chr3:16916748-16916800
>chr3:16919506-16919642
>chr3:16922708-16922763
>chr3:16923634-16923992
>chr3:16924204-16924352
>chr3:16924494-16924606
>chr3:16924917-16925227
>chr3:16925379-16925951
>chr3:16926348-16926384
>chr3:16926452-16926549
>chr3:16926636-16926938
>chr3:16927624-16927702
>chr3:16929145-16929234
>chr3:16931845-16932151
>chr3:16932885-16932962
>chr3:16933768-16934085
>chr3:16935334-16935406
>chr3:16936475-16936620
>chr3:16937031-16937156
>chr3:16940475-16940761
>chr3:16942711-16942785
>chr3:16944069-16944237
>chr3:16944398-16945133
>chr3:16945222-16945717
>chr3:16946387-16946445
>chr3:16946797-16947251
>chr3:16947872-16948276
>chr3:16948311-16948549
>chr3:16949010-16949130
>chr3:16949455-16949673
>chr3:16950728-16950824
>chr3:16951322-16951410
>chr3:16951484-16951602
>chr3:16951726-16951797
>chr3:16952086-16952396
>chr3:16952454-16952793
>chr3:16953302-16953434
>chr3:16954002-16958157
>chr3:16959819-16960119
>chr3:16961272-16961355
>chr3:16962845-16962926
>chr3:16963018-16963192
>chr3:16963237-16963350
>chr3:16964002-16973593
>chr3:16973693-16973835
>chr3:16976143-16976658
>chr3:16977121-16977197
>chr3:16977768-16978099
>chr3:16979355-16981174
>chr3:16983382-16983656
>chr3:16984645-16985020
>chr3:16986398-16986703
>chr3:16989419-16989603
>chr3:16990060-16990149
>chr3:16991679-16991792
>chr3:16994607-16994660
>chr3:16996802-16996903
>chr3:16997519-16997843
>chr3:16998135-16998202
>chr3:16999525-16999632
>chr3:16999755-16999861
>chr3:17000293-17001370
>chr3:17001438-17002475
>chr3:17002806-17002840
>chr3:17002995-17003180
>chr3:17004509-17004620
>chr3:17006909-17006993
>chr3:17007169-17007300
>chr3:17008740-17009404
>chr3:17013607-17013650
>chr3:17017243-17017398
>chr3:17018851-17019084
>chr3:17019631-17019706
>chr3:17020361-17020406
>chr3:17021138-17021196
>chr3:17022486-17022556
>chr3:17022953-17023021
>chr3:17023331-17023720
>chr3:17026601-17026890
>chr3:17027566-17027686
>chr3:17028464-17028798
>chr3:17028854-17028914
>chr3:17029339-17029375
>chr3:17030064-17030234
>chr3:17032010-17032136
>chr3:17032459-17032579
>chr3:17034014-17034083
>chr3:17034224-17034419
>chr3:17034496-17034811
>chr3:17036656-17036856
>chr3:17036897-17037053
>chr3:17038020-17038138
>chr3:17040128-17040164
>chr3:17041624-17041969
>chr3:17048249-17049050
>chr3:17049177-17051508
>chr3:17051565-17051906
>chr3:17052272-17052416
>chr3:17052504-17053008
>chr3:17053089-17054467
>chr3:17054504-17054785
>chr3:17056632-17056677
>chr3:17059243-17059533
>chr3:17061480-17061597
>chr3:17063133-17063324
>chr3:17064663-17065004
>chr3:17068615-17068709
>chr3:17069339-17069455
>chr3:17069538-17069609
>chr3:17070147-17070290
>chr3:17070861-17070909
>chr3:17071176-17071226
>chr3:17071327-17071380
>chr3:17071825-17072168
>chr3:17072379-17072681
>chr3:17073124-17073540
>chr3:17073569-17073875
>chr3:17073961-17074729
>chr3:17074810-17075074
>chr3:17075099-17075587
>chr3:17075739-17076065
>chr3:17076337-17076769
>chr3:17076867-17076951
>chr3:17078214-17078249
>chr3:17079219-17079278
>chr3:17080437-17080790
>chr3:17082129-17082437
>chr3:17083003-17083124
>chr3:17083922-17084851
>chr3:17084932-17085045
>chr3:17085086-17087146
>chr3:17087223-17087542
>chr3:17087776-17087856
>chr3:17089045-17089130
>chr3:17089245-17089426
>chr3:17090903-17091020
>chr3:17091621-17091720
>chr3:17093636-17093968
>chr3:17096056-17096258
>chr3:17096555-17100129
>chr3:17100932-17100988
>chr3:17101187-17101350
>chr3:17101634-17105671
>chr3:17106073-17106171
>chr3:17106334-17107288
>chr3:17107343-17107421
>chr3:17107810-17108358
>chr3:17108813-17108896
>chr3:17108961-17109028
>chr3:17110087-17110381
>chr3:17112788-17112911
>chr3:17113464-17113524
>chr3:17113818-17114208
>chr3:17114339-17114453
>chr3:17114860-17115300
>chr3:17115581-17116100
>chr3:17118312-17118612
>chr3:17119241-17119367
>chr3:17119722-17120043
>chr3:17120276-17120382
>chr3:17120753-17120827
>chr3:17120874-17121178
>chr3:17121249-17121292
>chr3:17122711-17122761
>chr3:17123673-17123976
>chr3:17124128-17124457
>chr3:17124927-17124976
>chr3:17125329-17125449
>chr3:17126327-17126883
>chr3:17127462-17129861
>chr3:17130909-17130943
>chr3:17130974-17131080
>chr3:17131208-17131399
>chr3:17132355-17132413
>chr3:17132751-17133251
>chr3:17133649-17133707
>chr3:17135110-17135186
>chr3:17135643-17135726
>chr3:17137022-17137060
>chr3:17139892-17139976
>chr3:17141826-17142018
>chr3:17143240-17143976
>chr3:17144534-17144643
>chr3:17146191-17146582
>chr3:17147332-17147749
>chr3:17147811-17147872
>chr3:17148009-17148056
>chr3:17148656-17148944
>chr3:17149416-17149711
>chr3:17150164-17150209
>chr3:17151000-17151457
>chr3:17152855-17153017
>chr3:17153211-17153251
>chr3:17156855-17156906
>chr3:17157509-17157587
>chr3:17163772-17163851
>chr3:17165398-17165439
>chr3:17166034-17166132
>chr3:17167022-17167094
>chr3:17167422-17167460
>chr3:17168649-17168717
>chr3:17169275-17169348
>chr3:17169775-17170093
>chr3:17171354-17171757
>chr3:17172756-17172796
>chr3:17174545-17174900
>chr3:17176509-17176839
>chr3:17177720-17179149
>chr3:17180533-17180924
>chr3:17181862-17181932
>chr3:17182825-17183033
>chr3:17183318-17183415
>chr3:17184507-17184842
>chr3:17184909-17185036
>chr3:17185947-17186001
>chr3:17186426-17186790
>chr3:17187527-17187624
>chr3:17189029-17189244
>chr3:17191239-17191404
>chr3:17191607-17191920
>chr3:17192095-17192272
>chr3:17193726-17193765
>chr3:17193802-17193840
>chr3:17193929-17194141
>chr3:17197342-17197674
>chr3:17197756-17198051
>chr3:17198391-17198603
>chr3:17200335-17200554
>chr3:17201497-17203889
>chr3:17206750-17206824
>chr3:17206917-17207156
>chr3:17208494-17208537
>chr3:17209096-17209469
>chr3:17209793-17209854
>chr3:17210177-17210506
>chr3:17210825-17211140
>chr3:17212192-17212334
>chr3:17212383-17212586
>chr3:17212704-17213302
>chr3:17213481-17213932
>chr3:17215118-17215170
>chr3:17217067-17217367
>chr3:17217436-17217709
>chr3:17217809-17218118
>chr3:17218190-17218341
>chr3:17218426-17218571
>chr3:17218704-17218786
>chr3:17219169-17219250
>chr3:17219826-17219879
>chr3:17220493-17220567
>chr3:17221262-17221558
>chr3:17221699-17222021
>chr3:17223402-17223446
>chr3:17223575-17224051
>chr3:17224290-17224504
>chr3:17225133-17226056
>chr3:17226820-17226874
>chr3:17227491-17227861
>chr3:17229664-17229776
>chr3:17230475-17231113
>chr3:17232011-17232102
>chr3:17233883-17233983
>chr3:17236461-17236850
>chr3:17239043-17239161
>chr3:17239921-17240017
>chr3:17240524-17240603
>chr3:17242307-17242382
>chr3:17242429-17242557
>chr3:17243359-17243661
>chr3:17244449-17244581
>chr3:17244912-17245284
>chr3:17245771-17245851
>chr3:17246217-17246504
>chr3:17246871-17246937
>chr3:17247299-17248740
>chr3:17248815-17249247
>chr3:17249297-17250102
>chr3:17250264-17250391
>chr3:17250808-17250881
>chr3:17252835-17252892
>chr3:17253120-17253235
>chr3:17253785-17253892
>chr3:17253995-17254175
>chr3:17254257-17254520
>chr3:17255191-17255507
>chr3:17255687-17256082
>chr3:17256589-17256653
>chr3:17258774-17258875
>chr3:17260729-17261033
>chr3:17261190-17261280
>chr3:17261454-17261831
>chr3:17262047-17262437
>chr3:17262476-17262787
>chr3:17262933-17263460
>chr3:17265190-17265228
>chr3:17269471-17269626
>chr3:17269713-17270384
>chr3:17270535-17271340
>chr3:17271409-17271994
>chr3:17273561-17273838
>chr3:17273943-17274069
>chr3:17275251-17275573
>chr3:17276028-17276373
>chr3:17277322-17277385
>chr3:17279783-17279826
>chr3:17280299-17280723
>chr3:17280778-17281081
>chr3:17281099-17281141
>chr3:17284132-17284422
>chr3:17285236-17285566
>chr3:17286136-17286229
>chr3:17288348-17288772
>chr3:17289014-17289148
>chr3:17289432-17289652
>chr3:17293843-17293932
>chr3:17294166-17294453
>chr3:17296074-17296179
>chr3:17296330-17296427
>chr3:17297290-17297571
>chr3:17297632-17297894
>chr3:17298617-17299160
>chr3:17299279-17299891
>chr3:17300003-17300067
>chr3:17300725-17301083
>chr3:17301959-17302126
>chr3:17302163-17302473
>chr3:17304417-17304711
>chr3:17304955-17305024
>chr3:17306107-17306152
>chr3:17306441-17306535
>chr3:17307335-17307372
>chr3:17308237-17308316
>chr3:17309448-17309581
>chr3:17312925-17312961
>chr3:17317775-17318400
>chr3:17319626-17319901
>chr3:17320218-17320448
>chr3:17321010-17321337
>chr3:17322981-17323036
>chr3:17323402-17323457
>chr3:17323704-17323909
>chr3:17324244-17324997
>chr3:17325151-17325715
>chr3:17326448-17326749
>chr3:17327598-17327657
>chr3:17327983-17328272
>chr3:17328965-17329016
>chr3:17331571-17331734
>chr3:17332542-17332734
>chr3:17336092-17336145
>chr3:17337165-17337268
>chr3:17337859-17337999
>chr3:17341141-17341524
>chr3:17342872-17346105
>chr3:17347574-17348015
>chr3:17351201-17351820
>chr3:17352416-17352471
>chr3:17353662-17353705
>chr3:17357387-17357446
>chr3:17357696-17357725
>chr3:17358168-17358496
>chr3:17359876-17359942
>chr3:17361579-17361634
>chr3:17361894-17362180
>chr3:17362370-17362899
>chr3:17363413-17364080
>chr3:17364854-17364974
>chr3:17365856-17366429
>chr3:17366793-17366857
>chr3:17367101-17367167
>chr3:17367535-17367884
>chr3:17368366-17368492
>chr3:17368632-17368793
>chr3:17369428-17369652
>chr3:17369747-17369916
>chr3:17371366-17371465
>chr3:17371760-17372083
>chr3:17372238-17372306
>chr3:17372921-17372956
>chr3:17373491-17374069
>chr3:17375282-17375647
>chr3:17379750-17380098
>chr3:17380190-17380270
>chr3:17382090-17382267
>chr3:17382454-17382873
>chr3:17383325-17383388
>chr3:17383960-17384027
>chr3:17386452-17386838
>chr3:17387906-17387955
>chr3:17388315-17388389
>chr3:17388499-17388818
>chr3:17392373-17394040
>chr3:17395382-17395440
>chr3:17395770-17395832
>chr3:17396813-17396902
>chr3:17397043-17397194
>chr3:17397380-17397691
>chr3:17398831-17398937
>chr3:17399864-17399940
>chr3:17400550-17401101
>chr3:17401209-17401459
>chr3:17402400-17402546
>chr3:17403499-17403727
>chr3:17404008-17404081
>chr3:17404826-17404879
>chr3:17405112-17405174
>chr3:17405486-17405585
>chr3:17408140-17408608
>chr3:17408870-17408967
>chr3:17409063-17409413
>chr3:17409488-17409519
>chr3:17409613-17410574
>chr3:17410640-17411324
>chr3:17412011-17412109
>chr3:17412736-17412815
>chr3:17415142-17415487
>chr3:17415613-17415685
>chr3:17417153-17417860
>chr3:17418322-17418599
>chr3:17418801-17418875
>chr3:17419659-17419955
>chr3:17421569-17421634
>chr3:17421695-17421890
>chr3:17422135-17422488
>chr3:17425108-17425143
>chr3:17425344-17425655
>chr3:17426989-17427034
>chr3:17428345-17428442
>chr3:17429497-17429565
>chr3:17429911-17430023
>chr3:17431462-17431540
>chr3:17432322-17432398
>chr3:17432555-17432610
>chr3:17432922-17433055
>chr3:17433279-17434554
>chr3:17434615-17435680
>chr3:17436197-17436395
>chr3:17436954-17437037
>chr3:17437097-17437319
>chr3:17437553-17437704
>chr3:17438257-17438717
>chr3:17439931-17440021
>chr3:17440283-17440938
>chr3:17442848-17442983
>chr3:17443379-17443477
>chr3:17443689-17443785
>chr3:17443821-17443904
>chr3:17443941-17443984
>chr3:17444349-17444505
>chr3:17445292-17445335
>chr3:17445388-17445441
>chr3:17445552-17445817
>chr3:17446641-17447087
>chr3:17447933-17447995
>chr3:17448102-17448273
>chr3:17448348-17448602
>chr3:17448786-17449604
>chr3:17449641-17452329
>chr3:17452414-17454064
>chr3:17454107-17454258
>chr3:17454306-17456854
>chr3:17457084-17457379
>chr3:17459256-17459501
>chr3:17459640-17459708
>chr3:17460629-17460670
>chr3:17461618-17461696
>chr3:17462035-17462126
>chr3:17462331-17462658
>chr3:17463928-17464260
>chr3:17464807-17464928
>chr3:17465210-17465371
>chr3:17465458-17465574
>chr3:17466511-17466560
>chr3:17467297-17467386
>chr3:17467577-17467874
>chr3:17468524-17468644
>chr3:17469901-17469952
>chr3:17470637-17470911
>chr3:17471401-17471722
>chr3:17472133-17472432
>chr3:17472703-17472779
>chr3:17473132-17473246
>chr3:17473744-17473949
>chr3:17476181-17476345
>chr3:17476570-17476690
>chr3:17477210-17477319
>chr3:17478368-17478592
>chr3:17479095-17479371
>chr3:17479609-17479755
>chr3:17479912-17480049
>chr3:17480451-17480511
>chr3:17480557-17481147
>chr3:17481418-17481546
>chr3:17481678-17482077
>chr3:17484582-17484784
>chr3:17485278-17486515
>chr3:17487806-17487871
>chr3:17487986-17489076
>chr3:17489512-17489635
>chr3:17489679-17494192
>chr3:17494244-17494696
>chr3:17494853-17495139
>chr3:17495189-17495259
>chr3:17496421-17496482
>chr3:17497052-17497140
>chr3:17499433-17499680
>chr3:17504219-17504482
>chr3:17505221-17505527
>chr3:17506077-17506149
>chr3:17506724-17507097
>chr3:17507258-17507416
>chr3:17507945-17508170
>chr3:17509341-17509378
>chr3:17510085-17510131
>chr3:17511154-17511330
>chr3:17511440-17511500
>chr3:17512288-17512335
>chr3:17512993-17513362
>chr3:17514006-17514089
>chr3:17514928-17514981
>chr3:17515027-17515102
>chr3:17515457-17515576
>chr3:17516376-17516501
>chr3:17518152-17518312
>chr3:17518492-17518825
>chr3:17520366-17520461
>chr3:17520663-17520844
>chr3:17521199-17521240
>chr3:17521295-17521581
>chr3:17522037-17522165
>chr3:17523033-17523160
>chr3:17524485-17524917
>chr3:17525089-17525482
>chr3:17526201-17526469
>chr3:17528000-17528268
>chr3:17528299-17528577
>chr3:17529619-17529785
>chr3:17529963-17530277
>chr3:17530598-17533108
>chr3:17533857-17533917
>chr3:17536351-17536437
>chr3:17536594-17536643
>chr3:17536688-17536721
>chr3:17537308-17537375
>chr3:17537475-17538017
>chr3:17538181-17538278
>chr3:17538434-17538721
>chr3:17538754-17538889
>chr3:17538922-17539637
>chr3:17539760-17540295
>chr3:17540403-17541199
>chr3:17541205-17541465
>chr3:17541537-17541814
>chr3:17541923-17541959
>chr3:17542011-17542493
>chr3:17542630-17542895
>chr3:17543099-17543188
>chr3:17543358-17543717
>chr3:17543863-17544181
>chr3:17544362-17544662
>chr3:17545041-17545115
>chr3:17545141-17545204
>chr3:17545251-17545450
>chr3:17546351-17546823
>chr3:17547886-17547959
>chr3:17548005-17548361
>chr3:17549010-17549368
>chr3:17549649-17549982
>chr3:17550948-17551096
>chr3:17554820-17555156
>chr3:17555202-17555586
>chr3:17555642-17555847
>chr3:17555912-17556317
>chr3:17556684-17556768
>chr3:17557522-17557724
>chr3:17557756-17557811
>chr3:17558432-17558476
>chr3:17558686-17558795
>chr3:17559049-17559482
>chr3:17559594-17559953
>chr3:17560334-17560957
>chr3:17562000-17562211
>chr3:17562452-17562540
>chr3:17563635-17563692
>chr3:17563717-17564135
>chr3:17565313-17565403
>chr3:17566632-17566729
>chr3:17568666-17568799
>chr3:17569758-17569825
>chr3:17570351-17570560
>chr3:17570651-17570835
>chr3:17574024-17574057
>chr3:17575044-17575304
>chr3:17578656-17578776
>chr3:17579769-17579822
>chr3:17580950-17581343
>chr3:17581565-17581648
>chr3:17581939-17582039
>chr3:17582757-17583360
>chr3:17583438-17583865
>chr3:17584518-17585196
>chr3:17586913-17586989
>chr3:17589198-17589245
>chr3:17589343-17589706
>chr3:17590075-17593000
>chr3:17593042-17595279
>chr3:17595600-17595668
>chr3:17596297-17596739
>chr3:17597988-17598033
>chr3:17599169-17599372
>chr3:17599434-17599693
>chr3:17600199-17600250
>chr3:17600690-17600734
>chr3:17601220-17601528
>chr3:17601753-17602138
>chr3:17602554-17602881
>chr3:17603120-17603269
>chr3:17603430-17603984
>chr3:17604077-17604256
>chr3:17604678-17604985
>chr3:17606190-17606445
>chr3:17608041-17608287
>chr3:17610180-17610501
>chr3:17610747-17611012
>chr3:17611429-17611501
>chr3:17611910-17612814
>chr3:17612901-17619157
>chr3:17620158-17620340
>chr3:17622030-17622349
>chr3:17622546-17622631
>chr3:17623936-17624026
>chr3:17625017-17625062
>chr3:17625602-17625636
>chr3:17628083-17628384
>chr3:17629300-17629376
>chr3:17629596-17629682
>chr3:17629773-17629945
>chr3:17630225-17630639
>chr3:17630721-17631155
>chr3:17631203-17632159
>chr3:17632213-17633045
>chr3:17633160-17633462
>chr3:17633699-17633784
>chr3:17633930-17634587
>chr3:17634638-17634894
>chr3:17635391-17635692
>chr3:17635889-17636220
>chr3:17636356-17636392
>chr3:17636458-17636834
>chr3:17636982-17637388
>chr3:17637803-17638347
>chr3:17638415-17638446
>chr3:17638769-17639112
>chr3:17639276-17639330
>chr3:17640310-17640402
>chr3:17640520-17640569
>chr3:17640687-17640812
>chr3:17641419-17641454
>chr3:17641579-17641629
>chr3:17642103-17642157
>chr3:17642817-17642877
>chr3:17643356-17643410
>chr3:17643528-17643589
>chr3:17644908-17644960
>chr3:17646000-17646404
>chr3:17646757-17647017
>chr3:17647717-17647760
>chr3:17647909-17650392
>chr3:17651502-17651710
>chr3:17652811-17653368
>chr3:17653522-17653861
>chr3:17654104-17654164
>chr3:17654472-17655496
>chr3:17655618-17655996
>chr3:17657322-17657637
>chr3:17657853-17658083
>chr3:17658138-17658201
>chr3:17658665-17658965
>chr3:17659870-17659914
>chr3:17661511-17661821
>chr3:17661882-17662209
>chr3:17662840-17662922
>chr3:17663150-17663235
>chr3:17663800-17664433
>chr3:17667431-17667783
>chr3:17668096-17668188
>chr3:17668993-17669368
>chr3:17669397-17669456
>chr3:17669868-17670191
>chr3:17672119-17672303
>chr3:17672504-17672562
>chr3:17673275-17673691
>chr3:17676131-17678154
>chr3:17680225-17680525
>chr3:17680616-17680692
>chr3:17681730-17682131
>chr3:17682164-17682293
>chr3:17684287-17684407
>chr3:17685365-17685440
>chr3:17686812-17686916
>chr3:17687083-17687160
>chr3:17687221-17687374
>chr3:17687463-17687528
>chr3:17688373-17688426
>chr3:17689256-17689612
>chr3:17689727-17689770
>chr3:17690188-17690845
>chr3:17691280-17691355
>chr3:17691528-17691861
>chr3:17692022-17692405
>chr3:17692840-17693364
>chr3:17693405-17693626
>chr3:17693655-17699578
>chr3:17699917-17699955
>chr3:17700166-17701619
>chr3:17703877-17706028
>chr3:17706641-17706788
>chr3:17707045-17707101
>chr3:17708164-17708223
>chr3:17708330-17708592
>chr3:17709002-17709090
>chr3:17710020-17710132
>chr3:17710251-17710612
>chr3:17710659-17711047
>chr3:17711182-17711362
>chr3:17711535-17711588
>chr3:17713120-17713864
>chr3:17714685-17714856
>chr3:17715512-17716092
>chr3:17718271-17718736
>chr3:17718792-17718858
>chr3:17720056-17720128
>chr3:17720519-17721177
>chr3:17721597-17722026
>chr3:17722267-17722454
>chr3:17722510-17722567
>chr3:17722687-17722727
>chr3:17723131-17723363
>chr3:17723498-17723870
>chr3:17724090-17724402
>chr3:17724734-17724974
>chr3:17725705-17726700
>chr3:17727077-17727419
>chr3:17727599-17727659
>chr3:17727962-17728033
>chr3:17728692-17728823
>chr3:17729323-17730157
>chr3:17730193-17730231
>chr3:17730879-17730982
>chr3:17731145-17731528
>chr3:17732034-17732362
>chr3:17732428-17732770
>chr3:17733973-17734073
>chr3:17734821-17735161
>chr3:17735454-17736297
>chr3:17736717-17737036
>chr3:17738363-17738573
>chr3:17739301-17739341
>chr3:17739733-17740358
>chr3:17742511-17742559
>chr3:17744354-17744687
>chr3:17745090-17745226
>chr3:17745570-17745676
>chr3:17746516-17746872
>chr3:17747968-17748309
>chr3:17748383-17749048
>chr3:17750678-17750804
>chr3:17750858-17750996
>chr3:17751526-17751836
>chr3:17751960-17752318
>chr3:17752411-17752470
>chr3:17752575-17752709
>chr3:17753707-17753766
>chr3:17754575-17754938
>chr3:17756211-17756254
>chr3:17756773-17757039
>chr3:17757253-17757330
>chr3:17757911-17758329
>chr3:17758610-17758742
>chr3:17758869-17758975
>chr3:17759156-17759582
>chr3:17759754-17759940
>chr3:17760884-17761395
>chr3:17761869-17762193
>chr3:17762406-17762713
>chr3:17762892-17762962
>chr3:17765398-17765717
>chr3:17765974-17766016
>chr3:17767419-17768239
>chr3:17768319-17768794
>chr3:17769269-17769333
>chr3:17769481-17769616
>chr3:17771302-17771360
>chr3:17771956-17772006
>chr3:17773664-17775560
>chr3:17775630-17782409
>chr3:17782647-17782994
>chr3:17783066-17783487
>chr3:17783902-17786507
>chr3:17786630-17786705
>chr3:17786755-17791919
>chr3:17792015-17792155
>chr3:17792217-17792427
>chr3:17792523-17793147
>chr3:17795709-17796570
>chr3:17797682-17797996
>chr3:17798658-17798737
>chr3:17799793-17800110
>chr3:17801185-17801330
>chr3:17801956-17802103
>chr3:17803704-17804030
>chr3:17804314-17804408
>chr3:17804469-17804782
>chr3:17804999-17805481
>chr3:17806010-17806322
>chr3:17807588-17807699
>chr3:17809360-17809421
>chr3:17809991-17810087
>chr3:17811034-17811184
>chr3:17812118-17812461
>chr3:17812510-17812621
>chr3:17813150-17813496
>chr3:17814081-17814428
>chr3:17814564-17814773
>chr3:17814901-17815104
>chr3:17815800-17816162
>chr3:17816568-17818559
>chr3:17819355-17820017
>chr3:17820095-17820129
>chr3:17820592-17820736
>chr3:17821351-17821499
>chr3:17821749-17822443
>chr3:17823518-17823632
>chr3:17824705-17825008
>chr3:17826061-17826127
>chr3:17829605-17830419
>chr3:17830596-17830925
>chr3:17831502-17831636
>chr3:17831828-17831971
>chr3:17832689-17832730
>chr3:17834104-17834416
>chr3:17834799-17835489
>chr3:17835579-17835729
>chr3:17838495-17838604
>chr3:17838787-17838920
>chr3:17842176-17842252
>chr3:17843022-17843351
>chr3:17843646-17844397
>chr3:17844636-17844839
>chr3:17845068-17845109
>chr3:17845223-17845341
>chr3:17849103-17849278
>chr3:17849314-17849635
>chr3:17849858-17850287
>chr3:17851861-17852199
>chr3:17852477-17852624
>chr3:17853000-17853049
>chr3:17853625-17857689
>chr3:17857745-17863007
>chr3:17863163-17863742
>chr3:17863846-17863955
>chr3:17864052-17864151
>chr3:17864183-17864454
>chr3:17865153-17865229
>chr3:17866810-17866853
>chr3:17870357-17870968
>chr3:17871039-17871432
>chr3:17872716-17872961
>chr3:17874577-17874612
>chr3:17875554-17875633
>chr3:17875832-17876328
>chr3:17876632-17876853
>chr3:17876965-17877399
>chr3:17877681-17877764
>chr3:17878380-17878485
>chr3:17878819-17879420
>chr3:17880745-17881157
>chr3:17882268-17882565
>chr3:17883825-17883874
>chr3:17885177-17885243
>chr3:17885502-17885610
>chr3:17886395-17886453
>chr3:17887264-17887350
>chr3:17890676-17890950
>chr3:17892619-17893855
>chr3:17893906-17895972
>chr3:17896045-17896075
>chr3:17896124-17896418
>chr3:17896458-17896604
>chr3:17897241-17897289
>chr3:17897555-17898867
>chr3:17900903-17901047
>chr3:17901086-17901373
>chr3:17901495-17901756
>chr3:17903742-17903830
>chr3:17904442-17904768
>chr3:17906945-17907700
>chr3:17908151-17908260
>chr3:17910552-17910602
>chr3:17910903-17910977
>chr3:17914040-17914087
>chr3:17914934-17915135
>chr3:17915192-17915402
>chr3:17915548-17915639
>chr3:17919027-17919067
>chr3:17919376-17919431
>chr3:17919820-17920710
>chr3:17921372-17921763
>chr3:17922367-17922464
>chr3:17922499-17922568
>chr3:17926161-17926389
>chr3:17927512-17927676
>chr3:17928980-17929062
>chr3:17930110-17930441
>chr3:17930944-17930985
>chr3:17931659-17932175
>chr3:17932311-17932388
>chr3:17934340-17934551
>chr3:17938109-17938306
>chr3:17939046-17939143
>chr3:17943806-17943965
>chr3:17945218-17945319
>chr3:17947331-17947381
>chr3:17949041-17949318
>chr3:17949395-17949422
>chr3:17950331-17953037
>chr3:17953631-17954176
>chr3:17954242-17954360
>chr3:17955127-17955224
>chr3:17955527-17955666
>chr3:17955862-17956037
>chr3:17956379-17956667
>chr3:17957123-17957184
>chr3:17957460-17957921
>chr3:17957971-17958091
>chr3:17958117-17958306
>chr3:17959036-17959457
>chr3:17959814-17959890
>chr3:17961525-17961630
>chr3:17962442-17962490
>chr3:17963300-17963408
>chr3:17965917-17966250
>chr3:17967050-17967112
>chr3:17968572-17968696
>chr3:17969333-17969498
>chr3:17969837-17969882
>chr3:17971033-17971074
>chr3:17972143-17972324
>chr3:17974994-17975396
>chr3:17975604-17975711
>chr3:17979276-17979387
>chr3:17979698-17979866
>chr3:17981408-17981444
>chr3:17981984-17982269
>chr3:17984772-17985018
>chr3:17985091-17986061
>chr3:17987839-17988077
>chr3:17988754-17989276
>chr3:17990170-17990367
>chr3:17991866-17992195
>chr3:17992432-17992509
>chr3:17992546-17992601
>chr3:17993416-17993466
>chr3:17994672-17994736
>chr3:17995000-17995147
>chr3:17999676-18005823
>chr3:18006065-18006109
>chr3:18006411-18007937
>chr3:18008057-18008714
>chr3:18009017-18009086
>chr3:18010485-18010563
>chr3:18012853-18012906
>chr3:18014043-18014552
>chr3:18014706-18014775
>chr3:18015565-18015891
>chr3:18016444-18016800
>chr3:18019588-18019657
>chr3:18021133-18021337
>chr3:18022265-18022311
>chr3:18023154-18023303
>chr3:18027020-18027047
>chr3:18029034-18029356
>chr3:18030005-18030055
>chr3:18030622-18030936
>chr3:18031519-18031692
>chr3:18031854-18032144
>chr3:18032273-18032402
>chr3:18032793-18033059
>chr3:18036616-18036674
>chr3:18038231-18038275
>chr3:18038311-18038364
>chr3:18039564-18039614
>chr3:18040974-18041103
>chr3:18042000-18042088
>chr3:18043648-18043733
>chr3:18043782-18043903
>chr3:18046354-18046406
>chr3:18048005-18048091
>chr3:18048608-18048698
>chr3:18049467-18049586
>chr3:18050715-18050799
>chr3:18051200-18051272
>chr3:18052209-18052250
>chr3:18052548-18053376
>chr3:18053925-18057131
>chr3:18057194-18057381
>chr3:18058709-18058788
>chr3:18060467-18060517
>chr3:18061285-18061387
>chr3:18061466-18061573
>chr3:18064056-18064439
>chr3:18065143-18065217
>chr3:18065389-18065424
>chr3:18067285-18067526
>chr3:18067577-18067681
>chr3:18072437-18072713
>chr3:18074449-18074773
>chr3:18074888-18074948
>chr3:18075075-18075248
>chr3:18076794-18077100
>chr3:18077988-18078026
>chr3:18078341-18078706
>chr3:18078832-18078868
>chr3:18078995-18079168
>chr3:18079241-18079342
>chr3:18079389-18079539
>chr3:18079649-18079735
>chr3:18082025-18082058
>chr3:18082290-18082423
>chr3:18083176-18083587
>chr3:18084214-18084592
>chr3:18084905-18085115
>chr3:18087567-18087685
>chr3:18088401-18088643
>chr3:18089377-18089698
>chr3:18090069-18090147
>chr3:18091568-18091701
>chr3:18092740-18092785
>chr3:18093002-18093086
>chr3:18093191-18093261
>chr3:18093629-18093977
>chr3:18094408-18094533
>chr3:18095421-18095472
>chr3:18095668-18096743
>chr3:18097319-18097457
>chr3:18097532-18097735
>chr3:18097818-18097931
>chr3:18099326-18099387
>chr3:18101546-18101626
>chr3:18101704-18102039
>chr3:18102813-18102881
>chr3:18105561-18105817
>chr3:18107267-18107434
>chr3:18107661-18107704
>chr3:18108949-18111059
>chr3:18112532-18112653
>chr3:18113265-18113346
>chr3:18114767-18114831
>chr3:18115331-18117439
>chr3:18118102-18118367
>chr3:18118682-18118974
>chr3:18122756-18123071
>chr3:18125164-18125218
>chr3:18125711-18125754
>chr3:18126166-18126293
>chr3:18127737-18127794
>chr3:18130781-18130813
>chr3:18131333-18131433
>chr3:18132150-18132192
>chr3:18136159-18136533
>chr3:18139657-18139696
>chr3:18139745-18139786
>chr3:18140762-18140821
>chr3:18141784-18142112
>chr3:18143269-18143394
>chr3:18143711-18143798
>chr3:18145543-18145642
>chr3:18145701-18145746
>chr3:18146157-18146277
>chr3:18148194-18148274
>chr3:18148607-18148964
>chr3:18150201-18150303
>chr3:18152162-18152304
>chr3:18153538-18153660
>chr3:18153839-18153874
>chr3:18154260-18154452
>chr3:18154998-18155154
>chr3:18157043-18157118
>chr3:18157502-18157635
>chr3:18159766-18159803
>chr3:18161002-18161309
>chr3:18163010-18163121
>chr3:18163528-18163621
>chr3:18164192-18164476
>chr3:18166148-18166222
>chr3:18166384-18166433
>chr3:18166790-18166890
>chr3:18167908-18167953
>chr3:18168002-18168171
>chr3:18168288-18168392
>chr3:18168843-18169210
>chr3:18169654-18169767
>chr3:18170017-18170142
>chr3:18170449-18170539
>chr3:18170716-18170825
>chr3:18171696-18171853
>chr3:18172022-18172755
>chr3:18172803-18174325
>chr3:18175376-18175648
>chr3:18176532-18177027
>chr3:18177174-18177450
>chr3:18177610-18177671
>chr3:18178199-18178527
>chr3:18179544-18179602
>chr3:18180176-18180242
>chr3:18180608-18180711
>chr3:18182321-18182743
>chr3:18182995-18183843
>chr3:18183957-18184251
>chr3:18186103-18186188
>chr3:18187263-18187307
>chr3:18189593-18189638
>chr3:18193233-18193330
>chr3:18193393-18193444
>chr3:18193661-18193876
>chr3:18194116-18194178
>chr3:18194471-18194991
>chr3:18195267-18195601
>chr3:18195644-18196108
>chr3:18196343-18198963
>chr3:18199018-18199371
>chr3:18199422-18200168
>chr3:18200224-18200328
>chr3:18200379-18200830
>chr3:18201050-18201450
>chr3:18201775-18202084
>chr3:18203479-18203533
>chr3:18203947-18204382
>chr3:18204461-18204552
>chr3:18205610-18205647
>chr3:18205730-18206129
>chr3:18207869-18208006
>chr3:18210648-18210724
>chr3:18211623-18211720
>chr3:18211819-18211983
>chr3:18212315-18212390
>chr3:18213036-18213123
>chr3:18213297-18213388
>chr3:18213514-18213547
>chr3:18213768-18214101
>chr3:18215018-18215140
>chr3:18215200-18215307
>chr3:18215664-18216025
>chr3:18217558-18217614
>chr3:18217946-18217991
>chr3:18218072-18218220
>chr3:18218394-18218609
>chr3:18219507-18219813
>chr3:18219942-18220036
>chr3:18220541-18220592
>chr3:18220815-18220895
>chr3:18221130-18221394
>chr3:18222322-18222394
>chr3:18227944-18227998
>chr3:18229054-18229114
>chr3:18230561-18230646
>chr3:18231198-18231289
>chr3:18231577-18231871
>chr3:18231917-18232045
>chr3:18232206-18232301
>chr3:18232878-18233005
>chr3:18235972-18236019
>chr3:18236251-18236319
>chr3:18236580-18236736
>chr3:18238004-18238106
>chr3:18238207-18238422
>chr3:18238535-18238701
>chr3:18239191-18239316
>chr3:18239643-18239720
>chr3:18240123-18240188
>chr3:18241138-18241190
>chr3:18241251-18241557
>chr3:18241651-18241702
>chr3:18241792-18242072
>chr3:18242137-18242669
>chr3:18243206-18243271
>chr3:18244346-18244428
>chr3:18245500-18246340
>chr3:18246945-18247054
>chr3:18249490-18249637
>chr3:18250976-18251033
>chr3:18251986-18252021
>chr3:18252186-18252235
>chr3:18254168-18254286
>chr3:18254532-18254852
>chr3:18256398-18256747
>chr3:18257056-18257236
>chr3:18257471-18257615
>chr3:18257688-18257748
>chr3:18257874-18258028
>chr3:18258342-18258488
>chr3:18259210-18259310
>chr3:18259841-18259968
>chr3:18261237-18261630
>chr3:18262068-18262115
>chr3:18262616-18262967
>chr3:18263637-18263738
>chr3:18264145-18264208
>chr3:18269177-18269225
>chr3:18272807-18273093
>chr3:18273308-18273734
>chr3:18274940-18275023
>chr3:18275195-18275379
>chr3:18275704-18275741
>chr3:18275884-18275982
>chr3:18276015-18276223
>chr3:18277338-18277390
>chr3:18280688-18281025
>chr3:18282243-18282282
>chr3:18283950-18284007
>chr3:18284505-18284588
>chr3:18285410-18285482
>chr3:18286090-18286136
>chr3:18287386-18287735
>chr3:18289205-18289317
>chr3:18289381-18289616
>chr3:18290433-18290564
>chr3:18290969-18291068
>chr3:18292566-18292742
>chr3:18292982-18293056
>chr3:18293817-18293967
>chr3:18294051-18294160
>chr3:18294849-18294996
>chr3:18295030-18295137
>chr3:18296168-18296251
>chr3:18296362-18297201
>chr3:18297250-18299094
>chr3:18299126-18301580
>chr3:18301652-18302216
>chr3:18304515-18304671
>chr3:18304964-18305030
>chr3:18305148-18305615
>chr3:18305786-18305961
>chr3:18307301-18307388
>chr3:18312564-18312722
[truncated: 4,129,475 more chars]
