# Supplementary material for: Red: an intelligent, rapid, accurate tool for detecting repeats de-novo on the genomic scale
Source: BMC Bioinformatics. 2015 Jul 24;16:227. doi: 10.1186/s12859-015-0654-5 (PMC4513396; doi:10.1186/s12859-015-0654-5)
Supplement: Additional file 5 — Supplementary data set 4 — Red’s repeats of the Homo sapiens genome. The command “tar -xzf file” results in a directory that contains the locations of repeats found by Red in the genome of the Homo sapiens. [file 12859_2015_654_MOESM5_ESM.tar › GnmRptHg38/chr4.rpt]

>chr4:10000-10200
>chr4:10423-10458
>chr4:10784-11018
>chr4:11113-11321
>chr4:11986-12097
>chr4:12741-12782
>chr4:12959-13025
>chr4:13139-13252
>chr4:13352-14279
>chr4:14343-16160
>chr4:16233-16442
>chr4:16502-17179
>chr4:17248-17303
>chr4:17347-21402
>chr4:21459-24045
>chr4:24093-24479
>chr4:24685-27255
>chr4:27692-27759
>chr4:28363-28513
>chr4:28664-28722
>chr4:29032-29299
>chr4:29510-29730
>chr4:29731-29775
>chr4:29806-29872
>chr4:29957-31935
>chr4:32664-32715
>chr4:32798-33046
>chr4:33579-33728
>chr4:34088-35826
>chr4:37396-42913
>chr4:44153-44487
>chr4:45472-45803
>chr4:46097-46461
>chr4:47192-47682
>chr4:48362-48426
>chr4:48861-49290
>chr4:50068-50108
>chr4:50155-50231
>chr4:50294-50616
>chr4:50896-50989
>chr4:51336-51424
>chr4:51828-52260
>chr4:52663-52748
>chr4:52907-53048
>chr4:53552-53623
>chr4:54162-54334
>chr4:54443-54554
>chr4:54859-55234
>chr4:55402-55532
>chr4:56543-56901
>chr4:57120-57246
>chr4:58121-58328
>chr4:58413-58472
>chr4:58562-58681
>chr4:58967-59027
>chr4:59437-59587
>chr4:60034-60113
>chr4:60578-60712
>chr4:60791-61035
>chr4:61114-61439
>chr4:61676-61715
>chr4:61784-62001
>chr4:62203-62433
>chr4:62514-62806
>chr4:62919-63769
>chr4:63853-63914
>chr4:64199-64682
>chr4:64913-65057
>chr4:65321-66298
>chr4:66458-66809
>chr4:67091-67145
>chr4:67208-67326
>chr4:67389-67797
>chr4:67909-68160
>chr4:68581-68643
>chr4:68771-69497
>chr4:69653-70318
>chr4:70346-71418
>chr4:72363-72429
>chr4:73928-74289
>chr4:74432-74903
>chr4:75520-76180
>chr4:76222-76308
>chr4:76367-76570
>chr4:77013-77246
>chr4:77940-78342
>chr4:78677-79100
>chr4:79279-79380
>chr4:79456-79511
>chr4:79567-79960
>chr4:80016-81252
>chr4:81640-81722
>chr4:81805-81930
>chr4:82188-82783
>chr4:82874-83096
>chr4:83233-84242
>chr4:84582-84729
>chr4:84836-84949
>chr4:85916-86475
>chr4:86512-87397
>chr4:87518-88051
>chr4:89866-90244
>chr4:90925-91027
>chr4:91671-91787
>chr4:91994-93126
>chr4:93201-94382
>chr4:94646-94840
>chr4:94876-94907
>chr4:94946-94992
>chr4:95148-95205
>chr4:95261-95385
>chr4:95692-95856
>chr4:96078-96414
>chr4:96494-96982
>chr4:97309-97425
>chr4:97510-98721
>chr4:98836-99904
>chr4:100165-100724
>chr4:100926-101045
>chr4:101198-101400
>chr4:101632-101673
>chr4:102860-102969
>chr4:104142-104186
>chr4:104408-104479
>chr4:104605-104674
>chr4:105154-105214
>chr4:109128-109323
>chr4:110562-110646
>chr4:111020-111454
>chr4:112346-112833
>chr4:113231-113552
>chr4:113695-113859
>chr4:113904-114005
>chr4:114204-115235
>chr4:115282-115411
>chr4:115476-115595
>chr4:115837-115901
>chr4:116039-116354
>chr4:116490-116559
>chr4:116614-116690
>chr4:118216-119350
>chr4:119388-119617
>chr4:119747-120083
>chr4:120611-120761
>chr4:120808-120862
>chr4:120964-121061
>chr4:121147-121208
>chr4:121962-122352
>chr4:122755-123644
>chr4:123785-123938
>chr4:124015-124315
>chr4:125178-125228
>chr4:125361-125531
>chr4:125627-125760
>chr4:126293-126421
>chr4:126806-127134
>chr4:127704-127932
>chr4:128907-128987
>chr4:129194-129334
>chr4:129483-129593
>chr4:130240-130323
>chr4:130465-130750
>chr4:130779-131026
>chr4:131287-132293
>chr4:132671-133265
>chr4:133355-133490
>chr4:133910-133988
>chr4:134125-135415
>chr4:135477-135727
>chr4:136616-137399
>chr4:137452-137627
>chr4:137815-139670
>chr4:139728-139874
>chr4:140229-140262
>chr4:140361-140999
>chr4:141074-142057
>chr4:142135-143055
>chr4:143097-143687
>chr4:143759-143835
>chr4:143931-144052
>chr4:144165-144283
>chr4:144470-144829
>chr4:145140-145276
>chr4:145472-145944
>chr4:146077-146135
>chr4:146186-146401
>chr4:146534-146630
>chr4:146853-147188
>chr4:147586-147890
>chr4:148030-148072
>chr4:148320-148640
>chr4:149093-149202
>chr4:150186-150282
>chr4:150586-150896
>chr4:151077-152905
>chr4:153106-153200
>chr4:153261-153607
>chr4:153658-153733
>chr4:153927-154930
>chr4:154964-156194
>chr4:156719-156833
>chr4:157020-157423
>chr4:157518-157740
>chr4:158195-158384
>chr4:158539-158597
>chr4:158957-159340
>chr4:159565-159818
>chr4:160441-160983
>chr4:161123-162229
>chr4:162369-162621
>chr4:163178-163471
>chr4:163637-164171
>chr4:164527-164584
>chr4:165466-172367
>chr4:172743-173137
>chr4:173934-174260
>chr4:175843-176003
>chr4:178090-178445
>chr4:179170-179271
>chr4:179823-180068
>chr4:180919-181375
>chr4:181583-187542
>chr4:187803-187924
>chr4:188290-188327
>chr4:188439-188641
>chr4:188993-189359
>chr4:189632-189665
>chr4:190115-190495
>chr4:190758-191459
>chr4:191762-196080
>chr4:196104-197073
>chr4:198886-198984
>chr4:199160-199202
>chr4:200216-200613
>chr4:201972-204629
>chr4:205766-205819
>chr4:206095-206518
>chr4:207065-207109
>chr4:207797-208831
>chr4:209910-210247
>chr4:210679-210718
>chr4:211200-211255
>chr4:211378-211431
>chr4:211488-211660
>chr4:211911-211968
>chr4:212232-212340
>chr4:212865-212933
>chr4:213408-213669
>chr4:214428-214560
>chr4:215678-215867
>chr4:217319-217398
>chr4:218315-218816
>chr4:219363-219429
>chr4:219486-219913
>chr4:220218-220468
>chr4:220531-220971
>chr4:221022-221360
>chr4:221430-221712
>chr4:221888-222175
>chr4:222310-223419
>chr4:224050-224099
>chr4:224324-225688
>chr4:226066-226190
>chr4:226356-226713
>chr4:226810-227257
>chr4:227933-228187
>chr4:228326-229738
>chr4:229790-230778
>chr4:230852-231003
>chr4:231312-231633
>chr4:232855-233033
>chr4:233525-233693
>chr4:233817-234220
>chr4:234265-234305
>chr4:235162-235577
>chr4:236211-237269
>chr4:237638-238120
>chr4:238225-238314
>chr4:239017-239055
>chr4:239811-240134
>chr4:240220-240527
>chr4:240675-241013
>chr4:241177-242388
>chr4:242464-242500
>chr4:242566-242814
>chr4:242875-243016
>chr4:243163-243320
>chr4:243420-243500
>chr4:243541-243569
>chr4:243768-243872
>chr4:244105-244235
>chr4:244635-244733
>chr4:244755-245408
>chr4:245520-245671
>chr4:245977-246034
>chr4:246461-248249
>chr4:248419-248938
>chr4:249186-249556
>chr4:249874-250302
>chr4:250571-250763
>chr4:250863-251255
>chr4:251340-251640
>chr4:251741-251800
>chr4:251952-252075
>chr4:252228-252315
>chr4:252497-252747
>chr4:253588-253865
>chr4:253931-254014
>chr4:254061-254818
>chr4:255040-255454
>chr4:256091-256181
>chr4:256370-256609
>chr4:256695-256882
>chr4:258291-258939
>chr4:259050-260143
>chr4:262163-262531
>chr4:265947-266358
>chr4:266960-267778
>chr4:267815-268380
>chr4:268592-268898
>chr4:269149-269195
>chr4:269483-269894
>chr4:270177-272377
>chr4:272472-272558
>chr4:272692-272758
>chr4:273416-273497
>chr4:273532-273673
>chr4:273896-273947
>chr4:274130-274192
>chr4:274294-274822
>chr4:275152-275404
>chr4:275673-275796
>chr4:276375-276533
>chr4:276622-276959
>chr4:277042-277082
>chr4:277178-277565
>chr4:277778-277918
>chr4:277966-278129
>chr4:278355-278501
>chr4:278567-278733
>chr4:278779-279066
>chr4:279151-279656
>chr4:280294-280593
>chr4:282103-282699
>chr4:282795-283088
>chr4:283442-283502
>chr4:283548-283660
>chr4:283863-284953
>chr4:285752-285955
>chr4:286523-286599
>chr4:286715-287200
>chr4:287226-287508
>chr4:287549-287967
>chr4:288470-288594
>chr4:288668-289085
>chr4:289753-290095
>chr4:290496-290537
>chr4:291295-291535
>chr4:291664-292106
>chr4:292170-293154
>chr4:293204-293423
>chr4:293483-293840
>chr4:293996-294306
>chr4:294682-294824
>chr4:294871-294940
>chr4:295257-295433
>chr4:296013-296163
>chr4:296949-297373
>chr4:297691-297785
>chr4:298296-298342
>chr4:299320-300035
>chr4:300125-300556
>chr4:300708-301903
>chr4:302684-303679
>chr4:304234-304340
>chr4:304488-304794
>chr4:305050-305110
>chr4:305759-306076
>chr4:306411-306469
>chr4:306833-306881
>chr4:307227-307327
>chr4:307428-307499
>chr4:307706-307821
>chr4:309704-309893
>chr4:310147-310537
>chr4:310917-311000
>chr4:312249-312939
>chr4:313114-313741
>chr4:313872-314023
>chr4:314059-316090
>chr4:316419-316446
>chr4:316655-316800
>chr4:318058-318191
>chr4:318382-318731
>chr4:319103-319443
>chr4:319731-320167
>chr4:320681-321336
>chr4:321965-322162
>chr4:322267-322599
>chr4:322697-323060
>chr4:323103-323475
>chr4:323744-323957
>chr4:324178-324449
>chr4:324470-324879
>chr4:325110-325428
>chr4:325657-325869
>chr4:325929-326316
>chr4:326472-326644
>chr4:326717-326791
>chr4:326950-327035
>chr4:327307-327341
>chr4:327703-327941
>chr4:328032-328322
>chr4:328445-329011
>chr4:329189-330586
>chr4:330948-331290
>chr4:331522-331830
>chr4:331976-332099
>chr4:332362-333265
>chr4:333564-334066
>chr4:336011-336132
>chr4:336418-336459
>chr4:336811-336905
>chr4:337399-337535
>chr4:338152-338239
>chr4:338508-338775
>chr4:339026-339065
>chr4:339627-339726
>chr4:340511-340558
>chr4:340762-341379
>chr4:341536-341684
>chr4:342802-342879
>chr4:342990-343090
>chr4:343436-343941
>chr4:344335-344913
>chr4:345364-345769
>chr4:346060-346147
>chr4:346262-346388
>chr4:346644-346907
>chr4:346993-347627
>chr4:347780-348282
>chr4:348430-348786
>chr4:348821-349346
>chr4:350295-350374
>chr4:350492-351526
>chr4:352062-352430
>chr4:352706-352870
>chr4:352961-353397
>chr4:353437-353762
>chr4:354387-354912
>chr4:355160-355534
>chr4:355943-357483
>chr4:357686-358041
>chr4:358152-358916
>chr4:361209-365611
>chr4:365671-365703
>chr4:365823-366090
>chr4:366160-366623
>chr4:366690-366969
>chr4:367527-367940
>chr4:368195-368658
>chr4:368821-369192
>chr4:369357-370100
>chr4:370208-370327
>chr4:370642-371839
>chr4:372625-374076
>chr4:374764-374851
>chr4:375347-375423
>chr4:375922-376098
>chr4:376312-376695
>chr4:377815-378191
>chr4:378299-378573
>chr4:378815-379147
>chr4:379357-379678
>chr4:379946-380014
>chr4:380073-380157
>chr4:380363-380762
>chr4:381385-381723
>chr4:381935-382251
>chr4:383498-383604
>chr4:383824-383891
>chr4:384440-384477
>chr4:384719-384901
>chr4:385262-385902
>chr4:386484-386572
>chr4:386734-386876
>chr4:387925-388051
>chr4:388642-388983
>chr4:389184-389232
>chr4:389657-389753
>chr4:389825-390287
>chr4:391243-391284
>chr4:391632-391732
>chr4:391899-391934
>chr4:392790-392970
>chr4:393025-393299
>chr4:393523-393744
>chr4:394130-394358
>chr4:394608-396773
>chr4:396840-397426
>chr4:397526-398081
>chr4:398195-398331
>chr4:398421-398975
>chr4:399155-399276
>chr4:399610-401367
>chr4:401684-401774
>chr4:401811-401969
>chr4:401997-402589
>chr4:402652-406767
>chr4:406859-409302
>chr4:409643-409695
>chr4:409916-410450
>chr4:410595-410681
>chr4:410849-411214
>chr4:411338-411723
>chr4:411811-412014
>chr4:412723-413197
>chr4:413276-414267
>chr4:414305-415414
>chr4:415907-415953
>chr4:416975-417098
>chr4:418038-418633
>chr4:419268-420233
>chr4:420537-420691
>chr4:420740-421448
>chr4:421547-422504
>chr4:423897-423935
>chr4:424642-424940
>chr4:425364-425671
>chr4:427884-427948
>chr4:428014-428260
>chr4:428333-428725
>chr4:429402-429462
>chr4:429571-429860
>chr4:430316-430860
>chr4:430957-431299
>chr4:431494-431840
>chr4:431901-432014
>chr4:432172-432219
>chr4:432413-432776
>chr4:436175-436276
>chr4:436727-437388
>chr4:437470-437542
>chr4:437962-438299
>chr4:438946-439085
>chr4:439642-439819
>chr4:440015-440104
>chr4:440628-441137
>chr4:441185-441258
>chr4:441667-442248
>chr4:442280-442564
>chr4:442604-443172
>chr4:443204-443844
>chr4:443934-444085
>chr4:444406-444466
>chr4:444965-445351
>chr4:445630-445736
>chr4:446229-447388
>chr4:447544-447823
>chr4:447969-448062
>chr4:448147-448432
>chr4:448447-448588
>chr4:448862-449136
>chr4:449344-449381
>chr4:449527-449720
>chr4:449768-449901
>chr4:450074-450479
>chr4:450648-451007
>chr4:451099-451395
>chr4:451484-451653
>chr4:452297-452438
>chr4:452814-452848
>chr4:453235-453532
>chr4:454365-454490
>chr4:454626-454762
>chr4:454809-455218
>chr4:455296-455688
>chr4:456044-456375
>chr4:456563-456907
>chr4:457981-458019
>chr4:458562-464040
>chr4:464156-466120
>chr4:466759-467246
>chr4:467390-467479
>chr4:467842-468449
>chr4:468902-468947
>chr4:469098-469397
>chr4:469524-469780
>chr4:469834-470239
>chr4:470465-471542
>chr4:471764-472373
>chr4:472580-472693
>chr4:473425-473477
>chr4:474426-475270
>chr4:477246-477600
>chr4:478256-478328
>chr4:478404-478587
>chr4:478760-479146
>chr4:480330-480490
>chr4:480759-480794
>chr4:480891-481211
>chr4:481553-481656
>chr4:482164-482958
>chr4:483062-483137
>chr4:483179-483575
>chr4:483655-485175
>chr4:485704-486007
>chr4:486140-486462
>chr4:487474-487824
>chr4:488044-488272
>chr4:488550-488867
>chr4:489255-489448
>chr4:489543-489640
>chr4:489822-490751
>chr4:490798-490980
>chr4:491138-491442
>chr4:491730-492342
>chr4:492389-493179
>chr4:493214-495485
>chr4:495592-495969
>chr4:496563-497137
>chr4:497520-497557
>chr4:497608-499029
>chr4:501731-501844
>chr4:503946-504039
>chr4:505417-505660
>chr4:507121-507208
>chr4:509672-509716
>chr4:510070-510539
>chr4:510742-511430
>chr4:511528-511784
>chr4:511873-511954
>chr4:512030-512477
>chr4:512507-512905
>chr4:516566-516894
>chr4:518302-518637
>chr4:519671-519965
>chr4:524584-524964
>chr4:525121-525166
>chr4:526079-526190
>chr4:526730-526850
>chr4:527439-527515
>chr4:531545-531596
>chr4:532645-532722
>chr4:539873-540639
>chr4:540907-541013
>chr4:541233-541568
>chr4:541610-542189
>chr4:542516-543980
>chr4:544036-544801
>chr4:544868-545041
>chr4:545135-545664
>chr4:545906-546043
>chr4:546692-547020
>chr4:547452-547868
>chr4:547954-548039
>chr4:548349-548924
>chr4:549834-551753
>chr4:552016-552087
>chr4:552335-552475
>chr4:552672-552767
>chr4:553097-553345
>chr4:553462-553682
>chr4:554975-555687
>chr4:556906-557697
>chr4:558004-558376
>chr4:558614-558920
>chr4:559585-560077
>chr4:561707-561803
>chr4:561909-562003
>chr4:562269-565981
>chr4:566657-566812
>chr4:568688-569009
>chr4:569061-569179
>chr4:570307-570627
>chr4:571113-571502
>chr4:572647-572745
>chr4:575178-575291
>chr4:576070-576274
>chr4:576348-576448
>chr4:576715-577051
>chr4:577113-577173
>chr4:579977-580013
>chr4:580368-580777
>chr4:581968-582150
>chr4:582334-583725
>chr4:583859-583952
>chr4:584002-584595
>chr4:584654-585555
>chr4:585684-585918
>chr4:586208-586264
>chr4:586381-586555
>chr4:586679-587092
>chr4:588994-589582
>chr4:589990-590427
>chr4:590840-590873
>chr4:591006-591044
>chr4:591424-592124
>chr4:592301-592964
>chr4:593247-598667
>chr4:598754-599716
>chr4:599754-599958
>chr4:599998-600037
>chr4:600105-600218
>chr4:600298-600383
>chr4:600438-600525
>chr4:600593-600700
>chr4:602491-602551
>chr4:603163-603229
>chr4:603311-603802
>chr4:604157-605337
>chr4:605578-605695
>chr4:605972-606405
>chr4:606541-606571
>chr4:606628-606728
>chr4:606867-607148
>chr4:607233-607716
>chr4:607803-608241
>chr4:608555-608644
>chr4:608790-609104
>chr4:609258-609380
>chr4:609547-609727
>chr4:610739-610795
>chr4:611653-611839
>chr4:613497-613623
>chr4:613896-614642
>chr4:615067-615329
>chr4:615427-615466
>chr4:615556-615594
>chr4:615826-616008
>chr4:616086-616508
>chr4:618551-618628
>chr4:618759-619411
>chr4:619568-619863
>chr4:622617-623034
>chr4:623581-623734
>chr4:624134-624186
>chr4:624795-624835
>chr4:625200-625286
>chr4:626856-626997
>chr4:627138-627448
>chr4:627612-627727
>chr4:629916-630014
>chr4:633447-633518
>chr4:633975-634175
>chr4:634533-634596
>chr4:634917-635629
>chr4:636097-636179
>chr4:637007-637505
>chr4:638215-638674
>chr4:639124-639358
>chr4:639551-640656
>chr4:641023-641344
>chr4:641632-643417
>chr4:643556-644425
>chr4:644525-644836
>chr4:645289-645783
>chr4:645963-646316
>chr4:646851-647276
>chr4:647412-647596
>chr4:647786-648101
>chr4:651161-651368
>chr4:652584-652644
>chr4:652864-652937
>chr4:653241-653336
>chr4:654217-654260
>chr4:655341-655443
>chr4:656368-656609
>chr4:657510-658091
>chr4:658189-658509
>chr4:659426-659788
>chr4:660358-660418
>chr4:660812-661213
>chr4:661576-661656
>chr4:662434-662481
>chr4:662736-662816
>chr4:662855-663015
>chr4:664563-664821
>chr4:665209-665257
>chr4:666212-666301
>chr4:666636-666677
>chr4:667511-667589
>chr4:667953-668053
>chr4:668412-669796
>chr4:670230-670553
>chr4:671239-671528
>chr4:672106-672157
>chr4:672608-673193
>chr4:675652-675687
>chr4:675779-675910
>chr4:678767-678855
>chr4:679787-679857
>chr4:680258-680295
>chr4:681584-681805
>chr4:682177-682220
>chr4:684189-684313
>chr4:685259-685349
>chr4:685400-685691
>chr4:688776-688829
>chr4:690961-692047
>chr4:692286-692636
>chr4:693480-693532
>chr4:693664-695024
>chr4:695343-695704
>chr4:695816-695936
>chr4:696031-696646
>chr4:696848-697327
>chr4:697435-697505
>chr4:697690-697995
>chr4:698098-698561
>chr4:699172-699504
>chr4:701298-702149
>chr4:703948-704025
>chr4:704123-704228
>chr4:704952-705387
>chr4:706123-707060
>chr4:707453-708128
>chr4:709194-709587
>chr4:711422-711993
>chr4:712415-712753
>chr4:713000-713588
>chr4:714911-717680
>chr4:718078-718127
>chr4:718913-719283
>chr4:720590-720743
>chr4:721680-721867
>chr4:722504-723170
>chr4:723893-724024
>chr4:724525-724986
>chr4:725519-725759
>chr4:727229-727663
>chr4:728538-728610
>chr4:728813-729452
>chr4:730025-730105
>chr4:731589-732222
>chr4:732273-732396
>chr4:733066-733137
>chr4:735238-735560
>chr4:735665-735739
>chr4:735966-736353
>chr4:736419-736647
>chr4:736679-737181
>chr4:738561-738886
>chr4:739186-739502
>chr4:740603-740725
>chr4:741392-741713
>chr4:742095-742258
>chr4:744681-747732
>chr4:748198-748492
>chr4:749130-750091
>chr4:753171-753931
>chr4:755873-756666
>chr4:756707-756804
>chr4:757882-759951
>chr4:762350-762406
>chr4:762658-762761
>chr4:764232-764313
>chr4:764363-764458
>chr4:765116-765454
>chr4:765659-765837
>chr4:770265-770326
>chr4:770753-771405
>chr4:772350-772394
>chr4:772473-772809
>chr4:773369-774594
>chr4:774657-775809
>chr4:776416-776779
>chr4:776966-777139
>chr4:777365-777430
>chr4:777522-777912
>chr4:778203-778287
>chr4:778584-779247
>chr4:779387-779564
>chr4:779719-779854
>chr4:779949-780017
>chr4:780158-780525
>chr4:780917-780966
>chr4:781140-781233
>chr4:782772-783071
>chr4:783836-784148
>chr4:784184-784351
>chr4:786069-786119
>chr4:786948-787064
>chr4:787632-787717
>chr4:789886-790101
>chr4:790380-790507
>chr4:790813-791063
>chr4:791167-791210
>chr4:793193-793351
>chr4:794779-794859
>chr4:796146-796226
>chr4:796365-796590
>chr4:797264-798352
>chr4:798406-798701
>chr4:798808-799116
>chr4:799190-799283
>chr4:799560-799956
>chr4:800003-801456
>chr4:801513-801544
>chr4:802020-802200
>chr4:802280-802357
>chr4:802648-802995
>chr4:803384-803974
>chr4:805100-805164
>chr4:805444-807834
>chr4:807998-808274
>chr4:809450-809494
>chr4:810041-810447
>chr4:810646-811524
>chr4:811981-812470
>chr4:812678-812723
>chr4:812979-813300
>chr4:814219-814540
>chr4:814982-815452
>chr4:816211-816834
>chr4:817260-817581
>chr4:817742-817810
>chr4:820064-820270
>chr4:820510-820712
>chr4:821918-822437
>chr4:824335-824508
>chr4:826197-826514
>chr4:827112-827457
>chr4:828064-828120
>chr4:828198-828389
>chr4:829177-829255
>chr4:829969-830007
>chr4:830501-830564
>chr4:831018-831100
>chr4:831931-832185
>chr4:832761-832843
>chr4:833420-833616
>chr4:834012-834050
>chr4:834998-835152
>chr4:837064-837138
>chr4:837918-838001
>chr4:838067-838798
>chr4:839077-839560
>chr4:839595-840057
>chr4:840162-840321
>chr4:840461-840855
>chr4:840929-841019
>chr4:841204-841351
>chr4:841390-841819
>chr4:842298-842601
>chr4:843027-843334
>chr4:843682-844640
>chr4:845628-845737
>chr4:846029-846619
>chr4:846750-847434
>chr4:848981-849105
>chr4:851102-851401
>chr4:852444-852785
>chr4:853000-853102
>chr4:853776-854264
>chr4:854756-855055
>chr4:855684-856875
>chr4:856958-857184
>chr4:860071-860364
>chr4:861302-861713
>chr4:861845-861953
>chr4:861982-862015
>chr4:862181-862822
>chr4:862891-863096
>chr4:863145-863382
>chr4:863541-864401
>chr4:869040-869949
>chr4:870031-870122
>chr4:871638-871731
>chr4:872944-873145
>chr4:874458-874495
>chr4:875544-875593
>chr4:875698-875951
>chr4:877942-878020
>chr4:878066-878435
>chr4:879337-879424
>chr4:880045-880203
>chr4:885284-885406
>chr4:885610-885706
>chr4:885763-886069
>chr4:886374-886529
>chr4:887116-887329
>chr4:889097-889152
>chr4:889841-889905
>chr4:890243-890296
>chr4:890945-891358
>chr4:894695-895035
>chr4:895968-896290
>chr4:897559-897944
>chr4:898568-898907
>chr4:900777-900862
>chr4:901956-902245
>chr4:902322-902520
>chr4:904132-904666
>chr4:904886-904964
>chr4:905030-905357
>chr4:905383-905424
>chr4:908420-908534
>chr4:908574-909152
>chr4:910091-910274
>chr4:910659-910768
>chr4:913362-913407
>chr4:913851-914277
>chr4:914345-914737
>chr4:914873-914907
>chr4:915065-915148
>chr4:915570-915627
>chr4:915862-915965
>chr4:916264-916579
>chr4:916739-916780
>chr4:916910-916967
>chr4:917791-917949
>chr4:918066-918203
>chr4:918300-918343
>chr4:918602-918704
>chr4:918734-919403
>chr4:919878-920356
>chr4:920511-920846
>chr4:920901-921376
>chr4:921841-921965
>chr4:922141-922748
>chr4:922802-922912
>chr4:923376-923723
>chr4:923802-924225
>chr4:924294-924373
>chr4:924567-924686
>chr4:924761-925088
>chr4:925567-925815
>chr4:926390-926455
>chr4:926790-927805
>chr4:928064-928527
>chr4:928747-929069
>chr4:929581-929737
>chr4:933221-933569
>chr4:935477-935524
>chr4:935695-936347
>chr4:936398-936545
>chr4:936636-937218
>chr4:937273-937648
>chr4:937937-938794
>chr4:938948-939853
>chr4:940038-940455
>chr4:940529-940642
>chr4:940691-942000
>chr4:942047-943099
>chr4:943165-943569
>chr4:943710-943826
>chr4:943988-944378
>chr4:944811-945123
>chr4:946788-947102
>chr4:950151-950209
>chr4:950655-950980
>chr4:951946-951999
>chr4:952450-952518
>chr4:952592-952768
>chr4:953672-954303
>chr4:954657-955241
>chr4:956147-956306
>chr4:956421-956780
>chr4:957126-957221
>chr4:959927-959971
>chr4:960995-961046
>chr4:961180-961433
>chr4:963344-963421
>chr4:964562-964640
>chr4:965412-965468
>chr4:968624-968814
>chr4:969586-970019
>chr4:971708-971800
>chr4:973345-973482
>chr4:973577-973659
>chr4:974344-974491
>chr4:975318-976547
>chr4:976880-976980
>chr4:977691-978975
>chr4:980283-980607
>chr4:981322-981659
>chr4:981815-982125
>chr4:983314-983414
>chr4:983818-984327
>chr4:984548-984832
>chr4:985301-985380
>chr4:985911-986258
>chr4:986316-986578
>chr4:986676-986794
>chr4:987985-988027
>chr4:994153-995350
>chr4:996078-996175
>chr4:998771-999235
>chr4:999366-999464
>chr4:999579-1000321
>chr4:1000690-1000786
>chr4:1003163-1003234
>chr4:1004481-1004534
>chr4:1005841-1006425
>chr4:1006610-1006861
>chr4:1007077-1007482
>chr4:1007896-1008179
>chr4:1008362-1008661
>chr4:1008753-1008812
>chr4:1009646-1009705
>chr4:1009758-1009894
>chr4:1011349-1011430
>chr4:1011661-1011750
>chr4:1011993-1012048
>chr4:1012090-1012128
>chr4:1012503-1012543
>chr4:1014673-1014727
>chr4:1015289-1015501
>chr4:1015949-1016058
>chr4:1017112-1017181
>chr4:1017339-1017412
>chr4:1017725-1017897
>chr4:1018163-1018232
>chr4:1019379-1019444
>chr4:1019612-1019772
>chr4:1020562-1021235
>chr4:1022982-1023060
>chr4:1023519-1023628
>chr4:1024112-1024260
>chr4:1025498-1025608
>chr4:1027155-1027249
>chr4:1028396-1028474
>chr4:1029212-1029306
>chr4:1031049-1031119
>chr4:1031274-1031435
>chr4:1033369-1033477
>chr4:1034729-1035056
>chr4:1036075-1036182
>chr4:1036747-1036809
>chr4:1037138-1037190
>chr4:1037475-1037641
>chr4:1038497-1038566
>chr4:1038677-1038963
>chr4:1039891-1040090
>chr4:1041328-1041379
>chr4:1042093-1042142
>chr4:1042183-1042600
>chr4:1042740-1043427
>chr4:1044477-1044571
>chr4:1045087-1045135
>chr4:1045967-1046885
>chr4:1048750-1049240
>chr4:1049931-1050149
>chr4:1050273-1050315
>chr4:1051650-1052035
>chr4:1053013-1053058
>chr4:1053479-1055478
>chr4:1057482-1057559
>chr4:1057775-1058061
>chr4:1059601-1059639
>chr4:1059800-1060137
>chr4:1061145-1061246
>chr4:1061342-1061415
>chr4:1062064-1062262
>chr4:1062694-1063036
>chr4:1063181-1064231
>chr4:1064408-1064565
>chr4:1064607-1064710
>chr4:1065120-1065261
>chr4:1065461-1067070
>chr4:1067160-1067221
>chr4:1067479-1067904
>chr4:1068924-1069239
>chr4:1069993-1070622
>chr4:1070819-1072196
>chr4:1072338-1072616
>chr4:1075237-1075403
>chr4:1075494-1075954
>chr4:1076193-1076300
>chr4:1076759-1076832
>chr4:1076906-1077276
>chr4:1077388-1077507
>chr4:1077769-1077808
>chr4:1078797-1079286
>chr4:1079938-1080045
>chr4:1081988-1082195
>chr4:1083354-1083680
>chr4:1083875-1084256
>chr4:1084441-1084802
>chr4:1086561-1087402
>chr4:1087646-1089961
>chr4:1093232-1093355
>chr4:1094044-1094107
>chr4:1094514-1094582
>chr4:1094867-1094925
>chr4:1095060-1096773
>chr4:1097321-1097604
>chr4:1097784-1098106
>chr4:1099383-1099426
>chr4:1100384-1100711
>chr4:1102464-1103014
>chr4:1106044-1106115
>chr4:1107055-1107356
>chr4:1107416-1107749
>chr4:1108664-1109314
>chr4:1111433-1111486
>chr4:1111960-1112031
>chr4:1112088-1112250
>chr4:1112701-1113000
>chr4:1113097-1113336
>chr4:1113943-1114152
>chr4:1114492-1114567
>chr4:1114635-1114804
>chr4:1114876-1115062
>chr4:1117385-1117774
>chr4:1117882-1118228
>chr4:1118279-1118628
>chr4:1118738-1118818
>chr4:1119016-1119453
>chr4:1119541-1119826
>chr4:1119885-1120036
>chr4:1120065-1121807
>chr4:1123895-1124435
>chr4:1124509-1124850
>chr4:1125135-1125254
>chr4:1125337-1126426
>chr4:1127192-1127391
>chr4:1127419-1127679
>chr4:1128022-1128400
>chr4:1128855-1129338
>chr4:1130072-1130165
>chr4:1131747-1131820
>chr4:1134017-1134498
>chr4:1134622-1134771
>chr4:1134842-1135010
>chr4:1135443-1135772
>chr4:1136530-1136877
>chr4:1137025-1137320
>chr4:1137620-1140008
>chr4:1140045-1141281
>chr4:1141366-1141572
>chr4:1141789-1141902
>chr4:1143009-1143097
>chr4:1144095-1148114
>chr4:1148897-1148942
>chr4:1149439-1149784
>chr4:1150083-1151336
>chr4:1151495-1152040
>chr4:1155682-1155721
>chr4:1156196-1156271
>chr4:1157168-1159343
>chr4:1159553-1159731
>chr4:1160122-1160448
>chr4:1160845-1162066
>chr4:1162165-1162484
>chr4:1162957-1163309
>chr4:1163508-1163641
>chr4:1165284-1165470
>chr4:1171206-1171264
>chr4:1172704-1172755
>chr4:1172830-1172971
>chr4:1173393-1173441
>chr4:1173900-1174700
>chr4:1176359-1176841
>chr4:1178032-1178277
>chr4:1178518-1178657
>chr4:1179538-1179594
>chr4:1180654-1180994
>chr4:1181105-1181156
>chr4:1181254-1181585
>chr4:1181895-1182033
>chr4:1182179-1182715
>chr4:1182947-1183424
>chr4:1183596-1183841
>chr4:1183920-1184335
>chr4:1184502-1185888
>chr4:1185954-1187181
>chr4:1187228-1187641
>chr4:1187870-1188250
>chr4:1188934-1189066
>chr4:1189126-1190711
>chr4:1190799-1191136
>chr4:1191201-1191306
>chr4:1191421-1191497
>chr4:1192139-1192192
>chr4:1193296-1193336
>chr4:1193414-1193500
>chr4:1193599-1193907
>chr4:1194899-1195202
>chr4:1195672-1195920
>chr4:1197761-1198082
>chr4:1199106-1199488
>chr4:1201580-1202040
>chr4:1203095-1203292
>chr4:1203502-1203647
>chr4:1203727-1204240
>chr4:1205937-1206027
>chr4:1206927-1206998
>chr4:1207524-1207716
>chr4:1207974-1208025
>chr4:1208535-1208641
>chr4:1215306-1215376
>chr4:1218079-1218400
>chr4:1219020-1219434
>chr4:1219572-1219687
>chr4:1219741-1219834
>chr4:1219899-1220365
>chr4:1221834-1221911
>chr4:1222169-1222224
>chr4:1223297-1223338
>chr4:1223803-1223846
>chr4:1229152-1229209
>chr4:1229902-1229943
>chr4:1232087-1232170
>chr4:1232269-1232611
>chr4:1236477-1237449
>chr4:1237491-1237991
>chr4:1239042-1239094
>chr4:1240124-1240667
>chr4:1244597-1244632
>chr4:1246332-1246402
>chr4:1248827-1248892
>chr4:1249236-1249276
>chr4:1252104-1252673
>chr4:1252745-1252910
>chr4:1253323-1253406
>chr4:1254157-1254289
>chr4:1255055-1255106
>chr4:1255268-1255345
>chr4:1255685-1257206
>chr4:1257289-1257829
>chr4:1257871-1258194
>chr4:1258242-1258599
>chr4:1258697-1259512
>chr4:1259571-1260066
>chr4:1260190-1260330
>chr4:1260466-1260499
>chr4:1262406-1262470
>chr4:1262584-1262693
>chr4:1262864-1262919
>chr4:1263066-1263128
>chr4:1263251-1263318
>chr4:1263422-1264561
>chr4:1264607-1264994
>chr4:1265127-1265388
>chr4:1265684-1265734
>chr4:1266047-1266387
>chr4:1266882-1267219
>chr4:1267296-1269647
>chr4:1269714-1271971
>chr4:1272108-1274539
>chr4:1275092-1275133
>chr4:1275424-1276203
>chr4:1276266-1276719
>chr4:1276953-1277080
>chr4:1277144-1277224
>chr4:1277316-1277472
>chr4:1277506-1277537
>chr4:1278560-1278705
>chr4:1278812-1279296
>chr4:1279790-1280358
>chr4:1280605-1280758
>chr4:1281365-1281737
>chr4:1281766-1282526
>chr4:1282596-1283911
>chr4:1284185-1284436
>chr4:1285454-1285505
>chr4:1285604-1285638
>chr4:1286062-1286110
>chr4:1286174-1286228
>chr4:1286281-1287179
>chr4:1287272-1288087
>chr4:1288141-1288326
>chr4:1291160-1291293
>chr4:1292579-1292665
>chr4:1292891-1293480
>chr4:1294784-1294859
>chr4:1295638-1295738
>chr4:1295950-1296092
>chr4:1296132-1296293
>chr4:1296969-1297020
>chr4:1297450-1297501
>chr4:1298336-1298446
>chr4:1298863-1299182
>chr4:1299928-1299995
>chr4:1301524-1301742
>chr4:1301875-1302903
>chr4:1303102-1303419
>chr4:1303871-1303971
>chr4:1304242-1304869
>chr4:1305677-1305776
>chr4:1306241-1306280
>chr4:1306366-1306550
>chr4:1306653-1306707
>chr4:1307093-1307171
>chr4:1307407-1307476
>chr4:1307641-1307755
>chr4:1307870-1307942
>chr4:1308125-1308201
>chr4:1308295-1308339
>chr4:1308835-1308936
>chr4:1309435-1309533
>chr4:1312413-1312728
>chr4:1313302-1314411
>chr4:1314894-1314989
>chr4:1316858-1317336
>chr4:1318912-1319369
>chr4:1319625-1320620
>chr4:1320716-1321346
>chr4:1321410-1321456
>chr4:1322852-1323248
>chr4:1323889-1324961
>chr4:1325979-1326091
>chr4:1329834-1329885
>chr4:1330352-1330647
>chr4:1332404-1332722
>chr4:1333049-1333370
>chr4:1333663-1334175
>chr4:1334774-1334943
>chr4:1335403-1336126
>chr4:1336360-1336637
>chr4:1338655-1338820
>chr4:1340493-1340550
>chr4:1341733-1342027
>chr4:1342711-1342746
>chr4:1343167-1343235
>chr4:1343356-1343511
>chr4:1343559-1343859
>chr4:1344219-1344571
>chr4:1345331-1345681
>chr4:1350690-1350758
>chr4:1350886-1351685
>chr4:1352667-1352920
>chr4:1353559-1353672
>chr4:1353934-1354004
>chr4:1363934-1364405
>chr4:1364744-1364869
>chr4:1370245-1370287
>chr4:1371489-1371847
>chr4:1372724-1372904
>chr4:1373206-1373550
>chr4:1375930-1376007
>chr4:1377600-1377668
>chr4:1378241-1378566
>chr4:1379180-1379259
>chr4:1380240-1380365
>chr4:1381697-1381952
>chr4:1383449-1383531
>chr4:1384021-1384140
>chr4:1384370-1384426
>chr4:1384896-1384971
>chr4:1386487-1387020
>chr4:1387067-1387721
>chr4:1388049-1388527
>chr4:1388633-1388897
>chr4:1388970-1389089
>chr4:1389178-1390066
>chr4:1390161-1390591
>chr4:1390716-1391786
>chr4:1391903-1392036
>chr4:1392279-1392533
>chr4:1393214-1393268
>chr4:1393403-1393633
>chr4:1394050-1394151
>chr4:1394536-1395706
>chr4:1395996-1396098
>chr4:1396633-1396670
>chr4:1397108-1397223
>chr4:1397435-1398639
>chr4:1399408-1399496
>chr4:1401310-1401375
>chr4:1401466-1401512
>chr4:1402292-1402354
>chr4:1403613-1403661
>chr4:1408026-1408146
>chr4:1409334-1409420
>chr4:1413903-1413998
>chr4:1414225-1414736
>chr4:1414949-1414991
>chr4:1417259-1417555
>chr4:1418540-1418786
>chr4:1418956-1419009
>chr4:1419379-1419701
>chr4:1420216-1420514
>chr4:1420698-1420817
>chr4:1420904-1421023
>chr4:1421294-1421644
>chr4:1421970-1422371
>chr4:1422491-1422535
>chr4:1423034-1423094
>chr4:1423345-1427084
>chr4:1427380-1429358
>chr4:1434206-1435792
>chr4:1441552-1442259
>chr4:1442418-1442758
>chr4:1442876-1443339
>chr4:1443475-1444963
>chr4:1449485-1449570
>chr4:1449716-1449825
>chr4:1450310-1450371
>chr4:1452298-1454211
>chr4:1454335-1454371
>chr4:1454896-1457691
>chr4:1458035-1458522
>chr4:1459229-1459294
>chr4:1460087-1460186
>chr4:1460612-1461079
>chr4:1461369-1461546
>chr4:1463760-1463815
>chr4:1463931-1464010
>chr4:1465772-1466185
>chr4:1466873-1466928
>chr4:1467529-1467574
>chr4:1467671-1468588
>chr4:1468906-1468986
>chr4:1469654-1469920
>chr4:1470397-1470454
>chr4:1471852-1471915
>chr4:1472955-1473138
>chr4:1473859-1474002
>chr4:1475315-1476692
>chr4:1478160-1478262
>chr4:1480179-1480244
>chr4:1480392-1480755
>chr4:1481127-1481682
>chr4:1481784-1481903
>chr4:1481939-1483112
>chr4:1483221-1483470
>chr4:1483603-1483736
>chr4:1483881-1484244
>chr4:1484371-1484645
>chr4:1484740-1484877
>chr4:1484961-1485419
>chr4:1485520-1485648
>chr4:1485827-1485959
>chr4:1486107-1486293
>chr4:1486928-1487281
>chr4:1488058-1488367
>chr4:1488655-1488835
>chr4:1491221-1491260
>chr4:1491485-1491693
>chr4:1491896-1491942
>chr4:1493676-1493734
>chr4:1496805-1497758
>chr4:1497800-1498679
>chr4:1499237-1499276
>chr4:1499680-1499738
>chr4:1501223-1501417
>chr4:1501948-1502189
>chr4:1503188-1503232
>chr4:1504237-1504419
>chr4:1504699-1504955
>chr4:1505235-1505323
>chr4:1505933-1506060
>chr4:1506556-1506902
>chr4:1507385-1507781
>chr4:1507968-1508089
>chr4:1508445-1508511
>chr4:1509081-1509233
>chr4:1509841-1509957
>chr4:1510298-1510437
>chr4:1510632-1510755
>chr4:1510880-1510957
>chr4:1512012-1512152
>chr4:1512999-1513044
>chr4:1513630-1513744
>chr4:1514093-1515038
>chr4:1515082-1515571
>chr4:1516394-1516491
>chr4:1518558-1518993
>chr4:1519327-1519409
>chr4:1520618-1521227
>chr4:1524205-1524265
>chr4:1524587-1524634
>chr4:1525358-1525499
>chr4:1525573-1525949
>chr4:1526053-1526832
>chr4:1526884-1527332
>chr4:1527359-1527953
>chr4:1528221-1528286
>chr4:1529901-1530403
>chr4:1530498-1530546
>chr4:1530752-1531378
>chr4:1531674-1531741
>chr4:1532374-1532481
>chr4:1534639-1534710
>chr4:1535230-1535341
>chr4:1535403-1535536
>chr4:1535715-1535867
>chr4:1538334-1538975
>chr4:1539109-1539207
>chr4:1539373-1539429
>chr4:1543382-1543428
>chr4:1544391-1544463
>chr4:1545276-1547177
>chr4:1549476-1549566
>chr4:1551462-1551504
>chr4:1551670-1552324
>chr4:1552549-1552631
>chr4:1553989-1554173
>chr4:1555752-1556252
>chr4:1557515-1557748
>chr4:1558422-1558697
>chr4:1559502-1559712
>chr4:1563588-1563756
>chr4:1564167-1564275
>chr4:1564315-1564361
>chr4:1564556-1564612
>chr4:1566521-1566597
>chr4:1566664-1566718
>chr4:1566785-1566992
>chr4:1567174-1567623
>chr4:1567758-1567799
>chr4:1568415-1568471
>chr4:1568591-1568782
>chr4:1569220-1569443
>chr4:1572937-1573173
>chr4:1573337-1573522
>chr4:1573670-1573983
>chr4:1575097-1575228
>chr4:1577209-1577241
>chr4:1577854-1578002
>chr4:1578727-1578956
>chr4:1579152-1579277
>chr4:1580832-1581335
>chr4:1581586-1582065
>chr4:1582599-1582886
>chr4:1584348-1584469
>chr4:1584932-1586928
>chr4:1587012-1587341
>chr4:1587382-1587679
>chr4:1587820-1587920
>chr4:1587967-1588060
>chr4:1588682-1588729
>chr4:1589280-1589349
>chr4:1589551-1589918
>chr4:1590339-1590391
>chr4:1590942-1591006
>chr4:1591050-1591105
>chr4:1594538-1594872
>chr4:1595503-1595556
>chr4:1596754-1596938
>chr4:1597462-1597568
>chr4:1597710-1597992
>chr4:1598134-1598221
>chr4:1599910-1599976
>chr4:1600646-1600819
>chr4:1600944-1600987
>chr4:1601686-1601749
>chr4:1602805-1602858
>chr4:1603493-1603529
>chr4:1604872-1604946
>chr4:1605554-1605743
>chr4:1606026-1606406
>chr4:1607000-1607363
>chr4:1607655-1608142
>chr4:1609172-1610036
>chr4:1610552-1610597
>chr4:1610650-1610714
>chr4:1611369-1611448
>chr4:1612474-1612544
>chr4:1613179-1613295
>chr4:1614325-1614549
>chr4:1614637-1614692
>chr4:1615884-1615927
>chr4:1616181-1616292
>chr4:1616424-1616651
>chr4:1616846-1617181
>chr4:1617543-1617662
>chr4:1618816-1618859
>chr4:1619895-1620259
>chr4:1620494-1620823
>chr4:1620969-1621406
>chr4:1621467-1621556
>chr4:1621900-1621944
>chr4:1622023-1622131
>chr4:1622362-1622536
>chr4:1623291-1623362
>chr4:1624819-1625922
>chr4:1626476-1626611
>chr4:1626892-1627059
>chr4:1627675-1627849
>chr4:1628085-1628486
>chr4:1628517-1628836
>chr4:1629665-1629772
>chr4:1630734-1630768
>chr4:1630849-1631128
>chr4:1631617-1631715
>chr4:1631877-1632317
>chr4:1632358-1632443
>chr4:1634251-1634398
>chr4:1634607-1634929
>chr4:1635250-1635594
>chr4:1635819-1636173
>chr4:1637256-1637397
>chr4:1637590-1637761
>chr4:1638531-1638621
>chr4:1640612-1641281
>chr4:1643182-1643893
>chr4:1645993-1646479
>chr4:1647049-1647348
>chr4:1647909-1648235
>chr4:1648406-1648462
>chr4:1648828-1649283
>chr4:1649612-1649742
>chr4:1649872-1650794
>chr4:1650933-1651551
>chr4:1651946-1653218
>chr4:1653794-1653915
>chr4:1657635-1658322
>chr4:1659641-1659785
>chr4:1659852-1660281
>chr4:1660341-1660920
>chr4:1662045-1663336
>chr4:1663678-1663823
>chr4:1664690-1665515
>chr4:1665824-1666446
>chr4:1666678-1667323
>chr4:1668146-1668446
>chr4:1668500-1668574
>chr4:1670853-1671635
>chr4:1672750-1673083
>chr4:1673443-1673753
>chr4:1674080-1674256
>chr4:1674381-1674731
>chr4:1675777-1675860
>chr4:1676364-1676471
>chr4:1677740-1678043
>chr4:1678090-1678919
>chr4:1679019-1681021
>chr4:1681096-1681445
>chr4:1681546-1681806
>chr4:1682251-1682603
>chr4:1683361-1683483
>chr4:1685261-1685365
>chr4:1686040-1686358
>chr4:1686644-1686687
>chr4:1687072-1687188
>chr4:1687250-1688110
>chr4:1688143-1689123
>chr4:1689167-1690608
>chr4:1690788-1690846
>chr4:1690882-1690939
>chr4:1691270-1691520
>chr4:1692355-1692666
>chr4:1693388-1693470
>chr4:1694054-1694699
>chr4:1695514-1695768
>chr4:1696454-1698404
>chr4:1698458-1699088
>chr4:1700564-1700882
>chr4:1701123-1701490
>chr4:1701635-1701932
>chr4:1702956-1703259
>chr4:1703438-1703554
>chr4:1703782-1703945
>chr4:1704926-1705227
>chr4:1705817-1706304
>chr4:1706489-1707530
>chr4:1707669-1708236
>chr4:1709054-1709274
>chr4:1709317-1709546
>chr4:1709575-1710184
>chr4:1710400-1710463
>chr4:1710517-1710657
>chr4:1710759-1711081
>chr4:1713539-1714021
>chr4:1714127-1714746
>chr4:1714782-1714905
>chr4:1714941-1715074
>chr4:1716640-1716764
>chr4:1716909-1716956
>chr4:1717096-1717146
>chr4:1719263-1719776
>chr4:1720930-1721088
>chr4:1721691-1721749
>chr4:1723963-1724277
>chr4:1724395-1724568
>chr4:1724759-1725236
>chr4:1726842-1727154
>chr4:1729261-1730551
>chr4:1731643-1731947
>chr4:1732182-1732471
>chr4:1733056-1733089
>chr4:1733258-1734009
>chr4:1734190-1734586
>chr4:1734699-1734905
>chr4:1735031-1735083
>chr4:1736136-1736475
>chr4:1736619-1736921
>chr4:1738462-1739388
>chr4:1739787-1739912
>chr4:1740050-1740086
>chr4:1741951-1742125
>chr4:1742554-1743629
>chr4:1745241-1745314
>chr4:1745424-1745633
>chr4:1746644-1746726
>chr4:1747127-1747234
>chr4:1748086-1748287
>chr4:1748963-1749563
>chr4:1749891-1750087
>chr4:1750144-1750244
>chr4:1751093-1751206
>chr4:1752928-1753157
>chr4:1753289-1753438
>chr4:1754161-1754229
>chr4:1754936-1754987
>chr4:1756851-1757014
>chr4:1757328-1757448
>chr4:1757696-1757800
>chr4:1759224-1759325
>chr4:1759486-1759550
>chr4:1760045-1760102
>chr4:1761423-1761537
>chr4:1762026-1762069
>chr4:1762315-1762483
>chr4:1763802-1763932
>chr4:1764019-1764133
>chr4:1764232-1764562
>chr4:1764868-1764923
>chr4:1765164-1765276
>chr4:1765576-1765646
>chr4:1765834-1765897
>chr4:1765962-1766071
>chr4:1767345-1767461
>chr4:1767528-1767618
>chr4:1767735-1767793
>chr4:1771031-1771128
>chr4:1771820-1771878
>chr4:1771996-1772092
>chr4:1772148-1772225
>chr4:1772750-1772814
>chr4:1775091-1775707
>chr4:1778443-1778511
>chr4:1780057-1780260
>chr4:1780559-1780679
>chr4:1781298-1781608
>chr4:1781649-1782273
>chr4:1782368-1782483
>chr4:1783454-1783542
>chr4:1783784-1783829
>chr4:1785188-1785284
>chr4:1785525-1785722
>chr4:1786728-1786813
>chr4:1787352-1787427
>chr4:1787487-1787574
>chr4:1788907-1789125
>chr4:1789922-1789965
>chr4:1790640-1790920
>chr4:1791046-1791259
>chr4:1791600-1791897
>chr4:1792114-1792251
>chr4:1792655-1792709
>chr4:1793201-1793252
>chr4:1793620-1793758
>chr4:1794998-1795078
>chr4:1795643-1795708
>chr4:1796746-1796865
>chr4:1797332-1797487
>chr4:1798098-1798288
>chr4:1800036-1800119
>chr4:1801137-1801309
>chr4:1801737-1801817
>chr4:1802300-1802379
>chr4:1804111-1804162
>chr4:1805457-1805536
>chr4:1805934-1806091
>chr4:1806330-1806473
>chr4:1807380-1807424
>chr4:1807756-1807794
>chr4:1807882-1807941
>chr4:1809455-1809690
>chr4:1810293-1810358
>chr4:1810717-1810804
>chr4:1811790-1812375
>chr4:1814443-1814496
>chr4:1816477-1816528
>chr4:1816960-1817590
>chr4:1817685-1818088
>chr4:1818298-1818652
>chr4:1818805-1819080
>chr4:1819933-1820207
>chr4:1820701-1821664
>chr4:1823160-1823231
>chr4:1823442-1823513
>chr4:1824031-1824339
>chr4:1825309-1825367
>chr4:1826747-1826798
>chr4:1827237-1829843
>chr4:1830140-1830721
>chr4:1831587-1831666
>chr4:1832017-1832325
>chr4:1833064-1833296
>chr4:1834003-1834047
>chr4:1835130-1835501
>chr4:1835832-1836279
>chr4:1837590-1838601
>chr4:1838633-1838705
>chr4:1839950-1840719
>chr4:1840804-1840963
>chr4:1841066-1841316
>chr4:1842322-1842433
>chr4:1843110-1843194
>chr4:1844446-1845250
>chr4:1845334-1845432
>chr4:1845508-1846161
>chr4:1846297-1846572
>chr4:1847038-1847366
>chr4:1847535-1848020
>chr4:1848104-1848781
>chr4:1849240-1850184
>chr4:1850514-1850940
>chr4:1852100-1852171
>chr4:1852646-1852899
>chr4:1853108-1853288
>chr4:1853343-1853608
>chr4:1854192-1854830
>chr4:1854908-1855242
>chr4:1858546-1858865
>chr4:1859518-1859568
>chr4:1859852-1861105
>chr4:1861351-1861932
>chr4:1862092-1862233
>chr4:1862952-1863050
>chr4:1863091-1863233
>chr4:1864455-1864541
>chr4:1865071-1865379
>chr4:1867111-1867689
>chr4:1867821-1868516
>chr4:1868550-1868673
>chr4:1868768-1870104
>chr4:1871329-1871463
>chr4:1873847-1874039
>chr4:1874957-1876236
>chr4:1876411-1876677
>chr4:1876854-1877164
>chr4:1877923-1878431
>chr4:1879156-1879579
>chr4:1881145-1881724
>chr4:1881907-1881982
>chr4:1882377-1882704
>chr4:1883337-1883635
>chr4:1884080-1884694
>chr4:1884818-1885142
>chr4:1885956-1886017
>chr4:1886182-1886865
>chr4:1887517-1887667
>chr4:1888123-1888406
>chr4:1888504-1890150
>chr4:1890194-1891196
>chr4:1891569-1891919
>chr4:1892110-1892291
>chr4:1892560-1892999
>chr4:1893180-1893850
>chr4:1893916-1894275
>chr4:1894425-1895368
>chr4:1896425-1898708
>chr4:1901342-1901448
>chr4:1902210-1902542
>chr4:1902606-1902679
>chr4:1902900-1903123
>chr4:1903380-1903432
>chr4:1903658-1904044
>chr4:1904843-1905143
>chr4:1906230-1906528
>chr4:1906625-1906968
>chr4:1907470-1907537
>chr4:1907627-1907908
>chr4:1908764-1908962
>chr4:1909211-1909276
>chr4:1909604-1909939
>chr4:1910227-1910444
>chr4:1911297-1911636
>chr4:1912165-1912265
>chr4:1912489-1912762
>chr4:1912894-1914634
>chr4:1915082-1915484
>chr4:1916307-1916656
>chr4:1917255-1918069
>chr4:1918858-1919194
>chr4:1919647-1919986
>chr4:1920121-1920424
>chr4:1920506-1921112
>chr4:1921170-1922131
>chr4:1922200-1922294
>chr4:1922637-1922951
>chr4:1923195-1923353
>chr4:1924050-1924196
>chr4:1924632-1924947
>chr4:1925361-1926111
>chr4:1926174-1926769
>chr4:1926872-1926979
>chr4:1927441-1927702
>chr4:1927873-1928210
>chr4:1929508-1929609
>chr4:1932153-1932425
>chr4:1932462-1932764
>chr4:1933394-1933698
>chr4:1934078-1934929
>chr4:1935595-1935894
>chr4:1936382-1936693
>chr4:1937051-1937357
>chr4:1938335-1938453
>chr4:1939331-1939384
>chr4:1941104-1941154
>chr4:1941540-1941636
>chr4:1946244-1946571
>chr4:1948769-1948894
>chr4:1949465-1949776
>chr4:1951429-1951528
>chr4:1952283-1952392
>chr4:1953787-1954891
>chr4:1957268-1957592
>chr4:1958506-1958573
>chr4:1959841-1960158
>chr4:1962664-1962862
>chr4:1963715-1963983
>chr4:1964377-1964405
>chr4:1964568-1964626
>chr4:1964728-1964832
>chr4:1965428-1965535
>chr4:1965596-1966022
>chr4:1966075-1966157
>chr4:1966360-1966767
>chr4:1966918-1967079
>chr4:1967104-1967642
>chr4:1967804-1968079
>chr4:1969428-1969726
>chr4:1971067-1971209
>chr4:1972832-1973152
>chr4:1974209-1974523
>chr4:1975881-1975920
>chr4:1977050-1977155
>chr4:1977486-1978171
>chr4:1982468-1982551
>chr4:1982584-1982645
>chr4:1986936-1986989
>chr4:1988919-1989611
>chr4:1990796-1991100
>chr4:1993338-1993686
>chr4:1993752-1993947
>chr4:1994115-1994892
>chr4:1994958-1995044
>chr4:1995097-1995143
>chr4:1995189-1995342
>chr4:1995903-1996009
>chr4:1996658-1997163
>chr4:1997461-1998051
>chr4:1998084-1998269
>chr4:1998297-1998503
>chr4:1998535-2003832
>chr4:2003849-2005143
>chr4:2005438-2005782
>chr4:2006497-2007259
>chr4:2007492-2007541
>chr4:2009823-2009913
>chr4:2010245-2010297
>chr4:2010378-2010698
>chr4:2010847-2010897
>chr4:2011171-2011393
>chr4:2011617-2012117
>chr4:2012209-2012515
>chr4:2012641-2012697
>chr4:2012834-2013386
>chr4:2013539-2014467
>chr4:2014843-2014964
>chr4:2015530-2015598
>chr4:2015812-2016130
>chr4:2016509-2016812
>chr4:2016958-2017360
>chr4:2017775-2018106
>chr4:2018492-2018758
>chr4:2019414-2019737
>chr4:2019844-2019971
>chr4:2020161-2022745
>chr4:2022773-2023434
>chr4:2024989-2025034
>chr4:2025141-2030093
>chr4:2030142-2034297
>chr4:2035300-2035665
>chr4:2036929-2037416
>chr4:2037604-2038600
>chr4:2039137-2040383
>chr4:2042171-2042467
>chr4:2042849-2042902
>chr4:2043776-2043848
>chr4:2044219-2044432
>chr4:2045113-2045189
>chr4:2045481-2045543
>chr4:2045596-2045649
>chr4:2046356-2046485
>chr4:2046714-2046787
>chr4:2047549-2047585
>chr4:2049043-2049386
>chr4:2049751-2050123
>chr4:2050389-2050861
>chr4:2051971-2052556
>chr4:2052944-2053006
>chr4:2053163-2054060
>chr4:2054108-2055674
>chr4:2055950-2056398
>chr4:2057070-2057399
>chr4:2058182-2058239
>chr4:2058648-2058694
>chr4:2059078-2059161
>chr4:2059329-2059427
>chr4:2059635-2059734
>chr4:2060498-2060704
>chr4:2061556-2061597
>chr4:2062450-2062561
>chr4:2064610-2064744
>chr4:2066999-2067070
>chr4:2067489-2067612
>chr4:2068305-2068406
>chr4:2068737-2068848
>chr4:2069400-2069454
>chr4:2069709-2069780
>chr4:2070031-2070068
>chr4:2072137-2072186
>chr4:2073424-2073506
>chr4:2074951-2074992
>chr4:2076032-2076111
>chr4:2078404-2078550
>chr4:2078931-2079237
>chr4:2079436-2079535
>chr4:2079603-2079891
>chr4:2080402-2080628
>chr4:2081942-2082260
>chr4:2086198-2086302
>chr4:2087468-2087704
>chr4:2087834-2087967
>chr4:2088058-2088095
>chr4:2092024-2092117
>chr4:2093998-2094481
>chr4:2095180-2095258
>chr4:2095353-2095406
>chr4:2097355-2097945
>chr4:2098090-2098498
>chr4:2098577-2098609
>chr4:2098687-2098725
>chr4:2098790-2099019
>chr4:2099395-2099539
>chr4:2099706-2100119
>chr4:2101324-2101373
>chr4:2102390-2102451
>chr4:2102768-2102846
>chr4:2102908-2103555
>chr4:2103736-2104498
>chr4:2105798-2105860
>chr4:2109516-2109663
>chr4:2109972-2113426
>chr4:2113492-2114325
>chr4:2114636-2114699
>chr4:2115039-2115535
>chr4:2119393-2119457
>chr4:2120013-2120160
>chr4:2120388-2120805
>chr4:2120903-2121965
>chr4:2122494-2124183
>chr4:2124243-2124635
>chr4:2127123-2127201
>chr4:2128770-2129100
>chr4:2129370-2129724
>chr4:2129966-2130343
>chr4:2130763-2131190
>chr4:2132400-2132471
>chr4:2133016-2133154
>chr4:2133193-2133564
>chr4:2133839-2133969
>chr4:2134004-2134599
>chr4:2137852-2138143
>chr4:2138396-2138449
>chr4:2138610-2138970
>chr4:2139090-2139206
>chr4:2139610-2139662
>chr4:2140067-2140762
>chr4:2142647-2142741
>chr4:2143040-2143957
>chr4:2144003-2144443
>chr4:2144924-2145018
>chr4:2145262-2145550
>chr4:2145951-2146571
>chr4:2147627-2147950
>chr4:2148385-2148854
>chr4:2149034-2149383
>chr4:2149422-2150345
>chr4:2150438-2150573
>chr4:2150830-2151118
>chr4:2151328-2151426
>chr4:2151532-2151574
>chr4:2152011-2152622
>chr4:2152884-2152956
>chr4:2153506-2154206
>chr4:2154251-2154486
>chr4:2155660-2156140
>chr4:2157436-2157757
>chr4:2157941-2158257
>chr4:2160376-2160726
>chr4:2161015-2162820
>chr4:2164212-2165557
>chr4:2165721-2166109
>chr4:2166453-2166536
>chr4:2166635-2166723
>chr4:2166800-2166995
>chr4:2167609-2167958
>chr4:2168090-2168142
>chr4:2168259-2168392
>chr4:2169552-2169673
>chr4:2171211-2171817
>chr4:2171970-2172060
>chr4:2173429-2173644
>chr4:2174820-2175142
>chr4:2175781-2175885
>chr4:2177637-2177680
>chr4:2178132-2178261
>chr4:2178587-2178956
>chr4:2179806-2179875
>chr4:2180996-2182046
>chr4:2182081-2182167
>chr4:2182275-2183079
>chr4:2183219-2183301
>chr4:2183350-2184161
>chr4:2184250-2184327
>chr4:2184832-2184870
>chr4:2185451-2185771
>chr4:2185981-2186101
>chr4:2186240-2186316
>chr4:2186817-2187620
>chr4:2187676-2191330
>chr4:2191420-2191708
>chr4:2191844-2192853
>chr4:2194731-2195007
>chr4:2195078-2195127
>chr4:2195475-2195740
>chr4:2196147-2196255
>chr4:2197144-2197251
>chr4:2199068-2199296
>chr4:2199396-2201273
>chr4:2201347-2207689
>chr4:2207755-2207829
>chr4:2208467-2208518
>chr4:2208699-2209014
>chr4:2209112-2209506
>chr4:2209630-2210132
>chr4:2210289-2211883
>chr4:2212363-2212690
>chr4:2212949-2213018
>chr4:2213896-2214235
>chr4:2214849-2214938
>chr4:2217997-2218464
>chr4:2221103-2222093
>chr4:2222282-2222485
>chr4:2223177-2223867
>chr4:2223918-2225113
>chr4:2225238-2225633
>chr4:2225721-2226002
>chr4:2227277-2227342
>chr4:2227646-2227713
>chr4:2228250-2228641
>chr4:2229507-2229869
>chr4:2230015-2230312
>chr4:2231284-2231677
>chr4:2232150-2232258
>chr4:2234661-2234734
>chr4:2234824-2235189
>chr4:2235299-2235412
>chr4:2236566-2236917
>chr4:2237169-2237563
>chr4:2237697-2237853
>chr4:2242314-2242428
>chr4:2242771-2243094
>chr4:2243858-2244106
>chr4:2244746-2244827
>chr4:2244997-2245116
>chr4:2245735-2245793
>chr4:2246588-2246678
>chr4:2249643-2249707
>chr4:2249923-2249968
>chr4:2251932-2251997
>chr4:2252546-2252602
>chr4:2252670-2252876
>chr4:2254572-2254640
>chr4:2255560-2255651
>chr4:2256609-2256812
>chr4:2256860-2256895
>chr4:2257380-2257474
>chr4:2259010-2259161
>chr4:2261528-2261633
>chr4:2263169-2263430
>chr4:2264577-2264708
>chr4:2264965-2265016
>chr4:2265223-2265275
>chr4:2265826-2265867
>chr4:2266977-2267215
>chr4:2268274-2268441
>chr4:2268459-2268530
>chr4:2269377-2269465
>chr4:2270189-2270221
>chr4:2270893-2271110
>chr4:2271156-2271223
>chr4:2271571-2271637
>chr4:2272505-2272603
>chr4:2273349-2273435
>chr4:2274606-2274667
>chr4:2274835-2274909
>chr4:2275050-2275117
>chr4:2276576-2276647
>chr4:2276786-2276866
>chr4:2277112-2277917
>chr4:2278041-2278096
>chr4:2278211-2278851
>chr4:2278929-2279784
>chr4:2279927-2279961
>chr4:2280171-2280545
>chr4:2281340-2281447
>chr4:2281600-2281735
>chr4:2282814-2282924
>chr4:2283097-2283616
>chr4:2284252-2284376
>chr4:2284947-2285317
>chr4:2286889-2286931
>chr4:2286999-2287081
>chr4:2288132-2288171
>chr4:2288658-2289311
>chr4:2289631-2289710
>chr4:2290684-2290735
>chr4:2291572-2291644
>chr4:2292676-2292716
>chr4:2293047-2293145
>chr4:2293465-2293994
>chr4:2294451-2294729
>chr4:2294840-2295473
>chr4:2295543-2295654
>chr4:2299429-2300132
>chr4:2300335-2300368
>chr4:2303061-2303175
>chr4:2303578-2303742
>chr4:2304084-2304166
>chr4:2306566-2306653
>chr4:2307233-2307825
>chr4:2308098-2308301
>chr4:2308470-2308845
>chr4:2309034-2309151
>chr4:2309297-2309422
>chr4:2309805-2310436
>chr4:2310517-2311563
>chr4:2311665-2313126
>chr4:2313247-2313876
>chr4:2314365-2314553
>chr4:2314787-2315657
>chr4:2315799-2315910
>chr4:2316107-2316529
>chr4:2316632-2317296
>chr4:2317624-2318030
>chr4:2318272-2318527
>chr4:2318757-2318915
>chr4:2319793-2319865
>chr4:2320109-2320155
>chr4:2322768-2322846
>chr4:2322951-2324003
>chr4:2324064-2324159
>chr4:2324262-2324352
>chr4:2325517-2326574
>chr4:2326623-2328613
>chr4:2328693-2329155
>chr4:2329185-2329670
>chr4:2329988-2330090
>chr4:2330469-2330574
>chr4:2331023-2331187
>chr4:2331351-2331557
>chr4:2333197-2333331
>chr4:2334530-2334866
>chr4:2335231-2335286
>chr4:2336599-2337075
>chr4:2337612-2337898
>chr4:2338298-2338631
>chr4:2338818-2339110
>chr4:2339230-2339273
>chr4:2339863-2340003
>chr4:2341018-2341138
>chr4:2341731-2342009
>chr4:2342402-2342631
>chr4:2343877-2343916
>chr4:2344588-2345224
>chr4:2345624-2345674
>chr4:2345869-2346523
>chr4:2346702-2347138
>chr4:2347329-2348072
>chr4:2348146-2348646
>chr4:2349261-2349620
>chr4:2349960-2350004
>chr4:2350173-2350550
>chr4:2350647-2350745
>chr4:2350981-2351015
>chr4:2351114-2351152
>chr4:2351277-2351333
>chr4:2351417-2351876
>chr4:2352054-2352182
>chr4:2352374-2352469
>chr4:2352929-2353048
>chr4:2353184-2353255
>chr4:2354451-2354765
>chr4:2355196-2355884
>chr4:2356018-2356066
>chr4:2356885-2357199
>chr4:2358729-2359665
>chr4:2360389-2360447
>chr4:2362053-2362128
>chr4:2365017-2365189
>chr4:2368122-2368488
>chr4:2368618-2368913
>chr4:2369577-2369669
>chr4:2369792-2370170
>chr4:2371625-2371698
>chr4:2371919-2372026
>chr4:2373175-2373573
>chr4:2374309-2374665
>chr4:2375824-2377328
>chr4:2377903-2378010
>chr4:2378049-2378409
>chr4:2379729-2380114
>chr4:2380557-2383533
>chr4:2386123-2386524
>chr4:2386647-2386815
>chr4:2387054-2387113
>chr4:2389303-2389437
>chr4:2390006-2390075
>chr4:2390143-2390294
>chr4:2391464-2391699
>chr4:2391746-2392164
>chr4:2393845-2394037
>chr4:2394102-2394171
>chr4:2395606-2395710
>chr4:2395895-2395931
>chr4:2396076-2396776
>chr4:2397182-2397631
>chr4:2397743-2397840
>chr4:2398697-2398959
>chr4:2400500-2400953
>chr4:2403107-2403218
>chr4:2403670-2404338
>chr4:2404422-2404642
>chr4:2404849-2405092
>chr4:2405757-2406398
>chr4:2406758-2406877
>chr4:2407615-2407891
>chr4:2409153-2409278
>chr4:2410207-2410791
>chr4:2410848-2410919
>chr4:2413016-2413059
>chr4:2415331-2415481
>chr4:2416051-2416154
>chr4:2421343-2421656
>chr4:2421804-2422058
>chr4:2422833-2422967
>chr4:2424136-2424473
>chr4:2427916-2428072
>chr4:2428480-2428712
>chr4:2429566-2429907
>chr4:2430033-2430575
>chr4:2430714-2431464
>chr4:2431785-2431889
>chr4:2432963-2433005
>chr4:2435001-2435311
>chr4:2435385-2435448
>chr4:2435617-2436144
>chr4:2436225-2436260
>chr4:2436304-2436401
>chr4:2437082-2437251
>chr4:2438245-2438812
>chr4:2439215-2439275
>chr4:2439742-2441403
>chr4:2442383-2442473
>chr4:2442858-2443052
>chr4:2443608-2443688
>chr4:2444011-2444062
>chr4:2444728-2444913
>chr4:2446322-2448155
>chr4:2449793-2449848
>chr4:2450567-2450733
>chr4:2450889-2450969
>chr4:2451400-2451454
>chr4:2452327-2452441
>chr4:2452725-2453088
>chr4:2453828-2454427
>chr4:2454458-2455698
>chr4:2456163-2456341
>chr4:2456388-2456860
>chr4:2456936-2457248
>chr4:2458254-2458329
>chr4:2458441-2458477
>chr4:2459005-2459085
>chr4:2460735-2461025
>chr4:2461964-2462215
>chr4:2464204-2464505
>chr4:2466094-2466346
>chr4:2466445-2466782
>chr4:2467056-2467735
>chr4:2467894-2468155
>chr4:2470183-2470243
>chr4:2470880-2471467
>chr4:2471563-2472595
>chr4:2472719-2474440
>chr4:2474478-2475717
>chr4:2475814-2475869
>chr4:2476378-2479744
>chr4:2479963-2480630
>chr4:2481668-2481927
>chr4:2483523-2484130
>chr4:2484443-2484524
>chr4:2487145-2487725
>chr4:2488030-2488131
>chr4:2488180-2488483
>chr4:2488711-2489112
>chr4:2490865-2491079
>chr4:2491233-2492316
>chr4:2493514-2493770
>chr4:2493824-2494086
>chr4:2494194-2494230
>chr4:2494311-2495023
>chr4:2495629-2495941
>chr4:2496470-2496766
>chr4:2497627-2497938
>chr4:2498175-2498495
>chr4:2498602-2499620
>chr4:2499834-2500183
>chr4:2501103-2501154
>chr4:2502163-2502236
>chr4:2502350-2503178
>chr4:2503949-2504077
>chr4:2504357-2505037
>chr4:2505294-2505950
>chr4:2506177-2506870
>chr4:2507822-2508134
>chr4:2508544-2508903
>chr4:2508946-2509526
>chr4:2511216-2511695
>chr4:2516644-2516712
>chr4:2517056-2517478
>chr4:2517633-2518178
>chr4:2518286-2520043
>chr4:2520187-2521402
>chr4:2521447-2521947
>chr4:2522112-2522438
>chr4:2522544-2524363
>chr4:2524531-2526163
>chr4:2526264-2526669
>chr4:2526710-2526816
>chr4:2526863-2527099
>chr4:2527148-2528307
>chr4:2528471-2529892
>chr4:2530084-2534953
>chr4:2536562-2536638
>chr4:2536815-2536915
>chr4:2537754-2537808
>chr4:2538085-2538521
>chr4:2538826-2539198
>chr4:2539247-2539313
>chr4:2539434-2539733
>chr4:2539775-2541742
>chr4:2541821-2542522
>chr4:2543075-2543386
>chr4:2543414-2543911
>chr4:2544234-2544892
>chr4:2544972-2545296
>chr4:2545658-2546385
>chr4:2546541-2546817
>chr4:2546869-2547556
>chr4:2547646-2548753
>chr4:2548802-2550354
>chr4:2550423-2551437
>chr4:2551485-2553269
>chr4:2553317-2554366
>chr4:2554441-2554813
>chr4:2555340-2555376
>chr4:2555516-2556709
>chr4:2556907-2556974
>chr4:2557020-2557235
>chr4:2557387-2557493
>chr4:2557639-2558306
>chr4:2558412-2559034
>chr4:2559361-2559606
>chr4:2559937-2560254
>chr4:2560781-2560971
>chr4:2561199-2561800
>chr4:2562147-2562467
>chr4:2562617-2563247
>chr4:2563415-2563554
>chr4:2564060-2564384
>chr4:2564796-2565102
>chr4:2565267-2565560
>chr4:2566047-2566352
>chr4:2566402-2566699
>chr4:2566920-2567271
>chr4:2567610-2567673
>chr4:2568302-2568524
>chr4:2568994-2569270
>chr4:2569540-2569784
>chr4:2571545-2572374
>chr4:2573197-2573521
>chr4:2574746-2574851
>chr4:2574987-2575028
>chr4:2575488-2575766
>chr4:2576085-2576669
>chr4:2577134-2577200
>chr4:2577398-2577719
>chr4:2578071-2578281
>chr4:2578642-2581154
>chr4:2581217-2582500
>chr4:2582608-2582672
>chr4:2582959-2583297
>chr4:2583378-2583539
>chr4:2583969-2584149
>chr4:2584285-2584445
>chr4:2584642-2585014
>chr4:2585514-2586432
>chr4:2586667-2587735
>chr4:2589846-2590548
>chr4:2590739-2591045
>chr4:2592096-2592415
>chr4:2592716-2592773
>chr4:2593204-2593261
>chr4:2594153-2594209
>chr4:2594783-2595389
>chr4:2597776-2598197
>chr4:2599736-2600201
>chr4:2600897-2602201
>chr4:2602343-2604144
>chr4:2604762-2605108
>chr4:2605683-2606354
>chr4:2606700-2606825
>chr4:2607759-2607828
>chr4:2608215-2608519
>chr4:2608856-2609300
>chr4:2609662-2610257
>chr4:2610530-2611040
>chr4:2611196-2611705
>chr4:2611818-2612734
>chr4:2612929-2613375
>chr4:2613414-2614162
>chr4:2614274-2614734
>chr4:2614867-2615092
>chr4:2615257-2616106
>chr4:2616187-2616249
>chr4:2616455-2617601
>chr4:2618379-2619029
>chr4:2619289-2620135
>chr4:2620529-2620872
>chr4:2621976-2622297
>chr4:2622642-2622696
>chr4:2622745-2622850
>chr4:2623177-2623474
>chr4:2623983-2624045
>chr4:2624171-2624446
>chr4:2624667-2625210
>chr4:2625694-2626030
>chr4:2627143-2627500
>chr4:2627583-2628187
>chr4:2628365-2628700
>chr4:2628837-2629173
>chr4:2629821-2630148
>chr4:2632001-2632163
>chr4:2632279-2632601
>chr4:2632671-2632722
>chr4:2633088-2633460
>chr4:2633569-2633904
>chr4:2634943-2634988
>chr4:2635395-2635843
>chr4:2636000-2636392
>chr4:2637010-2637329
>chr4:2639701-2639754
>chr4:2640681-2640979
>chr4:2641028-2641689
>chr4:2641846-2642331
>chr4:2642725-2642940
>chr4:2643338-2643605
>chr4:2644842-2644940
>chr4:2645453-2645828
>chr4:2646139-2646476
>chr4:2647139-2647448
>chr4:2648135-2648198
>chr4:2649045-2649697
>chr4:2649756-2650302
>chr4:2651006-2651678
>chr4:2652072-2652112
>chr4:2652366-2652742
>chr4:2653401-2653797
>chr4:2653893-2654459
>chr4:2654726-2654784
>chr4:2655471-2655935
>chr4:2655998-2656091
>chr4:2656662-2656735
>chr4:2656883-2657258
>chr4:2657760-2657791
>chr4:2658706-2659050
>chr4:2660181-2660253
>chr4:2661872-2662241
>chr4:2663673-2664025
>chr4:2664533-2664867
>chr4:2665052-2665157
>chr4:2665259-2665299
>chr4:2665373-2665976
>chr4:2666041-2666263
>chr4:2666400-2666628
>chr4:2666989-2667158
>chr4:2667634-2667707
>chr4:2667901-2668182
>chr4:2668220-2669150
>chr4:2669290-2669634
>chr4:2669955-2669997
>chr4:2670259-2670365
>chr4:2670459-2670902
>chr4:2673144-2673185
>chr4:2673884-2673939
>chr4:2674711-2674872
>chr4:2674934-2675191
>chr4:2675312-2675347
>chr4:2675464-2676002
>chr4:2676052-2681760
>chr4:2681852-2683146
>chr4:2683261-2683624
>chr4:2684042-2684085
>chr4:2686334-2686393
>chr4:2686423-2686492
>chr4:2687392-2687476
>chr4:2687925-2687974
>chr4:2690363-2690555
>chr4:2691193-2691432
>chr4:2691684-2691802
>chr4:2692099-2692446
>chr4:2692826-2693344
>chr4:2694254-2694571
>chr4:2695785-2696112
>chr4:2697194-2697383
>chr4:2698519-2698609
>chr4:2698952-2699156
>chr4:2699737-2699790
>chr4:2700324-2700377
>chr4:2700479-2700527
>chr4:2700674-2700990
>chr4:2701767-2702111
>chr4:2702388-2702433
>chr4:2703233-2703550
>chr4:2703681-2704573
>chr4:2704878-2705219
>chr4:2705607-2706219
>chr4:2706260-2706699
>chr4:2706848-2707128
>chr4:2707175-2707320
>chr4:2707380-2708759
>chr4:2709224-2709341
>chr4:2709390-2709773
>chr4:2710070-2711243
>chr4:2711314-2711956
>chr4:2712186-2712224
>chr4:2712711-2713405
>chr4:2715155-2715447
>chr4:2716667-2717955
>chr4:2718144-2718206
>chr4:2718444-2718760
>chr4:2719125-2719317
>chr4:2719431-2720094
>chr4:2720337-2720773
>chr4:2720890-2721504
>chr4:2722822-2723994
>chr4:2724208-2724723
>chr4:2724833-2725488
>chr4:2725734-2726341
>chr4:2726645-2727268
>chr4:2727384-2727446
>chr4:2727861-2728377
>chr4:2728950-2729246
>chr4:2729320-2729391
>chr4:2729457-2729586
>chr4:2729705-2730211
>chr4:2730393-2731504
>chr4:2734169-2734264
>chr4:2734744-2734777
>chr4:2734953-2735393
>chr4:2735584-2738988
>chr4:2739036-2741582
>chr4:2742904-2742970
>chr4:2743899-2743968
>chr4:2748177-2749096
>chr4:2749171-2749262
>chr4:2749403-2749446
>chr4:2749659-2750122
>chr4:2750393-2750643
>chr4:2750702-2750763
>chr4:2751453-2752198
>chr4:2752759-2752917
>chr4:2752949-2753485
>chr4:2754051-2754119
>chr4:2754407-2755030
>chr4:2755169-2755213
>chr4:2755728-2755874
>chr4:2756400-2756474
>chr4:2756905-2757218
>chr4:2758030-2758363
>chr4:2758637-2758688
>chr4:2759084-2759425
>chr4:2759698-2760028
>chr4:2760221-2760530
>chr4:2762361-2763551
>chr4:2764503-2764703
>chr4:2765349-2765970
>chr4:2766165-2766293
>chr4:2766844-2767092
>chr4:2767243-2767372
>chr4:2767487-2767583
>chr4:2769548-2769812
>chr4:2769854-2770239
>chr4:2770379-2770676
>chr4:2771490-2771810
>chr4:2772197-2772506
>chr4:2772636-2773811
>chr4:2774045-2774376
>chr4:2774456-2774767
>chr4:2774960-2775316
>chr4:2775899-2776873
>chr4:2777059-2778282
>chr4:2778446-2778599
>chr4:2778666-2779397
>chr4:2779500-2780750
>chr4:2780807-2780834
>chr4:2780897-2785074
>chr4:2785446-2785546
>chr4:2785788-2786183
>chr4:2787316-2787392
>chr4:2787974-2788057
>chr4:2788568-2788666
>chr4:2788722-2788907
>chr4:2789060-2789389
>chr4:2789520-2789556
>chr4:2791549-2791749
>chr4:2791911-2791972
>chr4:2792270-2792339
>chr4:2792590-2792642
>chr4:2792969-2793014
>chr4:2793240-2793341
>chr4:2793978-2794026
>chr4:2794733-2794849
>chr4:2795376-2795481
>chr4:2795979-2796033
>chr4:2798378-2798490
>chr4:2801295-2801375
>chr4:2801467-2801602
>chr4:2801798-2802728
>chr4:2805841-2805911
>chr4:2806027-2806108
>chr4:2808091-2808148
>chr4:2808389-2808453
>chr4:2808742-2809460
>chr4:2810257-2810321
>chr4:2811371-2811586
>chr4:2812576-2812667
>chr4:2813301-2813336
>chr4:2813547-2813633
>chr4:2814487-2814529
>chr4:2814638-2814778
>chr4:2815952-2816985
>chr4:2818916-2819438
>chr4:2821155-2821217
>chr4:2821556-2822669
>chr4:2823280-2823433
>chr4:2825408-2825606
>chr4:2825962-2826039
>chr4:2826216-2826785
>chr4:2827974-2828075
>chr4:2830334-2830702
>chr4:2831482-2831572
>chr4:2832421-2832461
>chr4:2833292-2833444
>chr4:2834157-2834230
>chr4:2835611-2835935
>chr4:2836548-2836618
>chr4:2836799-2836850
>chr4:2837035-2837334
>chr4:2838133-2838173
>chr4:2838537-2838693
>chr4:2839126-2840273
>chr4:2840369-2840426
>chr4:2840516-2840847
>chr4:2840922-2841159
>chr4:2841388-2842934
>chr4:2843911-2843963
>chr4:2844068-2844166
>chr4:2844541-2844627
>chr4:2845072-2845397
>chr4:2846751-2846803
>chr4:2846828-2847429
>chr4:2847562-2848232
>chr4:2848456-2848781
>chr4:2849161-2849292
>chr4:2850052-2850122
>chr4:2850155-2851229
>chr4:2851833-2852528
>chr4:2852638-2852869
>chr4:2853102-2853399
>chr4:2853482-2853898
>chr4:2854023-2854360
>chr4:2854819-2854914
>chr4:2854944-2855021
>chr4:2855099-2855212
>chr4:2855630-2856052
>chr4:2856088-2856280
>chr4:2856427-2857217
>chr4:2857266-2857617
>chr4:2858241-2858402
>chr4:2858704-2858918
>chr4:2859276-2859405
>chr4:2859565-2859636
>chr4:2860701-2860790
>chr4:2861273-2861369
>chr4:2861834-2862040
>chr4:2863058-2863438
>chr4:2863713-2863910
>chr4:2864103-2864485
>chr4:2864675-2864966
>chr4:2865052-2865156
>chr4:2866153-2866596
>chr4:2866791-2867074
>chr4:2869116-2869278
>chr4:2869420-2869573
>chr4:2870959-2871274
>chr4:2871943-2871995
>chr4:2872427-2872509
>chr4:2872542-2873295
>chr4:2873874-2874244
>chr4:2874321-2874663
>chr4:2874835-2875243
>chr4:2876432-2877024
>chr4:2877388-2877480
>chr4:2877695-2877979
>chr4:2878540-2878769
>chr4:2879603-2879986
>chr4:2880448-2880781
>chr4:2881051-2881418
>chr4:2882851-2883139
>chr4:2883418-2884059
>chr4:2884396-2884513
>chr4:2885610-2885911
>chr4:2887445-2887477
>chr4:2888050-2888744
>chr4:2888798-2889036
>chr4:2889472-2889860
>chr4:2889911-2890711
>chr4:2890992-2891130
>chr4:2891160-2891474
>chr4:2892547-2893636
>chr4:2894297-2894591
>chr4:2894961-2895300
>chr4:2895398-2895467
>chr4:2895887-2896511
>chr4:2896752-2897089
>chr4:2897319-2897450
>chr4:2897573-2897820
>chr4:2901662-2902039
>chr4:2902387-2903074
>chr4:2906225-2906364
>chr4:2911423-2911759
>chr4:2912517-2913155
>chr4:2913908-2914080
>chr4:2915213-2915835
>chr4:2916158-2923596
>chr4:2925476-2925534
>chr4:2927297-2927435
>chr4:2928684-2928743
>chr4:2933684-2933743
>chr4:2934280-2934345
>chr4:2934454-2934508
>chr4:2935877-2935988
>chr4:2936075-2936107
>chr4:2936195-2936485
>chr4:2938235-2938868
>chr4:2943407-2943546
>chr4:2944383-2944712
>chr4:2945903-2946276
>chr4:2948408-2948773
>chr4:2949203-2949513
>chr4:2951663-2952120
>chr4:2952652-2952959
>chr4:2953986-2954238
>chr4:2954975-2955591
>chr4:2957012-2957305
>chr4:2958862-2958904
>chr4:2959305-2959625
>chr4:2959977-2960272
>chr4:2960633-2961377
>chr4:2964713-2964829
>chr4:2965001-2965198
>chr4:2965577-2965693
>chr4:2966111-2966464
>chr4:2966883-2967269
>chr4:2967385-2968198
>chr4:2969243-2969986
>chr4:2970371-2970999
>chr4:2971661-2971762
>chr4:2971837-2971997
>chr4:2972723-2973040
>chr4:2973995-2974425
>chr4:2974666-2974780
>chr4:2975013-2975311
>chr4:2975842-2976136
>chr4:2976166-2976442
>chr4:2976607-2976946
>chr4:2978648-2979890
>chr4:2980232-2980306
>chr4:2980739-2981019
>chr4:2981093-2981820
>chr4:2981903-2982234
>chr4:2983642-2984223
>chr4:2984789-2984945
>chr4:2985125-2985596
>chr4:2985709-2986028
>chr4:2986271-2986730
>chr4:2986953-2987086
>chr4:2987147-2988145
>chr4:2988173-2988599
>chr4:2988874-2989209
>chr4:2989382-2989603
>chr4:2990082-2990562
>chr4:2991002-2991163
>chr4:2991506-2991816
>chr4:2991987-2992181
>chr4:2992377-2992988
>chr4:2993364-2993859
>chr4:2994194-2994511
>chr4:2994607-2995750
>chr4:2995966-2996157
>chr4:2996253-2996608
>chr4:2996934-2996999
>chr4:2997270-2997376
>chr4:2997586-2998473
>chr4:2998541-2998865
>chr4:2998946-2999005
>chr4:2999047-2999185
>chr4:2999324-3000110
>chr4:3000420-3000877
>chr4:3000997-3001665
>chr4:3001729-3001802
>chr4:3002317-3002813
>chr4:3002966-3004007
>chr4:3004430-3004935
>chr4:3005509-3005841
>chr4:3006013-3006408
>chr4:3006463-3006774
>chr4:3007053-3007245
>chr4:3007292-3007336
>chr4:3007830-3008050
>chr4:3008487-3008883
>chr4:3009094-3009459
>chr4:3010206-3010533
>chr4:3011269-3011508
>chr4:3012687-3013398
>chr4:3014314-3015013
>chr4:3015398-3015698
>chr4:3015771-3016755
>chr4:3017013-3017061
>chr4:3017190-3017230
>chr4:3017613-3017723
>chr4:3017863-3018216
>chr4:3018298-3018911
>chr4:3019022-3019131
>chr4:3020028-3020322
>chr4:3020781-3021086
>chr4:3021145-3021185
>chr4:3021939-3022034
>chr4:3022671-3022992
>chr4:3024337-3024429
>chr4:3024504-3025304
>chr4:3025339-3025745
>chr4:3026440-3026676
>chr4:3026858-3026939
>chr4:3027044-3027360
>chr4:3028636-3029196
>chr4:3029526-3029567
>chr4:3030130-3030193
>chr4:3031757-3031847
>chr4:3032193-3032458
>chr4:3032717-3032774
>chr4:3032891-3033433
>chr4:3033537-3033887
>chr4:3034970-3035279
>chr4:3035575-3035765
>chr4:3035930-3036171
>chr4:3037037-3037127
>chr4:3037570-3037917
>chr4:3038917-3039238
>chr4:3039399-3039729
>chr4:3040153-3040490
>chr4:3041912-3041997
>chr4:3042833-3043678
>chr4:3043707-3043756
>chr4:3044124-3044240
>chr4:3044335-3044654
>chr4:3044803-3044989
>chr4:3045026-3045213
>chr4:3045352-3045432
>chr4:3045907-3045952
>chr4:3046069-3046406
>chr4:3046462-3048508
>chr4:3048600-3048833
>chr4:3048945-3049703
>chr4:3049808-3051385
>chr4:3051547-3051729
>chr4:3051902-3052181
>chr4:3052352-3055404
>chr4:3055718-3055909
>chr4:3055958-3056429
>chr4:3056476-3056589
>chr4:3056721-3056799
>chr4:3056892-3059050
>chr4:3059266-3060057
>chr4:3060309-3062360
>chr4:3063727-3063884
>chr4:3063962-3064000
>chr4:3064069-3064606
>chr4:3065230-3065665
>chr4:3066176-3066465
>chr4:3067890-3067957
>chr4:3068005-3068339
>chr4:3068672-3068959
>chr4:3069150-3069463
>chr4:3070280-3070586
>chr4:3071644-3071992
>chr4:3072607-3073055
>chr4:3074046-3074163
>chr4:3074866-3074976
>chr4:3075013-3075061
>chr4:3076861-3077227
>chr4:3077413-3077720
>chr4:3078219-3078303
>chr4:3078460-3079198
>chr4:3079261-3079426
>chr4:3080091-3080399
>chr4:3080433-3081207
>chr4:3081294-3081473
>chr4:3081544-3081946
>chr4:3083209-3083736
>chr4:3083878-3084032
>chr4:3084211-3084334
>chr4:3084403-3085029
>chr4:3085134-3085425
>chr4:3086270-3086708
>chr4:3087843-3088602
>chr4:3089258-3089557
>chr4:3090819-3091146
>chr4:3091366-3091413
>chr4:3091625-3091868
>chr4:3091992-3092767
>chr4:3093485-3093612
>chr4:3093921-3095677
>chr4:3095964-3096015
>chr4:3096829-3097853
>chr4:3097915-3098076
>chr4:3098945-3099009
>chr4:3099079-3099259
>chr4:3099498-3099976
>chr4:3100116-3100258
>chr4:3100744-3101034
>chr4:3103218-3103527
>chr4:3103889-3104942
>chr4:3106087-3106379
>chr4:3106420-3106472
>chr4:3108759-3109067
>chr4:3109175-3109589
>chr4:3111022-3111481
>chr4:3112610-3112686
>chr4:3113332-3113631
>chr4:3113888-3114403
>chr4:3116553-3116614
>chr4:3117526-3117855
>chr4:3118121-3118310
>chr4:3119848-3119907
>chr4:3119942-3119981
>chr4:3120109-3120781
>chr4:3121583-3121898
>chr4:3123479-3123703
>chr4:3125239-3125348
>chr4:3126031-3126358
>chr4:3127628-3128273
>chr4:3128921-3129228
>chr4:3133197-3133518
>chr4:3134695-3135335
>chr4:3136462-3136765
>chr4:3136917-3137207
>chr4:3137423-3137710
>chr4:3137798-3138439
>chr4:3138616-3138992
>chr4:3139039-3139524
>chr4:3139972-3140293
>chr4:3141222-3141297
>chr4:3141457-3141775
>chr4:3142296-3142352
>chr4:3143072-3143476
>chr4:3143547-3143919
>chr4:3144178-3144271
>chr4:3144309-3144623
>chr4:3146016-3146086
>chr4:3148358-3149002
>chr4:3149285-3149614
>chr4:3150212-3150291
>chr4:3150681-3151782
>chr4:3151908-3152501
>chr4:3152723-3152953
>chr4:3153056-3153294
>chr4:3153545-3153932
>chr4:3154001-3154047
>chr4:3154229-3154292
>chr4:3155197-3156424
>chr4:3157992-3158314
>chr4:3160909-3167378
>chr4:3168478-3168605
>chr4:3168740-3168863
>chr4:3168975-3170002
>chr4:3171455-3171793
>chr4:3172061-3172129
>chr4:3173645-3174005
>chr4:3175999-3176339
>chr4:3178746-3178789
>chr4:3179557-3179910
>chr4:3180790-3181187
>chr4:3182871-3183209
>chr4:3184298-3184373
>chr4:3185624-3185990
>chr4:3186876-3187437
>chr4:3189238-3190334
>chr4:3190450-3190678
>chr4:3191149-3191476
>chr4:3192028-3192397
>chr4:3193729-3193792
>chr4:3196448-3196750
>chr4:3198207-3198694
>chr4:3199244-3199614
>chr4:3201184-3201587
>chr4:3202724-3203025
>chr4:3204460-3205010
>chr4:3205409-3205779
>chr4:3207925-3207993
>chr4:3210886-3211224
>chr4:3211827-3211878
>chr4:3212721-3212784
>chr4:3213468-3213543
>chr4:3213617-3213685
>chr4:3216735-3217041
>chr4:3218272-3218645
>chr4:3218932-3218966
>chr4:3220870-3220954
>chr4:3221857-3221913
>chr4:3224494-3224598
>chr4:3225848-3225906
>chr4:3226274-3226463
>chr4:3227207-3227847
>chr4:3228650-3228703
>chr4:3229166-3229764
>chr4:3230586-3230841
>chr4:3232820-3232876
>chr4:3237068-3237379
>chr4:3240239-3240319
>chr4:3244219-3244281
>chr4:3247812-3248051
>chr4:3248619-3248731
>chr4:3250853-3250910
>chr4:3252134-3252313
>chr4:3252594-3252714
>chr4:3252759-3252876
>chr4:3254046-3254125
>chr4:3254560-3254654
>chr4:3255213-3255530
>chr4:3255592-3255640
>chr4:3258759-3259105
>chr4:3259741-3260115
>chr4:3260184-3260281
>chr4:3260530-3260841
>chr4:3261125-3261202
>chr4:3264180-3264517
>chr4:3264642-3265166
>chr4:3265293-3265355
>chr4:3265544-3265887
>chr4:3266450-3267087
>chr4:3267230-3267531
>chr4:3267615-3267755
>chr4:3269606-3269736
>chr4:3270403-3270442
>chr4:3270712-3270836
>chr4:3271058-3271383
>chr4:3271921-3272007
>chr4:3272069-3272494
>chr4:3272824-3272897
>chr4:3273051-3273628
>chr4:3273699-3273923
>chr4:3274273-3274734
>chr4:3274942-3274985
>chr4:3275048-3275418
>chr4:3275576-3276111
>chr4:3277792-3278175
>chr4:3278672-3279234
>chr4:3279485-3279802
>chr4:3281314-3281615
>chr4:3281724-3281861
>chr4:3282203-3282611
>chr4:3282989-3283068
>chr4:3284264-3284751
>chr4:3284966-3285104
>chr4:3285719-3285767
>chr4:3286753-3286786
>chr4:3287498-3287581
>chr4:3289136-3289622
>chr4:3289665-3290006
>chr4:3290115-3290267
>chr4:3290316-3290410
>chr4:3290430-3290527
>chr4:3291312-3291694
>chr4:3292960-3293004
>chr4:3293104-3293153
>chr4:3293272-3293354
>chr4:3294072-3294118
>chr4:3295369-3295733
>chr4:3295862-3295929
>chr4:3296057-3296490
>chr4:3298300-3298548
>chr4:3298767-3298848
>chr4:3300564-3300917
>chr4:3301020-3301254
>chr4:3301962-3302026
>chr4:3303030-3303068
>chr4:3303204-3303257
>chr4:3308974-3310370
>chr4:3310936-3310981
>chr4:3311584-3311741
>chr4:3312223-3312383
>chr4:3312995-3313073
>chr4:3314006-3314172
>chr4:3314360-3314730
>chr4:3314998-3315050
>chr4:3315734-3315772
>chr4:3317545-3317604
>chr4:3318100-3318187
>chr4:3318355-3318406
>chr4:3319127-3319737
>chr4:3319846-3320006
>chr4:3320873-3320992
>chr4:3322632-3322781
>chr4:3323749-3323971
>chr4:3324105-3324170
>chr4:3325249-3325448
>chr4:3325517-3328273
>chr4:3328461-3328626
>chr4:3330534-3330584
>chr4:3331423-3331461
>chr4:3332548-3332592
>chr4:3332812-3333532
>chr4:3334327-3334438
>chr4:3334529-3334708
>chr4:3335655-3336184
>chr4:3336694-3337114
>chr4:3337412-3337709
>chr4:3338061-3338362
>chr4:3339191-3339550
>chr4:3341232-3341898
>chr4:3343054-3343108
>chr4:3343426-3343522
>chr4:3343646-3343681
>chr4:3345160-3345191
>chr4:3345373-3345431
>chr4:3345887-3346044
>chr4:3347157-3347777
>chr4:3348292-3348411
>chr4:3349332-3349360
>chr4:3349474-3349546
>chr4:3350302-3350952
>chr4:3351817-3351862
>chr4:3352542-3352809
>chr4:3354860-3354965
>chr4:3355113-3355172
>chr4:3355518-3355960
>chr4:3356036-3360608
>chr4:3362404-3362596
>chr4:3363088-3363153
>chr4:3363788-3363945
>chr4:3364307-3364391
>chr4:3364599-3364691
>chr4:3365340-3365431
>chr4:3366121-3366214
>chr4:3367087-3367124
>chr4:3368316-3368777
>chr4:3372208-3372283
>chr4:3374762-3374802
>chr4:3375230-3375778
>chr4:3376955-3377443
>chr4:3378301-3378347
>chr4:3378417-3378656
>chr4:3378734-3379121
>chr4:3379247-3381777
>chr4:3383304-3383706
>chr4:3384154-3384470
>chr4:3385035-3385088
>chr4:3386455-3386509
>chr4:3388107-3388275
>chr4:3388557-3388793
>chr4:3389287-3389365
>chr4:3391338-3391397
>chr4:3391737-3391978
>chr4:3392697-3393012
>chr4:3394161-3394465
>chr4:3394612-3394673
>chr4:3394854-3395229
>chr4:3395671-3395827
>chr4:3395858-3396184
>chr4:3396377-3396474
>chr4:3396559-3396638
>chr4:3397941-3398025
>chr4:3398332-3398616
>chr4:3398770-3398815
>chr4:3398989-3399065
>chr4:3399134-3399489
>chr4:3400240-3400291
>chr4:3400552-3400772
>chr4:3401265-3401335
>chr4:3401969-3402040
>chr4:3405882-3405911
>chr4:3409871-3409998
>chr4:3410197-3410392
>chr4:3412091-3412165
>chr4:3412971-3413218
>chr4:3417714-3417769
>chr4:3418791-3418822
>chr4:3418911-3419847
>chr4:3419931-3420005
>chr4:3421585-3421626
>chr4:3425534-3426365
>chr4:3427389-3427787
>chr4:3432451-3432502
>chr4:3434048-3434408
>chr4:3435033-3435070
>chr4:3435429-3435685
>chr4:3435930-3435990
>chr4:3437134-3437200
>chr4:3438417-3438510
>chr4:3439981-3440110
>chr4:3440625-3440843
>chr4:3441420-3441552
>chr4:3441552-3441584
>chr4:3441968-3442113
>chr4:3443259-3443301
>chr4:3447654-3447769
>chr4:3449131-3449215
>chr4:3449673-3449751
>chr4:3450751-3451243
>chr4:3451546-3452013
>chr4:3452328-3452449
>chr4:3452616-3452723
>chr4:3453028-3453139
>chr4:3453314-3459270
>chr4:3459318-3460636
>chr4:3461499-3461597
>chr4:3462781-3462857
>chr4:3463428-3463482
>chr4:3464262-3464404
>chr4:3465402-3465452
>chr4:3465802-3465854
>chr4:3466007-3466049
>chr4:3467266-3467313
>chr4:3468130-3469357
>chr4:3469550-3469604
>chr4:3470079-3470140
>chr4:3470672-3470705
>chr4:3471283-3471406
>chr4:3473026-3473117
>chr4:3474024-3474082
>chr4:3474144-3474228
>chr4:3474353-3474946
>chr4:3475357-3475436
>chr4:3475700-3475844
>chr4:3476029-3476132
>chr4:3477032-3477209
>chr4:3478758-3478803
>chr4:3479601-3479638
>chr4:3480287-3480634
>chr4:3481187-3481375
>chr4:3483043-3483264
>chr4:3486853-3486952
>chr4:3488075-3488149
>chr4:3489861-3490506
>chr4:3490651-3490779
>chr4:3490882-3491569
>chr4:3491967-3492019
>chr4:3493303-3493429
>chr4:3494806-3494858
>chr4:3495071-3495137
>chr4:3498373-3498441
>chr4:3498582-3498714
>chr4:3499692-3499824
>chr4:3500449-3500498
>chr4:3501805-3501967
>chr4:3503467-3503549
>chr4:3503587-3503694
>chr4:3504323-3504977
>chr4:3505630-3505762
>chr4:3506037-3506676
>chr4:3506953-3507204
>chr4:3507894-3508338
>chr4:3509209-3509889
>chr4:3510142-3510461
>chr4:3511324-3511398
>chr4:3511745-3512145
>chr4:3513327-3513706
>chr4:3514353-3514409
>chr4:3515609-3515654
>chr4:3516820-3516909
>chr4:3518434-3518495
>chr4:3518802-3518872
>chr4:3519600-3519641
>chr4:3521431-3521467
>chr4:3521827-3522000
>chr4:3522589-3522839
>chr4:3523943-3524020
>chr4:3524784-3524823
>chr4:3527182-3527298
>chr4:3528840-3528959
>chr4:3529057-3529358
>chr4:3533393-3533677
>chr4:3534527-3534678
>chr4:3535246-3535371
>chr4:3535471-3535904
>chr4:3536072-3536140
>chr4:3536270-3536371
>chr4:3536563-3540383
>chr4:3540560-3540926
>chr4:3540985-3543103
>chr4:3543174-3543572
>chr4:3543782-3544275
>chr4:3544506-3544624
>chr4:3545195-3545387
>chr4:3545717-3546767
>chr4:3547138-3547224
>chr4:3547387-3547460
>chr4:3547776-3548457
>chr4:3548914-3549556
>chr4:3550138-3551015
>chr4:3551434-3551754
>chr4:3551817-3553408
>chr4:3553506-3553579
>chr4:3553670-3554091
>chr4:3554116-3554194
>chr4:3554303-3555534
>chr4:3556114-3556472
>chr4:3556799-3557005
>chr4:3557075-3557146
>chr4:3557274-3558064
>chr4:3558125-3558193
>chr4:3558311-3558381
>chr4:3558478-3558713
>chr4:3559337-3559521
>chr4:3559785-3560024
>chr4:3560177-3560886
>chr4:3560961-3561062
>chr4:3561171-3561344
>chr4:3561347-3561934
>chr4:3562117-3562206
>chr4:3562354-3565951
>chr4:3566456-3566977
>chr4:3567038-3569182
>chr4:3569225-3569479
>chr4:3569695-3569822
>chr4:3570433-3571022
>chr4:3571409-3571526
>chr4:3571628-3571901
>chr4:3573632-3573818
>chr4:3573860-3574391
>chr4:3576212-3576366
>chr4:3577963-3578497
>chr4:3578879-3579004
>chr4:3580166-3580650
>chr4:3581674-3581816
>chr4:3582774-3582807
>chr4:3582981-3583121
>chr4:3583895-3584457
>chr4:3584541-3585519
>chr4:3585993-3586281
>chr4:3589033-3589162
>chr4:3589674-3589773
>chr4:3589839-3589975
>chr4:3591592-3592206
>chr4:3592483-3592629
>chr4:3592983-3593024
>chr4:3593752-3594604
>chr4:3594716-3594756
>chr4:3595024-3595092
>chr4:3595450-3595498
>chr4:3596643-3596878
>chr4:3597063-3597119
>chr4:3597251-3597298
>chr4:3597451-3597536
>chr4:3597924-3597986
>chr4:3598576-3599255
>chr4:3599417-3600034
>chr4:3600625-3600920
>chr4:3601841-3601911
>chr4:3603591-3603861
>chr4:3604299-3604362
>chr4:3606154-3606827
>chr4:3607229-3607283
>chr4:3607369-3607454
>chr4:3608653-3608704
>chr4:3609778-3611093
>chr4:3611216-3611322
>chr4:3612912-3613078
>chr4:3613189-3613959
>chr4:3614953-3615368
>chr4:3615590-3615746
>chr4:3617023-3617744
>chr4:3617977-3618094
>chr4:3618604-3618978
>chr4:3619900-3620060
>chr4:3620237-3620863
>chr4:3620928-3620978
>chr4:3621246-3621846
>chr4:3621896-3622373
>chr4:3622666-3622708
>chr4:3622890-3623038
>chr4:3624235-3624657
>chr4:3624926-3625284
>chr4:3626239-3626306
>chr4:3629146-3629183
>chr4:3629254-3629289
>chr4:3629601-3629679
>chr4:3630846-3630949
>chr4:3631555-3631684
>chr4:3632344-3632457
>chr4:3632640-3632940
>chr4:3633257-3633350
>chr4:3634494-3634535
>chr4:3634911-3635020
>chr4:3635792-3636386
>chr4:3637947-3638070
>chr4:3638595-3638753
>chr4:3638964-3639032
>chr4:3639210-3639244
>chr4:3639758-3639872
>chr4:3640697-3640758
>chr4:3641170-3641629
>chr4:3642315-3642567
>chr4:3643163-3643304
>chr4:3645201-3645244
>chr4:3646482-3646528
>chr4:3647081-3647161
>chr4:3647206-3647325
>chr4:3648447-3648569
>chr4:3649854-3649892
>chr4:3650597-3650714
>chr4:3651383-3651452
>chr4:3651780-3651990
>chr4:3652740-3653035
>chr4:3655451-3655665
>chr4:3656050-3656121
>chr4:3656828-3656889
>chr4:3657245-3657305
>chr4:3657510-3657622
>chr4:3658282-3658408
>chr4:3658606-3658656
>chr4:3658932-3659083
>chr4:3660715-3661055
>chr4:3663160-3663487
>chr4:3664026-3664113
>chr4:3665355-3665797
>chr4:3665936-3665980
>chr4:3666463-3666538
>chr4:3667619-3667779
>chr4:3667854-3668035
>chr4:3672192-3672264
>chr4:3672581-3672724
>chr4:3672786-3673232
>chr4:3674866-3675165
>chr4:3675932-3676082
>chr4:3678047-3678909
>chr4:3679628-3679668
>chr4:3680269-3680698
>chr4:3681438-3681489
>chr4:3681632-3681672
>chr4:3681859-3682250
>chr4:3682536-3682731
>chr4:3685937-3686060
>chr4:3687075-3687434
>chr4:3688672-3688738
>chr4:3692791-3692985
>chr4:3693321-3693803
>chr4:3694913-3695060
>chr4:3695829-3696064
>chr4:3696557-3696677
>chr4:3697000-3697055
>chr4:3697934-3698284
>chr4:3699707-3699859
>chr4:3700160-3700383
>chr4:3701477-3701555
>chr4:3701627-3701671
>chr4:3702293-3702335
>chr4:3703430-3703552
>chr4:3703937-3703994
>chr4:3704568-3704609
>chr4:3706860-3706923
>chr4:3707233-3707276
>chr4:3708475-3708542
>chr4:3708969-3709053
>chr4:3710264-3710354
>chr4:3711614-3711704
>chr4:3712131-3712235
>chr4:3714211-3715040
>chr4:3715668-3715854
>chr4:3716299-3716339
>chr4:3718950-3719084
>chr4:3721387-3721544
>chr4:3722253-3722403
>chr4:3722684-3722779
>chr4:3723408-3723663
>chr4:3725981-3726581
>chr4:3727559-3727863
>chr4:3727998-3728073
>chr4:3730396-3730837
>chr4:3731282-3731409
>chr4:3732349-3732481
>chr4:3735379-3735428
>chr4:3735864-3736130
>chr4:3736700-3736865
>chr4:3738466-3738803
>chr4:3740240-3740279
>chr4:3741900-3742019
>chr4:3742284-3742313
>chr4:3746007-3746050
>chr4:3746462-3746829
>chr4:3747427-3747582
>chr4:3748994-3749203
>chr4:3749647-3749885
>chr4:3750143-3750196
>chr4:3750462-3750576
>chr4:3753535-3753590
>chr4:3754849-3754897
>chr4:3755438-3755633
>chr4:3755717-3756058
>chr4:3756248-3756407
>chr4:3756494-3756570
>chr4:3758645-3758708
>chr4:3759767-3759826
>chr4:3761075-3761120
>chr4:3761426-3761478
>chr4:3761743-3761795
>chr4:3762529-3762561
>chr4:3762667-3762713
>chr4:3765814-3765876
>chr4:3767506-3767590
>chr4:3768148-3768261
>chr4:3768801-3768867
>chr4:3770062-3770154
>chr4:3773742-3773782
>chr4:3774454-3774536
>chr4:3777875-3777970
>chr4:3778463-3778763
>chr4:3779000-3779427
>chr4:3779834-3779956
>chr4:3780695-3780726
>chr4:3782193-3782241
>chr4:3783357-3783427
>chr4:3785221-3785260
>chr4:3785353-3785390
>chr4:3785579-3785903
>chr4:3786339-3786397
>chr4:3786621-3786685
>chr4:3787226-3787298
>chr4:3787456-3787551
>chr4:3788127-3788208
>chr4:3789187-3789322
>chr4:3789429-3789580
>chr4:3789710-3789755
>chr4:3789803-3789846
>chr4:3790657-3790905
>chr4:3793128-3793216
>chr4:3794288-3794378
>chr4:3794437-3794516
>chr4:3794648-3794726
>chr4:3794824-3794894
>chr4:3795024-3795224
>chr4:3795470-3795949
>chr4:3797994-3798060
>chr4:3799951-3800254
>chr4:3800668-3800738
>chr4:3801504-3801543
>chr4:3802390-3802458
>chr4:3803653-3803689
>chr4:3804290-3804334
>chr4:3804605-3804950
>chr4:3805015-3805064
>chr4:3805128-3805501
>chr4:3806279-3806613
>chr4:3807019-3807442
>chr4:3807674-3807734
>chr4:3808378-3808424
>chr4:3808646-3808756
>chr4:3810947-3811097
>chr4:3813574-3813638
>chr4:3814869-3815110
>chr4:3815183-3815752
>chr4:3817665-3817740
>chr4:3818362-3818404
>chr4:3818474-3818861
>chr4:3819025-3819061
>chr4:3819468-3819604
>chr4:3819957-3820115
>chr4:3820704-3820764
>chr4:3821420-3821483
>chr4:3822654-3822715
>chr4:3823160-3823493
>chr4:3824457-3824599
>chr4:3825475-3825562
>chr4:3826178-3826330
>chr4:3827123-3827156
>chr4:3830516-3830578
>chr4:3832258-3832695
>chr4:3834899-3835176
>chr4:3835884-3835966
>chr4:3838571-3838618
>chr4:3841675-3841975
>chr4:3842299-3842345
>chr4:3842671-3842792
>chr4:3842918-3843005
>chr4:3843086-3843203
>chr4:3844710-3844916
>chr4:3844968-3845371
>chr4:3845911-3846011
>chr4:3846199-3846251
>chr4:3846387-3846742
>chr4:3847627-3847848
>chr4:3847899-3848464
>chr4:3848662-3848932
>chr4:3849179-3849289
>chr4:3849636-3850071
>chr4:3850449-3850487
>chr4:3851245-3851299
>chr4:3852141-3852204
>chr4:3852556-3852608
>chr4:3852835-3853000
>chr4:3853456-3853527
>chr4:3853893-3853926
>chr4:3855320-3855363
>chr4:3859493-3859673
>chr4:3861317-3861360
>chr4:3861817-3861913
>chr4:3863090-3863198
>chr4:3864614-3864660
>chr4:3865270-3865409
>chr4:3865918-3866051
>chr4:3866106-3866169
>chr4:3867013-3867230
>chr4:3868075-3868227
>chr4:3868377-3868419
>chr4:3869425-3869487
>chr4:3869547-3869715
>chr4:3870795-3871155
>chr4:3871856-3871948
>chr4:3872573-3872632
>chr4:3873233-3873426
>chr4:3873604-3873667
>chr4:3873882-3873943
>chr4:3874437-3874592
>chr4:3874755-3874818
>chr4:3874924-3875041
>chr4:3875412-3875461
>chr4:3876329-3876596
>chr4:3876915-3876974
>chr4:3877238-3877397
>chr4:3878193-3878455
>chr4:3880098-3880165
>chr4:3880405-3880444
>chr4:3880821-3880976
>chr4:3881325-3894273
>chr4:3894321-3898274
>chr4:3898441-3898525
>chr4:3898695-3898786
>chr4:3898835-3905421
>chr4:3905468-3909611
>chr4:3909747-3909830
>chr4:3909990-3910040
>chr4:3910255-3910402
>chr4:3910664-3910729
>chr4:3910953-3911874
>chr4:3912211-3912516
>chr4:3912819-3912897
>chr4:3913171-3913942
>chr4:3913969-3914425
>chr4:3914733-3914841
>chr4:3914907-3915369
>chr4:3915619-3916002
>chr4:3916280-3916498
>chr4:3916736-3917456
>chr4:3917816-3919231
>chr4:3919262-3919556
>chr4:3919921-3920630
>chr4:3920922-3921603
>chr4:3922304-3923111
>chr4:3923324-3923900
>chr4:3924032-3924149
>chr4:3924252-3925402
>chr4:3925562-3933211
>chr4:3933282-3934793
>chr4:3934902-3935098
>chr4:3935339-3935647
>chr4:3935726-3936438
>chr4:3936588-3936857
>chr4:3936924-3942098
>chr4:3942164-3943208
>chr4:3943391-3943455
>chr4:3943525-3944680
>chr4:3944727-3946138
>chr4:3946361-3950808
>chr4:3950857-3951717
>chr4:3951746-3955538
>chr4:3955570-3955780
>chr4:3955819-3956160
>chr4:3956185-3961478
>chr4:3961523-3967194
>chr4:3967338-3967610
>chr4:3967670-3973299
>chr4:3973331-3973970
>chr4:3974057-3983989
>chr4:3984092-3984293
>chr4:3984351-3986923
>chr4:3986963-3987595
>chr4:3987597-3988153
>chr4:3988211-3992406
>chr4:3992462-3997255
>chr4:3997376-3998843
>chr4:3998876-3998926
>chr4:3999002-3999414
>chr4:3999468-4009541
>chr4:4009686-4011683
>chr4:4011732-4011804
>chr4:4011857-4021049
>chr4:4021231-4021389
>chr4:4021470-4023310
>chr4:4023337-4023747
>chr4:4023867-4024737
>chr4:4024785-4024929
>chr4:4025075-4025444
>chr4:4025526-4026030
>chr4:4026096-4029583
>chr4:4029616-4030223
>chr4:4030320-4030897
>chr4:4031030-4031952
>chr4:4031982-4032059
>chr4:4032281-4032831
>chr4:4032964-4033662
>chr4:4033706-4045517
>chr4:4045574-4047139
>chr4:4047241-4047430
>chr4:4047638-4047768
>chr4:4047806-4050699
>chr4:4050737-4051268
>chr4:4051329-4054106
>chr4:4054181-4055617
>chr4:4055660-4060915
>chr4:4060973-4062483
>chr4:4062520-4075815
>chr4:4075890-4076095
>chr4:4076189-4081620
>chr4:4081641-4082616
>chr4:4082710-4088611
>chr4:4088752-4090201
>chr4:4090292-4094224
>chr4:4094253-4094995
>chr4:4095044-4095596
>chr4:4095639-4101944
>chr4:4102009-4103647
>chr4:4103688-4108568
>chr4:4108613-4109254
>chr4:4109292-4112137
>chr4:4112264-4112350
>chr4:4112396-4125989
>chr4:4126044-4134524
>chr4:4134604-4139191
>chr4:4139223-4139852
>chr4:4139917-4140999
>chr4:4141111-4141228
>chr4:4141493-4141820
>chr4:4141932-4142181
>chr4:4142270-4142883
>chr4:4142990-4143623
>chr4:4143686-4145638
>chr4:4145840-4146461
>chr4:4146788-4147251
>chr4:4147341-4159755
>chr4:4159785-4160765
>chr4:4160823-4165437
>chr4:4165481-4168552
>chr4:4168586-4169454
>chr4:4169600-4171370
>chr4:4171433-4171823
>chr4:4171936-4172092
>chr4:4172222-4173527
>chr4:4173571-4182200
>chr4:4182348-4182417
>chr4:4182464-4182523
>chr4:4182731-4182972
>chr4:4183028-4183094
>chr4:4183589-4183629
>chr4:4183750-4184221
>chr4:4184475-4184596
>chr4:4184755-4185025
>chr4:4185118-4185225
>chr4:4185283-4185365
>chr4:4185793-4185875
>chr4:4186056-4186248
>chr4:4186305-4187165
>chr4:4187230-4188710
>chr4:4188868-4189206
>chr4:4189257-4189341
>chr4:4189440-4189859
>chr4:4189971-4190720
>chr4:4191103-4191173
>chr4:4191453-4191510
>chr4:4191776-4192166
>chr4:4192592-4192990
>chr4:4193136-4193204
>chr4:4193316-4193355
>chr4:4193441-4193797
>chr4:4193834-4194238
>chr4:4194720-4195026
>chr4:4195468-4195549
>chr4:4195871-4195981
>chr4:4196050-4197307
>chr4:4197447-4197574
>chr4:4197600-4197757
>chr4:4197907-4197969
>chr4:4198268-4198620
>chr4:4198790-4199210
>chr4:4199355-4199803
>chr4:4200115-4200707
>chr4:4200737-4201934
>chr4:4202167-4202307
>chr4:4202573-4202633
>chr4:4202917-4202974
>chr4:4204710-4205073
>chr4:4205750-4205819
>chr4:4206912-4207104
>chr4:4207487-4208011
>chr4:4208082-4208135
>chr4:4208187-4208734
>chr4:4208785-4208921
>chr4:4208970-4209149
>chr4:4209316-4209805
>chr4:4210034-4210091
>chr4:4210286-4210363
>chr4:4210400-4210942
>chr4:4211397-4212098
>chr4:4213055-4215176
>chr4:4215320-4216178
>chr4:4216211-4216343
>chr4:4216785-4217014
>chr4:4217451-4218511
>chr4:4218642-4219154
>chr4:4219399-4220229
>chr4:4220454-4220847
>chr4:4220999-4221532
>chr4:4221562-4222403
>chr4:4222872-4223008
>chr4:4223229-4223492
>chr4:4223543-4224762
>chr4:4225037-4225122
>chr4:4225273-4225567
>chr4:4225619-4225994
>chr4:4226284-4226379
>chr4:4226495-4226728
>chr4:4226891-4226969
>chr4:4227035-4227308
>chr4:4227515-4227566
>chr4:4227707-4227906
>chr4:4228240-4228359
>chr4:4228484-4228624
>chr4:4228679-4229393
>chr4:4229464-4230192
>chr4:4230489-4231197
>chr4:4231370-4233357
>chr4:4233463-4233717
>chr4:4233789-4234434
>chr4:4234917-4235353
>chr4:4235524-4235771
>chr4:4235872-4236307
>chr4:4236660-4236718
>chr4:4236766-4236958
>chr4:4237256-4238182
>chr4:4238280-4238544
>chr4:4238681-4239085
>chr4:4239141-4239666
>chr4:4239996-4240237
>chr4:4240787-4241115
>chr4:4241890-4242196
>chr4:4242514-4242849
>chr4:4243026-4243433
>chr4:4244190-4244505
>chr4:4245662-4245900
>chr4:4245924-4246033
>chr4:4246728-4247093
>chr4:4249510-4249963
>chr4:4250385-4250711
>chr4:4251750-4251980
>chr4:4252061-4252133
>chr4:4252301-4252915
>chr4:4253460-4254147
>chr4:4255600-4255674
>chr4:4256443-4256731
>chr4:4256837-4256923
>chr4:4257625-4258252
>chr4:4258326-4258668
>chr4:4258829-4259154
>chr4:4260538-4261284
>chr4:4262351-4262659
>chr4:4262742-4263067
>chr4:4263801-4264129
>chr4:4264417-4264734
>chr4:4265684-4266058
>chr4:4266428-4266476
>chr4:4266659-4266723
>chr4:4267247-4267558
>chr4:4267692-4267832
>chr4:4269300-4269327
>chr4:4269816-4270227
>chr4:4270351-4270728
>chr4:4270852-4271684
>chr4:4271761-4271821
>chr4:4271974-4272107
>chr4:4272255-4272297
>chr4:4272364-4272410
>chr4:4272475-4272728
>chr4:4273405-4273559
>chr4:4273951-4274282
>chr4:4274545-4274667
>chr4:4275180-4275256
>chr4:4275456-4275638
>chr4:4275684-4275997
>chr4:4276423-4276880
>chr4:4277039-4277346
>chr4:4278696-4278782
>chr4:4279029-4279357
>chr4:4279901-4280580
>chr4:4281317-4281625
>chr4:4283176-4283467
>chr4:4283966-4284169
>chr4:4286667-4286976
>chr4:4288414-4288789
>chr4:4289301-4289347
>chr4:4289405-4289439
>chr4:4290920-4290958
>chr4:4291123-4291351
>chr4:4291398-4291483
>chr4:4291839-4292281
>chr4:4293003-4293187
>chr4:4293538-4293593
>chr4:4294000-4294149
>chr4:4294350-4294698
>chr4:4294975-4295039
>chr4:4295120-4295507
>chr4:4296298-4296670
>chr4:4297055-4297371
>chr4:4297493-4297796
>chr4:4298003-4298045
>chr4:4298415-4298728
>chr4:4299584-4299730
>chr4:4299775-4299821
>chr4:4300486-4300810
>chr4:4301650-4301761
>chr4:4303682-4303833
>chr4:4304206-4304517
>chr4:4304667-4304771
>chr4:4305123-4305183
>chr4:4306075-4306159
>chr4:4307518-4307588
>chr4:4307770-4307819
>chr4:4308097-4308439
>chr4:4309216-4309295
>chr4:4309660-4309751
>chr4:4310499-4310826
>chr4:4312154-4312227
>chr4:4312949-4313036
>chr4:4313859-4313934
>chr4:4314358-4314678
>chr4:4316897-4317019
>chr4:4317339-4317520
>chr4:4318280-4318652
>chr4:4318863-4319221
>chr4:4319527-4320068
>chr4:4320438-4320609
>chr4:4322552-4322623
>chr4:4322958-4323299
>chr4:4323484-4323680
>chr4:4324102-4324631
>chr4:4325033-4325332
>chr4:4326473-4327009
>chr4:4327131-4327473
>chr4:4328114-4328939
>chr4:4328972-4329161
>chr4:4329305-4329499
>chr4:4330102-4330171
>chr4:4330368-4330762
>chr4:4331869-4332525
>chr4:4332640-4332737
>chr4:4332933-4333290
>chr4:4333725-4334006
>chr4:4334544-4334648
>chr4:4334753-4336702
>chr4:4336936-4337048
>chr4:4337170-4337479
>chr4:4339261-4339319
>chr4:4339538-4339586
>chr4:4340534-4340845
>chr4:4340995-4341336
>chr4:4341743-4342305
>chr4:4342636-4342753
>chr4:4343230-4343328
>chr4:4343459-4343808
>chr4:4343906-4344328
>chr4:4344832-4345147
>chr4:4345271-4345309
>chr4:4345469-4345764
>chr4:4345809-4345857
>chr4:4346072-4347020
>chr4:4347832-4349215
>chr4:4349720-4349850
>chr4:4350328-4350900
>chr4:4351031-4351129
>chr4:4351175-4351232
>chr4:4351490-4351757
>chr4:4351830-4352237
>chr4:4352333-4352843
>chr4:4353504-4353541
>chr4:4353656-4353962
>chr4:4354000-4354235
>chr4:4354527-4354856
>chr4:4356673-4356737
>chr4:4357121-4357547
>chr4:4357678-4358021
>chr4:4358248-4358429
>chr4:4359249-4360303
>chr4:4360848-4361677
>chr4:4362202-4362929
>chr4:4363033-4363176
>chr4:4363581-4363678
>chr4:4364450-4364960
>chr4:4365374-4365442
>chr4:4365711-4365896
>chr4:4366486-4366836
>chr4:4367293-4367439
>chr4:4368077-4368442
>chr4:4369211-4369292
>chr4:4369623-4369872
>chr4:4370050-4370449
>chr4:4371386-4371757
>chr4:4372264-4372587
>chr4:4373578-4373754
>chr4:4373956-4374272
>chr4:4374495-4374906
>chr4:4375482-4375892
>chr4:4375950-4376054
>chr4:4376475-4376603
>chr4:4376689-4377074
>chr4:4377170-4377230
>chr4:4378702-4379012
>chr4:4379065-4379370
>chr4:4380519-4380909
>chr4:4381814-4382173
>chr4:4382830-4382900
>chr4:4383377-4383534
>chr4:4383769-4384069
>chr4:4384468-4384793
>chr4:4385294-4385356
>chr4:4388041-4388101
>chr4:4390872-4390957
>chr4:4394383-4394442
>chr4:4397912-4398467
>chr4:4398614-4398789
>chr4:4398874-4399492
>chr4:4399530-4400306
>chr4:4400350-4400391
>chr4:4400512-4400686
>chr4:4401486-4401523
>chr4:4401876-4402689
>chr4:4403086-4403185
>chr4:4403714-4403753
>chr4:4405017-4405107
>chr4:4405259-4405358
>chr4:4405641-4405693
>chr4:4406033-4406325
>chr4:4407426-4407519
>chr4:4408445-4408765
>chr4:4410111-4410163
>chr4:4410503-4410735
>chr4:4410806-4411799
>chr4:4414792-4414853
>chr4:4415096-4415208
>chr4:4420957-4421078
>chr4:4421254-4421553
>chr4:4422277-4422616
>chr4:4425689-4425791
>chr4:4428416-4428527
>chr4:4433382-4433586
>chr4:4435256-4435304
>chr4:4436462-4436526
>chr4:4436852-4437263
>chr4:4437427-4437585
>chr4:4438882-4439651
>chr4:4440007-4440054
>chr4:4440353-4440435
>chr4:4440597-4440652
>chr4:4440892-4440985
>chr4:4441081-4441172
>chr4:4441497-4441552
>chr4:4441786-4441842
>chr4:4442329-4442655
>chr4:4442699-4442791
>chr4:4443500-4443576
>chr4:4443653-4443983
>chr4:4444202-4444398
>chr4:4444448-4444495
>chr4:4444602-4444909
>chr4:4444952-4445968
>chr4:4446339-4446520
>chr4:4447215-4447635
>chr4:4448316-4449369
>chr4:4449760-4449803
>chr4:4450311-4450604
>chr4:4451522-4451642
>chr4:4451823-4452236
>chr4:4452298-4452997
>chr4:4453062-4453605
>chr4:4454809-4455124
>chr4:4455467-4455519
>chr4:4455713-4455798
>chr4:4455962-4456297
>chr4:4456933-4457054
>chr4:4458956-4459103
>chr4:4459573-4459647
>chr4:4459844-4459970
>chr4:4460840-4460929
>chr4:4462591-4462690
>chr4:4463156-4463440
>chr4:4464636-4465811
>chr4:4465924-4466003
>chr4:4466724-4467408
>chr4:4467594-4467684
>chr4:4468100-4468161
>chr4:4468370-4468401
>chr4:4470270-4470462
>chr4:4472293-4472330
>chr4:4473119-4473164
>chr4:4473285-4473597
>chr4:4474556-4474623
>chr4:4474647-4474957
>chr4:4475415-4475522
>chr4:4475728-4475922
>chr4:4476869-4477273
>chr4:4483810-4484171
>chr4:4485097-4485184
>chr4:4485259-4485294
>chr4:4486488-4486569
>chr4:4487429-4487457
>chr4:4487803-4487846
>chr4:4489388-4489575
>chr4:4494957-4495173
>chr4:4495351-4495686
>chr4:4497515-4497633
>chr4:4498471-4498539
>chr4:4500273-4500476
>chr4:4500552-4500605
>chr4:4500675-4501158
>chr4:4501491-4501547
>chr4:4502290-4502378
>chr4:4503537-4503685
>chr4:4504581-4504893
>chr4:4504942-4505307
>chr4:4505452-4505844
>chr4:4505923-4506138
>chr4:4506192-4506312
>chr4:4506631-4506914
>chr4:4507258-4507500
>chr4:4508543-4509501
>chr4:4510430-4511197
>chr4:4511713-4511765
>chr4:4511893-4511922
>chr4:4511958-4512071
>chr4:4515153-4515197
>chr4:4517765-4518106
>chr4:4518648-4518756
>chr4:4522610-4522834
>chr4:4524950-4524981
>chr4:4526710-4526842
>chr4:4527753-4527887
>chr4:4528265-4528650
>chr4:4529078-4529378
>chr4:4530360-4530406
>chr4:4530586-4531013
>chr4:4532266-4532349
>chr4:4532396-4532480
>chr4:4534722-4534780
>chr4:4534833-4534941
>chr4:4536252-4536345
>chr4:4536643-4536753
>chr4:4536938-4536986
>chr4:4541088-4541134
>chr4:4542899-4543087
>chr4:4543178-4543238
>chr4:4543455-4543833
>chr4:4544586-4544679
>chr4:4544831-4545205
>chr4:4545420-4545881
>chr4:4546342-4546701
>chr4:4546849-4547228
>chr4:4547363-4547414
>chr4:4547544-4547771
>chr4:4548320-4548620
>chr4:4549763-4549883
>chr4:4550280-4552547
>chr4:4552987-4553082
>chr4:4554173-4554229
>chr4:4554934-4555346
>chr4:4557097-4557166
>chr4:4557679-4558360
>chr4:4558434-4558594
>chr4:4559274-4559421
>chr4:4560505-4560560
>chr4:4560807-4560874
>chr4:4561047-4561099
>chr4:4561548-4561855
>chr4:4563055-4563096
>chr4:4563132-4563345
>chr4:4563545-4563861
>chr4:4565569-4565629
>chr4:4565957-4566286
>chr4:4566906-4567357
>chr4:4567635-4567671
>chr4:4567739-4568051
>chr4:4569629-4569699
>chr4:4569902-4570289
>chr4:4570422-4570492
>chr4:4570814-4570867
>chr4:4571461-4571567
>chr4:4572437-4572811
>chr4:4573337-4573470
>chr4:4574031-4574094
>chr4:4574241-4574612
>chr4:4576439-4576526
>chr4:4576663-4576716
>chr4:4577526-4577564
>chr4:4577589-4577894
>chr4:4577926-4577970
>chr4:4578242-4578355
>chr4:4578675-4578848
>chr4:4579348-4579428
>chr4:4580317-4580459
>chr4:4580634-4580760
>chr4:4581267-4581342
>chr4:4581385-4582094
>chr4:4582583-4582954
>chr4:4583242-4583623
>chr4:4583703-4583813
>chr4:4583947-4584040
>chr4:4584843-4584921
>chr4:4584958-4585615
>chr4:4586575-4586694
>chr4:4586733-4588366
>chr4:4588442-4588566
>chr4:4589348-4590175
>chr4:4590304-4590333
>chr4:4590469-4590528
>chr4:4590814-4590878
>chr4:4590984-4591058
>chr4:4591563-4591714
>chr4:4591855-4592116
>chr4:4592250-4592288
>chr4:4592607-4592807
>chr4:4593161-4593269
>chr4:4595264-4595364
>chr4:4595421-4595537
>chr4:4596937-4598121
>chr4:4598167-4598249
>chr4:4598401-4598467
>chr4:4598958-4599040
>chr4:4599472-4599559
>chr4:4599597-4599630
>chr4:4599820-4600362
>chr4:4600420-4600802
>chr4:4600861-4600936
>chr4:4600998-4601040
>chr4:4602529-4602672
>chr4:4602826-4602905
>chr4:4603157-4603823
>chr4:4604404-4605134
>chr4:4605385-4605660
>chr4:4606309-4606356
>chr4:4606563-4607163
>chr4:4608589-4608795
>chr4:4608893-4609247
>chr4:4609583-4609863
>chr4:4610517-4610638
>chr4:4612104-4612183
>chr4:4612755-4613070
>chr4:4613240-4613309
>chr4:4614027-4614105
>chr4:4614393-4614828
>chr4:4615062-4615143
>chr4:4616118-4616434
>chr4:4616481-4617012
>chr4:4618801-4618871
>chr4:4619059-4619124
>chr4:4619599-4619930
>chr4:4620287-4620355
>chr4:4620995-4621578
>chr4:4623098-4624009
>chr4:4624536-4624896
>chr4:4625689-4626017
>chr4:4626110-4626685
>chr4:4628322-4628365
>chr4:4628469-4628515
>chr4:4628610-4629487
>chr4:4629591-4631129
>chr4:4631253-4631548
>chr4:4631600-4631780
>chr4:4632328-4632374
>chr4:4632575-4633121
>chr4:4633380-4633427
>chr4:4633761-4634149
>chr4:4634384-4634718
>chr4:4635093-4635479
>chr4:4635837-4636135
>chr4:4636201-4636271
>chr4:4636966-4637306
>chr4:4637500-4637659
>chr4:4638779-4640140
>chr4:4640207-4640696
>chr4:4641813-4641890
>chr4:4643469-4643507
>chr4:4643620-4644493
>chr4:4644753-4645160
>chr4:4645249-4645306
>chr4:4645347-4645740
>chr4:4647077-4647127
>chr4:4647539-4648397
>chr4:4648636-4648780
>chr4:4649045-4649086
>chr4:4650290-4650393
>chr4:4650485-4650537
>chr4:4650755-4650796
>chr4:4650991-4651199
>chr4:4651390-4652275
>chr4:4653105-4653168
>chr4:4653314-4653728
>chr4:4653909-4654996
>chr4:4655530-4655977
>chr4:4656091-4656728
>chr4:4657090-4657253
>chr4:4658953-4659277
>chr4:4660529-4661679
>chr4:4661977-4662046
>chr4:4662750-4662835
>chr4:4663367-4663665
>chr4:4663955-4664022
>chr4:4664528-4664586
>chr4:4664637-4664699
>chr4:4665056-4665150
>chr4:4665286-4665498
>chr4:4666776-4666824
>chr4:4667816-4667870
>chr4:4668034-4668090
>chr4:4668459-4668586
>chr4:4669725-4670703
>chr4:4670798-4670860
>chr4:4670932-4670976
>chr4:4671048-4671191
>chr4:4672070-4672276
>chr4:4673762-4674089
>chr4:4674290-4674898
>chr4:4675061-4675258
>chr4:4675303-4675507
>chr4:4676906-4676975
>chr4:4677360-4677458
>chr4:4678981-4679349
>chr4:4679492-4679558
>chr4:4679728-4680078
>chr4:4680882-4680915
>chr4:4681589-4681673
>chr4:4681954-4682179
>chr4:4682411-4682720
>chr4:4683217-4683515
>chr4:4684197-4684281
>chr4:4684351-4684665
>chr4:4685038-4685444
>chr4:4685807-4685850
>chr4:4686442-4686815
>chr4:4687485-4687630
>chr4:4687742-4687847
>chr4:4689145-4689465
>chr4:4689752-4689846
>chr4:4689920-4689978
>chr4:4690140-4690220
>chr4:4690406-4690729
>chr4:4691301-4691718
>chr4:4692191-4692411
>chr4:4692477-4692610
>chr4:4692670-4692953
>chr4:4693077-4693390
>chr4:4693599-4693645
>chr4:4695419-4695478
>chr4:4695535-4695836
>chr4:4696301-4696352
>chr4:4697625-4698137
>chr4:4699750-4699919
>chr4:4700598-4701289
>chr4:4701334-4701595
>chr4:4702522-4702949
>chr4:4703428-4703749
>chr4:4704631-4705113
>chr4:4705171-4705318
>chr4:4705988-4706077
>chr4:4706647-4706679
>chr4:4707152-4707194
>chr4:4707287-4707427
>chr4:4707822-4707913
>chr4:4708812-4709194
>chr4:4712630-4712704
>chr4:4713062-4713450
>chr4:4713602-4713683
>chr4:4714081-4714404
>chr4:4714867-4715077
>chr4:4716246-4716578
>chr4:4717546-4717645
>chr4:4719265-4719502
>chr4:4719549-4719726
>chr4:4721467-4721567
>chr4:4721794-4721894
>chr4:4722269-4722359
>chr4:4723209-4723525
>chr4:4725572-4725760
>chr4:4725809-4726017
>chr4:4726930-4727457
>chr4:4728739-4728790
>chr4:4728925-4729069
>chr4:4730760-4730892
>chr4:4731060-4731475
>chr4:4731956-4732220
>chr4:4732255-4732710
>chr4:4733496-4733594
>chr4:4735752-4735867
>chr4:4736747-4736830
>chr4:4738346-4738676
>chr4:4738891-4739691
>chr4:4739761-4739884
>chr4:4739944-4740812
>chr4:4743325-4743393
>chr4:4744216-4744267
>chr4:4744406-4744498
>chr4:4744669-4744977
>chr4:4747146-4747513
>chr4:4748496-4748859
>chr4:4749218-4749336
>chr4:4749768-4749884
>chr4:4750122-4750241
>chr4:4753656-4753830
>chr4:4754007-4754124
>chr4:4755263-4755321
>chr4:4755878-4756267
>chr4:4764902-4765218
>chr4:4766899-4766942
>chr4:4767091-4767282
>chr4:4767335-4768073
>chr4:4768241-4768378
>chr4:4769732-4769781
>chr4:4769823-4770067
>chr4:4770103-4770856
>chr4:4770935-4771000
>chr4:4771453-4771733
>chr4:4771975-4772014
>chr4:4772339-4772478
>chr4:4772985-4773301
>chr4:4773792-4773960
>chr4:4773994-4774313
>chr4:4775746-4775848
>chr4:4776751-4776800
>chr4:4777373-4777433
>chr4:4778542-4778575
>chr4:4780434-4780508
>chr4:4781220-4781422
>chr4:4782177-4782220
>chr4:4783027-4783179
>chr4:4783422-4783733
>chr4:4783827-4783928
>chr4:4785489-4785548
>chr4:4787022-4787181
>chr4:4787455-4789834
>chr4:4789885-4789988
>chr4:4790055-4790240
>chr4:4792823-4792885
>chr4:4793372-4793896
>chr4:4795351-4795665
>chr4:4797404-4797501
>chr4:4797647-4797710
>chr4:4798471-4798655
>chr4:4798690-4798902
>chr4:4799151-4799254
>chr4:4799512-4799697
>chr4:4799791-4800380
>chr4:4800609-4800677
>chr4:4800774-4800847
>chr4:4800997-4801068
>chr4:4801320-4801396
>chr4:4802009-4802136
>chr4:4802166-4802335
>chr4:4803070-4803164
>chr4:4804421-4804470
>chr4:4805952-4806038
>chr4:4807425-4807522
>chr4:4809550-4810077
>chr4:4811736-4811795
>chr4:4812315-4812506
>chr4:4813666-4815694
>chr4:4815779-4815815
>chr4:4816279-4817061
>chr4:4820855-4820910
>chr4:4821057-4822288
>chr4:4822339-4822859
>chr4:4822892-4823540
>chr4:4824159-4824201
>chr4:4824269-4824612
>chr4:4824659-4825044
>chr4:4825185-4825564
>chr4:4825823-4826101
>chr4:4826173-4826598
>chr4:4826769-4826911
>chr4:4827090-4827130
>chr4:4827748-4828045
>chr4:4828744-4828971
>chr4:4829093-4829130
>chr4:4829453-4829493
>chr4:4829952-4830118
>chr4:4830199-4830355
>chr4:4830648-4830938
>chr4:4831142-4831601
>chr4:4831668-4831731
>chr4:4831936-4832042
>chr4:4832321-4832935
>chr4:4833501-4833534
>chr4:4833655-4833734
>chr4:4833822-4834624
>chr4:4834704-4835251
>chr4:4835340-4836254
>chr4:4836424-4836738
>chr4:4837700-4837777
>chr4:4838848-4838910
>chr4:4839203-4839237
>chr4:4840028-4840106
>chr4:4840176-4840268
>chr4:4840306-4840431
>chr4:4841791-4842177
>chr4:4845251-4845577
>chr4:4845640-4845944
>chr4:4846128-4846221
>chr4:4847803-4848162
>chr4:4849139-4849206
>chr4:4849874-4850207
>chr4:4851959-4851997
>chr4:4852115-4852185
>chr4:4853276-4853321
>chr4:4854021-4854329
>chr4:4854448-4854504
>chr4:4855107-4855153
>chr4:4856037-4856093
>chr4:4857041-4857088
>chr4:4857554-4857789
>chr4:4859320-4859379
>chr4:4859474-4859545
>chr4:4861453-4861524
>chr4:4863545-4863609
>chr4:4863844-4863926
>chr4:4868794-4868860
>chr4:4875903-4875994
>chr4:4876237-4876433
>chr4:4876515-4876921
>chr4:4877142-4877188
>chr4:4877499-4877947
>chr4:4878469-4878557
>chr4:4879428-4879746
>chr4:4881684-4881859
>chr4:4882065-4882489
>chr4:4882861-4883078
>chr4:4883261-4883715
>chr4:4883794-4883939
>chr4:4884046-4884745
>chr4:4884848-4884913
>chr4:4885100-4885167
>chr4:4885362-4885766
>chr4:4885857-4887247
>chr4:4887273-4887377
>chr4:4889122-4889302
>chr4:4890061-4890124
>chr4:4891071-4891110
>chr4:4891899-4891947
>chr4:4892416-4892676
>chr4:4893004-4893201
>chr4:4893458-4893531
>chr4:4895666-4895808
>chr4:4895892-4896154
>chr4:4896311-4896531
>chr4:4896797-4896921
>chr4:4896954-4897010
>chr4:4897123-4897500
>chr4:4897686-4897734
>chr4:4898964-4899028
>chr4:4899223-4899289
>chr4:4899463-4899509
>chr4:4899872-4899909
>chr4:4900159-4900700
>chr4:4901359-4901491
>chr4:4901535-4901610
>chr4:4901649-4902828
>chr4:4903015-4903118
>chr4:4903501-4903592
>chr4:4905016-4905181
>chr4:4905223-4908814
>chr4:4910086-4910418
>chr4:4910478-4910906
>chr4:4910958-4911142
>chr4:4911925-4912282
>chr4:4912467-4912565
>chr4:4913479-4913531
>chr4:4914700-4914798
>chr4:4916279-4917959
>chr4:4918020-4918099
>chr4:4919214-4919251
>chr4:4919324-4919404
>chr4:4920954-4921068
>chr4:4921681-4922005
>chr4:4923637-4924011
>chr4:4924851-4930680
>chr4:4930985-4931062
>chr4:4932176-4932460
>chr4:4932534-4932633
>chr4:4933613-4933991
>chr4:4934672-4935340
>chr4:4936000-4936144
>chr4:4936204-4936507
>chr4:4936875-4936929
>chr4:4937462-4937538
>chr4:4938267-4938810
>chr4:4938952-4939269
>chr4:4942056-4942128
>chr4:4942587-4942684
>chr4:4942794-4942909
>chr4:4943675-4943799
>chr4:4944370-4944462
>chr4:4945025-4945100
>chr4:4945318-4945709
>chr4:4946216-4946571
>chr4:4946884-4947195
>chr4:4947737-4947824
>chr4:4949404-4949475
>chr4:4949852-4949895
>chr4:4950151-4950249
>chr4:4950712-4950835
>chr4:4952429-4952603
>chr4:4952720-4953538
>chr4:4953874-4960131
>chr4:4960255-4960823
>chr4:4960939-4961447
>chr4:4961734-4961784
>chr4:4962036-4962192
>chr4:4962273-4962453
>chr4:4962508-4962720
>chr4:4962887-4963004
>chr4:4963114-4963338
>chr4:4963780-4964178
>chr4:4964351-4964538
>chr4:4965317-4965434
>chr4:4965942-4966008
>chr4:4966797-4966933
>chr4:4967330-4967705
>chr4:4970063-4970114
>chr4:4970901-4970966
>chr4:4971031-4971196
>chr4:4971386-4972433
>chr4:4973168-4976785
>chr4:4977580-4977653
>chr4:4978383-4979042
>chr4:4979163-4979283
>chr4:4979420-4980052
>chr4:4982107-4982157
>chr4:4982579-4982918
>chr4:4983668-4983728
>chr4:4984053-4984099
>chr4:4984176-4984443
>chr4:4984580-4984662
>chr4:4984896-4984978
>chr4:4986047-4986398
>chr4:4986480-4986830
>chr4:4987032-4987132
>chr4:4988093-4988202
>chr4:4988236-4988474
>chr4:4989405-4989451
>chr4:4989714-4989771
>chr4:4992079-4992824
>chr4:4993310-4993455
>chr4:4993558-4993864
>chr4:4993908-4993951
>chr4:4996418-4996457
>chr4:4996503-5001843
>chr4:5001895-5002162
>chr4:5002298-5002350
>chr4:5002673-5003111
>chr4:5004270-5004328
>chr4:5005153-5005201
>chr4:5005899-5006870
>chr4:5006935-5007404
>chr4:5007428-5007472
>chr4:5007554-5007863
>chr4:5008761-5008993
>chr4:5009309-5009427
>chr4:5012612-5013010
>chr4:5013288-5013500
>chr4:5013558-5013615
>chr4:5013752-5013797
>chr4:5015938-5016097
>chr4:5016189-5016357
>chr4:5017534-5017717
>chr4:5018320-5018422
>chr4:5018761-5018816
>chr4:5019639-5019670
>chr4:5019755-5019841
>chr4:5023000-5023135
>chr4:5023248-5023299
>chr4:5025716-5025772
>chr4:5026300-5026680
>chr4:5028141-5028316
>chr4:5028746-5029178
>chr4:5029657-5029709
>chr4:5029768-5030179
>chr4:5030618-5030681
>chr4:5030869-5030916
>chr4:5031105-5031616
>chr4:5032182-5032845
>chr4:5035801-5036085
>chr4:5036616-5036971
>chr4:5037121-5037156
>chr4:5037197-5037246
>chr4:5037394-5037470
>chr4:5038332-5038409
>chr4:5038477-5039679
>chr4:5040270-5040336
>chr4:5040383-5040675
>chr4:5040853-5040937
>chr4:5042792-5043150
>chr4:5044670-5045018
>chr4:5045461-5047490
>chr4:5047795-5047827
>chr4:5047953-5047997
>chr4:5048036-5048714
>chr4:5048826-5048862
>chr4:5049178-5049894
>chr4:5050403-5050512
>chr4:5051457-5051505
>chr4:5053694-5054019
>chr4:5054650-5054694
>chr4:5055059-5055312
>chr4:5055453-5055511
>chr4:5056066-5056309
>chr4:5056430-5056485
>chr4:5058536-5059231
>chr4:5059424-5059601
>chr4:5059790-5059909
>chr4:5059960-5060580
>chr4:5062475-5062840
>chr4:5063273-5063680
>chr4:5064126-5064893
>chr4:5065728-5066051
>chr4:5066984-5067364
>chr4:5067570-5068424
>chr4:5068872-5068976
>chr4:5069185-5069295
>chr4:5069504-5069655
>chr4:5072769-5072978
>chr4:5073062-5073454
>chr4:5073674-5073773
>chr4:5074164-5074244
>chr4:5074298-5074412
>chr4:5075439-5075499
>chr4:5078744-5078785
>chr4:5079798-5079900
>chr4:5080331-5080441
>chr4:5080626-5080886
>chr4:5081022-5081165
>chr4:5081265-5081334
>chr4:5081421-5081868
>chr4:5083728-5084080
>chr4:5086255-5086293
>chr4:5086397-5086464
>chr4:5086673-5086894
>chr4:5087406-5087776
>chr4:5087967-5088935
>chr4:5089113-5091533
>chr4:5091593-5092074
>chr4:5092182-5093746
>chr4:5093808-5093843
>chr4:5093888-5094003
>chr4:5094054-5094097
>chr4:5094190-5094839
>chr4:5095294-5095602
>chr4:5096025-5096138
>chr4:5097780-5097840
>chr4:5098914-5099176
>chr4:5099221-5099263
>chr4:5100307-5101246
>chr4:5101353-5101404
>chr4:5102143-5102210
>chr4:5102407-5102987
>chr4:5103809-5103861
>chr4:5104079-5104500
>chr4:5104727-5104781
>chr4:5105120-5105394
>chr4:5105556-5105865
>chr4:5106016-5106309
>chr4:5106576-5106816
>chr4:5106985-5107454
>chr4:5107788-5107909
>chr4:5109218-5109340
>chr4:5109511-5109554
>chr4:5109650-5110280
>chr4:5110309-5111770
>chr4:5112245-5112393
>chr4:5112579-5112679
>chr4:5113063-5113412
>chr4:5113727-5114118
>chr4:5116165-5116210
>chr4:5116446-5117410
>chr4:5117664-5118161
>chr4:5118228-5118408
>chr4:5118512-5118603
>chr4:5119937-5120146
>chr4:5120315-5120357
>chr4:5120430-5120620
>chr4:5120760-5121392
>chr4:5122018-5122708
>chr4:5123492-5123875
>chr4:5124670-5124771
>chr4:5126370-5126420
>chr4:5127532-5128250
>chr4:5129458-5129507
>chr4:5129848-5129995
>chr4:5131550-5131701
>chr4:5131902-5131948
>chr4:5131998-5132467
>chr4:5132800-5133115
>chr4:5133692-5133745
>chr4:5134221-5134612
>chr4:5137010-5137101
>chr4:5137579-5137648
>chr4:5139180-5139225
>chr4:5140486-5140551
>chr4:5141050-5141197
>chr4:5141284-5141359
>chr4:5142666-5142896
>chr4:5143083-5143200
>chr4:5144235-5144308
>chr4:5144752-5144840
>chr4:5145205-5145318
>chr4:5145548-5145723
>chr4:5145937-5146704
>chr4:5146823-5147069
>chr4:5147633-5147807
>chr4:5148117-5148164
>chr4:5148241-5148542
>chr4:5148896-5148941
>chr4:5149686-5149767
>chr4:5150055-5150173
>chr4:5153984-5154045
>chr4:5154233-5154509
>chr4:5155424-5155982
>chr4:5156060-5156318
>chr4:5158705-5158940
>chr4:5159446-5159811
>chr4:5160066-5160136
>chr4:5160331-5160378
>chr4:5161915-5161963
>chr4:5164205-5164471
>chr4:5164531-5164582
>chr4:5164717-5164762
>chr4:5164870-5164917
>chr4:5166401-5166536
>chr4:5166658-5166770
>chr4:5170017-5170064
>chr4:5170290-5176748
>chr4:5177082-5178292
>chr4:5178360-5178966
>chr4:5178988-5179395
>chr4:5179466-5179625
>chr4:5180951-5181074
>chr4:5181138-5181210
>chr4:5181325-5181469
>chr4:5181584-5181623
>chr4:5181669-5181815
>chr4:5181896-5184831
>chr4:5185956-5186009
>chr4:5187538-5187667
>chr4:5188818-5189065
>chr4:5189319-5189850
>chr4:5190503-5190564
>chr4:5190827-5190882
>chr4:5191073-5191162
>chr4:5191255-5191554
>chr4:5192548-5192740
>chr4:5192852-5192925
>chr4:5194630-5195196
>chr4:5195318-5195696
>chr4:5196281-5196342
>chr4:5196412-5196774
>chr4:5197906-5197993
>chr4:5200091-5200133
>chr4:5201555-5201795
>chr4:5201859-5202739
>chr4:5203057-5203172
>chr4:5204298-5204767
>chr4:5204931-5205011
>chr4:5205362-5205583
>chr4:5206996-5207037
>chr4:5207211-5207598
>chr4:5207839-5207935
>chr4:5209212-5209531
>chr4:5210195-5210269
>chr4:5210674-5211094
>chr4:5211688-5211801
>chr4:5213941-5214439
>chr4:5216079-5216279
>chr4:5221649-5221983
>chr4:5222104-5222262
>chr4:5222745-5222798
>chr4:5222952-5222988
>chr4:5223157-5223319
>chr4:5223512-5224291
>chr4:5225106-5225545
>chr4:5226375-5226764
>chr4:5228588-5229254
>chr4:5229328-5229384
>chr4:5229942-5230124
>chr4:5230173-5230495
>chr4:5231238-5231287
>chr4:5231325-5231667
>chr4:5232225-5232385
>chr4:5234475-5234602
>chr4:5235247-5235295
>chr4:5236324-5236391
>chr4:5236734-5236818
>chr4:5238090-5238503
>chr4:5238730-5238779
>chr4:5239151-5239205
>chr4:5239995-5240111
>chr4:5240385-5240797
>chr4:5241532-5247723
>chr4:5248640-5249087
>chr4:5249414-5249560
>chr4:5249750-5251842
>chr4:5253332-5254091
>chr4:5254257-5254395
>chr4:5255639-5255746
>chr4:5256911-5257449
>chr4:5257650-5257998
>chr4:5259190-5259342
>chr4:5260057-5260120
>chr4:5260887-5260957
>chr4:5261572-5261795
>chr4:5262309-5262658
>chr4:5262833-5262922
>chr4:5263926-5263969
>chr4:5264144-5264799
>chr4:5268529-5268587
>chr4:5268808-5268876
>chr4:5269050-5269098
>chr4:5269861-5270575
>chr4:5270697-5275197
>chr4:5275800-5275850
>chr4:5275971-5276309
>chr4:5277885-5277949
>chr4:5278678-5281699
>chr4:5281847-5282131
>chr4:5282303-5282462
>chr4:5282807-5282984
>chr4:5283056-5283707
>chr4:5284112-5284281
>chr4:5284492-5284545
>chr4:5284576-5284652
>chr4:5284817-5285184
>chr4:5285873-5286205
>chr4:5286522-5287242
>chr4:5287751-5287877
>chr4:5287990-5288154
>chr4:5288206-5288274
>chr4:5288396-5290143
>chr4:5290196-5290873
>chr4:5291205-5292214
>chr4:5292289-5297641
>chr4:5297647-5299908
>chr4:5300059-5301285
>chr4:5301360-5302107
>chr4:5302161-5302234
>chr4:5302604-5307532
>chr4:5307566-5308430
>chr4:5308698-5311029
>chr4:5311171-5311781
>chr4:5311875-5313144
>chr4:5313411-5313673
>chr4:5314171-5314703
>chr4:5314812-5315306
>chr4:5315499-5315589
>chr4:5315651-5315714
>chr4:5315741-5316004
>chr4:5316136-5317583
>chr4:5317982-5318058
>chr4:5318790-5319156
>chr4:5320250-5320290
>chr4:5321118-5321160
>chr4:5322019-5322160
>chr4:5323945-5323987
>chr4:5324053-5324405
>chr4:5324566-5324619
>chr4:5326567-5327752
>chr4:5327787-5328233
>chr4:5328296-5328510
>chr4:5328603-5328813
>chr4:5328920-5329022
>chr4:5330104-5330154
>chr4:5331060-5331164
>chr4:5332472-5335942
>chr4:5336648-5336802
>chr4:5336964-5337308
>chr4:5338843-5338993
>chr4:5339196-5339355
>chr4:5340669-5340994
>chr4:5341233-5341288
>chr4:5341593-5342692
>chr4:5342779-5343809
>chr4:5344633-5344722
>chr4:5344809-5345196
>chr4:5345397-5345499
>chr4:5346751-5347149
>chr4:5347594-5348102
>chr4:5348202-5348299
>chr4:5349210-5349247
>chr4:5349390-5349598
>chr4:5349777-5350417
>chr4:5350550-5352736
>chr4:5352792-5354145
>chr4:5354276-5354558
>chr4:5354613-5354894
>chr4:5355107-5355151
>chr4:5355521-5355628
>chr4:5356297-5356414
>chr4:5356711-5357127
>chr4:5358681-5358774
>chr4:5359296-5359386
>chr4:5360646-5361619
>chr4:5364267-5364369
>chr4:5364857-5365171
>chr4:5368244-5368555
>chr4:5369862-5370177
>chr4:5370667-5371114
>chr4:5371208-5371302
>chr4:5373192-5373307
>chr4:5373985-5374168
>chr4:5374220-5374301
>chr4:5374439-5374730
>chr4:5375607-5375755
>chr4:5376383-5376455
>chr4:5377023-5377103
>chr4:5377582-5377966
>chr4:5378595-5378709
>chr4:5379508-5379801
>chr4:5380069-5380139
>chr4:5381779-5382034
>chr4:5382123-5382165
>chr4:5382259-5382296
>chr4:5382359-5382397
>chr4:5382695-5382747
>chr4:5382834-5382878
>chr4:5385909-5386143
>chr4:5387737-5388081
>chr4:5388375-5388421
>chr4:5389295-5389570
>chr4:5389773-5389874
>chr4:5390083-5390123
>chr4:5390917-5391314
>chr4:5391400-5391488
>chr4:5392154-5392463
>chr4:5393387-5393810
>chr4:5395335-5395394
>chr4:5396114-5396519
>chr4:5397623-5397734
>chr4:5398832-5398900
>chr4:5400812-5400863
>chr4:5401859-5401903
>chr4:5402799-5402883
>chr4:5403180-5403308
>chr4:5403371-5403444
>chr4:5404099-5404358
>chr4:5404626-5405159
>chr4:5405402-5408589
>chr4:5410787-5410971
>chr4:5411003-5411381
>chr4:5411426-5411472
>chr4:5411509-5411565
>chr4:5411684-5411889
>chr4:5412961-5413124
>chr4:5413586-5413693
>chr4:5414188-5414276
>chr4:5415291-5415375
>chr4:5416168-5416305
>chr4:5417535-5417680
>chr4:5420878-5421530
>chr4:5421849-5421935
>chr4:5423724-5424001
>chr4:5424121-5424181
>chr4:5424323-5425007
>chr4:5425071-5425221
>chr4:5425247-5425313
>chr4:5425451-5425565
>chr4:5425786-5426167
>chr4:5426315-5426962
>chr4:5427619-5428464
>chr4:5428583-5428966
>chr4:5429033-5429462
>chr4:5430075-5430158
>chr4:5432777-5432843
>chr4:5434405-5434485
>chr4:5436987-5437067
>chr4:5437247-5437621
>chr4:5438565-5441552
>chr4:5441552-5444633
>chr4:5444721-5444808
>chr4:5445652-5445744
>chr4:5445814-5445889
>chr4:5446285-5446577
>chr4:5447339-5447646
>chr4:5449084-5449347
>chr4:5449559-5450092
>chr4:5451506-5451597
>chr4:5453616-5453996
>chr4:5454266-5454455
>chr4:5454533-5454614
>chr4:5457182-5457539
>chr4:5457579-5457991
>chr4:5458637-5458745
>chr4:5461642-5461727
>chr4:5462047-5462462
>chr4:5462558-5462668
>chr4:5462767-5462870
>chr4:5463398-5463541
>chr4:5463883-5464282
>chr4:5464856-5464919
>chr4:5466603-5466644
>chr4:5467167-5467280
>chr4:5468775-5469136
>chr4:5469497-5469585
>chr4:5471194-5471349
>chr4:5471466-5471589
>chr4:5472934-5473072
>chr4:5473831-5474135
>chr4:5475134-5475705
>chr4:5475862-5476205
>chr4:5476673-5476783
>chr4:5476921-5476953
>chr4:5476979-5477071
>chr4:5479060-5479425
>chr4:5480217-5486855
>chr4:5487002-5487033
>chr4:5487376-5487470
>chr4:5488095-5488497
>chr4:5488754-5489006
>chr4:5489101-5489137
>chr4:5489570-5489741
>chr4:5490044-5490416
>chr4:5490555-5496705
>chr4:5500552-5500681
>chr4:5502237-5502314
>chr4:5502554-5503251
>chr4:5503895-5503983
>chr4:5504021-5504284
>chr4:5506203-5506494
>chr4:5508110-5508175
>chr4:5508223-5508333
>chr4:5509080-5510232
>chr4:5510259-5511884
>chr4:5512019-5514259
>chr4:5515297-5515640
>chr4:5516137-5516296
>chr4:5516385-5516688
>chr4:5516815-5517298
>chr4:5517968-5518023
>chr4:5518140-5524118
>chr4:5524639-5525153
>chr4:5525922-5526176
>chr4:5527974-5528046
>chr4:5529602-5529640
>chr4:5529801-5530118
>chr4:5530383-5530453
>chr4:5531247-5531985
>chr4:5532057-5532189
>chr4:5532273-5532401
>chr4:5533286-5533435
>chr4:5534347-5534437
>chr4:5535475-5535554
>chr4:5535643-5535804
>chr4:5535928-5535974
>chr4:5536315-5536796
>chr4:5537526-5537617
>chr4:5537926-5538260
>chr4:5538372-5538774
>chr4:5538837-5538878
>chr4:5538947-5539020
>chr4:5539248-5539710
>chr4:5539817-5540087
>chr4:5540423-5540607
>chr4:5540690-5540755
>chr4:5541014-5541065
>chr4:5541223-5541267
>chr4:5542076-5542476
>chr4:5542649-5542695
>chr4:5544846-5544897
>chr4:5545182-5545240
>chr4:5545891-5546738
>chr4:5546782-5547409
>chr4:5547471-5547886
>chr4:5548028-5548312
>chr4:5548931-5549014
>chr4:5549792-5552040
>chr4:5553031-5553425
>chr4:5553643-5553757
>chr4:5553881-5553920
>chr4:5554649-5554722
>chr4:5555143-5555251
>chr4:5555522-5555598
>chr4:5555780-5556869
>chr4:5556991-5557777
>chr4:5557828-5558378
>chr4:5558470-5558539
>chr4:5558586-5558729
>chr4:5558891-5559231
>chr4:5559452-5559531
>chr4:5559724-5559860
>chr4:5560284-5560700
>chr4:5560786-5560843
>chr4:5562581-5562627
>chr4:5563344-5563799
>chr4:5565409-5565698
>chr4:5566954-5566990
>chr4:5569454-5569664
>chr4:5570507-5571637
>chr4:5571788-5571824
>chr4:5572076-5572112
>chr4:5572289-5572688
>chr4:5573367-5573564
>chr4:5573586-5573654
>chr4:5575960-5576023
>chr4:5576880-5576955
>chr4:5578226-5578346
>chr4:5578586-5578783
>chr4:5579556-5579888
>chr4:5580801-5583127
>chr4:5583573-5583976
>chr4:5585846-5586968
>chr4:5587285-5587477
>chr4:5587583-5588014
>chr4:5588302-5588521
>chr4:5588559-5589022
>chr4:5590311-5590417
>chr4:5590532-5590609
>chr4:5590756-5591295
>chr4:5592420-5592692
>chr4:5592855-5593227
>chr4:5593324-5593406
>chr4:5593579-5599747
>chr4:5600135-5600211
>chr4:5600246-5600299
>chr4:5601683-5601816
>chr4:5601989-5602295
>chr4:5603040-5603106
>chr4:5604006-5604102
>chr4:5604264-5604378
>chr4:5604422-5605197
>chr4:5605417-5605529
>chr4:5606888-5606978
>chr4:5607858-5607954
>chr4:5608408-5608832
>chr4:5608899-5609263
>chr4:5609882-5609925
>chr4:5610593-5610696
>chr4:5611833-5611869
>chr4:5612632-5612956
>chr4:5614680-5615074
>chr4:5616136-5616214
>chr4:5616584-5616639
>chr4:5616983-5617033
>chr4:5617212-5617320
>chr4:5617655-5617728
>chr4:5618653-5618761
>chr4:5619178-5619645
>chr4:5621394-5621446
>chr4:5621745-5621893
>chr4:5623118-5623612
>chr4:5623798-5623854
>chr4:5624423-5624488
>chr4:5626322-5626727
>chr4:5626824-5626991
>chr4:5628200-5628309
>chr4:5628415-5628530
>chr4:5628744-5628871
>chr4:5629327-5629435
>chr4:5631204-5631374
>chr4:5631510-5631557
>chr4:5632109-5632222
>chr4:5632992-5633050
>chr4:5634987-5635341
>chr4:5636340-5636686
>chr4:5637533-5637684
>chr4:5637924-5637979
>chr4:5638066-5638406
>chr4:5638662-5638761
>chr4:5638891-5639001
>chr4:5639933-5640112
>chr4:5640187-5640485
>chr4:5641255-5641496
>chr4:5641749-5642339
>chr4:5643611-5643926
>chr4:5644172-5644643
>chr4:5644694-5645092
>chr4:5645255-5646451
>chr4:5648066-5648221
>chr4:5648288-5648360
>chr4:5650601-5651162
>chr4:5651230-5651552
>chr4:5652434-5652491
>chr4:5652908-5653085
>chr4:5653571-5653804
>chr4:5653922-5654297
>chr4:5655735-5655811
>chr4:5656158-5656198
>chr4:5656419-5656499
>chr4:5656654-5656791
>chr4:5658338-5658414
>chr4:5659492-5659545
>chr4:5661825-5661868
>chr4:5662279-5662776
>chr4:5663397-5663432
>chr4:5663638-5663951
>chr4:5664154-5664237
>chr4:5665133-5665246
>chr4:5665781-5665849
>chr4:5666742-5666810
>chr4:5667166-5667395
>chr4:5667733-5667828
>chr4:5668831-5668968
>chr4:5669004-5669226
>chr4:5670164-5671112
>chr4:5671475-5671872
>chr4:5672777-5673085
>chr4:5674064-5674177
>chr4:5675662-5675969
>chr4:5677103-5677255
>chr4:5677959-5678052
>chr4:5678203-5678236
>chr4:5678543-5678718
>chr4:5678766-5679080
>chr4:5679110-5680143
>chr4:5680210-5680301
>chr4:5680418-5680527
>chr4:5681962-5682071
>chr4:5682156-5682883
>chr4:5683564-5683614
>chr4:5684228-5684322
>chr4:5684694-5685179
>chr4:5686035-5686132
>chr4:5686209-5686340
>chr4:5686971-5687302
>chr4:5688846-5688885
>chr4:5690590-5690636
>chr4:5691329-5691521
>chr4:5692170-5692315
>chr4:5692395-5692932
>chr4:5693266-5693681
>chr4:5693850-5693912
>chr4:5695077-5695384
>chr4:5695833-5695884
>chr4:5697748-5698054
>chr4:5699338-5700175
>chr4:5700232-5700271
>chr4:5700938-5701102
>chr4:5702556-5702594
>chr4:5702843-5703304
>chr4:5703594-5703830
>chr4:5704312-5704376
>chr4:5704693-5704996
>chr4:5705544-5705632
>chr4:5706287-5706510
>chr4:5707611-5707658
>chr4:5709677-5709891
>chr4:5711136-5711238
>chr4:5712272-5712330
>chr4:5713393-5713929
>chr4:5714258-5714330
>chr4:5714776-5715137
>chr4:5715633-5716059
>chr4:5716236-5716425
>chr4:5716576-5716726
>chr4:5717148-5717247
>chr4:5717362-5717415
>chr4:5718213-5718328
>chr4:5719493-5719568
>chr4:5720318-5720397
>chr4:5721091-5721303
>chr4:5721349-5721912
>chr4:5722113-5722168
>chr4:5723178-5723491
>chr4:5724559-5724615
>chr4:5724726-5725907
>chr4:5726533-5728579
>chr4:5728982-5729149
>chr4:5731721-5731767
>chr4:5732635-5732666
>chr4:5732728-5733056
>chr4:5733874-5733919
>chr4:5734353-5734678
>chr4:5734804-5734880
>chr4:5735382-5735448
>chr4:5735655-5735722
>chr4:5736261-5736331
>chr4:5736513-5736726
>chr4:5736752-5736861
>chr4:5736904-5738609
>chr4:5738627-5739070
>chr4:5739668-5741190
>chr4:5741413-5741476
>chr4:5741569-5741669
>chr4:5742573-5742758
>chr4:5742918-5743348
>chr4:5743387-5743562
>chr4:5743762-5743908
>chr4:5745079-5745225
>chr4:5748428-5748814
>chr4:5749235-5749340
>chr4:5749374-5749437
>chr4:5754681-5754781
>chr4:5757074-5757121
>chr4:5757554-5757924
>chr4:5758035-5758260
>chr4:5758880-5758938
>chr4:5759120-5759228
>chr4:5759338-5759377
>chr4:5759754-5759812
>chr4:5759874-5759988
>chr4:5760023-5760194
>chr4:5760523-5760859
>chr4:5761196-5761266
>chr4:5761434-5761529
>chr4:5761827-5768038
>chr4:5768102-5768159
>chr4:5768566-5768872
>chr4:5769061-5769431
>chr4:5770183-5770217
>chr4:5770684-5771324
>chr4:5771513-5771555
>chr4:5771870-5772199
>chr4:5772781-5772959
>chr4:5774188-5774236
>chr4:5774387-5774430
>chr4:5775234-5775323
>chr4:5775502-5775549
>chr4:5776000-5776263
>chr4:5776370-5776424
>chr4:5776513-5776593
>chr4:5777827-5780235
>chr4:5780400-5780487
>chr4:5780829-5781002
>chr4:5781546-5781886
>chr4:5782059-5782520
>chr4:5783072-5783340
>chr4:5784442-5784605
>chr4:5784630-5784964
>chr4:5786586-5786898
>chr4:5787387-5787565
>chr4:5787629-5787735
>chr4:5787765-5787843
>chr4:5787996-5788248
>chr4:5788813-5788889
>chr4:5788946-5789001
>chr4:5789904-5790247
>chr4:5790754-5791141
>chr4:5792440-5792531
>chr4:5792894-5793082
>chr4:5793257-5793455
>chr4:5793770-5793891
>chr4:5794013-5794061
>chr4:5794196-5795242
>chr4:5795364-5795674
>chr4:5795770-5795822
>chr4:5795898-5795940
>chr4:5797488-5797597
>chr4:5797672-5797721
>chr4:5798137-5798263
>chr4:5800027-5800379
>chr4:5800483-5800572
>chr4:5801393-5801698
>chr4:5802372-5802906
>chr4:5803928-5804268
>chr4:5805944-5806987
>chr4:5807190-5807291
>chr4:5808032-5808198
>chr4:5809673-5809714
>chr4:5809846-5809888
>chr4:5813232-5813513
>chr4:5814645-5814861
>chr4:5816535-5816728
>chr4:5817983-5818348
>chr4:5818432-5818618
>chr4:5818659-5818845
>chr4:5819150-5819227
>chr4:5820121-5820195
>chr4:5820240-5820353
>chr4:5822388-5822444
>chr4:5822730-5822777
>chr4:5822861-5822951
>chr4:5823464-5823856
>chr4:5825842-5825966
>chr4:5826046-5826150
>chr4:5826762-5826841
>chr4:5826910-5826961
>chr4:5827600-5827706
>chr4:5828348-5828378
>chr4:5829172-5829416
>chr4:5830196-5830353
>chr4:5830928-5831309
>chr4:5832041-5832335
>chr4:5832827-5832924
>chr4:5833065-5833471
>chr4:5833756-5834068
>chr4:5834298-5834620
>chr4:5835669-5835733
>chr4:5837345-5837717
>chr4:5840569-5840686
>chr4:5841891-5842476
>chr4:5842533-5842703
>chr4:5844326-5844455
>chr4:5846006-5846343
>chr4:5846592-5846934
>chr4:5847781-5847836
>chr4:5848146-5848269
>chr4:5848317-5848554
>chr4:5848619-5848989
>chr4:5851319-5851402
>chr4:5851470-5851519
>chr4:5851675-5852025
>chr4:5852462-5852573
>chr4:5852965-5853011
>chr4:5853133-5853512
>chr4:5853591-5853894
>chr4:5854244-5854541
>chr4:5856365-5857679
>chr4:5858871-5858980
>chr4:5859553-5859597
>chr4:5860500-5860560
>chr4:5862809-5863080
>chr4:5863276-5863380
>chr4:5863555-5863632
>chr4:5864682-5864716
>chr4:5865325-5865806
>chr4:5865995-5866067
>chr4:5866191-5866239
>chr4:5866802-5866874
>chr4:5867042-5867149
>chr4:5868247-5868644
>chr4:5868924-5869250
>chr4:5869365-5869728
>chr4:5871371-5871705
>chr4:5872211-5872295
>chr4:5872398-5872696
>chr4:5873328-5873737
>chr4:5874606-5874853
>chr4:5875864-5876178
>chr4:5878120-5878173
>chr4:5878701-5878778
>chr4:5879507-5879616
>chr4:5882467-5882702
>chr4:5883221-5883585
>chr4:5884343-5884455
>chr4:5884583-5884629
>chr4:5888478-5888544
>chr4:5888612-5888673
>chr4:5889894-5889967
>chr4:5890641-5890718
>chr4:5891155-5891217
>chr4:5891439-5891503
>chr4:5893083-5893155
>chr4:5895645-5895734
>chr4:5896790-5896838
>chr4:5897165-5897376
>chr4:5899674-5899770
>chr4:5902802-5902912
>chr4:5903239-5903842
>chr4:5905904-5905962
>chr4:5907605-5907753
>chr4:5908025-5908135
>chr4:5909324-5910120
>chr4:5910890-5911231
>chr4:5911642-5912107
>chr4:5912311-5912417
>chr4:5912620-5912707
>chr4:5913123-5913202
>chr4:5914194-5914549
>chr4:5916396-5916500
>chr4:5917388-5917720
>chr4:5919854-5920055
>chr4:5920247-5920292
>chr4:5920439-5920781
>chr4:5923734-5924313
>chr4:5926166-5926221
>chr4:5927141-5927203
>chr4:5927436-5927951
>chr4:5928337-5928405
>chr4:5929547-5929631
>chr4:5932035-5932074
>chr4:5932477-5932738
>chr4:5933882-5933994
>chr4:5934893-5935138
>chr4:5935491-5935824
>chr4:5936276-5936598
>chr4:5936923-5936959
>chr4:5938954-5939277
>chr4:5939972-5940283
>chr4:5942495-5942706
>chr4:5942986-5943037
>chr4:5943455-5943574
>chr4:5945750-5945802
>chr4:5946378-5946917
>chr4:5947836-5947914
>chr4:5948412-5949003
>chr4:5949383-5949441
>chr4:5949497-5950128
>chr4:5950863-5950920
>chr4:5951379-5951422
>chr4:5952077-5952151
>chr4:5952227-5952311
>chr4:5954089-5954150
>chr4:5954487-5954562
>chr4:5956297-5956358
>chr4:5958979-5959064
>chr4:5960850-5960988
>chr4:5961046-5961347
>chr4:5961508-5961608
>chr4:5962409-5962450
>chr4:5962968-5963311
>chr4:5963502-5963615
>chr4:5964484-5964791
>chr4:5966077-5966134
>chr4:5966184-5966534
>chr4:5966659-5966955
>chr4:5968219-5968278
>chr4:5972002-5972333
>chr4:5972939-5973038
>chr4:5973863-5973920
>chr4:5974851-5975186
>chr4:5975456-5975799
>chr4:5976167-5976555
>chr4:5977848-5978083
>chr4:5978192-5978238
>chr4:5978466-5978510
>chr4:5979585-5979671
>chr4:5981046-5981184
>chr4:5981377-5981706
>chr4:5981958-5981990
>chr4:5984652-5984799
>chr4:5984839-5985032
>chr4:5985264-5985346
>chr4:5985388-5986047
>chr4:5986247-5986491
>chr4:5986537-5986878
>chr4:5986936-5987721
>chr4:5989290-5989341
>chr4:5991856-5991900
>chr4:5992026-5992094
>chr4:5992570-5992662
>chr4:5993087-5993124
>chr4:5993208-5993282
>chr4:5993531-5993868
>chr4:5994408-5994648
>chr4:5994800-5995174
>chr4:5995546-5995594
>chr4:5997456-5997527
>chr4:5997641-5997685
>chr4:5998661-5998705
>chr4:6000225-6000304
>chr4:6001141-6001388
>chr4:6001861-6001895
>chr4:6002075-6002448
>chr4:6003399-6005050
>chr4:6006698-6006734
>chr4:6007262-6007585
>chr4:6010937-6011067
>chr4:6011535-6011596
>chr4:6013509-6013552
>chr4:6013993-6014287
>chr4:6014775-6014833
>chr4:6015170-6015594
>chr4:6015994-6016570
>chr4:6019377-6019416
>chr4:6020178-6020229
>chr4:6020384-6020463
>chr4:6025157-6025230
>chr4:6025612-6025668
>chr4:6026252-6026344
>chr4:6026766-6026971
>chr4:6030224-6030269
>chr4:6031142-6031434
>chr4:6031517-6031552
>chr4:6032421-6032530
>chr4:6032610-6032712
>chr4:6033451-6033508
>chr4:6034260-6034326
>chr4:6034405-6034896
>chr4:6035239-6035272
>chr4:6036935-6038367
>chr4:6038416-6038545
>chr4:6041514-6041553
>chr4:6042121-6042194
>chr4:6042661-6042699
>chr4:6045584-6045897
>chr4:6047908-6048114
>chr4:6049000-6049339
>chr4:6051200-6051543
>chr4:6052314-6052657
>chr4:6053711-6053792
>chr4:6053862-6053932
>chr4:6055692-6056440
>chr4:6057330-6057393
>chr4:6058213-6058541
>chr4:6058604-6058644
>chr4:6058704-6058781
>chr4:6058956-6059113
>chr4:6059329-6059368
>chr4:6061025-6061070
>chr4:6061936-6062015
>chr4:6062815-6063155
>chr4:6065225-6065261
>chr4:6067698-6067873
>chr4:6068537-6068936
>chr4:6069457-6069775
>chr4:6071245-6071343
>chr4:6071929-6072348
>chr4:6072811-6073076
>chr4:6074627-6074686
>chr4:6074766-6075301
>chr4:6075733-6075805
>chr4:6075865-6076232
>chr4:6076662-6077021
>chr4:6077133-6077197
>chr4:6077422-6077849
>chr4:6077927-6077961
>chr4:6078098-6078336
>chr4:6079236-6079430
>chr4:6079791-6079834
>chr4:6080378-6080842
>chr4:6081318-6081375
>chr4:6081892-6081950
>chr4:6082012-6082053
>chr4:6082526-6082980
>chr4:6083112-6083467
>chr4:6083842-6084406
>chr4:6086683-6086846
>chr4:6089853-6090524
>chr4:6093119-6093177
>chr4:6094709-6095478
>chr4:6095807-6095874
>chr4:6096680-6096914
>chr4:6096936-6097356
>chr4:6097582-6097662
>chr4:6098151-6098793
>chr4:6099128-6099225
>chr4:6100283-6100608
>chr4:6100721-6100940
>chr4:6101438-6101482
>chr4:6101594-6101904
>chr4:6102050-6103080
>chr4:6103836-6104077
>chr4:6105992-6106056
>chr4:6106514-6106583
>chr4:6107397-6107563
>chr4:6107775-6107816
>chr4:6108534-6108684
>chr4:6108939-6109064
>chr4:6109119-6109493
>chr4:6110103-6110399
>chr4:6110883-6110922
>chr4:6111978-6112087
>chr4:6113554-6113594
>chr4:6114047-6114104
>chr4:6115100-6115441
>chr4:6116964-6117067
>chr4:6117203-6118286
>chr4:6118827-6118927
>chr4:6118965-6119003
>chr4:6119134-6119183
>chr4:6119257-6119582
>chr4:6120912-6121218
>chr4:6121462-6121497
>chr4:6121945-6121993
>chr4:6122058-6122349
>chr4:6122803-6122903
>chr4:6123534-6123809
>chr4:6124952-6124988
>chr4:6125552-6126690
>chr4:6126870-6126948
>chr4:6127279-6127321
>chr4:6128209-6128268
>chr4:6130472-6130537
>chr4:6130619-6130771
>chr4:6130907-6131031
>chr4:6131056-6131348
>chr4:6131443-6131886
>chr4:6132200-6132806
>chr4:6133985-6134371
>chr4:6135136-6135444
>chr4:6135958-6136271
>chr4:6136925-6137016
>chr4:6138227-6138549
>chr4:6138736-6138837
>chr4:6139052-6139140
>chr4:6139263-6139378
>chr4:6139468-6140024
>chr4:6141147-6141490
>chr4:6143065-6143125
>chr4:6143181-6143286
>chr4:6144347-6145048
>chr4:6145515-6146701
>chr4:6146962-6147330
>chr4:6147816-6147912
>chr4:6148610-6148671
>chr4:6149182-6149290
>chr4:6151791-6151918
>chr4:6152033-6152192
>chr4:6152656-6152987
>chr4:6156987-6157293
>chr4:6158800-6159116
>chr4:6159804-6159875
>chr4:6160905-6161278
>chr4:6162727-6162787
>chr4:6163118-6163180
>chr4:6163286-6163391
>chr4:6163457-6164269
>chr4:6164308-6165925
>chr4:6166816-6166955
>chr4:6168170-6168249
>chr4:6168294-6168920
>chr4:6169011-6169147
>chr4:6169470-6169655
>chr4:6169930-6171483
>chr4:6173787-6174136
>chr4:6176749-6177053
>chr4:6178275-6178426
>chr4:6178595-6178762
>chr4:6179416-6179479
>chr4:6179807-6179928
>chr4:6181694-6181733
>chr4:6182009-6182640
>chr4:6182955-6183055
>chr4:6183188-6183534
>chr4:6184730-6185283
>chr4:6185350-6185764
>chr4:6186234-6186316
>chr4:6186521-6186618
>chr4:6186789-6187450
>chr4:6187492-6187943
>chr4:6189843-6189874
>chr4:6190263-6190363
>chr4:6191549-6191586
>chr4:6191729-6191877
>chr4:6191908-6192237
>chr4:6192885-6193614
>chr4:6193769-6193808
>chr4:6193995-6194265
>chr4:6195334-6195471
>chr4:6195888-6195935
>chr4:6196188-6196244
>chr4:6196551-6196900
>chr4:6197493-6197555
>chr4:6198401-6198446
>chr4:6198930-6198999
>chr4:6200642-6200694
>chr4:6201237-6201284
>chr4:6202190-6202409
>chr4:6203017-6203327
>chr4:6203535-6203581
>chr4:6204545-6204885
>chr4:6204975-6205015
>chr4:6205515-6205982
>chr4:6206546-6206827
>chr4:6207411-6208355
>chr4:6208545-6208581
>chr4:6208984-6209127
>chr4:6209301-6209358
>chr4:6209521-6209835
>chr4:6210602-6210962
>chr4:6211070-6211486
>chr4:6211657-6211799
>chr4:6212378-6212442
>chr4:6213028-6213084
>chr4:6213377-6213599
>chr4:6213733-6214064
>chr4:6214141-6214500
>chr4:6215231-6215833
>chr4:6215908-6216452
>chr4:6216856-6217034
>chr4:6217134-6217293
>chr4:6217396-6217502
>chr4:6217543-6217693
>chr4:6219037-6219197
>chr4:6220021-6220088
>chr4:6220677-6220977
>chr4:6221920-6222013
>chr4:6223222-6223790
>chr4:6224512-6224868
>chr4:6225643-6225678
>chr4:6226433-6226480
>chr4:6228494-6228543
>chr4:6230298-6230379
>chr4:6231381-6231451
>chr4:6231569-6231614
>chr4:6231679-6231768
>chr4:6234296-6234555
>chr4:6236050-6236091
>chr4:6236251-6236322
>chr4:6236386-6236442
>chr4:6236568-6237039
>chr4:6237707-6237760
>chr4:6238044-6238737
>chr4:6238819-6238973
>chr4:6239123-6239387
>chr4:6240510-6240761
>chr4:6240872-6241047
>chr4:6241270-6241314
>chr4:6241494-6241617
>chr4:6241891-6242188
>chr4:6244016-6244192
>chr4:6244647-6245175
>chr4:6246536-6246619
>chr4:6246708-6246745
>chr4:6246855-6247728
>chr4:6249222-6249284
>chr4:6251082-6251414
>chr4:6251589-6251624
>chr4:6251964-6252037
>chr4:6252254-6252299
>chr4:6252443-6252768
>chr4:6253229-6253263
>chr4:6255544-6256198
>chr4:6256623-6256660
>chr4:6256710-6257137
>chr4:6257560-6257931
>chr4:6258303-6258753
>chr4:6259215-6259814
>chr4:6260758-6261510
>chr4:6262110-6262183
>chr4:6262638-6262974
>chr4:6263312-6263448
>chr4:6264414-6264614
>chr4:6264781-6264830
>chr4:6264901-6265766
>chr4:6265890-6265964
>chr4:6266099-6266482
>chr4:6266654-6266697
>chr4:6267216-6267254
>chr4:6269582-6269617
>chr4:6271589-6271692
>chr4:6272211-6272317
>chr4:6274025-6274352
>chr4:6276518-6276828
>chr4:6276975-6277043
>chr4:6279041-6279205
>chr4:6279724-6279793
>chr4:6283450-6283566
>chr4:6284080-6284411
>chr4:6284620-6284669
>chr4:6285317-6285432
>chr4:6286188-6286466
>chr4:6287912-6288237
>chr4:6288333-6288439
>chr4:6288526-6288575
>chr4:6289935-6290264
>chr4:6292326-6292446
>chr4:6296826-6297124
>chr4:6299098-6299195
>chr4:6299443-6300023
>chr4:6304828-6304945
>chr4:6306169-6306218
>chr4:6308334-6308614
>chr4:6308643-6309292
>chr4:6309322-6309609
>chr4:6309816-6310315
>chr4:6310903-6310984
>chr4:6311248-6311791
>chr4:6312166-6312457
>chr4:6312990-6314056
>chr4:6314423-6314495
>chr4:6314545-6314647
>chr4:6314771-6315142
>chr4:6315283-6315386
>chr4:6315963-6316377
>chr4:6316831-6317141
>chr4:6317382-6317470
>chr4:6318997-6319136
>chr4:6319917-6319953
>chr4:6320742-6320836
>chr4:6321630-6321717
>chr4:6323654-6324009
>chr4:6324145-6324461
>chr4:6324830-6324885
>chr4:6325908-6326010
>chr4:6329772-6329883
>chr4:6332350-6332391
>chr4:6332845-6332907
>chr4:6333824-6333864
>chr4:6334766-6334893
>chr4:6335019-6335146
>chr4:6335721-6335768
>chr4:6336438-6336551
>chr4:6336627-6336958
>chr4:6337076-6337175
>chr4:6338017-6338060
>chr4:6340658-6340738
>chr4:6341057-6341362
>chr4:6341469-6341525
>chr4:6341587-6341871
>chr4:6342034-6342238
>chr4:6343360-6343716
>chr4:6349256-6349376
>chr4:6349446-6349910
>chr4:6351034-6351357
>chr4:6352791-6353105
>chr4:6353278-6353582
>chr4:6353689-6354088
>chr4:6355147-6355198
>chr4:6355316-6355555
>chr4:6355695-6356037
>chr4:6356504-6356584
>chr4:6356884-6356947
>chr4:6357925-6359543
>chr4:6360835-6361122
>chr4:6362014-6362055
>chr4:6362853-6362962
>chr4:6363288-6363611
>chr4:6363994-6364072
>chr4:6364321-6364418
>chr4:6368434-6368492
>chr4:6369132-6369164
>chr4:6369817-6369960
>chr4:6370195-6370291
>chr4:6371303-6371412
>chr4:6371629-6371845
>chr4:6373094-6373147
>chr4:6373608-6373677
>chr4:6373825-6373935
>chr4:6376152-6376238
>chr4:6376432-6376833
>chr4:6377294-6377686
>chr4:6379938-6380062
>chr4:6380942-6380992
>chr4:6381175-6381243
>chr4:6382614-6382731
>chr4:6385438-6385873
>chr4:6386846-6386933
>chr4:6386988-6387106
>chr4:6387324-6387426
>chr4:6387519-6387813
>chr4:6388362-6388498
>chr4:6388616-6388908
>chr4:6389069-6389139
>chr4:6389757-6389822
>chr4:6390946-6391013
>chr4:6391865-6391906
>chr4:6392064-6392276
>chr4:6392467-6392543
>chr4:6392595-6392716
>chr4:6393168-6393437
>chr4:6394258-6394301
>chr4:6394546-6394591
>chr4:6395148-6395186
>chr4:6397689-6397765
>chr4:6400504-6400560
>chr4:6401949-6402023
>chr4:6402406-6402538
>chr4:6402717-6402761
>chr4:6403615-6403875
>chr4:6405628-6405696
>chr4:6406443-6406993
>chr4:6407387-6407702
>chr4:6407871-6408062
>chr4:6408923-6408979
>chr4:6410836-6411257
>chr4:6411542-6411855
>chr4:6412704-6413055
>chr4:6414064-6414131
>chr4:6414634-6414683
>chr4:6416271-6416395
>chr4:6416586-6416641
>chr4:6418757-6418811
>chr4:6419059-6419539
>chr4:6419631-6420012
>chr4:6420108-6420170
>chr4:6422526-6422858
>chr4:6423107-6423509
>chr4:6423892-6423942
>chr4:6425809-6425955
>chr4:6427180-6427253
>chr4:6428871-6428904
>chr4:6429925-6430010
>chr4:6430279-6430367
>chr4:6430637-6430954
>chr4:6431868-6432064
>chr4:6432206-6432248
>chr4:6432862-6433192
>chr4:6433782-6433839
>chr4:6434337-6434667
>chr4:6435893-6435940
>chr4:6436004-6436271
>chr4:6436721-6436776
>chr4:6441552-6441572
>chr4:6442703-6442838
>chr4:6444405-6444458
>chr4:6444895-6445215
>chr4:6445562-6445743
>chr4:6446064-6446116
>chr4:6446462-6446505
>chr4:6447032-6447171
>chr4:6447501-6447593
>chr4:6448265-6448344
>chr4:6448587-6448649
>chr4:6452507-6452555
>chr4:6453362-6453425
>chr4:6454614-6454657
>chr4:6456922-6457239
>chr4:6457359-6457782
>chr4:6458244-6458363
>chr4:6458409-6458661
>chr4:6459658-6459807
>chr4:6460163-6460216
>chr4:6460311-6460422
>chr4:6460713-6460759
>chr4:6460916-6460974
>chr4:6461429-6461473
>chr4:6462087-6462509
>chr4:6464085-6464125
>chr4:6464876-6464947
>chr4:6467017-6467063
>chr4:6468885-6469006
>chr4:6471963-6472060
>chr4:6472368-6472413
>chr4:6473274-6473327
>chr4:6473881-6473968
>chr4:6474697-6475027
>chr4:6475832-6475927
>chr4:6476049-6476128
>chr4:6476307-6476606
>chr4:6476814-6476855
>chr4:6476963-6477242
>chr4:6477439-6477766
>chr4:6479856-6479968
>chr4:6481470-6481522
>chr4:6481692-6482079
>chr4:6482152-6482353
>chr4:6482641-6482699
>chr4:6483090-6483174
>chr4:6483354-6483762
>chr4:6484029-6484240
>chr4:6484373-6484719
>chr4:6484779-6485329
>chr4:6485406-6485672
>chr4:6485906-6486048
>chr4:6486143-6486608
>chr4:6486755-6486945
>chr4:6487021-6487081
>chr4:6487116-6487344
>chr4:6487752-6487827
>chr4:6487879-6488058
>chr4:6488175-6488319
>chr4:6488413-6488708
>chr4:6490874-6490926
>chr4:6491577-6491966
>chr4:6493197-6493444
>chr4:6494382-6494466
>chr4:6496013-6496204
>chr4:6496576-6496905
>chr4:6497513-6497592
>chr4:6497854-6497958
>chr4:6498462-6498539
>chr4:6498917-6498981
>chr4:6499875-6499950
>chr4:6500139-6500453
>chr4:6501540-6501622
>chr4:6501889-6501965
>chr4:6502440-6502624
>chr4:6503768-6503823
>chr4:6504531-6504686
>chr4:6505027-6505265
>chr4:6505333-6505466
>chr4:6505642-6506049
>chr4:6507695-6507768
>chr4:6507988-6509087
>chr4:6510495-6510615
>chr4:6510690-6511044
>chr4:6511092-6512710
>chr4:6513131-6513245
>chr4:6513762-6513856
>chr4:6514696-6514801
>chr4:6514886-6515140
>chr4:6515654-6515826
>chr4:6515972-6516101
>chr4:6517538-6517597
>chr4:6518031-6518390
>chr4:6518505-6519080
>chr4:6519451-6519565
>chr4:6521824-6521860
>chr4:6522922-6522966
>chr4:6523296-6523424
>chr4:6523485-6523527
>chr4:6523773-6524243
>chr4:6524365-6524463
>chr4:6524773-6525526
>chr4:6525698-6525980
>chr4:6526433-6526542
>chr4:6527752-6527942
>chr4:6528601-6529012
>chr4:6529501-6529533
>chr4:6534123-6534223
>chr4:6534279-6534342
>chr4:6534359-6534481
>chr4:6535058-6535153
>chr4:6535892-6535938
>chr4:6536323-6536399
>chr4:6536918-6537263
>chr4:6537479-6537990
>chr4:6538066-6538153
>chr4:6539012-6539074
>chr4:6539298-6539383
>chr4:6540095-6540691
>chr4:6541374-6541433
>chr4:6541537-6541872
>chr4:6542410-6542787
>chr4:6543248-6543284
>chr4:6543410-6543608
>chr4:6544319-6544679
>chr4:6546413-6546546
>chr4:6546888-6546950
>chr4:6547128-6547195
>chr4:6547866-6548257
>chr4:6549258-6549296
>chr4:6550638-6550946
>chr4:6552271-6552810
>chr4:6554056-6554331
>chr4:6554523-6555220
>chr4:6556124-6556369
>chr4:6556532-6556647
>chr4:6557375-6557416
>chr4:6557937-6557995
>chr4:6559598-6559862
>chr4:6560459-6560508
>chr4:6560884-6560999
>chr4:6561403-6561732
>chr4:6562365-6562432
>chr4:6563617-6563656
>chr4:6563681-6563729
>chr4:6564672-6564811
>chr4:6564905-6565006
>chr4:6565829-6565914
>chr4:6567235-6567317
>chr4:6567406-6567436
>chr4:6567605-6567964
>chr4:6568509-6568595
>chr4:6568647-6568896
>chr4:6569354-6570217
>chr4:6571767-6571845
>chr4:6571958-6572468
>chr4:6572541-6572675
>chr4:6572760-6573326
>chr4:6573456-6573555
>chr4:6574361-6574663
>chr4:6575833-6575950
>chr4:6578089-6578169
>chr4:6578720-6578856
>chr4:6578950-6579658
>chr4:6579899-6579949
>chr4:6581339-6581381
>chr4:6582187-6582242
>chr4:6582269-6582747
>chr4:6583135-6583189
>chr4:6583544-6584219
>chr4:6584999-6585189
>chr4:6585678-6585775
>chr4:6586040-6586350
>chr4:6587659-6588290
>chr4:6588323-6588733
>chr4:6589267-6589558
>chr4:6589617-6589707
>chr4:6589790-6590411
>chr4:6590861-6591203
>chr4:6592329-6592611
>chr4:6592809-6592876
>chr4:6593474-6593594
>chr4:6593762-6593807
>chr4:6593862-6593915
>chr4:6594051-6594396
>chr4:6595610-6595751
>chr4:6596562-6596610
>chr4:6596709-6596798
>chr4:6596833-6596897
>chr4:6599048-6599723
>chr4:6600265-6600335
>chr4:6600850-6600968
>chr4:6601214-6601580
>chr4:6601711-6601764
>chr4:6602289-6602517
>chr4:6602628-6602995
>chr4:6603327-6603366
>chr4:6604363-6604519
>chr4:6605688-6605961
>chr4:6606112-6606192
>chr4:6606321-6606414
>chr4:6606929-6607062
>chr4:6607117-6608222
>chr4:6609693-6609726
>chr4:6610154-6610471
>chr4:6611634-6611818
>chr4:6613302-6613902
>chr4:6614107-6614171
>chr4:6615110-6615294
>chr4:6615504-6616107
>chr4:6616831-6616869
>chr4:6616899-6617269
>chr4:6617626-6618271
>chr4:6618934-6619000
>chr4:6619837-6619951
>chr4:6620655-6620737
>chr4:6621996-6622800
>chr4:6623077-6623686
>chr4:6623901-6624282
>chr4:6624356-6625306
>chr4:6625525-6626034
>chr4:6626382-6626490
>chr4:6626540-6626843
>chr4:6627263-6627922
>chr4:6628316-6628452
>chr4:6628543-6628955
>chr4:6629164-6629296
>chr4:6629705-6630036
>chr4:6630235-6630717
>chr4:6631143-6631807
>chr4:6631880-6631965
>chr4:6632189-6632319
>chr4:6632424-6633030
>chr4:6633992-6634305
>chr4:6634479-6634859
>chr4:6635267-6635357
>chr4:6635401-6635662
>chr4:6635712-6635926
>chr4:6636058-6638901
>chr4:6639447-6639939
>chr4:6640053-6640356
>chr4:6644044-6644490
>chr4:6644858-6645240
>chr4:6645510-6645553
>chr4:6645927-6646291
>chr4:6648193-6648808
>chr4:6649398-6650245
>chr4:6650312-6650397
>chr4:6650578-6650811
>chr4:6651237-6651810
>chr4:6652064-6652369
>chr4:6652651-6653314
>chr4:6653365-6654042
>chr4:6654161-6654263
>chr4:6654317-6655807
>chr4:6655939-6656170
>chr4:6656280-6656320
>chr4:6656552-6656655
>chr4:6657111-6657385
>chr4:6658112-6658289
>chr4:6658550-6658643
>chr4:6659294-6659897
>chr4:6660416-6661148
>chr4:6661769-6662097
>chr4:6663401-6663566
>chr4:6664330-6664687
>chr4:6664919-6665275
>chr4:6665480-6665944
>chr4:6666520-6666813
>chr4:6666854-6667174
>chr4:6667509-6667687
>chr4:6667883-6668151
>chr4:6668321-6668380
>chr4:6669072-6669380
>chr4:6670356-6670490
>chr4:6671097-6671241
>chr4:6671299-6671428
>chr4:6672199-6673779
>chr4:6676443-6676569
>chr4:6678033-6678366
>chr4:6678969-6679324
>chr4:6680794-6680838
>chr4:6681010-6681096
>chr4:6682183-6682523
>chr4:6682998-6683095
>chr4:6683612-6684221
>chr4:6685624-6685754
>chr4:6685847-6685902
>chr4:6686224-6686376
>chr4:6686496-6686634
>chr4:6687287-6687349
>chr4:6687399-6687903
>chr4:6690049-6690195
>chr4:6690699-6691001
>chr4:6691326-6692194
>chr4:6692863-6692935
>chr4:6693017-6693115
>chr4:6694733-6694827
>chr4:6694938-6695264
>chr4:6695792-6695827
>chr4:6697510-6698149
>chr4:6698698-6699238
>chr4:6699940-6700312
>chr4:6700458-6700585
>chr4:6700885-6701009
>chr4:6701051-6701453
>chr4:6701713-6702026
>chr4:6702252-6702621
>chr4:6702886-6702981
>chr4:6703584-6703705
>chr4:6703834-6703918
>chr4:6704007-6704132
>chr4:6704174-6704314
>chr4:6704409-6704472
>chr4:6704962-6705005
>chr4:6705392-6705504
>chr4:6711053-6711666
>chr4:6711984-6712130
>chr4:6712174-6713494
>chr4:6713659-6714442
>chr4:6717034-6717154
>chr4:6717803-6718142
>chr4:6718612-6718968
>chr4:6719898-6720224
>chr4:6720961-6721071
>chr4:6721601-6722029
>chr4:6722121-6722168
>chr4:6722617-6722663
>chr4:6722697-6723013
>chr4:6724643-6724681
>chr4:6725472-6726269
>chr4:6726431-6726808
>chr4:6727528-6727900
>chr4:6729003-6729155
>chr4:6729904-6730318
>chr4:6732092-6732422
>chr4:6733035-6733211
>chr4:6733340-6733389
>chr4:6733439-6733502
>chr4:6735088-6735132
>chr4:6735508-6737441
>chr4:6737511-6740342
>chr4:6740744-6741139
>chr4:6741581-6742530
>chr4:6742754-6742823
>chr4:6743422-6744060
>chr4:6744220-6745942
>chr4:6747266-6747389
>chr4:6748868-6749350
>chr4:6750354-6750426
>chr4:6750595-6750688
>chr4:6752292-6752744
>chr4:6752862-6752940
>chr4:6753156-6753216
>chr4:6755583-6756679
>chr4:6756790-6757805
>chr4:6757960-6758629
>chr4:6758796-6759054
>chr4:6759143-6759233
>chr4:6759417-6759786
>chr4:6760999-6761056
>chr4:6761932-6762025
>chr4:6762587-6763224
>chr4:6764014-6764129
>chr4:6764460-6764506
>chr4:6764753-6765090
>chr4:6766849-6767372
>chr4:6769332-6769411
>chr4:6769824-6769956
>chr4:6770117-6770164
>chr4:6770517-6770600
>chr4:6770891-6770983
>chr4:6771504-6771537
>chr4:6771989-6772057
>chr4:6772258-6772360
>chr4:6772402-6772436
>chr4:6773689-6774124
>chr4:6774184-6774902
>chr4:6776663-6776744
>chr4:6777104-6777519
>chr4:6778590-6778662
>chr4:6779497-6779634
>chr4:6781774-6781838
>chr4:6782243-6782277
>chr4:6782766-6782828
>chr4:6783678-6783728
>chr4:6784933-6785241
>chr4:6786302-6786602
>chr4:6786893-6787178
>chr4:6787986-6788325
>chr4:6788522-6788645
>chr4:6788780-6788833
>chr4:6788937-6789576
>chr4:6789739-6790090
>chr4:6790353-6790708
>chr4:6790901-6791249
>chr4:6791303-6791636
>chr4:6791819-6792183
>chr4:6792683-6793061
>chr4:6795037-6795400
>chr4:6795510-6795917
>chr4:6796233-6796544
>chr4:6797059-6797176
>chr4:6797479-6798098
>chr4:6798561-6799081
>chr4:6799196-6799422
>chr4:6799672-6800713
>chr4:6801198-6801673
>chr4:6802874-6802980
>chr4:6803043-6803170
>chr4:6805824-6805991
>chr4:6806126-6806166
>chr4:6806459-6806787
>chr4:6806987-6807117
>chr4:6807326-6807361
>chr4:6807785-6808119
>chr4:6809573-6810304
>chr4:6810341-6810583
>chr4:6810636-6811348
>chr4:6811437-6811756
>chr4:6812322-6812399
>chr4:6812588-6812648
>chr4:6813304-6813667
>chr4:6816199-6816722
>chr4:6816787-6817517
>chr4:6817992-6818427
>chr4:6818522-6820277
>chr4:6820412-6820507
>chr4:6820684-6820899
>chr4:6820973-6822053
>chr4:6822761-6823472
>chr4:6823793-6823855
>chr4:6823926-6824180
>chr4:6825260-6825612
>chr4:6825956-6826097
>chr4:6826499-6826690
>chr4:6828151-6828682
>chr4:6828736-6828806
>chr4:6830238-6830330
>chr4:6830387-6830744
>chr4:6831011-6831386
>chr4:6831541-6831629
>chr4:6832365-6832661
>chr4:6833405-6833672
>chr4:6834042-6834264
>chr4:6834366-6834423
>chr4:6835462-6838060
>chr4:6838185-6838481
>chr4:6838843-6839232
>chr4:6839283-6839332
>chr4:6840739-6840815
>chr4:6841590-6841838
>chr4:6842575-6842894
>chr4:6843011-6843147
>chr4:6843482-6843784
>chr4:6843923-6844242
>chr4:6844398-6844764
>chr4:6845333-6845510
>chr4:6846305-6846630
>chr4:6847034-6847106
>chr4:6848384-6848652
>chr4:6848738-6848781
>chr4:6849336-6849786
>chr4:6850495-6850536
>chr4:6850646-6850969
>chr4:6851427-6851721
>chr4:6851830-6851897
>chr4:6852352-6852416
>chr4:6852644-6852731
>chr4:6853196-6853343
>chr4:6855056-6855411
>chr4:6855571-6855632
>chr4:6858821-6859098
>chr4:6859399-6859438
>chr4:6859497-6859558
>chr4:6860220-6860391
>chr4:6864379-6864792
>chr4:6865282-6865604
>chr4:6865767-6865938
>chr4:6866127-6866227
>chr4:6866686-6866774
>chr4:6868223-6868298
>chr4:6869132-6869204
>chr4:6869788-6869878
>chr4:6870515-6870815
>chr4:6871141-6871466
>chr4:6874306-6874349
>chr4:6874427-6874478
>chr4:6875318-6875360
>chr4:6875488-6875542
>chr4:6876004-6876038
>chr4:6876546-6876650
>chr4:6877426-6878801
>chr4:6879741-6880365
>chr4:6882581-6882684
>chr4:6884095-6884444
>chr4:6884502-6884531
>chr4:6884687-6884774
>chr4:6884910-6885916
>chr4:6885994-6886064
>chr4:6886593-6886629
>chr4:6886760-6887060
>chr4:6887311-6887462
>chr4:6887509-6887860
>chr4:6888282-6888344
>chr4:6890040-6890097
>chr4:6890307-6890720
>chr4:6891013-6891716
>chr4:6892539-6892614
>chr4:6893075-6893385
>chr4:6894115-6894460
>chr4:6895117-6895779
>chr4:6896128-6896414
>chr4:6896586-6897301
>chr4:6897398-6897562
>chr4:6897697-6897739
>chr4:6897871-6898845
>chr4:6899131-6899177
>chr4:6899301-6899677
>chr4:6899816-6900341
>chr4:6900602-6900698
>chr4:6901196-6901329
>chr4:6901884-6901948
>chr4:6902191-6902229
>chr4:6902856-6903248
>chr4:6903695-6904280
>chr4:6904443-6904806
>chr4:6904916-6905283
>chr4:6906702-6907019
>chr4:6911910-6912430
>chr4:6912876-6913330
>chr4:6913841-6914156
>chr4:6914757-6915071
>chr4:6915829-6916153
>chr4:6918571-6918608
>chr4:6919141-6919489
>chr4:6919584-6920190
>chr4:6920258-6920464
>chr4:6920775-6921107
>chr4:6921194-6921999
>chr4:6922033-6922265
>chr4:6922911-6923219
>chr4:6924876-6924917
>chr4:6924999-6925293
>chr4:6926729-6926948
>chr4:6927656-6927798
>chr4:6928544-6928695
>chr4:6930510-6930819
>chr4:6930879-6931201
>chr4:6931708-6931859
>chr4:6932029-6932374
>chr4:6933231-6933612
>chr4:6934422-6934690
>chr4:6934804-6935031
>chr4:6935066-6935146
>chr4:6935512-6936039
>chr4:6936323-6936484
>chr4:6936524-6936785
>chr4:6936898-6937492
>chr4:6938444-6938594
>chr4:6939802-6939859
>chr4:6940118-6940239
>chr4:6940904-6940939
>chr4:6941176-6941492
>chr4:6942698-6942793
>chr4:6943610-6943649
>chr4:6945464-6945807
>chr4:6946305-6946623
>chr4:6946685-6946729
>chr4:6947076-6947684
>chr4:6948703-6949702
>chr4:6949887-6950260
>chr4:6951008-6951545
>chr4:6952401-6952646
>chr4:6952829-6953715
>chr4:6954608-6954891
>chr4:6957668-6957942
>chr4:6958365-6958735
>chr4:6958889-6959190
>chr4:6959280-6959378
>chr4:6960077-6960391
>chr4:6963783-6964123
>chr4:6964589-6964688
>chr4:6964996-6965052
>chr4:6965131-6965392
>chr4:6965533-6965846
>chr4:6966551-6967113
>chr4:6969403-6969707
>chr4:6970278-6970345
>chr4:6970637-6971179
>chr4:6972527-6972777
>chr4:6973796-6974143
>chr4:6974831-6976171
>chr4:6976531-6976609
>chr4:6977021-6978770
>chr4:6979186-6979918
>chr4:6980085-6980209
>chr4:6980313-6980406
>chr4:6980480-6980526
>chr4:6980580-6981466
>chr4:6982032-6982067
>chr4:6982102-6982257
>chr4:6983018-6983307
>chr4:6984521-6984580
>chr4:6985062-6985212
>chr4:6987403-6987449
>chr4:6988853-6989042
>chr4:6990155-6990466
>chr4:6993721-6994023
>chr4:6994557-6994887
>chr4:6995483-6996136
>chr4:6996551-6996783
>chr4:6997262-6997725
>chr4:6997951-6998007
>chr4:6998081-6998379
>chr4:6998491-6998843
>chr4:6999706-6999822
>chr4:7001003-7001039
>chr4:7003734-7004051
>chr4:7005049-7005726
>chr4:7005999-7006211
>chr4:7008406-7008748
>chr4:7011529-7011865
>chr4:7011986-7012325
>chr4:7013750-7014053
>chr4:7015707-7015781
>chr4:7016960-7017289
>chr4:7018490-7018551
>chr4:7018959-7019319
>chr4:7019684-7020035
>chr4:7020136-7020224
>chr4:7020672-7020909
>chr4:7021293-7021712
>chr4:7022966-7023289
>chr4:7025716-7025807
>chr4:7026043-7026136
>chr4:7026595-7027247
>chr4:7027623-7027789
>chr4:7027997-7028053
>chr4:7028130-7028189
>chr4:7028377-7028728
>chr4:7028821-7029173
>chr4:7029555-7029988
>chr4:7033305-7033401
>chr4:7033939-7034231
>chr4:7035744-7035811
>chr4:7035974-7036349
>chr4:7036703-7037011
>chr4:7038439-7038666
>chr4:7038797-7039130
>chr4:7039583-7040317
>chr4:7040471-7040772
>chr4:7042404-7042450
>chr4:7042775-7042806
>chr4:7043490-7043576
>chr4:7045933-7046013
>chr4:7047702-7047812
>chr4:7048519-7048781
>chr4:7049101-7049354
>chr4:7049765-7049798
>chr4:7050174-7050240
>chr4:7051580-7051903
>chr4:7056599-7056660
>chr4:7057503-7057804
>chr4:7058155-7058434
>chr4:7058675-7058821
>chr4:7058927-7059044
>chr4:7060084-7060126
>chr4:7062454-7062815
>chr4:7063097-7063357
>chr4:7064482-7064959
>chr4:7065244-7065555
>chr4:7065836-7066106
>chr4:7069940-7070625
>chr4:7070684-7070734
>chr4:7073767-7073819
>chr4:7074299-7074495
>chr4:7075094-7075388
>chr4:7078357-7081258
>chr4:7082449-7082832
>chr4:7083742-7083819
>chr4:7083890-7084060
>chr4:7084489-7085789
>chr4:7085841-7085964
>chr4:7085997-7087118
>chr4:7087195-7089115
>chr4:7089304-7089794
>chr4:7089890-7090154
>chr4:7090224-7090320
>chr4:7090388-7091661
>chr4:7091934-7092065
>chr4:7092254-7092988
>chr4:7093394-7093977
>chr4:7095165-7095489
>chr4:7096166-7096236
>chr4:7096841-7097013
>chr4:7097068-7097324
>chr4:7097591-7097775
>chr4:7097899-7098039
>chr4:7098122-7098201
>chr4:7098917-7099816
>chr4:7099878-7100094
>chr4:7100181-7100585
>chr4:7100768-7101389
>chr4:7101640-7101728
>chr4:7102377-7102432
>chr4:7102527-7102864
>chr4:7103384-7103473
>chr4:7104558-7104612
>chr4:7104949-7105330
>chr4:7105890-7106218
>chr4:7106389-7107045
>chr4:7107919-7107984
>chr4:7108877-7108954
>chr4:7109315-7109365
>chr4:7109739-7109872
>chr4:7109982-7110370
>chr4:7110722-7110789
>chr4:7112116-7112634
>chr4:7113057-7113764
>chr4:7114507-7115459
>chr4:7115572-7115791
>chr4:7117501-7117580
>chr4:7117930-7118865
>chr4:7119265-7119337
>chr4:7120054-7120107
>chr4:7121638-7121756
>chr4:7122605-7122991
>chr4:7123159-7123473
>chr4:7123670-7123723
>chr4:7124344-7124783
>chr4:7124816-7124844
>chr4:7124893-7124924
>chr4:7125075-7125139
>chr4:7125485-7126018
>chr4:7126150-7126485
>chr4:7128016-7128140
>chr4:7128964-7129102
>chr4:7130684-7132165
>chr4:7132520-7132805
>chr4:7133161-7133203
>chr4:7134742-7134804
>chr4:7135262-7135323
>chr4:7136967-7137007
>chr4:7138273-7138346
>chr4:7139238-7139336
>chr4:7140463-7140589
>chr4:7141731-7142342
>chr4:7142491-7142583
>chr4:7142595-7142969
>chr4:7143835-7144269
>chr4:7144623-7145006
>chr4:7145551-7145626
>chr4:7145761-7145795
>chr4:7145951-7146037
>chr4:7146528-7146565
>chr4:7146648-7146707
>chr4:7147669-7147724
>chr4:7147883-7147957
>chr4:7148100-7148142
>chr4:7148922-7149367
>chr4:7151019-7151133
>chr4:7151546-7151590
>chr4:7152158-7152467
>chr4:7153070-7153286
>chr4:7153479-7153562
>chr4:7155362-7155480
>chr4:7156924-7156982
>chr4:7157583-7157743
>chr4:7157897-7157963
>chr4:7158091-7158486
>chr4:7158541-7158604
>chr4:7158685-7158802
>chr4:7159363-7159449
>chr4:7159734-7160033
>chr4:7160799-7160863
>chr4:7161347-7161660
>chr4:7162006-7162128
>chr4:7162150-7162233
>chr4:7162289-7162602
>chr4:7163401-7164087
>chr4:7164219-7164551
>chr4:7164940-7165524
>chr4:7166548-7166602
>chr4:7168707-7168824
>chr4:7169237-7169298
>chr4:7169643-7169954
>chr4:7170098-7170442
>chr4:7171537-7172177
>chr4:7172617-7172710
>chr4:7173519-7173848
>chr4:7174205-7175312
>chr4:7175373-7175449
>chr4:7175718-7176314
>chr4:7176579-7177234
>chr4:7177317-7177493
>chr4:7178016-7178252
>chr4:7178416-7178547
>chr4:7178664-7179421
>chr4:7179577-7179694
>chr4:7179939-7180035
>chr4:7180319-7180870
>chr4:7181839-7182078
>chr4:7184562-7184603
>chr4:7184909-7185434
>chr4:7186703-7186848
>chr4:7188019-7188082
>chr4:7188919-7189122
>chr4:7190047-7190104
>chr4:7190223-7190915
>chr4:7191139-7191277
>chr4:7191859-7191906
>chr4:7192677-7192778
>chr4:7193996-7194077
>chr4:7195034-7195109
>chr4:7196592-7196673
>chr4:7197003-7197352
>chr4:7197833-7197908
>chr4:7197987-7198233
>chr4:7198673-7198813
>chr4:7199163-7199217
>chr4:7199809-7199872
>chr4:7200271-7200479
>chr4:7203054-7204523
>chr4:7205757-7206094
>chr4:7206824-7206861
>chr4:7208593-7208661
>chr4:7210224-7210580
>chr4:7211371-7211676
>chr4:7211764-7211856
>chr4:7214120-7214512
>chr4:7214910-7216251
>chr4:7216398-7216696
>chr4:7217440-7217594
>chr4:7219428-7219797
>chr4:7223713-7223796
>chr4:7223995-7224231
>chr4:7224549-7224734
>chr4:7227675-7227745
>chr4:7228280-7228307
>chr4:7228733-7228801
>chr4:7229718-7231046
>chr4:7231264-7231596
>chr4:7233731-7233858
>chr4:7234830-7234903
>chr4:7236562-7236897
>chr4:7237669-7237724
>chr4:7238552-7238630
>chr4:7239068-7239175
>chr4:7239430-7239488
>chr4:7240894-7241233
>chr4:7241413-7241450
>chr4:7242178-7242491
>chr4:7245463-7245499
>chr4:7248386-7248455
>chr4:7249009-7249091
>chr4:7249298-7249340
>chr4:7249646-7249683
>chr4:7249956-7250301
>chr4:7251654-7251728
>chr4:7252244-7252378
>chr4:7253272-7253316
>chr4:7253938-7254127
>chr4:7254218-7254463
>chr4:7254538-7254667
>chr4:7255004-7255065
>chr4:7255842-7256087
>chr4:7256369-7256408
>chr4:7256492-7256542
>chr4:7257152-7257222
>chr4:7257328-7257392
>chr4:7257607-7257647
>chr4:7257725-7257793
>chr4:7258133-7259167
>chr4:7260518-7260555
>chr4:7260708-7260783
>chr4:7262136-7262437
>chr4:7263650-7263753
>chr4:7263925-7263993
>chr4:7264758-7264859
>chr4:7265124-7265525
>chr4:7265721-7265778
>chr4:7267078-7267138
>chr4:7267534-7267844
>chr4:7268715-7268844
>chr4:7268924-7269038
>chr4:7269111-7269185
>chr4:7269485-7269560
>chr4:7269691-7269769
>chr4:7269873-7270178
>chr4:7274311-7274756
>chr4:7277215-7277259
>chr4:7278025-7278070
>chr4:7280611-7280752
>chr4:7282916-7283108
>chr4:7283770-7283831
>chr4:7284363-7284466
>chr4:7284706-7285336
>chr4:7286991-7287089
>chr4:7288503-7288993
>chr4:7290786-7290834
>chr4:7291059-7291119
>chr4:7293015-7293338
>chr4:7294485-7295248
>chr4:7296497-7296535
>chr4:7300200-7300266
>chr4:7301357-7301437
>chr4:7302760-7302817
>chr4:7304322-7304392
>chr4:7305019-7305332
>chr4:7307445-7307543
>chr4:7307772-7307979
>chr4:7308340-7308429
>chr4:7310017-7310335
>chr4:7311404-7311530
>chr4:7311804-7312198
>chr4:7312788-7312946
>chr4:7314322-7314644
>chr4:7314769-7315138
>chr4:7315661-7316298
>chr4:7318098-7318128
>chr4:7318185-7318230
>chr4:7318781-7318848
>chr4:7318929-7319171
>chr4:7319415-7319740
>chr4:7319993-7320172
>chr4:7320845-7321514
>chr4:7324063-7324158
>chr4:7325393-7325497
>chr4:7326079-7326143
>chr4:7326827-7326866
>chr4:7327457-7327502
>chr4:7327954-7328339
>chr4:7329066-7329121
>chr4:7329739-7329811
>chr4:7329949-7330047
>chr4:7330201-7330245
>chr4:7330990-7331098
>chr4:7331651-7331693
>chr4:7336461-7336744
>chr4:7337794-7337974
>chr4:7338072-7338454
>chr4:7338526-7338583
>chr4:7339637-7339770
>chr4:7341256-7341374
>chr4:7341803-7341930
>chr4:7342030-7342115
>chr4:7343654-7343691
>chr4:7345985-7346574
>chr4:7346658-7346746
>chr4:7346973-7347077
>chr4:7347384-7347442
>chr4:7347620-7347658
>chr4:7348455-7348494
>chr4:7348542-7348881
>chr4:7349463-7349558
>chr4:7350500-7350580
>chr4:7351325-7351498
>chr4:7351609-7351888
>chr4:7352961-7352996
>chr4:7353512-7353572
>chr4:7354685-7354740
>chr4:7355215-7355245
>chr4:7356037-7356119
>chr4:7356295-7356434
>chr4:7356584-7356666
>chr4:7356773-7357059
>chr4:7357260-7357306
>chr4:7358780-7359473
>chr4:7360241-7360318
>chr4:7360564-7360866
>chr4:7361671-7361714
>chr4:7362644-7364161
>chr4:7365227-7365310
>chr4:7366196-7366283
>chr4:7366463-7366626
>chr4:7366759-7366832
>chr4:7367370-7367456
>chr4:7368519-7368562
>chr4:7368739-7369409
>chr4:7369469-7369509
>chr4:7369945-7370006
>chr4:7372263-7372641
>chr4:7373118-7374208
>chr4:7376286-7376616
>chr4:7378308-7378679
>chr4:7379937-7379974
>chr4:7380806-7381113
>chr4:7381815-7381993
>chr4:7382068-7382160
>chr4:7383017-7383053
>chr4:7386067-7388163
>chr4:7389650-7389684
>chr4:7391721-7391766
>chr4:7392038-7392090
>chr4:7393583-7393654
>chr4:7394511-7394551
>chr4:7395668-7395702
>chr4:7398671-7398729
>chr4:7399985-7400056
>chr4:7400455-7400491
>chr4:7400600-7401392
>chr4:7403700-7403875
>chr4:7403952-7406344
>chr4:7406400-7407439
>chr4:7407489-7407649
>chr4:7407688-7408151
>chr4:7408286-7408690
>chr4:7408747-7409023
>chr4:7409597-7409626
>chr4:7409666-7409782
>chr4:7410915-7411270
>chr4:7411343-7411656
>chr4:7413387-7413725
>chr4:7414476-7415079
>chr4:7415304-7415362
>chr4:7415506-7415554
>chr4:7416516-7416973
>chr4:7417505-7417572
>chr4:7418078-7418152
>chr4:7418665-7418720
>chr4:7421347-7421431
>chr4:7421865-7421927
>chr4:7422970-7423117
>chr4:7423417-7423585
>chr4:7424199-7424259
>chr4:7424650-7424692
>chr4:7425249-7425297
>chr4:7426451-7426552
>chr4:7426944-7426986
>chr4:7427664-7427744
>chr4:7429000-7429068
>chr4:7429784-7429859
>chr4:7430348-7430461
>chr4:7431304-7431361
>chr4:7432428-7432482
>chr4:7433210-7433263
>chr4:7434804-7434911
>chr4:7437075-7437127
>chr4:7437397-7437715
>chr4:7438248-7438299
>chr4:7438591-7438752
>chr4:7438782-7438839
>chr4:7439010-7439074
>chr4:7439191-7439232
>chr4:7440641-7440774
>chr4:7441701-7442659
>chr4:7443017-7443197
>chr4:7444152-7444297
>chr4:7444470-7444541
>chr4:7445987-7446207
>chr4:7446385-7446440
>chr4:7446513-7446710
>chr4:7447107-7447174
>chr4:7447421-7447475
>chr4:7448373-7449398
>chr4:7450687-7451389
>chr4:7452096-7452457
>chr4:7452666-7452706
>chr4:7452806-7455700
>chr4:7455971-7456148
>chr4:7456299-7456337
>chr4:7457706-7457829
>chr4:7458929-7459032
>chr4:7459426-7459465
>chr4:7459891-7459955
>chr4:7461908-7461960
>chr4:7463071-7463114
>chr4:7465877-7466002
>chr4:7468905-7468988
>chr4:7469090-7469307
>chr4:7469728-7469756
>chr4:7470154-7470453
>chr4:7474167-7474232
>chr4:7474942-7475087
>chr4:7475522-7475612
>chr4:7481882-7483353
>chr4:7483707-7483953
>chr4:7485149-7485200
>chr4:7485432-7485493
>chr4:7486871-7486935
>chr4:7487373-7487445
>chr4:7490076-7490139
>chr4:7490822-7490883
>chr4:7490993-7491241
>chr4:7491282-7491363
>chr4:7491857-7491919
>chr4:7492248-7492392
>chr4:7492524-7492609
>chr4:7493008-7493067
>chr4:7493991-7494077
>chr4:7494403-7494664
>chr4:7496371-7496491
>chr4:7497061-7497096
>chr4:7499151-7499219
>chr4:7503430-7503484
>chr4:7506448-7506520
>chr4:7507129-7507481
>chr4:7508118-7508806
>chr4:7509281-7509351
>chr4:7510477-7510551
>chr4:7511274-7511526
>chr4:7511655-7511710
>chr4:7512337-7512459
>chr4:7512642-7512713
>chr4:7515370-7515451
>chr4:7516542-7516592
>chr4:7520735-7520791
>chr4:7521725-7521774
>chr4:7522599-7523222
>chr4:7523400-7523444
>chr4:7523876-7524014
>chr4:7524260-7524406
>chr4:7524467-7524500
>chr4:7525636-7526091
>chr4:7526760-7526988
>chr4:7527240-7527349
>chr4:7528007-7528090
>chr4:7528403-7528705
>chr4:7528966-7529125
>chr4:7529265-7529301
>chr4:7530206-7530291
>chr4:7530984-7531064
>chr4:7531901-7531977
>chr4:7532324-7532364
>chr4:7532795-7532856
>chr4:7534117-7534200
>chr4:7534591-7534712
>chr4:7534753-7535006
>chr4:7537158-7537232
>chr4:7537723-7538013
>chr4:7539168-7539268
>chr4:7539549-7539638
>chr4:7539685-7539905
>chr4:7540058-7540261
>chr4:7542119-7542287
>chr4:7543262-7544206
>chr4:7544812-7544916
>chr4:7545838-7546080
>chr4:7550100-7550168
>chr4:7550558-7550604
>chr4:7553275-7553436
>chr4:7555798-7555905
>chr4:7556640-7557050
>chr4:7557323-7557374
>chr4:7558311-7558413
>chr4:7559083-7559186
>chr4:7559702-7559758
>chr4:7561382-7561988
>chr4:7562467-7562766
>chr4:7562925-7562986
>chr4:7563129-7563184
>chr4:7564291-7564462
>chr4:7565453-7566388
>chr4:7566482-7566535
>chr4:7567073-7567146
>chr4:7567366-7567437
>chr4:7567750-7567965
>chr4:7568014-7568130
>chr4:7569225-7569537
>chr4:7571557-7571604
>chr4:7573434-7573720
>chr4:7574541-7574689
>chr4:7575289-7575424
>chr4:7577374-7578112
>chr4:7578246-7578392
>chr4:7578726-7578779
>chr4:7579433-7579470
>chr4:7580196-7580509
>chr4:7580952-7581274
>chr4:7582177-7582235
>chr4:7582466-7582702
>chr4:7583449-7583854
>chr4:7583962-7584020
>chr4:7586318-7586761
>chr4:7589387-7589706
>chr4:7589753-7589864
>chr4:7590614-7590838
>chr4:7591136-7591210
>chr4:7592806-7592885
>chr4:7593087-7593193
>chr4:7594579-7594630
>chr4:7594814-7594864
>chr4:7595288-7595338
>chr4:7595379-7595656
>chr4:7597978-7598270
>chr4:7599830-7600125
>chr4:7600291-7600327
>chr4:7600635-7600730
>chr4:7600938-7601116
>chr4:7601467-7603212
>chr4:7604125-7604286
>chr4:7604312-7604824
>chr4:7606856-7606891
>chr4:7607827-7607860
>chr4:7608188-7608251
>chr4:7609156-7609227
>chr4:7613758-7615182
>chr4:7615537-7615594
>chr4:7615880-7615931
>chr4:7616017-7616064
>chr4:7616293-7616485
>chr4:7617145-7617321
>chr4:7617785-7617855
>chr4:7618826-7618870
>chr4:7619915-7619953
>chr4:7619988-7620111
>chr4:7621301-7621628
>chr4:7623415-7623473
>chr4:7625447-7625482
>chr4:7625658-7626196
>chr4:7626291-7626393
>chr4:7626928-7627273
>chr4:7628169-7628532
>chr4:7629130-7629209
>chr4:7629417-7629485
>chr4:7634082-7634581
>chr4:7635352-7635413
>chr4:7636361-7636410
>chr4:7637127-7637162
>chr4:7637533-7637751
>chr4:7639081-7639128
>chr4:7639434-7640075
>chr4:7640127-7640525
>chr4:7641168-7641541
>chr4:7641688-7642088
>chr4:7643547-7643582
>chr4:7645352-7645529
>chr4:7645643-7645736
>chr4:7645887-7645999
>chr4:7646329-7646380
>chr4:7646452-7646763
>chr4:7648094-7648225
>chr4:7649178-7649223
>chr4:7649591-7649665
>chr4:7650602-7650637
>chr4:7650695-7650781
>chr4:7651774-7651860
>chr4:7651936-7652009
>chr4:7652576-7652758
>chr4:7653254-7653548
>chr4:7654259-7654389
>chr4:7656734-7656788
>chr4:7657090-7657135
>chr4:7657293-7658374
>chr4:7659975-7660025
>chr4:7661392-7661460
>chr4:7661812-7661888
>chr4:7662211-7662263
>chr4:7662877-7663372
>chr4:7663691-7663758
>chr4:7664831-7664883
>chr4:7665370-7665424
>chr4:7665516-7665617
>chr4:7666408-7666503
>chr4:7666929-7666984
>chr4:7667552-7667735
>chr4:7668184-7668296
>chr4:7668627-7668667
>chr4:7669954-7670015
>chr4:7670364-7670403
>chr4:7670963-7671044
>chr4:7671303-7671332
>chr4:7671369-7671589
>chr4:7671780-7672322
>chr4:7674255-7674586
>chr4:7675729-7676048
>chr4:7676263-7676321
>chr4:7676367-7676400
>chr4:7676579-7677136
>chr4:7678494-7678575
>chr4:7678909-7678953
>chr4:7679495-7679686
>chr4:7681418-7681532
>chr4:7683179-7683435
>chr4:7684683-7684733
>chr4:7685380-7685704
>chr4:7687668-7687833
>chr4:7688274-7688325
>chr4:7689794-7690745
>chr4:7691069-7691184
>chr4:7692406-7692454
>chr4:7693164-7693233
>chr4:7694626-7694724
>chr4:7695053-7695122
>chr4:7695203-7696031
>chr4:7697716-7697785
>chr4:7698819-7698946
>chr4:7700008-7700134
>chr4:7700897-7700977
>chr4:7701168-7701302
>chr4:7702148-7702236
>chr4:7702645-7702730
>chr4:7702800-7702883
>chr4:7704356-7704433
>chr4:7705038-7705338
>chr4:7706001-7706838
>chr4:7706891-7707035
>chr4:7707177-7707260
>chr4:7707541-7707694
>chr4:7707831-7707923
>chr4:7709037-7709101
>chr4:7710300-7710344
>chr4:7711646-7711768
>chr4:7712689-7712750
>chr4:7713997-7714049
>chr4:7714103-7714170
>chr4:7714869-7714983
>chr4:7715777-7715853
>chr4:7716306-7716735
>chr4:7717173-7717254
>chr4:7717788-7717840
>chr4:7720305-7720351
>chr4:7720548-7720614
>chr4:7720991-7721075
>chr4:7721171-7721505
>chr4:7721581-7721646
>chr4:7722583-7722761
>chr4:7722932-7722987
>chr4:7723550-7723640
>chr4:7724084-7725069
>chr4:7726350-7726600
>chr4:7726989-7727137
>chr4:7730201-7730330
>chr4:7730381-7730478
>chr4:7730566-7730741
>chr4:7730828-7730879
>chr4:7731115-7731241
>chr4:7731330-7731774
>chr4:7732115-7732283
>chr4:7732861-7732929
>chr4:7734067-7734233
>chr4:7734668-7734744
>chr4:7735520-7735612
>chr4:7736820-7736909
>chr4:7737803-7737837
>chr4:7739946-7739994
>chr4:7741280-7741332
>chr4:7741485-7741533
>chr4:7742057-7742114
>chr4:7743792-7743869
>chr4:7743920-7743980
>chr4:7749298-7749750
>chr4:7751412-7751852
>chr4:7753108-7753411
>chr4:7753840-7754245
>chr4:7754735-7754781
>chr4:7754892-7754991
>chr4:7755053-7755137
>chr4:7756460-7756622
>chr4:7757034-7757125
>chr4:7757176-7757282
>chr4:7757387-7757449
>chr4:7758886-7759099
>chr4:7764139-7764170
>chr4:7764240-7764604
>chr4:7764816-7765121
>chr4:7766516-7766627
>chr4:7767794-7768091
>chr4:7771273-7771471
>chr4:7771839-7771921
>chr4:7774965-7775147
>chr4:7775735-7775787
>chr4:7776373-7776459
>chr4:7780526-7780646
>chr4:7782295-7782344
>chr4:7783139-7783440
>chr4:7784615-7784666
>chr4:7785644-7785924
>chr4:7786740-7786826
>chr4:7786885-7786984
>chr4:7787048-7787161
>chr4:7788644-7788701
>chr4:7789402-7789778
>chr4:7791574-7791886
>chr4:7793284-7793371
>chr4:7794526-7794941
>chr4:7795399-7795703
>chr4:7796461-7797196
>chr4:7798071-7798492
>chr4:7801679-7801919
>chr4:7802627-7802953
>chr4:7805073-7805164
>chr4:7808619-7809227
>chr4:7809330-7809488
>chr4:7809854-7810168
>chr4:7811754-7811851
>chr4:7814082-7814470
>chr4:7814708-7814833
>chr4:7814994-7815112
>chr4:7815184-7815558
>chr4:7817302-7817631
>chr4:7818284-7818388
>chr4:7818776-7818833
>chr4:7820828-7821207
>chr4:7822561-7822898
>chr4:7824828-7824954
>chr4:7825492-7825545
>chr4:7826292-7826392
>chr4:7827272-7827624
>chr4:7828733-7828783
>chr4:7828868-7829246
>chr4:7830520-7830898
>chr4:7831008-7831120
>chr4:7832624-7834549
>chr4:7834871-7835913
>chr4:7836051-7836145
>chr4:7836287-7836755
>chr4:7836786-7836926
>chr4:7837250-7837545
>chr4:7837684-7838195
>chr4:7839010-7839467
>chr4:7840295-7840617
>chr4:7840843-7840949
>chr4:7841846-7841946
>chr4:7842426-7842558
>chr4:7844119-7844264
>chr4:7845135-7845439
>chr4:7845680-7845777
>chr4:7847163-7847481
>chr4:7847933-7848390
>chr4:7848680-7848729
>chr4:7849348-7849462
>chr4:7850407-7850478
>chr4:7853487-7853540
>chr4:7855429-7855468
>chr4:7856126-7856545
>chr4:7859135-7859432
>chr4:7859907-7860270
>chr4:7860330-7860422
>chr4:7860563-7860613
>chr4:7860956-7861005
>chr4:7862046-7862604
>chr4:7863130-7863466
>chr4:7863700-7863772
>chr4:7863941-7864138
>chr4:7864825-7864970
>chr4:7865331-7865379
>chr4:7865845-7866501
>chr4:7866718-7867166
>chr4:7868868-7869281
>chr4:7870038-7870112
>chr4:7870367-7870680
>chr4:7872961-7873650
>chr4:7874244-7874705
>chr4:7874828-7874945
>chr4:7875480-7876098
>chr4:7878280-7878364
>chr4:7879706-7879949
>chr4:7880251-7880624
>chr4:7881491-7881812
>chr4:7881853-7881885
>chr4:7882574-7883236
>chr4:7883777-7884419
>chr4:7887831-7888238
>chr4:7888700-7889836
>chr4:7890233-7890266
>chr4:7890497-7890565
>chr4:7890615-7890747
>chr4:7891678-7892148
>chr4:7893015-7893068
>chr4:7893291-7893633
>chr4:7895876-7896126
>chr4:7896515-7896877
>chr4:7897505-7897837
>chr4:7898128-7898412
>chr4:7898575-7898613
>chr4:7898808-7899051
>chr4:7903162-7903240
>chr4:7903395-7903751
>chr4:7903935-7903995
>chr4:7904559-7904989
>chr4:7906729-7907040
>chr4:7907711-7907801
>chr4:7907943-7908247
>chr4:7909268-7909369
>chr4:7912175-7912311
>chr4:7912344-7913409
>chr4:7913869-7914580
>chr4:7914656-7915513
>chr4:7918175-7919109
>chr4:7919615-7920285
>chr4:7921136-7921507
>chr4:7921834-7922132
>chr4:7922209-7922341
>chr4:7922682-7923033
>chr4:7923336-7923940
>chr4:7925422-7925945
>chr4:7926720-7927007
>chr4:7927513-7927665
>chr4:7928379-7928716
>chr4:7928891-7928963
>chr4:7929967-7930050
>chr4:7930558-7930699
>chr4:7930757-7931054
>chr4:7931408-7931682
>chr4:7931850-7932161
>chr4:7932746-7933050
>chr4:7933273-7933592
>chr4:7933883-7933967
>chr4:7935265-7935318
>chr4:7935463-7935506
>chr4:7935935-7935991
>chr4:7936295-7936512
>chr4:7936579-7936887
>chr4:7937481-7937793
>chr4:7940305-7940645
>chr4:7940827-7941085
>chr4:7941535-7941802
>chr4:7942579-7942655
>chr4:7942883-7943139
>chr4:7943238-7943302
>chr4:7943511-7944390
>chr4:7944924-7944959
>chr4:7945103-7945480
>chr4:7945983-7946038
>chr4:7946262-7946337
>chr4:7946491-7946526
>chr4:7946746-7946835
>chr4:7946926-7947577
>chr4:7947603-7947978
>chr4:7948414-7948837
>chr4:7949477-7949555
>chr4:7950409-7950621
>chr4:7950903-7950978
>chr4:7951138-7951507
>chr4:7952077-7952166
>chr4:7952198-7952528
>chr4:7952914-7953028
>chr4:7953067-7953536
>chr4:7954052-7955147
>chr4:7955240-7955540
>chr4:7955726-7956250
>chr4:7956564-7956676
>chr4:7956841-7956918
>chr4:7957454-7957486
>chr4:7957815-7958218
>chr4:7958585-7958895
>chr4:7959602-7959990
>chr4:7960689-7960753
>chr4:7961102-7961169
>chr4:7961478-7961803
>chr4:7961933-7962565
>chr4:7962594-7962667
>chr4:7964177-7964524
>chr4:7967762-7967841
>chr4:7968517-7968699
>chr4:7968823-7969482
>chr4:7969687-7969805
>chr4:7971181-7971645
>chr4:7972216-7972264
>chr4:7972468-7972542
>chr4:7973155-7973531
>chr4:7974155-7974849
>chr4:7974931-7975228
>chr4:7976653-7977834
>chr4:7979452-7979551
>chr4:7980143-7981475
>chr4:7981918-7982092
>chr4:7982697-7983013
>chr4:7985933-7985973
>chr4:7986674-7987419
>chr4:7988011-7988329
>chr4:7988400-7988455
>chr4:7988746-7988844
>chr4:7989063-7989388
>chr4:7989695-7989744
>chr4:7989939-7989979
>chr4:7990150-7990573
>chr4:7992593-7992667
>chr4:7992698-7992793
>chr4:7993393-7993697
>chr4:7994100-7995176
>chr4:7996813-7996965
>chr4:7997046-7997623
>chr4:7997753-7998189
>chr4:7998729-7998805
>chr4:7999048-7999377
>chr4:7999432-7999469
>chr4:8001166-8001260
>chr4:8001427-8001470
>chr4:8001764-8001810
>chr4:8003544-8003883
>chr4:8004950-8005079
>chr4:8007150-8007207
>chr4:8009367-8009700
>chr4:8011461-8011515
>chr4:8012031-8012846
>chr4:8013205-8013675
>chr4:8014837-8015223
>chr4:8016020-8016348
>chr4:8017276-8017613
>chr4:8017705-8018016
>chr4:8018539-8018598
>chr4:8018913-8018954
>chr4:8020858-8021156
>chr4:8022891-8023124
>chr4:8024468-8024586
>chr4:8024879-8025244
>chr4:8025486-8025764
>chr4:8025984-8026299
>chr4:8026684-8026730
>chr4:8027316-8027358
>chr4:8028363-8028831
>chr4:8031725-8032033
>chr4:8033662-8033722
>chr4:8034460-8035096
>chr4:8035230-8035280
>chr4:8036324-8036555
>chr4:8036794-8036878
>chr4:8037077-8037349
>chr4:8037970-8038027
>chr4:8038205-8038379
>chr4:8039346-8039405
>chr4:8040317-8040660
>chr4:8041612-8042003
>chr4:8042389-8043305
>chr4:8043384-8043490
>chr4:8044216-8044271
>chr4:8044403-8044540
>chr4:8045232-8045272
>chr4:8045355-8045688
>chr4:8046221-8046515
>chr4:8046711-8046799
>chr4:8047337-8047420
>chr4:8049460-8050254
>chr4:8050459-8050521
>chr4:8051233-8051934
>chr4:8051979-8052076
>chr4:8052516-8052701
>chr4:8053073-8053494
>chr4:8054855-8054923
>chr4:8055769-8056202
>chr4:8056286-8057390
>chr4:8057858-8057966
>chr4:8059623-8059946
>chr4:8061388-8061446
>chr4:8062080-8062172
>chr4:8062429-8062745
>chr4:8063071-8063368
>chr4:8063942-8064147
>chr4:8064173-8064309
>chr4:8064916-8065474
>chr4:8065543-8066483
>chr4:8066552-8066624
>chr4:8066690-8066778
>chr4:8068716-8068787
>chr4:8069548-8069837
>chr4:8069993-8070316
>chr4:8070756-8070832
>chr4:8072400-8072511
>chr4:8073529-8073599
>chr4:8073801-8074511
>chr4:8074767-8075088
>chr4:8075141-8075369
>chr4:8075405-8075748
>chr4:8076707-8076948
>chr4:8077421-8077470
>chr4:8077909-8078059
>chr4:8078674-8078738
>chr4:8079586-8079629
>chr4:8080032-8080109
>chr4:8080159-8080288
>chr4:8083248-8083300
>chr4:8083948-8084002
>chr4:8084397-8084443
>chr4:8085183-8085264
>chr4:8085430-8085720
>chr4:8086369-8086701
>chr4:8087603-8087649
>chr4:8088478-8088512
>chr4:8088548-8088655
>chr4:8089439-8089724
>chr4:8089815-8089854
>chr4:8090877-8090938
>chr4:8091249-8092388
>chr4:8092825-8093205
>chr4:8093502-8093627
>chr4:8093760-8093821
>chr4:8094198-8095690
>chr4:8096703-8096736
>chr4:8098088-8098258
>chr4:8098674-8098736
>chr4:8099558-8099880
>chr4:8100270-8100783
>chr4:8102157-8102329
>chr4:8102493-8102561
>chr4:8107508-8107551
>chr4:8107910-8108061
>chr4:8109204-8109258
>chr4:8110644-8110692
>chr4:8110862-8110908
>chr4:8111403-8111436
>chr4:8111620-8111963
>chr4:8112313-8112390
>chr4:8113111-8113399
>chr4:8114281-8114321
>chr4:8115233-8115274
>chr4:8118568-8118617
>chr4:8119316-8119628
>chr4:8120367-8120422
>chr4:8120551-8120620
>chr4:8120943-8121010
>chr4:8121063-8121160
>chr4:8121332-8121378
>chr4:8122449-8122652
>chr4:8122834-8122924
>chr4:8124251-8124283
>chr4:8124347-8124482
>chr4:8124747-8124807
>chr4:8125134-8125187
>chr4:8125336-8125390
>chr4:8126263-8126497
>chr4:8126752-8127145
>chr4:8128004-8128066
>chr4:8128172-8128235
>chr4:8128780-8128952
>chr4:8129432-8129510
>chr4:8129690-8129780
>chr4:8130642-8130690
>chr4:8130971-8131196
>chr4:8131553-8132030
>chr4:8132486-8132532
>chr4:8132717-8132833
>chr4:8132979-8133218
>chr4:8133633-8133672
>chr4:8134228-8134275
>chr4:8134405-8134450
>chr4:8134559-8134627
>chr4:8135461-8135668
>chr4:8136244-8136290
>chr4:8136946-8137035
>chr4:8137083-8137116
>chr4:8137387-8137488
>chr4:8137956-8138055
>chr4:8138264-8140295
>chr4:8141536-8141680
>chr4:8142981-8143058
>chr4:8143568-8143609
>chr4:8145188-8145490
>chr4:8146506-8146926
>chr4:8148209-8148265
>chr4:8149573-8149694
>chr4:8149932-8150019
>chr4:8150810-8150861
>chr4:8151684-8151874
>chr4:8153941-8154608
>chr4:8154770-8155160
>chr4:8155564-8155625
>chr4:8155727-8155972
>chr4:8158877-8158920
>chr4:8160144-8160228
>chr4:8160788-8160845
>chr4:8161082-8161367
>chr4:8161435-8161468
>chr4:8162373-8162717
>chr4:8165108-8165193
>chr4:8165596-8165652
>chr4:8166072-8166116
>chr4:8166186-8166844
>chr4:8166873-8167025
>chr4:8167939-8168011
>chr4:8170951-8171269
>chr4:8171452-8171540
>chr4:8171689-8171778
>chr4:8172831-8173408
>chr4:8173649-8173710
>chr4:8175576-8175702
>chr4:8175750-8175925
>chr4:8178398-8179065
>chr4:8180593-8181189
>chr4:8181257-8181324
>chr4:8181442-8181495
>chr4:8181608-8181672
>chr4:8181968-8182019
>chr4:8182614-8182655
>chr4:8183021-8183122
>chr4:8183890-8184109
>chr4:8184373-8184681
>chr4:8184924-8185354
>chr4:8186603-8186966
>chr4:8187043-8187111
>chr4:8187533-8187854
>chr4:8187913-8187958
>chr4:8189450-8189584
>chr4:8190627-8190957
>chr4:8191005-8191046
>chr4:8191946-8192317
>chr4:8192442-8192802
>chr4:8193488-8193576
>chr4:8195277-8195319
>chr4:8195807-8195851
>chr4:8196330-8196526
>chr4:8197114-8197156
>chr4:8197245-8197326
>chr4:8198034-8198114
>chr4:8198829-8198946
>chr4:8203291-8203358
>chr4:8205393-8205488
>chr4:8206467-8206524
>chr4:8208359-8208720
>chr4:8209189-8209227
>chr4:8209554-8209624
>chr4:8210478-8210743
>chr4:8210968-8211604
>chr4:8213613-8213913
>chr4:8214247-8214326
>chr4:8214669-8214976
>chr4:8217896-8218019
>chr4:8218115-8218214
>chr4:8218459-8218532
>chr4:8219097-8219137
>chr4:8219815-8220030
>chr4:8220097-8220134
>chr4:8221333-8221384
>chr4:8221541-8221711
>chr4:8222015-8222071
>chr4:8222350-8222708
>chr4:8223626-8224219
>chr4:8227627-8227716
>chr4:8229619-8229716
>chr4:8230119-8230212
>chr4:8230249-8231075
>chr4:8232153-8232275
>chr4:8232849-8232882
>chr4:8233502-8234768
>chr4:8235805-8235860
>chr4:8236623-8236714
>chr4:8239277-8239651
>chr4:8239719-8239803
>chr4:8243017-8243983
>chr4:8245392-8245442
>chr4:8245681-8245747
>chr4:8246369-8246466
>chr4:8246577-8246690
>chr4:8246974-8247089
>chr4:8247452-8247578
>chr4:8248453-8248619
>chr4:8248681-8249023
>chr4:8249250-8249433
>chr4:8250399-8250511
>chr4:8250578-8250710
>chr4:8252953-8253208
>chr4:8253695-8254190
>chr4:8254315-8254463
>chr4:8254764-8255047
>chr4:8255219-8255600
>chr4:8256474-8256823
>chr4:8257040-8257724
>chr4:8257835-8258148
>chr4:8258181-8258348
>chr4:8258435-8258469
>chr4:8258542-8258660
>chr4:8259345-8259653
>chr4:8260018-8260073
>chr4:8260119-8260217
>chr4:8260253-8260301
>chr4:8260448-8260736
>chr4:8263003-8263119
>chr4:8263624-8264112
>chr4:8264549-8264647
>chr4:8265211-8265267
>chr4:8265977-8266015
>chr4:8269351-8269468
>chr4:8270467-8270574
>chr4:8271562-8271677
>chr4:8272133-8272175
>chr4:8273733-8273774
>chr4:8273864-8273929
>chr4:8276157-8276287
>chr4:8277984-8278040
>chr4:8278608-8278816
>chr4:8278956-8279027
>chr4:8280252-8280343
>chr4:8280474-8280526
>chr4:8283115-8283234
>chr4:8284857-8284961
>chr4:8285186-8285254
>chr4:8286869-8286985
>chr4:8287321-8287751
>chr4:8288255-8289320
>chr4:8289721-8290002
>chr4:8292949-8292986
>chr4:8294562-8295180
>chr4:8297157-8297221
>chr4:8297529-8297722
>chr4:8298402-8298475
>chr4:8298708-8298771
>chr4:8298938-8299595
>chr4:8299701-8300591
>chr4:8300626-8301054
>chr4:8301227-8301379
>chr4:8301568-8301925
>chr4:8301989-8302028
>chr4:8302542-8302599
>chr4:8302729-8302956
>chr4:8303089-8303138
>chr4:8303410-8303446
>chr4:8303653-8303749
>chr4:8303849-8303978
>chr4:8304321-8304355
>chr4:8304640-8304934
>chr4:8305136-8305208
>chr4:8305341-8305435
>chr4:8306591-8306653
>chr4:8307662-8307732
>chr4:8308468-8308807
>chr4:8308927-8308978
>chr4:8309356-8309405
>chr4:8310194-8310233
>chr4:8310474-8310529
>chr4:8310964-8311090
>chr4:8311140-8311268
>chr4:8312330-8312432
>chr4:8312666-8312783
>chr4:8313031-8313180
>chr4:8313512-8313974
>chr4:8314341-8314398
>chr4:8315316-8315391
>chr4:8317743-8318134
>chr4:8318722-8319020
>chr4:8319316-8319362
>chr4:8320264-8320317
>chr4:8320819-8321700
>chr4:8321864-8321914
>chr4:8322071-8322368
>chr4:8322666-8322702
>chr4:8322779-8322895
>chr4:8323123-8323186
>chr4:8323622-8323729
>chr4:8323796-8323905
>chr4:8324141-8324173
>chr4:8325171-8325206
>chr4:8326034-8326074
>chr4:8326828-8326938
>chr4:8327324-8327638
>chr4:8328050-8328113
>chr4:8332089-8332373
>chr4:8332749-8332835
>chr4:8333540-8333593
>chr4:8334894-8334969
>chr4:8335198-8335242
>chr4:8336273-8336390
>chr4:8337177-8337494
>chr4:8337662-8338233
>chr4:8338271-8338502
>chr4:8338531-8340559
>chr4:8341239-8341568
>chr4:8341744-8341795
>chr4:8342004-8342679
>chr4:8342855-8342921
>chr4:8346177-8346262
>chr4:8347354-8347388
>chr4:8348463-8348846
>chr4:8348945-8349786
>chr4:8351102-8351136
>chr4:8351435-8351491
>chr4:8354598-8354985
>chr4:8357905-8357944
>chr4:8357984-8359030
>chr4:8359191-8359582
>chr4:8359655-8360912
>chr4:8361016-8361476
>chr4:8361550-8361631
>chr4:8361772-8363409
>chr4:8363496-8363885
>chr4:8363922-8364175
>chr4:8364203-8364350
>chr4:8365132-8365191
>chr4:8367161-8368013
>chr4:8368725-8368983
>chr4:8369382-8369463
>chr4:8370483-8370547
>chr4:8372105-8372402
>chr4:8374568-8374622
>chr4:8375631-8376053
>chr4:8376136-8376211
>chr4:8376964-8377035
>chr4:8379770-8379942
>chr4:8380179-8380630
>chr4:8382708-8383019
>chr4:8386081-8386148
>chr4:8386277-8386591
>chr4:8387760-8387832
>chr4:8388750-8388863
>chr4:8389795-8390341
>chr4:8392028-8392119
>chr4:8392178-8392253
>chr4:8393042-8393666
>chr4:8395128-8395183
>chr4:8395242-8395432
>chr4:8396386-8396727
>chr4:8397878-8398204
>chr4:8398446-8398812
>chr4:8399820-8400294
>chr4:8400746-8401287
>chr4:8406332-8407474
>chr4:8408243-8408300
>chr4:8408863-8408926
>chr4:8409161-8409230
>chr4:8409342-8409383
>chr4:8409536-8409696
>chr4:8409798-8409873
>chr4:8412089-8412167
>chr4:8412389-8412595
>chr4:8412790-8413748
>chr4:8415226-8415288
>chr4:8415383-8415449
>chr4:8417615-8417917
>chr4:8418079-8418113
>chr4:8418144-8419632
>chr4:8420264-8420297
>chr4:8420362-8420619
>chr4:8420650-8421112
>chr4:8421140-8421898
>chr4:8421952-8421983
>chr4:8422112-8425488
>chr4:8425521-8426199
>chr4:8426399-8426447
>chr4:8426577-8427502
>chr4:8427537-8427711
>chr4:8428799-8428903
>chr4:8429180-8429743
>chr4:8429801-8429957
>chr4:8430565-8430877
>chr4:8431147-8431220
>chr4:8432239-8432543
>chr4:8433103-8433167
>chr4:8433261-8433536
>chr4:8433891-8434799
>chr4:8435205-8435737
>chr4:8436182-8436436
>chr4:8436596-8437163
>chr4:8438181-8438281
>chr4:8438892-8438965
>chr4:8439119-8439195
>chr4:8439843-8440330
>chr4:8441727-8441916
>chr4:8441968-8442016
>chr4:8442172-8442259
>chr4:8442462-8442494
>chr4:8442688-8442848
>chr4:8443506-8443663
>chr4:8443751-8443945
>chr4:8444176-8444327
>chr4:8444420-8445014
>chr4:8445176-8445292
>chr4:8446865-8447210
>chr4:8447603-8447650
>chr4:8449906-8450237
>chr4:8450446-8450529
>chr4:8450600-8450671
>chr4:8450790-8451064
>chr4:8452448-8452754
>chr4:8453336-8453497
>chr4:8455778-8456076
>chr4:8456385-8456430
>chr4:8456480-8456533
>chr4:8456681-8456810
>chr4:8456841-8457262
>chr4:8457735-8457787
>chr4:8457831-8457959
>chr4:8458225-8459222
>chr4:8460583-8461123
>chr4:8462124-8462752
>chr4:8464842-8465090
>chr4:8465139-8465210
>chr4:8465757-8465879
>chr4:8466746-8466784
>chr4:8467459-8467810
>chr4:8471563-8471639
>chr4:8472746-8472822
>chr4:8476719-8477021
>chr4:8478044-8478142
>chr4:8478996-8479059
>chr4:8479340-8479383
>chr4:8479495-8479606
>chr4:8479770-8480432
>chr4:8480509-8480657
>chr4:8480709-8481470
>chr4:8481586-8481768
>chr4:8482405-8488717
>chr4:8489354-8490146
>chr4:8490242-8491989
>chr4:8492385-8493181
>chr4:8493273-8493512
>chr4:8494107-8494408
>chr4:8494531-8494891
>chr4:8495269-8495345
>chr4:8495793-8495935
>chr4:8496142-8496336
>chr4:8496767-8496864
>chr4:8497184-8497797
>chr4:8498322-8498559
>chr4:8499507-8500534
>chr4:8500650-8500934
>chr4:8501218-8501265
>chr4:8501384-8501493
>chr4:8501655-8501722
>chr4:8502596-8502660
>chr4:8504359-8504434
>chr4:8505647-8506060
>chr4:8507523-8507708
>chr4:8507869-8508230
>chr4:8508956-8509020
>chr4:8509185-8509247
>chr4:8509611-8509655
>chr4:8510196-8510277
>chr4:8510727-8510884
>chr4:8511549-8511729
>chr4:8511999-8512369
>chr4:8512571-8512612
>chr4:8512823-8513501
>chr4:8514146-8514197
>chr4:8514242-8514573
>chr4:8514952-8515267
>chr4:8515517-8515567
>chr4:8516447-8516820
>chr4:8518665-8519022
>chr4:8519876-8519956
>chr4:8520693-8520850
>chr4:8520975-8521189
>chr4:8521389-8521809
>chr4:8522657-8522741
>chr4:8523829-8523898
>chr4:8524269-8524629
>chr4:8526974-8527024
>chr4:8527217-8527370
>chr4:8527518-8527624
>chr4:8527886-8529149
>chr4:8529254-8529668
>chr4:8529755-8530347
>chr4:8530470-8530622
>chr4:8530790-8530828
>chr4:8530955-8531785
>chr4:8532108-8532538
>chr4:8532619-8532697
>chr4:8532902-8533219
>chr4:8533541-8533897
>chr4:8534390-8534605
>chr4:8534891-8535532
>chr4:8536730-8536771
>chr4:8537549-8537733
>chr4:8540493-8540613
>chr4:8541015-8541089
>chr4:8541478-8541765
>chr4:8541885-8541951
>chr4:8542272-8542350
>chr4:8543582-8544036
>chr4:8544297-8544412
>chr4:8544484-8544579
>chr4:8546079-8546178
>chr4:8546360-8546782
>chr4:8547300-8547388
>chr4:8547499-8547845
>chr4:8548613-8548826
>chr4:8550015-8550159
>chr4:8551155-8551505
>chr4:8551600-8551635
>chr4:8552614-8552753
>chr4:8553786-8554072
>chr4:8554999-8555154
>chr4:8555209-8555244
>chr4:8555307-8555755
>chr4:8556871-8557269
>chr4:8557588-8557648
>chr4:8558610-8558672
>chr4:8559695-8559779
>chr4:8559808-8559864
>chr4:8560826-8560879
>chr4:8560974-8561021
>chr4:8561271-8561584
>chr4:8561752-8561821
>chr4:8562035-8562109
>chr4:8562153-8562297
>chr4:8562608-8563281
>chr4:8563443-8564176
>chr4:8564279-8564608
>chr4:8565103-8565562
>chr4:8565886-8566608
>chr4:8566828-8567178
>chr4:8567297-8567343
>chr4:8567470-8567831
>chr4:8567876-8568387
>chr4:8568447-8568538
>chr4:8568602-8569028
>chr4:8569091-8569200
>chr4:8569304-8570214
>chr4:8570271-8570523
>chr4:8570836-8570987
>chr4:8571068-8571254
>chr4:8571336-8571381
>chr4:8571989-8572053
>chr4:8573223-8573377
>chr4:8573718-8573797
>chr4:8574136-8574755
>chr4:8575907-8576167
>chr4:8576503-8576938
>chr4:8578121-8578210
>chr4:8579732-8579802
>chr4:8580081-8580215
>chr4:8580266-8580341
>chr4:8582358-8582506
>chr4:8583998-8584137
>chr4:8586262-8586328
>chr4:8587388-8587626
>chr4:8588851-8589178
>chr4:8592221-8592264
>chr4:8592319-8592374
>chr4:8592536-8592665
>chr4:8594658-8595150
>chr4:8595915-8596355
>chr4:8600109-8600278
>chr4:8601004-8601051
>chr4:8603357-8603414
>chr4:8604476-8604742
>chr4:8604926-8604972
>chr4:8605225-8605652
>chr4:8606515-8606578
>chr4:8607542-8607607
>chr4:8608130-8608164
>chr4:8608277-8608367
>chr4:8608608-8608680
>chr4:8608773-8608864
>chr4:8608957-8609446
>chr4:8609554-8609663
>chr4:8610945-8611208
>chr4:8611346-8611517
>chr4:8612173-8612233
>chr4:8612798-8612873
>chr4:8613105-8613449
>chr4:8616510-8616588
>chr4:8617221-8617291
>chr4:8618228-8618270
>chr4:8620193-8621199
>chr4:8621324-8626848
>chr4:8626962-8632486
>chr4:8632600-8637136
>chr4:8638097-8638468
>chr4:8638852-8639002
>chr4:8639321-8639394
>chr4:8639573-8639700
>chr4:8643895-8643935
>chr4:8645201-8645315
>chr4:8647312-8647535
>chr4:8651113-8651426
>chr4:8651844-8651953
>chr4:8653036-8653263
>chr4:8653752-8653807
>chr4:8653902-8655309
>chr4:8656240-8656359
>chr4:8656782-8656872
>chr4:8657153-8657210
>chr4:8657700-8657738
>chr4:8657833-8657883
>chr4:8658015-8658127
>chr4:8658184-8658226
>chr4:8658911-8660959
>chr4:8661211-8661508
>chr4:8662113-8662416
>chr4:8663049-8663329
>chr4:8663622-8664131
>chr4:8666969-8667576
>chr4:8667868-8668141
>chr4:8669226-8669310
>chr4:8669755-8670079
>chr4:8670228-8670501
>chr4:8670591-8670666
>chr4:8670895-8671262
>chr4:8672156-8672212
>chr4:8672291-8672345
>chr4:8672754-8673121
>chr4:8673299-8673630
>chr4:8673838-8674079
>chr4:8675942-8676012
>chr4:8676985-8677415
>chr4:8677541-8678014
>chr4:8678593-8679075
>chr4:8679497-8679637
>chr4:8680131-8680263
>chr4:8683420-8684018
>chr4:8684404-8684648
>chr4:8684885-8685072
>chr4:8685613-8685810
>chr4:8686624-8686782
>chr4:8686855-8687839
>chr4:8689482-8689596
>chr4:8689827-8689882
>chr4:8690913-8691006
>chr4:8692176-8692631
>chr4:8693143-8693215
>chr4:8693412-8693715
>chr4:8694449-8694623
>chr4:8696304-8696342
>chr4:8696761-8696866
>chr4:8696934-8696974
>chr4:8697052-8697085
>chr4:8697136-8697261
>chr4:8697644-8697794
>chr4:8697915-8697964
>chr4:8698012-8698088
>chr4:8699112-8699156
>chr4:8699196-8699316
>chr4:8700895-8700930
>chr4:8701017-8701095
>chr4:8701426-8701463
>chr4:8701873-8701939
>chr4:8705370-8705426
>chr4:8706361-8706405
>chr4:8707662-8707752
>chr4:8708077-8708325
>chr4:8709008-8709188
>chr4:8709703-8709775
>chr4:8711476-8711528
>chr4:8711662-8711960
>chr4:8712326-8712552
>chr4:8713598-8714035
>chr4:8714190-8714273
>chr4:8714454-8714641
>chr4:8714710-8714900
>chr4:8714963-8715773
>chr4:8715888-8716962
>chr4:8717361-8717424
>chr4:8717529-8717813
>chr4:8718171-8718307
>chr4:8718544-8719059
>chr4:8719140-8719279
>chr4:8720205-8720515
>chr4:8721599-8721660
>chr4:8722106-8722278
>chr4:8723055-8723276
>chr4:8724214-8724416
>chr4:8725441-8725490
>chr4:8726971-8727028
>chr4:8727137-8727309
>chr4:8727389-8727500
>chr4:8728032-8728068
>chr4:8728677-8728753
>chr4:8729544-8729622
>chr4:8731028-8731378
>chr4:8731840-8731917
>chr4:8732467-8732756
>chr4:8733053-8733375
>chr4:8733440-8733831
>chr4:8734795-8734866
>chr4:8736724-8737047
>chr4:8737567-8737695
>chr4:8738767-8738825
>chr4:8740070-8740126
>chr4:8741205-8741309
>chr4:8742027-8742792
>chr4:8742841-8743040
>chr4:8743463-8743820
>chr4:8743904-8743982
>chr4:8746420-8747259
>chr4:8749725-8749861
>chr4:8750356-8750667
>chr4:8750878-8751085
>chr4:8751181-8751502
>chr4:8751548-8752013
>chr4:8752093-8752189
>chr4:8752279-8752597
>chr4:8752772-8752853
>chr4:8753036-8753139
>chr4:8753259-8753418
>chr4:8753460-8753771
>chr4:8754275-8754358
>chr4:8754435-8754602
>chr4:8754735-8754906
>chr4:8754957-8755313
>chr4:8755683-8755984
>chr4:8756054-8756580
>chr4:8756673-8756873
>chr4:8756922-8757059
>chr4:8757092-8757258
>chr4:8757331-8759698
>chr4:8760061-8760093
>chr4:8760783-8760820
>chr4:8761293-8761467
>chr4:8762250-8762315
>chr4:8767484-8767803
>chr4:8767953-8768011
>chr4:8768279-8768337
>chr4:8769206-8769763
>chr4:8770664-8770710
>chr4:8771310-8771355
>chr4:8774041-8774199
>chr4:8774667-8774754
>chr4:8775420-8775722
>chr4:8775798-8775871
>chr4:8776178-8776299
>chr4:8776822-8776994
>chr4:8777085-8777403
>chr4:8778558-8778632
>chr4:8779018-8779089
>chr4:8779435-8779555
>chr4:8780019-8780061
>chr4:8780865-8780949
>chr4:8782579-8782634
>chr4:8782891-8782972
>chr4:8784903-8784955
>chr4:8785266-8785312
>chr4:8785818-8785885
>chr4:8787789-8788102
>chr4:8788415-8788481
>chr4:8788750-8789082
>chr4:8789133-8789470
>chr4:8790664-8790712
>chr4:8790773-8791126
>chr4:8791503-8791570
>chr4:8791930-8791992
>chr4:8792102-8792250
>chr4:8792463-8792858
>chr4:8793137-8793226
>chr4:8793978-8794126
>chr4:8794922-8795019
>chr4:8796674-8796727
>chr4:8797247-8797292
>chr4:8816477-8816493
>chr4:8817084-8817122
>chr4:8820015-8820140
>chr4:8822345-8822797
>chr4:8823161-8823953
>chr4:8824473-8824515
>chr4:8824995-8825213
>chr4:8825297-8827941
>chr4:8827998-8828918
>chr4:8829443-8829574
>chr4:8829722-8829775
>chr4:8830441-8830519
>chr4:8831222-8831281
>chr4:8833752-8834085
>chr4:8834236-8834302
>chr4:8837411-8837490
>chr4:8838491-8838540
>chr4:8838895-8838946
>chr4:8839550-8840073
>chr4:8840547-8840601
>chr4:8841734-8842822
>chr4:8843366-8843756
>chr4:8843872-8845023
>chr4:8845896-8845968
>chr4:8847171-8847318
>chr4:8848057-8848202
>chr4:8848315-8848371
>chr4:8849981-8850026
>chr4:8850514-8850574
>chr4:8852807-8852967
>chr4:8853470-8853878
>chr4:8856803-8857073
>chr4:8857788-8857842
>chr4:8860456-8860502
>chr4:8860945-8861023
>chr4:8864021-8864148
>chr4:8864748-8864807
>chr4:8865634-8865694
>chr4:8866903-8866963
>chr4:8867786-8867870
>chr4:8870717-8870762
>chr4:8870777-8870855
>chr4:8871445-8871492
>chr4:8871732-8871800
>chr4:8873692-8873733
>chr4:8877221-8877576
>chr4:8877922-8878089
>chr4:8879545-8879717
>chr4:8879822-8879965
>chr4:8880487-8880573
>chr4:8880929-8881064
>chr4:8882303-8882410
>chr4:8883043-8883246
>chr4:8883273-8883381
>chr4:8883501-8883544
>chr4:8883624-8883803
>chr4:8883914-8884213
>chr4:8885259-8885419
>chr4:8886080-8886418
>chr4:8888469-8888568
>chr4:8889758-8890069
>chr4:8890925-8891049
>chr4:8892475-8892587
>chr4:8895391-8895445
>chr4:8896660-8896843
>chr4:8897577-8897687
>chr4:8898248-8898293
>chr4:8899196-8899511
>chr4:8901305-8901449
>chr4:8902890-8903512
>chr4:8905718-8905794
>chr4:8906850-8906939
>chr4:8907118-8907156
>chr4:8907318-8907348
>chr4:8909207-8909540
>chr4:8909800-8909863
>chr4:8910591-8910625
>chr4:8912876-8913143
>chr4:8913177-8913231
>chr4:8913744-8913885
>chr4:8914025-8914072
>chr4:8915102-8915173
>chr4:8916227-8916277
>chr4:8916970-8917009
>chr4:8917103-8917160
>chr4:8918661-8919584
>chr4:8921501-8921562
>chr4:8921676-8921802
>chr4:8923055-8923215
>chr4:8923363-8923525
>chr4:8923726-8923896
>chr4:8924323-8926843
>chr4:8926990-8927915
>chr4:8927959-8928169
>chr4:8928533-8928879
>chr4:8929100-8935992
>chr4:8936026-8937616
>chr4:8939225-8939415
>chr4:8939972-8940054
>chr4:8941188-8941342
>chr4:8941440-8943735
>chr4:8943773-8950259
>chr4:8950337-8959622
>chr4:8959752-8960018
>chr4:8960298-8960725
>chr4:8960947-8961574
>chr4:8961646-8962090
>chr4:8962170-8963227
>chr4:8963308-8963532
>chr4:8963628-8963750
>chr4:8963860-8964448
>chr4:8964555-8965505
>chr4:8965668-8965774
>chr4:8965945-8966027
>chr4:8966195-8966315
>chr4:8966437-8968023
>chr4:8968241-8971443
>chr4:8971558-8972464
>chr4:8972485-8976904
>chr4:8977013-8980054
>chr4:8980078-8980167
>chr4:8980220-8981933
>chr4:8982030-8983091
>chr4:8983148-8991322
>chr4:8991366-8995924
>chr4:8995970-8998610
>chr4:8998687-9000716
>chr4:9000755-9009038
>chr4:9009154-9009527
>chr4:9009618-9013222
>chr4:9013315-9013577
>chr4:9013613-9015514
>chr4:9015559-9018132
>chr4:9018168-9019494
>chr4:9019605-9019744
>chr4:9019907-9020588
>chr4:9020789-9020839
>chr4:9020944-9023896
>chr4:9023980-9025105
>chr4:9025188-9025277
>chr4:9025421-9025792
>chr4:9025926-9028216
>chr4:9028374-9032544
>chr4:9032590-9033882
>chr4:9033957-9039254
>chr4:9039295-9048350
>chr4:9048389-9051143
>chr4:9051233-9051892
>chr4:9051946-9053750
>chr4:9053844-9054537
>chr4:9054845-9055081
>chr4:9055143-9056922
>chr4:9056995-9057036
>chr4:9057184-9059756
>chr4:9059815-9060895
>chr4:9060984-9064269
>chr4:9064350-9066092
>chr4:9066119-9067222
>chr4:9067294-9068846
>chr4:9068889-9068965
>chr4:9069052-9070357
>chr4:9070416-9072316
>chr4:9072349-9073104
>chr4:9073188-9073555
>chr4:9073587-9073987
>chr4:9074025-9076595
>chr4:9076646-9078977
>chr4:9079057-9079178
>chr4:9079228-9086850
>chr4:9086926-9088307
>chr4:9088407-9093796
>chr4:9093869-9100178
>chr4:9100282-9100444
>chr4:9100477-9105649
>chr4:9105694-9109549
>chr4:9109598-9110441
>chr4:9110456-9113031
>chr4:9113192-9122820
>chr4:9122851-9123812
>chr4:9123902-9124144
>chr4:9124185-9124332
>chr4:9124427-9124645
>chr4:9124683-9125825
>chr4:9125852-9131637
>chr4:9131676-9133420
>chr4:9133453-9134242
>chr4:9134301-9135161
>chr4:9135337-9136387
>chr4:9136440-9138239
>chr4:9138264-9138487
>chr4:9138548-9139418
>chr4:9139449-9140634
>chr4:9140736-9140955
>chr4:9141028-9141314
>chr4:9141543-9142124
>chr4:9142215-9146497
>chr4:9146582-9146984
>chr4:9147157-9150081
>chr4:9150164-9152160
>chr4:9152212-9153460
>chr4:9153504-9157776
>chr4:9157886-9160679
>chr4:9160773-9161055
>chr4:9161129-9161166
>chr4:9161196-9161463
>chr4:9161548-9161986
>chr4:9162081-9162436
>chr4:9162555-9163552
>chr4:9163600-9164014
>chr4:9164102-9165037
>chr4:9165140-9167658
>chr4:9167732-9168637
>chr4:9168680-9169710
>chr4:9169738-9171187
>chr4:9171217-9172786
>chr4:9172933-9173035
>chr4:9173130-9173622
>chr4:9173646-9174545
>chr4:9174602-9174787
>chr4:9174928-9176684
>chr4:9176731-9179177
>chr4:9179657-9179755
>chr4:9179782-9179854
>chr4:9180615-9180761
>chr4:9181064-9181338
>chr4:9181856-9182188
>chr4:9182521-9182749
>chr4:9182919-9183380
>chr4:9183572-9183674
>chr4:9183794-9183946
>chr4:9184053-9185209
>chr4:9185671-9185794
>chr4:9185908-9186050
>chr4:9186766-9186880
>chr4:9186933-9187027
>chr4:9187229-9187326
>chr4:9187417-9187672
>chr4:9187968-9188055
>chr4:9188566-9188792
>chr4:9188916-9189168
>chr4:9189425-9189857
>chr4:9190003-9190402
>chr4:9190489-9190718
>chr4:9190872-9190972
>chr4:9191594-9191753
>chr4:9191808-9192063
>chr4:9192600-9192783
>chr4:9192911-9193204
>chr4:9193363-9193906
>chr4:9194129-9194166
>chr4:9194544-9194669
>chr4:9194765-9195355
>chr4:9196014-9196117
>chr4:9196774-9197276
>chr4:9197439-9197805
>chr4:9198054-9198809
>chr4:9198974-9199073
>chr4:9199099-9199634
>chr4:9199723-9199847
>chr4:9199947-9200195
>chr4:9200300-9200807
>chr4:9200836-9201140
>chr4:9201713-9202560
>chr4:9202626-9202914
>chr4:9203179-9203357
>chr4:9203751-9203816
>chr4:9203941-9206558
>chr4:9206812-9207029
>chr4:9208548-9208595
>chr4:9208800-9209156
>chr4:9209228-9209299
>chr4:9209335-9209463
>chr4:9209591-9209697
>chr4:9209824-9209925
>chr4:9209962-9272916
>chr4:9322916-9369060
>chr4:9369953-9372830
>chr4:9372919-9372995
>chr4:9373093-9373590
>chr4:9373831-9373895
>chr4:9374100-9374167
>chr4:9374193-9374235
>chr4:9374925-9375264
>chr4:9375429-9375498
>chr4:9376428-9376687
>chr4:9376832-9376898
>chr4:9376991-9377071
>chr4:9377946-9378159
>chr4:9378411-9378882
>chr4:9379480-9379572
>chr4:9380199-9380414
>chr4:9380546-9380635
>chr4:9380682-9380995
>chr4:9381085-9381165
>chr4:9381251-9381661
>chr4:9381789-9381844
>chr4:9382013-9382482
>chr4:9382979-9383174
>chr4:9383297-9383399
>chr4:9383482-9383753
>chr4:9383932-9384232
>chr4:9384612-9385330
>chr4:9385739-9385970
>chr4:9386099-9386197
>chr4:9386363-9386517
>chr4:9386818-9387275
>chr4:9387549-9387920
>chr4:9388253-9388440
>chr4:9388695-9388769
>chr4:9389529-9389990
>chr4:9390233-9390411
>chr4:9390429-9390518
>chr4:9390783-9390881
>chr4:9390986-9391096
>chr4:9391132-9391335
>chr4:9391452-9391810
>chr4:9392385-9393239
>chr4:9393278-9393489
>chr4:9393532-9393999
>chr4:9394586-9395329
>chr4:9395386-9397544
>chr4:9397639-9397680
>chr4:9398423-9398542
>chr4:9398685-9398738
>chr4:9399244-9399325
>chr4:9399622-9400090
>chr4:9400371-9400414
>chr4:9400627-9400775
>chr4:9400977-9401922
>chr4:9401984-9402105
>chr4:9403497-9404105
>chr4:9404457-9404940
>chr4:9405510-9405867
>chr4:9405953-9406168
>chr4:9406286-9406392
>chr4:9406793-9407184
>chr4:9407474-9407537
>chr4:9407585-9408126
>chr4:9408174-9408733
>chr4:9408886-9410075
>chr4:9410116-9410171
>chr4:9410280-9410835
>chr4:9410897-9410962
>chr4:9411002-9411591
>chr4:9411794-9414834
>chr4:9414921-9415367
>chr4:9415715-9415868
>chr4:9416004-9416289
>chr4:9416351-9416894
>chr4:9417394-9417562
>chr4:9417897-9418041
>chr4:9418422-9418653
>chr4:9418704-9418955
>chr4:9418986-9420746
>chr4:9420876-9421164
>chr4:9421528-9421968
>chr4:9423136-9425051
>chr4:9425107-9425248
>chr4:9425722-9426049
>chr4:9426543-9426795
>chr4:9428078-9428199
>chr4:9428855-9429003
>chr4:9429931-9430026
>chr4:9430681-9430956
>chr4:9431181-9431705
>chr4:9431836-9431950
>chr4:9432549-9432844
>chr4:9433154-9433322
>chr4:9433601-9436487
>chr4:9436635-9437475
>chr4:9437508-9437878
>chr4:9437952-9438222
>chr4:9438391-9438800
>chr4:9439858-9439960
>chr4:9440057-9440520
>chr4:9441157-9441747
>chr4:9441819-9442240
>chr4:9442601-9442706
>chr4:9443405-9443740
>chr4:9444788-9445109
>chr4:9445594-9445864
>chr4:9445926-9446065
>chr4:9446416-9447671
>chr4:9447736-9449385
>chr4:9449430-9449614
>chr4:9450217-9450355
>chr4:9450750-9450959
>chr4:9451008-9458819
>chr4:9458863-9461494
>chr4:9461537-9472006
>chr4:9472035-9472807
>chr4:9473183-9473263
>chr4:9473377-9474213
>chr4:9474393-9474485
>chr4:9474554-9474896
>chr4:9474926-9475044
>chr4:9475160-9475294
>chr4:9475409-9476294
>chr4:9476446-9477448
>chr4:9477525-9478874
>chr4:9478905-9480397
>chr4:9480426-9481532
>chr4:9481643-9490660
>chr4:9490711-9494083
>chr4:9494279-9494405
>chr4:9494494-9494648
>chr4:9495054-9496193
>chr4:9496276-9497744
>chr4:9497790-9498295
>chr4:9498328-9498501
>chr4:9498642-9499432
>chr4:9499779-9499966
>chr4:9500037-9500079
>chr4:9500253-9500396
>chr4:9500531-9503168
>chr4:9503204-9503502
>chr4:9503558-9507846
>chr4:9507918-9509107
>chr4:9509197-9518784
>chr4:9518829-9521917
>chr4:9521985-9525180
>chr4:9525283-9530389
>chr4:9530567-9531263
>chr4:9531285-9534318
>chr4:9534368-9535058
>chr4:9535118-9536810
>chr4:9536830-9537218
>chr4:9537375-9540350
>chr4:9540422-9546792
>chr4:9546853-9547100
>chr4:9547150-9547334
>chr4:9547380-9549367
>chr4:9549417-9549660
>chr4:9549707-9551176
>chr4:9551418-9551593
>chr4:9551750-9558005
>chr4:9558213-9558580
>chr4:9558784-9558956
>chr4:9559065-9561608
>chr4:9561675-9565427
>chr4:9565499-9568610
>chr4:9568694-9581646
>chr4:9581734-9583057
>chr4:9583133-9583479
>chr4:9583549-9586635
>chr4:9586841-9587686
>chr4:9587765-9589015
>chr4:9589157-9590458
>chr4:9590544-9591868
>chr4:9591935-9594245
>chr4:9594318-9594948
>chr4:9595150-9596929
>chr4:9597022-9598054
>chr4:9598549-9599758
>chr4:9599846-9600401
>chr4:9600625-9600751
>chr4:9600782-9601563
>chr4:9601614-9601691
>chr4:9601854-9602100
>chr4:9602160-9602223
>chr4:9602371-9602546
>chr4:9602698-9602916
>chr4:9602959-9603091
>chr4:9603142-9603943
>chr4:9603977-9604593
>chr4:9604647-9605212
>chr4:9605282-9605413
>chr4:9605583-9607233
>chr4:9607321-9608068
>chr4:9608116-9608323
>chr4:9608461-9611225
>chr4:9611288-9611694
>chr4:9611949-9612241
>chr4:9612411-9613975
>chr4:9614002-9615841
>chr4:9615922-9616080
>chr4:9616262-9624125
>chr4:9624183-9624548
>chr4:9624847-9625210
>chr4:9625526-9626227
>chr4:9626461-9626848
>chr4:9628303-9628691
>chr4:9628894-9632828
>chr4:9632893-9635040
>chr4:9635227-9635620
>chr4:9635717-9637722
>chr4:9637816-9645357
>chr4:9645519-9645835
>chr4:9645994-9647466
>chr4:9647641-9650119
>chr4:9650256-9653040
>chr4:9653136-9656470
>chr4:9656499-9660444
>chr4:9660480-9660532
>chr4:9660634-9660791
>chr4:9660906-9667710
>chr4:9667783-9670991
>chr4:9671071-9672074
>chr4:9672206-9672635
>chr4:9672664-9672969
>chr4:9673025-9673071
>chr4:9673121-9674183
>chr4:9674230-9674521
>chr4:9674580-9675600
>chr4:9675748-9675834
>chr4:9675864-9677279
>chr4:9677356-9677429
>chr4:9677462-9677820
>chr4:9677884-9681427
>chr4:9681462-9683150
>chr4:9683210-9683349
>chr4:9683393-9684853
>chr4:9684967-9685029
>chr4:9685862-9686181
>chr4:9686924-9690006
>chr4:9690057-9691160
>chr4:9691212-9691415
>chr4:9691575-9691737
>chr4:9691865-9693003
>chr4:9693063-9693322
>chr4:9693435-9693492
>chr4:9693609-9693919
>chr4:9693976-9697701
>chr4:9697803-9697843
>chr4:9697894-9697959
>chr4:9698070-9698124
>chr4:9698192-9698868
>chr4:9698944-9699862
>chr4:9699957-9700016
>chr4:9700074-9701443
>chr4:9701623-9703587
>chr4:9703671-9703969
>chr4:9704089-9704179
>chr4:9704228-9705118
>chr4:9705167-9706088
>chr4:9706209-9707141
>chr4:9707169-9707298
>chr4:9707336-9709612
>chr4:9710069-9710710
>chr4:9710856-9710931
>chr4:9710971-9711082
>chr4:9711146-9711246
>chr4:9711477-9711634
>chr4:9711815-9712877
>chr4:9713380-9714046
>chr4:9714501-9714679
>chr4:9715603-9715920
>chr4:9716586-9717678
>chr4:9717896-9718182
>chr4:9718810-9719190
>chr4:9719680-9720122
>chr4:9721000-9721345
>chr4:9721714-9722054
>chr4:9722615-9722750
>chr4:9723421-9724769
>chr4:9724866-9725292
>chr4:9725468-9725864
>chr4:9726148-9726190
>chr4:9726540-9727496
>chr4:9728012-9728608
>chr4:9728651-9729475
>chr4:9729717-9729951
>chr4:9730030-9730232
>chr4:9730398-9731019
>chr4:9731110-9733332
>chr4:9733494-9733611
>chr4:9733962-9734383
>chr4:9734743-9735393
>chr4:9736093-9736690
>chr4:9736873-9736987
>chr4:9737210-9737353
>chr4:9737929-9739425
>chr4:9739471-9739693
>chr4:9740057-9740720
>chr4:9741082-9741219
>chr4:9741412-9741495
>chr4:9741620-9741937
>chr4:9742420-9742618
>chr4:9742724-9742848
>chr4:9743122-9743567
>chr4:9743854-9744370
>chr4:9744658-9744710
>chr4:9744969-9745068
>chr4:9745613-9746392
>chr4:9746655-9746724
>chr4:9746978-9747108
>chr4:9747324-9747459
>chr4:9747776-9748020
>chr4:9748329-9751379
>chr4:9751406-9755474
>chr4:9755506-9758219
>chr4:9758444-9758534
>chr4:9758852-9759048
>chr4:9759219-9763111
>chr4:9763686-9763784
>chr4:9763903-9764205
>chr4:9764263-9764416
>chr4:9764469-9764693
>chr4:9764732-9764877
>chr4:9765114-9765210
>chr4:9765267-9765341
>chr4:9765398-9765527
>chr4:9765635-9765728
>chr4:9765761-9767150
>chr4:9767265-9767532
>chr4:9767711-9767905
>chr4:9767964-9768210
>chr4:9768267-9768512
>chr4:9768611-9768965
>chr4:9769460-9770330
>chr4:9770448-9771090
>chr4:9771368-9771515
>chr4:9771858-9772408
>chr4:9772813-9773471
>chr4:9773567-9773664
>chr4:9773835-9773917
>chr4:9773963-9774355
>chr4:9774425-9776066
>chr4:9776176-9776286
>chr4:9776475-9776624
>chr4:9776660-9776722
>chr4:9777160-9777365
>chr4:9777485-9778714
>chr4:9778798-9779909
>chr4:9781073-9781141
>chr4:9781651-9781714
>chr4:9781800-9781986
>chr4:9782104-9782184
>chr4:9782312-9782401
>chr4:9782530-9782834
>chr4:9782915-9782987
>chr4:9783136-9783283
>chr4:9784320-9784373
>chr4:9784448-9784652
>chr4:9784745-9784823
>chr4:9784918-9784974
>chr4:9785159-9785220
>chr4:9786211-9786943
>chr4:9787043-9787659
>chr4:9788034-9788534
>chr4:9788756-9789062
>chr4:9789202-9789290
>chr4:9789659-9789759
>chr4:9789993-9790064
>chr4:9790145-9790370
>chr4:9790467-9790527
>chr4:9791093-9791253
>chr4:9791674-9791805
>chr4:9791870-9792130
>chr4:9792192-9792541
>chr4:9792760-9793149
>chr4:9793268-9793403
>chr4:9793514-9793952
>chr4:9794135-9794443
>chr4:9794510-9794758
>chr4:9794894-9795339
>chr4:9795446-9795512
>chr4:9796485-9796739
>chr4:9796817-9797330
>chr4:9797742-9798117
>chr4:9799215-9799609
>chr4:9799757-9800162
>chr4:9800256-9800331
>chr4:9800373-9800437
>chr4:9800506-9800595
>chr4:9800684-9800912
>chr4:9802484-9802892
>chr4:9803437-9803500
>chr4:9803760-9803869
>chr4:9804387-9804464
>chr4:9805423-9805679
>chr4:9806152-9806231
>chr4:9806282-9806710
>chr4:9808475-9808550
>chr4:9808824-9808875
>chr4:9809696-9809755
>chr4:9810307-9810358
>chr4:9811719-9811779
>chr4:9813822-9814145
>chr4:9814505-9814544
>chr4:9815857-9816220
>chr4:9816368-9816641
>chr4:9816764-9816900
>chr4:9816956-9817152
>chr4:9818507-9818557
>chr4:9818637-9818696
>chr4:9818832-9819150
>chr4:9819318-9819477
>chr4:9819610-9820169
>chr4:9820237-9820318
>chr4:9820363-9820767
>chr4:9820987-9821033
>chr4:9821130-9821191
>chr4:9821306-9821994
>chr4:9822102-9822177
>chr4:9822187-9822412
>chr4:9822628-9822723
>chr4:9823945-9824181
>chr4:9824324-9824385
>chr4:9827274-9827374
>chr4:9828344-9828450
>chr4:9829121-9830555
>chr4:9831256-9831793
>chr4:9831830-9832072
>chr4:9833848-9833896
>chr4:9835714-9836360
>chr4:9838200-9840029
>chr4:9840697-9841107
>chr4:9841344-9841405
>chr4:9841575-9841646
>chr4:9843563-9843630
>chr4:9844045-9844102
>chr4:9844269-9844325
>chr4:9844795-9844868
>chr4:9845015-9845735
>chr4:9846472-9846620
>chr4:9846860-9846947
>chr4:9847078-9847499
>chr4:9847724-9847774
>chr4:9848614-9849032
>chr4:9849973-9850141
>chr4:9850204-9850452
>chr4:9850865-9850943
>chr4:9851217-9851767
>chr4:9851812-9855331
>chr4:9855377-9857132
>chr4:9857650-9857777
>chr4:9858663-9859280
>chr4:9859412-9859460
>chr4:9860157-9860221
>chr4:9860261-9860309
>chr4:9861057-9861531
>chr4:9861676-9861782
>chr4:9862095-9862154
>chr4:9862331-9862645
>chr4:9863116-9863468
>chr4:9865142-9865211
>chr4:9866196-9866289
>chr4:9867396-9867541
>chr4:9870029-9870260
>chr4:9870911-9871085
>chr4:9871283-9871623
>chr4:9873193-9873241
>chr4:9873425-9873495
>chr4:9874569-9874603
>chr4:9874864-9875389
>chr4:9876313-9876631
>chr4:9876919-9877030
>chr4:9878367-9878445
>chr4:9878770-9878878
>chr4:9879349-9879501
>chr4:9880845-9880902
>chr4:9882465-9882721
>chr4:9883202-9883302
>chr4:9884308-9884418
>chr4:9884631-9885191
>chr4:9885744-9885891
>chr4:9886423-9886494
>chr4:9887701-9887776
>chr4:9887988-9888301
>chr4:9892519-9892629
>chr4:9892777-9893070
>chr4:9893544-9893627
>chr4:9894987-9895047
>chr4:9895959-9896024
>chr4:9896188-9896260
>chr4:9896357-9896501
>chr4:9896588-9896848
>chr4:9897600-9897891
>chr4:9898003-9898165
>chr4:9898968-9899056
>chr4:9900621-9901035
>chr4:9901574-9901701
>chr4:9902535-9902596
>chr4:9902716-9902946
>chr4:9903024-9903069
>chr4:9903723-9904036
>chr4:9904127-9904307
>chr4:9904389-9904505
>chr4:9908468-9908744
>chr4:9910681-9910725
>chr4:9910837-9911236
>chr4:9911876-9912321
>chr4:9912786-9912978
>chr4:9913075-9913408
>chr4:9915236-9915538
>chr4:9916030-9916092
>chr4:9917300-9917636
>chr4:9917720-9917848
>chr4:9920194-9920301
>chr4:9921988-9922491
>chr4:9923243-9923750
>chr4:9926642-9926759
>chr4:9926868-9927342
>chr4:9927968-9928158
>chr4:9928433-9928774
>chr4:9929736-9929957
>chr4:9930121-9930197
>chr4:9931909-9932004
>chr4:9932296-9932371
>chr4:9932588-9932660
>chr4:9933756-9933975
>chr4:9934004-9934158
>chr4:9934607-9935303
>chr4:9936123-9936198
>chr4:9938257-9938579
>chr4:9939050-9939086
>chr4:9939348-9939386
>chr4:9939608-9939695
>chr4:9940627-9940714
>chr4:9940953-9941088
>chr4:9941713-9941767
>chr4:9942551-9942592
>chr4:9943194-9943272
>chr4:9943475-9943523
>chr4:9943601-9943658
>chr4:9945256-9945302
>chr4:9947024-9947094
>chr4:9948667-9948708
>chr4:9950483-9951297
>chr4:9951419-9951566
>chr4:9952206-9952812
>chr4:9953490-9953550
>chr4:9953609-9954245
>chr4:9954777-9955011
>chr4:9955096-9955748
>chr4:9955853-9956513
>chr4:9958068-9958221
>chr4:9958288-9958673
>chr4:9959108-9959375
>chr4:9961022-9961124
>chr4:9961249-9962738
>chr4:9963082-9963330
>chr4:9964250-9964301
>chr4:9965161-9965204
>chr4:9965641-9965808
>chr4:9966372-9966896
>chr4:9967534-9967801
>chr4:9968475-9968574
>chr4:9968769-9968932
>chr4:9969116-9969955
>chr4:9969993-9970115
>chr4:9970699-9971194
>chr4:9971215-9971278
>chr4:9971903-9972073
>chr4:9972526-9976156
>chr4:9977425-9977574
>chr4:9978847-9978942
>chr4:9979620-9979660
>chr4:9981026-9981374
>chr4:9981498-9981558
>chr4:9981861-9982180
>chr4:9982380-9982428
>chr4:9982849-9983176
>chr4:9983630-9983801
>chr4:9984375-9984579
>chr4:9986577-9986633
>chr4:9987103-9987425
>chr4:9987666-9987945
>chr4:9990150-9990188
>chr4:9991591-9991871
>chr4:9993370-9993515
>chr4:9995769-9995859
>chr4:9996324-9996396
>chr4:9996468-9996549
>chr4:9997426-9997709
>chr4:9998359-9998438
>chr4:9999087-9999321
>chr4:10000993-10001394
>chr4:10001418-10001558
>chr4:10002550-10002892
>chr4:10004552-10004674
>chr4:10005827-10005981
>chr4:10007022-10007108
>chr4:10009780-10009955
>chr4:10010212-10010253
>chr4:10011664-10011716
>chr4:10012035-10012121
>chr4:10012369-10012464
>chr4:10015300-10015440
>chr4:10015531-10015588
>chr4:10016338-10016432
>chr4:10016703-10016859
>chr4:10017073-10017140
>chr4:10018253-10018621
>chr4:10021859-10022194
>chr4:10022563-10022630
>chr4:10024289-10024651
>chr4:10025512-10025542
>chr4:10025961-10026038
>chr4:10026152-10026195
>chr4:10026338-10026506
>chr4:10026591-10027353
>chr4:10029531-10029939
>chr4:10030161-10030241
>chr4:10030318-10030459
>chr4:10030567-10030634
>chr4:10032274-10032337
>chr4:10034620-10034836
>chr4:10035751-10035829
>chr4:10036010-10036124
>chr4:10036281-10036339
>chr4:10037300-10037390
>chr4:10037534-10037986
>chr4:10038199-10038537
>chr4:10039858-10039898
>chr4:10041696-10041829
>chr4:10041987-10043277
>chr4:10043341-10043688
>chr4:10043806-10044810
>chr4:10044935-10045468
>chr4:10045878-10046810
>chr4:10046936-10047012
>chr4:10047374-10047407
>chr4:10047740-10047780
>chr4:10049526-10049608
>chr4:10049763-10049804
>chr4:10050482-10050809
>chr4:10050919-10050999
>chr4:10051958-10052368
>chr4:10052977-10053266
>chr4:10053342-10053826
>chr4:10053908-10053995
>chr4:10055083-10055209
>chr4:10055395-10055508
>chr4:10055662-10056006
>chr4:10056167-10056453
>chr4:10056543-10056620
>chr4:10056699-10056815
>chr4:10057452-10057554
>chr4:10057716-10057763
>chr4:10058555-10058872
>chr4:10060047-10060407
>chr4:10061925-10061981
>chr4:10062094-10062313
>chr4:10062391-10063042
>chr4:10064226-10064407
>chr4:10064573-10064935
>chr4:10065496-10065587
>chr4:10065720-10066236
>chr4:10066538-10066614
>chr4:10068092-10068157
>chr4:10068998-10069158
>chr4:10070063-10070356
>chr4:10071512-10071589
>chr4:10071892-10072047
>chr4:10080935-10080966
>chr4:10081156-10081218
>chr4:10081642-10081696
>chr4:10083933-10084022
>chr4:10084320-10084387
>chr4:10085222-10085268
>chr4:10089132-10089434
>chr4:10089913-10090062
>chr4:10090127-10090200
>chr4:10091214-10091263
>chr4:10091568-10091620
>chr4:10095028-10095092
>chr4:10098535-10098672
>chr4:10098954-10099008
>chr4:10102346-10102512
>chr4:10102915-10102972
>chr4:10103250-10103329
>chr4:10103503-10103687
>chr4:10103756-10103812
>chr4:10104223-10104264
>chr4:10105494-10105577
>chr4:10105655-10105908
>chr4:10105977-10106135
>chr4:10108780-10108886
>chr4:10110567-10110611
>chr4:10112791-10112834
>chr4:10113071-10113388
>chr4:10113954-10114002
>chr4:10114946-10115004
>chr4:10115656-10115702
>chr4:10116585-10116631
>chr4:10116970-10117012
>chr4:10127399-10128313
>chr4:10129093-10129290
>chr4:10129334-10129435
>chr4:10131346-10131411
>chr4:10131504-10131725
>chr4:10134480-10135097
>chr4:10136300-10136353
>chr4:10137570-10137612
>chr4:10140071-10140153
>chr4:10142757-10143120
>chr4:10145449-10145724
>chr4:10146507-10146766
>chr4:10148422-10148484
>chr4:10157648-10157707
>chr4:10158231-10158290
>chr4:10167940-10168351
>chr4:10168454-10168511
>chr4:10168650-10168756
>chr4:10169753-10169790
>chr4:10170118-10170147
>chr4:10170360-10170651
>chr4:10170749-10170849
>chr4:10171000-10171901
>chr4:10172037-10172300
>chr4:10172337-10172460
>chr4:10172538-10172787
>chr4:10173048-10173245
>chr4:10173307-10173363
>chr4:10173408-10173549
>chr4:10173680-10173866
>chr4:10173940-10174016
>chr4:10174109-10174159
>chr4:10176780-10176809
>chr4:10182637-10182687
>chr4:10182765-10183053
>chr4:10183314-10183370
>chr4:10183426-10183579
>chr4:10188014-10188055
>chr4:10196446-10196484
>chr4:10197009-10198035
>chr4:10198250-10198321
>chr4:10198571-10198611
>chr4:10198736-10198828
>chr4:10209309-10209384
>chr4:10213321-10213845
>chr4:10213888-10214309
>chr4:10231471-10231571
>chr4:10231651-10231699
>chr4:10235938-10236223
>chr4:10236272-10236424
>chr4:10238658-10238729
>chr4:10239443-10239473
>chr4:10239828-10240051
>chr4:10240558-10240773
>chr4:10240804-10241011
>chr4:10243618-10244096
>chr4:10244386-10244501
>chr4:10244693-10244770
>chr4:10245463-10245528
>chr4:10245708-10245867
>chr4:10246824-10247946
>chr4:10248940-10249006
>chr4:10251659-10252041
>chr4:10264264-10264332
>chr4:10265862-10265900
>chr4:10274234-10274268
>chr4:10278017-10278257
>chr4:10286216-10286941
>chr4:10287794-10287863
>chr4:10289123-10289177
>chr4:10290818-10290888
>chr4:10293194-10293275
>chr4:10296614-10296706
>chr4:10296817-10296851
>chr4:10297186-10297362
>chr4:10297447-10297503
>chr4:10297955-10298056
>chr4:10298861-10299138
>chr4:10299238-10299775
>chr4:10299929-10300105
>chr4:10300152-10300675
>chr4:10300842-10301394
>chr4:10301536-10302266
>chr4:10302343-10302620
>chr4:10302826-10302915
>chr4:10303004-10303110
>chr4:10303162-10303252
>chr4:10303322-10303471
>chr4:10308468-10308738
>chr4:10309263-10309336
>chr4:10312018-10312133
>chr4:10312308-10312369
>chr4:10313790-10314117
>chr4:10316269-10316416
>chr4:10322344-10322435
>chr4:10323887-10324445
>chr4:10331043-10333251
>chr4:10339917-10340728
>chr4:10348704-10349030
>chr4:10352684-10353899
>chr4:10353974-10354186
>chr4:10354219-10354295
>chr4:10354357-10354922
>chr4:10355012-10355141
>chr4:10355237-10355281
>chr4:10355402-10355496
>chr4:10355720-10355792
>chr4:10355896-10355926
>chr4:10355963-10356257
>chr4:10356416-10356754
>chr4:10356955-10357159
>chr4:10362090-10362413
>chr4:10362508-10362856
>chr4:10367313-10367667
>chr4:10371734-10372089
>chr4:10372628-10373561
>chr4:10375957-10376082
>chr4:10377933-10378228
>chr4:10378308-10378574
>chr4:10379299-10379545
>chr4:10379626-10380327
>chr4:10381846-10384090
>chr4:10387423-10388061
>chr4:10388243-10388444
>chr4:10389233-10389339
>chr4:10390007-10390415
>chr4:10390436-10393793
>chr4:10393945-10394167
>chr4:10394259-10394633
>chr4:10394735-10395029
>chr4:10395099-10395330
>chr4:10395412-10395655
>chr4:10396175-10396319
>chr4:10396642-10396680
>chr4:10396726-10396777
>chr4:10396836-10396925
>chr4:10397057-10397203
>chr4:10397244-10397357
>chr4:10398652-10399631
>chr4:10399806-10399847
>chr4:10400121-10400473
>chr4:10402504-10402636
>chr4:10402819-10402868
>chr4:10404653-10404758
>chr4:10404859-10404895
>chr4:10405063-10405128
>chr4:10405611-10405880
>chr4:10405955-10406314
>chr4:10406365-10406447
>chr4:10408194-10408262
>chr4:10409304-10409369
>chr4:10409769-10409947
>chr4:10410089-10410120
>chr4:10410422-10410882
>chr4:10411076-10411398
>chr4:10411936-10412029
>chr4:10414099-10414150
>chr4:10414450-10414767
>chr4:10415406-10415529
>chr4:10415974-10416112
>chr4:10416898-10417600
>chr4:10419404-10421572
>chr4:10422725-10423040
>chr4:10423269-10428871
>chr4:10429988-10430092
>chr4:10430137-10431418
>chr4:10432444-10432502
>chr4:10433854-10434197
>chr4:10434727-10434841
>chr4:10435272-10435567
>chr4:10435747-10436148
>chr4:10436446-10436478
>chr4:10436629-10437075
>chr4:10438466-10438813
>chr4:10441243-10441332
>chr4:10447295-10447334
>chr4:10447642-10447960
>chr4:10451438-10451580
>chr4:10455467-10455527
>chr4:10459771-10459871
>chr4:10459978-10460342
>chr4:10460517-10460608
>chr4:10463580-10463949
>chr4:10464228-10465420
>chr4:10465863-10466352
>chr4:10466487-10467271
>chr4:10467340-10467437
>chr4:10468108-10468843
>chr4:10470274-10470608
>chr4:10471175-10471233
>chr4:10471569-10471886
>chr4:10472136-10472430
>chr4:10472672-10472778
>chr4:10472895-10473179
>chr4:10473865-10474146
>chr4:10475107-10475481
>chr4:10475546-10475846
>chr4:10476465-10476816
>chr4:10477748-10478057
>chr4:10479374-10479898
>chr4:10480060-10480176
>chr4:10480360-10480713
>chr4:10481361-10481637
>chr4:10481800-10482030
>chr4:10482377-10482901
>chr4:10483587-10483939
>chr4:10483972-10484091
>chr4:10484460-10485120
>chr4:10485170-10486137
>chr4:10486655-10486750
>chr4:10487791-10487911
>chr4:10488016-10488186
>chr4:10489658-10489972
>chr4:10490738-10491124
>chr4:10491791-10491967
>chr4:10493027-10493487
>chr4:10493553-10493643
>chr4:10494446-10494765
>chr4:10495003-10495090
>chr4:10495901-10496025
>chr4:10496508-10496588
>chr4:10496668-10496857
>chr4:10496937-10497048
>chr4:10497907-10498534
>chr4:10498698-10498745
>chr4:10498937-10499415
>chr4:10499736-10499997
>chr4:10500119-10500171
>chr4:10500388-10500687
>chr4:10501619-10501933
>chr4:10502119-10502467
>chr4:10503186-10503690
>chr4:10503731-10504415
>chr4:10504773-10504962
>chr4:10505372-10505413
>chr4:10505467-10505618
>chr4:10505669-10505733
>chr4:10505786-10505869
>chr4:10506686-10507796
>chr4:10508785-10509135
>chr4:10509517-10509832
>chr4:10510432-10510603
>chr4:10510644-10510732
>chr4:10510769-10511873
>chr4:10512243-10512557
>chr4:10513266-10513330
>chr4:10513774-10515266
>chr4:10516554-10516856
>chr4:10520291-10520336
>chr4:10521928-10522617
>chr4:10522925-10522969
>chr4:10523526-10524123
>chr4:10525083-10525371
>chr4:10528461-10528499
>chr4:10529875-10530102
>chr4:10531403-10531767
>chr4:10532861-10533293
>chr4:10533958-10534028
>chr4:10534697-10534849
>chr4:10535078-10535282
>chr4:10537188-10537490
>chr4:10537546-10537837
>chr4:10538092-10538480
>chr4:10538958-10539140
>chr4:10539966-10540457
>chr4:10540923-10541328
>chr4:10541546-10541641
>chr4:10542622-10542702
>chr4:10543644-10543797
>chr4:10544664-10544813
>chr4:10544939-10545360
>chr4:10545607-10545652
>chr4:10546313-10546384
>chr4:10546482-10546760
>chr4:10546836-10546888
>chr4:10546959-10547160
>chr4:10547450-10547535
>chr4:10547643-10547719
>chr4:10547773-10548273
>chr4:10548396-10548551
>chr4:10548595-10548626
>chr4:10548910-10548980
>chr4:10550181-10550544
>chr4:10550684-10550916
>chr4:10551075-10551568
>chr4:10551845-10552179
>chr4:10552250-10552325
>chr4:10552401-10552495
>chr4:10552607-10552697
>chr4:10552743-10552837
>chr4:10553458-10553757
>chr4:10556802-10557298
>chr4:10558038-10558160
>chr4:10558896-10558982
>chr4:10559902-10560028
>chr4:10560278-10560316
>chr4:10560405-10560744
>chr4:10560901-10561204
>chr4:10562077-10562732
>chr4:10563623-10563946
>chr4:10564028-10564167
>chr4:10565838-10565904
>chr4:10566364-10568480
>chr4:10568518-10568597
>chr4:10569286-10569432
>chr4:10569477-10569565
>chr4:10570374-10570498
>chr4:10570532-10570599
>chr4:10570673-10570996
>chr4:10571296-10571639
>chr4:10572487-10572615
>chr4:10572794-10573159
>chr4:10573839-10573903
>chr4:10574198-10574264
>chr4:10574451-10575108
>chr4:10577240-10577280
>chr4:10578574-10578878
>chr4:10579352-10580074
>chr4:10580175-10580685
>chr4:10580758-10580858
>chr4:10580989-10581118
>chr4:10581195-10581391
>chr4:10581703-10581747
>chr4:10582795-10582893
>chr4:10583257-10583594
>chr4:10585272-10585550
>chr4:10585606-10585806
>chr4:10585895-10586001
>chr4:10586055-10586229
>chr4:10586307-10586615
>chr4:10586846-10587276
>chr4:10588602-10588975
>chr4:10589127-10589168
>chr4:10590157-10590317
>chr4:10592132-10592250
>chr4:10592417-10592563
>chr4:10592622-10593031
>chr4:10593369-10593690
>chr4:10594272-10594320
>chr4:10594811-10595140
>chr4:10595855-10595899
>chr4:10596026-10596332
>chr4:10599407-10599498
>chr4:10600346-10600392
>chr4:10602333-10602401
>chr4:10602484-10602640
>chr4:10603566-10603671
>chr4:10603926-10603985
>chr4:10604815-10605011
>chr4:10605065-10605249
>chr4:10605296-10606715
>chr4:10606740-10606811
>chr4:10608337-10608372
>chr4:10608748-10608852
>chr4:10608958-10608994
>chr4:10610027-10610401
>chr4:10610897-10611487
>chr4:10612854-10612932
>chr4:10614535-10614581
>chr4:10614884-10615592
>chr4:10615950-10616125
>chr4:10616241-10616282
>chr4:10616663-10616832
>chr4:10617155-10617227
>chr4:10617976-10618073
>chr4:10618112-10618214
>chr4:10618234-10618381
>chr4:10618474-10618998
>chr4:10619582-10619672
>chr4:10619784-10619849
>chr4:10620762-10621132
>chr4:10622640-10622875
>chr4:10622992-10623129
>chr4:10623339-10623396
>chr4:10624300-10624601
>chr4:10625524-10625775
>chr4:10626451-10626596
>chr4:10626899-10626938
>chr4:10628630-10628743
>chr4:10628907-10628981
>chr4:10629053-10629136
>chr4:10629214-10629255
>chr4:10632971-10633254
>chr4:10636173-10636220
>chr4:10636319-10636421
>chr4:10636488-10636633
>chr4:10637577-10637893
>chr4:10638702-10638934
>chr4:10638971-10639038
>chr4:10639497-10639535
>chr4:10639601-10639802
>chr4:10640163-10640532
>chr4:10641716-10642088
>chr4:10642503-10642550
>chr4:10642617-10642695
>chr4:10642990-10643040
>chr4:10644421-10644471
>chr4:10645699-10645916
>chr4:10646100-10646206
>chr4:10650595-10651545
>chr4:10651826-10651943
>chr4:10652059-10652417
>chr4:10652859-10653382
>chr4:10654330-10654390
>chr4:10654570-10654678
>chr4:10654813-10655114
>chr4:10655636-10655955
>chr4:10657389-10657510
>chr4:10658958-10659273
>chr4:10662644-10662848
>chr4:10663594-10663707
>chr4:10663752-10664035
>chr4:10664679-10664744
>chr4:10665382-10665700
>chr4:10665886-10666130
>chr4:10666449-10666562
>chr4:10669121-10669198
>chr4:10671055-10671416
>chr4:10671833-10671886
>chr4:10671986-10672223
>chr4:10673347-10673723
>chr4:10674808-10675184
>chr4:10676735-10676856
>chr4:10677460-10677872
>chr4:10678429-10678507
>chr4:10678602-10680552
>chr4:10686179-10686366
>chr4:10686638-10686734
>chr4:10687429-10687578
>chr4:10688811-10688920
>chr4:10689106-10689434
>chr4:10691991-10692063
>chr4:10692708-10692744
>chr4:10693269-10693341
>chr4:10693411-10693688
>chr4:10694535-10694695
>chr4:10694791-10695399
>chr4:10695849-10696165
>chr4:10696875-10696914
>chr4:10698716-10698766
>chr4:10698789-10698855
>chr4:10699166-10700080
>chr4:10701667-10701770
>chr4:10703573-10703925
>chr4:10704127-10704208
>chr4:10705333-10705544
>chr4:10705606-10705661
>chr4:10706955-10707087
>chr4:10707131-10707621
>chr4:10708317-10708478
>chr4:10712302-10712415
>chr4:10712459-10712526
>chr4:10713558-10713683
>chr4:10713755-10713925
>chr4:10714683-10714722
>chr4:10714848-10714946
>chr4:10715558-10715643
>chr4:10716188-10716248
>chr4:10716701-10716997
>chr4:10717310-10717614
>chr4:10717919-10718090
>chr4:10718208-10718415
>chr4:10718530-10718955
>chr4:10719062-10719181
>chr4:10719210-10719272
>chr4:10719330-10719676
>chr4:10719870-10719974
>chr4:10720049-10720290
>chr4:10720496-10720568
>chr4:10720681-10721272
>chr4:10721315-10721433
>chr4:10721617-10721690
>chr4:10721894-10722227
>chr4:10722536-10722715
>chr4:10722763-10723218
>chr4:10724128-10724207
>chr4:10725536-10725890
>chr4:10725957-10726082
>chr4:10726155-10726532
>chr4:10728050-10728196
>chr4:10728567-10728904
>chr4:10729218-10729690
>chr4:10730875-10730918
>chr4:10730990-10731230
>chr4:10732112-10732202
>chr4:10735561-10736201
>chr4:10738790-10738875
>chr4:10739174-10739572
>chr4:10740947-10741054
>chr4:10744136-10745357
>chr4:10745433-10745614
>chr4:10745828-10745901
>chr4:10749514-10749644
>chr4:10751967-10752073
>chr4:10752879-10753144
>chr4:10754725-10754814
>chr4:10755296-10755350
>chr4:10757460-10757566
>chr4:10758694-10758738
>chr4:10759314-10759669
>chr4:10761014-10761067
>chr4:10761161-10761617
>chr4:10761706-10762051
>chr4:10763746-10763792
>chr4:10764102-10764160
>chr4:10765720-10765867
>chr4:10765954-10766011
>chr4:10766120-10766160
>chr4:10766178-10767295
>chr4:10768361-10768699
>chr4:10769738-10769790
>chr4:10769838-10770001
>chr4:10771262-10771326
>chr4:10771402-10771482
>chr4:10771514-10771998
>chr4:10774750-10774798
>chr4:10774940-10781422
>chr4:10783005-10783175
>chr4:10784274-10784626
>chr4:10784914-10785469
>chr4:10785649-10785730
>chr4:10786224-10786377
>chr4:10786572-10787068
>chr4:10787279-10787661
>chr4:10787827-10788088
>chr4:10788898-10789222
>chr4:10790775-10791157
>chr4:10791778-10791920
>chr4:10793159-10793210
>chr4:10793241-10793396
>chr4:10793823-10798860
>chr4:10798957-10799358
>chr4:10799634-10800014
>chr4:10800716-10800807
>chr4:10801527-10801935
>chr4:10802500-10802820
>chr4:10805053-10805250
>chr4:10805297-10805566
>chr4:10805882-10806283
>chr4:10807230-10807350
>chr4:10807420-10807600
>chr4:10808426-10808542
>chr4:10808859-10808993
>chr4:10809119-10809221
>chr4:10810057-10810108
>chr4:10810376-10810821
>chr4:10811833-10811929
>chr4:10812665-10812771
>chr4:10813725-10814168
>chr4:10814823-10815309
>chr4:10815545-10815600
>chr4:10817012-10817111
>chr4:10817410-10817461
>chr4:10817512-10817634
>chr4:10817994-10818100
>chr4:10819350-10819991
>chr4:10820413-10820745
>chr4:10820908-10821233
>chr4:10822722-10823111
>chr4:10823188-10829361
>chr4:10829568-10829924
>chr4:10831333-10831933
>chr4:10832639-10832684
>chr4:10835046-10835148
>chr4:10835307-10835571
>chr4:10836941-10836981
>chr4:10837964-10838418
>chr4:10838642-10839147
>chr4:10839207-10840039
>chr4:10840333-10840470
>chr4:10840617-10840987
>chr4:10841438-10841495
>chr4:10842029-10842398
>chr4:10842450-10842537
>chr4:10842763-10842901
>chr4:10843084-10843575
>chr4:10843906-10844317
>chr4:10844842-10845174
>chr4:10845859-10846712
>chr4:10846848-10846992
>chr4:10847033-10847084
>chr4:10848071-10853461
>chr4:10853538-10853677
>chr4:10854324-10854428
>chr4:10854577-10854835
>chr4:10855124-10855213
>chr4:10857752-10857893
>chr4:10857947-10857975
>chr4:10858688-10859037
>chr4:10859134-10859566
>chr4:10859972-10860103
>chr4:10860302-10860432
>chr4:10860753-10860816
>chr4:10861581-10861769
>chr4:10861969-10862346
>chr4:10862720-10862825
>chr4:10864200-10864549
>chr4:10864779-10865152
>chr4:10867483-10868696
>chr4:10868780-10869066
>chr4:10869135-10869972
>chr4:10870074-10870125
>chr4:10871346-10871478
>chr4:10871854-10872262
>chr4:10872318-10872707
>chr4:10873954-10874219
>chr4:10875392-10875477
>chr4:10877158-10877297
>chr4:10877775-10877818
>chr4:10877914-10878048
>chr4:10878456-10878786
>chr4:10879424-10879486
>chr4:10880446-10880497
>chr4:10881347-10881443
>chr4:10882366-10882440
>chr4:10883026-10883186
>chr4:10883293-10883321
>chr4:10885870-10886240
>chr4:10886464-10886510
>chr4:10886636-10886807
>chr4:10886918-10887391
>chr4:10887621-10888007
>chr4:10889750-10890117
>chr4:10890977-10891312
>chr4:10892240-10892406
>chr4:10892471-10892649
>chr4:10895650-10895813
>chr4:10896681-10896836
>chr4:10897458-10897937
>chr4:10898555-10898885
>chr4:10900020-10900061
>chr4:10900558-10900717
>chr4:10901193-10901258
>chr4:10901671-10901736
>chr4:10901832-10902131
>chr4:10903216-10903442
>chr4:10903552-10903870
>chr4:10905031-10905393
>chr4:10905547-10906118
>chr4:10906323-10906739
>chr4:10907030-10907118
>chr4:10908774-10908877
>chr4:10909030-10909235
>chr4:10909274-10909750
>chr4:10911041-10911146
>chr4:10911176-10911302
>chr4:10912046-10912237
>chr4:10912643-10912957
>chr4:10914913-10915596
>chr4:10916247-10916689
>chr4:10918760-10920474
>chr4:10920595-10920813
>chr4:10921034-10921589
>chr4:10926894-10926973
>chr4:10930264-10930397
>chr4:10930777-10931188
>chr4:10931644-10931685
>chr4:10932099-10932166
>chr4:10932657-10933021
>chr4:10936160-10936235
>chr4:10937241-10937313
>chr4:10938983-10941361
>chr4:10941540-10941587
>chr4:10942958-10943295
>chr4:10944563-10945401
>chr4:10946865-10947252
>chr4:10947330-10947713
>chr4:10948922-10948996
>chr4:10949130-10949167
>chr4:10950065-10950165
>chr4:10953101-10953387
>chr4:10954330-10954693
>chr4:10955331-10956676
>chr4:10956740-10956981
>chr4:10957349-10957430
>chr4:10958818-10958850
>chr4:10958916-10959083
>chr4:10959979-10960143
>chr4:10961376-10961729
>chr4:10962922-10962982
>chr4:10963594-10963642
>chr4:10963907-10964125
>chr4:10964286-10964349
>chr4:10965752-10965864
>chr4:10966038-10966211
>chr4:10966769-10966854
>chr4:10968116-10968343
>chr4:10968874-10969028
>chr4:10969533-10969631
>chr4:10970417-10970772
>chr4:10972091-10972193
>chr4:10973034-10973096
>chr4:10974435-10974783
>chr4:10974837-10975006
>chr4:10975618-10975679
>chr4:10975734-10975834
>chr4:10976241-10976812
>chr4:10980540-10980581
>chr4:10981352-10981875
>chr4:10981978-10982107
>chr4:10982319-10982367
>chr4:10982578-10982732
>chr4:10985243-10985813
>chr4:10986300-10986428
>chr4:10986545-10986697
>chr4:10987030-10987356
>chr4:10987743-10988136
>chr4:10989487-10989563
>chr4:10989750-10990085
>chr4:10990677-10990766
>chr4:10991640-10991682
>chr4:10992923-10993202
>chr4:10993275-10993410
>chr4:10994111-10994423
>chr4:10994477-10994537
>chr4:10995255-10995579
>chr4:10997200-10997299
>chr4:10997681-10997758
>chr4:10999217-10999295
>chr4:10999974-11000020
>chr4:11000379-11000456
>chr4:11001323-11002343
>chr4:11002829-11003639
>chr4:11005127-11005280
>chr4:11006246-11006343
>chr4:11006524-11006679
>chr4:11006753-11006986
>chr4:11007908-11007960
>chr4:11008758-11008813
>chr4:11009161-11009303
>chr4:11010552-11010637
>chr4:11010777-11010859
>chr4:11010954-11011305
>chr4:11011473-11011788
>chr4:11012827-11012874
>chr4:11013370-11013556
>chr4:11015280-11017591
>chr4:11017679-11017729
>chr4:11017806-11017920
>chr4:11025837-11026330
>chr4:11026654-11027138
>chr4:11027364-11027450
>chr4:11027843-11028221
>chr4:11028680-11028776
>chr4:11030293-11031733
>chr4:11032224-11032607
>chr4:11033172-11033304
>chr4:11034129-11034175
>chr4:11034570-11034720
>chr4:11035987-11036246
>chr4:11038965-11039019
>chr4:11039315-11039446
>chr4:11040296-11040553
>chr4:11040668-11040753
>chr4:11041505-11041571
>chr4:11042967-11047782
>chr4:11047807-11048063
>chr4:11048989-11049103
>chr4:11050581-11050656
>chr4:11051881-11051931
>chr4:11052263-11052622
>chr4:11052717-11052810
>chr4:11053366-11053671
>chr4:11055095-11055434
>chr4:11055614-11055736
>chr4:11055775-11055852
>chr4:11055977-11056112
>chr4:11056143-11056288
>chr4:11059251-11060277
>chr4:11060578-11060837
>chr4:11060890-11066968
>chr4:11067216-11067303
>chr4:11067346-11067450
>chr4:11067533-11067611
>chr4:11067669-11067842
>chr4:11068038-11068281
>chr4:11068409-11068477
>chr4:11068994-11069206
>chr4:11070665-11070750
>chr4:11070824-11071009
>chr4:11071349-11071569
>chr4:11074688-11074737
>chr4:11075198-11075637
>chr4:11077193-11078454
>chr4:11078667-11078749
>chr4:11079078-11079214
>chr4:11079322-11079407
>chr4:11079602-11079709
>chr4:11079995-11080037
>chr4:11080303-11080356
>chr4:11080586-11080710
>chr4:11080763-11080908
>chr4:11081013-11081117
>chr4:11081762-11082037
>chr4:11082202-11082572
>chr4:11083950-11084306
>chr4:11086154-11086221
>chr4:11087461-11087780
>chr4:11088212-11088631
>chr4:11089243-11089281
>chr4:11092016-11092358
>chr4:11092548-11092875
>chr4:11092908-11092949
>chr4:11092998-11093244
>chr4:11093701-11093847
>chr4:11093970-11094297
>chr4:11094398-11094691
>chr4:11094801-11094913
>chr4:11095107-11095240
>chr4:11096034-11096177
>chr4:11097084-11097426
>chr4:11100341-11100672
>chr4:11101193-11101477
>chr4:11101703-11101790
>chr4:11101875-11105636
>chr4:11107875-11107906
>chr4:11107983-11108047
>chr4:11108081-11108327
>chr4:11108402-11108621
>chr4:11110103-11110194
>chr4:11110951-11111323
>chr4:11112116-11112358
>chr4:11114749-11115072
>chr4:11117940-11117989
>chr4:11118202-11118355
>chr4:11120235-11120401
>chr4:11120789-11120939
>chr4:11121925-11123690
>chr4:11123926-11124263
>chr4:11124439-11124502
>chr4:11125115-11125237
>chr4:11126290-11126342
>chr4:11126916-11127242
>chr4:11127442-11127716
>chr4:11128132-11128431
>chr4:11128580-11128649
>chr4:11128846-11128903
>chr4:11129187-11129336
>chr4:11129392-11129554
>chr4:11129770-11129945
>chr4:11131733-11132122
>chr4:11132699-11132942
>chr4:11133004-11133081
>chr4:11133701-11133879
>chr4:11134058-11134233
>chr4:11134637-11134793
>chr4:11135025-11135158
>chr4:11135297-11135446
>chr4:11139459-11139664
>chr4:11140420-11140737
>chr4:11142161-11142441
>chr4:11143271-11143350
>chr4:11143564-11149715
>chr4:11150536-11150592
>chr4:11150836-11151191
>chr4:11151829-11152175
>chr4:11153521-11153750
>chr4:11154658-11154727
>chr4:11156049-11156185
>chr4:11158422-11158459
>chr4:11159492-11159537
>chr4:11159704-11159910
>chr4:11161978-11162077
>chr4:11162115-11162493
>chr4:11162714-11162839
>chr4:11163287-11163464
>chr4:11165807-11165927
>chr4:11166328-11166425
>chr4:11167099-11167141
>chr4:11168147-11172164
>chr4:11172249-11172290
>chr4:11173074-11173559
>chr4:11177008-11177827
>chr4:11179139-11179485
>chr4:11181167-11181292
>chr4:11182249-11182306
>chr4:11182500-11182802
>chr4:11183899-11183947
>chr4:11184404-11184580
>chr4:11185339-11185384
>chr4:11185443-11185485
>chr4:11185551-11185660
>chr4:11185931-11187150
>chr4:11188329-11188380
>chr4:11190963-11191482
>chr4:11191624-11192281
>chr4:11192366-11192448
>chr4:11192508-11192540
>chr4:11192851-11193040
>chr4:11193785-11193892
>chr4:11195559-11195647
>chr4:11196987-11197037
>chr4:11199293-11199430
>chr4:11199473-11200122
>chr4:11200793-11201100
>chr4:11201852-11202046
>chr4:11202079-11202123
>chr4:11202197-11202916
>chr4:11204407-11204476
>chr4:11204778-11205026
>chr4:11205323-11205449
>chr4:11205679-11205762
>chr4:11206593-11206731
>chr4:11206863-11206979
>chr4:11207906-11208289
>chr4:11209624-11209787
>chr4:11210631-11210693
>chr4:11211651-11212532
>chr4:11212984-11213367
>chr4:11213935-11214020
>chr4:11215001-11215431
>chr4:11215697-11215744
>chr4:11217222-11217412
>chr4:11217614-11217881
>chr4:11221564-11221830
>chr4:11225008-11225091
>chr4:11225892-11225952
>chr4:11228642-11228733
>chr4:11228909-11228971
>chr4:11229609-11229668
>chr4:11230602-11230662
>chr4:11230723-11230775
>chr4:11230822-11230862
>chr4:11231503-11231825
>chr4:11232490-11232609
>chr4:11235116-11235173
>chr4:11235214-11241254
>chr4:11242579-11243016
>chr4:11243180-11243429
>chr4:11243629-11243742
>chr4:11243903-11243958
>chr4:11245175-11245227
>chr4:11245692-11247661
>chr4:11249615-11250064
>chr4:11250430-11250467
>chr4:11251550-11251647
>chr4:11253566-11253680
>chr4:11255089-11255295
>chr4:11256911-11257206
>chr4:11257650-11259213
>chr4:11259265-11259298
>chr4:11260580-11261221
>chr4:11261821-11261872
>chr4:11262212-11262276
>chr4:11262826-11262947
>chr4:11263063-11263141
>chr4:11263216-11263588
>chr4:11263778-11263835
>chr4:11264863-11264922
>chr4:11266369-11266494
>chr4:11269060-11269233
>chr4:11269439-11269789
>chr4:11271049-11271668
>chr4:11271896-11272230
>chr4:11272354-11272489
>chr4:11274061-11274132
>chr4:11275042-11275096
>chr4:11276488-11276847
>chr4:11277213-11277299
>chr4:11277897-11279056
>chr4:11281243-11281298
>chr4:11282526-11282640
>chr4:11282827-11285188
>chr4:11285510-11285554
>chr4:11285671-11286346
>chr4:11286398-11286467
>chr4:11289491-11289744
>chr4:11291225-11291295
>chr4:11291469-11291566
>chr4:11292839-11293525
>chr4:11293692-11293976
>chr4:11294937-11295257
>chr4:11295937-11296000
>chr4:11296350-11296863
>chr4:11299240-11299663
>chr4:11300642-11300759
>chr4:11300805-11300854
>chr4:11303467-11303541
>chr4:11305379-11305423
>chr4:11306292-11306444
>chr4:11308064-11308976
>chr4:11309977-11310028
>chr4:11310486-11310638
>chr4:11311292-11311332
>chr4:11313548-11313665
>chr4:11314884-11315282
>chr4:11315372-11315427
>chr4:11315691-11316035
>chr4:11316317-11317874
>chr4:11318142-11318592
>chr4:11319822-11319890
>chr4:11320004-11320119
>chr4:11320241-11320741
>chr4:11320868-11320936
>chr4:11321089-11322866
>chr4:11322901-11322916
>chr4:11322916-11323018
>chr4:11323056-11324465
>chr4:11324517-11325693
>chr4:11325848-11326166
>chr4:11326988-11327068
>chr4:11327170-11327254
>chr4:11328914-11329041
>chr4:11329738-11329902
>chr4:11329933-11329979
>chr4:11330443-11330514
>chr4:11330954-11331009
>chr4:11331836-11331912
>chr4:11334217-11334272
>chr4:11338585-11338954
>chr4:11340302-11340350
>chr4:11341322-11341378
>chr4:11342804-11342883
>chr4:11345984-11346108
>chr4:11347542-11347670
>chr4:11348169-11349026
>chr4:11349763-11349971
>chr4:11351230-11351309
>chr4:11351567-11351900
>chr4:11352259-11352690
>chr4:11353335-11353726
>chr4:11354503-11354558
>chr4:11354967-11355317
>chr4:11355978-11356110
>chr4:11356280-11356341
>chr4:11357170-11357547
>chr4:11357724-11358296
>chr4:11359090-11359168
>chr4:11359966-11360327
>chr4:11360393-11360478
>chr4:11361156-11361270
>chr4:11361473-11361880
>chr4:11363327-11363716
>chr4:11364157-11364208
>chr4:11364580-11364639
>chr4:11366420-11366578
>chr4:11366989-11367157
>chr4:11367725-11367855
>chr4:11368518-11368583
>chr4:11369636-11370887
>chr4:11371464-11371556
>chr4:11372993-11373053
>chr4:11374618-11374778
>chr4:11375070-11375530
>chr4:11375960-11376041
>chr4:11377048-11377102
>chr4:11378109-11378229
>chr4:11378729-11384770
>chr4:11385070-11385101
>chr4:11385313-11385438
>chr4:11385557-11385949
>chr4:11386145-11386291
>chr4:11387059-11387125
>chr4:11387197-11387667
>chr4:11387793-11387892
>chr4:11387987-11388315
>chr4:11388892-11389183
>chr4:11390719-11390761
>chr4:11391361-11391412
>chr4:11392086-11392158
>chr4:11392414-11392502
>chr4:11393078-11393124
>chr4:11394779-11394883
>chr4:11395424-11395813
>chr4:11397861-11397929
>chr4:11398631-11398713
>chr4:11400422-11400491
>chr4:11401355-11401652
>chr4:11402196-11402332
>chr4:11403058-11403227
>chr4:11403814-11404396
>chr4:11409313-11409546
>chr4:11409589-11409709
>chr4:11410027-11410073
>chr4:11410502-11410940
>chr4:11413024-11413134
>chr4:11414297-11414343
>chr4:11414831-11414869
>chr4:11417197-11417267
>chr4:11419074-11419226
>chr4:11419311-11419678
>chr4:11420946-11421114
>chr4:11422891-11423028
>chr4:11423439-11423582
>chr4:11425345-11425382
>chr4:11428065-11428112
>chr4:11428925-11428985
>chr4:11432036-11432188
>chr4:11434292-11434688
>chr4:11436609-11436856
>chr4:11437260-11437341
>chr4:11437630-11437909
>chr4:11438062-11438129
>chr4:11438186-11438421
>chr4:11439074-11439458
>chr4:11440420-11440538
>chr4:11440624-11440751
>chr4:11440811-11441200
>chr4:11442155-11442197
>chr4:11443486-11443552
>chr4:11444915-11445267
>chr4:11445342-11445720
>chr4:11447867-11448184
>chr4:11448638-11448694
>chr4:11449290-11449826
>chr4:11450104-11450378
>chr4:11451147-11451199
>chr4:11452118-11452578
>chr4:11452705-11452784
>chr4:11452829-11453763
>chr4:11453918-11454073
>chr4:11454247-11455120
>chr4:11456010-11456338
>chr4:11457763-11458024
>chr4:11458580-11458737
>chr4:11459300-11459507
>chr4:11459591-11460274
>chr4:11460356-11460441
>chr4:11460516-11463232
>chr4:11463435-11463495
>chr4:11465824-11465932
>chr4:11466360-11466485
>chr4:11466752-11466821
>chr4:11466984-11467255
>chr4:11467507-11468004
>chr4:11468415-11468620
>chr4:11469406-11469537
>chr4:11471392-11471675
>chr4:11472119-11472464
>chr4:11473694-11473818
>chr4:11473910-11473957
>chr4:11476016-11476055
>chr4:11476789-11478337
>chr4:11479230-11479281
>chr4:11479427-11479524
>chr4:11479569-11479705
>chr4:11479768-11479967
>chr4:11480351-11480387
>chr4:11480459-11480529
>chr4:11483453-11483552
>chr4:11484948-11485031
>chr4:11485554-11485591
>chr4:11485675-11485733
>chr4:11487581-11487627
>chr4:11489670-11489747
>chr4:11490514-11490927
>chr4:11491383-11491671
>chr4:11492001-11492053
>chr4:11493034-11493304
>chr4:11496144-11496255
>chr4:11497139-11497185
>chr4:11498799-11501363
>chr4:11502031-11502064
>chr4:11502289-11502371
>chr4:11502463-11502544
>chr4:11503691-11504396
>chr4:11504506-11504854
>chr4:11506890-11506948
>chr4:11507090-11507139
>chr4:11507281-11507359
>chr4:11507637-11508060
>chr4:11509325-11509434
>chr4:11511984-11512084
>chr4:11513861-11513917
>chr4:11515694-11515769
>chr4:11515998-11516097
>chr4:11516150-11517243
>chr4:11517293-11517340
>chr4:11517404-11517875
>chr4:11517983-11518556
>chr4:11518708-11518801
>chr4:11519254-11519654
>chr4:11521233-11521359
>chr4:11523341-11523408
>chr4:11523905-11523996
>chr4:11524466-11524546
>chr4:11524672-11524827
>chr4:11525003-11525094
>chr4:11527295-11527442
>chr4:11527560-11527762
>chr4:11528422-11528538
>chr4:11530008-11530306
>chr4:11530614-11530708
>chr4:11531025-11531718
>chr4:11532471-11532846
>chr4:11533460-11533516
>chr4:11533965-11534287
>chr4:11534395-11534700
>chr4:11535066-11535246
>chr4:11536006-11536109
>chr4:11536602-11536810
>chr4:11538896-11539011
>chr4:11539709-11540048
>chr4:11540632-11540864
>chr4:11540974-11541299
>chr4:11541908-11541991
>chr4:11543269-11543339
>chr4:11546908-11546981
>chr4:11547626-11547813
>chr4:11548876-11548927
>chr4:11549935-11550312
>chr4:11550359-11550778
>chr4:11551023-11552010
>chr4:11552077-11552265
>chr4:11552356-11552672
>chr4:11552736-11552952
>chr4:11553055-11553327
>chr4:11553456-11554366
>chr4:11554503-11554560
>chr4:11555697-11555740
>chr4:11556411-11556485
>chr4:11556719-11556750
>chr4:11556888-11556955
>chr4:11557138-11557309
>chr4:11557424-11563639
>chr4:11563683-11563852
>chr4:11563951-11564037
>chr4:11564794-11564888
>chr4:11565706-11565908
>chr4:11566193-11566223
>chr4:11567046-11567092
>chr4:11567740-11568612
>chr4:11568806-11568863
>chr4:11569723-11569795
>chr4:11569940-11570202
>chr4:11571435-11571476
>chr4:11571861-11572367
>chr4:11572613-11573296
>chr4:11573575-11573622
>chr4:11575956-11576038
>chr4:11576753-11576819
>chr4:11577614-11577761
>chr4:11577805-11583587
>chr4:11584392-11584876
>chr4:11586043-11586117
>chr4:11586988-11587290
>chr4:11588604-11589291
>chr4:11593084-11593130
>chr4:11593662-11593708
>chr4:11594376-11594444
>chr4:11594700-11595144
>chr4:11595941-11596016
>chr4:11596805-11596901
>chr4:11598269-11598398
>chr4:11599708-11599888
>chr4:11600148-11600259
>chr4:11600464-11600576
>chr4:11601426-11601528
>chr4:11602255-11602304
>chr4:11603466-11603505
>chr4:11603579-11603720
>chr4:11604860-11605033
>chr4:11606142-11606588
>chr4:11608686-11608923
>chr4:11609519-11610188
>chr4:11610220-11610329
>chr4:11610410-11610504
>chr4:11611516-11611841
>chr4:11612518-11612576
>chr4:11612632-11612750
>chr4:11615626-11615706
>chr4:11616420-11616623
>chr4:11616818-11617096
>chr4:11619070-11619165
>chr4:11619939-11620143
>chr4:11620622-11620716
>chr4:11620772-11621013
>chr4:11622494-11622556
>chr4:11622906-11623203
>chr4:11623987-11624153
>chr4:11626616-11626658
>chr4:11626966-11627031
>chr4:11627292-11627735
>chr4:11627983-11628115
>chr4:11629661-11629731
>chr4:11629820-11629883
>chr4:11630011-11630331
>chr4:11630534-11630580
>chr4:11633093-11633527
>chr4:11634985-11635096
>chr4:11637016-11637426
>chr4:11639104-11639485
>chr4:11639552-11639812
>chr4:11640182-11640254
>chr4:11642508-11644245
>chr4:11644322-11644490
>chr4:11645162-11645302
>chr4:11645631-11645797
>chr4:11646895-11647034
>chr4:11648717-11648774
>chr4:11648830-11649400
>chr4:11649981-11650151
>chr4:11650316-11650398
>chr4:11651648-11652501
>chr4:11653348-11659257
>chr4:11659531-11659611
>chr4:11660748-11661064
>chr4:11661099-11661187
>chr4:11661841-11662231
>chr4:11662620-11662969
>chr4:11663000-11663049
>chr4:11664292-11664552
>chr4:11664920-11665089
>chr4:11666786-11667122
>chr4:11667287-11667337
>chr4:11667581-11667688
>chr4:11667985-11668316
>chr4:11668638-11669207
>chr4:11669364-11669506
>chr4:11669560-11670319
>chr4:11670384-11670610
>chr4:11670894-11670998
>chr4:11672120-11672350
>chr4:11673471-11673874
>chr4:11674234-11674457
>chr4:11676687-11678354
>chr4:11678951-11679059
>chr4:11681479-11681528
>chr4:11685887-11686250
>chr4:11687147-11688534
>chr4:11688698-11688742
>chr4:11689373-11689414
>chr4:11692634-11692663
>chr4:11693878-11693956
>chr4:11694980-11695874
>chr4:11700562-11700663
>chr4:11701336-11701466
>chr4:11701609-11701640
>chr4:11701761-11701812
>chr4:11702641-11702683
>chr4:11702813-11703035
>chr4:11705482-11705566
>chr4:11705836-11706197
>chr4:11706679-11707185
>chr4:11707348-11709478
>chr4:11709620-11709955
>chr4:11710144-11710337
>chr4:11712824-11713180
>chr4:11714468-11714725
>chr4:11714776-11715376
>chr4:11715420-11716039
>chr4:11716150-11717026
>chr4:11717078-11718153
>chr4:11718222-11718265
>chr4:11718631-11718785
>chr4:11719111-11719302
>chr4:11720556-11720782
>chr4:11721451-11721511
>chr4:11721900-11722034
>chr4:11722585-11722615
>chr4:11723485-11723756
>chr4:11724719-11724767
>chr4:11725335-11725418
>chr4:11725486-11725625
>chr4:11725722-11725765
>chr4:11726147-11726201
>chr4:11726227-11726344
>chr4:11726608-11726725
>chr4:11726822-11726887
>chr4:11727413-11727467
>chr4:11727728-11727896
>chr4:11728110-11728300
>chr4:11728654-11728970
>chr4:11731409-11731472
>chr4:11733817-11733938
>chr4:11734812-11734931
>chr4:11736602-11736836
>chr4:11737105-11739463
>chr4:11739769-11739955
>chr4:11740312-11740560
>chr4:11741087-11741182
>chr4:11741275-11741368
>chr4:11745166-11745285
>chr4:11745836-11746130
>chr4:11746514-11746567
>chr4:11749136-11750469
>chr4:11750556-11750780
>chr4:11750854-11751044
>chr4:11751294-11751460
>chr4:11751724-11751944
>chr4:11752033-11752435
>chr4:11753502-11753554
>chr4:11753604-11754667
>chr4:11754750-11755246
>chr4:11758007-11758349
>chr4:11760082-11760259
>chr4:11762726-11762833
>chr4:11763530-11763700
>chr4:11763760-11764959
>chr4:11765156-11765430
>chr4:11765925-11766026
>chr4:11766608-11766831
>chr4:11768121-11768161
>chr4:11768865-11768949
>chr4:11770608-11770946
>chr4:11771910-11771952
>chr4:11772438-11772785
>chr4:11772867-11773037
>chr4:11776073-11776430
>chr4:11777875-11777977
>chr4:11778700-11779110
>chr4:11779212-11779336
>chr4:11779533-11779830
>chr4:11780531-11780646
>chr4:11780688-11780902
>chr4:11781788-11782876
>chr4:11784505-11784584
>chr4:11785455-11785734
>chr4:11786755-11787041
>chr4:11788110-11788236
>chr4:11789166-11789243
>chr4:11789918-11790003
>chr4:11791753-11792047
>chr4:11792753-11799233
>chr4:11801135-11801493
>chr4:11803428-11803583
>chr4:11803685-11803797
>chr4:11803892-11804479
>chr4:11804527-11804776
>chr4:11804856-11805171
>chr4:11806251-11812063
>chr4:11814361-11814544
>chr4:11814623-11814937
>chr4:11815167-11815348
>chr4:11816767-11817103
>chr4:11817332-11817384
>chr4:11818451-11818796
>chr4:11820004-11820515
>chr4:11822572-11822669
>chr4:11823710-11823959
>chr4:11825099-11825322
>chr4:11825964-11826242
>chr4:11826290-11827167
>chr4:11827523-11828036
>chr4:11828085-11828177
>chr4:11828637-11828733
>chr4:11828857-11828898
>chr4:11829023-11829146
>chr4:11829483-11829545
>chr4:11829977-11830093
>chr4:11830175-11830325
>chr4:11832133-11832216
>chr4:11833380-11833778
>chr4:11833907-11833950
>chr4:11834555-11834677
>chr4:11836011-11836188
>chr4:11836917-11837150
>chr4:11837331-11837487
>chr4:11837593-11837661
>chr4:11838948-11839005
>chr4:11840377-11840781
>chr4:11842032-11842378
>chr4:11842774-11843063
>chr4:11843228-11843331
>chr4:11843434-11843559
>chr4:11844425-11844537
>chr4:11844917-11845071
>chr4:11845413-11845854
>chr4:11847277-11847319
>chr4:11848139-11848469
>chr4:11849372-11849516
>chr4:11850238-11850278
>chr4:11850394-11851219
>chr4:11851461-11852728
>chr4:11853349-11853450
>chr4:11853651-11853962
>chr4:11854596-11854708
>chr4:11855114-11855301
>chr4:11855455-11855608
>chr4:11858670-11859796
>chr4:11860011-11860079
>chr4:11861541-11862042
>chr4:11862180-11862225
>chr4:11862589-11862778
>chr4:11862937-11863051
>chr4:11864168-11864270
>chr4:11865981-11866241
>chr4:11866743-11866801
>chr4:11867366-11867432
>chr4:11868261-11868333
>chr4:11871548-11871907
>chr4:11872084-11872128
>chr4:11874207-11874370
>chr4:11874413-11878140
>chr4:11878228-11878379
>chr4:11878685-11879057
>chr4:11880572-11881284
>chr4:11882281-11882583
>chr4:11884168-11884234
>chr4:11886315-11886378
>chr4:11888655-11888762
>chr4:11888867-11889067
>chr4:11889812-11889917
>chr4:11890061-11890109
>chr4:11890238-11890347
>chr4:11890429-11890956
>chr4:11891553-11891772
>chr4:11891831-11892033
>chr4:11892330-11892956
>chr4:11893032-11893079
>chr4:11893122-11893706
>chr4:11893816-11893957
>chr4:11895346-11895552
>chr4:11896580-11898865
>chr4:11899604-11899800
>chr4:11901301-11901507
>chr4:11902582-11902632
>chr4:11904121-11904183
>chr4:11904352-11904425
>chr4:11906596-11906654
>chr4:11907363-11907452
>chr4:11907914-11908069
>chr4:11909370-11909544
>chr4:11910249-11910344
>chr4:11911275-11911462
>chr4:11911903-11911956
>chr4:11912662-11912750
>chr4:11913009-11913060
>chr4:11913360-11913412
>chr4:11913471-11913677
>chr4:11914386-11914471
>chr4:11915036-11915091
>chr4:11915833-11915873
>chr4:11916132-11916445
>chr4:11916626-11916725
>chr4:11917035-11917386
>chr4:11917503-11917624
>chr4:11917946-11919353
>chr4:11920713-11921071
>chr4:11924164-11925100
>chr4:11928229-11928756
>chr4:11930569-11930860
>chr4:11931851-11931925
>chr4:11932220-11932300
>chr4:11932573-11933051
>chr4:11933517-11933717
>chr4:11933947-11934090
>chr4:11934181-11934359
>chr4:11934382-11934550
>chr4:11936305-11936452
>chr4:11936732-11937332
>chr4:11937522-11938296
>chr4:11938391-11938482
>chr4:11939217-11939277
>chr4:11939805-11939920
>chr4:11940031-11940435
>chr4:11940532-11940624
>chr4:11940660-11941126
>chr4:11941421-11941456
>chr4:11941505-11941571
>chr4:11942451-11942830
>chr4:11943351-11943593
>chr4:11943823-11943929
>chr4:11944181-11944240
>chr4:11944409-11944496
>chr4:11945445-11945534
>chr4:11945658-11945821
>chr4:11946294-11946380
>chr4:11947598-11948087
>chr4:11948480-11948801
>chr4:11950036-11950134
>chr4:11950947-11951447
>chr4:11951482-11951560
>chr4:11951610-11951723
>chr4:11951887-11952213
>chr4:11953509-11953821
>chr4:11955468-11955675
>chr4:11955846-11956268
>chr4:11956361-11957185
>chr4:11957378-11957970
>chr4:11958044-11958643
>chr4:11958686-11959436
>chr4:11959467-11959554
>chr4:11959933-11964296
>chr4:11967204-11967265
>chr4:11967852-11968195
>chr4:11969567-11969740
>chr4:11969844-11970300
>chr4:11970569-11970646
>chr4:11971279-11971326
>chr4:11971978-11972285
>chr4:11973934-11974049
>chr4:11975681-11975779
>chr4:11976792-11976870
>chr4:11977718-11978858
>chr4:11979062-11980220
>chr4:11980355-11980403
>chr4:11981139-11981240
>chr4:11982180-11982350
>chr4:11982604-11982641
>chr4:11982739-11982884
>chr4:11986619-11986896
>chr4:11987013-11987107
>chr4:11987299-11987760
>chr4:11987857-11987988
>chr4:11990244-11990435
>chr4:11990797-11991099
>chr4:11991342-11991471
>chr4:11991599-11991697
>chr4:11991789-11992008
>chr4:11992162-11992307
>chr4:11992352-11992459
>chr4:11992597-11993014
>chr4:11993158-11994782
>chr4:11994821-11995220
>chr4:11995386-11995424
>chr4:11995488-11995950
>chr4:11996110-11996498
>chr4:11996545-11997688
>chr4:11997855-11998488
>chr4:11998632-11999127
>chr4:11999175-11999231
>chr4:11999280-11999808
>chr4:12000419-12000513
>chr4:12000622-12000937
>chr4:12001019-12001461
>chr4:12001534-12001640
>chr4:12001700-12001984
>chr4:12002116-12002889
>chr4:12002965-12003089
>chr4:12003160-12003198
>chr4:12003222-12004514
>chr4:12004543-12005412
>chr4:12005451-12005755
>chr4:12006892-12006942
>chr4:12007282-12007366
>chr4:12007505-12007656
>chr4:12007722-12007798
>chr4:12007885-12007972
>chr4:12008008-12008123
>chr4:12008255-12008477
>chr4:12008504-12008719
>chr4:12008835-12008937
>chr4:12009170-12009338
>chr4:12009551-12009703
>chr4:12011297-12011374
>chr4:12012174-12012550
>chr4:12012632-12012962
>chr4:12013272-12013449
>chr4:12013591-12013682
>chr4:12015225-12015283
>chr4:12016820-12017017
>chr4:12017302-12017379
>chr4:12017432-12017611
>chr4:12017879-12018192
>chr4:12018800-12018899
>chr4:12019564-12020965
>chr4:12021017-12021198
>chr4:12021492-12021550
>chr4:12022114-12022186
>chr4:12024610-12024978
>chr4:12025447-12025738
>chr4:12025808-12025850
>chr4:12026412-12026705
>chr4:12027029-12027521
>chr4:12029153-12029492
>chr4:12033285-12033335
>chr4:12034402-12034866
>chr4:12035838-12035903
>chr4:12037702-12037888
>chr4:12038136-12038172
>chr4:12038248-12039155
>chr4:12039200-12040540
>chr4:12041513-12041769
>chr4:12041820-12041993
>chr4:12043665-12043997
>chr4:12044524-12044658
>chr4:12044872-12044974
>chr4:12045471-12045631
>chr4:12045911-12046552
>chr4:12048386-12048467
>chr4:12048617-12048664
>chr4:12049514-12050116
>chr4:12050250-12050595
>chr4:12050714-12050924
>chr4:12051012-12051998
>chr4:12053407-12053534
>chr4:12053790-12053888
>chr4:12054881-12054955
>chr4:12055460-12056011
>chr4:12056093-12056839
>chr4:12058797-12058916
>chr4:12059092-12059160
>chr4:12061125-12061284
>chr4:12061400-12061472
>chr4:12061907-12062843
>chr4:12063057-12063145
>chr4:12063278-12063366
>chr4:12064392-12064472
>chr4:12065000-12065277
>chr4:12065483-12065612
>chr4:12066498-12066716
>chr4:12067976-12068100
>chr4:12068521-12068587
>chr4:12069713-12069775
>chr4:12072167-12072248
>chr4:12073677-12073963
>chr4:12074876-12075073
>chr4:12079908-12080333
>chr4:12082605-12082712
>chr4:12082813-12083272
>chr4:12083899-12084054
>chr4:12084576-12084747
>chr4:12084838-12084896
>chr4:12085048-12085188
>chr4:12085332-12085652
>chr4:12086806-12086862
>chr4:12088054-12088179
>chr4:12089977-12096261
>chr4:12097822-12097864
>chr4:12100270-12100337
>chr4:12100632-12100678
>chr4:12100755-12100939
>chr4:12101461-12101820
>chr4:12101865-12102202
>chr4:12102266-12102402
>chr4:12103423-12103514
>chr4:12104760-12104801
>chr4:12105793-12105887
>chr4:12106166-12106546
>chr4:12106617-12106667
>chr4:12106697-12106793
>chr4:12107278-12107592
>chr4:12107747-12110104
>chr4:12110543-12110734
>chr4:12111190-12111607
>chr4:12111668-12112773
>chr4:12112896-12114549
>chr4:12114595-12114770
>chr4:12114906-12115050
>chr4:12115322-12115655
>chr4:12115796-12115904
>chr4:12116168-12116245
>chr4:12116516-12116609
>chr4:12117198-12117253
>chr4:12117430-12117513
>chr4:12117828-12117938
>chr4:12118699-12118788
>chr4:12120060-12120142
>chr4:12120182-12120647
>chr4:12121935-12122157
>chr4:12124604-12124712
>chr4:12126454-12126918
>chr4:12127816-12128338
>chr4:12128908-12129358
>chr4:12131841-12131985
>chr4:12132257-12132314
>chr4:12132498-12132538
>chr4:12132601-12133084
>chr4:12133212-12133700
>chr4:12133822-12134092
>chr4:12134177-12134554
>chr4:12134593-12135305
>chr4:12135357-12135743
>chr4:12135875-12135962
>chr4:12136014-12136258
>chr4:12136357-12136610
>chr4:12137991-12138133
>chr4:12138220-12138402
>chr4:12139858-12140036
>chr4:12140162-12140454
>chr4:12140775-12140920
>chr4:12142406-12142595
>chr4:12142797-12142886
>chr4:12143522-12143827
>chr4:12146026-12146082
>chr4:12146752-12146883
>chr4:12147842-12148276
>chr4:12149437-12161419
>chr4:12161452-12161628
>chr4:12161686-12162112
>chr4:12162310-12162370
>chr4:12162635-12162907
>chr4:12162946-12163051
>chr4:12164765-12165037
>chr4:12165143-12165267
>chr4:12165367-12165920
>chr4:12166224-12166523
>chr4:12166589-12166652
>chr4:12166877-12167190
>chr4:12167849-12168059
>chr4:12168622-12168981
>chr4:12169261-12169296
>chr4:12171313-12171361
>chr4:12173004-12173130
>chr4:12174216-12174258
>chr4:12176030-12176542
>chr4:12176766-12177091
>chr4:12177161-12177314
>chr4:12177525-12177888
>chr4:12179219-12179279
>chr4:12180857-12181013
>chr4:12181104-12181198
>chr4:12181834-12181872
>chr4:12181920-12182094
>chr4:12182432-12182515
>chr4:12183366-12184071
>chr4:12186815-12186996
>chr4:12187670-12187889
>chr4:12188516-12188628
>chr4:12189364-12189434
>chr4:12190439-12190524
>chr4:12191313-12191438
>chr4:12191947-12192045
>chr4:12192319-12192367
>chr4:12192455-12192577
>chr4:12192717-12192781
>chr4:12193184-12193375
>chr4:12193407-12193557
>chr4:12193616-12193688
>chr4:12193892-12194644
>chr4:12194785-12194943
>chr4:12195031-12195412
>chr4:12195522-12196055
>chr4:12196106-12196559
>chr4:12196620-12196787
>chr4:12196908-12197286
>chr4:12197650-12197709
>chr4:12197926-12198024
>chr4:12198529-12198872
>chr4:12198927-12199006
>chr4:12201472-12201730
>chr4:12201928-12202349
>chr4:12202844-12202925
>chr4:12204464-12204580
>chr4:12205913-12205969
>chr4:12206599-12206793
>chr4:12207035-12207237
>chr4:12207683-12207798
>chr4:12208317-12208844
>chr4:12209116-12209446
>chr4:12210446-12210587
>chr4:12210636-12210756
>chr4:12211277-12211411
>chr4:12211601-12211749
>chr4:12211831-12212168
>chr4:12213339-12213658
>chr4:12213742-12213841
>chr4:12215417-12215800
>chr4:12216030-12216397
>chr4:12216644-12216734
>chr4:12217173-12217597
>chr4:12219217-12219437
>chr4:12219772-12219835
>chr4:12220791-12220859
>chr4:12221755-12221847
>chr4:12223655-12224901
>chr4:12226244-12226333
>chr4:12227249-12228316
>chr4:12228542-12228574
>chr4:12229463-12229779
>chr4:12230804-12231163
>chr4:12231784-12231837
>chr4:12233364-12234813
>chr4:12234868-12235664
>chr4:12237448-12237525
>chr4:12237774-12238418
>chr4:12240253-12240315
>chr4:12241232-12241269
>chr4:12241392-12241678
>chr4:12242583-12242623
>chr4:12242720-12242779
>chr4:12243217-12243411
>chr4:12243934-12244108
>chr4:12244523-12244844
>chr4:12245765-12245802
>chr4:12246073-12246114
>chr4:12246165-12246425
>chr4:12246971-12247024
>chr4:12247422-12247485
>chr4:12247814-12247909
>chr4:12248902-12249270
>chr4:12250745-12250858
>chr4:12252021-12252228
>chr4:12255546-12255634
>chr4:12257206-12257250
>chr4:12258614-12259570
>chr4:12260709-12260832
>chr4:12262060-12262118
>chr4:12262892-12263375
>chr4:12263998-12265708
>chr4:12265938-12266059
>chr4:12267580-12267651
>chr4:12268966-12269529
>chr4:12269698-12270130
>chr4:12271808-12271840
>chr4:12272286-12272360
>chr4:12274473-12274517
>chr4:12274588-12274657
>chr4:12274784-12275875
>chr4:12275924-12276136
>chr4:12276162-12276398
>chr4:12276478-12276573
>chr4:12276613-12277247
>chr4:12277339-12277934
>chr4:12277973-12278942
>chr4:12279006-12279175
>chr4:12279336-12282389
>chr4:12282485-12283308
>chr4:12283346-12283497
>chr4:12283555-12283612
>chr4:12283680-12283777
>chr4:12283832-12284281
>chr4:12284370-12284933
>chr4:12284980-12285149
>chr4:12285243-12285370
>chr4:12285571-12285707
>chr4:12285748-12285945
>chr4:12285981-12286015
>chr4:12286081-12286190
>chr4:12286319-12286888
>chr4:12287068-12288486
>chr4:12288554-12289073
>chr4:12289182-12290422
>chr4:12290578-12291017
>chr4:12291281-12292015
>chr4:12292167-12292446
>chr4:12292496-12292600
>chr4:12292695-12292776
>chr4:12293248-12293431
>chr4:12294609-12294945
>chr4:12298008-12298054
>chr4:12298571-12299123
>chr4:12299766-12300546
>chr4:12302598-12302709
>chr4:12305456-12305511
>chr4:12307407-12307603
>chr4:12307654-12310140
>chr4:12310250-12310329
>chr4:12310596-12310878
>chr4:12310960-12311009
>chr4:12311051-12311096
>chr4:12311682-12311820
>chr4:12312074-12312301
>chr4:12313494-12313542
>chr4:12313666-12314222
>chr4:12314393-12314446
>chr4:12314647-12314748
>chr4:12315082-12315640
>chr4:12316050-12316306
>chr4:12318859-12318965
>chr4:12319050-12319096
>chr4:12319360-12319425
>chr4:12319537-12319609
>chr4:12320728-12320788
>chr4:12321986-12322187
>chr4:12322377-12322469
>chr4:12323906-12323990
>chr4:12324636-12324683
>chr4:12325912-12325999
>chr4:12326454-12326620
>chr4:12331069-12331124
>chr4:12331178-12331385
>chr4:12332449-12332539
>chr4:12332728-12333448
>chr4:12333815-12341019
>chr4:12342861-12342950
>chr4:12343032-12347454
>chr4:12349192-12349231
>chr4:12349806-12349885
>chr4:12352724-12353102
>chr4:12354927-12355017
>chr4:12355082-12355500
>chr4:12356442-12356517
>chr4:12356974-12357114
>chr4:12359289-12359421
>chr4:12359882-12359948
>chr4:12360830-12360945
>chr4:12360982-12361217
>chr4:12361474-12361732
>chr4:12361857-12362289
>chr4:12362563-12362692
>chr4:12362738-12362893
>chr4:12363571-12363655
>chr4:12363804-12369785
>chr4:12371271-12371395
>chr4:12371436-12371831
>chr4:12372164-12372487
>chr4:12374533-12375080
>chr4:12376039-12376124
>chr4:12376450-12376537
>chr4:12380169-12380211
>chr4:12380476-12380595
>chr4:12380813-12380897
>chr4:12381647-12381698
>chr4:12381852-12381908
>chr4:12382199-12382466
>chr4:12382675-12382802
>chr4:12383027-12383208
>chr4:12383408-12383582
>chr4:12384128-12384214
>chr4:12384716-12384843
>chr4:12385023-12389255
>chr4:12389295-12390539
>chr4:12391133-12391360
>chr4:12392746-12393032
>chr4:12395855-12395891
>chr4:12396723-12397377
>chr4:12397944-12397994
>chr4:12398990-12399048
>chr4:12399652-12400065
>chr4:12400481-12400841
>chr4:12400943-12400986
>chr4:12401016-12401089
>chr4:12402316-12402377
>chr4:12402568-12402610
>chr4:12403182-12403300
>chr4:12403874-12404169
>chr4:12404759-12404931
>chr4:12405216-12405410
>chr4:12405767-12406106
>chr4:12407058-12407399
>chr4:12409208-12409583
>chr4:12410594-12410960
>chr4:12411986-12412327
>chr4:12415039-12415114
>chr4:12415773-12416054
>chr4:12416358-12416451
>chr4:12419868-12419903
>chr4:12420790-12420997
>chr4:12421154-12421657
>chr4:12421716-12421981
>chr4:12422033-12422075
>chr4:12422260-12423046
>chr4:12423297-12423346
>chr4:12423515-12424084
>chr4:12424300-12424920
>chr4:12424990-12425084
>chr4:12425222-12426821
>chr4:12426865-12427560
>chr4:12427656-12430923
>chr4:12431147-12431740
>chr4:12431836-12432039
>chr4:12432140-12433045
>chr4:12433070-12433220
>chr4:12433934-12434120
>chr4:12436809-12436857
>chr4:12436968-12437059
>chr4:12437452-12437527
>chr4:12438309-12438438
>chr4:12440039-12440107
>chr4:12440888-12440979
>chr4:12442073-12442343
>chr4:12443072-12443471
>chr4:12444449-12445871
>chr4:12446974-12447001
>chr4:12448934-12449243
>chr4:12449435-12449511
>chr4:12450030-12450256
>chr4:12451032-12451388
>chr4:12453200-12453604
>chr4:12456400-12456469
>chr4:12459183-12459955
>chr4:12460076-12460128
>chr4:12460596-12460936
>chr4:12461129-12461275
>chr4:12461348-12467499
>chr4:12467885-12467935
>chr4:12468145-12468229
>chr4:12469554-12469899
>chr4:12471435-12471560
>chr4:12471739-12471803
>chr4:12472057-12472130
>chr4:12472293-12472348
>chr4:12472731-12472848
>chr4:12472918-12473097
>chr4:12473129-12473298
>chr4:12473920-12474058
>chr4:12474188-12474301
>chr4:12476692-12479259
>chr4:12479318-12479368
>chr4:12479453-12479538
>chr4:12479722-12480001
>chr4:12480040-12480208
>chr4:12480312-12480821
>chr4:12480912-12482248
>chr4:12482316-12484138
>chr4:12484289-12484441
>chr4:12484494-12485589
>chr4:12485848-12486107
>chr4:12486324-12486506
>chr4:12486681-12487163
>chr4:12487212-12487460
>chr4:12487547-12487675
>chr4:12488311-12488710
>chr4:12489160-12489271
>chr4:12489789-12489913
>chr4:12490463-12492084
>chr4:12492190-12492299
>chr4:12494888-12494934
>chr4:12497811-12497924
>chr4:12497984-12498024
>chr4:12498104-12498137
>chr4:12499366-12499483
>chr4:12500698-12500744
>chr4:12501297-12501440
>chr4:12502044-12504360
>chr4:12504514-12504597
>chr4:12505114-12505815
>chr4:12507309-12507416
>chr4:12508797-12511317
>chr4:12511370-12511491
>chr4:12511588-12511810
>chr4:12511870-12512201
>chr4:12512329-12512461
>chr4:12512508-12512768
>chr4:12513523-12515854
>chr4:12516506-12516597
>chr4:12517220-12517254
>chr4:12520756-12520801
>chr4:12520993-12521351
>chr4:12522638-12522711
>chr4:12523117-12523171
>chr4:12523654-12523774
>chr4:12524078-12524126
>chr4:12524227-12524334
>chr4:12524569-12524707
>chr4:12524963-12527305
>chr4:12527362-12529973
>chr4:12532996-12533381
>chr4:12533683-12534209
>chr4:12534490-12534630
>chr4:12534792-12534831
>chr4:12535019-12535079
>chr4:12535667-12536007
>chr4:12536306-12536455
>chr4:12539070-12539211
>chr4:12539913-12539977
>chr4:12540360-12540989
>chr4:12543129-12543405
>chr4:12543768-12543819
>chr4:12545264-12545340
>chr4:12547006-12547036
>chr4:12549055-12549414
>chr4:12549835-12549965
>chr4:12550437-12550495
>chr4:12550778-12550836
>chr4:12550912-12550953
>chr4:12551771-12552093
>chr4:12553983-12554322
>chr4:12556134-12556262
>chr4:12556333-12556556
>chr4:12557847-12557916
>chr4:12558408-12558453
>chr4:12559880-12560213
>chr4:12560609-12561084
>chr4:12563044-12563094
>chr4:12565064-12565172
>chr4:12567919-12568044
>chr4:12568743-12568786
>chr4:12568895-12569035
>chr4:12569074-12569167
>chr4:12574252-12574477
>chr4:12574607-12574661
>chr4:12575957-12576152
>chr4:12576835-12577241
>chr4:12578158-12578225
>chr4:12579782-12579820
>chr4:12581341-12581422
>chr4:12582640-12583121
>chr4:12583556-12583748
>chr4:12583895-12584179
>chr4:12584236-12584345
>chr4:12584412-12584703
>chr4:12584930-12585200
>chr4:12585247-12585557
>chr4:12589071-12589158
>chr4:12589722-12589834
>chr4:12590447-12590605
>chr4:12591230-12591572
>chr4:12592438-12592859
>chr4:12594722-12595054
>chr4:12595177-12595289
>chr4:12595448-12595664
>chr4:12595708-12601885
>chr4:12602036-12602741
>chr4:12603019-12603316
>chr4:12604455-12604589
>chr4:12605304-12605408
>chr4:12605515-12605608
>chr4:12607355-12607445
>chr4:12607506-12607543
>chr4:12609399-12609892
>chr4:12609933-12609990
>chr4:12610502-12610558
>chr4:12611725-12612386
>chr4:12612618-12612670
>chr4:12614209-12614481
>chr4:12614592-12615148
>chr4:12616856-12617556
>chr4:12622822-12623586
>chr4:12625184-12625507
>chr4:12625615-12628036
>chr4:12629620-12630009
>chr4:12630199-12630241
>chr4:12632190-12632313
>chr4:12634296-12634437
>chr4:12634906-12634958
>chr4:12635430-12635490
>chr4:12635983-12636056
>chr4:12636903-12636977
>chr4:12637165-12638109
>chr4:12638796-12638986
>chr4:12641694-12642078
>chr4:12644669-12644732
>chr4:12644889-12645014
>chr4:12645101-12645231
>chr4:12645456-12645879
>chr4:12646530-12646707
>chr4:12648297-12649035
>chr4:12649156-12649221
>chr4:12649785-12650156
>chr4:12650277-12650317
>chr4:12650662-12651196
>chr4:12651238-12651625
>chr4:12651786-12651849
>chr4:12652595-12652702
>chr4:12653176-12655233
>chr4:12655993-12656210
>chr4:12656758-12656796
>chr4:12656925-12657036
>chr4:12657721-12657829
>chr4:12658006-12658097
>chr4:12659465-12659831
>chr4:12659878-12659919
>chr4:12660378-12660616
>chr4:12660750-12661114
>chr4:12662557-12662961
>chr4:12663925-12664287
>chr4:12664489-12665106
>chr4:12665618-12667368
>chr4:12667638-12667692
>chr4:12667766-12668417
>chr4:12669409-12669714
>chr4:12670102-12670245
>chr4:12670344-12670900
>chr4:12671217-12671571
>chr4:12671640-12671706
>chr4:12672843-12672919
>chr4:12674538-12674762
>chr4:12675695-12675987
>chr4:12676404-12676475
>chr4:12676556-12676610
>chr4:12676748-12676827
>chr4:12677839-12677956
>chr4:12678277-12678331
>chr4:12678682-12678727
>chr4:12682088-12682428
>chr4:12682946-12683115
>chr4:12683180-12683284
>chr4:12684462-12684544
>chr4:12686541-12686840
>chr4:12686981-12687507
>chr4:12687818-12687850
>chr4:12688337-12688441
>chr4:12688629-12688945
>chr4:12691798-12691919
>chr4:12692218-12692451
>chr4:12693596-12693820
>chr4:12696844-12697087
>chr4:12697903-12697954
>chr4:12698027-12698070
>chr4:12698540-12698861
>chr4:12699514-12699740
>chr4:12702488-12702856
>chr4:12703560-12703617
>chr4:12703675-12704194
>chr4:12704269-12704431
>chr4:12706050-12706149
>chr4:12708129-12708428
>chr4:12708917-12708974
>chr4:12710840-12711201
>chr4:12712333-12712696
>chr4:12713480-12715626
>chr4:12715800-12716122
>chr4:12716183-12716728
>chr4:12716760-12716838
>chr4:12718496-12718937
>chr4:12721440-12721824
>chr4:12722261-12722650
>chr4:12723034-12723100
>chr4:12725144-12725183
>chr4:12726081-12726405
>chr4:12727790-12727959
>chr4:12728124-12728176
>chr4:12728271-12728421
>chr4:12729450-12729565
>chr4:12730172-12730523
>chr4:12730805-12730852
>chr4:12732247-12732562
>chr4:12734240-12734294
>chr4:12735206-12735750
>chr4:12735823-12736149
>chr4:12736182-12736477
>chr4:12736721-12736778
>chr4:12737081-12737254
>chr4:12737366-12737469
>chr4:12737602-12738232
>chr4:12738550-12738613
>chr4:12738752-12738826
>chr4:12739176-12739500
>chr4:12740449-12741098
>chr4:12741400-12741723
>chr4:12743263-12744023
>chr4:12744882-12744945
>chr4:12747639-12747731
>chr4:12747843-12748146
>chr4:12748209-12754353
>chr4:12754700-12755037
>chr4:12755547-12755590
>chr4:12755838-12755912
>chr4:12756184-12756227
>chr4:12756301-12756494
>chr4:12756577-12756667
>chr4:12757535-12757596
>chr4:12757694-12758303
>chr4:12758325-12758985
>chr4:12759132-12759786
>chr4:12760063-12760196
>chr4:12761183-12761269
>chr4:12761349-12761418
>chr4:12761507-12761554
>chr4:12761648-12762024
>chr4:12762415-12762471
>chr4:12763451-12764058
>chr4:12764754-12764838
>chr4:12765136-12765223
>chr4:12765325-12765494
>chr4:12765640-12765694
>chr4:12767408-12767486
>chr4:12767974-12768266
>chr4:12768921-12769009
>chr4:12770974-12771624
>chr4:12772532-12772920
>chr4:12773015-12773054
>chr4:12773207-12773322
>chr4:12776170-12776249
>chr4:12777425-12777843
>chr4:12778222-12778650
>chr4:12779029-12779114
>chr4:12779236-12780080
>chr4:12780145-12780583
>chr4:12781336-12781400
>chr4:12781809-12782186
>chr4:12783542-12784188
>chr4:12784552-12784645
>chr4:12785921-12786035
>chr4:12786547-12786651
>chr4:12786933-12787192
>chr4:12787608-12788061
>chr4:12788584-12788896
>chr4:12789666-12789805
>chr4:12789945-12790069
>chr4:12790374-12791296
>chr4:12791660-12791823
>chr4:12792198-12792674
>chr4:12794313-12794598
>chr4:12796433-12796480
>chr4:12796537-12796800
>chr4:12797075-12797171
>chr4:12798389-12798430
>chr4:12799847-12800184
>chr4:12800566-12800657
>chr4:12803136-12803741
>chr4:12804064-12804155
>chr4:12804427-12804620
>chr4:12804724-12804828
>chr4:12804880-12805099
>chr4:12805368-12805700
>chr4:12806102-12806257
>chr4:12806420-12806454
>chr4:12806715-12807724
>chr4:12808717-12808788
>chr4:12808925-12809689
>chr4:12810910-12812222
>chr4:12812616-12813466
>chr4:12813558-12814025
>chr4:12815368-12815439
>chr4:12816679-12817284
>chr4:12817643-12817828
>chr4:12819192-12819701
>chr4:12820676-12820709
>chr4:12820919-12820994
>chr4:12821074-12821117
>chr4:12821363-12821648
>chr4:12824240-12824307
>chr4:12824422-12824575
>chr4:12825187-12825519
>chr4:12826258-12826304
>chr4:12826480-12826534
>chr4:12826744-12826806
>chr4:12827039-12827523
>chr4:12828620-12829376
>chr4:12831293-12833531
>chr4:12834247-12834400
>chr4:12834489-12835085
>chr4:12835456-12835993
>chr4:12836137-12836212
>chr4:12836403-12836450
>chr4:12837807-12838418
>chr4:12838470-12838685
>chr4:12838972-12839030
>chr4:12840126-12841374
>chr4:12841869-12842525
>chr4:12843087-12843447
>chr4:12843794-12844176
>chr4:12844859-12845256
>chr4:12845302-12845447
>chr4:12846806-12846968
>chr4:12850275-12850398
>chr4:12850530-12850614
>chr4:12851010-12851309
>chr4:12852944-12853020
>chr4:12854001-12854148
>chr4:12854435-12854886
>chr4:12855076-12855121
>chr4:12855301-12855706
>chr4:12855794-12856469
>chr4:12856738-12856954
>chr4:12857080-12858046
>chr4:12858206-12858424
>chr4:12858474-12859035
>chr4:12859493-12859676
>chr4:12859779-12860100
>chr4:12860123-12860211
>chr4:12861710-12861833
>chr4:12862875-12862961
>chr4:12863154-12863302
>chr4:12863633-12863857
>chr4:12866934-12867248
>chr4:12867462-12868109
>chr4:12870394-12870431
>chr4:12870731-12871069
>chr4:12872360-12872471
>chr4:12873216-12873324
>chr4:12873919-12874048
>chr4:12874113-12874149
>chr4:12874537-12874619
>chr4:12875185-12875219
>chr4:12875443-12875527
>chr4:12875582-12875764
>chr4:12876180-12877198
>chr4:12880043-12880231
>chr4:12881178-12881244
>chr4:12881417-12881749
>chr4:12882022-12882130
>chr4:12882834-12883082
>chr4:12883155-12883201
>chr4:12883942-12884381
>chr4:12885652-12885689
>chr4:12886433-12886745
>chr4:12886914-12887290
>chr4:12887461-12887510
>chr4:12889583-12889635
>chr4:12890167-12890535
>chr4:12891915-12892038
>chr4:12893659-12894056
>chr4:12894185-12894449
>chr4:12898832-12898940
>chr4:12899029-12899097
>chr4:12899212-12899313
>chr4:12899560-12899736
>chr4:12901636-12901720
>chr4:12903427-12909625
>chr4:12909796-12909911
>chr4:12910226-12910406
>chr4:12910858-12911289
>chr4:12913754-12914080
>chr4:12914987-12915125
>chr4:12915982-12916351
>chr4:12921147-12921467
>chr4:12921789-12921880
>chr4:12922409-12922459
>chr4:12925096-12925227
>chr4:12925470-12925578
>chr4:12927239-12927282
>chr4:12928464-12928494
>chr4:12928731-12928934
>chr4:12929998-12930062
>chr4:12930399-12930500
>chr4:12930674-12931223
>chr4:12931796-12931868
>chr4:12934058-12934093
>chr4:12937468-12937552
>chr4:12937597-12937678
>chr4:12938555-12938627
>chr4:12938753-12938823
>chr4:12938950-12939082
>chr4:12939353-12939457
>chr4:12941355-12941443
>chr4:12941688-12941863
>chr4:12943780-12944347
>chr4:12944626-12944972
>chr4:12945406-12945448
>chr4:12945513-12946196
>chr4:12946650-12946893
>chr4:12947542-12947837
>chr4:12948124-12948445
>chr4:12951373-12951500
>chr4:12952461-12952547
>chr4:12952755-12953119
>chr4:12953641-12954028
>chr4:12956430-12956490
>chr4:12957518-12957621
>chr4:12958078-12958127
>chr4:12959775-12959874
>chr4:12962628-12962687
>chr4:12963000-12963141
>chr4:12967506-12967826
>chr4:12969319-12969654
>chr4:12971949-12972017
>chr4:12972936-12973161
>chr4:12974253-12974314
>chr4:12974390-12974436
>chr4:12975321-12975411
>chr4:12976488-12976872
>chr4:12978320-12978391
>chr4:12980506-12980628
>chr4:12981014-12981114
>chr4:12981704-12981916
>chr4:12981936-12982100
>chr4:12982546-12982664
>chr4:12982812-12983441
>chr4:12983586-12983652
>chr4:12984006-12984091
>chr4:12984162-12986361
>chr4:12986687-12986964
>chr4:12987061-12987110
>chr4:12987231-12987566
>chr4:12988766-12988890
>chr4:12989323-12989739
>chr4:12990342-12990377
>chr4:12991573-12991973
>chr4:12992115-12992144
>chr4:12992252-12992495
>chr4:12992746-12992937
>chr4:12993000-12993268
>chr4:12993508-12993728
>chr4:12993892-12994237
>chr4:12994290-12995061
>chr4:12995114-12995210
>chr4:12997394-12997432
>chr4:12997937-12997988
>chr4:12999546-12999588
>chr4:13000283-13000645
>chr4:13000789-13001012
>chr4:13002138-13002265
>chr4:13002385-13002587
>chr4:13002620-13002906
>chr4:13003421-13003535
>chr4:13004913-13004969
>chr4:13005297-13005352
>chr4:13005946-13006459
>chr4:13009161-13009519
>chr4:13009613-13009727
>chr4:13010545-13010712
>chr4:13010885-13010971
>chr4:13011551-13011631
>chr4:13013145-13013922
>chr4:13014895-13015076
>chr4:13015164-13015434
>chr4:13015677-13017651
>chr4:13017688-13017850
>chr4:13017926-13018564
>chr4:13018622-13018852
>chr4:13018960-13019246
>chr4:13019574-13019701
>chr4:13021030-13021354
>chr4:13021820-13021878
>chr4:13022020-13022774
>chr4:13022823-13023248
>chr4:13024212-13024565
>chr4:13024594-13024659
>chr4:13025019-13025074
>chr4:13026040-13026216
>chr4:13027385-13027609
>chr4:13027641-13027790
>chr4:13028462-13028824
>chr4:13029984-13030308
>chr4:13030452-13030800
>chr4:13031739-13032316
>chr4:13033582-13033625
>chr4:13035979-13036192
>chr4:13036516-13036572
>chr4:13037021-13038325
>chr4:13039660-13039735
>chr4:13040816-13040880
>chr4:13041286-13041399
>chr4:13043668-13043793
>chr4:13043919-13044030
>chr4:13044190-13044584
>chr4:13047072-13047420
>chr4:13049174-13049471
>chr4:13049582-13049749
>chr4:13049842-13050031
>chr4:13050148-13050422
>chr4:13052103-13052430
>chr4:13053306-13053355
>chr4:13054997-13055057
>chr4:13055581-13055615
>chr4:13057664-13057749
>chr4:13057799-13057886
>chr4:13057979-13058362
>chr4:13059050-13059128
>chr4:13059364-13060979
>chr4:13061023-13061123
>chr4:13061197-13061506
>chr4:13061636-13063119
>chr4:13063228-13063631
>chr4:13064844-13064889
>chr4:13065118-13065407
>chr4:13067248-13067312
>chr4:13069971-13070308
>chr4:13070665-13070738
>chr4:13071647-13071772
>chr4:13072049-13072369
>chr4:13072471-13072502
>chr4:13073092-13073413
>chr4:13073637-13074617
>chr4:13075202-13075528
>chr4:13075635-13075681
>chr4:13075896-13076037
>chr4:13076689-13076982
>chr4:13077137-13077176
>chr4:13079869-13079906
>chr4:13080332-13080670
>chr4:13081485-13083356
>chr4:13083594-13083719
>chr4:13085206-13085326
>chr4:13085746-13086088
>chr4:13088155-13088239
>chr4:13088662-13088943
>chr4:13089927-13089973
>chr4:13091210-13091262
>chr4:13091366-13092318
>chr4:13092524-13092619
>chr4:13093937-13094079
>chr4:13094236-13094351
>chr4:13094422-13094824
>chr4:13095014-13095569
>chr4:13096661-13097049
>chr4:13097198-13097259
>chr4:13097665-13097999
>chr4:13099149-13099491
>chr4:13099924-13100224
>chr4:13100965-13101029
>chr4:13103020-13103114
>chr4:13103227-13103268
>chr4:13103940-13104041
>chr4:13105888-13106308
>chr4:13106384-13106636
>chr4:13106721-13106936
>chr4:13107372-13107462
>chr4:13107902-13108320
>chr4:13108451-13108528
>chr4:13109243-13109475
>chr4:13109661-13109812
>chr4:13110163-13110661
>chr4:13110737-13113282
>chr4:13113369-13114853
>chr4:13116378-13116491
>chr4:13116751-13117090
>chr4:13118371-13118421
>chr4:13121618-13121698
>chr4:13122124-13122184
>chr4:13125901-13125939
>chr4:13127275-13127367
>chr4:13128003-13128323
>chr4:13128359-13128490
>chr4:13128760-13128833
>chr4:13130466-13130746
>chr4:13130837-13133920
>chr4:13133969-13136845
>chr4:13137057-13137104
>chr4:13137669-13137846
>chr4:13138559-13138937
>chr4:13139007-13139050
>chr4:13139214-13139324
>chr4:13140547-13142168
>chr4:13142214-13142431
>chr4:13144612-13144888
>chr4:13145276-13145615
>chr4:13146076-13146426
>chr4:13146539-13147217
>chr4:13147677-13147977
>chr4:13150064-13150129
>chr4:13151179-13151251
>chr4:13151552-13151709
>chr4:13152595-13155445
>chr4:13155476-13156303
>chr4:13156586-13157871
>chr4:13158328-13158369
>chr4:13158499-13158832
>chr4:13159712-13160054
>chr4:13163686-13163984
>chr4:13164670-13164739
>chr4:13165504-13165583
>chr4:13166832-13166875
>chr4:13167950-13168034
>chr4:13169122-13169451
>chr4:13171385-13171415
>chr4:13171669-13171721
>chr4:13173277-13173378
>chr4:13177585-13177636
>chr4:13179107-13179528
>chr4:13179767-13179816
>chr4:13180143-13180568
>chr4:13182285-13182388
>chr4:13182462-13182516
>chr4:13182788-13182920
>chr4:13183608-13183766
>chr4:13183944-13184122
>chr4:13184361-13184533
>chr4:13185305-13186637
>chr4:13188077-13188215
>chr4:13188261-13188299
>chr4:13188405-13188531
>chr4:13188796-13189132
>chr4:13189244-13189648
>chr4:13191378-13191466
>chr4:13191593-13191814
>chr4:13192545-13192946
>chr4:13193010-13193143
>chr4:13193255-13193563
>chr4:13194146-13195122
>chr4:13196026-13196350
>chr4:13198728-13199056
>chr4:13199379-13199784
>chr4:13201381-13201501
>chr4:13203457-13203504
>chr4:13204000-13204244
>chr4:13205210-13205312
>chr4:13205343-13205427
>chr4:13205479-13205534
>chr4:13208731-13208955
>chr4:13210249-13210292
>chr4:13210898-13211247
>chr4:13211523-13211813
>chr4:13212161-13212463
>chr4:13212612-13212777
>chr4:13213991-13214067
>chr4:13214909-13215018
>chr4:13216509-13216567
>chr4:13216671-13217078
>chr4:13217718-13218028
>chr4:13218298-13218356
>chr4:13219716-13219757
>chr4:13221125-13221180
>chr4:13222165-13222488
>chr4:13222570-13222638
>chr4:13224449-13224682
>chr4:13224928-13225690
>chr4:13225943-13226187
>chr4:13226251-13226332
>chr4:13226380-13227236
>chr4:13227271-13227680
>chr4:13227716-13235923
>chr4:13235967-13236671
>chr4:13236755-13236834
>chr4:13236915-13237038
>chr4:13237827-13238194
>chr4:13238861-13239001
>chr4:13239917-13240274
>chr4:13243157-13243396
>chr4:13245065-13245156
>chr4:13245910-13245995
>chr4:13246281-13246406
>chr4:13246648-13246918
>chr4:13247071-13247388
>chr4:13247437-13247902
>chr4:13248120-13248265
>chr4:13248349-13248477
>chr4:13249251-13249362
>chr4:13249898-13249986
>chr4:13250179-13250236
>chr4:13250364-13250444
>chr4:13251012-13251089
>chr4:13252583-13252679
>chr4:13252992-13253093
>chr4:13253964-13254080
>chr4:13255245-13255518
>chr4:13255639-13255885
>chr4:13257186-13257228
>chr4:13258464-13258507
>chr4:13259367-13259542
>chr4:13259731-13260108
>chr4:13260628-13260809
>chr4:13263081-13263398
>chr4:13265152-13265472
>chr4:13265761-13266064
>chr4:13266260-13266669
>chr4:13268540-13268581
>chr4:13269029-13269206
>chr4:13269796-13270291
>chr4:13270321-13274167
>chr4:13274972-13275041
>chr4:13275597-13275643
>chr4:13276917-13277562
>chr4:13278369-13278683
>chr4:13279841-13279926
>chr4:13280135-13280541
>chr4:13281121-13281189
>chr4:13281613-13281954
>chr4:13284324-13284497
>chr4:13284771-13289350
>chr4:13289431-13290385
>chr4:13290756-13290893
>chr4:13291164-13291275
>chr4:13291844-13291921
>chr4:13292502-13292556
>chr4:13292976-13293479
>chr4:13294006-13294095
>chr4:13294984-13295030
>chr4:13295508-13295545
>chr4:13296054-13296171
>chr4:13296317-13296684
>chr4:13301055-13301448
>chr4:13302164-13302309
>chr4:13304099-13304522
>chr4:13304669-13304716
>chr4:13305111-13305230
>chr4:13305412-13305479
>chr4:13305626-13305757
>chr4:13305860-13305933
>chr4:13307054-13307401
>chr4:13307885-13307979
>chr4:13309919-13310006
>chr4:13310537-13310706
>chr4:13310752-13313426
>chr4:13314071-13314449
>chr4:13314614-13314735
>chr4:13315033-13315477
>chr4:13315529-13315804
>chr4:13315880-13319288
>chr4:13319378-13319917
>chr4:13319956-13320269
>chr4:13320367-13320432
>chr4:13320567-13320624
>chr4:13320693-13320749
>chr4:13320943-13322200
>chr4:13322897-13322916
>chr4:13325283-13325502
>chr4:13326190-13326570
>chr4:13326904-13327629
>chr4:13327658-13327818
>chr4:13328362-13328614
>chr4:13328876-13329271
>chr4:13330677-13331156
>chr4:13331412-13331566
>chr4:13332598-13332649
>chr4:13332770-13333136
>chr4:13333260-13333389
>chr4:13333968-13336232
>chr4:13339132-13339334
>chr4:13339866-13339916
>chr4:13341316-13341641
>chr4:13343658-13344274
>chr4:13345589-13345674
>chr4:13346086-13346703
>chr4:13346918-13347001
>chr4:13347523-13347623
>chr4:13347851-13347962
>chr4:13349836-13349992
>chr4:13350132-13350225
>chr4:13350890-13351002
>chr4:13351529-13351860
>chr4:13354700-13354766
>chr4:13355339-13355393
>chr4:13356988-13357096
>chr4:13357543-13357887
>chr4:13358215-13358281
>chr4:13360713-13360847
>chr4:13361606-13361773
>chr4:13362293-13362344
>chr4:13366887-13366931
>chr4:13367986-13368018
>chr4:13369969-13370219
>chr4:13370541-13370583
>chr4:13372489-13372577
>chr4:13373473-13373530
>chr4:13373913-13374103
>chr4:13375739-13375818
>chr4:13377855-13377936
>chr4:13378822-13379237
>chr4:13380466-13380527
>chr4:13380849-13380980
>chr4:13381278-13381339
>chr4:13381699-13381778
>chr4:13382688-13383033
>chr4:13383333-13383397
>chr4:13383487-13383850
>chr4:13384276-13384397
>chr4:13384551-13387273
>chr4:13388183-13388484
>chr4:13388551-13389463
>chr4:13389747-13391964
>chr4:13392013-13392136
>chr4:13392270-13392330
>chr4:13392581-13392926
>chr4:13394215-13394566
>chr4:13395211-13395260
>chr4:13396093-13396198
>chr4:13397226-13397322
>chr4:13398488-13398865
>chr4:13399010-13399136
>chr4:13399503-13399546
>chr4:13399790-13399857
>chr4:13400409-13400558
>chr4:13400654-13401895
>chr4:13402038-13402251
>chr4:13402660-13403083
>chr4:13404110-13404410
>chr4:13404491-13404594
>chr4:13405872-13405958
>chr4:13405996-13408574
>chr4:13408732-13408834
>chr4:13408896-13409103
>chr4:13409863-13410245
>chr4:13411590-13411830
>chr4:13412670-13412732
>chr4:13412959-13413045
>chr4:13413263-13413305
>chr4:13415226-13422986
>chr4:13423173-13423604
>chr4:13424180-13424544
>chr4:13425529-13425583
>chr4:13426462-13426501
>chr4:13427863-13428294
>chr4:13428699-13429649
>chr4:13429681-13430230
>chr4:13430393-13430491
>chr4:13431678-13431752
>chr4:13431916-13432095
>chr4:13432148-13432616
>chr4:13432749-13433215
>chr4:13433258-13434380
>chr4:13434481-13434543
>chr4:13434657-13438112
>chr4:13438206-13438503
>chr4:13438574-13439143
>chr4:13439251-13439840
>chr4:13440423-13440498
>chr4:13440720-13440790
>chr4:13442521-13442641
>chr4:13442760-13442845
>chr4:13443179-13444704
>chr4:13444855-13446507
>chr4:13446636-13446793
>chr4:13448878-13448939
>chr4:13449961-13450109
>chr4:13451134-13452664
>chr4:13452753-13453368
>chr4:13453541-13453850
>chr4:13453918-13454030
>chr4:13454135-13454291
>chr4:13455329-13455433
>chr4:13456436-13456539
>chr4:13456600-13456740
>chr4:13458650-13459510
>chr4:13460342-13460655
>chr4:13463367-13463569
>chr4:13463816-13464035
>chr4:13464809-13464858
>chr4:13465261-13465617
>chr4:13465696-13467463
>chr4:13467578-13467723
>chr4:13467891-13468266
>chr4:13468534-13468666
>chr4:13468709-13468835
>chr4:13468899-13468979
>chr4:13469697-13469981
>chr4:13471379-13471718
>chr4:13472129-13472431
>chr4:13473586-13473681
>chr4:13474402-13474469
>chr4:13476473-13476578
>chr4:13477739-13477847
>chr4:13479036-13479109
>chr4:13484180-13484241
>chr4:13485478-13485530
>chr4:13485759-13485840
>chr4:13486252-13486313
>chr4:13487233-13487602
>chr4:13487695-13488141
>chr4:13489312-13489736
>chr4:13490453-13490709
>chr4:13491633-13492380
>chr4:13492723-13493148
>chr4:13494459-13494528
>chr4:13494776-13495091
>chr4:13495269-13495396
>chr4:13495931-13496105
>chr4:13497860-13497933
>chr4:13498440-13498572
>chr4:13499904-13500023
>chr4:13501290-13501370
>chr4:13501407-13501455
>chr4:13501744-13502137
>chr4:13502504-13502558
>chr4:13502789-13503110
>chr4:13504090-13504350
>chr4:13504725-13504830
>chr4:13505318-13505927
>chr4:13506047-13506106
>chr4:13507843-13507912
>chr4:13508337-13509353
>chr4:13509395-13510044
>chr4:13510217-13510651
>chr4:13511062-13511345
>chr4:13511827-13512149
>chr4:13514472-13514829
>chr4:13515684-13515746
>chr4:13515889-13516207
>chr4:13520106-13520186
>chr4:13520504-13520544
>chr4:13520950-13521018
>chr4:13523711-13523754
>chr4:13526295-13526460
>chr4:13526743-13526775
>chr4:13526835-13526901
>chr4:13528523-13528570
>chr4:13528788-13528842
>chr4:13532871-13533199
>chr4:13533401-13533587
>chr4:13537108-13537140
>chr4:13538349-13538505
>chr4:13538875-13538974
>chr4:13547490-13547621
>chr4:13548089-13548160
>chr4:13548516-13548555
>chr4:13549499-13549831
>chr4:13549922-13550179
>chr4:13550600-13552788
>chr4:13553010-13553262
>chr4:13553689-13554471
>chr4:13554502-13554919
>chr4:13555316-13555548
>chr4:13555577-13556930
>chr4:13557852-13557924
>chr4:13558054-13558667
>chr4:13558819-13558948
>chr4:13559065-13559130
>chr4:13560142-13560539
>chr4:13560826-13561117
>chr4:13561727-13562077
>chr4:13563179-13563497
>chr4:13564057-13564101
>chr4:13564339-13564527
>chr4:13565331-13565729
>chr4:13567913-13568458
>chr4:13568853-13568927
>chr4:13571655-13571715
>chr4:13573408-13573981
>chr4:13574894-13575243
>chr4:13575354-13575715
>chr4:13575880-13576206
>chr4:13576775-13576836
>chr4:13576884-13576918
>chr4:13577910-13578207
>chr4:13578345-13578719
>chr4:13583376-13583426
>chr4:13584340-13584491
>chr4:13585353-13585407
>chr4:13585638-13586014
>chr4:13587126-13587267
>chr4:13587854-13588219
>chr4:13589688-13589722
>chr4:13591030-13591187
>chr4:13591856-13591911
>chr4:13592919-13593244
>chr4:13593523-13593555
>chr4:13594538-13594942
>chr4:13598241-13598274
>chr4:13605237-13605474
>chr4:13607282-13607601
>chr4:13609307-13609607
>chr4:13610084-13610236
>chr4:13610403-13610743
>chr4:13611510-13611569
>chr4:13612996-13613049
>chr4:13613925-13614005
>chr4:13614251-13614405
>chr4:13615575-13615620
>chr4:13616247-13616309
>chr4:13616876-13617290
>chr4:13619037-13619312
>chr4:13619537-13619615
>chr4:13620925-13621118
>chr4:13621857-13622189
>chr4:13622427-13622629
>chr4:13623190-13623312
>chr4:13624344-13624684
>chr4:13626092-13626355
>chr4:13627431-13627620
>chr4:13629205-13629552
>chr4:13629729-13630415
>chr4:13630732-13630770
>chr4:13631054-13631128
>chr4:13631180-13631462
>chr4:13631472-13632618
>chr4:13633345-13633989
>chr4:13636661-13636783
>chr4:13637333-13637410
>chr4:13638173-13638303
>chr4:13638659-13638966
>chr4:13639253-13639335
>chr4:13640242-13640312
>chr4:13640997-13641044
>chr4:13641162-13641567
>chr4:13642909-13642957
>chr4:13644389-13644635
>chr4:13644868-13645076
>chr4:13646120-13646494
>chr4:13647569-13647667
>chr4:13648104-13648143
>chr4:13648600-13648967
>chr4:13649485-13649573
>chr4:13649667-13649970
>chr4:13650478-13650776
>chr4:13650953-13651234
>chr4:13651318-13651636
>chr4:13652725-13652890
>chr4:13653464-13654036
>chr4:13658189-13658892
>chr4:13659126-13659224
>chr4:13660307-13660478
>chr4:13661217-13665264
>chr4:13665351-13665771
>chr4:13665922-13666025
>chr4:13666376-13666879
>chr4:13667223-13667579
>chr4:13667868-13668004
>chr4:13668049-13668277
>chr4:13669249-13669568
>chr4:13669703-13669874
>chr4:13669909-13670041
>chr4:13670719-13671080
>chr4:13671443-13671534
>chr4:13671619-13671657
>chr4:13671704-13672021
>chr4:13672164-13672203
>chr4:13672304-13672587
>chr4:13673031-13673511
>chr4:13675902-13676776
>chr4:13677825-13677920
>chr4:13678101-13678441
>chr4:13678629-13678719
>chr4:13679582-13679697
>chr4:13679958-13680164
>chr4:13680529-13680566
>chr4:13682399-13682617
>chr4:13682752-13682882
>chr4:13682957-13684472
>chr4:13684659-13684820
>chr4:13684858-13685379
>chr4:13685467-13685827
>chr4:13685897-13686055
>chr4:13686280-13686359
>chr4:13686740-13687311
>chr4:13688044-13690096
>chr4:13690255-13691307
>chr4:13691372-13693445
>chr4:13693491-13693588
>chr4:13694628-13694703
>chr4:13695028-13695109
>chr4:13695339-13695425
>chr4:13696006-13696167
>chr4:13697472-13697525
>chr4:13697720-13697770
>chr4:13697939-13698288
>chr4:13698359-13701193
>chr4:13701225-13701282
>chr4:13701322-13701389
>chr4:13702450-13702500
>chr4:13702573-13702606
>chr4:13702802-13703754
>chr4:13703800-13703838
>chr4:13704320-13704650
>chr4:13706114-13706531
>chr4:13707399-13707711
>chr4:13708586-13708842
>chr4:13709566-13709890
>chr4:13710803-13711199
>chr4:13712299-13712663
>chr4:13713189-13713620
>chr4:13719743-13720260
>chr4:13720549-13720605
>chr4:13720710-13720823
>chr4:13721533-13721820
>chr4:13722015-13722314
>chr4:13722341-13722411
>chr4:13723070-13723161
>chr4:13723352-13723716
>chr4:13723767-13724686
>chr4:13724967-13725092
>chr4:13725283-13725364
>chr4:13725910-13725974
>chr4:13726374-13726483
>chr4:13729182-13730173
>chr4:13730868-13730936
>chr4:13731056-13731614
>chr4:13732520-13732566
>chr4:13733002-13733358
>chr4:13733718-13733762
>chr4:13734270-13734346
>chr4:13735042-13735130
>chr4:13735570-13735618
>chr4:13736053-13736159
>chr4:13736752-13736952
>chr4:13737163-13737255
>chr4:13738729-13746028
>chr4:13748747-13748801
>chr4:13750686-13750723
>chr4:13750932-13750998
>chr4:13751794-13751972
>chr4:13752106-13752139
>chr4:13753877-13754231
>chr4:13754370-13758517
>chr4:13758575-13758685
>chr4:13760645-13762167
>chr4:13764976-13765021
>chr4:13765733-13765794
>chr4:13767790-13768062
>chr4:13768336-13768412
>chr4:13768873-13768951
>chr4:13769255-13774894
>chr4:13775366-13777694
>chr4:13778656-13780973
>chr4:13782512-13782625
>chr4:13783612-13783688
>chr4:13783803-13783902
>chr4:13784724-13785036
>chr4:13785788-13785834
>chr4:13785890-13786034
>chr4:13786467-13786567
>chr4:13787097-13787454
>chr4:13787548-13788106
>chr4:13788344-13788463
>chr4:13788577-13788658
>chr4:13788768-13789411
>chr4:13789720-13790162
>chr4:13790770-13790854
>chr4:13790996-13791063
>chr4:13791390-13791484
>chr4:13791571-13791791
>chr4:13791914-13792665
>chr4:13793716-13793758
>chr4:13793984-13794144
>chr4:13794225-13794515
>chr4:13794845-13795056
>chr4:13796238-13796273
>chr4:13797736-13798167
>chr4:13798969-13804585
>chr4:13804911-13805236
>chr4:13805421-13805457
>chr4:13805834-13805955
>chr4:13806105-13806334
>chr4:13807508-13807587
>chr4:13807774-13808016
>chr4:13808654-13808706
>chr4:13809037-13809468
>chr4:13810372-13810547
>chr4:13812224-13813192
>chr4:13813955-13814026
>chr4:13814417-13814500
>chr4:13814569-13815238
>chr4:13815623-13816176
>chr4:13816637-13816700
>chr4:13818424-13818464
>chr4:13819995-13820049
>chr4:13820115-13820383
>chr4:13820749-13820799
>chr4:13821240-13821430
>chr4:13822247-13822284
>chr4:13823527-13823567
>chr4:13824198-13826496
>chr4:13827044-13827420
>chr4:13829042-13829277
>chr4:13829578-13829819
>chr4:13831092-13831140
>chr4:13832059-13832125
>chr4:13833877-13834046
>chr4:13836811-13836994
>chr4:13837487-13837546
>chr4:13837695-13838218
>chr4:13838617-13838986
>chr4:13839013-13839079
>chr4:13839190-13839287
>chr4:13841617-13842013
>chr4:13842117-13842279
>chr4:13842619-13843454
>chr4:13844041-13844257
>chr4:13846524-13846617
>chr4:13847609-13848011
>chr4:13848704-13849090
>chr4:13849539-13849680
>chr4:13849717-13849842
>chr4:13849965-13850009
>chr4:13850412-13850463
>chr4:13851288-13851337
>chr4:13852678-13852815
>chr4:13854707-13854942
>chr4:13855187-13855907
>chr4:13856172-13856270
>chr4:13856997-13857351
>chr4:13859612-13859667
>chr4:13859789-13859894
>chr4:13861741-13861825
>chr4:13862041-13862567
>chr4:13862673-13862785
>chr4:13862997-13863372
>chr4:13863733-13863872
>chr4:13864390-13864674
>chr4:13864753-13865216
>chr4:13865255-13865345
>chr4:13866919-13867029
>chr4:13867485-13867824
>chr4:13870069-13870271
>chr4:13870334-13870439
>chr4:13871330-13871451
>chr4:13871937-13872105
>chr4:13872507-13872654
>chr4:13874028-13874323
>chr4:13875088-13875149
>chr4:13875251-13875322
>chr4:13875554-13875592
>chr4:13876535-13876888
>chr4:13877510-13877591
>chr4:13880984-13881408
>chr4:13881469-13881505
>chr4:13881874-13882030
>chr4:13883549-13884017
>chr4:13884042-13884170
>chr4:13884290-13884340
>chr4:13884388-13884522
>chr4:13884702-13885017
>chr4:13886555-13886713
>chr4:13886770-13887097
>chr4:13887782-13887866
>chr4:13887961-13888374
>chr4:13888601-13888858
>chr4:13888969-13889142
>chr4:13892600-13892692
>chr4:13893015-13893184
>chr4:13893487-13893863
>chr4:13894427-13894507
>chr4:13894631-13895681
>chr4:13895850-13896172
>chr4:13898173-13898235
>chr4:13898466-13898603
>chr4:13898851-13898949
>chr4:13899832-13899902
>chr4:13899947-13900414
>chr4:13903321-13903355
>chr4:13903434-13903549
>chr4:13904475-13904677
>chr4:13912317-13912381
>chr4:13912756-13913090
>chr4:13914031-13914191
>chr4:13914255-13914768
>chr4:13916001-13916328
>chr4:13917205-13917268
>chr4:13917477-13917546
>chr4:13918694-13918770
>chr4:13919666-13919771
>chr4:13921215-13921270
>chr4:13922880-13922941
>chr4:13923169-13923265
>chr4:13923752-13923842
>chr4:13924598-13924657
>chr4:13925021-13926849
>chr4:13931017-13931127
>chr4:13932147-13932207
>chr4:13932644-13933063
>chr4:13933477-13933787
>chr4:13933955-13934051
>chr4:13934393-13934529
>chr4:13935270-13935370
>chr4:13936404-13936561
>chr4:13937177-13937681
>chr4:13939994-13940196
>chr4:13940283-13940465
>chr4:13940574-13940860
>chr4:13941746-13941783
>chr4:13941940-13942025
>chr4:13943951-13944855
>chr4:13944937-13945972
>chr4:13946268-13946431
>chr4:13947213-13947320
>chr4:13950279-13951004
>chr4:13951198-13951559
>chr4:13954512-13954686
>chr4:13954764-13954999
>chr4:13955291-13955945
>chr4:13956423-13956488
>chr4:13956609-13956961
>chr4:13957278-13957315
>chr4:13957504-13957840
>chr4:13958563-13958649
>chr4:13958675-13958920
>chr4:13961397-13961477
>chr4:13962166-13962196
>chr4:13962955-13963229
>chr4:13964321-13964586
>chr4:13967181-13967235
>chr4:13967556-13967873
>chr4:13968672-13968931
>chr4:13968965-13969080
>chr4:13969257-13969567
>chr4:13971163-13971215
>chr4:13971330-13971563
>chr4:13971636-13971795
>chr4:13971952-13972028
>chr4:13972070-13972216
>chr4:13972448-13972636
>chr4:13972968-13973163
>chr4:13973210-13973370
>chr4:13973487-13973533
>chr4:13973665-13973821
>chr4:13974580-13974628
>chr4:13975178-13975322
>chr4:13975388-13975475
>chr4:13976493-13976890
>chr4:13978640-13980115
>chr4:13983805-13984424
>chr4:13987334-13987661
>chr4:13988055-13988108
>chr4:13988259-13988383
>chr4:13989513-13989848
>chr4:13994620-13994927
>chr4:13995076-13995281
>chr4:13995690-13996045
>chr4:13996548-13996868
>chr4:13997053-13997543
>chr4:13997595-13997729
>chr4:13997849-13997892
>chr4:13998567-13998685
>chr4:13999487-13999583
>chr4:14000031-14000162
>chr4:14001466-14003820
>chr4:14004063-14004372
>chr4:14005295-14006257
>chr4:14007489-14007539
>chr4:14008228-14008344
>chr4:14009454-14015489
>chr4:14015873-14015919
>chr4:14016503-14016580
>chr4:14017054-14017200
>chr4:14017550-14017673
>chr4:14018492-14018546
>chr4:14020303-14020392
>chr4:14021503-14021613
>chr4:14023654-14023713
>chr4:14023789-14024069
>chr4:14026461-14026713
>chr4:14032807-14032843
>chr4:14032915-14034915
>chr4:14037595-14037644
>chr4:14037768-14038010
>chr4:14038847-14038896
>chr4:14039158-14039298
>chr4:14039510-14040262
>chr4:14042384-14042430
>chr4:14045141-14045238
>chr4:14045879-14046163
>chr4:14048021-14048090
>chr4:14048195-14048249
>chr4:14052099-14052195
>chr4:14052626-14052945
>chr4:14055803-14056353
>chr4:14056647-14057431
>chr4:14057896-14058476
>chr4:14059295-14059363
>chr4:14059771-14060167
>chr4:14063120-14063588
>chr4:14064107-14064474
>chr4:14065849-14065910
>chr4:14068642-14068688
>chr4:14070110-14070168
>chr4:14070829-14071182
>chr4:14072484-14072609
>chr4:14072785-14072858
>chr4:14073084-14073116
>chr4:14073438-14073829
>chr4:14074056-14074460
>chr4:14075102-14075168
>chr4:14075869-14076173
>chr4:14084005-14084077
>chr4:14084149-14084238
>chr4:14084531-14084620
>chr4:14084691-14084779
>chr4:14084848-14087851
>chr4:14090646-14090728
>chr4:14091302-14091382
>chr4:14092326-14092677
>chr4:14093623-14093670
>chr4:14095232-14095299
>chr4:14095630-14095685
>chr4:14097460-14097543
>chr4:14097599-14097854
>chr4:14098000-14098072
>chr4:14100068-14100221
>chr4:14100620-14101005
>chr4:14101473-14101579
>chr4:14101823-14101880
>chr4:14103676-14103868
>chr4:14105072-14105191
>chr4:14106816-14107359
>chr4:14107427-14107508
>chr4:14110214-14110502
>chr4:14111927-14112013
>chr4:14112596-14113144
>chr4:14113817-14113865
>chr4:14114379-14114548
>chr4:14114685-14114922
>chr4:14115782-14116109
>chr4:14116162-14116396
>chr4:14116647-14116703
>chr4:14118239-14118318
>chr4:14118812-14118876
>chr4:14121179-14121283
>chr4:14122127-14122230
>chr4:14122341-14122888
>chr4:14124132-14124195
>chr4:14130226-14130288
>chr4:14131763-14131800
>chr4:14133377-14133449
>chr4:14133850-14134156
>chr4:14134994-14135372
>chr4:14136199-14136256
>chr4:14137356-14137541
>chr4:14140394-14141124
>chr4:14141421-14141591
>chr4:14141668-14141732
>chr4:14142041-14142565
>chr4:14142849-14142903
>chr4:14143581-14143685
>chr4:14145429-14145607
>chr4:14145727-14145839
>chr4:14146137-14146246
>chr4:14147602-14147734
>chr4:14148715-14148764
>chr4:14149012-14149066
>chr4:14149746-14149777
>chr4:14151638-14151833
>chr4:14153515-14153588
>chr4:14154493-14154804
>chr4:14154948-14154983
>chr4:14155144-14155189
>chr4:14155335-14155420
>chr4:14156916-14156989
>chr4:14157290-14157351
>chr4:14157825-14157962
>chr4:14158224-14158267
>chr4:14158409-14158742
>chr4:14158914-14158981
>chr4:14159497-14159647
>chr4:14159984-14160116
>chr4:14160207-14160465
>chr4:14160640-14161124
>chr4:14161453-14161598
>chr4:14161804-14161864
>chr4:14161978-14162057
>chr4:14164890-14165035
>chr4:14166161-14166513
>chr4:14167191-14167255
>chr4:14169953-14175979
>chr4:14179271-14179331
>chr4:14181775-14182134
>chr4:14183466-14183545
>chr4:14183635-14183745
>chr4:14184622-14184715
>chr4:14185144-14185629
>chr4:14188446-14188525
>chr4:14189028-14189314
>chr4:14191022-14191695
>chr4:14192162-14192514
>chr4:14194046-14194177
>chr4:14195836-14195921
>chr4:14196363-14196421
>chr4:14196950-14197153
>chr4:14198779-14199221
>chr4:14200854-14200971
>chr4:14202131-14202477
>chr4:14204698-14205135
>chr4:14207050-14213246
>chr4:14213812-14214044
>chr4:14214105-14214251
>chr4:14215150-14215259
>chr4:14216277-14216542
>chr4:14216635-14217005
>chr4:14217306-14217599
>chr4:14217695-14218254
>chr4:14218759-14218807
>chr4:14220185-14220408
>chr4:14221073-14221431
>chr4:14223943-14223992
>chr4:14224050-14224163
>chr4:14224744-14224784
>chr4:14224838-14224951
>chr4:14225237-14225590
>chr4:14226133-14226216
>chr4:14227141-14227464
>chr4:14228446-14228582
>chr4:14229193-14229267
>chr4:14229499-14229583
>chr4:14229875-14230016
>chr4:14230123-14230230
>chr4:14230772-14230907
>chr4:14230973-14231100
>chr4:14231211-14232137
>chr4:14233727-14234172
>chr4:14234694-14234757
>chr4:14235482-14235544
>chr4:14236208-14236483
>chr4:14236975-14237222
>chr4:14237270-14237779
>chr4:14238409-14238626
>chr4:14238908-14238973
>chr4:14239158-14239225
>chr4:14239683-14239820
>chr4:14240434-14240635
>chr4:14241047-14241216
>chr4:14243869-14244315
>chr4:14244928-14244991
>chr4:14245552-14245788
>chr4:14245984-14246118
>chr4:14247142-14247278
>chr4:14249280-14249321
>chr4:14249456-14249504
>chr4:14251421-14251487
>chr4:14252500-14252540
>chr4:14252722-14252817
>chr4:14252901-14253123
>chr4:14253473-14253546
>chr4:14253803-14253919
>chr4:14257954-14258035
>chr4:14258942-14259138
>chr4:14261040-14261355
>chr4:14261809-14261897
>chr4:14262502-14262659
>chr4:14262712-14262841
>chr4:14262914-14263010
>chr4:14263237-14263483
>chr4:14263587-14264549
>chr4:14264940-14265062
>chr4:14266984-14267025
>chr4:14269683-14269775
>chr4:14270453-14270527
>chr4:14270605-14270642
>chr4:14272945-14273002
>chr4:14275786-14275857
>chr4:14275922-14275968
>chr4:14276491-14276835
>chr4:14277108-14277232
>chr4:14278324-14278423
>chr4:14278486-14278532
>chr4:14279850-14280156
>chr4:14281466-14281512
>chr4:14281925-14281976
>chr4:14284927-14285206
>chr4:14285485-14285664
>chr4:14286510-14286667
>chr4:14287137-14287509
>chr4:14287636-14288558
>chr4:14288611-14289897
>chr4:14291413-14291492
>chr4:14292788-14292905
>chr4:14296751-14297021
>chr4:14297391-14297800
>chr4:14298166-14298514
>chr4:14298830-14299192
>chr4:14300300-14300479
>chr4:14301116-14301218
>chr4:14301440-14301654
>chr4:14301835-14302222
>chr4:14303298-14303472
>chr4:14304386-14304549
>chr4:14304586-14305049
>chr4:14305128-14305377
>chr4:14305479-14305842
>chr4:14306074-14306452
>chr4:14306559-14306913
>chr4:14308616-14308648
>chr4:14308811-14308912
>chr4:14311137-14311209
>chr4:14316136-14316210
>chr4:14316304-14316534
>chr4:14316787-14316889
>chr4:14317097-14317155
>chr4:14319863-14320047
>chr4:14320279-14321450
>chr4:14321751-14321813
>chr4:14322039-14322161
>chr4:14322353-14322512
>chr4:14322575-14322727
>chr4:14323660-14323891
>chr4:14324918-14325067
>chr4:14325398-14325434
>chr4:14326089-14326275
>chr4:14326378-14326482
>chr4:14327111-14327571
>chr4:14327670-14327849
>chr4:14330087-14330208
>chr4:14330426-14332016
>chr4:14332347-14332429
>chr4:14332504-14332927
>chr4:14333956-14335201
>chr4:14335268-14335310
>chr4:14335771-14336005
>chr4:14336323-14336367
>chr4:14337665-14337764
>chr4:14338560-14338688
>chr4:14340644-14340720
>chr4:14340997-14341437
>chr4:14342002-14342101
>chr4:14342811-14343115
>chr4:14344195-14344322
>chr4:14344960-14345030
>chr4:14345344-14345658
>chr4:14346739-14346815
>chr4:14348126-14348220
>chr4:14348478-14348553
>chr4:14349235-14349344
>chr4:14350951-14351022
>chr4:14351267-14351600
>chr4:14351629-14351864
>chr4:14352798-14352831
>chr4:14353315-14353648
>chr4:14354819-14354854
>chr4:14354985-14355107
>chr4:14355408-14355779
>chr4:14356314-14356384
>chr4:14356865-14356925
>chr4:14357550-14357627
>chr4:14358481-14359856
>chr4:14361628-14361677
>chr4:14362748-14363082
>chr4:14364155-14364476
>chr4:14366913-14367003
>chr4:14367124-14367203
>chr4:14367310-14367419
>chr4:14367455-14367528
>chr4:14368101-14368563
>chr4:14368641-14368872
>chr4:14370440-14370565
>chr4:14370715-14370818
>chr4:14372083-14372429
>chr4:14372609-14373122
>chr4:14375283-14375657
>chr4:14376169-14376265
>chr4:14376494-14376526
>chr4:14376609-14376671
>chr4:14377627-14378264
>chr4:14378679-14378784
>chr4:14378851-14379317
>chr4:14380708-14380774
>chr4:14380866-14381166
>chr4:14381828-14382147
>chr4:14382979-14383062
>chr4:14384766-14384884
>chr4:14385406-14385522
>chr4:14385998-14386141
>chr4:14386233-14386390
>chr4:14389395-14389780
>chr4:14391138-14391319
>chr4:14391835-14391903
>chr4:14392166-14392216
>chr4:14393239-14393271
>chr4:14394176-14394251
>chr4:14395678-14395784
>chr4:14397604-14398517
>chr4:14401829-14401881
>chr4:14402843-14402888
>chr4:14402933-14403142
>chr4:14403218-14403298
>chr4:14403339-14404161
>chr4:14404424-14404527
>chr4:14404582-14404665
>chr4:14405925-14405980
>chr4:14406169-14406749
>chr4:14407256-14407360
>chr4:14408486-14408542
>chr4:14408860-14409217
>chr4:14409323-14409701
>chr4:14411145-14411219
>chr4:14411730-14411781
>chr4:14411902-14412316
>chr4:14412485-14412822
>chr4:14412971-14413303
>chr4:14414158-14414483
>chr4:14415810-14415841
>chr4:14416771-14416815
>chr4:14416983-14417125
>chr4:14417971-14418046
>chr4:14418734-14419127
>chr4:14420175-14420274
>chr4:14420316-14426662
>chr4:14428741-14428820
>chr4:14429130-14429207
>chr4:14431747-14431792
>chr4:14432490-14433040
>chr4:14433686-14433791
>chr4:14435339-14435687
>chr4:14436157-14436546
>chr4:14438541-14438611
>chr4:14440679-14440733
>chr4:14441262-14441331
>chr4:14441537-14441983
>chr4:14442587-14442935
>chr4:14443502-14443906
>chr4:14446782-14446831
>chr4:14447679-14447748
>chr4:14449168-14449508
>chr4:14450482-14450559
>chr4:14451340-14451690
>chr4:14453474-14453615
>chr4:14453765-14453857
>chr4:14454206-14454356
>chr4:14455401-14455519
>chr4:14455596-14455911
>chr4:14456228-14456504
>chr4:14456548-14456629
>chr4:14458098-14458530
>chr4:14459593-14460846
>chr4:14461739-14461795
>chr4:14463136-14463283
>chr4:14463842-14464220
>chr4:14464346-14464403
>chr4:14466125-14466225
>chr4:14466709-14466842
>chr4:14468202-14468249
>chr4:14469041-14469271
>chr4:14469835-14469990
>chr4:14471162-14474532
>chr4:14475245-14475317
>chr4:14475808-14476057
>chr4:14477545-14477663
>chr4:14477796-14477951
>chr4:14478011-14478135
>chr4:14478340-14478627
>chr4:14478682-14487874
>chr4:14487904-14487976
>chr4:14488062-14490712
>chr4:14491169-14491833
>chr4:14492415-14492527
>chr4:14492632-14493004
>chr4:14493391-14493503
>chr4:14493589-14493714
>chr4:14493966-14494208
>chr4:14497359-14497626
>chr4:14498231-14498272
>chr4:14498713-14498808
>chr4:14498914-14498965
>chr4:14500000-14500664
>chr4:14500845-14501085
>chr4:14501660-14501782
>chr4:14501863-14503628
>chr4:14503703-14505868
>chr4:14506475-14507262
>chr4:14507636-14507690
>chr4:14507882-14507998
>chr4:14509452-14509665
>chr4:14509961-14510050
>chr4:14510889-14511058
>chr4:14511392-14511734
>chr4:14512245-14512473
>chr4:14512502-14512794
>chr4:14512996-14513174
>chr4:14513301-14513724
>chr4:14514008-14514083
>chr4:14517231-14517321
>chr4:14517608-14517667
>chr4:14520190-14520244
>chr4:14521470-14521541
>chr4:14521670-14521750
>chr4:14522355-14522578
>chr4:14523298-14523391
>chr4:14524969-14525012
>chr4:14525980-14527656
>chr4:14528044-14528295
>chr4:14529119-14529195
>chr4:14529333-14529539
>chr4:14530234-14530375
>chr4:14530718-14531051
>chr4:14532102-14532199
>chr4:14534604-14534705
>chr4:14534775-14534901
>chr4:14536187-14536526
>chr4:14538181-14538312
>chr4:14538383-14538547
>chr4:14538985-14539032
>chr4:14539234-14541153
>chr4:14541183-14545303
>chr4:14545935-14546048
>chr4:14546134-14546208
>chr4:14546320-14546398
>chr4:14546586-14546900
>chr4:14547961-14549899
>chr4:14552796-14553082
>chr4:14553468-14553572
>chr4:14554336-14554675
>chr4:14554974-14555189
>chr4:14556822-14556942
>chr4:14557160-14557224
>chr4:14557670-14557731
>chr4:14557967-14558020
>chr4:14558122-14558214
>chr4:14558276-14558384
>chr4:14560141-14560196
>chr4:14560832-14560981
>chr4:14561291-14561646
>chr4:14562090-14562154
>chr4:14562466-14562558
>chr4:14564492-14564559
>chr4:14565364-14565437
>chr4:14565537-14566029
>chr4:14566235-14566338
>chr4:14567051-14567176
>chr4:14567815-14567941
>chr4:14568024-14568174
>chr4:14568499-14568548
>chr4:14568939-14569221
>chr4:14569463-14569836
>chr4:14570927-14571491
>chr4:14573011-14573053
>chr4:14573182-14573311
>chr4:14573478-14573520
>chr4:14574043-14574093
>chr4:14574968-14575293
>chr4:14577652-14578009
>chr4:14579620-14579678
>chr4:14579743-14579968
>chr4:14581526-14581621
>chr4:14584895-14585202
>chr4:14585625-14586257
>chr4:14587361-14587523
>chr4:14587918-14588049
>chr4:14588261-14588750
>chr4:14589049-14589115
>chr4:14589572-14589896
>chr4:14590010-14590400
>chr4:14590512-14590557
>chr4:14590695-14590958
>chr4:14591329-14591375
>chr4:14591728-14592204
>chr4:14592689-14592740
>chr4:14597609-14597781
>chr4:14598712-14599126
>chr4:14599203-14599459
>chr4:14600267-14600303
>chr4:14601625-14601935
>chr4:14603270-14603374
>chr4:14606412-14606782
>chr4:14607162-14607519
>chr4:14608896-14610366
>chr4:14611655-14611744
>chr4:14612244-14612333
>chr4:14612647-14612692
>chr4:14614297-14614619
>chr4:14616660-14616936
>chr4:14617602-14618059
>chr4:14619633-14619701
>chr4:14620020-14620104
>chr4:14623542-14624061
>chr4:14624205-14624687
>chr4:14624941-14625312
>chr4:14626496-14626859
>chr4:14627793-14628106
>chr4:14628355-14628517
>chr4:14628622-14628708
>chr4:14628811-14628886
>chr4:14628970-14629039
>chr4:14629174-14629313
>chr4:14629521-14629607
>chr4:14631531-14631592
>chr4:14632836-14633729
>chr4:14633861-14633944
>chr4:14634376-14635054
>chr4:14635268-14635352
>chr4:14636958-14637079
>chr4:14637897-14638484
>chr4:14639503-14639724
>chr4:14641049-14641111
>chr4:14641259-14641499
>chr4:14641696-14641928
>chr4:14642050-14642412
>chr4:14645410-14645558
>chr4:14645747-14645817
>chr4:14647536-14647575
>chr4:14648228-14648798
>chr4:14649178-14649253
>chr4:14649592-14649935
>chr4:14652813-14652928
>chr4:14654101-14654894
>chr4:14654996-14655112
>chr4:14656108-14656224
>chr4:14656333-14657539
>chr4:14657690-14657738
>chr4:14657781-14657979
>chr4:14658916-14659236
>chr4:14659504-14659546
>chr4:14659979-14660049
>chr4:14660147-14666329
>chr4:14666414-14666701
>chr4:14667206-14667653
>chr4:14667679-14667794
>chr4:14670488-14670596
>chr4:14671953-14672024
>chr4:14672070-14672318
>chr4:14672716-14672764
>chr4:14673234-14673639
>chr4:14674870-14675048
>chr4:14675540-14675754
>chr4:14676475-14676576
>chr4:14680251-14680326
>chr4:14681151-14681212
>chr4:14682048-14682215
>chr4:14683619-14683758
>chr4:14684085-14684175
>chr4:14684237-14684971
>chr4:14687105-14687428
>chr4:14687713-14687756
>chr4:14687833-14687916
>chr4:14688323-14688505
>chr4:14690926-14693272
>chr4:14695227-14695296
>chr4:14695994-14696081
>chr4:14696395-14696450
>chr4:14696678-14697010
>chr4:14697097-14697312
>chr4:14697820-14698005
>chr4:14698226-14698381
>chr4:14699575-14699942
>chr4:14700869-14700938
>chr4:14703152-14703530
>chr4:14704636-14704788
>chr4:14705675-14706187
>chr4:14706912-14707105
>chr4:14707442-14707616
>chr4:14708701-14708847
>chr4:14709169-14709246
>chr4:14709557-14709605
>chr4:14713265-14713380
>chr4:14713804-14713881
>chr4:14714910-14715305
>chr4:14717669-14718013
>chr4:14718677-14724854
>chr4:14725708-14725919
>chr4:14727404-14728376
>chr4:14728514-14728920
>chr4:14731248-14731750
>chr4:14731881-14732309
>chr4:14732836-14732906
>chr4:14733041-14735341
>chr4:14735389-14735428
>chr4:14735888-14735925
>chr4:14736540-14737696
>chr4:14738680-14738958
>chr4:14739296-14739361
>chr4:14739446-14739550
>chr4:14740686-14741020
>chr4:14741155-14741353
>chr4:14742556-14742776
>chr4:14743115-14743166
>chr4:14743251-14743351
>chr4:14743419-14743493
>chr4:14745241-14745417
>chr4:14746360-14746515
>chr4:14746547-14746616
>chr4:14746767-14746974
>chr4:14747128-14747281
>chr4:14749013-14749132
>chr4:14749191-14749342
>chr4:14749755-14749808
>chr4:14750161-14750292
>chr4:14750582-14750665
>chr4:14750743-14750891
>chr4:14751517-14753881
>chr4:14755110-14761141
>chr4:14763028-14763096
>chr4:14763855-14764022
>chr4:14766096-14766387
>chr4:14766663-14767072
>chr4:14767440-14767494
>chr4:14768410-14768666
>chr4:14768985-14769084
>chr4:14769532-14769603
>chr4:14770666-14770775
>chr4:14773312-14775230
>chr4:14777116-14777503
>chr4:14778934-14778998
>chr4:14779681-14779786
>chr4:14781553-14781626
>chr4:14782150-14782243
>chr4:14782313-14782499
>chr4:14783770-14783818
>chr4:14785082-14785733
>chr4:14786759-14787147
>chr4:14787260-14787299
>chr4:14787364-14787558
>chr4:14787605-14787883
>chr4:14788046-14788108
>chr4:14788450-14789237
>chr4:14789534-14789802
>chr4:14789846-14789905
>chr4:14789946-14789995
>chr4:14790039-14790439
>chr4:14790481-14792274
>chr4:14792311-14793223
>chr4:14793418-14799009
>chr4:14799053-14801095
>chr4:14801158-14801943
>chr4:14805152-14805208
>chr4:14805270-14805359
>chr4:14806334-14806558
>chr4:14806654-14806932
>chr4:14807692-14808351
>chr4:14808987-14809035
>chr4:14809159-14809370
>chr4:14810980-14811060
>chr4:14812631-14813052
>chr4:14813553-14813947
>chr4:14814743-14814822
>chr4:14815909-14816074
>chr4:14816256-14816327
>chr4:14816898-14817632
>chr4:14817786-14817941
>chr4:14818190-14818232
>chr4:14818653-14819285
>chr4:14820130-14820164
>chr4:14820481-14820561
>chr4:14822763-14822796
>chr4:14824169-14824269
>chr4:14826095-14826415
>chr4:14826770-14826810
>chr4:14826868-14826914
>chr4:14827420-14827744
>chr4:14828353-14828979
>chr4:14829087-14829149
>chr4:14829223-14829290
>chr4:14830132-14830180
>chr4:14830402-14830713
>chr4:14832468-14832787
>chr4:14833377-14833428
>chr4:14833912-14834234
>chr4:14836020-14836116
>chr4:14836335-14837571
>chr4:14838366-14839015
>chr4:14839502-14841129
>chr4:14841246-14841310
>chr4:14841386-14841493
>chr4:14841534-14841754
>chr4:14842316-14842563
>chr4:14842712-14843071
>chr4:14844015-14844062
>chr4:14844117-14844249
>chr4:14844425-14844607
>chr4:14844643-14844924
>chr4:14845009-14845213
>chr4:14846328-14846411
>chr4:14846836-14847188
>chr4:14847818-14847933
>chr4:14848667-14848816
>chr4:14849519-14849582
>chr4:14850377-14850479
>chr4:14851198-14851639
>chr4:14852271-14852360
>chr4:14853022-14853261
>chr4:14853334-14853600
>chr4:14854549-14854879
>chr4:14857162-14857214
>chr4:14857847-14857911
>chr4:14857955-14858258
>chr4:14858413-14858517
>chr4:14858764-14858817
>chr4:14859111-14859167
>chr4:14859333-14859396
>chr4:14859514-14859565
>chr4:14860011-14860549
>chr4:14861356-14861435
>chr4:14861868-14861969
>chr4:14862087-14862177
>chr4:14862216-14862357
>chr4:14864345-14864386
>chr4:14864894-14864957
>chr4:14866102-14866194
>chr4:14866392-14866546
>chr4:14866914-14867213
>chr4:14867802-14867941
>chr4:14869704-14869772
>chr4:14869877-14870093
>chr4:14870142-14870226
>chr4:14873773-14874066
>chr4:14874167-14874484
>chr4:14875599-14876961
>chr4:14878346-14878540
>chr4:14882629-14882945
>chr4:14884571-14884614
>chr4:14885050-14885103
>chr4:14885363-14885856
>chr4:14886075-14886137
>chr4:14887712-14887782
>chr4:14887995-14888489
>chr4:14889807-14889873
>chr4:14890190-14890276
>chr4:14890623-14890933
>chr4:14891078-14891244
>chr4:14891326-14891501
>chr4:14892526-14892574
>chr4:14893449-14893479
>chr4:14894265-14894314
>chr4:14897845-14898227
>chr4:14898943-14899095
>chr4:14899251-14899335
>chr4:14901876-14901933
>chr4:14903370-14903493
>chr4:14903769-14903831
>chr4:14906214-14906800
>chr4:14909844-14909895
>chr4:14912864-14913451
>chr4:14913757-14914143
>chr4:14914268-14914972
>chr4:14915730-14916183
>chr4:14917495-14917532
>chr4:14917746-14917794
>chr4:14918091-14918170
>chr4:14918890-14918946
>chr4:14919296-14919565
>chr4:14920652-14920971
>chr4:14921324-14921587
>chr4:14921723-14924582
>chr4:14924722-14924922
>chr4:14927045-14927107
>chr4:14927137-14927247
>chr4:14927281-14927621
>chr4:14929286-14929323
>chr4:14929861-14929919
>chr4:14930737-14931094
>chr4:14931908-14932165
>chr4:14933335-14933510
>chr4:14933614-14933810
>chr4:14934062-14934195
>chr4:14934280-14934576
>chr4:14934661-14934775
>chr4:14935560-14935657
>chr4:14935878-14936179
>chr4:14938099-14938237
>chr4:14938978-14939150
>chr4:14939181-14939242
>chr4:14939312-14939372
>chr4:14940329-14940395
>chr4:14940711-14942877
>chr4:14943522-14943595
>chr4:14944286-14944701
>chr4:14944817-14945119
>chr4:14945676-14945790
>chr4:14946072-14946176
>chr4:14947447-14947578
>chr4:14947885-14948589
>chr4:14948638-14948701
>chr4:14948785-14949150
>chr4:14949418-14949462
>chr4:14949572-14949697
>chr4:14949795-14949842
>chr4:14949862-14949913
>chr4:14950268-14950396
>chr4:14951094-14951666
>chr4:14951854-14951923
>chr4:14952393-14952474
>chr4:14955119-14955261
>chr4:14956057-14956388
>chr4:14956825-14956862
>chr4:14957302-14957682
>chr4:14957951-14958020
>chr4:14960022-14960133
>chr4:14960191-14960398
>chr4:14961562-14962379
>chr4:14962484-14962934
>chr4:14963144-14963468
>chr4:14964156-14964315
>chr4:14964566-14964774
>chr4:14966630-14966962
>chr4:14968555-14968632
>chr4:14970051-14970260
>chr4:14970316-14970471
>chr4:14970559-14970791
>chr4:14970877-14971838
>chr4:14972199-14972291
>chr4:14972366-14972505
>chr4:14972622-14973098
>chr4:14973346-14973435
>chr4:14973499-14973730
>chr4:14974033-14974317
>chr4:14974452-14974538
>chr4:14976416-14976460
>chr4:14977105-14977481
>chr4:14977676-14977784
>chr4:14980365-14980530
>chr4:14980712-14981417
>chr4:14981726-14982413
>chr4:14983135-14983590
>chr4:14983844-14984033
>chr4:14984289-14984406
>chr4:14985721-14985804
>chr4:14987514-14987820
>chr4:14987960-14988315
>chr4:14988604-14988922
>chr4:14989104-14989254
>chr4:14989318-14989769
>chr4:14990010-14990292
>chr4:14990403-14990752
>chr4:14992505-14992886
>chr4:14993527-14993670
>chr4:14994178-14994327
>chr4:14995473-14995545
>chr4:14996219-14997466
>chr4:14997527-14998895
>chr4:14999979-15000021
>chr4:15000526-15000579
>chr4:15003105-15003280
>chr4:15003719-15003765
>chr4:15003840-15003935
>chr4:15007165-15007273
>chr4:15007617-15007780
>chr4:15008170-15008219
>chr4:15008575-15008643
>chr4:15010216-15010247
>chr4:15010913-15011404
>chr4:15011489-15011626
>chr4:15013026-15013133
>chr4:15014865-15014993
>chr4:15015112-15015192
>chr4:15015825-15015920
>chr4:15017137-15017189
>chr4:15017906-15018103
>chr4:15018931-15019021
>chr4:15021348-15021431
>chr4:15023587-15023648
>chr4:15024033-15024086
>chr4:15024705-15025044
>chr4:15026208-15026608
>chr4:15027081-15027153
>chr4:15029035-15029139
>chr4:15030155-15030243
>chr4:15030403-15030452
>chr4:15032066-15032338
>chr4:15032570-15032830
>chr4:15033025-15033131
>chr4:15037022-15037327
>chr4:15038591-15038877
>chr4:15039337-15039466
>chr4:15040923-15041079
>chr4:15041394-15041694
>chr4:15045365-15045419
>chr4:15045913-15046021
>chr4:15046145-15046196
>chr4:15046226-15046531
>chr4:15046676-15046756
>chr4:15047836-15048584
>chr4:15048666-15048781
>chr4:15050100-15050406
>chr4:15052977-15053374
>chr4:15053846-15053898
>chr4:15055994-15056074
>chr4:15056936-15057014
>chr4:15057132-15057231
>chr4:15058673-15058925
>chr4:15068537-15068739
>chr4:15069532-15069653
>chr4:15070539-15070619
>chr4:15071788-15072032
>chr4:15072481-15072957
>chr4:15075527-15075813
>chr4:15075978-15077096
>chr4:15077149-15078052
>chr4:15078204-15078363
>chr4:15078414-15079172
>chr4:15079858-15080013
>chr4:15080541-15080625
>chr4:15080997-15081379
>chr4:15081719-15082067
>chr4:15082443-15082477
>chr4:15083740-15084090
>chr4:15084741-15085016
>chr4:15085097-15088067
>chr4:15088117-15088217
>chr4:15088332-15088622
>chr4:15088894-15089167
>chr4:15089310-15089611
>chr4:15089789-15090012
>chr4:15090059-15090516
>chr4:15090632-15090677
>chr4:15091423-15091462
>chr4:15091715-15091835
>chr4:15091874-15092095
>chr4:15092654-15093044
>chr4:15093288-15093885
>chr4:15093986-15094098
>chr4:15094160-15094307
>chr4:15094463-15095657
>chr4:15095702-15096059
>chr4:15096122-15096272
>chr4:15096545-15097165
>chr4:15097494-15097790
>chr4:15098191-15098428
>chr4:15098491-15098754
>chr4:15098854-15099397
>chr4:15102625-15102696
>chr4:15103200-15103673
>chr4:15104777-15104910
>chr4:15105001-15105050
>chr4:15105280-15105314
>chr4:15106317-15106440
>chr4:15106569-15106609
>chr4:15106690-15106736
>chr4:15107201-15107323
>chr4:15107427-15107591
>chr4:15107650-15108151
>chr4:15108382-15108529
>chr4:15108793-15108982
>chr4:15109071-15109408
>chr4:15109450-15109536
>chr4:15109731-15110035
>chr4:15112034-15112140
>chr4:15112503-15115113
>chr4:15115661-15115963
>chr4:15116086-15116128
>chr4:15116288-15116431
>chr4:15116457-15116525
>chr4:15116708-15116841
>chr4:15118163-15118280
>chr4:15118841-15119058
>chr4:15119998-15121534
>chr4:15122738-15123244
>chr4:15123897-15123955
>chr4:15126167-15126314
>chr4:15126380-15126904
>chr4:15127062-15127665
>chr4:15128140-15128635
>chr4:15128746-15128863
>chr4:15129376-15129454
>chr4:15129551-15129871
>chr4:15131550-15131643
>chr4:15131874-15131919
>chr4:15133108-15133330
>chr4:15134823-15137190
>chr4:15137559-15137643
>chr4:15137860-15138264
>chr4:15139706-15139781
>chr4:15141067-15141429
>chr4:15141941-15142267
>chr4:15143765-15143815
>chr4:15150364-15150414
>chr4:15151799-15151829
>chr4:15152768-15152895
>chr4:15153714-15153760
>chr4:15153909-15154333
>chr4:15154537-15154578
>chr4:15154675-15159621
>chr4:15160087-15160400
>chr4:15161925-15161984
>chr4:15162494-15162785
>chr4:15164412-15164561
>chr4:15164712-15164807
>chr4:15165360-15165439
>chr4:15165505-15165553
>chr4:15165636-15165700
>chr4:15165753-15165838
>chr4:15166065-15166128
>chr4:15166935-15167291
>chr4:15167494-15167652
>chr4:15167811-15167909
>chr4:15170978-15171313
>chr4:15171646-15171785
>chr4:15173144-15173236
>chr4:15173609-15173649
>chr4:15173984-15180140
>chr4:15182076-15182199
>chr4:15183223-15183402
>chr4:15184148-15184377
>chr4:15187137-15187199
>chr4:15187626-15187675
>chr4:15187983-15189032
>chr4:15191779-15192124
>chr4:15193787-15193848
>chr4:15194372-15194485
>chr4:15195758-15196085
>chr4:15196128-15196256
>chr4:15197618-15197660
>chr4:15199397-15199609
>chr4:15199674-15199758
>chr4:15199887-15200040
>chr4:15200663-15201044
>chr4:15201383-15201425
>chr4:15201510-15201934
>chr4:15203977-15204547
>chr4:15205041-15205407
>chr4:15206119-15206315
>chr4:15206341-15207910
>chr4:15209370-15210071
>chr4:15210201-15210311
>chr4:15210707-15210904
>chr4:15211004-15211082
>chr4:15211184-15211546
>chr4:15212180-15212399
>chr4:15212750-15212919
>chr4:15214460-15214738
>chr4:15214781-15214849
>chr4:15215009-15215111
>chr4:15215373-15215445
>chr4:15215701-15216369
>chr4:15216558-15216758
>chr4:15218757-15218886
>chr4:15218971-15219072
>chr4:15219256-15219312
>chr4:15219440-15220542
>chr4:15220897-15220962
>chr4:15221278-15221676
>chr4:15222275-15222604
>chr4:15223138-15223262
>chr4:15223429-15223582
>chr4:15223751-15225487
>chr4:15227100-15227156
>chr4:15227764-15228377
>chr4:15228932-15229229
>chr4:15229379-15229509
>chr4:15230242-15230375
>chr4:15230445-15230520
>chr4:15231565-15231653
>chr4:15233959-15234074
>chr4:15236202-15236272
>chr4:15236582-15236955
>chr4:15237767-15237885
>chr4:15243094-15243419
>chr4:15243876-15244651
>chr4:15245462-15245500
>chr4:15249075-15249135
>chr4:15250559-15250897
>chr4:15251235-15251276
>chr4:15251479-15251840
>chr4:15252496-15252575
>chr4:15254646-15254945
>chr4:15255197-15255329
>chr4:15255589-15255640
>chr4:15256126-15256215
>chr4:15258284-15258370
>chr4:15258592-15258949
>chr4:15259459-15259771
>chr4:15260119-15260216
>chr4:15260412-15260708
>chr4:15260748-15260927
>chr4:15261043-15261978
>chr4:15262029-15262101
>chr4:15262220-15263012
>chr4:15263058-15263254
>chr4:15264225-15264360
>chr4:15264765-15264849
>chr4:15265226-15265402
>chr4:15265430-15266218
>chr4:15266327-15267320
>chr4:15267369-15267718
>chr4:15267771-15267877
>chr4:15268312-15270681
>chr4:15270751-15271926
>chr4:15272243-15272709
>chr4:15272759-15276363
>chr4:15276428-15276466
>chr4:15276600-15277164
>chr4:15277474-15277574
>chr4:15278229-15278486
>chr4:15278638-15285475
>chr4:15285509-15286045
>chr4:15286123-15286331
>chr4:15286455-15287057
>chr4:15287211-15288055
>chr4:15288108-15288557
>chr4:15288599-15288751
>chr4:15288815-15288921
>chr4:15288959-15289242
>chr4:15289335-15289631
>chr4:15289694-15289806
>chr4:15289868-15290752
>chr4:15291938-15292075
>chr4:15292783-15293167
>chr4:15294172-15294306
>chr4:15294687-15294802
>chr4:15299787-15299920
>chr4:15304402-15304669
>chr4:15305774-15305938
>chr4:15306018-15306141
>chr4:15307291-15308835
>chr4:15309031-15309644
>chr4:15309681-15310242
>chr4:15310274-15311978
>chr4:15312558-15312988
>chr4:15313050-15313127
>chr4:15313405-15313482
>chr4:15313571-15313684
>chr4:15314498-15314601
>chr4:15316155-15316624
>chr4:15316771-15316864
>chr4:15317081-15317117
>chr4:15317199-15317309
>chr4:15317678-15317917
>chr4:15318332-15318747
>chr4:15318864-15318994
>chr4:15319479-15319596
>chr4:15319811-15320042
>chr4:15320381-15320448
>chr4:15321171-15321271
>chr4:15321523-15321595
>chr4:15321867-15321972
>chr4:15322091-15322826
>chr4:15322926-15323239
>chr4:15324914-15325091
>chr4:15325170-15325338
>chr4:15325507-15325589
>chr4:15325764-15325831
>chr4:15326261-15326380
>chr4:15328968-15330083
>chr4:15330414-15330790
>chr4:15331013-15331229
>chr4:15336181-15336256
>chr4:15337025-15337547
>chr4:15341960-15342032
>chr4:15342583-15342688
>chr4:15343863-15343919
>chr4:15348656-15348800
>chr4:15349986-15350476
>chr4:15351017-15351282
>chr4:15351610-15351697
>chr4:15353840-15353916
>chr4:15355889-15358593
>chr4:15360430-15360704
>chr4:15360776-15360809
>chr4:15362140-15362199
>chr4:15363953-15363993
>chr4:15364301-15364369
>chr4:15366154-15366215
>chr4:15366514-15366697
>chr4:15367867-15367954
>chr4:15368255-15368820
>chr4:15372038-15372223
>chr4:15372347-15372528
>chr4:15373055-15373216
>chr4:15373342-15373424
>chr4:15380649-15381479
>chr4:15382956-15383004
>chr4:15387478-15387585
>chr4:15389420-15389729
>chr4:15392953-15393314
>chr4:15393639-15393711
>chr4:15394659-15394704
>chr4:15394976-15395119
>chr4:15395221-15395283
>chr4:15395789-15395831
>chr4:15396886-15397255
>chr4:15398673-15399350
>chr4:15400734-15400783
>chr4:15401752-15401846
>chr4:15402639-15402703
>chr4:15402942-15403021
>chr4:15403295-15403490
>chr4:15403591-15403663
>chr4:15404101-15404188
>chr4:15406910-15407032
>chr4:15407776-15408520
>chr4:15408851-15408965
>chr4:15410220-15410323
>chr4:15410550-15410622
>chr4:15411129-15411175
>chr4:15411716-15411884
>chr4:15411925-15412502
>chr4:15412978-15413016
>chr4:15415263-15415314
>chr4:15415633-15415749
>chr4:15416178-15416312
>chr4:15417245-15418021
>chr4:15418219-15418252
>chr4:15419180-15419266
>chr4:15419790-15419836
>chr4:15421630-15421990
>chr4:15422154-15422219
>chr4:15422611-15422961
>chr4:15423998-15424046
>chr4:15425814-15425891
>chr4:15429190-15429894
>chr4:15430328-15430573
>chr4:15431028-15431193
>chr4:15431444-15431524
>chr4:15431770-15431846
>chr4:15432387-15432702
>chr4:15432831-15432897
>chr4:15433186-15433325
>chr4:15438926-15438987
>chr4:15439920-15440088
>chr4:15440414-15440713
>chr4:15440877-15441166
>chr4:15441716-15442033
>chr4:15443245-15443308
>chr4:15444310-15444560
>chr4:15446166-15446618
>chr4:15447882-15448301
>chr4:15449554-15450160
>chr4:15450525-15450618
>chr4:15452450-15452527
>chr4:15453079-15453179
>chr4:15453340-15453412
>chr4:15454424-15454476
>chr4:15455707-15455798
>chr4:15456267-15456390
>chr4:15458116-15458479
>chr4:15461049-15461171
>chr4:15462418-15462987
>chr4:15463094-15463175
>chr4:15463266-15463406
>chr4:15463978-15464030
>chr4:15464186-15465350
>chr4:15467722-15467796
>chr4:15468030-15468180
>chr4:15468229-15468300
>chr4:15468445-15468815
>chr4:15469077-15469112
>chr4:15469201-15469336
>chr4:15470644-15470784
>chr4:15471416-15471489
>chr4:15472506-15472622
>chr4:15473006-15473053
>chr4:15473386-15473468
>chr4:15474132-15474176
>chr4:15474286-15474794
>chr4:15474984-15475284
>chr4:15476124-15476359
>chr4:15477013-15477460
>chr4:15478410-15478458
>chr4:15480110-15480195
>chr4:15481039-15481766
>chr4:15482333-15482719
>chr4:15483974-15484019
>chr4:15484056-15484100
>chr4:15485145-15487231
>chr4:15487274-15487753
>chr4:15487824-15487951
>chr4:15488019-15488527
>chr4:15490136-15490519
>chr4:15490673-15492123
>chr4:15492332-15492630
>chr4:15492704-15492877
>chr4:15493227-15493628
>chr4:15493777-15493823
>chr4:15494890-15497336
>chr4:15497514-15497781
>chr4:15499062-15499143
>chr4:15499959-15500209
>chr4:15500403-15500474
>chr4:15502357-15502484
>chr4:15502620-15502667
>chr4:15503019-15503471
>chr4:15505043-15505096
>chr4:15505690-15505762
>chr4:15506221-15506327
>chr4:15506763-15507159
>chr4:15507569-15507875
>chr4:15507909-15508088
>chr4:15509259-15509577
>chr4:15509669-15509921
>chr4:15510245-15510625
>chr4:15511363-15511393
>chr4:15511880-15513013
>chr4:15513284-15513343
>chr4:15513985-15514046
>chr4:15514163-15514285
>chr4:15514516-15514613
>chr4:15516937-15517253
>chr4:15517716-15519907
>chr4:15520087-15520158
>chr4:15521920-15522270
>chr4:15522833-15523220
>chr4:15524118-15524753
>chr4:15529124-15529409
>chr4:15529821-15530277
>chr4:15531625-15531824
>chr4:15533778-15533894
>chr4:15534028-15534211
>chr4:15536176-15536557
>chr4:15537713-15537754
>chr4:15538764-15539185
>chr4:15539937-15540073
>chr4:15541032-15541359
>chr4:15541859-15542196
>chr4:15544935-15544975
>chr4:15545820-15546138
>chr4:15547140-15547675
>chr4:15547748-15548185
>chr4:15549010-15549089
>chr4:15549554-15549813
>chr4:15551649-15551751
>chr4:15552240-15552296
>chr4:15554382-15554708
>chr4:15555452-15555763
>chr4:15557156-15557253
>chr4:15559652-15559696
>chr4:15559766-15560161
>chr4:15561523-15561589
>chr4:15562516-15562578
>chr4:15562674-15562791
>chr4:15564236-15564363
>chr4:15564638-15565022
>chr4:15565586-15565922
>chr4:15566659-15567313
>chr4:15568376-15568609
>chr4:15569452-15570090
>chr4:15570188-15570236
>chr4:15570564-15570924
>chr4:15571512-15571604
>chr4:15572108-15572164
>chr4:15572212-15572293
>chr4:15572564-15572613
>chr4:15572646-15573141
>chr4:15573284-15573879
>chr4:15574897-15575048
>chr4:15575333-15575428
>chr4:15576563-15576601
>chr4:15576981-15577300
>chr4:15578416-15579051
>chr4:15579126-15579341
>chr4:15580201-15580670
>chr4:15582045-15582885
>chr4:15583005-15584810
>chr4:15584843-15585724
>chr4:15586368-15586429
>chr4:15586695-15586734
>chr4:15587022-15587458
>chr4:15588874-15588931
>chr4:15589739-15589828
>chr4:15590230-15590602
>chr4:15590718-15591042
>chr4:15591211-15591524
>chr4:15594794-15595123
>chr4:15595384-15595610
>chr4:15597901-15597941
>chr4:15598874-15599188
>chr4:15600621-15600936
>chr4:15602009-15603581
>chr4:15603640-15604132
>chr4:15604173-15604522
>chr4:15604587-15604656
>chr4:15606202-15606298
>chr4:15607381-15607475
>chr4:15607844-15607983
>chr4:15609231-15609303
>chr4:15610591-15610689
>chr4:15612095-15612242
>chr4:15612818-15618012
>chr4:15618081-15619303
>chr4:15619494-15621661
>chr4:15621839-15622158
>chr4:15623291-15623367
>chr4:15623609-15623743
>chr4:15623797-15624156
>chr4:15627127-15627434
>chr4:15628754-15628809
>chr4:15628909-15629035
>chr4:15630561-15630652
>chr4:15630921-15633018
>chr4:15633590-15634054
>chr4:15634175-15634894
>chr4:15635043-15635375
>chr4:15635414-15635774
>chr4:15636049-15636254
>chr4:15637341-15637421
>chr4:15638877-15639175
>chr4:15640053-15640351
>chr4:15641136-15641190
>chr4:15641246-15642060
>chr4:15642264-15642572
>chr4:15643483-15643702
>chr4:15643904-15643949
>chr4:15644709-15644783
>chr4:15645391-15645899
>chr4:15645931-15646390
>chr4:15646531-15647435
>chr4:15647787-15648199
>chr4:15648289-15648851
>chr4:15648886-15649047
>chr4:15649292-15649665
>chr4:15650156-15650205
>chr4:15650655-15650934
>chr4:15652128-15652182
>chr4:15657011-15657198
>chr4:15658344-15658764
>chr4:15660101-15660391
>chr4:15660792-15661100
>chr4:15663985-15664109
>chr4:15664473-15664870
>chr4:15666096-15667010
>chr4:15667295-15667358
>chr4:15667774-15668060
>chr4:15668523-15668678
>chr4:15669230-15669404
>chr4:15669488-15669590
>chr4:15670240-15670296
>chr4:15670906-15671264
>chr4:15671379-15671711
>chr4:15671902-15672015
>chr4:15672313-15673472
>chr4:15673529-15673584
>chr4:15673931-15674010
>chr4:15674640-15674951
>chr4:15675567-15675890
>chr4:15676524-15676579
>chr4:15677107-15677222
>chr4:15677251-15677411
>chr4:15677670-15677813
>chr4:15677878-15677932
>chr4:15679051-15679383
>chr4:15679560-15679637
>chr4:15680340-15680698
>chr4:15685539-15685606
>chr4:15688972-15689091
>chr4:15689498-15689784
>chr4:15689977-15690045
>chr4:15690873-15690973
>chr4:15691780-15691869
>chr4:15691922-15692061
>chr4:15692686-15692761
>chr4:15693049-15693096
>chr4:15693608-15693777
>chr4:15693814-15693941
>chr4:15694155-15694532
>chr4:15695013-15695109
>chr4:15695178-15695293
>chr4:15695524-15695562
>chr4:15695589-15695847
>chr4:15695914-15696222
>chr4:15696464-15697054
>chr4:15697699-15698024
>chr4:15698175-15698434
>chr4:15698701-15698965
>chr4:15699484-15701377
>chr4:15701586-15701912
>chr4:15701985-15702095
>chr4:15702666-15702999
>chr4:15703169-15703243
>chr4:15703561-15703653
>chr4:15703817-15703953
>chr4:15704132-15704206
>chr4:15705801-15706189
>chr4:15707828-15708164
>chr4:15708588-15708880
>chr4:15709235-15709317
>chr4:15709525-15709560
>chr4:15709846-15711164
>chr4:15711276-15711349
>chr4:15711956-15712168
>chr4:15713158-15713579
>chr4:15713667-15714004
>chr4:15716806-15717082
>chr4:15717701-15717794
>chr4:15717961-15718107
>chr4:15718432-15718508
>chr4:15718845-15718914
>chr4:15719733-15719784
>chr4:15720330-15720871
>chr4:15721444-15721823
>chr4:15722391-15722734
>chr4:15723262-15723553
>chr4:15723595-15723783
>chr4:15724399-15724715
>chr4:15725940-15726192
>chr4:15726319-15726367
>chr4:15726867-15727000
>chr4:15728426-15729371
>chr4:15729404-15729485
>chr4:15729941-15729999
>chr4:15732231-15733910
>chr4:15733993-15734028
>chr4:15734098-15734128
>chr4:15734318-15734487
>chr4:15734706-15734763
>chr4:15736299-15736632
>chr4:15737348-15737491
>chr4:15738237-15738290
>chr4:15739840-15740023
>chr4:15740073-15740357
>chr4:15740629-15740728
>chr4:15740977-15741006
>chr4:15741625-15741748
>chr4:15742148-15742588
>chr4:15743439-15743517
>chr4:15744187-15744601
>chr4:15744878-15745100
>chr4:15746353-15746440
>chr4:15746555-15746635
>chr4:15747646-15747979
>chr4:15749365-15749424
>chr4:15749714-15750407
>chr4:15750551-15750591
>chr4:15750676-15750881
>chr4:15751580-15751877
>chr4:15752325-15752651
>chr4:15752937-15753121
>chr4:15754989-15755588
>chr4:15756063-15756167
>chr4:15757170-15757225
>chr4:15757618-15758600
>chr4:15758700-15758814
>chr4:15759364-15759635
>chr4:15760095-15760188
>chr4:15760299-15760546
>chr4:15760666-15761249
>chr4:15761541-15761581
>chr4:15761899-15763049
>chr4:15763191-15763903
>chr4:15763943-15763975
>chr4:15764001-15764253
>chr4:15764938-15765041
>chr4:15765220-15765356
>chr4:15767245-15768176
>chr4:15768202-15768802
>chr4:15769631-15769765
>chr4:15769801-15770198
>chr4:15770417-15770726
>chr4:15771038-15771129
>chr4:15771253-15771318
>chr4:15773561-15773877
>chr4:15773948-15774313
>chr4:15774703-15774880
>chr4:15775643-15775690
>chr4:15775880-15777277
>chr4:15777704-15777862
>chr4:15779927-15780006
>chr4:15780302-15780621
>chr4:15780733-15781165
>chr4:15781382-15781644
>chr4:15781859-15781977
>chr4:15784773-15785072
>chr4:15785771-15786180
>chr4:15786231-15787253
>chr4:15787684-15787746
>chr4:15787807-15787879
>chr4:15787999-15788080
>chr4:15789163-15789316
>chr4:15789538-15789972
>chr4:15790053-15792537
>chr4:15793180-15793221
>chr4:15793295-15793516
>chr4:15793996-15794189
>chr4:15794245-15794455
>chr4:15794738-15794901
>chr4:15795471-15795507
>chr4:15796425-15796618
>chr4:15797605-15797662
>chr4:15797799-15797952
>chr4:15798033-15798195
>chr4:15799003-15799067
>chr4:15799529-15800174
>chr4:15800208-15800317
>chr4:15800349-15800392
>chr4:15800450-15800500
>chr4:15800576-15804778
>chr4:15804822-15805072
>chr4:15805197-15805249
>chr4:15805466-15805697
>chr4:15810787-15810910
>chr4:15810996-15811641
>chr4:15812160-15812320
>chr4:15812383-15812793
>chr4:15812857-15812987
>chr4:15813319-15816507
>chr4:15816974-15817023
>chr4:15817761-15824286
>chr4:15825133-15825386
>chr4:15825463-15825542
>chr4:15825940-15826036
>chr4:15826617-15826749
>chr4:15827441-15827708
>chr4:15827837-15832334
>chr4:15832501-15832576
>chr4:15832740-15833344
>chr4:15833578-15833668
>chr4:15834893-15835840
>chr4:15835960-15836381
>chr4:15836552-15836603
>chr4:15837340-15837373
>chr4:15837427-15837680
>chr4:15838512-15838545
>chr4:15839398-15839842
>chr4:15841015-15841137
>chr4:15841546-15847596
>chr4:15849125-15849304
>chr4:15850018-15850330
>chr4:15851685-15852038
>chr4:15852816-15853028
>chr4:15853630-15854373
>chr4:15854473-15855039
>chr4:15855348-15855391
>chr4:15855480-15855531
>chr4:15856415-15856733
>chr4:15857216-15857677
>chr4:15858352-15858379
>chr4:15858501-15860603
>chr4:15861212-15861593
>chr4:15862741-15862815
>chr4:15863237-15863273
>chr4:15863367-15863434
>chr4:15863967-15864427
>chr4:15864587-15864675
>chr4:15865562-15865873
>chr4:15866097-15866142
>chr4:15867658-15868298
>chr4:15868342-15868435
>chr4:15868558-15868740
>chr4:15870129-15870477
>chr4:15870540-15870583
>chr4:15870722-15870911
>chr4:15871191-15871519
>chr4:15872590-15873101
>chr4:15873302-15873708
>chr4:15874067-15874510
>chr4:15874659-15874719
>chr4:15875034-15875166
>chr4:15875333-15875649
>chr4:15876837-15877080
>chr4:15877159-15877204
>chr4:15877988-15878328
>chr4:15878510-15879539
>chr4:15881054-15881383
>chr4:15882552-15882681
>chr4:15882791-15882949
>chr4:15884161-15884315
>chr4:15885034-15885127
>chr4:15885577-15885615
>chr4:15886379-15886501
>chr4:15886903-15887197
>chr4:15887520-15887601
>chr4:15887868-15888241
>chr4:15888396-15888832
>chr4:15888915-15888980
>chr4:15889551-15889913
>chr4:15890018-15890053
>chr4:15890182-15890337
>chr4:15890464-15890863
>chr4:15892302-15892415
>chr4:15893951-15894021
>chr4:15894722-15894860
>chr4:15896188-15896345
>chr4:15896462-15896740
>chr4:15896909-15897040
>chr4:15897480-15897548
>chr4:15897688-15897811
>chr4:15897899-15897968
>chr4:15898036-15898085
>chr4:15898790-15898851
>chr4:15899143-15899647
>chr4:15899731-15899789
>chr4:15900046-15900171
>chr4:15900504-15900885
>chr4:15901085-15901370
>chr4:15901446-15901534
>chr4:15902051-15902104
>chr4:15902351-15902412
>chr4:15903008-15903325
>chr4:15903958-15904343
>chr4:15905483-15905566
>chr4:15906780-15907155
>chr4:15907353-15907718
>chr4:15908435-15908632
>chr4:15908890-15909339
>chr4:15909623-15909941
>chr4:15910080-15910171
>chr4:15910227-15910284
>chr4:15910398-15910475
>chr4:15910527-15910629
>chr4:15910695-15910761
>chr4:15912137-15912300
>chr4:15914870-15914970
>chr4:15915443-15915584
>chr4:15915668-15915873
>chr4:15916154-15916743
>chr4:15917057-15917445
>chr4:15917794-15918002
>chr4:15919261-15919372
>chr4:15919996-15920191
>chr4:15920300-15920567
>chr4:15921419-15921508
>chr4:15921944-15922407
>chr4:15922653-15922971
>chr4:15923104-15923536
>chr4:15925136-15925529
>chr4:15926161-15926486
>chr4:15926941-15927238
>chr4:15927655-15928038
>chr4:15928461-15928789
>chr4:15929392-15929453
>chr4:15929546-15929606
>chr4:15931387-15931779
>chr4:15932391-15932727
>chr4:15933073-15933111
>chr4:15936875-15936979
>chr4:15937280-15937331
>chr4:15938854-15938907
>chr4:15939578-15939624
>chr4:15940432-15940683
>chr4:15941382-15941685
>chr4:15941750-15942166
>chr4:15942280-15942346
>chr4:15943094-15943347
>chr4:15943547-15944424
>chr4:15946135-15946212
>chr4:15948042-15948320
>chr4:15949578-15949892
>chr4:15949994-15950609
>chr4:15951415-15951596
>chr4:15952352-15953642
>chr4:15953697-15955262
>chr4:15957416-15957818
>chr4:15957894-15958254
>chr4:15959216-15959539
>chr4:15959774-15959882
>chr4:15959925-15959992
>chr4:15960076-15960143
>chr4:15960661-15960747
>chr4:15960849-15961067
>chr4:15961216-15961325
>chr4:15962079-15962113
>chr4:15964472-15965097
>chr4:15965608-15965652
>chr4:15965698-15966118
>chr4:15966372-15966413
>chr4:15966767-15966870
>chr4:15967379-15967687
>chr4:15969532-15970597
>chr4:15970645-15970861
>chr4:15972208-15972383
>chr4:15972440-15972622
>chr4:15973173-15973471
>chr4:15974067-15974151
>chr4:15974655-15974767
>chr4:15975214-15975574
>chr4:15977590-15977955
>chr4:15978140-15978253
>chr4:15978975-15979076
>chr4:15979667-15979721
>chr4:15980210-15980266
>chr4:15980650-15980713
>chr4:15980936-15981604
>chr4:15983191-15983253
>chr4:15984513-15984972
>chr4:15985018-15985409
>chr4:15987107-15987144
>chr4:15987866-15988184
>chr4:15988489-15988611
>chr4:15988688-15988788
>chr4:15989164-15989310
>chr4:15990081-15990275
>chr4:15990903-15990932
>chr4:15991491-15991584
>chr4:15991633-15992148
>chr4:15992449-15992666
>chr4:15995292-15995464
>chr4:15996238-15996558
>chr4:15996609-15996669
>chr4:15997412-15997764
>chr4:15998713-15999027
>chr4:15999180-15999493
>chr4:16000749-16000924
>chr4:16001722-16001832
>chr4:16002203-16002265
>chr4:16003658-16003883
>chr4:16004583-16005262
>chr4:16005495-16005558
>chr4:16006157-16006236
>chr4:16006293-16006352
>chr4:16008739-16008772
>chr4:16009650-16009941
>chr4:16010504-16010779
>chr4:16011972-16012305
>chr4:16012565-16012900
>chr4:16013633-16013770
>chr4:16014618-16014698
>chr4:16015065-16015728
>chr4:16017145-16017240
>chr4:16017463-16017842
>chr4:16018003-16018084
>chr4:16019294-16019511
>chr4:16020653-16020688
>chr4:16021869-16022202
>chr4:16022917-16022969
>chr4:16023814-16023892
>chr4:16024684-16024729
>chr4:16025293-16025453
>chr4:16025680-16025761
>chr4:16028029-16028149
>chr4:16028443-16028509
>chr4:16030482-16030533
>chr4:16030759-16031065
>chr4:16031619-16031692
>chr4:16033536-16033945
>chr4:16034930-16034978
>chr4:16035233-16035389
>chr4:16038372-16038719
>chr4:16039003-16039150
>chr4:16039459-16039714
>chr4:16040882-16040939
>chr4:16041490-16041810
>chr4:16041870-16042123
>chr4:16042439-16042778
>chr4:16043297-16043453
>chr4:16044971-16045005
>chr4:16047122-16047504
>chr4:16049439-16049521
>chr4:16049797-16050699
>chr4:16050732-16050813
>chr4:16052463-16052782
>chr4:16053461-16053512
>chr4:16053806-16054102
>chr4:16054547-16054662
>chr4:16055188-16055328
>chr4:16058287-16058651
>chr4:16059434-16059846
>chr4:16060243-16060668
>chr4:16060787-16060856
>chr4:16061699-16062239
>chr4:16063238-16063281
>chr4:16063310-16063734
>chr4:16064303-16064374
>chr4:16064570-16065013
>chr4:16065314-16065430
>chr4:16065790-16065943
>chr4:16066016-16066215
>chr4:16066340-16066437
>chr4:16067269-16067453
>chr4:16068251-16068408
>chr4:16068502-16068597
>chr4:16068921-16069299
>chr4:16069727-16069808
>chr4:16070055-16070227
>chr4:16070410-16070491
>chr4:16071480-16071810
>chr4:16072425-16072615
>chr4:16072654-16073117
>chr4:16074112-16074353
>chr4:16076400-16077634
>chr4:16079911-16080552
>chr4:16081024-16081626
>chr4:16084290-16084353
>chr4:16084982-16085311
>chr4:16085543-16085593
>chr4:16085729-16085914
>chr4:16086040-16086223
>chr4:16086480-16089267
>chr4:16090327-16090392
>chr4:16091647-16091758
>chr4:16091889-16092024
>chr4:16092133-16092173
>chr4:16092581-16092711
>chr4:16092878-16093412
>chr4:16093629-16093801
>chr4:16093984-16094084
>chr4:16094180-16094292
>chr4:16094322-16096151
>chr4:16096195-16096943
>chr4:16097077-16097303
>chr4:16097358-16101508
>chr4:16103806-16103943
>chr4:16104110-16104223
>chr4:16105638-16106059
>chr4:16107622-16107671
>chr4:16108329-16108386
>chr4:16109845-16110381
>chr4:16110458-16110520
>chr4:16111233-16111330
>chr4:16111415-16111582
>chr4:16112355-16112446
>chr4:16112578-16112851
>chr4:16113305-16113654
>chr4:16113945-16114040
>chr4:16115536-16115645
>chr4:16115680-16115944
>chr4:16116673-16116711
>chr4:16117601-16117735
>chr4:16119017-16119293
>chr4:16119765-16119803
>chr4:16122092-16122420
>chr4:16123172-16123209
>chr4:16123244-16123286
>chr4:16124724-16124814
>chr4:16129284-16129343
>chr4:16129945-16130276
>chr4:16130978-16131367
>chr4:16131794-16132180
>chr4:16132407-16132801
>chr4:16134137-16134326
>chr4:16137490-16137729
>chr4:16137864-16138242
>chr4:16138538-16138633
>chr4:16138673-16138757
>chr4:16139189-16139334
>chr4:16139646-16139702
>chr4:16139840-16140032
>chr4:16140214-16140402
>chr4:16141739-16141805
>chr4:16141848-16141922
>chr4:16143098-16144285
>chr4:16144394-16145750
>chr4:16145880-16146333
>chr4:16146646-16146898
>chr4:16147321-16147733
>chr4:16150230-16150550
>chr4:16150611-16150651
>chr4:16153041-16153266
>chr4:16153532-16153573
>chr4:16153725-16154045
>chr4:16154298-16154461
>chr4:16154816-16154911
>chr4:16154990-16155282
>chr4:16157064-16157451
>chr4:16157899-16157986
>chr4:16164593-16164737
>chr4:16165280-16165588
>chr4:16166974-16167295
>chr4:16167682-16167772
>chr4:16167870-16167917
>chr4:16167989-16168035
>chr4:16168138-16168522
>chr4:16172789-16173130
>chr4:16173198-16173255
>chr4:16173411-16173549
>chr4:16173901-16173959
>chr4:16174456-16174537
>chr4:16174988-16175073
>chr4:16175735-16175781
>chr4:16176400-16176755
>chr4:16177061-16177239
>chr4:16179097-16179423
>chr4:16179755-16179836
>chr4:16181566-16181911
>chr4:16182081-16182200
>chr4:16184025-16184078
>chr4:16184341-16184469
>chr4:16184757-16184806
>chr4:16184891-16185095
>chr4:16185206-16185307
>chr4:16185367-16185697
>chr4:16186193-16186270
>chr4:16187134-16187322
>chr4:16188630-16188911
>chr4:16189317-16189597
>chr4:16190295-16190669
>chr4:16193887-16193949
>chr4:16194846-16195030
>chr4:16199583-16199884
>chr4:16200335-16200654
>chr4:16202253-16202351
>chr4:16202650-16202699
>chr4:16203434-16203802
>chr4:16204418-16204456
>chr4:16207060-16207124
>chr4:16207414-16207447
>chr4:16208870-16209081
>chr4:16209458-16209554
>chr4:16210163-16210276
>chr4:16215005-16215337
>chr4:16215466-16215526
>chr4:16218076-16218426
>chr4:16219097-16219205
>chr4:16219761-16219855
>chr4:16220284-16220782
>chr4:16220826-16221434
>chr4:16221560-16221649
>chr4:16222549-16222616
>chr4:16226492-16226578
>chr4:16228375-16228734
>chr4:16233269-16233371
>chr4:16234800-16234842
>chr4:16236017-16236142
>chr4:16240819-16241183
>chr4:16241251-16241534
>chr4:16243456-16243501
>chr4:16243626-16243899
>chr4:16244117-16244516
>chr4:16244948-16245392
>chr4:16246677-16247018
>chr4:16248566-16248618
>chr4:16251281-16251665
>chr4:16251882-16251967
>chr4:16252074-16252166
>chr4:16253698-16253765
>chr4:16253891-16253979
>chr4:16254855-16255188
>chr4:16255539-16256019
>chr4:16256975-16257054
>chr4:16257219-16257420
>chr4:16259066-16259233
>chr4:16260325-16260444
>chr4:16260731-16260920
>chr4:16261054-16261244
>chr4:16261379-16261465
>chr4:16262090-16262189
>chr4:16262740-16263059
>chr4:16263139-16263418
>chr4:16263570-16263742
>chr4:16264008-16264083
>chr4:16264225-16264525
>chr4:16265347-16265422
>chr4:16266179-16266522
>chr4:16267099-16267253
>chr4:16268279-16268386
>chr4:16268557-16268715
>chr4:16270178-16270257
>chr4:16271919-16272025
>chr4:16273344-16273719
>chr4:16274240-16274704
>chr4:16275913-16277469
>chr4:16277536-16278260
>chr4:16279833-16279962
>chr4:16280337-16280377
>chr4:16281061-16281098
>chr4:16281148-16281196
>chr4:16281254-16281563
>chr4:16281812-16281856
>chr4:16282228-16282275
>chr4:16282847-16285450
>chr4:16286772-16287231
>chr4:16287491-16287717
>chr4:16289538-16289607
>chr4:16290876-16290969
>chr4:16293226-16293281
>chr4:16293643-16293702
>chr4:16293770-16293830
>chr4:16296256-16296555
>chr4:16296647-16296693
>chr4:16297690-16299484
>chr4:16299605-16299701
>chr4:16299779-16300003
>chr4:16300053-16300374
>chr4:16300423-16300934
>chr4:16301281-16301366
>chr4:16302957-16303108
>chr4:16303297-16303601
>chr4:16304401-16304474
>chr4:16304593-16304689
>chr4:16305979-16306299
>chr4:16306623-16306962
>chr4:16307114-16307182
>chr4:16309888-16310004
>chr4:16310780-16310925
>chr4:16311029-16311106
>chr4:16312507-16312820
>chr4:16313071-16313576
>chr4:16314831-16314883
>chr4:16316929-16317261
>chr4:16318939-16319250
>chr4:16320167-16320770
>chr4:16321749-16322204
>chr4:16325630-16325668
>chr4:16325732-16325789
>chr4:16326376-16326727
>chr4:16327146-16327212
>chr4:16327403-16327450
>chr4:16328214-16328261
>chr4:16330455-16330511
>chr4:16330650-16331194
>chr4:16331236-16331334
>chr4:16331454-16331850
>chr4:16332089-16332209
>chr4:16332504-16332667
>chr4:16332800-16332911
>chr4:16334147-16334205
>chr4:16335114-16335174
>chr4:16335426-16335495
>chr4:16335714-16335950
>chr4:16336086-16336551
>chr4:16337458-16337971
>chr4:16338592-16338682
>chr4:16339136-16339276
>chr4:16339387-16339707
>chr4:16339747-16339905
>chr4:16339972-16340059
>chr4:16340593-16340767
>chr4:16340858-16340951
>chr4:16341481-16341934
>chr4:16342113-16342301
>chr4:16342530-16343892
>chr4:16345749-16346137
>chr4:16346266-16346618
>chr4:16346865-16347043
>chr4:16347783-16347853
>chr4:16349132-16349475
>chr4:16349544-16349658
>chr4:16350840-16350888
>chr4:16353708-16353771
>chr4:16355085-16355146
>chr4:16355561-16356076
>chr4:16358283-16358464
>chr4:16358552-16358852
>chr4:16359675-16359754
>chr4:16362248-16362592
>chr4:16363798-16363854
>chr4:16365581-16365849
>chr4:16365880-16366113
>chr4:16366331-16372843
>chr4:16374785-16374878
>chr4:16375433-16375563
>chr4:16376255-16376476
>chr4:16376737-16376984
>chr4:16377055-16377149
>chr4:16377710-16377778
>chr4:16377973-16378090
>chr4:16378172-16378443
>chr4:16378723-16378762
>chr4:16379575-16379731
>chr4:16379848-16379901
>chr4:16380013-16380601
>chr4:16381295-16381385
>chr4:16382078-16382436
>chr4:16382636-16382842
>chr4:16383533-16383591
>chr4:16384548-16384649
>chr4:16385169-16385222
>chr4:16386053-16386135
>chr4:16387543-16387602
>chr4:16387806-16387914
>chr4:16388800-16388836
>chr4:16389224-16389283
>chr4:16390754-16390869
>chr4:16391129-16391483
>chr4:16392531-16394362
>chr4:16395927-16396129
>chr4:16397070-16397113
>chr4:16397162-16397348
>chr4:16398664-16398712
>chr4:16399819-16399947
>chr4:16400209-16400934
>chr4:16401862-16402019
>chr4:16402292-16408542
>chr4:16408872-16408984
>chr4:16409869-16409909
>chr4:16410174-16410251
>chr4:16410704-16410775
>chr4:16410953-16411280
>chr4:16412141-16412786
>chr4:16412946-16412999
>chr4:16414749-16414910
>chr4:16415407-16415835
>chr4:16416179-16416261
>chr4:16417226-16417638
>chr4:16418531-16418624
>chr4:16418943-16419198
>chr4:16419701-16420663
>chr4:16421216-16423181
>chr4:16423622-16423798
>chr4:16423872-16424111
>chr4:16424383-16424476
>chr4:16424740-16425670
>chr4:16425814-16426006
>chr4:16427755-16427830
>chr4:16428400-16428457
>chr4:16428891-16429116
>chr4:16429284-16429921
>chr4:16430225-16430598
>chr4:16430812-16431317
>chr4:16433231-16433551
>chr4:16433948-16434063
>chr4:16435004-16435887
>chr4:16437087-16437747
>chr4:16438224-16438295
>chr4:16440292-16440341
>chr4:16440480-16440543
>chr4:16440631-16440898
>chr4:16441256-16441355
>chr4:16441450-16441570
>chr4:16441647-16441973
>chr4:16443094-16443493
>chr4:16444630-16444960
>chr4:16445494-16445609
>chr4:16445758-16445907
>chr4:16446452-16446855
>chr4:16446984-16447118
>chr4:16447663-16447730
>chr4:16448520-16448557
>chr4:16451387-16451716
>chr4:16451817-16452478
>chr4:16452574-16452626
>chr4:16452778-16453072
>chr4:16453729-16453765
>chr4:16454098-16454466
>chr4:16454868-16455349
>chr4:16455379-16457219
>chr4:16457622-16458035
>chr4:16458260-16458972
>chr4:16460069-16460143
>chr4:16460888-16460949
>chr4:16462138-16462587
>chr4:16463009-16463061
>chr4:16463462-16463609
>chr4:16463709-16463850
>chr4:16464905-16464949
>chr4:16465199-16465275
>chr4:16465921-16466309
>chr4:16466458-16466534
>chr4:16467430-16467816
>chr4:16468040-16468089
>chr4:16468862-16469965
>chr4:16470235-16470431
>chr4:16470526-16470610
>chr4:16470647-16470742
>chr4:16471085-16471284
>chr4:16471349-16471446
>chr4:16472205-16472342
>chr4:16472440-16472703
>chr4:16472985-16473047
>chr4:16473168-16473584
>chr4:16473697-16473852
>chr4:16473942-16474171
>chr4:16474215-16474253
>chr4:16474288-16474410
>chr4:16474508-16474958
>chr4:16475660-16475705
>chr4:16480078-16480224
>chr4:16481693-16482118
>chr4:16482220-16482271
>chr4:16482378-16482639
>chr4:16483818-16483870
>chr4:16483906-16484112
>chr4:16484712-16484752
>chr4:16485244-16485284
>chr4:16487950-16488318
>chr4:16490642-16491047
>chr4:16492065-16492203
>chr4:16492330-16492535
>chr4:16492745-16492865
>chr4:16493513-16493838
>chr4:16494026-16494338
>chr4:16495890-16496141
>chr4:16496224-16496342
>chr4:16496984-16497046
>chr4:16497211-16497253
>chr4:16497534-16498114
>chr4:16499171-16499213
>chr4:16499309-16499537
>chr4:16499692-16499810
>chr4:16500976-16501030
>chr4:16501371-16501415
>chr4:16502128-16502249
>chr4:16502467-16502508
>chr4:16505329-16505396
>chr4:16506775-16506818
>chr4:16509857-16510139
>chr4:16510824-16510890
>chr4:16511457-16511660
>chr4:16512320-16512377
>chr4:16512436-16512488
>chr4:16513696-16513729
>chr4:16513806-16513865
>chr4:16513932-16514083
>chr4:16514156-16514293
>chr4:16514950-16515442
>chr4:16515649-16515749
>chr4:16515820-16516170
>chr4:16517865-16517937
>chr4:16519717-16519785
>chr4:16520280-16520327
>chr4:16521153-16521535
>chr4:16521993-16522039
>chr4:16522232-16522541
>chr4:16523062-16523172
>chr4:16523269-16523375
>chr4:16523702-16523846
>chr4:16525553-16525601
>chr4:16526030-16526376
>chr4:16526493-16526820
>chr4:16526946-16527132
>chr4:16527332-16528447
>chr4:16531097-16531159
>chr4:16532098-16532163
>chr4:16532645-16532689
>chr4:16535407-16535478
>chr4:16538378-16538464
>chr4:16538726-16538807
>chr4:16539245-16539330
>chr4:16539846-16540250
>chr4:16540706-16540751
>chr4:16541121-16541538
>chr4:16542813-16543974
>chr4:16545096-16545259
>chr4:16547028-16547070
>chr4:16547852-16548145
>chr4:16550370-16550448
>chr4:16550800-16550843
>chr4:16551199-16551343
>chr4:16551493-16552033
>chr4:16553139-16553579
>chr4:16554046-16554355
>chr4:16554523-16554958
>chr4:16555023-16555086
>chr4:16555164-16555254
>chr4:16555379-16555470
>chr4:16556239-16556381
>chr4:16556883-16556959
>chr4:16557089-16563325
>chr4:16563412-16563763
>chr4:16564200-16564394
>chr4:16565888-16565997
>chr4:16566751-16566832
>chr4:16566990-16567284
>chr4:16567363-16567785
>chr4:16568757-16568834
>chr4:16569649-16569731
>chr4:16570178-16570519
>chr4:16570747-16571013
>chr4:16572183-16572256
>chr4:16572890-16572942
>chr4:16575364-16579027
>chr4:16579094-16579442
>chr4:16581261-16581343
>chr4:16581770-16581856
>chr4:16581882-16582120
>chr4:16584184-16584229
>chr4:16584416-16584466
>chr4:16586480-16586569
>chr4:16586645-16586693
>chr4:16587250-16587293
>chr4:16589821-16589931
>chr4:16590313-16590360
>chr4:16592443-16592534
>chr4:16592945-16593033
>chr4:16595219-16595262
>chr4:16599096-16599144
>chr4:16599312-16599347
>chr4:16599460-16599536
>chr4:16603677-16603767
>chr4:16603820-16604152
>chr4:16604297-16604349
>chr4:16604503-16604552
>chr4:16605459-16605493
>chr4:16606468-16606516
>chr4:16607370-16607406
>chr4:16607496-16607633
>chr4:16609026-16609158
>chr4:16609292-16609800
>chr4:16609860-16615768
>chr4:16615904-16615943
>chr4:16616976-16617022
>chr4:16618449-16618571
>chr4:16618737-16619153
>chr4:16621523-16621860
>chr4:16621941-16622041
>chr4:16622629-16622683
>chr4:16623262-16623637
>chr4:16624039-16624203
>chr4:16624242-16624454
>chr4:16626645-16626740
>chr4:16627463-16627542
>chr4:16627628-16627706
>chr4:16628625-16630508
>chr4:16630543-16634286
>chr4:16634309-16635308
>chr4:16636671-16636773
>chr4:16637892-16637993
>chr4:16639455-16639784
>chr4:16641375-16641767
>chr4:16643481-16643530
>chr4:16644404-16644813
>chr4:16645248-16645569
>chr4:16646867-16647078
>chr4:16647103-16647516
>chr4:16648056-16648116
>chr4:16649598-16649676
>chr4:16650151-16650246
>chr4:16651947-16652281
>chr4:16655891-16656206
>chr4:16656441-16656539
>chr4:16656835-16656897
>chr4:16658829-16658887
>chr4:16659619-16659714
>chr4:16660017-16660086
>chr4:16660537-16660614
>chr4:16661344-16661559
>chr4:16661711-16661817
>chr4:16662291-16662333
>chr4:16662506-16662934
>chr4:16663228-16663345
>chr4:16664071-16664428
>chr4:16665242-16665569
>chr4:16665822-16665929
>chr4:16668620-16668660
>chr4:16669927-16670010
>chr4:16670062-16670110
>chr4:16670665-16670760
>chr4:16672809-16673064
>chr4:16673658-16673780
>chr4:16677019-16677062
>chr4:16679275-16679558
>chr4:16679984-16680114
>chr4:16680226-16680292
>chr4:16680573-16680646
>chr4:16681532-16681894
>chr4:16684917-16684973
>chr4:16685353-16685440
>chr4:16685743-16686085
>chr4:16686722-16686758
>chr4:16687250-16687537
>chr4:16688470-16688525
>chr4:16690244-16690611
>chr4:16693331-16693599
>chr4:16694307-16694384
>chr4:16695251-16695875
>chr4:16697146-16697472
>chr4:16697950-16697994
>chr4:16698480-16698765
>chr4:16699670-16699794
>chr4:16699898-16700198
>chr4:16700350-16700400
>chr4:16701914-16701993
>chr4:16706230-16706562
>chr4:16708187-16708353
>chr4:16709119-16709199
>chr4:16711296-16711343
>chr4:16711676-16713173
>chr4:16713258-16713346
>chr4:16713608-16713705
>chr4:16714910-16714975
>chr4:16716933-16717001
>chr4:16717120-16717248
>chr4:16718259-16718451
>chr4:16719625-16719684
>chr4:16719871-16719913
>chr4:16720170-16720356
>chr4:16722219-16722438
>chr4:16722743-16722928
>chr4:16722966-16723082
>chr4:16723194-16723500
>chr4:16725240-16725379
>chr4:16725474-16725510
>chr4:16725693-16726133
>chr4:16730061-16730105
>chr4:16731184-16731394
>chr4:16731635-16731685
>chr4:16734574-16735022
>chr4:16735586-16735651
>chr4:16735837-16735988
>chr4:16737107-16737466
>chr4:16738354-16738416
>chr4:16738988-16739054
>chr4:16739191-16739829
>chr4:16742027-16742377
>chr4:16742947-16743302
>chr4:16744142-16744827
>chr4:16746483-16746838
>chr4:16747919-16747960
>chr4:16749310-16749610
>chr4:16749979-16750225
>chr4:16750785-16750879
>chr4:16751931-16751994
>chr4:16754534-16754841
>chr4:16755460-16755591
>chr4:16756158-16756472
>chr4:16756575-16756729
>chr4:16760874-16760946
>chr4:16761841-16762234
>chr4:16762380-16762798
>chr4:16765976-16766030
>chr4:16766367-16766793
>chr4:16767578-16767618
>chr4:16768858-16768900
>chr4:16769248-16769603
>chr4:16772603-16772678
>chr4:16773208-16773641
>chr4:16773716-16774186
>chr4:16774570-16774933
>chr4:16775017-16775146
>chr4:16775431-16775545
>chr4:16775784-16775822
>chr4:16776082-16776123
>chr4:16776901-16777031
>chr4:16777661-16777740
>chr4:16778759-16778833
>chr4:16779850-16780036
>chr4:16780191-16780530
>chr4:16780623-16780669
>chr4:16780774-16780825
>chr4:16782208-16782774
>chr4:16783787-16783876
>chr4:16787075-16787199
>chr4:16787328-16787625
>chr4:16789534-16790022
>chr4:16790316-16790566
>chr4:16791236-16791578
>chr4:16792891-16792952
>chr4:16794531-16794606
>chr4:16796012-16796315
>chr4:16796619-16796730
>chr4:16797000-16797065
>chr4:16797256-16797337
>chr4:16797625-16797677
>chr4:16797748-16798186
>chr4:16798839-16799153
>chr4:16799728-16799816
>chr4:16799845-16800004
>chr4:16800656-16801018
>chr4:16802643-16802763
>chr4:16803725-16803768
>chr4:16803838-16803894
>chr4:16804071-16804349
>chr4:16805016-16805164
>chr4:16808086-16808150
>chr4:16808449-16808518
>chr4:16810375-16810425
>chr4:16810889-16811060
>chr4:16812567-16812698
>chr4:16812981-16813304
>chr4:16813849-16814175
>chr4:16815908-16816238
>chr4:16816375-16816710
>chr4:16820041-16820178
>chr4:16820275-16820308
>chr4:16821365-16821697
>chr4:16822503-16822870
>chr4:16824208-16824254
>chr4:16825966-16826026
>chr4:16826126-16826198
>chr4:16827428-16827469
>chr4:16829818-16830524
>chr4:16832064-16832171
>chr4:16832929-16833014
>chr4:16833513-16833847
>chr4:16833982-16834016
>chr4:16834530-16834846
>chr4:16835439-16835483
>chr4:16839159-16839534
>chr4:16839570-16839652
>chr4:16841619-16841657
>chr4:16843411-16843455
>chr4:16843589-16844281
>chr4:16845827-16846147
>chr4:16847592-16848058
>chr4:16851149-16851183
>chr4:16851422-16851658
>chr4:16852088-16852211
>chr4:16853132-16853720
>chr4:16853750-16854008
>chr4:16854114-16854321
>chr4:16854664-16854747
>chr4:16854933-16855036
>chr4:16855543-16855586
>chr4:16855746-16855846
>chr4:16856586-16856643
>chr4:16856735-16856936
>chr4:16857978-16858076
>chr4:16858167-16858226
>chr4:16859002-16859063
>chr4:16859101-16859144
>chr4:16860343-16860386
>chr4:16861366-16861458
>chr4:16862224-16862281
>chr4:16862355-16862706
>chr4:16863651-16863962
>chr4:16864639-16865275
>chr4:16865786-16865837
>chr4:16868795-16869255
>chr4:16870618-16870934
>chr4:16871615-16871929
>chr4:16872281-16872347
>chr4:16873904-16874048
>chr4:16874237-16874379
>chr4:16875485-16875539
>chr4:16876867-16877073
>chr4:16879289-16879394
>chr4:16879429-16879511
>chr4:16879620-16879720
>chr4:16880677-16880929
>chr4:16881140-16881176
>chr4:16882027-16882071
>chr4:16882166-16882204
>chr4:16884133-16884175
>chr4:16884294-16884351
>chr4:16885082-16885149
>chr4:16885194-16885355
>chr4:16885953-16886251
>chr4:16886742-16887066
>chr4:16887220-16887255
>chr4:16888757-16888893
>chr4:16889019-16889124
>chr4:16889722-16889759
>chr4:16891276-16891612
>chr4:16893488-16893538
>chr4:16894462-16894512
>chr4:16895527-16895659
>chr4:16896673-16896709
>chr4:16897877-16898000
>chr4:16898572-16898627
>chr4:16898662-16898851
>chr4:16899319-16899391
>chr4:16899491-16899542
>chr4:16900994-16901101
>chr4:16901202-16901266
>chr4:16901496-16902005
>chr4:16902173-16902470
>chr4:16903889-16904212
>chr4:16904998-16905054
>chr4:16905931-16906277
>chr4:16908152-16908205
>chr4:16908294-16908713
>chr4:16909047-16909129
>chr4:16910529-16910824
>chr4:16911169-16911259
>chr4:16911767-16912148
>chr4:16912330-16912401
>chr4:16913667-16913752
>chr4:16913899-16914092
>chr4:16914187-16914669
>chr4:16914962-16915469
>chr4:16915516-16915575
>chr4:16915728-16915781
>chr4:16917356-16917906
>chr4:16918730-16919280
>chr4:16919356-16919666
>chr4:16919767-16920086
>chr4:16920718-16921028
>chr4:16921106-16921703
>chr4:16921950-16922327
>chr4:16922683-16922757
>chr4:16922945-16923000
>chr4:16924074-16924258
>chr4:16924327-16924528
>chr4:16924906-16924944
>chr4:16926761-16927044
>chr4:16928066-16928300
>chr4:16928658-16929019
>chr4:16929111-16929211
>chr4:16929243-16929345
>chr4:16930051-16930134
>chr4:16930183-16930270
>chr4:16933098-16933429
>chr4:16933651-16933722
>chr4:16933978-16934034
>chr4:16934522-16934861
>chr4:16934891-16935087
>chr4:16936260-16936299
>chr4:16936631-16937076
>chr4:16937715-16938078
>chr4:16939853-16939934
>chr4:16941080-16941304
>chr4:16941524-16941574
>chr4:16942629-16949179
>chr4:16949225-16950528
>chr4:16950995-16951501
>chr4:16951763-16951828
>chr4:16954421-16954662
>chr4:16954767-16955311
>chr4:16955668-16955827
>chr4:16956030-16956453
>chr4:16956691-16956824
>chr4:16957309-16957427
>chr4:16958331-16958399
>chr4:16959942-16960128
>chr4:16960379-16962141
>chr4:16962229-16964176
>chr4:16964293-16964512
>chr4:16965760-16965801
>chr4:16965925-16966174
>chr4:16967200-16967500
>chr4:16970602-16971353
>chr4:16974269-16974350
>chr4:16974831-16975323
>chr4:16975981-16976027
>chr4:16976081-16976140
>chr4:16976283-16976365
>chr4:16976723-16977812
>chr4:16978665-16979057
>chr4:16979182-16979517
>chr4:16979575-16979658
>chr4:16979695-16980482
>chr4:16980597-16980860
>chr4:16980904-16981123
>chr4:16981200-16981470
>chr4:16981641-16981739
>chr4:16981853-16981912
>chr4:16982370-16982423
>chr4:16982723-16982812
>chr4:16982904-16983212
>chr4:16983242-16983408
>chr4:16983564-16983685
>chr4:16984145-16984280
>chr4:16984705-16984833
>chr4:16985229-16985604
>chr4:16985714-16985796
>chr4:16985889-16986418
>chr4:16986509-16986725
>chr4:16986868-16987029
>chr4:16987107-16987151
>chr4:16989392-16989452
>chr4:16990277-16990318
>chr4:16990413-16990600
>chr4:16991069-16991233
>chr4:16991357-16991392
>chr4:16991495-16991605
>chr4:16991686-16992155
>chr4:16992437-16992499
>chr4:16996505-16996958
>chr4:16997229-17003971
>chr4:17004116-17004187
>chr4:17004386-17004515
>chr4:17005296-17005367
>chr4:17005716-17006055
>chr4:17006876-17006934
>chr4:17008373-17008735
>chr4:17009176-17009230
>chr4:17009286-17009515
>chr4:17009706-17010020
>chr4:17010218-17010288
>chr4:17011146-17011184
>chr4:17011514-17011827
>chr4:17013311-17013432
>chr4:17013527-17013785
>chr4:17014084-17014175
>chr4:17014316-17014564
>chr4:17014824-17015315
>chr4:17015454-17015914
>chr4:17016015-17016730
>chr4:17016763-17016969
>chr4:17017066-17017431
>chr4:17017628-17017754
>chr4:17018154-17018241
>chr4:17018667-17019046
>chr4:17019814-17020331
>chr4:17021429-17021753
>chr4:17022453-17022780
>chr4:17023084-17023139
>chr4:17023245-17023555
>chr4:17023724-17023814
>chr4:17023901-17024019
>chr4:17024071-17024509
>chr4:17024592-17024665
>chr4:17026981-17027062
>chr4:17028201-17028540
>chr4:17029220-17029321
>chr4:17029797-17029833
>chr4:17029927-17030294
>chr4:17031248-17031609
>chr4:17033241-17033318
>chr4:17034770-17034876
>chr4:17035122-17035296
>chr4:17035570-17035710
>chr4:17035823-17036936
>chr4:17037018-17037292
>chr4:17037455-17037510
>chr4:17037655-17037715
>chr4:17038965-17039028
>chr4:17039174-17039555
>chr4:17042074-17042560
>chr4:17043174-17043727
>chr4:17045050-17045123
>chr4:17045365-17045656
>chr4:17046497-17046570
>chr4:17046782-17046848
>chr4:17047287-17047841
>chr4:17047944-17048069
>chr4:17048372-17049531
>chr4:17049599-17050832
>chr4:17050895-17051698
>chr4:17053476-17053521
>chr4:17053691-17053888
>chr4:17054163-17054208
>chr4:17055451-17055516
>chr4:17057813-17057851
>chr4:17060378-17060428
>chr4:17060550-17061005
>chr4:17061481-17061613
>chr4:17062543-17062575
>chr4:17062639-17063921
>chr4:17065191-17065234
>chr4:17068071-17068219
>chr4:17069793-17069927
>chr4:17071707-17072169
>chr4:17074203-17074563
>chr4:17075314-17075420
>chr4:17075595-17075668
>chr4:17075982-17076048
>chr4:17078674-17079109
>chr4:17079453-17080269
>chr4:17080609-17080709
>chr4:17081749-17082066
>chr4:17083385-17083704
>chr4:17084471-17084616
>chr4:17084742-17085098
>chr4:17085553-17085606
>chr4:17086201-17086558
>chr4:17087118-17087236
>chr4:17088562-17088931
>chr4:17089822-17090057
>chr4:17090424-17090614
>chr4:17091479-17091585
>chr4:17093237-17093370
>chr4:17094164-17094368
>chr4:17095985-17096212
>chr4:17097950-17098303
>chr4:17099365-17099501
>chr4:17099732-17100024
>chr4:17100083-17100441
>chr4:17100573-17100622
>chr4:17101677-17101850
>chr4:17101884-17101961
>chr4:17102643-17102720
>chr4:17105234-17105515
>chr4:17105710-17106200
>chr4:17107863-17108946
>chr4:17109054-17109161
>chr4:17109744-17109832
>chr4:17109964-17110006
>chr4:17110033-17110122
>chr4:17110206-17110855
>chr4:17111069-17111127
>chr4:17111890-17112023
>chr4:17114826-17114886
>chr4:17115478-17115558
>chr4:17116493-17116867
>chr4:17116926-17117171
>chr4:17117230-17117921
>chr4:17117984-17118828
>chr4:17118874-17119690
>chr4:17119744-17121583
>chr4:17121699-17121791
>chr4:17121914-17121973
>chr4:17122028-17122115
>chr4:17122707-17122814
>chr4:17122886-17122963
>chr4:17123418-17123854
>chr4:17124304-17124452
>chr4:17124539-17124648
>chr4:17125482-17125607
>chr4:17126059-17126238
>chr4:17127073-17127119
>chr4:17127837-17127891
>chr4:17128839-17128953
>chr4:17130572-17130898
>chr4:17131123-17131181
>chr4:17131907-17131981
>chr4:17133123-17133328
>chr4:17133377-17133461
>chr4:17136329-17136403
>chr4:17137192-17137587
>chr4:17138350-17138515
>chr4:17139626-17140645
>chr4:17140800-17141124
>chr4:17141419-17141458
>chr4:17143278-17143327
>chr4:17144786-17144824
>chr4:17144925-17145768
>chr4:17148883-17149251
>chr4:17150810-17151285
>chr4:17152299-17152408
>chr4:17152562-17152811
>chr4:17153377-17153471
>chr4:17153568-17153632
>chr4:17154599-17154654
>chr4:17154890-17155073
>chr4:17156439-17156509
>chr4:17156990-17157082
>chr4:17157636-17157692
>chr4:17157768-17164426
>chr4:17166221-17166364
>chr4:17167526-17167648
>chr4:17169373-17169437
>chr4:17171804-17171995
>chr4:17173290-17173399
>chr4:17173931-17174246
>chr4:17175195-17175387
>chr4:17176520-17176574
>chr4:17177788-17178114
>chr4:17179647-17179767
>chr4:17180620-17180871
>chr4:17180907-17181995
>chr4:17182090-17182560
>chr4:17183982-17184120
>chr4:17184447-17184592
>chr4:17184647-17184762
>chr4:17185425-17185767
>chr4:17185871-17186037
>chr4:17186076-17186254
>chr4:17188126-17188156
>chr4:17189043-17189109
>chr4:17190254-17190616
>chr4:17192502-17192580
>chr4:17194973-17195275
>chr4:17195720-17195817
>chr4:17196163-17196445
>chr4:17196792-17196864
>chr4:17197914-17198807
>chr4:17198854-17199330
>chr4:17199442-17199921
>chr4:17200015-17200206
>chr4:17201118-17201482
>chr4:17206030-17206471
>chr4:17208322-17208717
>chr4:17209624-17209951
>chr4:17211334-17211529
>chr4:17212716-17212986
>chr4:17213174-17213654
>chr4:17213681-17213902
>chr4:17214039-17216655
>chr4:17216960-17217071
>chr4:17217407-17217505
>chr4:17217820-17217868
>chr4:17217927-17217989
>chr4:17218309-17218346
>chr4:17219141-17219276
>chr4:17223296-17223595
>chr4:17223769-17224109
>chr4:17224175-17224274
>chr4:17224533-17225354
>chr4:17225460-17225503
>chr4:17225767-17225979
>chr4:17226108-17226293
>chr4:17226453-17228755
>chr4:17228949-17229267
>chr4:17229443-17229475
>chr4:17229510-17229565
>chr4:17229735-17229852
>chr4:17230171-17230466
>chr4:17231816-17231948
>chr4:17231974-17232326
>chr4:17232602-17232650
>chr4:17233365-17233776
>chr4:17234360-17234474
>chr4:17234725-17234874
>chr4:17236820-17236943
>chr4:17237204-17237349
>chr4:17237475-17238031
>chr4:17238089-17238372
>chr4:17239291-17239374
>chr4:17239980-17240240
>chr4:17241377-17241521
>chr4:17243272-17243587
>chr4:17245062-17245521
>chr4:17247310-17247747
>chr4:17249033-17249363
>chr4:17250176-17250239
>chr4:17252184-17252247
>chr4:17252420-17252582
>chr4:17253440-17253774
>chr4:17254615-17255260
>chr4:17256370-17256690
>chr4:17259036-17259651
>chr4:17260372-17260449
>chr4:17260506-17260539
>chr4:17260767-17260824
>chr4:17260925-17260986
>chr4:17261108-17261242
>chr4:17261888-17262234
>chr4:17262464-17263020
>chr4:17263238-17263559
>chr4:17264123-17264219
>chr4:17264798-17264924
>chr4:17265017-17265240
>chr4:17267700-17267751
>chr4:17268037-17268084
>chr4:17268630-17268691
>chr4:17269815-17269892
>chr4:17270153-17270224
>chr4:17270626-17270964
>chr4:17272095-17272162
>chr4:17272492-17272534
>chr4:17273481-17273920
>chr4:17274192-17274527
>chr4:17275013-17275077
>chr4:17275722-17276334
>chr4:17276678-17276739
>chr4:17278700-17278832
>chr4:17279348-17280017
>chr4:17280371-17280495
>chr4:17280791-17280885
>chr4:17281131-17281177
>chr4:17281935-17282256
>chr4:17284259-17284353
>chr4:17286903-17287064
>chr4:17287275-17287311
>chr4:17287961-17288018
>chr4:17288726-17288839
>chr4:17289085-17289142
>chr4:17290704-17291061
>chr4:17291511-17291621
>chr4:17291847-17292057
>chr4:17292368-17293127
>chr4:17293219-17293277
>chr4:17293760-17293809
>chr4:17294324-17294397
>chr4:17294620-17294693
>chr4:17294806-17295402
>chr4:17295754-17296140
>chr4:17296483-17296584
>chr4:17298577-17298846
>chr4:17299686-17300304
>chr4:17300608-17300986
>chr4:17301634-17301691
>chr4:17302438-17302795
>chr4:17303803-17303868
>chr4:17303926-17304117
>chr4:17304284-17304374
>chr4:17304474-17304518
>chr4:17304595-17304669
>chr4:17304881-17307714
>chr4:17307880-17308211
>chr4:17308443-17308818
>chr4:17309705-17309771
>chr4:17309995-17311621
>chr4:17311675-17311865
>chr4:17312296-17312691
>chr4:17312900-17313964
>chr4:17314425-17314757
>chr4:17314891-17315127
>chr4:17315855-17316080
>chr4:17317271-17317431
>chr4:17318945-17319284
>chr4:17319499-17319614
>chr4:17321571-17321663
>chr4:17322454-17322609
>chr4:17322843-17322916
>chr4:17322916-17322942
>chr4:17323067-17323161
>chr4:17325177-17325248
>chr4:17328147-17328248
>chr4:17328887-17328938
>chr4:17329054-17329089
>chr4:17330301-17330640
>chr4:17331364-17331428
>chr4:17332037-17332512
>chr4:17334534-17335075
>chr4:17335315-17335385
>chr4:17337255-17337349
>chr4:17337734-17338067
>chr4:17338854-17339154
>chr4:17339329-17339878
>chr4:17340355-17340720
>chr4:17341387-17341547
>chr4:17341879-17342283
>chr4:17344192-17344357
>chr4:17344871-17344914
>chr4:17345382-17345487
>chr4:17345721-17346189
>chr4:17346897-17346971
>chr4:17347903-17348240
>chr4:17348412-17348469
>chr4:17349327-17350089
>chr4:17350732-17351105
>chr4:17351508-17351845
>chr4:17352445-17352707
>chr4:17352741-17352813
>chr4:17353382-17353734
>chr4:17354879-17354991
>chr4:17355270-17355334
>chr4:17357062-17357108
>chr4:17357254-17357394
>chr4:17357457-17357612
>chr4:17357866-17358200
>chr4:17360273-17360478
>chr4:17360546-17360633
>chr4:17360850-17361010
>chr4:17361131-17361313
>chr4:17362612-17362754
>chr4:17363549-17363633
>chr4:17363671-17363997
>chr4:17364171-17364240
>chr4:17364288-17364463
>chr4:17365511-17365565
>chr4:17365870-17366168
>chr4:17367075-17367109
>chr4:17367220-17368148
>chr4:17368269-17368426
>chr4:17368824-17369355
>chr4:17370004-17370091
>chr4:17371526-17371666
>chr4:17371858-17371949
>chr4:17373167-17373245
>chr4:17375908-17376038
>chr4:17377369-17377714
>chr4:17378324-17378482
>chr4:17378687-17378741
>chr4:17379066-17379174
>chr4:17379686-17380512
>chr4:17380788-17380887
>chr4:17380981-17381386
>chr4:17381492-17381553
>chr4:17381864-17382171
>chr4:17382255-17382394
>chr4:17382549-17383317
>chr4:17383713-17384386
>chr4:17384402-17384524
>chr4:17384574-17384914
>chr4:17385021-17385310
>chr4:17385675-17385707
>chr4:17386095-17386516
>chr4:17386633-17386774
>chr4:17387018-17387367
>chr4:17387744-17388143
>chr4:17388725-17388778
>chr4:17388927-17389110
>chr4:17389443-17389861
>chr4:17390105-17390166
>chr4:17390227-17391535
>chr4:17391745-17391868
>chr4:17391924-17393386
>chr4:17394877-17395221
>chr4:17395389-17395494
>chr4:17395838-17395917
>chr4:17396590-17396658
>chr4:17398445-17398715
>chr4:17399220-17399524
>chr4:17399612-17400155
>chr4:17401005-17401449
>chr4:17401477-17401568
>chr4:17401930-17402112
>chr4:17402536-17403827
>chr4:17404264-17404340
>chr4:17404455-17404554
>chr4:17404593-17404734
>chr4:17405224-17405319
>chr4:17405730-17406129
>chr4:17409932-17410479
>chr4:17410507-17410589
>chr4:17410671-17411116
>chr4:17411495-17411641
>chr4:17411673-17412103
>chr4:17412157-17412433
>chr4:17412958-17413111
>chr4:17413378-17414842
>chr4:17415543-17415704
>chr4:17416068-17416131
>chr4:17419613-17419647
>chr4:17421357-17421401
>chr4:17421483-17421540
>chr4:17422267-17422491
>chr4:17422862-17424327
>chr4:17425554-17425677
>chr4:17426840-17426912
>chr4:17427150-17427445
>chr4:17428974-17429295
>chr4:17429498-17429847
>chr4:17430808-17430951
>chr4:17431132-17433754
>chr4:17434006-17434150
>chr4:17434783-17434863
>chr4:17435542-17436866
>chr4:17436894-17437210
>chr4:17437504-17437554
>chr4:17438000-17438401
>chr4:17438817-17439146
>chr4:17439231-17439454
>chr4:17439531-17439648
>chr4:17439748-17440055
>chr4:17440485-17445705
>chr4:17445965-17445998
>chr4:17446111-17446426
>chr4:17447054-17447090
>chr4:17448000-17448326
>chr4:17448821-17449152
>chr4:17449335-17449414
>chr4:17450580-17450741
>chr4:17450856-17451000
>chr4:17451067-17451171
>chr4:17451205-17453299
>chr4:17453419-17453542
>chr4:17453883-17456439
>chr4:17457853-17458265
>chr4:17458340-17458700
>chr4:17458780-17458904
>chr4:17458947-17459125
>chr4:17459163-17460153
>chr4:17460548-17461539
>chr4:17462870-17463257
>chr4:17463513-17463609
>chr4:17463937-17463978
>chr4:17464164-17464360
>chr4:17464407-17464879
>chr4:17465410-17465965
>chr4:17466551-17466626
>chr4:17466765-17467312
>chr4:17468490-17468678
>chr4:17469151-17469633
>chr4:17469700-17470036
>chr4:17470352-17470435
>chr4:17471559-17471600
>chr4:17471992-17472190
>chr4:17472784-17473094
>chr4:17473148-17473496
>chr4:17474261-17474997
>chr4:17475221-17475302
>chr4:17476146-17476534
>chr4:17478535-17479165
>chr4:17479453-17479752
>chr4:17479973-17480261
>chr4:17482317-17482437
>chr4:17482997-17483253
>chr4:17483282-17483332
>chr4:17483797-17483841
>chr4:17483957-17484262
>chr4:17484584-17486123
>chr4:17486181-17486259
>chr4:17487359-17487823
>chr4:17487930-17488307
>chr4:17488374-17488492
>chr4:17488976-17489089
>chr4:17489914-17489947
>chr4:17491527-17491685
>chr4:17491886-17492069
>chr4:17493041-17493439
>chr4:17493582-17493631
>chr4:17495740-17496063
>chr4:17496156-17496493
>chr4:17496662-17497096
>chr4:17499585-17500260
>chr4:17500400-17500784
>chr4:17501199-17501322
>chr4:17503605-17504022
>chr4:17505230-17505743
>chr4:17506106-17506472
>chr4:17507432-17507908
>chr4:17508136-17508461
>chr4:17508657-17508719
>chr4:17508727-17509184
>chr4:17509428-17509682
>chr4:17509898-17510180
>chr4:17510961-17511043
>chr4:17512554-17512587
>chr4:17512721-17512764
>chr4:17513849-17514040
>chr4:17515676-17515761
>chr4:17515881-17515962
>chr4:17517021-17517242
>chr4:17517562-17517633
>chr4:17518460-17518814
>chr4:17519473-17519512
>chr4:17519844-17520057
>chr4:17520709-17521042
>chr4:17522219-17522312
>chr4:17523196-17523484
>chr4:17523864-17523903
>chr4:17524035-17524073
>chr4:17524724-17524974
>chr4:17525352-17525683
>chr4:17525920-17525999
>chr4:17526269-17526580
>chr4:17527662-17527771
>chr4:17527930-17528282
>chr4:17528383-17528570
>chr4:17528703-17528857
>chr4:17529089-17529357
>chr4:17529929-17530081
>chr4:17530134-17530825
>chr4:17531200-17531562
>chr4:17532552-17532955
>chr4:17533422-17533473
>chr4:17533497-17534055
>chr4:17534325-17534690
>chr4:17534884-17535236
>chr4:17535588-17535697
>chr4:17535795-17535957
>chr4:17536048-17536156
>chr4:17536804-17537205
>chr4:17537361-17537499
>chr4:17538361-17538691
>chr4:17539212-17540145
>chr4:17540483-17540849
>chr4:17540962-17541356
>chr4:17541740-17542075
>chr4:17542229-17542613
>chr4:17543285-17544060
>chr4:17545109-17545400
>chr4:17546578-17547630
>chr4:17547700-17547915
>chr4:17548216-17548541
>chr4:17549518-17549832
>chr4:17550012-17550311
>chr4:17550605-17550715
>chr4:17551121-17551461
>chr4:17551544-17551808
>chr4:17552808-17553376
>chr4:17553490-17553611
>chr4:17553968-17554322
>chr4:17554397-17554692
>chr4:17555796-17555833
>chr4:17556449-17556671
>chr4:17556970-17557249
>chr4:17557381-17557714
>chr4:17558136-17558354
>chr4:17559818-17559871
>chr4:17560153-17560354
>chr4:17560642-17561303
>chr4:17563570-17563730
>chr4:17564023-17564075
>chr4:17564809-17565120
>chr4:17567526-17567602
>chr4:17567729-17568916
>chr4:17569252-17569607
>chr4:17569717-17569829
>chr4:17569882-17570717
>chr4:17570894-17571209
>chr4:17571829-17573089
>chr4:17573696-17574114
>chr4:17574927-17575232
>chr4:17575322-17575682
>chr4:17575745-17575897
>chr4:17576007-17576145
>chr4:17576306-17576949
>chr4:17580004-17580345
>chr4:17581471-17581603
>chr4:17582390-17582475
>chr4:17584107-17584306
>chr4:17585416-17585958
>chr4:17586737-17587115
>chr4:17588027-17588475
>chr4:17588597-17588675
>chr4:17589041-17589365
>chr4:17589639-17589755
>chr4:17590518-17591457
>chr4:17591939-17592137
>chr4:17592403-17592645
>chr4:17592763-17593253
>chr4:17593347-17593389
>chr4:17593475-17593915
>chr4:17594999-17595337
>chr4:17596306-17596658
>chr4:17597301-17597574
>chr4:17598147-17598272
>chr4:17598758-17599183
>chr4:17599254-17599568
>chr4:17601629-17601803
>chr4:17602410-17602552
>chr4:17602686-17603322
>chr4:17603343-17604263
>chr4:17605911-17605986
>chr4:17606322-17606638
>chr4:17608497-17609734
>chr4:17610343-17610639
>chr4:17610689-17610840
>chr4:17611079-17611231
>chr4:17611491-17612321
>chr4:17612527-17612599
>chr4:17613119-17613866
>chr4:17613923-17614050
>chr4:17615524-17615855
>chr4:17615974-17616260
>chr4:17616939-17616994
>chr4:17617627-17617920
>chr4:17617982-17618301
>chr4:17618520-17618910
>chr4:17619324-17619380
>chr4:17620359-17621316
>chr4:17622686-17623428
>chr4:17626067-17626260
>chr4:17626685-17626737
>chr4:17626917-17627460
>chr4:17627716-17627851
>chr4:17628251-17628370
>chr4:17629008-17629277
>chr4:17630246-17630616
>chr4:17631191-17631463
>chr4:17632006-17632375
>chr4:17632922-17633343
>chr4:17633413-17633477
>chr4:17634341-17634650
>chr4:17636115-17636432
>chr4:17637018-17637333
>chr4:17637548-17637608
>chr4:17638112-17638509
>chr4:17638619-17638660
>chr4:17638892-17639147
>chr4:17639826-17640516
>chr4:17640962-17641275
>chr4:17641449-17641809
>chr4:17641952-17642027
>chr4:17644244-17646755
>chr4:17647236-17647551
>chr4:17647659-17647711
>chr4:17648066-17648122
>chr4:17648318-17648656
>chr4:17649275-17649602
>chr4:17649784-17649937
>chr4:17650031-17650263
>chr4:17650508-17650579
>chr4:17650879-17651055
>chr4:17651246-17651579
>chr4:17651690-17651832
>chr4:17652016-17652458
>chr4:17652529-17652695
>chr4:17653518-17653597
>chr4:17653750-17653869
>chr4:17653995-17654188
>chr4:17654365-17654482
>chr4:17654847-17655145
>chr4:17655829-17655861
>chr4:17655910-17655948
>chr4:17656377-17656697
>chr4:17656971-17657086
>chr4:17657650-17657964
>chr4:17658139-17658220
>chr4:17659095-17659826
>chr4:17661221-17661587
>chr4:17661860-17662012
>chr4:17662179-17663622
>chr4:17663702-17664068
>chr4:17666013-17666062
>chr4:17666178-17666632
>chr4:17666764-17666844
>chr4:17666936-17667296
>chr4:17668514-17668928
>chr4:17670153-17670316
>chr4:17671589-17671670
>chr4:17671735-17671986
>chr4:17672094-17674270
>chr4:17674309-17674875
>chr4:17674921-17675415
>chr4:17675470-17676975
>chr4:17677076-17680332
>chr4:17680433-17680500
>chr4:17682470-17682826
>chr4:17683789-17684246
>chr4:17684750-17685829
>chr4:17686568-17686970
>chr4:17687440-17687710
>chr4:17687812-17687863
>chr4:17688709-17689010
>chr4:17689620-17690176
>chr4:17691391-17691719
>chr4:17691789-17692081
>chr4:17692170-17692275
>chr4:17692384-17692426
>chr4:17692838-17692951
>chr4:17693826-17693938
>chr4:17694245-17694545
>chr4:17694648-17694738
>chr4:17695148-17695468
>chr4:17696541-17696866
>chr4:17698722-17698781
>chr4:17698996-17699221
>chr4:17699398-17699454
>chr4:17699543-17699724
>chr4:17700177-17700233
>chr4:17700371-17700712
>chr4:17700858-17701015
>chr4:17701892-17701974
>chr4:17703214-17703528
>chr4:17703634-17703968
>chr4:17704884-17704976
>chr4:17706640-17707229
>chr4:17707532-17707572
>chr4:17707932-17707995
>chr4:17708335-17708749
>chr4:17708944-17709007
>chr4:17710034-17710541
>chr4:17710621-17710665
>chr4:17711066-17711681
>chr4:17714965-17715005
>chr4:17715189-17715788
>chr4:17715898-17715958
>chr4:17716335-17716652
>chr4:17716802-17717176
>chr4:17717234-17717302
>chr4:17719036-17719121
>chr4:17719341-17719440
>chr4:17720356-17721004
>chr4:17721071-17721409
>chr4:17724016-17724170
>chr4:17725930-17726230
>chr4:17726357-17726702
>chr4:17727417-17727825
>chr4:17727995-17728206
>chr4:17728254-17728412
>chr4:17728732-17735365
>chr4:17735375-17735420
>chr4:17736241-17736280
>chr4:17736861-17737178
>chr4:17738397-17738801
>chr4:17738887-17739083
>chr4:17739552-17739856
>chr4:17740072-17740378
>chr4:17741034-17741107
>chr4:17741278-17741325
>chr4:17741403-17741719
>chr4:17741788-17741889
>chr4:17742002-17742722
>chr4:17742774-17742917
>chr4:17744438-17744542
>chr4:17744587-17744751
>chr4:17745957-17746260
>chr4:17746444-17747080
>chr4:17747517-17748144
>chr4:17748482-17749168
>chr4:17749298-17749467
>chr4:17750496-17750550
>chr4:17750603-17750660
>chr4:17751018-17751339
>chr4:17753397-17753437
>chr4:17753960-17754009
>chr4:17754133-17754593
>chr4:17754808-17756076
>chr4:17756341-17756485
>chr4:17756649-17756947
>chr4:17757242-17757585
>chr4:17759150-17759801
>chr4:17760178-17760537
>chr4:17761033-17761119
>chr4:17761211-17761444
>chr4:17761560-17761844
>chr4:17761998-17762070
>chr4:17762168-17762220
>chr4:17763386-17763432
>chr4:17764741-17765084
>chr4:17765711-17765934
>chr4:17765997-17766059
>chr4:17766140-17767612
>chr4:17767689-17767732
>chr4:17768014-17768068
>chr4:17768231-17768653
>chr4:17768740-17769168
>chr4:17769304-17769407
>chr4:17769805-17769862
>chr4:17770432-17770907
>chr4:17771027-17771332
>chr4:17773552-17773886
>chr4:17774114-17774407
>chr4:17774972-17775485
>chr4:17775656-17775845
>chr4:17775918-17776018
>chr4:17776295-17776743
>chr4:17776953-17777328
>chr4:17777425-17777598
>chr4:17777829-17778085
>chr4:17778543-17778896
>chr4:17780709-17780768
>chr4:17780901-17780942
>chr4:17783126-17783450
>chr4:17783503-17783910
>chr4:17784599-17784808
>chr4:17785041-17785622
>chr4:17786175-17786365
>chr4:17789882-17790116
>chr4:17790172-17790474
>chr4:17790546-17790657
>chr4:17790932-17790985
>chr4:17791086-17792002
>chr4:17792060-17792155
>chr4:17792219-17793639
>chr4:17794130-17794571
>chr4:17794767-17794853
>chr4:17795428-17795618
>chr4:17796422-17796706
>chr4:17797000-17797115
>chr4:17797251-17797359
>chr4:17798343-17798633
>chr4:17799857-17800294
>chr4:17800784-17800851
>chr4:17801127-17801437
>chr4:17801464-17801501
>chr4:17801845-17802128
>chr4:17803029-17803326
>chr4:17805678-17805998
>chr4:17806260-17806322
>chr4:17806969-17807117
>chr4:17808743-17809053
>chr4:17809268-17809315
>chr4:17810148-17810208
>chr4:17812317-17812436
>chr4:17813150-17813231
>chr4:17813498-17813591
>chr4:17814328-17814436
>chr4:17814519-17814787
>chr4:17815526-17815827
>chr4:17816114-17816431
>chr4:17816824-17817129
>chr4:17817746-17817811
>chr4:17818562-17818626
>chr4:17818734-17818896
>chr4:17819194-17819730
>chr4:17820288-17820641
>chr4:17821477-17821798
>chr4:17822052-17822494
>chr4:17823819-17823918
>chr4:17825134-17825211
>chr4:17826521-17826576
>chr4:17826927-17827036
>chr4:17827552-17827655
>chr4:17827817-17828088
>chr4:17828454-17828531
>chr4:17828886-17828933
>chr4:17829004-17829055
>chr4:17829110-17829170
>chr4:17829643-17829791
>chr4:17830075-17830425
>chr4:17831302-17831469
>chr4:17832022-17832151
>chr4:17832944-17833006
>chr4:17833049-17833591
>chr4:17833791-17833850
>chr4:17834104-17834160
>chr4:17834554-17834869
>chr4:17835208-17835783
>chr4:17835838-17836081
>chr4:17836171-17836623
>chr4:17848350-17851319
>chr4:17851882-17851954
>chr4:17854181-17854218
>chr4:17856239-17856323
>chr4:17856383-17856535
>chr4:17857019-17857143
>chr4:17857241-17857302
>chr4:17857612-17857654
>chr4:17857685-17857740
>chr4:17857931-17857972
>chr4:17858353-17859194
>chr4:17859267-17859445
>chr4:17859742-17864529
>chr4:17865138-17865225
>chr4:17865289-17865586
>chr4:17865810-17865850
>chr4:17866828-17866894
>chr4:17867338-17867523
>chr4:17870177-17870321
>chr4:17870646-17870723
>chr4:17871111-17871208
>chr4:17871231-17871289
>chr4:17871985-17872205
>chr4:17872323-17872557
>chr4:17879547-17879648
>chr4:17880591-17880651
>chr4:17882899-17882973
>chr4:17883601-17883703
>chr4:17885290-17885370
>chr4:17885994-17886064
>chr4:17886811-17886865
>chr4:17888115-17888242
>chr4:17889011-17889085
>chr4:17891199-17891538
>chr4:17892197-17892512
>chr4:17893012-17893068
>chr4:17893220-17893276
>chr4:17893793-17894260
>chr4:17894419-17894756
>chr4:17895079-17896643
>chr4:17896688-17897359
>chr4:17897798-17897835
>chr4:17899818-17900045
>chr4:17900156-17900229
>chr4:17902976-17903058
>chr4:17903588-17903685
>chr4:17905398-17905468
>chr4:17906665-17907010
>chr4:17907714-17907831
>chr4:17908036-17908352
>chr4:17911362-17911710
>chr4:17911867-17912210
>chr4:17912317-17912387
>chr4:17912412-17912548
>chr4:17912725-17912942
>chr4:17913060-17913095
>chr4:17913291-17913557
>chr4:17913738-17913989
>chr4:17915043-17915181
>chr4:17915376-17915519
>chr4:17915753-17916114
>chr4:17916231-17917523
>chr4:17917923-17917991
>chr4:17918498-17918587
>chr4:17918690-17919238
>chr4:17919466-17919623
>chr4:17919766-17919794
>chr4:17919877-17920306
>chr4:17920397-17922676
>chr4:17922761-17925399
>chr4:17925513-17925969
>chr4:17926012-17926818
>chr4:17926876-17927229
>chr4:17927328-17927441
>chr4:17927514-17927865
>chr4:17927915-17928497
>chr4:17928946-17929051
>chr4:17929263-17929334
>chr4:17929504-17929546
>chr4:17929582-17930338
>chr4:17930742-17930790
>chr4:17931190-17931370
>chr4:17932681-17932802
>chr4:17934196-17934269
>chr4:17935391-17935810
>chr4:17936969-17937034
>chr4:17937409-17937531
>chr4:17937982-17938307
>chr4:17938395-17938774
>chr4:17939006-17939129
>chr4:17939177-17939251
>chr4:17939347-17939469
>chr4:17939869-17940230
>chr4:17940364-17940649
>chr4:17941092-17941483
>chr4:17942782-17943116
>chr4:17944215-17944430
>chr4:17944481-17944691
>chr4:17944785-17944882
>chr4:17945892-17945999
>chr4:17946509-17946566
>chr4:17946855-17947328
>chr4:17947520-17947716
>chr4:17948778-17948857
>chr4:17951770-17951862
>chr4:17952303-17953402
>chr4:17953743-17954209
>chr4:17955966-17956948
>chr4:17960623-17960758
>chr4:17961767-17961848
>chr4:17963428-17963478
>chr4:17963546-17963660
>chr4:17966216-17966246
>chr4:17966341-17966524
>chr4:17966674-17966945
>chr4:17967025-17967217
>chr4:17967312-17967720
>chr4:17967766-17968256
>chr4:17968585-17968843
>chr4:17971094-17971145
>chr4:17971761-17971802
>chr4:17971950-17972020
>chr4:17972440-17972830
>chr4:17974394-17974443
>chr4:17975173-17975718
>chr4:17975899-17975994
>chr4:17976566-17976633
>chr4:17976825-17976939
>chr4:17977221-17977379
>chr4:17977502-17977674
>chr4:17978190-17978223
>chr4:17978306-17978605
>chr4:17978893-17979170
>chr4:17979512-17979579
>chr4:17979767-17979919
>chr4:17980076-17980144
>chr4:17980678-17980795
>chr4:17980871-17981017
>chr4:17981395-17984713
>chr4:17984769-17986617
>chr4:17987213-17989024
>chr4:17989733-17989790
>chr4:17989918-17990405
>chr4:17992056-17992426
>chr4:17993156-17993524
>chr4:17994194-17994291
>chr4:17994652-17994738
>chr4:17994886-17994950
>chr4:17997282-17997361
>chr4:17997996-17999106
>chr4:17999141-17999575
>chr4:18000083-18000218
>chr4:18000482-18000549
>chr4:18001031-18001200
>chr4:18001229-18001277
>chr4:18003519-18003583
>chr4:18004272-18005746
>chr4:18005814-18006874
>chr4:18007254-18007416
>chr4:18008534-18008635
>chr4:18009100-18009129
>chr4:18010308-18010753
>chr4:18011766-18011855
>chr4:18013355-18013498
>chr4:18013818-18014208
>chr4:18015328-18015398
>chr4:18016212-18016299
>chr4:18016616-18016755
>chr4:18017531-18017653
>chr4:18019129-18019369
>chr4:18019909-18019953
>chr4:18021682-18021730
>chr4:18021874-18021952
>chr4:18024079-18024139
>chr4:18024162-18024509
>chr4:18025466-18025508
>chr4:18025971-18026288
>chr4:18027839-18027950
>chr4:18030228-18030768
>chr4:18031288-18031523
>chr4:18032680-18033018
>chr4:18033614-18033831
>chr4:18034094-18034139
>chr4:18034845-18034908
>chr4:18035331-18035701
>chr4:18036101-18036136
>chr4:18036248-18036787
>chr4:18037037-18037212
>chr4:18037319-18037566
>chr4:18038021-18038067
>chr4:18038154-18038479
>chr4:18038727-18038861
>chr4:18039834-18040101
>chr4:18040439-18040601
>chr4:18041134-18041445
>chr4:18041827-18041899
>chr4:18042613-18042706
>chr4:18044155-18044212
>chr4:18044418-18044489
>chr4:18044614-18044674
>chr4:18045624-18046020
>chr4:18046124-18046708
>chr4:18046982-18047224
>chr4:18048755-18049050
>chr4:18049446-18049664
>chr4:18049744-18050239
>chr4:18050430-18050718
>chr4:18051399-18051845
>chr4:18052974-18053375
>chr4:18054937-18055026
>chr4:18055328-18055470
>chr4:18056721-18056765
>chr4:18057262-18057586
>chr4:18058844-18059078
>chr4:18059280-18059480
>chr4:18059810-18059870
>chr4:18060811-18060925
>chr4:18061131-18061812
>chr4:18061849-18061935
>chr4:18062072-18062129
>chr4:18062192-18062486
>chr4:18062619-18062752
>chr4:18063212-18063291
>chr4:18064407-18064498
>chr4:18064576-18064653
>chr4:18064923-18064957
>chr4:18065645-18065687
>chr4:18066129-18066478
>chr4:18066540-18066634
>chr4:18066812-18066930
>chr4:18067459-18067577
>chr4:18068031-18068260
>chr4:18068533-18068632
>chr4:18069971-18070155
>chr4:18071463-18071739
>chr4:18071886-18074597
>chr4:18074810-18074853
>chr4:18075514-18075649
>chr4:18076841-18077112
>chr4:18078727-18079046
>chr4:18079636-18079675
>chr4:18080255-18080300
>chr4:18080647-18081003
>chr4:18081238-18081553
>chr4:18081761-18081817
>chr4:18081924-18081985
>chr4:18084068-18084119
>chr4:18084254-18084288
>chr4:18084324-18084519
>chr4:18085986-18088283
>chr4:18088402-18089121
>chr4:18090252-18093026
>chr4:18093377-18096829
>chr4:18098171-18099250
>chr4:18099561-18099668
>chr4:18101460-18101646
>chr4:18102906-18102956
>chr4:18103274-18103448
>chr4:18104164-18104221
>chr4:18104728-18104787
>chr4:18104892-18105061
>chr4:18105881-18106293
>chr4:18107109-18108006
>chr4:18108059-18109050
>chr4:18109608-18109682
>chr4:18111088-18111166
>chr4:18112222-18112293
>chr4:18113823-18113956
>chr4:18116401-18116481
>chr4:18117184-18117649
>chr4:18119869-18120533
>chr4:18120989-18121021
>chr4:18122488-18123097
>chr4:18123405-18123483
>chr4:18124270-18124391
>chr4:18124582-18124807
>chr4:18124872-18125064
>chr4:18125993-18126052
>chr4:18126404-18126674
>chr4:18126817-18126900
>chr4:18127601-18127926
>chr4:18129645-18129746
>chr4:18130935-18130987
>chr4:18133509-18133604
>chr4:18135186-18136814
>chr4:18137462-18137638
>chr4:18137888-18138479
>chr4:18138980-18139367
>chr4:18140026-18140133
>chr4:18140361-18140404
>chr4:18140472-18140503
>chr4:18140818-18141119
>chr4:18141319-18141375
>chr4:18141429-18141923
>chr4:18142461-18142600
>chr4:18142924-18143039
>chr4:18143240-18143388
>chr4:18143599-18143693
>chr4:18144060-18144441
>chr4:18145305-18145482
>chr4:18147267-18147717
>chr4:18148052-18148107
>chr4:18148575-18148625
>chr4:18149236-18149611
>chr4:18150780-18150845
>chr4:18150973-18151685
>chr4:18151745-18152343
>chr4:18152398-18152905
>chr4:18152947-18153137
>chr4:18153225-18154596
>chr4:18155585-18155734
>chr4:18157341-18157647
>chr4:18157720-18158104
>chr4:18158404-18159839
>chr4:18160751-18161069
>chr4:18162185-18164112
>chr4:18164288-18165037
>chr4:18165236-18165489
>chr4:18165650-18166291
>chr4:18166485-18166606
>chr4:18166728-18167469
>chr4:18167648-18167713
>chr4:18169275-18169318
>chr4:18170015-18170054
>chr4:18170690-18170842
>chr4:18170919-18170963
>chr4:18171078-18171463
>chr4:18171558-18171873
>chr4:18172133-18172285
>chr4:18173583-18173758
>chr4:18174374-18174778
>chr4:18175246-18177651
>chr4:18178592-18178665
>chr4:18178958-18179269
>chr4:18179958-18180277
>chr4:18181347-18181399
>chr4:18181703-18182765
>chr4:18183007-18183148
>chr4:18183363-18183490
>chr4:18184141-18184476
>chr4:18186936-18186971
>chr4:18188643-18188701
>chr4:18189447-18189692
>chr4:18190917-18191053
>chr4:18191379-18191635
>chr4:18193610-18193737
>chr4:18194847-18194922
>chr4:18195186-18195425
>chr4:18196362-18196586
>chr4:18197845-18197916
>chr4:18199112-18199301
>chr4:18200209-18200266
>chr4:18200933-18200988
>chr4:18201426-18201774
>chr4:18203253-18203365
>chr4:18203763-18203820
>chr4:18205293-18205499
>chr4:18206092-18212552
>chr4:18212652-18212783
>chr4:18213866-18214261
>chr4:18215089-18215131
>chr4:18215434-18215559
>chr4:18215962-18216253
>chr4:18216353-18216523
>chr4:18216807-18216899
>chr4:18217127-18217300
>chr4:18219220-18225507
>chr4:18225843-18226150
>chr4:18226796-18226897
>chr4:18228739-18230576
>chr4:18231076-18231138
>chr4:18231296-18231615
>chr4:18231763-18231836
>chr4:18232480-18232587
>chr4:18232925-18233182
>chr4:18233360-18233471
>chr4:18235684-18236067
>chr4:18236142-18236217
>chr4:18237199-18237493
>chr4:18238138-18238235
>chr4:18239983-18240083
>chr4:18240218-18240482
>chr4:18240645-18240770
>chr4:18241203-18241801
>chr4:18242206-18242338
>chr4:18242841-18242984
>chr4:18244646-18244756
>chr4:18245613-18245716
>chr4:18246030-18246454
>chr4:18246564-18246629
>chr4:18246762-18247151
>chr4:18252834-18253018
>chr4:18254493-18261003
>chr4:18261049-18261560
>chr4:18263805-18263836
>chr4:18264044-18269973
>chr4:18270080-18270450
>chr4:18271112-18271193
>chr4:18271427-18271703
>chr4:18273411-18273786
>chr4:18273843-18273888
>chr4:18275501-18275817
>chr4:18276390-18276470
>chr4:18276952-18277026
>chr4:18277159-18277363
>chr4:18278457-18278753
>chr4:18278813-18278852
>chr4:18279036-18279101
>chr4:18281005-18281069
>chr4:18284398-18284584
>chr4:18285569-18285605
>chr4:18287110-18287168
>chr4:18288656-18288861
>chr4:18289065-18289116
>chr4:18289384-18289960
>chr4:18290046-18290100
>chr4:18290233-18290289
>chr4:18290592-18290959
>chr4:18291801-18291859
>chr4:18292267-18292346
>chr4:18292443-18292724
>chr4:18293456-18293825
>chr4:18299237-18299306
>chr4:18299995-18300268
>chr4:18300324-18300415
>chr4:18300604-18300971
>chr4:18300995-18301034
>chr4:18301892-18302042
>chr4:18303672-18303788
>chr4:18305628-18306106
>chr4:18306361-18306551
>chr4:18307194-18307478
>chr4:18309809-18309869
>chr4:18309923-18310236
>chr4:18310917-18313019
>chr4:18313744-18314056
>chr4:18315674-18315947
>chr4:18316767-18316987
>chr4:18317573-18317670
>chr4:18317811-18317893
>chr4:18318212-18318519
>chr4:18319954-18319993
>chr4:18320784-18320852
>chr4:18322621-18322812
>chr4:18322900-18322916
>chr4:18326884-18327225
>chr4:18331201-18331502
>chr4:18331712-18331788
>chr4:18332007-18332054
>chr4:18332354-18333885
>chr4:18333975-18335480
>chr4:18337110-18343212
>chr4:18343380-18344056
>chr4:18344733-18345053
>chr4:18345267-18345432
>chr4:18345503-18345696
>chr4:18345879-18346242
>chr4:18346412-18347543
>chr4:18348465-18349325
>chr4:18349371-18351334
>chr4:18351409-18354351
>chr4:18354406-18354767
>chr4:18354815-18354910
>chr4:18354974-18355769
>chr4:18355838-18356425
>chr4:18356614-18356685
>chr4:18356847-18356903
>chr4:18356990-18357125
>chr4:18357602-18357871
>chr4:18358311-18358356
>chr4:18360723-18360816
>chr4:18361282-18361924
>chr4:18362082-18362285
>chr4:18363050-18365267
>chr4:18365445-18365623
>chr4:18366198-18366307
>chr4:18367086-18367360
>chr4:18367383-18367666
>chr4:18367720-18367972
>chr4:18368085-18370427
>chr4:18370461-18370566
>chr4:18370684-18371134
>chr4:18371499-18371635
>chr4:18371682-18372314
>chr4:18372366-18374212
>chr4:18374721-18375009
>chr4:18375210-18375401
>chr4:18376282-18376338
>chr4:18376385-18377125
>chr4:18380309-18380456
>chr4:18381174-18381243
>chr4:18381478-18381613
>chr4:18381650-18381695
>chr4:18382513-18382566
>chr4:18382810-18382910
>chr4:18384484-18384750
>chr4:18384984-18385658
>chr4:18385700-18385830
>chr4:18386553-18386708
>chr4:18387166-18387462
>chr4:18388714-18388761
>chr4:18388898-18388940
>chr4:18391074-18391384
>chr4:18391749-18392050
>chr4:18393904-18394301
>chr4:18395275-18395473
>chr4:18396982-18397191
>chr4:18400581-18401008
>chr4:18401208-18401353
>chr4:18404543-18404601
>chr4:18410121-18410514
>chr4:18411899-18412622
>chr4:18413331-18413383
>chr4:18413681-18414012
>chr4:18414899-18415207
>chr4:18415322-18415420
>chr4:18416363-18416394
>chr4:18417384-18418398
>chr4:18418433-18418919
>chr4:18418977-18419671
>chr4:18419734-18419810
>chr4:18423751-18423869
>chr4:18423942-18424976
>chr4:18425088-18425225
>chr4:18426001-18426615
>chr4:18426831-18426890
>chr4:18427362-18427590
>chr4:18427813-18427968
>chr4:18428357-18428452
>chr4:18428717-18428971
>chr4:18429364-18429476
>chr4:18429678-18429748
>chr4:18430377-18430418
>chr4:18431142-18431493
>chr4:18432915-18432968
>chr4:18433422-18433793
>chr4:18433819-18433942
>chr4:18435548-18435599
>chr4:18437118-18437567
>chr4:18438214-18438565
>chr4:18439957-18440071
>chr4:18440232-18440395
>chr4:18442070-18442139
>chr4:18442304-18442606
>chr4:18443226-18443445
>chr4:18443862-18444068
>chr4:18445579-18445655
>chr4:18445929-18446239
>chr4:18446426-18446517
>chr4:18446743-18446945
>chr4:18447053-18447120
>chr4:18447271-18447396
>chr4:18447443-18447553
>chr4:18447918-18448317
>chr4:18448483-18449099
>chr4:18449237-18449337
>chr4:18452566-18452757
>chr4:18453078-18453396
>chr4:18453732-18453812
>chr4:18453907-18453960
>chr4:18456609-18456768
>chr4:18456832-18457099
>chr4:18457708-18457841
>chr4:18458303-18458380
>chr4:18460400-18460543
>chr4:18460598-18460678
>chr4:18461848-18461978
>chr4:18462493-18462584
>chr4:18463442-18463510
>chr4:18463973-18464075
>chr4:18464123-18464160
>chr4:18464972-18465402
>chr4:18465447-18465666
>chr4:18467962-18468047
>chr4:18468104-18468327
>chr4:18468882-18469028
>chr4:18469124-18469277
>chr4:18469385-18469749
>chr4:18469984-18470042
>chr4:18470742-18470825
>chr4:18471849-18473073
>chr4:18473450-18473817
>chr4:18473896-18474008
>chr4:18475299-18475344
>chr4:18475590-18475919
>chr4:18476075-18476199
>chr4:18476292-18476341
>chr4:18476403-18477974
>chr4:18478160-18478570
>chr4:18478633-18478720
>chr4:18481733-18484180
>chr4:18484298-18484463
>chr4:18484520-18485066
>chr4:18485113-18486857
>chr4:18487230-18487322
>chr4:18488887-18489469
>chr4:18489496-18489572
>chr4:18489617-18490000
>chr4:18490022-18490424
>chr4:18490465-18500391
>chr4:18500857-18500934
>chr4:18501037-18501082
>chr4:18501397-18501514
>chr4:18502022-18502086
>chr4:18503530-18503682
>chr4:18503888-18504031
>chr4:18504254-18504623
>chr4:18505357-18506210
>chr4:18506467-18506803
>chr4:18507524-18507597
>chr4:18507751-18507888
>chr4:18511599-18511653
>chr4:18512269-18512436
>chr4:18512614-18512675
>chr4:18512801-18512884
>chr4:18512999-18513042
>chr4:18513153-18513204
>chr4:18514402-18514803
>chr4:18516021-18516352
>chr4:18517879-18518025
>chr4:18518368-18518496
>chr4:18519779-18519865
>chr4:18520155-18520374
>chr4:18520407-18520496
>chr4:18520788-18521589
>chr4:18524478-18524619
>chr4:18525393-18525483
>chr4:18525774-18525983
>chr4:18526775-18526857
>chr4:18527515-18527572
>chr4:18527616-18528381
>chr4:18528441-18528718
>chr4:18529866-18530341
>chr4:18530817-18530879
>chr4:18532094-18532195
>chr4:18532584-18532660
>chr4:18532727-18533146
>chr4:18534288-18534370
>chr4:18534603-18535024
>chr4:18536143-18536357
>chr4:18538147-18538817
>chr4:18539288-18539373
>chr4:18539713-18539794
>chr4:18540363-18540725
>chr4:18541600-18541689
>chr4:18542786-18542930
>chr4:18546078-18548022
>chr4:18548084-18552294
>chr4:18552569-18552640
>chr4:18552697-18552831
>chr4:18553046-18553220
>chr4:18553359-18553815
>chr4:18557986-18558018
>chr4:18558967-18565667
>chr4:18567299-18567413
>chr4:18567824-18567877
>chr4:18570289-18570322
>chr4:18571991-18572025
>chr4:18572207-18572251
>chr4:18572402-18572461
>chr4:18572893-18573259
>chr4:18573454-18573649
>chr4:18575113-18575192
>chr4:18576618-18576700
>chr4:18576957-18577052
>chr4:18577221-18577266
>chr4:18577896-18578066
>chr4:18579573-18579790
>chr4:18580725-18581332
>chr4:18584794-18584831
>chr4:18585216-18585479
>chr4:18585536-18585893
>chr4:18589164-18590001
>chr4:18590366-18590696
>chr4:18592559-18592863
>chr4:18594213-18594486
>chr4:18595483-18595550
>chr4:18595779-18596368
>chr4:18596861-18596953
>chr4:18597087-18603377
>chr4:18603604-18603659
>chr4:18604330-18604805
>chr4:18604896-18605137
>chr4:18609451-18609711
>chr4:18609763-18609832
>chr4:18610296-18610343
>chr4:18610513-18610871
>chr4:18611378-18612766
>chr4:18612887-18613269
>chr4:18613899-18614031
>chr4:18614650-18614936
>chr4:18615710-18615804
>chr4:18616758-18617101
>chr4:18617822-18617911
>chr4:18619021-18619330
>chr4:18620591-18620842
>chr4:18620876-18620962
>chr4:18622361-18622838
>chr4:18623309-18623378
>chr4:18624561-18624921
>chr4:18625005-18625060
>chr4:18625520-18625854
>chr4:18629551-18631131
>chr4:18631754-18631796
>chr4:18632103-18633570
>chr4:18635055-18635101
>chr4:18637522-18637715
>chr4:18640654-18640762
>chr4:18641029-18641120
>chr4:18642752-18643106
>chr4:18644335-18644366
>chr4:18644474-18644550
>chr4:18645068-18645198
>chr4:18645331-18645609
>chr4:18645744-18645775
>chr4:18647571-18647647
>chr4:18647696-18649409
>chr4:18649451-18650513
>chr4:18650633-18651054
>chr4:18651161-18651386
>chr4:18651650-18651966
>chr4:18652431-18652507
>chr4:18652688-18652784
>chr4:18653676-18653796
>chr4:18655193-18655289
>chr4:18657235-18657419
>chr4:18660203-18660402
>chr4:18660585-18660741
>chr4:18661091-18661429
>chr4:18661807-18661872
>chr4:18662005-18662440
>chr4:18663185-18663265
>chr4:18663524-18663881
>chr4:18665408-18665456
>chr4:18665608-18665917
>chr4:18666556-18666646
>chr4:18666789-18666928
>chr4:18667427-18667818
>chr4:18669847-18669900
>chr4:18670097-18670182
>chr4:18670282-18671757
>chr4:18672183-18672469
>chr4:18672928-18673130
>chr4:18677784-18677825
>chr4:18678936-18679010
>chr4:18680903-18681178
[truncated: 4,022,527 more chars]
