# Supplementary material for: Red: an intelligent, rapid, accurate tool for detecting repeats de-novo on the genomic scale
Source: BMC Bioinformatics. 2015 Jul 24;16:227. doi: 10.1186/s12859-015-0654-5 (PMC4513396; doi:10.1186/s12859-015-0654-5)
Supplement: Additional file 5 — Supplementary data set 4 — Red’s repeats of the Homo sapiens genome. The command “tar -xzf file” results in a directory that contains the locations of repeats found by Red in the genome of the Homo sapiens. [file 12859_2015_654_MOESM5_ESM.tar › GnmRptHg38/chr4_GL000008v2_random.rpt]

>chr4_GL000008v2_random:0-2500
>chr4_GL000008v2_random:2543-10876
>chr4_GL000008v2_random:10968-11078
>chr4_GL000008v2_random:11265-15206
>chr4_GL000008v2_random:15260-108303
>chr4_GL000008v2_random:108355-125866
>chr4_GL000008v2_random:125969-127461
>chr4_GL000008v2_random:127509-127559
>chr4_GL000008v2_random:127605-133263
>chr4_GL000008v2_random:133331-133697
>chr4_GL000008v2_random:133724-134042
>chr4_GL000008v2_random:134127-134517
>chr4_GL000008v2_random:134592-141065
>chr4_GL000008v2_random:141101-200147
>chr4_GL000008v2_random:200180-201574
>chr4_GL000008v2_random:201616-209709
