# Supplementary material for: Red: an intelligent, rapid, accurate tool for detecting repeats de-novo on the genomic scale
Source: BMC Bioinformatics. 2015 Jul 24;16:227. doi: 10.1186/s12859-015-0654-5 (PMC4513396; doi:10.1186/s12859-015-0654-5)
Supplement: Additional file 5 — Supplementary data set 4 — Red’s repeats of the Homo sapiens genome. The command “tar -xzf file” results in a directory that contains the locations of repeats found by Red in the genome of the Homo sapiens. [file 12859_2015_654_MOESM5_ESM.tar › GnmRptHg38/chr5.rpt]

>chr5:10000-11953
>chr5:12094-12125
>chr5:12256-12945
>chr5:13364-13544
>chr5:13659-14515
>chr5:14631-14761
>chr5:14818-15035
>chr5:15288-18253
>chr5:18322-19810
>chr5:20249-20322
>chr5:20684-20794
>chr5:20876-21019
>chr5:22056-24473
>chr5:25473-25618
>chr5:26721-29399
>chr5:29759-29949
>chr5:30148-30187
>chr5:31306-31788
>chr5:32402-32477
>chr5:33323-33400
>chr5:34658-36034
>chr5:36512-36819
>chr5:38646-38933
>chr5:39017-39533
>chr5:40532-40576
>chr5:40737-40871
>chr5:41362-41454
>chr5:42772-42883
>chr5:42990-44103
>chr5:44276-44700
>chr5:44809-45221
>chr5:46804-47274
>chr5:47576-47951
>chr5:48845-49348
>chr5:49512-49795
>chr5:50364-50631
>chr5:52197-52534
>chr5:52625-52848
>chr5:53904-53964
>chr5:56452-56535
>chr5:59409-59681
>chr5:59720-66746
>chr5:66775-67180
>chr5:67238-69669
>chr5:69788-70149
>chr5:70177-70828
>chr5:70912-71169
>chr5:72707-73845
>chr5:74287-74403
>chr5:74934-75004
>chr5:75398-75488
>chr5:79729-79762
>chr5:83002-83041
>chr5:83166-85486
>chr5:86273-86385
>chr5:86595-86733
>chr5:87038-87146
>chr5:87341-88202
>chr5:88269-88529
>chr5:88665-88761
>chr5:89015-89047
>chr5:92324-92507
>chr5:96270-96435
>chr5:97049-97587
>chr5:97656-97754
>chr5:97866-98287
>chr5:98393-99217
>chr5:99290-99573
>chr5:99679-100143
>chr5:100176-100240
>chr5:100354-102556
>chr5:102588-102771
>chr5:103597-104266
>chr5:106832-106922
>chr5:107263-107350
>chr5:108452-108802
>chr5:109174-109452
>chr5:109894-110793
>chr5:111269-111338
>chr5:113543-113590
>chr5:113971-115366
>chr5:115445-115922
>chr5:116006-116101
>chr5:116150-116449
>chr5:117360-117395
>chr5:117550-117901
>chr5:118528-118729
>chr5:118827-119452
>chr5:119952-120255
>chr5:120940-121270
>chr5:121674-121824
>chr5:121987-122330
>chr5:122383-122757
>chr5:123331-124172
>chr5:124235-124268
>chr5:124436-126488
>chr5:126689-126815
>chr5:126864-127382
>chr5:127663-128470
>chr5:128657-128852
>chr5:128921-128957
>chr5:129133-129306
>chr5:129368-129538
>chr5:131118-136318
>chr5:136414-136621
>chr5:136766-137040
>chr5:137216-137381
>chr5:137431-137485
>chr5:139893-139952
>chr5:140330-140417
>chr5:140610-140655
>chr5:140776-141260
>chr5:141396-141452
>chr5:141666-141723
>chr5:143949-144232
>chr5:145421-145631
>chr5:146016-146782
>chr5:147669-150274
>chr5:150394-150972
>chr5:151125-151324
>chr5:152227-152556
>chr5:152718-153157
>chr5:153216-153278
>chr5:153649-154335
>chr5:154588-154629
>chr5:158118-158829
>chr5:162649-162752
>chr5:164188-164406
>chr5:164476-166717
>chr5:168855-169180
>chr5:170300-170603
>chr5:174111-174463
>chr5:175566-176035
>chr5:177094-177199
>chr5:177519-177709
>chr5:178087-178265
>chr5:178328-178373
>chr5:178854-179067
>chr5:182568-182617
>chr5:183473-183769
>chr5:183916-184241
>chr5:184534-184902
>chr5:185645-185770
>chr5:186613-186694
>chr5:187977-188096
>chr5:190391-190550
>chr5:193540-193604
>chr5:195735-195778
>chr5:196673-197783
>chr5:197845-197997
>chr5:199545-199636
>chr5:199852-199999
>chr5:200838-201106
>chr5:202297-202592
>chr5:202944-203271
>chr5:203345-203378
>chr5:209008-209713
>chr5:210128-210252
>chr5:210334-210458
>chr5:210594-213694
>chr5:213785-213940
>chr5:214084-214164
>chr5:214717-215054
>chr5:216082-216352
>chr5:216980-217172
>chr5:217352-217416
>chr5:218431-218500
>chr5:220811-221119
>chr5:222082-222650
>chr5:223684-223780
>chr5:224209-224386
>chr5:224586-224708
>chr5:226335-227349
>chr5:228937-229608
>chr5:229670-229925
>chr5:230110-230647
>chr5:231256-231600
>chr5:232212-232559
>chr5:233371-233430
>chr5:234095-234459
>chr5:234557-234810
>chr5:236012-236358
>chr5:236646-236956
>chr5:238304-239024
>chr5:239279-239573
>chr5:239749-240121
>chr5:240785-240985
>chr5:242195-242654
>chr5:242706-243820
>chr5:243897-246444
>chr5:246465-249796
>chr5:251765-252970
>chr5:253428-254069
>chr5:254981-255079
>chr5:255442-255796
>chr5:255890-256145
>chr5:256766-257078
>chr5:257212-262387
>chr5:262436-262657
>chr5:262722-263232
>chr5:263937-263995
>chr5:264091-264162
>chr5:264910-265224
>chr5:265560-265838
>chr5:265908-266130
>chr5:266457-266569
>chr5:268170-268505
>chr5:268948-269071
>chr5:269289-269705
>chr5:269769-269849
>chr5:270234-270283
>chr5:270692-271331
>chr5:271947-272111
>chr5:273122-273202
>chr5:274388-274459
>chr5:275132-275251
>chr5:275644-275715
>chr5:275988-276244
>chr5:276434-276558
>chr5:276643-276743
>chr5:277075-278316
>chr5:278426-278907
>chr5:279555-279859
>chr5:279895-281002
>chr5:281128-281558
>chr5:281626-282074
>chr5:282208-282245
>chr5:282278-283155
>chr5:283190-283949
>chr5:284066-284361
>chr5:284409-284470
>chr5:284524-284557
>chr5:284657-284926
>chr5:284997-285201
>chr5:285238-285705
>chr5:285799-286484
>chr5:286677-286773
>chr5:286853-286901
>chr5:286980-287145
>chr5:288233-288331
>chr5:288389-288627
>chr5:288813-288992
>chr5:289651-289748
>chr5:289838-290013
>chr5:290131-290284
>chr5:290590-290664
>chr5:290711-291092
>chr5:291198-291940
>chr5:292164-292562
>chr5:293229-294268
>chr5:294407-294460
>chr5:294862-294925
>chr5:295768-295806
>chr5:295867-295967
>chr5:296069-296189
>chr5:296298-296372
>chr5:297556-297594
>chr5:298559-298888
>chr5:298938-299139
>chr5:299513-299873
>chr5:301607-302971
>chr5:304848-304991
>chr5:307177-307415
>chr5:309561-310147
>chr5:311666-311988
>chr5:312632-312845
>chr5:313445-313599
>chr5:313657-313849
>chr5:315629-315806
>chr5:316062-316200
>chr5:317124-317176
>chr5:317757-318344
>chr5:320010-320330
>chr5:323961-324373
>chr5:324403-324864
>chr5:325700-326083
>chr5:326123-326280
>chr5:326420-327356
>chr5:327451-333002
>chr5:333032-333767
>chr5:333904-334166
>chr5:334380-334685
>chr5:334755-334851
>chr5:335015-335219
>chr5:335364-335447
>chr5:336432-336722
>chr5:336780-337098
>chr5:337337-337615
>chr5:338409-338804
>chr5:338938-339010
>chr5:339113-339439
>chr5:339626-339793
>chr5:339955-339987
>chr5:340201-340502
>chr5:340583-342122
>chr5:342216-342460
>chr5:344388-345632
>chr5:347468-347557
>chr5:348774-348858
>chr5:349025-349074
>chr5:349142-349625
>chr5:350082-350215
>chr5:350883-351250
>chr5:351426-351477
>chr5:352180-352964
>chr5:356447-359421
>chr5:360090-360294
>chr5:360897-361259
>chr5:361875-362090
>chr5:362206-362360
>chr5:362796-362837
>chr5:364555-364807
>chr5:365246-365469
>chr5:365580-365631
>chr5:365713-365833
>chr5:366339-366457
>chr5:367183-367226
>chr5:370064-370281
>chr5:371008-371087
>chr5:372136-372299
>chr5:373203-373364
>chr5:377040-377079
>chr5:377722-377818
>chr5:378622-378737
>chr5:379740-379813
>chr5:379897-379971
>chr5:380111-380697
>chr5:380802-381108
>chr5:381199-381239
>chr5:381433-382027
>chr5:382087-383200
>chr5:383543-383950
>chr5:383995-384183
>chr5:384430-384748
>chr5:384846-385467
>chr5:385553-385744
>chr5:385881-385976
>chr5:386776-386976
>chr5:388006-388075
>chr5:388983-389039
>chr5:389886-390050
>chr5:390162-390231
>chr5:390277-390369
>chr5:391307-392498
>chr5:393608-393934
>chr5:394230-394656
>chr5:394774-394823
>chr5:396981-398290
>chr5:399602-399638
>chr5:402282-402573
>chr5:402766-402998
>chr5:403276-403650
>chr5:407019-407053
>chr5:407495-407839
>chr5:409642-409808
>chr5:410189-410537
>chr5:410720-410965
>chr5:411050-411182
>chr5:411529-411714
>chr5:412687-412979
>chr5:413978-414293
>chr5:415291-415678
>chr5:416936-417502
>chr5:419161-419513
>chr5:424129-424501
>chr5:424629-424720
>chr5:424885-424989
>chr5:425303-425544
>chr5:426170-427136
>chr5:427570-427622
>chr5:428551-429080
>chr5:429437-429513
>chr5:433267-433400
>chr5:435289-435348
>chr5:437056-437204
>chr5:438933-439378
>chr5:441159-441816
>chr5:441954-442267
>chr5:443210-443283
>chr5:445332-445657
>chr5:446569-446941
>chr5:449260-450434
>chr5:450554-450620
>chr5:450649-451219
>chr5:451343-451538
>chr5:451823-452147
>chr5:452184-452407
>chr5:452522-452575
>chr5:454749-454825
>chr5:455642-455909
>chr5:456220-456356
>chr5:458409-458501
>chr5:461247-461728
>chr5:462780-463187
>chr5:463294-463371
>chr5:463769-463833
>chr5:466310-466342
>chr5:466788-466835
>chr5:467152-467222
>chr5:467388-468620
>chr5:468883-469180
>chr5:469972-470010
>chr5:470359-470406
>chr5:473135-473184
>chr5:473783-473916
>chr5:474062-474861
>chr5:476124-476187
>chr5:477871-478056
>chr5:478400-478472
>chr5:480904-481178
>chr5:481772-482064
>chr5:482515-482557
>chr5:484064-484478
>chr5:486193-486273
>chr5:486841-487581
>chr5:487662-487973
>chr5:492129-492513
>chr5:495351-495972
>chr5:496768-497112
>chr5:497715-497928
>chr5:498435-498707
>chr5:500678-500874
>chr5:502308-502385
>chr5:503282-503502
>chr5:503964-504054
>chr5:504314-504396
>chr5:504952-505034
>chr5:505245-505811
>chr5:506757-507992
>chr5:508161-508198
>chr5:508276-508611
>chr5:508659-508696
>chr5:508818-509534
>chr5:511189-511401
>chr5:511800-511958
>chr5:512032-512162
>chr5:512237-512528
>chr5:513674-513734
>chr5:514313-514463
>chr5:514871-514973
>chr5:515715-516062
>chr5:516985-518111
>chr5:518809-518852
>chr5:520039-520088
>chr5:520790-520825
>chr5:521853-521958
>chr5:522470-522774
>chr5:522942-523011
>chr5:524985-525068
>chr5:525845-525926
>chr5:528555-528603
>chr5:528645-528714
>chr5:528917-529035
>chr5:530261-530331
>chr5:532149-532495
>chr5:536369-537201
>chr5:539079-539112
>chr5:541154-541406
>chr5:541605-541800
>chr5:543210-543388
>chr5:543750-543835
>chr5:544944-545440
>chr5:547563-547717
>chr5:548827-549216
>chr5:549580-549930
>chr5:550095-550136
>chr5:550271-550847
>chr5:551010-551256
>chr5:551356-551417
>chr5:551579-551916
>chr5:552124-553887
>chr5:554403-554521
>chr5:554560-554649
>chr5:554688-555075
>chr5:556362-556661
>chr5:557118-557212
>chr5:557420-558059
>chr5:558395-558448
>chr5:558682-559172
>chr5:559615-560283
>chr5:560592-560660
>chr5:561327-561403
>chr5:561727-565887
>chr5:566705-566771
>chr5:567896-567975
>chr5:568295-568451
>chr5:570661-570804
>chr5:570955-571011
>chr5:571503-571598
>chr5:572920-573138
>chr5:573893-574042
>chr5:576005-576055
>chr5:576777-577680
>chr5:577765-577930
>chr5:578414-578521
>chr5:578967-579039
>chr5:581811-582563
>chr5:582610-582820
>chr5:583701-584436
>chr5:584482-585393
>chr5:585481-585578
>chr5:585910-586262
>chr5:587334-587421
>chr5:589374-589424
>chr5:589552-589617
>chr5:589857-590228
>chr5:591246-591320
>chr5:591431-592477
>chr5:593113-593463
>chr5:594312-594384
>chr5:595849-595961
>chr5:596678-596765
>chr5:596995-597028
>chr5:597075-597402
>chr5:597526-597600
>chr5:598216-598280
>chr5:599172-599280
>chr5:599330-600525
>chr5:600588-600626
>chr5:602799-602858
>chr5:603688-603783
>chr5:605052-605618
>chr5:605712-606205
>chr5:609023-609130
>chr5:611256-611336
>chr5:612201-612271
>chr5:613238-613658
>chr5:614080-614384
>chr5:614423-614786
>chr5:614851-614965
>chr5:615126-615490
>chr5:615617-615760
>chr5:616300-616352
>chr5:616787-616842
>chr5:617389-617490
>chr5:617714-617910
>chr5:618931-619004
>chr5:621765-622075
>chr5:623099-623181
>chr5:625110-625156
>chr5:626129-626242
>chr5:626427-626477
>chr5:626514-626823
>chr5:626889-627072
>chr5:627112-627230
>chr5:628340-629021
>chr5:629393-633549
>chr5:634779-634816
>chr5:634883-635072
>chr5:635409-635510
>chr5:635592-635708
>chr5:636524-636848
>chr5:637806-637849
>chr5:641727-642254
>chr5:642643-642698
>chr5:643048-643225
>chr5:644065-644150
>chr5:648213-651401
>chr5:651793-651891
>chr5:655077-655416
>chr5:656736-656785
>chr5:657201-657277
>chr5:658553-658971
>chr5:660193-660238
>chr5:660779-660867
>chr5:661941-662025
>chr5:662861-663080
>chr5:663129-663227
>chr5:665879-665953
>chr5:666139-666242
>chr5:667408-667560
>chr5:667606-667646
>chr5:667772-668498
>chr5:670315-670413
>chr5:673382-673437
>chr5:674260-674401
>chr5:676934-677036
>chr5:677319-677385
>chr5:678330-678393
>chr5:679205-679462
>chr5:680133-680221
>chr5:681910-682022
>chr5:682329-682661
>chr5:682885-683131
>chr5:683513-683758
>chr5:684440-684616
>chr5:685253-685357
>chr5:685544-685612
>chr5:686444-686808
>chr5:686880-687013
>chr5:687120-687148
>chr5:687269-687403
>chr5:687760-687862
>chr5:688889-689051
>chr5:689703-689963
>chr5:691274-691454
>chr5:691546-692086
>chr5:692115-692489
>chr5:693156-693253
>chr5:693355-693525
>chr5:694348-694519
>chr5:694955-695139
>chr5:695594-695688
>chr5:696481-696582
>chr5:696712-697113
>chr5:697713-698346
>chr5:698392-700603
>chr5:701048-701315
>chr5:702176-709076
>chr5:709190-710412
>chr5:710546-712021
>chr5:712588-712945
>chr5:713067-713363
>chr5:714164-714248
>chr5:714717-714881
>chr5:714939-715006
>chr5:715072-715147
>chr5:716982-717026
>chr5:718369-718736
>chr5:719346-719406
>chr5:719821-720175
>chr5:720502-721094
>chr5:721182-721450
>chr5:722981-723055
>chr5:724011-724616
>chr5:725204-725355
>chr5:726871-726977
>chr5:727465-727543
>chr5:728736-729028
>chr5:730326-730377
>chr5:730645-730979
>chr5:731080-731367
>chr5:732738-733114
>chr5:734188-734221
>chr5:734344-734514
>chr5:734592-734866
>chr5:734927-735110
>chr5:735200-736151
>chr5:736246-738713
>chr5:738879-740663
>chr5:742001-742347
>chr5:742450-742532
>chr5:742661-742871
>chr5:743058-743282
>chr5:743424-743545
>chr5:744279-744425
>chr5:744551-744904
>chr5:745973-746089
>chr5:746265-746328
>chr5:748825-749074
>chr5:750231-750424
>chr5:750694-750779
>chr5:750992-751061
>chr5:751276-751354
>chr5:751410-751580
>chr5:753450-753543
>chr5:753946-754306
>chr5:754441-754718
>chr5:755137-755318
>chr5:755482-755585
>chr5:755872-755960
>chr5:756704-756781
>chr5:760269-760300
>chr5:763007-763450
>chr5:764194-765908
>chr5:767503-767657
>chr5:767934-768167
>chr5:768378-768554
>chr5:768697-768824
>chr5:770383-770446
>chr5:770708-770780
>chr5:771335-771519
>chr5:772229-772317
>chr5:773485-773672
>chr5:773771-773860
>chr5:774054-774166
>chr5:774475-774802
>chr5:775062-775272
>chr5:775719-775990
>chr5:776673-776757
>chr5:777023-777250
>chr5:777372-777528
>chr5:777573-777741
>chr5:777786-778044
>chr5:778507-778811
>chr5:778943-779211
>chr5:779332-779466
>chr5:779823-779925
>chr5:780948-781110
>chr5:781762-782022
>chr5:783333-783513
>chr5:783605-783870
>chr5:784294-784385
>chr5:784738-784846
>chr5:785721-785851
>chr5:786287-786471
>chr5:786926-787021
>chr5:787811-787914
>chr5:788052-788439
>chr5:789041-791865
>chr5:792366-792631
>chr5:793466-794310
>chr5:794362-795601
>chr5:795795-796319
>chr5:796886-797243
>chr5:797516-797662
>chr5:798461-798545
>chr5:799014-799178
>chr5:799236-799303
>chr5:799369-799444
>chr5:801281-801325
>chr5:802669-803049
>chr5:803680-803919
>chr5:804147-804505
>chr5:804799-805421
>chr5:805509-805742
>chr5:806644-806715
>chr5:808341-809095
>chr5:809533-809669
>chr5:811186-811292
>chr5:811780-811858
>chr5:813051-813355
>chr5:813575-813902
>chr5:814021-814082
>chr5:814655-814706
>chr5:814968-815300
>chr5:815399-815618
>chr5:815741-816206
>chr5:817201-817280
>chr5:818578-818877
>chr5:820745-820819
>chr5:822072-822406
>chr5:822489-822794
>chr5:823889-823929
>chr5:824167-824215
>chr5:824253-824518
>chr5:825600-825633
>chr5:825756-825926
>chr5:826004-826278
>chr5:826339-826522
>chr5:826612-827563
>chr5:827729-828539
>chr5:828567-830899
>chr5:831065-832840
>chr5:834192-834608
>chr5:834652-834721
>chr5:834817-835058
>chr5:835245-835554
>chr5:835629-835732
>chr5:836485-836611
>chr5:836737-837086
>chr5:838046-838272
>chr5:840840-841587
>chr5:842698-842929
>chr5:843169-843246
>chr5:843459-843528
>chr5:843743-844099
>chr5:845889-845982
>chr5:846385-847234
>chr5:847653-847834
>chr5:847998-848101
>chr5:848388-848476
>chr5:848749-848963
>chr5:849424-849501
>chr5:849768-849817
>chr5:850199-850322
>chr5:851146-851193
>chr5:851756-852175
>chr5:852442-852575
>chr5:852616-855962
>chr5:856153-856589
>chr5:856757-856842
>chr5:857367-858426
>chr5:859193-859472
>chr5:860462-860645
>chr5:861854-862012
>chr5:863024-863068
>chr5:866438-868362
>chr5:869234-869298
>chr5:869422-869526
>chr5:869708-869762
>chr5:870287-870349
>chr5:872697-872760
>chr5:872909-873244
>chr5:873324-873487
>chr5:874105-874263
>chr5:875339-875654
>chr5:875739-875893
>chr5:877964-877996
>chr5:878466-878616
>chr5:878893-879126
>chr5:879337-879513
>chr5:879656-879783
>chr5:883226-883275
>chr5:884474-884539
>chr5:890048-890215
>chr5:891674-891720
>chr5:896031-896402
>chr5:897110-900013
>chr5:900720-900824
>chr5:901598-901931
>chr5:902177-902211
>chr5:902583-903206
>chr5:903235-903581
>chr5:904641-904715
>chr5:904886-904970
>chr5:905945-906191
>chr5:906795-906919
>chr5:908625-908981
>chr5:909509-910046
>chr5:911281-911602
>chr5:913345-913697
>chr5:915344-915626
>chr5:918004-918058
>chr5:918484-919023
>chr5:920248-920359
>chr5:920802-921345
>chr5:921527-921650
>chr5:924466-924820
>chr5:927970-930385
>chr5:930449-930511
>chr5:933285-935977
>chr5:937908-938238
>chr5:938925-938986
>chr5:939107-939176
>chr5:939388-939460
>chr5:940184-941842
>chr5:942074-942423
>chr5:942563-942621
>chr5:942921-942969
>chr5:944276-944320
>chr5:944734-945057
>chr5:949508-949740
>chr5:949991-950104
>chr5:950213-950441
>chr5:951961-952039
>chr5:953979-954064
>chr5:954346-955193
>chr5:955254-955907
>chr5:957681-957726
>chr5:960315-960394
>chr5:960604-960692
>chr5:963517-963581
>chr5:966618-966927
>chr5:968870-968908
>chr5:969383-969419
>chr5:970557-971292
>chr5:971359-973968
>chr5:974114-974304
>chr5:974660-974964
>chr5:975042-975105
>chr5:975334-976337
>chr5:976387-976679
>chr5:977722-977878
>chr5:977967-978043
>chr5:979157-979322
>chr5:979870-980009
>chr5:981598-981664
>chr5:981804-982381
>chr5:982588-982644
>chr5:982798-982882
>chr5:982975-983132
>chr5:983585-983973
>chr5:984898-984941
>chr5:985420-985506
>chr5:985765-985855
>chr5:985907-986426
>chr5:986650-987035
>chr5:987123-987207
>chr5:987315-988082
>chr5:988268-988332
>chr5:988967-989689
>chr5:990719-991018
>chr5:991052-991396
>chr5:993187-993501
>chr5:994061-994217
>chr5:994367-994452
>chr5:995936-996228
>chr5:996835-996881
>chr5:997097-997202
>chr5:998141-998319
>chr5:1001075-1001552
>chr5:1002572-1002925
>chr5:1006357-1006452
>chr5:1009926-1009973
>chr5:1010000-1010015
>chr5:1010308-1010389
>chr5:1012750-1012862
>chr5:1017629-1017792
>chr5:1017897-1017966
>chr5:1021292-1021499
>chr5:1021889-1026630
>chr5:1027451-1027515
>chr5:1031759-1031889
>chr5:1032916-1033002
>chr5:1034968-1035368
>chr5:1035470-1035957
>chr5:1036465-1036534
>chr5:1036798-1037122
>chr5:1038311-1038369
>chr5:1040114-1040534
>chr5:1041115-1041328
>chr5:1041435-1048418
>chr5:1048478-1048809
>chr5:1049829-1050163
>chr5:1052612-1052647
>chr5:1055125-1055169
>chr5:1056686-1056732
>chr5:1059752-1059850
>chr5:1060995-1061960
>chr5:1062663-1062733
>chr5:1063600-1063864
>chr5:1064447-1064498
>chr5:1064993-1065248
>chr5:1068159-1068478
>chr5:1069962-1073314
>chr5:1078805-1078860
>chr5:1079741-1079793
>chr5:1080125-1080341
>chr5:1080981-1081558
>chr5:1081996-1083322
>chr5:1083677-1083752
>chr5:1085165-1085209
>chr5:1085605-1085760
>chr5:1090117-1090173
>chr5:1090650-1090717
>chr5:1093771-1093912
>chr5:1095440-1095499
>chr5:1096654-1096949
>chr5:1098048-1098816
>chr5:1101929-1101986
>chr5:1102708-1102903
>chr5:1104912-1105388
>chr5:1105779-1105852
>chr5:1106167-1106488
>chr5:1107970-1108132
>chr5:1109979-1110044
>chr5:1112278-1112659
>chr5:1113986-1114139
>chr5:1115806-1115894
>chr5:1117331-1117570
>chr5:1117601-1118336
>chr5:1122435-1122518
>chr5:1125580-1125922
>chr5:1126040-1126783
>chr5:1126967-1127463
>chr5:1128704-1128762
>chr5:1128836-1128909
>chr5:1131917-1131970
>chr5:1132104-1132181
>chr5:1132264-1132353
>chr5:1132397-1132561
>chr5:1132920-1133220
>chr5:1134176-1134473
>chr5:1134565-1134721
>chr5:1134846-1135227
>chr5:1135480-1135535
>chr5:1136297-1137117
>chr5:1138044-1138562
>chr5:1140457-1140550
>chr5:1141210-1141261
>chr5:1141540-1141675
>chr5:1142260-1142713
>chr5:1142936-1142980
>chr5:1145832-1146066
>chr5:1146633-1146876
>chr5:1147682-1148546
>chr5:1148836-1148877
>chr5:1149290-1150154
>chr5:1151680-1151737
>chr5:1154173-1154231
>chr5:1154459-1154557
>chr5:1154952-1155113
>chr5:1155492-1155573
>chr5:1155875-1155967
>chr5:1157265-1157420
>chr5:1157627-1157912
>chr5:1158273-1158580
>chr5:1158609-1158684
>chr5:1160069-1160366
>chr5:1160715-1161109
>chr5:1162673-1162712
>chr5:1164503-1164715
>chr5:1165881-1166777
>chr5:1167000-1167348
>chr5:1169852-1169899
>chr5:1170259-1170812
>chr5:1170920-1171196
>chr5:1172555-1173057
>chr5:1173179-1173589
>chr5:1173963-1174095
>chr5:1175546-1175606
>chr5:1176919-1176970
>chr5:1177548-1177860
>chr5:1178654-1178712
>chr5:1179786-1179854
>chr5:1180607-1180799
>chr5:1180965-1181030
>chr5:1181716-1181890
>chr5:1182062-1182460
>chr5:1183596-1183703
>chr5:1183747-1183806
>chr5:1183979-1184127
>chr5:1184810-1184973
>chr5:1185713-1185784
>chr5:1186133-1186442
>chr5:1187045-1187097
>chr5:1188686-1189078
>chr5:1189584-1189902
>chr5:1190043-1190287
>chr5:1191211-1193115
>chr5:1193522-1193596
>chr5:1194211-1194419
>chr5:1194478-1194691
>chr5:1195054-1195114
>chr5:1195599-1195660
>chr5:1196701-1196885
>chr5:1196955-1197702
>chr5:1198280-1199930
>chr5:1200095-1200143
>chr5:1200224-1200288
>chr5:1201130-1201239
>chr5:1204129-1204194
>chr5:1204638-1204709
>chr5:1205221-1205263
>chr5:1205424-1205508
>chr5:1206213-1206458
>chr5:1208037-1208106
>chr5:1209054-1209166
>chr5:1209414-1209813
>chr5:1210342-1210407
>chr5:1211615-1211714
>chr5:1211747-1212171
>chr5:1212756-1212839
>chr5:1213178-1213331
>chr5:1213722-1213849
>chr5:1214855-1215043
>chr5:1215137-1215181
>chr5:1215867-1215911
>chr5:1216332-1216400
>chr5:1220103-1220446
>chr5:1221327-1221447
>chr5:1221515-1221639
>chr5:1222069-1222365
>chr5:1222461-1222612
>chr5:1227073-1227127
>chr5:1228671-1228892
>chr5:1233198-1233486
>chr5:1233590-1234189
>chr5:1235918-1236103
>chr5:1236871-1237264
>chr5:1238257-1238506
>chr5:1238733-1238795
>chr5:1240838-1240976
>chr5:1242329-1242627
>chr5:1244024-1244073
>chr5:1244119-1244220
>chr5:1245026-1245091
>chr5:1246811-1246909
>chr5:1247918-1247955
>chr5:1250224-1250346
>chr5:1250878-1251262
>chr5:1251311-1251509
>chr5:1252308-1252524
>chr5:1253149-1253229
>chr5:1254014-1254118
>chr5:1255542-1255594
>chr5:1256004-1256351
>chr5:1258938-1260011
>chr5:1262427-1262498
>chr5:1262967-1263015
>chr5:1263409-1263716
>chr5:1267336-1267990
>chr5:1269320-1269662
>chr5:1270173-1270279
>chr5:1270944-1271079
>chr5:1272493-1273825
>chr5:1274443-1274568
>chr5:1275085-1275418
>chr5:1275714-1276715
>chr5:1278309-1278376
>chr5:1279530-1279586
>chr5:1279921-1279973
>chr5:1281815-1282116
>chr5:1282298-1282346
>chr5:1282659-1284755
>chr5:1284807-1285251
>chr5:1285507-1285888
>chr5:1286592-1286915
>chr5:1287179-1287630
>chr5:1289077-1291771
>chr5:1292517-1292817
>chr5:1296526-1296579
>chr5:1296847-1297184
>chr5:1297630-1297931
>chr5:1299105-1299220
>chr5:1300477-1300523
>chr5:1301726-1305962
>chr5:1306001-1308643
>chr5:1309404-1309700
>chr5:1309736-1310084
>chr5:1310855-1311157
>chr5:1311229-1311473
>chr5:1311674-1311794
>chr5:1312004-1312228
>chr5:1312450-1312882
>chr5:1313305-1313357
>chr5:1313892-1314215
>chr5:1314528-1314630
>chr5:1317285-1317529
>chr5:1319959-1320019
>chr5:1323133-1323216
>chr5:1323476-1323542
>chr5:1323603-1323661
>chr5:1326293-1329024
>chr5:1329396-1330064
>chr5:1332207-1332394
>chr5:1332760-1332837
>chr5:1332958-1333864
>chr5:1334433-1334795
>chr5:1339051-1340004
>chr5:1340715-1341074
>chr5:1341310-1341362
>chr5:1342573-1343209
>chr5:1344612-1344673
>chr5:1346619-1346776
>chr5:1347756-1347791
>chr5:1347968-1348286
>chr5:1349174-1349419
>chr5:1349574-1349965
>chr5:1350144-1350193
>chr5:1350335-1350369
>chr5:1350850-1351158
>chr5:1351480-1352384
>chr5:1352603-1352638
>chr5:1353448-1354195
>chr5:1354261-1354380
>chr5:1355602-1355916
>chr5:1356547-1356618
>chr5:1356745-1356945
>chr5:1357137-1357202
>chr5:1357236-1357364
>chr5:1360077-1360205
>chr5:1360236-1360598
>chr5:1361325-1361363
>chr5:1361536-1361934
>chr5:1362861-1363335
>chr5:1363416-1363462
>chr5:1364775-1365254
>chr5:1365447-1365828
>chr5:1366056-1366303
>chr5:1366349-1366570
>chr5:1366716-1366834
>chr5:1366905-1367059
>chr5:1367173-1367267
>chr5:1367470-1367916
>chr5:1368713-1368853
>chr5:1368885-1369150
>chr5:1371112-1371175
>chr5:1372211-1372418
>chr5:1373192-1373366
>chr5:1373546-1373871
>chr5:1373984-1374293
>chr5:1374743-1374774
>chr5:1375202-1375283
>chr5:1375331-1375595
>chr5:1376220-1376322
>chr5:1376397-1376708
>chr5:1377016-1377105
>chr5:1377570-1377873
>chr5:1379710-1379859
>chr5:1379908-1379947
>chr5:1380060-1380686
>chr5:1380756-1380823
>chr5:1380963-1381024
>chr5:1381408-1381793
>chr5:1382701-1383325
>chr5:1383609-1383699
>chr5:1384594-1384732
>chr5:1387056-1387114
>chr5:1388274-1389186
>chr5:1389648-1389729
>chr5:1392430-1392562
>chr5:1393555-1393985
>chr5:1395462-1395544
>chr5:1397229-1397471
>chr5:1398055-1398571
>chr5:1399623-1399682
>chr5:1400186-1400282
>chr5:1400459-1400523
>chr5:1402757-1402788
>chr5:1403275-1403578
>chr5:1404036-1404110
>chr5:1406550-1406754
>chr5:1408000-1408122
>chr5:1408152-1408345
>chr5:1410462-1410547
>chr5:1410780-1410979
>chr5:1411740-1412054
>chr5:1414387-1414527
>chr5:1417672-1417727
>chr5:1418230-1418302
>chr5:1418331-1419378
>chr5:1421176-1421444
>chr5:1422364-1423404
>chr5:1425514-1426939
>chr5:1427708-1427743
>chr5:1427823-1428399
>chr5:1429729-1429830
>chr5:1435725-1436088
>chr5:1436938-1437505
>chr5:1439308-1439356
>chr5:1440144-1440678
>chr5:1440721-1441037
>chr5:1442436-1442532
>chr5:1443397-1443522
>chr5:1443648-1443996
>chr5:1444344-1444463
>chr5:1445468-1445570
>chr5:1446553-1446655
>chr5:1447248-1447534
>chr5:1448477-1448533
>chr5:1449337-1449437
>chr5:1450156-1450283
>chr5:1450443-1450594
>chr5:1450797-1451214
>chr5:1451357-1451408
>chr5:1451470-1451638
>chr5:1451719-1452031
>chr5:1452106-1452759
>chr5:1452878-1452964
>chr5:1453152-1453410
>chr5:1453504-1453574
>chr5:1453786-1453868
>chr5:1454183-1454523
>chr5:1455127-1455549
>chr5:1455756-1456114
>chr5:1456295-1456758
>chr5:1458802-1459900
>chr5:1461477-1461583
>chr5:1463043-1463118
>chr5:1464543-1465289
>chr5:1465382-1465758
>chr5:1468171-1468246
>chr5:1469469-1469914
>chr5:1471929-1472066
>chr5:1473033-1473087
>chr5:1475063-1475099
>chr5:1476771-1476861
>chr5:1477693-1478021
>chr5:1479091-1479415
>chr5:1481043-1481206
>chr5:1482336-1482773
>chr5:1486002-1486042
>chr5:1491857-1491921
>chr5:1491966-1492373
>chr5:1496056-1496392
>chr5:1498466-1498819
>chr5:1500254-1500303
>chr5:1501836-1502042
>chr5:1503163-1503212
>chr5:1504431-1504725
>chr5:1504958-1505440
>chr5:1507035-1507095
>chr5:1507875-1507925
>chr5:1508062-1508123
>chr5:1508396-1508564
>chr5:1511381-1511614
>chr5:1513599-1513990
>chr5:1518333-1518646
>chr5:1518784-1518819
>chr5:1520023-1520105
>chr5:1520557-1520916
>chr5:1525458-1525547
>chr5:1525764-1525840
>chr5:1526358-1526404
>chr5:1528314-1528614
>chr5:1528853-1528911
>chr5:1529122-1529209
>chr5:1529329-1529804
>chr5:1529846-1530028
>chr5:1530463-1530626
>chr5:1530817-1531149
>chr5:1531252-1531437
>chr5:1531544-1532371
>chr5:1532845-1533224
>chr5:1533321-1533630
>chr5:1534031-1534290
>chr5:1534369-1534409
>chr5:1534686-1534863
>chr5:1535049-1535346
>chr5:1535994-1536158
>chr5:1537862-1537947
>chr5:1538089-1538209
>chr5:1538501-1538540
>chr5:1538744-1539002
>chr5:1539269-1539373
>chr5:1539451-1540244
>chr5:1540378-1540775
>chr5:1541093-1541317
>chr5:1542338-1542374
>chr5:1542427-1542742
>chr5:1543802-1543895
>chr5:1544329-1544454
>chr5:1544682-1544729
>chr5:1547986-1548299
>chr5:1550403-1550451
>chr5:1551064-1551210
>chr5:1553967-1554047
>chr5:1554279-1554384
>chr5:1558009-1558491
>chr5:1558604-1559015
>chr5:1559299-1559459
>chr5:1559614-1559646
>chr5:1559696-1559789
>chr5:1560299-1561084
>chr5:1561547-1561581
>chr5:1561927-1562074
>chr5:1562145-1562226
>chr5:1562358-1562478
>chr5:1562504-1562677
>chr5:1563946-1564110
>chr5:1564505-1564596
>chr5:1565110-1565157
>chr5:1566910-1566955
>chr5:1566984-1567043
>chr5:1567400-1568350
>chr5:1569072-1569562
>chr5:1569644-1570876
>chr5:1570950-1571406
>chr5:1571524-1571887
>chr5:1572334-1572401
>chr5:1572611-1572867
>chr5:1572961-1573315
>chr5:1573624-1573706
>chr5:1574618-1575271
>chr5:1575714-1575901
>chr5:1576642-1576700
>chr5:1577860-1581361
>chr5:1581434-1581649
>chr5:1581677-1582063
>chr5:1582089-1584869
>chr5:1584946-1587518
>chr5:1588734-1588970
>chr5:1589055-1589123
>chr5:1589601-1589948
>chr5:1590129-1590503
>chr5:1590687-1591429
>chr5:1591478-1591554
>chr5:1592756-1593068
>chr5:1593387-1593645
>chr5:1594306-1594381
>chr5:1594911-1595053
>chr5:1595548-1596944
>chr5:1597502-1597631
>chr5:1597813-1597997
>chr5:1598625-1598896
>chr5:1599909-1600262
>chr5:1600775-1601535
>chr5:1601920-1602063
>chr5:1603968-1604327
>chr5:1606072-1606407
>chr5:1606848-1606953
>chr5:1608097-1608135
>chr5:1609313-1609392
>chr5:1609477-1609616
>chr5:1609723-1609823
>chr5:1609884-1609922
>chr5:1610456-1610517
>chr5:1611225-1611291
>chr5:1611390-1611551
>chr5:1611690-1611924
>chr5:1612594-1612996
>chr5:1613089-1613958
>chr5:1614065-1614359
>chr5:1614492-1614566
>chr5:1614733-1615504
>chr5:1615719-1615801
>chr5:1616172-1616351
>chr5:1616440-1616770
>chr5:1616808-1616878
>chr5:1617014-1622028
>chr5:1622060-1626384
>chr5:1626494-1626592
>chr5:1626670-1628720
>chr5:1628878-1628978
>chr5:1629078-1629199
>chr5:1629397-1629671
>chr5:1630040-1630108
>chr5:1630366-1630646
>chr5:1631188-1631233
>chr5:1631877-1632003
>chr5:1632143-1632494
>chr5:1632929-1633023
>chr5:1633292-1633418
>chr5:1633507-1633753
>chr5:1633807-1633914
>chr5:1634178-1634865
>chr5:1636010-1636292
>chr5:1636814-1636860
>chr5:1637830-1637905
>chr5:1638538-1638588
>chr5:1638705-1638788
>chr5:1639143-1639308
>chr5:1639384-1639435
>chr5:1639649-1639748
>chr5:1639998-1640039
>chr5:1642243-1642450
>chr5:1643084-1643454
>chr5:1644478-1644976
>chr5:1645654-1647607
>chr5:1647964-1648323
>chr5:1648435-1650175
>chr5:1650283-1650344
>chr5:1651468-1651932
>chr5:1653396-1653453
>chr5:1653576-1653713
>chr5:1653748-1653882
>chr5:1654834-1655037
>chr5:1655851-1655929
>chr5:1656567-1656651
>chr5:1656810-1656882
>chr5:1657068-1657160
>chr5:1657560-1657621
>chr5:1657748-1658095
>chr5:1661427-1661591
>chr5:1662724-1663105
>chr5:1663598-1664232
>chr5:1666058-1666169
>chr5:1666467-1666892
>chr5:1667261-1667362
>chr5:1667564-1667631
>chr5:1668889-1669029
>chr5:1669086-1669355
>chr5:1669676-1669734
>chr5:1673631-1674403
>chr5:1674537-1674649
>chr5:1675505-1675950
>chr5:1676058-1676252
>chr5:1676579-1676618
>chr5:1676844-1677107
>chr5:1677210-1681491
>chr5:1681555-1681601
>chr5:1682240-1682722
>chr5:1683695-1683730
>chr5:1683808-1683871
>chr5:1683940-1684317
>chr5:1684411-1684473
>chr5:1684572-1684641
>chr5:1685844-1685882
>chr5:1688223-1688309
>chr5:1688461-1688768
>chr5:1689565-1689981
>chr5:1690113-1690391
>chr5:1690527-1691002
>chr5:1691212-1691523
>chr5:1691661-1692045
>chr5:1692250-1692298
>chr5:1692478-1692946
>chr5:1693452-1693535
>chr5:1693591-1693958
>chr5:1693989-1694055
>chr5:1694471-1694808
>chr5:1695067-1695251
>chr5:1695299-1695678
>chr5:1696394-1696731
>chr5:1697012-1697351
>chr5:1697392-1697479
>chr5:1697521-1697726
>chr5:1697836-1697986
>chr5:1698201-1698417
>chr5:1698694-1698770
>chr5:1698880-1698923
>chr5:1699137-1699302
>chr5:1699345-1699684
>chr5:1700182-1700402
>chr5:1700745-1700928
>chr5:1705850-1706072
>chr5:1708105-1708149
>chr5:1708928-1709005
>chr5:1709811-1715849
>chr5:1715953-1716422
>chr5:1716537-1716988
>chr5:1717265-1717657
>chr5:1718094-1718433
>chr5:1721865-1722222
>chr5:1722615-1722806
>chr5:1723344-1723616
>chr5:1723816-1723850
>chr5:1724270-1724464
>chr5:1725560-1725598
>chr5:1726518-1726579
>chr5:1726613-1726700
>chr5:1728612-1728848
>chr5:1730426-1730499
>chr5:1731645-1732393
>chr5:1732559-1732624
>chr5:1733060-1733127
>chr5:1733234-1733574
>chr5:1733944-1734472
>chr5:1737870-1737963
>chr5:1738156-1738442
>chr5:1738560-1739092
>chr5:1739180-1739497
>chr5:1739634-1740315
>chr5:1740469-1741765
>chr5:1741941-1742087
>chr5:1742156-1742538
>chr5:1742698-1742801
>chr5:1742929-1742998
>chr5:1743131-1743194
>chr5:1743366-1743435
>chr5:1744241-1744312
>chr5:1746649-1746682
>chr5:1749844-1750210
>chr5:1751406-1751673
>chr5:1753837-1754132
>chr5:1754324-1754660
>chr5:1754894-1754924
>chr5:1755081-1755115
>chr5:1756385-1756445
>chr5:1756771-1757158
>chr5:1757915-1758226
>chr5:1759168-1759465
>chr5:1761930-1762146
>chr5:1763013-1763098
>chr5:1765795-1766090
>chr5:1766156-1766482
>chr5:1768868-1769147
>chr5:1773592-1774392
>chr5:1774811-1775275
>chr5:1775873-1776052
>chr5:1777582-1777627
>chr5:1780663-1780775
>chr5:1780819-1781057
>chr5:1781635-1781863
>chr5:1782662-1782722
>chr5:1782762-1782934
>chr5:1783748-1784077
>chr5:1785375-1785711
>chr5:1787559-1787693
>chr5:1787908-1788061
>chr5:1788620-1788669
>chr5:1789235-1789880
>chr5:1790987-1791904
>chr5:1792377-1792734
>chr5:1794778-1794859
>chr5:1797029-1797098
>chr5:1804679-1804726
>chr5:1804925-1805001
>chr5:1805059-1805357
>chr5:1806913-1806976
>chr5:1807108-1807195
>chr5:1807263-1807471
>chr5:1810884-1811198
>chr5:1811246-1811391
>chr5:1812032-1812193
>chr5:1812353-1812424
>chr5:1812766-1813070
>chr5:1814889-1815074
>chr5:1816693-1816936
>chr5:1817482-1817585
>chr5:1817684-1817860
>chr5:1818977-1819104
>chr5:1822208-1822356
>chr5:1822784-1823226
>chr5:1823920-1824235
>chr5:1827812-1827907
>chr5:1828794-1829102
>chr5:1829194-1829271
>chr5:1829422-1829798
>chr5:1830660-1830783
>chr5:1831575-1831827
>chr5:1833580-1833667
>chr5:1836825-1836864
>chr5:1837810-1837858
>chr5:1838103-1838141
>chr5:1838780-1839112
>chr5:1842757-1843250
>chr5:1843662-1844021
>chr5:1844631-1844686
>chr5:1844791-1844917
>chr5:1844931-1844961
>chr5:1845007-1845105
>chr5:1845189-1845936
>chr5:1846713-1846797
>chr5:1849850-1850011
>chr5:1850690-1850792
>chr5:1851070-1851181
>chr5:1851531-1851593
>chr5:1853055-1853590
>chr5:1853801-1853992
>chr5:1854273-1854523
>chr5:1855336-1855429
>chr5:1857815-1858480
>chr5:1859765-1859848
>chr5:1861031-1861090
>chr5:1862450-1862494
>chr5:1863685-1863795
>chr5:1863913-1864000
>chr5:1866712-1866885
>chr5:1867256-1867438
>chr5:1867895-1867942
>chr5:1869392-1869505
>chr5:1869925-1871265
>chr5:1871612-1871660
>chr5:1872005-1872053
>chr5:1872328-1872399
>chr5:1873628-1873739
>chr5:1874364-1874528
>chr5:1877301-1877355
>chr5:1878373-1878420
>chr5:1878971-1879299
>chr5:1879528-1879576
>chr5:1879633-1879753
>chr5:1881056-1881452
>chr5:1884776-1884869
>chr5:1886695-1886733
>chr5:1888113-1888182
>chr5:1888279-1888427
>chr5:1889525-1889565
>chr5:1892406-1892437
>chr5:1892638-1892724
>chr5:1894357-1895655
>chr5:1896376-1896461
>chr5:1900025-1900423
>chr5:1902666-1902719
>chr5:1902998-1903300
>chr5:1903569-1903706
>chr5:1905392-1905864
>chr5:1906268-1906467
>chr5:1906908-1907110
>chr5:1908709-1908792
>chr5:1909501-1909535
>chr5:1910840-1910897
>chr5:1911501-1911546
>chr5:1912055-1912653
>chr5:1915421-1915555
>chr5:1915768-1915824
>chr5:1916140-1916244
>chr5:1917022-1917136
>chr5:1917278-1917692
>chr5:1920959-1921291
>chr5:1922198-1922515
>chr5:1926135-1926732
>chr5:1927452-1927733
>chr5:1929047-1929472
>chr5:1929642-1930483
>chr5:1930528-1930585
>chr5:1932169-1932253
>chr5:1934476-1934647
>chr5:1934783-1934870
>chr5:1936012-1936072
>chr5:1936167-1936230
>chr5:1938816-1938857
>chr5:1939211-1939415
>chr5:1939604-1939677
>chr5:1940069-1940467
>chr5:1940718-1941430
>chr5:1941617-1941691
>chr5:1941913-1942063
>chr5:1942157-1942210
>chr5:1942290-1942690
>chr5:1942774-1943138
>chr5:1943231-1943486
>chr5:1946005-1946076
>chr5:1947512-1947732
>chr5:1947842-1948160
>chr5:1951112-1951360
>chr5:1953431-1955589
>chr5:1955769-1956754
>chr5:1957647-1957740
>chr5:1958395-1958539
>chr5:1960686-1960900
>chr5:1960933-1961007
>chr5:1961091-1961302
>chr5:1961543-1961613
>chr5:1961942-1961995
>chr5:1962522-1962560
>chr5:1964605-1964947
>chr5:1965074-1965515
>chr5:1965627-1965658
>chr5:1966530-1966652
>chr5:1966938-1967020
>chr5:1967293-1967623
>chr5:1968287-1971516
>chr5:1971579-1971886
>chr5:1972223-1972635
>chr5:1973066-1973242
>chr5:1975259-1975337
>chr5:1977257-1977301
>chr5:1977686-1977746
>chr5:1977793-1977895
>chr5:1977944-1978100
>chr5:1978141-1978775
>chr5:1978859-1979489
>chr5:1979671-1979833
>chr5:1979894-1980787
>chr5:1980925-1981525
>chr5:1982493-1982769
>chr5:1983155-1983249
>chr5:1983857-1983965
>chr5:1987112-1987577
>chr5:1988118-1988281
>chr5:1988331-1988513
>chr5:1988690-1988729
>chr5:1989172-1989232
>chr5:1989478-1989529
>chr5:1989791-1989950
>chr5:1990225-1990266
>chr5:1990321-1990493
>chr5:1990734-1990923
>chr5:1991199-1991321
>chr5:1991558-1991671
>chr5:1992372-1992686
>chr5:1993439-1993598
>chr5:1993987-1994030
>chr5:1994491-1994575
>chr5:1994605-1994813
>chr5:2001670-2002177
>chr5:2002503-2002930
>chr5:2004531-2005437
>chr5:2009981-2010000
>chr5:2010416-2010497
>chr5:2012751-2012802
>chr5:2014034-2014087
>chr5:2016946-2017710
>chr5:2018622-2018797
>chr5:2018868-2019405
>chr5:2020166-2020547
>chr5:2026267-2026313
>chr5:2026662-2026777
>chr5:2027123-2027985
>chr5:2028123-2028621
>chr5:2028905-2029164
>chr5:2031497-2031536
>chr5:2032929-2033069
>chr5:2033149-2033217
>chr5:2035714-2036064
>chr5:2036700-2036899
>chr5:2037687-2038030
>chr5:2038883-2039162
>chr5:2042988-2043306
>chr5:2043790-2043837
>chr5:2044417-2044513
>chr5:2049382-2049498
>chr5:2050682-2050785
>chr5:2052038-2052562
>chr5:2054285-2054566
>chr5:2054992-2055056
>chr5:2055921-2056252
>chr5:2056552-2056611
>chr5:2056953-2057005
>chr5:2058188-2059066
>chr5:2060730-2063953
>chr5:2064988-2065357
>chr5:2066241-2066388
>chr5:2066700-2066859
>chr5:2068278-2068495
>chr5:2069461-2072416
>chr5:2072514-2072656
>chr5:2072812-2072856
>chr5:2072993-2073055
>chr5:2073108-2073195
>chr5:2073237-2073293
>chr5:2073427-2073656
>chr5:2073719-2074285
>chr5:2076816-2077506
>chr5:2078487-2078548
>chr5:2078927-2079667
>chr5:2080336-2080557
>chr5:2081283-2081376
>chr5:2081745-2082789
>chr5:2083264-2083629
>chr5:2083794-2084043
>chr5:2084465-2084504
>chr5:2084894-2084937
>chr5:2085406-2085503
>chr5:2085676-2085841
>chr5:2086250-2086828
>chr5:2087062-2087506
>chr5:2087633-2087743
>chr5:2088319-2088918
>chr5:2089163-2089329
>chr5:2089851-2089936
>chr5:2090518-2090590
>chr5:2090632-2090972
>chr5:2091135-2091288
>chr5:2091518-2091568
>chr5:2092415-2092516
>chr5:2092718-2092785
>chr5:2092986-2093197
>chr5:2093231-2093484
>chr5:2095506-2096119
>chr5:2097958-2098088
>chr5:2099108-2099242
>chr5:2102025-2102077
>chr5:2102130-2102409
>chr5:2102714-2102800
>chr5:2103858-2103906
>chr5:2104816-2104913
>chr5:2106962-2107020
>chr5:2107475-2108911
>chr5:2110086-2110132
>chr5:2111785-2111868
>chr5:2115525-2115899
>chr5:2116501-2116531
>chr5:2117321-2117397
>chr5:2120474-2120972
>chr5:2121006-2122368
>chr5:2122616-2123202
>chr5:2124786-2124854
>chr5:2126970-2127156
>chr5:2127224-2127297
>chr5:2128079-2128427
>chr5:2133298-2133369
>chr5:2133482-2133768
>chr5:2138221-2138722
>chr5:2140048-2140110
>chr5:2140274-2140610
>chr5:2143466-2143658
>chr5:2145104-2147107
>chr5:2147424-2147755
>chr5:2149846-2149952
>chr5:2150540-2150889
>chr5:2151575-2152050
>chr5:2152330-2152608
>chr5:2152734-2152963
>chr5:2154446-2154547
>chr5:2155955-2156039
>chr5:2156564-2157170
>chr5:2157683-2157721
>chr5:2160321-2161602
>chr5:2162036-2162110
>chr5:2164166-2164267
>chr5:2165305-2165384
>chr5:2165866-2165906
>chr5:2166529-2166686
>chr5:2168095-2168438
>chr5:2170579-2170665
>chr5:2170923-2170977
>chr5:2171991-2172327
>chr5:2172419-2172556
>chr5:2175090-2175168
>chr5:2176204-2176284
>chr5:2177520-2177906
>chr5:2180213-2180349
>chr5:2181448-2181489
>chr5:2182089-2182165
>chr5:2183138-2183226
>chr5:2184946-2185216
>chr5:2186651-2186718
>chr5:2187199-2187232
>chr5:2187877-2187972
>chr5:2188307-2188345
>chr5:2188570-2188783
>chr5:2189466-2189564
>chr5:2190164-2190246
>chr5:2191508-2191819
>chr5:2194863-2194964
>chr5:2198699-2199203
>chr5:2202141-2202580
>chr5:2204978-2205023
>chr5:2208662-2208709
>chr5:2208757-2209224
>chr5:2209423-2209531
>chr5:2209633-2209665
>chr5:2209740-2209934
>chr5:2210274-2210456
>chr5:2210516-2210589
>chr5:2210786-2210866
>chr5:2210927-2211131
>chr5:2211167-2211338
>chr5:2211453-2211634
>chr5:2211770-2211798
>chr5:2212445-2212486
>chr5:2212687-2212776
>chr5:2213481-2213524
>chr5:2214066-2214144
>chr5:2214264-2214322
>chr5:2217561-2217634
>chr5:2217852-2217940
>chr5:2218211-2218317
>chr5:2219023-2219852
>chr5:2221886-2222192
>chr5:2223074-2223134
>chr5:2225574-2227418
>chr5:2228204-2228321
>chr5:2228543-2228631
>chr5:2230304-2230627
>chr5:2230836-2230961
>chr5:2231374-2231427
>chr5:2231896-2232179
>chr5:2232556-2232787
>chr5:2232850-2233049
>chr5:2233103-2235935
>chr5:2236008-2236789
>chr5:2236845-2237888
>chr5:2238004-2238317
>chr5:2241261-2241568
>chr5:2243033-2243174
>chr5:2243416-2243541
>chr5:2243573-2244802
>chr5:2244847-2246790
>chr5:2247166-2247301
>chr5:2247339-2247755
>chr5:2251609-2251701
>chr5:2254268-2254411
>chr5:2254501-2254556
>chr5:2255104-2255169
>chr5:2255231-2255315
>chr5:2255574-2255697
>chr5:2255805-2256466
>chr5:2264358-2265207
>chr5:2266020-2266443
>chr5:2267551-2267667
>chr5:2268275-2268855
>chr5:2269900-2270005
>chr5:2270116-2270265
>chr5:2271563-2271808
>chr5:2273922-2274566
>chr5:2274827-2274887
>chr5:2275511-2275852
>chr5:2276739-2276780
>chr5:2276927-2277007
>chr5:2277152-2277222
>chr5:2277419-2277904
>chr5:2280220-2281670
>chr5:2285581-2285868
>chr5:2286208-2286280
>chr5:2286478-2286562
>chr5:2286624-2286742
>chr5:2286905-2286972
>chr5:2288119-2288186
>chr5:2288946-2289129
>chr5:2289244-2289282
>chr5:2289578-2289863
>chr5:2290354-2290938
>chr5:2291488-2291534
>chr5:2292209-2293696
>chr5:2298266-2298351
>chr5:2298556-2298585
>chr5:2301654-2301879
>chr5:2301961-2302042
>chr5:2305495-2305877
>chr5:2307268-2307389
>chr5:2308512-2308821
>chr5:2309241-2309550
>chr5:2309768-2309834
>chr5:2311283-2311614
>chr5:2312645-2312740
>chr5:2312856-2313205
>chr5:2313301-2313400
>chr5:2313464-2313842
>chr5:2313957-2314045
>chr5:2314164-2314527
>chr5:2314611-2314950
>chr5:2314999-2316228
>chr5:2316488-2316622
>chr5:2316940-2317010
>chr5:2317904-2318032
>chr5:2318511-2319129
>chr5:2320982-2321336
>chr5:2322424-2322519
>chr5:2322736-2323138
>chr5:2323208-2323774
>chr5:2324872-2325118
>chr5:2325995-2326070
>chr5:2326237-2326287
>chr5:2326739-2327084
>chr5:2327315-2327907
>chr5:2329877-2329935
>chr5:2330526-2330559
>chr5:2330745-2330776
>chr5:2331493-2331650
>chr5:2332076-2332450
>chr5:2335895-2335992
>chr5:2340145-2340799
>chr5:2340841-2344591
>chr5:2344657-2345216
>chr5:2345360-2345426
>chr5:2345471-2345516
>chr5:2345990-2346047
>chr5:2346505-2346601
>chr5:2346918-2347011
>chr5:2347287-2347383
>chr5:2347863-2347992
>chr5:2348065-2348548
>chr5:2348836-2349528
>chr5:2349636-2349901
>chr5:2350210-2350344
>chr5:2350464-2350635
>chr5:2350770-2350911
>chr5:2350957-2351057
>chr5:2352076-2352211
>chr5:2355938-2355979
>chr5:2357054-2357184
>chr5:2357711-2357766
>chr5:2357914-2357991
>chr5:2358232-2358265
>chr5:2359030-2359102
>chr5:2360448-2360728
>chr5:2360823-2360854
>chr5:2360969-2362074
>chr5:2362141-2362597
>chr5:2362651-2363125
>chr5:2363206-2363364
>chr5:2363514-2363920
>chr5:2367040-2367079
>chr5:2367484-2367847
>chr5:2368892-2368947
>chr5:2369337-2369563
>chr5:2372716-2373573
>chr5:2375022-2375292
>chr5:2377131-2377763
>chr5:2377845-2377984
>chr5:2379434-2379512
>chr5:2379549-2379875
>chr5:2379961-2380597
>chr5:2380663-2380749
>chr5:2380879-2380968
>chr5:2381356-2381518
>chr5:2381617-2381690
>chr5:2383729-2383830
>chr5:2388178-2388236
>chr5:2389731-2389863
>chr5:2392400-2392705
>chr5:2392922-2392992
>chr5:2395799-2395908
>chr5:2397582-2397780
>chr5:2398718-2398774
>chr5:2399731-2399790
>chr5:2400623-2403187
>chr5:2403472-2403585
>chr5:2404208-2404541
>chr5:2405062-2405090
>chr5:2405130-2405301
>chr5:2405457-2405495
>chr5:2405724-2406060
>chr5:2406312-2407017
>chr5:2407144-2407695
>chr5:2407775-2408205
>chr5:2413994-2414320
>chr5:2414421-2414479
>chr5:2414639-2414801
>chr5:2416436-2416606
>chr5:2416764-2417211
>chr5:2419182-2419566
>chr5:2420115-2420505
>chr5:2420718-2420797
>chr5:2421505-2421584
>chr5:2422016-2422443
>chr5:2422674-2422982
>chr5:2423481-2423591
>chr5:2423827-2424105
>chr5:2424677-2424710
>chr5:2426710-2426798
>chr5:2426940-2426977
>chr5:2427722-2427791
>chr5:2427991-2428081
>chr5:2428601-2428646
>chr5:2429290-2429340
>chr5:2430317-2430368
>chr5:2434138-2434470
>chr5:2436479-2436935
>chr5:2437026-2437114
>chr5:2437372-2437426
>chr5:2439436-2440161
>chr5:2441280-2441490
>chr5:2443896-2443943
>chr5:2444125-2444238
>chr5:2444904-2444959
>chr5:2446053-2446093
>chr5:2446238-2446848
>chr5:2448605-2448923
>chr5:2451300-2451340
>chr5:2454142-2454946
>chr5:2455338-2455388
>chr5:2456631-2456720
>chr5:2458747-2458825
>chr5:2459947-2460205
>chr5:2460267-2460397
>chr5:2460940-2461238
>chr5:2462987-2463042
>chr5:2463104-2463350
>chr5:2463472-2463649
>chr5:2463852-2464129
>chr5:2470412-2470454
>chr5:2470538-2470991
>chr5:2472250-2472611
>chr5:2474839-2474894
>chr5:2475294-2475371
>chr5:2476864-2476955
>chr5:2478401-2478716
>chr5:2482481-2482567
>chr5:2482657-2482903
>chr5:2482970-2483037
>chr5:2483304-2483598
>chr5:2483643-2484143
>chr5:2484258-2484607
>chr5:2485018-2485556
>chr5:2485613-2485670
>chr5:2486027-2486260
>chr5:2486475-2487002
>chr5:2487184-2487261
>chr5:2488509-2488597
>chr5:2490362-2491481
>chr5:2491736-2492162
>chr5:2493904-2493943
>chr5:2495585-2495651
>chr5:2496259-2496334
>chr5:2497255-2497296
>chr5:2497712-2497886
>chr5:2497935-2498000
>chr5:2499069-2499492
>chr5:2499669-2499733
>chr5:2500696-2500996
>chr5:2501134-2501264
>chr5:2504161-2504282
>chr5:2504452-2504490
>chr5:2504565-2504933
>chr5:2506379-2506715
>chr5:2507073-2507364
>chr5:2512238-2512697
>chr5:2514898-2514945
>chr5:2517084-2517159
>chr5:2519269-2519317
>chr5:2520297-2520618
>chr5:2521577-2522000
>chr5:2522377-2522511
>chr5:2522548-2522786
>chr5:2523353-2523431
>chr5:2525224-2525289
>chr5:2525641-2526325
>chr5:2526390-2526443
>chr5:2526487-2526881
>chr5:2527402-2528137
>chr5:2528297-2528420
>chr5:2530355-2530408
>chr5:2531352-2532437
>chr5:2533886-2534325
>chr5:2534362-2534397
>chr5:2535351-2535423
>chr5:2535843-2535919
>chr5:2536478-2536574
>chr5:2538175-2538228
>chr5:2539775-2540526
>chr5:2541337-2541446
>chr5:2541679-2542064
>chr5:2544823-2545090
>chr5:2545866-2546273
>chr5:2550417-2550484
>chr5:2552231-2552498
>chr5:2552556-2552755
>chr5:2553359-2553436
>chr5:2553488-2553559
>chr5:2553907-2554007
>chr5:2556668-2556720
>chr5:2558243-2558347
>chr5:2561148-2561483
>chr5:2562826-2562906
>chr5:2564394-2564642
>chr5:2565752-2566251
>chr5:2566574-2566882
>chr5:2567091-2567187
>chr5:2567792-2567940
>chr5:2568233-2568548
>chr5:2569954-2570002
>chr5:2571375-2571403
>chr5:2572723-2572758
>chr5:2572861-2573025
>chr5:2573340-2573420
>chr5:2573445-2573798
>chr5:2574319-2574413
>chr5:2574652-2574724
>chr5:2576779-2576920
>chr5:2578838-2578914
>chr5:2580490-2580565
>chr5:2580830-2581504
>chr5:2581848-2582068
>chr5:2582666-2582880
>chr5:2583937-2584004
>chr5:2584294-2585844
>chr5:2590084-2590149
>chr5:2590319-2590624
>chr5:2593267-2593380
>chr5:2594103-2595065
>chr5:2595550-2595695
>chr5:2595750-2595841
>chr5:2596989-2597251
>chr5:2598909-2599445
>chr5:2600012-2600125
>chr5:2600186-2600233
>chr5:2600784-2600983
>chr5:2603804-2604003
>chr5:2604950-2605074
>chr5:2608790-2609127
>chr5:2609985-2610028
>chr5:2611299-2611410
>chr5:2613412-2613456
>chr5:2613676-2614473
>chr5:2615277-2615477
>chr5:2618328-2618623
>chr5:2625620-2625662
>chr5:2628925-2628992
>chr5:2629106-2629146
>chr5:2629442-2629770
>chr5:2629941-2630290
>chr5:2630375-2630433
>chr5:2636216-2636544
>chr5:2645316-2645406
>chr5:2645969-2646352
>chr5:2649169-2650273
>chr5:2650831-2650991
>chr5:2651641-2652127
>chr5:2653046-2653144
>chr5:2659834-2660147
>chr5:2661385-2661734
>chr5:2662971-2663305
>chr5:2663775-2663852
>chr5:2665081-2665401
>chr5:2667171-2667345
>chr5:2668784-2668881
>chr5:2669137-2669234
>chr5:2669330-2669735
>chr5:2670472-2670522
>chr5:2673675-2673712
>chr5:2677604-2677683
>chr5:2677804-2678269
>chr5:2678545-2678725
>chr5:2681471-2681755
>chr5:2683082-2683232
>chr5:2684430-2684527
>chr5:2688047-2688437
>chr5:2689020-2689091
>chr5:2689243-2689716
>chr5:2690014-2690064
>chr5:2692555-2692604
>chr5:2692735-2692905
>chr5:2693001-2693072
>chr5:2693284-2693361
>chr5:2694153-2694201
>chr5:2694600-2694744
>chr5:2694833-2695220
>chr5:2695865-2695934
>chr5:2698571-2698628
>chr5:2699093-2699196
>chr5:2700227-2700256
>chr5:2702796-2702937
>chr5:2704492-2704573
>chr5:2705199-2705347
>chr5:2707437-2707829
>chr5:2708042-2708149
>chr5:2711740-2711798
>chr5:2711894-2712097
>chr5:2713014-2713419
>chr5:2714448-2714563
>chr5:2714842-2714973
>chr5:2715562-2715868
>chr5:2718818-2718928
>chr5:2719300-2719340
>chr5:2719733-2719965
>chr5:2723479-2723818
>chr5:2724149-2724184
>chr5:2724409-2724446
>chr5:2728879-2728939
>chr5:2729742-2729824
>chr5:2730877-2731149
>chr5:2735410-2735727
>chr5:2737911-2738010
>chr5:2738536-2738599
>chr5:2743171-2743250
>chr5:2743679-2743717
>chr5:2747182-2747344
>chr5:2751554-2751612
>chr5:2752053-2752132
>chr5:2756096-2756146
>chr5:2756415-2756469
>chr5:2758446-2758518
>chr5:2758719-2758788
>chr5:2759246-2759284
>chr5:2759459-2759669
>chr5:2760685-2761107
>chr5:2761265-2761706
>chr5:2762268-2762479
>chr5:2766146-2766619
>chr5:2767702-2767789
>chr5:2767876-2767998
>chr5:2768883-2769324
>chr5:2770365-2770500
>chr5:2770586-2770732
>chr5:2770821-2771474
>chr5:2772736-2772779
>chr5:2772907-2773013
>chr5:2773860-2773954
>chr5:2774145-2774500
>chr5:2775188-2775354
>chr5:2776085-2776260
>chr5:2777320-2777688
>chr5:2777789-2777873
>chr5:2778026-2778108
>chr5:2779378-2779469
>chr5:2780078-2780135
>chr5:2780223-2780303
>chr5:2780461-2780519
>chr5:2781242-2781289
>chr5:2781999-2782367
>chr5:2783321-2783695
>chr5:2783986-2784094
>chr5:2784238-2784885
>chr5:2784955-2785107
>chr5:2785295-2785387
>chr5:2785446-2787391
>chr5:2788606-2788714
>chr5:2789960-2790382
>chr5:2790487-2790685
>chr5:2791127-2791207
>chr5:2791248-2791366
>chr5:2791932-2792095
>chr5:2792217-2792324
>chr5:2792435-2792881
>chr5:2794220-2794262
>chr5:2794920-2795123
>chr5:2795445-2795480
>chr5:2795565-2795617
>chr5:2798427-2798717
>chr5:2799098-2799137
>chr5:2799240-2799339
>chr5:2800912-2801208
>chr5:2803889-2803962
>chr5:2804230-2804477
>chr5:2804593-2804934
>chr5:2805134-2805421
>chr5:2807067-2807887
>chr5:2809456-2809548
>chr5:2809738-2810043
>chr5:2811190-2811541
>chr5:2812117-2812495
>chr5:2814229-2814356
>chr5:2818139-2818268
>chr5:2819878-2820487
>chr5:2821533-2821826
>chr5:2822045-2822132
>chr5:2825662-2827997
>chr5:2828249-2828322
>chr5:2831882-2831927
>chr5:2833260-2833331
>chr5:2834844-2834885
>chr5:2834983-2835068
>chr5:2836435-2837144
>chr5:2837194-2837655
>chr5:2837780-2837976
>chr5:2838039-2838221
>chr5:2838360-2838731
>chr5:2839022-2839533
>chr5:2839974-2840248
>chr5:2843352-2843721
>chr5:2845301-2845345
>chr5:2845956-2846122
>chr5:2846868-2847408
>chr5:2847464-2847511
>chr5:2849339-2849419
>chr5:2852460-2852491
>chr5:2852807-2852900
>chr5:2853548-2853626
>chr5:2853696-2854821
>chr5:2856068-2856132
>chr5:2856904-2857235
>chr5:2858141-2858340
>chr5:2858496-2858566
>chr5:2860761-2861071
>chr5:2862328-2863317
>chr5:2864217-2864304
>chr5:2865529-2865825
>chr5:2868390-2868694
>chr5:2869942-2869996
>chr5:2872104-2872365
>chr5:2872402-2872684
>chr5:2873663-2874033
>chr5:2875234-2875286
>chr5:2877066-2877100
>chr5:2877736-2877823
>chr5:2878909-2878976
>chr5:2879499-2879591
>chr5:2879667-2879723
>chr5:2880338-2880422
>chr5:2880656-2880763
>chr5:2880932-2881080
>chr5:2881170-2881542
>chr5:2881746-2881818
>chr5:2883676-2883995
>chr5:2885040-2885354
>chr5:2885705-2885890
>chr5:2885996-2886051
>chr5:2886783-2886832
>chr5:2888347-2889181
>chr5:2890898-2891146
>chr5:2892798-2892857
>chr5:2892992-2893033
>chr5:2893106-2893430
>chr5:2893600-2893829
>chr5:2895522-2895933
>chr5:2897878-2898446
>chr5:2900051-2900298
>chr5:2900444-2900796
>chr5:2903111-2903185
>chr5:2904557-2904809
>chr5:2904860-2904938
>chr5:2907219-2907939
>chr5:2912629-2912791
>chr5:2913596-2913643
>chr5:2915841-2915888
>chr5:2915970-2916494
>chr5:2917496-2917743
>chr5:2917791-2917865
>chr5:2917908-2918186
>chr5:2919750-2920148
>chr5:2920392-2920494
>chr5:2920572-2920609
>chr5:2920736-2920773
>chr5:2920841-2920890
>chr5:2921078-2921231
>chr5:2921295-2921388
>chr5:2921426-2921695
>chr5:2921845-2921961
>chr5:2922134-2922276
>chr5:2923366-2923510
>chr5:2924062-2924460
>chr5:2924804-2924844
>chr5:2924898-2925059
>chr5:2925291-2925339
>chr5:2925586-2925654
>chr5:2925763-2925869
>chr5:2925990-2926355
>chr5:2926697-2926772
>chr5:2927253-2927589
>chr5:2928993-2929056
>chr5:2929091-2929249
>chr5:2931054-2931120
>chr5:2932446-2932782
>chr5:2933525-2933842
>chr5:2934395-2934452
>chr5:2934821-2935597
>chr5:2935642-2936694
>chr5:2936773-2936840
>chr5:2936910-2936998
>chr5:2937326-2937963
>chr5:2938048-2938603
>chr5:2938855-2938903
>chr5:2939117-2939241
>chr5:2939579-2939699
>chr5:2939773-2940159
>chr5:2940492-2940750
>chr5:2941016-2941121
>chr5:2941575-2941633
>chr5:2941818-2944179
>chr5:2945015-2945167
>chr5:2949192-2949553
>chr5:2949942-2950119
>chr5:2950560-2951270
>chr5:2951308-2951932
>chr5:2951978-2952566
>chr5:2952657-2954163
>chr5:2954321-2954710
>chr5:2954818-2955417
>chr5:2955750-2955819
>chr5:2956076-2956505
>chr5:2959380-2959430
>chr5:2961148-2961479
>chr5:2962426-2962570
>chr5:2962727-2962795
>chr5:2964356-2964404
>chr5:2971938-2972176
>chr5:2972798-2972894
>chr5:2972990-2973075
>chr5:2973169-2973364
>chr5:2974529-2974568
>chr5:2974912-2975008
>chr5:2975946-2976009
>chr5:2976215-2976294
>chr5:2976400-2976446
>chr5:2977565-2977668
>chr5:2977752-2977848
>chr5:2979417-2979452
>chr5:2979900-2980256
>chr5:2980809-2980949
>chr5:2982228-2982852
>chr5:2983264-2983417
>chr5:2984528-2984635
>chr5:2986945-2987034
>chr5:2987425-2987471
>chr5:2987671-2987997
>chr5:2988875-2988917
>chr5:2989027-2989360
>chr5:2990312-2990353
>chr5:2991447-2991604
>chr5:2992481-2992532
>chr5:2992637-2992750
>chr5:2993156-2993321
>chr5:2993740-2993873
>chr5:2993989-2994155
>chr5:2994743-2994842
>chr5:2997157-2997230
>chr5:2999493-2999558
>chr5:2999678-2999989
>chr5:3001506-3001889
>chr5:3003372-3003737
>chr5:3004871-3004970
>chr5:3005274-3005324
>chr5:3005652-3006535
>chr5:3009393-3009489
>chr5:3010000-3010023
>chr5:3012215-3012362
>chr5:3015432-3015563
>chr5:3015704-3015813
>chr5:3016181-3016273
>chr5:3016392-3016545
>chr5:3016702-3017112
>chr5:3017946-3018133
>chr5:3018737-3018865
>chr5:3019837-3020210
>chr5:3020341-3020583
>chr5:3020670-3020787
>chr5:3023244-3023288
>chr5:3023668-3023718
>chr5:3025537-3025648
>chr5:3025759-3025874
>chr5:3026194-3026302
>chr5:3028402-3028451
>chr5:3028620-3028713
>chr5:3029813-3030124
>chr5:3030271-3030357
>chr5:3031232-3031653
>chr5:3031822-3031875
>chr5:3031991-3032085
>chr5:3036763-3036835
>chr5:3036973-3037070
>chr5:3037427-3037642
>chr5:3037830-3038270
>chr5:3038365-3039402
>chr5:3039467-3039510
>chr5:3039543-3040423
>chr5:3040553-3040630
>chr5:3043287-3043335
>chr5:3043583-3043717
>chr5:3043801-3044181
>chr5:3044287-3044355
>chr5:3052512-3052831
>chr5:3053014-3053469
>chr5:3053605-3053745
>chr5:3054585-3054906
>chr5:3055512-3055586
>chr5:3055879-3055924
>chr5:3059963-3060260
>chr5:3060632-3060686
>chr5:3061172-3061539
>chr5:3061928-3062014
>chr5:3062338-3062750
>chr5:3062819-3062871
>chr5:3062984-3063164
>chr5:3063511-3063587
>chr5:3067231-3067753
>chr5:3070589-3072125
>chr5:3072359-3072468
>chr5:3073399-3073547
>chr5:3073738-3074078
>chr5:3075386-3075459
>chr5:3076006-3076092
>chr5:3076818-3077227
>chr5:3078499-3078655
>chr5:3078829-3078923
>chr5:3078952-3079099
>chr5:3079202-3079251
>chr5:3081293-3081483
>chr5:3083901-3084015
>chr5:3084695-3084761
>chr5:3084816-3086708
>chr5:3086745-3087827
>chr5:3087979-3088438
>chr5:3089069-3089101
>chr5:3089185-3089503
>chr5:3090267-3090465
>chr5:3090971-3091202
>chr5:3091730-3092082
>chr5:3093698-3094007
>chr5:3094211-3094384
>chr5:3094511-3094603
>chr5:3096112-3096398
>chr5:3098275-3098609
>chr5:3099069-3099410
>chr5:3099808-3099892
>chr5:3100974-3101017
>chr5:3102046-3102413
>chr5:3104766-3104857
>chr5:3106336-3106651
>chr5:3108700-3108793
>chr5:3108924-3109070
>chr5:3110863-3111537
>chr5:3112334-3112439
>chr5:3112605-3113779
>chr5:3114080-3114385
>chr5:3114525-3114587
>chr5:3114663-3114703
>chr5:3114822-3114892
>chr5:3115135-3115416
>chr5:3117613-3117704
>chr5:3121076-3121190
>chr5:3123805-3123846
>chr5:3124032-3124091
>chr5:3125546-3125627
>chr5:3125683-3125817
>chr5:3125971-3126284
>chr5:3127367-3127477
>chr5:3128896-3129215
>chr5:3129619-3130064
>chr5:3131186-3131308
>chr5:3131405-3131465
>chr5:3134015-3134073
>chr5:3134129-3134225
>chr5:3134359-3134459
>chr5:3136530-3137211
>chr5:3137431-3137767
>chr5:3139271-3139319
>chr5:3139861-3140173
>chr5:3141022-3141343
>chr5:3143208-3143265
>chr5:3143346-3143393
>chr5:3143551-3143583
>chr5:3143753-3144504
>chr5:3144881-3144911
>chr5:3145738-3145954
>chr5:3146104-3146645
>chr5:3146840-3147027
>chr5:3147067-3147131
>chr5:3147237-3147979
>chr5:3148609-3149235
>chr5:3150149-3150180
>chr5:3151308-3151803
>chr5:3152252-3152584
>chr5:3156661-3157047
>chr5:3157261-3157402
>chr5:3157580-3158009
>chr5:3158322-3158437
>chr5:3160703-3160942
>chr5:3161455-3161811
>chr5:3163327-3163383
>chr5:3164249-3164450
>chr5:3166736-3167601
>chr5:3167663-3167828
>chr5:3168147-3168580
>chr5:3168697-3168760
>chr5:3169135-3169659
>chr5:3170174-3170325
>chr5:3170622-3170760
>chr5:3171268-3171471
>chr5:3171813-3171930
>chr5:3172175-3172396
>chr5:3172554-3172611
>chr5:3172881-3173341
>chr5:3174097-3174304
>chr5:3174360-3174484
>chr5:3174697-3174785
>chr5:3174826-3175300
>chr5:3176545-3176783
>chr5:3178723-3178859
>chr5:3181441-3181538
>chr5:3184682-3184990
>chr5:3188415-3188453
>chr5:3188517-3188863
>chr5:3190468-3190714
>chr5:3193349-3193391
>chr5:3193486-3193845
>chr5:3195049-3195220
>chr5:3199719-3199774
>chr5:3201204-3201354
>chr5:3201531-3201787
>chr5:3202225-3202670
>chr5:3204626-3204678
>chr5:3206830-3207162
>chr5:3207243-3207976
>chr5:3208562-3209297
>chr5:3211928-3212057
>chr5:3212349-3212397
>chr5:3212498-3212542
>chr5:3213480-3213821
>chr5:3214057-3214369
>chr5:3214530-3214676
>chr5:3215871-3216106
>chr5:3216183-3216416
>chr5:3220107-3220151
>chr5:3221951-3222289
>chr5:3223136-3223223
>chr5:3223812-3223976
>chr5:3229933-3230243
>chr5:3230833-3230894
>chr5:3232899-3233412
>chr5:3233425-3233642
>chr5:3233719-3233831
>chr5:3235852-3235896
>chr5:3237874-3237912
>chr5:3239222-3239412
>chr5:3239854-3240359
>chr5:3240675-3242386
>chr5:3242549-3242615
>chr5:3242774-3242801
>chr5:3243015-3243048
>chr5:3243776-3243943
>chr5:3244069-3244624
>chr5:3244829-3244908
>chr5:3244988-3245563
>chr5:3245704-3245835
>chr5:3245976-3246585
>chr5:3246853-3247094
>chr5:3247199-3247454
>chr5:3247510-3249159
>chr5:3249216-3249531
>chr5:3250421-3250477
>chr5:3250646-3250714
>chr5:3250815-3250855
>chr5:3250949-3251097
>chr5:3251382-3251527
>chr5:3251714-3251824
>chr5:3252693-3252758
>chr5:3254917-3254983
>chr5:3255550-3257534
>chr5:3258597-3258677
>chr5:3258843-3259001
>chr5:3260862-3261027
>chr5:3261180-3261221
>chr5:3261980-3262365
>chr5:3263237-3263548
>chr5:3263804-3263855
>chr5:3267595-3267900
>chr5:3268337-3268488
>chr5:3270333-3270646
>chr5:3271493-3271564
>chr5:3272107-3272420
>chr5:3276062-3276463
>chr5:3277024-3277081
>chr5:3277288-3277704
>chr5:3278720-3279084
>chr5:3279208-3279581
>chr5:3282829-3283280
>chr5:3287078-3287139
>chr5:3288088-3288134
>chr5:3288960-3289028
>chr5:3289287-3289520
>chr5:3290255-3290560
>chr5:3290958-3292139
>chr5:3292680-3292740
>chr5:3292820-3293115
>chr5:3294399-3294444
>chr5:3295459-3295702
>chr5:3296052-3296169
>chr5:3297204-3297748
>chr5:3298189-3298240
>chr5:3300416-3300632
>chr5:3301794-3301920
>chr5:3302479-3302721
>chr5:3303490-3303809
>chr5:3304215-3304281
>chr5:3304599-3304653
>chr5:3307268-3307300
>chr5:3308132-3308160
>chr5:3309204-3309452
>chr5:3314322-3314408
>chr5:3314818-3314984
>chr5:3315172-3315599
>chr5:3315705-3315830
>chr5:3316259-3316325
>chr5:3319053-3319624
>chr5:3320219-3320278
>chr5:3320994-3321257
>chr5:3322296-3322568
>chr5:3322605-3322654
>chr5:3322772-3322825
>chr5:3323142-3324412
>chr5:3326784-3327131
>chr5:3327200-3327522
>chr5:3328440-3328480
>chr5:3330093-3330165
>chr5:3332474-3332569
>chr5:3334746-3334795
>chr5:3335036-3335111
>chr5:3335666-3335720
>chr5:3337466-3337760
>chr5:3341435-3341508
>chr5:3343560-3343668
>chr5:3346527-3346667
>chr5:3347039-3347097
>chr5:3347957-3347994
>chr5:3350679-3351016
>chr5:3352237-3352286
>chr5:3352632-3352733
>chr5:3353314-3353361
>chr5:3358634-3358858
>chr5:3358891-3359151
>chr5:3360616-3360916
>chr5:3361104-3361398
>chr5:3365313-3365397
>chr5:3366032-3366093
>chr5:3366493-3367064
>chr5:3367144-3368045
>chr5:3368079-3369603
>chr5:3369713-3370841
>chr5:3370902-3371189
>chr5:3371232-3371705
>chr5:3372141-3372183
>chr5:3372259-3372690
>chr5:3378857-3378906
>chr5:3379648-3379711
>chr5:3380574-3380757
>chr5:3381863-3382100
>chr5:3383486-3384233
>chr5:3385216-3385365
>chr5:3390229-3390539
>chr5:3391777-3391837
>chr5:3392077-3392292
>chr5:3392386-3392563
>chr5:3395640-3395687
>chr5:3396157-3396302
>chr5:3397110-3397183
>chr5:3397678-3398004
>chr5:3398898-3399286
>chr5:3402161-3403029
>chr5:3403153-3403274
>chr5:3403746-3403960
>chr5:3405080-3405195
>chr5:3405299-3409947
>chr5:3410073-3410132
>chr5:3410570-3410674
>chr5:3411818-3412183
>chr5:3413102-3413240
>chr5:3413954-3414012
>chr5:3419604-3419638
>chr5:3421624-3421725
>chr5:3422984-3423723
>chr5:3423875-3424215
>chr5:3424407-3424642
>chr5:3425477-3425509
>chr5:3425641-3425949
>chr5:3431185-3431236
>chr5:3433379-3433663
>chr5:3433807-3433860
>chr5:3434044-3434410
>chr5:3435474-3436316
>chr5:3436706-3437009
>chr5:3437341-3437411
>chr5:3438966-3445279
>chr5:3445452-3445532
>chr5:3445605-3446910
>chr5:3448251-3448282
>chr5:3449619-3449833
>chr5:3449904-3450182
>chr5:3450592-3450922
>chr5:3454150-3454334
>chr5:3454897-3454959
>chr5:3455307-3455347
>chr5:3456331-3456370
>chr5:3459167-3459234
>chr5:3459855-3460245
>chr5:3463442-3463569
>chr5:3466029-3466123
>chr5:3466363-3466547
>chr5:3466792-3466973
>chr5:3467436-3468430
>chr5:3468513-3468688
>chr5:3469064-3469136
>chr5:3469339-3469852
>chr5:3470011-3470068
>chr5:3470187-3470356
>chr5:3470818-3470946
>chr5:3471381-3471586
>chr5:3471890-3471962
>chr5:3472238-3472360
>chr5:3472722-3472800
>chr5:3473028-3473211
>chr5:3473449-3473660
>chr5:3473845-3474085
>chr5:3474385-3474473
>chr5:3474696-3474782
>chr5:3474923-3475036
>chr5:3475457-3475593
>chr5:3476089-3476161
>chr5:3476398-3476490
>chr5:3476655-3477233
>chr5:3478347-3479119
>chr5:3479613-3479942
>chr5:3480274-3480888
>chr5:3481631-3481909
>chr5:3481990-3482171
>chr5:3482408-3482469
>chr5:3482619-3482951
>chr5:3483737-3484717
>chr5:3485872-3486276
>chr5:3486329-3486785
>chr5:3486840-3487296
>chr5:3488112-3488166
>chr5:3488581-3489188
>chr5:3490844-3490916
>chr5:3493029-3493264
>chr5:3493511-3494308
>chr5:3494388-3494464
>chr5:3494619-3494698
>chr5:3494765-3495194
>chr5:3496004-3496052
>chr5:3497127-3497507
>chr5:3497579-3500462
>chr5:3500817-3501562
>chr5:3501622-3501740
>chr5:3501792-3501952
>chr5:3502212-3502536
>chr5:3503874-3503952
>chr5:3504815-3504895
>chr5:3505498-3505533
>chr5:3508771-3508854
>chr5:3510894-3510952
>chr5:3511773-3511864
>chr5:3513456-3513524
>chr5:3514224-3514280
>chr5:3516096-3516582
>chr5:3520013-3520086
>chr5:3521046-3521128
>chr5:3521180-3521410
>chr5:3522719-3522773
>chr5:3523630-3523682
>chr5:3524239-3524575
>chr5:3524675-3524778
>chr5:3525030-3525247
>chr5:3525440-3525645
>chr5:3527075-3527161
>chr5:3528152-3528478
>chr5:3528919-3528994
>chr5:3534395-3534905
>chr5:3537337-3537659
>chr5:3538412-3538538
>chr5:3539252-3539284
>chr5:3541375-3541526
>chr5:3541745-3542087
>chr5:3547174-3547219
>chr5:3547271-3547451
>chr5:3547619-3547956
>chr5:3548321-3548603
>chr5:3548715-3552570
>chr5:3552770-3552824
>chr5:3553268-3553591
>chr5:3553821-3554231
>chr5:3554317-3554420
>chr5:3554536-3554642
>chr5:3554751-3555765
>chr5:3555832-3556469
>chr5:3556532-3556718
>chr5:3557999-3558036
>chr5:3561036-3562966
>chr5:3563015-3563230
>chr5:3566987-3567310
>chr5:3568111-3568417
>chr5:3571116-3571558
>chr5:3571724-3571930
>chr5:3572039-3572473
>chr5:3577166-3577913
>chr5:3579292-3579325
>chr5:3580833-3580912
>chr5:3581268-3581366
>chr5:3583480-3583533
>chr5:3584457-3585227
>chr5:3586285-3586756
>chr5:3586797-3586844
>chr5:3586902-3586953
>chr5:3587156-3587195
>chr5:3587900-3587987
>chr5:3589456-3589505
>chr5:3590345-3590394
>chr5:3592216-3592286
>chr5:3593464-3593525
>chr5:3593645-3593724
>chr5:3595711-3595798
>chr5:3599145-3599201
>chr5:3600703-3600746
>chr5:3601058-3601130
>chr5:3601398-3601587
>chr5:3607066-3607125
>chr5:3610304-3610358
>chr5:3610759-3610847
>chr5:3611642-3611970
>chr5:3612023-3612278
>chr5:3613337-3613429
>chr5:3613464-3613566
>chr5:3614423-3614718
>chr5:3619891-3619955
>chr5:3623834-3623967
>chr5:3625042-3625439
>chr5:3626095-3626423
>chr5:3627023-3627069
>chr5:3628136-3628195
>chr5:3628953-3629005
>chr5:3630832-3631141
>chr5:3631598-3631674
>chr5:3631767-3632335
>chr5:3633114-3633588
>chr5:3634422-3634892
>chr5:3634975-3635065
>chr5:3635580-3635791
>chr5:3637151-3639288
>chr5:3639963-3640067
>chr5:3640127-3640342
>chr5:3640415-3640972
>chr5:3641472-3641805
>chr5:3642013-3642069
>chr5:3642740-3642861
>chr5:3645095-3645158
>chr5:3645420-3645485
>chr5:3645520-3647484
>chr5:3649838-3650217
>chr5:3652892-3653749
>chr5:3655190-3655815
>chr5:3657028-3657082
>chr5:3657278-3657338
>chr5:3658132-3658454
>chr5:3659635-3659700
>chr5:3660270-3660354
>chr5:3662114-3662200
>chr5:3663206-3663529
>chr5:3663661-3669740
>chr5:3669806-3670382
>chr5:3672837-3672985
>chr5:3673055-3673197
>chr5:3674156-3674264
>chr5:3675610-3675735
>chr5:3678856-3678979
>chr5:3679263-3679846
>chr5:3679971-3680013
>chr5:3680367-3680704
>chr5:3681359-3681406
>chr5:3682478-3682980
>chr5:3683310-3683405
>chr5:3685611-3685896
>chr5:3686257-3686717
>chr5:3686827-3686955
>chr5:3687098-3687196
>chr5:3687318-3687379
>chr5:3687721-3687886
>chr5:3687983-3688188
>chr5:3688874-3688935
>chr5:3689003-3689122
>chr5:3690272-3690333
>chr5:3691496-3691604
>chr5:3695643-3695811
>chr5:3695940-3695986
>chr5:3697497-3697808
>chr5:3698338-3698373
>chr5:3700164-3700290
>chr5:3700534-3701320
>chr5:3701642-3701768
>chr5:3701850-3701934
>chr5:3702442-3702522
>chr5:3702803-3702930
>chr5:3703552-3704036
>chr5:3704096-3704131
>chr5:3704378-3704526
>chr5:3706872-3707100
>chr5:3708256-3708773
>chr5:3708888-3708926
>chr5:3711218-3711330
>chr5:3711642-3711690
>chr5:3711797-3712705
>chr5:3714421-3714514
>chr5:3715953-3716010
>chr5:3716252-3716603
>chr5:3717905-3717977
>chr5:3717999-3718561
>chr5:3718985-3724261
>chr5:3724290-3724414
>chr5:3724534-3724766
>chr5:3724804-3725006
>chr5:3725136-3725400
>chr5:3727431-3728200
>chr5:3728823-3728851
>chr5:3730561-3730602
>chr5:3732826-3733137
>chr5:3735435-3735919
>chr5:3738667-3739025
>chr5:3743565-3743605
>chr5:3745877-3745944
>chr5:3746372-3748756
>chr5:3751492-3751858
>chr5:3752403-3752471
>chr5:3755100-3755809
>chr5:3755936-3756252
>chr5:3756392-3756717
>chr5:3757463-3757782
>chr5:3758085-3758363
>chr5:3759163-3759444
>chr5:3760068-3760371
>chr5:3761314-3761805
>chr5:3763572-3763960
>chr5:3765058-3765151
>chr5:3769945-3770247
>chr5:3776321-3777050
>chr5:3780188-3780504
>chr5:3781606-3781930
>chr5:3783573-3783641
>chr5:3783798-3783893
>chr5:3784910-3786452
>chr5:3788369-3788828
>chr5:3789147-3789739
>chr5:3791760-3791846
>chr5:3794428-3794765
>chr5:3795071-3795224
>chr5:3796836-3797191
>chr5:3797319-3797418
>chr5:3798205-3798287
>chr5:3798413-3798515
>chr5:3799023-3799089
>chr5:3799967-3800023
>chr5:3800346-3800418
>chr5:3800532-3800603
>chr5:3800741-3800785
>chr5:3801006-3801092
>chr5:3801254-3801307
>chr5:3802334-3802645
>chr5:3804515-3804795
>chr5:3805827-3806237
>chr5:3807462-3807917
>chr5:3808071-3808130
>chr5:3809990-3810094
>chr5:3810206-3810679
>chr5:3810793-3811079
>chr5:3811135-3812341
>chr5:3812834-3812997
>chr5:3813944-3813995
>chr5:3814227-3814284
>chr5:3814662-3814730
>chr5:3815341-3815401
>chr5:3816342-3816826
>chr5:3817314-3817525
>chr5:3817718-3818077
>chr5:3818135-3818209
>chr5:3819983-3820324
>chr5:3820720-3821080
>chr5:3821715-3821755
>chr5:3822883-3823062
>chr5:3823120-3823154
>chr5:3824942-3825160
>chr5:3825195-3825293
>chr5:3828604-3828683
>chr5:3829515-3829606
>chr5:3829986-3830031
>chr5:3830215-3830296
>chr5:3830798-3831126
>chr5:3831393-3831792
>chr5:3831964-3831994
>chr5:3832236-3832304
>chr5:3833130-3833651
>chr5:3834776-3834968
>chr5:3835357-3835556
>chr5:3838559-3838593
>chr5:3838693-3838830
>chr5:3839638-3839819
>chr5:3840791-3841154
>chr5:3847396-3847831
>chr5:3847869-3848211
>chr5:3848282-3848345
>chr5:3849359-3849396
>chr5:3849772-3849827
>chr5:3851722-3851776
>chr5:3851836-3851936
>chr5:3852011-3852064
>chr5:3852185-3852351
>chr5:3853769-3853836
>chr5:3856470-3857121
>chr5:3858886-3858999
>chr5:3859121-3859168
>chr5:3859943-3860138
>chr5:3861407-3861764
>chr5:3863560-3863631
>chr5:3865684-3866349
>chr5:3866757-3866836
>chr5:3869035-3869642
>chr5:3869852-3870164
>chr5:3873079-3873552
>chr5:3873869-3874073
>chr5:3875061-3875175
>chr5:3877113-3877210
>chr5:3878364-3878491
>chr5:3879451-3879749
>chr5:3880540-3880704
>chr5:3882149-3882568
>chr5:3883369-3883412
>chr5:3884680-3884777
>chr5:3884928-3885071
>chr5:3887567-3888041
>chr5:3889084-3889160
>chr5:3891809-3891862
>chr5:3892024-3892153
>chr5:3892397-3892633
>chr5:3893137-3893511
>chr5:3895101-3895301
>chr5:3895376-3895597
>chr5:3895927-3896050
>chr5:3897145-3897275
>chr5:3897686-3897779
>chr5:3898271-3898376
>chr5:3898431-3898469
>chr5:3899739-3901424
>chr5:3902235-3902361
>chr5:3903295-3903343
>chr5:3903830-3904012
>chr5:3910200-3910248
>chr5:3910323-3910525
>chr5:3910786-3911115
>chr5:3912977-3913033
>chr5:3915321-3915463
>chr5:3916972-3917092
>chr5:3917323-3917389
>chr5:3917949-3918039
>chr5:3919361-3921921
>chr5:3925580-3925754
>chr5:3926830-3926887
>chr5:3927024-3927091
>chr5:3928108-3929096
>chr5:3929653-3929781
>chr5:3933522-3933591
>chr5:3934915-3935464
>chr5:3935542-3936542
>chr5:3936647-3937049
>chr5:3937221-3938461
>chr5:3938526-3938605
>chr5:3938674-3938924
>chr5:3939163-3939276
>chr5:3939697-3940015
>chr5:3940194-3940245
>chr5:3940500-3940537
>chr5:3941131-3941467
>chr5:3941547-3941656
>chr5:3941787-3942449
>chr5:3943091-3943428
>chr5:3944423-3944725
>chr5:3944865-3944930
>chr5:3945227-3945592
>chr5:3946152-3946212
>chr5:3946489-3946735
>chr5:3947522-3948394
>chr5:3948453-3951541
>chr5:3951604-3953850
>chr5:3953892-3954212
>chr5:3954757-3954889
>chr5:3955427-3955566
>chr5:3955890-3956287
>chr5:3956403-3956479
>chr5:3957755-3958033
>chr5:3964509-3965115
>chr5:3965862-3966007
>chr5:3966062-3966447
>chr5:3966829-3966923
>chr5:3967583-3968029
>chr5:3968281-3968408
>chr5:3968479-3968972
>chr5:3969889-3970068
>chr5:3970371-3970435
>chr5:3970595-3970859
>chr5:3971029-3971811
>chr5:3971914-3972055
>chr5:3972524-3972586
>chr5:3973021-3973096
>chr5:3973403-3973485
>chr5:3973717-3973781
>chr5:3974022-3974198
>chr5:3974831-3975078
>chr5:3975165-3975482
>chr5:3976940-3977119
>chr5:3977176-3977397
>chr5:3978146-3978457
>chr5:3978631-3978682
>chr5:3978786-3979955
>chr5:3981412-3981499
>chr5:3982145-3982254
>chr5:3983244-3983578
>chr5:3984517-3984587
>chr5:3984669-3984758
>chr5:3985791-3986291
>chr5:3986513-3987054
>chr5:3989181-3989795
>chr5:3992324-3992646
>chr5:3998779-3999077
>chr5:4003061-4003176
>chr5:4003229-4003730
>chr5:4004195-4004300
>chr5:4004952-4004998
>chr5:4007203-4007251
>chr5:4008852-4009003
>chr5:4009272-4009572
>chr5:4009884-4010000
>chr5:4010760-4011049
>chr5:4012771-4012899
>chr5:4015105-4015361
>chr5:4016307-4016630
>chr5:4016908-4016998
>chr5:4017025-4017284
>chr5:4017393-4017434
>chr5:4021063-4021273
>chr5:4021447-4021672
>chr5:4025938-4026112
>chr5:4026156-4026415
>chr5:4026450-4026500
>chr5:4030248-4030659
>chr5:4033104-4034175
>chr5:4034467-4034548
>chr5:4034815-4035190
>chr5:4035770-4035854
>chr5:4040389-4040451
>chr5:4041649-4041713
>chr5:4041872-4042187
>chr5:4043541-4043613
>chr5:4044127-4044605
>chr5:4044887-4044967
>chr5:4045159-4045331
>chr5:4045429-4045455
>chr5:4045540-4046244
>chr5:4046275-4047459
>chr5:4047486-4048076
>chr5:4048222-4048273
>chr5:4048497-4048537
>chr5:4051740-4052070
>chr5:4052622-4052666
>chr5:4052722-4052769
>chr5:4052854-4052925
>chr5:4052968-4053158
>chr5:4053333-4053370
>chr5:4053685-4053728
>chr5:4054457-4054553
>chr5:4054606-4057755
>chr5:4058579-4058723
>chr5:4059742-4059960
>chr5:4060783-4060929
>chr5:4061576-4061813
>chr5:4061906-4062004
>chr5:4063125-4063480
>chr5:4070188-4070334
>chr5:4071285-4072314
>chr5:4072350-4073669
>chr5:4073721-4073933
>chr5:4073984-4074093
>chr5:4074259-4074855
>chr5:4075211-4075653
>chr5:4075725-4075859
>chr5:4076041-4076308
>chr5:4076992-4077029
>chr5:4078602-4078682
>chr5:4078760-4079095
>chr5:4079222-4079334
>chr5:4080325-4081042
>chr5:4081941-4081984
>chr5:4083255-4083304
>chr5:4084265-4084564
>chr5:4085552-4085628
>chr5:4087220-4087418
>chr5:4088603-4088650
>chr5:4089445-4089980
>chr5:4090514-4090880
>chr5:4090936-4091587
>chr5:4092729-4092897
>chr5:4093898-4093960
>chr5:4095192-4095427
>chr5:4095519-4095716
>chr5:4096935-4097248
>chr5:4098347-4098410
>chr5:4098602-4098811
>chr5:4098902-4098956
>chr5:4099039-4099332
>chr5:4100017-4100114
>chr5:4102108-4102460
>chr5:4104860-4104933
>chr5:4105142-4105234
>chr5:4106329-4106370
>chr5:4106471-4106852
>chr5:4108310-4108338
>chr5:4108431-4108500
>chr5:4108837-4108956
>chr5:4109155-4109225
>chr5:4109518-4109608
>chr5:4111537-4112194
>chr5:4112410-4112721
>chr5:4113028-4113112
>chr5:4113753-4113967
>chr5:4114723-4114847
>chr5:4115208-4115413
>chr5:4117143-4117204
>chr5:4118795-4118831
>chr5:4119698-4120161
>chr5:4120202-4121061
>chr5:4121668-4122050
>chr5:4123501-4123585
>chr5:4124794-4124862
>chr5:4125533-4125713
>chr5:4126117-4126170
>chr5:4127391-4127697
>chr5:4129774-4130078
>chr5:4134403-4135516
>chr5:4135818-4135892
>chr5:4136492-4136684
>chr5:4138318-4138652
>chr5:4138702-4138946
>chr5:4139099-4139290
>chr5:4139620-4142072
>chr5:4143501-4143532
>chr5:4143801-4144133
>chr5:4145227-4145269
>chr5:4146288-4146399
>chr5:4147781-4147886
>chr5:4148533-4149226
>chr5:4150088-4150976
>chr5:4151783-4151855
>chr5:4152636-4152927
>chr5:4153211-4153276
>chr5:4153687-4153735
>chr5:4154037-4154199
>chr5:4155253-4155881
>chr5:4156034-4156268
>chr5:4156330-4156448
>chr5:4156847-4156951
>chr5:4158244-4158639
>chr5:4161332-4161452
>chr5:4164242-4164305
>chr5:4165408-4165728
>chr5:4166218-4166532
>chr5:4166680-4166871
>chr5:4168130-4168630
>chr5:4169891-4170613
>chr5:4171931-4172060
>chr5:4174460-4174511
>chr5:4175240-4175568
>chr5:4175977-4176113
>chr5:4176283-4176326
>chr5:4176857-4176910
>chr5:4177092-4177150
>chr5:4177300-4177741
>chr5:4178006-4178039
>chr5:4178528-4178686
>chr5:4179003-4179385
>chr5:4180043-4180123
>chr5:4180153-4180223
>chr5:4181528-4181567
>chr5:4181686-4181926
>chr5:4183413-4183473
>chr5:4183705-4185640
>chr5:4185947-4186047
>chr5:4186932-4187305
>chr5:4188059-4188111
>chr5:4188421-4188473
>chr5:4188875-4189063
>chr5:4189712-4191108
>chr5:4191852-4191899
>chr5:4193732-4193777
>chr5:4194723-4194834
>chr5:4195122-4195174
>chr5:4195351-4195555
>chr5:4195759-4196076
>chr5:4197970-4198027
>chr5:4200762-4200859
>chr5:4201102-4201273
>chr5:4202250-4202576
>chr5:4204083-4204140
>chr5:4208661-4208844
>chr5:4210423-4210785
>chr5:4211423-4211479
>chr5:4212012-4212053
>chr5:4213339-4213476
>chr5:4213881-4213943
>chr5:4215193-4215531
>chr5:4219247-4219326
>chr5:4219661-4219737
>chr5:4219780-4219995
>chr5:4221626-4221688
>chr5:4221802-4222037
>chr5:4223895-4224085
>chr5:4227600-4227721
>chr5:4228104-4228416
>chr5:4229576-4229624
>chr5:4234124-4234467
>chr5:4235041-4235172
>chr5:4235381-4235474
>chr5:4235733-4235782
>chr5:4235852-4236172
>chr5:4236595-4236884
>chr5:4237721-4237955
>chr5:4237996-4239384
>chr5:4239687-4240266
>chr5:4240337-4240402
>chr5:4240462-4240668
>chr5:4242407-4242712
>chr5:4244817-4244925
>chr5:4245112-4245438
>chr5:4247195-4247520
>chr5:4247891-4247988
>chr5:4248675-4248749
>chr5:4249030-4249164
>chr5:4249514-4249912
>chr5:4250742-4250884
>chr5:4250998-4251615
>chr5:4255054-4255373
>chr5:4256871-4256917
>chr5:4257013-4257050
>chr5:4258342-4258970
>chr5:4260932-4261110
>chr5:4261305-4261524
>chr5:4262444-4262621
>chr5:4264625-4264680
>chr5:4265484-4265910
>chr5:4267108-4267139
>chr5:4268501-4268851
>chr5:4269826-4270853
>chr5:4271286-4271525
>chr5:4271805-4271876
>chr5:4272286-4272620
>chr5:4274859-4274994
>chr5:4275625-4275831
>chr5:4276088-4276406
>chr5:4276842-4277147
>chr5:4277647-4277717
>chr5:4277851-4277966
>chr5:4278554-4279253
>chr5:4281113-4281447
>chr5:4282025-4282476
>chr5:4283001-4283487
>chr5:4284416-4284856
>chr5:4285362-4285415
>chr5:4285471-4286444
>chr5:4287610-4287948
>chr5:4288429-4288794
>chr5:4289249-4289624
>chr5:4290972-4291261
>chr5:4291992-4292171
>chr5:4292311-4292384
>chr5:4296394-4296452
>chr5:4298811-4299298
>chr5:4299413-4299520
>chr5:4299750-4299802
>chr5:4302762-4302865
>chr5:4304401-4304653
>chr5:4315270-4315313
>chr5:4317985-4318089
>chr5:4318197-4318293
>chr5:4321436-4322335
>chr5:4322415-4323756
>chr5:4323831-4324499
>chr5:4324609-4324857
>chr5:4325848-4326168
>chr5:4326842-4326974
>chr5:4328387-4328521
>chr5:4329876-4329927
>chr5:4330506-4330565
>chr5:4332562-4332643
>chr5:4332740-4332802
>chr5:4333076-4333124
>chr5:4334586-4334623
>chr5:4335199-4335355
>chr5:4335857-4335907
>chr5:4336847-4337048
>chr5:4337200-4337265
>chr5:4338395-4338468
>chr5:4340218-4340481
>chr5:4340763-4340853
>chr5:4343711-4343794
>chr5:4343879-4343946
>chr5:4344028-4344465
>chr5:4346214-4346277
>chr5:4350839-4350902
>chr5:4351569-4352929
>chr5:4354536-4354590
>chr5:4357083-4357568
>chr5:4357688-4357743
>chr5:4358912-4360279
>chr5:4362449-4362499
>chr5:4363228-4363428
>chr5:4367418-4367498
>chr5:4367922-4368068
>chr5:4371384-4371441
>chr5:4374310-4374397
>chr5:4374960-4375050
>chr5:4377140-4377184
>chr5:4377773-4377846
>chr5:4381393-4381474
>chr5:4385348-4385424
>chr5:4386899-4387060
>chr5:4388022-4388094
>chr5:4388228-4388296
>chr5:4388383-4388646
>chr5:4389358-4390319
>chr5:4390445-4390583
>chr5:4390769-4390835
>chr5:4390913-4390986
>chr5:4391241-4391341
>chr5:4391588-4391762
>chr5:4392258-4393341
>chr5:4393384-4393481
>chr5:4393526-4396701
>chr5:4397497-4397582
>chr5:4401265-4401471
>chr5:4402623-4402746
>chr5:4403024-4403434
>chr5:4403847-4403957
>chr5:4404502-4404541
>chr5:4407163-4407269
>chr5:4407959-4408046
>chr5:4408600-4408689
>chr5:4408892-4409132
>chr5:4410181-4410249
>chr5:4410700-4410796
>chr5:4411635-4411913
>chr5:4412777-4412924
>chr5:4413285-4413726
>chr5:4414047-4414083
>chr5:4414624-4414942
>chr5:4415945-4416020
>chr5:4417940-4418009
>chr5:4418743-4419139
>chr5:4420068-4420463
>chr5:4425442-4425545
>chr5:4426298-4426584
>chr5:4426738-4426903
>chr5:4428151-4428216
>chr5:4429383-4430134
>chr5:4430255-4430803
>chr5:4430850-4432077
>chr5:4432148-4434745
>chr5:4434822-4434931
>chr5:4434995-4435488
>chr5:4435536-4435742
>chr5:4435799-4436628
>chr5:4436779-4437289
>chr5:4437311-4437371
>chr5:4437423-4437821
>chr5:4438052-4438172
>chr5:4438274-4438858
>chr5:4439481-4439537
>chr5:4440430-4440534
>chr5:4440664-4440750
>chr5:4441924-4442239
>chr5:4442734-4442867
>chr5:4443791-4443978
>chr5:4444268-4444435
>chr5:4446037-4446250
>chr5:4446713-4446784
>chr5:4447550-4447697
>chr5:4448501-4448843
>chr5:4449021-4449191
>chr5:4449270-4449331
>chr5:4449759-4449832
>chr5:4450031-4450206
>chr5:4450335-4450544
>chr5:4450835-4451143
>chr5:4451555-4451883
>chr5:4451932-4451972
>chr5:4452084-4452248
>chr5:4452442-4452578
>chr5:4453107-4453175
>chr5:4455089-4455214
>chr5:4455499-4455556
>chr5:4456319-4456572
>chr5:4458269-4460007
>chr5:4460030-4460330
>chr5:4460393-4461215
>chr5:4461277-4462302
>chr5:4462490-4463482
>chr5:4463549-4465869
>chr5:4465922-4466023
>chr5:4466213-4466378
>chr5:4467309-4467643
>chr5:4468538-4468666
>chr5:4469057-4469095
>chr5:4470042-4471086
>chr5:4471612-4471654
>chr5:4472596-4473043
>chr5:4475527-4475761
>chr5:4476476-4476547
>chr5:4478667-4478974
>chr5:4483029-4483189
>chr5:4483770-4483992
>chr5:4484022-4484759
>chr5:4484907-4484953
>chr5:4485650-4485701
>chr5:4485779-4485827
>chr5:4488230-4488331
>chr5:4488564-4488652
>chr5:4489214-4489439
>chr5:4492569-4492613
>chr5:4493592-4493730
>chr5:4494696-4495351
>chr5:4495446-4495602
>chr5:4495749-4502381
>chr5:4502418-4502705
>chr5:4502767-4503069
>chr5:4503210-4503457
>chr5:4503783-4503853
>chr5:4504689-4504725
>chr5:4505989-4506043
>chr5:4506427-4506512
>chr5:4507042-4507115
>chr5:4507426-4507554
>chr5:4507766-4508076
>chr5:4508214-4508503
>chr5:4510062-4510123
>chr5:4511141-4511217
>chr5:4511794-4511873
>chr5:4516802-4516979
>chr5:4521461-4521683
>chr5:4521897-4521952
>chr5:4522109-4522393
>chr5:4522499-4522624
>chr5:4524216-4524320
>chr5:4525739-4526042
>chr5:4526623-4527021
>chr5:4528043-4528115
>chr5:4528444-4528815
>chr5:4534424-4534528
>chr5:4534737-4535134
>chr5:4535315-4535588
>chr5:4535782-4535850
>chr5:4536010-4536129
>chr5:4537247-4537652
>chr5:4537733-4537790
>chr5:4545006-4545070
>chr5:4547126-4547180
>chr5:4548156-4548280
>chr5:4549277-4549445
>chr5:4550794-4551675
>chr5:4551722-4551815
>chr5:4551977-4552062
>chr5:4552099-4552528
>chr5:4553765-4554099
>chr5:4554721-4555293
>chr5:4556830-4556939
>chr5:4560802-4560843
>chr5:4561141-4561442
>chr5:4561914-4561954
>chr5:4562261-4562678
>chr5:4562815-4563037
>chr5:4563197-4563320
>chr5:4563680-4563782
>chr5:4563898-4564503
>chr5:4564596-4564740
>chr5:4565038-4566440
>chr5:4566503-4568542
>chr5:4570871-4570955
>chr5:4572239-4572289
>chr5:4572362-4572437
>chr5:4572638-4572740
>chr5:4573593-4573981
>chr5:4574419-4574528
>chr5:4575127-4575242
>chr5:4575979-4576047
>chr5:4576883-4576935
>chr5:4577800-4577851
>chr5:4579009-4579396
>chr5:4584037-4584377
>chr5:4584493-4584669
>chr5:4585709-4586329
>chr5:4587031-4587399
>chr5:4588392-4588436
>chr5:4591874-4592359
>chr5:4592473-4592547
>chr5:4593113-4593422
>chr5:4593577-4593801
>chr5:4593990-4594408
>chr5:4594859-4596449
>chr5:4596647-4596770
>chr5:4597034-4597101
>chr5:4597286-4597836
>chr5:4597937-4598437
>chr5:4600172-4600561
>chr5:4600744-4600873
>chr5:4601541-4601911
>chr5:4602994-4603058
>chr5:4605091-4605152
>chr5:4605242-4605284
>chr5:4605680-4605798
>chr5:4605981-4606055
>chr5:4606347-4606888
>chr5:4606951-4608657
>chr5:4608684-4609789
>chr5:4610402-4610795
>chr5:4611052-4611098
>chr5:4615430-4621542
>chr5:4621852-4621984
>chr5:4622088-4622121
>chr5:4622164-4622208
>chr5:4623109-4623289
>chr5:4623369-4623653
>chr5:4623691-4623765
>chr5:4623857-4623951
>chr5:4625165-4625288
>chr5:4625936-4625995
>chr5:4627828-4627889
>chr5:4630488-4630822
>chr5:4632102-4632142
>chr5:4632615-4633014
>chr5:4637794-4637865
>chr5:4641388-4641561
>chr5:4641628-4641699
>chr5:4641795-4641903
>chr5:4641984-4642298
>chr5:4643131-4643229
>chr5:4643316-4643463
>chr5:4644582-4644938
>chr5:4644999-4645052
>chr5:4645588-4646039
>chr5:4646335-4646374
>chr5:4646671-4646712
>chr5:4646757-4646799
>chr5:4648915-4648965
>chr5:4651128-4651213
>chr5:4651627-4652034
>chr5:4653580-4653842
>chr5:4654859-4657139
>chr5:4657306-4657678
>chr5:4658001-4658079
>chr5:4658170-4658214
>chr5:4659217-4659315
>chr5:4659420-4659491
>chr5:4666992-4667362
>chr5:4667443-4667523
>chr5:4669152-4669224
>chr5:4669834-4670240
>chr5:4670952-4671018
>chr5:4671287-4671360
>chr5:4671771-4671857
>chr5:4673131-4673234
>chr5:4673796-4674102
>chr5:4675018-4675079
>chr5:4677629-4677972
>chr5:4678496-4678846
>chr5:4680714-4680979
>chr5:4681255-4681360
>chr5:4681477-4682116
>chr5:4682222-4683505
>chr5:4683552-4683662
>chr5:4683763-4684292
>chr5:4684382-4684534
>chr5:4684889-4685123
>chr5:4685365-4687019
>chr5:4687541-4687586
>chr5:4687619-4687733
>chr5:4688194-4689804
>chr5:4690236-4690319
>chr5:4690535-4690730
>chr5:4691342-4691395
>chr5:4692255-4692635
>chr5:4692766-4693392
>chr5:4693670-4693775
>chr5:4694832-4694946
>chr5:4696000-4696577
>chr5:4696885-4697077
>chr5:4697347-4697922
>chr5:4698767-4698922
>chr5:4699007-4699050
>chr5:4701238-4701296
>chr5:4701917-4701962
>chr5:4702293-4702464
>chr5:4702953-4703037
>chr5:4703378-4703499
>chr5:4703761-4703831
>chr5:4703958-4704039
>chr5:4704382-4704676
>chr5:4704719-4705051
>chr5:4706129-4706194
>chr5:4706611-4707160
>chr5:4709338-4710047
>chr5:4710080-4716054
>chr5:4718559-4718869
>chr5:4719933-4720090
>chr5:4721169-4721544
>chr5:4727547-4727678
>chr5:4728104-4728140
>chr5:4728280-4728399
>chr5:4731008-4731286
>chr5:4731433-4731656
>chr5:4737719-4737853
>chr5:4738706-4739045
>chr5:4740800-4741338
>chr5:4741394-4741686
>chr5:4742296-4744368
>chr5:4744418-4744958
>chr5:4744999-4745531
>chr5:4745928-4745967
>chr5:4746018-4746125
>chr5:4746520-4746753
>chr5:4747160-4747511
>chr5:4748252-4748731
>chr5:4748792-4748948
>chr5:4749425-4751915
>chr5:4752566-4752695
>chr5:4752925-4753008
>chr5:4753426-4753487
>chr5:4753592-4753670
>chr5:4754032-4754202
>chr5:4754666-4754699
>chr5:4755111-4755473
>chr5:4755542-4755635
>chr5:4755783-4755957
>chr5:4756079-4757072
>chr5:4758068-4758110
>chr5:4758158-4758258
>chr5:4758553-4758743
>chr5:4759675-4759978
>chr5:4761778-4761828
>chr5:4762501-4762836
>chr5:4763282-4764756
>chr5:4764886-4764988
>chr5:4766094-4766255
>chr5:4766662-4767208
>chr5:4767301-4767543
>chr5:4768254-4768340
>chr5:4768436-4768631
>chr5:4770351-4770747
>chr5:4771186-4772337
>chr5:4772435-4772542
>chr5:4774975-4775349
>chr5:4778442-4779791
>chr5:4779822-4779858
>chr5:4782328-4782365
>chr5:4782568-4783708
>chr5:4784289-4784681
>chr5:4784790-4785170
>chr5:4786096-4786325
>chr5:4786392-4786552
>chr5:4786648-4786723
>chr5:4786827-4787351
>chr5:4787536-4788623
>chr5:4788772-4788866
>chr5:4789094-4789764
>chr5:4790035-4790145
>chr5:4790267-4790368
>chr5:4790601-4790733
>chr5:4791169-4791403
>chr5:4792049-4792106
>chr5:4792653-4792995
>chr5:4793828-4794142
>chr5:4795114-4795225
>chr5:4795609-4795685
>chr5:4798467-4798746
>chr5:4798956-4799091
>chr5:4800155-4800339
>chr5:4801275-4801639
>chr5:4802673-4802727
>chr5:4803013-4803079
>chr5:4805853-4806201
>chr5:4806332-4806460
>chr5:4806582-4806754
>chr5:4807418-4807530
>chr5:4808473-4808527
>chr5:4809754-4809844
>chr5:4809991-4810254
>chr5:4810875-4812969
>chr5:4813092-4813353
>chr5:4813549-4813597
>chr5:4814077-4814468
>chr5:4814848-4815557
>chr5:4815697-4816299
>chr5:4816946-4817015
>chr5:4817813-4817842
>chr5:4818617-4818713
>chr5:4818762-4818890
>chr5:4819949-4820270
>chr5:4820352-4820409
>chr5:4820437-4820629
>chr5:4820781-4821377
>chr5:4821515-4821552
>chr5:4821755-4822227
>chr5:4822323-4823064
>chr5:4823162-4823438
>chr5:4823551-4823639
>chr5:4823779-4823963
>chr5:4824056-4824181
>chr5:4824261-4824370
>chr5:4824865-4824930
>chr5:4825108-4825196
>chr5:4825732-4825818
>chr5:4827508-4827581
>chr5:4830133-4830299
>chr5:4830594-4830697
>chr5:4832000-4832159
>chr5:4833994-4834099
>chr5:4835884-4835962
>chr5:4836303-4836557
>chr5:4837324-4838823
>chr5:4839687-4840044
>chr5:4840235-4840991
>chr5:4841416-4841660
>chr5:4842775-4842921
>chr5:4843048-4843609
>chr5:4844249-4844350
>chr5:4844645-4844690
>chr5:4847160-4847471
>chr5:4849162-4849266
>chr5:4849823-4849897
>chr5:4850170-4850526
>chr5:4851057-4852286
>chr5:4852328-4852382
>chr5:4852427-4852723
>chr5:4853486-4853532
>chr5:4853567-4853706
>chr5:4853955-4854064
>chr5:4854499-4854569
>chr5:4854962-4855068
>chr5:4856538-4856703
>chr5:4859238-4859354
>chr5:4861170-4861677
>chr5:4862957-4863017
>chr5:4863137-4863220
>chr5:4863393-4863595
>chr5:4863892-4864485
>chr5:4864644-4865604
>chr5:4865954-4866095
>chr5:4866260-4866320
>chr5:4866402-4866542
>chr5:4868515-4868776
>chr5:4868834-4869028
>chr5:4870451-4870833
>chr5:4873776-4874075
>chr5:4874868-4874946
>chr5:4875320-4875547
>chr5:4875623-4875751
>chr5:4881183-4881267
>chr5:4883969-4884024
>chr5:4886256-4886288
>chr5:4887536-4893728
>chr5:4894989-4895919
>chr5:4896927-4897006
>chr5:4898690-4899322
>chr5:4900205-4900610
>chr5:4902856-4903130
>chr5:4906761-4906845
>chr5:4907589-4907785
>chr5:4908879-4909072
>chr5:4909328-4911417
>chr5:4911451-4911655
>chr5:4912670-4912851
>chr5:4914148-4914238
>chr5:4915813-4915861
>chr5:4916124-4916248
>chr5:4916637-4916778
>chr5:4917303-4917449
>chr5:4917506-4917862
>chr5:4918013-4918162
>chr5:4918204-4918312
>chr5:4918410-4918865
>chr5:4918937-4919117
>chr5:4919299-4919426
>chr5:4920059-4920480
>chr5:4920519-4920587
>chr5:4920660-4920796
>chr5:4922197-4922337
>chr5:4923864-4924030
>chr5:4924924-4925898
>chr5:4928067-4928137
>chr5:4929711-4930097
>chr5:4930140-4930201
>chr5:4930407-4930447
>chr5:4930625-4930760
>chr5:4931167-4931234
>chr5:4931787-4931855
>chr5:4932402-4932784
>chr5:4933040-4934208
>chr5:4935025-4935865
>chr5:4936617-4936666
>chr5:4939777-4940084
>chr5:4940364-4940755
>chr5:4942519-4942780
>chr5:4944721-4944918
>chr5:4945788-4946141
>chr5:4949174-4949267
>chr5:4949551-4949863
>chr5:4950704-4950896
>chr5:4951018-4951099
>chr5:4952366-4952709
>chr5:4953092-4953408
>chr5:4955080-4955642
>chr5:4957263-4957298
>chr5:4960788-4961220
>chr5:4961517-4961758
>chr5:4961894-4961941
>chr5:4962077-4962122
>chr5:4962476-4962877
>chr5:4963095-4963222
>chr5:4963399-4963721
>chr5:4963795-4964139
>chr5:4964267-4964364
>chr5:4965343-4965400
>chr5:4965629-4965677
>chr5:4965787-4965911
>chr5:4966019-4966353
>chr5:4969740-4969818
>chr5:4970624-4970792
>chr5:4971793-4972182
>chr5:4973504-4973697
>chr5:4975548-4975861
>chr5:4977849-4977891
>chr5:4978397-4978828
>chr5:4979012-4980248
>chr5:4983957-4984087
>chr5:4985412-4985469
>chr5:4986377-4986671
>chr5:4988124-4988178
>chr5:4990182-4990324
>chr5:4990555-4990647
>chr5:4991704-4991747
>chr5:4992606-4992806
>chr5:4993805-4993907
>chr5:4994142-4994208
>chr5:4994679-4994820
>chr5:4995077-4995123
>chr5:4995275-4995409
>chr5:4995442-4995543
>chr5:4995815-4996451
>chr5:4996530-4997000
>chr5:4997059-4997830
>chr5:4997903-4997993
>chr5:4998224-5002094
>chr5:5002143-5002858
>chr5:5002937-5003794
>chr5:5003921-5004207
>chr5:5004310-5004348
>chr5:5004387-5006227
>chr5:5006261-5007090
>chr5:5007128-5007198
>chr5:5007630-5007795
>chr5:5008211-5008851
>chr5:5010000-5010017
>chr5:5012042-5012269
>chr5:5012898-5013116
>chr5:5013526-5013583
>chr5:5013646-5013812
>chr5:5014100-5014262
>chr5:5016333-5016666
>chr5:5019197-5019512
>chr5:5020066-5020145
>chr5:5020189-5020243
>chr5:5021159-5021470
>chr5:5024085-5024258
>chr5:5025442-5025693
>chr5:5025919-5031194
>chr5:5031280-5031512
>chr5:5031721-5032161
>chr5:5032674-5032761
>chr5:5034548-5034879
>chr5:5035251-5035380
>chr5:5035843-5035916
>chr5:5036312-5037037
>chr5:5037749-5037816
>chr5:5038163-5038246
>chr5:5038922-5038971
>chr5:5039190-5039309
>chr5:5039776-5040108
>chr5:5042081-5042149
>chr5:5043221-5043527
>chr5:5043608-5044502
>chr5:5044767-5044803
>chr5:5044977-5045151
>chr5:5045420-5045477
>chr5:5048869-5049181
>chr5:5049230-5049303
>chr5:5049361-5049395
>chr5:5049493-5049847
>chr5:5051261-5051308
>chr5:5053100-5053187
>chr5:5054047-5054095
>chr5:5054550-5054750
>chr5:5055579-5055871
>chr5:5057694-5057796
>chr5:5058007-5058081
>chr5:5058341-5058514
>chr5:5060595-5060805
>chr5:5061301-5061572
>chr5:5062439-5062525
>chr5:5063291-5063367
>chr5:5064868-5065201
>chr5:5066084-5066129
>chr5:5066664-5066867
>chr5:5068230-5068440
>chr5:5068653-5068806
>chr5:5068914-5068963
>chr5:5071864-5071937
>chr5:5072004-5072518
>chr5:5073491-5073979
>chr5:5074016-5074140
>chr5:5074390-5074526
>chr5:5075243-5075558
>chr5:5075809-5075873
>chr5:5076024-5076783
>chr5:5077010-5077244
>chr5:5077322-5077374
>chr5:5077569-5077793
>chr5:5079326-5079450
>chr5:5079526-5079837
>chr5:5080460-5080647
>chr5:5082468-5082836
>chr5:5083058-5083657
>chr5:5084422-5084512
>chr5:5085930-5086068
>chr5:5086198-5086293
>chr5:5086481-5086637
>chr5:5086688-5086729
>chr5:5087593-5088095
>chr5:5088762-5088805
>chr5:5088852-5088897
>chr5:5089156-5089362
>chr5:5089676-5089785
>chr5:5090373-5091895
>chr5:5094306-5094392
>chr5:5094452-5094589
>chr5:5094693-5094846
>chr5:5094973-5095604
>chr5:5095934-5096021
>chr5:5096987-5097797
>chr5:5097840-5097951
>chr5:5098589-5098950
>chr5:5100029-5100087
>chr5:5100315-5100963
>chr5:5102135-5102187
>chr5:5104346-5104398
>chr5:5106339-5106418
>chr5:5107422-5107525
>chr5:5107827-5107911
>chr5:5108316-5108400
>chr5:5110016-5110084
>chr5:5110979-5111288
>chr5:5112376-5116349
>chr5:5116422-5118067
>chr5:5118136-5119158
>chr5:5119209-5119431
>chr5:5119642-5119745
>chr5:5121488-5121616
>chr5:5123287-5123459
>chr5:5125361-5125685
>chr5:5126976-5127213
>chr5:5127809-5127971
>chr5:5128238-5128769
>chr5:5128822-5129230
>chr5:5130479-5130961
>chr5:5131688-5131850
>chr5:5134521-5134650
>chr5:5135992-5136097
>chr5:5137597-5139319
>chr5:5140154-5140300
>chr5:5142733-5144126
>chr5:5147129-5147215
>chr5:5148435-5148539
>chr5:5149792-5150194
>chr5:5150775-5151058
>chr5:5151109-5151908
>chr5:5151960-5152076
>chr5:5152729-5152844
>chr5:5152916-5153000
>chr5:5157135-5157325
>chr5:5162189-5162312
>chr5:5162713-5162808
>chr5:5163301-5163356
>chr5:5164627-5164982
>chr5:5165052-5165226
>chr5:5165316-5165359
>chr5:5166217-5166305
>chr5:5167841-5167970
>chr5:5168527-5168849
>chr5:5169905-5171900
>chr5:5171937-5173025
>chr5:5173052-5173119
>chr5:5173146-5174995
>chr5:5175278-5175316
>chr5:5175587-5175642
>chr5:5175747-5175986
>chr5:5191969-5192202
>chr5:5193120-5193215
>chr5:5193807-5194107
>chr5:5195941-5196262
>chr5:5200627-5200754
>chr5:5201069-5201125
>chr5:5201328-5201418
>chr5:5201544-5201610
>chr5:5204618-5204686
>chr5:5205527-5207091
>chr5:5207153-5208108
>chr5:5210830-5210879
>chr5:5211119-5211201
>chr5:5211813-5211921
>chr5:5212177-5212437
>chr5:5212799-5212919
>chr5:5213267-5213353
>chr5:5214283-5214706
>chr5:5215332-5217503
>chr5:5218203-5218286
>chr5:5218365-5218861
>chr5:5218993-5219430
>chr5:5220135-5220502
>chr5:5222307-5222574
>chr5:5223359-5223526
>chr5:5223589-5223806
>chr5:5224289-5224592
>chr5:5225305-5225668
>chr5:5226202-5226550
>chr5:5227623-5227873
>chr5:5228398-5228523
>chr5:5228682-5229681
>chr5:5230369-5230456
>chr5:5230623-5230680
>chr5:5231181-5231276
>chr5:5232597-5232906
>chr5:5233319-5234070
>chr5:5234389-5234498
>chr5:5234608-5234914
>chr5:5236315-5236401
>chr5:5236679-5236872
>chr5:5241694-5241811
>chr5:5244358-5244412
>chr5:5246877-5246977
>chr5:5249653-5249844
>chr5:5249888-5250254
>chr5:5251734-5252151
>chr5:5253053-5253611
>chr5:5254476-5254734
>chr5:5255890-5256030
>chr5:5257686-5257777
>chr5:5258768-5258911
>chr5:5259418-5259473
>chr5:5259511-5259595
>chr5:5259765-5259830
>chr5:5261207-5261440
>chr5:5261501-5261982
>chr5:5263531-5263639
>chr5:5263685-5263760
>chr5:5263956-5263999
>chr5:5264255-5264318
>chr5:5267122-5267581
>chr5:5267687-5267876
>chr5:5272281-5272667
>chr5:5273239-5273557
>chr5:5273886-5274120
>chr5:5274397-5274776
>chr5:5275886-5276165
>chr5:5276816-5276897
>chr5:5277689-5278063
>chr5:5278570-5278661
>chr5:5278814-5278962
>chr5:5279680-5280040
>chr5:5280139-5280182
>chr5:5281386-5281473
>chr5:5282250-5282360
>chr5:5282896-5282981
>chr5:5283001-5283070
>chr5:5286531-5286888
>chr5:5289420-5289461
>chr5:5289807-5289841
>chr5:5290362-5290672
>chr5:5292186-5292565
>chr5:5293994-5294037
>chr5:5294336-5294412
>chr5:5296207-5296317
>chr5:5301029-5301479
>chr5:5302928-5302989
>chr5:5303817-5303901
>chr5:5304994-5305489
>chr5:5307708-5307757
>chr5:5308684-5308980
>chr5:5309076-5309234
>chr5:5309309-5309415
>chr5:5310755-5310842
>chr5:5311295-5311375
>chr5:5311527-5312019
>chr5:5312402-5312765
>chr5:5314932-5315416
>chr5:5317373-5317726
>chr5:5320774-5320850
>chr5:5321062-5323835
>chr5:5328750-5329182
>chr5:5329614-5329694
>chr5:5330083-5330550
>chr5:5330586-5330620
>chr5:5332786-5332971
>chr5:5333055-5333109
>chr5:5333236-5333593
>chr5:5333689-5333777
>chr5:5338072-5338200
>chr5:5338235-5339272
>chr5:5339397-5339554
>chr5:5341352-5341450
>chr5:5342033-5342152
>chr5:5342569-5342959
>chr5:5343306-5343700
>chr5:5345324-5345366
>chr5:5345744-5346042
>chr5:5347145-5347340
>chr5:5347443-5347565
>chr5:5347639-5347677
>chr5:5347760-5347862
>chr5:5349737-5349791
>chr5:5351181-5351241
>chr5:5351332-5351399
>chr5:5352381-5352686
>chr5:5352733-5353000
>chr5:5353129-5353557
>chr5:5355939-5355987
>chr5:5356225-5356726
>chr5:5358653-5359073
>chr5:5361419-5361484
>chr5:5362057-5362358
>chr5:5362467-5362998
>chr5:5364927-5365035
>chr5:5365433-5365465
>chr5:5366050-5366374
>chr5:5367089-5367449
>chr5:5368487-5368545
>chr5:5368795-5368971
>chr5:5369031-5369135
>chr5:5371392-5371433
>chr5:5371670-5371723
>chr5:5372811-5373471
>chr5:5374985-5375154
>chr5:5375577-5375636
>chr5:5376979-5377306
>chr5:5377779-5378161
>chr5:5379046-5379081
>chr5:5379115-5379169
>chr5:5379456-5379757
>chr5:5382716-5383043
>chr5:5383672-5383753
>chr5:5384357-5384420
>chr5:5385088-5385178
>chr5:5386445-5386510
>chr5:5386558-5386618
>chr5:5388306-5388521
>chr5:5389052-5389129
>chr5:5389174-5389539
>chr5:5389585-5389649
>chr5:5389902-5390098
>chr5:5390397-5390548
>chr5:5391224-5391397
>chr5:5391746-5391869
>chr5:5392110-5392646
>chr5:5393267-5393541
>chr5:5393543-5393855
>chr5:5394187-5394361
>chr5:5394977-5395342
>chr5:5395892-5395940
>chr5:5396349-5396408
>chr5:5397734-5398049
>chr5:5398165-5398313
>chr5:5399187-5399229
>chr5:5399367-5399646
>chr5:5399686-5399723
>chr5:5402700-5402754
>chr5:5403130-5403472
>chr5:5404734-5405181
>chr5:5406691-5407356
>chr5:5408203-5408721
>chr5:5409430-5409599
>chr5:5410672-5411076
>chr5:5411216-5411260
>chr5:5411618-5411996
>chr5:5412175-5412481
>chr5:5412580-5414437
>chr5:5415004-5415071
>chr5:5415317-5415371
>chr5:5415411-5416068
>chr5:5416918-5417043
>chr5:5419047-5419194
>chr5:5419638-5419728
>chr5:5424454-5424488
>chr5:5426160-5426469
>chr5:5427708-5427760
>chr5:5428448-5428515
>chr5:5430970-5431025
>chr5:5432025-5432127
>chr5:5432290-5432467
>chr5:5432559-5432775
>chr5:5433617-5433761
>chr5:5435466-5435584
>chr5:5435664-5436163
>chr5:5436284-5436349
>chr5:5437998-5438363
>chr5:5440545-5440901
>chr5:5442593-5442641
>chr5:5443377-5443424
>chr5:5444177-5444280
>chr5:5445346-5446615
>chr5:5448147-5448223
>chr5:5448449-5448636
>chr5:5448721-5448775
>chr5:5451898-5451955
>chr5:5458862-5459177
>chr5:5465608-5465693
>chr5:5465846-5465999
>chr5:5467997-5468051
>chr5:5470740-5470812
>chr5:5472096-5472183
>chr5:5472944-5473046
>chr5:5473923-5474279
>chr5:5476386-5476536
>chr5:5476603-5476827
>chr5:5477032-5480076
>chr5:5480209-5480554
>chr5:5481753-5481899
>chr5:5482210-5482365
>chr5:5482977-5483298
>chr5:5485514-5485599
>chr5:5486813-5486928
>chr5:5488257-5488359
>chr5:5488459-5488502
>chr5:5492752-5493062
>chr5:5494693-5494761
>chr5:5498532-5498864
>chr5:5499607-5499657
>chr5:5500599-5500891
>chr5:5502489-5503171
>chr5:5503523-5503680
>chr5:5504409-5504495
>chr5:5504541-5504643
>chr5:5504859-5505023
>chr5:5505078-5505177
>chr5:5505371-5505687
>chr5:5506235-5506639
>chr5:5506708-5506773
>chr5:5506853-5507127
>chr5:5507212-5507331
>chr5:5508655-5508878
>chr5:5509351-5509393
>chr5:5512154-5512233
>chr5:5513157-5513475
>chr5:5515076-5521463
>chr5:5521946-5522385
>chr5:5522508-5522555
>chr5:5523242-5523884
>chr5:5524652-5524734
>chr5:5524926-5525245
>chr5:5525644-5527947
>chr5:5528700-5530464
>chr5:5530772-5531105
>chr5:5531173-5531232
>chr5:5533860-5533906
>chr5:5535182-5535260
>chr5:5536889-5536981
>chr5:5537100-5537312
>chr5:5537878-5538233
>chr5:5540125-5540415
>chr5:5542225-5542263
>chr5:5543286-5543415
>chr5:5543689-5544160
>chr5:5545069-5545155
>chr5:5547210-5547518
>chr5:5547593-5548895
>chr5:5548990-5549279
>chr5:5550509-5550574
>chr5:5550827-5551521
>chr5:5552434-5552743
>chr5:5553022-5553685
>chr5:5553756-5553815
>chr5:5554227-5554640
>chr5:5554923-5555208
>chr5:5555242-5555559
>chr5:5556984-5557495
>chr5:5557757-5557865
>chr5:5558487-5558518
>chr5:5559609-5559683
>chr5:5559884-5559917
>chr5:5560753-5561222
>chr5:5562487-5562786
>chr5:5563309-5563672
>chr5:5563756-5563872
>chr5:5563976-5564151
>chr5:5564238-5564408
>chr5:5564475-5564627
>chr5:5564798-5565001
>chr5:5568231-5568358
>chr5:5568703-5568816
>chr5:5569005-5569082
>chr5:5569412-5569547
>chr5:5570136-5570243
>chr5:5571178-5571263
>chr5:5571682-5571974
>chr5:5574501-5574706
>chr5:5574909-5575008
>chr5:5575931-5576034
>chr5:5577728-5578059
>chr5:5578534-5578595
>chr5:5578635-5578712
>chr5:5580231-5580615
>chr5:5581546-5581699
>chr5:5582749-5582870
>chr5:5585998-5586182
>chr5:5586481-5586735
>chr5:5590146-5590878
>chr5:5591980-5592326
>chr5:5592996-5594877
>chr5:5596088-5596611
>chr5:5597142-5597218
>chr5:5597643-5597697
>chr5:5601146-5601274
>chr5:5601295-5601418
>chr5:5601843-5601915
>chr5:5604480-5604525
>chr5:5604571-5604705
>chr5:5606286-5606344
>chr5:5606480-5607014
>chr5:5607202-5607585
>chr5:5608349-5608637
>chr5:5610570-5611037
>chr5:5614519-5615154
>chr5:5615395-5615461
>chr5:5615625-5615826
>chr5:5616493-5616677
>chr5:5616819-5616997
>chr5:5617207-5617459
>chr5:5617492-5617599
>chr5:5618710-5619099
>chr5:5620261-5620303
>chr5:5620633-5621009
>chr5:5622249-5622550
>chr5:5622671-5624486
>chr5:5624691-5624782
>chr5:5624846-5624926
>chr5:5626175-5626429
>chr5:5626795-5626842
>chr5:5626938-5627034
>chr5:5627584-5627687
>chr5:5628068-5628249
>chr5:5628461-5628506
>chr5:5628704-5628788
>chr5:5630317-5630415
>chr5:5634684-5634762
>chr5:5636229-5636521
>chr5:5636733-5636890
>chr5:5637107-5637219
>chr5:5637533-5637602
>chr5:5637761-5637861
>chr5:5639266-5639574
>chr5:5641862-5641961
>chr5:5642105-5642226
>chr5:5642285-5642364
>chr5:5642596-5642869
>chr5:5646729-5646781
>chr5:5650651-5650732
>chr5:5651064-5651120
>chr5:5651299-5651709
>chr5:5652207-5652303
>chr5:5652433-5652580
>chr5:5652719-5652810
>chr5:5652970-5653032
>chr5:5653314-5653735
>chr5:5653953-5654104
>chr5:5654152-5655771
>chr5:5655907-5656027
>chr5:5658578-5658670
>chr5:5659738-5659775
>chr5:5660491-5660667
>chr5:5663422-5663667
>chr5:5664859-5664900
>chr5:5667688-5667732
>chr5:5668551-5668695
>chr5:5669724-5669894
>chr5:5670128-5671457
>chr5:5671697-5671791
>chr5:5672248-5672409
>chr5:5672629-5672788
>chr5:5673013-5673401
>chr5:5674065-5674157
>chr5:5674234-5674461
>chr5:5674676-5675009
>chr5:5676917-5677001
>chr5:5677396-5677439
>chr5:5677576-5677755
>chr5:5677949-5678083
>chr5:5678440-5678477
>chr5:5679212-5679490
>chr5:5681694-5681726
>chr5:5681953-5682296
>chr5:5684182-5684890
>chr5:5685757-5685858
>chr5:5685963-5686310
>chr5:5686433-5686771
>chr5:5687694-5688111
>chr5:5689243-5689330
>chr5:5689380-5689461
>chr5:5689542-5689836
>chr5:5690156-5690401
>chr5:5690503-5690675
>chr5:5691303-5691618
>chr5:5692636-5692830
>chr5:5694479-5694747
>chr5:5694880-5695079
>chr5:5695176-5695433
>chr5:5695542-5695651
>chr5:5695749-5696186
>chr5:5696260-5697385
>chr5:5697456-5698070
>chr5:5698129-5698391
>chr5:5698445-5698657
>chr5:5698899-5699138
>chr5:5699502-5699534
>chr5:5699564-5699710
>chr5:5699819-5699869
>chr5:5700805-5700890
>chr5:5701105-5701189
>chr5:5701214-5701284
>chr5:5701329-5701414
>chr5:5701955-5702404
>chr5:5702637-5702810
>chr5:5705524-5705583
>chr5:5705741-5706327
>chr5:5706912-5707188
>chr5:5707520-5707987
>chr5:5709151-5709324
>chr5:5709843-5710132
>chr5:5712227-5712742
>chr5:5712814-5713028
>chr5:5713151-5713261
>chr5:5713846-5713936
>chr5:5714002-5714043
>chr5:5714377-5714762
>chr5:5716111-5716149
>chr5:5718371-5718498
>chr5:5718619-5718999
>chr5:5719839-5719903
>chr5:5720018-5720174
>chr5:5720489-5720872
>chr5:5722541-5722905
>chr5:5723579-5724078
>chr5:5726904-5726950
>chr5:5726988-5727024
>chr5:5727360-5727455
>chr5:5727728-5727784
>chr5:5729558-5729945
>chr5:5730140-5730909
>chr5:5731674-5732013
>chr5:5732163-5736139
>chr5:5736209-5736242
>chr5:5741143-5741212
>chr5:5741487-5741961
>chr5:5742050-5742151
>chr5:5742421-5742469
>chr5:5742611-5742845
>chr5:5743564-5743680
>chr5:5743751-5743879
>chr5:5744108-5744288
>chr5:5744363-5744624
>chr5:5744953-5745111
>chr5:5745383-5745483
>chr5:5745873-5746277
>chr5:5746496-5746878
>chr5:5751833-5751895
>chr5:5751971-5752065
>chr5:5752184-5752264
>chr5:5752302-5752545
>chr5:5753019-5753608
>chr5:5753652-5754016
>chr5:5754834-5755156
>chr5:5756208-5756520
>chr5:5758720-5759055
>chr5:5759787-5759924
>chr5:5760632-5760665
>chr5:5760998-5761089
>chr5:5761883-5762490
>chr5:5763400-5763779
>chr5:5765279-5765386
>chr5:5766475-5766795
>chr5:5769042-5769078
>chr5:5769235-5769370
>chr5:5769645-5769762
>chr5:5770094-5770146
>chr5:5771756-5771797
>chr5:5771890-5771928
>chr5:5773570-5773919
>chr5:5774101-5774228
>chr5:5774576-5774612
>chr5:5774757-5775306
>chr5:5775900-5776288
>chr5:5776635-5776747
>chr5:5778108-5778157
>chr5:5778216-5778614
>chr5:5778817-5778875
>chr5:5778951-5779294
>chr5:5779391-5780299
>chr5:5780331-5780410
>chr5:5780588-5780686
>chr5:5780724-5780765
>chr5:5780820-5781149
>chr5:5782032-5782317
>chr5:5783481-5783537
>chr5:5783796-5784014
>chr5:5786600-5786757
>chr5:5786830-5786915
>chr5:5788975-5789614
>chr5:5790193-5790303
>chr5:5790932-5791245
>chr5:5791483-5791993
>chr5:5796160-5796575
>chr5:5797716-5797779
>chr5:5797942-5798019
>chr5:5798242-5798282
>chr5:5798379-5798479
>chr5:5799112-5799272
>chr5:5801826-5801956
>chr5:5803050-5803111
>chr5:5803482-5803674
>chr5:5804449-5804739
>chr5:5805266-5805431
>chr5:5807090-5807163
>chr5:5808990-5809100
>chr5:5809676-5809745
>chr5:5809934-5810597
>chr5:5811063-5811109
>chr5:5811806-5812092
>chr5:5812300-5812379
>chr5:5812429-5812603
>chr5:5812747-5812845
>chr5:5812875-5812920
>chr5:5812963-5813117
>chr5:5813288-5813390
>chr5:5814238-5814299
>chr5:5814446-5814795
>chr5:5815863-5817312
>chr5:5817339-5817574
>chr5:5822979-5823369
>chr5:5823908-5824100
>chr5:5826424-5826734
>chr5:5827020-5827060
>chr5:5829735-5829847
>chr5:5829884-5830191
>chr5:5830428-5834160
>chr5:5835495-5835821
>chr5:5836345-5836455
>chr5:5837024-5837120
>chr5:5837210-5837644
>chr5:5839098-5839451
>chr5:5839552-5839590
>chr5:5840113-5840524
>chr5:5840604-5840667
>chr5:5841526-5841684
>chr5:5841912-5841970
>chr5:5842157-5842471
>chr5:5843738-5844398
>chr5:5845636-5845719
>chr5:5846388-5846858
>chr5:5846927-5848582
>chr5:5848647-5849821
>chr5:5849964-5850102
>chr5:5850148-5851613
>chr5:5854515-5854565
>chr5:5854977-5855293
>chr5:5856396-5856474
>chr5:5856997-5857062
>chr5:5857879-5857985
>chr5:5858240-5858291
>chr5:5860803-5861350
>chr5:5862313-5862933
>chr5:5863579-5864004
>chr5:5864175-5864379
>chr5:5864521-5864632
>chr5:5864761-5864955
>chr5:5865315-5865394
>chr5:5865669-5865820
>chr5:5866182-5866496
>chr5:5868086-5868232
>chr5:5868463-5868545
>chr5:5868590-5868756
>chr5:5868875-5868922
>chr5:5869147-5869232
>chr5:5869618-5869666
>chr5:5869907-5870133
>chr5:5870914-5871011
>chr5:5871984-5872053
>chr5:5873249-5873650
>chr5:5873792-5873878
>chr5:5875993-5876287
>chr5:5876620-5876807
>chr5:5876957-5877042
>chr5:5878676-5879073
>chr5:5879128-5879183
>chr5:5886048-5886086
>chr5:5886277-5886340
>chr5:5887160-5887213
>chr5:5889788-5890211
>chr5:5893987-5894296
>chr5:5895338-5895645
>chr5:5895796-5896346
>chr5:5896494-5896601
>chr5:5896875-5896927
>chr5:5897611-5897658
>chr5:5897764-5897860
>chr5:5897936-5897988
>chr5:5898042-5898245
>chr5:5899301-5899657
>chr5:5900218-5900265
>chr5:5900671-5900763
>chr5:5901822-5902208
>chr5:5904292-5904856
>chr5:5905943-5905983
>chr5:5906544-5906654
>chr5:5906857-5906940
>chr5:5907254-5907540
>chr5:5907624-5908383
>chr5:5908781-5909225
>chr5:5909608-5909687
>chr5:5912236-5912447
>chr5:5914170-5914440
>chr5:5916261-5916298
>chr5:5918646-5918759
>chr5:5923164-5923618
>chr5:5924995-5925068
>chr5:5926576-5926908
>chr5:5927687-5928029
>chr5:5929857-5930341
>chr5:5932706-5932815
>chr5:5932912-5933299
>chr5:5934518-5934561
>chr5:5934956-5935337
>chr5:5936031-5936449
>chr5:5938819-5938968
>chr5:5939011-5939175
>chr5:5939277-5939421
>chr5:5944646-5945162
>chr5:5945263-5945837
>chr5:5945932-5946520
>chr5:5946571-5946715
>chr5:5946892-5947130
>chr5:5947244-5947971
>chr5:5948023-5948098
>chr5:5948172-5948689
>chr5:5949243-5949308
>chr5:5949580-5950134
>chr5:5950192-5950260
>chr5:5950320-5950462
>chr5:5951254-5951320
>chr5:5952497-5952902
>chr5:5954618-5955416
>chr5:5956221-5956308
>chr5:5956642-5956686
>chr5:5956841-5956939
>chr5:5957166-5957684
>chr5:5957905-5958672
>chr5:5959585-5959922
>chr5:5959995-5960644
>chr5:5960731-5960881
>chr5:5961823-5961908
>chr5:5962093-5962147
>chr5:5962549-5962600
>chr5:5963619-5963718
>chr5:5964102-5964330
>chr5:5964526-5964571
>chr5:5964648-5964736
>chr5:5965495-5965596
>chr5:5966081-5966128
>chr5:5966352-5966460
>chr5:5966960-5967153
>chr5:5967187-5967347
>chr5:5967558-5967714
>chr5:5970297-5970426
>chr5:5971094-5971662
>chr5:5971765-5971826
>chr5:5971999-5972132
>chr5:5972265-5972547
>chr5:5973802-5974126
>chr5:5977371-5977719
>chr5:5978476-5978510
>chr5:5979505-5979556
>chr5:5980959-5981048
>chr5:5984092-5984137
>chr5:5984990-5985281
>chr5:5986007-5986213
>chr5:5986758-5986934
>chr5:5987284-5987351
>chr5:5987684-5987856
>chr5:5988212-5988602
>chr5:5989073-5989139
>chr5:5989237-5989327
>chr5:5990069-5990483
>chr5:5991378-5991478
>chr5:5991608-5991811
>chr5:5992085-5994439
>chr5:5994467-5995640
>chr5:5995713-5996889
>chr5:5996927-5997404
>chr5:5998228-5998483
>chr5:5999048-5999094
>chr5:5999559-5999642
>chr5:6000770-6000841
>chr5:6001390-6001424
>chr5:6001891-6001975
>chr5:6002557-6002862
>chr5:6004922-6004982
>chr5:6005161-6005211
>chr5:6005682-6005746
>chr5:6006063-6006321
>chr5:6006965-6007198
>chr5:6008992-6009060
>chr5:6009753-6010000
>chr5:6010000-6010134
>chr5:6011017-6013334
>chr5:6013694-6013953
>chr5:6013989-6014148
>chr5:6014359-6014778
>chr5:6014811-6014883
>chr5:6014968-6015077
>chr5:6015153-6015635
>chr5:6016566-6016868
>chr5:6017528-6017695
>chr5:6017883-6017957
>chr5:6018058-6018242
>chr5:6019003-6019054
>chr5:6019196-6019244
>chr5:6022316-6022493
>chr5:6022624-6022683
>chr5:6022792-6022850
>chr5:6023107-6023194
>chr5:6025490-6025812
>chr5:6026739-6026770
>chr5:6027291-6027376
>chr5:6028269-6028575
>chr5:6030553-6030641
>chr5:6031073-6031485
>chr5:6032764-6032810
>chr5:6032906-6032978
>chr5:6033042-6033141
>chr5:6033367-6033498
>chr5:6033557-6033667
>chr5:6033713-6034027
>chr5:6034356-6034417
>chr5:6036321-6036452
>chr5:6036887-6037239
>chr5:6038749-6038865
>chr5:6038913-6039075
>chr5:6039541-6039727
>chr5:6041650-6041821
>chr5:6044445-6044524
>chr5:6044682-6044889
>chr5:6046666-6046710
>chr5:6048573-6048654
>chr5:6049178-6049261
>chr5:6049676-6049754
>chr5:6049899-6050020
>chr5:6051686-6051952
>chr5:6053118-6054088
>chr5:6055117-6055177
>chr5:6056313-6056682
>chr5:6057165-6057468
>chr5:6060264-6060343
>chr5:6060769-6060926
>chr5:6062630-6062994
>chr5:6063314-6064397
>chr5:6064425-6064741
>chr5:6064844-6066039
>chr5:6067171-6067335
>chr5:6067668-6067979
>chr5:6068211-6068741
>chr5:6069263-6069428
>chr5:6069527-6069702
>chr5:6071164-6071467
>chr5:6072354-6073155
>chr5:6073195-6073257
>chr5:6073547-6073603
>chr5:6074462-6074543
>chr5:6074695-6074877
>chr5:6075686-6075814
>chr5:6078441-6078663
>chr5:6078883-6078964
>chr5:6079196-6079601
>chr5:6079823-6079903
>chr5:6080860-6081183
>chr5:6081926-6082355
>chr5:6082632-6082709
>chr5:6084008-6084135
>chr5:6085841-6086124
>chr5:6086208-6086474
>chr5:6088236-6088284
>chr5:6088399-6088567
>chr5:6088631-6088722
>chr5:6088804-6089220
>chr5:6092057-6092609
>chr5:6094040-6094592
>chr5:6095131-6095533
>chr5:6095866-6095914
>chr5:6096587-6097066
>chr5:6097576-6097635
>chr5:6097780-6098321
>chr5:6098423-6098572
>chr5:6098624-6098953
>chr5:6099354-6099576
>chr5:6100844-6100925
>chr5:6101002-6101144
>chr5:6101488-6101860
>chr5:6102130-6102182
>chr5:6102891-6102935
>chr5:6103892-6104091
>chr5:6104133-6104809
>chr5:6106335-6106367
>chr5:6107426-6107780
>chr5:6108776-6108816
>chr5:6110866-6110942
>chr5:6111596-6111673
>chr5:6112068-6112202
>chr5:6113797-6113925
>chr5:6114009-6114062
>chr5:6114178-6114513
>chr5:6115192-6115434
>chr5:6115459-6115555
>chr5:6116370-6116442
>chr5:6116497-6116604
>chr5:6116669-6116717
>chr5:6117646-6117929
>chr5:6119645-6119789
>chr5:6120372-6120458
>chr5:6121461-6121523
>chr5:6122053-6122087
>chr5:6122863-6125146
>chr5:6125436-6126794
>chr5:6126844-6131988
>chr5:6132363-6133181
>chr5:6135104-6135178
>chr5:6135398-6135714
>chr5:6136743-6136863
>chr5:6137059-6138050
>chr5:6138166-6138489
>chr5:6138575-6138626
>chr5:6139073-6139403
>chr5:6139632-6139704
>chr5:6141079-6141378
>chr5:6142774-6143060
>chr5:6145125-6145162
>chr5:6145299-6145916
>chr5:6147429-6148089
>chr5:6149042-6149170
>chr5:6150513-6153490
>chr5:6153621-6153702
>chr5:6154298-6154448
>chr5:6154751-6155039
>chr5:6157714-6158026
>chr5:6158196-6158935
>chr5:6159938-6160037
>chr5:6160117-6160184
>chr5:6163680-6163732
>chr5:6165151-6165366
>chr5:6165408-6165562
>chr5:6165606-6165682
>chr5:6167344-6167396
>chr5:6168000-6168417
>chr5:6168463-6168902
>chr5:6169041-6169100
>chr5:6169184-6170211
>chr5:6170283-6171984
>chr5:6172059-6172116
>chr5:6172244-6174152
>chr5:6174300-6174514
>chr5:6175007-6175136
>chr5:6176786-6176870
>chr5:6176949-6177778
>chr5:6178037-6178104
>chr5:6178539-6178877
>chr5:6180256-6180290
>chr5:6180520-6180922
>chr5:6180956-6181079
>chr5:6181172-6181395
>chr5:6182977-6183285
>chr5:6185016-6185353
>chr5:6186250-6186308
>chr5:6186592-6186837
>chr5:6187191-6187404
>chr5:6189493-6189636
>chr5:6190283-6190816
>chr5:6191026-6191188
>chr5:6192131-6192175
>chr5:6192580-6192794
>chr5:6194104-6194419
>chr5:6194985-6195167
>chr5:6195234-6195670
>chr5:6195764-6195953
>chr5:6196817-6196876
>chr5:6197631-6197699
>chr5:6200515-6200915
>chr5:6201446-6201489
>chr5:6206137-6206439
>chr5:6207032-6207496
>chr5:6209281-6209939
>chr5:6210114-6210209
>chr5:6211091-6211319
>chr5:6211393-6211692
>chr5:6212074-6212240
>chr5:6212324-6212634
>chr5:6215179-6215920
>chr5:6217287-6217321
>chr5:6220614-6220805
>chr5:6221149-6221193
>chr5:6222249-6222293
>chr5:6222321-6222367
>chr5:6222487-6222867
>chr5:6223865-6223935
>chr5:6224015-6224085
>chr5:6224281-6224324
>chr5:6224517-6224570
>chr5:6224737-6225043
>chr5:6226775-6226836
>chr5:6226917-6226985
>chr5:6227061-6227199
>chr5:6227244-6227315
>chr5:6230029-6230176
>chr5:6230278-6230321
>chr5:6230624-6230685
>chr5:6231085-6231170
>chr5:6231242-6231451
>chr5:6231984-6232021
>chr5:6232053-6232253
>chr5:6232387-6232801
>chr5:6233014-6233074
>chr5:6233185-6233512
>chr5:6234431-6234633
>chr5:6235377-6235702
>chr5:6237900-6238417
>chr5:6238643-6238706
>chr5:6238855-6238905
>chr5:6238993-6239246
>chr5:6239406-6239572
>chr5:6239623-6239722
>chr5:6239979-6240031
>chr5:6240525-6240594
>chr5:6240693-6240740
>chr5:6241038-6241541
>chr5:6241681-6242648
>chr5:6243256-6243304
>chr5:6243551-6243774
>chr5:6244108-6244146
>chr5:6245419-6245516
>chr5:6246199-6246330
>chr5:6248226-6248869
>chr5:6248973-6249586
>chr5:6250968-6251394
>chr5:6253760-6253797
>chr5:6255469-6255546
>chr5:6257144-6257516
>chr5:6259777-6259877
>chr5:6260685-6261174
>chr5:6262296-6262382
>chr5:6263203-6263610
>chr5:6263652-6264195
>chr5:6264978-6265038
>chr5:6266701-6266842
>chr5:6267434-6267489
>chr5:6267796-6267835
>chr5:6269081-6269258
>chr5:6270674-6270843
>chr5:6270936-6271264
>chr5:6271654-6272023
>chr5:6275368-6275400
>chr5:6277453-6277527
>chr5:6277655-6278258
>chr5:6278427-6278593
>chr5:6284541-6284859
>chr5:6285004-6285119
>chr5:6286105-6286273
>chr5:6286745-6286931
>chr5:6286966-6287052
>chr5:6287593-6287841
>chr5:6287933-6288207
>chr5:6288407-6288469
>chr5:6288877-6289180
>chr5:6289474-6290052
>chr5:6290112-6291042
>chr5:6291139-6291356
>chr5:6291458-6291807
>chr5:6291950-6292232
>chr5:6292290-6292613
>chr5:6292686-6292909
>chr5:6292984-6293067
>chr5:6293154-6294573
>chr5:6294602-6294860
>chr5:6294971-6295050
>chr5:6295259-6295298
>chr5:6296051-6296143
>chr5:6296226-6296498
>chr5:6296657-6296690
>chr5:6296992-6297382
>chr5:6297940-6298042
>chr5:6298175-6298510
>chr5:6298586-6298679
>chr5:6299080-6299210
>chr5:6299580-6300643
>chr5:6301683-6301721
>chr5:6301747-6302062
>chr5:6302191-6302630
>chr5:6303567-6303638
>chr5:6303870-6303928
>chr5:6304471-6304830
>chr5:6304963-6305023
>chr5:6305645-6305776
>chr5:6308670-6309137
>chr5:6309823-6309939
>chr5:6310186-6310266
>chr5:6310398-6310483
>chr5:6310584-6310630
>chr5:6310766-6310812
>chr5:6310918-6310989
>chr5:6311045-6311476
>chr5:6312719-6312939
>chr5:6314494-6314644
>chr5:6316986-6317123
>chr5:6318405-6319076
>chr5:6320196-6320238
>chr5:6320743-6320956
>chr5:6324040-6324092
>chr5:6324269-6324371
>chr5:6324822-6325157
>chr5:6326365-6326437
>chr5:6327537-6327866
>chr5:6328097-6328184
>chr5:6328924-6330215
>chr5:6330269-6331423
>chr5:6331522-6331856
>chr5:6332426-6332484
>chr5:6332910-6332961
>chr5:6334167-6334323
>chr5:6335641-6335742
>chr5:6335767-6335808
>chr5:6337325-6337390
>chr5:6337519-6337877
>chr5:6339247-6339314
>chr5:6339628-6339787
>chr5:6339892-6340225
>chr5:6340450-6340499
>chr5:6341720-6342045
>chr5:6342199-6342355
>chr5:6343864-6343919
>chr5:6344079-6344115
>chr5:6345127-6345206
>chr5:6346457-6346601
>chr5:6347612-6347696
>chr5:6348180-6348214
>chr5:6348268-6348354
>chr5:6348496-6348578
>chr5:6349986-6350039
>chr5:6351883-6351966
>chr5:6353323-6353620
>chr5:6353865-6353907
>chr5:6354953-6355013
>chr5:6355994-6356303
>chr5:6356337-6356392
>chr5:6356763-6356817
>chr5:6357217-6357642
>chr5:6357702-6358339
>chr5:6360044-6360096
>chr5:6360902-6361104
>chr5:6363496-6363553
>chr5:6363624-6364542
>chr5:6367243-6367287
>chr5:6367920-6367977
>chr5:6368066-6368424
>chr5:6368776-6368828
>chr5:6371285-6371322
>chr5:6371980-6372098
>chr5:6379434-6379792
>chr5:6379976-6380022
>chr5:6380065-6381527
>chr5:6381581-6381666
>chr5:6382830-6383170
>chr5:6383802-6383968
>chr5:6384005-6384151
>chr5:6384226-6384316
>chr5:6384522-6384909
>chr5:6385535-6385830
>chr5:6386440-6386573
>chr5:6387021-6387088
>chr5:6387807-6387882
>chr5:6388151-6388275
>chr5:6388473-6388529
>chr5:6388592-6388920
>chr5:6389096-6389337
>chr5:6389416-6389678
>chr5:6390864-6391213
>chr5:6391759-6391823
>chr5:6391879-6391932
>chr5:6392564-6392609
>chr5:6392736-6392858
>chr5:6392973-6393330
>chr5:6395695-6395781
>chr5:6396036-6396088
>chr5:6396832-6397181
>chr5:6398003-6398246
>chr5:6399361-6399467
>chr5:6403270-6403328
>chr5:6403394-6403480
>chr5:6403637-6403721
>chr5:6404859-6405445
>chr5:6406005-6406074
>chr5:6408909-6409093
>chr5:6409205-6409474
>chr5:6411498-6411553
>chr5:6412165-6412200
>chr5:6412640-6412737
>chr5:6413480-6413569
>chr5:6413971-6414306
>chr5:6415061-6415382
>chr5:6416511-6416572
>chr5:6417676-6418115
>chr5:6419152-6419218
>chr5:6420108-6420281
>chr5:6420357-6420483
>chr5:6421598-6422170
>chr5:6422197-6422318
>chr5:6422473-6422975
>chr5:6423011-6423354
>chr5:6424753-6425029
>chr5:6425761-6425892
>chr5:6425959-6426301
>chr5:6426436-6426597
>chr5:6426671-6426726
>chr5:6426802-6427112
>chr5:6427369-6427508
>chr5:6427618-6427766
>chr5:6428540-6428609
>chr5:6428749-6428876
>chr5:6428904-6430295
>chr5:6431767-6432055
>chr5:6433463-6433795
>chr5:6435837-6435920
>chr5:6436284-6436713
>chr5:6437552-6438096
>chr5:6440459-6442892
>chr5:6443497-6443606
>chr5:6444623-6444790
>chr5:6445621-6445964
>chr5:6446599-6446643
>chr5:6447179-6448589
>chr5:6448718-6448840
>chr5:6449534-6449738
>chr5:6453673-6453745
>chr5:6453908-6454554
>chr5:6457180-6457241
>chr5:6457635-6457701
>chr5:6460920-6460959
>chr5:6463585-6464123
>chr5:6464972-6465400
>chr5:6465956-6466100
>chr5:6466358-6466440
>chr5:6467143-6467235
>chr5:6467328-6467642
>chr5:6469381-6469445
>chr5:6469488-6469655
>chr5:6470500-6470539
>chr5:6471328-6471394
>chr5:6471468-6471545
>chr5:6480153-6480308
>chr5:6481191-6481299
>chr5:6481963-6482104
>chr5:6482200-6482303
>chr5:6483149-6483452
>chr5:6485005-6485186
>chr5:6486070-6486358
>chr5:6486530-6486575
>chr5:6486840-6486885
>chr5:6487087-6487122
>chr5:6488509-6488834
>chr5:6489148-6489469
>chr5:6492620-6492684
>chr5:6494513-6494555
>chr5:6498010-6498381
>chr5:6500084-6500583
>chr5:6501255-6501615
>chr5:6503218-6503257
>chr5:6503707-6504043
>chr5:6504290-6504569
>chr5:6504611-6504650
>chr5:6504788-6504852
>chr5:6505240-6505309
>chr5:6506976-6507036
>chr5:6507305-6507423
>chr5:6507573-6507940
>chr5:6509883-6510211
>chr5:6510465-6510948
>chr5:6511410-6512049
>chr5:6513633-6513740
>chr5:6513828-6513886
>chr5:6515384-6515775
>chr5:6515915-6516149
>chr5:6516650-6516832
>chr5:6517695-6518071
>chr5:6518672-6518730
>chr5:6519460-6519552
>chr5:6522764-6522897
>chr5:6523463-6523542
>chr5:6523701-6523757
>chr5:6524272-6524587
>chr5:6527308-6527519
>chr5:6529204-6529290
>chr5:6530208-6530762
>chr5:6531427-6531582
>chr5:6533193-6534001
>chr5:6534371-6534412
>chr5:6537227-6537539
>chr5:6537860-6538091
>chr5:6538253-6538763
>chr5:6539137-6539475
>chr5:6541472-6541723
>chr5:6541967-6542290
>chr5:6542761-6542807
>chr5:6543846-6544097
>chr5:6544286-6544335
>chr5:6544842-6544945
>chr5:6545411-6545494
>chr5:6545660-6545744
>chr5:6546037-6546081
>chr5:6546211-6546308
>chr5:6546797-6547109
>chr5:6548157-6548517
>chr5:6549594-6550203
>chr5:6550226-6550508
>chr5:6552293-6552341
>chr5:6553522-6553799
>chr5:6554541-6555146
>chr5:6555725-6556072
>chr5:6558455-6558606
>chr5:6559872-6560141
>chr5:6560194-6560770
>chr5:6560820-6562761
>chr5:6562814-6562942
>chr5:6563466-6563769
>chr5:6564282-6564771
>chr5:6565980-6566346
>chr5:6567048-6567246
>chr5:6567293-6567818
>chr5:6569556-6570032
>chr5:6570074-6570299
>chr5:6570978-6571921
>chr5:6571957-6572130
>chr5:6575450-6576143
>chr5:6577049-6577142
>chr5:6577348-6577513
>chr5:6579280-6579653
>chr5:6581336-6581522
>chr5:6583849-6583904
>chr5:6584325-6584375
>chr5:6585235-6585332
>chr5:6586157-6586197
>chr5:6586996-6587062
>chr5:6587862-6587922
>chr5:6588088-6588254
>chr5:6588302-6588499
>chr5:6589287-6590366
>chr5:6590815-6591109
>chr5:6591381-6591749
>chr5:6593158-6594281
>chr5:6594318-6594359
>chr5:6594553-6594646
>chr5:6594688-6594747
>chr5:6594826-6595258
>chr5:6596149-6596192
>chr5:6598102-6598159
>chr5:6600303-6600345
>chr5:6603401-6603714
>chr5:6603791-6603917
>chr5:6605704-6605965
>chr5:6606282-6606590
>chr5:6608157-6608194
>chr5:6610063-6610709
>chr5:6611210-6611303
>chr5:6611820-6611906
>chr5:6612088-6612133
>chr5:6613803-6614151
>chr5:6615946-6616041
>chr5:6616087-6616143
>chr5:6616216-6616293
>chr5:6616379-6616586
>chr5:6618179-6618261
>chr5:6621326-6621398
>chr5:6621463-6621767
>chr5:6622442-6622494
>chr5:6622560-6622880
>chr5:6626100-6626190
>chr5:6626269-6626649
>chr5:6627701-6627834
>chr5:6628063-6628354
>chr5:6628757-6629066
>chr5:6629645-6629797
>chr5:6629830-6630019
>chr5:6630301-6630515
>chr5:6630807-6631125
>chr5:6634198-6634439
>chr5:6636883-6636941
>chr5:6637989-6638299
>chr5:6640534-6640708
>chr5:6642029-6642101
>chr5:6643287-6643594
>chr5:6645277-6645678
>chr5:6645834-6649921
>chr5:6650089-6650528
>chr5:6650634-6650934
>chr5:6651348-6651822
>chr5:6652583-6652901
>chr5:6654033-6654753
>chr5:6656511-6656553
>chr5:6658002-6658345
>chr5:6658652-6659421
>chr5:6660663-6660926
>chr5:6660959-6661139
>chr5:6661257-6661396
>chr5:6661519-6661847
>chr5:6663574-6663993
>chr5:6664399-6664679
>chr5:6665225-6665346
>chr5:6666144-6666450
>chr5:6669197-6669468
>chr5:6670042-6670108
>chr5:6670842-6671839
>chr5:6672253-6672576
>chr5:6673329-6674375
>chr5:6675521-6675659
>chr5:6678483-6678702
>chr5:6679234-6679282
>chr5:6679440-6679539
>chr5:6681292-6681575
>chr5:6681705-6681997
>chr5:6682131-6682330
>chr5:6682658-6682728
>chr5:6684019-6684427
>chr5:6684551-6684765
>chr5:6685299-6685342
>chr5:6687885-6688004
>chr5:6688317-6688812
>chr5:6689095-6689242
>chr5:6689577-6690039
>chr5:6690749-6690954
>chr5:6691044-6691094
>chr5:6691164-6691520
>chr5:6691889-6691981
>chr5:6692059-6692099
>chr5:6692438-6693355
>chr5:6693835-6694210
>chr5:6694346-6694514
>chr5:6695042-6695199
>chr5:6695375-6695452
>chr5:6695834-6698107
>chr5:6698443-6698791
>chr5:6699850-6700162
>chr5:6702876-6703626
>chr5:6704426-6704487
>chr5:6706323-6706440
>chr5:6706948-6707048
>chr5:6707903-6707984
>chr5:6708573-6708735
>chr5:6709703-6710093
>chr5:6710750-6710982
>chr5:6711066-6711123
>chr5:6711159-6711207
>chr5:6711246-6711720
>chr5:6713644-6713687
>chr5:6713822-6713980
>chr5:6715121-6715175
>chr5:6716653-6716739
>chr5:6719068-6719163
>chr5:6720518-6720738
>chr5:6722827-6723005
>chr5:6725018-6725368
>chr5:6727176-6727214
>chr5:6728095-6728139
>chr5:6731533-6731692
>chr5:6731984-6732168
>chr5:6733360-6733414
>chr5:6733877-6733928
>chr5:6735747-6736094
>chr5:6740869-6740938
>chr5:6749923-6750022
>chr5:6753188-6753237
>chr5:6754165-6754462
>chr5:6755385-6755499
>chr5:6757224-6757425
>chr5:6757697-6758009
>chr5:6758285-6758368
>chr5:6760715-6760801
>chr5:6761216-6761354
>chr5:6762537-6762617
>chr5:6764164-6764339
>chr5:6764374-6765071
>chr5:6765214-6765538
>chr5:6766601-6766718
>chr5:6767245-6767572
>chr5:6768101-6768434
>chr5:6772287-6772340
>chr5:6772634-6772671
>chr5:6773843-6774456
>chr5:6774501-6774726
>chr5:6777741-6778070
>chr5:6778569-6779312
>chr5:6779541-6779995
>chr5:6780055-6780145
>chr5:6780709-6780811
>chr5:6780907-6780992
>chr5:6781105-6781602
>chr5:6781671-6781822
>chr5:6782364-6782809
>chr5:6783398-6783711
>chr5:6783852-6783931
>chr5:6784028-6784321
>chr5:6785531-6785633
>chr5:6785696-6785856
>chr5:6786818-6787242
>chr5:6787322-6787413
>chr5:6788164-6788204
>chr5:6788739-6788852
>chr5:6790168-6790287
>chr5:6791435-6791504
>chr5:6791683-6791885
>chr5:6792033-6792367
>chr5:6793568-6793635
>chr5:6794375-6795467
>chr5:6795523-6795859
>chr5:6795906-6795951
>chr5:6797194-6797253
>chr5:6797552-6797617
>chr5:6799163-6799539
>chr5:6799671-6800115
>chr5:6801350-6801835
>chr5:6802414-6802832
>chr5:6806826-6806921
>chr5:6807114-6807354
>chr5:6807696-6807758
>chr5:6809611-6809795
>chr5:6810877-6811024
>chr5:6812498-6812817
>chr5:6814645-6814703
>chr5:6815476-6815624
>chr5:6815769-6815800
>chr5:6815945-6816109
>chr5:6816147-6816721
>chr5:6817617-6818242
>chr5:6818646-6818687
>chr5:6818874-6818915
>chr5:6819571-6819678
>chr5:6820773-6820826
>chr5:6824305-6824451
>chr5:6824653-6824751
>chr5:6825199-6825263
>chr5:6826445-6826500
>chr5:6827547-6827624
>chr5:6828938-6829038
>chr5:6830522-6831265
>chr5:6831663-6831854
>chr5:6832033-6832101
>chr5:6832297-6832379
>chr5:6835490-6835641
>chr5:6835681-6835784
>chr5:6835978-6836138
>chr5:6836241-6836327
>chr5:6838208-6838256
>chr5:6838339-6838396
>chr5:6838665-6838853
>chr5:6841128-6841591
>chr5:6841772-6841885
>chr5:6842415-6842506
>chr5:6846298-6846742
>chr5:6846849-6846884
>chr5:6847403-6848484
>chr5:6852429-6852470
>chr5:6853249-6854683
>chr5:6855049-6855355
>chr5:6855534-6855620
>chr5:6855687-6855901
>chr5:6856125-6856423
>chr5:6858872-6858961
>chr5:6859714-6859900
>chr5:6862232-6862323
>chr5:6862794-6862998
>chr5:6863203-6863280
>chr5:6863551-6863685
>chr5:6865950-6866029
>chr5:6866065-6866299
>chr5:6866445-6866536
>chr5:6866978-6867012
>chr5:6867538-6867596
>chr5:6867806-6868049
>chr5:6869197-6869585
>chr5:6869611-6869727
>chr5:6869817-6870457
>chr5:6870622-6871013
>chr5:6871665-6871854
>chr5:6872064-6872151
>chr5:6872246-6872402
>chr5:6872491-6872812
>chr5:6873375-6873872
>chr5:6874327-6874583
>chr5:6874726-6875069
>chr5:6875711-6875810
>chr5:6875904-6876718
>chr5:6877575-6877967
>chr5:6878865-6878934
>chr5:6879010-6879065
>chr5:6879625-6879769
>chr5:6879878-6879956
>chr5:6880102-6880631
>chr5:6880875-6880945
>chr5:6881122-6881296
>chr5:6882625-6882772
>chr5:6884684-6884794
>chr5:6885189-6885223
>chr5:6885695-6885738
>chr5:6886005-6886060
>chr5:6886128-6886415
>chr5:6888239-6888464
>chr5:6888909-6889084
>chr5:6889263-6889313
>chr5:6889491-6889612
>chr5:6889889-6890430
>chr5:6890711-6890836
>chr5:6891708-6891819
>chr5:6894525-6894558
>chr5:6895317-6895599
>chr5:6896924-6899176
>chr5:6900401-6900520
>chr5:6901468-6901794
>chr5:6904608-6904924
>chr5:6906791-6907102
>chr5:6908558-6908648
>chr5:6908924-6909234
>chr5:6909691-6909730
>chr5:6909873-6909936
>chr5:6914221-6914300
>chr5:6914682-6914840
>chr5:6916832-6918315
>chr5:6918331-6919006
>chr5:6920918-6921169
>chr5:6921269-6923494
>chr5:6924399-6924659
>chr5:6925635-6925745
>chr5:6925851-6926162
>chr5:6926233-6926341
>chr5:6927007-6927384
>chr5:6927801-6927981
>chr5:6928025-6928470
>chr5:6928547-6931438
>chr5:6931466-6932234
>chr5:6932333-6932388
>chr5:6932460-6932780
>chr5:6933051-6933225
>chr5:6935021-6935093
>chr5:6935210-6935249
>chr5:6936643-6936711
>chr5:6936864-6936951
>chr5:6939340-6939386
>chr5:6939539-6939886
>chr5:6944566-6944800
>chr5:6948207-6948562
>chr5:6950053-6950093
>chr5:6951809-6958329
>chr5:6958417-6958577
>chr5:6959235-6959333
>chr5:6960329-6960422
>chr5:6961097-6961548
>chr5:6962940-6963387
>chr5:6966275-6971700
>chr5:6974904-6975492
>chr5:6975556-6976669
>chr5:6978483-6978540
>chr5:6979362-6979495
>chr5:6979969-6980148
>chr5:6980205-6980310
>chr5:6981792-6981927
>chr5:6986008-6986360
>chr5:6986844-6986911
>chr5:6987132-6987370
>chr5:6988222-6989013
>chr5:6991043-6991157
>chr5:6992011-6992134
>chr5:6992339-6992473
>chr5:6992729-6992816
>chr5:6993042-6993421
>chr5:6993519-6993614
>chr5:6993813-6994079
>chr5:6994361-6994436
>chr5:6995550-6995634
>chr5:6996337-6999104
>chr5:6999151-6999763
>chr5:7001829-7001904
>chr5:7001986-7002076
>chr5:7002163-7002531
>chr5:7003306-7003363
>chr5:7003821-7004246
>chr5:7004850-7005025
>chr5:7005103-7005191
>chr5:7008848-7008934
>chr5:7009516-7009757
>chr5:7009891-7010000
>chr5:7011743-7012124
>chr5:7012246-7013650
>chr5:7013705-7013811
>chr5:7014300-7014360
>chr5:7014913-7014955
>chr5:7015087-7015151
>chr5:7015303-7015457
>chr5:7016240-7016314
>chr5:7016639-7017011
>chr5:7018880-7019333
>chr5:7019516-7020025
>chr5:7020223-7020443
>chr5:7020509-7020735
>chr5:7020852-7021206
>chr5:7021271-7021538
>chr5:7021570-7021782
>chr5:7021891-7021996
>chr5:7022697-7023132
>chr5:7023244-7024252
>chr5:7024891-7025071
>chr5:7025182-7026720
>chr5:7026859-7027438
>chr5:7027947-7028348
>chr5:7028628-7028714
>chr5:7029073-7029329
>chr5:7029562-7029660
>chr5:7030163-7030225
>chr5:7030301-7031145
>chr5:7031392-7031833
>chr5:7031865-7031917
>chr5:7032059-7032486
>chr5:7032567-7033190
>chr5:7033364-7034078
>chr5:7034905-7035450
>chr5:7035823-7035929
>chr5:7037542-7037838
>chr5:7041912-7042027
>chr5:7042424-7042951
>chr5:7043420-7043716
>chr5:7044865-7045213
>chr5:7046488-7046569
>chr5:7047255-7047291
>chr5:7047335-7047388
>chr5:7049219-7049266
>chr5:7050457-7050993
>chr5:7051763-7052078
>chr5:7053068-7053347
>chr5:7054534-7054847
>chr5:7055004-7063745
>chr5:7063939-7064003
>chr5:7064399-7064693
>chr5:7064810-7065079
>chr5:7068659-7069086
>chr5:7071502-7071807
>chr5:7073733-7074332
>chr5:7074864-7075073
>chr5:7075289-7075363
>chr5:7076531-7076751
>chr5:7076783-7076941
>chr5:7080932-7080993
>chr5:7081857-7081890
>chr5:7082083-7082293
>chr5:7083929-7085329
>chr5:7086255-7086332
>chr5:7087216-7088223
>chr5:7088278-7088822
>chr5:7089934-7089986
>chr5:7090469-7090781
>chr5:7090841-7090988
>chr5:7091942-7092039
>chr5:7095337-7095473
>chr5:7096399-7096693
>chr5:7101219-7101262
>chr5:7102284-7102339
>chr5:7102636-7102934
>chr5:7103303-7103366
>chr5:7105135-7105623
>chr5:7106251-7108098
>chr5:7108929-7108992
>chr5:7110023-7110497
>chr5:7110541-7111095
>chr5:7111201-7111256
>chr5:7111968-7112277
>chr5:7112806-7112921
>chr5:7113043-7113390
>chr5:7113438-7113579
>chr5:7113865-7113955
>chr5:7114583-7114737
>chr5:7116488-7117167
>chr5:7117680-7117894
>chr5:7118627-7118831
>chr5:7119261-7119364
>chr5:7120384-7120529
>chr5:7120902-7121083
>chr5:7121211-7121345
>chr5:7122634-7123880
>chr5:7124114-7124391
>chr5:7125269-7131307
>chr5:7132019-7132269
>chr5:7132534-7132621
>chr5:7133695-7133811
>chr5:7133980-7134444
>chr5:7134742-7134786
>chr5:7134974-7135031
>chr5:7137185-7137241
>chr5:7137470-7137956
>chr5:7138206-7138272
>chr5:7139357-7139550
>chr5:7141134-7141682
>chr5:7141716-7141765
>chr5:7142735-7142809
>chr5:7142947-7143311
>chr5:7144770-7145227
>chr5:7146115-7146263
>chr5:7146372-7146468
>chr5:7147557-7147616
>chr5:7149440-7149694
>chr5:7151048-7151156
>chr5:7151204-7151250
>chr5:7151580-7152726
>chr5:7152773-7154809
>chr5:7154851-7156751
>chr5:7156802-7157040
>chr5:7157084-7158036
>chr5:7158192-7163252
>chr5:7163395-7163720
>chr5:7165602-7165918
>chr5:7165992-7166305
>chr5:7166402-7166693
>chr5:7169958-7170031
>chr5:7170126-7170209
>chr5:7170330-7176916
>chr5:7177329-7177430
>chr5:7177785-7177853
>chr5:7178206-7178473
>chr5:7179823-7180181
>chr5:7182312-7182469
>chr5:7183249-7183303
>chr5:7183695-7183824
>chr5:7184047-7184368
>chr5:7184985-7185124
>chr5:7185726-7186017
>chr5:7186466-7186538
>chr5:7186819-7187142
>chr5:7187241-7188778
>chr5:7188881-7188977
>chr5:7189830-7190218
>chr5:7191638-7191907
>chr5:7192440-7192646
>chr5:7193090-7193184
>chr5:7193764-7199833
>chr5:7201008-7201359
>chr5:7203022-7203266
>chr5:7203444-7203925
>chr5:7204086-7204133
>chr5:7204666-7204753
>chr5:7204831-7205393
>chr5:7205911-7206243
>chr5:7206694-7206873
>chr5:7206994-7207164
>chr5:7207687-7207750
>chr5:7208150-7208226
>chr5:7208305-7208577
>chr5:7211271-7211394
>chr5:7211608-7211669
>chr5:7212098-7212436
>chr5:7213021-7213101
>chr5:7213347-7214075
>chr5:7214531-7214571
>chr5:7215026-7215428
>chr5:7215600-7215657
>chr5:7219596-7219820
>chr5:7220120-7220187
>chr5:7220221-7220260
>chr5:7220386-7220417
>chr5:7220844-7221004
>chr5:7221175-7221269
>chr5:7221440-7221516
>chr5:7221569-7222165
>chr5:7222630-7222759
>chr5:7223175-7223264
>chr5:7223328-7223734
>chr5:7224716-7224772
>chr5:7228724-7228836
>chr5:7230523-7236783
>chr5:7236880-7237026
>chr5:7238456-7238850
>chr5:7239777-7240284
>chr5:7240371-7240676
>chr5:7243268-7243312
>chr5:7245011-7245059
>chr5:7245739-7245842
>chr5:7246117-7246308
>chr5:7247048-7247170
>chr5:7248385-7248443
>chr5:7248723-7248996
>chr5:7251540-7251671
>chr5:7252038-7252179
>chr5:7253202-7253451
>chr5:7253514-7253697
>chr5:7253954-7254128
>chr5:7255236-7255939
>chr5:7255995-7256383
>chr5:7257518-7257641
>chr5:7257941-7257994
>chr5:7260121-7260254
>chr5:7260476-7260698
>chr5:7261757-7261871
>chr5:7262035-7262123
>chr5:7262234-7262853
>chr5:7262928-7263155
>chr5:7263574-7269369
>chr5:7272684-7272795
>chr5:7275422-7275466
>chr5:7276068-7276451
>chr5:7277108-7277506
>chr5:7277606-7277656
>chr5:7277754-7278285
>chr5:7279699-7280025
>chr5:7281278-7281412
>chr5:7281910-7282803
>chr5:7282944-7283471
>chr5:7283551-7284791
>chr5:7284979-7285333
>chr5:7285566-7285695
>chr5:7285882-7286112
>chr5:7286531-7287011
>chr5:7287223-7289538
>chr5:7289630-7289790
>chr5:7289922-7289986
>chr5:7290089-7295167
>chr5:7295241-7299265
>chr5:7299503-7299712
>chr5:7299982-7306501
>chr5:7306689-7306761
>chr5:7306812-7308092
>chr5:7308249-7309018
>chr5:7309299-7309430
>chr5:7309517-7309709
>chr5:7309891-7310045
>chr5:7310141-7310197
>chr5:7310479-7311829
>chr5:7312470-7312815
>chr5:7313389-7313662
>chr5:7315690-7315760
>chr5:7322484-7322550
>chr5:7322789-7322860
>chr5:7323027-7323375
>chr5:7325204-7325325
>chr5:7325384-7325771
>chr5:7328257-7328317
>chr5:7328574-7328767
>chr5:7329047-7329117
>chr5:7329364-7329721
>chr5:7329779-7329863
>chr5:7330296-7330403
>chr5:7330522-7330940
>chr5:7331781-7331847
>chr5:7332522-7332987
>chr5:7333111-7333174
>chr5:7334903-7334968
>chr5:7335085-7335619
>chr5:7335651-7335759
>chr5:7338185-7338710
>chr5:7338786-7339054
>chr5:7339120-7339189
>chr5:7340553-7340734
>chr5:7341810-7344260
>chr5:7344380-7344602
>chr5:7344884-7345187
>chr5:7346202-7346321
>chr5:7346424-7346771
>chr5:7349945-7350595
>chr5:7350640-7350773
>chr5:7350872-7350945
>chr5:7351304-7351643
>chr5:7351704-7351767
>chr5:7351805-7351851
>chr5:7351967-7352482
>chr5:7353212-7353286
>chr5:7354141-7354217
>chr5:7354480-7355035
>chr5:7355143-7355397
>chr5:7355448-7355976
>chr5:7356037-7356823
>chr5:7357198-7357245
>chr5:7358536-7358878
>chr5:7361063-7361179
>chr5:7361254-7361297
>chr5:7362264-7362301
>chr5:7364051-7364185
>chr5:7364469-7365040
>chr5:7365334-7365378
>chr5:7365643-7365932
>chr5:7366264-7366522
>chr5:7367155-7367269
>chr5:7368032-7368436
>chr5:7370713-7371031
>chr5:7371300-7372901
>chr5:7373197-7373476
>chr5:7374691-7375158
>chr5:7375973-7376025
>chr5:7377627-7377756
>chr5:7379119-7379250
>chr5:7379390-7379496
>chr5:7380443-7380554
>chr5:7381474-7381939
>chr5:7384983-7385055
>chr5:7385124-7385436
>chr5:7385542-7385915
>chr5:7386406-7386568
>chr5:7386901-7387184
>chr5:7387818-7387999
>chr5:7389572-7389867
>chr5:7390362-7390435
>chr5:7390569-7390693
>chr5:7392919-7392960
>chr5:7396053-7396153
>chr5:7396577-7396661
>chr5:7399875-7399979
>chr5:7400169-7400220
>chr5:7401024-7401192
>chr5:7402313-7402383
>chr5:7403102-7403222
>chr5:7403620-7403793
>chr5:7405747-7405783
>chr5:7405850-7406165
>chr5:7407262-7407566
>chr5:7407847-7408177
>chr5:7408324-7409410
>chr5:7410607-7410731
>chr5:7411787-7412094
>chr5:7413282-7413610
>chr5:7414133-7414197
>chr5:7414367-7414468
>chr5:7414898-7415100
>chr5:7415136-7415300
>chr5:7417948-7418019
>chr5:7418609-7418958
>chr5:7421243-7421631
>chr5:7421801-7421863
>chr5:7422182-7422347
>chr5:7423326-7423707
>chr5:7426265-7426617
>chr5:7426975-7427075
>chr5:7427193-7427763
>chr5:7428023-7428168
>chr5:7429570-7429736
>chr5:7430379-7430449
>chr5:7430479-7430659
>chr5:7431035-7431174
>chr5:7431794-7432067
>chr5:7432111-7432241
>chr5:7432306-7432460
>chr5:7432827-7432962
>chr5:7433308-7433373
>chr5:7437506-7437612
>chr5:7438650-7438708
>chr5:7439163-7439520
>chr5:7443363-7443724
>chr5:7444082-7444412
>chr5:7444492-7444630
>chr5:7445383-7445566
>chr5:7445705-7445898
>chr5:7446471-7446589
>chr5:7448476-7449229
>chr5:7449708-7449804
>chr5:7449976-7450216
>chr5:7450269-7450468
>chr5:7450531-7450870
>chr5:7450911-7453350
>chr5:7453373-7453660
>chr5:7453693-7453824
>chr5:7453865-7454358
>chr5:7455490-7455998
>chr5:7456089-7456170
>chr5:7456986-7457032
>chr5:7459757-7460088
>chr5:7460198-7460386
>chr5:7464857-7465210
>chr5:7470360-7470598
>chr5:7470742-7470860
>chr5:7471140-7471181
>chr5:7471588-7471812
>chr5:7472007-7472075
>chr5:7473153-7473403
>chr5:7473468-7473583
>chr5:7475358-7475684
>chr5:7478402-7478555
>chr5:7479413-7481717
>chr5:7481790-7481974
>chr5:7482130-7483305
>chr5:7484260-7484420
>chr5:7488052-7488407
>chr5:7489504-7489684
>chr5:7490628-7490715
>chr5:7490881-7490936
>chr5:7491233-7491401
>chr5:7493379-7493420
>chr5:7496216-7496273
>chr5:7496514-7496572
>chr5:7498192-7498742
>chr5:7499001-7499313
>chr5:7499641-7499987
>chr5:7500121-7500177
>chr5:7500507-7500538
>chr5:7503090-7503160
>chr5:7504237-7504310
>chr5:7504579-7505194
>chr5:7506812-7507040
>chr5:7507122-7507470
>chr5:7511208-7511604
>chr5:7511936-7512248
>chr5:7512456-7512504
>chr5:7513057-7513189
>chr5:7514528-7514672
>chr5:7514848-7514982
>chr5:7516191-7516233
>chr5:7518524-7518567
>chr5:7519663-7519737
>chr5:7519805-7520053
>chr5:7522201-7522382
>chr5:7522575-7523001
>chr5:7524943-7525309
>chr5:7526275-7526312
>chr5:7526458-7526775
>chr5:7530431-7530509
>chr5:7530833-7530905
>chr5:7531429-7531625
>chr5:7532953-7533179
>chr5:7533392-7533527
>chr5:7535007-7535334
>chr5:7536704-7536918
>chr5:7537116-7537203
>chr5:7538556-7538639
>chr5:7538774-7539173
>chr5:7540027-7540322
>chr5:7543298-7543419
>chr5:7543572-7543640
>chr5:7543716-7544044
>chr5:7544210-7544297
>chr5:7544331-7544380
>chr5:7544580-7544679
>chr5:7548286-7548362
>chr5:7550999-7551076
>chr5:7552260-7552313
>chr5:7555971-7556042
>chr5:7556552-7556669
>chr5:7556755-7556918
>chr5:7557359-7559807
>chr5:7560359-7560447
>chr5:7560684-7561049
>chr5:7561130-7561472
>chr5:7562031-7562125
>chr5:7562336-7562393
>chr5:7562538-7562667
>chr5:7566203-7566530
>chr5:7566947-7567006
>chr5:7571083-7571144
>chr5:7571513-7571550
>chr5:7571648-7573173
>chr5:7573565-7574453
>chr5:7575039-7575216
>chr5:7575271-7575382
>chr5:7575479-7575609
>chr5:7576679-7576793
>chr5:7579032-7579093
>chr5:7579808-7580402
>chr5:7580516-7580622
>chr5:7581130-7581347
>chr5:7581530-7581892
>chr5:7582859-7583191
>chr5:7583499-7583603
>chr5:7583654-7583779
>chr5:7584293-7584446
>chr5:7584851-7584900
>chr5:7584959-7585010
>chr5:7585125-7585237
>chr5:7585443-7585490
>chr5:7585585-7585773
>chr5:7587961-7588044
>chr5:7588614-7588887
>chr5:7589378-7589585
>chr5:7595684-7595739
>chr5:7595796-7596008
>chr5:7597482-7597810
>chr5:7601684-7602264
>chr5:7603775-7606134
>chr5:7608273-7608632
>chr5:7612281-7612344
>chr5:7612628-7612679
>chr5:7612732-7613170
>chr5:7614654-7614742
>chr5:7614874-7615287
>chr5:7616731-7617067
>chr5:7617210-7617507
>chr5:7625733-7625767
>chr5:7626433-7626572
>chr5:7626638-7626871
>chr5:7627775-7627853
>chr5:7630493-7630626
>chr5:7630735-7631094
>chr5:7631209-7631303
>chr5:7633143-7633550
>chr5:7635705-7635949
>chr5:7637066-7637117
>chr5:7637186-7637506
>chr5:7637567-7637695
>chr5:7638798-7639188
>chr5:7641554-7643112
>chr5:7643595-7643658
>chr5:7643789-7643901
>chr5:7647828-7647902
>chr5:7651232-7652110
>chr5:7653377-7653655
>chr5:7654871-7654916
>chr5:7655372-7655415
>chr5:7656035-7656359
>chr5:7656932-7657220
>chr5:7658396-7658702
>chr5:7659940-7660096
>chr5:7660206-7660329
>chr5:7660423-7660459
>chr5:7661211-7661438
>chr5:7664466-7665248
>chr5:7665796-7666172
>chr5:7666293-7666570
>chr5:7668111-7668341
>chr5:7668464-7668506
>chr5:7670393-7670428
>chr5:7670593-7670924
>chr5:7672421-7672826
>chr5:7673117-7673465
>chr5:7673559-7673623
>chr5:7673990-7674031
>chr5:7674365-7674423
>chr5:7674837-7675222
>chr5:7676989-7677327
>chr5:7678069-7678125
>chr5:7678523-7678576
>chr5:7679473-7679528
>chr5:7688260-7688571
>chr5:7689366-7689426
>chr5:7690345-7690421
>chr5:7691739-7692119
>chr5:7693400-7693727
>chr5:7694248-7694466
>chr5:7694517-7694900
>chr5:7695626-7695750
>chr5:7697592-7697683
>chr5:7697994-7698063
>chr5:7698382-7699403
>chr5:7699578-7699859
>chr5:7700685-7700785
>chr5:7701421-7701462
>chr5:7701539-7701784
>chr5:7701855-7701889
>chr5:7702091-7704027
>chr5:7704599-7704899
>chr5:7705724-7705804
>chr5:7708741-7708779
>chr5:7713208-7713542
>chr5:7716697-7717003
>chr5:7718136-7718454
>chr5:7718977-7719029
>chr5:7719727-7719819
>chr5:7720150-7720191
>chr5:7720413-7721866
>chr5:7722644-7723278
>chr5:7723600-7724015
>chr5:7725364-7725434
>chr5:7728291-7728365
>chr5:7729131-7729260
>chr5:7729615-7730355
>chr5:7731260-7731908
>chr5:7732622-7732776
>chr5:7733188-7733235
>chr5:7733409-7733466
>chr5:7733956-7734021
>chr5:7734743-7735073
>chr5:7735408-7735654
>chr5:7735722-7736387
>chr5:7737982-7738069
>chr5:7738370-7738467
>chr5:7739040-7739133
>chr5:7739429-7739492
>chr5:7739602-7739706
>chr5:7741048-7741204
>chr5:7741371-7742000
>chr5:7744105-7744403
>chr5:7748503-7748580
>chr5:7749245-7749441
>chr5:7750109-7750209
>chr5:7750990-7751072
>chr5:7752702-7752748
>chr5:7752901-7753197
>chr5:7754664-7754919
>chr5:7756399-7756518
>chr5:7756549-7756812
>chr5:7758774-7758842
>chr5:7759339-7759396
>chr5:7759903-7759936
>chr5:7760655-7760706
>chr5:7760848-7761537
>chr5:7761571-7761617
>chr5:7763021-7763708
>chr5:7765925-7765982
>chr5:7767729-7768053
>chr5:7769127-7769479
>chr5:7773381-7773419
>chr5:7774823-7775793
>chr5:7776566-7777024
>chr5:7781146-7781426
>chr5:7781621-7781692
>chr5:7782160-7782200
>chr5:7783280-7783361
>chr5:7787181-7787255
>chr5:7787631-7787714
>chr5:7788171-7788524
>chr5:7788628-7788752
>chr5:7788970-7789059
>chr5:7790222-7790274
>chr5:7790622-7790682
>chr5:7791179-7791251
>chr5:7792029-7792427
>chr5:7793159-7793474
>chr5:7795444-7795529
>chr5:7795814-7795966
>chr5:7798378-7798416
>chr5:7798554-7798884
>chr5:7800129-7800168
>chr5:7800278-7800678
>chr5:7803608-7804027
>chr5:7804996-7805362
>chr5:7805445-7805482
>chr5:7806124-7806210
>chr5:7806434-7806649
>chr5:7808518-7808568
>chr5:7811121-7811607
>chr5:7812603-7812994
>chr5:7813271-7813328
>chr5:7814303-7814448
>chr5:7815806-7815849
>chr5:7815931-7816200
>chr5:7817476-7817814
>chr5:7818319-7818692
>chr5:7818850-7819266
>chr5:7820205-7820519
>chr5:7821683-7821727
>chr5:7822692-7822759
>chr5:7825018-7825351
>chr5:7826488-7826521
>chr5:7828311-7828383
>chr5:7829793-7830113
>chr5:7832369-7832841
>chr5:7833249-7833717
>chr5:7833759-7833846
>chr5:7833944-7835013
>chr5:7835059-7835319
>chr5:7835837-7836257
>chr5:7836676-7836770
>chr5:7837075-7837148
>chr5:7838894-7839298
>chr5:7840682-7842083
>chr5:7842767-7842842
>chr5:7844929-7845290
>chr5:7846316-7846677
>chr5:7846735-7847023
>chr5:7847451-7847519
>chr5:7848547-7849188
>chr5:7850748-7850845
>chr5:7853079-7853458
>chr5:7854277-7854926
>chr5:7855514-7855637
>chr5:7858613-7858677
>chr5:7859680-7859778
>chr5:7860805-7860884
>chr5:7861258-7861443
>chr5:7862330-7862451
>chr5:7862551-7862593
>chr5:7863241-7863293
>chr5:7863389-7863446
>chr5:7863487-7863641
>chr5:7863761-7864390
>chr5:7866193-7866252
>chr5:7870287-7870371
>chr5:7873578-7873700
>chr5:7874732-7874774
>chr5:7879384-7879640
>chr5:7882104-7882237
>chr5:7883410-7883614
>chr5:7883900-7884193
>chr5:7884336-7884535
>chr5:7884568-7884609
>chr5:7886242-7886278
>chr5:7886704-7886814
>chr5:7887510-7887575
>chr5:7887684-7887846
>chr5:7888088-7888263
>chr5:7890820-7890908
>chr5:7891757-7892080
>chr5:7894075-7894150
>chr5:7895498-7895537
>chr5:7898891-7899224
>chr5:7899438-7899475
>chr5:7902870-7903431
>chr5:7903600-7903820
>chr5:7904088-7904209
>chr5:7904566-7904656
>chr5:7905061-7905362
>chr5:7905400-7905508
>chr5:7906303-7906362
>chr5:7906853-7907463
>chr5:7907857-7908460
>chr5:7908513-7908948
>chr5:7910266-7910358
>chr5:7910666-7910781
>chr5:7911264-7913553
>chr5:7914972-7915037
>chr5:7917161-7917491
>chr5:7917726-7917987
>chr5:7918213-7918459
>chr5:7918595-7918698
>chr5:7918987-7919874
>chr5:7919898-7920268
>chr5:7920532-7920707
>chr5:7920970-7921162
>chr5:7921255-7921450
>chr5:7921561-7921826
>chr5:7921944-7923218
>chr5:7923255-7923723
>chr5:7924250-7924325
>chr5:7925000-7925089
>chr5:7930978-7931083
>chr5:7931410-7932086
>chr5:7932331-7932580
>chr5:7932932-7933198
>chr5:7937159-7937862
>chr5:7938207-7938296
>chr5:7939430-7939550
>chr5:7939774-7939825
>chr5:7942607-7942653
>chr5:7945012-7945313
>chr5:7946271-7946593
>chr5:7947171-7947238
>chr5:7947747-7948109
>chr5:7948378-7948420
>chr5:7948512-7948612
>chr5:7948664-7949127
>chr5:7949273-7949633
>chr5:7950569-7951406
>chr5:7951795-7951943
>chr5:7953358-7953680
>chr5:7953915-7953956
>chr5:7956204-7956617
>chr5:7956919-7957143
>chr5:7957527-7957586
>chr5:7958173-7958469
>chr5:7958862-7958935
>chr5:7959828-7959960
>chr5:7960426-7960556
>chr5:7960644-7960777
>chr5:7961161-7961779
>chr5:7963309-7963423
>chr5:7964100-7964503
>chr5:7964575-7964634
>chr5:7964811-7965358
>chr5:7965853-7965966
>chr5:7966902-7967003
>chr5:7967176-7967379
>chr5:7967731-7967813
>chr5:7969838-7969917
>chr5:7970992-7971115
>chr5:7972045-7972094
>chr5:7972165-7972522
>chr5:7972651-7974918
>chr5:7975565-7975655
>chr5:7975949-7976095
>chr5:7979059-7979153
>chr5:7979451-7979832
>chr5:7980852-7980938
>chr5:7981805-7982110
>chr5:7982624-7983043
>chr5:7984504-7984804
>chr5:7985508-7985555
>chr5:7985687-7985786
>chr5:7986164-7986317
>chr5:7986879-7987057
>chr5:7987192-7987474
>chr5:7988190-7988284
>chr5:7988906-7989015
>chr5:7989227-7989266
>chr5:7989870-7990230
>chr5:7990720-7990762
>chr5:7992260-7992327
>chr5:7992530-7992603
>chr5:7992690-7993468
>chr5:7995149-7995263
>chr5:7996633-7996848
>chr5:7996881-7996921
>chr5:7996957-7997359
>chr5:7998213-7998534
>chr5:7999088-8000081
>chr5:8000162-8001264
>chr5:8001664-8001981
>chr5:8002145-8002988
>chr5:8003255-8003390
>chr5:8003472-8003635
>chr5:8003699-8003928
>chr5:8004073-8004168
>chr5:8004338-8004593
>chr5:8004777-8005182
>chr5:8006029-8006164
>chr5:8006203-8006236
>chr5:8006387-8006659
>chr5:8006714-8006772
>chr5:8006935-8007027
>chr5:8007222-8007613
>chr5:8007868-8007910
>chr5:8009981-8010000
>chr5:8010000-8010025
>chr5:8011075-8011621
>chr5:8012290-8012773
>chr5:8012862-8012944
>chr5:8013022-8013073
>chr5:8015567-8015699
>chr5:8016052-8017011
>chr5:8017199-8017274
>chr5:8017375-8017648
>chr5:8017715-8018229
>chr5:8018293-8018784
>chr5:8018862-8018946
>chr5:8019053-8019254
>chr5:8019344-8019381
>chr5:8019492-8019531
>chr5:8019552-8020793
>chr5:8021787-8021841
>chr5:8022927-8022993
>chr5:8024769-8025144
>chr5:8026873-8027608
>chr5:8028889-8029250
>chr5:8029334-8029415
>chr5:8029475-8030310
>chr5:8030394-8031164
>chr5:8031369-8031455
>chr5:8031527-8031596
>chr5:8031734-8032015
>chr5:8032891-8032973
>chr5:8033068-8033139
>chr5:8034984-8035068
>chr5:8036993-8038733
>chr5:8038887-8039168
>chr5:8039324-8040877
>chr5:8040931-8040996
>chr5:8041069-8041145
>chr5:8041628-8041975
>chr5:8043204-8043308
>chr5:8043339-8043768
>chr5:8043873-8043954
>chr5:8044128-8045367
>chr5:8045618-8046890
>chr5:8047533-8047577
>chr5:8047817-8048111
>chr5:8049668-8050594
>chr5:8051885-8051928
>chr5:8053926-8053982
>chr5:8054921-8055009
>chr5:8063466-8063846
>chr5:8066096-8066144
>chr5:8066279-8066403
>chr5:8069078-8069147
>chr5:8070485-8070881
>chr5:8071033-8071157
>chr5:8071366-8071617
>chr5:8073027-8073573
>chr5:8073873-8074192
>chr5:8075027-8075740
>chr5:8076416-8076561
>chr5:8076725-8077399
>chr5:8078184-8078345
>chr5:8079315-8080121
>chr5:8081276-8081355
>chr5:8082473-8082975
>chr5:8083067-8083102
>chr5:8083292-8083348
>chr5:8083532-8083786
>chr5:8084187-8090248
>chr5:8090890-8090940
>chr5:8093034-8093554
>chr5:8093611-8093881
>chr5:8094046-8094151
>chr5:8095111-8095404
>chr5:8095525-8095843
>chr5:8098016-8098095
>chr5:8098670-8098829
>chr5:8098920-8099356
>chr5:8100590-8100698
>chr5:8100869-8100927
>chr5:8101536-8101906
>chr5:8101943-8102369
>chr5:8103930-8104246
>chr5:8104282-8104652
>chr5:8104812-8105027
>chr5:8105411-8105492
>chr5:8105588-8105656
>chr5:8105992-8107068
>chr5:8107165-8107336
>chr5:8108322-8108639
>chr5:8109515-8109637
>chr5:8113935-8114311
>chr5:8116551-8116724
>chr5:8117103-8117650
>chr5:8117746-8117883
>chr5:8117962-8118095
>chr5:8119494-8119553
>chr5:8119577-8119946
>chr5:8119998-8120652
>chr5:8120732-8120850
>chr5:8122606-8122919
>chr5:8124628-8125945
>chr5:8126146-8128910
>chr5:8130061-8130101
>chr5:8132097-8132188
>chr5:8133327-8133507
>chr5:8137111-8137494
>chr5:8137862-8137988
>chr5:8138905-8139310
>chr5:8139964-8140098
>chr5:8140468-8140855
>chr5:8142598-8143126
>chr5:8143208-8143636
>chr5:8145820-8146248
>chr5:8146484-8146558
>chr5:8147313-8147359
>chr5:8147470-8147525
>chr5:8147642-8147705
>chr5:8147994-8148170
>chr5:8148243-8148355
>chr5:8148583-8148950
>chr5:8149837-8150152
>chr5:8150321-8150363
>chr5:8150626-8150838
>chr5:8150971-8151110
>chr5:8151154-8151237
>chr5:8153153-8153467
>chr5:8154409-8154469
>chr5:8154621-8154950
>chr5:8155021-8155074
>chr5:8155287-8155570
>chr5:8156069-8156176
>chr5:8157915-8158247
>chr5:8159056-8164595
>chr5:8164731-8165820
>chr5:8166726-8166980
>chr5:8167299-8167627
>chr5:8168103-8168380
>chr5:8168638-8171287
>chr5:8172216-8172343
>chr5:8174164-8174412
>chr5:8174484-8174543
>chr5:8174641-8174832
>chr5:8176684-8176985
>chr5:8177344-8177617
>chr5:8178925-8179025
>chr5:8179209-8179315
>chr5:8180028-8180076
>chr5:8181491-8181628
>chr5:8182194-8182331
>chr5:8184946-8185074
>chr5:8185391-8185516
>chr5:8185692-8185740
>chr5:8187818-8187964
>chr5:8188408-8188632
>chr5:8188744-8188995
>chr5:8192783-8193007
>chr5:8193406-8193542
>chr5:8194229-8194355
>chr5:8194461-8194838
>chr5:8194971-8195176
>chr5:8196792-8197476
>chr5:8200165-8200808
>chr5:8203276-8203645
>chr5:8204071-8204564
>chr5:8204620-8205085
>chr5:8206003-8206077
>chr5:8206361-8206986
>chr5:8207063-8207125
>chr5:8207160-8207502
>chr5:8208043-8208093
>chr5:8208260-8208387
>chr5:8208459-8208654
>chr5:8208892-8209054
>chr5:8210442-8210919
>chr5:8211067-8211392
>chr5:8211880-8211978
>chr5:8214070-8214735
>chr5:8216862-8217068
>chr5:8217232-8217315
>chr5:8217349-8217682
>chr5:8218383-8218967
>chr5:8219572-8219649
>chr5:8219712-8219833
>chr5:8219878-8220117
>chr5:8220158-8226213
>chr5:8226888-8227351
>chr5:8227442-8227521
>chr5:8233635-8234169
>chr5:8234633-8234948
>chr5:8234987-8235424
>chr5:8235489-8235653
>chr5:8235872-8237314
>chr5:8237856-8237909
>chr5:8238670-8238773
>chr5:8240421-8240622
>chr5:8240745-8240993
>chr5:8241075-8241211
>chr5:8246519-8246831
>chr5:8250151-8250186
>chr5:8252482-8252822
>chr5:8254983-8255060
>chr5:8255210-8255382
>chr5:8255825-8255990
>chr5:8256095-8256192
>chr5:8256271-8257917
>chr5:8259547-8260348
>chr5:8260683-8261109
>chr5:8261827-8262313
>chr5:8262329-8262524
>chr5:8263774-8263839
>chr5:8264456-8264853
>chr5:8265273-8265336
>chr5:8265491-8266105
>chr5:8266626-8267217
>chr5:8272568-8272611
>chr5:8273079-8275122
>chr5:8276880-8276963
>chr5:8277203-8277434
>chr5:8277538-8277660
>chr5:8278691-8279038
>chr5:8279420-8279531
>chr5:8280262-8280612
>chr5:8281816-8282302
>chr5:8283467-8286848
>chr5:8286882-8287072
>chr5:8288698-8288771
>chr5:8290638-8290717
>chr5:8292806-8292925
>chr5:8292977-8293020
>chr5:8293299-8293355
>chr5:8293848-8294103
>chr5:8294324-8294389
>chr5:8295749-8296096
>chr5:8296652-8297432
>chr5:8297598-8297925
>chr5:8298023-8298263
>chr5:8298775-8298879
>chr5:8301118-8301632
>chr5:8302123-8302297
>chr5:8304341-8304477
>chr5:8305089-8305146
>chr5:8305379-8305417
>chr5:8305455-8305871
>chr5:8305994-8308328
>chr5:8308485-8308909
>chr5:8309046-8309356
>chr5:8309415-8311457
>chr5:8311677-8313105
>chr5:8315314-8315367
>chr5:8316576-8316671
>chr5:8317785-8317878
>chr5:8319013-8319062
>chr5:8324020-8324073
>chr5:8324392-8324521
>chr5:8324734-8325570
>chr5:8326130-8326650
>chr5:8327040-8327093
>chr5:8327146-8327183
>chr5:8329817-8329874
>chr5:8331719-8331774
>chr5:8334750-8334825
>chr5:8335344-8335651
>chr5:8336155-8336240
>chr5:8340075-8340147
>chr5:8341025-8341650
>chr5:8341679-8341760
>chr5:8341839-8341912
>chr5:8341951-8342798
>chr5:8342894-8344378
>chr5:8344429-8344484
>chr5:8344529-8345014
>chr5:8345073-8348873
>chr5:8350382-8350682
>chr5:8351724-8352082
>chr5:8352305-8352499
>chr5:8352560-8352735
>chr5:8353631-8353707
>chr5:8353853-8354450
>chr5:8355224-8355262
>chr5:8356501-8356595
>chr5:8359077-8359231
>chr5:8360322-8360550
>chr5:8360900-8361212
>chr5:8361244-8361706
>chr5:8361826-8362025
>chr5:8364033-8364143
>chr5:8364230-8364283
>chr5:8364468-8364761
>chr5:8365072-8365430
>chr5:8368056-8368127
>chr5:8369084-8369515
>chr5:8369995-8370072
>chr5:8370274-8370328
>chr5:8370436-8370739
>chr5:8371230-8371263
>chr5:8371631-8372028
>chr5:8372206-8372562
>chr5:8373652-8373947
>chr5:8374036-8374176
>chr5:8375379-8375567
>chr5:8376101-8376469
>chr5:8377280-8379621
>chr5:8380550-8380829
>chr5:8381379-8381740
>chr5:8381775-8382012
>chr5:8382104-8382178
>chr5:8383245-8383293
>chr5:8384449-8384528
>chr5:8385355-8385389
>chr5:8386186-8386240
>chr5:8387352-8387408
>chr5:8387820-8388177
>chr5:8390339-8390703
>chr5:8393205-8393374
>chr5:8393721-8393819
>chr5:8393850-8393899
>chr5:8393959-8394289
>chr5:8394368-8394543
>chr5:8394577-8394946
>chr5:8395009-8395088
>chr5:8395249-8395572
>chr5:8397221-8397261
>chr5:8398277-8398340
>chr5:8398702-8398783
>chr5:8399343-8399678
>chr5:8400312-8400671
>chr5:8401394-8401569
>chr5:8402280-8402683
>chr5:8404488-8405303
>chr5:8405329-8405885
>chr5:8406994-8407052
>chr5:8409304-8409346
>chr5:8411529-8411733
>chr5:8411864-8411926
>chr5:8412029-8412099
>chr5:8412584-8413024
>chr5:8413427-8413484
>chr5:8414034-8415744
>chr5:8415862-8416615
>chr5:8418539-8419161
>chr5:8419308-8419522
>chr5:8419692-8419951
>chr5:8420050-8420152
>chr5:8420312-8420419
>chr5:8420645-8420706
>chr5:8420833-8421498
>chr5:8422170-8422250
>chr5:8423398-8423431
>chr5:8423773-8423885
>chr5:8424253-8424363
>chr5:8424428-8425060
>chr5:8425294-8425336
>chr5:8426536-8426691
>chr5:8427257-8428037
>chr5:8428569-8428955
>chr5:8429045-8429131
>chr5:8429221-8429449
>chr5:8429477-8429548
>chr5:8429786-8429899
>chr5:8431062-8431125
>chr5:8432085-8432863
>chr5:8434082-8434543
>chr5:8435080-8436017
>chr5:8437794-8437908
>chr5:8438883-8438947
>chr5:8439231-8439272
>chr5:8441246-8441365
>chr5:8442325-8442388
>chr5:8443128-8443494
>chr5:8444852-8445218
>chr5:8445294-8445696
>chr5:8445862-8445910
>chr5:8446237-8446271
>chr5:8446433-8446588
>chr5:8446686-8446771
>chr5:8447039-8447081
>chr5:8447219-8447604
>chr5:8447965-8448100
>chr5:8448284-8448325
>chr5:8449181-8449794
>chr5:8453235-8453280
>chr5:8453801-8454021
>chr5:8454085-8455243
>chr5:8455565-8455939
>chr5:8456136-8456249
>chr5:8459348-8459410
>chr5:8460061-8460157
>chr5:8460453-8460497
>chr5:8463010-8463172
>chr5:8463536-8464032
>chr5:8464448-8464756
>chr5:8465253-8465322
>chr5:8466294-8466654
>chr5:8466716-8466959
>chr5:8469537-8470397
>chr5:8470490-8472081
>chr5:8472483-8472844
>chr5:8473365-8473559
>chr5:8473677-8473915
>chr5:8474210-8474293
>chr5:8474548-8475039
>chr5:8475685-8475802
>chr5:8476517-8476648
>chr5:8477397-8477732
>chr5:8477842-8477951
>chr5:8478308-8478731
>chr5:8478863-8478910
>chr5:8479406-8479723
>chr5:8479828-8480199
>chr5:8480256-8480287
>chr5:8484657-8484712
>chr5:8484855-8485341
>chr5:8486186-8486263
>chr5:8486457-8486508
>chr5:8486646-8487071
>chr5:8488518-8488600
>chr5:8488723-8488811
>chr5:8489151-8489468
>chr5:8489687-8489880
>chr5:8490012-8490099
>chr5:8490130-8490174
>chr5:8490344-8490372
>chr5:8490407-8490505
>chr5:8490683-8491000
>chr5:8492271-8492861
>chr5:8492928-8493011
>chr5:8493050-8493104
>chr5:8494264-8494364
>chr5:8496509-8496813
>chr5:8496940-8497332
>chr5:8497411-8497508
>chr5:8498400-8498574
>chr5:8498889-8499242
>chr5:8499378-8499479
>chr5:8499608-8499713
>chr5:8499784-8500478
>chr5:8501969-8502017
>chr5:8503355-8503794
>chr5:8506226-8506898
>chr5:8508764-8508847
>chr5:8509364-8509401
>chr5:8509448-8509482
>chr5:8510050-8512348
>chr5:8512622-8513027
>chr5:8513366-8513909
>chr5:8514392-8514553
>chr5:8515655-8515917
>chr5:8515952-8516022
>chr5:8516527-8516566
>chr5:8516969-8517020
>chr5:8517054-8517869
>chr5:8518095-8518281
>chr5:8518408-8518693
>chr5:8519387-8519745
>chr5:8520749-8520960
>chr5:8521195-8521290
>chr5:8521905-8521935
>chr5:8522719-8522774
>chr5:8522992-8523091
>chr5:8524828-8524913
>chr5:8525088-8525449
>chr5:8525542-8525624
>chr5:8526792-8526855
>chr5:8527834-8527991
>chr5:8530018-8530329
>chr5:8530784-8530851
>chr5:8530982-8531279
>chr5:8532461-8532705
>chr5:8534219-8534608
>chr5:8535831-8535945
>chr5:8536122-8536313
>chr5:8536870-8537147
>chr5:8537522-8537598
>chr5:8537935-8538010
>chr5:8538286-8538424
>chr5:8538528-8538598
>chr5:8540758-8540860
>chr5:8541015-8541255
>chr5:8541327-8541612
>chr5:8542226-8542346
>chr5:8544952-8545131
>chr5:8545261-8545473
>chr5:8545681-8546468
>chr5:8546868-8547243
>chr5:8548773-8548888
>chr5:8549043-8549096
>chr5:8550603-8550650
>chr5:8552885-8553237
>chr5:8553398-8553644
>chr5:8554504-8554596
>chr5:8554736-8554839
>chr5:8554974-8555078
>chr5:8555150-8555197
>chr5:8555329-8555531
>chr5:8556087-8556445
>chr5:8556590-8556728
>chr5:8557186-8557230
>chr5:8557419-8557661
>chr5:8559360-8559738
>chr5:8563424-8563717
>chr5:8565878-8566088
>chr5:8567959-8568675
>chr5:8570163-8570589
>chr5:8574390-8575122
>chr5:8576959-8577034
>chr5:8577839-8578177
>chr5:8580309-8580369
>chr5:8580423-8580610
>chr5:8580686-8580765
>chr5:8581051-8581310
>chr5:8582732-8583307
>chr5:8584260-8584306
>chr5:8585145-8585227
>chr5:8586296-8586353
>chr5:8586451-8586497
>chr5:8586933-8587938
>chr5:8588383-8588422
>chr5:8588460-8588565
>chr5:8589364-8589396
>chr5:8590133-8590164
>chr5:8592885-8592996
>chr5:8593203-8593364
>chr5:8593408-8593582
>chr5:8593738-8593785
>chr5:8594100-8594180
>chr5:8597786-8597839
>chr5:8598031-8598144
>chr5:8598723-8598836
>chr5:8600058-8600445
>chr5:8603225-8603444
>chr5:8605013-8605322
>chr5:8606568-8606739
>chr5:8608399-8608905
>chr5:8609247-8609362
>chr5:8610455-8610745
>chr5:8611250-8612382
>chr5:8613627-8613809
>chr5:8613982-8614132
>chr5:8614629-8614736
>chr5:8614782-8614859
>chr5:8615105-8615614
>chr5:8616600-8617749
>chr5:8620556-8620628
>chr5:8620892-8621013
>chr5:8621770-8622092
>chr5:8622413-8622562
>chr5:8623125-8623160
>chr5:8623411-8623586
>chr5:8623957-8624085
>chr5:8624346-8625675
>chr5:8626028-8626304
>chr5:8626391-8626507
>chr5:8627521-8628301
>chr5:8628563-8628774
>chr5:8628825-8629141
>chr5:8629927-8633207
>chr5:8633313-8633692
>chr5:8633749-8634215
>chr5:8634551-8634638
>chr5:8635997-8636195
>chr5:8636298-8636460
>chr5:8636624-8636688
>chr5:8638494-8638564
>chr5:8640107-8641251
>chr5:8643344-8643837
>chr5:8645291-8645618
>chr5:8647923-8648164
>chr5:8648268-8648503
>chr5:8649227-8649676
>chr5:8649822-8649863
>chr5:8652098-8652248
>chr5:8652488-8652581
>chr5:8653665-8653802
>chr5:8654712-8654785
>chr5:8656087-8656247
>chr5:8658542-8658963
>chr5:8659372-8659478
>chr5:8660270-8660458
>chr5:8661145-8661198
>chr5:8662027-8662209
>chr5:8662290-8662369
>chr5:8662478-8662534
>chr5:8662767-8662885
>chr5:8663028-8663285
>chr5:8663391-8663450
>chr5:8663594-8663703
>chr5:8664103-8664144
>chr5:8664285-8664387
>chr5:8665444-8665634
>chr5:8666609-8666698
>chr5:8667218-8667371
>chr5:8667600-8667940
>chr5:8667984-8668038
>chr5:8668310-8668486
>chr5:8672116-8672351
>chr5:8673125-8673419
>chr5:8674028-8674393
>chr5:8677705-8678955
>chr5:8679182-8679261
>chr5:8680234-8680385
>chr5:8681732-8681785
>chr5:8681974-8682175
>chr5:8684614-8685081
>chr5:8685268-8685357
>chr5:8686154-8686508
>chr5:8687178-8687227
>chr5:8687321-8687375
>chr5:8687502-8687634
>chr5:8687773-8688020
>chr5:8689817-8690158
>chr5:8690815-8690960
>chr5:8691029-8691093
>chr5:8691448-8691631
>chr5:8692661-8692942
>chr5:8697451-8699280
>chr5:8699864-8700240
>chr5:8700982-8701049
>chr5:8702420-8702772
>chr5:8703064-8703117
>chr5:8703196-8703489
>chr5:8704259-8704329
>chr5:8704719-8705128
>chr5:8706812-8706891
>chr5:8706941-8707037
>chr5:8707657-8707733
>chr5:8708329-8708609
>chr5:8708768-8708899
>chr5:8709214-8710107
>chr5:8711547-8711623
>chr5:8712451-8714115
>chr5:8714233-8714362
>chr5:8714679-8714743
>chr5:8715779-8716114
>chr5:8717284-8717331
>chr5:8717446-8717672
>chr5:8717749-8717857
>chr5:8718152-8718274
>chr5:8718562-8718741
>chr5:8720104-8720435
>chr5:8721403-8721500
>chr5:8723791-8724171
>chr5:8724497-8725009
>chr5:8726940-8727125
>chr5:8727222-8727292
>chr5:8727649-8727755
>chr5:8728364-8728440
>chr5:8728889-8729077
>chr5:8730774-8737071
>chr5:8738263-8738748
>chr5:8738820-8740272
>chr5:8740939-8741461
>chr5:8742586-8742682
>chr5:8742714-8743177
>chr5:8744010-8744041
>chr5:8744279-8744374
>chr5:8744601-8746710
>chr5:8748222-8748496
>chr5:8748570-8748869
>chr5:8749901-8750230
>chr5:8750450-8752092
>chr5:8752885-8752960
>chr5:8753163-8753190
>chr5:8753241-8753440
>chr5:8754324-8754371
>chr5:8754411-8754560
>chr5:8754591-8754926
>chr5:8755261-8755537
>chr5:8755735-8756093
>chr5:8756226-8756286
>chr5:8756353-8756406
>chr5:8756839-8757381
>chr5:8757587-8757889
>chr5:8758092-8758231
>chr5:8758365-8762838
>chr5:8763094-8764131
>chr5:8764402-8764797
>chr5:8764871-8765153
>chr5:8765352-8765478
>chr5:8766833-8766888
>chr5:8770995-8771319
>chr5:8773593-8775091
>chr5:8775493-8775800
>chr5:8776303-8776630
>chr5:8778088-8778200
>chr5:8780608-8781092
>chr5:8781136-8781206
>chr5:8781354-8781765
>chr5:8782520-8782952
>chr5:8783095-8783135
>chr5:8784010-8784308
>chr5:8784766-8785358
>chr5:8787470-8787655
>chr5:8788617-8789202
>chr5:8791476-8791503
>chr5:8792177-8792302
>chr5:8792402-8792808
>chr5:8794840-8795155
>chr5:8795246-8795335
>chr5:8795490-8795583
>chr5:8795712-8795814
>chr5:8796150-8796199
>chr5:8798779-8798978
>chr5:8799056-8799135
>chr5:8799549-8800051
>chr5:8800116-8800392
>chr5:8800499-8800949
>chr5:8801006-8801124
>chr5:8801204-8802591
>chr5:8802633-8802751
>chr5:8802785-8806792
>chr5:8807060-8807205
>chr5:8807468-8807650
>chr5:8807764-8807943
>chr5:8808041-8810729
>chr5:8811367-8811436
>chr5:8811768-8812609
>chr5:8812907-8813192
>chr5:8813286-8813585
>chr5:8814023-8814154
>chr5:8814587-8815930
>chr5:8816027-8816987
>chr5:8817418-8817532
>chr5:8817696-8818476
>chr5:8818584-8819297
>chr5:8819374-8819799
>chr5:8819842-8821262
>chr5:8821636-8822551
>chr5:8822622-8822780
>chr5:8825068-8825302
>chr5:8827036-8827127
>chr5:8827372-8827803
>chr5:8828079-8828126
>chr5:8828556-8828940
>chr5:8829591-8829667
>chr5:8830192-8830824
>chr5:8830894-8831377
>chr5:8831531-8834693
>chr5:8834921-8835236
>chr5:8838761-8839093
>chr5:8840321-8840496
>chr5:8840640-8840713
>chr5:8840753-8840998
>chr5:8841095-8841349
>chr5:8841409-8841618
>chr5:8843084-8843142
>chr5:8844923-8844971
>chr5:8849623-8850024
>chr5:8851043-8851220
>chr5:8851711-8851847
>chr5:8853719-8854335
>chr5:8854975-8855102
>chr5:8855140-8855234
>chr5:8856032-8856090
>chr5:8856531-8857226
>chr5:8857433-8857662
>chr5:8857984-8858031
>chr5:8858107-8858179
>chr5:8858534-8858650
>chr5:8859127-8859198
>chr5:8859310-8859968
>chr5:8860071-8861417
>chr5:8862420-8862489
>chr5:8862551-8863069
>chr5:8863607-8863822
>chr5:8863935-8864312
>chr5:8868911-8869025
>chr5:8870068-8870126
>chr5:8870257-8870550
>chr5:8870634-8870747
>chr5:8870841-8870987
>chr5:8871462-8871545
>chr5:8871788-8871867
>chr5:8872846-8872963
>chr5:8875919-8877320
>chr5:8877351-8877811
>chr5:8877876-8877978
>chr5:8878027-8878614
>chr5:8878660-8879281
>chr5:8879414-8879786
>chr5:8879933-8880215
>chr5:8880388-8880541
>chr5:8880655-8880777
>chr5:8880873-8881207
>chr5:8881498-8881552
>chr5:8885340-8885437
>chr5:8885971-8886880
>chr5:8887225-8887273
>chr5:8887570-8887646
>chr5:8887709-8887822
>chr5:8890635-8891000
>chr5:8891751-8892215
>chr5:8892459-8892536
>chr5:8892750-8892876
>chr5:8895369-8895417
>chr5:8896728-8896796
>chr5:8896878-8897068
>chr5:8897730-8897794
>chr5:8897927-8898017
>chr5:8898201-8899130
>chr5:8899622-8899720
>chr5:8899839-8900019
>chr5:8900133-8900567
>chr5:8900667-8900720
>chr5:8902795-8903179
>chr5:8906905-8906991
>chr5:8910598-8910749
>chr5:8911050-8911115
>chr5:8912117-8912695
>chr5:8913809-8913841
>chr5:8914013-8914908
>chr5:8915288-8915591
>chr5:8916339-8916514
>chr5:8918002-8918151
>chr5:8918240-8918548
>chr5:8918826-8918938
>chr5:8918972-8919069
>chr5:8921512-8921600
>chr5:8921994-8922109
>chr5:8922189-8922456
>chr5:8922560-8922823
>chr5:8922945-8923163
>chr5:8923375-8923610
>chr5:8923763-8923894
>chr5:8924020-8924257
>chr5:8924338-8924600
>chr5:8924680-8924809
>chr5:8924990-8925164
>chr5:8925284-8925334
>chr5:8925377-8925461
>chr5:8925520-8927461
>chr5:8928834-8928905
>chr5:8929412-8932835
>chr5:8932867-8932993
>chr5:8935010-8935065
>chr5:8935111-8935230
>chr5:8936494-8937319
>chr5:8937435-8939107
>chr5:8939297-8940334
>chr5:8940387-8941500
>chr5:8941567-8942147
>chr5:8942273-8942368
>chr5:8942846-8943023
>chr5:8943972-8944016
>chr5:8944829-8944878
>chr5:8945547-8945588
>chr5:8947675-8947914
>chr5:8949423-8949549
>chr5:8951168-8951216
>chr5:8951841-8952244
>chr5:8952420-8952480
>chr5:8953368-8953766
>chr5:8953997-8954051
>chr5:8954493-8954572
>chr5:8956286-8956317
>chr5:8957517-8957841
>chr5:8958277-8958332
>chr5:8962636-8963671
>chr5:8964719-8965345
>chr5:8965446-8965570
>chr5:8965654-8966049
>chr5:8966262-8966524
>chr5:8967267-8967324
>chr5:8968267-8968375
>chr5:8968419-8968529
>chr5:8968601-8968989
>chr5:8969077-8969323
>chr5:8969412-8969835
>chr5:8969885-8971600
>chr5:8971783-8972081
>chr5:8972143-8972207
>chr5:8972409-8972590
>chr5:8972831-8972969
>chr5:8973014-8973373
>chr5:8973528-8973778
>chr5:8974688-8974765
>chr5:8975019-8975216
>chr5:8978428-8978869
>chr5:8979061-8979172
>chr5:8979229-8979487
>chr5:8981937-8982052
>chr5:8982870-8983267
>chr5:8984822-8984863
>chr5:8985062-8985288
>chr5:8985917-8985989
>chr5:8986216-8986743
>chr5:8986795-8987260
>chr5:8987311-8987994
>chr5:8988112-8988613
>chr5:8988651-8989089
>chr5:8989145-8989238
>chr5:8989304-8989457
>chr5:8989875-8990818
>chr5:8992897-8992987
>chr5:8993525-8993779
>chr5:8994155-8995852
>chr5:8995933-8996297
>chr5:8996335-8996641
>chr5:8998368-9009547
>chr5:9009782-9009908
>chr5:9009985-9010000
>chr5:9011372-9011696
>chr5:9011852-9011905
>chr5:9012695-9012799
>chr5:9012869-9012914
>chr5:9013823-9013977
>chr5:9014116-9014546
>chr5:9015230-9015303
>chr5:9015518-9015674
>chr5:9016081-9016167
>chr5:9016217-9016353
>chr5:9017416-9017773
>chr5:9017832-9018153
>chr5:9019025-9019239
>chr5:9019432-9019740
>chr5:9019845-9019894
>chr5:9019963-9023132
>chr5:9023240-9023316
>chr5:9023473-9024536
>chr5:9024752-9025002
>chr5:9025532-9025574
>chr5:9025814-9025863
>chr5:9026029-9026241
>chr5:9026276-9028818
>chr5:9028904-9028957
>chr5:9029049-9029349
>chr5:9031077-9031167
>chr5:9033588-9033644
>chr5:9034261-9034549
>chr5:9038717-9039033
>chr5:9040131-9040273
>chr5:9041871-9041974
>chr5:9044774-9045096
>chr5:9049064-9049471
>chr5:9056212-9057143
>chr5:9059144-9059213
>chr5:9059508-9059885
>chr5:9060753-9060816
>chr5:9062451-9062755
>chr5:9063734-9063811
>chr5:9064335-9064888
>chr5:9065232-9065292
>chr5:9067524-9067617
>chr5:9067726-9067894
>chr5:9070087-9070395
>chr5:9073078-9073254
>chr5:9073510-9073704
>chr5:9073958-9074128
>chr5:9074220-9074315
>chr5:9074564-9074609
>chr5:9074732-9074834
>chr5:9075896-9076639
>chr5:9079058-9080554
>chr5:9081395-9081480
>chr5:9083541-9083655
>chr5:9084362-9086656
>chr5:9086874-9087055
>chr5:9087527-9087571
>chr5:9088002-9088387
>chr5:9088589-9088671
>chr5:9089855-9090060
>chr5:9093041-9093110
>chr5:9093423-9093728
>chr5:9095115-9095423
>chr5:9095945-9096111
>chr5:9096404-9096903
>chr5:9097939-9098292
>chr5:9100890-9100941
>chr5:9101456-9101634
>chr5:9104288-9104376
>chr5:9106697-9106749
>chr5:9108887-9109355
>chr5:9109966-9110025
>chr5:9111792-9111858
>chr5:9112954-9113149
>chr5:9113522-9114307
>chr5:9115837-9115960
>chr5:9117363-9117728
>chr5:9119352-9119487
>chr5:9119889-9119962
>chr5:9120334-9120462
>chr5:9120743-9121081
>chr5:9122964-9123301
>chr5:9123347-9123528
>chr5:9124450-9124759
>chr5:9125332-9125615
>chr5:9126798-9126915
>chr5:9127285-9127390
>chr5:9128312-9128354
>chr5:9128815-9129039
>chr5:9129174-9129210
>chr5:9129765-9129805
>chr5:9130265-9130339
>chr5:9131097-9131804
>chr5:9133734-9134500
>chr5:9135173-9135489
>chr5:9137089-9137176
>chr5:9138327-9138383
>chr5:9138568-9139225
>chr5:9141340-9141474
>chr5:9142673-9142986
>chr5:9143426-9143483
>chr5:9143542-9143652
>chr5:9145009-9145105
>chr5:9145610-9145952
>chr5:9147272-9147570
>chr5:9148706-9149022
>chr5:9149369-9149670
>chr5:9149992-9150138
>chr5:9151904-9151974
>chr5:9152782-9153082
>chr5:9153511-9153624
>chr5:9153755-9154161
>chr5:9156091-9156143
>chr5:9158943-9159046
>chr5:9159441-9160208
>chr5:9161409-9161536
>chr5:9162379-9162610
>chr5:9163782-9164329
>chr5:9166232-9166276
>chr5:9167577-9167645
>chr5:9169100-9169259
>chr5:9170541-9170789
>chr5:9173359-9173652
>chr5:9175808-9175890
>chr5:9176344-9176430
>chr5:9178339-9178635
>chr5:9179559-9179605
>chr5:9179903-9179962
>chr5:9180090-9180232
>chr5:9184928-9185231
>chr5:9185509-9185618
>chr5:9186671-9186966
>chr5:9188002-9188368
>chr5:9188920-9188988
>chr5:9191111-9191213
>chr5:9191796-9192169
>chr5:9193613-9193924
>chr5:9195171-9195549
>chr5:9196274-9196323
>chr5:9197724-9197842
>chr5:9199383-9199434
>chr5:9203609-9203676
>chr5:9204601-9205038
>chr5:9207097-9207485
>chr5:9207840-9207925
>chr5:9209486-9209555
>chr5:9212942-9213159
>chr5:9213490-9213836
>chr5:9215340-9215535
>chr5:9215633-9215972
>chr5:9216018-9217073
>chr5:9217099-9218285
>chr5:9218851-9218895
>chr5:9219492-9219744
>chr5:9219992-9220567
>chr5:9221293-9221606
>chr5:9223576-9223626
>chr5:9225269-9225589
>chr5:9226972-9227036
>chr5:9227539-9227900
>chr5:9228210-9228316
>chr5:9228948-9229080
>chr5:9229974-9230302
>chr5:9231200-9231494
>chr5:9232640-9232685
>chr5:9235750-9236203
>chr5:9236768-9236814
>chr5:9238245-9238325
>chr5:9240031-9240105
>chr5:9241245-9241315
>chr5:9242522-9242828
>chr5:9243100-9243469
>chr5:9243726-9243759
>chr5:9248544-9248619
>chr5:9248874-9248965
>chr5:9249140-9249271
>chr5:9250745-9251015
>chr5:9251210-9251287
>chr5:9254138-9254186
>chr5:9255599-9255720
>chr5:9258706-9259130
>chr5:9259329-9262996
>chr5:9263227-9263603
>chr5:9264286-9264351
>chr5:9270855-9277974
>chr5:9278009-9278072
>chr5:9278195-9279944
>chr5:9280996-9281129
>chr5:9281374-9281475
>chr5:9281820-9282118
>chr5:9282221-9282312
>chr5:9282916-9282953
>chr5:9283547-9283708
>chr5:9283975-9284093
>chr5:9285842-9286013
>chr5:9286281-9286415
>chr5:9286645-9286770
>chr5:9287462-9287596
>chr5:9287927-9288146
>chr5:9289422-9289788
>chr5:9289870-9289965
>chr5:9290037-9290488
>chr5:9291540-9291640
>chr5:9291767-9291857
>chr5:9292844-9292968
>chr5:9293037-9293072
>chr5:9293559-9293624
>chr5:9294013-9294105
>chr5:9294787-9294888
>chr5:9296182-9296245
>chr5:9297151-9297246
>chr5:9297326-9297449
>chr5:9297497-9297942
>chr5:9298047-9298213
>chr5:9298298-9298334
>chr5:9300012-9300348
>chr5:9300790-9300859
>chr5:9300960-9301014
>chr5:9301801-9302251
>chr5:9303041-9303388
>chr5:9303526-9303636
>chr5:9303702-9303876
>chr5:9305674-9305790
>chr5:9306399-9306514
>chr5:9309158-9309211
>chr5:9310513-9310632
>chr5:9310779-9310898
>chr5:9311374-9311782
>chr5:9315439-9315499
>chr5:9316708-9317085
>chr5:9318913-9319288
>chr5:9320445-9320737
>chr5:9320938-9321322
>chr5:9321522-9321615
>chr5:9321811-9321877
>chr5:9322432-9322474
>chr5:9323289-9323480
>chr5:9323581-9324409
>chr5:9326260-9326831
>chr5:9327657-9327767
>chr5:9328487-9328778
>chr5:9329331-9329423
>chr5:9329802-9330049
>chr5:9330146-9330484
>chr5:9331493-9331766
>chr5:9333093-9333198
>chr5:9334781-9334877
>chr5:9337378-9337482
>chr5:9339595-9339637
>chr5:9341146-9341240
>chr5:9341635-9341690
>chr5:9342203-9342240
>chr5:9345353-9345418
>chr5:9345760-9345951
>chr5:9346035-9346505
>chr5:9346587-9346621
>chr5:9346806-9347193
>chr5:9349612-9349938
>chr5:9350890-9350925
>chr5:9352279-9352556
>chr5:9352725-9352824
>chr5:9352989-9353443
>chr5:9355076-9355139
>chr5:9355647-9355691
>chr5:9359292-9359379
>chr5:9361010-9361351
>chr5:9361681-9361716
>chr5:9365288-9365339
>chr5:9365488-9365565
>chr5:9366386-9366701
>chr5:9367126-9367301
>chr5:9367741-9368103
>chr5:9368425-9368488
>chr5:9368754-9368993
>chr5:9369041-9369081
>chr5:9370052-9370145
>chr5:9371496-9371585
>chr5:9374617-9374674
>chr5:9375210-9375270
>chr5:9375541-9375636
>chr5:9377539-9377598
>chr5:9378039-9378130
>chr5:9378916-9378980
>chr5:9380436-9380470
>chr5:9381936-9382335
>chr5:9384492-9384861
>chr5:9385790-9386164
>chr5:9388616-9388934
>chr5:9390920-9391002
>chr5:9391934-9392006
>chr5:9392338-9392436
>chr5:9393829-9393882
>chr5:9394206-9394262
>chr5:9395019-9395118
>chr5:9397342-9397485
>chr5:9399043-9399661
>chr5:9399949-9400452
>chr5:9400500-9400785
>chr5:9400855-9400929
>chr5:9402414-9402525
>chr5:9403913-9404239
>chr5:9406483-9406592
>chr5:9407858-9408220
>chr5:9408625-9408704
>chr5:9410561-9410894
>chr5:9411626-9412009
>chr5:9412539-9412574
>chr5:9412667-9412825
>chr5:9414106-9414250
>chr5:9416883-9416925
>chr5:9417921-9418443
>chr5:9418918-9419381
>chr5:9420731-9421041
>chr5:9421396-9421442
>chr5:9426148-9426493
>chr5:9426787-9426911
>chr5:9427004-9427333
>chr5:9427949-9428192
>chr5:9432892-9433012
>chr5:9433228-9433645
>chr5:9435675-9435779
>chr5:9436033-9436201
>chr5:9436794-9436824
>chr5:9437316-9437659
>chr5:9442731-9442768
>chr5:9443322-9443402
>chr5:9443510-9443673
>chr5:9444087-9444716
>chr5:9445371-9445728
>chr5:9446747-9446824
>chr5:9448814-9448869
>chr5:9448963-9449603
>chr5:9450507-9450644
>chr5:9453337-9453363
>chr5:9453414-9453753
>chr5:9455225-9455562
>chr5:9456341-9456504
>chr5:9457337-9457398
>chr5:9457855-9458226
>chr5:9459436-9459526
>chr5:9459663-9459764
>chr5:9460453-9460564
>chr5:9462171-9463015
>chr5:9464145-9464180
>chr5:9464386-9464568
>chr5:9465416-9465757
>chr5:9466200-9466404
>chr5:9466746-9466793
>chr5:9467098-9467414
>chr5:9468989-9469312
>chr5:9469514-9469560
>chr5:9472000-9472144
>chr5:9472777-9472975
>chr5:9473038-9473234
>chr5:9473576-9473683
>chr5:9474912-9475230
>chr5:9476799-9479372
>chr5:9480040-9480118
>chr5:9480169-9480210
>chr5:9480926-9481253
>chr5:9482615-9482650
>chr5:9483231-9483325
>chr5:9484099-9484212
>chr5:9485064-9485146
>chr5:9485869-9486476
>chr5:9487240-9487355
>chr5:9491198-9491278
>chr5:9491310-9491464
>chr5:9492256-9492365
>chr5:9492612-9493048
>chr5:9493144-9493333
>chr5:9493988-9494038
>chr5:9495913-9496456
>chr5:9497651-9497752
>chr5:9498428-9498495
>chr5:9500611-9500676
>chr5:9501363-9501504
>chr5:9502835-9502869
>chr5:9503084-9503170
>chr5:9503927-9504262
>chr5:9507731-9508057
>chr5:9509223-9509579
>chr5:9509784-9509836
>chr5:9511644-9511849
>chr5:9513881-9513976
>chr5:9514021-9514102
>chr5:9514441-9514783
>chr5:9516157-9516303
>chr5:9520470-9520554
>chr5:9520797-9520871
>chr5:9521126-9521469
>chr5:9522287-9522602
>chr5:9523952-9524132
>chr5:9524173-9524371
>chr5:9524451-9524484
>chr5:9524555-9524608
>chr5:9524929-9525052
>chr5:9525108-9525183
>chr5:9525600-9525647
>chr5:9528747-9528836
>chr5:9529229-9529320
>chr5:9529998-9530040
>chr5:9532236-9532592
>chr5:9534580-9534721
>chr5:9536326-9536642
>chr5:9538925-9539022
>chr5:9539212-9539356
>chr5:9539560-9539742
>chr5:9540143-9540199
>chr5:9540300-9540626
>chr5:9545504-9545535
>chr5:9546079-9546229
>chr5:9547710-9547766
>chr5:9551320-9551627
>chr5:9552381-9552815
>chr5:9553218-9553309
>chr5:9553930-9554273
>chr5:9554391-9554589
>chr5:9554703-9554785
>chr5:9559045-9559102
>chr5:9559205-9559449
>chr5:9560981-9561108
>chr5:9561852-9562305
>chr5:9565249-9565535
>chr5:9565980-9566406
>chr5:9566421-9566515
>chr5:9566663-9566989
>chr5:9567305-9567395
>chr5:9567553-9567653
>chr5:9569349-9569387
>chr5:9571301-9571374
>chr5:9572394-9572661
>chr5:9573004-9573308
>chr5:9576108-9576281
>chr5:9576391-9576455
>chr5:9576573-9577833
>chr5:9577870-9577923
>chr5:9578432-9578478
>chr5:9578541-9578583
>chr5:9579034-9579095
>chr5:9579387-9580053
>chr5:9581041-9581589
>chr5:9584120-9587227
>chr5:9587893-9588013
>chr5:9588667-9589021
>chr5:9590205-9590827
>chr5:9591280-9591399
>chr5:9591469-9592307
>chr5:9593921-9594337
>chr5:9594496-9594604
>chr5:9594665-9594776
>chr5:9597082-9597293
>chr5:9597736-9597934
>chr5:9598396-9598457
>chr5:9600409-9600528
>chr5:9600862-9600966
>chr5:9601080-9601143
>chr5:9602042-9602556
>chr5:9604764-9604994
>chr5:9605915-9605994
>chr5:9606100-9606486
>chr5:9607602-9607776
>chr5:9607959-9608048
>chr5:9608709-9608875
>chr5:9610740-9610822
>chr5:9611169-9611520
>chr5:9611571-9611613
>chr5:9611954-9612611
>chr5:9612640-9612687
>chr5:9614559-9614856
>chr5:9615178-9615222
>chr5:9615885-9616011
>chr5:9616399-9616897
>chr5:9618236-9618361
>chr5:9620747-9621127
>chr5:9621998-9622092
>chr5:9622925-9623182
>chr5:9624980-9625289
>chr5:9626343-9626704
>chr5:9628035-9628181
>chr5:9628762-9628810
>chr5:9630028-9630097
>chr5:9631212-9631546
>chr5:9632173-9637970
>chr5:9638020-9639091
>chr5:9639249-9639287
>chr5:9639361-9640356
>chr5:9640532-9640582
>chr5:9642916-9643074
>chr5:9643197-9643758
>chr5:9644410-9644462
>chr5:9648254-9648368
>chr5:9651526-9651611
>chr5:9652812-9652942
>chr5:9653004-9653591
>chr5:9654253-9654318
>chr5:9654874-9655000
>chr5:9655314-9655616
>chr5:9655667-9655741
>chr5:9656126-9656237
>chr5:9656638-9656752
>chr5:9656911-9657109
>chr5:9657210-9657283
>chr5:9657539-9657915
>chr5:9658187-9658320
>chr5:9659996-9660406
>chr5:9660655-9660702
>chr5:9661062-9661152
>chr5:9663295-9663396
>chr5:9663826-9664071
>chr5:9665297-9665378
>chr5:9666677-9666744
>chr5:9667786-9673313
>chr5:9673523-9673626
>chr5:9674229-9674300
>chr5:9674935-9674988
>chr5:9675114-9676365
>chr5:9676501-9677426
>chr5:9677519-9677760
>chr5:9677874-9678986
>chr5:9679013-9679102
>chr5:9679221-9679267
>chr5:9679529-9679573
>chr5:9679700-9679820
>chr5:9679928-9679977
>chr5:9680414-9681285
>chr5:9681797-9681890
>chr5:9682391-9682484
>chr5:9682559-9682617
>chr5:9683177-9683215
>chr5:9684081-9684480
>chr5:9684571-9684911
>chr5:9685388-9685518
>chr5:9685852-9686168
>chr5:9686556-9686667
>chr5:9686832-9687565
>chr5:9687666-9687714
>chr5:9687823-9687958
>chr5:9689177-9689220
>chr5:9689322-9689412
>chr5:9689741-9689826
>chr5:9690476-9690513
>chr5:9691091-9691148
>chr5:9691216-9691320
>chr5:9691360-9691425
>chr5:9692961-9693008
>chr5:9693216-9693695
>chr5:9696159-9696635
>chr5:9696727-9697256
>chr5:9697670-9697864
>chr5:9697940-9697989
>chr5:9698073-9698227
>chr5:9700665-9700957
>chr5:9701209-9701278
>chr5:9702395-9702452
>chr5:9704951-9705093
>chr5:9705572-9705894
>chr5:9706251-9706289
>chr5:9707460-9707716
>chr5:9708099-9708147
>chr5:9709027-9709234
>chr5:9709832-9709902
>chr5:9710552-9712125
>chr5:9712356-9712443
>chr5:9712808-9712933
>chr5:9715612-9715685
>chr5:9716221-9716469
>chr5:9717854-9718352
>chr5:9718455-9718654
>chr5:9719117-9719185
>chr5:9719230-9719314
>chr5:9719596-9720149
>chr5:9725117-9726763
>chr5:9729577-9729633
>chr5:9730687-9731053
>chr5:9732933-9733101
>chr5:9733188-9733403
>chr5:9734023-9734160
>chr5:9734201-9734331
>chr5:9734901-9735290
>chr5:9737299-9737403
>chr5:9741911-9742187
>chr5:9743302-9743464
>chr5:9744667-9744817
>chr5:9745448-9746956
>chr5:9747326-9747681
>chr5:9748223-9748313
>chr5:9748456-9748505
>chr5:9748542-9748833
>chr5:9752556-9754971
>chr5:9755234-9756111
>chr5:9758644-9758714
>chr5:9759126-9759203
>chr5:9759852-9760014
>chr5:9760059-9760395
>chr5:9760431-9760467
>chr5:9760511-9760620
>chr5:9760753-9760811
>chr5:9760952-9761141
>chr5:9761272-9761325
>chr5:9763217-9763527
>chr5:9765046-9765088
>chr5:9765363-9765419
>chr5:9766057-9766204
>chr5:9767403-9767488
>chr5:9767644-9767968
>chr5:9768759-9770975
>chr5:9771081-9773341
>chr5:9773421-9773772
>chr5:9773877-9774417
>chr5:9774451-9774508
>chr5:9774560-9774884
>chr5:9774930-9775983
>chr5:9776023-9776387
>chr5:9776425-9776543
>chr5:9776800-9777389
>chr5:9777522-9778179
>chr5:9778253-9779791
>chr5:9779888-9779921
>chr5:9780672-9780800
>chr5:9780973-9781103
>chr5:9782030-9782082
>chr5:9783626-9783713
>chr5:9783958-9784025
>chr5:9784614-9784727
>chr5:9784784-9784999
>chr5:9790590-9790945
>chr5:9791189-9791221
>chr5:9791415-9791744
>chr5:9794892-9795167
>chr5:9796486-9796667
>chr5:9796700-9796762
>chr5:9797933-9797973
>chr5:9798076-9798130
>chr5:9798286-9798454
>chr5:9798563-9798598
>chr5:9800105-9800195
>chr5:9800607-9800660
>chr5:9800765-9808038
>chr5:9809012-9809063
>chr5:9809214-9809639
>chr5:9810998-9811365
>chr5:9812240-9812339
>chr5:9813025-9813368
>chr5:9815422-9815490
>chr5:9817498-9817563
>chr5:9817698-9818084
>chr5:9822289-9822702
>chr5:9822797-9822903
>chr5:9823430-9823767
>chr5:9824571-9824905
>chr5:9825147-9825554
>chr5:9826051-9826149
>chr5:9827420-9827911
>chr5:9828086-9828431
>chr5:9830173-9830458
>chr5:9830540-9830663
>chr5:9831422-9831536
>chr5:9832798-9832978
>chr5:9833015-9833414
>chr5:9835951-9836309
>chr5:9836358-9836486
>chr5:9837116-9837208
>chr5:9840493-9840613
>chr5:9840771-9840995
>chr5:9841265-9841324
>chr5:9841499-9841547
>chr5:9842301-9842627
>chr5:9844120-9844305
>chr5:9845017-9845286
>chr5:9847870-9847909
>chr5:9847941-9848072
>chr5:9848528-9848808
>chr5:9853175-9853637
>chr5:9853970-9854404
>chr5:9855446-9855520
>chr5:9855832-9855874
>chr5:9856801-9857064
>chr5:9857127-9857633
>chr5:9860042-9860121
>chr5:9860359-9860433
>chr5:9862595-9862972
>chr5:9863261-9863567
>chr5:9864342-9864655
>chr5:9865096-9865171
>chr5:9867273-9869872
>chr5:9870093-9870132
>chr5:9870519-9870591
>chr5:9873545-9874196
>chr5:9877286-9877358
>chr5:9880608-9880652
>chr5:9880885-9883413
>chr5:9883880-9883990
>chr5:9884189-9884482
>chr5:9884486-9884562
>chr5:9884980-9885033
>chr5:9885104-9885161
>chr5:9886019-9886660
>chr5:9886729-9886899
>chr5:9891268-9891439
>chr5:9893240-9893303
>chr5:9893977-9894460
>chr5:9894536-9894676
>chr5:9897117-9897490
>chr5:9899349-9899680
>chr5:9900615-9900883
>chr5:9902444-9902514
>chr5:9902891-9903854
>chr5:9903889-9904310
>chr5:9904797-9905190
>chr5:9905281-9905321
>chr5:9905451-9905662
>chr5:9907106-9907169
>chr5:9908743-9908839
>chr5:9909004-9909059
>chr5:9909172-9909305
>chr5:9910795-9910855
>chr5:9910878-9911156
>chr5:9911484-9911814
>chr5:9913077-9913529
>chr5:9914065-9914384
>chr5:9914659-9915208
>chr5:9915813-9916113
>chr5:9916535-9916869
>chr5:9918166-9918218
>chr5:9920277-9920646
>chr5:9921973-9922106
>chr5:9924066-9924204
>chr5:9924300-9924377
>chr5:9924574-9924621
>chr5:9925236-9925977
>chr5:9930096-9930188
>chr5:9930226-9930732
>chr5:9931843-9931883
>chr5:9932515-9932766
>chr5:9933416-9933525
>chr5:9934094-9938644
>chr5:9938675-9939244
>chr5:9939608-9939660
>chr5:9941112-9941416
>chr5:9941469-9941529
>chr5:9941638-9941746
>chr5:9942062-9942254
>chr5:9942477-9942823
>chr5:9942933-9943082
>chr5:9943224-9944017
>chr5:9946928-9946986
>chr5:9949195-9949959
>chr5:9950075-9950496
>chr5:9951269-9951323
>chr5:9952137-9952322
>chr5:9952386-9952555
>chr5:9952661-9952911
>chr5:9953099-9953166
>chr5:9958205-9958338
>chr5:9958487-9958797
>chr5:9958950-9959051
>chr5:9959163-9959289
>chr5:9959773-9961129
>chr5:9961375-9961481
>chr5:9961517-9961901
>chr5:9962055-9962406
>chr5:9965863-9965946
>chr5:9966640-9966715
>chr5:9967035-9967128
>chr5:9967192-9970742
>chr5:9971174-9971242
>chr5:9971784-9971830
>chr5:9971977-9972220
>chr5:9972355-9972431
>chr5:9972503-9972865
>chr5:9974305-9974691
>chr5:9974769-9974877
>chr5:9977423-9977653
>chr5:9977899-9978025
>chr5:9979191-9979240
>chr5:9981475-9982560
>chr5:9986341-9986379
>chr5:9986522-9986612
>chr5:9987140-9987178
>chr5:9987453-9987600
>chr5:9987752-9987958
>chr5:9989101-9989221
>chr5:9989295-9989402
>chr5:9990016-9990212
>chr5:9990755-9996893
>chr5:9997528-9997644
>chr5:9998043-9998161
>chr5:9998775-9998846
>chr5:9999222-9999272
>chr5:9999573-9999633
>chr5:9999714-9999772
>chr5:10000212-10001209
>chr5:10001295-10009795
>chr5:10009829-10010000
>chr5:10010044-10010993
>chr5:10011031-10017477
>chr5:10018939-10019255
>chr5:10020314-10020363
>chr5:10020819-10021047
>chr5:10021098-10021250
>chr5:10021765-10022310
>chr5:10022423-10028156
>chr5:10028208-10028403
>chr5:10028420-10028965
>chr5:10029014-10029884
>chr5:10030003-10031005
>chr5:10031049-10031614
>chr5:10037369-10037479
>chr5:10037610-10038034
>chr5:10040084-10040646
>chr5:10041182-10041456
>chr5:10041640-10041791
>chr5:10042763-10042968
>chr5:10043303-10043724
>chr5:10043794-10043929
>chr5:10046182-10046636
>chr5:10047194-10047453
>chr5:10048114-10048441
>chr5:10048503-10048604
>chr5:10049027-10049129
>chr5:10050851-10051263
>chr5:10051647-10053552
>chr5:10053775-10054187
>chr5:10054306-10054383
>chr5:10054572-10055172
>chr5:10057113-10057165
>chr5:10057240-10057381
>chr5:10058888-10059203
>chr5:10061367-10061416
>chr5:10061484-10061741
>chr5:10061805-10062026
>chr5:10062086-10062396
>chr5:10062885-10062986
>chr5:10063357-10063555
>chr5:10064804-10064922
>chr5:10065293-10066856
>chr5:10067780-10068150
>chr5:10068362-10068406
>chr5:10068676-10068778
>chr5:10068817-10069504
>chr5:10071014-10071139
>chr5:10072189-10072308
>chr5:10072342-10072478
>chr5:10072707-10072774
>chr5:10074747-10074801
>chr5:10074960-10075054
>chr5:10075235-10075282
>chr5:10076068-10076136
>chr5:10077600-10077686
>chr5:10077890-10077960
>chr5:10078901-10079308
>chr5:10079689-10080071
>chr5:10081358-10081617
>chr5:10081725-10081941
>chr5:10084370-10084490
>chr5:10085987-10086097
>chr5:10086873-10086967
>chr5:10088431-10088483
>chr5:10088798-10089259
>chr5:10089353-10089389
>chr5:10090041-10090308
>chr5:10090368-10090446
>chr5:10090775-10090829
>chr5:10092381-10092426
>chr5:10092625-10092749
>chr5:10092827-10093069
>chr5:10093291-10097503
>chr5:10098141-10098215
>chr5:10098550-10098581
>chr5:10099419-10099485
>chr5:10099933-10100257
>chr5:10100920-10101647
>chr5:10101710-10101753
>chr5:10102222-10102657
>chr5:10103042-10103151
>chr5:10103541-10103932
>chr5:10104398-10104446
>chr5:10104611-10104687
>chr5:10106199-10106573
>chr5:10106747-10106807
>chr5:10108132-10108192
>chr5:10108467-10108571
>chr5:10112517-10112873
>chr5:10114266-10114401
>chr5:10114642-10114962
>chr5:10115207-10115259
>chr5:10115340-10115620
>chr5:10116122-10116170
>chr5:10116552-10116610
>chr5:10116967-10117081
>chr5:10118472-10118803
>chr5:10119074-10119142
>chr5:10119453-10119871
>chr5:10121288-10121980
>chr5:10122600-10122688
>chr5:10122780-10123218
>chr5:10124683-10125173
>chr5:10125337-10125422
>chr5:10125752-10126047
>chr5:10126426-10126541
>chr5:10127919-10128297
>chr5:10128727-10128916
>chr5:10128992-10129716
>chr5:10130019-10130387
>chr5:10130906-10131089
>chr5:10131474-10132449
>chr5:10133160-10133210
>chr5:10133342-10134096
>chr5:10134582-10134918
>chr5:10136148-10136313
>chr5:10136753-10136860
>chr5:10137041-10137162
>chr5:10138027-10138354
>chr5:10139659-10139883
>chr5:10140037-10140304
>chr5:10140527-10140730
>chr5:10141370-10141789
>chr5:10141835-10142639
>chr5:10142699-10143257
>chr5:10143335-10143521
>chr5:10143997-10144106
>chr5:10144140-10144892
>chr5:10146722-10146764
>chr5:10147034-10147537
>chr5:10147811-10147964
>chr5:10151000-10151337
>chr5:10152058-10152407
>chr5:10153131-10153467
>chr5:10155506-10156850
>chr5:10157388-10157530
>chr5:10157711-10157749
>chr5:10157831-10157988
>chr5:10158083-10158336
>chr5:10159299-10159544
>chr5:10160017-10160864
>chr5:10163058-10163565
>chr5:10163739-10164565
>chr5:10164632-10164735
>chr5:10166853-10166890
>chr5:10166942-10167432
>chr5:10167465-10167559
>chr5:10169342-10169382
>chr5:10169894-10169978
>chr5:10170664-10170774
>chr5:10171249-10171334
>chr5:10171428-10171523
>chr5:10172831-10172876
>chr5:10173209-10173518
>chr5:10175945-10176241
>chr5:10176358-10176593
>chr5:10177171-10177272
>chr5:10177396-10183775
>chr5:10184237-10186904
>chr5:10187369-10187755
>chr5:10187800-10187926
>chr5:10188246-10188331
>chr5:10188386-10188880
>chr5:10189299-10189522
>chr5:10189926-10190156
>chr5:10190648-10190959
>chr5:10191223-10191567
>chr5:10193275-10193676
>chr5:10193808-10194010
>chr5:10194516-10194582
>chr5:10195867-10196213
>chr5:10196819-10196960
>chr5:10197076-10197385
>chr5:10197592-10197906
>chr5:10198909-10198971
>chr5:10200351-10200706
>chr5:10200765-10201150
>chr5:10204226-10204562
>chr5:10204712-10204870
>chr5:10204976-10205448
>chr5:10205732-10206077
>chr5:10206251-10206293
>chr5:10207133-10207431
>chr5:10207807-10207922
>chr5:10208395-10208724
>chr5:10208957-10209115
>chr5:10209526-10210131
>chr5:10210565-10211461
>chr5:10211574-10212052
>chr5:10212378-10212676
>chr5:10213717-10214015
>chr5:10214540-10214828
>chr5:10215597-10215893
>chr5:10216780-10217332
>chr5:10218151-10218630
>chr5:10223568-10225773
>chr5:10226242-10226294
>chr5:10227990-10228196
>chr5:10228327-10228398
>chr5:10228565-10229128
>chr5:10231579-10231642
>chr5:10231804-10231854
>chr5:10231915-10232237
>chr5:10234042-10234517
>chr5:10237382-10238188
>chr5:10238260-10238311
>chr5:10239923-10240265
>chr5:10240528-10241056
>chr5:10241105-10241191
>chr5:10241733-10242765
>chr5:10242857-10244350
>chr5:10244421-10244902
>chr5:10245091-10245745
>chr5:10245904-10246650
>chr5:10247353-10247613
>chr5:10248558-10248620
>chr5:10249037-10249253
>chr5:10252464-10252637
>chr5:10253036-10253348
>chr5:10253437-10253522
>chr5:10253761-10253794
>chr5:10255303-10255336
>chr5:10255439-10255516
>chr5:10256431-10256713
>chr5:10258732-10259001
>chr5:10262848-10262913
>chr5:10263984-10264238
>chr5:10266661-10266845
>chr5:10267381-10267429
>chr5:10267491-10267826
>chr5:10268075-10268305
>chr5:10268361-10268830
>chr5:10268940-10269398
>chr5:10269918-10270204
>chr5:10270335-10270382
>chr5:10270790-10271662
>chr5:10272008-10272363
>chr5:10272911-10273049
>chr5:10273086-10273265
>chr5:10273502-10273864
>chr5:10274639-10275109
>chr5:10275755-10275881
>chr5:10276358-10276734
>chr5:10277021-10277396
>chr5:10277548-10277724
>chr5:10278131-10278254
>chr5:10278778-10278810
>chr5:10278961-10279004
>chr5:10279532-10279845
>chr5:10279910-10280236
>chr5:10280764-10281079
>chr5:10281169-10281521
>chr5:10281869-10282176
>chr5:10282492-10283105
>chr5:10283487-10283804
>chr5:10284450-10284835
>chr5:10284959-10285990
>chr5:10287238-10287508
>chr5:10287641-10288245
>chr5:10289511-10289590
>chr5:10289649-10289675
>chr5:10291373-10291701
>chr5:10292098-10292132
>chr5:10292196-10292837
>chr5:10293183-10293376
>chr5:10293501-10293694
>chr5:10294062-10294126
>chr5:10294291-10294587
>chr5:10295064-10295399
>chr5:10295481-10295924
>chr5:10295970-10296004
>chr5:10296270-10296539
>chr5:10296887-10297603
>chr5:10298280-10298366
>chr5:10298606-10298924
>chr5:10299191-10299317
>chr5:10299555-10299842
>chr5:10300095-10300910
>chr5:10301593-10301832
>chr5:10302239-10303414
>chr5:10304084-10304359
>chr5:10304490-10304796
>chr5:10305545-10305870
>chr5:10305979-10306102
>chr5:10306335-10306516
>chr5:10307883-10308098
>chr5:10308187-10308757
>chr5:10308967-10309099
>chr5:10309201-10309629
>chr5:10309823-10310051
>chr5:10310786-10310847
>chr5:10311059-10311769
>chr5:10311803-10311874
>chr5:10312332-10312504
>chr5:10312821-10313364
>chr5:10313512-10313637
>chr5:10314012-10314338
>chr5:10314825-10315217
>chr5:10315623-10315949
>chr5:10316045-10316146
>chr5:10316296-10316346
>chr5:10316399-10316506
>chr5:10316681-10317836
>chr5:10318373-10318414
>chr5:10319187-10319268
>chr5:10319744-10320182
>chr5:10320297-10321313
>chr5:10321406-10321706
>chr5:10322104-10322363
>chr5:10322449-10322591
>chr5:10323035-10323341
>chr5:10324002-10324075
>chr5:10324479-10324525
>chr5:10324636-10325285
>chr5:10325398-10326407
>chr5:10326463-10326572
>chr5:10326661-10327521
>chr5:10327727-10328301
>chr5:10328740-10328982
>chr5:10329274-10329317
>chr5:10329589-10329640
>chr5:10330733-10330788
>chr5:10332027-10332227
>chr5:10332287-10332440
>chr5:10332620-10332943
>chr5:10334190-10334543
>chr5:10334761-10334884
>chr5:10335340-10335521
>chr5:10335847-10335887
>chr5:10336206-10337012
>chr5:10337218-10337755
>chr5:10337843-10337912
>chr5:10338265-10338725
>chr5:10338996-10339045
>chr5:10339363-10339398
>chr5:10341409-10341680
>chr5:10341942-10342820
>chr5:10343048-10343349
>chr5:10343698-10344087
>chr5:10344442-10348036
>chr5:10348677-10348737
>chr5:10349394-10349699
>chr5:10350363-10350718
>chr5:10350943-10351239
>chr5:10352339-10352555
>chr5:10353732-10353851
>chr5:10354138-10354174
>chr5:10355715-10355824
>chr5:10356125-10356179
>chr5:10356328-10356731
>chr5:10357955-10358158
>chr5:10358457-10359110
>chr5:10359340-10360442
>chr5:10360484-10360581
>chr5:10361300-10362165
>chr5:10362499-10362587
>chr5:10362753-10362782
>chr5:10362857-10363229
>chr5:10363299-10363531
>chr5:10363589-10364153
>chr5:10364787-10365105
>chr5:10365287-10365599
>chr5:10365881-10366229
>chr5:10366501-10367640
>chr5:10368345-10368951
>chr5:10369479-10370644
>chr5:10371328-10372045
>chr5:10372311-10372436
>chr5:10372905-10373110
>chr5:10374971-10376532
>chr5:10378394-10378430
>chr5:10379203-10379307
>chr5:10379432-10379895
>chr5:10380232-10380297
>chr5:10380637-10380980
>chr5:10382255-10382479
>chr5:10382542-10382866
>chr5:10383079-10383128
>chr5:10384349-10384662
>chr5:10384760-10384838
>chr5:10385202-10385333
>chr5:10385645-10385757
>chr5:10386642-10386691
>chr5:10387287-10387603
>chr5:10387710-10388050
>chr5:10388340-10388574
>chr5:10389405-10389706
>chr5:10390245-10390302
>chr5:10390638-10390684
>chr5:10391113-10391438
>chr5:10391635-10391689
>chr5:10391969-10392262
>chr5:10392519-10392766
>chr5:10393112-10393455
>chr5:10394795-10395107
>chr5:10395181-10395295
>chr5:10398586-10398636
>chr5:10400406-10400569
>chr5:10400673-10400720
>chr5:10404019-10404384
>chr5:10406001-10406239
>chr5:10406360-10406664
>chr5:10407264-10407405
>chr5:10407660-10407975
>chr5:10408520-10408843
>chr5:10408932-10409148
>chr5:10412569-10413005
>chr5:10413495-10414043
>chr5:10414544-10414663
>chr5:10415863-10416115
>chr5:10416308-10416409
>chr5:10417475-10417785
>chr5:10418088-10418403
>chr5:10419173-10419273
>chr5:10419314-10419480
>chr5:10423123-10423199
>chr5:10424061-10424254
>chr5:10427815-10428009
>chr5:10428288-10428696
>chr5:10428816-10428864
>chr5:10429386-10429729
>chr5:10430285-10430657
>chr5:10431613-10431676
>chr5:10432888-10433196
>chr5:10434475-10434522
>chr5:10435614-10436091
>chr5:10436474-10436521
>chr5:10439137-10439249
>chr5:10439374-10439468
>chr5:10440641-10440935
>chr5:10443029-10443231
>chr5:10443276-10443893
>chr5:10444276-10444902
>chr5:10444956-10445274
>chr5:10445498-10445560
>chr5:10445641-10445982
>chr5:10446345-10446743
>chr5:10447582-10447915
>chr5:10449209-10449651
>chr5:10449777-10449814
>chr5:10450454-10450835
>chr5:10451925-10452678
>chr5:10453483-10453533
>chr5:10453800-10453862
>chr5:10454107-10454396
>chr5:10456197-10456509
>chr5:10459592-10459717
>chr5:10460753-10460805
>chr5:10461585-10461896
>chr5:10462034-10462301
>chr5:10462580-10462948
>chr5:10463652-10463690
>chr5:10465140-10465851
>chr5:10466842-10466953
>chr5:10467006-10467079
>chr5:10467278-10467465
>chr5:10468866-10469505
>chr5:10471079-10471445
>chr5:10473221-10473619
>chr5:10473861-10474207
>chr5:10476858-10476895
>chr5:10476994-10477119
>chr5:10477618-10477962
>chr5:10478249-10478599
>chr5:10478639-10478759
>chr5:10479752-10480050
>chr5:10480666-10480737
>chr5:10481137-10481307
>chr5:10481419-10481516
>chr5:10481560-10481623
>chr5:10481930-10482311
>chr5:10482976-10483023
>chr5:10484077-10484460
>chr5:10485785-10485905
>chr5:10487282-10487683
>chr5:10487752-10488077
>chr5:10488398-10488530
>chr5:10489184-10489310
>chr5:10489471-10489754
>chr5:10490682-10490735
>chr5:10492048-10492077
>chr5:10492297-10492587
>chr5:10493244-10493588
>chr5:10494395-10494841
>chr5:10495320-10495368
>chr5:10495401-10495952
>chr5:10496505-10496885
>chr5:10497159-10497502
>chr5:10497877-10498167
>chr5:10498374-10498507
>chr5:10498583-10498670
>chr5:10499884-10500220
>chr5:10500339-10500677
>chr5:10503083-10503367
>chr5:10504885-10505065
>chr5:10505182-10505373
>chr5:10505757-10506102
>chr5:10506296-10506344
>chr5:10506977-10507320
>chr5:10507985-10508105
>chr5:10508146-10508590
>chr5:10508732-10508849
>chr5:10509898-10510017
>chr5:10510481-10510694
>chr5:10510832-10511331
>chr5:10512084-10512168
>chr5:10512577-10513314
>chr5:10514133-10514188
>chr5:10514598-10514944
>chr5:10514994-10515131
>chr5:10515215-10515409
>chr5:10515439-10515730
>chr5:10515843-10516341
>chr5:10516409-10517067
>chr5:10517293-10517454
>chr5:10517848-10518185
>chr5:10518732-10519539
>chr5:10520243-10520593
>chr5:10521159-10521506
>chr5:10522486-10522569
>chr5:10522931-10522991
>chr5:10523208-10523545
>chr5:10523952-10524300
>chr5:10526588-10527261
>chr5:10527437-10527524
>chr5:10527598-10527911
>chr5:10528676-10530447
>chr5:10530754-10530927
>chr5:10532017-10532320
>chr5:10532748-10532839
>chr5:10532923-10533163
>chr5:10533362-10533471
>chr5:10533756-10533816
>chr5:10533995-10534455
>chr5:10535651-10536344
>chr5:10539811-10539923
>chr5:10540029-10540143
>chr5:10540356-10540927
>chr5:10541722-10541783
>chr5:10542717-10543021
>chr5:10543883-10544186
>chr5:10544975-10545382
>chr5:10545842-10545947
>chr5:10546668-10546767
>chr5:10547063-10547133
>chr5:10547251-10547519
>chr5:10548030-10548217
>chr5:10548295-10548396
>chr5:10548652-10549544
>chr5:10549695-10550062
>chr5:10550787-10550864
>chr5:10551030-10551312
>chr5:10551949-10552114
>chr5:10552674-10552750
>chr5:10553113-10553402
>chr5:10554100-10554187
>chr5:10554733-10555094
>chr5:10555895-10556234
>chr5:10556793-10557066
>chr5:10558377-10558692
>chr5:10559784-10559912
>chr5:10560656-10560983
>chr5:10561314-10561582
>chr5:10561692-10562032
>chr5:10564218-10564248
>chr5:10564424-10564523
>chr5:10564859-10564904
>chr5:10565625-10565675
>chr5:10566044-10566146
>chr5:10566777-10566821
>chr5:10568541-10568830
>chr5:10569333-10569632
>chr5:10569854-10570184
>chr5:10570542-10570886
>chr5:10571146-10571516
>chr5:10571876-10572210
>chr5:10573181-10573879
>chr5:10574472-10574539
>chr5:10574794-10575443
>chr5:10576998-10577440
>chr5:10578167-10578257
>chr5:10578871-10579145
>chr5:10579967-10580028
>chr5:10580489-10580530
>chr5:10581670-10581958
>chr5:10582995-10583303
>chr5:10583458-10583500
>chr5:10584250-10584700
>chr5:10586985-10587408
>chr5:10587565-10587638
>chr5:10590505-10590736
>chr5:10591186-10591463
>chr5:10591976-10592074
>chr5:10592302-10592666
>chr5:10593317-10593363
>chr5:10594151-10594535
>chr5:10595247-10595385
>chr5:10596184-10596319
>chr5:10596361-10597857
>chr5:10598245-10599037
>chr5:10599322-10599933
>chr5:10600050-10600260
>chr5:10600791-10600903
>chr5:10601127-10601230
>chr5:10602814-10603118
>chr5:10603237-10603570
>chr5:10603719-10604548
>chr5:10605098-10605157
>chr5:10605497-10605832
>chr5:10606437-10607052
>chr5:10608072-10608377
>chr5:10609087-10610028
>chr5:10610268-10610338
>chr5:10610762-10611126
>chr5:10611283-10611334
>chr5:10612183-10612518
>chr5:10613099-10613150
>chr5:10613259-10613574
>chr5:10613625-10614115
>chr5:10614199-10614253
>chr5:10614299-10614408
>chr5:10614463-10614904
>chr5:10616275-10616586
>chr5:10616811-10616949
>chr5:10617066-10617142
>chr5:10617847-10617906
>chr5:10621272-10621305
>chr5:10621778-10622103
>chr5:10622594-10622669
>chr5:10623462-10623507
>chr5:10624052-10624437
>chr5:10624822-10624943
>chr5:10625056-10625113
>chr5:10628174-10628641
>chr5:10629260-10629364
>chr5:10630653-10630931
>chr5:10631109-10631281
>chr5:10631497-10631580
>chr5:10631747-10631827
>chr5:10632760-10633401
>chr5:10633655-10633780
>chr5:10634451-10634763
>chr5:10636316-10636621
>chr5:10638838-10640148
>chr5:10640742-10640850
>chr5:10640949-10641051
>chr5:10641206-10641536
>chr5:10642532-10642599
>chr5:10642851-10643390
>chr5:10643525-10643857
>chr5:10644066-10644126
>chr5:10645306-10645348
>chr5:10645885-10645940
>chr5:10647092-10647411
>chr5:10647645-10647698
>chr5:10647867-10647902
>chr5:10648434-10648771
>chr5:10648839-10649058
>chr5:10649147-10649189
>chr5:10650123-10650180
>chr5:10650317-10650411
>chr5:10657627-10657763
>chr5:10658184-10658310
>chr5:10658479-10658518
>chr5:10658977-10659316
>chr5:10661745-10661841
>chr5:10662684-10662784
>chr5:10663702-10663780
>chr5:10665577-10665894
>chr5:10667946-10668231
>chr5:10668396-10668451
>chr5:10669744-10670394
>chr5:10672685-10673041
>chr5:10673263-10673304
>chr5:10676831-10677604
>chr5:10678222-10678462
>chr5:10681212-10681263
>chr5:10681338-10681963
>chr5:10682134-10682220
>chr5:10682418-10682618
>chr5:10683828-10684163
>chr5:10685999-10688574
>chr5:10690327-10690717
>chr5:10690762-10690977
>chr5:10694250-10694438
>chr5:10698723-10699009
>chr5:10699154-10699225
>chr5:10706295-10706408
>chr5:10708280-10708473
>chr5:10711987-10712349
>chr5:10713039-10713069
>chr5:10714445-10714502
>chr5:10714662-10715014
>chr5:10716334-10718992
>chr5:10719038-10720098
>chr5:10720132-10722652
>chr5:10724923-10725008
>chr5:10727735-10728106
>chr5:10730513-10731301
>chr5:10732168-10732437
>chr5:10732558-10733366
>chr5:10735947-10736105
>chr5:10736151-10736363
>chr5:10737060-10737395
>chr5:10737779-10738225
>chr5:10738577-10738650
>chr5:10738755-10738807
>chr5:10738908-10739243
>chr5:10739303-10739408
>chr5:10740497-10740597
>chr5:10740862-10740950
>chr5:10741065-10741363
>chr5:10741704-10741751
>chr5:10742177-10742564
>chr5:10742889-10742964
>chr5:10743583-10743645
>chr5:10746320-10746632
>chr5:10748896-10748963
>chr5:10749043-10749327
>chr5:10749465-10749516
>chr5:10751240-10751291
>chr5:10751574-10751697
>chr5:10751772-10751934
>chr5:10752609-10752759
>chr5:10754967-10755012
>chr5:10755062-10755404
>chr5:10755853-10756139
>chr5:10757300-10757573
>chr5:10758339-10758456
>chr5:10758936-10759206
>chr5:10759733-10760070
>chr5:10761377-10761475
>chr5:10761912-10761946
>chr5:10762225-10762371
>chr5:10763873-10764581
>chr5:10765265-10765313
>chr5:10765520-10765629
>chr5:10765835-10765878
>chr5:10766121-10766175
>chr5:10766496-10766811
>chr5:10766948-10766988
>chr5:10767480-10767858
>chr5:10767979-10768134
>chr5:10769036-10769106
>chr5:10770364-10770402
>chr5:10770538-10770698
>chr5:10771423-10771546
>chr5:10771597-10771656
>chr5:10772600-10772719
>chr5:10774284-10774357
>chr5:10774642-10775110
>chr5:10775603-10775638
>chr5:10776347-10776423
>chr5:10777159-10777312
>chr5:10778034-10778077
>chr5:10778944-10778989
>chr5:10779229-10779268
>chr5:10779406-10779544
>chr5:10779879-10785179
>chr5:10787015-10787094
>chr5:10787304-10787577
>chr5:10788066-10788387
>chr5:10790061-10790209
>chr5:10790307-10790481
>chr5:10791190-10791263
>chr5:10791719-10791976
>chr5:10792444-10792773
>chr5:10792844-10793360
>chr5:10794312-10794379
>chr5:10795246-10795684
>chr5:10795988-10796087
>chr5:10796158-10796221
>chr5:10796474-10796731
>chr5:10796777-10796969
>chr5:10797446-10797506
>chr5:10799583-10799655
>chr5:10799975-10800067
>chr5:10800572-10800718
>chr5:10803430-10803784
>chr5:10804425-10805954
>chr5:10805988-10807054
>chr5:10807673-10807764
>chr5:10809704-10810002
>chr5:10812129-10812226
>chr5:10812310-10812695
>chr5:10812834-10818115
>chr5:10818951-10818998
>chr5:10819329-10819860
>chr5:10819939-10823273
>chr5:10823976-10824190
>chr5:10824554-10824642
>chr5:10825065-10826063
>chr5:10827054-10827100
>chr5:10827195-10827228
>chr5:10828754-10829378
>chr5:10829993-10830142
>chr5:10830295-10830845
>chr5:10831015-10831318
>chr5:10832284-10832399
>chr5:10832577-10832834
>chr5:10834120-10834414
>chr5:10835526-10835928
>chr5:10836440-10836619
>chr5:10836683-10836842
>chr5:10838880-10839044
>chr5:10839280-10839369
>chr5:10839447-10839711
>chr5:10839763-10840199
>chr5:10840307-10842831
>chr5:10842880-10848747
>chr5:10848788-10849003
>chr5:10849074-10849212
>chr5:10849554-10849894
>chr5:10851312-10851372
>chr5:10851428-10851656
>chr5:10851768-10851966
>chr5:10853607-10854129
>chr5:10855108-10855475
>chr5:10859457-10859630
>chr5:10860181-10860250
>chr5:10860434-10860517
>chr5:10861456-10861675
>chr5:10861736-10861808
>chr5:10862967-10863280
>chr5:10863332-10863498
>chr5:10863558-10863700
>chr5:10864242-10864871
>chr5:10865468-10865795
>chr5:10867201-10867441
>chr5:10867526-10867907
>chr5:10869448-10869501
>chr5:10870187-10870490
>chr5:10870521-10870577
>chr5:10871491-10871561
>chr5:10872018-10872276
>chr5:10872419-10872698
>chr5:10873097-10873169
>chr5:10873290-10873463
>chr5:10873564-10873674
>chr5:10873861-10873917
>chr5:10874013-10874185
>chr5:10877063-10877633
>chr5:10880069-10880694
>chr5:10882489-10882533
>chr5:10882856-10883087
>chr5:10883726-10883830
>chr5:10884055-10884510
>chr5:10885405-10885706
>chr5:10886629-10887231
>chr5:10887294-10887344
>chr5:10888373-10888498
>chr5:10888838-10889296
>chr5:10890233-10890540
>chr5:10891080-10891447
>chr5:10891707-10891757
>chr5:10891933-10892095
>chr5:10894978-10895420
>chr5:10896499-10896565
>chr5:10896885-10897470
>chr5:10898140-10898287
>chr5:10898383-10898417
>chr5:10899995-10900055
>chr5:10901208-10901575
>chr5:10905602-10905681
>chr5:10907257-10907355
>chr5:10908013-10908755
>chr5:10909336-10909382
>chr5:10909577-10909730
>chr5:10909899-10909950
>chr5:10910518-10910634
>chr5:10910778-10910875
>chr5:10910950-10911037
>chr5:10912762-10913174
>chr5:10913245-10913554
>chr5:10914544-10914786
>chr5:10916889-10916965
>chr5:10917393-10917423
>chr5:10917523-10917897
>chr5:10918683-10918719
>chr5:10918787-10918869
>chr5:10922262-10922548
>chr5:10923302-10923543
>chr5:10925468-10927444
>chr5:10927988-10928090
>chr5:10928282-10928474
>chr5:10928631-10928692
>chr5:10928971-10929087
>chr5:10929751-10929856
>chr5:10930533-10930625
>chr5:10931082-10931582
>chr5:10932081-10932157
>chr5:10936696-10937017
>chr5:10937780-10937812
>chr5:10938394-10938472
>chr5:10939086-10939381
>chr5:10940414-10940458
>chr5:10940731-10941510
>chr5:10941713-10941755
>chr5:10941940-10942172
>chr5:10942295-10942716
>chr5:10944118-10944489
>chr5:10947269-10947578
>chr5:10949458-10949618
>chr5:10949667-10949800
>chr5:10949992-10950066
>chr5:10950519-10950787
>chr5:10952422-10952785
>chr5:10952833-10953378
>chr5:10954164-10954344
>chr5:10956375-10956561
>chr5:10957240-10958024
>chr5:10958745-10959138
>chr5:10959305-10960865
>chr5:10960927-10961060
>chr5:10961538-10962089
>chr5:10962201-10962618
>chr5:10962760-10962823
>chr5:10962914-10962981
>chr5:10965946-10966260
>chr5:10967926-10968092
>chr5:10971027-10971123
>chr5:10972802-10972856
>chr5:10973930-10974516
>chr5:10975414-10975546
>chr5:10976923-10977043
>chr5:10977444-10977754
>chr5:10979700-10981111
>chr5:10981837-10981904
>chr5:10982618-10983333
>chr5:10984785-10985132
>chr5:10985914-10985971
>chr5:10986218-10986250
>chr5:10987614-10987736
>chr5:10988357-10988430
>chr5:10988577-10988626
>chr5:10988803-10988861
>chr5:10991347-10991389
>chr5:10991457-10991540
>chr5:10991863-10992219
>chr5:10993334-10993619
>chr5:10993843-10993894
>chr5:10994243-10994500
>chr5:10995870-10996017
>chr5:10996578-10996914
>chr5:10997306-10997621
>chr5:10998625-10998883
>chr5:10999078-10999142
>chr5:11000219-11000540
>chr5:11004473-11004811
>chr5:11005863-11005987
>chr5:11008205-11008299
>chr5:11008446-11008518
>chr5:11011191-11011520
>chr5:11011968-11012013
>chr5:11012643-11012709
>chr5:11012985-11013098
>chr5:11013187-11013454
>chr5:11013880-11013951
>chr5:11016040-11016105
>chr5:11016776-11017081
>chr5:11018140-11019215
>chr5:11026327-11026693
>chr5:11027197-11027294
>chr5:11028368-11029545
>chr5:11030083-11030355
>chr5:11030428-11030800
>chr5:11031355-11031910
>chr5:11031966-11032117
>chr5:11032613-11032838
>chr5:11033070-11033165
>chr5:11033547-11033908
>chr5:11034746-11035217
>chr5:11035260-11035503
>chr5:11036422-11036696
>chr5:11038183-11038533
>chr5:11039068-11039120
>chr5:11039730-11040277
>chr5:11040746-11040795
>chr5:11044999-11045088
>chr5:11045147-11045398
>chr5:11045445-11045917
>chr5:11045984-11046023
>chr5:11046093-11046231
>chr5:11046693-11046879
>chr5:11048864-11049066
>chr5:11056463-11056605
>chr5:11057245-11059572
>chr5:11061700-11062141
>chr5:11063186-11063501
>chr5:11065582-11066344
>chr5:11066400-11066715
>chr5:11067023-11067085
>chr5:11068107-11068160
>chr5:11068627-11068947
>chr5:11069629-11069741
>chr5:11070177-11070307
>chr5:11070934-11071103
>chr5:11071230-11071584
>chr5:11071863-11071911
>chr5:11072799-11072842
>chr5:11079590-11079714
>chr5:11079767-11080345
>chr5:11080420-11081571
>chr5:11081681-11082006
>chr5:11082086-11082296
>chr5:11083803-11083908
>chr5:11087730-11087796
>chr5:11088014-11088068
>chr5:11089717-11090050
>chr5:11090391-11090734
>chr5:11091033-11091131
>chr5:11091330-11091476
>chr5:11094473-11094792
>chr5:11095839-11095981
>chr5:11096013-11096113
>chr5:11096157-11096831
>chr5:11098119-11098159
>chr5:11099890-11100030
>chr5:11102873-11103287
>chr5:11103368-11103702
>chr5:11105364-11105444
>chr5:11111044-11111083
>chr5:11111847-11112155
>chr5:11112321-11112397
>chr5:11112560-11112615
>chr5:11112767-11113172
>chr5:11114337-11114408
>chr5:11116255-11116417
>chr5:11116773-11117095
>chr5:11118791-11118870
>chr5:11120062-11120368
>chr5:11120408-11120663
>chr5:11121539-11121599
>chr5:11122449-11122506
>chr5:11124529-11124667
>chr5:11126013-11126445
>chr5:11128042-11128174
>chr5:11128496-11128537
>chr5:11128729-11129344
>chr5:11131472-11131874
>chr5:11132316-11132432
>chr5:11132534-11132629
>chr5:11133174-11133695
>chr5:11133969-11134073
>chr5:11134474-11134517
>chr5:11135944-11136210
>chr5:11136416-11136480
>chr5:11137056-11137117
>chr5:11137968-11138092
>chr5:11138227-11138287
>chr5:11138370-11138409
>chr5:11139004-11139269
>chr5:11139720-11139949
>chr5:11140067-11140108
>chr5:11140933-11141275
>chr5:11141821-11142189
>chr5:11142622-11142890
>chr5:11143271-11143669
>chr5:11144021-11144142
>chr5:11145084-11145255
>chr5:11145371-11145416
>chr5:11145604-11145678
>chr5:11146466-11146540
>chr5:11147812-11147878
>chr5:11147913-11148076
>chr5:11148170-11148247
>chr5:11150647-11150930
>chr5:11151467-11151552
>chr5:11152974-11153277
>chr5:11154670-11155080
>chr5:11155402-11155454
>chr5:11161787-11162152
>chr5:11163028-11163089
>chr5:11163472-11163540
>chr5:11163762-11163830
>chr5:11164103-11164215
>chr5:11166195-11166618
>chr5:11167701-11168006
>chr5:11168776-11168863
>chr5:11170060-11170145
>chr5:11170556-11170667
>chr5:11170735-11171116
>chr5:11172007-11172076
>chr5:11175593-11175638
>chr5:11177492-11177567
>chr5:11179133-11179520
>chr5:11180049-11180203
>chr5:11180267-11180431
>chr5:11181644-11182277
>chr5:11183537-11183936
>chr5:11187249-11188672
>chr5:11188925-11189020
>chr5:11189377-11189716
>chr5:11192611-11192700
>chr5:11194715-11194758
>chr5:11195056-11195114
>chr5:11196052-11196279
>chr5:11198970-11199039
>chr5:11200650-11200987
>chr5:11201335-11201415
>chr5:11202249-11202298
>chr5:11202731-11203121
>chr5:11203399-11203720
>chr5:11203776-11203833
>chr5:11205170-11205238
>chr5:11205415-11205488
>chr5:11207014-11207392
>chr5:11208372-11208432
>chr5:11209114-11209212
>chr5:11209680-11209971
>chr5:11210144-11210444
>chr5:11216454-11216582
>chr5:11217965-11218133
>chr5:11219515-11219657
>chr5:11222515-11222877
>chr5:11223833-11223926
>chr5:11225822-11226118
>chr5:11226408-11226784
>chr5:11227302-11227415
>chr5:11228050-11228785
>chr5:11229271-11229830
>chr5:11230061-11230388
>chr5:11230899-11233182
>chr5:11233702-11233771
>chr5:11234126-11234249
>chr5:11235625-11235751
>chr5:11236989-11237325
>chr5:11237412-11237662
>chr5:11238680-11238774
>chr5:11239378-11239461
>chr5:11239707-11239759
>chr5:11240097-11241193
>chr5:11242547-11242635
>chr5:11242749-11242849
>chr5:11244266-11244625
>chr5:11245634-11245710
>chr5:11246200-11246346
>chr5:11246449-11246485
>chr5:11247524-11247585
>chr5:11248416-11248507
>chr5:11250453-11250822
>chr5:11253257-11253673
>chr5:11256515-11256558
>chr5:11256806-11257010
>chr5:11257351-11257729
>chr5:11259162-11259305
>chr5:11260671-11260777
>chr5:11262421-11262810
>chr5:11263490-11263598
>chr5:11264194-11264412
>chr5:11264625-11264957
>chr5:11265644-11266040
>chr5:11266908-11267182
>chr5:11268302-11268720
>chr5:11270248-11270359
>chr5:11271353-11271509
>chr5:11271931-11272048
>chr5:11273029-11273270
>chr5:11274743-11274829
>chr5:11275204-11275305
>chr5:11276347-11276540
>chr5:11276593-11276873
>chr5:11276955-11277016
>chr5:11277480-11277833
>chr5:11278318-11278460
>chr5:11278780-11278865
>chr5:11279627-11279994
>chr5:11280356-11280505
>chr5:11281515-11282031
>chr5:11283387-11283812
>chr5:11284253-11284802
>chr5:11285273-11285403
>chr5:11287114-11287311
>chr5:11287377-11287516
>chr5:11288806-11288873
>chr5:11291238-11291295
>chr5:11292287-11292794
>chr5:11292829-11292964
>chr5:11294578-11296995
>chr5:11297035-11297101
>chr5:11297584-11297647
>chr5:11298165-11298474
>chr5:11300222-11300269
>chr5:11300536-11300618
>chr5:11300995-11301321
>chr5:11301562-11301654
>chr5:11301701-11301749
>chr5:11303792-11304422
>chr5:11304943-11304988
>chr5:11307800-11307919
>chr5:11307970-11308014
>chr5:11308061-11308163
>chr5:11308290-11308499
>chr5:11308611-11308668
>chr5:11308749-11310049
>chr5:11310263-11310308
>chr5:11310728-11311648
>chr5:11311672-11312730
>chr5:11313203-11313279
>chr5:11313728-11314093
>chr5:11314364-11314628
>chr5:11316216-11317156
>chr5:11318175-11318231
>chr5:11319497-11319824
>chr5:11320440-11320867
>chr5:11321701-11321775
>chr5:11323098-11323342
>chr5:11323695-11323764
>chr5:11325403-11325505
>chr5:11327769-11327855
>chr5:11328309-11328603
>chr5:11328918-11329577
>chr5:11330154-11330793
>chr5:11331637-11331687
>chr5:11331769-11332298
>chr5:11332465-11332905
>chr5:11332948-11333493
>chr5:11333986-11334330
>chr5:11335019-11335076
>chr5:11335622-11336252
>chr5:11336644-11336723
>chr5:11338923-11339327
>chr5:11339464-11339531
>chr5:11339697-11339854
>chr5:11340794-11340850
>chr5:11341651-11342024
>chr5:11343792-11343936
>chr5:11344118-11344407
>chr5:11344530-11344604
>chr5:11345758-11345815
>chr5:11348264-11348305
>chr5:11349170-11349223
>chr5:11349405-11349449
>chr5:11349888-11350188
>chr5:11350264-11350417
>chr5:11351110-11351159
>chr5:11352422-11352554
>chr5:11353186-11353220
>chr5:11353514-11353819
>chr5:11354681-11355018
>chr5:11355063-11357892
>chr5:11361013-11361470
>chr5:11362837-11362869
>chr5:11362928-11363094
>chr5:11369061-11369160
>chr5:11370481-11370624
>chr5:11372927-11372969
>chr5:11373250-11373377
>chr5:11375346-11375433
>chr5:11375942-11376079
>chr5:11376123-11376239
>chr5:11377042-11377360
>chr5:11381675-11382142
>chr5:11382279-11382670
>chr5:11383965-11383999
>chr5:11384384-11384437
>chr5:11385154-11385219
>chr5:11388128-11388182
>chr5:11389349-11389437
>chr5:11389736-11389906
>chr5:11390024-11390059
>chr5:11390967-11391011
>chr5:11392041-11392114
>chr5:11396301-11396351
>chr5:11397369-11397438
>chr5:11401530-11401634
>chr5:11403008-11403406
>chr5:11404591-11404948
>chr5:11405435-11405600
>chr5:11405884-11406191
>chr5:11406887-11406998
>chr5:11407150-11407242
>chr5:11407952-11408041
>chr5:11408504-11408549
>chr5:11408973-11409256
>chr5:11409896-11410031
>chr5:11410454-11410487
>chr5:11410854-11411178
>chr5:11412528-11412574
>chr5:11413221-11413328
>chr5:11413981-11414166
>chr5:11414221-11414336
>chr5:11414579-11415461
>chr5:11415513-11415570
>chr5:11416690-11416739
>chr5:11417656-11417717
>chr5:11417901-11418068
>chr5:11418117-11418499
>chr5:11418610-11418790
>chr5:11418912-11419101
>chr5:11420039-11420359
>chr5:11421093-11421172
>chr5:11421873-11421918
>chr5:11422777-11422830
>chr5:11424282-11424342
>chr5:11424424-11424557
>chr5:11424637-11424942
>chr5:11425806-11425835
>chr5:11426022-11426157
>chr5:11426355-11426430
>chr5:11427005-11427585
>chr5:11427822-11428207
>chr5:11429962-11430334
>chr5:11430436-11430551
>chr5:11432817-11432879
>chr5:11432959-11433283
>chr5:11433452-11433851
>chr5:11434725-11434770
>chr5:11435097-11435468
>chr5:11438253-11438300
>chr5:11439402-11439445
>chr5:11439530-11439959
>chr5:11441395-11441690
>chr5:11442777-11443034
>chr5:11443109-11443499
>chr5:11444503-11444731
>chr5:11445075-11445376
>chr5:11445992-11446273
>chr5:11446930-11446986
>chr5:11447127-11447338
>chr5:11448284-11448400
>chr5:11448463-11448513
>chr5:11448590-11449005
>chr5:11449627-11449749
>chr5:11450614-11450946
>chr5:11451051-11451109
>chr5:11451455-11451636
>chr5:11452568-11452605
>chr5:11452768-11452830
>chr5:11453453-11453513
>chr5:11454139-11454493
>chr5:11454589-11454920
>chr5:11456580-11456627
>chr5:11456963-11457370
>chr5:11457497-11457619
>chr5:11457975-11458087
>chr5:11458735-11459209
>chr5:11459674-11459730
>chr5:11460768-11461046
>chr5:11462610-11462680
>chr5:11464221-11464275
>chr5:11464439-11464479
>chr5:11464691-11464736
>chr5:11465987-11466266
>chr5:11467170-11467238
>chr5:11468647-11468715
>chr5:11470106-11470474
>chr5:11470942-11471328
>chr5:11472332-11472593
>chr5:11472913-11473101
>chr5:11475914-11476178
>chr5:11476389-11476474
>chr5:11477387-11477675
>chr5:11478976-11480259
>chr5:11481344-11481706
>chr5:11482688-11482749
>chr5:11485267-11485463
>chr5:11486490-11486689
>chr5:11487630-11487851
>chr5:11489037-11489156
>chr5:11490181-11490213
>chr5:11490609-11490658
>chr5:11490837-11491024
>chr5:11492461-11492551
>chr5:11492731-11493157
>chr5:11498118-11498166
>chr5:11498713-11498821
>chr5:11501593-11502127
>chr5:11502166-11502253
>chr5:11504246-11504303
>chr5:11506330-11506708
>chr5:11508624-11508909
>chr5:11509590-11509656
>chr5:11509903-11510281
>chr5:11510577-11510945
>chr5:11512165-11512230
>chr5:11513927-11514288
>chr5:11514827-11514955
>chr5:11515723-11516785
>chr5:11517440-11518012
>chr5:11518217-11518891
>chr5:11519722-11519788
>chr5:11519851-11520196
>chr5:11521330-11521370
>chr5:11525739-11526359
>chr5:11526715-11526764
>chr5:11526831-11527273
>chr5:11529232-11529354
>chr5:11531334-11531647
>chr5:11532207-11532325
>chr5:11534340-11534636
>chr5:11534905-11535187
>chr5:11535989-11536907
>chr5:11539745-11540096
>chr5:11540510-11540772
>chr5:11543562-11543613
>chr5:11544065-11544385
>chr5:11544484-11545733
>chr5:11545786-11546298
>chr5:11546950-11547419
>chr5:11551385-11552077
>chr5:11554872-11554967
>chr5:11556117-11556159
>chr5:11556325-11556371
>chr5:11557569-11557637
>chr5:11558337-11558661
>chr5:11559059-11559164
>chr5:11561751-11562072
>chr5:11565200-11565340
>chr5:11565908-11565985
>chr5:11567114-11567347
>chr5:11567395-11567573
>chr5:11569821-11570011
>chr5:11570502-11570546
>chr5:11570933-11571043
>chr5:11573146-11573202
>chr5:11574254-11574310
>chr5:11574897-11575041
>chr5:11576345-11576443
>chr5:11577834-11577866
>chr5:11578371-11578709
>chr5:11580207-11580259
>chr5:11582396-11582453
>chr5:11584394-11584448
>chr5:11585407-11585655
>chr5:11587492-11587530
>chr5:11588871-11588904
>chr5:11590045-11590380
>chr5:11590476-11590959
>chr5:11592101-11592374
>chr5:11593452-11593824
>chr5:11594294-11594403
>chr5:11594533-11594601
>chr5:11594827-11594867
>chr5:11595989-11596070
>chr5:11597574-11597931
>chr5:11598102-11598193
>chr5:11598826-11599226
>chr5:11599426-11599478
>chr5:11600416-11600728
>chr5:11601511-11601656
>chr5:11602127-11602168
>chr5:11602592-11602836
>chr5:11606908-11607302
>chr5:11607374-11607521
>chr5:11608779-11608866
>chr5:11609188-11609233
>chr5:11610932-11611347
>chr5:11611489-11611807
>chr5:11612610-11612946
>chr5:11614460-11614502
>chr5:11615123-11615342
>chr5:11615577-11615663
>chr5:11616495-11616951
>chr5:11617523-11617560
>chr5:11618926-11619008
>chr5:11619098-11619440
>chr5:11619947-11620095
>chr5:11620413-11620456
>chr5:11621083-11621248
>chr5:11623182-11624085
>chr5:11624863-11624904
>chr5:11627619-11627989
>chr5:11628053-11628094
>chr5:11628194-11628298
>chr5:11629249-11629290
>chr5:11629658-11629842
>chr5:11629934-11630038
>chr5:11630684-11631001
>chr5:11632677-11632765
>chr5:11633385-11633795
>chr5:11637042-11637156
>chr5:11638587-11638900
>chr5:11639062-11639212
>chr5:11639353-11639442
>chr5:11641444-11641868
>chr5:11643186-11643640
>chr5:11643733-11643844
>chr5:11644387-11644690
>chr5:11644977-11645270
>chr5:11645516-11645598
>chr5:11645886-11646141
>chr5:11646303-11646358
>chr5:11648524-11648565
>chr5:11649299-11649629
>chr5:11649879-11649935
>chr5:11650026-11652138
>chr5:11652177-11652457
>chr5:11652569-11652609
>chr5:11652663-11652716
>chr5:11652768-11653253
>chr5:11653357-11653788
>chr5:11653894-11654911
>chr5:11655062-11655185
>chr5:11657413-11657529
>chr5:11657676-11657898
>chr5:11658048-11658138
>chr5:11659114-11659360
>chr5:11660862-11660923
>chr5:11661159-11661199
>chr5:11661832-11662859
>chr5:11663625-11663683
>chr5:11664177-11664245
>chr5:11664305-11664679
>chr5:11666700-11672483
>chr5:11672558-11673126
>chr5:11673710-11673799
>chr5:11674295-11674593
>chr5:11674672-11674981
>chr5:11675718-11676149
>chr5:11677243-11677326
>chr5:11680301-11680443
>chr5:11681965-11682004
>chr5:11684063-11684499
>chr5:11685919-11686255
>chr5:11686629-11686955
>chr5:11688516-11688669
>chr5:11690486-11690784
>chr5:11691050-11691434
>chr5:11691609-11691911
>chr5:11692229-11692309
>chr5:11692595-11692931
>chr5:11693413-11693539
>chr5:11693780-11693981
>chr5:11694107-11694477
>chr5:11696206-11696372
>chr5:11697606-11697651
>chr5:11698268-11698590
>chr5:11698837-11699053
>chr5:11700057-11700421
>chr5:11703173-11703253
>chr5:11706801-11707114
>chr5:11707869-11708246
>chr5:11710258-11710570
>chr5:11711065-11711358
>chr5:11711527-11711706
>chr5:11712533-11712587
>chr5:11713294-11713608
>chr5:11714620-11715016
>chr5:11716655-11717924
>chr5:11719824-11719877
>chr5:11720679-11720738
>chr5:11720824-11720872
>chr5:11720928-11721196
>chr5:11721437-11721514
>chr5:11722108-11722146
>chr5:11722476-11722865
>chr5:11723768-11724053
>chr5:11725603-11725712
>chr5:11726212-11726387
>chr5:11728171-11728559
>chr5:11729220-11729309
>chr5:11732783-11733245
>chr5:11733340-11733481
>chr5:11733870-11734123
>chr5:11734282-11734461
>chr5:11735520-11735897
>chr5:11736713-11736775
>chr5:11737637-11737737
>chr5:11737891-11737972
>chr5:11738573-11738616
>chr5:11739553-11742228
>chr5:11742664-11742742
>chr5:11744657-11745052
>chr5:11746623-11746804
>chr5:11746897-11746977
>chr5:11749287-11749335
>chr5:11750795-11750897
>chr5:11751151-11755058
>chr5:11755097-11755912
>chr5:11756423-11756675
>chr5:11756991-11757205
>chr5:11757361-11757486
>chr5:11757655-11757707
>chr5:11758056-11758317
>chr5:11758915-11759035
>chr5:11760883-11760916
>chr5:11762511-11762555
>chr5:11762900-11763311
>chr5:11763940-11764391
>chr5:11765797-11765879
>chr5:11766296-11766664
>chr5:11768264-11768590
>chr5:11770391-11770517
>chr5:11770788-11770901
>chr5:11771198-11771466
>chr5:11772161-11772232
>chr5:11773512-11773851
>chr5:11774182-11774574
>chr5:11775763-11776195
>chr5:11778592-11778627
>chr5:11778837-11778962
>chr5:11781944-11782288
>chr5:11784895-11784995
>chr5:11785428-11785469
>chr5:11788650-11789229
>chr5:11789498-11789658
>chr5:11793385-11793795
>chr5:11795952-11796059
>chr5:11796237-11796298
>chr5:11797640-11797738
>chr5:11797973-11798282
>chr5:11798481-11798775
>chr5:11799304-11799367
>chr5:11801990-11802585
>chr5:11803045-11803340
>chr5:11804096-11804295
>chr5:11804341-11804558
>chr5:11804656-11804854
>chr5:11805491-11805564
>chr5:11806010-11806386
>chr5:11806760-11806812
>chr5:11809274-11809318
>chr5:11813027-11813204
>chr5:11813653-11813814
>chr5:11816570-11817424
>chr5:11818369-11818668
>chr5:11819169-11819490
>chr5:11823784-11824171
>chr5:11825645-11825722
>chr5:11826084-11826195
>chr5:11826695-11826879
>chr5:11827415-11827547
>chr5:11828070-11828531
>chr5:11828609-11830666
>chr5:11830839-11831098
>chr5:11831314-11831677
>chr5:11831993-11832571
>chr5:11832673-11832965
>chr5:11833135-11833224
>chr5:11833340-11833430
>chr5:11833508-11833825
>chr5:11833916-11833990
>chr5:11834431-11834625
>chr5:11834849-11835126
>chr5:11835184-11835569
>chr5:11836029-11836116
>chr5:11838702-11838787
>chr5:11840777-11840814
>chr5:11842430-11842722
>chr5:11842802-11842874
>chr5:11843827-11843888
>chr5:11844355-11844421
>chr5:11845371-11845494
>chr5:11846374-11846493
>chr5:11846566-11847376
>chr5:11847434-11847659
>chr5:11847716-11847804
>chr5:11847977-11848183
>chr5:11848344-11848430
>chr5:11848982-11849408
>chr5:11849984-11850123
>chr5:11851212-11851302
>chr5:11858604-11858967
>chr5:11859003-11859036
>chr5:11862231-11862303
>chr5:11864867-11865234
>chr5:11865415-11865463
>chr5:11865608-11865738
>chr5:11865834-11866283
>chr5:11867628-11867666
>chr5:11867822-11867869
>chr5:11868512-11868810
>chr5:11868948-11869553
>chr5:11870915-11871047
>chr5:11871343-11871384
>chr5:11871870-11873110
>chr5:11874370-11874542
>chr5:11874691-11874809
>chr5:11875472-11875790
>chr5:11876178-11876379
>chr5:11877708-11877750
>chr5:11879298-11879400
>chr5:11880465-11881088
>chr5:11881136-11883023
>chr5:11883058-11884676
>chr5:11884762-11885187
>chr5:11885300-11885581
>chr5:11885638-11886579
>chr5:11886966-11887437
>chr5:11887584-11887916
>chr5:11888718-11889060
>chr5:11891620-11891775
>chr5:11895735-11895948
>chr5:11896237-11896319
>chr5:11899710-11899798
>chr5:11900002-11900107
>chr5:11900528-11900567
>chr5:11901125-11901176
>chr5:11905101-11905159
>chr5:11905553-11905591
>chr5:11907570-11907615
>chr5:11909190-11909253
>chr5:11910388-11910471
>chr5:11910835-11910875
>chr5:11911148-11911498
>chr5:11911725-11912431
>chr5:11912736-11912782
>chr5:11913339-11913456
>chr5:11913677-11913759
>chr5:11914102-11914160
>chr5:11914311-11914802
>chr5:11914837-11915033
>chr5:11915361-11915437
>chr5:11915526-11915669
>chr5:11915706-11915789
>chr5:11916372-11916512
>chr5:11916655-11916732
>chr5:11917198-11917286
>chr5:11917904-11918052
>chr5:11919427-11919659
>chr5:11919946-11920060
>chr5:11920137-11920321
>chr5:11921110-11921468
>chr5:11922698-11923849
>chr5:11924519-11924850
>chr5:11925243-11925370
>chr5:11926427-11926544
>chr5:11926745-11926893
>chr5:11927197-11927349
>chr5:11927463-11927607
>chr5:11928751-11928883
>chr5:11929264-11929660
>chr5:11932200-11932349
>chr5:11932441-11932680
>chr5:11932888-11932925
>chr5:11933476-11933592
>chr5:11933847-11933951
>chr5:11934049-11934290
>chr5:11934349-11934402
>chr5:11934469-11934499
>chr5:11934627-11934744
>chr5:11934793-11935570
>chr5:11935639-11935775
>chr5:11935864-11935929
>chr5:11936285-11936401
>chr5:11936610-11936747
>chr5:11937162-11937626
>chr5:11937880-11938053
>chr5:11938087-11938224
>chr5:11938447-11938849
>chr5:11939019-11939214
>chr5:11939342-11939433
>chr5:11939484-11940031
>chr5:11940133-11941315
>chr5:11942302-11942554
>chr5:11942623-11943574
>chr5:11943679-11943792
>chr5:11943911-11944289
>chr5:11944508-11944567
>chr5:11946743-11946798
>chr5:11947533-11947740
>chr5:11948126-11948254
>chr5:11951624-11951666
>chr5:11952007-11952785
>chr5:11954865-11954901
>chr5:11956474-11956531
>chr5:11957438-11957489
>chr5:11957721-11957887
>chr5:11958090-11958154
>chr5:11960395-11960552
>chr5:11961701-11962039
>chr5:11962856-11963329
>chr5:11963734-11963792
>chr5:11963853-11964074
>chr5:11964146-11964498
>chr5:11964948-11965016
>chr5:11965292-11965352
>chr5:11965556-11965889
>chr5:11966476-11966533
>chr5:11968078-11969300
>chr5:11969586-11969740
>chr5:11969805-11970204
>chr5:11970620-11970676
>chr5:11970777-11971103
>chr5:11971241-11971306
>chr5:11972204-11972692
>chr5:11973334-11973527
>chr5:11973639-11973738
>chr5:11974480-11974841
>chr5:11976090-11976380
>chr5:11977181-11977220
>chr5:11977374-11977490
>chr5:11977895-11977963
>chr5:11979597-11979894
>chr5:11980401-11981155
>chr5:11981236-11981336
>chr5:11987424-11987579
>chr5:11987986-11988042
>chr5:11988130-11988243
>chr5:11988543-11988600
>chr5:11989640-11989786
>chr5:11993819-11994637
>chr5:11994687-11998457
>chr5:11999275-11999316
>chr5:11999495-11999555
>chr5:11999691-11999975
>chr5:12000293-12000798
>chr5:12001537-12001862
>chr5:12002212-12002758
>chr5:12003019-12003155
>chr5:12004561-12004638
>chr5:12004780-12005020
>chr5:12005083-12005457
>chr5:12005825-12006563
>chr5:12006966-12007022
>chr5:12007267-12009599
>chr5:12010000-12010034
>chr5:12010434-12010500
>chr5:12011570-12011622
>chr5:12012484-12012771
>chr5:12013832-12013960
>chr5:12014936-12015321
>chr5:12015425-12015759
>chr5:12016799-12016955
>chr5:12018914-12018984
>chr5:12020843-12021089
>chr5:12022878-12022991
>chr5:12024869-12025172
>chr5:12025993-12026430
>chr5:12026886-12027615
>chr5:12027660-12029267
>chr5:12029790-12030078
>chr5:12030136-12031441
>chr5:12031483-12031653
>chr5:12031697-12032783
>chr5:12033655-12033728
>chr5:12035557-12035668
>chr5:12036030-12036260
>chr5:12036355-12036524
>chr5:12036550-12038585
>chr5:12038660-12042533
>chr5:12042741-12042807
>chr5:12043497-12044175
>chr5:12045610-12045643
>chr5:12046350-12046393
>chr5:12046444-12046970
>chr5:12047538-12048199
>chr5:12048579-12049252
>chr5:12053016-12053132
>chr5:12053222-12053328
>chr5:12053836-12054143
>chr5:12054435-12054468
>chr5:12055618-12055690
>chr5:12056749-12058012
>chr5:12058552-12059361
>chr5:12060287-12060372
>chr5:12061598-12061694
>chr5:12062042-12062122
>chr5:12062401-12062439
>chr5:12062485-12062737
>chr5:12063719-12063813
>chr5:12065414-12065471
>chr5:12065988-12066036
>chr5:12066134-12066244
>chr5:12066463-12066537
>chr5:12066620-12066799
>chr5:12068407-12068451
>chr5:12068794-12069114
>chr5:12070008-12070091
>chr5:12074392-12074714
>chr5:12074842-12075143
>chr5:12076111-12076225
>chr5:12076377-12076668
>chr5:12077009-12077162
>chr5:12077520-12077771
>chr5:12078026-12078203
>chr5:12078255-12080151
>chr5:12080210-12080262
>chr5:12080614-12080717
>chr5:12082147-12082830
>chr5:12082870-12084708
>chr5:12084839-12084945
>chr5:12086751-12086905
>chr5:12087086-12087233
>chr5:12087597-12088103
>chr5:12088154-12088361
>chr5:12088622-12088744
>chr5:12088955-12089007
>chr5:12090712-12090812
>chr5:12092041-12092151
>chr5:12093469-12093884
>chr5:12093978-12094231
>chr5:12095089-12095140
>chr5:12095948-12096065
>chr5:12096164-12096293
>chr5:12096663-12096995
>chr5:12097873-12099001
>chr5:12099373-12099596
>chr5:12104216-12104304
>chr5:12105911-12106178
>chr5:12106328-12106387
>chr5:12107412-12107840
>chr5:12109116-12109182
>chr5:12110221-12110295
>chr5:12112354-12112533
>chr5:12113804-12113898
>chr5:12115500-12115628
>chr5:12117872-12118020
>chr5:12119066-12119545
>chr5:12120449-12120517
>chr5:12122840-12123970
>chr5:12124227-12125112
>chr5:12125647-12128184
>chr5:12128233-12128507
>chr5:12129166-12131790
>chr5:12133116-12133262
>chr5:12133336-12135636
>chr5:12135701-12138534
>chr5:12142237-12142320
>chr5:12144046-12144480
>chr5:12145095-12145329
>chr5:12146168-12146288
>chr5:12146442-12150538
>chr5:12150688-12150915
>chr5:12151401-12151821
>chr5:12151848-12152111
>chr5:12152185-12152544
>chr5:12153224-12159664
>chr5:12160521-12160793
>chr5:12160972-12161004
>chr5:12161916-12162090
>chr5:12162228-12162350
>chr5:12165006-12165121
>chr5:12165220-12165676
>chr5:12165756-12165952
>chr5:12166231-12166634
>chr5:12166721-12167094
>chr5:12167514-12167624
>chr5:12168344-12169600
>chr5:12170919-12171317
>chr5:12171463-12171858
>chr5:12172935-12173024
>chr5:12173432-12173842
>chr5:12174021-12174106
>chr5:12175263-12175333
>chr5:12176548-12176665
>chr5:12176920-12177089
>chr5:12177925-12178151
>chr5:12179918-12180046
>chr5:12183451-12183621
>chr5:12184326-12184402
>chr5:12184497-12184615
>chr5:12184760-12185178
>chr5:12185229-12185771
>chr5:12186079-12186175
>chr5:12186317-12186680
>chr5:12186781-12186817
>chr5:12187926-12188039
>chr5:12189549-12189928
>chr5:12190357-12190424
>chr5:12191520-12191612
>chr5:12192581-12192708
>chr5:12194087-12194182
>chr5:12194298-12194517
>chr5:12194627-12194677
>chr5:12194752-12194863
>chr5:12195135-12195219
>chr5:12195349-12195641
>chr5:12197087-12197149
>chr5:12197336-12197995
>chr5:12199329-12199376
>chr5:12200330-12200386
>chr5:12200430-12201174
>chr5:12202150-12202378
>chr5:12202795-12207074
>chr5:12207188-12207495
>chr5:12207523-12208137
>chr5:12208182-12208311
>chr5:12208604-12208685
>chr5:12209015-12209109
>chr5:12209213-12209293
>chr5:12210174-12210299
>chr5:12210521-12211912
>chr5:12212150-12212261
>chr5:12212540-12213024
>chr5:12213307-12213485
>chr5:12213609-12213669
>chr5:12213794-12213944
>chr5:12214138-12214226
>chr5:12214600-12214696
>chr5:12215147-12215396
>chr5:12215467-12215775
>chr5:12216277-12217047
>chr5:12217180-12217266
>chr5:12217363-12217767
>chr5:12218127-12218502
>chr5:12219463-12219832
>chr5:12219866-12221978
>chr5:12222054-12225202
>chr5:12225305-12225525
>chr5:12225909-12225973
>chr5:12226028-12226114
>chr5:12226304-12226546
>chr5:12226685-12226784
>chr5:12227378-12227424
>chr5:12230488-12230530
>chr5:12232602-12232746
>chr5:12233591-12233651
>chr5:12233946-12234256
>chr5:12235504-12236002
>chr5:12236115-12236198
>chr5:12236422-12236570
>chr5:12238257-12238294
>chr5:12238367-12238421
>chr5:12239111-12239317
>chr5:12239712-12240235
>chr5:12240877-12240967
>chr5:12242385-12242581
>chr5:12242698-12242801
>chr5:12243408-12243445
>chr5:12247439-12248288
>chr5:12248417-12248550
>chr5:12248881-12248998
>chr5:12249493-12249555
>chr5:12249859-12249967
>chr5:12251472-12251660
>chr5:12252479-12254492
>chr5:12255419-12255672
>chr5:12255892-12255968
>chr5:12256280-12256645
>chr5:12257016-12257067
>chr5:12257307-12257864
>chr5:12259893-12259968
>chr5:12260151-12260223
>chr5:12261304-12261398
>chr5:12261764-12262135
>chr5:12263832-12264045
>chr5:12264279-12264482
>chr5:12264740-12264817
>chr5:12265397-12265456
>chr5:12266891-12267029
>chr5:12267683-12267982
>chr5:12268459-12268516
>chr5:12272043-12272162
>chr5:12272318-12272535
>chr5:12272812-12272877
>chr5:12273471-12273905
>chr5:12274205-12274297
>chr5:12275249-12275397
>chr5:12275465-12275519
>chr5:12276676-12276816
>chr5:12278378-12278456
>chr5:12279116-12279185
>chr5:12279343-12279452
>chr5:12279500-12279570
>chr5:12280100-12281841
>chr5:12281999-12282100
>chr5:12282225-12282287
>chr5:12282375-12282417
>chr5:12282830-12283419
>chr5:12285057-12285107
>chr5:12286873-12286992
>chr5:12287711-12287766
>chr5:12287874-12287909
>chr5:12287952-12288039
>chr5:12288280-12288375
>chr5:12289349-12289687
>chr5:12289925-12289962
>chr5:12291045-12291171
>chr5:12291926-12291962
>chr5:12292109-12292228
>chr5:12292996-12293053
>chr5:12294245-12296576
>chr5:12296666-12297433
>chr5:12297647-12297819
>chr5:12298024-12298097
>chr5:12300196-12300815
>chr5:12300977-12301153
>chr5:12301192-12301992
>chr5:12302138-12302839
>chr5:12302932-12303328
>chr5:12303442-12303570
>chr5:12303611-12303696
>chr5:12303768-12303952
>chr5:12304040-12304197
>chr5:12304243-12305262
>chr5:12305327-12305843
>chr5:12305911-12306322
>chr5:12307361-12308454
>chr5:12308502-12308586
>chr5:12308949-12309030
>chr5:12309370-12309773
>chr5:12309978-12310030
>chr5:12310256-12310322
>chr5:12313232-12313306
>chr5:12313475-12313992
>chr5:12314095-12314140
>chr5:12317839-12317925
>chr5:12318137-12318185
>chr5:12318538-12318751
>chr5:12318823-12319508
>chr5:12319602-12320270
>chr5:12320537-12320673
>chr5:12320800-12320882
>chr5:12320936-12321025
>chr5:12321189-12321368
>chr5:12321442-12321524
>chr5:12322722-12322811
>chr5:12322896-12322940
>chr5:12323173-12323421
>chr5:12323596-12323727
>chr5:12323888-12323981
>chr5:12324070-12324215
>chr5:12324738-12325154
>chr5:12325273-12325779
>chr5:12325840-12326161
>chr5:12326394-12326535
>chr5:12327043-12327427
>chr5:12327769-12330249
>chr5:12330341-12330533
>chr5:12330564-12331737
>chr5:12331946-12332052
>chr5:12332190-12332494
>chr5:12332515-12333156
>chr5:12333183-12335066
>chr5:12335220-12335284
>chr5:12335351-12335388
>chr5:12335486-12335583
>chr5:12335668-12335766
>chr5:12337455-12337538
>chr5:12337734-12337819
>chr5:12339542-12339865
>chr5:12340057-12340113
>chr5:12340226-12340357
>chr5:12341746-12342107
>chr5:12342663-12342751
>chr5:12343296-12343382
>chr5:12345435-12345855
>chr5:12346315-12348314
>chr5:12348416-12348799
>chr5:12349070-12349343
>chr5:12349717-12349769
>chr5:12349825-12349877
>chr5:12350846-12350934
>chr5:12351193-12351525
>chr5:12352504-12352795
>chr5:12352898-12353927
>chr5:12353963-12353998
>chr5:12354379-12354682
>chr5:12355904-12356380
>chr5:12356823-12357046
>chr5:12358730-12358807
>chr5:12359272-12359432
>chr5:12360917-12361034
>chr5:12361290-12361369
>chr5:12361906-12362261
>chr5:12362668-12362804
>chr5:12364247-12364310
>chr5:12364449-12364508
>chr5:12365889-12366031
>chr5:12366074-12366180
>chr5:12366455-12366789
>chr5:12367445-12367528
>chr5:12368389-12368556
>chr5:12370170-12370243
>chr5:12371215-12371314
>chr5:12371637-12371719
>chr5:12372071-12372260
>chr5:12372372-12372471
>chr5:12374106-12374445
>chr5:12374657-12374710
>chr5:12375115-12375243
>chr5:12378379-12378636
>chr5:12378768-12378885
>chr5:12379009-12379352
>chr5:12379458-12381957
>chr5:12382050-12382827
>chr5:12382872-12383017
>chr5:12383168-12383700
>chr5:12383756-12383927
>chr5:12384940-12385078
>chr5:12385888-12386217
>chr5:12386642-12386688
>chr5:12388127-12388450
>chr5:12388602-12388708
>chr5:12389450-12389516
>chr5:12389758-12389799
>chr5:12391793-12391875
>chr5:12393211-12393274
>chr5:12393406-12393457
>chr5:12394238-12394346
>chr5:12394624-12394940
>chr5:12395723-12395795
>chr5:12395886-12396263
>chr5:12396892-12397547
>chr5:12397776-12397857
>chr5:12398199-12398405
>chr5:12398473-12398575
>chr5:12398800-12398849
>chr5:12399778-12399854
>chr5:12400296-12400591
>chr5:12401765-12402000
>chr5:12402500-12402556
>chr5:12402683-12402805
>chr5:12402987-12403602
>chr5:12405620-12408722
>chr5:12408845-12411647
>chr5:12411784-12411908
>chr5:12412010-12412163
>chr5:12412198-12412612
>chr5:12412655-12412816
>chr5:12412844-12413037
>chr5:12413075-12413184
>chr5:12413259-12413290
>chr5:12413649-12414058
>chr5:12414264-12414451
>chr5:12414594-12414938
>chr5:12415231-12415475
>chr5:12417523-12417591
>chr5:12417844-12417964
>chr5:12420099-12420172
>chr5:12420368-12421738
>chr5:12421770-12422138
>chr5:12422169-12422920
>chr5:12422993-12423511
>chr5:12423700-12423783
>chr5:12424702-12424753
>chr5:12425009-12425148
>chr5:12425770-12427137
>chr5:12428478-12428763
>chr5:12429877-12429936
>chr5:12431934-12432247
>chr5:12433372-12433677
>chr5:12434483-12434642
>chr5:12434880-12435305
>chr5:12435425-12435765
>chr5:12435816-12435904
>chr5:12438440-12438499
>chr5:12439315-12439774
>chr5:12440183-12440291
>chr5:12440390-12440516
>chr5:12440756-12441074
>chr5:12441705-12441806
>chr5:12442646-12442727
>chr5:12444382-12444474
>chr5:12444623-12444728
>chr5:12445327-12445431
>chr5:12446039-12446243
>chr5:12446532-12446774
>chr5:12447177-12448195
>chr5:12448260-12448331
>chr5:12448464-12448695
>chr5:12449779-12451509
>chr5:12451997-12452079
>chr5:12452138-12452348
>chr5:12452739-12455138
>chr5:12455374-12455481
>chr5:12456111-12456398
>chr5:12460864-12461066
>chr5:12461100-12461429
>chr5:12463633-12464150
>chr5:12466146-12466179
>chr5:12466974-12467071
>chr5:12467269-12467384
>chr5:12467871-12467948
>chr5:12468731-12468937
>chr5:12469059-12470990
>chr5:12471056-12471284
>chr5:12471461-12474226
>chr5:12474717-12474766
>chr5:12475807-12475844
>chr5:12476206-12476272
>chr5:12476576-12476683
>chr5:12477555-12477675
>chr5:12478504-12478669
>chr5:12478908-12479048
>chr5:12479367-12479946
>chr5:12480446-12480492
>chr5:12481069-12481116
>chr5:12482054-12482098
>chr5:12482715-12482848
>chr5:12482941-12483028
>chr5:12483248-12483394
>chr5:12483837-12484547
>chr5:12484675-12485206
>chr5:12485279-12485546
>chr5:12485679-12486273
>chr5:12486662-12487069
>chr5:12488963-12489728
>chr5:12489887-12494482
>chr5:12494590-12495169
>chr5:12495298-12496674
>chr5:12496760-12497072
>chr5:12497338-12497433
>chr5:12497533-12497989
>chr5:12498634-12498680
>chr5:12499493-12499835
>chr5:12500358-12500523
>chr5:12500660-12500709
>chr5:12500889-12501038
>chr5:12502885-12506545
>chr5:12506658-12506780
>chr5:12506807-12507021
>chr5:12507235-12510568
>chr5:12510627-12511849
>chr5:12511911-12512884
>chr5:12513050-12513253
>chr5:12514359-12514427
>chr5:12514715-12514942
>chr5:12515916-12516311
>chr5:12516587-12516710
>chr5:12517991-12520814
>chr5:12521191-12521240
>chr5:12521551-12521667
>chr5:12521828-12521989
>chr5:12523218-12523268
>chr5:12524393-12524964
>chr5:12525234-12525271
>chr5:12525316-12525380
>chr5:12525548-12525609
>chr5:12525659-12525783
>chr5:12527589-12527760
>chr5:12528692-12528826
>chr5:12529383-12529512
>chr5:12529618-12529692
>chr5:12530766-12530847
>chr5:12530896-12531017
>chr5:12531234-12531550
>chr5:12531676-12531827
>chr5:12532845-12532996
>chr5:12533121-12533459
>chr5:12533610-12534246
>chr5:12534348-12535238
>chr5:12535299-12536300
>chr5:12536405-12536632
>chr5:12536670-12536761
>chr5:12536949-12536983
>chr5:12537038-12537334
>chr5:12537367-12537936
>chr5:12538036-12539778
>chr5:12539812-12540098
>chr5:12540213-12540366
>chr5:12540469-12540689
>chr5:12541896-12541974
>chr5:12542602-12542965
>chr5:12544177-12544539
>chr5:12544990-12545434
>chr5:12546731-12546883
>chr5:12548069-12548474
>chr5:12548964-12549183
>chr5:12549245-12549651
>chr5:12550226-12550685
>chr5:12553029-12553374
>chr5:12553422-12553696
>chr5:12553768-12554074
>chr5:12554267-12554326
>chr5:12555455-12555870
>chr5:12556084-12556141
>chr5:12556275-12556582
>chr5:12557972-12558037
>chr5:12558185-12558707
>chr5:12558915-12559082
>chr5:12559653-12559713
>chr5:12560151-12560480
>chr5:12560919-12561960
>chr5:12562179-12562255
>chr5:12563120-12563316
>chr5:12563854-12566142
>chr5:12566907-12566957
>chr5:12568478-12569078
>chr5:12569188-12569271
>chr5:12569756-12570104
>chr5:12572229-12572360
>chr5:12572446-12572535
>chr5:12573939-12575083
>chr5:12575857-12577480
>chr5:12577525-12577704
>chr5:12578096-12578180
>chr5:12578724-12579054
>chr5:12579421-12579526
>chr5:12579586-12579787
>chr5:12579937-12580011
>chr5:12581889-12582068
>chr5:12582459-12585585
>chr5:12585709-12586535
>chr5:12586570-12586650
>chr5:12586726-12586937
>chr5:12588290-12588503
>chr5:12590143-12590468
>chr5:12590768-12590975
>chr5:12591500-12591838
>chr5:12592957-12593031
>chr5:12594086-12594143
>chr5:12594584-12594890
>chr5:12595602-12595952
>chr5:12596200-12596440
>chr5:12599451-12599827
>chr5:12600371-12600549
>chr5:12602901-12603065
>chr5:12603381-12603751
>chr5:12603865-12604709
>chr5:12605719-12605827
>chr5:12606462-12606798
>chr5:12606846-12607202
>chr5:12607390-12608155
>chr5:12608177-12613154
>chr5:12613259-12613307
>chr5:12613365-12613454
>chr5:12613565-12613743
>chr5:12616510-12616670
>chr5:12616842-12616986
>chr5:12617113-12618123
>chr5:12618224-12619540
>chr5:12619618-12619653
>chr5:12619692-12621610
>chr5:12621750-12621868
>chr5:12621910-12622148
>chr5:12622195-12622349
>chr5:12623904-12625372
>chr5:12625449-12625634
>chr5:12625691-12626107
>chr5:12626152-12626308
>chr5:12626426-12626719
>chr5:12627950-12628351
>chr5:12628619-12628702
>chr5:12629961-12630014
>chr5:12630425-12630526
>chr5:12630904-12631007
>chr5:12631366-12631431
>chr5:12631825-12632135
>chr5:12632711-12632989
>chr5:12635948-12636070
>chr5:12636213-12636251
>chr5:12637032-12637553
>chr5:12638911-12639046
>chr5:12639148-12639196
>chr5:12639643-12640486
>chr5:12643347-12643512
>chr5:12643897-12644178
>chr5:12644264-12644726
>chr5:12645812-12645962
>chr5:12646327-12646402
>chr5:12646789-12646892
>chr5:12647110-12647185
>chr5:12647629-12648408
>chr5:12648731-12648819
>chr5:12649392-12649448
>chr5:12649716-12649803
>chr5:12649841-12649885
>chr5:12650300-12650391
>chr5:12652160-12652219
>chr5:12652643-12652711
>chr5:12652777-12653067
>chr5:12653400-12653894
>chr5:12656347-12656467
>chr5:12656561-12656708
>chr5:12656784-12656853
>chr5:12656964-12657003
>chr5:12657184-12657284
>chr5:12657385-12657498
>chr5:12657909-12658714
>chr5:12660379-12661143
>chr5:12661664-12661694
>chr5:12661737-12663353
>chr5:12663617-12668634
>chr5:12671572-12671642
>chr5:12672235-12674896
>chr5:12675573-12675678
>chr5:12675987-12676028
>chr5:12676206-12676898
>chr5:12677172-12677226
>chr5:12677617-12677710
>chr5:12678534-12678571
>chr5:12678669-12678781
>chr5:12679568-12679661
>chr5:12679764-12680139
>chr5:12681678-12681919
>chr5:12682044-12682165
>chr5:12682406-12682483
>chr5:12683243-12683435
>chr5:12683462-12684358
>chr5:12684565-12684631
>chr5:12684679-12684740
>chr5:12685510-12685861
>chr5:12686259-12686335
>chr5:12686821-12686900
>chr5:12687113-12687256
>chr5:12688180-12688342
>chr5:12689926-12690043
>chr5:12690473-12690557
>chr5:12691149-12691209
>chr5:12691626-12691689
>chr5:12692163-12692525
>chr5:12693035-12693412
>chr5:12693502-12693566
>chr5:12694190-12694528
>chr5:12694715-12694756
>chr5:12694940-12695309
>chr5:12697081-12697165
>chr5:12697484-12697960
>chr5:12698147-12698568
>chr5:12699156-12699201
>chr5:12700184-12700295
>chr5:12700646-12700741
>chr5:12702180-12702341
>chr5:12702477-12702707
>chr5:12704647-12704724
>chr5:12708059-12708236
>chr5:12708604-12708914
>chr5:12709110-12709756
>chr5:12711162-12711612
>chr5:12711813-12711869
>chr5:12714655-12714725
>chr5:12714863-12715041
>chr5:12716195-12716430
>chr5:12716544-12716624
>chr5:12716660-12716852
>chr5:12716964-12717173
>chr5:12717371-12718017
>chr5:12718256-12718656
>chr5:12718776-12718863
>chr5:12719859-12720404
>chr5:12720964-12721206
>chr5:12721286-12721354
>chr5:12722012-12722365
>chr5:12723418-12724247
>chr5:12725441-12725488
>chr5:12726774-12726992
>chr5:12727081-12727511
>chr5:12727602-12727813
>chr5:12727871-12730203
>chr5:12730739-12731595
>chr5:12731650-12732304
>chr5:12732349-12733117
>chr5:12733259-12733399
>chr5:12733761-12733857
>chr5:12734090-12734138
>chr5:12737407-12737526
>chr5:12737739-12737810
>chr5:12738523-12738583
>chr5:12738966-12739683
>chr5:12739738-12739787
>chr5:12740403-12740800
>chr5:12740863-12741400
>chr5:12741554-12742366
>chr5:12743150-12743200
>chr5:12743624-12743987
>chr5:12744619-12745109
>chr5:12745206-12745641
>chr5:12746611-12746825
>chr5:12747479-12747548
>chr5:12747843-12747965
>chr5:12749984-12750294
>chr5:12751187-12751603
>chr5:12752182-12752244
>chr5:12752369-12752620
>chr5:12752703-12752757
>chr5:12752890-12753275
>chr5:12753375-12753817
>chr5:12753928-12754187
>chr5:12754254-12754351
>chr5:12755521-12755583
>chr5:12755731-12756104
>chr5:12756219-12756291
>chr5:12757892-12758245
>chr5:12758318-12758366
>chr5:12758757-12758824
>chr5:12760205-12760312
>chr5:12760648-12760895
>chr5:12761189-12761236
>chr5:12761717-12761859
>chr5:12762172-12762380
>chr5:12762414-12762586
>chr5:12763138-12763245
>chr5:12764759-12764919
>chr5:12765314-12765724
>chr5:12766187-12767247
>chr5:12768122-12768168
>chr5:12768992-12769088
>chr5:12769129-12769400
>chr5:12769668-12769991
>chr5:12771714-12771787
>chr5:12772035-12772127
>chr5:12772274-12772929
>chr5:12773049-12773141
>chr5:12773676-12773803
>chr5:12774122-12774277
>chr5:12774687-12774758
>chr5:12774868-12775099
>chr5:12775174-12775289
>chr5:12775335-12775541
>chr5:12775607-12775718
>chr5:12775752-12775826
>chr5:12776084-12776232
>chr5:12776401-12776437
>chr5:12776589-12776715
>chr5:12776932-12777158
>chr5:12777212-12777261
>chr5:12777680-12777988
>chr5:12779983-12780223
>chr5:12781214-12781295
>chr5:12782482-12782692
>chr5:12784080-12784334
>chr5:12786156-12786223
>chr5:12786382-12786545
>chr5:12786778-12786863
>chr5:12787184-12787236
>chr5:12788498-12789519
>chr5:12789613-12789949
>chr5:12790031-12790244
>chr5:12790293-12790479
>chr5:12790558-12790662
>chr5:12790981-12791059
>chr5:12791089-12791293
>chr5:12793723-12793774
>chr5:12796170-12796860
>chr5:12797124-12797159
>chr5:12797313-12797514
>chr5:12798738-12799035
>chr5:12799268-12799415
>chr5:12801264-12801792
>chr5:12802212-12802297
>chr5:12802561-12802942
>chr5:12803368-12803477
>chr5:12804325-12804385
>chr5:12804762-12804838
>chr5:12805004-12805064
>chr5:12805116-12805217
>chr5:12805249-12805288
>chr5:12806365-12806706
>chr5:12806826-12807053
>chr5:12807611-12807658
>chr5:12808202-12808320
>chr5:12809105-12809636
>chr5:12809821-12809882
>chr5:12810103-12810418
>chr5:12811268-12811344
>chr5:12812362-12812465
>chr5:12813736-12813828
>chr5:12814420-12815070
>chr5:12815942-12816173
>chr5:12817276-12817396
>chr5:12817430-12817468
>chr5:12817544-12817585
>chr5:12818229-12818540
>chr5:12818913-12819252
>chr5:12820235-12820615
>chr5:12820829-12820872
>chr5:12821219-12822421
>chr5:12822471-12822845
>chr5:12822969-12823037
>chr5:12823080-12823975
>chr5:12824048-12824642
>chr5:12824692-12824952
>chr5:12825086-12825190
>chr5:12825284-12825507
>chr5:12825678-12826029
>chr5:12828092-12828314
>chr5:12828679-12828776
>chr5:12828867-12828941
>chr5:12830077-12830166
>chr5:12831110-12831620
>chr5:12832763-12832820
>chr5:12834045-12834363
>chr5:12834968-12835383
>chr5:12836062-12836320
>chr5:12836840-12836873
>chr5:12837122-12837315
>chr5:12839508-12839840
>chr5:12840549-12840606
>chr5:12841412-12841533
>chr5:12841879-12841988
>chr5:12842949-12843932
>chr5:12846372-12846607
>chr5:12846651-12846803
>chr5:12846870-12847442
>chr5:12847497-12847802
>chr5:12847857-12848078
>chr5:12848144-12848326
>chr5:12848392-12849421
>chr5:12850993-12851345
>chr5:12851416-12851523
>chr5:12851570-12851750
>chr5:12852405-12852614
>chr5:12852933-12853115
>chr5:12853366-12853483
>chr5:12853652-12856827
>chr5:12856856-12857004
>chr5:12857918-12859876
>chr5:12860343-12860804
>chr5:12861201-12861329
>chr5:12862724-12862777
>chr5:12863520-12863826
>chr5:12866242-12866803
>chr5:12866906-12867198
>chr5:12867288-12867349
>chr5:12867473-12868045
>chr5:12868089-12868243
>chr5:12868781-12868982
>chr5:12870259-12870513
>chr5:12871763-12872224
>chr5:12872298-12872641
>chr5:12872717-12873932
>chr5:12874002-12874965
>chr5:12875007-12875440
>chr5:12876055-12876420
>chr5:12876685-12877180
>chr5:12877237-12877287
>chr5:12877767-12877922
>chr5:12878396-12878459
>chr5:12878548-12878751
>chr5:12878837-12879073
>chr5:12879279-12879504
>chr5:12880126-12880203
>chr5:12880361-12880614
>chr5:12880692-12880856
>chr5:12881228-12881820
>chr5:12883552-12883922
>chr5:12886710-12886758
>chr5:12887310-12887592
>chr5:12887939-12888008
>chr5:12888029-12888079
>chr5:12888356-12888411
>chr5:12889847-12890036
>chr5:12890520-12890562
>chr5:12891051-12891295
>chr5:12892198-12892275
>chr5:12892797-12893109
>chr5:12893405-12893443
>chr5:12894198-12894603
>chr5:12895995-12896044
>chr5:12897221-12897297
>chr5:12897401-12897644
>chr5:12898450-12898528
>chr5:12899712-12899797
>chr5:12900111-12900186
>chr5:12900506-12900816
>chr5:12902524-12902623
>chr5:12903708-12903791
>chr5:12903932-12904079
>chr5:12904474-12905607
>chr5:12907139-12907529
>chr5:12908025-12908227
>chr5:12909601-12909656
>chr5:12911943-12912470
>chr5:12912515-12912687
>chr5:12913719-12913861
>chr5:12913901-12914013
>chr5:12914422-12914522
>chr5:12914781-12914861
>chr5:12915077-12915151
>chr5:12915799-12918816
>chr5:12918857-12921149
>chr5:12921228-12921266
>chr5:12921297-12921377
>chr5:12922235-12922979
>chr5:12923711-12923844
>chr5:12924753-12924870
>chr5:12927189-12927531
>chr5:12927572-12927632
>chr5:12927761-12927828
>chr5:12928078-12928110
>chr5:12929327-12929382
>chr5:12929607-12929647
>chr5:12931188-12931569
>chr5:12932071-12932140
>chr5:12932449-12932515
>chr5:12932846-12932925
>chr5:12933217-12933416
>chr5:12933952-12933990
>chr5:12934329-12934373
>chr5:12934447-12934500
>chr5:12934862-12935129
>chr5:12936268-12936349
>chr5:12936501-12936693
>chr5:12936979-12937142
>chr5:12938753-12940873
>chr5:12940991-12941251
>chr5:12941365-12941426
>chr5:12941666-12942859
>chr5:12942910-12942983
>chr5:12943053-12943258
>chr5:12943396-12943551
>chr5:12943601-12943930
>chr5:12945469-12946295
>chr5:12947272-12947336
>chr5:12948257-12948357
>chr5:12948654-12948860
>chr5:12949063-12949608
>chr5:12950319-12950396
>chr5:12952870-12953130
>chr5:12953405-12953538
>chr5:12953573-12954245
>chr5:12954811-12954850
>chr5:12956117-12956225
>chr5:12956935-12957122
>chr5:12957160-12957490
>chr5:12957544-12957822
>chr5:12957864-12958062
>chr5:12958091-12958828
>chr5:12958932-12959241
>chr5:12959605-12959657
>chr5:12959945-12960029
>chr5:12960576-12960700
>chr5:12962303-12962414
>chr5:12962713-12962800
>chr5:12963040-12963159
>chr5:12964442-12964850
>chr5:12966259-12966565
>chr5:12966760-12967338
>chr5:12967528-12967570
>chr5:12967750-12968737
>chr5:12968833-12969002
>chr5:12969234-12969561
>chr5:12970470-12970525
>chr5:12970766-12970840
>chr5:12971839-12971875
>chr5:12971971-12972104
>chr5:12972831-12972977
>chr5:12974166-12974363
>chr5:12974603-12974814
>chr5:12975013-12975110
>chr5:12975635-12975692
>chr5:12976024-12976101
>chr5:12976260-12976332
>chr5:12977436-12977493
>chr5:12977761-12977944
>chr5:12979302-12979725
>chr5:12980173-12980217
>chr5:12980327-12980392
>chr5:12980474-12980545
>chr5:12982349-12982444
>chr5:12982723-12982817
>chr5:12982943-12983064
>chr5:12983852-12984169
>chr5:12984268-12984450
>chr5:12984497-12984571
>chr5:12984823-12984929
>chr5:12985026-12985080
>chr5:12985276-12985354
>chr5:12985487-12985869
>chr5:12986497-12986665
>chr5:12988218-12988265
>chr5:12988641-12988767
>chr5:12989009-12989057
>chr5:12990019-12992761
>chr5:12993450-12993499
>chr5:12994066-12994158
>chr5:12994292-12994665
>chr5:12996355-12996430
>chr5:12997132-12997204
>chr5:12998630-12998753
>chr5:12999124-12999203
>chr5:12999530-12999809
>chr5:13001284-13001359
>chr5:13001457-13001837
>chr5:13005128-13005195
>chr5:13007182-13007672
>chr5:13007792-13008004
>chr5:13008066-13009832
>chr5:13010000-13010015
>chr5:13010132-13010294
>chr5:13010330-13010415
>chr5:13010469-13010620
>chr5:13011319-13011399
>chr5:13011572-13011704
>chr5:13011904-13013798
>chr5:13014028-13014278
>chr5:13014493-13014565
>chr5:13014688-13014753
>chr5:13015007-13015098
>chr5:13015214-13015572
>chr5:13015737-13016201
>chr5:13016342-13016409
>chr5:13016485-13016703
>chr5:13017684-13017957
>chr5:13019410-13019546
>chr5:13021640-13021718
>chr5:13021867-13021991
>chr5:13022237-13022395
>chr5:13023906-13023972
>chr5:13024068-13024538
>chr5:13024577-13024858
>chr5:13024921-13025012
>chr5:13025125-13025199
>chr5:13025263-13025415
>chr5:13025445-13025497
>chr5:13025546-13026093
>chr5:13026179-13026418
>chr5:13026527-13026802
>chr5:13028774-13029406
>chr5:13031336-13031399
>chr5:13032243-13032367
>chr5:13033255-13033701
>chr5:13034336-13034510
>chr5:13034690-13034736
>chr5:13034933-13034993
>chr5:13035097-13035175
>chr5:13035460-13035504
>chr5:13035638-13035846
>chr5:13035910-13036236
>chr5:13036436-13036514
>chr5:13036730-13036762
>chr5:13037165-13037331
>chr5:13037431-13037486
>chr5:13037805-13038499
>chr5:13038735-13039100
>chr5:13039618-13040460
>chr5:13040499-13041538
>chr5:13041608-13042869
>chr5:13042990-13043815
>chr5:13043873-13044085
>chr5:13044430-13044537
>chr5:13044940-13045204
>chr5:13045264-13045323
>chr5:13046893-13049198
>chr5:13049503-13049724
>chr5:13049973-13050076
>chr5:13050833-13050898
>chr5:13052122-13052462
>chr5:13053185-13053269
>chr5:13055357-13055689
>chr5:13055899-13056225
>chr5:13057389-13057934
>chr5:13057991-13058119
>chr5:13058257-13058673
>chr5:13058757-13058805
>chr5:13059175-13059344
>chr5:13059389-13060154
>chr5:13060242-13060446
>chr5:13060485-13060574
>chr5:13060864-13061808
>chr5:13061864-13062274
>chr5:13062326-13062547
>chr5:13063945-13064167
>chr5:13065020-13065163
>chr5:13065200-13065305
>chr5:13065660-13066400
>chr5:13068231-13068557
>chr5:13069858-13070387
>chr5:13070469-13070790
>chr5:13070834-13071022
>chr5:13071077-13071816
>chr5:13071884-13072245
>chr5:13072619-13073821
>chr5:13074119-13075634
>chr5:13078200-13078266
>chr5:13079651-13079698
>chr5:13080245-13080468
>chr5:13080576-13080678
>chr5:13080834-13081039
>chr5:13081172-13081317
>chr5:13081418-13081557
>chr5:13083449-13083521
>chr5:13083848-13083995
>chr5:13084287-13084325
>chr5:13085271-13085473
>chr5:13086064-13086102
>chr5:13086545-13086843
>chr5:13086968-13087351
>chr5:13088659-13088820
>chr5:13089583-13089672
>chr5:13089863-13090476
>chr5:13090620-13090697
>chr5:13090757-13090864
>chr5:13090941-13091309
>chr5:13091349-13091545
>chr5:13091658-13092190
>chr5:13092275-13092853
>chr5:13092917-13093823
>chr5:13093883-13094190
>chr5:13094652-13094943
>chr5:13094993-13095552
>chr5:13095667-13095858
>chr5:13095894-13096198
>chr5:13096376-13096943
>chr5:13097318-13097352
>chr5:13097463-13097508
>chr5:13097717-13097778
>chr5:13098061-13098405
>chr5:13099009-13099055
>chr5:13100872-13101438
>chr5:13101469-13101640
>chr5:13102989-13103336
>chr5:13104164-13104220
>chr5:13104949-13105307
>chr5:13105527-13105692
>chr5:13105724-13105826
>chr5:13109492-13109580
>chr5:13111622-13112299
>chr5:13113560-13114366
>chr5:13115890-13116466
>chr5:13117735-13117778
>chr5:13119252-13119381
>chr5:13120690-13120999
>chr5:13122352-13122528
>chr5:13122738-13122798
>chr5:13123472-13123606
>chr5:13124388-13124520
>chr5:13124641-13125952
>chr5:13126128-13127025
>chr5:13127157-13127573
>chr5:13127674-13128912
>chr5:13128960-13129129
>chr5:13129205-13129593
>chr5:13130386-13131307
>chr5:13131786-13131855
>chr5:13132778-13133182
>chr5:13133553-13133730
>chr5:13134620-13134678
>chr5:13135539-13136356
>chr5:13136520-13137923
>chr5:13138084-13138319
>chr5:13138429-13138635
>chr5:13138739-13138809
>chr5:13139255-13139319
>chr5:13139573-13140195
>chr5:13140615-13141035
>chr5:13141672-13141764
>chr5:13143315-13143460
>chr5:13144983-13145045
>chr5:13147642-13149950
>chr5:13150594-13150655
>chr5:13151382-13153833
>chr5:13153928-13154024
>chr5:13155505-13155921
>chr5:13156289-13156616
>chr5:13158121-13158854
>chr5:13158982-13159131
>chr5:13159339-13159489
>chr5:13161676-13161938
>chr5:13162535-13162606
>chr5:13163007-13163066
>chr5:13165169-13165263
>chr5:13165385-13165923
>chr5:13167221-13167334
>chr5:13168124-13168347
>chr5:13168473-13168523
>chr5:13168978-13169061
>chr5:13169400-13169437
>chr5:13170165-13170259
>chr5:13171123-13171165
>chr5:13172219-13172971
>chr5:13173055-13173117
>chr5:13173915-13174044
>chr5:13174216-13174269
>chr5:13174697-13174851
>chr5:13176238-13176304
>chr5:13178239-13178277
>chr5:13180299-13180422
>chr5:13181237-13181268
>chr5:13182043-13182216
>chr5:13182680-13182765
>chr5:13182888-13183010
>chr5:13183224-13183304
>chr5:13183386-13183546
>chr5:13184197-13184272
>chr5:13188952-13189154
>chr5:13191549-13191999
>chr5:13192926-13192963
>chr5:13195516-13198625
>chr5:13198675-13199350
>chr5:13199376-13200659
>chr5:13200778-13201340
>chr5:13201427-13202894
>chr5:13202947-13203960
>chr5:13204180-13204250
>chr5:13204362-13204426
>chr5:13204485-13204568
>chr5:13204685-13205047
>chr5:13206648-13206719
>chr5:13206966-13207075
>chr5:13207895-13208011
>chr5:13208420-13208905
>chr5:13210243-13210858
>chr5:13211307-13211363
>chr5:13212254-13212293
>chr5:13213283-13213328
>chr5:13216967-13217239
>chr5:13217390-13217648
>chr5:13217714-13217772
>chr5:13217937-13217994
>chr5:13218850-13218991
>chr5:13219118-13219251
>chr5:13219459-13219730
>chr5:13219769-13220031
>chr5:13220181-13220278
>chr5:13220548-13220704
>chr5:13220801-13220995
>chr5:13221908-13222332
>chr5:13222549-13224067
>chr5:13224121-13224306
>chr5:13224347-13226541
>chr5:13227421-13227524
>chr5:13227842-13227894
>chr5:13228539-13228626
>chr5:13229503-13229596
>chr5:13229890-13230210
>chr5:13231270-13231305
>chr5:13231510-13231593
>chr5:13233145-13233506
>chr5:13236666-13236908
>chr5:13237072-13237122
>chr5:13240105-13240156
>chr5:13242293-13242710
>chr5:13243247-13243293
>chr5:13243647-13243900
>chr5:13244040-13245853
>chr5:13247095-13247398
>chr5:13251619-13251664
>chr5:13251804-13251894
>chr5:13252567-13252629
>chr5:13253956-13254396
>chr5:13254489-13254556
>chr5:13255188-13255283
>chr5:13255328-13255396
>chr5:13255897-13256117
>chr5:13256192-13256243
>chr5:13256280-13256393
>chr5:13256864-13256910
>chr5:13257200-13257254
>chr5:13257383-13258079
>chr5:13258519-13258853
>chr5:13260445-13260485
>chr5:13262252-13262350
>chr5:13262828-13263332
>chr5:13264416-13265104
>chr5:13265287-13265458
>chr5:13265524-13266422
>chr5:13266650-13267983
>chr5:13269323-13269486
>chr5:13270548-13270609
>chr5:13270746-13270907
>chr5:13271240-13271283
>chr5:13272669-13272873
>chr5:13273724-13273873
>chr5:13276799-13277336
>chr5:13281971-13282526
>chr5:13283529-13283976
>chr5:13284060-13284275
>chr5:13284672-13285081
>chr5:13285233-13285857
>chr5:13286357-13286837
>chr5:13286972-13287099
>chr5:13288243-13289313
>chr5:13289764-13291181
>chr5:13291297-13291561
>chr5:13292984-13293225
>chr5:13293632-13293662
>chr5:13293763-13294037
>chr5:13294459-13294532
>chr5:13294597-13294861
>chr5:13295119-13298866
>chr5:13299309-13300212
>chr5:13300300-13301372
>chr5:13302717-13302757
>chr5:13303112-13303164
>chr5:13303856-13304226
>chr5:13305377-13305946
>chr5:13308740-13308957
>chr5:13309561-13310119
>chr5:13311061-13311431
>chr5:13311574-13311649
>chr5:13313248-13315301
>chr5:13317283-13317341
>chr5:13318847-13319458
>chr5:13319543-13320505
>chr5:13320588-13320741
>chr5:13321320-13321533
>chr5:13323113-13323156
>chr5:13323283-13323383
>chr5:13325678-13325756
>chr5:13326499-13326554
>chr5:13326626-13326823
>chr5:13327301-13327433
>chr5:13328949-13329172
>chr5:13329695-13330687
>chr5:13331012-13331133
>chr5:13332927-13332991
>chr5:13333089-13333165
>chr5:13334522-13335642
>chr5:13336820-13337143
>chr5:13337896-13338267
>chr5:13338451-13338750
>chr5:13338801-13338894
>chr5:13339104-13339446
>chr5:13340813-13342478
>chr5:13342659-13342824
>chr5:13343028-13343118
>chr5:13343465-13343872
>chr5:13346189-13346270
>chr5:13346975-13347368
>chr5:13348976-13349044
>chr5:13349127-13349219
>chr5:13349449-13349544
>chr5:13349884-13350004
>chr5:13351175-13351263
>chr5:13351925-13352067
>chr5:13353306-13353384
>chr5:13353997-13354169
>chr5:13354497-13354889
>chr5:13356212-13356252
>chr5:13356330-13356372
>chr5:13356844-13357609
>chr5:13357898-13357962
>chr5:13360818-13360913
>chr5:13361907-13362022
>chr5:13363287-13363544
>chr5:13363843-13363945
>chr5:13364347-13364410
>chr5:13364547-13364608
>chr5:13364734-13365177
>chr5:13365248-13365310
>chr5:13365387-13365496
>chr5:13365555-13365974
>chr5:13366015-13366400
>chr5:13366467-13367579
>chr5:13367626-13367721
>chr5:13368219-13368579
>chr5:13368683-13370535
>chr5:13370560-13370977
>chr5:13371125-13371303
>chr5:13371403-13371509
>chr5:13372455-13372900
>chr5:13373411-13373766
>chr5:13375679-13375746
>chr5:13379041-13379711
>chr5:13379791-13379915
>chr5:13382221-13382322
>chr5:13383713-13384097
>chr5:13384142-13384852
>chr5:13384914-13385113
>chr5:13385152-13385213
>chr5:13385358-13386028
>chr5:13386137-13386619
>chr5:13386719-13389899
>chr5:13389948-13390114
>chr5:13390196-13390679
>chr5:13393574-13393672
>chr5:13394972-13395348
>chr5:13395648-13395732
>chr5:13396978-13397232
>chr5:13397829-13398548
>chr5:13398605-13398989
>chr5:13402009-13402060
>chr5:13402380-13402443
>chr5:13404396-13404470
>chr5:13406304-13406355
>chr5:13407645-13408514
>chr5:13408796-13408893
>chr5:13408997-13409046
>chr5:13411631-13411875
>chr5:13412007-13412049
>chr5:13412139-13412651
>chr5:13416492-13422666
>chr5:13427280-13427802
>chr5:13428280-13428364
>chr5:13429246-13429564
>chr5:13430010-13430099
>chr5:13430225-13433735
>chr5:13433824-13433935
>chr5:13434874-13434929
>chr5:13436490-13436587
>chr5:13436994-13437138
>chr5:13437246-13438099
>chr5:13439499-13439580
>chr5:13440202-13440262
>chr5:13440692-13440759
>chr5:13441773-13441828
>chr5:13444407-13444526
>chr5:13444698-13444843
>chr5:13446366-13446538
>chr5:13447403-13447931
>chr5:13448017-13448772
>chr5:13449033-13449224
>chr5:13452519-13452613
>chr5:13452909-13453100
>chr5:13454895-13454970
>chr5:13455972-13456262
>chr5:13458569-13458629
>chr5:13460045-13460188
>chr5:13461892-13461921
>chr5:13465499-13465752
>chr5:13466165-13466478
>chr5:13466722-13467536
>chr5:13467651-13467858
>chr5:13467983-13468043
>chr5:13468397-13468805
>chr5:13469062-13469155
>chr5:13470018-13470211
>chr5:13472193-13472691
>chr5:13473818-13476049
>chr5:13476902-13476972
>chr5:13477429-13477509
>chr5:13483894-13484022
>chr5:13484334-13484452
>chr5:13484680-13484822
>chr5:13484872-13484941
>chr5:13485084-13485413
>chr5:13487231-13487451
>chr5:13487694-13488011
>chr5:13488096-13488333
>chr5:13488442-13492991
>chr5:13493162-13493579
>chr5:13494538-13495281
>chr5:13495313-13496887
>chr5:13496995-13497151
>chr5:13497185-13497447
>chr5:13497507-13497642
>chr5:13497737-13498012
>chr5:13498083-13498171
>chr5:13498815-13498882
>chr5:13499123-13499222
>chr5:13499289-13499826
>chr5:13499881-13500076
>chr5:13500519-13500560
>chr5:13500918-13500969
>chr5:13501224-13501837
>chr5:13502003-13502169
>chr5:13502807-13502913
>chr5:13504306-13504521
>chr5:13506095-13506165
>chr5:13507518-13507931
>chr5:13509530-13509811
>chr5:13511941-13512295
>chr5:13513055-13513259
>chr5:13513342-13515902
>chr5:13516532-13516754
>chr5:13516827-13516885
>chr5:13517103-13517602
>chr5:13520165-13520763
>chr5:13520883-13520922
>chr5:13521142-13521730
>chr5:13521942-13522020
>chr5:13522077-13522115
>chr5:13522610-13522675
>chr5:13522885-13522920
>chr5:13523086-13523486
>chr5:13523543-13523595
>chr5:13524286-13524672
>chr5:13524742-13524776
>chr5:13524871-13525081
>chr5:13525210-13525377
>chr5:13525499-13525585
>chr5:13525955-13526197
>chr5:13526635-13527028
>chr5:13527540-13527871
>chr5:13528617-13528653
>chr5:13530171-13530230
>chr5:13530489-13530766
>chr5:13531728-13532127
>chr5:13533182-13533278
>chr5:13534725-13535016
>chr5:13535158-13535284
>chr5:13536138-13536238
>chr5:13536623-13536846
>chr5:13537672-13538074
>chr5:13538569-13538684
>chr5:13539204-13539548
>chr5:13540106-13540168
>chr5:13543235-13543395
>chr5:13543527-13543594
>chr5:13543778-13543862
>chr5:13543916-13543999
>chr5:13544229-13544305
>chr5:13546857-13546897
>chr5:13548325-13548377
>chr5:13548605-13548701
>chr5:13549523-13549657
>chr5:13549726-13549774
>chr5:13549833-13549938
>chr5:13554443-13554771
>chr5:13554992-13555404
>chr5:13555727-13556247
>chr5:13556613-13556695
>chr5:13557608-13557760
>chr5:13557857-13558312
>chr5:13558415-13558501
>chr5:13560112-13560213
>chr5:13560451-13560492
>chr5:13560702-13560830
>chr5:13561028-13562207
>chr5:13562266-13562693
>chr5:13562787-13563198
>chr5:13563305-13563381
>chr5:13563919-13564212
>chr5:13564458-13564872
>chr5:13565021-13565606
>chr5:13565921-13566282
>chr5:13566393-13566478
>chr5:13567193-13567263
>chr5:13568336-13568898
>chr5:13575052-13575365
>chr5:13576680-13576729
>chr5:13577661-13577750
>chr5:13577891-13577947
>chr5:13578365-13579759
>chr5:13579934-13580083
>chr5:13580166-13580461
>chr5:13583479-13583535
>chr5:13583904-13584527
>chr5:13584679-13584762
>chr5:13585095-13585419
>chr5:13586584-13586655
>chr5:13586756-13587085
>chr5:13587194-13587341
>chr5:13587690-13587828
>chr5:13589497-13589807
>chr5:13591307-13591373
>chr5:13591530-13591601
>chr5:13592149-13592382
>chr5:13593600-13593652
>chr5:13595593-13595685
>chr5:13596433-13596795
>chr5:13597516-13597825
>chr5:13598607-13598640
>chr5:13599025-13599144
>chr5:13600689-13600747
>chr5:13603909-13603949
>chr5:13604215-13604636
>chr5:13605139-13605434
>chr5:13606371-13606645
>chr5:13607122-13608682
>chr5:13612286-13612580
>chr5:13613133-13613447
>chr5:13613611-13613747
>chr5:13613837-13619406
>chr5:13621480-13621765
>chr5:13622060-13622399
>chr5:13623434-13623526
>chr5:13625814-13626025
>chr5:13626117-13626367
>chr5:13626426-13626687
>chr5:13626735-13627383
>chr5:13627453-13627768
>chr5:13628255-13628610
>chr5:13628850-13629190
>chr5:13629527-13629684
>chr5:13630307-13631128
>chr5:13631184-13632005
>chr5:13633075-13633116
>chr5:13633319-13633351
>chr5:13633984-13634028
>chr5:13634366-13634739
>chr5:13635026-13635094
>chr5:13635356-13635446
>chr5:13635721-13636375
>chr5:13636475-13636610
>chr5:13636643-13636732
>chr5:13637107-13637144
>chr5:13637307-13637435
>chr5:13637743-13638103
>chr5:13638179-13638671
>chr5:13640266-13640350
>chr5:13640664-13640761
>chr5:13640960-13641006
>chr5:13641053-13641350
>chr5:13641633-13641681
>chr5:13643637-13643669
>chr5:13646441-13647071
>chr5:13648975-13649125
>chr5:13650209-13652555
>chr5:13652639-13652898
>chr5:13654144-13654459
>chr5:13655391-13656178
>chr5:13657251-13657624
>chr5:13658443-13658743
>chr5:13659203-13659250
>chr5:13660460-13660503
>chr5:13661178-13661254
>chr5:13661639-13661735
>chr5:13661971-13662202
>chr5:13664825-13664958
>chr5:13669632-13671079
>chr5:13671315-13671779
>chr5:13671855-13671907
>chr5:13672090-13672231
>chr5:13672301-13672572
>chr5:13672883-13673230
>chr5:13674793-13675458
>chr5:13676660-13676759
>chr5:13676900-13677070
>chr5:13677150-13677341
>chr5:13677522-13677798
>chr5:13678514-13678731
>chr5:13678930-13679020
>chr5:13679311-13679425
>chr5:13679482-13679573
>chr5:13680158-13680504
>chr5:13681252-13681395
>chr5:13681438-13681513
>chr5:13685695-13685962
>chr5:13686890-13687228
>chr5:13687429-13689703
>chr5:13691112-13691203
>chr5:13693658-13693698
>chr5:13694129-13694217
>chr5:13695627-13695722
>chr5:13695807-13695898
>chr5:13697911-13698287
>chr5:13698409-13698541
>chr5:13698605-13698726
>chr5:13698825-13698944
>chr5:13699297-13699793
>chr5:13701773-13701838
>chr5:13703259-13703383
>chr5:13704739-13705547
>chr5:13705593-13705659
>chr5:13705740-13705807
>chr5:13705985-13706059
>chr5:13706798-13707134
>chr5:13707211-13707657
>chr5:13709355-13709563
>chr5:13709678-13710071
>chr5:13710124-13713177
>chr5:13713246-13713387
>chr5:13713431-13713888
>chr5:13714252-13714354
>chr5:13715797-13715857
>chr5:13715885-13715990
>chr5:13719145-13719203
>chr5:13720391-13720669
>chr5:13721643-13721742
>chr5:13723541-13723711
>chr5:13724204-13724960
>chr5:13725649-13725956
>chr5:13727421-13727495
>chr5:13728998-13729050
>chr5:13729594-13729760
>chr5:13730346-13731063
>chr5:13731858-13732128
>chr5:13732212-13732305
>chr5:13732379-13732737
>chr5:13733679-13733747
>chr5:13733996-13734344
>chr5:13736409-13736734
>chr5:13737632-13738116
>chr5:13739173-13739568
>chr5:13740451-13740568
>chr5:13740819-13740978
>chr5:13742043-13742160
>chr5:13743183-13744645
>chr5:13745935-13746052
>chr5:13746879-13748906
>chr5:13749500-13749555
>chr5:13750035-13750113
>chr5:13751243-13751363
>chr5:13751834-13751889
>chr5:13752451-13752686
>chr5:13753046-13753092
>chr5:13753599-13753667
>chr5:13754016-13754114
>chr5:13754557-13755146
>chr5:13756686-13757759
>chr5:13758232-13758569
>chr5:13759196-13759310
>chr5:13759340-13759436
>chr5:13759776-13759816
>chr5:13760333-13760423
>chr5:13761306-13761613
>chr5:13764233-13764413
>chr5:13765549-13765772
>chr5:13767146-13767475
>chr5:13768116-13768487
>chr5:13769235-13769341
>chr5:13770311-13770358
>chr5:13770515-13770635
>chr5:13772350-13772399
>chr5:13773284-13773333
>chr5:13775395-13775559
>chr5:13775834-13775873
>chr5:13777489-13777578
>chr5:13778445-13778642
>chr5:13781435-13781832
>chr5:13784228-13784294
>chr5:13784911-13785355
>chr5:13785464-13785819
>chr5:13786977-13787223
>chr5:13789795-13791111
>chr5:13791552-13791643
>chr5:13792294-13792343
>chr5:13792383-13792448
>chr5:13793812-13793923
>chr5:13794678-13798234
>chr5:13798712-13799150
>chr5:13799692-13799990
>chr5:13800085-13800245
>chr5:13800870-13801475
>chr5:13802927-13802991
>chr5:13803331-13803381
>chr5:13803906-13804159
>chr5:13805210-13805605
>chr5:13805855-13805917
>chr5:13806059-13806111
>chr5:13807767-13808461
>chr5:13808670-13808988
>chr5:13809401-13809434
>chr5:13809569-13809657
>chr5:13810450-13811361
>chr5:13811974-13812072
>chr5:13812257-13812723
>chr5:13815377-13815477
>chr5:13815517-13815624
>chr5:13818290-13818470
>chr5:13820539-13820853
>chr5:13820896-13821117
>chr5:13821772-13822682
>chr5:13823502-13823599
>chr5:13824897-13825880
>chr5:13826005-13826093
>chr5:13826317-13828081
>chr5:13828972-13829006
>chr5:13831956-13832188
>chr5:13833153-13833447
>chr5:13834125-13834223
>chr5:13835020-13835515
>chr5:13835587-13835696
>chr5:13835748-13835814
>chr5:13836811-13836889
>chr5:13837197-13837250
>chr5:13837687-13837987
>chr5:13838244-13838848
>chr5:13842087-13842538
>chr5:13843393-13843637
>chr5:13845129-13845162
>chr5:13845665-13846335
>chr5:13847393-13847748
>chr5:13848358-13848929
>chr5:13849046-13849121
>chr5:13851185-13858612
>chr5:13861636-13862030
>chr5:13862373-13862507
>chr5:13863945-13864037
>chr5:13865003-13865304
>chr5:13867212-13867596
>chr5:13868165-13868275
>chr5:13871155-13871324
>chr5:13872134-13872170
>chr5:13872998-13873140
>chr5:13873285-13873377
>chr5:13873595-13873853
>chr5:13874522-13874817
>chr5:13875147-13875472
>chr5:13876814-13876864
>chr5:13877248-13877325
>chr5:13879270-13879536
>chr5:13879931-13880185
>chr5:13880238-13880424
>chr5:13880604-13882362
>chr5:13882364-13882534
>chr5:13882718-13882828
>chr5:13883154-13883239
>chr5:13883923-13884060
>chr5:13884312-13884398
>chr5:13884551-13884941
>chr5:13885190-13885315
>chr5:13886896-13886955
>chr5:13888333-13888389
>chr5:13889163-13889221
>chr5:13889576-13889644
>chr5:13890118-13890432
>chr5:13892295-13892381
>chr5:13893575-13893645
>chr5:13894949-13895285
>chr5:13896169-13896200
>chr5:13896292-13896437
>chr5:13898909-13899235
>chr5:13901566-13901736
>chr5:13901960-13902080
>chr5:13903054-13903126
>chr5:13903523-13903642
>chr5:13904099-13904243
>chr5:13904578-13904980
>chr5:13905188-13905267
>chr5:13905354-13905488
>chr5:13905609-13906141
>chr5:13906194-13906562
>chr5:13906683-13906828
>chr5:13906861-13907041
>chr5:13907138-13907616
>chr5:13909140-13909181
>chr5:13909299-13909469
>chr5:13910250-13910414
>chr5:13912403-13912701
>chr5:13918222-13918307
>chr5:13918392-13918798
>chr5:13919533-13919898
>chr5:13920990-13921107
>chr5:13921389-13921524
>chr5:13921681-13921767
>chr5:13922440-13922754
>chr5:13923756-13924063
>chr5:13924307-13924705
>chr5:13925411-13925795
>chr5:13926874-13926935
>chr5:13926969-13927177
>chr5:13927201-13927568
>chr5:13928807-13929228
>chr5:13929291-13929565
>chr5:13929908-13930079
>chr5:13930303-13930341
>chr5:13932518-13932604
>chr5:13933073-13933202
>chr5:13933308-13933378
>chr5:13933504-13933853
>chr5:13937994-13938089
>chr5:13938372-13938668
>chr5:13940610-13940655
>chr5:13941073-13941361
>chr5:13942424-13942569
>chr5:13942612-13942845
>chr5:13945590-13945912
>chr5:13947021-13947228
>chr5:13949302-13949371
>chr5:13950288-13950582
>chr5:13951177-13951546
>chr5:13952778-13952926
>chr5:13953690-13954012
>chr5:13954500-13954593
>chr5:13955001-13955415
>chr5:13955690-13955925
>chr5:13957556-13957603
>chr5:13957809-13957882
>chr5:13957951-13958060
>chr5:13958090-13958171
>chr5:13958933-13959252
>chr5:13959682-13959986
>chr5:13960705-13960776
>chr5:13961135-13961259
>chr5:13961309-13961678
>chr5:13961981-13962130
>chr5:13963107-13963954
>chr5:13965409-13965488
>chr5:13965900-13969441
>chr5:13969510-13972145
>chr5:13972183-13972281
>chr5:13972318-13973150
>chr5:13973191-13973241
>chr5:13973484-13973586
>chr5:13973680-13973775
>chr5:13973825-13973896
>chr5:13974073-13974425
>chr5:13975066-13975418
>chr5:13975770-13975811
>chr5:13975885-13976059
>chr5:13976226-13976356
>chr5:13976402-13976477
>chr5:13976550-13976791
>chr5:13977417-13977502
>chr5:13978235-13978325
>chr5:13978483-13978922
>chr5:13979732-13980244
>chr5:13982352-13982792
>chr5:13983423-13983503
>chr5:13984211-13985478
>chr5:13987565-13987895
>chr5:13988420-13989060
>chr5:13989478-13989786
>chr5:13989826-13990932
>chr5:13991456-13991664
>chr5:13995314-13995403
>chr5:13995508-13995665
>chr5:13996209-13996648
>chr5:13996710-13996879
>chr5:13997144-13997286
>chr5:13997353-13998471
>chr5:13998866-13999778
>chr5:14000093-14000283
>chr5:14000489-14001710
>chr5:14001884-14002263
>chr5:14002785-14002851
>chr5:14004572-14004650
>chr5:14004767-14004896
>chr5:14006386-14006659
>chr5:14007868-14008803
>chr5:14009814-14010000
>chr5:14010615-14010692
>chr5:14012068-14012124
>chr5:14012402-14013065
>chr5:14013101-14013189
>chr5:14013338-14013948
>chr5:14014415-14014453
>chr5:14015300-14015602
>chr5:14015648-14015741
>chr5:14015872-14016198
>chr5:14018372-14019741
>chr5:14019917-14020095
>chr5:14020673-14021824
>chr5:14022082-14022159
>chr5:14022386-14022639
>chr5:14023781-14023944
>chr5:14024256-14024341
>chr5:14024911-14025267
>chr5:14026697-14027004
>chr5:14027865-14028999
>chr5:14030930-14031213
>chr5:14032924-14033013
>chr5:14033181-14033220
>chr5:14033468-14033587
>chr5:14034344-14034722
>chr5:14037682-14037742
>chr5:14037902-14038336
>chr5:14038721-14038850
>chr5:14038921-14039172
>chr5:14039787-14039869
>chr5:14040266-14040329
>chr5:14042285-14042670
>chr5:14043104-14043193
>chr5:14043280-14043607
>chr5:14044238-14044843
>chr5:14044948-14046098
>chr5:14046832-14046909
>chr5:14047008-14047363
>chr5:14048891-14049016
>chr5:14049161-14049608
>chr5:14049848-14050051
>chr5:14050268-14051149
>chr5:14051430-14051641
>chr5:14051836-14052138
>chr5:14052375-14052458
>chr5:14052523-14052595
>chr5:14053044-14053365
>chr5:14053548-14054623
>chr5:14055924-14056039
>chr5:14056205-14056584
>chr5:14056699-14056989
>chr5:14057230-14057390
>chr5:14058027-14058598
>chr5:14058635-14058741
>chr5:14058891-14058928
>chr5:14059135-14059177
>chr5:14059268-14059934
>chr5:14061422-14061734
>chr5:14062134-14062188
>chr5:14062557-14062782
>chr5:14062873-14062951
>chr5:14063254-14063393
>chr5:14063433-14063549
>chr5:14063934-14064743
>chr5:14065327-14065401
>chr5:14066696-14067605
>chr5:14067768-14068178
>chr5:14069424-14069660
>chr5:14069711-14069995
>chr5:14070405-14070721
>chr5:14070926-14071017
>chr5:14072105-14072154
>chr5:14072775-14073103
>chr5:14073643-14073710
>chr5:14074110-14074138
>chr5:14074737-14075070
>chr5:14075358-14075542
>chr5:14076904-14077473
>chr5:14078010-14078356
>chr5:14078421-14078742
>chr5:14078796-14079018
>chr5:14079066-14079569
>chr5:14080120-14080898
>chr5:14080957-14081009
>chr5:14081156-14081292
>chr5:14081331-14081860
>chr5:14083112-14083169
>chr5:14085602-14085695
>chr5:14085921-14086273
>chr5:14086586-14086955
>chr5:14087636-14087949
>chr5:14088772-14089066
>chr5:14089656-14090083
>chr5:14090322-14090469
>chr5:14091012-14091750
>chr5:14091986-14092067
>chr5:14092466-14092777
>chr5:14095617-14096054
>chr5:14096153-14096531
>chr5:14096611-14096862
>chr5:14097195-14098436
>chr5:14098659-14098997
>chr5:14099277-14099605
>chr5:14100137-14100459
>chr5:14100956-14101882
>chr5:14103140-14103473
>chr5:14103801-14104236
>chr5:14104536-14104814
>chr5:14104911-14104974
>chr5:14105447-14105787
>chr5:14106594-14106934
>chr5:14107808-14107883
>chr5:14111616-14111707
>chr5:14111890-14112322
>chr5:14112546-14112620
>chr5:14112827-14112865
>chr5:14113149-14113199
>chr5:14113584-14113638
>chr5:14114062-14114427
>chr5:14115317-14115452
>chr5:14115930-14115987
>chr5:14116051-14116197
>chr5:14116289-14116647
>chr5:14116956-14117328
>chr5:14117964-14118063
>chr5:14120538-14120843
>chr5:14120931-14121024
>chr5:14121320-14121621
>chr5:14122598-14123202
>chr5:14124176-14124260
>chr5:14124835-14125207
>chr5:14125718-14126059
>chr5:14127232-14127549
>chr5:14128245-14128465
>chr5:14130903-14131054
>chr5:14131127-14131454
>chr5:14131500-14131794
>chr5:14133058-14133421
>chr5:14133468-14134374
>chr5:14134416-14134448
>chr5:14135403-14135447
>chr5:14135585-14135962
>chr5:14137164-14137475
>chr5:14137604-14137637
>chr5:14137955-14138128
>chr5:14138666-14138723
>chr5:14139870-14140480
>chr5:14141044-14141134
>chr5:14141223-14141350
>chr5:14141510-14141948
>chr5:14142086-14142151
>chr5:14143156-14143186
>chr5:14143558-14143615
>chr5:14144877-14144989
>chr5:14146654-14146777
>chr5:14150042-14150133
>chr5:14151364-14151431
>chr5:14152347-14152666
>chr5:14155252-14155296
>chr5:14156122-14156310
>chr5:14156407-14156447
>chr5:14157353-14157852
>chr5:14158063-14158451
>chr5:14158567-14158933
>chr5:14159563-14159868
>chr5:14160905-14161208
>chr5:14161738-14162019
>chr5:14162799-14163505
>chr5:14165090-14165564
>chr5:14165905-14166048
>chr5:14169019-14169077
>chr5:14170001-14170045
>chr5:14170529-14170918
>chr5:14172047-14172111
>chr5:14173249-14173517
>chr5:14175224-14175433
>chr5:14176031-14176829
>chr5:14179453-14179578
>chr5:14179639-14180096
>chr5:14180293-14180342
>chr5:14180534-14180821
>chr5:14181961-14182029
>chr5:14182192-14182255
>chr5:14183330-14183410
>chr5:14185143-14185209
>chr5:14185611-14185685
>chr5:14186569-14186881
>chr5:14187328-14187365
>chr5:14188296-14188374
>chr5:14189750-14190024
>chr5:14191326-14191538
>chr5:14191914-14191960
>chr5:14192228-14192534
>chr5:14193396-14193483
>chr5:14194754-14194843
>chr5:14195918-14195984
>chr5:14196098-14196446
>chr5:14196686-14196785
>chr5:14198949-14199197
>chr5:14199650-14199700
>chr5:14200177-14200221
>chr5:14200901-14201325
>chr5:14201378-14201432
>chr5:14201848-14202190
>chr5:14202222-14202908
>chr5:14203562-14203639
>chr5:14205705-14206423
>chr5:14206975-14208465
>chr5:14208655-14208712
>chr5:14208743-14208822
>chr5:14209201-14209252
>chr5:14210540-14210675
>chr5:14210878-14210970
>chr5:14211824-14212193
>chr5:14213167-14213389
>chr5:14216058-14216094
>chr5:14220014-14220244
>chr5:14220305-14221550
>chr5:14221602-14221700
>chr5:14221726-14222352
>chr5:14224065-14224214
>chr5:14225406-14225602
>chr5:14226846-14226921
>chr5:14228007-14228084
>chr5:14228764-14228917
>chr5:14231994-14232166
>chr5:14233221-14234095
>chr5:14234903-14234980
>chr5:14235791-14235967
>chr5:14236250-14236343
>chr5:14236665-14236806
>chr5:14237090-14237341
>chr5:14239118-14239178
>chr5:14242072-14242175
>chr5:14242537-14242806
>chr5:14246169-14246294
>chr5:14247781-14248097
>chr5:14250962-14251078
>chr5:14253350-14253629
>chr5:14253963-14254108
>chr5:14254180-14254402
>chr5:14255335-14255384
>chr5:14255568-14255628
>chr5:14255682-14256229
>chr5:14256271-14256413
>chr5:14262672-14262750
>chr5:14263362-14263410
>chr5:14264164-14264281
>chr5:14265380-14265479
>chr5:14265998-14266322
>chr5:14266735-14266805
>chr5:14272812-14273129
>chr5:14273498-14273619
>chr5:14274769-14274965
>chr5:14275072-14275155
>chr5:14275850-14276019
>chr5:14277154-14277268
>chr5:14277921-14278068
>chr5:14281186-14281535
>chr5:14282582-14282704
>chr5:14282929-14283029
>chr5:14287775-14287814
>chr5:14288384-14288690
>chr5:14288956-14289876
>chr5:14291518-14291830
>chr5:14293975-14294198
>chr5:14294664-14294989
>chr5:14295609-14295718
>chr5:14297397-14297499
>chr5:14300354-14300423
>chr5:14302968-14303730
>chr5:14305788-14306014
>chr5:14308214-14308799
>chr5:14308992-14309436
>chr5:14309802-14309906
>chr5:14310708-14310989
>chr5:14315231-14315556
>chr5:14317703-14318478
>chr5:14320571-14320615
>chr5:14321682-14322057
>chr5:14322115-14322195
>chr5:14325240-14325471
>chr5:14327142-14327556
>chr5:14328766-14328797
>chr5:14329283-14329469
>chr5:14329548-14329603
>chr5:14329671-14329729
>chr5:14335681-14336023
>chr5:14339068-14339253
>chr5:14340105-14340424
>chr5:14342720-14342770
>chr5:14343303-14343333
>chr5:14343416-14343516
>chr5:14343590-14343661
>chr5:14343826-14343859
>chr5:14344390-14344430
>chr5:14345568-14345907
>chr5:14347008-14347416
>chr5:14348642-14349385
>chr5:14349701-14350082
>chr5:14350665-14351128
>chr5:14353266-14353650
>chr5:14356453-14356698
>chr5:14358143-14358223
>chr5:14358498-14358563
>chr5:14359926-14360093
>chr5:14361783-14362115
>chr5:14362989-14363304
>chr5:14363494-14363586
>chr5:14370091-14370271
>chr5:14371082-14371133
>chr5:14371207-14371284
>chr5:14371548-14371947
>chr5:14372861-14373251
>chr5:14373531-14373569
>chr5:14374685-14374751
>chr5:14377243-14377552
>chr5:14378546-14378885
>chr5:14380267-14380371
>chr5:14380621-14380884
>chr5:14382681-14383204
>chr5:14384896-14384942
>chr5:14385640-14385701
>chr5:14386242-14386346
>chr5:14392115-14393538
>chr5:14394153-14394223
>chr5:14395782-14396054
>chr5:14396409-14396776
>chr5:14402980-14404110
>chr5:14409556-14409871
>chr5:14411624-14411882
>chr5:14411963-14412321
>chr5:14412888-14412970
>chr5:14415870-14415930
>chr5:14416536-14416584
>chr5:14416726-14416763
>chr5:14421183-14421615
>chr5:14421891-14421970
>chr5:14422836-14422979
>chr5:14423206-14423246
>chr5:14423944-14424073
>chr5:14425024-14425148
>chr5:14425219-14425295
>chr5:14425362-14425981
>chr5:14430675-14431045
>chr5:14431736-14432068
>chr5:14434728-14434812
>chr5:14435089-14435238
>chr5:14435268-14435356
>chr5:14435428-14435477
>chr5:14435868-14435916
>chr5:14436050-14436991
>chr5:14437240-14437344
>chr5:14437474-14437733
>chr5:14439002-14439324
>chr5:14445202-14445261
>chr5:14445855-14445956
>chr5:14446129-14446176
>chr5:14446942-14447230
>chr5:14448112-14448147
>chr5:14453922-14454235
>chr5:14454763-14456144
>chr5:14456218-14456428
>chr5:14457368-14457402
>chr5:14458283-14458369
>chr5:14459558-14459793
>chr5:14459885-14460228
>chr5:14464072-14464137
>chr5:14466938-14467161
>chr5:14467526-14467829
>chr5:14469082-14469383
>chr5:14474641-14475004
>chr5:14476504-14476920
>chr5:14477548-14477647
>chr5:14478664-14478986
>chr5:14479662-14479722
>chr5:14480808-14480966
>chr5:14481045-14481172
>chr5:14481709-14481749
>chr5:14482269-14482314
>chr5:14484194-14484252
>chr5:14484592-14484635
>chr5:14484675-14484922
>chr5:14484969-14485007
>chr5:14485381-14485461
>chr5:14485669-14486005
>chr5:14487497-14487572
>chr5:14489987-14490285
>chr5:14493387-14493446
>chr5:14493544-14493741
>chr5:14493818-14494108
>chr5:14494306-14494367
>chr5:14494422-14495443
>chr5:14495506-14496086
>chr5:14496119-14496229
>chr5:14496554-14496606
>chr5:14499652-14499714
>chr5:14499766-14500075
>chr5:14500601-14500930
>chr5:14501101-14501163
>chr5:14501863-14501904
>chr5:14502187-14502392
>chr5:14503110-14503197
>chr5:14503663-14503709
>chr5:14508458-14508507
>chr5:14509052-14509100
>chr5:14511380-14511426
>chr5:14511664-14511997
>chr5:14512162-14512279
>chr5:14512339-14512656
>chr5:14512975-14513063
>chr5:14513113-14515614
>chr5:14515886-14515981
>chr5:14516155-14516710
>chr5:14517186-14517345
>chr5:14517667-14517717
>chr5:14518452-14520212
>chr5:14520586-14520902
>chr5:14521274-14521382
>chr5:14522253-14522286
>chr5:14522382-14522701
>chr5:14523362-14523508
>chr5:14523678-14524474
>chr5:14524481-14524627
>chr5:14524708-14525122
>chr5:14526084-14526443
>chr5:14527121-14527449
>chr5:14527794-14528267
>chr5:14528440-14528755
>chr5:14529318-14529379
>chr5:14529581-14529678
>chr5:14529769-14530057
>chr5:14530322-14530375
>chr5:14530568-14530867
>chr5:14533091-14533414
>chr5:14533491-14533788
>chr5:14533798-14534187
>chr5:14535184-14535690
>chr5:14536092-14536285
>chr5:14536423-14536469
>chr5:14536515-14540106
>chr5:14540140-14541281
>chr5:14541417-14541927
>chr5:14541973-14542085
>chr5:14543306-14543543
>chr5:14545502-14545645
>chr5:14546193-14546819
>chr5:14547269-14549701
>chr5:14549753-14550070
>chr5:14551555-14552026
>chr5:14552482-14552702
>chr5:14553226-14553531
>chr5:14554208-14554660
>chr5:14555212-14555527
>chr5:14555869-14557725
>chr5:14557791-14557920
>chr5:14558112-14558237
>chr5:14558293-14558741
>chr5:14559164-14559587
>chr5:14560635-14560670
>chr5:14560783-14561077
>chr5:14561635-14561791
>chr5:14562964-14563035
>chr5:14564320-14564667
>chr5:14564979-14565072
>chr5:14565230-14567819
>chr5:14568463-14569129
>chr5:14569726-14569967
>chr5:14570148-14570199
>chr5:14570708-14571023
>chr5:14571641-14571905
>chr5:14571947-14572127
>chr5:14572274-14572345
>chr5:14572721-14573070
>chr5:14573519-14573972
>chr5:14574369-14574857
>chr5:14575423-14576332
>chr5:14576815-14577438
>chr5:14577481-14577545
>chr5:14577761-14578363
>chr5:14578499-14578666
>chr5:14579015-14579332
>chr5:14579755-14579815
>chr5:14580010-14580046
>chr5:14580652-14580792
>chr5:14581964-14581999
>chr5:14582509-14582824
>chr5:14587841-14587944
>chr5:14589436-14589484
>chr5:14589549-14589629
>chr5:14589664-14589935
>chr5:14590305-14590357
>chr5:14591880-14592067
>chr5:14596657-14596821
>chr5:14596897-14596987
>chr5:14598540-14598689
>chr5:14599146-14599509
>chr5:14600030-14600406
>chr5:14600797-14600845
>chr5:14602426-14602736
>chr5:14602983-14603250
>chr5:14603368-14603770
>chr5:14603870-14603965
>chr5:14604045-14605365
>chr5:14605437-14606445
>chr5:14606938-14607246
>chr5:14608167-14608554
>chr5:14609541-14609927
>chr5:14610807-14610935
>chr5:14611306-14611452
>chr5:14611483-14611642
>chr5:14612880-14613297
>chr5:14614272-14614366
>chr5:14617107-14617403
>chr5:14618043-14618447
>chr5:14618503-14618669
>chr5:14621462-14621551
>chr5:14621674-14621816
>chr5:14621903-14622448
>chr5:14622589-14623177
>chr5:14623258-14624011
>chr5:14624360-14624434
>chr5:14624698-14624866
>chr5:14625758-14625854
>chr5:14626944-14627083
>chr5:14627125-14627717
>chr5:14627867-14628065
>chr5:14628711-14630666
>chr5:14631392-14631756
>chr5:14631987-14632392
>chr5:14632903-14633293
>chr5:14633490-14633830
>chr5:14634009-14635766
>chr5:14636963-14637026
>chr5:14637174-14637341
>chr5:14637926-14638352
>chr5:14638413-14639121
>chr5:14641074-14643480
>chr5:14643578-14644286
>chr5:14644652-14644795
>chr5:14645419-14645559
>chr5:14647533-14648389
>chr5:14649253-14649312
>chr5:14649441-14651556
>chr5:14651611-14653389
>chr5:14653618-14653872
>chr5:14654393-14654442
>chr5:14654668-14655139
>chr5:14655739-14656218
>chr5:14656504-14656844
>chr5:14657235-14657452
>chr5:14658149-14658531
>chr5:14658636-14659027
>chr5:14659081-14660156
>chr5:14660393-14660569
>chr5:14660603-14660690
>chr5:14660732-14660823
>chr5:14661057-14661089
>chr5:14661625-14661984
>chr5:14662168-14662197
>chr5:14662630-14662671
>chr5:14662846-14662898
>chr5:14663111-14663162
>chr5:14663256-14663338
>chr5:14663381-14663443
>chr5:14667371-14667744
>chr5:14669060-14670073
>chr5:14670346-14670491
>chr5:14670572-14670862
>chr5:14670982-14671064
>chr5:14671754-14671790
>chr5:14672681-14672915
>chr5:14674467-14675190
>chr5:14677314-14677390
>chr5:14677972-14678076
>chr5:14680774-14681076
>chr5:14681788-14681833
>chr5:14682265-14682521
>chr5:14682708-14682765
>chr5:14683131-14683243
>chr5:14683960-14684056
>chr5:14685494-14685608
>chr5:14686237-14686517
>chr5:14688461-14688560
>chr5:14690404-14690750
>chr5:14691605-14692202
>chr5:14692412-14692687
>chr5:14697165-14697484
>chr5:14700524-14700706
>chr5:14704015-14704376
>chr5:14705036-14705184
>chr5:14707345-14707481
>chr5:14708890-14709202
>chr5:14709870-14709925
>chr5:14711490-14711532
>chr5:14712643-14712724
>chr5:14713151-14713236
>chr5:14715111-14715444
>chr5:14716217-14716551
>chr5:14717702-14717926
>chr5:14718537-14718893
>chr5:14721647-14721964
>chr5:14722375-14722452
>chr5:14722582-14722673
>chr5:14722933-14722975
>chr5:14723129-14723168
>chr5:14723321-14723677
>chr5:14724034-14724367
>chr5:14725717-14725970
>chr5:14727705-14727770
>chr5:14729034-14729467
>chr5:14732418-14732519
>chr5:14732703-14732837
>chr5:14734087-14734486
>chr5:14735208-14735275
>chr5:14735563-14735873
>chr5:14736411-14736554
>chr5:14738595-14738819
>chr5:14739128-14739484
>chr5:14739666-14739719
>chr5:14742296-14742343
>chr5:14746340-14746903
>chr5:14747211-14747585
>chr5:14752017-14752397
>chr5:14753773-14753830
>chr5:14754528-14754593
>chr5:14754743-14755088
>chr5:14755675-14755719
>chr5:14756774-14756852
>chr5:14757868-14758044
>chr5:14758084-14758130
>chr5:14758228-14758462
>chr5:14759458-14759922
>chr5:14760870-14761326
>chr5:14761541-14761683
>chr5:14761744-14762207
>chr5:14763709-14764076
>chr5:14766105-14766433
>chr5:14767479-14767535
>chr5:14769185-14769222
>chr5:14769406-14769529
>chr5:14770107-14770713
>chr5:14771297-14771460
>chr5:14771508-14771575
>chr5:14771633-14771975
>chr5:14774405-14774605
>chr5:14774712-14774788
>chr5:14774965-14775470
>chr5:14776996-14777326
>chr5:14780256-14780579
>chr5:14785215-14786081
>chr5:14787000-14787348
>chr5:14788939-14789254
>chr5:14789724-14790036
>chr5:14790537-14790917
>chr5:14792665-14793126
>chr5:14794460-14794498
>chr5:14795562-14795881
>chr5:14796679-14796864
>chr5:14798495-14798898
>chr5:14798980-14801118
>chr5:14802842-14802918
>chr5:14803235-14803652
>chr5:14803893-14804201
>chr5:14804985-14805625
>chr5:14806525-14806571
>chr5:14807132-14807414
>chr5:14808459-14809573
>chr5:14810149-14810467
>chr5:14812615-14812803
>chr5:14812989-14813252
>chr5:14814291-14814635
>chr5:14817871-14818095
>chr5:14818282-14818697
>chr5:14819576-14819942
>chr5:14820363-14820432
>chr5:14820811-14821143
>chr5:14822333-14822380
>chr5:14822760-14823049
>chr5:14823646-14823954
>chr5:14824153-14824261
>chr5:14825323-14825658
>chr5:14828204-14828607
>chr5:14828898-14829213
>chr5:14829791-14829852
>chr5:14830494-14830643
>chr5:14834224-14834266
>chr5:14834462-14834846
>chr5:14835671-14838494
>chr5:14841148-14841866
>chr5:14843198-14843494
>chr5:14845862-14846162
>chr5:14846705-14847033
>chr5:14847803-14849124
>chr5:14850484-14850539
>chr5:14851930-14852289
>chr5:14852510-14852654
>chr5:14853290-14853761
>chr5:14854394-14854707
>chr5:14855372-14855439
>chr5:14856028-14856288
>chr5:14857370-14857679
>chr5:14858104-14858326
>chr5:14858428-14858799
>chr5:14858996-14859381
>chr5:14860747-14861104
>chr5:14861551-14861660
>chr5:14861949-14862267
>chr5:14863001-14863048
>chr5:14863899-14864233
>chr5:14864763-14865463
>chr5:14866063-14866317
>chr5:14866857-14867185
>chr5:14867546-14867823
>chr5:14868364-14868902
>chr5:14870745-14870821
>chr5:14872275-14872317
>chr5:14873274-14873465
>chr5:14874731-14875127
>chr5:14875442-14875522
>chr5:14876567-14876703
>chr5:14877797-14877932
>chr5:14878249-14879368
>chr5:14879568-14879731
>chr5:14880044-14880205
>chr5:14881310-14881720
>chr5:14883344-14883740
>chr5:14885629-14886491
>chr5:14886541-14887246
>chr5:14887293-14887637
>chr5:14888513-14888842
>chr5:14889174-14889214
>chr5:14890450-14890528
>chr5:14890839-14890974
>chr5:14891060-14891423
>chr5:14891773-14892080
>chr5:14892659-14893364
>chr5:14893809-14893955
>chr5:14894011-14894495
>chr5:14895086-14895349
>chr5:14895852-14896221
>chr5:14896368-14896500
>chr5:14896664-14897930
>chr5:14898124-14898162
>chr5:14898436-14898735
>chr5:14898920-14900080
>chr5:14900162-14900213
>chr5:14900357-14900520
>chr5:14902070-14902366
>chr5:14903824-14903894
>chr5:14903976-14904326
>chr5:14905137-14905232
>chr5:14906745-14907467
>chr5:14907988-14908270
>chr5:14908906-14909003
>chr5:14909074-14909222
>chr5:14909379-14909499
>chr5:14910134-14910394
>chr5:14910547-14910669
>chr5:14911077-14911579
>chr5:14911614-14911700
>chr5:14911745-14911792
>chr5:14912798-14913132
>chr5:14913783-14914262
>chr5:14914308-14914511
>chr5:14914548-14914623
>chr5:14914666-14914786
>chr5:14916164-14916198
>chr5:14916338-14916398
>chr5:14916545-14916895
>chr5:14917281-14917385
>chr5:14918166-14918236
>chr5:14919165-14919496
>chr5:14919647-14919730
>chr5:14919798-14919885
>chr5:14919970-14920073
>chr5:14920197-14920284
>chr5:14920432-14920483
>chr5:14920650-14921317
>chr5:14921418-14921583
>chr5:14921663-14921989
>chr5:14923060-14923492
>chr5:14923891-14923936
>chr5:14924357-14924821
>chr5:14926396-14926712
>chr5:14927729-14928010
>chr5:14928124-14928787
>chr5:14929038-14929275
>chr5:14929472-14929911
>chr5:14930061-14930483
>chr5:14930631-14930735
>chr5:14930842-14930949
>chr5:14930995-14931389
>chr5:14931509-14932233
>chr5:14932315-14932964
>chr5:14933226-14933736
>chr5:14933803-14933907
>chr5:14934525-14934888
>chr5:14935088-14935693
>chr5:14935767-14936712
>chr5:14936814-14937060
>chr5:14937657-14937822
>chr5:14937931-14938277
>chr5:14938600-14938922
>chr5:14940266-14940577
>chr5:14941906-14942190
>chr5:14942971-14943302
>chr5:14943378-14943457
>chr5:14943815-14944187
>chr5:14947937-14947972
>chr5:14948154-14948209
>chr5:14948612-14948691
>chr5:14948790-14949323
>chr5:14950204-14950450
>chr5:14951112-14951449
>chr5:14952595-14952937
>chr5:14953306-14953344
>chr5:14954851-14954990
>chr5:14955584-14955908
>chr5:14956393-14956453
>chr5:14957037-14957444
>chr5:14957654-14957976
>chr5:14958184-14958261
>chr5:14960103-14960147
>chr5:14962314-14962425
>chr5:14963223-14963544
>chr5:14963624-14963966
>chr5:14964320-14964482
>chr5:14964666-14964742
>chr5:14964844-14965206
>chr5:14965308-14965389
>chr5:14965468-14966023
>chr5:14966683-14967047
>chr5:14969036-14969157
>chr5:14969233-14969504
>chr5:14969589-14969987
>chr5:14970130-14970219
>chr5:14970587-14970872
>chr5:14971457-14971797
>chr5:14972018-14972124
>chr5:14972461-14972605
>chr5:14972892-14973506
>chr5:14973693-14973755
>chr5:14973833-14973912
>chr5:14974098-14974143
>chr5:14974255-14974427
>chr5:14974632-14974715
>chr5:14975409-14975733
>chr5:14975924-14976046
>chr5:14976140-14976450
>chr5:14978366-14978794
>chr5:14980175-14980248
>chr5:14981665-14981857
>chr5:14981929-14982614
>chr5:14982857-14983465
>chr5:14983532-14983714
>chr5:14984594-14984728
>chr5:14985083-14985140
>chr5:14985563-14985661
>chr5:14986138-14986525
>chr5:14987050-14987319
>chr5:14987433-14987801
>chr5:14988878-14989233
>chr5:14989355-14989415
>chr5:14989838-14990030
>chr5:14990076-14990117
>chr5:14990265-14990321
>chr5:14990512-14990658
>chr5:14990693-14990757
>chr5:14990800-14991547
>chr5:14991605-14991750
>chr5:14991995-14992092
>chr5:14992357-14992623
>chr5:14992968-14994374
>chr5:14994654-14995111
>chr5:14995648-14995950
>chr5:14996523-14996904
>chr5:14997410-14997588
>chr5:14999338-14999392
>chr5:15000476-15000995
>chr5:15002160-15002243
>chr5:15003094-15003156
>chr5:15003951-15004002
>chr5:15004272-15004348
>chr5:15004404-15004457
>chr5:15005159-15005929
>chr5:15006673-15006803
>chr5:15010020-15010163
>chr5:15010815-15010872
>chr5:15011204-15011260
>chr5:15011331-15011682
>chr5:15012929-15013008
>chr5:15013190-15013555
>chr5:15014684-15014785
>chr5:15015640-15016031
>chr5:15016560-15016883
>chr5:15017136-15017495
>chr5:15017543-15017599
>chr5:15018446-15018758
>chr5:15019123-15019301
>chr5:15019411-15019452
>chr5:15020410-15020713
>chr5:15021807-15021931
>chr5:15022708-15023057
>chr5:15023240-15023269
>chr5:15024415-15024977
>chr5:15028138-15028215
>chr5:15028251-15028404
>chr5:15028706-15029093
>chr5:15029360-15029405
>chr5:15031281-15031385
>chr5:15031876-15032047
>chr5:15033241-15033773
>chr5:15033914-15034029
>chr5:15034266-15034350
>chr5:15034721-15035268
>chr5:15036243-15036507
>chr5:15038249-15038711
>chr5:15039247-15039353
>chr5:15041144-15041240
>chr5:15041511-15043049
>chr5:15043119-15043270
>chr5:15043333-15043608
>chr5:15045654-15045816
>chr5:15046282-15046322
>chr5:15046638-15047176
>chr5:15048290-15048377
>chr5:15048583-15048766
>chr5:15050319-15050601
>chr5:15050717-15051469
>chr5:15051524-15055057
>chr5:15055173-15055290
>chr5:15057780-15057932
>chr5:15058106-15061306
>chr5:15061385-15061792
>chr5:15061848-15064470
>chr5:15066017-15066140
>chr5:15066182-15067222
>chr5:15068367-15068977
>chr5:15069063-15069189
>chr5:15069217-15069493
>chr5:15069647-15069720
>chr5:15069977-15070043
>chr5:15070660-15070727
>chr5:15071549-15071674
>chr5:15071794-15071966
>chr5:15073340-15073414
>chr5:15074247-15074312
>chr5:15075735-15076089
>chr5:15076377-15076903
>chr5:15077035-15077213
>chr5:15077258-15077320
>chr5:15077456-15077511
>chr5:15078177-15078241
>chr5:15078285-15078902
>chr5:15079169-15079468
>chr5:15080160-15080422
>chr5:15081328-15081561
>chr5:15082372-15082439
>chr5:15083847-15084117
>chr5:15084557-15084586
>chr5:15085412-15085455
>chr5:15086468-15086516
>chr5:15088496-15088589
>chr5:15089447-15089764
>chr5:15091376-15091693
>chr5:15093152-15093206
>chr5:15093513-15093621
>chr5:15093762-15094086
>chr5:15094465-15094792
>chr5:15095403-15097159
>chr5:15097605-15101543
>chr5:15105265-15105338
>chr5:15105686-15105743
>chr5:15107288-15107658
>chr5:15108479-15108789
>chr5:15109076-15110011
>chr5:15114284-15114744
>chr5:15116252-15116342
>chr5:15119230-15119331
>chr5:15120866-15122711
>chr5:15123102-15123254
>chr5:15124125-15124264
>chr5:15125461-15125505
>chr5:15125606-15125841
>chr5:15125864-15126043
>chr5:15126210-15126273
>chr5:15126555-15127183
>chr5:15127229-15129518
>chr5:15129546-15131924
>chr5:15132839-15133144
>chr5:15134333-15134515
>chr5:15134613-15134668
>chr5:15135208-15135519
>chr5:15136004-15136130
>chr5:15136172-15136352
>chr5:15136986-15137681
>chr5:15137759-15137838
>chr5:15138047-15138283
>chr5:15140332-15140505
>chr5:15140581-15141137
>chr5:15141595-15141702
>chr5:15142290-15142344
>chr5:15144284-15144628
>chr5:15144825-15144927
>chr5:15144995-15145130
>chr5:15145422-15147548
>chr5:15150893-15150978
>chr5:15152903-15153881
>chr5:15154280-15155063
>chr5:15155421-15155474
>chr5:15156203-15156309
>chr5:15157001-15157039
>chr5:15157171-15157237
>chr5:15157380-15157436
>chr5:15158677-15158780
>chr5:15160690-15160815
>chr5:15161277-15161344
>chr5:15161439-15161549
>chr5:15162849-15163403
>chr5:15164316-15164591
>chr5:15165015-15165076
>chr5:15166511-15166850
>chr5:15167761-15167883
>chr5:15167942-15167989
>chr5:15169672-15169728
>chr5:15170158-15170697
>chr5:15170837-15171233
>chr5:15171710-15171745
>chr5:15171841-15171888
>chr5:15173287-15173363
>chr5:15173524-15173677
>chr5:15173730-15173978
>chr5:15174073-15174283
>chr5:15174417-15174946
>chr5:15175111-15175170
>chr5:15175217-15179494
>chr5:15179642-15179868
>chr5:15180124-15180241
>chr5:15181357-15181437
>chr5:15181778-15181839
>chr5:15183243-15183346
>chr5:15183852-15183934
>chr5:15184423-15184458
>chr5:15184857-15185006
>chr5:15185264-15185468
>chr5:15185585-15185638
>chr5:15186008-15186116
>chr5:15186185-15186664
>chr5:15186791-15186929
>chr5:15187060-15187112
>chr5:15187447-15187597
>chr5:15187737-15187795
>chr5:15189929-15190292
>chr5:15190921-15191013
>chr5:15191453-15191549
>chr5:15191656-15191786
>chr5:15192588-15193057
>chr5:15193105-15193162
>chr5:15193632-15193881
>chr5:15194274-15194708
>chr5:15195353-15195741
>chr5:15196627-15199037
>chr5:15199089-15200174
>chr5:15200222-15200898
>chr5:15201079-15202522
>chr5:15204504-15204861
>chr5:15205173-15205243
>chr5:15206124-15206210
>chr5:15207836-15207982
>chr5:15208090-15208418
>chr5:15210048-15210143
>chr5:15211355-15212976
>chr5:15213594-15213648
>chr5:15216021-15216171
>chr5:15217315-15217407
>chr5:15218349-15218390
>chr5:15219024-15219171
>chr5:15219325-15219366
>chr5:15220042-15220114
>chr5:15222883-15223091
>chr5:15223138-15223189
>chr5:15223240-15223314
>chr5:15223764-15224071
>chr5:15225548-15225896
>chr5:15226014-15227848
>chr5:15227947-15228284
>chr5:15228378-15228730
>chr5:15228826-15229758
>chr5:15230005-15230841
>chr5:15232613-15232670
>chr5:15232875-15233189
>chr5:15233415-15233501
>chr5:15235310-15235367
>chr5:15237338-15237493
>chr5:15238655-15238686
>chr5:15239247-15240186
>chr5:15240221-15241091
>chr5:15241287-15241341
>chr5:15241405-15241596
>chr5:15241832-15242034
>chr5:15242299-15242464
>chr5:15242994-15243056
>chr5:15244459-15244601
>chr5:15244960-15245027
>chr5:15245685-15245764
>chr5:15246918-15247074
>chr5:15248100-15248194
>chr5:15248445-15248561
>chr5:15249539-15249579
>chr5:15251437-15252736
>chr5:15253127-15253208
>chr5:15254173-15254220
>chr5:15256360-15256442
>chr5:15258399-15258681
>chr5:15259971-15260013
>chr5:15261176-15261215
>chr5:15261590-15261724
>chr5:15263030-15263158
>chr5:15265218-15265525
>chr5:15266943-15267092
>chr5:15267167-15267260
>chr5:15269085-15269208
>chr5:15269869-15269968
>chr5:15270352-15270729
>chr5:15271407-15277499
>chr5:15277855-15278174
>chr5:15279283-15279470
>chr5:15279904-15280131
>chr5:15280171-15280221
>chr5:15280910-15281679
>chr5:15283442-15283517
>chr5:15284272-15284310
>chr5:15287966-15288030
>chr5:15289017-15289449
>chr5:15289515-15289552
>chr5:15289883-15290187
>chr5:15291364-15291536
>chr5:15291926-15298144
>chr5:15298712-15298775
>chr5:15299045-15299342
>chr5:15300504-15300567
>chr5:15300682-15300903
>chr5:15301735-15302039
>chr5:15302488-15302851
>chr5:15305691-15307775
>chr5:15307847-15308215
>chr5:15309473-15309635
>chr5:15313980-15317273
>chr5:15319948-15320029
>chr5:15320527-15320606
>chr5:15321502-15321803
>chr5:15323305-15323444
>chr5:15325649-15325759
>chr5:15328043-15328379
>chr5:15328550-15328639
>chr5:15330086-15330195
>chr5:15330889-15331052
>chr5:15331194-15331544
>chr5:15331586-15331816
>chr5:15332073-15332186
>chr5:15332342-15333512
>chr5:15333548-15333647
>chr5:15335151-15335480
>chr5:15340034-15340274
>chr5:15340934-15341043
>chr5:15341117-15341599
>chr5:15342485-15342766
>chr5:15343263-15343720
>chr5:15344203-15344292
>chr5:15345595-15346476
>chr5:15347803-15347924
>chr5:15348775-15348849
>chr5:15351052-15351141
>chr5:15352125-15352528
>chr5:15352707-15352859
>chr5:15355480-15355859
>chr5:15356099-15362287
>chr5:15364004-15364036
>chr5:15367569-15368004
>chr5:15368087-15368175
>chr5:15368228-15368399
>chr5:15369670-15370234
>chr5:15371602-15371640
>chr5:15371998-15372364
>chr5:15372578-15372637
>chr5:15372777-15372846
>chr5:15372894-15372957
>chr5:15373450-15373802
>chr5:15377595-15378526
>chr5:15378614-15378775
>chr5:15378815-15379104
>chr5:15379184-15380106
>chr5:15380667-15381068
>chr5:15381650-15381775
>chr5:15381965-15382100
>chr5:15383766-15384209
>chr5:15384792-15384888
>chr5:15385290-15385548
>chr5:15385611-15385790
>chr5:15385824-15386153
>chr5:15387463-15387934
>chr5:15388199-15388424
>chr5:15389731-15390065
>chr5:15392534-15392861
>chr5:15393803-15393927
>chr5:15393976-15395809
>chr5:15395856-15402529
>chr5:15402603-15402816
>chr5:15403240-15403356
>chr5:15403672-15403817
>chr5:15404233-15404334
>chr5:15404595-15405175
>chr5:15405234-15405557
>chr5:15405610-15405761
>chr5:15405918-15406351
>chr5:15407263-15407745
>chr5:15407824-15408145
>chr5:15408556-15408662
>chr5:15409010-15409470
>chr5:15409732-15409827
>chr5:15410132-15410220
>chr5:15410294-15410397
>chr5:15410593-15411024
>chr5:15411078-15411200
>chr5:15411668-15411765
>chr5:15412064-15412158
>chr5:15412214-15412364
>chr5:15412650-15413641
>chr5:15413663-15415560
>chr5:15417087-15417224
>chr5:15419084-15419573
>chr5:15421645-15421740
>chr5:15423775-15424118
>chr5:15426111-15426156
>chr5:15426817-15426930
>chr5:15427512-15427609
>chr5:15427693-15427747
>chr5:15427847-15427929
>chr5:15428335-15428462
>chr5:15428977-15429042
>chr5:15429272-15429538
>chr5:15429730-15430344
>chr5:15431374-15431568
>chr5:15431673-15431873
>chr5:15432448-15432601
>chr5:15433759-15433830
>chr5:15434253-15434623
>chr5:15434702-15435225
>chr5:15435357-15435445
>chr5:15435665-15435981
>chr5:15436070-15436149
>chr5:15436664-15436870
>chr5:15437163-15437282
>chr5:15437557-15437769
>chr5:15437888-15438061
>chr5:15438162-15438280
>chr5:15438337-15438579
>chr5:15438677-15438892
>chr5:15439054-15439159
>chr5:15439201-15439241
>chr5:15439285-15439493
>chr5:15439638-15439805
>chr5:15440150-15440380
>chr5:15441736-15442027
>chr5:15443454-15443520
>chr5:15443587-15443894
>chr5:15444472-15445213
>chr5:15445313-15445524
>chr5:15446014-15446052
>chr5:15448710-15448786
>chr5:15449822-15450103
>chr5:15450915-15450951
>chr5:15451005-15451122
>chr5:15451524-15451565
>chr5:15451729-15451789
>chr5:15451908-15452326
>chr5:15453290-15453709
>chr5:15453991-15454130
>chr5:15454208-15459475
>chr5:15459588-15461506
>chr5:15461602-15462126
>chr5:15462226-15463087
>chr5:15463163-15463372
>chr5:15463507-15463577
>chr5:15463799-15463840
>chr5:15464022-15464716
>chr5:15464881-15464986
>chr5:15465086-15465202
>chr5:15465772-15465820
>chr5:15466034-15466075
>chr5:15466138-15466328
>chr5:15466372-15467028
>chr5:15467171-15467533
>chr5:15469652-15470210
>chr5:15470557-15470877
>chr5:15470949-15471241
>chr5:15472390-15472704
>chr5:15473287-15473603
>chr5:15476300-15476728
>chr5:15477186-15477231
>chr5:15477824-15478660
>chr5:15478725-15479073
>chr5:15479718-15480093
>chr5:15480148-15480209
>chr5:15482703-15482870
>chr5:15483052-15483293
>chr5:15484155-15484489
>chr5:15485417-15485543
>chr5:15485656-15485953
>chr5:15487542-15487983
>chr5:15489426-15489481
>chr5:15491052-15491380
>chr5:15492713-15492801
>chr5:15493049-15493463
>chr5:15495870-15495979
>chr5:15496116-15496228
>chr5:15496566-15496678
>chr5:15498308-15498521
>chr5:15498629-15498696
>chr5:15499217-15499320
>chr5:15501394-15501438
>chr5:15501850-15501907
>chr5:15503018-15503757
>chr5:15506022-15506158
>chr5:15506528-15506828
>chr5:15507693-15508130
>chr5:15509587-15509629
>chr5:15510758-15510835
>chr5:15516553-15517252
>chr5:15517960-15518270
>chr5:15519048-15519353
>chr5:15519809-15520365
>chr5:15522186-15522313
>chr5:15523243-15523583
>chr5:15525084-15525120
>chr5:15525435-15525486
>chr5:15527528-15527600
>chr5:15528378-15529310
>chr5:15529383-15529722
>chr5:15530561-15530671
>chr5:15533935-15534077
>chr5:15534116-15536404
>chr5:15536449-15537318
>chr5:15539941-15539997
>chr5:15540591-15540690
>chr5:15540794-15540865
>chr5:15541350-15541856
>chr5:15542221-15542309
>chr5:15543101-15543456
>chr5:15544040-15544284
>chr5:15546086-15546821
>chr5:15547686-15547727
>chr5:15548504-15549047
>chr5:15552800-15553142
>chr5:15553571-15553661
>chr5:15553842-15553904
>chr5:15555149-15555233
>chr5:15555774-15556120
>chr5:15556239-15556305
>chr5:15556408-15556514
>chr5:15556913-15557239
>chr5:15557905-15558000
>chr5:15558148-15558219
>chr5:15560916-15561023
>chr5:15561281-15561583
>chr5:15561706-15561978
>chr5:15562009-15562406
>chr5:15562455-15562549
>chr5:15562652-15562826
>chr5:15564373-15564597
>chr5:15564886-15565108
>chr5:15565349-15565470
>chr5:15565696-15565742
>chr5:15565837-15565943
>chr5:15567312-15567426
>chr5:15567590-15570553
>chr5:15570813-15571138
>chr5:15575042-15575142
>chr5:15576043-15576387
>chr5:15580002-15580204
>chr5:15580279-15580347
>chr5:15581226-15581327
>chr5:15581969-15582244
>chr5:15582951-15584936
>chr5:15585012-15585085
>chr5:15586246-15586419
>chr5:15587282-15587350
>chr5:15587622-15587656
>chr5:15587794-15587868
>chr5:15588368-15588713
>chr5:15589208-15589623
>chr5:15591134-15591452
>chr5:15591704-15592008
>chr5:15593231-15593539
>chr5:15593666-15593777
>chr5:15595575-15595646
>chr5:15596419-15596580
>chr5:15596680-15597263
>chr5:15599328-15599430
>chr5:15599812-15599896
>chr5:15600143-15600266
>chr5:15601866-15601906
>chr5:15601952-15602024
>chr5:15602061-15602205
>chr5:15602677-15603176
>chr5:15603348-15603470
>chr5:15603784-15604179
>chr5:15604338-15604656
>chr5:15605104-15605779
>chr5:15606631-15606719
>chr5:15608064-15608152
>chr5:15608471-15608612
>chr5:15608792-15608896
>chr5:15609335-15609406
>chr5:15609859-15610231
>chr5:15610812-15610916
>chr5:15611067-15611145
>chr5:15611501-15612070
>chr5:15612517-15612563
>chr5:15613767-15614122
>chr5:15614249-15614627
>chr5:15615235-15615301
>chr5:15615337-15615506
>chr5:15616527-15616573
>chr5:15617420-15617738
>chr5:15617929-15618101
>chr5:15618814-15618917
>chr5:15619026-15619167
>chr5:15619274-15619331
>chr5:15620216-15620555
>chr5:15622052-15622122
>chr5:15622170-15623006
>chr5:15623837-15623885
>chr5:15624173-15624237
>chr5:15624437-15624990
>chr5:15625085-15625178
>chr5:15625364-15625717
>chr5:15628993-15629270
>chr5:15631374-15631702
>chr5:15632399-15632860
>chr5:15632918-15633070
>chr5:15633460-15633507
>chr5:15633735-15634086
>chr5:15634216-15634623
>chr5:15634979-15635074
>chr5:15636101-15636179
>chr5:15637012-15637196
>chr5:15637602-15637709
>chr5:15639257-15639680
>chr5:15640284-15640880
>chr5:15641525-15641786
>chr5:15641839-15641911
>chr5:15641940-15642010
>chr5:15644174-15644484
>chr5:15645199-15645451
>chr5:15645566-15645688
>chr5:15646287-15646427
>chr5:15648920-15649326
>chr5:15650183-15651843
>chr5:15651945-15652669
>chr5:15652756-15653059
>chr5:15653100-15653370
>chr5:15654783-15654830
>chr5:15655194-15655529
>chr5:15656286-15656686
>chr5:15656828-15656872
>chr5:15657462-15657855
>chr5:15658298-15659267
>chr5:15660364-15660698
>chr5:15661177-15661485
>chr5:15661577-15663816
>chr5:15664426-15665142
>chr5:15666132-15666354
>chr5:15668339-15668454
>chr5:15668889-15668932
>chr5:15669916-15669953
>chr5:15670511-15670857
>chr5:15672541-15672881
>chr5:15673037-15673384
>chr5:15677161-15677569
>chr5:15678552-15678922
>chr5:15682490-15682639
>chr5:15683222-15683378
>chr5:15683988-15684059
>chr5:15684449-15684682
>chr5:15684805-15684878
>chr5:15688062-15688133
>chr5:15689510-15689603
>chr5:15689638-15689784
>chr5:15689898-15689958
>chr5:15689979-15690079
>chr5:15690386-15690821
>chr5:15692171-15692245
>chr5:15693494-15693724
>chr5:15693789-15693967
>chr5:15694004-15694130
>chr5:15698974-15699022
>chr5:15699209-15699296
>chr5:15701919-15702259
>chr5:15702553-15702628
>chr5:15702698-15703231
>chr5:15705826-15705913
>chr5:15706148-15706500
>chr5:15706667-15706707
>chr5:15707110-15707296
>chr5:15709255-15709554
>chr5:15709648-15709939
>chr5:15710558-15711221
>chr5:15711399-15711572
>chr5:15711723-15711904
>chr5:15712175-15712359
>chr5:15712392-15712536
>chr5:15712668-15712752
>chr5:15713054-15713236
>chr5:15713274-15713425
>chr5:15713637-15713756
>chr5:15713913-15714875
>chr5:15714928-15715139
>chr5:15715209-15715517
>chr5:15721493-15721559
>chr5:15721819-15722258
>chr5:15722640-15722981
>chr5:15723038-15723101
>chr5:15723374-15723420
>chr5:15724246-15724292
>chr5:15724650-15724728
>chr5:15724950-15724987
>chr5:15725116-15726048
>chr5:15726134-15726347
>chr5:15726448-15726951
>chr5:15727023-15727079
>chr5:15727387-15727681
>chr5:15727714-15727806
>chr5:15727927-15728313
>chr5:15729791-15729901
>chr5:15730487-15730553
>chr5:15731179-15731579
>chr5:15732909-15732989
>chr5:15733069-15733461
>chr5:15733821-15734103
>chr5:15734561-15734689
>chr5:15734926-15735261
>chr5:15737054-15737122
>chr5:15739368-15739503
>chr5:15739586-15739626
>chr5:15739670-15739917
>chr5:15739984-15740116
>chr5:15742726-15745264
>chr5:15745444-15745509
>chr5:15746378-15746626
>chr5:15748001-15748232
>chr5:15748352-15748929
>chr5:15748963-15749275
>chr5:15749338-15749642
>chr5:15752127-15752349
>chr5:15752697-15752770
>chr5:15754120-15754198
>chr5:15755388-15755475
>chr5:15756201-15756348
>chr5:15758312-15758409
>chr5:15759689-15759806
>chr5:15760320-15760359
>chr5:15761535-15761865
>chr5:15761927-15762041
>chr5:15762578-15762641
>chr5:15763783-15763967
>chr5:15764853-15764934
>chr5:15764936-15765032
>chr5:15765997-15766078
>chr5:15766968-15767261
>chr5:15768241-15768562
>chr5:15771756-15772070
>chr5:15772897-15773171
>chr5:15773360-15773696
>chr5:15773927-15774113
>chr5:15776056-15776141
>chr5:15777025-15777091
>chr5:15779105-15779504
>chr5:15781401-15781485
>chr5:15781802-15782608
>chr5:15784424-15784903
>chr5:15786255-15786325
>chr5:15786389-15786480
>chr5:15786863-15787116
>chr5:15787151-15787251
>chr5:15787906-15788143
>chr5:15788196-15788282
>chr5:15788667-15789162
>chr5:15793222-15793308
>chr5:15793711-15793751
>chr5:15796306-15796468
>chr5:15797931-15797977
>chr5:15798632-15798746
>chr5:15799001-15799083
>chr5:15799346-15799694
>chr5:15800552-15800593
>chr5:15800865-15800928
>chr5:15801631-15801703
>chr5:15802650-15802955
>chr5:15803466-15803638
>chr5:15804206-15805218
>chr5:15806927-15807244
>chr5:15807655-15807704
>chr5:15810254-15810596
>chr5:15811263-15814575
>chr5:15815620-15815680
>chr5:15816139-15816714
>chr5:15817478-15817871
>chr5:15818087-15818160
>chr5:15818458-15818594
>chr5:15818696-15818798
>chr5:15819415-15819552
>chr5:15820464-15820509
>chr5:15821486-15821530
>chr5:15822071-15822401
>chr5:15822750-15822807
>chr5:15822903-15822947
>chr5:15823993-15824326
>chr5:15826415-15826723
>chr5:15827189-15827268
>chr5:15827511-15827574
>chr5:15828091-15828210
>chr5:15828360-15828409
>chr5:15830181-15830531
>chr5:15832757-15833398
>chr5:15836193-15836246
>chr5:15836318-15836361
>chr5:15838167-15838252
>chr5:15838376-15838536
>chr5:15839224-15839408
>chr5:15839620-15839819
>chr5:15840216-15840307
>chr5:15840399-15840956
>chr5:15841388-15841501
>chr5:15841644-15842908
>chr5:15843860-15843979
>chr5:15845512-15846019
>chr5:15847140-15847522
>chr5:15847983-15848061
>chr5:15848360-15848680
>chr5:15849313-15849784
>chr5:15849901-15849956
>chr5:15855166-15855268
>chr5:15855994-15856600
>chr5:15856705-15856972
>chr5:15857283-15857361
>chr5:15858105-15858266
>chr5:15859318-15859860
>chr5:15862081-15862450
>chr5:15863577-15863874
>chr5:15864094-15864145
>chr5:15864251-15864314
>chr5:15865628-15865759
>chr5:15866538-15866906
>chr5:15867785-15868418
>chr5:15868909-15868943
>chr5:15869183-15869316
>chr5:15869825-15870130
>chr5:15870695-15876435
>chr5:15880695-15880764
>chr5:15880894-15881675
>chr5:15881812-15882243
>chr5:15884045-15884626
>chr5:15885713-15886027
>chr5:15886073-15886107
>chr5:15888182-15888519
>chr5:15890113-15890710
>chr5:15892750-15893158
>chr5:15894001-15894305
>chr5:15895020-15895182
>chr5:15895620-15896280
>chr5:15896868-15897158
>chr5:15899039-15899372
>chr5:15899529-15899589
>chr5:15901140-15901216
>chr5:15901300-15901501
>chr5:15903653-15903801
>chr5:15906451-15912585
>chr5:15913230-15913374
>chr5:15914105-15914419
>chr5:15915178-15915400
>chr5:15915585-15915625
>chr5:15916191-15916278
>chr5:15917364-15917724
>chr5:15917932-15918267
>chr5:15919403-15919550
>chr5:15919974-15920269
>chr5:15920506-15920824
>chr5:15920944-15921492
>chr5:15921621-15922204
>chr5:15922778-15922835
>chr5:15923490-15923581
>chr5:15924618-15924925
>chr5:15925848-15926095
>chr5:15926160-15926414
>chr5:15927483-15927852
>chr5:15928704-15928848
>chr5:15929350-15929655
>chr5:15932196-15932242
>chr5:15933965-15934361
>chr5:15934464-15934530
>chr5:15935240-15935492
>chr5:15940390-15940587
>chr5:15942019-15942393
>chr5:15942477-15942544
>chr5:15942903-15943117
>chr5:15943143-15943222
>chr5:15944962-15945287
>chr5:15945363-15945664
>chr5:15947702-15947841
>chr5:15949189-15949619
>chr5:15949963-15950344
>chr5:15950753-15950802
>chr5:15952254-15952336
>chr5:15952596-15952940
>chr5:15953441-15953493
>chr5:15953741-15954021
>chr5:15957793-15957971
>chr5:15958129-15958192
>chr5:15958943-15958996
>chr5:15960744-15960870
>chr5:15961338-15961458
>chr5:15961560-15962000
>chr5:15962073-15962549
>chr5:15962593-15963010
>chr5:15963055-15963752
>chr5:15963837-15964147
>chr5:15964210-15964374
>chr5:15964438-15964845
>chr5:15965598-15965946
>chr5:15967329-15967467
>chr5:15968719-15969041
>chr5:15970246-15970413
>chr5:15971400-15971508
>chr5:15973245-15973287
>chr5:15973431-15973537
>chr5:15973787-15973996
>chr5:15974359-15974397
>chr5:15974548-15975093
>chr5:15975195-15975332
>chr5:15975524-15975911
>chr5:15976555-15977400
>chr5:15978462-15978566
>chr5:15978826-15978862
>chr5:15978976-15979111
>chr5:15979255-15979297
>chr5:15981718-15981931
>chr5:15982828-15982940
>chr5:15983291-15983528
>chr5:15983569-15984120
>chr5:15985395-15985446
>chr5:15985535-15985920
>chr5:15986460-15986519
>chr5:15986817-15987963
>chr5:15988035-15988994
>chr5:15989045-15989286
>chr5:15989310-15989671
>chr5:15989828-15990001
>chr5:15990032-15990449
>chr5:15990554-15990995
>chr5:15991066-15991197
>chr5:15991560-15992131
>chr5:15995694-15995859
>chr5:15999627-15999725
>chr5:16000082-16000227
>chr5:16000923-16000989
>chr5:16001071-16002703
>chr5:16003405-16003463
>chr5:16006563-16006886
>chr5:16006958-16007029
>chr5:16008995-16009089
>chr5:16009931-16010000
>chr5:16010000-16010112
>chr5:16010444-16010597
>chr5:16011216-16011659
>chr5:16011739-16012271
>chr5:16012324-16012595
>chr5:16012681-16013131
>chr5:16013187-16013543
>chr5:16013587-16013809
>chr5:16016235-16016281
>chr5:16018672-16018724
>chr5:16020166-16020295
>chr5:16020912-16021047
>chr5:16022329-16022446
>chr5:16023369-16023444
>chr5:16024153-16024938
>chr5:16026111-16026300
>chr5:16026542-16026601
>chr5:16027145-16027243
>chr5:16027698-16028041
>chr5:16028500-16028566
>chr5:16028680-16028732
>chr5:16030185-16030686
>chr5:16030849-16030925
>chr5:16032725-16033094
>chr5:16033565-16033734
>chr5:16036120-16036186
>chr5:16037082-16037127
>chr5:16037244-16037286
>chr5:16037433-16037486
>chr5:16037854-16037898
>chr5:16038279-16038323
>chr5:16038450-16038532
>chr5:16038675-16038839
>chr5:16039665-16040118
>chr5:16040524-16041026
>chr5:16041673-16042022
>chr5:16044661-16044705
>chr5:16045586-16045644
>chr5:16047134-16047242
>chr5:16047391-16047755
>chr5:16049409-16049629
>chr5:16050006-16050475
>chr5:16051779-16051857
>chr5:16052012-16052717
>chr5:16052917-16052973
>chr5:16053028-16053635
>chr5:16054344-16054403
>chr5:16054759-16054890
>chr5:16055161-16055597
>chr5:16056551-16056700
>chr5:16057841-16057914
>chr5:16058518-16058559
>chr5:16058880-16059018
>chr5:16059227-16059327
>chr5:16060418-16060870
>chr5:16062038-16062741
>chr5:16063004-16063126
>chr5:16063307-16063652
>chr5:16063879-16064211
>chr5:16065104-16065407
>chr5:16065496-16065546
>chr5:16067322-16067377
>chr5:16068968-16069046
>chr5:16071279-16071395
>chr5:16071934-16072107
>chr5:16072345-16072585
>chr5:16073547-16073673
>chr5:16073873-16074517
>chr5:16076268-16076360
>chr5:16081265-16081306
>chr5:16081406-16081497
>chr5:16084291-16084716
>chr5:16085668-16085986
>chr5:16087486-16087579
>chr5:16087907-16088001
>chr5:16089574-16089614
>chr5:16089623-16089685
>chr5:16089989-16090087
>chr5:16091512-16091595
>chr5:16092505-16092813
>chr5:16094439-16094548
>chr5:16094781-16094977
>chr5:16095430-16095513
>chr5:16096035-16096119
>chr5:16097623-16097655
>chr5:16097819-16097917
>chr5:16097939-16097982
>chr5:16098416-16098952
>chr5:16099406-16099472
>chr5:16099544-16099633
>chr5:16101227-16101432
>chr5:16102307-16102379
>chr5:16102445-16102878
>chr5:16104237-16104298
>chr5:16104348-16104544
>chr5:16104689-16104742
>chr5:16104817-16104999
>chr5:16106616-16106847
>chr5:16107503-16107609
>chr5:16107652-16108401
>chr5:16108572-16108689
>chr5:16109015-16109202
>chr5:16109362-16109425
>chr5:16109538-16109638
>chr5:16109717-16109775
>chr5:16110162-16110267
>chr5:16110794-16113067
>chr5:16113655-16113904
>chr5:16113970-16114214
>chr5:16114384-16114448
>chr5:16114633-16114795
>chr5:16115618-16115952
>chr5:16117593-16117741
>chr5:16119079-16119461
>chr5:16120905-16120934
>chr5:16121449-16121510
>chr5:16123202-16123545
>chr5:16128748-16128859
>chr5:16132751-16132897
>chr5:16133489-16133889
>chr5:16134304-16134345
>chr5:16134498-16134541
>chr5:16134973-16135046
>chr5:16135390-16135460
>chr5:16135545-16135596
>chr5:16135803-16135887
>chr5:16136982-16137063
>chr5:16137168-16138370
>chr5:16138422-16139486
>chr5:16139923-16140123
>chr5:16140161-16140371
>chr5:16140734-16140954
>chr5:16142673-16143064
>chr5:16143101-16143148
>chr5:16145205-16145295
>chr5:16145356-16145552
>chr5:16147355-16147400
>chr5:16148796-16148839
>chr5:16149815-16149872
>chr5:16151840-16151924
>chr5:16154715-16154799
>chr5:16155414-16155509
>chr5:16155764-16155804
>chr5:16156654-16156932
>chr5:16156974-16159083
>chr5:16159180-16159226
>chr5:16159637-16159692
>chr5:16160128-16160496
>chr5:16161022-16161228
>chr5:16162665-16162787
>chr5:16163590-16163679
>chr5:16163729-16163788
>chr5:16163943-16164148
>chr5:16164199-16164417
>chr5:16165478-16165735
>chr5:16166864-16166944
>chr5:16167041-16167256
>chr5:16167464-16167506
>chr5:16167860-16167925
>chr5:16168870-16168914
>chr5:16171089-16171274
>chr5:16171547-16171627
>chr5:16174967-16175105
>chr5:16179466-16179500
>chr5:16179640-16179693
>chr5:16182754-16183062
>chr5:16185386-16185572
>chr5:16186946-16187057
>chr5:16187970-16188263
>chr5:16189080-16189142
>chr5:16189223-16189994
>chr5:16190227-16190285
>chr5:16190908-16191029
>chr5:16191126-16191239
>chr5:16191751-16191884
>chr5:16192759-16192927
>chr5:16193388-16193596
>chr5:16193658-16193836
>chr5:16194009-16194113
>chr5:16194319-16195130
>chr5:16195780-16202757
>chr5:16203189-16203851
>chr5:16204620-16204661
>chr5:16204940-16205238
>chr5:16207406-16207523
>chr5:16207832-16208015
>chr5:16208139-16208510
>chr5:16208915-16209235
>chr5:16212654-16212697
>chr5:16212887-16214122
>chr5:16214170-16214652
>chr5:16215026-16215342
>chr5:16216401-16216690
>chr5:16216864-16216976
>chr5:16218754-16218806
>chr5:16218881-16219184
>chr5:16219233-16219807
>chr5:16220666-16221016
>chr5:16221147-16221259
>chr5:16222221-16222372
>chr5:16223548-16223687
>chr5:16224735-16224778
>chr5:16227562-16227941
>chr5:16229048-16229371
>chr5:16229732-16230084
>chr5:16231402-16231476
>chr5:16235035-16235133
>chr5:16237178-16237331
>chr5:16239175-16239277
>chr5:16239543-16240586
>chr5:16241203-16241261
>chr5:16241361-16241406
>chr5:16242011-16243566
>chr5:16243612-16243722
>chr5:16244669-16244849
>chr5:16246930-16247004
>chr5:16250897-16250930
>chr5:16251062-16251231
>chr5:16251673-16251935
>chr5:16252184-16252520
>chr5:16253308-16253460
>chr5:16253711-16254103
>chr5:16254632-16254741
>chr5:16255334-16256102
>chr5:16258635-16258928
>chr5:16259178-16259232
>chr5:16263028-16263072
>chr5:16263813-16264494
>chr5:16264585-16264756
>chr5:16265327-16265386
>chr5:16265513-16265798
>chr5:16266828-16267184
>chr5:16267753-16267807
>chr5:16267924-16268225
>chr5:16268305-16268458
>chr5:16269185-16269500
>chr5:16269798-16269851
>chr5:16270451-16271610
>chr5:16273557-16273803
>chr5:16273907-16273945
>chr5:16274891-16275149
>chr5:16275350-16275596
>chr5:16275640-16275819
>chr5:16276170-16277911
>chr5:16278042-16279009
>chr5:16279175-16279307
>chr5:16279674-16279810
>chr5:16279971-16280550
>chr5:16281070-16281580
>chr5:16281917-16281989
>chr5:16284466-16284522
>chr5:16284766-16285184
>chr5:16285355-16285540
>chr5:16285842-16286270
>chr5:16287636-16287692
>chr5:16289079-16289212
>chr5:16290463-16291410
>chr5:16291868-16291987
>chr5:16292064-16292247
>chr5:16292426-16292682
>chr5:16292724-16292774
>chr5:16293250-16293317
>chr5:16293574-16293608
>chr5:16294127-16294169
>chr5:16294659-16294699
>chr5:16295292-16295404
>chr5:16295768-16299940
>chr5:16301552-16301627
>chr5:16302190-16302223
>chr5:16302829-16303183
>chr5:16303328-16303628
>chr5:16304330-16304434
>chr5:16304632-16304747
>chr5:16307162-16307200
>chr5:16307238-16307340
>chr5:16309051-16309552
>chr5:16309877-16309920
>chr5:16310417-16310526
>chr5:16311696-16311782
>chr5:16314177-16314263
>chr5:16314329-16314926
>chr5:16314990-16315050
>chr5:16316691-16316766
>chr5:16317525-16318876
>chr5:16318918-16319105
>chr5:16319197-16319479
>chr5:16319997-16320159
>chr5:16321122-16321223
>chr5:16322354-16322521
>chr5:16323646-16323698
>chr5:16327352-16327397
>chr5:16327585-16327762
>chr5:16328072-16328236
>chr5:16328310-16328671
>chr5:16328728-16328887
>chr5:16328994-16329880
>chr5:16329927-16330148
>chr5:16330274-16331116
>chr5:16331379-16333858
>chr5:16333936-16335128
>chr5:16335405-16341483
>chr5:16341748-16341927
>chr5:16342023-16342101
>chr5:16342942-16343245
>chr5:16343870-16344196
>chr5:16344910-16344988
>chr5:16345332-16345954
>chr5:16346798-16347231
>chr5:16348097-16348130
>chr5:16348325-16348657
>chr5:16349713-16349819
>chr5:16350650-16350689
>chr5:16350797-16350859
>chr5:16351077-16351132
>chr5:16351621-16351660
>chr5:16351883-16352229
>chr5:16352528-16354684
>chr5:16354904-16354941
>chr5:16355216-16355530
>chr5:16355859-16356013
>chr5:16356298-16356873
>chr5:16356971-16357002
>chr5:16357084-16357125
>chr5:16357496-16360187
>chr5:16360733-16360778
>chr5:16360861-16361135
>chr5:16361192-16361300
>chr5:16362181-16362293
>chr5:16362416-16362465
>chr5:16362592-16362843
>chr5:16363446-16363521
>chr5:16364373-16364862
>chr5:16366014-16366081
>chr5:16366951-16367102
>chr5:16367598-16367646
>chr5:16368479-16368623
>chr5:16370674-16370715
>chr5:16370944-16370986
>chr5:16372618-16372767
>chr5:16372907-16373386
>chr5:16373948-16373990
>chr5:16376499-16376852
>chr5:16377341-16377740
>chr5:16378184-16378231
>chr5:16378432-16378494
>chr5:16379771-16379876
>chr5:16380190-16380453
>chr5:16380548-16380603
>chr5:16381056-16381197
>chr5:16381284-16381327
>chr5:16381594-16381976
>chr5:16382079-16382173
>chr5:16383403-16383473
>chr5:16383993-16384048
>chr5:16384188-16384313
>chr5:16386021-16386122
>chr5:16388259-16388311
>chr5:16388405-16389787
>chr5:16390866-16390929
>chr5:16391272-16391344
>chr5:16393682-16394096
>chr5:16394325-16394716
>chr5:16394881-16401083
>chr5:16401128-16401866
>chr5:16401943-16402725
>chr5:16402965-16403396
>chr5:16404302-16404735
>chr5:16406282-16406736
>chr5:16407297-16407606
>chr5:16407681-16408004
>chr5:16408390-16408466
>chr5:16409795-16410129
>chr5:16411576-16411658
>chr5:16412639-16412719
>chr5:16412879-16412942
>chr5:16414193-16414231
>chr5:16416038-16416278
>chr5:16416344-16416904
>chr5:16417887-16418296
>chr5:16418974-16419033
>chr5:16419184-16419250
>chr5:16419469-16419828
>chr5:16419964-16425430
>chr5:16426110-16426153
>chr5:16426318-16426385
>chr5:16427284-16427441
>chr5:16428127-16428177
>chr5:16428722-16428822
>chr5:16428899-16429053
>chr5:16429285-16429613
>chr5:16429632-16429923
>chr5:16430457-16430713
>chr5:16432569-16432686
>chr5:16433401-16433530
>chr5:16435651-16435909
>chr5:16435992-16437443
>chr5:16439111-16439390
>chr5:16439446-16439977
>chr5:16441979-16442102
>chr5:16442144-16442182
>chr5:16444096-16444193
>chr5:16445628-16445702
>chr5:16445934-16445984
>chr5:16446465-16446738
>chr5:16447862-16448240
>chr5:16448498-16448868
>chr5:16449024-16449104
>chr5:16449730-16450039
>chr5:16452530-16452594
>chr5:16453329-16453431
>chr5:16453534-16453605
>chr5:16453744-16453912
>chr5:16454199-16454522
>chr5:16456124-16456265
>chr5:16459320-16459421
>chr5:16459594-16459663
>chr5:16459741-16459868
>chr5:16459994-16460247
>chr5:16460303-16460368
>chr5:16460516-16460749
>chr5:16462382-16462642
>chr5:16464168-16464243
>chr5:16464357-16464511
>chr5:16465042-16465091
>chr5:16466659-16466983
>chr5:16467721-16467751
>chr5:16467850-16467910
>chr5:16469496-16469919
>chr5:16470444-16470587
>chr5:16470803-16470850
>chr5:16470888-16471027
>chr5:16471066-16471126
>chr5:16474166-16474214
>chr5:16474339-16474475
>chr5:16474644-16474716
>chr5:16476511-16476956
>chr5:16477109-16477335
>chr5:16477407-16477531
>chr5:16478332-16478446
>chr5:16479989-16480538
>chr5:16480620-16480687
>chr5:16480764-16480835
>chr5:16485340-16485462
>chr5:16488702-16488740
>chr5:16488796-16489143
>chr5:16489977-16490041
>chr5:16491733-16491896
>chr5:16492093-16492154
>chr5:16494337-16495812
>chr5:16496816-16496917
>chr5:16497150-16497218
>chr5:16498163-16499139
>chr5:16501176-16501295
>chr5:16501516-16501859
>chr5:16501922-16502264
>chr5:16503385-16503745
>chr5:16503866-16504354
>chr5:16506461-16506690
>chr5:16509713-16510060
>chr5:16510430-16510828
>chr5:16511102-16511168
>chr5:16511360-16511485
>chr5:16511649-16511993
>chr5:16514494-16515288
>chr5:16516791-16516971
>chr5:16517742-16517786
>chr5:16517935-16518422
>chr5:16518488-16518597
>chr5:16520291-16520735
>chr5:16522689-16523109
>chr5:16526683-16526764
>chr5:16527235-16527279
>chr5:16527795-16528113
>chr5:16530331-16530442
>chr5:16530585-16531028
>chr5:16532237-16532498
>chr5:16533038-16533380
>chr5:16534157-16534297
>chr5:16534825-16534955
>chr5:16535305-16535364
>chr5:16535569-16536041
>chr5:16537412-16537811
>chr5:16538668-16538978
>chr5:16541086-16541149
>chr5:16541220-16541825
>chr5:16543023-16544365
>chr5:16544735-16544785
>chr5:16545169-16545252
>chr5:16545507-16545622
>chr5:16546151-16546474
>chr5:16548247-16548279
>chr5:16548841-16548907
>chr5:16550711-16550897
>chr5:16550955-16551198
>chr5:16551681-16551767
>chr5:16551839-16551898
>chr5:16553456-16553617
>chr5:16554998-16555480
>chr5:16556144-16556453
>chr5:16556565-16556605
>chr5:16556820-16557138
>chr5:16557834-16558497
>chr5:16561212-16561551
>chr5:16562030-16562344
>chr5:16562675-16562718
>chr5:16562813-16562927
>chr5:16563024-16563076
>chr5:16563244-16563563
>chr5:16567581-16567993
>chr5:16568261-16568720
>chr5:16568903-16568953
>chr5:16570828-16570895
>chr5:16571526-16571596
>chr5:16572181-16572556
>chr5:16572894-16573220
>chr5:16573629-16574047
>chr5:16574637-16574718
>chr5:16575959-16576022
>chr5:16576204-16576921
>chr5:16577633-16578061
>chr5:16578178-16578244
>chr5:16578362-16578439
>chr5:16579255-16579311
>chr5:16579435-16579578
>chr5:16579627-16579999
>chr5:16581273-16581340
>chr5:16581816-16581989
>chr5:16583196-16583535
>chr5:16583953-16584321
>chr5:16584378-16584432
>chr5:16585613-16585978
>chr5:16586721-16587011
>chr5:16588023-16588063
>chr5:16588139-16588421
>chr5:16589361-16589678
>chr5:16590780-16590978
>chr5:16592169-16593071
>chr5:16593398-16593586
>chr5:16594429-16594756
>chr5:16597175-16597234
>chr5:16598891-16598997
>chr5:16599029-16599251
>chr5:16599464-16599528
>chr5:16600034-16600307
>chr5:16601055-16601750
>chr5:16602719-16603047
>chr5:16605683-16605977
>chr5:16606899-16607029
>chr5:16607326-16607637
>chr5:16607835-16608189
>chr5:16610448-16611396
>chr5:16611673-16611704
>chr5:16611814-16612088
>chr5:16612510-16612585
>chr5:16612707-16612784
>chr5:16614615-16614713
>chr5:16615057-16615459
>chr5:16617658-16617812
>chr5:16620196-16620570
>chr5:16621617-16621681
>chr5:16622704-16623162
>chr5:16623254-16623436
>chr5:16623526-16623895
>chr5:16624018-16624797
>chr5:16624891-16625013
>chr5:16625144-16625237
>chr5:16628037-16628239
>chr5:16628696-16629246
>chr5:16629674-16629763
>chr5:16630042-16630342
>chr5:16631201-16631344
>chr5:16631590-16631624
>chr5:16632217-16632492
>chr5:16632667-16638760
>chr5:16639022-16639397
>chr5:16640116-16640327
>chr5:16640398-16640561
>chr5:16640763-16641105
>chr5:16643423-16643757
>chr5:16643872-16644190
>chr5:16644821-16645835
>chr5:16645900-16649685
>chr5:16650379-16650691
>chr5:16651203-16654729
>chr5:16655925-16656265
>chr5:16657866-16658225
>chr5:16658784-16659142
>chr5:16660220-16660342
>chr5:16660585-16660829
>chr5:16661786-16661949
>chr5:16662298-16663020
>chr5:16663484-16663950
>chr5:16664905-16665242
>chr5:16666207-16666247
>chr5:16669206-16669509
>chr5:16669865-16669970
>chr5:16672007-16672312
>chr5:16674175-16674544
>chr5:16675450-16675764
>chr5:16676407-16676859
>chr5:16677402-16678071
>chr5:16678304-16678607
>chr5:16679508-16679826
>chr5:16680441-16680504
>chr5:16680781-16681040
>chr5:16684123-16684581
>chr5:16684764-16685077
>chr5:16685204-16685675
>chr5:16686225-16686501
>chr5:16686564-16686835
>chr5:16687037-16687402
>chr5:16688459-16688763
>chr5:16689205-16689323
>chr5:16690036-16690270
>chr5:16690549-16690602
>chr5:16690963-16691328
>chr5:16691410-16691709
>chr5:16692124-16692451
>chr5:16693000-16693290
>chr5:16695046-16695347
>chr5:16696491-16696888
>chr5:16697412-16697710
>chr5:16697765-16697859
>chr5:16698062-16698412
>chr5:16698618-16698929
>chr5:16699039-16699111
>chr5:16699669-16699841
>chr5:16700331-16700700
>chr5:16701955-16702088
>chr5:16702939-16703000
>chr5:16703588-16703913
>chr5:16704011-16704341
>chr5:16705852-16706329
>chr5:16706921-16707295
>chr5:16708564-16708866
>chr5:16709635-16709729
>chr5:16710008-16710045
>chr5:16711497-16711800
>chr5:16711972-16712148
>chr5:16713542-16713576
>chr5:16713994-16714046
>chr5:16714605-16715131
>chr5:16715318-16716081
>chr5:16716831-16717183
>chr5:16717762-16719335
>chr5:16719673-16720044
>chr5:16720393-16720762
>chr5:16720884-16720982
>chr5:16722505-16722759
>chr5:16722928-16723571
>chr5:16723616-16723803
>chr5:16723922-16724054
>chr5:16724332-16724367
>chr5:16725055-16725400
>chr5:16725801-16726093
>chr5:16726279-16726306
>chr5:16726422-16726479
>chr5:16726853-16726902
>chr5:16727050-16727155
>chr5:16728984-16729019
>chr5:16729403-16729758
>chr5:16731032-16731652
>chr5:16732184-16732269
>chr5:16732850-16733176
>chr5:16734549-16734827
>chr5:16735416-16735720
>chr5:16738240-16738322
>chr5:16738500-16738922
>chr5:16738992-16739183
>chr5:16740388-16740437
>chr5:16742542-16743118
>chr5:16743358-16743649
>chr5:16743932-16744048
>chr5:16744651-16744745
>chr5:16745050-16745727
>chr5:16745929-16746484
>chr5:16747631-16748648
>chr5:16749217-16749508
>chr5:16750712-16751051
>chr5:16751464-16751821
>chr5:16752272-16752589
>chr5:16753140-16753775
>chr5:16753961-16754164
>chr5:16754415-16754489
>chr5:16754977-16755014
>chr5:16755146-16755473
>chr5:16756043-16756373
>chr5:16756817-16757352
>chr5:16757642-16757953
>chr5:16758656-16758770
>chr5:16758928-16759219
>chr5:16760166-16760498
>chr5:16760533-16760649
>chr5:16760956-16761293
>chr5:16761628-16761937
>chr5:16762639-16762979
>chr5:16763863-16764170
>chr5:16764673-16765507
>chr5:16765639-16765672
>chr5:16766433-16767530
>chr5:16767599-16768040
>chr5:16768650-16768988
>chr5:16769293-16769636
>chr5:16769917-16770265
>chr5:16770756-16771071
>chr5:16771533-16772460
>chr5:16773010-16773274
>chr5:16773465-16773839
>chr5:16774383-16774780
>chr5:16775351-16776198
>chr5:16777831-16778153
>chr5:16778646-16779039
>chr5:16779797-16780234
>chr5:16781097-16781522
>chr5:16782275-16782446
>chr5:16785585-16785909
>chr5:16786503-16786536
>chr5:16786620-16786735
>chr5:16786783-16786822
>chr5:16786875-16787162
>chr5:16787820-16788157
>chr5:16788351-16788386
>chr5:16789127-16789276
>chr5:16789517-16789822
>chr5:16790376-16790775
>chr5:16790871-16790942
>chr5:16792093-16792198
>chr5:16792530-16792601
>chr5:16793290-16793957
>chr5:16795057-16795118
>chr5:16795213-16795851
>chr5:16795907-16796507
>chr5:16796767-16796961
>chr5:16797170-16797731
>chr5:16797855-16798019
>chr5:16798124-16798362
>chr5:16798657-16798766
>chr5:16799492-16799798
>chr5:16800290-16800437
>chr5:16801200-16801515
>chr5:16801714-16802219
>chr5:16802372-16802700
>chr5:16802830-16803453
>chr5:16804603-16804935
>chr5:16805169-16805498
>chr5:16805985-16806685
>chr5:16808185-16808528
>chr5:16808659-16809041
>chr5:16810506-16811112
>chr5:16811544-16811852
>chr5:16813237-16813620
>chr5:16813921-16814000
>chr5:16814134-16814471
>chr5:16814964-16815159
>chr5:16815268-16815378
>chr5:16816050-16816365
>chr5:16816514-16817123
>chr5:16817572-16817641
>chr5:16818327-16818737
>chr5:16818881-16818939
>chr5:16820051-16820107
>chr5:16820676-16820734
>chr5:16820795-16821192
>chr5:16821417-16821771
>chr5:16822075-16822334
>chr5:16822644-16823020
>chr5:16823150-16823796
>chr5:16824579-16824911
>chr5:16825711-16826196
>chr5:16827281-16827593
>chr5:16828345-16828888
>chr5:16829205-16829269
>chr5:16829882-16830256
>chr5:16830746-16830922
>chr5:16831028-16832222
>chr5:16833150-16833516
>chr5:16834892-16835477
>chr5:16836733-16836883
>chr5:16836990-16837698
>chr5:16837853-16838495
>chr5:16838581-16838649
>chr5:16838712-16839137
>chr5:16839192-16839929
>chr5:16840121-16840468
>chr5:16840782-16841139
>chr5:16842636-16842959
>chr5:16844932-16844986
>chr5:16845395-16845455
>chr5:16845563-16845989
>chr5:16846783-16847927
>chr5:16848174-16848488
>chr5:16848967-16849121
>chr5:16850258-16850630
>chr5:16850811-16851123
>chr5:16851766-16852162
>chr5:16853082-16853395
>chr5:16854260-16855058
>chr5:16856275-16856565
>chr5:16857500-16857592
>chr5:16858144-16858207
>chr5:16858671-16858972
>chr5:16859124-16859798
>chr5:16860749-16860796
>chr5:16861276-16861592
>chr5:16863720-16864160
>chr5:16865545-16866077
>chr5:16868317-16868666
>chr5:16868923-16869979
>chr5:16870451-16870513
>chr5:16870613-16870926
>chr5:16871083-16871157
>chr5:16871331-16871623
>chr5:16872258-16874644
>chr5:16874713-16875188
>chr5:16875839-16876215
>chr5:16876566-16877235
>chr5:16878634-16879014
>chr5:16879892-16880207
>chr5:16882275-16882388
>chr5:16882617-16882738
>chr5:16882920-16883240
>chr5:16884079-16884470
>chr5:16885341-16885715
>chr5:16886580-16886967
>chr5:16887482-16887876
>chr5:16888239-16888783
>chr5:16888892-16889596
>chr5:16890234-16891671
>chr5:16892355-16892667
>chr5:16892886-16893224
>chr5:16893253-16893660
>chr5:16893998-16894072
>chr5:16895898-16895972
>chr5:16896186-16896636
>chr5:16896920-16897053
>chr5:16898208-16898313
>chr5:16898402-16898717
>chr5:16898869-16899156
>chr5:16899294-16900043
>chr5:16900741-16901065
>chr5:16902025-16902800
>chr5:16903126-16903432
>chr5:16904000-16904168
>chr5:16904335-16904377
>chr5:16904477-16905020
>chr5:16906437-16906482
>chr5:16906824-16907150
>chr5:16907948-16908556
>chr5:16908798-16910118
>chr5:16910191-16910391
>chr5:16911071-16911186
>chr5:16911362-16912188
>chr5:16915662-16915961
>chr5:16917404-16917472
>chr5:16917570-16917869
>chr5:16918465-16918805
>chr5:16919095-16919409
>chr5:16919582-16920360
>chr5:16920826-16921162
>chr5:16921610-16921663
>chr5:16921725-16921766
>chr5:16921925-16922232
>chr5:16922746-16923078
>chr5:16923288-16923627
>chr5:16923795-16924116
>chr5:16924815-16925320
>chr5:16925464-16925715
>chr5:16925851-16925966
>chr5:16926000-16926233
>chr5:16926412-16926699
>chr5:16927284-16927628
>chr5:16928168-16928480
>chr5:16928555-16928876
>chr5:16928949-16929258
>chr5:16929489-16929591
>chr5:16929729-16929855
>chr5:16930982-16931318
>chr5:16932291-16932385
>chr5:16932826-16933065
>chr5:16933142-16933188
>chr5:16936297-16936386
>chr5:16938049-16938132
>chr5:16938480-16938555
>chr5:16939589-16939639
>chr5:16940785-16941911
>chr5:16941974-16942434
>chr5:16942704-16943044
>chr5:16943817-16944290
>chr5:16944696-16945193
>chr5:16945258-16945882
>chr5:16945976-16947121
>chr5:16947304-16947669
>chr5:16947975-16948336
>chr5:16948684-16949175
>chr5:16949216-16949330
>chr5:16949654-16951115
>chr5:16951250-16951563
>chr5:16951662-16952059
>chr5:16952119-16952443
>chr5:16952776-16953079
>chr5:16953567-16953700
>chr5:16953979-16954781
>chr5:16954872-16954938
>chr5:16955251-16956081
>chr5:16956207-16956297
>chr5:16956710-16957090
>chr5:16957287-16957753
>chr5:16958002-16959369
>chr5:16959497-16960296
>chr5:16960950-16961251
>chr5:16961420-16961867
>chr5:16962045-16962370
>chr5:16962410-16962518
>chr5:16963380-16964063
>chr5:16964205-16964498
>chr5:16964538-16964851
>chr5:16966134-16966765
>chr5:16967079-16967208
>chr5:16967248-16967569
>chr5:16967668-16967993
>chr5:16968064-16968655
>chr5:16968883-16969254
>chr5:16969393-16970140
>chr5:16970724-16971598
>chr5:16972335-16972816
>chr5:16972984-16973565
>chr5:16973940-16974266
>chr5:16974773-16975017
>chr5:16975279-16975834
>chr5:16975955-16976258
>chr5:16977092-16977787
>chr5:16978421-16979191
>chr5:16979343-16979917
>chr5:16980233-16980985
>chr5:16981094-16981194
>chr5:16981402-16981756
>chr5:16981915-16982224
>chr5:16982363-16982926
>chr5:16983579-16983904
>chr5:16984382-16984685
>chr5:16984927-16985680
>chr5:16986770-16987233
>chr5:16987429-16987466
>chr5:16988078-16988542
>chr5:16989420-16989758
>chr5:16989841-16991564
>chr5:16991666-16992020
>chr5:16992802-16993165
>chr5:16993384-16993539
>chr5:16993616-16993657
>chr5:16993754-16994315
>chr5:16996211-16997164
>chr5:16997557-16997881
>chr5:16998035-16998378
>chr5:16998503-16999455
>chr5:16999571-17000215
>chr5:17000889-17001222
>chr5:17002414-17002839
>chr5:17003135-17003349
>chr5:17003896-17004181
>chr5:17005771-17006041
>chr5:17006629-17006911
>chr5:17007189-17007476
>chr5:17007923-17008481
>chr5:17008545-17008711
>chr5:17008914-17009227
>chr5:17009350-17009435
>chr5:17009485-17010163
>chr5:17010413-17010873
>chr5:17010927-17011078
>chr5:17011163-17011630
>chr5:17011845-17012134
>chr5:17012731-17013069
>chr5:17013386-17013662
>chr5:17014262-17014775
>chr5:17014945-17015296
>chr5:17015466-17015796
>chr5:17015907-17016851
>chr5:17017019-17017474
>chr5:17017541-17018232
>chr5:17019345-17019623
>chr5:17020001-17020691
>chr5:17020888-17021146
>chr5:17022587-17023307
>chr5:17023695-17024471
>chr5:17025157-17025344
>chr5:17025435-17025493
>chr5:17025599-17026077
>chr5:17026806-17027254
>chr5:17027653-17031203
>chr5:17031510-17034507
>chr5:17034554-17034866
>chr5:17035138-17035435
>chr5:17035707-17035867
>chr5:17036079-17037058
>chr5:17038107-17038493
>chr5:17039030-17039426
>chr5:17039792-17040454
>chr5:17041370-17041844
>chr5:17042450-17042781
>chr5:17043192-17043417
>chr5:17043613-17043707
>chr5:17043969-17044160
>chr5:17044466-17044773
>chr5:17045144-17045519
>chr5:17045654-17045838
>chr5:17045962-17046296
>chr5:17046580-17046922
>chr5:17047012-17047348
>chr5:17048022-17048087
>chr5:17048111-17048452
>chr5:17048603-17049226
>chr5:17049536-17050171
>chr5:17050237-17050342
>chr5:17050739-17050849
>chr5:17051054-17051184
>chr5:17051251-17053547
>chr5:17054322-17054622
>chr5:17055258-17055811
>chr5:17056604-17057287
>chr5:17058003-17058519
>chr5:17058585-17058630
>chr5:17058688-17058988
>chr5:17059354-17059762
>chr5:17060189-17060500
>chr5:17061333-17061712
>chr5:17061792-17061886
>chr5:17062030-17062262
>chr5:17062378-17063603
>chr5:17063693-17063975
>chr5:17064709-17064846
>chr5:17065108-17065476
>chr5:17065866-17066758
>chr5:17066931-17067108
>chr5:17067172-17067238
>chr5:17067378-17067700
>chr5:17068261-17068959
>chr5:17069022-17069494
>chr5:17071788-17072015
>chr5:17072425-17073313
>chr5:17073590-17074407
>chr5:17074573-17074940
>chr5:17075004-17075071
>chr5:17075771-17076926
>chr5:17077002-17077448
>chr5:17078440-17078809
>chr5:17080651-17080985
>chr5:17081535-17082087
>chr5:17082118-17082847
>chr5:17083201-17083714
>chr5:17084073-17085166
>chr5:17085368-17085701
>chr5:17086287-17086358
>chr5:17086413-17087101
>chr5:17087633-17087976
>chr5:17088605-17089046
>chr5:17089077-17089209
>chr5:17089615-17089784
>chr5:17090485-17091074
>chr5:17091896-17092215
>chr5:17093015-17093060
>chr5:17093145-17093547
>chr5:17093737-17094068
>chr5:17094110-17094655
>chr5:17095386-17096369
>chr5:17096832-17096879
>chr5:17097500-17097648
>chr5:17097709-17098324
>chr5:17098543-17098873
>chr5:17099068-17099360
>chr5:17099496-17100061
>chr5:17100222-17100255
>chr5:17100321-17101760
>chr5:17102484-17102588
>chr5:17102696-17103046
>chr5:17103087-17103434
>chr5:17104040-17104726
>chr5:17104965-17105087
>chr5:17105237-17105527
>chr5:17105608-17105749
>chr5:17106445-17106578
>chr5:17106974-17107275
>chr5:17107682-17108343
>chr5:17108761-17109106
>chr5:17109254-17109574
>chr5:17109763-17109955
>chr5:17110082-17110224
>chr5:17111487-17111881
>chr5:17112330-17112809
>chr5:17112863-17113500
>chr5:17114997-17115042
>chr5:17115295-17115381
>chr5:17116457-17116753
>chr5:17116798-17117115
>chr5:17117182-17117529
>chr5:17117575-17117682
>chr5:17118171-17118562
>chr5:17119037-17119094
>chr5:17119174-17119888
>chr5:17120060-17120145
>chr5:17121121-17121757
>chr5:17122394-17123024
>chr5:17123678-17124044
>chr5:17124131-17124189
>chr5:17124796-17125278
>chr5:17125431-17125751
>chr5:17126266-17126605
>chr5:17127349-17127763
>chr5:17127878-17127927
>chr5:17128758-17129092
>chr5:17129999-17131056
>chr5:17132203-17132581
>chr5:17133626-17133931
>chr5:17134031-17134610
>chr5:17134679-17135016
>chr5:17135393-17135837
>chr5:17135919-17136155
>chr5:17136274-17136382
>chr5:17136886-17136928
>chr5:17137208-17137836
>chr5:17137928-17138260
>chr5:17138538-17138918
>chr5:17139798-17139976
>chr5:17140167-17141191
>chr5:17141252-17141897
>chr5:17142664-17143363
>chr5:17143798-17144107
>chr5:17144245-17144557
>chr5:17144726-17144835
>chr5:17144945-17144985
>chr5:17145426-17145784
>chr5:17146579-17147099
>chr5:17148200-17148492
>chr5:17148752-17149589
>chr5:17150101-17150411
>chr5:17150943-17151570
>chr5:17152200-17152277
>chr5:17153104-17153430
>chr5:17153857-17154189
>chr5:17154480-17154525
>chr5:17156297-17156627
>chr5:17156988-17157042
>chr5:17158615-17158933
>chr5:17159223-17159405
>chr5:17159449-17159610
>chr5:17159776-17159878
>chr5:17160230-17160526
>chr5:17160585-17160920
>chr5:17161097-17161420
>chr5:17161768-17161974
>chr5:17162028-17162808
>chr5:17163044-17163105
>chr5:17163475-17163519
>chr5:17163800-17164066
>chr5:17164133-17164186
>chr5:17165207-17165302
>chr5:17165628-17165948
>chr5:17166356-17166465
>chr5:17166571-17166970
>chr5:17168559-17169285
>chr5:17170041-17170345
>chr5:17170989-17172107
>chr5:17172862-17172931
>chr5:17173110-17173591
>chr5:17174146-17174662
>chr5:17174741-17174885
>chr5:17175367-17175656
>chr5:17176036-17176358
>chr5:17177074-17177381
>chr5:17177619-17177719
>chr5:17178407-17178448
>chr5:17179271-17179614
>chr5:17180009-17180419
>chr5:17182013-17182422
>chr5:17182990-17183057
>chr5:17183482-17183618
>chr5:17184336-17184580
>chr5:17185122-17185563
>chr5:17185641-17185703
>chr5:17186893-17186964
>chr5:17187108-17187164
>chr5:17188969-17189431
>chr5:17191568-17191887
>chr5:17193063-17193397
>chr5:17193756-17193860
>chr5:17193942-17194097
>chr5:17194344-17194708
>chr5:17195890-17196189
>chr5:17197096-17197149
>chr5:17197903-17198200
>chr5:17198557-17198626
>chr5:17198847-17199166
>chr5:17201205-17201475
>chr5:17201663-17202007
>chr5:17202610-17202942
>chr5:17203082-17203456
>chr5:17204953-17205336
>chr5:17206191-17206249
>chr5:17206471-17206762
>chr5:17206783-17207385
>chr5:17207512-17207745
>chr5:17207941-17208193
>chr5:17208262-17208602
>chr5:17209119-17210015
>chr5:17210542-17210861
>chr5:17212109-17213006
>chr5:17213733-17213797
>chr5:17214646-17214764
>chr5:17214943-17214985
>chr5:17215499-17215635
>chr5:17216644-17216687
>chr5:17217043-17217194
>chr5:17217245-17217593
>chr5:17222700-17222744
>chr5:17226860-17227725
>chr5:17229673-17230073
>chr5:17230550-17230869
>chr5:17231651-17231683
>chr5:17233753-17234180
>chr5:17235247-17235567
>chr5:17235971-17236140
>chr5:17236261-17236567
>chr5:17237052-17237370
>chr5:17237625-17237913
>chr5:17239082-17239398
>chr5:17240080-17240850
>chr5:17241119-17241494
>chr5:17242477-17242584
>chr5:17243159-17243455
>chr5:17244686-17245422
>chr5:17245671-17245795
>chr5:17246194-17246506
>chr5:17246911-17247218
>chr5:17249928-17250271
>chr5:17250580-17250926
>chr5:17251120-17251418
>chr5:17252332-17252478
>chr5:17252677-17252779
>chr5:17252857-17252930
>chr5:17252981-17253017
>chr5:17253129-17253540
>chr5:17259018-17259461
>chr5:17260863-17261064
>chr5:17262845-17263438
>chr5:17264210-17264319
>chr5:17266517-17266844
>chr5:17267420-17267861
>chr5:17269917-17270328
>chr5:17270576-17270628
>chr5:17271100-17271424
>chr5:17271739-17272129
>chr5:17274025-17274101
>chr5:17274813-17275059
>chr5:17275933-17276049
>chr5:17276718-17276884
>chr5:17276972-17277127
>chr5:17280094-17280428
>chr5:17280685-17281072
>chr5:17281235-17281466
>chr5:17281540-17281915
>chr5:17282602-17282657
>chr5:17283002-17283140
>chr5:17283507-17283836
>chr5:17284496-17284812
>chr5:17285199-17286160
>chr5:17286448-17286550
>chr5:17286880-17287443
>chr5:17288408-17288904
>chr5:17289270-17289574
>chr5:17290258-17290324
>chr5:17290899-17291272
>chr5:17291427-17291531
>chr5:17292086-17292422
>chr5:17292724-17292800
>chr5:17292872-17293216
>chr5:17293673-17293974
>chr5:17294617-17294917
>chr5:17295216-17295642
>chr5:17296648-17296832
>chr5:17296887-17297229
>chr5:17297354-17297601
>chr5:17298005-17298333
>chr5:17299492-17299798
>chr5:17300714-17301064
>chr5:17301299-17301389
>chr5:17301764-17301808
>chr5:17303058-17303184
>chr5:17303237-17303338
>chr5:17303867-17304164
>chr5:17304349-17304395
>chr5:17304690-17304766
>chr5:17307035-17307102
>chr5:17307317-17307902
>chr5:17307958-17308276
>chr5:17308386-17309249
>chr5:17309365-17309447
>chr5:17309737-17310142
>chr5:17310687-17311022
>chr5:17311117-17312342
>chr5:17312799-17312984
>chr5:17313082-17313188
>chr5:17313584-17314717
>chr5:17315862-17316257
>chr5:17316448-17316495
>chr5:17316615-17316737
>chr5:17318369-17318682
>chr5:17318908-17319307
>chr5:17319876-17320233
>chr5:17321097-17321429
>chr5:17321754-17322472
>chr5:17322511-17322983
>chr5:17323064-17323430
>chr5:17323473-17323802
>chr5:17324794-17324984
>chr5:17325094-17325310
>chr5:17326187-17326521
>chr5:17328161-17328319
>chr5:17329343-17329412
>chr5:17330327-17330396
>chr5:17330971-17331249
>chr5:17331291-17331723
>chr5:17332007-17332324
>chr5:17332605-17332903
>chr5:17333003-17333372
>chr5:17333462-17333740
>chr5:17334021-17334068
>chr5:17334259-17334760
>chr5:17335332-17335450
>chr5:17335509-17335654
>chr5:17336355-17336658
>chr5:17336752-17337129
>chr5:17338065-17338130
>chr5:17339321-17339744
>chr5:17340285-17340355
>chr5:17341854-17342208
>chr5:17342339-17342643
>chr5:17342702-17343092
>chr5:17343231-17343527
>chr5:17344012-17344084
>chr5:17344370-17345049
>chr5:17345588-17345937
>chr5:17346008-17346643
>chr5:17347649-17348028
>chr5:17348638-17348959
>chr5:17350180-17350667
>chr5:17350712-17350799
>chr5:17351461-17351614
>chr5:17352826-17353156
>chr5:17353731-17354446
>chr5:17354472-17354619
>chr5:17354765-17355251
>chr5:17355419-17355468
>chr5:17355605-17355971
>chr5:17356093-17356367
>chr5:17356426-17356639
>chr5:17356870-17358038
>chr5:17358383-17358489
>chr5:17358665-17358792
>chr5:17359160-17359245
>chr5:17360944-17360976
>chr5:17361041-17361401
>chr5:17361806-17362571
>chr5:17363563-17364175
>chr5:17364700-17364775
>chr5:17366381-17366681
>chr5:17366780-17366961
>chr5:17367484-17367531
>chr5:17368570-17369044
>chr5:17369706-17370344
>chr5:17371302-17371628
>chr5:17371772-17373273
>chr5:17375204-17375262
>chr5:17375692-17377106
>chr5:17377436-17377871
>chr5:17379927-17380071
>chr5:17381387-17381663
>chr5:17382360-17382467
>chr5:17382978-17383267
>chr5:17385355-17385407
>chr5:17385611-17386789
>chr5:17388001-17388617
>chr5:17389226-17390772
>chr5:17392105-17392428
>chr5:17392675-17392749
>chr5:17393676-17393995
>chr5:17394423-17394631
>chr5:17394672-17394706
>chr5:17395547-17395621
>chr5:17395837-17396243
>chr5:17396842-17397569
>chr5:17397761-17397900
>chr5:17398008-17398038
>chr5:17398070-17398206
>chr5:17400231-17400322
>chr5:17400685-17400816
>chr5:17401571-17401638
>chr5:17403036-17403108
>chr5:17407173-17407510
>chr5:17408113-17408436
>chr5:17408734-17408766
>chr5:17409312-17409410
>chr5:17409555-17410007
>chr5:17410344-17410405
>chr5:17410838-17410904
>chr5:17411266-17411346
>chr5:17414704-17414932
>chr5:17415222-17415266
>chr5:17415864-17418286
>chr5:17418377-17419420
>chr5:17421097-17421521
>chr5:17421985-17422450
>chr5:17423373-17423409
>chr5:17423591-17423653
>chr5:17425464-17425552
>chr5:17427059-17427103
>chr5:17427327-17427626
>chr5:17427984-17428028
>chr5:17431192-17431319
>chr5:17431511-17431589
>chr5:17431804-17432388
>chr5:17434513-17434944
>chr5:17435060-17435251
>chr5:17435454-17435761
>chr5:17437675-17437981
>chr5:17439208-17439585
>chr5:17441741-17441863
>chr5:17442512-17442573
>chr5:17442710-17443145
>chr5:17443216-17443398
>chr5:17443632-17443934
>chr5:17445541-17445619
>chr5:17446281-17446405
>chr5:17448237-17448287
>chr5:17448822-17449470
>chr5:17449503-17449598
>chr5:17450722-17451134
>chr5:17451258-17451651
>chr5:17451880-17451918
>chr5:17452102-17452207
>chr5:17453273-17453421
>chr5:17455095-17455185
>chr5:17456420-17457049
>chr5:17457425-17463422
>chr5:17463457-17463492
>chr5:17463580-17464008
>chr5:17464063-17464598
>chr5:17464671-17464781
>chr5:17464839-17464904
>chr5:17464990-17465107
>chr5:17466409-17466444
>chr5:17466558-17467175
>chr5:17468970-17469078
>chr5:17469109-17469207
>chr5:17469398-17469432
>chr5:17471292-17476347
>chr5:17476389-17477094
>chr5:17478047-17478274
>chr5:17478495-17478822
>chr5:17479363-17479396
>chr5:17479937-17480232
>chr5:17480770-17480955
>chr5:17481083-17481120
>chr5:17481323-17481362
>chr5:17482405-17482474
>chr5:17483011-17483379
>chr5:17485047-17485102
>chr5:17485973-17486873
>chr5:17487621-17487979
>chr5:17491426-17491741
>chr5:17492887-17493249
>chr5:17493400-17493501
>chr5:17493932-17493978
>chr5:17494347-17494446
>chr5:17495095-17495176
>chr5:17495312-17495369
>chr5:17496329-17496402
>chr5:17496547-17497232
>chr5:17497643-17499020
>chr5:17499339-17499525
>chr5:17499588-17499679
>chr5:17500789-17501470
>chr5:17502162-17502282
>chr5:17503294-17503428
>chr5:17503607-17503689
>chr5:17504225-17505299
>chr5:17505737-17505790
>chr5:17506527-17506702
>chr5:17506740-17506820
>chr5:17508664-17509165
>chr5:17509569-17509695
>chr5:17510027-17510147
>chr5:17510463-17510722
>chr5:17512832-17513139
>chr5:17513931-17514259
>chr5:17514508-17514795
>chr5:17515127-17515195
>chr5:17515832-17516135
>chr5:17516641-17516795
>chr5:17516916-17517340
>chr5:17517543-17530548
>chr5:17580548-17582241
>chr5:17582311-17598364
>chr5:17598442-17599621
>chr5:17600633-17600751
>chr5:17601388-17601469
>chr5:17602630-17602820
>chr5:17602861-17603798
>chr5:17603897-17604177
>chr5:17604218-17604312
>chr5:17604354-17604625
>chr5:17604714-17605458
>chr5:17605860-17605979
>chr5:17606140-17606232
>chr5:17606676-17606754
>chr5:17607293-17608094
>chr5:17608300-17608610
>chr5:17609513-17610549
>chr5:17610599-17610831
>chr5:17610923-17611664
>chr5:17612346-17612584
>chr5:17613505-17614229
>chr5:17616280-17616430
>chr5:17616957-17618044
>chr5:17618454-17618533
>chr5:17619179-17619409
>chr5:17621944-17622032
>chr5:17622197-17622254
>chr5:17622377-17622521
>chr5:17622583-17623048
>chr5:17623287-17623412
>chr5:17624179-17624420
>chr5:17625893-17625932
>chr5:17626560-17626864
>chr5:17627656-17627983
>chr5:17628235-17628303
>chr5:17628386-17628525
>chr5:17628856-17628904
>chr5:17629564-17629867
>chr5:17629928-17630065
>chr5:17630379-17630595
>chr5:17630670-17633383
>chr5:17633458-17633524
>chr5:17633790-17633841
>chr5:17634098-17634257
>chr5:17634423-17634785
>chr5:17634869-17635080
>chr5:17635527-17635610
>chr5:17635917-17636036
>chr5:17636984-17637700
>chr5:17638856-17638933
>chr5:17639673-17639717
>chr5:17639792-17639886
>chr5:17640145-17640228
>chr5:17640301-17640444
>chr5:17640483-17641301
>chr5:17641744-17641854
>chr5:17642586-17642757
>chr5:17642797-17642936
>chr5:17643198-17643281
>chr5:17643453-17647300
>chr5:17647433-17647567
>chr5:17649101-17649192
>chr5:17649292-17649489
>chr5:17649642-17649690
>chr5:17651913-17652405
>chr5:17653821-17654410
>chr5:17655196-17655511
>chr5:17656904-17657033
>chr5:17657134-17661566
>chr5:17661600-17662127
>chr5:17662236-17662474
>chr5:17662528-17662591
>chr5:17662709-17662808
>chr5:17662899-17663187
>chr5:17663324-17663491
>chr5:17663676-17664411
>chr5:17664491-17665262
>chr5:17665733-17665854
>chr5:17665928-17666029
>chr5:17666345-17667362
>chr5:17667503-17667544
>chr5:17667627-17668149
>chr5:17670241-17670542
>chr5:17671359-17671733
>chr5:17672474-17672601
>chr5:17672918-17672980
>chr5:17674044-17674295
>chr5:17674353-17674420
>chr5:17675405-17675455
>chr5:17676061-17676183
>chr5:17676429-17676933
>chr5:17676978-17677394
>chr5:17677859-17677929
>chr5:17678844-17679097
>chr5:17679162-17679275
>chr5:17679410-17679498
>chr5:17679687-17679773
>chr5:17679808-17679891
>chr5:17679992-17680337
>chr5:17680500-17680597
>chr5:17680631-17680690
>chr5:17680759-17680946
>chr5:17681275-17681319
>chr5:17681514-17681719
>chr5:17682355-17683174
>chr5:17683223-17683574
>chr5:17683684-17683844
>chr5:17684306-17684461
>chr5:17684511-17684582
>chr5:17684665-17684856
>chr5:17685090-17685127
>chr5:17685540-17685590
>chr5:17685801-17686122
>chr5:17687349-17687380
>chr5:17687810-17687867
>chr5:17689015-17689739
>chr5:17691018-17691099
>chr5:17691278-17691340
>chr5:17692801-17693134
>chr5:17695901-17696261
>chr5:17698209-17698283
>chr5:17698566-17698621
>chr5:17699752-17699954
>chr5:17700391-17701077
>chr5:17701501-17702467
>chr5:17703434-17703508
>chr5:17706216-17706339
>chr5:17706654-17706758
>chr5:17706826-17706855
>chr5:17707370-17708174
>chr5:17708236-17708308
>chr5:17708874-17709120
>chr5:17710819-17710879
>chr5:17712005-17712089
>chr5:17712450-17712509
>chr5:17713814-17713868
>chr5:17714020-17716063
>chr5:17716706-17717173
>chr5:17717377-17717474
>chr5:17718306-17718617
>chr5:17719315-17719623
>chr5:17720814-17720858
>chr5:17725315-17725408
>chr5:17725824-17725943
>chr5:17726096-17726230
>chr5:17727495-17727563
>chr5:17728644-17728726
>chr5:17729154-17729506
>chr5:17730885-17731277
>chr5:17734860-17735144
>chr5:17735548-17735601
>chr5:17736190-17736526
>chr5:17736630-17736677
>chr5:17737564-17737940
>chr5:17741086-17741126
>chr5:17741580-17741944
>chr5:17742884-17743090
>chr5:17746176-17746536
>chr5:17749086-17749124
>chr5:17749393-17755761
>chr5:17758698-17758932
>chr5:17759816-17759935
>chr5:17763636-17764017
>chr5:17764166-17764212
>chr5:17765232-17765339
>chr5:17765721-17766045
>chr5:17766653-17766776
>chr5:17767466-17767929
>chr5:17768169-17768324
>chr5:17770042-17770098
>chr5:17771714-17771841
>chr5:17772905-17773494
>chr5:17774154-17774587
>chr5:17774707-17774765
>chr5:17775117-17775351
>chr5:17775875-17776051
>chr5:17777139-17777575
>chr5:17778168-17778487
>chr5:17779357-17779710
>chr5:17779825-17779879
>chr5:17781346-17781389
>chr5:17782581-17782944
>chr5:17783331-17783380
>chr5:17784699-17785150
>chr5:17786547-17786991
>chr5:17787844-17787900
>chr5:17788030-17788189
>chr5:17788976-17789293
>chr5:17790733-17790885
>chr5:17791260-17791488
>chr5:17791844-17792827
>chr5:17793401-17793584
>chr5:17793977-17794119
>chr5:17795126-17795308
>chr5:17795549-17795616
>chr5:17796358-17796421
>chr5:17796797-17797116
>chr5:17799110-17799208
>chr5:17801085-17801409
>chr5:17803287-17803626
>chr5:17804308-17804388
>chr5:17804746-17805053
>chr5:17805171-17805310
>chr5:17807758-17807815
>chr5:17808246-17808285
>chr5:17809100-17809175
>chr5:17811953-17812708
>chr5:17813376-17814490
>chr5:17814574-17815183
>chr5:17815320-17815408
>chr5:17815788-17816097
>chr5:17817871-17817988
>chr5:17819475-17819549
>chr5:17819748-17819895
>chr5:17820784-17820898
>chr5:17822284-17822610
>chr5:17823069-17823317
>chr5:17823381-17826915
>chr5:17829254-17829555
>chr5:17831624-17832307
>chr5:17834952-17835103
>chr5:17835229-17835359
>chr5:17835561-17835872
>chr5:17836119-17838138
>chr5:17838233-17838302
>chr5:17838662-17838755
>chr5:17839501-17839810
>chr5:17840312-17842421
>chr5:17842479-17843963
>chr5:17844039-17844542
>chr5:17844577-17844607
>chr5:17844747-17844779
>chr5:17844880-17845044
>chr5:17845094-17845328
>chr5:17846676-17846764
>chr5:17847009-17847326
>chr5:17847822-17847986
>chr5:17849065-17849264
>chr5:17849582-17849907
>chr5:17850729-17850920
>chr5:17851021-17851165
>chr5:17851606-17852231
>chr5:17852366-17852435
>chr5:17852783-17852830
>chr5:17853433-17853584
>chr5:17854489-17854540
>chr5:17855523-17855649
>chr5:17856563-17856698
>chr5:17856770-17856802
>chr5:17856854-17857083
>chr5:17857370-17857506
>chr5:17857664-17858152
>chr5:17859271-17859338
>chr5:17859517-17859600
>chr5:17859640-17859854
>chr5:17860194-17860577
>chr5:17861818-17861879
>chr5:17863771-17866546
>chr5:17866824-17866946
>chr5:17867172-17870919
>chr5:17870943-17871736
>chr5:17871981-17872818
>chr5:17873471-17873661
>chr5:17873824-17874045
>chr5:17874631-17874693
>chr5:17875426-17875504
>chr5:17876247-17876709
>chr5:17877840-17877885
>chr5:17879235-17879279
>chr5:17880476-17880552
>chr5:17880805-17880895
>chr5:17881124-17882942
>chr5:17883008-17883085
>chr5:17883112-17883172
>chr5:17883216-17883355
>chr5:17883481-17883512
>chr5:17883619-17884301
>chr5:17884404-17887260
>chr5:17888368-17888434
>chr5:17890378-17890438
>chr5:17891090-17891255
>chr5:17891300-17891632
>chr5:17891878-17891927
>chr5:17892594-17892656
>chr5:17894672-17895454
>chr5:17897062-17897248
>chr5:17897487-17897618
>chr5:17899354-17899432
>chr5:17899646-17899867
>chr5:17900045-17905107
>chr5:17905250-17905704
>chr5:17905792-17906372
>chr5:17906446-17906740
>chr5:17906994-17907060
>chr5:17910678-17910784
>chr5:17911730-17911778
>chr5:17911916-17912037
>chr5:17912138-17912403
>chr5:17913178-17913320
>chr5:17914332-17914371
>chr5:17915571-17915630
>chr5:17915786-17916125
>chr5:17916176-17916226
>chr5:17917614-17917671
>chr5:17919229-17919345
>chr5:17919615-17919783
>chr5:17919915-17919995
>chr5:17921754-17921800
>chr5:17922228-17922531
>chr5:17922939-17923220
>chr5:17923448-17923644
>chr5:17923924-17924255
>chr5:17924407-17924727
>chr5:17925083-17925171
>chr5:17925395-17925449
>chr5:17926256-17926312
>chr5:17929747-17929881
>chr5:17929983-17930077
>chr5:17932172-17932233
>chr5:17933335-17934268
>chr5:17934399-17934553
>chr5:17934633-17935710
>chr5:17935790-17936310
>chr5:17936370-17936746
>chr5:17936793-17937001
>chr5:17937035-17939059
>chr5:17939416-17939767
>chr5:17941688-17941767
>chr5:17941831-17941875
>chr5:17941911-17942073
>chr5:17942417-17943559
>chr5:17945648-17951716
>chr5:17951758-17952333
>chr5:17952397-17952550
>chr5:17953786-17954067
>chr5:17954558-17954809
>chr5:17954879-17955391
>chr5:17955497-17955657
>chr5:17956995-17957064
>chr5:17959362-17959662
>chr5:17960379-17960420
>chr5:17960569-17960659
>chr5:17961147-17961294
>chr5:17964390-17964976
>chr5:17965677-17965759
>chr5:17966332-17966714
>chr5:17966758-17966903
>chr5:17966969-17967255
>chr5:17967692-17968249
>chr5:17968422-17968468
>chr5:17968545-17968688
>chr5:17969392-17969774
>chr5:17972603-17972734
>chr5:17973267-17973362
>chr5:17974062-17974121
>chr5:17974381-17974722
>chr5:17976680-17976871
>chr5:17976968-17977150
>chr5:17978922-17979069
>chr5:17979159-17979213
>chr5:17979405-17979817
>chr5:17979973-17980242
>chr5:17981716-17982755
>chr5:17982794-17983679
>chr5:17984111-17984143
>chr5:17984574-17984898
>chr5:17985054-17985459
>chr5:17986535-17986677
>chr5:17986847-17987187
>chr5:17989335-17989446
>chr5:17989726-17989783
>chr5:17990667-17990742
>chr5:17993516-17993630
>chr5:17994140-17994620
>chr5:17995176-17995389
>chr5:17995896-17996178
>chr5:17996510-17996590
>chr5:17997523-17998724
>chr5:17998804-17999100
>chr5:17999155-17999342
>chr5:17999446-17999761
>chr5:17999941-18000583
>chr5:18000714-18000774
>chr5:18003064-18003334
>chr5:18003492-18003651
>chr5:18004363-18004459
>chr5:18004989-18007102
>chr5:18007888-18007984
>chr5:18008021-18008099
>chr5:18008243-18008729
>chr5:18009552-18009764
>chr5:18010084-18010154
>chr5:18010597-18010756
>chr5:18011516-18011583
>chr5:18012392-18012567
>chr5:18012895-18012969
>chr5:18013779-18013845
>chr5:18014198-18014333
>chr5:18014645-18014688
>chr5:18014827-18015147
>chr5:18017797-18017864
>chr5:18018773-18018850
>chr5:18020575-18020920
>chr5:18021260-18021598
>chr5:18022402-18022482
>chr5:18022756-18023331
>chr5:18024911-18025003
>chr5:18025403-18025564
>chr5:18026097-18027247
>chr5:18029701-18030104
>chr5:18030482-18031738
>chr5:18032365-18032434
>chr5:18033047-18033121
>chr5:18033869-18034562
>chr5:18034884-18035288
>chr5:18036658-18036738
>chr5:18037468-18037992
>chr5:18039678-18041750
>chr5:18042200-18042740
>chr5:18042843-18043000
>chr5:18043655-18043756
>chr5:18043863-18043951
>chr5:18044336-18044430
>chr5:18045484-18045784
>chr5:18046407-18046801
>chr5:18046959-18047421
>chr5:18048160-18048237
>chr5:18049579-18049878
>chr5:18050546-18050786
>chr5:18051436-18051486
>chr5:18052617-18052676
>chr5:18053359-18053407
>chr5:18054060-18054474
>chr5:18054922-18055222
>chr5:18056094-18056149
>chr5:18057411-18057477
>chr5:18058120-18058158
>chr5:18059055-18059381
>chr5:18059632-18059686
>chr5:18060265-18060586
>chr5:18060726-18062858
>chr5:18063585-18063758
>chr5:18064984-18065075
>chr5:18065833-18065883
>chr5:18066080-18066172
>chr5:18066962-18067022
>chr5:18067339-18067452
>chr5:18067837-18067894
>chr5:18068068-18068131
>chr5:18068651-18068680
>chr5:18069715-18069873
>chr5:18070187-18070380
>chr5:18070422-18070485
>chr5:18070941-18071053
>chr5:18071354-18071422
>chr5:18071472-18071518
>chr5:18071606-18071930
>chr5:18072157-18072726
>chr5:18072904-18073307
>chr5:18073743-18073913
>chr5:18076339-18077916
>chr5:18079160-18079238
>chr5:18079325-18080000
>chr5:18080322-18080449
>chr5:18087154-18087199
>chr5:18088334-18088664
>chr5:18089574-18089677
>chr5:18089930-18089993
>chr5:18090193-18090405
>chr5:18090794-18090960
>chr5:18094408-18095076
>chr5:18095194-18095333
>chr5:18095581-18095648
>chr5:18096778-18097183
>chr5:18101606-18102207
>chr5:18103890-18103936
>chr5:18104885-18105176
>chr5:18107734-18107893
>chr5:18108568-18108740
>chr5:18108965-18109108
>chr5:18110398-18110441
>chr5:18111404-18111713
>chr5:18112404-18112479
>chr5:18112825-18112867
>chr5:18113200-18113273
>chr5:18113448-18113747
>chr5:18113946-18114001
>chr5:18115526-18115557
>chr5:18116176-18116354
>chr5:18119066-18119210
>chr5:18119295-18119476
>chr5:18119591-18123697
>chr5:18123758-18125603
>chr5:18127024-18127087
>chr5:18127178-18127822
>chr5:18127892-18128237
>chr5:18128270-18128714
>chr5:18128790-18129296
>chr5:18129754-18129795
>chr5:18130002-18130075
>chr5:18130523-18130832
>chr5:18132185-18132758
>chr5:18134569-18134730
>chr5:18134874-18135325
>chr5:18136554-18136730
>chr5:18137188-18137256
>chr5:18137462-18138644
>chr5:18138671-18139124
>chr5:18139260-18139343
>chr5:18139400-18139660
>chr5:18139907-18139996
>chr5:18140256-18140355
>chr5:18140984-18141116
>chr5:18141914-18141974
>chr5:18142354-18142387
>chr5:18142465-18142532
>chr5:18143931-18144304
>chr5:18145882-18146230
>chr5:18146370-18146416
>chr5:18147423-18147713
>chr5:18148022-18148105
>chr5:18148164-18148255
>chr5:18152009-18152073
>chr5:18152186-18152562
>chr5:18153820-18153932
>chr5:18154277-18154334
>chr5:18154574-18154706
>chr5:18154776-18155016
>chr5:18155375-18155434
>chr5:18155736-18155795
>chr5:18157716-18158150
>chr5:18158972-18159070
>chr5:18160829-18160879
>chr5:18161516-18161595
>chr5:18161724-18162892
>chr5:18163007-18163913
>chr5:18164205-18166990
>chr5:18167661-18167702
>chr5:18167836-18168346
>chr5:18169285-18169699
>chr5:18169737-18169827
>chr5:18169943-18170240
>chr5:18170313-18170507
>chr5:18170682-18170796
>chr5:18170852-18171916
>chr5:18172039-18172669
>chr5:18173219-18173308
>chr5:18173400-18173476
>chr5:18173860-18173999
>chr5:18174850-18174932
>chr5:18175490-18175922
>chr5:18178462-18178508
>chr5:18179262-18179413
>chr5:18180854-18180917
>chr5:18182581-18182767
>chr5:18183763-18183851
>chr5:18183957-18184764
>chr5:18184899-18184977
>chr5:18185227-18185623
>chr5:18185799-18185931
>chr5:18186359-18187015
>chr5:18187075-18187140
>chr5:18187291-18187437
>chr5:18187537-18187890
>chr5:18187967-18188030
>chr5:18188066-18188528
>chr5:18188568-18189207
>chr5:18189355-18189417
>chr5:18189567-18189857
>chr5:18189956-18190347
>chr5:18190606-18190714
>chr5:18190751-18191004
>chr5:18191302-18191383
>chr5:18191559-18191896
>chr5:18191945-18192044
>chr5:18193311-18193388
>chr5:18193632-18193856
>chr5:18194188-18194492
>chr5:18195290-18195366
>chr5:18195483-18195533
>chr5:18197244-18197491
>chr5:18197577-18197719
>chr5:18197836-18198007
>chr5:18198109-18198163
>chr5:18198394-18198796
>chr5:18198883-18199432
>chr5:18199518-18199640
>chr5:18199811-18200046
>chr5:18200126-18200169
>chr5:18200267-18202295
>chr5:18202520-18202646
>chr5:18203696-18203730
>chr5:18203853-18205873
>chr5:18206600-18206988
>chr5:18209720-18210098
>chr5:18211030-18211120
>chr5:18211389-18211509
>chr5:18211675-18211714
>chr5:18212523-18212569
>chr5:18214459-18214841
>chr5:18215128-18215318
>chr5:18215868-18216403
>chr5:18217423-18217492
>chr5:18217773-18217829
>chr5:18218155-18218514
>chr5:18219041-18219137
>chr5:18220194-18220275
>chr5:18220408-18220861
>chr5:18220961-18221235
>chr5:18222076-18225611
>chr5:18225761-18225911
>chr5:18226065-18226239
>chr5:18226634-18226729
>chr5:18228903-18229033
>chr5:18229212-18229902
>chr5:18231221-18231738
>chr5:18232166-18232480
>chr5:18234914-18235738
>chr5:18236704-18237289
>chr5:18237419-18237970
>chr5:18239563-18239615
>chr5:18239656-18239741
>chr5:18239849-18239953
>chr5:18240085-18240207
>chr5:18240323-18240371
>chr5:18240851-18240922
>chr5:18241561-18241766
>chr5:18242526-18242620
>chr5:18243059-18243148
>chr5:18244873-18244950
>chr5:18245265-18245701
>chr5:18246395-18246601
>chr5:18246697-18246908
>chr5:18247130-18247183
>chr5:18247442-18247519
>chr5:18247541-18248658
>chr5:18248752-18249131
>chr5:18249226-18249812
>chr5:18250352-18250452
>chr5:18250924-18250991
>chr5:18251728-18254008
>chr5:18254479-18254714
>chr5:18259127-18261901
>chr5:18263847-18264189
>chr5:18265022-18265661
>chr5:18265830-18266189
>chr5:18266596-18266693
>chr5:18267133-18267379
>chr5:18269011-18269385
>chr5:18269444-18269617
>chr5:18269879-18270133
>chr5:18270624-18270768
>chr5:18272195-18272296
>chr5:18273245-18273527
>chr5:18274064-18274158
>chr5:18274723-18274855
>chr5:18274893-18274956
>chr5:18275088-18275454
>chr5:18275600-18275631
>chr5:18275687-18275904
>chr5:18275939-18277457
>chr5:18277744-18277816
>chr5:18278824-18279038
>chr5:18279234-18279321
>chr5:18280085-18280508
>chr5:18281744-18281922
>chr5:18282825-18283366
>chr5:18283439-18283776
>chr5:18283915-18283983
>chr5:18284485-18285316
>chr5:18285626-18286112
>chr5:18286425-18286455
>chr5:18286859-18287061
>chr5:18287164-18287576
>chr5:18287618-18288051
>chr5:18291250-18291573
>chr5:18292689-18292997
>chr5:18294192-18294252
>chr5:18294446-18295028
>chr5:18295075-18296704
>chr5:18296832-18297236
>chr5:18297301-18297389
>chr5:18298252-18298426
>chr5:18299099-18299539
>chr5:18300226-18300300
>chr5:18301297-18302654
>chr5:18303238-18303363
>chr5:18304508-18304872
>chr5:18305675-18305748
>chr5:18305923-18306019
>chr5:18306642-18307129
>chr5:18308410-18308786
>chr5:18308956-18310780
>chr5:18311673-18311988
>chr5:18312402-18312473
>chr5:18312637-18312972
>chr5:18315027-18315508
>chr5:18316121-18316559
>chr5:18317847-18318162
>chr5:18318996-18319083
>chr5:18320757-18321139
>chr5:18321245-18321292
>chr5:18321554-18321623
>chr5:18322096-18322424
>chr5:18323266-18323465
>chr5:18324798-18325589
>chr5:18327263-18327380
>chr5:18327514-18327643
>chr5:18327690-18327934
>chr5:18328190-18328341
>chr5:18330990-18333464
>chr5:18334071-18334123
>chr5:18335069-18335318
>chr5:18335405-18335482
>chr5:18335991-18336231
>chr5:18336719-18336891
>chr5:18337319-18337452
>chr5:18338857-18339124
>chr5:18339474-18339806
>chr5:18340411-18340959
>chr5:18341383-18341640
>chr5:18344090-18344150
>chr5:18344202-18344283
>chr5:18344404-18344694
>chr5:18345176-18345572
>chr5:18346433-18346612
>chr5:18346692-18346840
>chr5:18347072-18347500
>chr5:18347656-18347699
>chr5:18347795-18348109
>chr5:18348207-18348367
>chr5:18348510-18348766
>chr5:18348899-18348996
>chr5:18349094-18349820
>chr5:18351439-18351556
>chr5:18351603-18351692
>chr5:18351738-18351820
>chr5:18351856-18351938
>chr5:18352205-18352235
>chr5:18352426-18352464
>chr5:18353032-18354044
>chr5:18354158-18354406
>chr5:18356077-18356191
>chr5:18356271-18356422
>chr5:18356524-18356607
>chr5:18356952-18357287
>chr5:18358425-18358612
>chr5:18358860-18358960
>chr5:18359132-18359214
>chr5:18359260-18359296
>chr5:18359378-18359646
>chr5:18360274-18360581
>chr5:18361797-18361850
>chr5:18363021-18363094
>chr5:18363749-18363865
>chr5:18364490-18365113
>chr5:18366514-18366680
>chr5:18367351-18367425
>chr5:18368961-18369550
>chr5:18369945-18370009
>chr5:18370577-18370640
>chr5:18371922-18372304
>chr5:18372906-18373336
>chr5:18374232-18374654
>chr5:18374768-18375048
>chr5:18376377-18376466
>chr5:18378316-18378374
>chr5:18379964-18380281
>chr5:18380425-18380690
>chr5:18380829-18380910
>chr5:18381643-18381679
>chr5:18382547-18383087
>chr5:18384355-18385981
>chr5:18386180-18386478
>chr5:18386845-18387089
>chr5:18387247-18387823
>chr5:18387927-18388093
>chr5:18388144-18388358
>chr5:18390236-18390351
>chr5:18390519-18390636
>chr5:18390727-18390855
>chr5:18390961-18391106
>chr5:18394882-18394926
>chr5:18395257-18395528
>chr5:18396121-18396162
>chr5:18397151-18397234
>chr5:18397876-18397921
>chr5:18398789-18400246
>chr5:18401037-18401094
>chr5:18401709-18401799
>chr5:18402049-18402155
>chr5:18402264-18402435
>chr5:18402748-18402838
>chr5:18403111-18403177
>chr5:18403284-18403428
>chr5:18403526-18404363
>chr5:18405004-18405215
>chr5:18405791-18405838
>chr5:18406059-18406206
>chr5:18406372-18406409
>chr5:18406669-18407412
>chr5:18407444-18407764
>chr5:18407833-18408104
>chr5:18408497-18409245
>chr5:18409663-18409957
>chr5:18410028-18410119
>chr5:18410185-18410236
>chr5:18410519-18410817
>chr5:18411226-18411427
>chr5:18411611-18411902
>chr5:18412099-18412295
>chr5:18412843-18412999
>chr5:18413044-18413231
>chr5:18414789-18415463
>chr5:18415945-18416055
>chr5:18416149-18416257
>chr5:18417042-18417353
>chr5:18418314-18418717
>chr5:18419109-18419542
>chr5:18420017-18420140
>chr5:18420316-18420445
>chr5:18420493-18420574
>chr5:18420631-18420717
>chr5:18420969-18421036
>chr5:18421170-18421268
>chr5:18421286-18421381
>chr5:18421490-18421623
>chr5:18421664-18422407
>chr5:18422443-18422611
>chr5:18422643-18422816
>chr5:18423175-18423525
>chr5:18423725-18423919
>chr5:18423969-18424140
>chr5:18424233-18424776
>chr5:18424835-18425071
>chr5:18425198-18426444
>chr5:18427131-18429550
>chr5:18429743-18429809
>chr5:18430207-18430339
>chr5:18431062-18431125
>chr5:18431452-18433206
>chr5:18433894-18433947
>chr5:18434440-18434797
>chr5:18435648-18435813
>chr5:18436249-18436360
>chr5:18436409-18437063
>chr5:18437329-18437513
>chr5:18437716-18438020
>chr5:18438961-18439010
>chr5:18439219-18439272
>chr5:18440082-18441168
>chr5:18441747-18441926
>chr5:18442022-18442297
>chr5:18442428-18442793
>chr5:18443932-18444538
>chr5:18446144-18447244
>chr5:18447722-18448440
>chr5:18448504-18448680
>chr5:18448733-18448841
>chr5:18448936-18449032
>chr5:18449057-18449412
>chr5:18449467-18450346
>chr5:18450636-18450699
>chr5:18451281-18451597
>chr5:18451668-18451869
>chr5:18452007-18452383
>chr5:18453052-18453102
>chr5:18453902-18454193
>chr5:18455251-18455336
>chr5:18455918-18455951
>chr5:18456189-18456246
>chr5:18457139-18457183
>chr5:18457573-18457903
>chr5:18459140-18459507
>chr5:18459900-18459980
>chr5:18462137-18462178
>chr5:18462514-18462576
>chr5:18462815-18463918
>chr5:18464068-18464668
>chr5:18465408-18465484
>chr5:18467482-18467519
>chr5:18467619-18467908
>chr5:18468349-18468657
>chr5:18470237-18470360
>chr5:18470817-18470864
>chr5:18470994-18471326
>chr5:18471813-18477852
>chr5:18478159-18478363
>chr5:18478400-18478518
>chr5:18478656-18478870
>chr5:18479186-18479310
>chr5:18479349-18479411
>chr5:18479526-18479624
>chr5:18479721-18479850
>chr5:18480128-18480596
>chr5:18480648-18480728
>chr5:18481792-18481874
>chr5:18482935-18483140
>chr5:18484832-18484893
>chr5:18485067-18485121
>chr5:18485422-18485476
>chr5:18486297-18486348
>chr5:18487136-18487293
>chr5:18489287-18489528
>chr5:18490345-18490411
>chr5:18492999-18493337
>chr5:18496855-18496919
>chr5:18497188-18497235
>chr5:18497354-18497422
>chr5:18497818-18498201
>chr5:18498922-18499024
>chr5:18499823-18500240
>chr5:18501754-18502086
>chr5:18502509-18502544
>chr5:18503458-18503502
>chr5:18503726-18503850
>chr5:18503928-18504067
>chr5:18504164-18504246
>chr5:18504520-18504561
>chr5:18506088-18507191
>chr5:18507289-18508182
>chr5:18508217-18509592
>chr5:18509655-18511933
>chr5:18512462-18512928
>chr5:18514416-18514531
>chr5:18514752-18514951
>chr5:18516323-18516590
>chr5:18518971-18519039
>chr5:18519203-18519409
>chr5:18520286-18520404
>chr5:18520527-18520636
>chr5:18524261-18524555
>chr5:18525020-18525090
>chr5:18525290-18525427
>chr5:18525634-18525726
>chr5:18525889-18525994
>chr5:18527927-18528016
>chr5:18529197-18529238
>chr5:18530909-18531123
>chr5:18531339-18531586
>chr5:18532061-18532545
>chr5:18532648-18533018
>chr5:18533112-18533214
>chr5:18533506-18534131
>chr5:18534267-18534338
>chr5:18534383-18535054
>chr5:18535204-18544024
>chr5:18544174-18544263
>chr5:18544396-18544454
>chr5:18544484-18544800
>chr5:18545387-18545432
>chr5:18545712-18545790
>chr5:18546330-18546878
>chr5:18547317-18547408
>chr5:18547564-18547764
>chr5:18547832-18548928
>chr5:18549024-18550027
>chr5:18550280-18550400
>chr5:18550796-18551854
>chr5:18551891-18551962
>chr5:18552039-18552425
>chr5:18552615-18552670
>chr5:18552821-18552934
>chr5:18553652-18553872
>chr5:18553956-18554019
>chr5:18554110-18554806
>chr5:18554838-18555002
>chr5:18555416-18555781
>chr5:18555945-18556270
>chr5:18556345-18556506
>chr5:18556710-18556947
>chr5:18558414-18558478
>chr5:18558642-18558720
>chr5:18558968-18559159
>chr5:18559262-18559458
>chr5:18559498-18559638
>chr5:18559846-18559943
>chr5:18560123-18560621
>chr5:18561355-18561516
>chr5:18562258-18562352
>chr5:18563208-18563314
>chr5:18563572-18563699
>chr5:18564141-18564278
>chr5:18564927-18564978
>chr5:18565040-18565335
>chr5:18565598-18565719
>chr5:18567146-18568677
>chr5:18569310-18569368
>chr5:18569554-18570043
>chr5:18570223-18570292
>chr5:18570340-18570743
>chr5:18571015-18571071
>chr5:18571132-18571189
>chr5:18571258-18572411
>chr5:18572444-18572522
>chr5:18574340-18574410
>chr5:18575026-18575693
>chr5:18576411-18576448
>chr5:18576537-18576576
>chr5:18578420-18579426
>chr5:18580533-18580548
>chr5:18580751-18580798
>chr5:18580921-18580980
>chr5:18582278-18582521
>chr5:18582670-18582730
>chr5:18582786-18582971
>chr5:18583184-18583375
>chr5:18583859-18584202
>chr5:18584279-18584550
>chr5:18585167-18585198
>chr5:18585503-18585691
>chr5:18586995-18587179
>chr5:18587701-18587795
>chr5:18588517-18588867
>chr5:18590220-18590268
>chr5:18592688-18593066
>chr5:18593108-18593527
>chr5:18593637-18595753
>chr5:18597537-18597851
>chr5:18598530-18598926
>chr5:18599492-18599569
>chr5:18603781-18603925
>chr5:18605700-18606004
>chr5:18606038-18606145
>chr5:18606205-18606265
>chr5:18606481-18606546
>chr5:18606907-18606993
>chr5:18608166-18608253
>chr5:18608362-18608682
>chr5:18608882-18608978
>chr5:18610374-18610460
>chr5:18610935-18611058
>chr5:18611615-18611695
>chr5:18612271-18612594
>chr5:18612734-18612972
>chr5:18613041-18613146
>chr5:18613645-18613682
>chr5:18613731-18613780
>chr5:18614941-18615004
>chr5:18615468-18617873
>chr5:18620265-18620316
>chr5:18621523-18621585
>chr5:18621709-18622271
>chr5:18622384-18622699
>chr5:18622916-18623002
>chr5:18624140-18624231
>chr5:18626738-18626845
>chr5:18626946-18627626
>chr5:18628343-18628421
>chr5:18629350-18629605
>chr5:18629650-18630443
>chr5:18630501-18630863
>chr5:18630948-18631728
>chr5:18632798-18632840
>chr5:18633113-18633165
>chr5:18633917-18634153
>chr5:18634628-18634674
>chr5:18635106-18635164
>chr5:18635567-18636140
>chr5:18636364-18636411
>chr5:18636802-18637141
>chr5:18638219-18638341
>chr5:18639077-18639374
>chr5:18639468-18639633
>chr5:18640153-18640273
>chr5:18641073-18641199
>chr5:18641519-18641597
>chr5:18642192-18642392
>chr5:18642634-18643004
>chr5:18643572-18643631
>chr5:18645071-18645346
>chr5:18645468-18645788
>chr5:18645947-18652168
>chr5:18652241-18653537
>chr5:18653608-18653887
>chr5:18654086-18654155
>chr5:18654758-18654809
>chr5:18654879-18654995
>chr5:18655301-18655334
>chr5:18655597-18655647
>chr5:18656260-18656323
>chr5:18656447-18656548
>chr5:18656642-18656992
>chr5:18657474-18657649
>chr5:18657806-18657865
>chr5:18658044-18658312
>chr5:18658655-18658736
>chr5:18659212-18659646
>chr5:18660183-18660402
>chr5:18660864-18660933
>chr5:18661495-18661550
>chr5:18661650-18661881
>chr5:18663102-18663152
>chr5:18663280-18664804
>chr5:18665163-18665769
>chr5:18665871-18666078
>chr5:18666219-18666408
>chr5:18667582-18667654
>chr5:18668840-18674603
>chr5:18675509-18675597
>chr5:18675716-18675856
>chr5:18677273-18677321
>chr5:18680607-18680937
>chr5:18681088-18682420
>chr5:18683495-18683531
>chr5:18683700-18683760
>chr5:18684789-18684854
>chr5:18685613-18685670
>chr5:18686736-18686797
>chr5:18686977-18687059
>chr5:18687279-18687328
>chr5:18687410-18687615
>chr5:18687687-18688039
>chr5:18689897-18690075
>chr5:18691669-18692013
>chr5:18693014-18693093
>chr5:18693509-18693581
>chr5:18694432-18694545
>chr5:18696727-18697146
>chr5:18697211-18697638
>chr5:18697741-18698229
>chr5:18698268-18698990
>chr5:18699102-18699141
>chr5:18700529-18700623
>chr5:18700830-18700872
>chr5:18701188-18701504
>chr5:18702979-18703108
>chr5:18704141-18704394
>chr5:18704653-18704741
>chr5:18704923-18705278
>chr5:18706091-18706355
>chr5:18706525-18706606
>chr5:18707241-18709746
>chr5:18709790-18709988
>chr5:18710893-18711119
>chr5:18711193-18712162
>chr5:18712326-18713349
>chr5:18714193-18714332
>chr5:18715256-18715349
>chr5:18716285-18716551
>chr5:18716987-18717039
>chr5:18718143-18718356
>chr5:18719480-18719666
>chr5:18719773-18719891
>chr5:18720450-18720603
>chr5:18720750-18720826
>chr5:18720938-18721043
>chr5:18721188-18722171
>chr5:18722269-18722360
>chr5:18722486-18722857
>chr5:18722985-18723087
>chr5:18724540-18724746
>chr5:18724800-18725036
>chr5:18725430-18725517
>chr5:18725623-18725675
>chr5:18725955-18726014
>chr5:18727288-18727622
>chr5:18728089-18728216
>chr5:18728475-18728529
>chr5:18729771-18729877
>chr5:18729984-18730030
>chr5:18730857-18730916
>chr5:18731258-18731988
>chr5:18732504-18732642
>chr5:18732736-18732823
>chr5:18733174-18733210
>chr5:18733272-18733964
>chr5:18735402-18736095
>chr5:18736641-18736989
>chr5:18737060-18737113
>chr5:18737653-18738008
>chr5:18738745-18738834
>chr5:18739304-18739819
>chr5:18740171-18740238
>chr5:18741742-18742419
>chr5:18742739-18743075
>chr5:18743634-18743764
>chr5:18744201-18744246
>chr5:18745029-18745291
>chr5:18745815-18745868
>chr5:18745949-18746001
>chr5:18746185-18751845
>chr5:18753080-18753126
>chr5:18754046-18754103
>chr5:18754138-18754803
>chr5:18756288-18756425
>chr5:18756493-18756692
>chr5:18757358-18757831
>chr5:18758676-18759118
>chr5:18759218-18759410
>chr5:18760109-18760553
>chr5:18762455-18763285
>chr5:18763826-18764204
>chr5:18764877-18765336
>chr5:18766568-18766903
>chr5:18768177-18768246
>chr5:18768365-18768482
>chr5:18769230-18769409
>chr5:18769472-18769612
>chr5:18772472-18772521
>chr5:18774249-18774306
>chr5:18775200-18775467
>chr5:18775574-18775645
>chr5:18776562-18776811
>chr5:18777329-18777379
>chr5:18777679-18777729
>chr5:18779359-18779590
>chr5:18779963-18780033
>chr5:18780359-18780414
>chr5:18780499-18780551
>chr5:18780620-18781522
>chr5:18782480-18782683
>chr5:18782742-18782881
>chr5:18782938-18783027
>chr5:18783210-18783370
>chr5:18783420-18784463
>chr5:18784531-18784987
>chr5:18785091-18785160
>chr5:18785337-18786032
>chr5:18786686-18786734
>chr5:18787343-18787568
>chr5:18788884-18788990
>chr5:18789437-18789494
>chr5:18790308-18790464
>chr5:18791988-18792253
>chr5:18792693-18792802
>chr5:18793216-18793275
>chr5:18793518-18793559
>chr5:18793783-18793896
>chr5:18794103-18794184
>chr5:18795044-18795088
>chr5:18795962-18796199
>chr5:18796291-18796459
>chr5:18797237-18797278
>chr5:18797734-18798093
>chr5:18798118-18798530
>chr5:18799749-18799875
>chr5:18799979-18801026
>chr5:18801291-18801796
>chr5:18802727-18802918
>chr5:18803377-18803670
>chr5:18803849-18803942
>chr5:18804650-18804738
>chr5:18804810-18805071
>chr5:18805721-18805758
>chr5:18806040-18806182
>chr5:18806442-18806565
>chr5:18806727-18806863
>chr5:18807115-18807433
>chr5:18807816-18808169
>chr5:18808442-18808499
>chr5:18810974-18811310
>chr5:18811567-18811622
>chr5:18812535-18812679
>chr5:18812786-18812857
>chr5:18813045-18813136
>chr5:18814061-18816531
>chr5:18817311-18817492
>chr5:18817844-18818058
>chr5:18818493-18818727
>chr5:18819088-18819798
>chr5:18820685-18820791
>chr5:18821082-18821377
>chr5:18823106-18823448
>chr5:18823846-18824345
>chr5:18824869-18825283
>chr5:18825328-18825957
>chr5:18826803-18826874
>chr5:18828179-18829910
>chr5:18830128-18830313
>chr5:18831016-18831076
>chr5:18831191-18831307
>chr5:18832343-18832472
>chr5:18833725-18833868
>chr5:18833916-18834702
>chr5:18834793-18835095
>chr5:18835448-18835547
>chr5:18835812-18835893
>chr5:18836269-18836489
>chr5:18836721-18837076
>chr5:18838138-18838225
>chr5:18838334-18838466
>chr5:18839970-18840078
>chr5:18840535-18840577
>chr5:18840962-18841083
>chr5:18841736-18841816
>chr5:18842022-18842131
>chr5:18842289-18842554
>chr5:18843982-18844169
>chr5:18844508-18844784
>chr5:18846648-18847767
>chr5:18847801-18848960
>chr5:18850245-18850402
>chr5:18850837-18850909
>chr5:18852435-18852642
>chr5:18852677-18852935
>chr5:18852968-18853192
>chr5:18853963-18854072
>chr5:18854608-18854703
>chr5:18855058-18856873
>chr5:18857794-18858171
>chr5:18858812-18858891
>chr5:18858955-18859019
>chr5:18859410-18859504
>chr5:18860806-18861170
>chr5:18861957-18862063
>chr5:18862738-18862820
>chr5:18863104-18863266
>chr5:18864289-18864438
>chr5:18864807-18864893
>chr5:18865593-18865819
>chr5:18866903-18866973
>chr5:18870555-18870700
>chr5:18872438-18872656
>chr5:18872714-18873031
>chr5:18874518-18874905
>chr5:18875557-18875881
>chr5:18875964-18876183
>chr5:18876286-18876609
>chr5:18877314-18877455
>chr5:18877749-18877851
>chr5:18878334-18878398
>chr5:18878628-18878730
>chr5:18878888-18878995
>chr5:18879123-18879723
>chr5:18880482-18880814
>chr5:18881648-18881677
>chr5:18883848-18884292
>chr5:18884398-18884434
>chr5:18884596-18884655
>chr5:18884783-18884910
>chr5:18885185-18885232
>chr5:18886370-18886438
>chr5:18887365-18887427
>chr5:18887641-18888362
>chr5:18888404-18892582
>chr5:18894270-18894348
>chr5:18896521-18896785
>chr5:18898546-18898614
>chr5:18898864-18898912
>chr5:18899012-18899135
>chr5:18899382-18900114
>chr5:18900258-18900910
>chr5:18900963-18901806
>chr5:18902556-18902930
>chr5:18905652-18905740
>chr5:18906434-18906478
>chr5:18906662-18906983
>chr5:18907308-18907381
>chr5:18908672-18908751
>chr5:18909668-18909771
>chr5:18910300-18910368
>chr5:18911272-18912183
>chr5:18912395-18912511
>chr5:18913034-18913119
>chr5:18913430-18913515
>chr5:18914077-18914720
>chr5:18914821-18914951
>chr5:18915182-18915237
>chr5:18916307-18916684
>chr5:18916941-18917070
>chr5:18917885-18918260
>chr5:18921213-18921442
>chr5:18922724-18922769
>chr5:18923793-18923881
>chr5:18924080-18925108
>chr5:18925181-18925243
>chr5:18925341-18926371
>chr5:18926420-18926819
>chr5:18926965-18927076
>chr5:18927301-18927582
>chr5:18928631-18928981
>chr5:18929254-18929460
>chr5:18929664-18929727
>chr5:18929844-18930151
>chr5:18930627-18930792
>chr5:18931187-18931218
>chr5:18931323-18931392
>chr5:18931868-18931910
>chr5:18932612-18932689
>chr5:18932815-18932905
>chr5:18933874-18934225
>chr5:18934700-18934860
>chr5:18935560-18935740
>chr5:18935827-18935860
>chr5:18935948-18935979
>chr5:18936279-18936338
>chr5:18936970-18937010
>chr5:18937851-18937912
>chr5:18938491-18938836
>chr5:18939246-18939304
>chr5:18939740-18940313
>chr5:18941903-18942002
>chr5:18942419-18942847
>chr5:18943101-18943218
>chr5:18945785-18945995
>chr5:18947655-18947710
>chr5:18947753-18947953
>chr5:18948128-18948320
>chr5:18948600-18948784
>chr5:18949025-18949082
>chr5:18949191-18950067
>chr5:18950179-18950233
>chr5:18950289-18950401
>chr5:18950718-18951748
>chr5:18951822-18952681
>chr5:18952705-18952795
>chr5:18953376-18953758
>chr5:18955321-18955657
>chr5:18956353-18957058
>chr5:18957971-18958295
>chr5:18958350-18958447
>chr5:18959022-18959244
>chr5:18963617-18963732
>chr5:18963903-18964079
>chr5:18965467-18965779
>chr5:18965976-18966062
>chr5:18966128-18966162
>chr5:18966230-18966263
>chr5:18967437-18967613
>chr5:18967820-18968307
>chr5:18968374-18969169
>chr5:18970603-18970641
>chr5:18973026-18973525
>chr5:18973685-18974506
>chr5:18975242-18975306
>chr5:18975380-18975646
>chr5:18976062-18976155
>chr5:18976290-18976520
>chr5:18976965-18977109
>chr5:18977699-18977763
>chr5:18978051-18978314
>chr5:18978944-18978996
>chr5:18979040-18979103
>chr5:18979263-18979444
>chr5:18979521-18979837
>chr5:18980404-18980944
>chr5:18981248-18982766
>chr5:18983068-18983156
>chr5:18983461-18983512
>chr5:18986111-18986209
>chr5:18986516-18986577
>chr5:18986780-18986851
>chr5:18987657-18987703
>chr5:18988629-18988746
>chr5:18989125-18989221
>chr5:18989476-18989585
>chr5:18990742-18991109
>chr5:18992876-18993905
>chr5:18994098-18994192
>chr5:18994453-18995032
>chr5:18995975-18996097
>chr5:18997084-18997154
>chr5:19002408-19002470
>chr5:19003982-19004264
>chr5:19005586-19005904
>chr5:19006176-19006263
>chr5:19008830-19009176
>chr5:19009466-19009587
>chr5:19010274-19010428
>chr5:19010617-19010742
>chr5:19011335-19011624
>chr5:19011919-19012082
>chr5:19012315-19012626
>chr5:19013112-19013165
>chr5:19013222-19013303
>chr5:19013594-19014023
>chr5:19015780-19015863
>chr5:19016311-19017795
>chr5:19018260-19018340
>chr5:19019950-19019993
>chr5:19020108-19020486
>chr5:19020548-19020805
>chr5:19021375-19021813
>chr5:19022494-19022531
>chr5:19023558-19025502
>chr5:19025570-19025706
>chr5:19026137-19026423
>chr5:19027413-19027487
>chr5:19027924-19028206
>chr5:19028802-19029143
>chr5:19029787-19030180
>chr5:19030217-19030262
>chr5:19030439-19030520
>chr5:19031991-19032362
>chr5:19032991-19033034
>chr5:19033451-19033564
>chr5:19033978-19034014
>chr5:19034137-19034197
>chr5:19034691-19035019
>chr5:19035322-19035483
>chr5:19035630-19035664
>chr5:19036658-19036732
>chr5:19038404-19038572
>chr5:19039771-19039883
>chr5:19040166-19040347
>chr5:19042876-19043283
>chr5:19045214-19045252
>chr5:19045899-19046019
>chr5:19046178-19046504
>chr5:19047107-19047277
>chr5:19047315-19047723
>chr5:19048086-19048156
>chr5:19049073-19049113
>chr5:19049684-19049807
>chr5:19050158-19050267
>chr5:19050430-19051042
>chr5:19051114-19053218
>chr5:19054316-19054369
>chr5:19054428-19054798
>chr5:19055052-19055137
>chr5:19056470-19056883
>chr5:19057045-19057116
>chr5:19057181-19057506
>chr5:19059081-19059123
>chr5:19059227-19059443
>chr5:19059508-19059792
>chr5:19060071-19060231
>chr5:19060298-19060510
>chr5:19060627-19060712
>chr5:19061158-19061240
>chr5:19061644-19061711
>chr5:19062014-19062066
>chr5:19062755-19062937
>chr5:19064567-19064673
>chr5:19064867-19065044
>chr5:19065597-19065717
>chr5:19066061-19066122
>chr5:19066211-19066323
>chr5:19067212-19067329
>chr5:19068641-19068685
>chr5:19068896-19068978
>chr5:19069146-19069533
>chr5:19070380-19070812
>chr5:19071645-19072222
>chr5:19072730-19072775
>chr5:19073720-19077239
>chr5:19077842-19079837
>chr5:19079870-19082602
>chr5:19083015-19083316
>chr5:19083723-19083815
>chr5:19084445-19084896
>chr5:19085057-19085109
>chr5:19086206-19086253
>chr5:19086574-19086686
>chr5:19087664-19087854
>chr5:19089253-19089375
>chr5:19090493-19090865
>chr5:19091608-19091717
>chr5:19092799-19092942
>chr5:19093117-19093175
>chr5:19094135-19096040
>chr5:19097001-19097353
>chr5:19097411-19097553
>chr5:19097621-19097796
>chr5:19097997-19098163
>chr5:19098242-19099382
>chr5:19099677-19099782
>chr5:19100169-19101325
>chr5:19101598-19101743
>chr5:19104144-19104335
>chr5:19105542-19105833
>chr5:19105965-19106421
>chr5:19107101-19107268
>chr5:19107439-19109726
>chr5:19109860-19110472
>chr5:19110581-19110783
>chr5:19110998-19111182
>chr5:19111255-19111320
>chr5:19111461-19111528
>chr5:19111606-19111668
>chr5:19111752-19111908
>chr5:19112684-19112887
>chr5:19112915-19112976
>chr5:19114661-19114830
>chr5:19115330-19115366
>chr5:19115449-19115794
>chr5:19115918-19119708
>chr5:19119801-19121235
>chr5:19122552-19122632
>chr5:19124252-19124328
>chr5:19128438-19128511
>chr5:19129666-19131902
>chr5:19131974-19132044
>chr5:19132546-19133737
>chr5:19133871-19133929
>chr5:19134430-19134489
>chr5:19137045-19137348
>chr5:19137996-19138071
>chr5:19138636-19138831
>chr5:19140360-19140533
>chr5:19140565-19140777
>chr5:19141502-19141851
>chr5:19141892-19143547
>chr5:19143713-19143770
>chr5:19144728-19145047
>chr5:19146409-19146481
>chr5:19146702-19146841
>chr5:19147105-19147149
>chr5:19147270-19147336
>chr5:19147649-19147713
>chr5:19147971-19148013
>chr5:19148097-19148240
>chr5:19148330-19151076
>chr5:19151618-19151689
>chr5:19151751-19152033
>chr5:19152136-19152386
>chr5:19152987-19153692
>chr5:19154176-19154424
>chr5:19154700-19154778
>chr5:19155091-19155129
>chr5:19155180-19155212
>chr5:19156244-19156347
>chr5:19157110-19157217
>chr5:19157420-19157500
>chr5:19157973-19158074
>chr5:19158446-19158569
>chr5:19159036-19159252
>chr5:19161199-19167383
>chr5:19168452-19168529
>chr5:19169207-19169340
>chr5:19169942-19170164
>chr5:19171558-19171648
>chr5:19173778-19173822
>chr5:19174648-19174810
>chr5:19174906-19175010
>chr5:19175505-19175712
>chr5:19176674-19176762
>chr5:19177404-19177703
>chr5:19178317-19178449
>chr5:19178880-19179172
>chr5:19179346-19179428
>chr5:19180944-19181039
>chr5:19182508-19182579
>chr5:19182781-19182907
>chr5:19184147-19184206
>chr5:19185544-19185615
>chr5:19185772-19185874
>chr5:19185952-19186059
>chr5:19186081-19186176
>chr5:19186232-19186325
>chr5:19186375-19188188
>chr5:19188426-19188828
>chr5:19188886-19189478
>chr5:19189519-19190191
>chr5:19190379-19190452
>chr5:19190710-19190780
>chr5:19190868-19190950
>chr5:19191045-19191353
>chr5:19192719-19192827
>chr5:19194988-19195116
>chr5:19197431-19197717
>chr5:19197796-19197989
>chr5:19198493-19198731
>chr5:19198841-19199275
>chr5:19200836-19200962
>chr5:19201763-19201810
>chr5:19203377-19203685
>chr5:19204221-19204549
>chr5:19205505-19205727
>chr5:19205824-19205858
>chr5:19205997-19206267
>chr5:19206362-19206524
>chr5:19206655-19207191
>chr5:19207438-19207594
>chr5:19207764-19208188
>chr5:19208242-19208494
>chr5:19208537-19208587
>chr5:19208630-19208862
>chr5:19208963-19209612
>chr5:19209701-19210702
>chr5:19210822-19211464
>chr5:19211611-19212571
>chr5:19212638-19214135
>chr5:19214164-19214439
>chr5:19214470-19214869
>chr5:19214935-19215024
>chr5:19215124-19215178
>chr5:19215388-19215437
>chr5:19215706-19215984
>chr5:19216138-19216255
>chr5:19216788-19217032
>chr5:19217225-19217608
>chr5:19217767-19218353
>chr5:19218826-19219145
>chr5:19219943-19221942
>chr5:19223623-19223703
>chr5:19224496-19225377
>chr5:19226519-19226566
>chr5:19226910-19227285
>chr5:19228162-19228260
>chr5:19228450-19228811
>chr5:19229043-19229104
>chr5:19229438-19229631
>chr5:19230008-19230336
>chr5:19231095-19231474
>chr5:19232848-19233027
>chr5:19234501-19234712
>chr5:19234875-19235413
>chr5:19241276-19241912
>chr5:19243083-19243148
>chr5:19243430-19243757
>chr5:19244298-19246758
>chr5:19247149-19247671
>chr5:19248485-19248560
>chr5:19250954-19251291
>chr5:19253564-19253767
>chr5:19254176-19254589
>chr5:19254797-19254925
>chr5:19255073-19255245
>chr5:19255753-19255822
>chr5:19256040-19256088
>chr5:19259700-19262190
>chr5:19262509-19263134
>chr5:19263948-19263987
>chr5:19264613-19264668
>chr5:19264731-19265168
>chr5:19267436-19267588
>chr5:19269048-19269097
>chr5:19269664-19270006
>chr5:19270808-19271290
>chr5:19271961-19272131
>chr5:19274666-19275133
>chr5:19275280-19275366
>chr5:19275417-19275847
>chr5:19275878-19276559
>chr5:19276623-19276914
>chr5:19276979-19278098
>chr5:19278713-19278821
>chr5:19278916-19279013
>chr5:19279216-19279250
>chr5:19279828-19279862
>chr5:19280418-19280766
>chr5:19280888-19280942
>chr5:19280969-19281064
>chr5:19282100-19282248
>chr5:19282510-19282636
>chr5:19282935-19284228
>chr5:19284343-19285107
>chr5:19285171-19285523
>chr5:19285872-19285917
>chr5:19286398-19286455
>chr5:19286672-19286780
>chr5:19287549-19288996
>chr5:19289225-19289543
>chr5:19290255-19290297
>chr5:19290626-19290681
>chr5:19290721-19290920
>chr5:19292643-19292805
>chr5:19293159-19293243
>chr5:19294256-19294667
>chr5:19294746-19294829
>chr5:19294947-19295072
>chr5:19295170-19295198
>chr5:19295420-19295462
>chr5:19295519-19295601
>chr5:19295707-19296165
>chr5:19296214-19296275
>chr5:19296456-19296519
>chr5:19296581-19297163
>chr5:19297472-19297538
>chr5:19298397-19298452
>chr5:19298698-19298929
>chr5:19299117-19299369
>chr5:19302722-19305824
>chr5:19305862-19307772
>chr5:19308824-19311202
>chr5:19313872-19314189
>chr5:19314414-19314821
>chr5:19314865-19314970
>chr5:19315350-19315706
>chr5:19315819-19315862
>chr5:19315957-19316085
>chr5:19317296-19317737
>chr5:19318388-19318482
>chr5:19321633-19321754
>chr5:19321838-19322432
>chr5:19322580-19322623
>chr5:19323371-19323449
>chr5:19324007-19324130
>chr5:19324181-19324484
>chr5:19324728-19325144
>chr5:19325333-19325381
>chr5:19325541-19325779
>chr5:19326291-19326417
>chr5:19327257-19327566
>chr5:19327862-19328154
>chr5:19328755-19328816
>chr5:19329268-19329452
>chr5:19329865-19329934
>chr5:19330117-19330330
>chr5:19330382-19331571
>chr5:19332620-19332808
>chr5:19333059-19333164
>chr5:19334205-19334351
>chr5:19335041-19335143
>chr5:19335245-19335278
>chr5:19336883-19337043
>chr5:19337668-19337939
>chr5:19337994-19338315
>chr5:19338403-19338940
>chr5:19339055-19339182
>chr5:19339232-19340912
>chr5:19341227-19341494
>chr5:19342417-19342543
>chr5:19342618-19342676
>chr5:19342891-19342928
>chr5:19343392-19343618
>chr5:19343684-19343740
>chr5:19344546-19344587
>chr5:19348941-19349020
>chr5:19349225-19349273
>chr5:19349353-19349406
>chr5:19349452-19349535
>chr5:19350397-19350520
>chr5:19350916-19350968
>chr5:19351362-19351649
>chr5:19351914-19351986
>chr5:19352530-19353293
>chr5:19353370-19353878
>chr5:19354377-19354437
>chr5:19357022-19357095
>chr5:19357553-19357965
>chr5:19358323-19358432
>chr5:19358860-19358944
>chr5:19359253-19359583
>chr5:19360158-19360281
>chr5:19360601-19360989
>chr5:19361053-19361102
>chr5:19361240-19361359
>chr5:19361961-19362130
>chr5:19365923-19366108
>chr5:19366174-19366568
>chr5:19366987-19367069
>chr5:19368717-19368787
>chr5:19369062-19369160
>chr5:19369226-19369274
>chr5:19369412-19369491
>chr5:19369706-19369997
>chr5:19370449-19370526
>chr5:19371447-19371675
>chr5:19371971-19372028
>chr5:19372465-19373085
>chr5:19373133-19373230
>chr5:19375181-19375400
>chr5:19376914-19376986
>chr5:19378534-19381162
>chr5:19382515-19382693
>chr5:19383004-19383090
>chr5:19383302-19383365
>chr5:19383876-19383959
>chr5:19384066-19384147
>chr5:19384638-19384954
>chr5:19385492-19385650
>chr5:19386258-19386447
>chr5:19386633-19386677
>chr5:19387320-19387966
>chr5:19388254-19388654
>chr5:19389093-19389524
>chr5:19389571-19389758
>chr5:19391481-19391725
>chr5:19395603-19395661
>chr5:19396021-19396056
>chr5:19396350-19396718
>chr5:19400449-19400509
>chr5:19400556-19400843
>chr5:19400909-19400987
>chr5:19401018-19401539
>chr5:19401631-19401695
>chr5:19401957-19402210
>chr5:19403006-19403228
>chr5:19403261-19403638
>chr5:19404708-19405138
>chr5:19405341-19406082
>chr5:19407478-19407547
>chr5:19407782-19407832
>chr5:19408010-19412210
>chr5:19412961-19413297
>chr5:19413354-19413599
>chr5:19413808-19413979
>chr5:19415999-19416065
>chr5:19416408-19417012
>chr5:19417931-19418298
>chr5:19420179-19420345
>chr5:19420810-19420984
>chr5:19421147-19421296
>chr5:19422147-19422182
>chr5:19422261-19422357
>chr5:19424084-19424197
>chr5:19424392-19424514
>chr5:19424880-19424923
>chr5:19424956-19425012
>chr5:19425075-19425251
>chr5:19425393-19425446
>chr5:19425699-19425873
>chr5:19427015-19427110
>chr5:19428390-19428968
>chr5:19429556-19429949
>chr5:19430202-19432376
>chr5:19432400-19433258
>chr5:19433293-19435366
>chr5:19435557-19436133
>chr5:19436252-19436331
>chr5:19436779-19436900
>chr5:19440038-19440079
>chr5:19440198-19441015
>chr5:19443925-19444018
>chr5:19444162-19444337
>chr5:19444859-19445379
>chr5:19445706-19446017
>chr5:19446593-19446708
>chr5:19447119-19447368
>chr5:19447917-19448044
>chr5:19452350-19452408
>chr5:19452896-19452952
>chr5:19453876-19453946
>chr5:19454122-19454167
>chr5:19454291-19454339
>chr5:19454488-19454565
>chr5:19454682-19454903
>chr5:19455082-19455184
>chr5:19455285-19455410
>chr5:19455516-19455569
>chr5:19456043-19456108
>chr5:19456164-19456499
>chr5:19456695-19456862
>chr5:19457308-19458340
>chr5:19458385-19458427
>chr5:19459538-19459690
>chr5:19460991-19461692
>chr5:19462542-19462704
>chr5:19463773-19463830
>chr5:19464694-19465104
>chr5:19466095-19466479
>chr5:19466645-19466846
>chr5:19467042-19467243
>chr5:19467654-19467745
>chr5:19471910-19471976
>chr5:19474249-19474593
>chr5:19475261-19475759
>chr5:19477101-19477183
>chr5:19479257-19479302
>chr5:19480330-19480910
>chr5:19482035-19482644
>chr5:19484111-19484166
>chr5:19484941-19484993
>chr5:19485249-19485560
>chr5:19486223-19486413
>chr5:19486486-19486822
>chr5:19487177-19487274
>chr5:19487540-19487592
>chr5:19489230-19489570
>chr5:19489906-19489954
>chr5:19490358-19490757
>chr5:19493767-19493814
>chr5:19495457-19495764
>chr5:19496440-19496842
>chr5:19496961-19497088
>chr5:19499328-19499472
>chr5:19500848-19501273
>chr5:19501330-19501488
>chr5:19501639-19501725
>chr5:19504573-19504632
>chr5:19504948-19505027
>chr5:19505140-19507926
>chr5:19508930-19509365
>chr5:19510625-19512124
>chr5:19512889-19513276
>chr5:19513421-19513706
>chr5:19513835-19516896
>chr5:19517164-19517511
>chr5:19517954-19518213
>chr5:19518344-19518926
>chr5:19519937-19520003
>chr5:19521349-19521414
>chr5:19522610-19522936
>chr5:19523114-19523172
>chr5:19523345-19523525
>chr5:19524263-19524513
>chr5:19524739-19525050
>chr5:19526215-19526330
>chr5:19527415-19527558
>chr5:19529916-19530019
>chr5:19530375-19531431
>chr5:19531606-19531802
>chr5:19532145-19532312
>chr5:19534243-19534346
>chr5:19536988-19537188
>chr5:19537312-19537535
>chr5:19538246-19538293
>chr5:19539578-19541823
>chr5:19542214-19542739
>chr5:19544068-19544176
>chr5:19547627-19547690
>chr5:19548521-19548670
>chr5:19548772-19549210
>chr5:19549284-19549859
>chr5:19550256-19550977
>chr5:19553360-19553451
>chr5:19553658-19553922
>chr5:19554324-19554564
>chr5:19555149-19555627
>chr5:19555769-19556975
>chr5:19557007-19558869
>chr5:19558912-19561757
>chr5:19564059-19564210
>chr5:19564258-19564517
>chr5:19564633-19565110
[truncated: 3,661,457 more chars]
