# Supplementary material for: Red: an intelligent, rapid, accurate tool for detecting repeats de-novo on the genomic scale
Source: BMC Bioinformatics. 2015 Jul 24;16:227. doi: 10.1186/s12859-015-0654-5 (PMC4513396; doi:10.1186/s12859-015-0654-5)
Supplement: Additional file 5 — Supplementary data set 4 — Red’s repeats of the Homo sapiens genome. The command “tar -xzf file” results in a directory that contains the locations of repeats found by Red in the genome of the Homo sapiens. [file 12859_2015_654_MOESM5_ESM.tar › GnmRptHg38/chr6.rpt]

>chr6:60086-60386
>chr6:60535-61433
>chr6:61659-61821
>chr6:61847-68014
>chr6:68120-140831
>chr6:140851-148008
>chr6:148408-148640
>chr6:149052-149121
>chr6:149235-149458
>chr6:149514-149608
>chr6:149681-151809
>chr6:151859-152033
>chr6:152088-152607
>chr6:152674-155259
>chr6:155748-155818
>chr6:156095-156321
>chr6:156426-156599
>chr6:156712-156934
>chr6:157568-157813
>chr6:157868-158000
>chr6:158718-158807
>chr6:158862-163094
>chr6:163170-164477
>chr6:165742-165981
>chr6:166408-166793
>chr6:166970-167446
>chr6:167525-167616
>chr6:168148-168763
>chr6:168820-168977
>chr6:169675-169840
>chr6:170168-170212
>chr6:170531-170745
>chr6:170832-170903
>chr6:171003-174654
>chr6:175107-175464
>chr6:175540-175641
>chr6:175819-175928
>chr6:176127-176545
>chr6:177061-177414
>chr6:177517-178173
>chr6:178563-179950
>chr6:180022-180386
>chr6:180565-180700
>chr6:182014-182355
>chr6:187186-187297
>chr6:187349-187616
>chr6:187729-187796
>chr6:188294-188706
>chr6:190427-190595
>chr6:192717-193029
>chr6:193297-193440
>chr6:193562-193714
>chr6:194550-194852
>chr6:196488-196899
>chr6:196938-197264
>chr6:197834-198142
>chr6:198711-199037
>chr6:199257-199570
>chr6:200420-200508
>chr6:200744-201033
>chr6:201104-201457
>chr6:202264-202472
>chr6:202708-202821
>chr6:204546-204632
>chr6:205025-205120
>chr6:206018-206129
>chr6:206602-206669
>chr6:207027-207097
>chr6:207155-207331
>chr6:207398-207434
>chr6:207526-208307
>chr6:208692-208746
>chr6:209266-209363
>chr6:210483-210523
>chr6:212224-212358
>chr6:212543-213159
>chr6:213700-213756
>chr6:213803-213870
>chr6:214028-214371
>chr6:216263-216567
>chr6:216759-216905
>chr6:219823-219875
>chr6:220316-220459
>chr6:221972-222198
>chr6:222352-222396
>chr6:223953-224158
>chr6:224575-224622
>chr6:226807-226879
>chr6:228497-228799
>chr6:229862-229973
>chr6:230142-230264
>chr6:231059-231409
>chr6:232172-232670
>chr6:233039-233198
>chr6:233785-234483
>chr6:235220-235521
>chr6:235698-236164
>chr6:237484-237888
>chr6:238414-238537
>chr6:238621-239081
>chr6:240904-241215
>chr6:241945-245199
>chr6:245505-245631
>chr6:245858-245888
>chr6:246344-246422
>chr6:246765-247052
>chr6:247170-247502
>chr6:247644-247768
>chr6:247849-248643
>chr6:248760-248834
>chr6:248879-249264
>chr6:249294-250333
>chr6:250427-250563
>chr6:250656-250804
>chr6:250878-251618
>chr6:253459-253772
>chr6:254574-254923
>chr6:256437-256875
>chr6:258368-259094
>chr6:259273-259308
>chr6:259416-259462
>chr6:259591-259823
>chr6:260090-260549
>chr6:260660-260698
>chr6:260765-261302
>chr6:261570-261639
>chr6:261730-263581
>chr6:263739-264745
>chr6:264839-265057
>chr6:265145-265314
>chr6:265489-265579
>chr6:266298-266363
>chr6:266533-267162
>chr6:267783-268479
>chr6:268632-269449
>chr6:269584-269620
>chr6:269777-270190
>chr6:270286-270409
>chr6:270488-270614
>chr6:270678-271756
>chr6:271930-272006
>chr6:272041-272502
>chr6:272855-272920
>chr6:273019-273430
>chr6:273868-274510
>chr6:275575-275612
>chr6:275999-276064
>chr6:276131-276499
>chr6:276612-277169
>chr6:277280-277551
>chr6:278273-278338
>chr6:279763-279994
>chr6:280078-280394
>chr6:280955-281014
>chr6:282059-282212
>chr6:286046-286357
>chr6:286994-287056
>chr6:287442-287491
>chr6:287728-287809
>chr6:289726-290032
>chr6:290955-291004
>chr6:291402-291448
>chr6:292427-292481
>chr6:294475-294573
>chr6:295489-295867
>chr6:297583-297686
>chr6:299898-299932
>chr6:301912-301957
>chr6:302437-302516
>chr6:302987-303055
>chr6:304293-304357
>chr6:304659-305147
>chr6:307237-307366
>chr6:307550-307635
>chr6:308770-308833
>chr6:309935-310317
>chr6:310924-311032
>chr6:311107-311155
>chr6:311392-311700
>chr6:318520-318641
>chr6:319199-319252
>chr6:320868-320930
>chr6:324631-324690
>chr6:325027-326619
>chr6:326669-326703
>chr6:329256-329799
>chr6:333148-333276
>chr6:334999-335107
>chr6:335546-335690
>chr6:339261-339326
>chr6:343327-343436
>chr6:343655-343709
>chr6:344281-344581
>chr6:345196-345747
>chr6:349180-349237
>chr6:349863-349920
>chr6:352527-352585
>chr6:353063-353118
>chr6:353215-353540
>chr6:354902-355191
>chr6:356347-356706
>chr6:359854-359920
>chr6:360871-360924
>chr6:365303-365611
>chr6:365724-365792
>chr6:366002-366056
>chr6:367314-367480
>chr6:367616-367668
>chr6:368465-368506
>chr6:368615-368968
>chr6:369267-369408
>chr6:370547-370618
>chr6:371027-372454
>chr6:372514-372627
>chr6:374744-374866
>chr6:375349-375720
>chr6:375969-376274
>chr6:376341-376464
>chr6:376604-376834
>chr6:377693-377982
>chr6:385296-385372
>chr6:386348-386398
>chr6:386639-386717
>chr6:390593-390891
>chr6:391637-391715
>chr6:394490-394753
>chr6:396574-397041
>chr6:400704-400851
>chr6:402741-402998
>chr6:406254-406563
>chr6:407616-407805
>chr6:409216-409317
>chr6:412897-412934
>chr6:413115-413244
>chr6:414303-415394
>chr6:415973-416041
>chr6:417872-417923
>chr6:418979-419331
>chr6:419671-420409
>chr6:421300-421405
>chr6:421475-421656
>chr6:421764-422204
>chr6:424317-424793
>chr6:425142-425258
>chr6:425316-425367
>chr6:425521-425564
>chr6:425592-426757
>chr6:426950-427020
>chr6:427237-427284
>chr6:431255-431305
>chr6:432503-432667
>chr6:433124-433199
>chr6:433335-433420
>chr6:433525-433856
>chr6:434925-435058
>chr6:435152-436088
>chr6:437486-437773
>chr6:437834-438005
>chr6:440275-440798
>chr6:440904-440975
>chr6:441465-441555
>chr6:442727-443035
>chr6:443288-443433
>chr6:444262-444557
>chr6:445691-445750
>chr6:446703-446841
>chr6:448212-448639
>chr6:448812-448925
>chr6:449805-450944
>chr6:450973-451090
>chr6:453620-453685
>chr6:453939-453995
>chr6:454236-454280
>chr6:454508-454804
>chr6:454868-455030
>chr6:455521-455879
>chr6:456042-456119
>chr6:456182-456367
>chr6:456406-456866
>chr6:456926-457525
>chr6:457629-457747
>chr6:457788-459036
>chr6:459297-459683
>chr6:459811-460069
>chr6:460132-460478
>chr6:461495-462275
>chr6:464757-465096
>chr6:465276-465325
>chr6:467437-467486
>chr6:468258-468543
>chr6:468990-469777
>chr6:470016-470052
>chr6:470103-470255
>chr6:470290-470453
>chr6:472340-472650
>chr6:474136-474211
>chr6:475568-475637
>chr6:476114-476386
>chr6:476590-476934
>chr6:477429-477526
>chr6:477593-477628
>chr6:478452-478762
>chr6:479483-479702
>chr6:481103-481159
>chr6:481248-483212
>chr6:483897-484012
>chr6:487400-487710
>chr6:489130-489208
>chr6:491651-492085
>chr6:492205-492724
>chr6:492781-492946
>chr6:494757-495432
>chr6:495887-495984
>chr6:497745-497872
>chr6:500471-500504
>chr6:501014-501741
>chr6:503440-503641
>chr6:505852-505962
>chr6:508156-508204
>chr6:508414-508608
>chr6:508659-508766
>chr6:508841-509059
>chr6:509242-509341
>chr6:512319-512500
>chr6:516479-516525
>chr6:517830-517903
>chr6:519072-520822
>chr6:520866-521322
>chr6:521519-521837
>chr6:522362-522422
>chr6:523672-523771
>chr6:524298-524413
>chr6:524613-524671
>chr6:524757-524839
>chr6:525937-526167
>chr6:526420-526742
>chr6:526847-526922
>chr6:527094-527279
>chr6:527805-528060
>chr6:530768-530810
>chr6:530922-530997
>chr6:532819-533223
>chr6:534419-534469
>chr6:535103-535310
>chr6:535333-535537
>chr6:535975-536121
>chr6:536308-536761
>chr6:537249-537348
>chr6:537775-537836
>chr6:538764-539137
>chr6:540103-540263
>chr6:540471-540589
>chr6:540725-540787
>chr6:541845-541982
>chr6:542254-542305
>chr6:543195-543726
>chr6:544842-545190
>chr6:546490-546702
>chr6:548823-548906
>chr6:552911-553202
>chr6:553293-553382
>chr6:554028-554356
>chr6:555398-555451
>chr6:557244-557663
>chr6:558287-558351
>chr6:558508-558857
>chr6:560439-560493
>chr6:560696-561058
>chr6:561586-561890
>chr6:563479-563611
>chr6:563675-563824
>chr6:564928-564985
>chr6:567456-567503
>chr6:567593-567744
>chr6:570124-570440
>chr6:570509-570629
>chr6:572314-572366
>chr6:573637-573749
>chr6:575023-575183
>chr6:575208-575726
>chr6:576377-576419
>chr6:576992-577060
>chr6:579017-579124
>chr6:579980-580344
>chr6:581006-581347
>chr6:582722-582780
>chr6:587156-587559
>chr6:588254-588655
>chr6:589829-590127
>chr6:592596-593118
>chr6:593471-593512
>chr6:596376-596656
>chr6:597181-597541
>chr6:598907-599034
>chr6:599744-599783
>chr6:600413-600465
>chr6:601196-602527
>chr6:605344-606430
>chr6:607573-607703
>chr6:607968-608083
>chr6:610462-610693
>chr6:613435-613539
>chr6:613750-613928
>chr6:613960-614176
>chr6:614528-614571
>chr6:615169-615246
>chr6:615430-615963
>chr6:616010-616064
>chr6:616318-616627
>chr6:616726-616967
>chr6:619852-619942
>chr6:624424-624505
>chr6:626568-626899
>chr6:627924-627973
>chr6:631251-631608
>chr6:632511-632581
>chr6:634060-634427
>chr6:634723-634839
>chr6:635790-636091
>chr6:638540-638972
>chr6:639272-639530
>chr6:640095-640184
>chr6:640511-640863
>chr6:642243-642434
>chr6:642661-642998
>chr6:643400-643766
>chr6:643885-644177
>chr6:644300-644337
>chr6:644512-644613
>chr6:644657-644986
>chr6:645043-645244
>chr6:645785-645842
>chr6:646185-646368
>chr6:648692-649017
>chr6:649103-649180
>chr6:650824-650941
>chr6:651023-652080
>chr6:652642-652734
>chr6:652791-653289
>chr6:653343-654426
>chr6:654510-655544
>chr6:657516-657556
>chr6:658574-658988
>chr6:659398-659912
>chr6:660017-666036
>chr6:666433-666661
>chr6:666730-666931
>chr6:667259-667317
>chr6:667386-667480
>chr6:667662-668045
>chr6:668703-669007
>chr6:670926-671385
>chr6:671663-671711
>chr6:671815-671975
>chr6:672165-672206
>chr6:672666-672703
>chr6:672988-673327
>chr6:673752-673959
>chr6:674700-674807
>chr6:675516-677269
>chr6:677383-677771
>chr6:682173-682504
>chr6:682582-682832
>chr6:684145-684231
>chr6:684622-684753
>chr6:685848-686265
>chr6:686346-686421
>chr6:687147-687465
>chr6:690066-690352
>chr6:690433-690751
>chr6:690929-691022
>chr6:691248-691439
>chr6:691541-691738
>chr6:694441-695433
>chr6:695580-695859
>chr6:696796-697272
>chr6:699174-699420
>chr6:699893-699944
>chr6:701418-701465
>chr6:702765-703104
>chr6:703546-703643
>chr6:704608-704679
>chr6:705664-705702
>chr6:706859-707325
>chr6:709066-709129
>chr6:709356-709584
>chr6:709948-710005
>chr6:712269-712891
>chr6:717263-717376
>chr6:717855-717949
>chr6:718071-718177
>chr6:718292-718334
>chr6:718970-719282
>chr6:719418-719537
>chr6:719603-719655
>chr6:720934-721267
>chr6:723221-723319
>chr6:723938-724267
>chr6:725201-727027
>chr6:727082-727547
>chr6:735381-735700
>chr6:736017-736643
>chr6:737990-738079
>chr6:738267-738346
>chr6:738945-739478
>chr6:739627-740917
>chr6:741074-741666
>chr6:741709-742551
>chr6:743019-743080
>chr6:743365-743558
>chr6:743724-743909
>chr6:744145-744391
>chr6:744953-745056
>chr6:745405-745598
>chr6:746187-746317
>chr6:750062-750308
>chr6:750599-750921
>chr6:751038-751080
>chr6:751402-751473
>chr6:752316-752409
>chr6:752723-753037
>chr6:753928-754048
>chr6:755293-755333
>chr6:756803-756892
>chr6:759096-759438
>chr6:759831-759954
>chr6:760144-760573
>chr6:760825-761068
>chr6:761184-761226
>chr6:762908-762945
>chr6:763117-763159
>chr6:763258-763306
>chr6:764045-764397
>chr6:767515-767570
>chr6:767992-768399
>chr6:768456-770558
>chr6:770989-771194
>chr6:771517-774065
>chr6:774706-774786
>chr6:778106-778138
>chr6:779025-779330
>chr6:779419-779929
>chr6:779994-780187
>chr6:780582-780674
>chr6:780773-780841
>chr6:782609-782726
>chr6:782868-782910
>chr6:783020-783321
>chr6:783597-783632
>chr6:783855-784091
>chr6:786442-786755
>chr6:786953-787042
>chr6:788524-788589
>chr6:789617-789893
>chr6:790698-790834
>chr6:790975-791312
>chr6:791509-791823
>chr6:798085-798157
>chr6:800551-800909
>chr6:802439-802771
>chr6:803180-803403
>chr6:803448-803568
>chr6:805327-805640
>chr6:808726-809117
>chr6:809781-809988
>chr6:810125-810174
>chr6:812451-812773
>chr6:813723-814026
>chr6:815985-816322
>chr6:816541-816589
>chr6:817007-817149
>chr6:817278-817437
>chr6:817820-817864
>chr6:820539-820623
>chr6:822740-822881
>chr6:823745-826759
>chr6:826829-826927
>chr6:827672-827713
>chr6:828241-828317
>chr6:828615-829108
>chr6:829162-829300
>chr6:829461-829587
>chr6:831251-831302
>chr6:831939-833366
>chr6:833450-833502
>chr6:833949-834481
>chr6:836656-836690
>chr6:837391-837444
>chr6:838370-838586
>chr6:838827-838911
>chr6:839694-840594
>chr6:841494-842035
>chr6:842818-843408
>chr6:843497-844002
>chr6:848632-848698
>chr6:849037-849226
>chr6:849312-849374
>chr6:849688-852780
>chr6:852922-852959
>chr6:853130-853220
>chr6:856416-856743
>chr6:857182-857261
>chr6:857322-857979
>chr6:859619-859965
>chr6:860047-860265
>chr6:860329-860413
>chr6:860489-860586
>chr6:860741-860918
>chr6:861933-863777
>chr6:864334-864495
>chr6:865148-865470
>chr6:865883-865977
>chr6:867209-867511
>chr6:867786-868110
>chr6:869871-869958
>chr6:870375-870418
>chr6:870657-870936
>chr6:871199-871683
>chr6:871757-872324
>chr6:873127-873161
>chr6:873213-873280
>chr6:873329-873565
>chr6:878355-878402
>chr6:879252-879398
>chr6:879464-879561
>chr6:879640-879813
>chr6:879880-879930
>chr6:881290-881340
>chr6:885739-885842
>chr6:885893-886171
>chr6:886270-886648
>chr6:887222-887381
>chr6:887483-887539
>chr6:888494-888550
>chr6:889396-889461
>chr6:889733-890040
>chr6:894427-894466
>chr6:894642-895170
>chr6:895214-895322
>chr6:897024-897104
>chr6:898023-898124
>chr6:898473-898561
>chr6:898989-899040
>chr6:899480-900541
>chr6:901111-901198
>chr6:902257-902358
>chr6:902395-902567
>chr6:902593-902703
>chr6:902984-903023
>chr6:903174-903436
>chr6:904620-905328
>chr6:906149-906463
>chr6:908678-908778
>chr6:909045-910810
>chr6:911749-911827
>chr6:913092-913151
>chr6:914360-914646
>chr6:915659-915974
>chr6:916015-916526
>chr6:917126-917405
>chr6:918096-918153
>chr6:918290-918365
>chr6:920195-920565
>chr6:920740-921188
>chr6:921474-921579
>chr6:921790-921889
>chr6:921932-922051
>chr6:922414-922791
>chr6:922833-923235
>chr6:923303-923388
>chr6:923427-923670
>chr6:923780-924338
>chr6:924513-924947
>chr6:926347-926427
>chr6:926589-926734
>chr6:928298-928652
>chr6:928694-929351
>chr6:929846-930171
>chr6:930961-931006
>chr6:931760-932798
>chr6:932889-933007
>chr6:933798-933865
>chr6:935730-935769
>chr6:936231-936272
>chr6:937218-937258
>chr6:937298-937718
>chr6:939849-939910
>chr6:940134-940181
>chr6:940263-940341
>chr6:941462-941507
>chr6:942057-942242
>chr6:942338-942589
>chr6:943866-944339
>chr6:945776-945947
>chr6:946126-946329
>chr6:948103-948159
>chr6:948996-949081
>chr6:949280-949467
>chr6:950818-950868
>chr6:951086-951153
>chr6:951351-951471
>chr6:952798-952882
>chr6:953598-953678
>chr6:955390-955429
>chr6:956397-956738
>chr6:959595-959833
>chr6:963843-963879
>chr6:964774-964823
>chr6:966564-966822
>chr6:968446-968559
>chr6:969395-969733
>chr6:970421-970481
>chr6:971454-971858
>chr6:972506-972540
>chr6:972863-973187
>chr6:973481-973565
>chr6:973673-975702
>chr6:975768-978946
>chr6:978993-979094
>chr6:979423-979587
>chr6:981583-981674
>chr6:982203-982509
>chr6:982553-982674
>chr6:982995-983253
>chr6:983349-983666
>chr6:984020-984150
>chr6:985012-987924
>chr6:988032-988103
>chr6:988366-988740
>chr6:988883-989001
>chr6:989310-990365
>chr6:990469-991194
>chr6:991274-992111
>chr6:992881-993185
>chr6:993844-994333
>chr6:994483-994549
>chr6:995950-996202
>chr6:997062-997141
>chr6:997921-998006
>chr6:998102-998210
>chr6:999080-999119
>chr6:1000493-1000554
>chr6:1002548-1002619
>chr6:1003070-1003255
>chr6:1004071-1004149
>chr6:1004649-1004936
>chr6:1005032-1005115
>chr6:1006562-1006649
>chr6:1006787-1007037
>chr6:1009037-1009464
>chr6:1009513-1009576
>chr6:1009635-1009857
>chr6:1010501-1010603
>chr6:1011882-1011928
>chr6:1012050-1012119
>chr6:1014597-1015860
>chr6:1020841-1020944
>chr6:1021480-1021938
>chr6:1027639-1027854
>chr6:1029309-1029381
>chr6:1029455-1029617
>chr6:1030143-1030627
>chr6:1030833-1030897
>chr6:1031201-1031519
>chr6:1031599-1031864
>chr6:1031948-1032926
>chr6:1033161-1033482
>chr6:1033515-1033768
>chr6:1034326-1034743
>chr6:1036054-1036088
>chr6:1036679-1036794
>chr6:1037082-1037427
>chr6:1041118-1041606
>chr6:1041892-1042346
>chr6:1042609-1042680
>chr6:1045937-1046116
>chr6:1046574-1047309
>chr6:1047339-1047561
>chr6:1049031-1049071
>chr6:1050421-1050504
>chr6:1050637-1050885
>chr6:1051309-1051659
>chr6:1052020-1052285
>chr6:1052893-1053207
>chr6:1055290-1055330
>chr6:1056334-1056630
>chr6:1057148-1057242
>chr6:1058639-1058875
>chr6:1058939-1059431
>chr6:1059469-1059661
>chr6:1060065-1060139
>chr6:1060352-1060777
>chr6:1061370-1061430
>chr6:1062190-1062488
>chr6:1065398-1065753
>chr6:1067708-1068046
>chr6:1068130-1068172
>chr6:1068796-1069349
>chr6:1071099-1071409
>chr6:1072016-1072061
>chr6:1072531-1072618
>chr6:1072824-1072949
>chr6:1073076-1073409
>chr6:1073854-1073914
>chr6:1073959-1074194
>chr6:1075403-1075521
>chr6:1076097-1076413
>chr6:1078218-1078290
>chr6:1079074-1079439
>chr6:1080061-1080213
>chr6:1082915-1082959
>chr6:1083693-1084018
>chr6:1084246-1084573
>chr6:1086615-1086705
>chr6:1087850-1088162
>chr6:1089347-1089411
>chr6:1090528-1090856
>chr6:1091297-1091611
>chr6:1092223-1092472
>chr6:1092763-1093113
>chr6:1094044-1094354
>chr6:1095169-1095498
>chr6:1096919-1097039
>chr6:1098075-1098138
>chr6:1098381-1098485
>chr6:1099644-1099680
>chr6:1104475-1104547
>chr6:1104832-1104895
>chr6:1106840-1107316
>chr6:1109042-1109121
>chr6:1109576-1109747
>chr6:1110381-1110640
>chr6:1111736-1112541
>chr6:1112880-1113971
>chr6:1114752-1114816
>chr6:1117029-1117190
>chr6:1118813-1118865
>chr6:1118981-1119139
>chr6:1120715-1121185
>chr6:1125559-1125927
>chr6:1126460-1126961
>chr6:1128047-1128254
>chr6:1129708-1130055
>chr6:1131486-1131817
>chr6:1133171-1133233
>chr6:1133718-1135564
>chr6:1137391-1137745
>chr6:1138164-1138516
>chr6:1139751-1139873
>chr6:1140214-1140402
>chr6:1140497-1140650
>chr6:1140897-1141572
>chr6:1141714-1142350
>chr6:1142890-1142946
>chr6:1143075-1143464
>chr6:1143523-1143865
>chr6:1143996-1144452
>chr6:1146362-1146879
>chr6:1148307-1148686
>chr6:1150664-1150814
>chr6:1150998-1151571
>chr6:1152999-1153125
>chr6:1153599-1153656
>chr6:1154761-1154800
>chr6:1155172-1155405
>chr6:1155556-1158299
>chr6:1158825-1158901
>chr6:1159301-1159967
>chr6:1160365-1160454
>chr6:1160624-1160884
>chr6:1161934-1162232
>chr6:1163751-1164086
>chr6:1164157-1164393
>chr6:1166174-1166217
>chr6:1168003-1168274
>chr6:1168730-1169103
>chr6:1169427-1169464
>chr6:1171380-1171718
>chr6:1172126-1172435
>chr6:1172906-1174205
>chr6:1174715-1175111
>chr6:1176986-1177053
>chr6:1179066-1179445
>chr6:1181547-1182025
>chr6:1184055-1184122
>chr6:1185164-1185581
>chr6:1186514-1186589
>chr6:1186945-1187015
>chr6:1189477-1189849
>chr6:1189970-1190145
>chr6:1191941-1192038
>chr6:1192318-1192394
>chr6:1192880-1193109
>chr6:1193323-1193365
>chr6:1193905-1194108
>chr6:1194851-1194949
>chr6:1195157-1195336
>chr6:1197178-1197320
>chr6:1198438-1198504
>chr6:1202548-1202585
>chr6:1204403-1204514
>chr6:1205119-1205939
>chr6:1207325-1207631
>chr6:1207972-1208421
>chr6:1210382-1210553
>chr6:1210592-1210839
>chr6:1211246-1211282
>chr6:1212213-1212377
>chr6:1213476-1213526
>chr6:1214557-1214610
>chr6:1215309-1215608
>chr6:1218608-1218818
>chr6:1219311-1219389
>chr6:1220033-1220093
>chr6:1220661-1220718
>chr6:1222116-1222352
>chr6:1224575-1224755
>chr6:1225613-1225666
>chr6:1225833-1226090
>chr6:1227355-1227486
>chr6:1229585-1229650
>chr6:1232623-1232659
>chr6:1232717-1232762
>chr6:1233397-1233700
>chr6:1234767-1235263
>chr6:1236532-1236577
>chr6:1236771-1236840
>chr6:1237081-1237471
>chr6:1238699-1238768
>chr6:1240708-1240768
>chr6:1241977-1242046
>chr6:1243824-1244298
>chr6:1244619-1244736
>chr6:1245168-1245230
>chr6:1245603-1245807
>chr6:1246024-1246325
>chr6:1246614-1246656
>chr6:1247808-1247885
>chr6:1248010-1248086
>chr6:1248146-1248563
>chr6:1248787-1250426
>chr6:1251956-1252021
>chr6:1252132-1252170
>chr6:1252341-1252613
>chr6:1253024-1253344
>chr6:1254283-1254518
>chr6:1254976-1255127
>chr6:1256774-1256828
>chr6:1257135-1257426
>chr6:1257642-1257991
>chr6:1258187-1260017
>chr6:1260056-1260251
>chr6:1260467-1260766
>chr6:1261131-1261364
>chr6:1262563-1262673
>chr6:1263258-1263309
>chr6:1264729-1265030
>chr6:1266249-1266996
>chr6:1268024-1268359
>chr6:1270698-1270735
>chr6:1272030-1272082
>chr6:1272183-1272344
>chr6:1272555-1272862
>chr6:1273112-1273429
>chr6:1273450-1273682
>chr6:1274887-1274971
>chr6:1275018-1275098
>chr6:1275200-1275348
>chr6:1275443-1275531
>chr6:1276402-1276542
>chr6:1276995-1277120
>chr6:1277245-1277436
>chr6:1277479-1277660
>chr6:1280135-1280229
>chr6:1280289-1280368
>chr6:1280481-1280549
>chr6:1280716-1280766
>chr6:1282371-1282470
>chr6:1282576-1282621
>chr6:1283089-1283128
>chr6:1286540-1286572
>chr6:1286746-1286786
>chr6:1286913-1287110
>chr6:1288500-1288583
>chr6:1288754-1288863
>chr6:1291409-1291791
>chr6:1293637-1294850
>chr6:1298321-1298783
>chr6:1298894-1298953
>chr6:1299061-1299269
>chr6:1301622-1304711
>chr6:1305345-1306467
>chr6:1306896-1306962
>chr6:1309841-1309883
>chr6:1313057-1313100
>chr6:1313374-1313454
>chr6:1316927-1317326
>chr6:1318773-1321320
>chr6:1323008-1323324
>chr6:1326395-1326438
>chr6:1326643-1326720
>chr6:1327297-1327441
>chr6:1328473-1328522
>chr6:1328562-1328716
>chr6:1329035-1330479
>chr6:1330518-1331595
>chr6:1331651-1331694
>chr6:1332174-1332525
>chr6:1332840-1333142
>chr6:1333851-1333949
>chr6:1334342-1334383
>chr6:1334469-1334584
>chr6:1335360-1335422
>chr6:1336196-1336250
>chr6:1337313-1337683
>chr6:1338276-1338602
>chr6:1339288-1339923
>chr6:1341594-1341677
>chr6:1341847-1342392
>chr6:1342551-1345944
>chr6:1346350-1346445
>chr6:1347506-1347819
>chr6:1350405-1350474
>chr6:1350686-1350793
>chr6:1351290-1351642
>chr6:1351732-1351852
>chr6:1351957-1357640
>chr6:1357731-1357795
>chr6:1357828-1358844
>chr6:1359183-1359236
>chr6:1359856-1360278
>chr6:1360496-1361124
>chr6:1361800-1362409
>chr6:1364604-1364922
>chr6:1366870-1367168
>chr6:1367766-1368094
>chr6:1369429-1369475
>chr6:1369719-1370260
>chr6:1375635-1375833
>chr6:1376391-1376432
>chr6:1377194-1377523
>chr6:1379860-1379899
>chr6:1381098-1381167
>chr6:1381398-1381449
>chr6:1382032-1382126
>chr6:1386365-1386397
>chr6:1387431-1387580
>chr6:1387954-1388058
>chr6:1388688-1388855
>chr6:1389462-1389567
>chr6:1390030-1390107
>chr6:1390166-1390211
>chr6:1390735-1390764
>chr6:1392433-1392569
>chr6:1397296-1397562
>chr6:1398368-1398477
>chr6:1399067-1399606
>chr6:1400946-1401177
>chr6:1401276-1401661
>chr6:1401877-1401942
>chr6:1402674-1403435
>chr6:1403702-1403951
>chr6:1404851-1404974
>chr6:1405020-1405152
>chr6:1405992-1406410
>chr6:1407656-1407787
>chr6:1408504-1408838
>chr6:1410611-1411008
>chr6:1411417-1411796
>chr6:1411811-1412132
>chr6:1415701-1415769
>chr6:1415853-1415919
>chr6:1416660-1416807
>chr6:1417812-1417888
>chr6:1417938-1418424
>chr6:1419285-1419661
>chr6:1419965-1420236
>chr6:1420304-1421415
>chr6:1421516-1422219
>chr6:1422400-1422484
>chr6:1423198-1423533
>chr6:1424863-1425053
>chr6:1425096-1425805
>chr6:1427053-1427134
>chr6:1427410-1428066
>chr6:1428443-1434755
>chr6:1434791-1434942
>chr6:1435399-1435797
>chr6:1436029-1436383
>chr6:1437270-1437430
>chr6:1438082-1438124
>chr6:1438846-1438907
>chr6:1439253-1439464
>chr6:1439846-1440201
>chr6:1440314-1440361
>chr6:1440681-1441022
>chr6:1441951-1442527
>chr6:1442587-1442666
>chr6:1443078-1443145
>chr6:1443182-1443504
>chr6:1444231-1444788
>chr6:1444983-1445089
>chr6:1447145-1448396
>chr6:1450616-1450883
>chr6:1451552-1451629
>chr6:1451739-1452051
>chr6:1452393-1452489
>chr6:1452687-1452944
>chr6:1453403-1453479
>chr6:1454781-1455229
>chr6:1456246-1457539
>chr6:1457750-1458294
>chr6:1458371-1458795
>chr6:1459162-1459262
>chr6:1459491-1460077
>chr6:1460219-1460369
>chr6:1460544-1461251
>chr6:1461353-1461832
>chr6:1461895-1462095
>chr6:1462123-1462378
>chr6:1462712-1463042
>chr6:1463582-1463774
>chr6:1463841-1464023
>chr6:1464507-1464821
>chr6:1465414-1465473
>chr6:1465582-1466083
>chr6:1466143-1466247
>chr6:1466523-1467805
>chr6:1468161-1468266
>chr6:1468355-1468910
>chr6:1468962-1469026
>chr6:1471085-1471274
>chr6:1472188-1472252
>chr6:1472476-1473326
>chr6:1473582-1473614
>chr6:1473702-1474134
>chr6:1474752-1474902
>chr6:1474988-1475040
>chr6:1475292-1476056
>chr6:1476338-1476378
>chr6:1476686-1476769
>chr6:1477968-1478736
>chr6:1479846-1479892
>chr6:1480619-1481130
>chr6:1481185-1481225
>chr6:1483090-1483613
>chr6:1483850-1484032
>chr6:1484120-1484177
>chr6:1484240-1484856
>chr6:1485091-1485172
>chr6:1485314-1485397
>chr6:1485455-1485612
>chr6:1485748-1485793
>chr6:1485997-1486117
>chr6:1486398-1486467
>chr6:1487381-1487430
>chr6:1487804-1487957
>chr6:1488108-1488287
>chr6:1488597-1489208
>chr6:1489250-1489340
>chr6:1489479-1489776
>chr6:1492041-1492453
>chr6:1493588-1493844
>chr6:1494046-1494138
>chr6:1494202-1494235
>chr6:1494297-1494388
>chr6:1496365-1496840
>chr6:1497523-1497619
>chr6:1499407-1499779
>chr6:1501571-1501885
>chr6:1502887-1502994
>chr6:1503432-1503516
>chr6:1506326-1506553
>chr6:1506888-1507185
>chr6:1507320-1507395
>chr6:1507604-1507710
>chr6:1507779-1508136
>chr6:1508309-1508630
>chr6:1508909-1509077
>chr6:1509616-1509670
>chr6:1511092-1511130
>chr6:1511478-1512376
>chr6:1512464-1512771
>chr6:1515559-1515916
>chr6:1519140-1519336
>chr6:1520008-1520042
>chr6:1520439-1520981
>chr6:1521055-1521587
>chr6:1522919-1523003
>chr6:1523111-1523169
>chr6:1523231-1523417
>chr6:1524742-1525261
>chr6:1526394-1526489
>chr6:1529941-1529989
>chr6:1530884-1531125
>chr6:1531338-1531858
>chr6:1531999-1532263
>chr6:1532665-1532736
>chr6:1533060-1533165
>chr6:1533572-1533618
>chr6:1533760-1534964
>chr6:1535874-1536504
>chr6:1538053-1538119
>chr6:1538556-1538629
>chr6:1539496-1539730
>chr6:1539907-1539975
>chr6:1540243-1540602
>chr6:1540790-1541015
>chr6:1541552-1542335
>chr6:1543937-1544461
>chr6:1544907-1544975
>chr6:1545921-1546380
>chr6:1546954-1547546
>chr6:1548709-1548744
>chr6:1548906-1549243
>chr6:1549774-1550121
>chr6:1550168-1550282
>chr6:1551000-1551307
>chr6:1551742-1552093
>chr6:1552696-1552745
>chr6:1552796-1553116
>chr6:1555610-1555968
>chr6:1557063-1557274
>chr6:1557732-1558137
>chr6:1558311-1558357
>chr6:1558468-1559217
>chr6:1559962-1560310
>chr6:1560361-1560505
>chr6:1561135-1561278
>chr6:1564188-1564596
>chr6:1564843-1564913
>chr6:1565210-1565845
>chr6:1565974-1566107
>chr6:1566165-1568208
>chr6:1568293-1568586
>chr6:1568811-1569006
>chr6:1569112-1569339
>chr6:1569428-1569895
>chr6:1570091-1570141
>chr6:1570289-1570322
>chr6:1570620-1571187
>chr6:1581945-1582260
>chr6:1582613-1582954
>chr6:1583008-1583060
>chr6:1583683-1583746
>chr6:1583814-1583988
>chr6:1584496-1584590
>chr6:1586035-1586142
>chr6:1586647-1586968
>chr6:1587164-1587208
>chr6:1587243-1587428
>chr6:1588299-1588703
>chr6:1591018-1591432
>chr6:1592296-1592376
>chr6:1592424-1592682
>chr6:1593823-1593864
>chr6:1596624-1596729
>chr6:1599165-1599210
>chr6:1599351-1599398
>chr6:1600457-1600629
>chr6:1602092-1602150
>chr6:1604886-1604946
>chr6:1606801-1606924
>chr6:1609386-1609450
>chr6:1609686-1609731
>chr6:1609982-1610035
>chr6:1610366-1610445
>chr6:1610797-1610853
>chr6:1611019-1611071
>chr6:1611311-1611352
>chr6:1611553-1611622
>chr6:1617953-1617999
>chr6:1623205-1623300
>chr6:1625655-1625753
>chr6:1629508-1629572
>chr6:1631553-1631686
>chr6:1632544-1632874
>chr6:1638499-1638532
>chr6:1639573-1639970
>chr6:1642175-1642475
>chr6:1643715-1643833
>chr6:1643998-1644056
>chr6:1644830-1644903
>chr6:1644952-1645240
>chr6:1646428-1646691
>chr6:1650517-1651039
>chr6:1652084-1652776
>chr6:1653323-1653782
>chr6:1653816-1654078
>chr6:1654191-1654341
>chr6:1654487-1655092
>chr6:1655400-1655827
>chr6:1656478-1656815
>chr6:1663745-1664001
>chr6:1665086-1665252
>chr6:1668043-1668106
>chr6:1668387-1668773
>chr6:1669627-1669947
>chr6:1670345-1670384
>chr6:1671614-1672058
>chr6:1673384-1673903
>chr6:1674123-1674842
>chr6:1674888-1675233
>chr6:1675339-1677974
>chr6:1678018-1678076
>chr6:1678180-1678250
>chr6:1678698-1678762
>chr6:1679929-1679978
>chr6:1681723-1682045
>chr6:1682544-1682877
>chr6:1683118-1683424
>chr6:1684724-1684756
>chr6:1685111-1685404
>chr6:1688236-1688288
>chr6:1689979-1691538
>chr6:1691644-1692663
>chr6:1693131-1693333
>chr6:1693487-1693616
>chr6:1693851-1693995
>chr6:1697549-1697616
>chr6:1699630-1699676
>chr6:1704851-1704886
>chr6:1707816-1707896
>chr6:1714013-1714356
>chr6:1717170-1717264
>chr6:1718759-1718822
>chr6:1722057-1722682
>chr6:1723292-1723587
>chr6:1725382-1725816
>chr6:1726848-1726943
>chr6:1728579-1728626
>chr6:1728797-1728991
>chr6:1730289-1730353
>chr6:1732020-1732364
>chr6:1733510-1733865
>chr6:1737487-1738222
>chr6:1740160-1740198
>chr6:1740255-1740633
>chr6:1741015-1741151
>chr6:1741254-1742262
>chr6:1743268-1743561
>chr6:1744112-1744165
>chr6:1745301-1745516
>chr6:1746662-1747032
>chr6:1748592-1748733
>chr6:1749301-1749617
>chr6:1749791-1750105
>chr6:1750256-1756131
>chr6:1756247-1756583
>chr6:1757779-1757817
>chr6:1758791-1759121
>chr6:1759887-1759922
>chr6:1760049-1760167
>chr6:1761178-1761374
>chr6:1765086-1765155
>chr6:1765568-1765619
>chr6:1768127-1768167
>chr6:1768561-1768985
>chr6:1769683-1770050
>chr6:1771264-1771385
>chr6:1776395-1776688
>chr6:1778992-1779042
>chr6:1780204-1780307
>chr6:1782866-1783188
>chr6:1784190-1784429
>chr6:1784485-1784545
>chr6:1789447-1789867
>chr6:1790881-1791154
>chr6:1791279-1791322
>chr6:1791416-1791665
>chr6:1791796-1791875
>chr6:1794839-1795232
>chr6:1795416-1795485
>chr6:1796104-1796163
>chr6:1797018-1797314
>chr6:1798198-1798323
>chr6:1800430-1800739
>chr6:1803571-1803621
>chr6:1804728-1804791
>chr6:1805198-1805263
>chr6:1805622-1805813
>chr6:1805886-1806162
>chr6:1807013-1807319
>chr6:1808641-1808691
>chr6:1810099-1810160
>chr6:1810289-1810588
>chr6:1810648-1810691
>chr6:1811946-1811990
>chr6:1812473-1812596
>chr6:1812882-1813277
>chr6:1816583-1816692
>chr6:1817958-1818004
>chr6:1818317-1818656
>chr6:1818683-1818759
>chr6:1819034-1819080
>chr6:1819475-1819801
>chr6:1820809-1820849
>chr6:1822208-1822259
>chr6:1824966-1825014
>chr6:1825452-1825633
>chr6:1825697-1826208
>chr6:1826755-1827515
>chr6:1828038-1828766
>chr6:1828950-1829276
>chr6:1829448-1829742
>chr6:1830036-1830155
>chr6:1830379-1830438
>chr6:1832063-1832391
>chr6:1833468-1833592
>chr6:1834635-1834713
>chr6:1835504-1835569
>chr6:1835832-1836172
>chr6:1840333-1840450
>chr6:1841518-1841587
>chr6:1842652-1843161
>chr6:1843482-1843799
>chr6:1845595-1845926
>chr6:1846112-1846458
>chr6:1847049-1847349
>chr6:1848900-1848980
>chr6:1849236-1849300
>chr6:1851700-1851748
>chr6:1852706-1853000
>chr6:1853177-1853560
>chr6:1854462-1854644
>chr6:1855723-1855827
>chr6:1859844-1859947
>chr6:1860232-1860341
>chr6:1860448-1860554
>chr6:1863436-1863557
>chr6:1864243-1864285
>chr6:1865613-1865672
>chr6:1868008-1868290
>chr6:1868824-1868954
>chr6:1875537-1876270
>chr6:1877353-1877737
>chr6:1878028-1878354
>chr6:1879169-1879239
>chr6:1880139-1880497
>chr6:1881368-1881456
>chr6:1883134-1883507
>chr6:1883767-1883905
>chr6:1886596-1886669
>chr6:1887038-1887112
>chr6:1887751-1889121
>chr6:1889826-1890126
>chr6:1890373-1890630
>chr6:1890926-1891053
>chr6:1892006-1892088
>chr6:1892342-1892675
>chr6:1893175-1893491
>chr6:1894433-1894551
>chr6:1897124-1897442
>chr6:1897566-1897769
>chr6:1897952-1898174
>chr6:1899086-1899137
>chr6:1905275-1905874
>chr6:1907957-1908029
>chr6:1908202-1908303
>chr6:1908787-1908854
>chr6:1910030-1910188
>chr6:1912108-1912389
>chr6:1912656-1912697
>chr6:1913090-1913397
>chr6:1914169-1914497
>chr6:1915362-1915490
>chr6:1916416-1916584
>chr6:1918129-1918176
>chr6:1918456-1918784
>chr6:1922428-1922500
>chr6:1922630-1922675
>chr6:1922865-1923466
>chr6:1923496-1923564
>chr6:1924859-1924968
>chr6:1925156-1925294
>chr6:1925709-1925931
>chr6:1926050-1926484
>chr6:1926969-1927412
>chr6:1928063-1928365
>chr6:1928664-1929016
>chr6:1931880-1931950
>chr6:1932513-1933270
>chr6:1933357-1933501
>chr6:1933628-1934417
>chr6:1934499-1934665
>chr6:1935294-1935459
>chr6:1936659-1937110
>chr6:1937208-1937242
>chr6:1937357-1937513
>chr6:1937581-1938006
>chr6:1938535-1938611
>chr6:1938912-1939067
>chr6:1939484-1939623
>chr6:1939683-1939735
>chr6:1940166-1940212
>chr6:1941782-1941842
>chr6:1944222-1944696
>chr6:1945655-1945742
>chr6:1948055-1948153
>chr6:1948482-1948688
>chr6:1950336-1950394
>chr6:1950925-1951256
>chr6:1951527-1951719
>chr6:1952232-1952313
>chr6:1953803-1953863
>chr6:1954318-1954757
>chr6:1954797-1955038
>chr6:1955212-1955503
>chr6:1956266-1956374
>chr6:1956791-1957292
>chr6:1957776-1958112
>chr6:1959054-1959407
>chr6:1962044-1962220
>chr6:1962314-1963337
>chr6:1963466-1963662
>chr6:1964680-1965247
>chr6:1965536-1965876
>chr6:1967204-1967285
>chr6:1968725-1968786
>chr6:1968958-1969344
>chr6:1970333-1970434
>chr6:1970761-1971023
>chr6:1972138-1972250
>chr6:1974743-1975062
>chr6:1977479-1977552
>chr6:1977585-1977867
>chr6:1977915-1978059
>chr6:1978387-1978516
>chr6:1978655-1984395
>chr6:1987254-1987330
>chr6:1987458-1987677
>chr6:1988720-1988799
>chr6:1989987-1990322
>chr6:1990560-1990915
>chr6:1992018-1992119
>chr6:1996051-1996184
>chr6:1997200-1997537
>chr6:1998372-1998441
>chr6:1998559-1998704
>chr6:1998772-1998853
>chr6:1999033-1999345
>chr6:1999893-2000626
>chr6:2000671-2001043
>chr6:2001197-2001638
>chr6:2001767-2001855
>chr6:2002181-2002221
>chr6:2006127-2006447
>chr6:2006589-2006671
>chr6:2007494-2007634
>chr6:2008016-2008161
>chr6:2010039-2010358
>chr6:2010725-2010876
>chr6:2010951-2012200
>chr6:2012245-2012337
>chr6:2012590-2012656
>chr6:2013316-2013344
>chr6:2013411-2013583
>chr6:2013679-2013763
>chr6:2013805-2014308
>chr6:2014556-2014847
>chr6:2014888-2015030
>chr6:2015201-2015787
>chr6:2015968-2016285
>chr6:2016770-2016912
>chr6:2017015-2017612
>chr6:2017745-2017871
>chr6:2017950-2018032
>chr6:2018321-2018393
>chr6:2018601-2019327
>chr6:2019400-2019742
>chr6:2019903-2020058
>chr6:2020295-2020360
>chr6:2022476-2022540
>chr6:2024412-2024447
>chr6:2024576-2024733
>chr6:2025287-2025440
>chr6:2025483-2025521
>chr6:2029769-2029887
>chr6:2031793-2031944
>chr6:2032938-2033030
>chr6:2034067-2034119
>chr6:2034249-2034405
>chr6:2035650-2035994
>chr6:2038959-2039975
>chr6:2040678-2040945
>chr6:2043478-2043634
>chr6:2043697-2044739
>chr6:2045094-2045416
>chr6:2045923-2046248
>chr6:2046442-2046765
>chr6:2046810-2046872
>chr6:2047430-2047859
>chr6:2048725-2048837
>chr6:2048982-2049055
>chr6:2049491-2049566
>chr6:2049743-2051315
>chr6:2051755-2052170
>chr6:2053138-2053239
>chr6:2053348-2053397
>chr6:2054015-2054087
>chr6:2054780-2054839
>chr6:2057307-2057430
>chr6:2057762-2057930
>chr6:2058052-2058344
>chr6:2058909-2059212
>chr6:2059244-2059344
>chr6:2059420-2059793
>chr6:2059973-2060000
>chr6:2060000-2060039
>chr6:2060742-2061074
>chr6:2061430-2061751
>chr6:2063489-2063595
>chr6:2064230-2064357
>chr6:2064925-2070473
>chr6:2073374-2075205
>chr6:2075266-2076971
>chr6:2077002-2078626
>chr6:2078679-2079379
>chr6:2079535-2079674
>chr6:2079710-2079774
>chr6:2079983-2080279
>chr6:2080475-2080646
>chr6:2082162-2082206
>chr6:2084465-2084827
>chr6:2085539-2085829
>chr6:2091665-2091922
>chr6:2093242-2093332
>chr6:2098021-2098434
>chr6:2099760-2099800
>chr6:2099997-2100081
>chr6:2101040-2101168
>chr6:2101294-2101401
>chr6:2102227-2102424
>chr6:2104899-2105283
>chr6:2106536-2106892
>chr6:2108359-2108401
>chr6:2113807-2113850
>chr6:2114934-2114994
>chr6:2121073-2121111
>chr6:2125158-2125635
>chr6:2125746-2125861
>chr6:2126627-2126930
>chr6:2127677-2127749
>chr6:2128164-2128466
>chr6:2129897-2129974
>chr6:2131507-2131617
>chr6:2133217-2133280
>chr6:2135591-2135642
>chr6:2135694-2135784
>chr6:2136030-2136391
>chr6:2136453-2136905
>chr6:2137318-2137640
>chr6:2138517-2138770
>chr6:2139059-2139253
>chr6:2139645-2139728
>chr6:2140106-2140159
>chr6:2140397-2140499
>chr6:2142281-2142714
>chr6:2144475-2144536
>chr6:2144712-2144758
>chr6:2145247-2145592
>chr6:2145629-2145914
>chr6:2146186-2146238
>chr6:2148398-2148723
>chr6:2150262-2150429
>chr6:2151013-2151412
>chr6:2152927-2153157
>chr6:2156514-2156639
>chr6:2159189-2159237
>chr6:2159310-2159984
>chr6:2160575-2160820
>chr6:2161008-2161316
>chr6:2163354-2163556
>chr6:2164586-2164633
>chr6:2165154-2165226
>chr6:2165428-2165529
>chr6:2165558-2165610
>chr6:2166391-2166495
>chr6:2169329-2169718
>chr6:2169913-2170243
>chr6:2170372-2171023
>chr6:2171242-2171371
>chr6:2172405-2172702
>chr6:2174086-2174217
>chr6:2174449-2174485
>chr6:2174538-2174873
>chr6:2176183-2176296
>chr6:2177354-2178450
>chr6:2178492-2178648
>chr6:2178700-2178738
>chr6:2179471-2179505
>chr6:2179558-2179721
>chr6:2180878-2181201
>chr6:2181529-2181658
>chr6:2181730-2182092
>chr6:2182139-2182340
>chr6:2182371-2182517
>chr6:2182565-2183198
>chr6:2183246-2183807
>chr6:2183838-2184107
>chr6:2185896-2186030
>chr6:2190289-2190403
>chr6:2191784-2192742
>chr6:2192784-2192984
>chr6:2193715-2194028
>chr6:2195701-2195804
>chr6:2200048-2200095
>chr6:2200224-2202378
>chr6:2203584-2203634
>chr6:2204503-2204649
>chr6:2205438-2205479
>chr6:2205970-2206278
>chr6:2207633-2207686
>chr6:2210241-2210385
>chr6:2210794-2211177
>chr6:2214340-2214816
>chr6:2215184-2215727
>chr6:2216576-2216670
>chr6:2217353-2217438
>chr6:2218620-2218709
>chr6:2218918-2219127
>chr6:2219804-2220009
>chr6:2220417-2220458
>chr6:2220536-2220845
>chr6:2220896-2221217
>chr6:2221375-2221820
>chr6:2222857-2222913
>chr6:2223052-2223230
>chr6:2224808-2224961
>chr6:2225031-2225367
>chr6:2227165-2227249
>chr6:2228977-2229021
>chr6:2229280-2229575
>chr6:2231271-2231632
>chr6:2232973-2233030
>chr6:2233194-2233315
>chr6:2233392-2233863
>chr6:2234319-2234631
>chr6:2234863-2235162
>chr6:2235490-2235840
>chr6:2237506-2237909
>chr6:2238077-2238394
>chr6:2238756-2238841
>chr6:2238962-2239378
>chr6:2239684-2240005
>chr6:2240473-2240639
>chr6:2240997-2241116
>chr6:2241258-2241866
>chr6:2243746-2244156
>chr6:2246910-2247266
>chr6:2247563-2247798
>chr6:2248092-2248165
>chr6:2248245-2248282
>chr6:2249105-2249255
>chr6:2249498-2249666
>chr6:2250385-2250898
>chr6:2250995-2251815
>chr6:2251891-2251970
>chr6:2252520-2252869
>chr6:2253139-2253446
>chr6:2255449-2255659
>chr6:2256413-2256477
>chr6:2256717-2257031
>chr6:2257792-2258112
>chr6:2258272-2258490
>chr6:2258624-2258734
>chr6:2259387-2259445
>chr6:2259768-2260074
>chr6:2260284-2260669
>chr6:2260730-2260948
>chr6:2261086-2263144
>chr6:2263220-2263321
>chr6:2263538-2263653
>chr6:2264288-2264433
>chr6:2265373-2265616
>chr6:2267612-2267694
>chr6:2268716-2268867
>chr6:2268998-2270053
>chr6:2270618-2270854
>chr6:2271024-2271056
>chr6:2271095-2271259
>chr6:2271284-2271500
>chr6:2273709-2273881
>chr6:2274253-2274324
>chr6:2275337-2275439
>chr6:2276767-2276934
>chr6:2277047-2277090
>chr6:2277224-2277935
>chr6:2278021-2280731
>chr6:2282110-2282178
>chr6:2282637-2283293
>chr6:2283347-2283417
>chr6:2284070-2284286
>chr6:2284457-2284857
>chr6:2285091-2285239
>chr6:2286222-2294696
>chr6:2294774-2295649
>chr6:2295941-2295975
>chr6:2296145-2296255
>chr6:2297334-2297429
>chr6:2297629-2298237
>chr6:2298456-2298510
>chr6:2298818-2299620
>chr6:2299706-2299742
>chr6:2299848-2303009
>chr6:2303090-2305863
>chr6:2305910-2307593
>chr6:2308154-2308210
>chr6:2309424-2309785
>chr6:2310032-2310153
>chr6:2310194-2318500
>chr6:2318540-2318696
>chr6:2319479-2319902
>chr6:2320018-2320177
>chr6:2320963-2321031
>chr6:2321277-2322428
>chr6:2322475-2322713
>chr6:2322769-2326303
>chr6:2326379-2326538
>chr6:2326755-2327402
>chr6:2327546-2327673
>chr6:2327739-2327785
>chr6:2328080-2328950
>chr6:2330348-2330991
>chr6:2331110-2331167
>chr6:2331221-2331471
>chr6:2332383-2332466
>chr6:2332617-2332661
>chr6:2332708-2332753
>chr6:2333620-2334558
>chr6:2334919-2334960
>chr6:2335388-2336469
>chr6:2336680-2336918
>chr6:2337020-2337148
>chr6:2337224-2337531
>chr6:2337749-2338121
>chr6:2338192-2338440
>chr6:2338537-2339323
>chr6:2339422-2340427
>chr6:2340457-2341291
>chr6:2341408-2341722
>chr6:2341761-2342660
>chr6:2342766-2344217
>chr6:2345309-2345713
>chr6:2346366-2346697
>chr6:2347870-2347975
>chr6:2349488-2350965
>chr6:2351959-2351998
>chr6:2352521-2352651
>chr6:2355032-2355132
>chr6:2355998-2356049
>chr6:2356893-2357404
>chr6:2357968-2358577
>chr6:2358805-2359209
>chr6:2359383-2359420
>chr6:2359718-2360092
>chr6:2360777-2360888
>chr6:2360930-2361135
>chr6:2364157-2364527
>chr6:2366014-2366483
>chr6:2366550-2366588
>chr6:2368074-2368402
>chr6:2368611-2368702
>chr6:2370503-2370620
>chr6:2370843-2370970
>chr6:2371567-2372790
>chr6:2373111-2373225
>chr6:2373497-2373811
>chr6:2376105-2376399
>chr6:2376578-2376621
>chr6:2377548-2377771
>chr6:2378104-2378245
>chr6:2380999-2381306
>chr6:2381556-2381960
>chr6:2383760-2383964
>chr6:2384166-2384368
>chr6:2385960-2386119
>chr6:2386884-2386931
>chr6:2387016-2387742
>chr6:2387904-2388436
>chr6:2388948-2389233
>chr6:2389587-2389692
>chr6:2389993-2390106
>chr6:2391056-2391130
>chr6:2392872-2393225
>chr6:2393668-2393770
>chr6:2395445-2395531
>chr6:2397969-2398035
>chr6:2398998-2399092
>chr6:2399165-2399404
>chr6:2399602-2401373
>chr6:2401495-2401894
>chr6:2401950-2402107
>chr6:2402144-2402699
>chr6:2402844-2402945
>chr6:2404897-2405276
>chr6:2405694-2406059
>chr6:2406810-2407210
>chr6:2407296-2407362
>chr6:2407878-2407961
>chr6:2408154-2408205
>chr6:2409505-2409938
>chr6:2410442-2410537
>chr6:2411332-2411659
>chr6:2412217-2412347
>chr6:2413025-2413104
>chr6:2413225-2413293
>chr6:2413683-2413975
>chr6:2415915-2415946
>chr6:2416119-2417051
>chr6:2417157-2417294
>chr6:2417774-2423805
>chr6:2424077-2425084
>chr6:2425153-2425812
>chr6:2425880-2425929
>chr6:2426214-2426769
>chr6:2429204-2429238
>chr6:2431015-2431078
>chr6:2432544-2432588
>chr6:2438551-2438654
>chr6:2440512-2440588
>chr6:2443015-2443352
>chr6:2444600-2445021
>chr6:2445944-2447216
>chr6:2447810-2447876
>chr6:2447962-2448121
>chr6:2451135-2451219
>chr6:2451631-2451774
>chr6:2452587-2453096
>chr6:2453205-2454095
>chr6:2456686-2456725
>chr6:2457157-2457506
>chr6:2458019-2458060
>chr6:2458614-2458689
>chr6:2461537-2461862
>chr6:2462644-2462846
>chr6:2463714-2463999
>chr6:2465060-2465480
>chr6:2465739-2466083
>chr6:2466848-2466877
>chr6:2467038-2467086
>chr6:2468016-2468630
>chr6:2469594-2469724
>chr6:2470764-2470827
>chr6:2473178-2473399
>chr6:2475770-2476169
>chr6:2476816-2477154
>chr6:2478170-2478234
>chr6:2481448-2481520
>chr6:2481623-2481848
>chr6:2483428-2484559
>chr6:2484754-2485064
>chr6:2487320-2487865
>chr6:2488489-2488633
>chr6:2489102-2489247
>chr6:2491181-2491548
>chr6:2493273-2493358
>chr6:2493528-2493863
>chr6:2495613-2495913
>chr6:2496124-2496172
>chr6:2497997-2498040
>chr6:2498755-2499654
>chr6:2500181-2500474
>chr6:2501024-2501253
>chr6:2501495-2501842
>chr6:2503393-2503455
>chr6:2504200-2504232
>chr6:2504606-2505238
>chr6:2505327-2505535
>chr6:2507414-2507474
>chr6:2508814-2508864
>chr6:2508911-2509079
>chr6:2510695-2511025
>chr6:2512396-2512580
>chr6:2513249-2513281
>chr6:2514144-2514451
>chr6:2517963-2517995
>chr6:2518054-2518157
>chr6:2519251-2519421
>chr6:2519571-2519634
>chr6:2519711-2519907
>chr6:2521051-2521436
>chr6:2521578-2522135
>chr6:2524284-2524355
>chr6:2524743-2524789
>chr6:2525065-2525767
>chr6:2526062-2526477
>chr6:2531064-2531407
>chr6:2532163-2533867
>chr6:2533920-2534315
>chr6:2534452-2534557
>chr6:2535468-2535632
>chr6:2537147-2537210
>chr6:2537337-2537571
>chr6:2537666-2537777
>chr6:2539458-2539559
>chr6:2540158-2540643
>chr6:2541209-2541638
>chr6:2542320-2542584
>chr6:2543179-2543223
>chr6:2543324-2543392
>chr6:2543926-2544403
>chr6:2545021-2545408
>chr6:2546383-2546448
>chr6:2547689-2547862
>chr6:2548026-2548358
>chr6:2548870-2548925
>chr6:2549367-2549466
>chr6:2550289-2550422
>chr6:2550922-2551236
>chr6:2551926-2552147
>chr6:2552233-2552552
>chr6:2553357-2553656
>chr6:2554384-2554452
>chr6:2555192-2555328
>chr6:2555448-2555518
>chr6:2555929-2556225
>chr6:2556878-2557018
>chr6:2557373-2557423
>chr6:2560295-2560351
>chr6:2564123-2564204
>chr6:2564778-2565110
>chr6:2565276-2565458
>chr6:2565522-2565552
>chr6:2566150-2566401
>chr6:2566521-2566895
>chr6:2567339-2567652
>chr6:2568671-2570200
>chr6:2570230-2570701
>chr6:2570738-2570867
>chr6:2571108-2571196
>chr6:2571251-2571358
>chr6:2571410-2571839
>chr6:2571969-2572093
>chr6:2572266-2572367
>chr6:2572463-2572772
>chr6:2572788-2572935
>chr6:2573047-2573284
>chr6:2573605-2573729
>chr6:2573940-2574096
>chr6:2574310-2574778
>chr6:2574926-2575204
>chr6:2575696-2575895
>chr6:2575996-2576442
>chr6:2576677-2576850
>chr6:2576957-2577007
>chr6:2577801-2578005
>chr6:2578119-2578228
>chr6:2578934-2579102
>chr6:2582768-2590026
>chr6:2590090-2590562
>chr6:2591485-2591775
>chr6:2593640-2594265
>chr6:2595471-2595955
>chr6:2596888-2597016
>chr6:2597100-2597150
>chr6:2597486-2597844
>chr6:2599610-2599651
>chr6:2599759-2599840
>chr6:2600899-2601187
>chr6:2601414-2601477
>chr6:2601683-2601814
>chr6:2602169-2602538
>chr6:2602954-2603043
>chr6:2603730-2603917
>chr6:2604091-2604408
>chr6:2604999-2605370
>chr6:2607953-2608232
>chr6:2608360-2608417
>chr6:2608454-2608603
>chr6:2610306-2610867
>chr6:2610895-2611154
>chr6:2611849-2612280
>chr6:2612617-2613167
>chr6:2613422-2613639
>chr6:2614097-2614847
>chr6:2616041-2616351
>chr6:2616475-2616524
>chr6:2616611-2616848
>chr6:2617780-2618123
>chr6:2619613-2619649
>chr6:2620747-2620784
>chr6:2621144-2621178
>chr6:2621331-2621427
>chr6:2621912-2622104
>chr6:2622318-2622378
>chr6:2622456-2622629
>chr6:2627133-2627177
>chr6:2628217-2628354
>chr6:2628893-2629304
>chr6:2629530-2629600
>chr6:2629689-2629725
>chr6:2629981-2630148
>chr6:2630169-2630237
>chr6:2631164-2631221
>chr6:2635445-2635723
>chr6:2636302-2636382
>chr6:2636632-2636695
>chr6:2636736-2636779
>chr6:2637491-2637569
>chr6:2637711-2638006
>chr6:2639454-2639538
>chr6:2641438-2641483
>chr6:2641547-2641618
>chr6:2642733-2643321
>chr6:2643667-2643718
>chr6:2646307-2646434
>chr6:2647637-2648208
>chr6:2648351-2649051
>chr6:2649557-2649661
>chr6:2649762-2650226
>chr6:2650332-2650658
>chr6:2650698-2650828
>chr6:2650929-2651513
>chr6:2651833-2652023
>chr6:2652616-2653321
>chr6:2653413-2653504
>chr6:2653550-2653918
>chr6:2654333-2654695
>chr6:2654724-2654786
>chr6:2655024-2655211
>chr6:2655333-2655666
>chr6:2657151-2657260
>chr6:2658352-2658406
>chr6:2660517-2660612
>chr6:2663112-2663596
>chr6:2665919-2665970
>chr6:2666324-2666559
>chr6:2667566-2667695
>chr6:2668070-2668175
>chr6:2668781-2669107
>chr6:2670057-2670397
>chr6:2670839-2670893
>chr6:2673088-2673138
>chr6:2674427-2674916
>chr6:2675762-2676150
>chr6:2676717-2676817
>chr6:2677217-2677281
>chr6:2678707-2679043
>chr6:2683386-2683719
>chr6:2683950-2684114
>chr6:2684237-2684395
>chr6:2684582-2684731
>chr6:2685742-2686213
>chr6:2688032-2688359
>chr6:2689281-2689484
>chr6:2689790-2689895
>chr6:2690806-2691137
>chr6:2691676-2691720
>chr6:2692978-2693065
>chr6:2693751-2694058
>chr6:2694457-2694679
>chr6:2695757-2695798
>chr6:2696434-2696482
>chr6:2696564-2697104
>chr6:2699208-2699600
>chr6:2701721-2701802
>chr6:2702474-2702546
>chr6:2702712-2702744
>chr6:2703654-2703951
>chr6:2705685-2705753
>chr6:2706336-2706480
>chr6:2707244-2707403
>chr6:2709940-2710012
>chr6:2710342-2710494
>chr6:2710544-2710772
>chr6:2713087-2713419
>chr6:2713907-2714100
>chr6:2714160-2714239
>chr6:2714329-2714396
>chr6:2714506-2715468
>chr6:2717663-2717800
>chr6:2717891-2718232
>chr6:2719849-2720010
>chr6:2720113-2720697
>chr6:2720825-2721212
>chr6:2722773-2722883
>chr6:2722969-2723315
>chr6:2723854-2724185
>chr6:2724886-2725689
>chr6:2725801-2725839
>chr6:2726593-2726928
>chr6:2727645-2727982
>chr6:2734611-2734706
>chr6:2735889-2735984
>chr6:2736190-2736452
>chr6:2737048-2737339
>chr6:2737951-2737997
>chr6:2738775-2738936
>chr6:2739110-2739237
>chr6:2739649-2739707
>chr6:2742326-2742898
>chr6:2743218-2743289
>chr6:2745284-2745358
>chr6:2745515-2746530
>chr6:2747359-2747645
>chr6:2752314-2752449
>chr6:2753089-2753202
>chr6:2753689-2754334
>chr6:2754427-2754539
>chr6:2754593-2754710
>chr6:2754894-2754979
>chr6:2755487-2755830
>chr6:2756118-2756216
>chr6:2756296-2756456
>chr6:2758289-2758672
>chr6:2758732-2758867
>chr6:2759110-2759409
>chr6:2759797-2760471
>chr6:2761907-2762191
>chr6:2763030-2763278
>chr6:2763580-2763696
>chr6:2763767-2763835
>chr6:2763862-2764140
>chr6:2764374-2764406
>chr6:2765178-2765214
>chr6:2766567-2766605
>chr6:2771536-2771710
>chr6:2774143-2774684
>chr6:2775035-2775091
>chr6:2775958-2776048
>chr6:2776890-2776938
>chr6:2781852-2781889
>chr6:2785574-2785639
>chr6:2786922-2787226
>chr6:2788241-2788940
>chr6:2789597-2789924
>chr6:2790571-2790649
>chr6:2791598-2791683
>chr6:2791937-2792326
>chr6:2793358-2793516
>chr6:2793552-2793602
>chr6:2794708-2794844
>chr6:2794900-2795290
>chr6:2796364-2796695
>chr6:2797391-2797456
>chr6:2797844-2797968
>chr6:2799057-2799381
>chr6:2800680-2800707
>chr6:2801487-2801927
>chr6:2803280-2803330
>chr6:2805001-2805058
>chr6:2805163-2805322
>chr6:2805802-2805861
>chr6:2806199-2806462
>chr6:2806527-2806651
>chr6:2806899-2806966
>chr6:2808061-2808771
>chr6:2811334-2811375
>chr6:2811547-2811585
>chr6:2811676-2811858
>chr6:2812144-2812205
>chr6:2812438-2812909
>chr6:2813039-2813539
>chr6:2813666-2813822
>chr6:2813898-2813938
>chr6:2814023-2814130
>chr6:2814223-2814437
>chr6:2814638-2815204
>chr6:2815238-2815423
>chr6:2815553-2816219
>chr6:2816470-2816625
>chr6:2816738-2816958
>chr6:2817110-2817186
>chr6:2817271-2817544
>chr6:2819546-2820038
>chr6:2821095-2821428
>chr6:2822224-2822319
>chr6:2823121-2823477
>chr6:2824090-2824377
>chr6:2824858-2825645
>chr6:2826589-2827076
>chr6:2828078-2828912
>chr6:2829078-2829142
>chr6:2829584-2829641
>chr6:2829914-2829972
>chr6:2830527-2830889
>chr6:2832461-2832866
>chr6:2834241-2834589
>chr6:2834811-2834929
>chr6:2835547-2835689
>chr6:2835991-2836069
>chr6:2836706-2836901
>chr6:2837246-2837579
>chr6:2838409-2838471
>chr6:2842319-2842562
>chr6:2842780-2842886
>chr6:2843553-2843606
>chr6:2843651-2843798
>chr6:2843878-2843953
>chr6:2844044-2844418
>chr6:2844498-2844780
>chr6:2845304-2845468
>chr6:2845553-2845916
>chr6:2846036-2846384
>chr6:2847390-2848047
>chr6:2849528-2849876
>chr6:2850100-2850784
>chr6:2851046-2851802
>chr6:2852083-2852532
>chr6:2852711-2853099
>chr6:2853336-2853819
>chr6:2856418-2856732
>chr6:2858234-2858633
>chr6:2859470-2861655
>chr6:2861767-2861954
>chr6:2862043-2862562
>chr6:2863288-2863644
>chr6:2864233-2864545
>chr6:2865260-2865644
>chr6:2865875-2866076
>chr6:2866181-2866231
>chr6:2866517-2866622
>chr6:2866760-2866851
>chr6:2866935-2867036
>chr6:2867999-2868394
>chr6:2869069-2869174
>chr6:2869425-2869995
>chr6:2870024-2870096
>chr6:2870160-2870226
>chr6:2870268-2870647
>chr6:2871574-2871907
>chr6:2872393-2872776
>chr6:2873717-2874065
>chr6:2875572-2875872
>chr6:2876913-2877429
>chr6:2877533-2878028
>chr6:2878100-2879376
>chr6:2879438-2883667
>chr6:2883751-2883802
>chr6:2884164-2884218
>chr6:2884697-2884864
>chr6:2885549-2885759
>chr6:2886015-2886517
>chr6:2887526-2887881
>chr6:2888088-2888692
>chr6:2888794-2888915
>chr6:2889329-2889759
>chr6:2892323-2892367
>chr6:2894740-2895061
>chr6:2895239-2895338
>chr6:2895810-2895978
>chr6:2896620-2896745
>chr6:2896800-2897489
>chr6:2897691-2897750
>chr6:2897916-2898118
>chr6:2898515-2898997
>chr6:2899200-2899396
>chr6:2901617-2901755
>chr6:2902481-2902824
>chr6:2904489-2904601
>chr6:2904660-2904887
>chr6:2904965-2905425
>chr6:2905610-2905683
>chr6:2906666-2906881
>chr6:2907208-2907361
>chr6:2907525-2908110
>chr6:2908668-2909618
>chr6:2910093-2910469
>chr6:2910857-2911006
>chr6:2911409-2911443
>chr6:2912105-2912431
>chr6:2913023-2913206
>chr6:2913498-2913969
>chr6:2914015-2914048
>chr6:2914205-2914271
>chr6:2914344-2914410
>chr6:2914741-2915149
>chr6:2915602-2915893
>chr6:2917137-2917200
>chr6:2917240-2917271
>chr6:2917597-2917724
>chr6:2918448-2918530
>chr6:2918569-2918933
>chr6:2918978-2919341
>chr6:2919705-2920539
>chr6:2920906-2921033
>chr6:2921126-2921280
>chr6:2921932-2922600
>chr6:2922659-2922949
>chr6:2923076-2923179
>chr6:2923337-2923522
>chr6:2924173-2924233
>chr6:2924691-2924878
>chr6:2925126-2925538
>chr6:2925573-2925847
>chr6:2925875-2926741
>chr6:2926852-2928636
>chr6:2928758-2929002
>chr6:2929077-2929563
>chr6:2929828-2930161
>chr6:2930366-2930429
>chr6:2930501-2931034
>chr6:2932953-2933277
>chr6:2933485-2933843
>chr6:2934137-2934218
>chr6:2935195-2935247
>chr6:2935572-2936939
>chr6:2937892-2938035
>chr6:2938075-2938389
>chr6:2938999-2939294
>chr6:2939405-2940371
>chr6:2940704-2940791
>chr6:2940996-2941088
>chr6:2941214-2941509
>chr6:2941563-2941637
>chr6:2941747-2941850
>chr6:2941906-2942837
>chr6:2942891-2942966
>chr6:2943219-2943284
>chr6:2943695-2944045
>chr6:2945549-2945938
>chr6:2946239-2946274
>chr6:2946442-2947226
>chr6:2948236-2948279
>chr6:2950250-2950597
>chr6:2951077-2951506
>chr6:2951921-2951965
>chr6:2953543-2954161
>chr6:2954908-2955234
>chr6:2955790-2956090
>chr6:2956536-2956846
>chr6:2958131-2958342
>chr6:2960761-2960918
>chr6:2961132-2961166
>chr6:2961887-2962014
>chr6:2964177-2964356
>chr6:2964808-2965015
>chr6:2965687-2965758
>chr6:2966427-2966521
>chr6:2966595-2966987
>chr6:2967233-2968495
>chr6:2969346-2969457
>chr6:2969714-2970061
>chr6:2971881-2973565
>chr6:2974548-2975407
>chr6:2975515-2975708
>chr6:2977130-2977366
>chr6:2977397-2977830
>chr6:2977845-2977999
>chr6:2978922-2979043
>chr6:2979151-2979815
>chr6:2979888-2979943
>chr6:2980021-2980608
>chr6:2981955-2982416
>chr6:2982596-2982734
>chr6:2982877-2982995
>chr6:2983086-2983384
>chr6:2984153-2984742
>chr6:2985450-2985791
>chr6:2986209-2986554
>chr6:2987033-2987494
>chr6:2987592-2987877
>chr6:2988569-2988626
>chr6:2989230-2989284
>chr6:2990660-2991210
>chr6:2991446-2991895
>chr6:2992161-2992262
>chr6:2992788-2992830
>chr6:2993124-2993448
>chr6:2993871-2994110
>chr6:2994147-2994454
>chr6:2994909-2995146
>chr6:2995409-2995516
>chr6:2995569-2995688
>chr6:2995750-2997839
>chr6:2999755-2999812
>chr6:3000477-3001365
>chr6:3001690-3001732
>chr6:3002304-3002610
>chr6:3002769-3003046
>chr6:3004792-3005339
>chr6:3005401-3005611
>chr6:3006586-3006666
>chr6:3007114-3007248
>chr6:3008129-3009895
>chr6:3010590-3010778
>chr6:3010958-3011133
>chr6:3011202-3011569
>chr6:3011628-3011834
>chr6:3011892-3012038
>chr6:3012941-3013260
>chr6:3014825-3014894
>chr6:3016141-3016481
>chr6:3017016-3017087
>chr6:3018221-3018541
>chr6:3019760-3019812
>chr6:3019849-3019950
>chr6:3019985-3020374
>chr6:3020459-3020654
>chr6:3020884-3021698
>chr6:3021844-3022795
>chr6:3022923-3022963
>chr6:3024390-3024701
>chr6:3025257-3025523
>chr6:3027363-3027406
>chr6:3027495-3028458
>chr6:3028683-3028742
>chr6:3029274-3029586
>chr6:3030356-3030668
>chr6:3031215-3031531
>chr6:3031907-3031979
>chr6:3033575-3034238
>chr6:3034291-3034368
>chr6:3034606-3035140
>chr6:3035419-3035830
>chr6:3035869-3036227
>chr6:3036530-3036639
>chr6:3036715-3036749
>chr6:3036865-3036969
>chr6:3038687-3040176
>chr6:3040261-3040929
>chr6:3041946-3042044
>chr6:3042103-3042597
>chr6:3042793-3042978
>chr6:3043112-3043408
>chr6:3043673-3043826
>chr6:3043967-3044449
>chr6:3044563-3044695
>chr6:3044970-3045299
>chr6:3046879-3046939
>chr6:3047022-3047157
>chr6:3047226-3047330
>chr6:3047511-3047839
>chr6:3047970-3048278
>chr6:3049863-3050052
>chr6:3050111-3050186
>chr6:3050240-3050897
>chr6:3053973-3054283
>chr6:3054715-3055509
>chr6:3056293-3056653
>chr6:3057352-3057552
>chr6:3057746-3058313
>chr6:3058562-3058833
>chr6:3058913-3060000
>chr6:3060000-3061625
>chr6:3061770-3062859
>chr6:3064957-3065296
>chr6:3065524-3065649
>chr6:3065984-3066323
>chr6:3066357-3066417
>chr6:3066854-3067037
>chr6:3067068-3067223
>chr6:3067346-3067677
>chr6:3067728-3068040
>chr6:3069729-3070032
>chr6:3070440-3070741
>chr6:3073083-3073429
>chr6:3073784-3073867
>chr6:3074142-3074208
>chr6:3074357-3074560
>chr6:3074660-3074989
>chr6:3075142-3075359
>chr6:3076351-3076729
>chr6:3077516-3077559
>chr6:3078047-3078178
>chr6:3078231-3078393
>chr6:3078928-3079379
>chr6:3079836-3079889
>chr6:3080618-3080655
>chr6:3081575-3081924
>chr6:3084609-3084895
>chr6:3085747-3085992
>chr6:3086254-3086302
>chr6:3086596-3086629
>chr6:3087021-3087940
>chr6:3089514-3089579
>chr6:3090663-3090694
>chr6:3090761-3094232
>chr6:3094802-3095241
>chr6:3095597-3095741
>chr6:3095813-3096140
>chr6:3096301-3096372
>chr6:3096487-3097178
>chr6:3097493-3097641
>chr6:3097717-3098212
>chr6:3098335-3098455
>chr6:3098779-3098836
>chr6:3099200-3099595
>chr6:3100133-3100437
>chr6:3100581-3101445
>chr6:3101765-3102510
>chr6:3102566-3103225
>chr6:3103270-3103915
>chr6:3103982-3104108
>chr6:3104862-3105158
>chr6:3106957-3107599
>chr6:3109628-3110654
>chr6:3111024-3111280
>chr6:3111576-3111735
>chr6:3112519-3112841
>chr6:3113508-3113631
>chr6:3113776-3113841
>chr6:3114736-3114841
>chr6:3115356-3115429
>chr6:3115712-3115776
>chr6:3115928-3116175
>chr6:3116377-3116419
>chr6:3116571-3116882
>chr6:3117456-3117969
>chr6:3118087-3118217
>chr6:3119913-3120335
>chr6:3121146-3121623
>chr6:3122014-3122315
>chr6:3123321-3123516
>chr6:3124106-3124152
>chr6:3124464-3124765
>chr6:3125030-3125345
>chr6:3125437-3125657
>chr6:3126624-3127055
>chr6:3127418-3127499
>chr6:3127701-3128188
>chr6:3129520-3129686
>chr6:3129783-3130110
>chr6:3130658-3130718
>chr6:3132523-3132906
>chr6:3134394-3135032
>chr6:3136024-3136079
>chr6:3138008-3138359
>chr6:3139273-3139351
>chr6:3140158-3140241
>chr6:3140835-3140945
>chr6:3141375-3142000
>chr6:3142109-3142423
>chr6:3142944-3143211
>chr6:3144050-3144698
>chr6:3145021-3146909
>chr6:3147061-3147236
>chr6:3147422-3147575
>chr6:3147634-3147812
>chr6:3147843-3147878
>chr6:3148014-3148130
>chr6:3149620-3149940
>chr6:3150859-3150921
>chr6:3152738-3153083
>chr6:3153510-3153597
>chr6:3153908-3154987
>chr6:3156376-3156470
>chr6:3158317-3158377
>chr6:3158650-3158714
>chr6:3159117-3159443
>chr6:3159609-3159700
>chr6:3161539-3161758
>chr6:3162292-3162594
>chr6:3163060-3163200
>chr6:3163390-3163489
>chr6:3163916-3163996
>chr6:3164064-3164387
>chr6:3164844-3165255
>chr6:3165374-3165710
>chr6:3166164-3166245
>chr6:3166316-3166353
>chr6:3166727-3166823
>chr6:3166917-3174246
>chr6:3174346-3174707
>chr6:3175075-3175656
>chr6:3175908-3175984
>chr6:3177067-3177634
>chr6:3177742-3178074
>chr6:3178322-3178647
>chr6:3179111-3179439
>chr6:3180646-3181122
>chr6:3181479-3182423
>chr6:3182565-3182983
>chr6:3184323-3184356
>chr6:3184585-3184630
>chr6:3185164-3185477
>chr6:3187283-3187385
>chr6:3187556-3187646
>chr6:3187738-3187853
>chr6:3187919-3188305
>chr6:3189072-3189397
>chr6:3189925-3189984
>chr6:3190570-3190714
>chr6:3190972-3191005
>chr6:3191384-3191864
>chr6:3192263-3193006
>chr6:3193911-3194255
>chr6:3195602-3195988
>chr6:3196224-3196288
>chr6:3197138-3197186
>chr6:3197275-3197646
>chr6:3197697-3199117
>chr6:3199879-3199952
>chr6:3200867-3201033
>chr6:3201285-3201718
>chr6:3201971-3203029
>chr6:3203696-3204428
>chr6:3204848-3204962
>chr6:3205220-3205817
>chr6:3206327-3206664
>chr6:3207146-3207897
>chr6:3208976-3209045
>chr6:3209877-3209950
>chr6:3210791-3211109
>chr6:3211258-3211364
>chr6:3212427-3212491
>chr6:3212556-3212645
>chr6:3213022-3213345
>chr6:3213767-3213931
>chr6:3214237-3214860
>chr6:3215016-3215326
>chr6:3215421-3216138
>chr6:3216670-3217013
>chr6:3217421-3217561
>chr6:3218795-3219100
>chr6:3220010-3220664
>chr6:3220755-3220901
>chr6:3221947-3222327
>chr6:3222403-3222468
>chr6:3224438-3224494
>chr6:3224796-3225833
>chr6:3226458-3226563
>chr6:3228993-3229057
>chr6:3231067-3231130
>chr6:3232307-3232397
>chr6:3232419-3233305
>chr6:3234807-3235656
>chr6:3236630-3237057
>chr6:3237307-3237653
>chr6:3238610-3238964
>chr6:3240189-3240230
>chr6:3240993-3241365
>chr6:3241487-3242030
>chr6:3242252-3242537
>chr6:3243662-3244186
>chr6:3244678-3245296
>chr6:3245869-3246549
>chr6:3246788-3247122
>chr6:3248829-3249379
>chr6:3250968-3251270
>chr6:3252088-3252148
>chr6:3253494-3253649
>chr6:3253719-3253776
>chr6:3254068-3254396
>chr6:3257616-3257731
>chr6:3257848-3257916
>chr6:3258247-3258302
>chr6:3259215-3259255
>chr6:3259908-3260839
>chr6:3261204-3261345
>chr6:3262791-3262958
>chr6:3264722-3264838
>chr6:3266742-3267181
>chr6:3273476-3273537
>chr6:3274788-3275877
>chr6:3278062-3278125
>chr6:3279059-3279187
>chr6:3279245-3279551
>chr6:3280485-3280822
>chr6:3283145-3283448
>chr6:3283986-3284079
>chr6:3284790-3284844
>chr6:3285459-3285505
>chr6:3286095-3286409
>chr6:3287716-3287988
>chr6:3289668-3289736
>chr6:3293208-3293419
>chr6:3294334-3294538
>chr6:3297476-3297529
>chr6:3298480-3299163
>chr6:3299988-3300311
>chr6:3300370-3300662
>chr6:3302002-3303872
>chr6:3303906-3303962
>chr6:3305229-3305283
>chr6:3305931-3306325
>chr6:3306460-3306601
>chr6:3307834-3307898
>chr6:3308137-3308229
>chr6:3308621-3308993
>chr6:3309042-3309325
>chr6:3312819-3312878
>chr6:3313728-3314069
>chr6:3314433-3314470
>chr6:3315577-3315897
>chr6:3316060-3316207
>chr6:3316641-3316933
>chr6:3321044-3321109
>chr6:3321360-3321429
>chr6:3323206-3323255
>chr6:3323329-3323409
>chr6:3325057-3325149
>chr6:3327716-3328013
>chr6:3328057-3328107
>chr6:3328885-3328950
>chr6:3329017-3329050
>chr6:3330145-3330182
>chr6:3330470-3330524
>chr6:3332566-3332723
>chr6:3333433-3333519
>chr6:3334151-3334462
>chr6:3335702-3336125
>chr6:3336808-3337108
>chr6:3338305-3338636
>chr6:3339439-3340076
>chr6:3342752-3342807
>chr6:3343455-3343490
>chr6:3344044-3344238
>chr6:3344288-3344360
>chr6:3345345-3345667
>chr6:3348220-3348257
>chr6:3352080-3352409
>chr6:3358083-3358323
>chr6:3358423-3358593
>chr6:3358705-3358774
>chr6:3359390-3359456
>chr6:3359522-3359611
>chr6:3359666-3359836
>chr6:3359908-3360103
>chr6:3360167-3360286
>chr6:3362088-3362446
>chr6:3363409-3363582
>chr6:3365031-3365351
>chr6:3365726-3365778
>chr6:3366035-3366383
>chr6:3369400-3369717
>chr6:3371106-3371158
>chr6:3371349-3371474
>chr6:3371576-3371662
>chr6:3371773-3371869
>chr6:3372039-3372075
>chr6:3373117-3373181
>chr6:3373270-3373490
>chr6:3373609-3373722
>chr6:3373822-3373915
>chr6:3376788-3376850
>chr6:3377048-3377273
>chr6:3378623-3378985
>chr6:3382589-3382702
>chr6:3382736-3382801
>chr6:3384387-3384460
>chr6:3384702-3385596
>chr6:3387679-3387759
>chr6:3388389-3388802
>chr6:3388862-3389312
>chr6:3389351-3389418
>chr6:3390358-3390412
>chr6:3393860-3393923
>chr6:3396150-3397240
>chr6:3397476-3397530
>chr6:3397560-3397603
>chr6:3398747-3399062
>chr6:3399883-3400216
>chr6:3401002-3401432
>chr6:3402039-3402175
>chr6:3404971-3405303
>chr6:3406525-3406578
>chr6:3407955-3408188
>chr6:3410410-3410460
>chr6:3411410-3411568
>chr6:3412618-3412688
>chr6:3412762-3412906
>chr6:3417530-3417635
>chr6:3420816-3421265
>chr6:3421551-3421670
>chr6:3422705-3422797
>chr6:3423574-3423639
>chr6:3424680-3424752
>chr6:3424818-3424870
>chr6:3425071-3425182
>chr6:3425264-3425606
>chr6:3425754-3425793
>chr6:3429592-3429639
>chr6:3429709-3430053
>chr6:3430781-3431108
>chr6:3431387-3431437
>chr6:3433410-3433489
>chr6:3434009-3434642
>chr6:3435242-3435413
>chr6:3435740-3436058
>chr6:3436151-3436437
>chr6:3437318-3437932
>chr6:3439144-3439275
>chr6:3440203-3440879
>chr6:3441519-3441610
>chr6:3442116-3442213
>chr6:3442244-3442452
>chr6:3444002-3444054
>chr6:3445204-3445514
>chr6:3447532-3448270
>chr6:3448478-3448801
>chr6:3448874-3448988
>chr6:3449349-3449390
>chr6:3449937-3449992
>chr6:3450303-3450607
>chr6:3451195-3451502
>chr6:3451536-3451585
>chr6:3451873-3451900
>chr6:3451968-3452175
>chr6:3452317-3452647
>chr6:3457051-3457158
>chr6:3460150-3460242
>chr6:3460501-3460615
>chr6:3461395-3461694
>chr6:3462500-3462554
>chr6:3462706-3462780
>chr6:3463004-3463087
>chr6:3463422-3463580
>chr6:3463668-3464748
>chr6:3464863-3465150
>chr6:3465710-3465763
>chr6:3465945-3466405
>chr6:3466584-3466618
>chr6:3466712-3466856
>chr6:3467594-3467888
>chr6:3468164-3468209
>chr6:3468934-3469464
>chr6:3471061-3471425
>chr6:3472141-3472481
>chr6:3473530-3473902
>chr6:3474240-3474574
>chr6:3474712-3475029
>chr6:3475458-3475546
>chr6:3476307-3476671
>chr6:3477069-3477207
>chr6:3477512-3477743
>chr6:3478701-3479405
>chr6:3479515-3480118
>chr6:3480159-3480959
>chr6:3481849-3482045
>chr6:3482182-3482273
>chr6:3482392-3482539
>chr6:3485379-3485678
>chr6:3486330-3486813
>chr6:3488685-3489075
>chr6:3489869-3489923
>chr6:3490085-3491062
>chr6:3491142-3491181
>chr6:3492962-3493379
>chr6:3493793-3494122
>chr6:3494685-3494764
>chr6:3495145-3496065
>chr6:3496462-3496665
>chr6:3497466-3497793
>chr6:3498210-3498446
>chr6:3498667-3499216
>chr6:3499951-3500002
>chr6:3500378-3500484
>chr6:3500507-3500707
>chr6:3501069-3501440
>chr6:3503578-3503623
>chr6:3504676-3504773
>chr6:3504843-3505449
>chr6:3506485-3506621
>chr6:3508427-3508782
>chr6:3508956-3509077
>chr6:3509163-3509470
>chr6:3511302-3511424
>chr6:3511607-3512023
>chr6:3513828-3514090
>chr6:3514804-3514915
>chr6:3515197-3515824
>chr6:3516478-3517359
>chr6:3519763-3519812
>chr6:3519874-3520162
>chr6:3520293-3520384
>chr6:3521639-3522007
>chr6:3522514-3522556
>chr6:3526608-3526681
>chr6:3527350-3527384
>chr6:3527846-3527894
>chr6:3527981-3528441
>chr6:3528878-3529038
>chr6:3529753-3530024
>chr6:3530121-3530228
>chr6:3531899-3532304
>chr6:3533014-3533598
>chr6:3534062-3534162
>chr6:3534365-3534603
>chr6:3537060-3537402
>chr6:3538149-3538197
>chr6:3539109-3539151
>chr6:3539289-3539377
>chr6:3540753-3541158
>chr6:3543250-3543451
>chr6:3543509-3543537
>chr6:3543668-3543842
>chr6:3543934-3544135
>chr6:3544909-3545067
>chr6:3545486-3545783
>chr6:3545869-3546111
>chr6:3546345-3546462
>chr6:3547514-3548000
>chr6:3548071-3548596
>chr6:3549119-3549224
>chr6:3550188-3550727
>chr6:3550997-3551344
>chr6:3551452-3551777
>chr6:3551989-3552130
>chr6:3552204-3552328
>chr6:3552378-3552988
>chr6:3553111-3553326
>chr6:3553389-3553848
>chr6:3553965-3554198
>chr6:3554332-3554418
>chr6:3554494-3555323
>chr6:3555394-3555439
>chr6:3555745-3556002
>chr6:3556119-3556192
>chr6:3556501-3556848
>chr6:3557084-3557642
>chr6:3557681-3558017
>chr6:3558081-3558225
>chr6:3558344-3558553
>chr6:3559048-3559096
>chr6:3559231-3559296
>chr6:3560661-3560747
>chr6:3561196-3561406
>chr6:3561581-3561664
>chr6:3562440-3562527
>chr6:3564131-3564872
>chr6:3565220-3565250
>chr6:3566487-3566869
>chr6:3568246-3568398
>chr6:3568550-3568612
>chr6:3569894-3570124
>chr6:3571575-3571692
>chr6:3572440-3572751
>chr6:3573735-3573851
>chr6:3574202-3574546
>chr6:3574971-3575030
>chr6:3576333-3576620
>chr6:3577534-3577586
>chr6:3578031-3578353
>chr6:3580889-3580996
>chr6:3581671-3581707
>chr6:3582231-3582424
>chr6:3582888-3583069
>chr6:3584451-3584641
>chr6:3585382-3585413
>chr6:3586530-3586625
>chr6:3587634-3587976
>chr6:3588221-3588583
>chr6:3588854-3589021
>chr6:3591018-3591439
>chr6:3591496-3591562
>chr6:3591620-3591802
>chr6:3592244-3592299
>chr6:3593708-3593771
>chr6:3594748-3594805
>chr6:3594978-3595028
>chr6:3598128-3601464
>chr6:3601547-3602849
>chr6:3603233-3603436
>chr6:3603691-3603790
>chr6:3603868-3604116
>chr6:3604277-3604536
>chr6:3604733-3604789
>chr6:3606021-3606157
>chr6:3606426-3606557
>chr6:3609164-3609384
>chr6:3610686-3610838
>chr6:3611741-3612067
>chr6:3613427-3614145
>chr6:3614452-3614504
>chr6:3614617-3615194
>chr6:3617587-3617640
>chr6:3618410-3618632
>chr6:3620150-3620424
>chr6:3620547-3620749
>chr6:3621086-3621126
>chr6:3621964-3622280
>chr6:3623116-3623637
>chr6:3623800-3623842
>chr6:3624771-3625028
>chr6:3626894-3627107
>chr6:3627135-3627439
>chr6:3628095-3628188
>chr6:3629748-3630069
>chr6:3630625-3630696
>chr6:3630899-3631229
>chr6:3631604-3631922
>chr6:3632151-3632245
>chr6:3634344-3634432
>chr6:3634497-3634791
>chr6:3634907-3635148
>chr6:3635386-3635433
>chr6:3636519-3636844
>chr6:3638218-3638304
>chr6:3638722-3638788
>chr6:3639979-3640411
>chr6:3640642-3640983
>chr6:3641022-3642313
>chr6:3642359-3642436
>chr6:3642800-3643067
>chr6:3644212-3644305
>chr6:3645737-3646076
>chr6:3646159-3646563
>chr6:3647853-3648170
>chr6:3648371-3648699
>chr6:3649571-3649907
>chr6:3651287-3651374
>chr6:3652418-3652516
>chr6:3652619-3652990
>chr6:3653058-3653129
>chr6:3653222-3653605
>chr6:3655236-3655281
>chr6:3656669-3656916
>chr6:3657673-3657724
>chr6:3658296-3658505
>chr6:3661141-3661294
>chr6:3663038-3663081
>chr6:3666802-3666843
>chr6:3667163-3667456
>chr6:3668108-3668423
>chr6:3668569-3669019
>chr6:3669062-3669293
>chr6:3669370-3669483
>chr6:3669594-3669662
>chr6:3670225-3670350
>chr6:3670845-3670893
>chr6:3672136-3678364
>chr6:3678535-3678936
>chr6:3679920-3679970
>chr6:3680986-3681113
>chr6:3681500-3681652
>chr6:3681811-3682042
>chr6:3682736-3682937
>chr6:3684854-3685356
>chr6:3686674-3686851
>chr6:3687381-3687465
>chr6:3689375-3689540
>chr6:3689677-3689719
>chr6:3690277-3690429
>chr6:3691049-3691395
>chr6:3691930-3692278
>chr6:3692506-3692559
>chr6:3692656-3692691
>chr6:3692765-3693151
>chr6:3693308-3693363
>chr6:3694187-3694277
>chr6:3694577-3695837
>chr6:3696352-3696436
>chr6:3698019-3698500
>chr6:3698693-3698730
>chr6:3699686-3699778
>chr6:3701114-3701165
>chr6:3701426-3701537
>chr6:3701748-3701878
>chr6:3702201-3702344
>chr6:3703776-3704600
>chr6:3704974-3705015
>chr6:3706395-3706538
>chr6:3706620-3706670
>chr6:3706706-3707762
>chr6:3709190-3709471
>chr6:3709531-3709624
>chr6:3711174-3711216
>chr6:3711349-3711810
>chr6:3712135-3712312
>chr6:3712455-3712492
>chr6:3712772-3712906
>chr6:3713893-3713956
>chr6:3716008-3716126
>chr6:3716406-3716767
>chr6:3717680-3717735
>chr6:3718510-3718572
>chr6:3719564-3719751
>chr6:3719817-3721337
>chr6:3723313-3723404
>chr6:3725473-3725533
>chr6:3728136-3728398
>chr6:3729453-3729515
>chr6:3730931-3730968
>chr6:3734708-3735623
>chr6:3735718-3735946
>chr6:3736127-3736266
>chr6:3739008-3739067
>chr6:3744496-3744569
>chr6:3744687-3744995
>chr6:3747500-3747566
>chr6:3751551-3751588
>chr6:3752621-3752700
>chr6:3753620-3754095
>chr6:3754400-3754732
>chr6:3755196-3755708
>chr6:3756032-3756094
>chr6:3756779-3757088
>chr6:3757509-3757560
>chr6:3757775-3757860
>chr6:3757984-3759351
>chr6:3760965-3761804
>chr6:3762480-3762748
>chr6:3767461-3767754
>chr6:3768148-3768477
>chr6:3768688-3768737
>chr6:3768896-3769526
>chr6:3769574-3769725
>chr6:3771495-3772562
>chr6:3772809-3772978
>chr6:3773062-3773354
>chr6:3774079-3774729
>chr6:3775198-3775302
>chr6:3776057-3776119
>chr6:3776413-3776627
>chr6:3776812-3777283
>chr6:3778546-3778861
>chr6:3780662-3780748
>chr6:3783107-3783246
>chr6:3783815-3784403
>chr6:3784440-3784518
>chr6:3784910-3785296
>chr6:3785370-3785742
>chr6:3786389-3786742
>chr6:3786885-3787002
>chr6:3787145-3787256
>chr6:3787956-3788090
>chr6:3788461-3788510
>chr6:3790820-3791134
>chr6:3793039-3793073
>chr6:3793494-3793595
>chr6:3794871-3795202
>chr6:3795316-3795649
>chr6:3796978-3797159
>chr6:3800593-3800878
>chr6:3802287-3802766
>chr6:3802986-3803058
>chr6:3803381-3803693
>chr6:3804064-3804113
>chr6:3804421-3804791
>chr6:3805257-3805593
>chr6:3805788-3805827
>chr6:3806973-3807305
>chr6:3807367-3807400
>chr6:3807705-3808065
>chr6:3808785-3808927
>chr6:3809436-3809903
>chr6:3810267-3810585
>chr6:3810988-3811294
>chr6:3811591-3811703
>chr6:3811818-3812371
>chr6:3813946-3814023
>chr6:3814215-3814504
>chr6:3814620-3815004
>chr6:3815529-3815908
>chr6:3816574-3816976
>chr6:3817381-3817727
>chr6:3819191-3819395
>chr6:3821469-3821813
>chr6:3822508-3822855
>chr6:3823597-3823639
>chr6:3824887-3825203
>chr6:3825555-3825630
>chr6:3826803-3826925
>chr6:3827201-3827835
>chr6:3828403-3828866
>chr6:3828891-3828982
>chr6:3832835-3833162
>chr6:3834473-3834528
>chr6:3834677-3834765
>chr6:3836064-3836105
>chr6:3837053-3838044
>chr6:3838103-3838312
>chr6:3838422-3839226
>chr6:3839330-3839493
>chr6:3839580-3839660
>chr6:3839859-3840519
>chr6:3842763-3842812
>chr6:3844429-3844763
>chr6:3845504-3845626
>chr6:3845724-3846030
>chr6:3846228-3846671
>chr6:3846728-3847960
>chr6:3848011-3848241
>chr6:3848332-3848371
>chr6:3851624-3852106
>chr6:3852558-3852651
>chr6:3852851-3853152
>chr6:3854978-3855071
>chr6:3855183-3855588
>chr6:3855689-3855878
>chr6:3856657-3856696
>chr6:3858152-3858188
>chr6:3858290-3858544
>chr6:3858646-3858843
>chr6:3858968-3859838
>chr6:3859968-3861064
>chr6:3862754-3863109
>chr6:3863165-3864423
>chr6:3865657-3865757
>chr6:3865805-3866216
>chr6:3866327-3866684
>chr6:3867611-3867679
>chr6:3870541-3870761
>chr6:3871043-3871447
>chr6:3871977-3872236
>chr6:3873717-3873790
>chr6:3874875-3875261
>chr6:3877252-3877372
>chr6:3877502-3877888
>chr6:3878517-3878611
>chr6:3879025-3879143
>chr6:3880144-3880453
>chr6:3881606-3881725
>chr6:3881967-3882490
>chr6:3883254-3883572
>chr6:3885430-3885485
>chr6:3886095-3886285
>chr6:3888920-3889193
>chr6:3889273-3889456
>chr6:3889549-3889605
>chr6:3889856-3889942
>chr6:3889978-3890018
>chr6:3890189-3890383
>chr6:3890720-3891140
>chr6:3891448-3891736
>chr6:3893358-3893423
>chr6:3893568-3893897
>chr6:3895776-3895934
>chr6:3895997-3896141
>chr6:3896208-3896524
>chr6:3896923-3897324
>chr6:3897825-3898205
>chr6:3898862-3899318
>chr6:3899435-3899542
>chr6:3899650-3899882
>chr6:3900017-3900411
>chr6:3900479-3900534
>chr6:3900566-3900683
>chr6:3901916-3902283
>chr6:3903732-3904089
>chr6:3904914-3905146
>chr6:3905498-3905553
>chr6:3905824-3905964
>chr6:3907234-3907977
>chr6:3910092-3910131
>chr6:3911050-3911109
>chr6:3911704-3911740
>chr6:3913492-3913949
>chr6:3914097-3914193
>chr6:3914292-3914676
>chr6:3914818-3915167
>chr6:3915936-3916460
>chr6:3916553-3918980
>chr6:3919067-3919241
>chr6:3919318-3920571
>chr6:3920856-3920895
>chr6:3921151-3921196
>chr6:3921369-3921749
>chr6:3922662-3923017
>chr6:3923269-3923794
>chr6:3923870-3923982
>chr6:3924170-3924425
>chr6:3924696-3925078
>chr6:3927012-3927774
>chr6:3928132-3928264
>chr6:3929759-3930015
>chr6:3930783-3931084
>chr6:3931452-3931766
>chr6:3931938-3932580
>chr6:3932633-3932715
>chr6:3933373-3934866
>chr6:3934950-3935278
>chr6:3935567-3935641
>chr6:3935695-3936287
>chr6:3936412-3936731
>chr6:3936788-3936930
>chr6:3937054-3937120
>chr6:3938362-3938588
>chr6:3940391-3940481
>chr6:3942022-3942334
>chr6:3942927-3943352
>chr6:3945499-3946216
>chr6:3947282-3947588
>chr6:3947810-3948480
>chr6:3948518-3948599
>chr6:3949308-3949553
>chr6:3949746-3949821
>chr6:3950319-3950614
>chr6:3950823-3951038
>chr6:3951186-3954388
>chr6:3954449-3954593
>chr6:3954689-3955058
>chr6:3955252-3955832
>chr6:3956488-3956768
>chr6:3956876-3957004
>chr6:3957788-3957909
>chr6:3958184-3958234
>chr6:3958582-3958948
>chr6:3959438-3959506
>chr6:3960499-3960584
>chr6:3961341-3961573
>chr6:3961674-3961952
>chr6:3961980-3962154
>chr6:3962364-3962464
>chr6:3962625-3962694
>chr6:3963316-3963398
>chr6:3964581-3965121
>chr6:3965299-3965431
>chr6:3965597-3965844
>chr6:3965966-3966117
>chr6:3966236-3966949
>chr6:3967004-3967377
>chr6:3967430-3967545
>chr6:3967676-3968030
>chr6:3968149-3968186
>chr6:3968381-3968804
>chr6:3968842-3969578
>chr6:3969674-3970097
>chr6:3970723-3971002
>chr6:3971138-3971256
>chr6:3972387-3972849
>chr6:3973033-3974046
>chr6:3974286-3974631
>chr6:3974988-3975039
>chr6:3975079-3975200
>chr6:3976060-3976445
>chr6:3977050-3977097
>chr6:3977746-3977941
>chr6:3979556-3980314
>chr6:3980549-3980585
>chr6:3981082-3981460
>chr6:3981931-3982501
>chr6:3983672-3984072
>chr6:3985296-3985518
>chr6:3986019-3986365
>chr6:3986462-3986610
>chr6:3989364-3989459
>chr6:3989898-3990753
>chr6:3991194-3991443
>chr6:3991479-3992116
>chr6:3992479-3992793
>chr6:3992902-3993447
>chr6:3994074-3994372
>chr6:3994956-3995946
>chr6:3997936-3998016
>chr6:3998701-3999247
>chr6:4000993-4001318
>chr6:4001870-4002096
>chr6:4002327-4002387
>chr6:4002560-4002605
>chr6:4002964-4003272
>chr6:4004636-4005108
>chr6:4005242-4005371
>chr6:4005429-4006256
>chr6:4006677-4006860
>chr6:4007206-4007930
>chr6:4009764-4010122
>chr6:4010647-4010831
>chr6:4011354-4011454
>chr6:4012026-4012081
>chr6:4012851-4013589
>chr6:4013655-4014915
>chr6:4015083-4015896
>chr6:4016340-4016500
>chr6:4016652-4016994
>chr6:4017031-4017165
>chr6:4019786-4020112
>chr6:4020303-4020631
>chr6:4021341-4021407
>chr6:4023251-4023418
>chr6:4023742-4024353
>chr6:4024606-4024906
>chr6:4025885-4026661
>chr6:4027215-4027417
>chr6:4027590-4027626
>chr6:4027737-4027819
>chr6:4028174-4028513
>chr6:4029045-4029186
>chr6:4029275-4029650
>chr6:4029968-4030246
>chr6:4030983-4031024
>chr6:4031450-4031557
>chr6:4031656-4031754
>chr6:4034611-4035021
>chr6:4035067-4035467
>chr6:4035714-4036002
>chr6:4036199-4037010
>chr6:4038052-4038167
>chr6:4038279-4038548
>chr6:4038907-4038961
>chr6:4039817-4040158
>chr6:4040566-4040748
>chr6:4041386-4041577
>chr6:4044330-4044467
>chr6:4044825-4045164
>chr6:4045404-4045439
>chr6:4046337-4046381
>chr6:4046666-4046982
>chr6:4047300-4047362
>chr6:4048089-4048440
>chr6:4048538-4048794
>chr6:4049917-4050370
>chr6:4050875-4051216
>chr6:4051279-4051690
>chr6:4052247-4052360
>chr6:4052627-4052731
>chr6:4053322-4053616
>chr6:4053861-4054335
>chr6:4054515-4054821
>chr6:4055292-4055345
>chr6:4057746-4057917
>chr6:4057997-4058234
>chr6:4059597-4059998
>chr6:4060000-4060334
>chr6:4062475-4062549
>chr6:4065600-4065787
>chr6:4067215-4067514
>chr6:4070680-4071035
>chr6:4072055-4072775
>chr6:4072823-4072906
>chr6:4073847-4074159
>chr6:4074924-4074968
>chr6:4075044-4075374
>chr6:4075957-4076372
>chr6:4076569-4076924
>chr6:4078045-4078359
>chr6:4079486-4079572
>chr6:4081276-4081599
>chr6:4082318-4082971
>chr6:4083525-4083928
>chr6:4085287-4085348
>chr6:4085727-4086503
>chr6:4087819-4088100
>chr6:4088315-4088619
>chr6:4089081-4089375
>chr6:4089464-4091048
>chr6:4091086-4091185
>chr6:4091348-4091503
>chr6:4091573-4091658
>chr6:4091754-4091888
>chr6:4092041-4092073
>chr6:4092155-4092276
>chr6:4092407-4092496
>chr6:4092575-4092914
>chr6:4093048-4093428
>chr6:4093452-4093715
>chr6:4093806-4095122
>chr6:4095351-4095425
>chr6:4095477-4095527
>chr6:4095548-4095637
>chr6:4096156-4096194
>chr6:4096465-4096604
>chr6:4097300-4097597
>chr6:4098161-4098496
>chr6:4098579-4098889
>chr6:4099887-4100229
>chr6:4100680-4101059
>chr6:4101782-4102311
>chr6:4102341-4102588
>chr6:4103523-4103947
>chr6:4104644-4104951
>chr6:4105065-4105450
>chr6:4105725-4105796
>chr6:4105892-4105943
>chr6:4106147-4106180
>chr6:4106891-4107401
>chr6:4107526-4108186
>chr6:4110063-4111158
>chr6:4111318-4111562
>chr6:4111887-4112374
>chr6:4112575-4113303
>chr6:4114459-4114501
>chr6:4114994-4115046
>chr6:4116080-4116737
>chr6:4117769-4117816
>chr6:4118026-4118341
>chr6:4119346-4119623
>chr6:4119840-4120039
>chr6:4120171-4120293
>chr6:4120353-4120895
>chr6:4121022-4121110
>chr6:4121683-4121796
>chr6:4122152-4122800
>chr6:4123145-4123431
>chr6:4123519-4123976
>chr6:4124783-4124822
>chr6:4126814-4126951
>chr6:4127136-4127206
>chr6:4127384-4127706
>chr6:4128581-4128909
>chr6:4129084-4129498
>chr6:4131497-4131914
>chr6:4132777-4133069
>chr6:4133393-4133421
>chr6:4135575-4135816
>chr6:4136495-4136537
>chr6:4136917-4137217
>chr6:4140594-4141003
>chr6:4141148-4141210
>chr6:4141788-4142120
>chr6:4142401-4143734
>chr6:4144105-4144181
>chr6:4144588-4144737
>chr6:4145489-4145695
>chr6:4145770-4145883
>chr6:4146794-4146826
>chr6:4147558-4147599
>chr6:4147612-4147755
>chr6:4147806-4151264
>chr6:4151557-4151660
>chr6:4151737-4151834
>chr6:4151974-4152359
>chr6:4152576-4152645
>chr6:4153503-4153546
>chr6:4153656-4153728
>chr6:4157042-4157181
>chr6:4157284-4157384
>chr6:4158416-4158748
>chr6:4159824-4159876
>chr6:4160031-4160495
>chr6:4161257-4161587
>chr6:4162134-4162420
>chr6:4165758-4166250
>chr6:4166764-4168497
>chr6:4168584-4168635
>chr6:4168721-4168836
>chr6:4169868-4170296
>chr6:4170571-4170709
>chr6:4171110-4171192
>chr6:4171327-4171631
>chr6:4173810-4173891
>chr6:4174117-4174303
>chr6:4174385-4175171
>chr6:4175327-4175541
>chr6:4175622-4176282
>chr6:4176367-4176541
>chr6:4179163-4179256
>chr6:4179378-4179419
>chr6:4179920-4180432
>chr6:4180716-4180805
>chr6:4181304-4181673
>chr6:4182264-4182327
>chr6:4182526-4182877
>chr6:4183213-4183257
>chr6:4183383-4183589
>chr6:4183778-4183880
>chr6:4184012-4184207
>chr6:4184609-4184790
>chr6:4185387-4185956
>chr6:4186003-4186053
>chr6:4186096-4186130
>chr6:4186385-4186490
>chr6:4187108-4187200
>chr6:4188251-4188603
>chr6:4189980-4190069
>chr6:4190468-4191850
>chr6:4193462-4194592
>chr6:4194852-4195482
>chr6:4195847-4196102
>chr6:4196235-4196432
>chr6:4196485-4196520
>chr6:4196580-4197111
>chr6:4197800-4197876
>chr6:4197955-4204637
>chr6:4204730-4204821
>chr6:4205240-4205603
>chr6:4207034-4207610
>chr6:4209238-4209603
>chr6:4209804-4209867
>chr6:4211756-4211999
>chr6:4212413-4212467
>chr6:4213086-4215330
>chr6:4215361-4215453
>chr6:4215603-4215832
>chr6:4216006-4216290
>chr6:4217179-4217252
>chr6:4217334-4217419
>chr6:4217543-4217951
>chr6:4218054-4220204
>chr6:4220434-4220499
>chr6:4220781-4221028
>chr6:4222220-4224828
>chr6:4224890-4225221
>chr6:4225248-4226601
>chr6:4226797-4228107
>chr6:4228155-4228240
>chr6:4228330-4229376
>chr6:4229443-4235416
>chr6:4236218-4236343
>chr6:4237257-4237353
>chr6:4238672-4238843
>chr6:4239051-4239434
>chr6:4239511-4239765
>chr6:4239847-4239926
>chr6:4240546-4240784
>chr6:4241486-4242331
>chr6:4242382-4242441
>chr6:4242511-4244716
>chr6:4244756-4245712
>chr6:4245782-4246939
>chr6:4246975-4248120
>chr6:4248298-4248414
>chr6:4249967-4250006
>chr6:4250700-4250745
>chr6:4250850-4250917
>chr6:4251543-4253019
>chr6:4254585-4255143
>chr6:4255173-4255224
>chr6:4255694-4255993
>chr6:4258425-4258480
>chr6:4259023-4259325
>chr6:4260153-4260341
>chr6:4260501-4261327
>chr6:4261476-4261662
>chr6:4262128-4262462
>chr6:4262700-4262851
>chr6:4262900-4263843
>chr6:4264998-4265135
>chr6:4267189-4267631
>chr6:4268366-4269093
>chr6:4269142-4269380
>chr6:4271444-4271731
>chr6:4271816-4271897
>chr6:4272475-4272873
>chr6:4273287-4273609
>chr6:4274396-4274448
>chr6:4275820-4276169
>chr6:4276593-4276733
>chr6:4277283-4277520
>chr6:4277617-4277650
>chr6:4277821-4278828
>chr6:4278893-4279033
>chr6:4279104-4279638
>chr6:4279912-4280250
>chr6:4282353-4282423
>chr6:4284613-4284681
>chr6:4284988-4285351
>chr6:4285758-4286066
>chr6:4287344-4287421
>chr6:4288270-4288494
>chr6:4289060-4289485
>chr6:4289567-4289662
>chr6:4289696-4289786
>chr6:4289877-4291230
>chr6:4291329-4291720
>chr6:4292013-4292088
>chr6:4292312-4292388
>chr6:4293230-4293276
>chr6:4293331-4293679
>chr6:4293790-4293894
>chr6:4295792-4295942
>chr6:4296048-4296325
>chr6:4297471-4297900
>chr6:4297992-4298205
>chr6:4299577-4299681
>chr6:4299846-4300173
>chr6:4302924-4303276
>chr6:4304164-4304216
>chr6:4305257-4306033
>chr6:4306228-4306288
>chr6:4306414-4307069
>chr6:4307190-4307279
>chr6:4307541-4307663
>chr6:4308697-4309020
>chr6:4310152-4310440
>chr6:4310670-4310771
>chr6:4310867-4311162
>chr6:4311344-4311822
>chr6:4311855-4312066
>chr6:4312257-4312318
>chr6:4312385-4313280
>chr6:4313490-4313531
>chr6:4313808-4314088
>chr6:4314672-4314770
>chr6:4316312-4316384
>chr6:4317779-4317956
>chr6:4318116-4318275
>chr6:4318344-4318468
>chr6:4319024-4319111
>chr6:4319223-4319271
>chr6:4319582-4319871
>chr6:4323830-4324199
>chr6:4324418-4325904
>chr6:4327719-4327777
>chr6:4328469-4334879
>chr6:4335127-4335168
>chr6:4336691-4337792
>chr6:4337829-4338033
>chr6:4338104-4338141
>chr6:4338189-4338268
>chr6:4338368-4338457
>chr6:4338631-4338755
>chr6:4338999-4339268
>chr6:4339385-4339446
>chr6:4339518-4339762
>chr6:4339913-4340167
>chr6:4340387-4340490
>chr6:4341930-4341989
>chr6:4342207-4342440
>chr6:4342751-4342855
>chr6:4343419-4343490
>chr6:4346031-4346149
>chr6:4346236-4346458
>chr6:4347344-4347450
>chr6:4348883-4349233
>chr6:4351194-4351511
>chr6:4351547-4351591
>chr6:4354533-4354588
>chr6:4354749-4355067
>chr6:4355865-4356869
>chr6:4357647-4357717
>chr6:4357947-4358350
>chr6:4360627-4360658
>chr6:4361490-4362241
>chr6:4362851-4362913
>chr6:4363934-4364010
>chr6:4364095-4364414
>chr6:4370394-4371223
>chr6:4374854-4375031
>chr6:4375079-4375117
>chr6:4375674-4376038
>chr6:4377917-4378215
>chr6:4378255-4378420
>chr6:4379444-4379484
>chr6:4380543-4380582
>chr6:4383354-4383579
>chr6:4383882-4383960
>chr6:4384077-4384190
>chr6:4384242-4384375
>chr6:4384451-4384616
>chr6:4384857-4385277
>chr6:4386784-4387140
>chr6:4387256-4387394
>chr6:4387523-4387575
>chr6:4388003-4388069
>chr6:4388821-4388900
>chr6:4388959-4389043
>chr6:4389270-4389484
>chr6:4390020-4390098
>chr6:4391893-4392160
>chr6:4392675-4393713
>chr6:4395620-4395664
>chr6:4395922-4395984
>chr6:4396416-4396581
>chr6:4396673-4396715
>chr6:4396847-4397029
>chr6:4397704-4397764
>chr6:4401482-4401520
>chr6:4405010-4405147
>chr6:4405512-4405887
>chr6:4405955-4412201
>chr6:4413215-4413299
>chr6:4413910-4414694
>chr6:4414946-4415173
>chr6:4415800-4415888
>chr6:4416217-4416302
>chr6:4416719-4417129
>chr6:4417367-4417572
>chr6:4417801-4417908
>chr6:4418116-4418633
>chr6:4418786-4418829
>chr6:4418907-4419014
>chr6:4419356-4419543
>chr6:4419630-4419710
>chr6:4419772-4419963
>chr6:4420358-4420410
>chr6:4420681-4422366
>chr6:4422549-4422900
>chr6:4423111-4423221
>chr6:4423317-4423603
>chr6:4423766-4424068
>chr6:4424226-4425290
>chr6:4425400-4425813
>chr6:4426005-4426323
>chr6:4427961-4428546
>chr6:4428730-4428834
>chr6:4429476-4429855
>chr6:4430634-4430747
>chr6:4430798-4431197
>chr6:4431645-4431732
>chr6:4431800-4432001
>chr6:4432877-4433235
>chr6:4433465-4433616
>chr6:4433809-4433870
>chr6:4434345-4434691
>chr6:4435563-4435741
>chr6:4436545-4436656
>chr6:4436727-4436839
>chr6:4436872-4436978
>chr6:4437193-4437270
>chr6:4438181-4440745
>chr6:4442778-4443418
>chr6:4443744-4443868
>chr6:4444059-4444184
>chr6:4444571-4444620
>chr6:4444771-4444917
>chr6:4445104-4445784
>chr6:4446654-4447020
>chr6:4448611-4448739
>chr6:4449353-4449545
>chr6:4450594-4450878
>chr6:4450969-4451050
>chr6:4451871-4451928
>chr6:4453376-4453535
>chr6:4456415-4456834
>chr6:4462511-4462912
>chr6:4464200-4464373
>chr6:4464433-4464599
>chr6:4465142-4465407
>chr6:4465454-4465492
>chr6:4465716-4466076
>chr6:4467974-4468345
>chr6:4468391-4468510
>chr6:4469413-4470038
>chr6:4470533-4470961
>chr6:4471003-4471236
>chr6:4471263-4471790
>chr6:4471824-4471972
>chr6:4472960-4473074
>chr6:4474113-4474166
>chr6:4474793-4474852
>chr6:4474913-4475637
>chr6:4477085-4477160
>chr6:4477281-4477608
>chr6:4477652-4477719
>chr6:4478277-4478316
>chr6:4479316-4479590
>chr6:4479859-4480085
>chr6:4481394-4481501
>chr6:4482948-4483032
>chr6:4483212-4483316
>chr6:4483774-4483868
>chr6:4484025-4484109
>chr6:4484324-4484583
>chr6:4485254-4485337
>chr6:4485648-4485736
>chr6:4485795-4485824
>chr6:4485907-4485970
>chr6:4487477-4488232
>chr6:4488520-4488759
>chr6:4489067-4489232
>chr6:4489291-4489418
>chr6:4490891-4491191
>chr6:4491389-4491547
>chr6:4492235-4493169
>chr6:4494953-4495263
>chr6:4495840-4496151
>chr6:4497101-4497369
>chr6:4497793-4497855
>chr6:4498627-4498656
>chr6:4498698-4499081
>chr6:4499559-4499606
>chr6:4499870-4499933
>chr6:4500949-4501207
>chr6:4501231-4502502
>chr6:4503970-4504031
>chr6:4504767-4504822
>chr6:4505041-4505153
>chr6:4505193-4505421
>chr6:4505452-4508085
>chr6:4508180-4508401
>chr6:4509368-4509573
>chr6:4509898-4510245
>chr6:4512052-4512096
>chr6:4512538-4512718
>chr6:4516683-4516902
>chr6:4517232-4517284
>chr6:4518194-4518482
>chr6:4519426-4519895
>chr6:4522045-4522195
>chr6:4522392-4522444
>chr6:4522520-4522559
>chr6:4522643-4522768
>chr6:4522970-4523029
>chr6:4523606-4523694
>chr6:4523751-4523884
>chr6:4524321-4525041
>chr6:4525436-4525938
>chr6:4526040-4529122
>chr6:4529203-4529718
>chr6:4531394-4532008
>chr6:4532351-4532701
>chr6:4533253-4533294
>chr6:4533558-4534503
>chr6:4534565-4535318
>chr6:4535558-4535900
>chr6:4536005-4537239
>chr6:4537365-4537882
>chr6:4538050-4538590
>chr6:4538633-4539592
>chr6:4539651-4539897
>chr6:4540017-4540071
>chr6:4540307-4540716
>chr6:4540781-4541334
>chr6:4541387-4541580
>chr6:4541628-4543430
>chr6:4543843-4543901
>chr6:4543936-4544112
>chr6:4544408-4544669
>chr6:4545039-4545087
>chr6:4545147-4545222
>chr6:4545926-4545985
>chr6:4546735-4546838
>chr6:4547536-4547827
>chr6:4547865-4548266
>chr6:4549127-4549422
>chr6:4551570-4551731
>chr6:4551798-4551902
>chr6:4554102-4554396
>chr6:4555290-4555731
>chr6:4556316-4556728
>chr6:4558467-4558523
>chr6:4559214-4559314
>chr6:4561317-4561376
>chr6:4562615-4562984
>chr6:4564108-4564371
>chr6:4564416-4564672
>chr6:4566200-4566269
>chr6:4569240-4569406
>chr6:4569642-4570001
>chr6:4570172-4570519
>chr6:4570635-4570750
>chr6:4571169-4571285
>chr6:4571512-4571570
>chr6:4571977-4572030
>chr6:4572144-4573987
>chr6:4575011-4575070
>chr6:4575128-4575521
>chr6:4576309-4576455
>chr6:4576754-4577244
>chr6:4578600-4578677
>chr6:4578902-4578944
>chr6:4579047-4579374
>chr6:4580015-4580341
>chr6:4580754-4581170
>chr6:4582504-4583616
>chr6:4584432-4584586
>chr6:4585444-4585479
>chr6:4586397-4586885
>chr6:4588153-4588239
>chr6:4588328-4588382
>chr6:4589003-4589049
>chr6:4590571-4590671
>chr6:4591894-4591959
>chr6:4592408-4592461
>chr6:4592558-4593172
>chr6:4594087-4594175
>chr6:4594626-4598360
>chr6:4598550-4598597
>chr6:4599455-4599944
>chr6:4599976-4600364
>chr6:4603290-4603373
>chr6:4603799-4603910
>chr6:4604108-4604652
>chr6:4605131-4605178
>chr6:4605359-4605515
>chr6:4606621-4606736
>chr6:4609305-4609472
>chr6:4609514-4609902
>chr6:4611188-4611241
>chr6:4612234-4612348
>chr6:4614419-4615017
>chr6:4615604-4615879
>chr6:4616177-4616292
>chr6:4616347-4616477
>chr6:4616537-4616788
>chr6:4617737-4618115
>chr6:4618168-4618577
>chr6:4618948-4619015
>chr6:4619641-4619953
>chr6:4620008-4620040
>chr6:4620494-4620965
>chr6:4621538-4621742
>chr6:4622004-4622171
>chr6:4622217-4622374
>chr6:4623211-4623267
>chr6:4623749-4623796
>chr6:4623914-4623988
>chr6:4624070-4624415
>chr6:4626289-4626574
>chr6:4626992-4627656
>chr6:4627752-4627903
>chr6:4627988-4629075
>chr6:4629694-4630327
>chr6:4630358-4630685
>chr6:4631478-4631539
>chr6:4631599-4631656
>chr6:4631795-4632163
>chr6:4632947-4633299
>chr6:4633415-4633484
>chr6:4633695-4634012
>chr6:4634086-4634703
>chr6:4635468-4635634
>chr6:4635672-4635748
>chr6:4635844-4635920
>chr6:4635991-4636067
>chr6:4638200-4638297
>chr6:4638332-4638594
>chr6:4638799-4638875
>chr6:4639284-4639670
>chr6:4640674-4640785
>chr6:4640891-4640982
>chr6:4641024-4641093
>chr6:4641147-4643370
>chr6:4643459-4643694
>chr6:4644438-4644659
>chr6:4644930-4644963
>chr6:4646434-4646761
>chr6:4646993-4647301
>chr6:4648370-4648463
>chr6:4648962-4649050
>chr6:4650069-4650209
>chr6:4650426-4650909
>chr6:4650944-4651250
>chr6:4651315-4651554
>chr6:4651694-4652637
>chr6:4652716-4652979
>chr6:4653382-4654219
>chr6:4656247-4656284
>chr6:4656458-4656587
>chr6:4656856-4657237
>chr6:4657359-4657403
>chr6:4657480-4657643
>chr6:4657980-4658141
>chr6:4658518-4658562
>chr6:4659336-4659961
>chr6:4660052-4660114
>chr6:4661799-4662393
>chr6:4663860-4664024
>chr6:4665020-4665111
>chr6:4666989-4667337
>chr6:4667543-4667768
>chr6:4669496-4669837
>chr6:4671191-4671528
>chr6:4671740-4671805
>chr6:4673210-4673366
>chr6:4675927-4675996
>chr6:4676756-4677042
>chr6:4678124-4678354
>chr6:4678580-4678922
>chr6:4679358-4679437
>chr6:4680199-4680517
>chr6:4680964-4681273
>chr6:4682783-4683201
>chr6:4683513-4683570
>chr6:4683912-4684041
>chr6:4685446-4686042
>chr6:4686538-4687168
>chr6:4687627-4687800
>chr6:4688634-4688681
>chr6:4688810-4689357
>chr6:4689505-4690530
>chr6:4691051-4691341
>chr6:4692234-4692555
>chr6:4693100-4693170
>chr6:4693897-4694610
>chr6:4695181-4696292
>chr6:4696411-4696889
>chr6:4697245-4697624
>chr6:4697722-4697785
>chr6:4697948-4698275
>chr6:4699814-4700473
>chr6:4700632-4700736
>chr6:4700978-4701056
>chr6:4701318-4701560
>chr6:4701950-4701999
>chr6:4702766-4702915
>chr6:4703181-4703255
>chr6:4703660-4703884
>chr6:4703989-4704312
>chr6:4704550-4705265
>chr6:4706470-4706839
>chr6:4707259-4707572
>chr6:4707719-4707871
>chr6:4707929-4707998
>chr6:4708064-4708481
>chr6:4708586-4709061
>chr6:4709197-4709501
>chr6:4709655-4709787
>chr6:4709908-4710407
>chr6:4710892-4710995
>chr6:4711775-4712102
>chr6:4712871-4713103
>chr6:4713577-4713895
>chr6:4715959-4716273
>chr6:4717190-4717234
>chr6:4717449-4718128
>chr6:4718203-4718786
>chr6:4718883-4719194
>chr6:4721251-4721690
>chr6:4721831-4722453
>chr6:4722590-4722919
>chr6:4723104-4723403
>chr6:4724055-4724362
>chr6:4724471-4724689
>chr6:4724715-4724843
>chr6:4724880-4725940
>chr6:4726127-4726721
>chr6:4727074-4727116
>chr6:4729631-4729929
>chr6:4730389-4730707
>chr6:4731433-4731838
>chr6:4731947-4732821
>chr6:4733781-4734146
>chr6:4734646-4734725
>chr6:4734995-4735904
>chr6:4736029-4736189
>chr6:4737316-4738425
>chr6:4738873-4740076
>chr6:4740328-4740370
>chr6:4740445-4740517
>chr6:4740767-4741088
>chr6:4742062-4742648
>chr6:4744231-4744540
>chr6:4744661-4744790
>chr6:4744955-4745269
>chr6:4745455-4745615
>chr6:4746078-4746358
>chr6:4747023-4747382
>chr6:4748250-4748344
>chr6:4748719-4748784
>chr6:4749226-4749531
>chr6:4750052-4750634
>chr6:4750833-4751181
>chr6:4752857-4753278
>chr6:4754014-4754185
>chr6:4755010-4755374
>chr6:4756567-4756662
>chr6:4757750-4758672
>chr6:4758814-4758899
>chr6:4758954-4759276
>chr6:4759593-4759992
>chr6:4761361-4761656
>chr6:4762829-4762927
>chr6:4762969-4763075
>chr6:4763277-4763337
>chr6:4763655-4764180
>chr6:4764267-4764659
>chr6:4764948-4765932
>chr6:4766105-4766552
>chr6:4766716-4767021
>chr6:4767194-4767625
>chr6:4767872-4767985
>chr6:4768309-4768484
>chr6:4768570-4768604
>chr6:4768809-4769070
>chr6:4769141-4769320
>chr6:4769588-4769634
>chr6:4769768-4770136
>chr6:4770218-4770285
>chr6:4770459-4770565
>chr6:4771085-4771416
>chr6:4774343-4774375
>chr6:4776136-4776323
>chr6:4776453-4776517
>chr6:4776801-4776932
>chr6:4778919-4778957
>chr6:4780168-4780598
>chr6:4783430-4783724
>chr6:4784656-4785272
>chr6:4786914-4787005
>chr6:4787777-4788074
>chr6:4788184-4788514
>chr6:4789061-4789356
>chr6:4791872-4792227
>chr6:4792386-4792771
>chr6:4793544-4793615
>chr6:4794193-4794260
>chr6:4795319-4795511
>chr6:4795742-4796240
>chr6:4796793-4796847
>chr6:4797349-4797525
>chr6:4797666-4797733
>chr6:4797810-4797902
>chr6:4797960-4798268
>chr6:4798949-4799031
>chr6:4799123-4799352
>chr6:4799443-4799917
>chr6:4800022-4800237
>chr6:4800834-4800868
>chr6:4802225-4802573
>chr6:4802698-4802752
>chr6:4804477-4804523
>chr6:4805032-4805096
>chr6:4805822-4805904
>chr6:4807077-4807116
>chr6:4807560-4807907
>chr6:4808580-4808619
>chr6:4809209-4809346
>chr6:4809495-4810065
>chr6:4810610-4810829
>chr6:4810888-4810955
>chr6:4811560-4811851
>chr6:4811952-4812088
>chr6:4812856-4812970
>chr6:4813760-4814102
>chr6:4814500-4814830
>chr6:4816466-4816796
>chr6:4817937-4818305
>chr6:4819720-4819839
>chr6:4821244-4821751
>chr6:4821960-4822302
>chr6:4823606-4825192
>chr6:4825220-4825339
>chr6:4825367-4825530
>chr6:4825604-4825800
>chr6:4826221-4826447
>chr6:4826569-4827270
>chr6:4827418-4827961
>chr6:4828128-4828603
>chr6:4828777-4828928
>chr6:4830575-4836236
>chr6:4837423-4844598
>chr6:4848905-4849009
>chr6:4849917-4849959
>chr6:4850822-4850871
>chr6:4852309-4852649
>chr6:4852793-4853084
>chr6:4853467-4853534
>chr6:4855201-4855462
>chr6:4857088-4857227
>chr6:4858865-4858927
>chr6:4859049-4859104
>chr6:4859745-4859833
>chr6:4859871-4860208
>chr6:4860454-4861024
>chr6:4861320-4861354
>chr6:4862794-4863252
>chr6:4864497-4864865
>chr6:4864949-4865278
>chr6:4865302-4865528
>chr6:4866249-4866283
>chr6:4866639-4866718
>chr6:4867207-4867358
>chr6:4867441-4867557
>chr6:4867942-4867974
>chr6:4868118-4868467
>chr6:4868759-4868877
>chr6:4868957-4869660
>chr6:4869999-4870846
>chr6:4871372-4871425
>chr6:4872371-4872687
>chr6:4875491-4875766
>chr6:4876494-4876620
>chr6:4876745-4876812
>chr6:4876839-4876898
>chr6:4876965-4877208
>chr6:4877314-4877364
>chr6:4877766-4878356
>chr6:4878398-4878628
>chr6:4878921-4878995
>chr6:4879539-4879950
>chr6:4880052-4881000
>chr6:4881188-4881262
>chr6:4884905-4885313
>chr6:4885570-4885620
>chr6:4885844-4885877
>chr6:4886040-4886349
>chr6:4886454-4886845
>chr6:4886891-4886964
>chr6:4887078-4887115
>chr6:4887265-4887670
>chr6:4887711-4888815
>chr6:4889020-4889066
>chr6:4889211-4889641
>chr6:4889904-4889978
>chr6:4891609-4891711
>chr6:4893346-4893705
>chr6:4894596-4894750
>chr6:4894829-4895577
>chr6:4896947-4897043
>chr6:4897628-4898260
>chr6:4900261-4900328
>chr6:4900365-4900482
>chr6:4900551-4900846
>chr6:4902110-4902430
>chr6:4905757-4905887
>chr6:4907310-4907674
>chr6:4909545-4909912
>chr6:4910836-4911175
>chr6:4912723-4912944
>chr6:4913776-4913871
>chr6:4915427-4915572
>chr6:4915727-4915788
>chr6:4915987-4916257
>chr6:4916646-4916792
>chr6:4919375-4919517
>chr6:4919728-4919882
>chr6:4919910-4919995
>chr6:4920219-4920411
>chr6:4920616-4920965
>chr6:4921784-4921862
>chr6:4922909-4923132
>chr6:4923204-4923955
>chr6:4925394-4925687
>chr6:4927418-4927858
>chr6:4928249-4928366
>chr6:4928708-4928774
>chr6:4929025-4929110
>chr6:4929673-4929756
>chr6:4932150-4932317
>chr6:4932369-4932469
>chr6:4934674-4934803
>chr6:4937069-4937537
>chr6:4938201-4938253
>chr6:4938333-4938676
>chr6:4938740-4938816
>chr6:4944796-4944832
>chr6:4950668-4951011
>chr6:4952760-4953451
>chr6:4957442-4957497
>chr6:4958624-4958672
>chr6:4958861-4958946
>chr6:4959020-4959377
>chr6:4959501-4959587
>chr6:4959644-4959809
>chr6:4959905-4960037
>chr6:4960107-4960168
>chr6:4960287-4960621
>chr6:4960665-4960808
>chr6:4960934-4961004
>chr6:4961289-4961425
>chr6:4961946-4962012
>chr6:4962411-4962741
>chr6:4963310-4963652
>chr6:4963804-4964109
>chr6:4965386-4965457
>chr6:4966551-4966600
>chr6:4966721-4967098
>chr6:4967158-4967670
>chr6:4968021-4969060
>chr6:4969665-4970198
>chr6:4970305-4970338
>chr6:4970988-4971240
>chr6:4971393-4972078
>chr6:4972420-4973295
>chr6:4974016-4974121
>chr6:4975481-4977828
>chr6:4978492-4978575
>chr6:4978867-4979028
>chr6:4979576-4981589
>chr6:4982694-4983017
>chr6:4984364-4984700
>chr6:4985479-4985583
>chr6:4985620-4985691
>chr6:4985880-4985914
>chr6:4986055-4986152
>chr6:4986317-4986800
>chr6:4986960-4987090
>chr6:4987278-4987316
>chr6:4987653-4987731
>chr6:4988455-4988583
>chr6:4988749-4988882
>chr6:4989020-4989449
>chr6:4989534-4989640
>chr6:4989846-4989905
>chr6:4990026-4990251
>chr6:4990464-4991240
>chr6:4991415-4991484
>chr6:4991545-4991607
>chr6:4991739-4992847
>chr6:4994067-4994406
>chr6:4997144-4997272
>chr6:4997378-4997795
>chr6:4999275-4999561
>chr6:5000175-5000497
>chr6:5000796-5000991
>chr6:5003061-5003377
>chr6:5005025-5005373
>chr6:5005409-5005726
>chr6:5007064-5007457
>chr6:5007866-5008551
>chr6:5008717-5009156
>chr6:5009586-5009839
>chr6:5009980-5011045
>chr6:5011136-5011235
>chr6:5011358-5011391
>chr6:5011548-5011593
>chr6:5011808-5012387
>chr6:5013155-5013477
>chr6:5013733-5014041
>chr6:5015447-5015518
>chr6:5016159-5016197
>chr6:5016301-5016406
>chr6:5016436-5017201
>chr6:5017488-5020994
>chr6:5021164-5022063
>chr6:5022101-5022144
>chr6:5022180-5022536
>chr6:5022561-5022613
>chr6:5022866-5022983
>chr6:5023158-5023466
>chr6:5024864-5025215
>chr6:5026890-5027562
>chr6:5027681-5027763
>chr6:5028107-5028586
>chr6:5028704-5028998
>chr6:5029236-5029905
>chr6:5031032-5031081
>chr6:5031455-5031600
>chr6:5031943-5032086
>chr6:5032361-5032449
>chr6:5034023-5034109
>chr6:5034349-5034758
>chr6:5035520-5035846
>chr6:5037020-5038937
>chr6:5039276-5039435
>chr6:5039982-5040787
>chr6:5040983-5041176
>chr6:5043729-5043778
>chr6:5043837-5043880
>chr6:5044089-5044444
>chr6:5045085-5045531
>chr6:5046108-5046451
>chr6:5046807-5047138
>chr6:5047346-5047376
>chr6:5048282-5048644
>chr6:5049540-5049612
>chr6:5049671-5049971
>chr6:5050522-5050701
>chr6:5050761-5051033
>chr6:5051215-5051510
>chr6:5051567-5052280
>chr6:5052396-5052789
>chr6:5053385-5053672
>chr6:5054662-5055156
>chr6:5055191-5055377
>chr6:5055906-5056240
>chr6:5056676-5056759
>chr6:5057307-5057368
>chr6:5057429-5058054
>chr6:5059054-5059299
>chr6:5059781-5059996
>chr6:5060001-5060041
>chr6:5060492-5060874
>chr6:5062036-5062470
>chr6:5064307-5064685
>chr6:5064724-5064918
>chr6:5064960-5065615
>chr6:5067213-5067257
>chr6:5067437-5067519
>chr6:5068719-5069127
>chr6:5069285-5069345
>chr6:5069445-5069887
>chr6:5070083-5070140
>chr6:5070428-5071225
>chr6:5071520-5072667
>chr6:5072898-5073624
>chr6:5074416-5074504
>chr6:5074609-5074697
>chr6:5074777-5075239
>chr6:5075709-5075860
>chr6:5075977-5076257
>chr6:5077572-5077623
>chr6:5078137-5078200
>chr6:5078880-5079042
>chr6:5079387-5079516
>chr6:5080941-5081037
>chr6:5081630-5081805
>chr6:5082208-5082325
>chr6:5082798-5082876
>chr6:5083997-5084149
>chr6:5088000-5088627
>chr6:5089045-5089249
>chr6:5089318-5089357
>chr6:5089977-5090072
>chr6:5092406-5092728
>chr6:5093238-5093280
>chr6:5094142-5094506
>chr6:5094833-5095001
>chr6:5095059-5095134
>chr6:5095273-5095314
>chr6:5095420-5095650
>chr6:5095687-5096018
>chr6:5096210-5096510
>chr6:5097008-5097750
>chr6:5097996-5098114
>chr6:5099190-5099526
>chr6:5099598-5099745
>chr6:5101442-5101515
>chr6:5101835-5102136
>chr6:5103628-5103934
>chr6:5104280-5104616
>chr6:5105257-5105331
>chr6:5105529-5105849
>chr6:5106212-5106310
>chr6:5107742-5108016
>chr6:5108508-5108642
>chr6:5110869-5110912
>chr6:5111724-5111815
>chr6:5112489-5112538
>chr6:5112880-5112960
>chr6:5113148-5113416
>chr6:5113601-5113870
>chr6:5114616-5114889
>chr6:5117270-5117563
>chr6:5117730-5117908
>chr6:5118092-5118422
>chr6:5119476-5119793
>chr6:5119895-5120185
>chr6:5120375-5120923
>chr6:5123601-5123671
>chr6:5124323-5124421
>chr6:5125262-5125319
>chr6:5126558-5126783
>chr6:5126897-5127475
>chr6:5127594-5127745
>chr6:5127803-5127850
>chr6:5129286-5129442
>chr6:5129700-5129812
>chr6:5131387-5131556
>chr6:5133706-5134159
>chr6:5134691-5134771
>chr6:5134841-5135565
>chr6:5135729-5135945
>chr6:5136094-5136262
>chr6:5136809-5137351
>chr6:5138150-5138524
>chr6:5139019-5139080
>chr6:5139494-5140244
>chr6:5140706-5140810
>chr6:5141857-5141908
>chr6:5142252-5142295
>chr6:5142679-5142735
>chr6:5144349-5144666
>chr6:5145873-5145919
>chr6:5148020-5148060
>chr6:5150524-5150590
>chr6:5151055-5151420
>chr6:5151714-5151769
>chr6:5153112-5153395
>chr6:5153528-5153576
>chr6:5154528-5154854
>chr6:5155075-5155377
>chr6:5158039-5158209
>chr6:5158471-5158778
>chr6:5160352-5160760
>chr6:5162485-5162585
>chr6:5162968-5163181
>chr6:5163616-5164093
>chr6:5164404-5164442
>chr6:5164663-5164989
>chr6:5165107-5165195
>chr6:5165528-5165849
>chr6:5166014-5166056
>chr6:5166157-5166206
>chr6:5166931-5166991
>chr6:5168109-5168164
>chr6:5168638-5168686
>chr6:5168997-5169236
>chr6:5170463-5170629
>chr6:5171096-5171221
>chr6:5175177-5175302
>chr6:5175675-5175810
>chr6:5176063-5176366
>chr6:5178512-5178838
>chr6:5179025-5179692
>chr6:5179744-5179797
>chr6:5181090-5181186
>chr6:5183834-5184070
>chr6:5185648-5185700
>chr6:5186529-5186589
>chr6:5186697-5187010
>chr6:5187478-5187781
>chr6:5188062-5188563
>chr6:5188631-5189054
>chr6:5189245-5189458
>chr6:5190628-5190718
>chr6:5190756-5190843
>chr6:5192737-5193041
>chr6:5194018-5194136
>chr6:5194692-5194890
>chr6:5195324-5195665
>chr6:5197384-5197719
>chr6:5197810-5198229
>chr6:5198854-5199553
>chr6:5201906-5201999
>chr6:5204612-5204698
>chr6:5209064-5209468
>chr6:5210511-5210961
>chr6:5217088-5217179
>chr6:5217892-5218209
>chr6:5218385-5218486
>chr6:5220828-5221127
>chr6:5221406-5221725
>chr6:5222178-5222422
>chr6:5224574-5225255
>chr6:5226378-5226717
>chr6:5227491-5228163
>chr6:5228278-5229043
>chr6:5230518-5230554
>chr6:5230974-5231251
>chr6:5233631-5233778
>chr6:5235149-5235355
>chr6:5236138-5236509
>chr6:5236661-5236965
>chr6:5237120-5237645
>chr6:5241681-5241759
>chr6:5242063-5243081
>chr6:5244119-5244249
>chr6:5245104-5245188
>chr6:5245656-5245732
>chr6:5245951-5246036
>chr6:5248890-5248931
>chr6:5250104-5250222
>chr6:5251324-5251744
>chr6:5253276-5253531
>chr6:5253603-5253659
>chr6:5253845-5254164
>chr6:5254341-5254611
>chr6:5256201-5256537
>chr6:5256674-5256720
>chr6:5257516-5257838
>chr6:5258365-5258434
>chr6:5258950-5259091
>chr6:5260586-5260634
>chr6:5262257-5262599
>chr6:5263861-5264283
>chr6:5264375-5264739
>chr6:5264889-5265073
>chr6:5266383-5266576
>chr6:5267461-5269489
>chr6:5271541-5271916
>chr6:5272016-5272157
>chr6:5272298-5272356
>chr6:5272524-5272703
>chr6:5272806-5274045
>chr6:5274716-5275005
>chr6:5275488-5275594
>chr6:5277673-5277751
>chr6:5279086-5279413
>chr6:5279523-5279742
>chr6:5279879-5279970
>chr6:5281434-5281688
>chr6:5282949-5283589
>chr6:5283958-5284007
>chr6:5286259-5286561
>chr6:5287980-5288057
>chr6:5288269-5288329
>chr6:5289308-5289934
>chr6:5290718-5291025
>chr6:5291615-5291844
>chr6:5292246-5292345
>chr6:5294360-5294562
>chr6:5294684-5294885
>chr6:5294943-5295073
>chr6:5296033-5297070
>chr6:5297359-5297714
>chr6:5298781-5298894
>chr6:5299604-5300074
>chr6:5300646-5301031
>chr6:5301301-5301469
>chr6:5301756-5301853
>chr6:5302568-5302688
>chr6:5303522-5303667
>chr6:5308743-5309084
>chr6:5310136-5310301
>chr6:5312992-5313056
>chr6:5313777-5313914
>chr6:5314333-5314438
>chr6:5315704-5315790
>chr6:5316748-5316837
>chr6:5317150-5317352
>chr6:5317497-5317803
>chr6:5318075-5318433
>chr6:5318505-5318616
>chr6:5318669-5318846
>chr6:5319099-5319725
>chr6:5319829-5319968
>chr6:5320747-5321001
>chr6:5323754-5324158
>chr6:5325682-5325810
>chr6:5327348-5327724
>chr6:5329394-5329439
>chr6:5329631-5329750
>chr6:5330797-5331128
>chr6:5334691-5334839
>chr6:5336129-5336181
>chr6:5336456-5336766
>chr6:5337081-5337194
>chr6:5337938-5337975
>chr6:5339428-5339735
>chr6:5340539-5340580
>chr6:5340860-5341245
>chr6:5341473-5341840
>chr6:5342488-5342782
>chr6:5343176-5343521
>chr6:5344762-5345173
>chr6:5346583-5346656
>chr6:5346928-5347221
>chr6:5347425-5347580
>chr6:5347784-5348101
>chr6:5348472-5348531
>chr6:5348709-5349283
>chr6:5349974-5350316
>chr6:5350476-5350523
>chr6:5352044-5352254
>chr6:5352560-5352621
>chr6:5352713-5352802
>chr6:5352836-5353026
>chr6:5353084-5353825
>chr6:5354508-5354820
>chr6:5354997-5355044
>chr6:5355254-5355742
>chr6:5356063-5356734
>chr6:5358612-5358660
>chr6:5359046-5359336
>chr6:5362185-5362247
>chr6:5362381-5363388
>chr6:5364706-5365651
>chr6:5365756-5366128
>chr6:5367880-5367919
>chr6:5370230-5370262
>chr6:5371532-5371574
>chr6:5374763-5374940
>chr6:5375811-5375903
>chr6:5377968-5378027
>chr6:5380895-5381303
>chr6:5381367-5381458
>chr6:5382824-5382897
>chr6:5383035-5383140
>chr6:5385403-5385726
>chr6:5387878-5388032
>chr6:5389818-5390170
>chr6:5392553-5393024
>chr6:5393367-5393712
>chr6:5394233-5394491
>chr6:5395060-5395354
>chr6:5397319-5397602
>chr6:5398522-5398601
>chr6:5399110-5399460
>chr6:5400613-5400804
>chr6:5403015-5403088
>chr6:5403476-5403566
>chr6:5403981-5404017
>chr6:5404726-5405257
>chr6:5405475-5405780
>chr6:5406487-5406717
>chr6:5407000-5407180
>chr6:5409147-5409482
>chr6:5410130-5410463
>chr6:5411103-5411319
>chr6:5414277-5414374
>chr6:5414509-5416033
>chr6:5416149-5416294
>chr6:5416327-5416391
>chr6:5416448-5416759
>chr6:5417104-5417711
>chr6:5417889-5417966
>chr6:5418089-5418178
>chr6:5418860-5418910
>chr6:5419796-5420778
>chr6:5420884-5422343
>chr6:5422606-5422648
>chr6:5422708-5422831
>chr6:5426618-5427425
>chr6:5428382-5428427
>chr6:5428889-5429180
>chr6:5429518-5429925
>chr6:5431961-5432552
>chr6:5434069-5434473
>chr6:5434737-5434818
>chr6:5436880-5437025
>chr6:5437074-5437377
>chr6:5437656-5437808
>chr6:5438156-5438307
>chr6:5438370-5438873
>chr6:5439992-5440286
>chr6:5440629-5441230
>chr6:5441348-5441458
>chr6:5441948-5442242
>chr6:5442335-5442430
>chr6:5443636-5443690
>chr6:5444087-5444543
>chr6:5444626-5444680
>chr6:5444921-5444995
>chr6:5445896-5446226
>chr6:5446689-5446771
>chr6:5448538-5448769
>chr6:5449057-5449426
>chr6:5449565-5450068
>chr6:5450110-5450179
>chr6:5450587-5450629
>chr6:5454325-5454680
>chr6:5455800-5456282
>chr6:5456435-5456752
>chr6:5460908-5461010
>chr6:5461081-5461371
>chr6:5461530-5461821
>chr6:5461854-5462434
>chr6:5462640-5462693
>chr6:5463094-5463353
>chr6:5464106-5464163
>chr6:5470128-5470546
>chr6:5472001-5472064
>chr6:5473238-5473567
>chr6:5474229-5474282
>chr6:5474381-5474998
>chr6:5476507-5476614
>chr6:5477424-5477466
>chr6:5477543-5478058
>chr6:5480914-5480967
>chr6:5483347-5483711
>chr6:5483986-5484138
>chr6:5484404-5484549
>chr6:5485218-5485256
>chr6:5485570-5485689
>chr6:5485857-5485935
>chr6:5486097-5486170
>chr6:5489120-5489558
>chr6:5490053-5490134
>chr6:5490174-5490538
>chr6:5490764-5490857
>chr6:5490966-5491316
>chr6:5492402-5492681
>chr6:5493072-5493247
>chr6:5494079-5494141
>chr6:5496105-5496171
>chr6:5496505-5496987
>chr6:5497740-5497785
>chr6:5498896-5499121
>chr6:5500175-5500232
>chr6:5501469-5501825
>chr6:5502362-5502423
>chr6:5503157-5503611
>chr6:5504729-5504971
>chr6:5505465-5505662
>chr6:5508503-5508563
>chr6:5508917-5508978
>chr6:5510093-5510164
>chr6:5514739-5515054
>chr6:5515409-5515735
>chr6:5515839-5515902
>chr6:5517239-5517289
>chr6:5517332-5517848
>chr6:5518725-5518801
>chr6:5518967-5519063
>chr6:5526582-5526921
>chr6:5527603-5527668
>chr6:5528173-5528314
>chr6:5529107-5529160
>chr6:5529307-5529648
>chr6:5530054-5530096
>chr6:5530622-5530982
>chr6:5532461-5532815
>chr6:5533470-5533524
>chr6:5534266-5534484
>chr6:5534519-5535526
>chr6:5535611-5536000
>chr6:5536036-5536388
>chr6:5537423-5537642
>chr6:5539205-5539567
>chr6:5541649-5542365
>chr6:5542542-5542716
>chr6:5542779-5542929
>chr6:5543396-5543709
>chr6:5545421-5546140
>chr6:5546243-5547331
>chr6:5547908-5548279
>chr6:5549010-5549454
>chr6:5549513-5549597
>chr6:5550318-5550537
>chr6:5551139-5551206
>chr6:5551569-5551761
>chr6:5552671-5552714
>chr6:5553742-5553853
>chr6:5554956-5555343
>chr6:5556669-5556714
>chr6:5558475-5558809
>chr6:5559092-5559452
>chr6:5559631-5559708
>chr6:5560365-5560448
>chr6:5560844-5561270
>chr6:5561801-5562005
>chr6:5562728-5563283
>chr6:5563424-5564386
>chr6:5564446-5566102
>chr6:5566239-5566965
>chr6:5567096-5567404
>chr6:5569235-5569610
>chr6:5571783-5571830
>chr6:5572082-5572500
>chr6:5573311-5573389
>chr6:5574126-5574408
>chr6:5574723-5574772
>chr6:5574956-5575125
>chr6:5576097-5576687
>chr6:5576854-5576985
>chr6:5577762-5578084
>chr6:5578456-5578970
>chr6:5579193-5579577
>chr6:5579896-5580355
>chr6:5581735-5582330
>chr6:5583608-5583722
>chr6:5584519-5584629
>chr6:5584954-5585293
>chr6:5585341-5586738
>chr6:5587126-5587185
>chr6:5587800-5587917
>chr6:5589238-5589328
>chr6:5592075-5592439
>chr6:5598101-5598431
>chr6:5598757-5598804
>chr6:5599606-5599721
>chr6:5600859-5600892
>chr6:5600943-5601204
>chr6:5601236-5601532
>chr6:5601620-5601652
>chr6:5602384-5602675
>chr6:5602963-5603004
>chr6:5603088-5603312
>chr6:5603468-5603602
>chr6:5603706-5603830
>chr6:5607247-5607504
>chr6:5608525-5610235
>chr6:5610387-5610657
>chr6:5613674-5613712
>chr6:5614393-5614718
>chr6:5616404-5616769
>chr6:5619797-5619856
>chr6:5620197-5620244
>chr6:5621109-5621395
>chr6:5622407-5622769
>chr6:5623305-5623739
>chr6:5624191-5624236
>chr6:5626739-5627166
>chr6:5629183-5629242
>chr6:5632538-5633031
>chr6:5633130-5633632
>chr6:5634285-5634609
>chr6:5637662-5638015
>chr6:5638277-5638594
>chr6:5639060-5639140
>chr6:5640748-5640810
>chr6:5641280-5641603
>chr6:5642092-5642226
>chr6:5644193-5644652
>chr6:5646578-5646942
>chr6:5647948-5648074
>chr6:5648586-5648702
>chr6:5648873-5648962
>chr6:5649610-5649742
>chr6:5650254-5650294
>chr6:5650526-5650778
>chr6:5653380-5653447
>chr6:5654733-5655107
>chr6:5655377-5655540
>chr6:5655569-5655665
>chr6:5656545-5656852
>chr6:5656996-5657125
>chr6:5657905-5658358
>chr6:5659958-5660001
>chr6:5660354-5660663
>chr6:5660780-5660821
>chr6:5662882-5662973
>chr6:5666642-5667530
>chr6:5668646-5669032
>chr6:5675005-5675163
>chr6:5677873-5677905
>chr6:5683576-5684084
>chr6:5686199-5692374
>chr6:5693912-5693951
>chr6:5694524-5694560
>chr6:5694717-5695030
>chr6:5695558-5695600
>chr6:5697256-5697297
>chr6:5697456-5697558
>chr6:5698130-5698366
>chr6:5698409-5698511
>chr6:5699397-5699495
>chr6:5699520-5699760
>chr6:5700403-5700678
>chr6:5703929-5703999
>chr6:5704142-5704431
>chr6:5705995-5706366
>chr6:5708616-5708929
>chr6:5709667-5709786
>chr6:5711079-5711329
>chr6:5711722-5711846
>chr6:5711956-5712128
>chr6:5714736-5715067
>chr6:5715177-5715214
>chr6:5715509-5716012
>chr6:5716513-5716613
>chr6:5716665-5717082
>chr6:5717125-5717422
>chr6:5717497-5717623
>chr6:5717896-5718282
>chr6:5719089-5719485
>chr6:5720614-5721182
>chr6:5721395-5721455
>chr6:5723424-5723464
>chr6:5724451-5724498
>chr6:5725512-5725561
>chr6:5725648-5725956
>chr6:5728338-5728407
>chr6:5729886-5729995
>chr6:5730885-5731000
>chr6:5731254-5731403
>chr6:5732130-5732203
>chr6:5733914-5733960
>chr6:5734796-5734849
>chr6:5735212-5735278
>chr6:5736289-5736329
>chr6:5737243-5737541
>chr6:5737943-5738274
>chr6:5739011-5739094
>chr6:5739149-5739369
>chr6:5741626-5741954
>chr6:5744789-5744895
>chr6:5745478-5745841
>chr6:5748093-5748146
>chr6:5755102-5755697
>chr6:5756307-5756715
>chr6:5762043-5762162
>chr6:5763199-5763541
>chr6:5766339-5766507
>chr6:5766623-5766782
>chr6:5766877-5767675
>chr6:5768609-5769290
>chr6:5769925-5769975
>chr6:5770021-5770087
>chr6:5770390-5770440
>chr6:5771721-5771850
>chr6:5772772-5772824
>chr6:5772948-5773389
>chr6:5773456-5773489
>chr6:5773780-5774000
>chr6:5776347-5776395
>chr6:5777628-5777923
>chr6:5778184-5778317
>chr6:5779291-5779403
>chr6:5779437-5780873
>chr6:5781426-5781600
>chr6:5781705-5781914
>chr6:5782587-5782722
>chr6:5784037-5784182
>chr6:5785095-5785156
>chr6:5785207-5785267
>chr6:5785562-5785655
>chr6:5786003-5786457
>chr6:5786546-5786674
>chr6:5787798-5787911
>chr6:5788058-5788127
>chr6:5788547-5788618
>chr6:5788907-5789151
>chr6:5789687-5790344
>chr6:5790669-5790938
>chr6:5791113-5792680
>chr6:5793655-5793972
>chr6:5794562-5794672
>chr6:5795305-5797594
>chr6:5797861-5798243
>chr6:5798451-5798488
>chr6:5798539-5799197
>chr6:5799227-5799485
>chr6:5799830-5800030
>chr6:5800269-5800407
>chr6:5800552-5801084
>chr6:5801550-5801879
>chr6:5804592-5804687
>chr6:5805115-5807863
>chr6:5808092-5808197
>chr6:5809019-5809122
>chr6:5809308-5809431
>chr6:5810324-5810396
>chr6:5810570-5810744
>chr6:5811370-5811481
>chr6:5812232-5812747
>chr6:5812790-5813485
>chr6:5813545-5814344
>chr6:5817394-5817475
>chr6:5818473-5818513
>chr6:5818548-5818931
>chr6:5818967-5819106
>chr6:5819426-5820215
>chr6:5820623-5820922
>chr6:5821264-5821336
>chr6:5821631-5821698
>chr6:5822496-5823002
>chr6:5823212-5823363
>chr6:5824864-5825146
>chr6:5825463-5826907
>chr6:5826959-5827000
>chr6:5829171-5829283
>chr6:5830217-5830288
>chr6:5830478-5830524
>chr6:5830931-5831294
>chr6:5832133-5832613
>chr6:5833270-5833408
>chr6:5833726-5833780
>chr6:5833968-5834018
>chr6:5834874-5836708
>chr6:5836957-5837302
>chr6:5838061-5838112
>chr6:5838539-5838612
>chr6:5840391-5840461
>chr6:5842589-5842645
>chr6:5842689-5842762
>chr6:5842800-5842864
>chr6:5843645-5843802
>chr6:5844198-5844293
>chr6:5844898-5845010
>chr6:5845659-5845748
>chr6:5849517-5849579
>chr6:5849792-5849928
>chr6:5850679-5850711
>chr6:5852234-5853394
>chr6:5856657-5856697
>chr6:5856771-5857776
>chr6:5857925-5859182
>chr6:5859433-5861611
>chr6:5861676-5861872
>chr6:5861999-5862122
>chr6:5862753-5862841
>chr6:5863442-5863618
>chr6:5864299-5865115
>chr6:5865170-5865221
>chr6:5867550-5868241
>chr6:5868278-5868701
>chr6:5869088-5869135
>chr6:5869586-5869657
>chr6:5869679-5869722
>chr6:5870123-5870433
>chr6:5870699-5870823
>chr6:5870871-5871186
>chr6:5873983-5874623
>chr6:5875522-5875577
>chr6:5876472-5876569
>chr6:5881170-5881483
>chr6:5882136-5882190
>chr6:5882475-5882597
>chr6:5882807-5883090
>chr6:5883122-5883206
>chr6:5885885-5885955
>chr6:5886150-5892422
>chr6:5893763-5894208
>chr6:5895707-5895894
>chr6:5897399-5897489
>chr6:5898370-5898461
>chr6:5900781-5900850
>chr6:5901124-5901695
>chr6:5903130-5903453
>chr6:5903648-5903712
>chr6:5905709-5905968
>chr6:5906545-5906592
>chr6:5907105-5907601
>chr6:5910382-5910484
>chr6:5911709-5911859
>chr6:5911945-5918318
>chr6:5918387-5919044
>chr6:5920010-5920217
>chr6:5920310-5921102
>chr6:5921253-5921390
>chr6:5921425-5921636
>chr6:5922096-5922143
>chr6:5922894-5923338
>chr6:5923612-5923762
>chr6:5924439-5924851
>chr6:5924897-5925035
>chr6:5925184-5925264
>chr6:5926249-5926607
>chr6:5927417-5927923
>chr6:5930133-5930183
>chr6:5932330-5932682
>chr6:5936634-5936681
>chr6:5939042-5939226
>chr6:5939581-5939898
>chr6:5940074-5940429
>chr6:5943759-5943905
>chr6:5944032-5944087
>chr6:5944161-5944880
>chr6:5944905-5945003
>chr6:5945074-5945443
>chr6:5946482-5946777
>chr6:5948707-5948983
>chr6:5949045-5949128
>chr6:5956430-5956730
>chr6:5957526-5957647
>chr6:5957677-5957790
>chr6:5958796-5958949
>chr6:5961211-5961368
>chr6:5962935-5963024
>chr6:5964677-5964771
>chr6:5965275-5965611
>chr6:5966267-5966762
>chr6:5967682-5967754
>chr6:5968267-5968461
>chr6:5968593-5968666
>chr6:5970255-5970643
>chr6:5971736-5971896
>chr6:5972043-5972327
>chr6:5974722-5974998
>chr6:5975180-5975758
>chr6:5975894-5975940
>chr6:5976366-5976412
>chr6:5977173-5977580
>chr6:5977616-5977714
>chr6:5977752-5978485
>chr6:5980152-5980201
>chr6:5980625-5980855
>chr6:5982239-5982291
>chr6:5982511-5982978
>chr6:5983637-5983947
>chr6:5987240-5987702
>chr6:5987903-5987970
>chr6:5989364-5989419
>chr6:5989669-5989731
>chr6:5991385-5991452
>chr6:5991641-5991754
>chr6:5991809-5991972
>chr6:5992295-5992364
>chr6:5992417-5992474
>chr6:5994176-5994238
>chr6:5997204-5997290
>chr6:5999812-5999871
>chr6:6000504-6000545
>chr6:6002811-6002869
>chr6:6003512-6003654
>chr6:6004770-6004812
>chr6:6006866-6006972
>chr6:6010712-6011047
>chr6:6011759-6011836
>chr6:6013192-6013312
>chr6:6013697-6014003
>chr6:6014738-6015037
>chr6:6015147-6016844
>chr6:6017019-6017097
>chr6:6017486-6017572
>chr6:6017599-6017677
>chr6:6017751-6018247
>chr6:6018623-6018727
>chr6:6018864-6019046
>chr6:6019205-6019321
>chr6:6020286-6020392
>chr6:6021806-6022032
>chr6:6022138-6022273
>chr6:6022888-6023829
>chr6:6024600-6024776
>chr6:6024890-6024961
>chr6:6026505-6026614
>chr6:6027804-6033609
>chr6:6035859-6036617
>chr6:6037071-6037232
>chr6:6037473-6039706
>chr6:6040189-6040273
>chr6:6041174-6041275
>chr6:6043049-6043134
>chr6:6045612-6046615
>chr6:6046692-6046789
>chr6:6047143-6047185
>chr6:6048224-6048535
>chr6:6048928-6049072
>chr6:6049546-6049731
>chr6:6050172-6050246
>chr6:6052716-6052770
>chr6:6053754-6053930
>chr6:6055505-6055568
>chr6:6059682-6059765
>chr6:6059972-6060000
>chr6:6060001-6061211
>chr6:6061376-6061716
>chr6:6061800-6061842
>chr6:6062081-6062166
>chr6:6062978-6063095
>chr6:6063628-6064061
>chr6:6064248-6064423
>chr6:6064844-6072980
>chr6:6073055-6073352
>chr6:6074502-6074759
>chr6:6074870-6075077
>chr6:6075438-6075552
>chr6:6075739-6075866
>chr6:6076436-6079370
>chr6:6079790-6079872
>chr6:6081449-6081546
>chr6:6082676-6083063
>chr6:6083880-6084259
>chr6:6085197-6085662
>chr6:6085976-6086029
>chr6:6087162-6087366
>chr6:6087422-6087598
>chr6:6089002-6089041
>chr6:6089169-6089547
>chr6:6089629-6089846
>chr6:6090524-6090556
>chr6:6094346-6094495
>chr6:6094621-6094965
>chr6:6095029-6095263
>chr6:6095325-6095618
>chr6:6095697-6095962
>chr6:6096005-6096082
>chr6:6096212-6096942
>chr6:6097067-6097289
>chr6:6097370-6098920
>chr6:6098984-6103000
>chr6:6103021-6104804
>chr6:6104866-6105409
>chr6:6105626-6105877
>chr6:6106020-6108354
>chr6:6108378-6110791
>chr6:6110932-6111052
>chr6:6111177-6111268
>chr6:6111313-6112376
>chr6:6112515-6112806
>chr6:6112851-6113663
>chr6:6113733-6113773
>chr6:6113880-6117729
>chr6:6117755-6118698
>chr6:6118978-6119471
>chr6:6119848-6120428
>chr6:6120987-6121735
>chr6:6121911-6122609
>chr6:6122767-6123347
>chr6:6123483-6124064
>chr6:6124109-6125262
>chr6:6125798-6125945
>chr6:6126043-6126077
>chr6:6126497-6126580
>chr6:6129355-6130668
>chr6:6130728-6130863
>chr6:6134753-6135288
>chr6:6135695-6135856
>chr6:6137124-6137166
>chr6:6137755-6137845
>chr6:6137889-6137983
>chr6:6140389-6140479
>chr6:6140808-6140856
>chr6:6140920-6143590
>chr6:6144097-6144140
>chr6:6146854-6147368
>chr6:6148852-6149318
>chr6:6149488-6149759
>chr6:6153332-6153430
>chr6:6154746-6154817
>chr6:6155431-6155483
>chr6:6156726-6157044
>chr6:6158880-6159201
>chr6:6159946-6160642
>chr6:6162856-6162952
>chr6:6163324-6164867
>chr6:6166131-6166210
>chr6:6169149-6169194
>chr6:6169613-6169752
>chr6:6171604-6171704
>chr6:6171762-6171867
>chr6:6172451-6172750
>chr6:6173397-6173688
>chr6:6174103-6174417
>chr6:6176301-6176428
>chr6:6183310-6183360
>chr6:6185109-6191280
>chr6:6191844-6191891
>chr6:6192793-6192832
>chr6:6197393-6197707
>chr6:6199203-6199515
>chr6:6200284-6200575
>chr6:6201672-6201857
>chr6:6201922-6202009
>chr6:6203528-6203602
>chr6:6204927-6205002
>chr6:6205761-6205859
>chr6:6207949-6209096
>chr6:6209156-6209924
>chr6:6209948-6211115
>chr6:6211573-6211615
>chr6:6211661-6217721
>chr6:6219314-6219351
>chr6:6219490-6219574
>chr6:6219991-6220049
>chr6:6225450-6225898
>chr6:6228404-6228758
>chr6:6229203-6229243
>chr6:6229540-6230679
>chr6:6230751-6234321
>chr6:6234673-6234739
>chr6:6234953-6235454
>chr6:6235521-6235809
>chr6:6235927-6236016
>chr6:6236288-6236329
>chr6:6237935-6238427
>chr6:6238498-6238970
>chr6:6239012-6239314
>chr6:6239398-6239487
>chr6:6242080-6242144
>chr6:6242459-6242586
>chr6:6243050-6243401
>chr6:6243657-6243696
>chr6:6244317-6244361
>chr6:6245245-6245525
>chr6:6252364-6252572
>chr6:6252870-6253153
>chr6:6253443-6253517
>chr6:6255344-6255441
>chr6:6257992-6258050
>chr6:6258301-6258355
>chr6:6259434-6259500
>chr6:6260947-6261413
>chr6:6261473-6262323
>chr6:6264975-6265131
>chr6:6265938-6266004
>chr6:6266248-6266511
>chr6:6268145-6268215
>chr6:6268536-6269000
>chr6:6269694-6270128
>chr6:6270581-6270616
>chr6:6270739-6270808
>chr6:6272679-6273130
>chr6:6274201-6274239
>chr6:6275295-6275692
>chr6:6276963-6277489
>chr6:6277718-6277760
>chr6:6277851-6277952
>chr6:6278135-6278197
>chr6:6278348-6278410
>chr6:6281522-6281629
>chr6:6281661-6282017
>chr6:6285027-6285266
>chr6:6285777-6285959
>chr6:6286068-6286627
>chr6:6287995-6288915
>chr6:6293381-6293500
>chr6:6293684-6293834
>chr6:6294058-6294641
>chr6:6294702-6300773
>chr6:6302311-6302782
>chr6:6303349-6303677
>chr6:6304573-6304886
>chr6:6306692-6306743
>chr6:6308001-6308351
>chr6:6308581-6308884
>chr6:6310394-6310752
>chr6:6311581-6312020
>chr6:6312384-6312723
>chr6:6313957-6314322
>chr6:6314554-6314597
>chr6:6315659-6315705
>chr6:6316056-6316147
>chr6:6316871-6316955
>chr6:6318097-6318133
>chr6:6319147-6319192
>chr6:6321315-6321670
>chr6:6326287-6326448
>chr6:6327320-6327370
>chr6:6327447-6327543
>chr6:6327915-6328193
>chr6:6328879-6328926
>chr6:6329344-6329485
>chr6:6333592-6333740
>chr6:6337845-6338169
>chr6:6339281-6339609
>chr6:6340117-6340486
>chr6:6342149-6342520
>chr6:6342934-6343003
>chr6:6343087-6343157
>chr6:6343179-6343273
>chr6:6345181-6345539
>chr6:6346069-6346414
>chr6:6347551-6347751
>chr6:6349258-6349329
>chr6:6349446-6349564
>chr6:6351069-6351439
>chr6:6352002-6352275
>chr6:6352528-6353003
>chr6:6353194-6353268
>chr6:6353808-6353869
>chr6:6353905-6354042
>chr6:6354147-6354191
>chr6:6354615-6354790
>chr6:6356068-6356143
>chr6:6356439-6356495
>chr6:6357618-6357715
>chr6:6358576-6358936
>chr6:6360253-6360384
>chr6:6363482-6363667
>chr6:6363885-6363979
>chr6:6368024-6368200
>chr6:6368500-6368536
>chr6:6368578-6368659
>chr6:6369155-6369311
>chr6:6370121-6370206
>chr6:6370759-6370846
>chr6:6370892-6376274
>chr6:6376812-6376977
>chr6:6377268-6377612
>chr6:6377849-6378198
>chr6:6378453-6378613
>chr6:6378652-6379009
>chr6:6380205-6380314
>chr6:6380721-6380815
>chr6:6380886-6381071
>chr6:6381925-6382007
>chr6:6382474-6382883
>chr6:6385226-6385426
>chr6:6385881-6385947
>chr6:6387113-6387815
>chr6:6387863-6388478
>chr6:6389848-6390014
>chr6:6390291-6390434
>chr6:6393281-6393329
>chr6:6393710-6393942
>chr6:6394669-6394824
>chr6:6395840-6395896
>chr6:6396604-6396659
>chr6:6397780-6397810
>chr6:6398503-6398820
>chr6:6400756-6400794
>chr6:6403731-6403819
>chr6:6404396-6404483
>chr6:6404610-6405042
>chr6:6408086-6408149
>chr6:6408693-6409181
>chr6:6409799-6409887
>chr6:6413762-6413854
>chr6:6414186-6414237
>chr6:6414270-6414314
>chr6:6418104-6418386
>chr6:6418424-6418643
>chr6:6419079-6419172
>chr6:6419278-6419414
>chr6:6419819-6420462
>chr6:6420558-6420688
>chr6:6420789-6420890
>chr6:6420949-6421066
>chr6:6421152-6421351
>chr6:6421575-6421688
>chr6:6421740-6421867
>chr6:6422108-6422323
>chr6:6422447-6422535
>chr6:6422593-6422633
>chr6:6423092-6423166
>chr6:6423619-6423683
>chr6:6424062-6424933
>chr6:6425500-6425589
>chr6:6425847-6425925
>chr6:6426042-6426165
>chr6:6426204-6430604
>chr6:6430696-6430885
>chr6:6430961-6431488
>chr6:6431541-6431707
>chr6:6431852-6432506
>chr6:6432607-6433238
>chr6:6434384-6434480
>chr6:6434798-6435060
>chr6:6435224-6435902
>chr6:6436068-6436907
>chr6:6436964-6437089
>chr6:6437257-6437513
>chr6:6439518-6439596
>chr6:6440177-6440237
>chr6:6440335-6440372
>chr6:6440777-6441027
>chr6:6441144-6441600
>chr6:6441979-6442064
>chr6:6442280-6443417
>chr6:6443483-6443698
>chr6:6443801-6444735
>chr6:6445034-6445444
>chr6:6445541-6445635
>chr6:6445738-6446809
>chr6:6448421-6448603
>chr6:6448964-6450218
>chr6:6453900-6454602
>chr6:6454763-6454982
>chr6:6455971-6456191
>chr6:6456279-6457011
>chr6:6457112-6457806
>chr6:6457901-6458290
>chr6:6459153-6459250
>chr6:6459938-6460519
>chr6:6462534-6462620
>chr6:6462717-6463141
>chr6:6463586-6463964
>chr6:6465313-6465447
>chr6:6466519-6466889
>chr6:6467973-6468290
>chr6:6471848-6472307
>chr6:6472976-6473155
>chr6:6473369-6473823
>chr6:6473897-6474113
>chr6:6474275-6474350
>chr6:6474904-6474976
>chr6:6475035-6475393
>chr6:6475493-6475720
>chr6:6475846-6475901
>chr6:6475982-6476076
>chr6:6476648-6476829
>chr6:6477679-6478453
>chr6:6479001-6479597
>chr6:6482768-6484269
>chr6:6484306-6484541
>chr6:6485006-6485089
>chr6:6487985-6488054
>chr6:6488696-6488784
>chr6:6489701-6490735
>chr6:6491267-6491326
>chr6:6493709-6493981
>chr6:6494083-6494592
>chr6:6495665-6495739
>chr6:6496310-6496373
>chr6:6499443-6499526
>chr6:6500477-6500599
>chr6:6501950-6502015
>chr6:6503558-6503663
>chr6:6506739-6506941
>chr6:6507048-6507092
>chr6:6507285-6507821
>chr6:6509238-6509488
>chr6:6509849-6509886
>chr6:6510061-6510125
>chr6:6510273-6510506
>chr6:6510659-6510724
>chr6:6515201-6515509
>chr6:6517653-6517941
>chr6:6519377-6519458
>chr6:6520113-6520514
>chr6:6520721-6521082
>chr6:6521597-6521724
>chr6:6522033-6522081
>chr6:6522149-6522218
>chr6:6522652-6522742
>chr6:6523260-6523647
>chr6:6524287-6524610
>chr6:6527492-6527539
>chr6:6527706-6527757
>chr6:6528021-6528172
>chr6:6529744-6529904
>chr6:6530284-6530390
>chr6:6530630-6530721
>chr6:6533465-6533502
>chr6:6533626-6533778
>chr6:6533911-6533961
>chr6:6534171-6534242
>chr6:6536358-6537056
>chr6:6537256-6537672
>chr6:6538438-6538499
>chr6:6539206-6539261
>chr6:6539863-6539908
>chr6:6540522-6540726
>chr6:6540983-6541251
>chr6:6542139-6542634
>chr6:6544050-6544324
>chr6:6544536-6544576
>chr6:6544684-6544995
>chr6:6545160-6545252
>chr6:6545533-6545723
>chr6:6548254-6548314
>chr6:6548601-6549414
>chr6:6549463-6549513
>chr6:6549928-6550019
>chr6:6550754-6550891
>chr6:6552348-6552427
>chr6:6552591-6552624
>chr6:6552987-6553100
>chr6:6553351-6553958
>chr6:6558720-6558803
>chr6:6559252-6559460
>chr6:6559548-6559694
>chr6:6559804-6560005
>chr6:6560724-6560778
>chr6:6560821-6561008
>chr6:6561141-6561918
>chr6:6562084-6564599
>chr6:6564706-6564740
>chr6:6566653-6566908
>chr6:6567492-6567780
>chr6:6568151-6568277
>chr6:6568348-6568486
>chr6:6570447-6570800
>chr6:6571370-6571945
>chr6:6571987-6573155
>chr6:6573230-6573483
>chr6:6574511-6574608
>chr6:6574937-6575126
>chr6:6575871-6576161
>chr6:6576763-6576855
>chr6:6577617-6577787
>chr6:6578040-6578196
>chr6:6578988-6579042
>chr6:6579306-6579369
>chr6:6579684-6579735
>chr6:6580237-6580591
>chr6:6580655-6580977
>chr6:6583672-6583710
>chr6:6584090-6584606
>chr6:6585059-6585156
>chr6:6585370-6585691
>chr6:6586249-6586372
>chr6:6586582-6587010
>chr6:6589554-6590178
>chr6:6590201-6590244
>chr6:6590349-6590476
>chr6:6592542-6592861
>chr6:6593228-6593489
>chr6:6594302-6594413
>chr6:6595083-6595544
>chr6:6600305-6600645
>chr6:6601433-6601773
>chr6:6602907-6603021
>chr6:6603087-6603285
>chr6:6603826-6603887
>chr6:6604288-6604479
>chr6:6605686-6605935
>chr6:6606059-6606994
>chr6:6607208-6607927
>chr6:6609964-6610076
>chr6:6610404-6610471
>chr6:6612153-6612286
>chr6:6612560-6613292
>chr6:6613367-6613808
>chr6:6615443-6615915
>chr6:6617808-6618143
>chr6:6619361-6619416
>chr6:6619805-6619924
>chr6:6620276-6620359
>chr6:6621582-6621631
>chr6:6623804-6623895
>chr6:6624372-6624494
>chr6:6628229-6628365
>chr6:6628520-6628578
>chr6:6630820-6631060
>chr6:6631136-6631324
>chr6:6631513-6631764
>chr6:6631882-6631926
>chr6:6632252-6632306
>chr6:6633349-6633623
>chr6:6635176-6635553
>chr6:6636098-6636183
>chr6:6636240-6636307
>chr6:6637027-6637341
>chr6:6637808-6637865
>chr6:6638289-6638355
>chr6:6638426-6638510
>chr6:6638654-6639161
>chr6:6639598-6639807
>chr6:6640269-6640763
>chr6:6643081-6643871
>chr6:6644238-6644525
>chr6:6646218-6646263
>chr6:6648985-6649348
>chr6:6649392-6649472
>chr6:6649690-6649809
>chr6:6650334-6651188
>chr6:6651768-6652095
>chr6:6653875-6653919
>chr6:6654081-6654137
>chr6:6657545-6657733
>chr6:6658167-6658290
>chr6:6658622-6658947
>chr6:6662871-6662990
>chr6:6663245-6663295
>chr6:6663928-6663964
>chr6:6664374-6664419
>chr6:6664637-6664695
>chr6:6665041-6665448
>chr6:6666750-6666820
>chr6:6668153-6672946
>chr6:6673482-6673641
>chr6:6673773-6673829
>chr6:6674134-6674815
>chr6:6675931-6676437
>chr6:6677573-6677881
>chr6:6678548-6678602
>chr6:6679773-6679823
>chr6:6682775-6683301
>chr6:6684984-6685161
>chr6:6685207-6685289
>chr6:6686359-6686659
>chr6:6686975-6687250
>chr6:6687796-6688395
>chr6:6688504-6688547
>chr6:6689003-6689055
>chr6:6689235-6689323
>chr6:6690100-6690183
>chr6:6693342-6693671
>chr6:6694511-6694641
>chr6:6694719-6694860
>chr6:6695069-6695226
>chr6:6697230-6697271
>chr6:6697590-6697661
>chr6:6698044-6698374
>chr6:6698683-6698739
>chr6:6698931-6698974
>chr6:6699085-6699457
>chr6:6701300-6701575
>chr6:6702407-6702750
>chr6:6704021-6704285
>chr6:6705875-6706251
>chr6:6706851-6707006
>chr6:6707344-6707387
>chr6:6707936-6707999
>chr6:6708292-6708617
>chr6:6711542-6711726
>chr6:6713895-6714118
>chr6:6714688-6714739
>chr6:6715752-6716304
>chr6:6716554-6716872
>chr6:6717424-6717466
>chr6:6717610-6717790
>chr6:6718466-6718746
>chr6:6719191-6719220
>chr6:6720624-6720717
>chr6:6720806-6721223
>chr6:6722294-6722695
>chr6:6727133-6727801
>chr6:6729630-6729681
>chr6:6730879-6730915
>chr6:6731020-6731064
>chr6:6731173-6731255
>chr6:6731478-6731820
>chr6:6731939-6732156
>chr6:6732197-6733188
>chr6:6733289-6733373
>chr6:6738146-6738297
>chr6:6740393-6740702
>chr6:6741721-6742015
>chr6:6742148-6742505
>chr6:6744959-6745029
>chr6:6745276-6746182
>chr6:6746972-6747335
>chr6:6747807-6747941
>chr6:6750475-6750568
>chr6:6751669-6751726
>chr6:6752413-6752606
>chr6:6753173-6753237
>chr6:6753282-6753400
>chr6:6753703-6753870
>chr6:6754246-6755696
>chr6:6756146-6756453
>chr6:6756885-6757213
>chr6:6757476-6757803
>chr6:6758367-6758679
>chr6:6759130-6759205
>chr6:6761619-6761663
>chr6:6762013-6763099
>chr6:6763748-6764039
>chr6:6764276-6764624
>chr6:6764758-6764839
>chr6:6764893-6765141
>chr6:6765652-6766379
>chr6:6767140-6767534
>chr6:6767588-6767767
>chr6:6767795-6768133
>chr6:6768527-6768582
>chr6:6768890-6769214
>chr6:6770345-6770819
>chr6:6770942-6771499
>chr6:6772650-6772721
>chr6:6773475-6773802
>chr6:6774429-6774724
>chr6:6775898-6775953
>chr6:6776250-6776321
>chr6:6776419-6776681
>chr6:6777278-6778589
>chr6:6778835-6778896
>chr6:6779141-6779252
>chr6:6779440-6779505
>chr6:6780021-6780103
>chr6:6780677-6780751
>chr6:6780787-6781104
>chr6:6781546-6781647
>chr6:6782132-6782214
>chr6:6782406-6782747
>chr6:6784802-6785015
>chr6:6785079-6785316
>chr6:6785608-6785666
>chr6:6786516-6786678
>chr6:6787425-6787741
>chr6:6789110-6789204
>chr6:6789271-6789338
>chr6:6790776-6790936
>chr6:6791708-6792033
>chr6:6794315-6794700
>chr6:6794907-6795001
>chr6:6796130-6796467
>chr6:6796644-6796938
>chr6:6797296-6797727
>chr6:6799041-6799185
>chr6:6799289-6799689
>chr6:6800206-6800252
>chr6:6800401-6800649
>chr6:6801195-6801542
>chr6:6802099-6802162
>chr6:6802754-6802887
>chr6:6803123-6803178
>chr6:6804597-6804642
>chr6:6804900-6804956
>chr6:6806192-6806493
>chr6:6808648-6808826
>chr6:6809522-6810000
>chr6:6810635-6810710
>chr6:6811681-6811729
>chr6:6812405-6812562
>chr6:6812966-6813482
>chr6:6813866-6814141
>chr6:6815338-6815666
>chr6:6816337-6816410
>chr6:6817023-6817354
>chr6:6817809-6818196
>chr6:6819160-6819460
>chr6:6819561-6819642
>chr6:6819859-6819905
>chr6:6820370-6820425
>chr6:6821275-6821378
>chr6:6821550-6822128
>chr6:6823038-6823083
>chr6:6823299-6823596
>chr6:6826702-6826779
>chr6:6827396-6827467
>chr6:6827583-6828870
>chr6:6829110-6829503
>chr6:6829926-6830018
>chr6:6830348-6830436
>chr6:6830654-6831027
>chr6:6831246-6831595
>chr6:6833325-6833643
>chr6:6834552-6834774
>chr6:6835354-6835538
>chr6:6836945-6837287
>chr6:6838991-6839357
>chr6:6840146-6840404
>chr6:6841468-6841592
>chr6:6842056-6842180
>chr6:6843395-6843438
>chr6:6843903-6844037
>chr6:6844321-6844489
>chr6:6844570-6844642
>chr6:6844833-6844902
>chr6:6845013-6845393
>chr6:6845427-6845585
>chr6:6845992-6846053
>chr6:6846113-6846263
>chr6:6846853-6847689
>chr6:6849170-6849518
>chr6:6849944-6850281
>chr6:6850610-6850943
>chr6:6851592-6851764
>chr6:6852843-6852929
>chr6:6853158-6853254
>chr6:6853533-6853877
>chr6:6854846-6855149
>chr6:6855434-6855478
>chr6:6855657-6856453
>chr6:6857796-6857908
>chr6:6859683-6859849
>chr6:6860135-6860188
>chr6:6860279-6860441
>chr6:6860623-6860915
>chr6:6861710-6861746
>chr6:6862660-6862905
>chr6:6862970-6863047
>chr6:6864225-6864354
>chr6:6864460-6864527
>chr6:6865959-6867072
>chr6:6867303-6867563
>chr6:6867891-6868215
>chr6:6868450-6868537
>chr6:6868937-6869074
>chr6:6869324-6869639
>chr6:6869723-6869855
>chr6:6870694-6870804
>chr6:6871163-6871369
>chr6:6872040-6872361
>chr6:6872867-6872906
>chr6:6875222-6875790
>chr6:6876466-6876650
>chr6:6877171-6877259
>chr6:6877459-6878655
>chr6:6879721-6880019
>chr6:6880077-6880253
>chr6:6880402-6880770
>chr6:6882192-6882253
>chr6:6882509-6882650
>chr6:6882991-6883064
>chr6:6883523-6883575
>chr6:6883629-6884298
>chr6:6885263-6885515
>chr6:6888050-6888773
>chr6:6888897-6889471
>chr6:6891762-6891848
>chr6:6894406-6894771
>chr6:6894916-6895218
>chr6:6895496-6895921
>chr6:6896032-6896507
>chr6:6897561-6897724
>chr6:6898512-6898804
>chr6:6899329-6900207
>chr6:6902040-6902439
>chr6:6902970-6903178
>chr6:6903910-6904201
>chr6:6904996-6905290
>chr6:6905599-6905656
>chr6:6906606-6906817
>chr6:6907851-6907915
>chr6:6908559-6908897
>chr6:6910043-6910077
>chr6:6910433-6910730
>chr6:6910886-6910957
>chr6:6912009-6912291
>chr6:6913762-6914076
>chr6:6914435-6914510
>chr6:6914647-6914880
>chr6:6915205-6915298
>chr6:6916395-6916474
>chr6:6917549-6917666
>chr6:6919275-6919321
>chr6:6922206-6922645
>chr6:6923019-6923114
>chr6:6924178-6924620
>chr6:6926469-6926517
>chr6:6927182-6927360
>chr6:6928661-6928966
>chr6:6929068-6929210
>chr6:6929246-6929391
>chr6:6929974-6930067
>chr6:6930729-6930800
>chr6:6930965-6931130
>chr6:6932288-6932822
>chr6:6933435-6933815
>chr6:6934316-6934662
>chr6:6934810-6934862
>chr6:6934922-6935331
>chr6:6935576-6935763
>chr6:6936650-6936773
>chr6:6937044-6937722
>chr6:6937788-6937844
>chr6:6937950-6938251
>chr6:6938617-6938689
>chr6:6938791-6939666
>chr6:6939938-6940450
>chr6:6940493-6940895
>chr6:6941100-6941148
>chr6:6941238-6941501
>chr6:6941613-6941862
>chr6:6942865-6942923
>chr6:6943372-6944300
>chr6:6944334-6946284
>chr6:6946953-6947302
>chr6:6947398-6947899
>chr6:6948815-6949462
>chr6:6950120-6950414
>chr6:6950565-6951665
>chr6:6952455-6952590
>chr6:6952772-6953222
>chr6:6954355-6955086
>chr6:6955332-6955985
>chr6:6956154-6956419
>chr6:6957468-6957886
>chr6:6959650-6959689
>chr6:6960927-6961062
>chr6:6961461-6961602
>chr6:6961650-6961745
>chr6:6961838-6961960
>chr6:6963321-6963681
>chr6:6963790-6964112
>chr6:6964434-6964570
>chr6:6964696-6964883
>chr6:6965693-6966024
>chr6:6967785-6968122
>chr6:6968343-6968458
>chr6:6968707-6968799
>chr6:6969398-6969740
>chr6:6972317-6972480
>chr6:6973076-6973389
>chr6:6973932-6974049
>chr6:6974210-6974546
>chr6:6974931-6974967
>chr6:6975034-6975360
>chr6:6976136-6976446
>chr6:6976605-6976912
>chr6:6977253-6977648
>chr6:6977780-6977858
>chr6:6977899-6978152
>chr6:6978182-6978407
>chr6:6979279-6979390
>chr6:6979609-6979951
>chr6:6980625-6981073
>chr6:6983136-6983324
>chr6:6983407-6984344
>chr6:6985827-6985953
>chr6:6986009-6986106
>chr6:6988238-6989224
>chr6:6989599-6990282
>chr6:6990514-6990786
>chr6:6990927-6992470
>chr6:6992642-6992983
>chr6:6993167-6993577
>chr6:6994225-6994717
>chr6:6994915-6994950
>chr6:6995753-6996099
>chr6:6996428-6996555
>chr6:6996583-6996798
>chr6:6997651-6997741
>chr6:6997879-6998117
>chr6:6998256-6998307
>chr6:6999080-6999537
>chr6:7000313-7000668
>chr6:7001341-7001447
>chr6:7001643-7002403
>chr6:7005032-7005180
>chr6:7005415-7005524
>chr6:7005892-7006137
>chr6:7006184-7006623
>chr6:7007054-7008247
>chr6:7009605-7010456
>chr6:7010997-7011323
>chr6:7011880-7012552
>chr6:7013577-7013889
>chr6:7014078-7014570
>chr6:7015085-7015404
>chr6:7015992-7016310
>chr6:7016862-7016970
>chr6:7017007-7017271
>chr6:7017318-7017707
>chr6:7017998-7018107
>chr6:7018473-7018525
>chr6:7018626-7019012
>chr6:7019988-7021486
>chr6:7021564-7021668
>chr6:7021738-7022063
>chr6:7022436-7022497
>chr6:7022560-7023061
>chr6:7023359-7023419
>chr6:7023491-7024166
>chr6:7024472-7025110
>chr6:7025707-7025971
>chr6:7026432-7026742
>chr6:7026827-7031547
>chr6:7032477-7032987
>chr6:7033744-7034053
>chr6:7034621-7034658
>chr6:7034902-7035557
>chr6:7035586-7035748
>chr6:7035795-7036076
>chr6:7036924-7037232
>chr6:7037741-7037944
>chr6:7039123-7039779
>chr6:7040290-7040326
>chr6:7040416-7040474
>chr6:7040655-7041294
>chr6:7043599-7043933
>chr6:7044135-7044446
>chr6:7044684-7044984
>chr6:7045640-7045798
>chr6:7046410-7046466
>chr6:7046551-7046801
>chr6:7047937-7048044
>chr6:7048960-7049697
>chr6:7052584-7052628
>chr6:7053946-7054468
>chr6:7055220-7055971
>chr6:7056004-7056307
>chr6:7057508-7057718
>chr6:7057880-7058191
>chr6:7059302-7059481
>chr6:7059738-7060000
>chr6:7060000-7060445
>chr6:7061282-7061665
>chr6:7062005-7062156
>chr6:7063344-7065360
>chr6:7065534-7065860
>chr6:7066001-7067393
>chr6:7067871-7068072
>chr6:7068347-7068994
>chr6:7069409-7070496
>chr6:7070571-7070745
>chr6:7070855-7071463
>chr6:7072308-7072777
>chr6:7072899-7073228
>chr6:7073555-7073688
>chr6:7074136-7074190
>chr6:7074405-7075109
>chr6:7076207-7076513
>chr6:7077349-7077922
>chr6:7078117-7078222
>chr6:7078339-7078655
>chr6:7078856-7079507
>chr6:7079770-7080277
>chr6:7080764-7081158
>chr6:7081337-7082057
>chr6:7082410-7082471
>chr6:7083191-7083227
>chr6:7083362-7083679
>chr6:7083964-7084576
>chr6:7085425-7085763
>chr6:7088018-7088748
>chr6:7089204-7089353
>chr6:7090283-7090714
>chr6:7090842-7091430
>chr6:7091649-7092343
>chr6:7092666-7093270
>chr6:7093383-7093436
>chr6:7093556-7094864
>chr6:7095243-7095291
>chr6:7095440-7097053
>chr6:7097119-7098027
>chr6:7098316-7098379
>chr6:7099035-7099437
>chr6:7099742-7100285
>chr6:7100402-7100673
>chr6:7102207-7103465
>chr6:7103583-7105175
>chr6:7105257-7105621
>chr6:7107624-7107711
>chr6:7107872-7107923
>chr6:7108312-7108356
>chr6:7111601-7111709
>chr6:7112396-7112488
>chr6:7114140-7114511
>chr6:7117354-7117916
>chr6:7118095-7118451
>chr6:7118789-7119016
>chr6:7119109-7119364
>chr6:7120181-7120472
>chr6:7120672-7121297
>chr6:7122300-7122578
>chr6:7123162-7123469
>chr6:7123594-7123919
>chr6:7125978-7126568
>chr6:7128262-7128296
>chr6:7128680-7129028
>chr6:7130613-7131379
>chr6:7131443-7131546
>chr6:7131677-7132576
>chr6:7133463-7133591
>chr6:7134640-7134774
>chr6:7136446-7136569
>chr6:7137158-7137291
>chr6:7137772-7137816
>chr6:7141212-7141255
>chr6:7141949-7142218
>chr6:7144154-7144355
>chr6:7146085-7146128
>chr6:7146750-7146819
>chr6:7148928-7149226
>chr6:7149461-7149517
>chr6:7149674-7149998
>chr6:7154211-7154349
>chr6:7155283-7155746
>chr6:7156973-7157049
>chr6:7157124-7157787
>chr6:7160007-7160285
>chr6:7160480-7161123
>chr6:7162814-7163011
>chr6:7163378-7163696
>chr6:7167343-7167634
>chr6:7167972-7168266
>chr6:7170943-7170997
>chr6:7171275-7171321
>chr6:7171616-7171654
>chr6:7171968-7172250
>chr6:7172434-7172562
>chr6:7173290-7173823
>chr6:7174585-7174988
>chr6:7175899-7176304
>chr6:7176929-7177229
>chr6:7177539-7178218
>chr6:7178510-7178594
>chr6:7179271-7179399
>chr6:7179716-7179926
>chr6:7184082-7184306
>chr6:7184429-7184580
>chr6:7185271-7185653
>chr6:7187171-7187276
>chr6:7187525-7187672
>chr6:7187860-7188459
>chr6:7190225-7190317
>chr6:7191276-7191768
>chr6:7191964-7192560
>chr6:7192686-7192789
>chr6:7192933-7193467
>chr6:7193546-7193894
>chr6:7194134-7194535
>chr6:7196190-7196249
>chr6:7197431-7197695
>chr6:7199605-7199848
>chr6:7200107-7200603
>chr6:7201488-7201555
>chr6:7203274-7203337
>chr6:7209551-7209746
>chr6:7210725-7210765
>chr6:7211299-7211394
>chr6:7213137-7213479
>chr6:7215028-7215084
>chr6:7215326-7215685
>chr6:7217588-7217678
>chr6:7217729-7217794
>chr6:7218940-7219327
>chr6:7221157-7221477
>chr6:7222388-7222477
>chr6:7222600-7222815
>chr6:7222967-7223714
>chr6:7223896-7223951
>chr6:7226965-7227586
>chr6:7227776-7228120
>chr6:7228511-7228864
>chr6:7232803-7233227
>chr6:7233495-7233619
>chr6:7233869-7233926
>chr6:7235482-7235606
>chr6:7235982-7236027
>chr6:7236876-7237537
>chr6:7238115-7238533
>chr6:7239380-7239441
>chr6:7243976-7244417
>chr6:7245109-7245418
>chr6:7246136-7246202
>chr6:7249786-7249828
>chr6:7250962-7251027
>chr6:7252145-7252420
>chr6:7252869-7253481
>chr6:7254421-7254688
>chr6:7255432-7255498
>chr6:7256261-7256574
>chr6:7257079-7257717
>chr6:7258549-7258617
>chr6:7258907-7258965
>chr6:7259741-7259949
>chr6:7260168-7260312
>chr6:7260929-7261029
>chr6:7261212-7261272
>chr6:7261352-7261498
>chr6:7262633-7262934
>chr6:7263452-7264127
>chr6:7265355-7265673
>chr6:7266374-7266417
>chr6:7266620-7266725
>chr6:7268139-7268184
>chr6:7269616-7269686
>chr6:7270272-7270629
>chr6:7270790-7270898
>chr6:7271362-7271711
>chr6:7271913-7273720
>chr6:7274315-7274749
>chr6:7275412-7275568
>chr6:7276297-7277591
>chr6:7278130-7278176
>chr6:7278326-7278702
>chr6:7279224-7279832
>chr6:7280669-7281068
>chr6:7283016-7283686
>chr6:7285391-7285720
>chr6:7286607-7286903
>chr6:7287707-7287783
>chr6:7289490-7289554
>chr6:7290867-7291431
>chr6:7291785-7292086
>chr6:7292594-7292689
>chr6:7293158-7293742
>chr6:7294344-7294864
>chr6:7295525-7295656
>chr6:7296559-7296755
>chr6:7296935-7297263
>chr6:7297436-7297766
>chr6:7298819-7298905
>chr6:7299034-7299102
>chr6:7299413-7299689
>chr6:7300622-7300943
>chr6:7301555-7301687
>chr6:7302393-7302786
>chr6:7302852-7303345
>chr6:7303664-7303985
>chr6:7304246-7304383
>chr6:7306104-7306465
>chr6:7306624-7306944
>chr6:7307516-7307810
>chr6:7308791-7308922
>chr6:7309163-7309910
>chr6:7310198-7310389
>chr6:7310625-7310938
>chr6:7311820-7311919
>chr6:7313652-7313963
>chr6:7314711-7315483
>chr6:7315567-7315959
>chr6:7316128-7316370
>chr6:7316486-7317286
>chr6:7317845-7317932
>chr6:7318395-7318753
>chr6:7319429-7319712
>chr6:7320263-7320745
>chr6:7321233-7322099
>chr6:7322191-7322573
>chr6:7323039-7323192
>chr6:7325275-7325651
>chr6:7325853-7326430
>chr6:7327049-7327410
>chr6:7327645-7327965
>chr6:7328590-7328762
>chr6:7328868-7329261
>chr6:7330109-7330418
>chr6:7330903-7330940
>chr6:7332933-7333254
>chr6:7333601-7334113
>chr6:7334445-7334997
>chr6:7335162-7335229
>chr6:7335593-7335880
>chr6:7336475-7338018
>chr6:7338572-7338860
>chr6:7339598-7340410
>chr6:7342620-7343240
>chr6:7344021-7345052
>chr6:7345234-7345272
>chr6:7345343-7345454
>chr6:7345642-7345945
>chr6:7346048-7346146
>chr6:7346244-7346913
>chr6:7347028-7354130
>chr6:7354532-7354594
>chr6:7355625-7356002
>chr6:7356745-7357117
>chr6:7357734-7358097
>chr6:7358226-7359462
>chr6:7359850-7360033
>chr6:7360209-7360240
>chr6:7360671-7360969
>chr6:7362725-7362885
>chr6:7362951-7363262
>chr6:7364411-7364771
>chr6:7365962-7366320
>chr6:7367216-7367581
>chr6:7367946-7368286
>chr6:7368996-7369312
>chr6:7370197-7370622
>chr6:7370705-7370861
>chr6:7371108-7371339
>chr6:7371497-7371819
>chr6:7372186-7372470
>chr6:7372644-7372950
>chr6:7374739-7375712
>chr6:7375976-7376458
>chr6:7377454-7377782
>chr6:7378131-7378196
>chr6:7379418-7379515
>chr6:7380279-7380959
>chr6:7381110-7382144
>chr6:7382310-7383313
>chr6:7384051-7384332
>chr6:7384480-7385445
>chr6:7385556-7385714
>chr6:7386619-7386805
>chr6:7387732-7388067
>chr6:7390373-7390414
>chr6:7392026-7392144
>chr6:7392522-7392731
>chr6:7392970-7393040
>chr6:7394145-7394501
>chr6:7395228-7395548
>chr6:7395702-7396017
>chr6:7396533-7396630
>chr6:7396958-7397315
>chr6:7397834-7398323
>chr6:7400411-7400465
>chr6:7401563-7402206
>chr6:7402237-7402328
>chr6:7405416-7405470
>chr6:7405528-7405630
>chr6:7405777-7405812
>chr6:7405901-7408326
>chr6:7408705-7409769
>chr6:7411781-7411834
>chr6:7412068-7412702
>chr6:7412970-7413083
>chr6:7414766-7414862
>chr6:7415165-7415448
>chr6:7415825-7416060
>chr6:7416353-7416850
>chr6:7416962-7417385
>chr6:7417683-7417763
>chr6:7418493-7418551
>chr6:7419045-7419091
>chr6:7419949-7420254
>chr6:7421507-7421812
>chr6:7422197-7422441
>chr6:7422737-7423064
>chr6:7423245-7423284
>chr6:7423744-7424079
>chr6:7424678-7425001
>chr6:7425302-7425942
>chr6:7426036-7426931
>chr6:7427432-7427760
>chr6:7427994-7428091
>chr6:7428221-7428496
>chr6:7428838-7429721
>chr6:7430170-7430496
>chr6:7430645-7430999
>chr6:7433569-7434522
>chr6:7434846-7434895
>chr6:7435877-7436528
>chr6:7436664-7436980
>chr6:7437218-7437695
>chr6:7437789-7438165
>chr6:7438367-7438789
>chr6:7439092-7439406
>chr6:7439493-7439791
>chr6:7440292-7440622
>chr6:7441133-7441369
>chr6:7441408-7441559
>chr6:7441654-7442352
>chr6:7443366-7443664
>chr6:7443995-7444953
>chr6:7445467-7445554
>chr6:7445887-7445931
>chr6:7446341-7446389
>chr6:7446579-7446880
>chr6:7447382-7448041
>chr6:7448712-7449049
>chr6:7449086-7449387
>chr6:7449654-7450029
>chr6:7450416-7450924
>chr6:7451050-7451860
>chr6:7452260-7452987
>chr6:7453099-7453365
>chr6:7453681-7454016
>chr6:7454284-7454553
>chr6:7455136-7455210
>chr6:7455566-7456614
>chr6:7456657-7457404
>chr6:7457693-7457762
>chr6:7458210-7458339
>chr6:7458422-7458724
>chr6:7458934-7459508
>chr6:7459572-7459970
>chr6:7460424-7460838
>chr6:7461854-7463796
>chr6:7464293-7465748
>chr6:7466199-7466644
>chr6:7468333-7468393
>chr6:7469044-7469594
>chr6:7470171-7470480
>chr6:7471221-7472730
>chr6:7472939-7473028
>chr6:7473256-7473570
>chr6:7473790-7473871
>chr6:7474400-7475300
>chr6:7475381-7475815
>chr6:7477705-7478146
>chr6:7478203-7478474
>chr6:7478947-7479271
>chr6:7479587-7479896
>chr6:7480415-7480894
>chr6:7480985-7481022
>chr6:7481691-7481767
>chr6:7482780-7483075
>chr6:7483741-7483893
>chr6:7484033-7485588
>chr6:7485667-7486034
>chr6:7486135-7486764
>chr6:7487789-7488103
>chr6:7488170-7488477
>chr6:7488607-7488927
>chr6:7490004-7490328
>chr6:7490521-7490565
>chr6:7491306-7492830
>chr6:7494357-7494723
>chr6:7494920-7495241
>chr6:7495748-7496001
>chr6:7496055-7496209
>chr6:7497068-7497265
>chr6:7497330-7498189
>chr6:7498223-7499237
>chr6:7499272-7499395
>chr6:7499424-7500170
>chr6:7500603-7500962
>chr6:7501767-7502395
>chr6:7503628-7503946
>chr6:7504539-7504843
>chr6:7505468-7505576
>chr6:7506341-7506383
>chr6:7506417-7507965
>chr6:7508030-7508342
>chr6:7508420-7509097
>chr6:7509809-7510002
>chr6:7510147-7510671
>chr6:7511139-7511205
>chr6:7511902-7512156
>chr6:7512899-7513207
>chr6:7513905-7514037
>chr6:7514447-7514782
>chr6:7515348-7515417
>chr6:7517872-7518174
>chr6:7518486-7518544
>chr6:7518803-7519090
>chr6:7520118-7520297
>chr6:7521028-7521426
>chr6:7521557-7521872
>chr6:7522660-7522821
>chr6:7522874-7522925
>chr6:7523599-7523951
>chr6:7524859-7525174
>chr6:7526248-7526596
>chr6:7526697-7526738
>chr6:7526927-7526997
>chr6:7527203-7527347
>chr6:7528066-7528398
>chr6:7530441-7531738
>chr6:7532228-7532311
>chr6:7533117-7533299
>chr6:7533390-7533702
>chr6:7533747-7533867
>chr6:7534308-7534594
>chr6:7534972-7535017
>chr6:7535085-7535191
>chr6:7535258-7535464
>chr6:7535493-7535570
>chr6:7536527-7536848
>chr6:7537388-7537708
>chr6:7538636-7538678
>chr6:7539130-7539437
>chr6:7539740-7540105
>chr6:7544459-7544517
>chr6:7546491-7546598
>chr6:7547416-7547750
>chr6:7547867-7547909
>chr6:7547959-7548304
>chr6:7548751-7548821
>chr6:7549126-7549573
>chr6:7549728-7549810
>chr6:7549945-7550355
>chr6:7551312-7551641
>chr6:7552275-7552603
>chr6:7553023-7553102
>chr6:7553164-7553269
>chr6:7554640-7554963
>chr6:7555539-7555594
>chr6:7555644-7555707
>chr6:7557174-7557265
>chr6:7557391-7557722
>chr6:7558499-7558803
>chr6:7560933-7561260
>chr6:7563889-7564112
>chr6:7564556-7565161
>chr6:7565683-7566005
>chr6:7566731-7566797
>chr6:7567440-7567566
>chr6:7569546-7569847
>chr6:7572755-7573835
>chr6:7573868-7574057
>chr6:7575005-7575213
>chr6:7575889-7576216
>chr6:7577310-7577623
>chr6:7582137-7582263
>chr6:7587717-7587757
>chr6:7587838-7587882
>chr6:7588324-7588631
>chr6:7589034-7589136
>chr6:7589578-7589739
>chr6:7590278-7590312
>chr6:7590690-7591010
>chr6:7591697-7591776
>chr6:7592427-7592511
>chr6:7592577-7592767
>chr6:7593653-7593732
>chr6:7593844-7593915
>chr6:7595537-7595611
>chr6:7595968-7596291
>chr6:7597860-7598562
>chr6:7599316-7599573
>chr6:7599851-7599928
>chr6:7601655-7602320
>chr6:7603978-7604085
>chr6:7605755-7605865
>chr6:7606509-7606579
>chr6:7607036-7607338
>chr6:7607695-7607729
>chr6:7608227-7608590
>chr6:7609670-7609742
>chr6:7611072-7611472
>chr6:7613148-7613793
>chr6:7614035-7614123
>chr6:7614163-7614232
>chr6:7614277-7614346
>chr6:7614454-7614885
>chr6:7615367-7615512
>chr6:7616360-7616664
>chr6:7617111-7617143
>chr6:7619163-7619283
>chr6:7619739-7619904
>chr6:7620089-7620389
>chr6:7620738-7620796
>chr6:7621357-7621632
>chr6:7623142-7623536
>chr6:7624515-7624550
>chr6:7624956-7624992
>chr6:7625033-7625143
>chr6:7625825-7626191
>chr6:7626592-7626978
>chr6:7627189-7627457
>chr6:7627505-7627554
>chr6:7627663-7627757
>chr6:7627967-7628040
>chr6:7628177-7628532
>chr6:7628661-7628751
>chr6:7630183-7630359
>chr6:7631936-7631982
>chr6:7633879-7634190
>chr6:7634554-7634613
>chr6:7634725-7635108
>chr6:7635696-7636060
>chr6:7636419-7636502
>chr6:7636712-7637320
>chr6:7637354-7637565
>chr6:7638021-7638250
>chr6:7638331-7638391
>chr6:7638703-7638740
>chr6:7639595-7639706
>chr6:7639938-7639989
>chr6:7640361-7640658
>chr6:7642095-7642780
>chr6:7643084-7643371
>chr6:7643693-7644045
>chr6:7648675-7648988
>chr6:7652150-7652320
>chr6:7652542-7652594
>chr6:7654248-7654454
>chr6:7654605-7655228
>chr6:7655492-7655889
>chr6:7656064-7656434
>chr6:7658886-7659648
>chr6:7661460-7665547
>chr6:7665689-7666732
>chr6:7668418-7668478
>chr6:7668736-7669706
>chr6:7669821-7669871
>chr6:7670056-7670171
>chr6:7670518-7670891
>chr6:7674135-7674185
>chr6:7674669-7674977
>chr6:7676079-7676426
>chr6:7677017-7677151
>chr6:7677205-7677547
>chr6:7678869-7679225
>chr6:7679637-7679671
>chr6:7680013-7680055
>chr6:7680300-7680455
>chr6:7680490-7680910
>chr6:7681152-7681208
>chr6:7683107-7683442
>chr6:7683660-7683902
>chr6:7684720-7684981
>chr6:7685777-7685948
>chr6:7686380-7686480
>chr6:7686757-7686941
>chr6:7687802-7687970
>chr6:7688302-7688352
>chr6:7688651-7689005
>chr6:7689875-7689964
>chr6:7691236-7691705
>chr6:7692761-7692842
>chr6:7693711-7693960
>chr6:7694679-7694726
>chr6:7694860-7695106
>chr6:7695336-7695744
>chr6:7696382-7696470
>chr6:7696899-7697211
>chr6:7697417-7697493
>chr6:7697778-7697832
>chr6:7699123-7700014
>chr6:7700110-7700454
>chr6:7700700-7700789
>chr6:7700840-7700891
>chr6:7701438-7701833
>chr6:7702037-7702103
>chr6:7702480-7702542
>chr6:7703433-7703511
>chr6:7704509-7704585
>chr6:7704687-7705174
>chr6:7705218-7705557
>chr6:7708258-7708818
>chr6:7709652-7710084
>chr6:7710777-7710885
>chr6:7710962-7711061
>chr6:7711183-7711321
>chr6:7712696-7712730
>chr6:7714284-7714346
>chr6:7714891-7714963
>chr6:7715200-7716107
>chr6:7716286-7716476
>chr6:7716721-7717081
>chr6:7717124-7717520
>chr6:7717593-7717968
>chr6:7718446-7719348
>chr6:7720510-7720559
>chr6:7720749-7720813
>chr6:7722255-7722567
>chr6:7723906-7724330
>chr6:7726946-7727138
>chr6:7727276-7727315
>chr6:7728497-7728567
>chr6:7729275-7729367
>chr6:7729899-7730007
>chr6:7732923-7733207
>chr6:7733264-7733424
>chr6:7735602-7735676
>chr6:7735795-7735833
>chr6:7736866-7737200
>chr6:7737936-7738001
>chr6:7741278-7741742
>chr6:7744206-7744506
>chr6:7745293-7745573
>chr6:7745713-7745999
>chr6:7747228-7748049
>chr6:7750612-7750784
>chr6:7752139-7752172
>chr6:7753832-7753928
>chr6:7754075-7755497
>chr6:7755925-7755979
>chr6:7756569-7756672
>chr6:7757226-7757395
>chr6:7757463-7757617
>chr6:7759639-7760224
>chr6:7760448-7760771
>chr6:7761802-7762227
>chr6:7764643-7764795
>chr6:7765642-7765708
>chr6:7765762-7765830
>chr6:7766324-7766621
>chr6:7766932-7767274
>chr6:7768123-7768170
>chr6:7768445-7768547
>chr6:7769393-7769438
>chr6:7771478-7771527
>chr6:7771769-7772161
>chr6:7774222-7774716
>chr6:7774775-7775219
>chr6:7776648-7776769
>chr6:7778363-7778498
>chr6:7779300-7779643
>chr6:7779854-7779972
>chr6:7780261-7780560
>chr6:7780657-7781013
>chr6:7781230-7781284
>chr6:7782427-7782736
>chr6:7783288-7783339
>chr6:7783406-7783510
>chr6:7788964-7789136
>chr6:7790225-7790554
>chr6:7791952-7792037
>chr6:7792286-7792344
>chr6:7793187-7793722
>chr6:7794358-7794610
>chr6:7807212-7807568
>chr6:7807903-7808256
>chr6:7808622-7808947
>chr6:7810390-7810437
>chr6:7813043-7813168
>chr6:7813307-7813715
>chr6:7814008-7814061
>chr6:7814219-7814278
>chr6:7814735-7815066
>chr6:7815350-7815382
>chr6:7815472-7815521
>chr6:7815653-7815719
>chr6:7816400-7816451
>chr6:7816729-7816771
>chr6:7817351-7817736
>chr6:7817992-7818064
>chr6:7819499-7819599
>chr6:7820741-7820875
>chr6:7820903-7821086
>chr6:7821402-7821538
>chr6:7822024-7822318
>chr6:7823630-7823774
>chr6:7824846-7824904
>chr6:7825048-7825322
>chr6:7825413-7825775
>chr6:7827958-7828087
>chr6:7828543-7828587
>chr6:7829206-7829313
>chr6:7829406-7829714
>chr6:7830319-7830385
>chr6:7830551-7831268
>chr6:7831405-7831492
>chr6:7832257-7832573
>chr6:7832928-7832961
>chr6:7833268-7833311
>chr6:7834557-7834664
>chr6:7835116-7835419
>chr6:7835821-7836144
>chr6:7837501-7837853
>chr6:7838172-7838277
>chr6:7838655-7838973
>chr6:7839122-7839784
>chr6:7839861-7839966
>chr6:7842060-7842116
>chr6:7842332-7842473
>chr6:7843868-7844013
>chr6:7844051-7844217
>chr6:7848032-7848068
>chr6:7848322-7848564
>chr6:7848639-7848705
>chr6:7850116-7850453
>chr6:7851349-7851593
>chr6:7852286-7852630
>chr6:7853650-7853685
>chr6:7854278-7854392
>chr6:7854468-7854828
>chr6:7855273-7855345
>chr6:7855459-7855870
>chr6:7856594-7856900
>chr6:7858076-7858391
>chr6:7860997-7861145
>chr6:7862978-7863391
>chr6:7863661-7864023
>chr6:7864318-7864353
>chr6:7866854-7867175
>chr6:7868849-7868917
>chr6:7870579-7870953
>chr6:7872786-7873096
>chr6:7873460-7873509
>chr6:7873755-7873791
>chr6:7874469-7874794
>chr6:7874882-7875201
>chr6:7875313-7875742
>chr6:7876749-7876948
>chr6:7877336-7877730
>chr6:7878966-7879046
>chr6:7881302-7881504
>chr6:7887793-7887836
>chr6:7891648-7891696
>chr6:7892511-7892944
>chr6:7893032-7893081
>chr6:7894104-7894241
>chr6:7894278-7894401
>chr6:7894485-7894676
>chr6:7895623-7896013
>chr6:7898084-7898362
>chr6:7899521-7899572
>chr6:7900677-7900919
>chr6:7901901-7902304
>chr6:7902839-7902888
>chr6:7905964-7906574
>chr6:7907981-7908319
>chr6:7908543-7908862
>chr6:7910226-7910382
>chr6:7910632-7910890
>chr6:7913210-7913254
>chr6:7913454-7913603
>chr6:7913684-7913999
>chr6:7914574-7914695
>chr6:7915253-7915336
>chr6:7915929-7916406
>chr6:7916545-7916852
>chr6:7918098-7918138
>chr6:7918759-7919072
>chr6:7922202-7922781
>chr6:7922999-7923206
>chr6:7923479-7923512
>chr6:7925270-7925356
>chr6:7925578-7931822
>chr6:7932148-7932256
>chr6:7933219-7933291
>chr6:7934788-7935178
>chr6:7935477-7935805
>chr6:7936348-7936804
>chr6:7937689-7937995
>chr6:7938137-7938405
>chr6:7938556-7938626
>chr6:7940476-7940688
>chr6:7941175-7941235
>chr6:7941428-7941592
>chr6:7941696-7941890
>chr6:7942877-7949376
>chr6:7949420-7949456
>chr6:7950307-7950721
>chr6:7951938-7952089
>chr6:7952736-7952997
>chr6:7954334-7954700
>chr6:7954858-7955042
>chr6:7955843-7956293
>chr6:7956526-7956604
>chr6:7956693-7956982
>chr6:7957168-7957237
>chr6:7957657-7957872
>chr6:7957910-7958462
>chr6:7958800-7959142
>chr6:7959790-7960114
>chr6:7961111-7961500
>chr6:7961545-7961612
>chr6:7961856-7962140
>chr6:7962290-7962503
>chr6:7962574-7963127
>chr6:7963193-7964028
>chr6:7964733-7965299
>chr6:7965361-7965545
>chr6:7965668-7965750
>chr6:7965937-7966168
>chr6:7966244-7966364
>chr6:7966582-7966869
>chr6:7969325-7969380
>chr6:7970169-7970331
>chr6:7970485-7970775
>chr6:7971230-7971351
>chr6:7971562-7971665
>chr6:7973069-7973657
>chr6:7974162-7974638
>chr6:7977084-7977653
>chr6:7978150-7978580
>chr6:7978729-7978789
>chr6:7978893-7978971
>chr6:7979567-7979707
>chr6:7979940-7980152
>chr6:7980217-7980312
>chr6:7980483-7980564
>chr6:7980679-7980819
>chr6:7980911-7981215
>chr6:7981368-7981611
>chr6:7981739-7981871
>chr6:7982309-7982675
>chr6:7982869-7983194
>chr6:7983573-7984316
>chr6:7985769-7986101
>chr6:7989517-7989677
>chr6:7990751-7991100
>chr6:7991342-7991447
>chr6:7991494-7991585
>chr6:7992197-7992251
>chr6:7993078-7993385
>chr6:7993614-7993646
>chr6:7994356-7994683
>chr6:7995487-7995527
>chr6:7995597-7995932
>chr6:7998864-7998980
>chr6:7999665-8000033
>chr6:8001138-8001240
>chr6:8001276-8001339
>chr6:8001557-8001604
>chr6:8002561-8002632
>chr6:8002801-8002862
>chr6:8003793-8003841
>chr6:8004081-8004293
>chr6:8005672-8006023
>chr6:8006687-8006881
>chr6:8007310-8007601
>chr6:8008280-8008678
>chr6:8009804-8009873
>chr6:8009946-8010103
>chr6:8010699-8010915
>chr6:8011284-8011342
>chr6:8011638-8012391
>chr6:8012557-8012633
>chr6:8012806-8013302
>chr6:8014213-8014580
>chr6:8016017-8016338
>chr6:8016580-8016904
>chr6:8017286-8017394
>chr6:8017716-8017758
>chr6:8019258-8019623
>chr6:8020886-8021106
>chr6:8021183-8021779
>chr6:8022211-8022358
>chr6:8022567-8022889
>chr6:8023365-8023617
>chr6:8023801-8023875
>chr6:8023917-8023968
>chr6:8024238-8024578
>chr6:8026859-8026909
>chr6:8026956-8027074
>chr6:8027304-8027364
>chr6:8027545-8027847
>chr6:8029578-8029624
>chr6:8029953-8030002
>chr6:8030089-8035853
>chr6:8035919-8037155
>chr6:8037191-8039513
>chr6:8040567-8040864
>chr6:8041301-8041954
>chr6:8042557-8042972
>chr6:8043406-8043490
>chr6:8043638-8046434
>chr6:8046555-8047404
>chr6:8048720-8049400
>chr6:8049434-8049537
>chr6:8049696-8050011
>chr6:8050052-8050268
>chr6:8050345-8050540
>chr6:8050609-8051488
>chr6:8051521-8051865
>chr6:8051964-8052535
>chr6:8052567-8053243
>chr6:8053315-8053729
>chr6:8053923-8054035
>chr6:8054929-8055018
>chr6:8055142-8055460
>chr6:8055853-8056078
>chr6:8056132-8056214
>chr6:8056908-8057276
>chr6:8058233-8058404
>chr6:8058562-8058707
>chr6:8060000-8060017
>chr6:8060733-8061102
>chr6:8062237-8062303
>chr6:8062917-8063145
>chr6:8064694-8064951
>chr6:8065137-8065228
>chr6:8065343-8065409
>chr6:8065752-8065794
>chr6:8065996-8066230
>chr6:8066682-8066936
>chr6:8067343-8067428
>chr6:8067567-8067948
>chr6:8068009-8068337
>chr6:8070469-8070770
>chr6:8071961-8072802
>chr6:8073481-8073656
>chr6:8075611-8076004
>chr6:8076156-8078633
>chr6:8079119-8079174
>chr6:8081546-8081618
>chr6:8081713-8081766
>chr6:8082250-8082587
>chr6:8085128-8085641
>chr6:8087232-8087651
>chr6:8088054-8088150
>chr6:8088333-8088723
>chr6:8089296-8089743
>chr6:8089961-8090049
>chr6:8090272-8090350
>chr6:8090638-8090911
>chr6:8091013-8091584
>chr6:8091949-8092457
>chr6:8092865-8093213
>chr6:8093710-8094099
>chr6:8094312-8094573
>chr6:8094708-8094817
>chr6:8094887-8095073
>chr6:8095215-8095542
>chr6:8095579-8095646
>chr6:8098133-8098424
>chr6:8099251-8099868
>chr6:8100394-8100512
>chr6:8100587-8100764
>chr6:8100935-8101287
>chr6:8101326-8101376
>chr6:8103293-8103392
>chr6:8104204-8104360
>chr6:8106379-8106676
>chr6:8106928-8107065
>chr6:8107277-8107722
>chr6:8107755-8108055
>chr6:8108991-8109055
>chr6:8109839-8110464
>chr6:8112229-8112555
>chr6:8113861-8114179
>chr6:8116116-8116588
>chr6:8116679-8116724
>chr6:8116929-8117229
>chr6:8117363-8117759
>chr6:8117963-8118280
>chr6:8118996-8119302
>chr6:8120409-8120445
>chr6:8120647-8121411
>chr6:8121533-8122184
>chr6:8122403-8122841
>chr6:8123817-8124129
>chr6:8124448-8124645
>chr6:8125469-8126737
>chr6:8126834-8126966
>chr6:8127140-8127459
>chr6:8128026-8128338
>chr6:8128990-8129264
>chr6:8130118-8130423
>chr6:8132196-8132586
>chr6:8132666-8132966
>chr6:8133189-8133509
>chr6:8133867-8134169
>chr6:8134860-8135151
>chr6:8136132-8136493
>chr6:8137883-8137959
>chr6:8138131-8138456
>chr6:8139671-8140000
>chr6:8140392-8140577
>chr6:8142287-8142637
>chr6:8142723-8142778
>chr6:8143530-8143838
>chr6:8144109-8144167
>chr6:8144280-8144332
>chr6:8144435-8144758
>chr6:8144918-8145062
>chr6:8146442-8146480
>chr6:8147643-8147699
>chr6:8148711-8148922
>chr6:8149002-8149476
>chr6:8150728-8150801
>chr6:8151041-8151230
>chr6:8151569-8151914
>chr6:8152094-8152171
>chr6:8152399-8152470
>chr6:8152547-8152617
>chr6:8154105-8154239
>chr6:8154313-8154638
>chr6:8154714-8155156
>chr6:8156033-8156813
>chr6:8156922-8157479
>chr6:8157723-8157943
>chr6:8158291-8158658
>chr6:8158708-8158767
>chr6:8158812-8159492
>chr6:8159576-8159662
>chr6:8159865-8160173
>chr6:8160937-8161321
>chr6:8161625-8162039
>chr6:8162154-8162567
>chr6:8163071-8163171
>chr6:8163221-8163500
>chr6:8163556-8163912
>chr6:8164148-8165181
>chr6:8165213-8165926
>chr6:8166545-8166633
>chr6:8167804-8168050
>chr6:8168130-8168170
>chr6:8169795-8170101
>chr6:8171200-8171501
>chr6:8172069-8172264
>chr6:8172313-8173222
>chr6:8173357-8173775
>chr6:8174089-8174282
>chr6:8175460-8175780
>chr6:8176166-8176345
>chr6:8176389-8176538
>chr6:8176988-8177386
>chr6:8178722-8179041
>chr6:8180225-8180267
>chr6:8181270-8181494
>chr6:8182682-8182795
>chr6:8184855-8187207
>chr6:8187341-8187394
>chr6:8188444-8188542
>chr6:8188870-8189231
>chr6:8189868-8189929
>chr6:8190059-8190371
>chr6:8190475-8190785
>chr6:8190925-8191245
>chr6:8192662-8192850
>chr6:8193201-8193661
>chr6:8193764-8194109
>chr6:8196163-8196309
>chr6:8196919-8198918
>chr6:8199018-8199352
>chr6:8199513-8200060
>chr6:8200872-8201330
>chr6:8203227-8203533
>chr6:8204043-8204296
>chr6:8205745-8205824
>chr6:8205903-8206252
>chr6:8209527-8209572
>chr6:8210636-8210888
>chr6:8211533-8211618
>chr6:8212278-8212656
>chr6:8213223-8213440
>chr6:8214968-8215139
>chr6:8215307-8215776
>chr6:8216667-8217422
>chr6:8217936-8218133
>chr6:8219862-8220181
>chr6:8221315-8221619
>chr6:8221771-8222046
>chr6:8222760-8223415
>chr6:8223478-8223534
>chr6:8223751-8223828
>chr6:8224016-8224588
>chr6:8224879-8226820
>chr6:8226940-8227161
>chr6:8227687-8228039
>chr6:8228348-8228671
>chr6:8228783-8228951
>chr6:8229018-8229338
>chr6:8230842-8231606
>chr6:8231784-8231861
>chr6:8232337-8232635
>chr6:8233609-8233969
>chr6:8234915-8234982
>chr6:8235881-8235940
>chr6:8236027-8236213
>chr6:8236602-8236951
>chr6:8237234-8237582
>chr6:8237987-8238053
>chr6:8238563-8238633
>chr6:8240405-8240471
>chr6:8243365-8243425
>chr6:8243660-8243831
>chr6:8244161-8244799
>chr6:8247810-8249373
>chr6:8249496-8249562
>chr6:8251312-8251397
>chr6:8251763-8251859
>chr6:8252676-8252731
>chr6:8252764-8252932
>chr6:8253092-8253285
>chr6:8253382-8253544
>chr6:8253604-8254521
>chr6:8254680-8254817
>chr6:8254970-8255091
>chr6:8255649-8255866
>chr6:8257094-8257305
>chr6:8257498-8257882
>chr6:8258119-8258162
>chr6:8258352-8258447
>chr6:8258556-8258603
>chr6:8258742-8258824
>chr6:8258959-8259294
>chr6:8259554-8259636
>chr6:8260474-8260545
>chr6:8260704-8260753
>chr6:8261464-8261841
>chr6:8262928-8262959
>chr6:8263114-8263655
>chr6:8264016-8264065
>chr6:8265298-8265613
>chr6:8265689-8265828
>chr6:8267199-8267559
>chr6:8269193-8269286
>chr6:8269408-8269592
>chr6:8269728-8269878
>chr6:8271635-8271978
>chr6:8272440-8272707
>chr6:8273160-8273231
>chr6:8274622-8274726
>chr6:8275252-8275651
>chr6:8276398-8276967
>chr6:8281006-8281352
>chr6:8281927-8282227
>chr6:8282377-8282518
>chr6:8282648-8282685
>chr6:8282739-8282802
>chr6:8282851-8283211
>chr6:8283327-8283487
>chr6:8283987-8284511
>chr6:8284751-8284909
>chr6:8285088-8285247
>chr6:8287452-8287829
>chr6:8287895-8289499
>chr6:8291251-8291352
>chr6:8291595-8291758
>chr6:8291842-8292052
>chr6:8294566-8294886
>chr6:8296380-8296522
>chr6:8297669-8297749
>chr6:8297824-8297879
>chr6:8298034-8298343
>chr6:8298549-8298834
>chr6:8299260-8299657
>chr6:8299844-8299906
>chr6:8300573-8300616
>chr6:8301621-8301741
>chr6:8301796-8302154
>chr6:8302296-8302509
>chr6:8305408-8315171
>chr6:8315265-8315666
>chr6:8315718-8316082
>chr6:8316153-8316997
>chr6:8317121-8317292
>chr6:8317328-8317367
>chr6:8317412-8318244
>chr6:8318288-8318324
>chr6:8319981-8320343
>chr6:8320844-8320900
>chr6:8321208-8321240
>chr6:8322184-8322295
>chr6:8322352-8322713
>chr6:8322839-8323427
>chr6:8324376-8324626
>chr6:8325170-8325235
>chr6:8325414-8325721
>chr6:8326321-8326667
>chr6:8326846-8327278
>chr6:8327720-8327821
>chr6:8328511-8329033
>chr6:8331543-8331586
>chr6:8331969-8332115
>chr6:8332503-8332891
>chr6:8333896-8334389
>chr6:8335759-8335874
>chr6:8336238-8336551
>chr6:8340338-8340442
>chr6:8340915-8340969
>chr6:8341057-8341199
>chr6:8341502-8341814
>chr6:8341903-8342062
>chr6:8342743-8342846
>chr6:8342877-8342975
>chr6:8345052-8345092
>chr6:8345151-8346209
>chr6:8346297-8347545
>chr6:8347706-8347746
>chr6:8348126-8348495
>chr6:8348598-8348631
>chr6:8349070-8349175
>chr6:8349311-8349381
>chr6:8349741-8350048
>chr6:8350263-8350446
>chr6:8350565-8350608
>chr6:8350966-8351009
>chr6:8352014-8352334
>chr6:8353353-8353433
>chr6:8353553-8353842
>chr6:8353924-8354108
>chr6:8354369-8354649
>chr6:8354840-8354884
>chr6:8354994-8355067
>chr6:8355229-8356500
>chr6:8357545-8357583
>chr6:8357755-8358384
>chr6:8358451-8358569
>chr6:8358613-8358884
>chr6:8361711-8362260
>chr6:8363060-8363092
>chr6:8363655-8363721
>chr6:8364671-8364991
>chr6:8365319-8365427
>chr6:8366473-8366553
>chr6:8368106-8368471
>chr6:8369070-8369366
>chr6:8370320-8370653
>chr6:8372240-8372279
>chr6:8372883-8373300
>chr6:8373671-8373708
>chr6:8373789-8373893
>chr6:8373963-8374348
>chr6:8375472-8375926
>chr6:8377212-8377583
>chr6:8377796-8377838
>chr6:8378386-8378704
>chr6:8379061-8379132
>chr6:8379947-8379996
>chr6:8380032-8380088
>chr6:8381055-8381529
>chr6:8381997-8382291
>chr6:8384576-8384654
>chr6:8384716-8385045
>chr6:8385169-8385379
>chr6:8385424-8385872
>chr6:8385927-8386244
>chr6:8386381-8386482
>chr6:8387776-8387995
>chr6:8388077-8388528
>chr6:8388570-8388651
>chr6:8388696-8388794
>chr6:8390169-8390735
>chr6:8393562-8393787
>chr6:8393903-8393935
>chr6:8394030-8394130
>chr6:8394793-8395365
>chr6:8395537-8396205
>chr6:8397714-8397759
>chr6:8398108-8398354
>chr6:8399479-8399617
>chr6:8399828-8399962
>chr6:8402031-8402069
>chr6:8403227-8408634
>chr6:8408699-8409454
>chr6:8409486-8409893
>chr6:8410628-8410708
>chr6:8410982-8411188
>chr6:8411944-8412263
>chr6:8412331-8412439
>chr6:8412574-8412944
>chr6:8416064-8416137
>chr6:8417793-8418002
>chr6:8418570-8418644
>chr6:8420167-8420222
>chr6:8421907-8422307
>chr6:8423002-8423159
>chr6:8424195-8424584
>chr6:8424992-8425116
>chr6:8426180-8427584
>chr6:8427729-8427808
>chr6:8428750-8428792
>chr6:8428859-8428925
>chr6:8429383-8429505
>chr6:8429580-8429660
>chr6:8430498-8430932
>chr6:8435432-8435468
>chr6:8437446-8437799
>chr6:8438690-8439374
>chr6:8440412-8440458
>chr6:8441064-8441583
>chr6:8441687-8442068
>chr6:8442881-8443867
>chr6:8443911-8444222
>chr6:8444280-8446076
>chr6:8446199-8446723
>chr6:8447213-8447560
>chr6:8447988-8448130
>chr6:8448189-8448277
>chr6:8448470-8448566
>chr6:8448800-8449196
>chr6:8449238-8449643
>chr6:8449780-8450144
>chr6:8450664-8450745
>chr6:8451188-8451241
>chr6:8451528-8451639
>chr6:8451916-8452006
>chr6:8452571-8452875
>chr6:8455071-8455207
>chr6:8456202-8460437
>chr6:8460521-8462271
>chr6:8463233-8463320
>chr6:8463436-8463571
>chr6:8463679-8463897
>chr6:8464147-8464219
>chr6:8464284-8464760
>chr6:8465222-8465304
>chr6:8465549-8465661
>chr6:8465707-8465785
>chr6:8466056-8466181
>chr6:8466770-8467036
>chr6:8467889-8468005
>chr6:8470552-8470670
>chr6:8472156-8472331
>chr6:8472489-8473045
>chr6:8473474-8474241
>chr6:8474627-8474849
>chr6:8475618-8476069
>chr6:8476280-8476358
>chr6:8476744-8476793
>chr6:8477273-8477482
>chr6:8477527-8477855
>chr6:8477975-8478320
>chr6:8478393-8478548
>chr6:8478623-8478822
>chr6:8478928-8479809
>chr6:8480055-8480116
>chr6:8480311-8480694
>chr6:8481193-8481250
>chr6:8482335-8482415
>chr6:8482645-8482686
>chr6:8482853-8483140
>chr6:8483625-8483697
>chr6:8484547-8484728
>chr6:8485160-8485589
>chr6:8485755-8485911
>chr6:8486074-8487291
>chr6:8488117-8488211
>chr6:8488931-8489275
>chr6:8489517-8490244
>chr6:8490468-8490761
>chr6:8491107-8491220
>chr6:8493851-8493909
>chr6:8495466-8498585
>chr6:8498754-8498899
>chr6:8499000-8499115
>chr6:8499313-8499354
>chr6:8500661-8500732
>chr6:8500807-8501188
>chr6:8502297-8502366
>chr6:8502463-8502509
>chr6:8504093-8504140
>chr6:8506957-8507369
>chr6:8507466-8507530
>chr6:8508179-8508253
>chr6:8508802-8508893
>chr6:8509357-8509416
>chr6:8510253-8510580
>chr6:8510880-8511101
>chr6:8511574-8511627
>chr6:8512138-8512291
>chr6:8512545-8512871
>chr6:8512909-8513052
>chr6:8513892-8514072
>chr6:8514462-8514791
>chr6:8515958-8516063
>chr6:8516170-8516216
>chr6:8516274-8516422
>chr6:8516624-8516947
>chr6:8517032-8517170
>chr6:8517387-8517494
>chr6:8517588-8517650
>chr6:8517970-8518198
>chr6:8518448-8518687
>chr6:8518835-8519119
>chr6:8519613-8520261
>chr6:8520315-8520476
>chr6:8520651-8520974
>chr6:8521251-8523426
>chr6:8524854-8524894
>chr6:8525364-8525449
>chr6:8527483-8527547
>chr6:8531203-8531279
>chr6:8531700-8533197
>chr6:8533241-8533463
>chr6:8535542-8535610
>chr6:8537005-8537323
>chr6:8537722-8538387
>chr6:8538499-8538826
>chr6:8538943-8539033
>chr6:8541174-8541212
>chr6:8541456-8541789
>chr6:8541883-8542103
>chr6:8542400-8542471
>chr6:8542808-8542870
>chr6:8542989-8543212
>chr6:8543499-8543536
>chr6:8546058-8546504
>chr6:8547064-8547384
>chr6:8550730-8550776
>chr6:8552652-8552847
>chr6:8555378-8555454
>chr6:8558005-8558078
>chr6:8560112-8560542
>chr6:8561861-8562057
>chr6:8562546-8562970
>chr6:8564418-8564511
>chr6:8564559-8564687
>chr6:8565570-8565605
>chr6:8566445-8568185
>chr6:8568383-8568728
>chr6:8568778-8568823
>chr6:8568889-8569669
>chr6:8574115-8574379
>chr6:8574714-8575014
>chr6:8575387-8575584
>chr6:8575702-8576130
>chr6:8576399-8576525
>chr6:8577708-8577746
>chr6:8577837-8577935
>chr6:8578911-8579218
>chr6:8579430-8579477
>chr6:8581057-8581307
>chr6:8582536-8582593
>chr6:8582870-8583176
>chr6:8583239-8583361
>chr6:8584230-8588289
>chr6:8589819-8589891
>chr6:8590406-8590488
>chr6:8590887-8591234
>chr6:8592403-8594487
>chr6:8594740-8595089
>chr6:8595559-8595778
>chr6:8595950-8596012
>chr6:8596108-8596546
>chr6:8596834-8602174
>chr6:8602223-8603200
>chr6:8603295-8604101
>chr6:8604113-8604178
>chr6:8604722-8604781
>chr6:8604942-8605110
>chr6:8605563-8605829
>chr6:8607027-8607808
>chr6:8608118-8608647
>chr6:8609889-8610328
>chr6:8610471-8610534
>chr6:8610980-8611038
>chr6:8613192-8613373
>chr6:8613971-8614376
>chr6:8614582-8620390
>chr6:8621573-8621630
>chr6:8622268-8622309
>chr6:8622436-8622487
>chr6:8623049-8623383
>chr6:8624306-8624375
>chr6:8625927-8626188
>chr6:8628235-8628695
>chr6:8630386-8630732
>chr6:8630982-8631090
>chr6:8631180-8631245
>chr6:8632161-8632487
>chr6:8634452-8634905
>chr6:8635030-8635774
>chr6:8636037-8636157
>chr6:8638407-8638628
>chr6:8639258-8639348
>chr6:8642730-8642832
>chr6:8644279-8644822
>chr6:8644922-8645024
>chr6:8645716-8646487
>chr6:8647328-8647557
>chr6:8649218-8649449
>chr6:8649484-8649643
>chr6:8649745-8650099
>chr6:8652111-8652197
>chr6:8652392-8652443
>chr6:8655990-8656570
>chr6:8656995-8657155
>chr6:8659340-8659615
>chr6:8662693-8662934
>chr6:8665524-8667665
>chr6:8671682-8672320
>chr6:8672618-8672895
>chr6:8673644-8673740
>chr6:8673887-8674049
>chr6:8674898-8675264
>chr6:8676306-8676422
>chr6:8676605-8677429
>chr6:8678294-8678594
>chr6:8678875-8679227
>chr6:8679669-8679805
>chr6:8680238-8680306
>chr6:8681750-8681816
>chr6:8682125-8682186
>chr6:8683273-8683374
>chr6:8683665-8683720
>chr6:8685591-8685903
>chr6:8688033-8688213
>chr6:8688283-8688349
>chr6:8688979-8689126
>chr6:8689318-8689697
>chr6:8689734-8690051
>chr6:8690334-8690509
>chr6:8691070-8693581
>chr6:8694290-8694409
>chr6:8694880-8694944
>chr6:8696486-8696575
>chr6:8696677-8696793
>chr6:8696961-8698068
>chr6:8698191-8698334
>chr6:8698451-8699031
>chr6:8699130-8699308
>chr6:8701260-8701296
>chr6:8701657-8702019
>chr6:8703045-8703103
>chr6:8703716-8703773
>chr6:8703948-8704968
>chr6:8705003-8705125
>chr6:8705226-8705281
>chr6:8706999-8707166
>chr6:8709678-8709959
>chr6:8710515-8710682
>chr6:8711175-8711540
>chr6:8712222-8712413
>chr6:8712790-8712903
>chr6:8714878-8714919
>chr6:8717313-8717388
>chr6:8717983-8718337
>chr6:8718838-8718874
>chr6:8719164-8719257
>chr6:8719991-8720071
>chr6:8722034-8722123
>chr6:8722849-8723129
>chr6:8725676-8725911
>chr6:8726517-8726594
>chr6:8727964-8728012
>chr6:8728441-8728726
>chr6:8731174-8731238
>chr6:8731320-8731431
>chr6:8731723-8731832
>chr6:8732570-8732861
>chr6:8732936-8733039
>chr6:8734167-8734307
>chr6:8737237-8737407
>chr6:8737599-8737753
>chr6:8737857-8738094
>chr6:8738205-8738302
>chr6:8738343-8738476
>chr6:8738582-8738869
>chr6:8738910-8739252
>chr6:8739432-8739855
>chr6:8740013-8740110
>chr6:8740143-8743015
>chr6:8744163-8744458
>chr6:8745232-8745267
>chr6:8745487-8745908
>chr6:8748338-8748386
>chr6:8749104-8749173
>chr6:8751020-8751142
>chr6:8751508-8751579
>chr6:8751717-8752219
>chr6:8753391-8753829
>chr6:8754091-8754159
>chr6:8756170-8756465
>chr6:8756602-8756947
>chr6:8759907-8760221
>chr6:8760866-8760995
>chr6:8761167-8761278
>chr6:8762981-8763154
>chr6:8769311-8769496
>chr6:8769712-8769914
>chr6:8770485-8776515
>chr6:8777061-8777351
>chr6:8777555-8777614
>chr6:8779360-8779526
>chr6:8779567-8780371
>chr6:8780543-8780622
>chr6:8780711-8780890
>chr6:8781251-8781357
>chr6:8781639-8781912
>chr6:8782107-8782251
>chr6:8782357-8782672
>chr6:8783375-8783415
>chr6:8783488-8783552
>chr6:8785722-8785770
>chr6:8786873-8787078
>chr6:8787535-8787601
>chr6:8788670-8788709
>chr6:8790007-8790101
>chr6:8790642-8790819
>chr6:8791047-8791346
>chr6:8791817-8791912
>chr6:8792017-8792276
>chr6:8792406-8792490
>chr6:8793945-8794008
>chr6:8794581-8794645
>chr6:8795011-8795064
>chr6:8795515-8795597
>chr6:8796501-8796666
>chr6:8796736-8796788
>chr6:8796924-8797029
>chr6:8798316-8798891
>chr6:8799532-8799640
>chr6:8800362-8800563
>chr6:8800701-8800796
>chr6:8801790-8802123
>chr6:8802416-8802796
>chr6:8803792-8803861
>chr6:8804692-8804763
>chr6:8805298-8805370
>chr6:8805714-8806032
>chr6:8808314-8808824
>chr6:8809416-8809466
>chr6:8809650-8809703
>chr6:8812086-8812173
>chr6:8812684-8813264
>chr6:8813443-8813534
>chr6:8813584-8813659
>chr6:8815905-8816113
>chr6:8816380-8816893
>chr6:8816988-8817039
>chr6:8817365-8817401
>chr6:8818490-8818679
>chr6:8818727-8818826
>chr6:8819336-8819406
>chr6:8820785-8820939
>chr6:8821550-8821626
>chr6:8821745-8821984
>chr6:8823165-8823528
>chr6:8825280-8825431
>chr6:8827019-8827067
>chr6:8827108-8827331
>chr6:8827592-8828149
>chr6:8829569-8829621
>chr6:8830343-8830760
>chr6:8830827-8830971
>chr6:8832101-8832145
>chr6:8832205-8833517
>chr6:8833633-8833670
>chr6:8836595-8836951
>chr6:8840408-8840486
>chr6:8841200-8841291
>chr6:8841488-8841563
>chr6:8841676-8842036
>chr6:8842505-8842553
>chr6:8842846-8842953
>chr6:8843466-8843925
>chr6:8846564-8846907
>chr6:8847388-8847544
>chr6:8849791-8849859
>chr6:8850257-8850581
>chr6:8850906-8851328
>chr6:8853637-8853742
>chr6:8853843-8854073
>chr6:8854302-8854346
>chr6:8854498-8854549
>chr6:8855092-8855456
>chr6:8855821-8855858
>chr6:8856347-8856675
>chr6:8857741-8858044
>chr6:8862977-8863037
>chr6:8864165-8864502
>chr6:8865122-8865198
>chr6:8868048-8868346
>chr6:8868523-8868792
>chr6:8869264-8869329
>chr6:8871885-8872331
>chr6:8873859-8874189
>chr6:8876403-8876604
>chr6:8877480-8877515
>chr6:8877658-8878031
>chr6:8882791-8883036
>chr6:8883209-8883414
>chr6:8883480-8883812
>chr6:8884209-8884279
>chr6:8884776-8885085
>chr6:8886275-8886676
>chr6:8886978-8888386
>chr6:8888609-8888773
>chr6:8889388-8890079
>chr6:8890567-8891158
>chr6:8892691-8892747
>chr6:8893760-8893851
>chr6:8894846-8894892
>chr6:8896808-8896954
>chr6:8899267-8899432
>chr6:8901039-8901159
>chr6:8903238-8903441
>chr6:8904207-8904315
>chr6:8906330-8906475
>chr6:8907082-8907209
>chr6:8908063-8908564
>chr6:8909644-8909698
>chr6:8910260-8910326
>chr6:8910869-8910961
>chr6:8911198-8912485
>chr6:8912522-8914193
>chr6:8916103-8916177
>chr6:8916548-8916933
>chr6:8916982-8917134
>chr6:8917341-8917519
>chr6:8919647-8920866
>chr6:8921311-8921629
>chr6:8922088-8922145
>chr6:8922444-8922498
>chr6:8923497-8923803
>chr6:8924639-8925087
>chr6:8925769-8926087
>chr6:8927730-8927945
>chr6:8928488-8928568
>chr6:8928760-8928841
>chr6:8929315-8929375
>chr6:8929524-8929848
>chr6:8931101-8931231
>chr6:8931293-8931370
>chr6:8931610-8931685
>chr6:8932152-8932204
>chr6:8934434-8934714
>chr6:8935026-8935094
>chr6:8935381-8935703
>chr6:8936532-8937805
>chr6:8938265-8938404
>chr6:8938990-8939232
>chr6:8940457-8940514
>chr6:8940913-8941007
>chr6:8942270-8942695
>chr6:8945851-8946339
>chr6:8946546-8946865
>chr6:8947989-8948350
>chr6:8949550-8949629
>chr6:8949942-8950078
>chr6:8950507-8950568
>chr6:8950931-8951005
>chr6:8952984-8953310
>chr6:8955238-8955544
>chr6:8955612-8956276
>chr6:8956805-8956949
>chr6:8957606-8957661
>chr6:8957859-8957990
>chr6:8959760-8960106
>chr6:8961422-8963146
>chr6:8963190-8964169
>chr6:8964386-8964649
>chr6:8964964-8965340
>chr6:8965399-8965463
>chr6:8966099-8966196
>chr6:8967283-8967600
>chr6:8968103-8968295
>chr6:8969196-8969491
>chr6:8969640-8969692
>chr6:8969851-8970370
>chr6:8971386-8971635
>chr6:8974469-8974603
>chr6:8975715-8975821
>chr6:8977883-8977970
>chr6:8978232-8978415
>chr6:8978579-8978661
>chr6:8981044-8981178
>chr6:8981462-8981613
>chr6:8983708-8983831
>chr6:8984189-8984393
>chr6:8985303-8986054
>chr6:8986116-8986209
>chr6:8986477-8986646
>chr6:8986996-8987110
>chr6:8988326-8988405
>chr6:8988599-8989024
>chr6:8989493-8989927
>chr6:8990073-8990110
>chr6:8990451-8990865
>chr6:8990970-8991223
>chr6:8991391-8991437
>chr6:8992781-8993131
>chr6:8993858-8993951
>chr6:8995293-8995437
>chr6:8995910-8996768
>chr6:8997562-8997754
>chr6:8999049-8999394
>chr6:9000155-9001646
>chr6:9001934-9002344
>chr6:9002445-9002570
>chr6:9003933-9003988
>chr6:9004348-9004743
>chr6:9005839-9005877
>chr6:9005960-9005991
>chr6:9006629-9006766
>chr6:9008021-9008055
>chr6:9008265-9008586
>chr6:9009140-9009593
>chr6:9009648-9009845
>chr6:9010203-9010452
>chr6:9010809-9011880
>chr6:9012119-9012195
>chr6:9012334-9012421
>chr6:9012701-9013188
>chr6:9013610-9013796
>chr6:9013855-9014105
>chr6:9014238-9014437
>chr6:9014596-9014698
>chr6:9014794-9014962
>chr6:9015700-9015834
>chr6:9017327-9017666
>chr6:9020275-9020536
>chr6:9021203-9021520
>chr6:9023744-9025206
>chr6:9025291-9025364
>chr6:9025403-9025795
>chr6:9028007-9028123
>chr6:9028447-9028576
>chr6:9029359-9029433
>chr6:9029563-9029634
>chr6:9029933-9030085
>chr6:9030422-9030786
>chr6:9031151-9031210
>chr6:9031282-9031348
>chr6:9031943-9032068
>chr6:9032931-9033270
>chr6:9034600-9034919
>chr6:9036296-9036615
>chr6:9037400-9037509
>chr6:9037542-9037616
>chr6:9037756-9037847
>chr6:9038265-9038657
>chr6:9039554-9039873
>chr6:9040388-9040998
>chr6:9041087-9041616
>chr6:9041849-9042024
>chr6:9043135-9043710
>chr6:9044089-9044225
>chr6:9045688-9045769
>chr6:9046515-9046576
>chr6:9047050-9047461
>chr6:9047832-9048424
>chr6:9049031-9049344
>chr6:9051179-9051228
>chr6:9051614-9051751
>chr6:9053882-9054682
>chr6:9054992-9055023
>chr6:9056277-9056336
>chr6:9056592-9056667
>chr6:9057081-9057136
>chr6:9057527-9057621
>chr6:9059612-9059748
>chr6:9059982-9060000
>chr6:9060000-9060015
>chr6:9060499-9060649
>chr6:9060755-9060885
>chr6:9061064-9061134
>chr6:9061471-9061583
>chr6:9061821-9061883
>chr6:9062447-9062536
>chr6:9062936-9063206
>chr6:9066438-9066743
>chr6:9068564-9068684
>chr6:9068914-9069041
>chr6:9069851-9069950
>chr6:9071429-9071727
>chr6:9073216-9073255
>chr6:9073645-9073970
>chr6:9074623-9074720
>chr6:9074841-9075736
>chr6:9075925-9076220
>chr6:9076516-9076686
>chr6:9076962-9077177
>chr6:9077273-9077446
>chr6:9078627-9078983
>chr6:9080508-9080667
>chr6:9081360-9081457
>chr6:9081708-9081779
>chr6:9082913-9083268
>chr6:9083474-9083980
>chr6:9084094-9084130
>chr6:9087933-9087997
>chr6:9091254-9091558
>chr6:9094835-9094973
>chr6:9096251-9096293
>chr6:9096648-9096710
>chr6:9099700-9099758
>chr6:9100354-9100730
>chr6:9101835-9102121
>chr6:9102408-9102742
>chr6:9105509-9105744
>chr6:9106420-9106524
>chr6:9106863-9107068
>chr6:9108322-9108431
>chr6:9109080-9109401
>chr6:9109491-9109988
>chr6:9110132-9110191
>chr6:9110592-9110748
>chr6:9114132-9114736
>chr6:9117549-9117656
>chr6:9120360-9120681
>chr6:9121845-9122134
>chr6:9123242-9123313
>chr6:9123361-9123421
>chr6:9123563-9124169
>chr6:9125108-9125177
>chr6:9125769-9126069
>chr6:9126194-9126624
>chr6:9128312-9128731
>chr6:9128834-9128999
>chr6:9129838-9130053
>chr6:9130334-9130753
>chr6:9134537-9134599
>chr6:9134708-9134951
>chr6:9135085-9135768
>chr6:9137411-9137539
>chr6:9137596-9137783
>chr6:9138469-9138587
>chr6:9141859-9141916
>chr6:9142008-9142139
>chr6:9142453-9142569
>chr6:9142914-9143014
>chr6:9143311-9143350
>chr6:9143836-9144314
>chr6:9144573-9144685
>chr6:9145437-9148591
>chr6:9148653-9153090
>chr6:9153341-9153411
>chr6:9153514-9153946
>chr6:9154169-9154263
>chr6:9154506-9154618
>chr6:9154879-9154945
>chr6:9155385-9155609
>chr6:9155652-9155809
>chr6:9156757-9156992
>chr6:9157080-9157303
>chr6:9157397-9157630
>chr6:9159467-9159588
>chr6:9160257-9161110
>chr6:9161248-9161648
>chr6:9162559-9162957
>chr6:9163550-9163746
>chr6:9163803-9163944
>chr6:9164443-9164797
>chr6:9165153-9165286
>chr6:9165389-9165456
>chr6:9165842-9165976
>chr6:9166217-9166706
>chr6:9168112-9168312
>chr6:9169000-9169445
>chr6:9172569-9172611
>chr6:9172685-9172787
>chr6:9172844-9173020
>chr6:9173316-9173486
>chr6:9173558-9173803
>chr6:9175511-9175837
>chr6:9179591-9180000
>chr6:9180044-9180223
>chr6:9180328-9180497
>chr6:9180619-9181051
>chr6:9181459-9181735
>chr6:9181920-9182321
>chr6:9184368-9184436
>chr6:9184474-9185196
>chr6:9185307-9185377
>chr6:9185781-9185973
>chr6:9186397-9186482
>chr6:9186555-9186634
>chr6:9190826-9190871
>chr6:9193235-9193384
>chr6:9193474-9193600
>chr6:9194028-9194548
>chr6:9194717-9194786
>chr6:9195413-9195565
>chr6:9196728-9197114
>chr6:9198390-9198736
>chr6:9199459-9199613
>chr6:9200315-9200451
>chr6:9200575-9200696
>chr6:9201601-9201699
>chr6:9203801-9203971
>chr6:9204808-9205092
>chr6:9205186-9205375
>chr6:9205431-9205655
>chr6:9206030-9206063
>chr6:9206111-9206232
>chr6:9206556-9206628
>chr6:9206884-9206924
>chr6:9207099-9207276
>chr6:9208396-9208652
>chr6:9209649-9209753
>chr6:9213494-9220927
>chr6:9221243-9221402
>chr6:9222543-9222648
>chr6:9223295-9223451
>chr6:9225088-9225237
>chr6:9225929-9225973
>chr6:9227666-9227752
>chr6:9228070-9228117
>chr6:9229180-9229264
>chr6:9231076-9231208
>chr6:9231756-9232067
>chr6:9232109-9232217
>chr6:9232352-9232716
>chr6:9232770-9233392
>chr6:9233432-9233478
>chr6:9233816-9234094
>chr6:9234258-9234338
>chr6:9234379-9234727
>chr6:9235637-9235709
>chr6:9235770-9235839
>chr6:9236924-9236998
>chr6:9237030-9237091
>chr6:9237353-9237681
>chr6:9240420-9240777
>chr6:9241080-9241122
>chr6:9241978-9242011
>chr6:9242501-9242556
>chr6:9242842-9243130
>chr6:9243982-9244026
>chr6:9244230-9244330
>chr6:9244426-9244524
>chr6:9245046-9245362
>chr6:9249717-9249955
>chr6:9250658-9250690
>chr6:9251154-9251183
>chr6:9251290-9251447
>chr6:9254734-9254893
>chr6:9255614-9255713
>chr6:9256114-9256296
>chr6:9258531-9258641
>chr6:9259359-9261543
>chr6:9261594-9264192
>chr6:9264356-9264461
>chr6:9264942-9264987
>chr6:9266159-9266196
>chr6:9266376-9266716
>chr6:9267408-9267481
>chr6:9268099-9268570
>chr6:9269189-9269242
>chr6:9269343-9269515
>chr6:9270512-9270810
>chr6:9273223-9273286
>chr6:9273693-9273986
>chr6:9274260-9274660
>chr6:9275521-9275599
>chr6:9275815-9275937
>chr6:9276179-9276285
>chr6:9277149-9277508
>chr6:9278156-9281709
>chr6:9282937-9282978
>chr6:9284847-9285138
>chr6:9285777-9285934
>chr6:9288211-9288288
>chr6:9288362-9288392
>chr6:9289469-9289506
>chr6:9289631-9291022
>chr6:9291669-9291941
>chr6:9293669-9295818
>chr6:9301073-9301603
>chr6:9301695-9301791
>chr6:9303484-9303750
>chr6:9304041-9304415
>chr6:9304823-9304980
>chr6:9305445-9305507
>chr6:9306592-9307032
>chr6:9307663-9307784
>chr6:9309349-9309451
>chr6:9310398-9310492
>chr6:9311884-9311982
>chr6:9312041-9312107
>chr6:9313729-9313872
>chr6:9314481-9314550
>chr6:9315897-9315985
>chr6:9317369-9317778
>chr6:9319713-9319815
>chr6:9322922-9323370
>chr6:9325575-9325673
>chr6:9325816-9328127
>chr6:9328390-9328517
>chr6:9328970-9329163
>chr6:9329443-9329644
>chr6:9329689-9329755
>chr6:9329795-9330017
>chr6:9332118-9332163
>chr6:9333786-9333877
>chr6:9334544-9335004
>chr6:9335706-9335797
>chr6:9336406-9336699
>chr6:9337947-9338255
>chr6:9338543-9338869
>chr6:9339267-9339365
>chr6:9339456-9339736
>chr6:9339807-9339871
>chr6:9339941-9340267
>chr6:9341123-9341275
>chr6:9341733-9341795
>chr6:9346352-9346657
>chr6:9346840-9346947
>chr6:9347211-9347298
>chr6:9347387-9347467
>chr6:9347921-9348089
>chr6:9348127-9348180
>chr6:9349085-9349378
>chr6:9352050-9352463
>chr6:9353097-9353259
>chr6:9353344-9353633
>chr6:9354034-9354074
>chr6:9354191-9354238
>chr6:9354331-9354449
>chr6:9354683-9354724
>chr6:9354775-9356418
>chr6:9356494-9356556
>chr6:9356629-9359928
>chr6:9360074-9360314
>chr6:9360754-9361097
>chr6:9362317-9362858
>chr6:9364437-9364515
>chr6:9365500-9365724
>chr6:9367635-9367933
>chr6:9368372-9368458
>chr6:9368526-9368825
>chr6:9369852-9369985
>chr6:9370302-9370441
>chr6:9370516-9370629
>chr6:9370719-9371188
>chr6:9371563-9371613
>chr6:9372304-9372462
>chr6:9372999-9373343
>chr6:9374048-9374109
>chr6:9374928-9375004
>chr6:9379159-9379485
>chr6:9379666-9379716
>chr6:9382101-9382284
>chr6:9382394-9382581
>chr6:9383400-9383531
>chr6:9384444-9384538
>chr6:9385613-9385658
>chr6:9385739-9386154
>chr6:9386301-9387074
>chr6:9387327-9387650
>chr6:9390898-9391232
>chr6:9391654-9391712
>chr6:9391941-9392330
>chr6:9393100-9393166
>chr6:9393244-9393470
>chr6:9393639-9393696
>chr6:9394027-9394116
>chr6:9394501-9394574
>chr6:9394749-9394787
>chr6:9394991-9395096
>chr6:9396154-9396508
>chr6:9402923-9403263
>chr6:9404880-9405036
>chr6:9406443-9406639
>chr6:9410413-9410666
>chr6:9411145-9411674
>chr6:9411791-9412126
>chr6:9415176-9415486
>chr6:9416334-9416413
>chr6:9416805-9416917
>chr6:9417015-9417110
>chr6:9418063-9418145
>chr6:9418309-9418410
>chr6:9418677-9418724
>chr6:9419065-9419149
>chr6:9419571-9419624
>chr6:9420064-9420142
>chr6:9421464-9421563
>chr6:9422455-9422669
>chr6:9422777-9423315
>chr6:9425117-9425174
>chr6:9427366-9427424
>chr6:9428778-9428877
>chr6:9428985-9429368
>chr6:9431392-9431504
>chr6:9431772-9431941
>chr6:9432092-9432626
>chr6:9433075-9434428
>chr6:9434516-9434689
>chr6:9436467-9436961
>chr6:9438906-9439339
>chr6:9440452-9440596
>chr6:9442408-9442452
>chr6:9442525-9442993
>chr6:9443741-9449964
>chr6:9450506-9450624
>chr6:9451059-9451166
>chr6:9451305-9451390
>chr6:9451474-9451602
>chr6:9451764-9451991
>chr6:9453956-9454036
>chr6:9454152-9454207
>chr6:9455235-9455282
>chr6:9456181-9456335
>chr6:9460151-9460504
>chr6:9461022-9461552
>chr6:9461641-9461885
>chr6:9462071-9462319
>chr6:9462467-9462833
>chr6:9462905-9463051
>chr6:9469739-9470145
>chr6:9470798-9470962
>chr6:9472342-9472399
>chr6:9473221-9474640
>chr6:9474742-9474948
>chr6:9476906-9476975
>chr6:9477525-9477837
>chr6:9479399-9479446
>chr6:9479530-9479585
>chr6:9485117-9485192
>chr6:9486960-9487023
>chr6:9488087-9488315
>chr6:9488372-9488449
>chr6:9489261-9489618
>chr6:9490518-9490851
>chr6:9491967-9492059
>chr6:9492175-9492257
>chr6:9494427-9494773
>chr6:9494875-9494977
>chr6:9495536-9495866
>chr6:9496321-9496704
>chr6:9497821-9498389
>chr6:9498526-9498594
>chr6:9498825-9499125
>chr6:9499300-9499362
>chr6:9500041-9500164
>chr6:9500828-9501204
>chr6:9501464-9501523
>chr6:9503302-9503404
>chr6:9504681-9505254
>chr6:9505652-9506032
>chr6:9506764-9507050
>chr6:9507399-9507491
>chr6:9508898-9509119
>chr6:9510686-9511149
>chr6:9511271-9511316
>chr6:9511767-9511893
>chr6:9512455-9513948
>chr6:9514562-9515148
>chr6:9515299-9515562
>chr6:9517424-9517574
>chr6:9518394-9518818
>chr6:9519438-9519532
>chr6:9520303-9520721
>chr6:9523101-9523153
>chr6:9524135-9524463
>chr6:9524740-9525068
>chr6:9525809-9525875
>chr6:9526021-9526537
>chr6:9529303-9529387
>chr6:9529805-9529871
>chr6:9530100-9530192
>chr6:9530929-9531164
>chr6:9531380-9531682
>chr6:9531902-9532099
>chr6:9532393-9532494
>chr6:9533383-9533529
>chr6:9534598-9534913
>chr6:9535855-9536171
>chr6:9536282-9536353
>chr6:9537708-9538030
>chr6:9540960-9541076
>chr6:9543001-9543118
>chr6:9543627-9543908
>chr6:9543946-9544061
>chr6:9545266-9545599
>chr6:9547355-9547420
>chr6:9548392-9548686
>chr6:9548873-9548918
>chr6:9548995-9549041
>chr6:9549335-9552613
>chr6:9552652-9553962
>chr6:9554167-9554217
>chr6:9557377-9557693
>chr6:9559225-9559524
>chr6:9560164-9560203
>chr6:9560312-9560405
>chr6:9561211-9561276
>chr6:9565106-9565198
>chr6:9565538-9565891
>chr6:9567394-9567685
>chr6:9568346-9568565
>chr6:9568796-9569482
>chr6:9570479-9570842
>chr6:9571549-9571621
>chr6:9571704-9571846
>chr6:9572116-9572980
>chr6:9573578-9573898
>chr6:9574664-9575019
>chr6:9576538-9576638
>chr6:9576717-9577031
>chr6:9577328-9577649
>chr6:9577795-9577918
>chr6:9578272-9578611
>chr6:9578818-9578875
>chr6:9584841-9584990
>chr6:9585244-9585283
>chr6:9585645-9585778
>chr6:9586248-9586345
>chr6:9587577-9587650
>chr6:9588409-9589916
>chr6:9590061-9590133
>chr6:9592790-9593169
>chr6:9593838-9593916
>chr6:9594663-9594795
>chr6:9595269-9595345
>chr6:9596380-9596468
>chr6:9597216-9597542
>chr6:9599706-9599772
>chr6:9600227-9600629
>chr6:9601406-9601704
>chr6:9602381-9602448
>chr6:9603955-9604012
>chr6:9604101-9604272
>chr6:9604377-9604484
>chr6:9604853-9604940
>chr6:9605833-9605924
>chr6:9610494-9610566
>chr6:9612806-9613092
>chr6:9613745-9614068
>chr6:9614246-9614395
>chr6:9615352-9615765
>chr6:9615953-9616035
>chr6:9617417-9617471
>chr6:9618128-9618435
>chr6:9618754-9619432
>chr6:9619474-9619531
>chr6:9619913-9620245
>chr6:9621839-9622168
>chr6:9622241-9622445
>chr6:9622895-9623063
>chr6:9623436-9623549
>chr6:9623765-9624177
>chr6:9624438-9624528
>chr6:9624693-9624941
>chr6:9625089-9627144
>chr6:9627177-9627925
>chr6:9628301-9628368
>chr6:9628689-9628957
>chr6:9629361-9630719
>chr6:9630774-9631084
>chr6:9631663-9631727
>chr6:9631762-9631845
>chr6:9631902-9632086
>chr6:9632199-9632240
>chr6:9632595-9632941
>chr6:9640519-9640835
>chr6:9641110-9641590
>chr6:9642711-9642779
>chr6:9643129-9643479
>chr6:9644654-9644724
>chr6:9649453-9649696
>chr6:9650056-9650322
>chr6:9650897-9650968
>chr6:9652392-9652629
>chr6:9652943-9653439
>chr6:9654276-9654387
>chr6:9655955-9656003
>chr6:9656770-9656843
>chr6:9659036-9659074
>chr6:9661465-9661756
>chr6:9661879-9661948
>chr6:9662676-9662945
>chr6:9663965-9664549
>chr6:9664752-9665158
>chr6:9665376-9665495
>chr6:9666162-9666466
>chr6:9667184-9667227
>chr6:9668151-9668908
>chr6:9669179-9669225
>chr6:9670711-9670809
>chr6:9673438-9673787
>chr6:9674063-9674128
>chr6:9674730-9675095
>chr6:9675956-9676103
>chr6:9676437-9676843
>chr6:9677052-9677105
>chr6:9677860-9678000
>chr6:9678279-9678369
>chr6:9678437-9678469
>chr6:9678543-9678690
>chr6:9678833-9679088
>chr6:9679385-9679568
>chr6:9679701-9681675
>chr6:9681729-9681807
>chr6:9682826-9682871
>chr6:9683567-9687816
>chr6:9689116-9689322
>chr6:9689426-9689768
>chr6:9692831-9695566
>chr6:9695653-9695715
>chr6:9696090-9697094
>chr6:9699847-9700530
>chr6:9701142-9701193
>chr6:9701246-9701330
>chr6:9702738-9703122
>chr6:9703887-9704038
>chr6:9706293-9706601
>chr6:9707077-9707130
>chr6:9708154-9709055
>chr6:9709504-9709540
>chr6:9712715-9712968
>chr6:9713017-9713195
>chr6:9714003-9714467
>chr6:9716013-9716134
>chr6:9718465-9719225
>chr6:9720301-9720437
>chr6:9721955-9722966
>chr6:9722992-9723408
>chr6:9723491-9727592
>chr6:9727623-9728415
>chr6:9729347-9729404
>chr6:9729678-9730106
>chr6:9730343-9730381
>chr6:9731490-9731542
>chr6:9735327-9735415
>chr6:9736276-9736593
>chr6:9736876-9736974
>chr6:9737106-9737271
>chr6:9738637-9738672
>chr6:9739133-9739178
>chr6:9740491-9743130
>chr6:9743193-9744220
>chr6:9748361-9748988
>chr6:9750692-9750744
>chr6:9751547-9751825
>chr6:9753695-9754012
>chr6:9755027-9755325
>chr6:9759435-9759585
>chr6:9759783-9760139
>chr6:9762473-9762543
>chr6:9764261-9764322
>chr6:9765282-9765717
>chr6:9765816-9765900
>chr6:9766545-9766905
>chr6:9767579-9768403
>chr6:9769909-9770266
>chr6:9772008-9772046
>chr6:9772209-9772280
>chr6:9773569-9773878
>chr6:9776471-9776658
>chr6:9777100-9777429
>chr6:9777779-9778260
>chr6:9778306-9778406
>chr6:9780245-9780303
>chr6:9780759-9780881
>chr6:9781276-9781343
>chr6:9781535-9781701
>chr6:9782274-9782507
>chr6:9782587-9782655
>chr6:9782866-9782939
>chr6:9783280-9783321
>chr6:9784776-9784900
>chr6:9786559-9786647
>chr6:9786688-9786937
>chr6:9787512-9787766
>chr6:9788262-9788517
>chr6:9789091-9789277
>chr6:9790413-9790511
>chr6:9790695-9791084
>chr6:9791219-9791454
>chr6:9791656-9791759
>chr6:9792013-9792042
>chr6:9792130-9792389
>chr6:9792420-9792480
>chr6:9792903-9793114
>chr6:9793450-9793521
>chr6:9793676-9793729
>chr6:9795133-9795411
>chr6:9796458-9796778
>chr6:9796873-9797074
>chr6:9797960-9798073
>chr6:9798230-9798419
>chr6:9798459-9798858
>chr6:9798925-9799012
>chr6:9799210-9799273
>chr6:9800835-9801042
>chr6:9803351-9803601
>chr6:9803767-9804105
>chr6:9804855-9805168
>chr6:9805271-9805606
>chr6:9806576-9806616
>chr6:9806845-9807045
>chr6:9807761-9807866
>chr6:9807923-9807957
>chr6:9808410-9808629
>chr6:9808833-9808905
>chr6:9809208-9809267
>chr6:9809412-9809528
>chr6:9810745-9816846
>chr6:9817455-9817773
>chr6:9818307-9818383
>chr6:9818534-9818800
>chr6:9819853-9819889
>chr6:9821718-9821880
>chr6:9822064-9822133
>chr6:9823407-9823502
>chr6:9823932-9824122
>chr6:9828334-9828378
>chr6:9828831-9828932
>chr6:9830442-9830602
>chr6:9831844-9831938
>chr6:9832139-9832173
>chr6:9832484-9832659
>chr6:9832854-9833200
>chr6:9833281-9833338
>chr6:9833990-9834136
>chr6:9835960-9836550
>chr6:9837287-9837984
>chr6:9838518-9838775
>chr6:9839168-9839280
>chr6:9840060-9840098
>chr6:9842306-9842400
>chr6:9844004-9844077
>chr6:9844853-9844901
>chr6:9846023-9846142
>chr6:9846468-9846755
>chr6:9848098-9848178
>chr6:9848761-9848810
>chr6:9849359-9849528
>chr6:9849896-9850060
>chr6:9850769-9850912
>chr6:9852600-9853486
>chr6:9853662-9854441
>chr6:9854495-9854725
>chr6:9855985-9856025
>chr6:9856238-9857050
>chr6:9857669-9857722
>chr6:9857849-9858237
>chr6:9859811-9860377
>chr6:9860925-9861063
>chr6:9861493-9861610
>chr6:9861768-9862972
>chr6:9863031-9864032
>chr6:9864159-9864573
>chr6:9865059-9865133
>chr6:9866158-9866571
>chr6:9867463-9870137
>chr6:9870219-9870378
>chr6:9870430-9870631
>chr6:9871078-9873431
>chr6:9873794-9873854
>chr6:9874256-9874302
>chr6:9874887-9874928
>chr6:9875231-9875302
>chr6:9875980-9876278
>chr6:9876952-9877686
>chr6:9878872-9879174
>chr6:9879474-9879806
>chr6:9879850-9879908
>chr6:9880068-9880201
>chr6:9880233-9881858
>chr6:9881922-9882280
>chr6:9882319-9889608
>chr6:9889838-9890018
>chr6:9890100-9890150
>chr6:9891034-9891070
>chr6:9891968-9892165
>chr6:9892298-9892478
>chr6:9893342-9893706
>chr6:9895023-9895243
>chr6:9895314-9895455
>chr6:9897005-9897061
>chr6:9897561-9897942
>chr6:9898051-9898670
>chr6:9899121-9899264
>chr6:9901664-9901794
>chr6:9902870-9902951
>chr6:9904617-9904875
>chr6:9905454-9905959
>chr6:9906728-9907015
>chr6:9909072-9909161
>chr6:9910866-9911023
>chr6:9911451-9911617
>chr6:9913269-9913818
>chr6:9913862-9913902
>chr6:9914475-9914835
>chr6:9915762-9915969
>chr6:9916041-9916312
>chr6:9917173-9917313
>chr6:9919107-9919957
>chr6:9919998-9921060
>chr6:9921097-9921734
>chr6:9921790-9921988
>chr6:9922959-9923277
>chr6:9923331-9923488
>chr6:9923797-9924686
>chr6:9924938-9925257
>chr6:9925920-9926034
>chr6:9926341-9926813
>chr6:9927775-9928090
>chr6:9928340-9928820
>chr6:9928855-9931433
>chr6:9931500-9931550
>chr6:9933054-9933137
>chr6:9934308-9934442
>chr6:9934515-9935192
>chr6:9936197-9936271
>chr6:9937714-9937759
>chr6:9940066-9940438
>chr6:9941995-9942235
>chr6:9942315-9943330
>chr6:9943425-9943734
>chr6:9945175-9945484
>chr6:9946027-9946132
>chr6:9946669-9946975
>chr6:9947435-9947498
>chr6:9947962-9948379
>chr6:9949306-9949421
>chr6:9949556-9949766
>chr6:9949823-9949858
>chr6:9950441-9950574
>chr6:9950619-9950921
>chr6:9951480-9951594
>chr6:9952001-9952059
>chr6:9952103-9952220
>chr6:9952933-9953231
>chr6:9953329-9955434
>chr6:9955764-9956083
>chr6:9957052-9957221
>chr6:9959079-9959134
>chr6:9959581-9959953
>chr6:9960822-9961000
>chr6:9961343-9961696
>chr6:9962838-9964107
>chr6:9964401-9964501
>chr6:9964596-9964653
>chr6:9965368-9965486
>chr6:9965852-9972579
>chr6:9973086-9973216
>chr6:9974433-9974491
>chr6:9974817-9974849
>chr6:9975051-9975148
>chr6:9978293-9978356
>chr6:9980157-9980195
>chr6:9981739-9981804
>chr6:9983120-9983202
>chr6:9984942-9984989
>chr6:9985075-9985470
>chr6:9986564-9986616
>chr6:9986787-9986868
>chr6:9987733-9987789
>chr6:9988477-9988542
>chr6:9988620-9988784
>chr6:9989948-9990042
>chr6:9990200-9990336
>chr6:9990622-9990858
>chr6:9991281-9991415
>chr6:9993248-9993313
>chr6:9993489-9993787
>chr6:9994539-9994943
>chr6:9995059-9995229
>chr6:9995520-9995655
>chr6:9997005-9997075
>chr6:9997290-9997322
>chr6:9998421-9998471
>chr6:9998821-9998997
>chr6:9999565-9999701
>chr6:10000514-10000557
>chr6:10000892-10001280
>chr6:10001388-10002528
>chr6:10002591-10002654
>chr6:10003595-10003850
>chr6:10004760-10004849
>chr6:10005873-10006119
>chr6:10006305-10006356
>chr6:10006566-10006874
>chr6:10007428-10007736
>chr6:10007872-10008117
>chr6:10008744-10008951
>chr6:10008974-10009755
>chr6:10009832-10010057
>chr6:10010100-10011530
>chr6:10014027-10014108
>chr6:10014207-10014438
>chr6:10015007-10015554
>chr6:10015776-10015827
>chr6:10017026-10017340
>chr6:10018919-10018976
>chr6:10019148-10019440
>chr6:10020472-10020524
>chr6:10020880-10021083
>chr6:10021175-10021812
>chr6:10022449-10022682
>chr6:10023554-10023605
>chr6:10025192-10025516
>chr6:10025558-10025843
>chr6:10026372-10026487
>chr6:10027578-10027764
>chr6:10031989-10032075
>chr6:10034381-10034458
>chr6:10034656-10035006
>chr6:10035238-10035343
>chr6:10035791-10036105
>chr6:10040214-10040835
>chr6:10040952-10041020
>chr6:10042148-10042221
>chr6:10043942-10044058
>chr6:10044478-10044558
>chr6:10044727-10044804
>chr6:10044969-10045171
>chr6:10045312-10045420
>chr6:10046034-10046089
>chr6:10046116-10046159
>chr6:10046360-10046410
>chr6:10046625-10046674
>chr6:10047811-10047899
>chr6:10050389-10050451
>chr6:10050877-10051124
>chr6:10051150-10051758
>chr6:10051932-10052478
>chr6:10052579-10054788
>chr6:10054988-10055158
>chr6:10056905-10056995
>chr6:10060000-10060015
>chr6:10063031-10063102
>chr6:10063619-10063728
>chr6:10064850-10065191
>chr6:10065868-10066138
>chr6:10068908-10069034
>chr6:10069257-10069319
>chr6:10070525-10070887
>chr6:10072590-10072920
>chr6:10073798-10075247
>chr6:10076064-10076776
>chr6:10077101-10078145
>chr6:10080367-10080703
>chr6:10081556-10081734
>chr6:10082007-10082090
>chr6:10082230-10082312
>chr6:10083731-10083943
>chr6:10084736-10084788
>chr6:10086351-10086412
>chr6:10086766-10087104
>chr6:10087271-10087305
>chr6:10088293-10088585
>chr6:10088874-10089049
>chr6:10089531-10089675
>chr6:10089838-10090039
>chr6:10090240-10090573
>chr6:10091337-10091617
>chr6:10091782-10092333
>chr6:10092365-10094778
>chr6:10096189-10096321
>chr6:10096886-10097256
>chr6:10098409-10098765
>chr6:10100349-10100397
>chr6:10100504-10100808
>chr6:10102556-10102862
>chr6:10102920-10102971
>chr6:10103384-10103688
>chr6:10104340-10104427
>chr6:10105176-10105456
>chr6:10106677-10106999
>chr6:10107075-10107461
>chr6:10107898-10108260
>chr6:10111762-10112064
>chr6:10112916-10112965
>chr6:10115028-10115182
>chr6:10115336-10115409
>chr6:10116004-10116049
>chr6:10117174-10117225
>chr6:10118457-10119315
>chr6:10119393-10119985
>chr6:10120400-10120508
>chr6:10120745-10120792
>chr6:10121699-10121740
>chr6:10122300-10122494
>chr6:10122643-10122770
>chr6:10123496-10123885
>chr6:10124020-10124080
>chr6:10124420-10124735
>chr6:10124989-10125560
>chr6:10127286-10127324
>chr6:10127600-10127650
>chr6:10128069-10128153
>chr6:10130471-10130833
>chr6:10131677-10131869
>chr6:10131936-10132223
>chr6:10132536-10132623
>chr6:10132745-10133588
>chr6:10133630-10133783
>chr6:10133848-10136721
>chr6:10137980-10138074
>chr6:10138265-10138724
>chr6:10138763-10139015
>chr6:10142385-10142876
>chr6:10143046-10143704
>chr6:10144315-10144749
>chr6:10144999-10145178
>chr6:10145642-10146597
>chr6:10147197-10147249
>chr6:10152711-10152884
>chr6:10153182-10153241
>chr6:10154328-10154369
>chr6:10154575-10154944
>chr6:10155557-10155911
>chr6:10156082-10156131
>chr6:10156754-10157538
>chr6:10157715-10157905
>chr6:10158626-10158693
>chr6:10159233-10159279
>chr6:10160220-10160583
>chr6:10160749-10160850
>chr6:10163149-10163251
>chr6:10163615-10163672
>chr6:10164924-10164973
>chr6:10166027-10166144
>chr6:10166220-10166427
>chr6:10167871-10168726
>chr6:10169422-10169786
>chr6:10170054-10170124
>chr6:10170203-10170412
>chr6:10170459-10171016
>chr6:10171047-10171155
>chr6:10171512-10173003
>chr6:10174546-10174899
>chr6:10176788-10176830
>chr6:10179169-10179213
>chr6:10179530-10179969
>chr6:10181110-10181426
>chr6:10181948-10182328
>chr6:10182970-10183283
>chr6:10185190-10185249
>chr6:10185320-10185354
>chr6:10186933-10187571
>chr6:10188915-10189020
>chr6:10193543-10193599
>chr6:10194204-10194318
>chr6:10194418-10194556
>chr6:10194616-10194794
>chr6:10194856-10195017
>chr6:10196557-10196599
>chr6:10197170-10197201
>chr6:10197302-10197691
>chr6:10199181-10199531
>chr6:10199740-10200079
>chr6:10200485-10200931
>chr6:10201119-10201739
>chr6:10202232-10203024
>chr6:10203083-10203126
>chr6:10203216-10203310
>chr6:10203424-10203498
>chr6:10203521-10203692
>chr6:10206825-10207208
>chr6:10207718-10208094
>chr6:10208299-10208631
>chr6:10210791-10211094
>chr6:10212075-10212152
>chr6:10212737-10212805
>chr6:10213250-10214393
>chr6:10214716-10214813
>chr6:10215077-10215149
>chr6:10215856-10215967
>chr6:10217851-10217896
>chr6:10218153-10218188
>chr6:10218389-10218480
>chr6:10219124-10219161
>chr6:10219953-10220528
>chr6:10222036-10222192
>chr6:10224535-10224789
>chr6:10225342-10225414
>chr6:10226127-10226550
>chr6:10226959-10227264
>chr6:10227635-10227701
>chr6:10228539-10230305
>chr6:10230620-10232171
>chr6:10233789-10234073
>chr6:10234286-10234350
>chr6:10237084-10237401
>chr6:10237477-10237548
>chr6:10238084-10238381
>chr6:10241068-10241214
>chr6:10241847-10241879
>chr6:10241958-10242236
>chr6:10242986-10243309
>chr6:10243625-10243950
>chr6:10244196-10244520
>chr6:10245601-10245897
>chr6:10246781-10247083
>chr6:10247651-10247694
>chr6:10248054-10248399
>chr6:10248454-10248622
>chr6:10248720-10248969
>chr6:10249058-10249396
>chr6:10249465-10249534
>chr6:10252030-10252067
>chr6:10252327-10252616
>chr6:10252845-10252889
>chr6:10253105-10253174
>chr6:10253409-10254003
>chr6:10254192-10254537
>chr6:10254600-10254684
>chr6:10254883-10255226
>chr6:10256517-10256631
>chr6:10256656-10257249
>chr6:10257437-10258086
>chr6:10258231-10259357
>chr6:10259421-10259521
>chr6:10261755-10261818
>chr6:10262258-10262694
>chr6:10263113-10263462
>chr6:10263489-10264008
>chr6:10264040-10266116
>chr6:10266457-10266699
>chr6:10267653-10267957
>chr6:10269791-10269916
>chr6:10270577-10270918
>chr6:10274699-10274852
>chr6:10275016-10275189
>chr6:10275470-10275787
>chr6:10275931-10276005
>chr6:10276363-10276772
>chr6:10276996-10277174
>chr6:10277319-10277424
>chr6:10277492-10277834
>chr6:10277951-10278578
>chr6:10278761-10279424
>chr6:10279489-10279615
>chr6:10279726-10280108
>chr6:10280144-10280225
>chr6:10280461-10280916
>chr6:10280938-10281805
>chr6:10281923-10282347
>chr6:10282420-10282577
>chr6:10282644-10282712
>chr6:10283166-10284096
>chr6:10285413-10285575
>chr6:10285778-10286555
>chr6:10286882-10287665
>chr6:10288262-10288461
>chr6:10288885-10289028
>chr6:10289569-10290027
>chr6:10290538-10290634
>chr6:10291796-10292415
>chr6:10292640-10293037
>chr6:10293373-10293745
>chr6:10293940-10294564
>chr6:10294612-10294787
>chr6:10295080-10295408
>chr6:10298405-10298798
>chr6:10299321-10299646
>chr6:10300580-10300920
>chr6:10301347-10301661
>chr6:10301890-10302176
>chr6:10304554-10304864
>chr6:10304943-10305214
>chr6:10305449-10305559
>chr6:10306150-10306533
>chr6:10306764-10307086
>chr6:10307180-10307319
>chr6:10307797-10308332
>chr6:10308373-10308684
>chr6:10310635-10310680
>chr6:10311698-10312009
>chr6:10312165-10312497
>chr6:10312889-10313125
>chr6:10313158-10313238
>chr6:10316957-10317250
>chr6:10318646-10318695
>chr6:10319705-10319802
>chr6:10320048-10320110
>chr6:10321022-10321387
>chr6:10321598-10321958
>chr6:10322461-10322777
>chr6:10324822-10325299
>chr6:10326607-10327225
>chr6:10327502-10327819
>chr6:10328000-10328275
>chr6:10330103-10330438
>chr6:10330822-10331213
>chr6:10332305-10332955
>chr6:10333537-10333877
>chr6:10334108-10334415
>chr6:10334561-10334894
>chr6:10335019-10335153
>chr6:10335364-10335697
>chr6:10337097-10338648
>chr6:10340120-10340166
>chr6:10340418-10340456
>chr6:10340492-10340576
>chr6:10340890-10341583
>chr6:10342334-10342615
>chr6:10342651-10343259
>chr6:10343351-10343457
>chr6:10343479-10343532
>chr6:10343625-10343769
>chr6:10343862-10343989
>chr6:10344508-10345632
>chr6:10346058-10347707
>chr6:10348549-10349218
>chr6:10349749-10350089
>chr6:10350134-10350480
>chr6:10351229-10351554
>chr6:10352335-10352476
>chr6:10353108-10353193
>chr6:10353339-10354029
>chr6:10354355-10354472
>chr6:10354631-10354732
>chr6:10354807-10354841
>chr6:10354899-10354984
>chr6:10355804-10356463
>chr6:10357575-10357876
>chr6:10357956-10358324
>chr6:10359344-10359406
>chr6:10359441-10360588
>chr6:10360746-10361101
>chr6:10361337-10361884
>chr6:10362138-10362173
>chr6:10362858-10363175
>chr6:10363535-10363880
>chr6:10364424-10364677
>chr6:10365245-10365433
>chr6:10365497-10365766
>chr6:10365925-10366529
>chr6:10366708-10367045
>chr6:10367898-10367947
>chr6:10369540-10369849
>chr6:10369939-10370025
>chr6:10370050-10370096
>chr6:10370267-10371451
>chr6:10371518-10372164
>chr6:10372429-10372482
>chr6:10372791-10373098
>chr6:10374605-10374930
>chr6:10374975-10375076
>chr6:10375120-10375170
>chr6:10376673-10376997
>chr6:10377037-10377358
>chr6:10377784-10377840
>chr6:10378937-10379348
>chr6:10379736-10380153
>chr6:10380223-10380600
>chr6:10383119-10383241
>chr6:10384632-10384738
>chr6:10390344-10390403
>chr6:10392838-10393173
>chr6:10394998-10395090
>chr6:10396014-10396120
>chr6:10397424-10397493
>chr6:10397996-10398208
>chr6:10398270-10398331
>chr6:10399533-10399633
>chr6:10400334-10400382
>chr6:10407393-10407527
>chr6:10411849-10411961
>chr6:10412409-10412563
>chr6:10414436-10414509
>chr6:10415082-10415233
>chr6:10419332-10419396
>chr6:10420199-10420238
>chr6:10423588-10423671
>chr6:10427145-10427222
>chr6:10427856-10427901
>chr6:10428994-10429079
>chr6:10429136-10429193
>chr6:10430456-10430756
>chr6:10431838-10432183
>chr6:10432406-10432862
>chr6:10433251-10433306
>chr6:10433478-10433553
>chr6:10433663-10433968
>chr6:10434642-10435015
>chr6:10435241-10435625
>chr6:10436139-10436346
>chr6:10436875-10437409
>chr6:10437642-10437855
>chr6:10438292-10438565
>chr6:10438759-10438834
>chr6:10438963-10439388
>chr6:10439717-10439894
>chr6:10439951-10440995
>chr6:10441667-10442017
>chr6:10442163-10442538
>chr6:10442580-10442873
>chr6:10443118-10443541
>chr6:10443917-10444209
>chr6:10444967-10445173
>chr6:10445235-10445516
>chr6:10445647-10445993
>chr6:10446667-10446844
>chr6:10446894-10447220
>chr6:10448597-10449007
>chr6:10449166-10449490
>chr6:10449539-10449649
>chr6:10449771-10450165
>chr6:10451110-10451175
>chr6:10451224-10451643
>chr6:10453270-10453588
>chr6:10453930-10454219
>chr6:10454311-10455002
>chr6:10455060-10455698
>chr6:10456500-10456804
>chr6:10456956-10457409
>chr6:10457491-10457795
>chr6:10457886-10458218
>chr6:10458712-10459665
>chr6:10461021-10461357
>chr6:10461720-10462410
>chr6:10462644-10462859
>chr6:10463049-10463696
>chr6:10464094-10464162
>chr6:10465192-10465516
>chr6:10465686-10465776
>chr6:10466584-10467265
>chr6:10467605-10468493
>chr6:10468742-10469113
>chr6:10469337-10469376
>chr6:10472121-10472204
>chr6:10472384-10472587
>chr6:10472681-10473093
>chr6:10473125-10474498
>chr6:10475776-10476207
>chr6:10477505-10477802
>chr6:10478824-10480986
>chr6:10481202-10481247
>chr6:10481972-10482756
>chr6:10482831-10482872
>chr6:10482911-10483001
>chr6:10483124-10483440
>chr6:10483998-10484321
>chr6:10484423-10484613
>chr6:10485163-10485257
>chr6:10485750-10486059
>chr6:10486102-10486287
>chr6:10486326-10486697
>chr6:10487105-10487142
>chr6:10487196-10488303
>chr6:10488882-10488930
>chr6:10489023-10489407
>chr6:10490049-10490413
>chr6:10490813-10491142
>chr6:10491524-10491571
>chr6:10491623-10491681
>chr6:10491753-10491782
>chr6:10491851-10492216
>chr6:10492789-10493371
>chr6:10493748-10494032
>chr6:10494825-10494900
>chr6:10495319-10495378
>chr6:10495480-10495854
>chr6:10495930-10495972
>chr6:10496699-10496744
>chr6:10497685-10498004
>chr6:10498361-10499042
>chr6:10499299-10499783
>chr6:10500107-10500417
>chr6:10501081-10501541
>chr6:10501718-10501842
>chr6:10501882-10502278
>chr6:10503149-10503197
>chr6:10503529-10503876
>chr6:10503924-10504089
>chr6:10504941-10505294
>chr6:10505387-10505486
>chr6:10505967-10506351
>chr6:10506476-10506702
>chr6:10507021-10507286
>chr6:10507400-10507467
>chr6:10507737-10508381
>chr6:10509280-10509725
>chr6:10509812-10510115
>chr6:10511313-10511416
>chr6:10511606-10511731
>chr6:10511829-10511875
>chr6:10511907-10512010
>chr6:10512289-10513194
>chr6:10515090-10516822
>chr6:10517246-10517854
>chr6:10518046-10518495
>chr6:10519162-10520275
>chr6:10520385-10520504
>chr6:10521917-10522181
>chr6:10523149-10523444
>chr6:10523681-10524006
>chr6:10524240-10524478
>chr6:10524610-10524885
>chr6:10526566-10526705
>chr6:10526827-10527455
>chr6:10527806-10527884
>chr6:10530077-10530400
>chr6:10530585-10531145
>chr6:10532451-10532745
>chr6:10533014-10533331
>chr6:10533413-10533835
>chr6:10534136-10534448
>chr6:10534613-10535208
>chr6:10536355-10537068
>chr6:10537397-10537925
>chr6:10538116-10538507
>chr6:10539176-10539554
>chr6:10539799-10540171
>chr6:10540988-10541543
>chr6:10542328-10542438
>chr6:10542530-10542589
>chr6:10542706-10543662
>chr6:10544007-10545001
>chr6:10546326-10546985
>chr6:10547863-10547954
>chr6:10548090-10548269
>chr6:10548599-10548693
>chr6:10548752-10549232
>chr6:10549522-10549704
>chr6:10550016-10550337
>chr6:10550480-10550802
>chr6:10551185-10551238
>chr6:10551398-10552085
>chr6:10552454-10552659
>chr6:10553581-10553992
>chr6:10557488-10557798
>chr6:10558226-10558317
>chr6:10560096-10560392
>chr6:10561058-10561464
>chr6:10562430-10562701
>chr6:10562906-10563180
>chr6:10563409-10563842
>chr6:10565318-10565445
>chr6:10566271-10566602
>chr6:10567049-10567498
>chr6:10569206-10569492
>chr6:10569820-10570245
>chr6:10571312-10571655
>chr6:10572434-10572773
>chr6:10574357-10574402
>chr6:10574681-10575227
>chr6:10575357-10576204
>chr6:10576773-10577127
>chr6:10577520-10577846
>chr6:10577927-10578024
>chr6:10578063-10578765
>chr6:10578860-10578976
>chr6:10579523-10579863
>chr6:10581226-10581636
>chr6:10581931-10582630
>chr6:10583946-10584055
>chr6:10584090-10584324
>chr6:10584427-10584912
>chr6:10585032-10585085
>chr6:10585158-10585350
>chr6:10588740-10589450
>chr6:10590108-10590414
>chr6:10590546-10590884
>chr6:10592715-10593145
>chr6:10593330-10593636
>chr6:10594098-10594247
>chr6:10594838-10595062
>chr6:10595232-10595562
>chr6:10596221-10596537
>chr6:10597033-10597436
>chr6:10597602-10597767
>chr6:10598013-10598100
>chr6:10600109-10600160
>chr6:10600751-10601097
>chr6:10601612-10601978
>chr6:10602100-10602200
>chr6:10603484-10603817
>chr6:10603847-10604204
>chr6:10604571-10605511
>chr6:10605742-10605833
>chr6:10606005-10606364
>chr6:10606604-10606675
>chr6:10606875-10607565
>chr6:10607865-10607902
>chr6:10608046-10608522
>chr6:10608555-10608654
>chr6:10609140-10609335
>chr6:10609414-10609568
>chr6:10611096-10611208
>chr6:10611310-10611634
>chr6:10611957-10612498
>chr6:10614318-10614671
>chr6:10615311-10616182
>chr6:10616226-10616296
>chr6:10616412-10618099
>chr6:10618196-10618277
>chr6:10619213-10619771
>chr6:10619837-10619890
>chr6:10619994-10620231
>chr6:10620356-10620714
>chr6:10620787-10621000
>chr6:10621700-10621950
>chr6:10621999-10622062
>chr6:10622252-10623057
>chr6:10623290-10623598
>chr6:10624171-10624591
>chr6:10625709-10626079
>chr6:10627588-10627629
>chr6:10627864-10627906
>chr6:10627944-10628034
>chr6:10628588-10629030
>chr6:10630029-10630866
>chr6:10631024-10631367
>chr6:10631547-10631625
>chr6:10632229-10632894
>chr6:10634697-10635017
>chr6:10635496-10635828
>chr6:10636189-10636689
>chr6:10637027-10637368
>chr6:10637485-10637953
>chr6:10638245-10638557
>chr6:10640049-10640384
>chr6:10640552-10640605
>chr6:10641017-10641630
>chr6:10642189-10642236
>chr6:10642477-10642979
>chr6:10644342-10644832
>chr6:10644925-10644999
>chr6:10645726-10646085
>chr6:10646670-10646917
>chr6:10647407-10647890
>chr6:10648104-10648447
>chr6:10649327-10649637
>chr6:10649762-10652279
>chr6:10653516-10653652
>chr6:10653819-10654058
>chr6:10654275-10654575
>chr6:10655485-10655528
>chr6:10656294-10656614
>chr6:10657252-10657639
>chr6:10658545-10658954
>chr6:10659283-10661115
>chr6:10661289-10661335
>chr6:10661389-10661666
>chr6:10662298-10663067
>chr6:10663178-10663211
>chr6:10663407-10668082
>chr6:10668173-10668203
>chr6:10668281-10668502
>chr6:10668652-10668960
>chr6:10669384-10669520
>chr6:10670323-10670465
>chr6:10670509-10670555
>chr6:10672428-10672479
>chr6:10672537-10672936
>chr6:10673083-10673140
>chr6:10673415-10673461
>chr6:10673509-10673757
>chr6:10674015-10674304
>chr6:10674530-10676562
>chr6:10676676-10676724
>chr6:10676777-10679469
>chr6:10679568-10681537
>chr6:10681923-10682275
>chr6:10684161-10684313
>chr6:10685317-10685454
>chr6:10686056-10686195
>chr6:10686394-10686535
>chr6:10687278-10687401
>chr6:10688104-10688142
>chr6:10688585-10689274
>chr6:10690636-10690684
>chr6:10691197-10691717
>chr6:10692007-10692064
>chr6:10692425-10692830
>chr6:10692947-10693078
>chr6:10693119-10693269
>chr6:10693295-10693372
>chr6:10693763-10693864
>chr6:10693967-10694280
>chr6:10696374-10696504
>chr6:10696658-10696962
>chr6:10697626-10697915
>chr6:10698059-10698379
>chr6:10698913-10699248
>chr6:10699804-10699918
>chr6:10700022-10700511
>chr6:10700761-10701484
>chr6:10701870-10702274
>chr6:10702788-10703112
>chr6:10703475-10703550
>chr6:10703595-10703886
>chr6:10703979-10704330
>chr6:10705038-10705343
>chr6:10705967-10706022
>chr6:10706562-10706960
>chr6:10708052-10708276
>chr6:10708394-10708783
>chr6:10709409-10709439
>chr6:10709641-10709856
>chr6:10710057-10710442
>chr6:10710699-10710840
>chr6:10711135-10711314
>chr6:10711370-10712115
>chr6:10712160-10714476
>chr6:10714629-10714696
>chr6:10714837-10714891
>chr6:10714939-10715623
>chr6:10715701-10716968
>chr6:10717190-10717815
>chr6:10718201-10718574
>chr6:10718695-10719418
>chr6:10719603-10719642
>chr6:10719680-10721569
>chr6:10722112-10722300
>chr6:10723611-10723924
>chr6:10724725-10724825
>chr6:10726416-10726709
>chr6:10727344-10727838
>chr6:10729003-10730206
>chr6:10730350-10730387
>chr6:10731189-10731254
>chr6:10731321-10732230
>chr6:10732937-10732977
>chr6:10733061-10733149
>chr6:10733205-10733305
>chr6:10733549-10733813
>chr6:10734251-10734861
>chr6:10735029-10735364
>chr6:10735735-10736664
>chr6:10737201-10737843
>chr6:10738798-10739147
>chr6:10739284-10739908
>chr6:10740361-10740666
>chr6:10740720-10740863
>chr6:10741172-10741486
>chr6:10741536-10743208
>chr6:10744459-10744782
>chr6:10745014-10745079
>chr6:10748241-10748573
>chr6:10750282-10750846
>chr6:10752446-10752807
>chr6:10752949-10753319
>chr6:10753985-10754242
>chr6:10755643-10755974
>chr6:10756183-10756223
>chr6:10757040-10757435
>chr6:10757705-10758010
>chr6:10758897-10759408
>chr6:10759603-10759680
>chr6:10759790-10759966
>chr6:10760029-10760143
>chr6:10760243-10761370
>chr6:10761453-10761535
>chr6:10761563-10761685
>chr6:10761765-10762638
>chr6:10763555-10763832
>chr6:10764805-10765123
>chr6:10765475-10765803
>chr6:10767513-10767851
>chr6:10768227-10768616
>chr6:10768922-10769240
>chr6:10769745-10769858
>chr6:10770746-10770780
>chr6:10772320-10772721
>chr6:10773658-10774004
>chr6:10774971-10775208
>chr6:10775776-10776090
>chr6:10776797-10777054
>chr6:10777099-10777419
>chr6:10777628-10777941
>chr6:10778134-10778194
>chr6:10778414-10778562
>chr6:10778839-10779160
>chr6:10779669-10779995
>chr6:10780447-10780796
>chr6:10781398-10781755
>chr6:10781918-10782262
>chr6:10782572-10782883
>chr6:10783707-10784054
>chr6:10785895-10787227
>chr6:10787539-10787888
>chr6:10788015-10788271
>chr6:10788340-10788924
>chr6:10789436-10789504
>chr6:10789563-10789974
>chr6:10790748-10791161
>chr6:10791257-10791572
>chr6:10792150-10792194
>chr6:10792596-10792709
>chr6:10794268-10794336
>chr6:10794704-10795030
>chr6:10795121-10795779
>chr6:10796450-10796851
>chr6:10797326-10797398
>chr6:10798070-10798422
>chr6:10798597-10799115
>chr6:10799443-10800457
>chr6:10800552-10800861
>chr6:10801117-10801316
>chr6:10802291-10802600
>chr6:10803278-10803698
>chr6:10804350-10804680
>chr6:10805047-10805096
>chr6:10805209-10805618
>chr6:10805669-10806038
>chr6:10806169-10806970
>chr6:10807239-10807645
>chr6:10807707-10808083
>chr6:10808501-10808622
>chr6:10809358-10809542
>chr6:10809768-10810142
>chr6:10810326-10810654
>chr6:10810952-10811338
>chr6:10811916-10812295
>chr6:10812445-10812543
>chr6:10812738-10813457
>chr6:10813969-10814352
>chr6:10814383-10814689
>chr6:10814736-10815062
>chr6:10815119-10815780
>chr6:10815890-10816347
>chr6:10816853-10816912
>chr6:10817032-10817112
>chr6:10817958-10818124
>chr6:10818327-10818624
>chr6:10818648-10818787
>chr6:10819347-10819653
>chr6:10819823-10820133
>chr6:10820935-10821570
>chr6:10821689-10822518
>chr6:10823521-10823837
>chr6:10826821-10827131
>chr6:10827687-10828018
>chr6:10828073-10828243
>chr6:10828438-10829079
>chr6:10829115-10829282
>chr6:10829419-10829595
>chr6:10829836-10830465
>chr6:10831390-10833057
>chr6:10833313-10833643
>chr6:10834776-10835567
>chr6:10839325-10839498
>chr6:10839525-10839649
>chr6:10839678-10840424
>chr6:10841204-10841254
>chr6:10842116-10842425
>chr6:10842709-10842744
>chr6:10843088-10843448
>chr6:10843941-10844703
>chr6:10844753-10845356
>chr6:10845505-10845721
>chr6:10846118-10846445
>chr6:10846838-10847155
>chr6:10847973-10848550
>chr6:10848631-10850145
>chr6:10850265-10850575
>chr6:10851530-10851873
>chr6:10852037-10852113
>chr6:10852839-10853132
>chr6:10853423-10854502
>chr6:10855182-10855478
>chr6:10855574-10855821
>chr6:10855901-10856513
>chr6:10856909-10856967
>chr6:10857308-10857667
>chr6:10857753-10857850
>chr6:10858099-10858776
>chr6:10859692-10860409
>chr6:10860454-10860831
>chr6:10860937-10861100
>chr6:10861145-10861386
>chr6:10861682-10861786
>chr6:10861822-10862409
>chr6:10863147-10863836
>chr6:10864002-10864261
>chr6:10864577-10864760
>chr6:10865429-10865464
>chr6:10865861-10868159
>chr6:10868779-10869148
>chr6:10869509-10869592
>chr6:10869691-10869888
>chr6:10870015-10870219
>chr6:10870311-10870969
>chr6:10871231-10871364
>chr6:10871835-10872270
>chr6:10872689-10873123
>chr6:10875281-10875323
>chr6:10876646-10877141
>chr6:10878281-10878620
>chr6:10879457-10879507
>chr6:10879967-10880331
>chr6:10881142-10881464
>chr6:10882255-10882566
>chr6:10883011-10883133
>chr6:10883175-10883486
>chr6:10883694-10883753
>chr6:10884208-10884621
>chr6:10886408-10886718
>chr6:10888054-10888427
>chr6:10888869-10889470
>chr6:10889575-10891121
>chr6:10891440-10891523
>chr6:10891604-10891686
>chr6:10892319-10892595
>chr6:10892933-10893302
>chr6:10894454-10894548
>chr6:10895296-10895782
>chr6:10895872-10896161
>chr6:10897418-10897734
>chr6:10898222-10898526
>chr6:10899238-10899637
>chr6:10900193-10900703
>chr6:10901602-10901715
>chr6:10903080-10903119
>chr6:10903167-10903828
>chr6:10904849-10905175
>chr6:10905238-10905612
>chr6:10906606-10906969
>chr6:10907010-10907366
>chr6:10907880-10908186
>chr6:10909101-10909420
>chr6:10911879-10912032
>chr6:10913153-10913200
>chr6:10913442-10919923
>chr6:10920186-10922133
>chr6:10922460-10922689
>chr6:10922797-10923010
>chr6:10923372-10923994
>chr6:10924419-10924472
>chr6:10924990-10925353
>chr6:10926768-10927078
>chr6:10927356-10928212
>chr6:10928239-10928474
>chr6:10928555-10928837
>chr6:10928944-10929220
>chr6:10929647-10929968
>chr6:10930893-10931182
>chr6:10931674-10931988
>chr6:10932750-10933055
>chr6:10933201-10933257
>chr6:10934377-10934705
>chr6:10935512-10935794
>chr6:10936005-10936074
>chr6:10936188-10936682
>chr6:10936722-10937061
>chr6:10937093-10937126
>chr6:10937196-10939514
>chr6:10939592-10939824
>chr6:10939865-10940280
>chr6:10940346-10940697
>chr6:10941009-10942306
>chr6:10943206-10943296
>chr6:10943952-10944008
>chr6:10944167-10944322
>chr6:10944503-10945055
>chr6:10945480-10945840
>chr6:10946047-10946315
>chr6:10947300-10947417
>chr6:10947927-10948528
>chr6:10948779-10949052
>chr6:10950718-10951042
>chr6:10951138-10951454
>chr6:10953620-10953688
>chr6:10956276-10957187
>chr6:10957508-10957820
>chr6:10958153-10958562
>chr6:10959159-10959917
>chr6:10960506-10960549
>chr6:10960776-10961175
>chr6:10961763-10961848
>chr6:10961932-10961975
>chr6:10962267-10962340
>chr6:10962734-10962812
>chr6:10962870-10962936
>chr6:10963967-10964259
>chr6:10964376-10964634
>chr6:10964812-10964877
>chr6:10965817-10966254
>chr6:10966892-10967106
>chr6:10969342-10969694
>chr6:10970397-10970433
>chr6:10971186-10971494
>chr6:10971635-10972019
>chr6:10972679-10972861
>chr6:10973245-10973556
>chr6:10974389-10974730
>chr6:10975014-10975423
>chr6:10976334-10976377
>chr6:10977111-10977773
>chr6:10978277-10978685
>chr6:10978994-10979346
>chr6:10984011-10987585
>chr6:10988286-10988593
>chr6:10989331-10989653
>chr6:10992490-10993122
>chr6:10993668-10994572
>chr6:10995190-10995286
>chr6:10995571-10995657
>chr6:10996418-10997021
>chr6:10997889-10998341
>chr6:10999320-10999752
>chr6:11000751-11000880
>chr6:11002317-11002355
>chr6:11003113-11003606
>chr6:11003792-11004103
>chr6:11004720-11004805
>chr6:11004868-11005214
>chr6:11007005-11007088
>chr6:11007241-11007662
>chr6:11009285-11009505
>chr6:11010018-11010326
>chr6:11011076-11011389
>chr6:11012725-11012798
>chr6:11014140-11014238
>chr6:11014279-11014628
>chr6:11014820-11014891
>chr6:11014928-11015206
>chr6:11016086-11016227
>chr6:11017847-11017921
>chr6:11018060-11018123
>chr6:11018233-11018283
>chr6:11018613-11018656
>chr6:11019179-11019418
>chr6:11019611-11020141
>chr6:11021020-11021070
>chr6:11022664-11022761
>chr6:11023454-11023505
>chr6:11026855-11027016
>chr6:11027046-11027127
>chr6:11028593-11028723
>chr6:11029088-11029206
>chr6:11030444-11030795
>chr6:11032718-11032830
>chr6:11034363-11035127
>chr6:11036922-11037260
>chr6:11037830-11037921
>chr6:11038305-11038529
>chr6:11039428-11039638
>chr6:11040053-11040138
>chr6:11040408-11040626
>chr6:11042022-11042346
>chr6:11042831-11042894
>chr6:11045148-11045438
>chr6:11047219-11047543
>chr6:11048544-11048594
>chr6:11048985-11050654
>chr6:11051200-11051289
>chr6:11051572-11051646
>chr6:11051830-11052184
>chr6:11052473-11052793
>chr6:11053041-11053245
>chr6:11053928-11053991
>chr6:11054091-11054554
>chr6:11055842-11056170
>chr6:11056495-11056546
>chr6:11056693-11056891
>chr6:11057263-11057935
>chr6:11058191-11058573
>chr6:11058966-11059984
>chr6:11060000-11060049
>chr6:11060247-11060401
>chr6:11060495-11061461
>chr6:11061564-11061614
>chr6:11061682-11061723
>chr6:11061835-11062170
>chr6:11062294-11062449
>chr6:11062564-11062718
>chr6:11062745-11062830
>chr6:11062906-11062963
>chr6:11063373-11063415
>chr6:11064076-11064688
>chr6:11065829-11066133
>chr6:11066307-11066361
>chr6:11066642-11066717
>chr6:11068809-11068859
>chr6:11069428-11069756
>chr6:11070194-11070321
>chr6:11070382-11070722
>chr6:11071284-11071656
>chr6:11072217-11073225
>chr6:11073330-11073391
>chr6:11074183-11074509
>chr6:11074656-11074944
>chr6:11075248-11075591
>chr6:11077858-11077909
>chr6:11078125-11078426
>chr6:11078628-11078855
>chr6:11079335-11079551
>chr6:11079680-11080327
>chr6:11080480-11080539
>chr6:11080646-11081787
>chr6:11081948-11082042
>chr6:11082408-11082484
>chr6:11083023-11083404
>chr6:11083926-11084002
>chr6:11084037-11084358
>chr6:11084774-11085135
>chr6:11085321-11085893
>chr6:11085991-11086116
>chr6:11086459-11086769
>chr6:11087032-11088572
>chr6:11089296-11089622
>chr6:11089763-11090488
>chr6:11090662-11091256
>chr6:11091417-11091798
>chr6:11092118-11092678
>chr6:11094437-11094484
>chr6:11095290-11095691
>chr6:11096120-11096395
>chr6:11096608-11097748
>chr6:11098428-11098733
>chr6:11099177-11099501
>chr6:11099575-11099643
>chr6:11100040-11100366
>chr6:11100666-11100752
>chr6:11101086-11101233
>chr6:11101710-11102090
>chr6:11102164-11102304
>chr6:11102927-11102998
>chr6:11103035-11103291
>chr6:11103362-11103589
>chr6:11103770-11103850
>chr6:11103938-11104013
>chr6:11109842-11109906
>chr6:11110339-11110390
>chr6:11111706-11113240
>chr6:11113335-11114950
>chr6:11115022-11115091
>chr6:11115190-11115426
>chr6:11115658-11116323
>chr6:11116434-11116481
>chr6:11116733-11117618
>chr6:11117762-11118164
>chr6:11118868-11118919
>chr6:11119240-11119286
>chr6:11119369-11119674
>chr6:11119726-11119788
>chr6:11120241-11120617
>chr6:11122909-11123046
>chr6:11123648-11125686
>chr6:11125714-11127329
>chr6:11127429-11128079
>chr6:11128260-11128451
>chr6:11128515-11128704
>chr6:11128795-11129171
>chr6:11129208-11129793
>chr6:11131426-11131548
>chr6:11131588-11131852
>chr6:11131983-11132215
>chr6:11132244-11132616
>chr6:11132663-11132960
>chr6:11134263-11134315
>chr6:11140724-11142099
>chr6:11142646-11143206
>chr6:11143522-11143618
>chr6:11145082-11145415
>chr6:11146465-11146593
>chr6:11146820-11146971
>chr6:11147051-11147444
>chr6:11147696-11147960
>chr6:11148295-11148630
>chr6:11148682-11148813
>chr6:11149044-11149383
>chr6:11149481-11149575
>chr6:11150285-11150610
>chr6:11151274-11151361
>chr6:11152119-11152157
>chr6:11154316-11154420
>chr6:11155276-11155631
>chr6:11156448-11156628
>chr6:11156998-11157077
>chr6:11157481-11157618
>chr6:11158955-11160114
>chr6:11160175-11160914
>chr6:11162779-11163973
>chr6:11164658-11164694
>chr6:11165298-11165351
>chr6:11165655-11165961
>chr6:11166225-11166526
>chr6:11167838-11167912
>chr6:11169487-11169796
>chr6:11170654-11172280
>chr6:11172960-11173024
>chr6:11173803-11174291
>chr6:11174794-11175643
>chr6:11175898-11175969
>chr6:11176501-11176849
>chr6:11178268-11178584
>chr6:11178819-11178981
>chr6:11179263-11179314
>chr6:11179365-11179543
>chr6:11180814-11180988
>chr6:11181119-11181357
>chr6:11181556-11182163
>chr6:11182499-11182631
>chr6:11185030-11185074
>chr6:11186609-11186922
>chr6:11188949-11189251
>chr6:11189685-11189728
>chr6:11191743-11192012
>chr6:11192270-11192353
>chr6:11192573-11193364
>chr6:11193850-11194160
>chr6:11195711-11196345
>chr6:11199372-11199556
>chr6:11199595-11199982
>chr6:11201635-11201779
>chr6:11204420-11204792
>chr6:11205618-11205931
>chr6:11206127-11206483
>chr6:11207329-11207391
>chr6:11207886-11208199
>chr6:11209041-11209115
>chr6:11210425-11210473
>chr6:11210708-11210845
>chr6:11215801-11215844
>chr6:11219162-11219245
>chr6:11221098-11221430
>chr6:11222979-11223177
>chr6:11225088-11225162
>chr6:11225469-11225833
>chr6:11226696-11226909
>chr6:11227418-11227489
>chr6:11228242-11228562
>chr6:11229353-11229418
>chr6:11230352-11230407
>chr6:11232878-11232941
>chr6:11234699-11235106
>chr6:11235153-11235300
>chr6:11235464-11235684
>chr6:11237537-11237656
>chr6:11238882-11239199
>chr6:11239707-11240069
>chr6:11243327-11243364
>chr6:11243891-11244342
>chr6:11247519-11247642
>chr6:11249146-11249223
>chr6:11249548-11249589
>chr6:11254005-11254651
>chr6:11255293-11255363
>chr6:11255812-11255919
>chr6:11256467-11256763
>chr6:11257404-11257443
>chr6:11258255-11258354
>chr6:11260856-11260903
>chr6:11262719-11262784
>chr6:11264839-11265033
>chr6:11265688-11266306
>chr6:11267721-11267811
>chr6:11268048-11268333
>chr6:11268420-11268776
>chr6:11269795-11270131
>chr6:11271012-11271346
>chr6:11274660-11275033
>chr6:11275082-11275589
>chr6:11276329-11276559
>chr6:11277916-11277967
>chr6:11280017-11280123
>chr6:11281505-11281672
>chr6:11281729-11282043
>chr6:11282774-11282820
>chr6:11283320-11283364
>chr6:11283402-11283455
>chr6:11284281-11284599
>chr6:11284764-11284889
>chr6:11285303-11285439
>chr6:11285709-11286015
>chr6:11286131-11286433
>chr6:11286633-11286887
>chr6:11287025-11287454
>chr6:11289429-11289834
>chr6:11291256-11291579
>chr6:11293488-11293703
>chr6:11293724-11295252
>chr6:11295317-11295374
>chr6:11295717-11295784
>chr6:11295898-11296238
>chr6:11296600-11297060
>chr6:11297779-11297817
>chr6:11297894-11298215
>chr6:11298277-11298361
>chr6:11298870-11304976
>chr6:11308348-11308674
>chr6:11309413-11309531
>chr6:11311160-11311332
>chr6:11311643-11311769
>chr6:11312610-11312720
>chr6:11313058-11313657
>chr6:11313830-11313882
>chr6:11314258-11314316
>chr6:11317144-11317449
>chr6:11317820-11317975
>chr6:11318160-11318388
>chr6:11319270-11319539
>chr6:11319600-11319896
>chr6:11319939-11320005
>chr6:11321054-11321273
>chr6:11321927-11322350
>chr6:11322525-11322648
>chr6:11323499-11323599
>chr6:11325066-11325582
>chr6:11325836-11326189
>chr6:11326719-11326776
>chr6:11327156-11327196
>chr6:11329806-11329859
>chr6:11330019-11330124
>chr6:11333022-11333159
>chr6:11334281-11334417
>chr6:11334521-11335853
>chr6:11336256-11336794
>chr6:11336845-11337382
>chr6:11337439-11337544
>chr6:11338033-11338324
>chr6:11338383-11338486
>chr6:11338635-11338992
>chr6:11340502-11340595
>chr6:11341574-11341664
>chr6:11341816-11341951
>chr6:11342143-11342294
>chr6:11342399-11342631
>chr6:11343107-11343470
>chr6:11343607-11343726
>chr6:11345117-11345190
>chr6:11346629-11346665
>chr6:11347216-11349939
>chr6:11351179-11351243
>chr6:11351412-11351477
>chr6:11351692-11351812
>chr6:11352605-11352691
>chr6:11352858-11352943
>chr6:11353253-11353326
>chr6:11353429-11353647
>chr6:11355586-11355633
>chr6:11355706-11356024
>chr6:11356530-11356580
>chr6:11357972-11358277
>chr6:11360412-11360818
>chr6:11361241-11361643
>chr6:11361971-11362229
>chr6:11363979-11364028
>chr6:11364084-11364134
>chr6:11365679-11366502
>chr6:11369006-11369110
>chr6:11369291-11369366
>chr6:11371102-11371285
>chr6:11371413-11371597
>chr6:11371787-11372792
>chr6:11373538-11373661
>chr6:11373828-11373885
>chr6:11373938-11374185
>chr6:11374892-11374967
>chr6:11375465-11376438
>chr6:11376487-11377665
>chr6:11377702-11378480
>chr6:11379298-11379644
>chr6:11380791-11380975
>chr6:11381483-11381558
>chr6:11382963-11383039
>chr6:11383371-11383474
>chr6:11383597-11383708
>chr6:11384747-11384804
>chr6:11387249-11387598
>chr6:11388017-11388113
>chr6:11388140-11388305
>chr6:11388358-11388461
>chr6:11388779-11389041
>chr6:11389461-11389507
>chr6:11390657-11391046
>chr6:11391104-11391562
>chr6:11392067-11392173
>chr6:11392234-11392374
>chr6:11392456-11392549
>chr6:11394838-11395229
>chr6:11395865-11396180
>chr6:11396448-11396619
>chr6:11397243-11397518
>chr6:11397833-11397897
>chr6:11398903-11401249
>chr6:11401831-11401975
>chr6:11402128-11402509
>chr6:11402546-11403128
>chr6:11404185-11404460
>chr6:11404678-11404754
>chr6:11406335-11406375
>chr6:11406504-11406640
>chr6:11406690-11406993
>chr6:11407246-11407304
>chr6:11407439-11407484
>chr6:11407529-11407562
>chr6:11408008-11408355
>chr6:11409065-11409135
>chr6:11410136-11410485
>chr6:11411336-11411657
>chr6:11412915-11413058
>chr6:11413649-11413787
>chr6:11413925-11414032
>chr6:11414169-11414227
>chr6:11414809-11415025
>chr6:11415644-11416011
>chr6:11416136-11416394
>chr6:11416506-11416883
>chr6:11417025-11417259
>chr6:11417282-11417480
>chr6:11417952-11418011
>chr6:11418224-11418295
>chr6:11419042-11419258
>chr6:11419952-11420001
>chr6:11420484-11420532
>chr6:11420776-11421116
>chr6:11421173-11421235
>chr6:11421309-11422515
>chr6:11424950-11425330
>chr6:11427163-11427544
>chr6:11428487-11428535
>chr6:11429948-11430082
>chr6:11430287-11430333
>chr6:11430551-11430664
>chr6:11430710-11430889
>chr6:11430966-11431027
>chr6:11431164-11431521
>chr6:11434394-11434742
>chr6:11435631-11435717
>chr6:11436400-11436484
>chr6:11437759-11437819
>chr6:11438891-11438947
>chr6:11439941-11440594
>chr6:11440742-11440964
>chr6:11441120-11444580
>chr6:11444616-11444719
>chr6:11444835-11445314
>chr6:11445494-11445669
>chr6:11446291-11446384
>chr6:11447253-11447398
>chr6:11447974-11448783
>chr6:11449669-11449889
>chr6:11450150-11450198
>chr6:11450529-11450653
>chr6:11451136-11451471
>chr6:11451732-11457960
>chr6:11458355-11458417
>chr6:11459369-11459421
>chr6:11459625-11459969
>chr6:11460807-11460857
>chr6:11461870-11461935
>chr6:11462123-11462434
>chr6:11463024-11463516
>chr6:11464171-11464647
>chr6:11464755-11465303
>chr6:11465937-11466230
>chr6:11466802-11467163
>chr6:11467937-11468128
>chr6:11468501-11468820
>chr6:11468962-11469108
>chr6:11469180-11469303
>chr6:11469382-11469646
>chr6:11470147-11470657
>chr6:11470768-11471078
>chr6:11472214-11472315
>chr6:11472741-11472995
>chr6:11474969-11475079
>chr6:11477585-11477677
>chr6:11478127-11478933
>chr6:11480503-11480596
>chr6:11481447-11481766
>chr6:11482019-11482399
>chr6:11484156-11484469
>chr6:11486603-11486899
>chr6:11487124-11487303
>chr6:11488037-11488336
>chr6:11489436-11489527
>chr6:11491048-11491879
>chr6:11493462-11493794
>chr6:11497393-11497440
>chr6:11497460-11497516
>chr6:11497800-11497882
>chr6:11498303-11498634
>chr6:11500743-11500947
>chr6:11500997-11501060
>chr6:11501188-11501926
>chr6:11502103-11503127
>chr6:11503190-11503329
>chr6:11503704-11504246
>chr6:11505210-11507044
>chr6:11507136-11507264
>chr6:11507329-11507494
>chr6:11508523-11508595
>chr6:11509450-11509656
>chr6:11510645-11510879
>chr6:11510998-11511060
>chr6:11511227-11511322
>chr6:11511419-11511732
>chr6:11512668-11512806
>chr6:11512863-11513806
>chr6:11516976-11517917
>chr6:11517988-11518404
>chr6:11519865-11520175
>chr6:11520364-11520541
>chr6:11520592-11521297
>chr6:11521451-11521779
>chr6:11522299-11522401
>chr6:11523806-11523914
>chr6:11524051-11524387
>chr6:11526248-11527966
>chr6:11528261-11530315
>chr6:11531996-11532128
>chr6:11532158-11532230
>chr6:11532278-11532406
>chr6:11532989-11533245
>chr6:11533809-11533891
>chr6:11534328-11534403
>chr6:11534590-11535246
>chr6:11535870-11535928
>chr6:11536277-11536326
>chr6:11537138-11537197
>chr6:11539872-11542197
>chr6:11542848-11542957
>chr6:11543068-11543328
>chr6:11543457-11543529
>chr6:11544184-11544413
>chr6:11545261-11545509
>chr6:11545556-11546988
>chr6:11547059-11547162
>chr6:11547505-11547539
>chr6:11548049-11549122
>chr6:11549370-11549688
>chr6:11550018-11550138
>chr6:11550181-11550482
>chr6:11550575-11550751
>chr6:11550860-11551016
>chr6:11551215-11551331
>chr6:11552602-11552675
>chr6:11552734-11552771
>chr6:11553279-11553399
>chr6:11555156-11555226
>chr6:11555798-11556192
>chr6:11557390-11557551
>chr6:11557798-11558056
>chr6:11558508-11558542
>chr6:11558882-11559520
>chr6:11559818-11559865
>chr6:11560106-11560573
>chr6:11561617-11561722
>chr6:11562216-11562291
>chr6:11562954-11563321
>chr6:11563390-11563456
>chr6:11563674-11564357
>chr6:11566478-11566708
>chr6:11566814-11567132
>chr6:11568085-11568183
>chr6:11569017-11569172
>chr6:11569383-11569437
>chr6:11570867-11570974
>chr6:11571185-11571333
>chr6:11572277-11572406
>chr6:11573035-11573096
>chr6:11574961-11575049
>chr6:11577991-11578064
>chr6:11579281-11579327
>chr6:11579988-11580363
>chr6:11582532-11582592
>chr6:11583660-11583869
>chr6:11584862-11585004
>chr6:11585217-11585333
>chr6:11586044-11586132
>chr6:11587005-11587331
>chr6:11587488-11588114
>chr6:11588699-11589025
>chr6:11590630-11590925
>chr6:11591025-11591767
>chr6:11592087-11592403
>chr6:11593495-11593818
>chr6:11594564-11594626
>chr6:11595644-11595826
>chr6:11596333-11596669
>chr6:11596811-11596857
>chr6:11597177-11597804
>chr6:11599662-11600009
>chr6:11600800-11600863
>chr6:11601336-11601416
>chr6:11601486-11601833
>chr6:11604798-11605017
>chr6:11608576-11608792
>chr6:11608903-11609022
>chr6:11611159-11612066
>chr6:11612625-11613039
>chr6:11616053-11616178
>chr6:11616689-11617864
>chr6:11618128-11618370
>chr6:11618459-11618589
>chr6:11618952-11619297
>chr6:11622660-11622946
>chr6:11623591-11625081
>chr6:11626227-11626655
>chr6:11627494-11627737
>chr6:11628899-11628936
>chr6:11629021-11629640
>chr6:11632073-11632154
>chr6:11633046-11633102
>chr6:11634759-11634837
>chr6:11635608-11636026
>chr6:11637025-11637120
>chr6:11637927-11638089
>chr6:11639162-11639199
>chr6:11640847-11640921
>chr6:11641736-11642414
>chr6:11644048-11644141
>chr6:11644263-11644386
>chr6:11644514-11644803
>chr6:11645905-11646262
>chr6:11646429-11646494
>chr6:11647934-11648635
>chr6:11648761-11649678
>chr6:11650285-11650362
>chr6:11651211-11651254
>chr6:11652071-11652821
>chr6:11653360-11653457
>chr6:11653960-11654335
>chr6:11655474-11655673
>chr6:11656451-11656517
>chr6:11656750-11656826
>chr6:11658776-11659082
>chr6:11660450-11660513
>chr6:11660772-11660882
>chr6:11660961-11663721
>chr6:11663888-11664706
>chr6:11664915-11665159
>chr6:11665665-11665729
>chr6:11665906-11665955
>chr6:11666723-11667048
>chr6:11668772-11669201
>chr6:11669518-11669676
>chr6:11670439-11670697
>chr6:11670883-11670932
>chr6:11671062-11671365
>chr6:11671581-11671674
>chr6:11671755-11671837
>chr6:11671872-11672327
>chr6:11672466-11672653
>chr6:11673888-11674241
>chr6:11674683-11674738
>chr6:11675572-11676078
>chr6:11676304-11676439
>chr6:11677813-11678365
>chr6:11679584-11679955
>chr6:11680427-11680902
>chr6:11681299-11681361
>chr6:11682512-11682639
>chr6:11684544-11684586
>chr6:11686382-11686740
>chr6:11687265-11687312
>chr6:11688050-11688154
>chr6:11689125-11689943
>chr6:11690230-11690289
>chr6:11690797-11691145
>chr6:11693070-11693460
>chr6:11694456-11694696
>chr6:11695385-11696273
>chr6:11696932-11697359
>chr6:11697575-11697609
>chr6:11697736-11697900
>chr6:11698460-11698552
>chr6:11698818-11698918
>chr6:11699005-11699047
>chr6:11699366-11699666
>chr6:11700025-11700099
>chr6:11700377-11700516
>chr6:11700651-11701030
>chr6:11702661-11702908
>chr6:11704103-11704827
>chr6:11705730-11706129
>chr6:11707736-11708059
>chr6:11709268-11709648
>chr6:11710012-11710242
>chr6:11710503-11710570
>chr6:11712484-11712565
>chr6:11714382-11714469
>chr6:11715609-11716014
>chr6:11716663-11717036
>chr6:11720474-11720699
>chr6:11721096-11721179
>chr6:11721894-11722091
>chr6:11722631-11722675
>chr6:11723769-11724094
>chr6:11724656-11724704
>chr6:11725217-11725593
>chr6:11725624-11726417
>chr6:11726549-11726755
>chr6:11726989-11727321
>chr6:11727877-11728012
>chr6:11730439-11730493
>chr6:11735926-11736308
>chr6:11738289-11738335
>chr6:11741343-11741399
>chr6:11741776-11741843
>chr6:11743965-11744405
>chr6:11745762-11746086
>chr6:11746436-11746562
>chr6:11748448-11748490
>chr6:11750834-11751169
>chr6:11756103-11756369
>chr6:11756456-11756591
>chr6:11757075-11757189
>chr6:11757559-11757985
>chr6:11758442-11758771
>chr6:11759651-11759785
>chr6:11764747-11764815
>chr6:11765318-11765495
>chr6:11767074-11767368
>chr6:11769462-11769504
>chr6:11769600-11769831
>chr6:11770432-11770502
>chr6:11770769-11770801
>chr6:11771652-11772009
>chr6:11773191-11773264
>chr6:11773713-11773780
>chr6:11774023-11774344
>chr6:11774465-11774506
>chr6:11778447-11778546
>chr6:11779974-11780314
>chr6:11780623-11781178
>chr6:11781257-11781590
>chr6:11781891-11782256
>chr6:11782541-11782587
>chr6:11782665-11782788
>chr6:11784044-11784520
>chr6:11784646-11785262
>chr6:11785291-11785465
>chr6:11786109-11786181
>chr6:11787379-11787448
>chr6:11787931-11787966
>chr6:11791283-11791617
>chr6:11791685-11791747
>chr6:11792043-11792163
>chr6:11792405-11792768
>chr6:11793340-11793746
>chr6:11794054-11794088
>chr6:11794515-11794977
>chr6:11796348-11796674
>chr6:11797349-11797431
>chr6:11797657-11797847
>chr6:11797909-11798081
>chr6:11798908-11799022
>chr6:11799353-11800606
>chr6:11800673-11801499
>chr6:11802838-11803213
>chr6:11804824-11805327
>chr6:11807695-11807825
>chr6:11807945-11808342
>chr6:11808631-11809746
>chr6:11809815-11809900
>chr6:11816233-11816345
>chr6:11816717-11817042
>chr6:11818976-11819290
>chr6:11820170-11820225
>chr6:11822740-11822897
>chr6:11824036-11824558
>chr6:11825441-11825601
>chr6:11826106-11827101
>chr6:11827404-11827510
>chr6:11827755-11827927
>chr6:11831058-11831223
>chr6:11831419-11831813
>chr6:11831909-11832079
>chr6:11832592-11832627
>chr6:11833188-11833506
>chr6:11833688-11834105
>chr6:11836477-11836769
>chr6:11836889-11843357
>chr6:11843567-11843630
>chr6:11845119-11845443
>chr6:11847050-11847433
>chr6:11848817-11848882
>chr6:11849212-11849254
>chr6:11853411-11853515
>chr6:11854468-11854640
>chr6:11855155-11855245
>chr6:11855616-11855744
>chr6:11856466-11856516
>chr6:11858446-11858977
>chr6:11859043-11859199
>chr6:11859398-11859434
>chr6:11860496-11860632
>chr6:11860754-11861062
>chr6:11861755-11862059
>chr6:11862697-11862842
>chr6:11863363-11864322
>chr6:11864506-11865223
>chr6:11866090-11866568
>chr6:11867192-11867388
>chr6:11867407-11867496
>chr6:11867757-11868087
>chr6:11869151-11869218
>chr6:11869314-11869635
>chr6:11871457-11871992
>chr6:11872097-11872164
>chr6:11873349-11873547
>chr6:11874192-11874372
>chr6:11876237-11876453
>chr6:11879290-11879370
>chr6:11880093-11880502
>chr6:11880577-11880684
>chr6:11881433-11881621
>chr6:11881661-11884245
>chr6:11884369-11884472
>chr6:11885714-11886146
>chr6:11886206-11886253
>chr6:11886695-11886753
>chr6:11886901-11887389
>chr6:11888396-11888717
>chr6:11889459-11889587
>chr6:11890091-11890147
>chr6:11890277-11890376
>chr6:11891814-11892648
>chr6:11892698-11893751
>chr6:11894646-11894760
>chr6:11894867-11896701
>chr6:11896768-11897455
>chr6:11897496-11898548
>chr6:11898619-11898859
>chr6:11898997-11900733
>chr6:11901491-11901720
>chr6:11901895-11902235
>chr6:11903211-11903529
>chr6:11903839-11903934
>chr6:11904762-11905899
>chr6:11906648-11907387
>chr6:11907745-11907829
>chr6:11909319-11909446
>chr6:11910518-11911088
>chr6:11911270-11911525
>chr6:11912384-11912715
>chr6:11914039-11914189
>chr6:11914254-11914505
>chr6:11915474-11915791
>chr6:11915939-11915988
>chr6:11916244-11916571
>chr6:11917424-11917797
>chr6:11917845-11917928
>chr6:11918443-11918490
>chr6:11919384-11919469
>chr6:11919527-11919732
>chr6:11920325-11920504
>chr6:11921580-11921642
>chr6:11922266-11922320
>chr6:11922529-11922624
>chr6:11922759-11922942
>chr6:11923145-11923201
>chr6:11924495-11924537
>chr6:11924753-11925110
>chr6:11925254-11925306
>chr6:11926228-11926962
>chr6:11927579-11927636
>chr6:11928551-11928676
>chr6:11928900-11929218
>chr6:11929424-11929541
>chr6:11929898-11930220
>chr6:11930539-11931152
>chr6:11932198-11932458
>chr6:11932631-11932693
>chr6:11932837-11934432
>chr6:11935527-11935602
>chr6:11935690-11936122
>chr6:11936582-11937109
>chr6:11938950-11939351
>chr6:11939661-11939735
>chr6:11940524-11941144
>chr6:11941317-11941769
>chr6:11942754-11942792
>chr6:11942876-11943159
>chr6:11944933-11945260
>chr6:11945416-11945546
>chr6:11945943-11946023
>chr6:11946558-11946655
>chr6:11946827-11946855
>chr6:11946906-11947025
>chr6:11947471-11947633
>chr6:11947718-11947868
>chr6:11947957-11948193
>chr6:11948295-11948543
>chr6:11948894-11948943
>chr6:11949689-11950000
>chr6:11950920-11951245
>chr6:11952040-11952134
>chr6:11952852-11953194
>chr6:11954078-11954119
>chr6:11954270-11954725
>chr6:11954895-11955067
>chr6:11955760-11955825
>chr6:11956596-11957352
>chr6:11957416-11957490
>chr6:11959652-11959726
>chr6:11960545-11960581
>chr6:11961261-11961327
>chr6:11961866-11961928
>chr6:11962189-11962502
>chr6:11963085-11963263
>chr6:11963317-11964807
>chr6:11964961-11965272
>chr6:11966844-11967342
>chr6:11967627-11967957
>chr6:11968648-11968721
>chr6:11969683-11970001
>chr6:11970574-11970862
>chr6:11971002-11971187
>chr6:11971505-11971951
>chr6:11972000-11972142
>chr6:11972854-11972917
>chr6:11975260-11975596
>chr6:11976135-11976252
>chr6:11977481-11977827
>chr6:11979780-11980584
>chr6:11981049-11981105
>chr6:11981593-11981829
>chr6:11984440-11984502
>chr6:11986076-11986310
>chr6:11986718-11987050
>chr6:11987215-11987721
>chr6:11989327-11989787
>chr6:11989958-11990293
>chr6:11991309-11991404
>chr6:11991472-11991562
>chr6:11991591-11991915
>chr6:11992447-11992605
>chr6:11992969-11993026
>chr6:11993504-11993781
>chr6:11993943-11994044
>chr6:11994347-11994576
>chr6:11995156-11996184
>chr6:11998706-11998997
>chr6:12000053-12000105
>chr6:12002440-12003198
>chr6:12003616-12003690
>chr6:12004481-12004894
>chr6:12005309-12005387
>chr6:12005922-12006230
>chr6:12007254-12007551
>chr6:12009111-12009196
>chr6:12009705-12009808
>chr6:12011266-12011331
>chr6:12012074-12012149
>chr6:12012212-12012280
>chr6:12012568-12012706
>chr6:12014310-12014480
>chr6:12015832-12015875
>chr6:12017215-12018226
>chr6:12018257-12018501
>chr6:12020870-12021192
>chr6:12021661-12021975
>chr6:12022123-12022494
>chr6:12025066-12025145
>chr6:12025762-12026060
>chr6:12026989-12027164
>chr6:12028671-12028825
>chr6:12028895-12029158
>chr6:12029421-12029638
>chr6:12030038-12030507
>chr6:12030549-12030913
>chr6:12032117-12032628
>chr6:12033064-12033296
>chr6:12033729-12033785
>chr6:12036131-12036182
>chr6:12036606-12036959
>chr6:12037683-12037766
>chr6:12037827-12038040
>chr6:12038268-12038325
>chr6:12038388-12038828
>chr6:12040609-12041450
>chr6:12041577-12042011
>chr6:12042066-12042517
>chr6:12042674-12042816
>chr6:12043353-12043671
>chr6:12044487-12044601
>chr6:12046464-12046794
>chr6:12046844-12047253
>chr6:12050294-12050613
>chr6:12050978-12051048
>chr6:12051447-12051627
>chr6:12052337-12052410
>chr6:12054362-12054505
>chr6:12055158-12055531
>chr6:12056615-12056662
>chr6:12056771-12057057
>chr6:12058525-12058562
>chr6:12058919-12059093
>chr6:12059186-12059473
>chr6:12059913-12059999
>chr6:12060000-12060016
>chr6:12062194-12062269
>chr6:12062415-12062479
>chr6:12062636-12062772
>chr6:12063048-12063497
>chr6:12065613-12065719
>chr6:12066865-12067040
>chr6:12068090-12068393
>chr6:12068938-12070532
>chr6:12071881-12071947
>chr6:12072313-12072401
>chr6:12072800-12072988
>chr6:12074704-12074896
>chr6:12076325-12076778
>chr6:12078612-12078749
>chr6:12078921-12078970
>chr6:12079661-12079706
>chr6:12079856-12080060
>chr6:12080479-12080588
>chr6:12081813-12081906
>chr6:12082289-12082357
>chr6:12084024-12084114
>chr6:12089836-12089882
>chr6:12092719-12092870
>chr6:12093206-12093332
>chr6:12093612-12093790
>chr6:12094025-12094199
>chr6:12094290-12094347
>chr6:12094486-12094764
>chr6:12095161-12095487
>chr6:12099149-12099498
>chr6:12099594-12099654
>chr6:12100717-12101036
>chr6:12101350-12101729
>chr6:12101875-12102051
>chr6:12102087-12102169
>chr6:12102265-12102331
>chr6:12102401-12102457
>chr6:12102899-12103034
>chr6:12104357-12104705
>chr6:12105658-12105778
>chr6:12105942-12106103
>chr6:12106275-12106327
>chr6:12106869-12106928
>chr6:12107141-12110962
>chr6:12111095-12111495
>chr6:12111915-12112041
>chr6:12112092-12112419
>chr6:12113917-12114005
>chr6:12117508-12117658
>chr6:12126802-12127163
>chr6:12128924-12129273
>chr6:12130396-12130546
>chr6:12131765-12131879
>chr6:12133693-12133989
>chr6:12134015-12134256
>chr6:12135363-12135428
>chr6:12137812-12137894
>chr6:12138523-12138631
>chr6:12139358-12145525
>chr6:12146152-12146470
>chr6:12151682-12152215
>chr6:12152962-12153119
>chr6:12153859-12154093
>chr6:12154564-12154889
>chr6:12154932-12155075
>chr6:12155252-12155345
>chr6:12155469-12156860
>chr6:12157039-12157242
>chr6:12157629-12157683
>chr6:12159182-12159242
>chr6:12159339-12159387
>chr6:12160587-12160653
>chr6:12162816-12162854
>chr6:12166297-12166352
>chr6:12167474-12168627
>chr6:12168774-12169270
>chr6:12169858-12170137
>chr6:12171198-12171360
>chr6:12174240-12174331
>chr6:12174474-12174570
>chr6:12175248-12175357
>chr6:12176222-12176552
>chr6:12176679-12177346
>chr6:12177872-12177931
>chr6:12178304-12178502
>chr6:12181064-12181574
>chr6:12182215-12182348
>chr6:12183854-12184085
>chr6:12185770-12185827
>chr6:12185923-12186488
>chr6:12186723-12186763
>chr6:12186906-12187003
>chr6:12187192-12187962
>chr6:12188429-12188477
>chr6:12188634-12188677
>chr6:12188848-12188921
>chr6:12189180-12189491
>chr6:12189688-12189991
>chr6:12190255-12190293
>chr6:12191127-12191169
>chr6:12191301-12191672
>chr6:12191859-12191966
>chr6:12192267-12192906
>chr6:12192954-12193211
>chr6:12193274-12193375
>chr6:12193512-12193627
>chr6:12194122-12194249
>chr6:12194513-12194832
>chr6:12196873-12196968
>chr6:12197250-12197596
>chr6:12197880-12197961
>chr6:12198457-12198489
>chr6:12198780-12198922
>chr6:12199280-12199652
>chr6:12200077-12200541
>chr6:12201195-12201519
>chr6:12201991-12202439
>chr6:12203779-12204125
>chr6:12204318-12204421
>chr6:12204673-12204735
>chr6:12205170-12205496
>chr6:12205671-12205765
>chr6:12206008-12206714
>chr6:12207618-12207931
>chr6:12208588-12208846
>chr6:12209187-12209857
>chr6:12209967-12210125
>chr6:12211109-12211601
>chr6:12212207-12212471
>chr6:12212763-12213097
>chr6:12213544-12213867
>chr6:12214559-12214929
>chr6:12215005-12215310
>chr6:12215516-12215566
>chr6:12215676-12215963
>chr6:12216493-12216599
>chr6:12218532-12218588
>chr6:12218960-12219368
>chr6:12219445-12219549
>chr6:12219842-12219892
>chr6:12220000-12220657
>chr6:12221347-12221384
>chr6:12221526-12221829
>chr6:12225527-12225897
>chr6:12226543-12227162
>chr6:12227970-12228277
>chr6:12229444-12229515
>chr6:12230274-12230590
>chr6:12231062-12231110
>chr6:12231922-12232277
>chr6:12235684-12235883
>chr6:12236304-12236568
>chr6:12236617-12236699
>chr6:12236802-12237298
>chr6:12237890-12238201
>chr6:12239607-12239951
>chr6:12240873-12240937
>chr6:12241135-12241443
>chr6:12242460-12242575
>chr6:12243011-12243422
>chr6:12243453-12243506
>chr6:12244103-12244376
>chr6:12244802-12244835
>chr6:12246974-12247087
>chr6:12247480-12247832
>chr6:12248268-12248385
>chr6:12251689-12251730
>chr6:12252882-12252936
>chr6:12253497-12253611
>chr6:12254826-12254993
>chr6:12256064-12256384
>chr6:12258159-12258482
>chr6:12258939-12259039
>chr6:12259346-12259428
>chr6:12262589-12262881
>chr6:12264507-12264732
>chr6:12265283-12265455
>chr6:12266587-12266666
>chr6:12267000-12269023
>chr6:12269122-12270712
>chr6:12270800-12270940
>chr6:12270992-12271065
>chr6:12271133-12271547
>chr6:12271670-12271826
>chr6:12271864-12272060
>chr6:12272398-12272771
>chr6:12274901-12275042
>chr6:12275571-12275631
>chr6:12275845-12276198
>chr6:12276900-12276964
>chr6:12277439-12277530
>chr6:12278592-12278894
>chr6:12280616-12281027
>chr6:12282543-12282631
>chr6:12284303-12284810
>chr6:12285581-12285909
>chr6:12286013-12286105
>chr6:12286827-12287233
>chr6:12287540-12287602
>chr6:12287626-12287775
>chr6:12288515-12288593
>chr6:12291211-12291245
>chr6:12299519-12299838
>chr6:12301463-12302119
>chr6:12302816-12302919
>chr6:12303221-12303352
>chr6:12303439-12303801
>chr6:12304889-12304977
>chr6:12307116-12307170
>chr6:12307892-12308192
>chr6:12308412-12308519
>chr6:12309056-12309421
>chr6:12309614-12309945
>chr6:12310285-12310468
>chr6:12311470-12311533
>chr6:12311609-12311945
>chr6:12312172-12312672
>chr6:12312743-12312818
>chr6:12313103-12313154
>chr6:12313718-12313800
>chr6:12313900-12313974
>chr6:12314507-12314562
>chr6:12315104-12315192
>chr6:12315440-12315562
>chr6:12315625-12315942
>chr6:12315995-12316095
>chr6:12316367-12316559
>chr6:12316805-12317291
>chr6:12317583-12318376
>chr6:12318444-12318523
>chr6:12319685-12319765
>chr6:12319907-12319961
>chr6:12320296-12320557
>chr6:12321225-12321528
>chr6:12321655-12321980
>chr6:12322283-12322470
>chr6:12323770-12324085
>chr6:12326094-12326130
>chr6:12326199-12326436
>chr6:12326541-12326650
>chr6:12327161-12327512
>chr6:12327697-12327877
>chr6:12329328-12329617
>chr6:12329967-12330293
>chr6:12332071-12332138
>chr6:12332769-12333026
>chr6:12333482-12333616
>chr6:12333703-12334091
>chr6:12336893-12337323
>chr6:12337417-12337751
>chr6:12338245-12338589
>chr6:12339351-12339394
>chr6:12340840-12340905
>chr6:12341159-12341226
>chr6:12341634-12341682
>chr6:12342010-12342095
>chr6:12344846-12345122
>chr6:12345557-12345731
>chr6:12346036-12346082
>chr6:12346388-12346514
>chr6:12346579-12346806
>chr6:12347039-12347367
>chr6:12347516-12347842
>chr6:12348004-12348536
>chr6:12350261-12353900
>chr6:12354471-12354555
>chr6:12356838-12356984
>chr6:12357766-12358323
>chr6:12359729-12360023
>chr6:12361397-12361486
>chr6:12361537-12361574
>chr6:12362586-12362845
>chr6:12363261-12363654
>chr6:12364490-12364794
>chr6:12364843-12364969
>chr6:12365001-12365170
>chr6:12365922-12366246
>chr6:12366336-12366416
>chr6:12366816-12366860
>chr6:12367711-12367796
>chr6:12370845-12370986
>chr6:12374129-12375311
>chr6:12375663-12375717
>chr6:12376103-12376196
>chr6:12376441-12376491
>chr6:12377598-12377719
>chr6:12377882-12378153
>chr6:12378820-12379106
>chr6:12379631-12379803
>chr6:12379894-12380052
>chr6:12380135-12380552
>chr6:12385333-12385427
>chr6:12385483-12385667
>chr6:12385898-12386203
>chr6:12386749-12386796
>chr6:12388441-12388608
>chr6:12388788-12388982
>chr6:12389132-12389220
>chr6:12389589-12389638
>chr6:12394933-12394976
>chr6:12396307-12396365
>chr6:12396857-12397184
>chr6:12397249-12398466
>chr6:12398526-12398564
>chr6:12399072-12400938
>chr6:12402519-12402907
>chr6:12403639-12403773
>chr6:12404518-12404580
>chr6:12404996-12405073
>chr6:12405498-12405587
>chr6:12405726-12405938
>chr6:12405980-12406097
>chr6:12406440-12406487
>chr6:12406652-12406786
>chr6:12408294-12408579
>chr6:12409274-12409381
>chr6:12409989-12410050
>chr6:12410289-12410435
>chr6:12410623-12410677
>chr6:12411986-12412167
>chr6:12412573-12413061
>chr6:12413657-12413743
>chr6:12414049-12414543
>chr6:12414564-12414880
>chr6:12415646-12415757
>chr6:12417092-12417664
>chr6:12417732-12417820
>chr6:12418125-12418174
>chr6:12419406-12419444
>chr6:12421476-12421599
>chr6:12422089-12422181
>chr6:12422265-12422341
>chr6:12427858-12427964
>chr6:12428474-12428883
>chr6:12429150-12429199
>chr6:12429794-12429836
>chr6:12430394-12430491
>chr6:12430883-12431002
>chr6:12432495-12432627
>chr6:12433137-12433797
>chr6:12433914-12434037
>chr6:12434246-12434641
>chr6:12437851-12437964
>chr6:12438060-12438162
>chr6:12439969-12440006
>chr6:12440136-12440173
>chr6:12441649-12441704
>chr6:12442008-12442333
>chr6:12442468-12442513
>chr6:12444621-12444933
>chr6:12446389-12446456
>chr6:12447385-12447441
>chr6:12448031-12448417
>chr6:12448459-12448763
>chr6:12449196-12449235
>chr6:12449584-12449905
>chr6:12451291-12451653
>chr6:12452109-12452473
>chr6:12452546-12452901
>chr6:12453519-12454583
>chr6:12454706-12455264
>chr6:12455741-12455800
>chr6:12456128-12456447
>chr6:12456608-12456641
>chr6:12456846-12456899
>chr6:12456997-12457151
>chr6:12458618-12458702
>chr6:12460822-12461107
>chr6:12461150-12461889
>chr6:12462322-12462366
>chr6:12462471-12462640
>chr6:12462781-12463197
>chr6:12465320-12465370
>chr6:12465683-12465907
>chr6:12467109-12467201
>chr6:12467425-12467749
>chr6:12468803-12470150
>chr6:12470226-12470471
>chr6:12472549-12472605
>chr6:12473100-12473416
>chr6:12474654-12474932
>chr6:12475121-12475397
>chr6:12475780-12476103
>chr6:12476265-12476745
>chr6:12477241-12477383
>chr6:12477705-12477765
>chr6:12477940-12478012
>chr6:12478408-12478938
>chr6:12480062-12480392
>chr6:12480532-12480580
>chr6:12481444-12481616
>chr6:12484144-12484192
>chr6:12486373-12486448
>chr6:12488702-12488947
>chr6:12492107-12492433
>chr6:12492709-12492812
>chr6:12492909-12493213
>chr6:12493696-12493835
>chr6:12493876-12493994
>chr6:12494139-12494248
>chr6:12495045-12496249
>chr6:12496295-12497521
>chr6:12497578-12500791
>chr6:12500920-12501005
>chr6:12501243-12502912
>chr6:12503122-12503229
>chr6:12503532-12503847
>chr6:12508045-12508135
>chr6:12508601-12509110
>chr6:12509736-12510330
>chr6:12510791-12511091
>chr6:12511148-12512028
>chr6:12512118-12512688
>chr6:12513960-12514031
>chr6:12514073-12514778
>chr6:12515372-12515713
>chr6:12516049-12516114
>chr6:12517197-12518320
>chr6:12518670-12519146
>chr6:12519691-12519804
>chr6:12520156-12520329
>chr6:12521381-12521851
>chr6:12521907-12524749
>chr6:12524899-12524935
>chr6:12525046-12525100
>chr6:12525645-12526813
>chr6:12527127-12527185
>chr6:12527493-12527584
>chr6:12527773-12528162
>chr6:12530964-12531716
>chr6:12532401-12532958
>chr6:12537975-12538623
>chr6:12540464-12540510
>chr6:12541907-12541948
>chr6:12542146-12543425
>chr6:12544724-12544799
>chr6:12545679-12545781
>chr6:12548059-12548378
>chr6:12548482-12548598
>chr6:12549185-12555376
>chr6:12556121-12556577
>chr6:12557486-12557618
>chr6:12558288-12558350
>chr6:12558778-12558864
>chr6:12559055-12559136
>chr6:12559226-12560092
>chr6:12560195-12560309
>chr6:12560425-12567236
>chr6:12569148-12569588
>chr6:12569932-12570025
>chr6:12570364-12570441
>chr6:12571125-12571544
>chr6:12572409-12572438
>chr6:12572895-12572955
>chr6:12574392-12574444
>chr6:12576136-12576356
>chr6:12577217-12577302
>chr6:12577448-12577525
>chr6:12577936-12578005
>chr6:12579596-12579899
>chr6:12580693-12581001
>chr6:12581800-12581882
>chr6:12583234-12583538
>chr6:12583795-12584103
>chr6:12584410-12584570
>chr6:12586800-12587916
>chr6:12588410-12588531
>chr6:12588659-12588933
>chr6:12589218-12589413
>chr6:12589596-12589905
>chr6:12590047-12590092
>chr6:12590877-12590961
>chr6:12591155-12591787
>chr6:12592113-12592455
>chr6:12593368-12593422
>chr6:12593593-12593670
>chr6:12594047-12594201
>chr6:12594382-12594422
>chr6:12594459-12594656
>chr6:12594695-12594775
>chr6:12594924-12595000
>chr6:12597064-12597163
>chr6:12597814-12597904
>chr6:12600100-12600416
>chr6:12603172-12603262
>chr6:12604252-12604332
>chr6:12604413-12604465
>chr6:12605029-12605157
>chr6:12605525-12605608
>chr6:12607900-12608210
>chr6:12610369-12610424
>chr6:12610564-12610961
>chr6:12612385-12612586
>chr6:12612641-12612718
>chr6:12612786-12612932
>chr6:12614782-12615180
>chr6:12616182-12616511
>chr6:12617063-12617436
>chr6:12617756-12618184
>chr6:12619072-12619135
>chr6:12619191-12619345
>chr6:12620513-12620862
>chr6:12620932-12620976
>chr6:12621365-12622123
>chr6:12623417-12623488
>chr6:12623708-12623796
>chr6:12623907-12624014
>chr6:12624084-12624978
>chr6:12625020-12625397
>chr6:12625467-12626001
>chr6:12626107-12626216
>chr6:12627247-12627296
>chr6:12628562-12628793
>chr6:12628949-12629377
>chr6:12629865-12629950
>chr6:12630052-12630415
>chr6:12631191-12631881
>chr6:12632292-12632469
>chr6:12632885-12635458
>chr6:12635788-12635867
>chr6:12636748-12636816
>chr6:12637180-12637293
>chr6:12639050-12639225
>chr6:12639473-12639694
>chr6:12639918-12639979
>chr6:12640159-12640432
>chr6:12640550-12641024
>chr6:12641248-12641559
>chr6:12641630-12642315
>chr6:12642629-12644631
>chr6:12645581-12645992
>chr6:12646884-12647090
>chr6:12647642-12647978
>chr6:12649496-12649558
>chr6:12651020-12651609
>chr6:12651775-12651966
>chr6:12652850-12653082
>chr6:12653139-12653442
>chr6:12654172-12654480
>chr6:12654991-12655069
>chr6:12655968-12656091
>chr6:12656376-12656431
>chr6:12657843-12657920
>chr6:12658626-12658801
>chr6:12659178-12659533
>chr6:12659826-12660137
>chr6:12660919-12661234
>chr6:12662032-12662118
>chr6:12662572-12662891
>chr6:12663073-12663120
>chr6:12663421-12664283
>chr6:12665688-12665729
>chr6:12667153-12673037
>chr6:12674408-12674889
>chr6:12675062-12675128
>chr6:12676689-12677078
>chr6:12677110-12677518
>chr6:12678786-12679112
>chr6:12679401-12679495
>chr6:12679904-12680279
>chr6:12680793-12681026
>chr6:12682116-12682591
>chr6:12683555-12683700
>chr6:12683830-12684264
>chr6:12684414-12684824
>chr6:12684908-12685569
>chr6:12686638-12686853
>chr6:12687254-12687551
>chr6:12687876-12688252
>chr6:12688306-12688441
>chr6:12691791-12691991
>chr6:12695617-12695691
>chr6:12696503-12696583
>chr6:12696621-12696906
>chr6:12697278-12697813
>chr6:12697925-12698306
>chr6:12698659-12699019
>chr6:12699450-12699802
>chr6:12702628-12702771
>chr6:12703808-12706162
>chr6:12706292-12706969
>chr6:12707079-12707148
>chr6:12707288-12707640
>chr6:12708371-12708424
>chr6:12710757-12710922
>chr6:12711722-12711795
>chr6:12713572-12713714
>chr6:12714994-12715315
>chr6:12720941-12721024
>chr6:12721097-12721400
>chr6:12721434-12721512
>chr6:12723339-12723769
>chr6:12723808-12723841
>chr6:12724044-12724369
>chr6:12725866-12725939
>chr6:12726999-12727064
>chr6:12727493-12727644
>chr6:12728024-12728342
>chr6:12728554-12728671
>chr6:12728725-12728805
>chr6:12730594-12731342
>chr6:12732325-12732693
>chr6:12734939-12735045
>chr6:12736662-12736732
>chr6:12736798-12737201
>chr6:12737249-12737368
>chr6:12737548-12737895
>chr6:12738577-12738897
>chr6:12739023-12739058
>chr6:12739540-12739801
>chr6:12740194-12740271
>chr6:12740488-12740538
>chr6:12740614-12740695
>chr6:12741167-12741232
>chr6:12741291-12741442
>chr6:12741880-12742800
>chr6:12742867-12744491
>chr6:12744562-12744724
>chr6:12744908-12745154
>chr6:12746132-12746542
>chr6:12747297-12747677
>chr6:12749325-12749643
>chr6:12749800-12749849
>chr6:12750224-12750265
>chr6:12750389-12750586
>chr6:12753933-12754271
>chr6:12754689-12754926
>chr6:12757788-12758465
>chr6:12758828-12759150
>chr6:12759859-12760073
>chr6:12760517-12760561
>chr6:12760640-12760957
>chr6:12762190-12762250
>chr6:12762925-12763263
>chr6:12763860-12763948
>chr6:12766636-12766667
>chr6:12768099-12768424
>chr6:12768583-12769381
>chr6:12772344-12772390
>chr6:12774337-12774723
>chr6:12775868-12775955
>chr6:12777217-12777388
>chr6:12777440-12777939
>chr6:12779049-12779393
>chr6:12780128-12780177
>chr6:12780894-12780967
>chr6:12782016-12782165
>chr6:12783933-12785145
>chr6:12787868-12788161
>chr6:12788523-12788638
>chr6:12789718-12789960
>chr6:12790187-12790246
>chr6:12790353-12790492
>chr6:12790600-12790633
>chr6:12792164-12792498
>chr6:12795034-12795181
>chr6:12796882-12797063
>chr6:12798159-12798262
>chr6:12799992-12800036
>chr6:12800613-12801031
>chr6:12802053-12802169
>chr6:12803671-12803716
>chr6:12803759-12803976
>chr6:12804482-12804841
>chr6:12805545-12805915
>chr6:12806477-12806552
>chr6:12808604-12808638
>chr6:12808720-12809193
>chr6:12809871-12809932
>chr6:12810285-12810403
>chr6:12811487-12811626
>chr6:12812005-12812355
>chr6:12813055-12813102
>chr6:12813817-12813939
>chr6:12817814-12818123
>chr6:12820157-12820483
>chr6:12820545-12820605
>chr6:12821183-12821458
>chr6:12823951-12824485
>chr6:12824888-12825307
>chr6:12825876-12825940
>chr6:12828835-12829145
>chr6:12829632-12830176
>chr6:12830571-12830982
>chr6:12831984-12832103
>chr6:12833249-12833566
>chr6:12836574-12836730
>chr6:12836894-12837126
>chr6:12837276-12837523
>chr6:12837842-12838073
>chr6:12838917-12839039
>chr6:12841129-12841238
>chr6:12842444-12842921
>chr6:12844102-12844449
>chr6:12844696-12844787
>chr6:12845418-12845456
>chr6:12846056-12846100
>chr6:12846784-12847150
>chr6:12847250-12847314
>chr6:12850569-12850949
>chr6:12851808-12852165
>chr6:12852571-12852609
>chr6:12853500-12853888
>chr6:12854557-12855832
>chr6:12856194-12856600
>chr6:12857329-12857619
>chr6:12857675-12857727
>chr6:12858507-12858849
>chr6:12859980-12860833
>chr6:12863160-12863328
>chr6:12863424-12863507
>chr6:12864401-12864712
>chr6:12866375-12866452
>chr6:12867973-12868274
>chr6:12868606-12868672
>chr6:12872018-12872085
>chr6:12872428-12872527
>chr6:12872836-12873300
>chr6:12873946-12874110
>chr6:12875021-12875074
>chr6:12876363-12876462
>chr6:12876698-12876871
>chr6:12877139-12877175
>chr6:12879981-12880151
>chr6:12880209-12880574
>chr6:12880988-12881030
>chr6:12882604-12882663
>chr6:12883126-12883517
>chr6:12883524-12883666
>chr6:12883887-12884178
>chr6:12884388-12884852
>chr6:12885807-12886136
>chr6:12886441-12886523
>chr6:12886997-12887069
>chr6:12887721-12888172
>chr6:12888298-12888543
>chr6:12888985-12889287
>chr6:12889606-12889820
>chr6:12889972-12890313
>chr6:12891873-12891916
>chr6:12894319-12894623
>chr6:12894964-12895072
>chr6:12895163-12895509
>chr6:12897685-12898063
>chr6:12900035-12900091
>chr6:12900429-12900708
>chr6:12901394-12901853
>chr6:12901940-12901999
>chr6:12902137-12902468
>chr6:12904259-12904562
>chr6:12910742-12910840
>chr6:12911966-12912310
>chr6:12912663-12912997
>chr6:12913944-12914385
>chr6:12915191-12915571
>chr6:12916562-12916635
>chr6:12917460-12917802
>chr6:12918966-12919483
>chr6:12920052-12920166
>chr6:12921449-12921869
>chr6:12924183-12924246
>chr6:12924469-12924835
>chr6:12926913-12927047
>chr6:12927378-12927621
>chr6:12928561-12928647
>chr6:12928980-12929043
>chr6:12930060-12930345
>chr6:12930763-12931034
>chr6:12931989-12932054
>chr6:12932700-12932813
>chr6:12932922-12933247
>chr6:12933952-12934144
>chr6:12934329-12934429
>chr6:12934548-12934878
>chr6:12934988-12935094
>chr6:12935219-12935552
>chr6:12937307-12937467
>chr6:12937792-12938121
>chr6:12938520-12938731
>chr6:12938819-12939024
>chr6:12942141-12942301
>chr6:12942516-12942683
>chr6:12942959-12943323
>chr6:12943447-12943513
>chr6:12944434-12944495
>chr6:12944744-12945067
>chr6:12945636-12946005
>chr6:12946798-12947098
>chr6:12947909-12947989
>chr6:12948791-12948841
>chr6:12948965-12949327
>chr6:12950024-12950099
>chr6:12950171-12950252
>chr6:12951474-12951530
>chr6:12952088-12952159
>chr6:12952206-12952903
>chr6:12953036-12953371
>chr6:12953649-12953734
>chr6:12954100-12954153
>chr6:12954906-12955522
>chr6:12958868-12959269
>chr6:12960110-12960173
>chr6:12961695-12961790
>chr6:12961823-12962386
>chr6:12962975-12963036
>chr6:12965014-12965309
>chr6:12966336-12966392
>chr6:12968439-12968491
>chr6:12968848-12968989
>chr6:12969464-12969602
>chr6:12969648-12970001
>chr6:12970487-12970792
>chr6:12971763-12971817
>chr6:12972211-12972289
>chr6:12972370-12972579
>chr6:12972620-12972952
>chr6:12973021-12973144
>chr6:12973856-12974232
>chr6:12975561-12975877
>chr6:12976546-12976654
>chr6:12976759-12977427
>chr6:12980208-12980272
>chr6:12982394-12982684
>chr6:12983519-12984260
>chr6:12985499-12985601
>chr6:12985792-12986133
>chr6:12986990-12987114
>chr6:12988630-12988678
>chr6:12989611-12990137
>chr6:12990523-12990558
>chr6:12990720-12990837
>chr6:12990938-12991160
>chr6:12992119-12992173
>chr6:12992845-12993257
>chr6:12994500-12994659
>chr6:12995617-12995679
>chr6:12995991-12996043
>chr6:12996846-12998010
>chr6:12998032-12998069
>chr6:12998314-12998646
>chr6:12999312-12999642
>chr6:13000271-13000706
>chr6:13003359-13004737
>chr6:13004884-13005045
>chr6:13005167-13005298
>chr6:13007983-13008041
>chr6:13008589-13008658
>chr6:13008873-13009296
>chr6:13009846-13009905
>chr6:13010131-13010435
>chr6:13011255-13011343
>chr6:13012910-13013081
>chr6:13016481-13016571
>chr6:13016897-13017219
>chr6:13017725-13017820
>chr6:13018861-13019280
>chr6:13021080-13021120
>chr6:13021174-13021461
>chr6:13022732-13023054
>chr6:13023767-13024091
>chr6:13025024-13025318
>chr6:13025667-13025737
>chr6:13026902-13026953
>chr6:13027671-13027988
>chr6:13028643-13028714
>chr6:13029665-13029754
>chr6:13029803-13029838
>chr6:13029965-13030102
>chr6:13030378-13030433
>chr6:13030880-13031065
>chr6:13032622-13032903
>chr6:13034007-13034389
>chr6:13038094-13038197
>chr6:13043126-13043460
>chr6:13043523-13043568
>chr6:13044077-13044141
>chr6:13047095-13047408
>chr6:13048497-13048833
>chr6:13049729-13049783
>chr6:13054182-13054250
>chr6:13054394-13054573
>chr6:13054650-13054789
>chr6:13056115-13056392
>chr6:13056671-13056831
>chr6:13056995-13057315
>chr6:13058711-13058802
>chr6:13059125-13059202
>chr6:13059273-13059573
>chr6:13060000-13060092
>chr6:13060900-13061290
>chr6:13063493-13063858
>chr6:13063942-13063979
>chr6:13064385-13065020
>chr6:13067238-13067339
>chr6:13068030-13068348
>chr6:13069828-13069881
>chr6:13070489-13070521
>chr6:13071141-13071443
>chr6:13072359-13072418
>chr6:13072679-13072740
>chr6:13073323-13073644
>chr6:13073852-13074186
>chr6:13075257-13075309
>chr6:13076913-13077134
>chr6:13078149-13078372
>chr6:13081552-13081857
>chr6:13082466-13084692
>chr6:13085065-13085192
>chr6:13085297-13085498
>chr6:13085744-13085801
>chr6:13085870-13086036
>chr6:13086303-13086361
>chr6:13086644-13087211
>chr6:13087534-13087954
>chr6:13088193-13088277
>chr6:13090034-13090349
>chr6:13090391-13090641
>chr6:13090859-13091302
>chr6:13091463-13092355
>chr6:13092500-13092661
>chr6:13093217-13093273
>chr6:13093866-13094597
>chr6:13095057-13095177
>chr6:13095292-13095328
>chr6:13096527-13096626
>chr6:13100211-13100273
>chr6:13100977-13101182
>chr6:13101295-13101431
>chr6:13103797-13104110
>chr6:13104490-13104587
>chr6:13105103-13105542
>chr6:13105611-13105993
>chr6:13106074-13106277
>chr6:13106406-13106776
>chr6:13106907-13107504
>chr6:13107644-13107783
>chr6:13107975-13108134
>chr6:13108836-13108955
>chr6:13109663-13109755
>chr6:13109827-13109916
>chr6:13110109-13110215
>chr6:13111802-13113234
>chr6:13114771-13114836
>chr6:13116673-13116745
>chr6:13118470-13118790
>chr6:13118896-13118946
>chr6:13120201-13120334
>chr6:13120695-13120733
>chr6:13121269-13121404
>chr6:13122613-13122689
>chr6:13124620-13124838
>chr6:13125468-13125955
>chr6:13126712-13126789
>chr6:13126890-13126988
>chr6:13127229-13127694
>chr6:13127791-13128216
>chr6:13128255-13131641
>chr6:13132550-13132724
>chr6:13132758-13134825
>chr6:13135658-13135925
>chr6:13136225-13136562
>chr6:13136619-13137055
>chr6:13137216-13137336
>chr6:13138262-13138411
>chr6:13139211-13139296
>chr6:13140114-13140778
>chr6:13141666-13141771
>chr6:13142134-13142841
>chr6:13143009-13143454
>chr6:13143508-13143608
>chr6:13143761-13143870
>chr6:13144320-13144785
>chr6:13145457-13145887
>chr6:13148055-13148260
>chr6:13149715-13149906
>chr6:13150055-13150392
>chr6:13151829-13151921
>chr6:13152043-13152346
>chr6:13153963-13154013
>chr6:13154152-13154489
>chr6:13154801-13154864
>chr6:13155068-13155239
>chr6:13155290-13155320
>chr6:13155585-13155912
>chr6:13157870-13158170
>chr6:13159653-13159961
>chr6:13160982-13161400
>chr6:13162067-13162443
>chr6:13162960-13163292
>chr6:13166111-13166163
>chr6:13166250-13166368
>chr6:13166619-13166663
>chr6:13168288-13168337
>chr6:13171101-13171192
>chr6:13171764-13172069
>chr6:13173181-13173288
>chr6:13173713-13173988
>chr6:13174859-13175148
>chr6:13175735-13175807
>chr6:13177056-13177494
>chr6:13178521-13178574
>chr6:13178899-13179270
>chr6:13179444-13179497
>chr6:13179615-13179804
>chr6:13181854-13182267
>chr6:13183614-13183659
>chr6:13185029-13185149
>chr6:13186732-13187192
>chr6:13189387-13189732
>chr6:13189836-13189912
>chr6:13190053-13190500
>chr6:13191717-13191805
>chr6:13193348-13193671
>chr6:13194112-13194445
>chr6:13194606-13194823
>chr6:13195453-13195785
>chr6:13196396-13196710
>chr6:13197429-13197468
>chr6:13197524-13197707
>chr6:13198515-13198817
>chr6:13199104-13199414
>chr6:13200213-13200451
>chr6:13200684-13200988
>chr6:13201887-13201993
>chr6:13202021-13202083
>chr6:13202464-13202773
>chr6:13203348-13203485
>chr6:13204985-13205221
>chr6:13205288-13205372
>chr6:13206142-13206196
>chr6:13206442-13206662
>chr6:13206734-13206789
>chr6:13206960-13207099
>chr6:13208023-13208190
>chr6:13208954-13208992
>chr6:13209992-13210318
>chr6:13211098-13211342
>chr6:13211939-13212251
>chr6:13213086-13213153
>chr6:13213574-13213659
>chr6:13213756-13213900
>chr6:13214071-13214209
>chr6:13218555-13218943
>chr6:13221416-13221460
>chr6:13221739-13222073
>chr6:13222611-13222865
>chr6:13222945-13223067
>chr6:13223302-13223350
>chr6:13223803-13223893
>chr6:13224089-13224132
>chr6:13226724-13227036
>chr6:13227378-13227521
>chr6:13228006-13228047
>chr6:13229136-13229389
>chr6:13230261-13230598
>chr6:13230729-13231500
>chr6:13231858-13231982
>chr6:13232103-13232170
>chr6:13233418-13233759
>chr6:13235368-13235444
>chr6:13236425-13236784
>chr6:13237044-13237372
>chr6:13237655-13237934
>chr6:13238991-13239082
>chr6:13240366-13240751
>chr6:13241330-13241491
>chr6:13241544-13241606
>chr6:13241740-13242067
>chr6:13243603-13245888
>chr6:13247319-13247653
>chr6:13247718-13247869
>chr6:13249124-13249441
>chr6:13249512-13249823
>chr6:13250016-13250193
>chr6:13251809-13252450
>chr6:13253937-13254265
>chr6:13254602-13254644
>chr6:13254956-13255133
>chr6:13255187-13256073
>chr6:13256143-13257458
>chr6:13258070-13258374
>chr6:13260952-13260996
>chr6:13261207-13261293
>chr6:13261463-13261586
>chr6:13264346-13264708
>chr6:13264762-13265067
>chr6:13266480-13267026
>chr6:13267979-13268288
>chr6:13269523-13269954
>chr6:13270005-13270241
>chr6:13270748-13271385
>chr6:13271508-13271709
>chr6:13272581-13272649
>chr6:13273890-13273931
>chr6:13275192-13275265
>chr6:13276483-13276815
>chr6:13277671-13277953
>chr6:13278673-13278980
>chr6:13280241-13280298
>chr6:13280730-13280797
>chr6:13281268-13281582
>chr6:13283116-13283171
>chr6:13283252-13283302
>chr6:13284233-13284598
>chr6:13286217-13286265
>chr6:13289937-13289985
>chr6:13290433-13290477
>chr6:13290702-13291347
>chr6:13291596-13291698
>chr6:13291844-13292284
>chr6:13292508-13292544
>chr6:13292723-13292795
>chr6:13293180-13293828
>chr6:13294533-13294603
>chr6:13295390-13295455
>chr6:13297219-13297598
>chr6:13298713-13298846
>chr6:13300715-13300777
>chr6:13300836-13300926
>chr6:13303995-13304101
>chr6:13306212-13306331
>chr6:13308781-13308824
>chr6:13309372-13309445
>chr6:13309858-13310167
>chr6:13310250-13310660
>chr6:13311893-13312029
>chr6:13312100-13312162
>chr6:13312345-13312706
>chr6:13312910-13313161
>chr6:13313456-13313514
>chr6:13313939-13314233
>chr6:13314808-13314922
>chr6:13315140-13315850
>chr6:13317897-13318026
>chr6:13318078-13318267
>chr6:13318922-13319014
>chr6:13319124-13319508
>chr6:13319708-13319787
>chr6:13320434-13320734
>chr6:13321937-13322385
>chr6:13323067-13323447
>chr6:13323852-13323948
>chr6:13324110-13324434
>chr6:13325374-13325730
>chr6:13326189-13326486
>chr6:13326906-13327009
>chr6:13327303-13327350
>chr6:13328500-13328537
>chr6:13329885-13330286
>chr6:13331245-13331555
>chr6:13331683-13331724
>chr6:13333692-13334573
>chr6:13334690-13334851
>chr6:13335430-13335745
>chr6:13335789-13336130
>chr6:13336216-13336538
>chr6:13336909-13337241
>chr6:13337518-13337834
>chr6:13338276-13338328
>chr6:13338620-13338955
>chr6:13340109-13340153
>chr6:13343244-13343624
>chr6:13343782-13344135
>chr6:13344859-13345186
>chr6:13346048-13346128
>chr6:13347623-13347945
>chr6:13348598-13348936
>chr6:13349132-13349624
>chr6:13349800-13349882
>chr6:13351776-13352506
>chr6:13352537-13353099
>chr6:13353274-13353513
>chr6:13353577-13353615
>chr6:13353840-13353914
>chr6:13354727-13354828
>chr6:13357041-13357345
>chr6:13358104-13358163
>chr6:13358395-13358435
>chr6:13359638-13359983
>chr6:13360042-13360103
>chr6:13360936-13361001
>chr6:13362173-13362499
>chr6:13363209-13363313
>chr6:13365725-13366779
>chr6:13366983-13367137
>chr6:13368686-13368787
>chr6:13368955-13369062
>chr6:13369432-13369684
>chr6:13369943-13369998
>chr6:13374016-13375187
>chr6:13377263-13377298
>chr6:13377371-13377529
>chr6:13378888-13378927
>chr6:13380570-13380639
>chr6:13381281-13381368
>chr6:13381895-13381967
>chr6:13382242-13383207
>chr6:13383947-13384310
>chr6:13386053-13386189
>chr6:13387277-13389780
>chr6:13390248-13390868
>chr6:13391256-13391553
>chr6:13391720-13391783
>chr6:13392076-13392541
>chr6:13392769-13393419
>chr6:13393756-13394084
>chr6:13394160-13394285
>chr6:13394430-13395112
>chr6:13396159-13396209
>chr6:13396522-13396637
>chr6:13396717-13396927
>chr6:13397136-13397352
>chr6:13398140-13398236
>chr6:13398992-13399636
>chr6:13401391-13401449
>chr6:13401530-13401680
>chr6:13402051-13402243
>chr6:13402484-13404068
>chr6:13405149-13405211
>chr6:13405322-13405425
>chr6:13405451-13405490
>chr6:13406349-13406381
>chr6:13406956-13407036
>chr6:13408797-13409425
>chr6:13409634-13409966
>chr6:13410321-13410685
>chr6:13410783-13410850
>chr6:13411285-13411603
>chr6:13412138-13412471
>chr6:13414651-13414737
>chr6:13415943-13416350
>chr6:13417173-13417433
>chr6:13421002-13421530
>chr6:13422055-13422158
>chr6:13423834-13424164
>chr6:13424335-13424372
>chr6:13424896-13425262
>chr6:13425761-13426009
>chr6:13426933-13426984
>chr6:13427369-13427697
>chr6:13429767-13429893
>chr6:13430157-13430483
>chr6:13430738-13430845
>chr6:13431277-13431329
>chr6:13432190-13432510
>chr6:13433110-13433576
>chr6:13434232-13434657
>chr6:13436192-13436281
>chr6:13437349-13437556
>chr6:13437837-13437991
>chr6:13438676-13438720
>chr6:13439526-13439686
>chr6:13440188-13440491
>chr6:13440767-13440830
>chr6:13441067-13441135
>chr6:13441583-13442059
>chr6:13442187-13444478
>chr6:13444585-13444824
>chr6:13447226-13447897
>chr6:13449020-13449308
>chr6:13449507-13449888
>chr6:13452402-13452577
>chr6:13453686-13453819
>chr6:13453899-13454054
>chr6:13454201-13454335
>chr6:13455104-13455156
>chr6:13456105-13456507
>chr6:13458085-13458402
>chr6:13458557-13458630
>chr6:13458959-13459060
>chr6:13459133-13461093
>chr6:13464590-13464723
>chr6:13464816-13464963
>chr6:13465112-13465488
>chr6:13467337-13467372
>chr6:13468019-13468086
>chr6:13471776-13472390
>chr6:13472509-13472550
>chr6:13473002-13473059
>chr6:13474093-13474436
>chr6:13475098-13475223
>chr6:13475261-13476253
>chr6:13476350-13476641
>chr6:13477164-13477448
>chr6:13477778-13478421
>chr6:13479117-13479221
>chr6:13480446-13480789
>chr6:13481495-13481657
>chr6:13481928-13482376
>chr6:13482424-13482979
>chr6:13483834-13483885
>chr6:13486225-13486268
>chr6:13487691-13487801
>chr6:13488706-13488790
>chr6:13489363-13489417
>chr6:13489789-13490023
>chr6:13490315-13490376
>chr6:13490632-13490745
>chr6:13491932-13492262
>chr6:13492469-13492566
>chr6:13492602-13492699
>chr6:13493288-13493417
>chr6:13494408-13494813
>chr6:13496661-13496752
>chr6:13497419-13497644
>chr6:13497749-13498257
>chr6:13498347-13498409
>chr6:13498605-13499001
>chr6:13499549-13499905
>chr6:13500484-13501468
>chr6:13502128-13502515
>chr6:13502598-13502867
>chr6:13503025-13503345
>chr6:13503523-13503584
>chr6:13503745-13503825
>chr6:13504286-13504495
>chr6:13504569-13504723
>chr6:13504927-13504974
>chr6:13505791-13506116
>chr6:13506236-13506551
>chr6:13506817-13506855
>chr6:13507014-13507372
>chr6:13508657-13508714
>chr6:13509886-13509949
>chr6:13510144-13510385
>chr6:13510415-13511771
>chr6:13512326-13512483
>chr6:13512779-13513148
>chr6:13513547-13513596
>chr6:13513651-13513810
>chr6:13514714-13514856
>chr6:13514912-13515071
>chr6:13515624-13515720
>chr6:13517808-13518793
>chr6:13519680-13519723
>chr6:13519857-13520635
>chr6:13520881-13521210
>chr6:13521268-13521736
>chr6:13522166-13522267
>chr6:13522491-13522611
>chr6:13523042-13523439
>chr6:13523537-13523586
>chr6:13525161-13525497
>chr6:13525905-13526199
>chr6:13527407-13527701
>chr6:13527892-13528680
>chr6:13528751-13528813
>chr6:13529859-13530535
>chr6:13531571-13532131
>chr6:13532240-13532338
>chr6:13532424-13532492
>chr6:13532768-13532853
>chr6:13533269-13533321
>chr6:13533486-13533575
>chr6:13533623-13533710
>chr6:13533988-13534281
>chr6:13535619-13536001
>chr6:13537897-13538069
>chr6:13538563-13538633
>chr6:13538745-13538883
>chr6:13539167-13540678
>chr6:13540755-13540857
>chr6:13541095-13542555
>chr6:13542983-13543015
>chr6:13543145-13543426
>chr6:13543545-13543914
>chr6:13544213-13544636
>chr6:13544695-13546062
>chr6:13546660-13547297
>chr6:13547707-13548465
>chr6:13548887-13549451
>chr6:13550024-13550398
>chr6:13551280-13551361
>chr6:13551906-13551975
>chr6:13552407-13552783
>chr6:13553161-13553476
>chr6:13554616-13554718
>chr6:13556328-13556986
>chr6:13557220-13557279
>chr6:13558331-13558624
>chr6:13560135-13560283
>chr6:13560407-13560468
>chr6:13561188-13561572
>chr6:13562636-13562964
>chr6:13564610-13565025
>chr6:13565304-13565507
>chr6:13565550-13565868
>chr6:13566853-13566882
>chr6:13567124-13567195
>chr6:13567690-13567739
>chr6:13568105-13568190
>chr6:13568331-13568409
>chr6:13570133-13571188
>chr6:13571951-13571994
>chr6:13573212-13573267
>chr6:13573378-13573448
>chr6:13575220-13575280
>chr6:13575512-13578752
>chr6:13579275-13579317
>chr6:13580040-13580088
>chr6:13580538-13581045
>chr6:13581472-13581692
>chr6:13582440-13582582
>chr6:13582906-13583211
>chr6:13583254-13583622
>chr6:13583714-13583753
>chr6:13584344-13584647
>chr6:13585015-13585111
>chr6:13585197-13586735
>chr6:13588913-13589003
>chr6:13589151-13589435
>chr6:13589650-13589730
>chr6:13590262-13590318
>chr6:13590500-13590863
>chr6:13592177-13592245
>chr6:13592480-13592635
>chr6:13592839-13593228
>chr6:13594828-13594899
>chr6:13595231-13595355
>chr6:13595661-13596044
>chr6:13596184-13596256
>chr6:13596478-13596789
>chr6:13597521-13597876
>chr6:13598520-13598856
>chr6:13599162-13599295
>chr6:13599400-13599523
>chr6:13599627-13599809
>chr6:13600482-13600518
>chr6:13602039-13604166
>chr6:13605162-13605384
>chr6:13605937-13606027
>chr6:13606153-13606288
>chr6:13606616-13606986
>chr6:13607177-13607211
>chr6:13607766-13608067
>chr6:13608255-13608715
>chr6:13608793-13609149
>chr6:13609990-13610277
>chr6:13610994-13611061
>chr6:13611183-13611419
>chr6:13612328-13612642
>chr6:13612989-13613262
>chr6:13615954-13616126
>chr6:13618198-13618901
>chr6:13619831-13620186
>chr6:13622021-13622055
>chr6:13627321-13627669
>chr6:13627892-13627984
>chr6:13628204-13628267
>chr6:13628931-13629007
>chr6:13629073-13629279
>chr6:13629765-13629953
>chr6:13630627-13630722
>chr6:13630813-13631189
>chr6:13631366-13631464
>chr6:13632109-13632172
>chr6:13632921-13633594
>chr6:13634887-13634934
>chr6:13638141-13638261
>chr6:13638539-13638639
>chr6:13638841-13638888
>chr6:13639199-13639541
>chr6:13639820-13639949
>chr6:13640278-13640894
>chr6:13641058-13641193
>chr6:13642162-13642206
>chr6:13642361-13642419
>chr6:13645897-13645960
>chr6:13646078-13646460
>chr6:13647189-13647267
>chr6:13647920-13648511
>chr6:13648814-13648905
>chr6:13649949-13650051
>chr6:13650133-13650267
>chr6:13650772-13650957
>chr6:13651363-13651706
>chr6:13653594-13653751
>chr6:13653932-13654035
>chr6:13654342-13654451
>chr6:13654982-13655035
>chr6:13655169-13655506
>chr6:13657364-13657486
>chr6:13658319-13658730
>chr6:13658954-13658989
>chr6:13659235-13659304
>chr6:13660225-13660549
>chr6:13660609-13660728
>chr6:13661572-13661647
>chr6:13662118-13662191
>chr6:13662439-13662837
>chr6:13662980-13663151
>chr6:13664092-13664251
>chr6:13664462-13664935
>chr6:13665015-13665187
>chr6:13665257-13665481
>chr6:13666477-13666785
>chr6:13667490-13667668
>chr6:13667766-13668382
>chr6:13668446-13669540
>chr6:13669572-13669611
>chr6:13669630-13671329
>chr6:13671392-13671530
>chr6:13671554-13671730
>chr6:13671837-13671933
>chr6:13672167-13672283
>chr6:13672433-13672500
>chr6:13672658-13672691
>chr6:13672910-13673078
>chr6:13673132-13674737
>chr6:13674791-13674978
>chr6:13675314-13675527
>chr6:13675583-13676042
>chr6:13676456-13676927
>chr6:13676996-13677071
>chr6:13677154-13677191
>chr6:13677257-13677439
>chr6:13677824-13678169
>chr6:13678350-13678407
>chr6:13680451-13680790
>chr6:13681156-13681275
>chr6:13681400-13681474
>chr6:13681575-13681674
>chr6:13681844-13682240
>chr6:13682465-13682732
>chr6:13683454-13683496
>chr6:13685405-13685979
>chr6:13686050-13686711
>chr6:13687335-13687502
>chr6:13687939-13688009
>chr6:13688603-13688643
>chr6:13688852-13689192
>chr6:13689255-13689577
>chr6:13689970-13690035
>chr6:13690880-13691190
>chr6:13691631-13691935
>chr6:13692248-13692875
>chr6:13693305-13693616
>chr6:13693759-13694236
>chr6:13694391-13694437
>chr6:13694571-13694718
>chr6:13694837-13694929
>chr6:13699284-13699946
>chr6:13701087-13701133
>chr6:13701481-13701803
>chr6:13702125-13702468
>chr6:13703025-13703174
>chr6:13704340-13704645
>chr6:13705010-13705455
>chr6:13705530-13705900
>chr6:13706072-13707162
>chr6:13707202-13707317
>chr6:13708136-13708398
>chr6:13711226-13711325
>chr6:13711446-13711502
>chr6:13713088-13713410
>chr6:13715325-13715513
>chr6:13715713-13715804
>chr6:13715925-13716064
>chr6:13716600-13717062
>chr6:13717224-13717653
>chr6:13717898-13717955
>chr6:13718083-13718253
>chr6:13718332-13718471
>chr6:13718678-13718713
>chr6:13718886-13719228
>chr6:13719753-13720575
>chr6:13720765-13720867
>chr6:13721153-13721451
>chr6:13721710-13721782
>chr6:13721869-13722196
>chr6:13722687-13722996
>chr6:13723168-13723594
>chr6:13724535-13724871
>chr6:13725970-13727342
>chr6:13727636-13727764
>chr6:13727805-13727988
>chr6:13728476-13728658
>chr6:13728785-13728893
>chr6:13729005-13729082
>chr6:13729228-13729962
>chr6:13730390-13730727
>chr6:13731544-13731828
>chr6:13732641-13732947
>chr6:13734515-13734572
>chr6:13734671-13735136
>chr6:13735369-13735780
>chr6:13736260-13736590
>chr6:13737064-13737109
>chr6:13737214-13737258
>chr6:13737567-13737793
>chr6:13738358-13739085
>chr6:13739403-13740789
>chr6:13740984-13741357
>chr6:13741444-13741877
>chr6:13742061-13742357
>chr6:13742711-13743955
>chr6:13744109-13744147
>chr6:13744190-13744355
>chr6:13744708-13745043
>chr6:13745091-13745567
>chr6:13745907-13746204
>chr6:13746458-13746769
>chr6:13747270-13747311
>chr6:13747488-13747754
>chr6:13748009-13748335
>chr6:13748645-13748679
>chr6:13748902-13749684
>chr6:13749724-13749970
>chr6:13750076-13750785
>chr6:13750838-13750915
>chr6:13751686-13752009
>chr6:13752070-13752165
>chr6:13752234-13752602
>chr6:13752648-13752967
>chr6:13753791-13754156
>chr6:13755892-13756479
>chr6:13756844-13757752
>chr6:13757952-13758712
>chr6:13758821-13758891
>chr6:13759364-13759418
>chr6:13759682-13759773
>chr6:13761978-13762440
>chr6:13763177-13763258
>chr6:13764381-13765097
>chr6:13765300-13765644
>chr6:13765860-13766131
>chr6:13766682-13767019
>chr6:13767269-13767299
>chr6:13767997-13768443
>chr6:13768619-13768944
>chr6:13769124-13769291
>chr6:13770033-13770266
>chr6:13770368-13770701
>chr6:13770992-13771130
>chr6:13771242-13771573
>chr6:13771929-13772242
>chr6:13772278-13773328
>chr6:13773619-13773876
>chr6:13774304-13774650
>chr6:13774732-13776005
>chr6:13776120-13776752
>chr6:13777079-13777806
>chr6:13777914-13777948
>chr6:13778408-13778450
>chr6:13778635-13778971
>chr6:13779061-13779117
>chr6:13779320-13780129
>chr6:13780229-13780280
>chr6:13780405-13782240
>chr6:13783121-13783449
>chr6:13784238-13784897
>chr6:13785159-13785301
>chr6:13785772-13786470
>chr6:13787547-13787601
>chr6:13787852-13788184
>chr6:13789112-13789421
>chr6:13790456-13790761
>chr6:13791029-13791250
>chr6:13791694-13791784
>chr6:13792160-13792234
>chr6:13793001-13793194
>chr6:13793255-13793775
>chr6:13794103-13794240
>chr6:13794645-13794778
>chr6:13795109-13795190
>chr6:13795702-13795910
>chr6:13796223-13796728
>chr6:13797408-13798468
>chr6:13799168-13799497
>chr6:13799632-13799693
>chr6:13799820-13800149
>chr6:13800887-13800953
>chr6:13801514-13801907
>chr6:13802777-13802838
>chr6:13803043-13803377
>chr6:13803720-13804360
>chr6:13804471-13804820
>chr6:13805171-13805295
>chr6:13805950-13806291
>chr6:13806630-13806861
>chr6:13807381-13807541
>chr6:13807625-13808037
>chr6:13808067-13808807
>chr6:13808950-13809359
>chr6:13809624-13810242
>chr6:13812992-13813237
>chr6:13815353-13815484
>chr6:13815794-13815851
>chr6:13815930-13816380
>chr6:13816438-13816518
>chr6:13816754-13816944
>chr6:13817169-13817786
>chr6:13818890-13818969
>chr6:13819367-13819846
>chr6:13819890-13819939
>chr6:13820616-13820896
>chr6:13821506-13821719
>chr6:13821845-13823382
>chr6:13824537-13824848
>chr6:13825425-13825632
>chr6:13825941-13826249
>chr6:13826718-13827031
>chr6:13827210-13827351
>chr6:13827773-13828102
>chr6:13828827-13829905
>chr6:13831076-13831533
>chr6:13832057-13832186
>chr6:13832283-13832578
>chr6:13834112-13834587
>chr6:13835198-13835657
>chr6:13837139-13837439
>chr6:13837516-13838279
>chr6:13838325-13838371
>chr6:13839479-13839677
>chr6:13840178-13840493
>chr6:13840539-13840571
>chr6:13841009-13841338
>chr6:13842321-13842351
>chr6:13842496-13842579
>chr6:13843078-13843497
>chr6:13843666-13843944
>chr6:13844023-13844223
>chr6:13844752-13845082
>chr6:13845262-13845571
>chr6:13845709-13845821
>chr6:13845886-13846818
>chr6:13847195-13847322
>chr6:13847687-13847903
>chr6:13848906-13849039
>chr6:13849336-13850004
>chr6:13850415-13851118
>chr6:13851741-13852472
>chr6:13853082-13853366
>chr6:13853752-13853829
>chr6:13854177-13854675
>chr6:13854891-13855284
>chr6:13855337-13855689
>chr6:13856722-13857522
>chr6:13858667-13858753
>chr6:13859215-13859262
>chr6:13859743-13860411
>chr6:13860540-13861084
>chr6:13861555-13861644
>chr6:13861707-13861931
>chr6:13862869-13863243
>chr6:13863852-13863895
>chr6:13864101-13864197
>chr6:13864615-13865083
>chr6:13865255-13865290
>chr6:13866782-13867029
>chr6:13867560-13867862
>chr6:13868535-13868572
>chr6:13868955-13869078
>chr6:13869146-13869233
>chr6:13869624-13870013
>chr6:13870783-13872500
>chr6:13872953-13873436
>chr6:13874660-13875139
>chr6:13875166-13875593
>chr6:13875955-13876047
>chr6:13876087-13876192
>chr6:13876240-13876402
>chr6:13876539-13877557
>chr6:13878352-13878801
>chr6:13878892-13883780
>chr6:13884498-13884545
>chr6:13885145-13885532
>chr6:13885957-13886324
>chr6:13886768-13887271
>chr6:13887335-13887727
>chr6:13888397-13888704
>chr6:13889173-13890329
>chr6:13891980-13892041
>chr6:13892877-13893550
>chr6:13893768-13893965
>chr6:13893991-13894055
>chr6:13894963-13896014
>chr6:13896361-13897080
>chr6:13897328-13897363
>chr6:13898528-13898563
>chr6:13899339-13899682
>chr6:13899972-13900534
>chr6:13900941-13901275
>chr6:13902013-13902126
>chr6:13902176-13902804
>chr6:13904480-13904759
>chr6:13905297-13905346
>chr6:13905779-13905948
>chr6:13906101-13906200
>chr6:13906248-13906658
>chr6:13906758-13906815
>chr6:13907864-13908026
>chr6:13908098-13908196
>chr6:13910146-13910449
>chr6:13910600-13911384
>chr6:13912349-13912713
>chr6:13913478-13913506
>chr6:13916500-13916657
>chr6:13917443-13917740
>chr6:13918595-13918730
>chr6:13921508-13921973
>chr6:13922264-13922495
>chr6:13923347-13923452
>chr6:13924356-13924426
>chr6:13928499-13928649
>chr6:13929579-13929679
>chr6:13930016-13930339
>chr6:13930704-13930752
>chr6:13931744-13932244
>chr6:13933171-13934221
>chr6:13934668-13934791
>chr6:13935834-13936294
>chr6:13937569-13937655
>chr6:13937842-13938373
>chr6:13938459-13938721
>chr6:13938823-13939190
>chr6:13939248-13939385
>chr6:13939423-13939843
>chr6:13940043-13940130
>chr6:13940576-13940721
>chr6:13941371-13941454
>chr6:13941586-13941775
>chr6:13941974-13942126
>chr6:13942309-13942643
>chr6:13943174-13943425
>chr6:13944484-13944541
>chr6:13945808-13945952
>chr6:13946114-13946541
>chr6:13946644-13947575
>chr6:13947644-13947693
>chr6:13947794-13948165
>chr6:13948234-13948979
>chr6:13949021-13949105
>chr6:13949794-13950038
>chr6:13950330-13951340
>chr6:13951551-13951699
>chr6:13951935-13952134
>chr6:13952316-13952399
>chr6:13952647-13952790
>chr6:13953178-13953229
>chr6:13953987-13954168
>chr6:13954442-13954618
>chr6:13954692-13954831
>chr6:13955075-13955140
>chr6:13955741-13956236
>chr6:13956301-13956633
>chr6:13958141-13958413
>chr6:13958851-13959018
>chr6:13959093-13959199
>chr6:13960218-13960294
>chr6:13960349-13960524
>chr6:13960637-13960713
>chr6:13963744-13963775
>chr6:13965345-13965445
>chr6:13965613-13965829
>chr6:13965863-13965991
>chr6:13966478-13967118
>chr6:13967687-13967866
>chr6:13968038-13968180
>chr6:13968758-13968825
>chr6:13969016-13969288
>chr6:13969995-13970705
>chr6:13971117-13973794
>chr6:13975299-13975411
>chr6:13980195-13980256
>chr6:13981200-13981257
>chr6:13981762-13982523
>chr6:13982773-13982827
>chr6:13985011-13985368
>chr6:13985666-13986066
>chr6:13988016-13988148
>chr6:13991249-13991556
>chr6:13992008-13992112
>chr6:13992221-13992718
>chr6:13992893-13993445
>chr6:13993604-13993775
>chr6:13994077-13994637
>chr6:13994894-13994924
>chr6:13995426-13995832
>chr6:13996007-13996706
>chr6:13997183-13997559
>chr6:13998428-13998858
>chr6:13999174-13999245
>chr6:13999293-13999796
>chr6:14000760-14000894
>chr6:14002245-14002630
>chr6:14002726-14003201
>chr6:14003545-14003696
>chr6:14004138-14004206
>chr6:14006057-14006381
>chr6:14007182-14007475
>chr6:14007517-14007861
>chr6:14008056-14008121
>chr6:14008943-14008991
>chr6:14011067-14011361
>chr6:14011567-14012208
>chr6:14012256-14012546
>chr6:14013382-14013514
>chr6:14013575-14013622
>chr6:14014038-14014365
>chr6:14015020-14015456
>chr6:14015604-14015661
>chr6:14017806-14018813
>chr6:14019344-14019409
>chr6:14019436-14019501
>chr6:14020123-14020159
>chr6:14020200-14020266
>chr6:14020320-14020476
>chr6:14021685-14022066
>chr6:14022831-14023274
>chr6:14023454-14023747
>chr6:14023772-14023809
>chr6:14024089-14024201
>chr6:14027227-14027404
>chr6:14027971-14028038
>chr6:14029365-14029942
>chr6:14030592-14031118
>chr6:14031243-14031413
>chr6:14031486-14031563
>chr6:14032615-14033030
>chr6:14033904-14034042
>chr6:14035818-14035847
>chr6:14036648-14036931
>chr6:14038278-14038485
>chr6:14040363-14040667
>chr6:14040904-14041716
>chr6:14041952-14042137
>chr6:14042223-14042267
>chr6:14043939-14044252
>chr6:14044686-14044759
>chr6:14045109-14045405
>chr6:14045793-14046165
>chr6:14046895-14046959
>chr6:14047031-14047349
>chr6:14047939-14048256
>chr6:14048587-14048787
>chr6:14049768-14050043
>chr6:14052891-14052951
>chr6:14053620-14053696
>chr6:14054429-14054843
>chr6:14054957-14055291
>chr6:14056015-14056466
>chr6:14056560-14056777
>chr6:14057081-14057489
>chr6:14057740-14057788
>chr6:14058517-14058586
>chr6:14059714-14059819
>chr6:14059956-14060000
>chr6:14061546-14061850
>chr6:14062154-14062406
>chr6:14062454-14062622
>chr6:14062701-14062971
>chr6:14063316-14063599
>chr6:14064250-14064627
>chr6:14065441-14065832
>chr6:14065963-14066381
>chr6:14066626-14066711
>chr6:14067315-14067667
>chr6:14068288-14069467
>chr6:14069729-14070324
>chr6:14071499-14072111
>chr6:14072396-14072879
>chr6:14072924-14073012
>chr6:14073496-14074266
>chr6:14074368-14074432
>chr6:14076282-14076419
>chr6:14076632-14076921
>chr6:14077326-14077633
>chr6:14077662-14077973
>chr6:14078365-14079720
>chr6:14079828-14079884
>chr6:14080273-14080996
>chr6:14081438-14082176
>chr6:14084193-14084588
>chr6:14086312-14086400
>chr6:14087410-14087717
>chr6:14089494-14089809
>chr6:14090543-14090874
>chr6:14093450-14093532
>chr6:14094570-14094754
>chr6:14097475-14097924
>chr6:14098060-14098297
>chr6:14098517-14098583
>chr6:14098839-14099327
>chr6:14099863-14100150
>chr6:14101889-14102238
>chr6:14105784-14105932
>chr6:14106010-14106332
>chr6:14106505-14106574
>chr6:14107172-14107245
>chr6:14107346-14107418
>chr6:14107609-14107656
>chr6:14108032-14108372
>chr6:14109555-14109691
>chr6:14111250-14111506
>chr6:14112028-14112349
>chr6:14112922-14113284
>chr6:14113540-14113899
>chr6:14114239-14114293
>chr6:14114466-14114525
>chr6:14114695-14114999
>chr6:14115664-14115847
>chr6:14116045-14116404
>chr6:14117533-14117651
>chr6:14118606-14118666
>chr6:14119490-14119545
>chr6:14121062-14121657
>chr6:14123047-14123421
>chr6:14124846-14124896
>chr6:14125002-14125234
>chr6:14125381-14125462
>chr6:14126886-14127294
>chr6:14130441-14130760
>chr6:14132233-14132436
>chr6:14132513-14132624
>chr6:14134650-14134751
>chr6:14136715-14136884
>chr6:14137237-14137575
>chr6:14137798-14137869
>chr6:14138205-14138509
>chr6:14139376-14139410
>chr6:14140158-14140537
>chr6:14141715-14141785
>chr6:14142433-14142860
>chr6:14144146-14144475
>chr6:14144528-14144597
>chr6:14145558-14145629
>chr6:14147328-14147449
>chr6:14149108-14149166
>chr6:14150064-14150123
>chr6:14151476-14151852
>chr6:14151972-14152178
>chr6:14154878-14154969
>chr6:14155624-14155663
>chr6:14155814-14155952
>chr6:14156548-14156874
>chr6:14157030-14157513
>chr6:14157782-14157854
>chr6:14157922-14158088
>chr6:14158520-14158774
>chr6:14158806-14159310
>chr6:14159465-14159902
>chr6:14161374-14161791
>chr6:14163285-14163749
>chr6:14164428-14164781
>chr6:14166306-14166639
>chr6:14167994-14168069
>chr6:14169101-14169233
>chr6:14170027-14170070
>chr6:14170273-14170440
>chr6:14170484-14170612
>chr6:14170778-14170926
>chr6:14170989-14171795
>chr6:14171846-14173113
>chr6:14173163-14173481
>chr6:14174210-14174298
>chr6:14175649-14175712
>chr6:14175841-14175919
>chr6:14175984-14176015
>chr6:14177068-14177109
>chr6:14178820-14179123
>chr6:14179757-14179837
>chr6:14180353-14180697
>chr6:14180968-14181003
>chr6:14181142-14181275
>chr6:14181339-14181394
>chr6:14182197-14182511
>chr6:14183054-14183106
>chr6:14184970-14185327
>chr6:14185443-14185523
>chr6:14185616-14185847
>chr6:14186711-14187076
>chr6:14188059-14188234
>chr6:14189286-14189325
>chr6:14191377-14191601
>chr6:14192154-14192218
>chr6:14195268-14195375
>chr6:14195668-14195717
>chr6:14195753-14196001
>chr6:14196067-14196406
>chr6:14196462-14196535
>chr6:14198757-14198821
>chr6:14199707-14199745
>chr6:14200018-14200088
>chr6:14200159-14200798
>chr6:14200847-14200885
>chr6:14202197-14202465
>chr6:14205179-14205556
>chr6:14206573-14206689
>chr6:14208816-14208861
>chr6:14209489-14209802
>chr6:14210290-14210347
>chr6:14213095-14213374
>chr6:14213699-14213785
>chr6:14214444-14214780
>chr6:14215576-14215743
>chr6:14216318-14216361
>chr6:14219091-14219360
>chr6:14220305-14220388
>chr6:14220572-14220875
>chr6:14221056-14221174
>chr6:14221242-14221288
>chr6:14221411-14221864
>chr6:14224015-14224068
>chr6:14227514-14227606
>chr6:14228263-14228540
>chr6:14229665-14229728
>chr6:14230203-14230390
>chr6:14232446-14232812
>chr6:14233486-14233573
>chr6:14234578-14234712
>chr6:14234794-14234994
>chr6:14235060-14235505
>chr6:14237554-14237598
>chr6:14237881-14237920
>chr6:14239254-14239338
>chr6:14239950-14240039
>chr6:14240670-14240863
>chr6:14242841-14243484
>chr6:14243572-14243625
>chr6:14244352-14244387
>chr6:14244709-14244781
>chr6:14244954-14245290
>chr6:14247174-14248247
>chr6:14248290-14248529
>chr6:14248620-14249021
>chr6:14249115-14249254
>chr6:14251425-14251874
>chr6:14253960-14254265
>chr6:14254565-14254629
>chr6:14254656-14254715
>chr6:14254785-14254891
>chr6:14255111-14255541
>chr6:14256548-14256778
>chr6:14256806-14257025
>chr6:14257096-14257347
>chr6:14257391-14257429
>chr6:14257544-14257891
>chr6:14258828-14258955
>chr6:14261835-14261927
>chr6:14262193-14262655
>chr6:14263181-14263225
>chr6:14263315-14263492
>chr6:14264548-14265011
>chr6:14265086-14265169
>chr6:14267536-14267932
>chr6:14268006-14268052
>chr6:14268227-14268353
>chr6:14268890-14269197
>chr6:14270669-14270830
>chr6:14271882-14272052
>chr6:14272079-14272164
>chr6:14272239-14272399
>chr6:14274233-14274310
>chr6:14274733-14274837
>chr6:14276862-14277015
>chr6:14277666-14277804
>chr6:14278428-14278555
>chr6:14279142-14279539
>chr6:14280072-14280476
>chr6:14283600-14283665
>chr6:14284191-14284267
>chr6:14284727-14284883
>chr6:14286875-14286933
>chr6:14287139-14287287
>chr6:14287581-14287880
>chr6:14289308-14289673
>chr6:14290732-14290799
>chr6:14291600-14291654
>chr6:14292442-14292870
>chr6:14293845-14293954
>chr6:14294640-14294778
>chr6:14294809-14294887
>chr6:14296075-14296122
>chr6:14296470-14296864
>chr6:14296937-14304057
>chr6:14307859-14308351
>chr6:14311720-14311792
>chr6:14313886-14314021
>chr6:14314444-14314566
>chr6:14315183-14315647
>chr6:14316413-14316471
>chr6:14319364-14319850
>chr6:14321643-14321769
>chr6:14322078-14322121
>chr6:14323616-14323829
>chr6:14324997-14325066
>chr6:14325094-14325167
>chr6:14325674-14325983
>chr6:14327931-14328001
>chr6:14328186-14328684
>chr6:14330608-14330911
>chr6:14331914-14332033
>chr6:14332061-14332132
>chr6:14332452-14332740
>chr6:14333664-14333716
>chr6:14334517-14334716
>chr6:14337457-14337810
>chr6:14339373-14339416
>chr6:14339494-14339627
>chr6:14341872-14342234
>chr6:14342924-14343154
>chr6:14343254-14343336
>chr6:14343763-14344418
>chr6:14345738-14345863
>chr6:14345916-14346001
>chr6:14346222-14346287
>chr6:14348848-14349138
>chr6:14351120-14351809
>chr6:14352290-14352335
>chr6:14355517-14355642
>chr6:14355719-14357110
>chr6:14357225-14357286
>chr6:14357845-14357919
>chr6:14358998-14359036
>chr6:14359328-14359638
>chr6:14359836-14359901
>chr6:14361045-14361124
>chr6:14362587-14362666
>chr6:14362894-14363109
>chr6:14363139-14363412
>chr6:14363823-14363947
>chr6:14364115-14364355
>chr6:14364532-14364610
>chr6:14365048-14365425
>chr6:14365570-14365831
>chr6:14366005-14366048
>chr6:14366369-14366675
>chr6:14367622-14367664
>chr6:14368782-14368911
>chr6:14369057-14369246
>chr6:14369751-14369875
>chr6:14370115-14370149
>chr6:14370214-14370547
>chr6:14370720-14370975
>chr6:14371638-14371706
>chr6:14372756-14372805
>chr6:14373451-14373559
>chr6:14374100-14374442
>chr6:14374518-14374617
>chr6:14374673-14374718
>chr6:14374792-14374868
>chr6:14375006-14375355
>chr6:14376949-14377034
>chr6:14377141-14377235
>chr6:14377276-14377318
>chr6:14377879-14377931
>chr6:14378628-14378680
>chr6:14379812-14379876
>chr6:14379929-14380001
>chr6:14382879-14383060
>chr6:14383427-14383550
>chr6:14383671-14383902
>chr6:14384074-14384142
>chr6:14385611-14385680
>chr6:14385904-14386072
>chr6:14386143-14386435
>chr6:14387109-14387874
>chr6:14388022-14388361
>chr6:14388572-14388665
>chr6:14389005-14389181
>chr6:14389463-14390441
>chr6:14392375-14392755
>chr6:14393421-14393492
>chr6:14393936-14394031
>chr6:14394186-14394238
>chr6:14394478-14394644
>chr6:14394682-14394839
>chr6:14394899-14395174
>chr6:14396779-14396817
>chr6:14399580-14399706
>chr6:14402516-14402838
>chr6:14403205-14403378
>chr6:14403415-14403615
>chr6:14404063-14404146
>chr6:14404448-14404754
>chr6:14404861-14404969
>chr6:14406122-14406473
>chr6:14406826-14406887
>chr6:14409157-14409684
>chr6:14410559-14410594
>chr6:14411196-14411415
>chr6:14411627-14411732
>chr6:14413346-14413735
>chr6:14413920-14414469
>chr6:14414811-14415002
>chr6:14415645-14416008
>chr6:14417552-14417940
>chr6:14418031-14418110
>chr6:14418180-14418293
>chr6:14418433-14418868
>chr6:14418915-14418990
>chr6:14419109-14419987
>chr6:14420441-14420487
>chr6:14421207-14421351
>chr6:14422518-14422906
>chr6:14423896-14423949
>chr6:14424123-14424504
>chr6:14425597-14425969
>chr6:14427303-14427523
>chr6:14427728-14428237
>chr6:14428501-14428539
>chr6:14428744-14428830
>chr6:14428871-14429195
>chr6:14429960-14430155
>chr6:14430404-14430534
>chr6:14430614-14431310
>chr6:14432078-14432115
>chr6:14432538-14432669
>chr6:14432704-14433040
>chr6:14434158-14434692
>chr6:14434964-14434993
>chr6:14435156-14435208
>chr6:14435236-14435582
>chr6:14435724-14435944
>chr6:14436123-14436173
>chr6:14436604-14436710
>chr6:14436743-14437451
>chr6:14437555-14437693
>chr6:14437793-14437985
>chr6:14438039-14438127
>chr6:14438373-14438432
>chr6:14438646-14438679
>chr6:14439702-14440078
>chr6:14441229-14441329
>chr6:14442652-14442767
>chr6:14443033-14443368
>chr6:14444206-14444255
>chr6:14444662-14445024
>chr6:14446507-14447074
>chr6:14447112-14447231
>chr6:14447507-14447747
>chr6:14448133-14448188
>chr6:14448762-14448891
>chr6:14449029-14449384
>chr6:14451894-14452194
>chr6:14453953-14454136
>chr6:14454245-14454352
>chr6:14455786-14455839
>chr6:14457067-14457108
>chr6:14457194-14457367
>chr6:14458718-14459057
>chr6:14459181-14459229
>chr6:14459308-14459577
>chr6:14460055-14460164
>chr6:14460226-14460620
>chr6:14461774-14461940
>chr6:14463458-14463776
>chr6:14464075-14464118
>chr6:14465253-14465337
>chr6:14465446-14465562
>chr6:14466330-14466399
>chr6:14466678-14467115
>chr6:14467478-14467582
>chr6:14467957-14467997
>chr6:14469110-14469199
>chr6:14469868-14470244
>chr6:14470675-14470731
>chr6:14472222-14472630
>chr6:14473517-14473730
>chr6:14474011-14474328
>chr6:14475426-14475525
>chr6:14475587-14475748
>chr6:14476459-14476513
>chr6:14478601-14478674
>chr6:14479956-14486186
>chr6:14487046-14487206
>chr6:14487400-14488636
>chr6:14488685-14488751
>chr6:14488961-14489086
>chr6:14490154-14491283
>chr6:14491463-14491552
>chr6:14492600-14492667
>chr6:14492751-14492933
>chr6:14493901-14494283
>chr6:14494391-14494495
>chr6:14494691-14494787
>chr6:14494945-14495033
>chr6:14495216-14495339
>chr6:14495605-14495780
>chr6:14495864-14496264
>chr6:14496820-14496865
>chr6:14497050-14497134
>chr6:14497361-14497432
>chr6:14498276-14498683
>chr6:14499055-14499553
>chr6:14499697-14499774
>chr6:14500343-14500647
>chr6:14503429-14503469
>chr6:14503783-14504208
>chr6:14504297-14504362
>chr6:14504446-14505056
>chr6:14505145-14505207
>chr6:14506455-14506600
>chr6:14507612-14507932
>chr6:14508657-14508717
>chr6:14508765-14508828
>chr6:14508869-14508951
>chr6:14511555-14511603
>chr6:14513505-14513548
>chr6:14514806-14514907
>chr6:14515153-14515234
>chr6:14519209-14519585
>chr6:14519786-14520171
>chr6:14520359-14520482
>chr6:14520700-14520977
>chr6:14521065-14521133
>chr6:14521595-14522170
>chr6:14522752-14522833
>chr6:14522867-14523037
>chr6:14523066-14523177
>chr6:14523737-14524055
>chr6:14525075-14525147
>chr6:14525188-14525587
>chr6:14527094-14527445
>chr6:14527487-14529038
>chr6:14530101-14530436
>chr6:14531190-14531506
>chr6:14531815-14532091
>chr6:14534061-14534112
>chr6:14535718-14535993
>chr6:14537992-14538063
>chr6:14539622-14539974
>chr6:14541513-14541561
>chr6:14542700-14542773
>chr6:14543419-14543465
>chr6:14543757-14543971
>chr6:14544319-14544376
>chr6:14545910-14546372
>chr6:14546927-14547124
>chr6:14548111-14548245
>chr6:14550526-14550577
>chr6:14551614-14551981
>chr6:14552090-14552474
>chr6:14553314-14553899
>chr6:14553978-14554049
>chr6:14554350-14554755
>chr6:14555595-14555624
>chr6:14557755-14557796
>chr6:14557885-14557932
>chr6:14558138-14558291
>chr6:14559283-14559587
>chr6:14561439-14562196
>chr6:14562641-14563039
>chr6:14564624-14564999
>chr6:14566579-14566875
>chr6:14567354-14567705
>chr6:14570863-14570971
>chr6:14571074-14571120
>chr6:14571393-14571720
>chr6:14572855-14572921
>chr6:14573538-14573725
>chr6:14574251-14574316
>chr6:14574915-14574950
>chr6:14575903-14576611
>chr6:14576727-14576795
>chr6:14578050-14578130
>chr6:14578478-14578562
>chr6:14579024-14579152
>chr6:14579285-14579588
>chr6:14579651-14579897
>chr6:14580273-14580549
>chr6:14580645-14580963
>chr6:14581010-14581117
>chr6:14582414-14582641
>chr6:14583450-14583581
>chr6:14583659-14583794
>chr6:14584764-14585140
>chr6:14586816-14586864
>chr6:14587260-14587754
>chr6:14587825-14587874
>chr6:14587917-14588321
>chr6:14589602-14589713
>chr6:14591251-14591324
>chr6:14591466-14591731
>chr6:14592086-14592629
>chr6:14596225-14596346
>chr6:14598309-14598348
>chr6:14600332-14600774
>chr6:14603058-14603446
>chr6:14603924-14604237
>chr6:14606000-14606145
>chr6:14606539-14606592
>chr6:14607357-14607415
>chr6:14607692-14607830
>chr6:14608105-14608283
>chr6:14609032-14609431
>chr6:14610481-14610784
>chr6:14610921-14610969
>chr6:14611133-14611166
>chr6:14611307-14611469
>chr6:14612820-14612879
>chr6:14614029-14614194
>chr6:14616134-14616225
>chr6:14616312-14616350
>chr6:14618501-14618557
>chr6:14618718-14618781
>chr6:14619859-14619925
>chr6:14619973-14620111
>chr6:14622798-14623032
>chr6:14624845-14625161
>chr6:14625341-14625449
>chr6:14625874-14625934
>chr6:14626358-14626413
>chr6:14626546-14626776
>chr6:14626836-14626870
>chr6:14627338-14627399
>chr6:14628530-14628614
>chr6:14631889-14632611
>chr6:14633852-14633918
>chr6:14634773-14634968
>chr6:14635064-14635299
>chr6:14636493-14636543
>chr6:14644907-14645051
>chr6:14646146-14646443
>chr6:14646553-14646666
>chr6:14647101-14647409
>chr6:14647767-14648100
>chr6:14648641-14648910
>chr6:14650958-14650999
>chr6:14652368-14652595
>chr6:14654445-14654534
>chr6:14654596-14654714
>chr6:14654796-14655186
>chr6:14656515-14656713
>chr6:14657817-14657887
>chr6:14658461-14658600
>chr6:14658703-14658848
>chr6:14661902-14662056
>chr6:14663091-14663741
>chr6:14664344-14664454
>chr6:14665567-14665969
>chr6:14666494-14666536
>chr6:14667126-14667222
>chr6:14667437-14667552
>chr6:14668617-14668903
>chr6:14672064-14672182
>chr6:14672538-14672877
>chr6:14673759-14673899
>chr6:14674039-14674223
>chr6:14674327-14674475
>chr6:14674917-14674969
>chr6:14676829-14676889
>chr6:14677118-14677322
>chr6:14677743-14677786
>chr6:14678173-14678224
>chr6:14678499-14678973
>chr6:14679246-14679552
>chr6:14680954-14681012
>chr6:14681218-14681582
>chr6:14682160-14682352
>chr6:14682403-14682531
>chr6:14682811-14682975
>chr6:14683232-14683693
>chr6:14684145-14684240
>chr6:14685637-14685708
>chr6:14686288-14686608
>chr6:14686719-14686788
>chr6:14687420-14688003
>chr6:14688441-14688627
>chr6:14689725-14689848
>chr6:14689920-14690236
>chr6:14691002-14691320
>chr6:14692695-14693033
>chr6:14694512-14694561
>chr6:14695171-14695503
>chr6:14696894-14697247
>chr6:14697436-14697653
>chr6:14697839-14698462
>chr6:14698618-14698810
>chr6:14698920-14699484
>chr6:14700100-14700513
>chr6:14700823-14700981
>chr6:14701395-14701701
>chr6:14703101-14703412
>chr6:14707062-14707100
>chr6:14708830-14709171
>chr6:14709632-14709676
>chr6:14710353-14710482
>chr6:14711675-14711981
>chr6:14712582-14712717
>chr6:14713710-14713746
>chr6:14714148-14714556
>chr6:14715038-14715076
>chr6:14716114-14716579
>chr6:14717733-14718031
>chr6:14718272-14718920
>chr6:14719926-14720101
>chr6:14721729-14722050
>chr6:14723126-14723200
>chr6:14723375-14723845
>chr6:14724971-14725317
>chr6:14726231-14726567
>chr6:14726822-14727409
>chr6:14729620-14729656
>chr6:14731231-14731465
>chr6:14732052-14732824
>chr6:14736680-14736731
>chr6:14737832-14738024
>chr6:14740126-14740400
>chr6:14741463-14741657
>chr6:14743817-14743875
>chr6:14744459-14744971
>chr6:14745901-14746051
>chr6:14746191-14746509
>chr6:14747433-14747788
>chr6:14748677-14748777
>chr6:14750611-14750654
>chr6:14750716-14750755
>chr6:14751130-14751443
>chr6:14752871-14753276
>chr6:14753398-14754250
>chr6:14754345-14754744
>chr6:14754815-14754871
>chr6:14755316-14755839
>chr6:14756440-14756986
>chr6:14757536-14757635
>chr6:14757723-14758032
>chr6:14758749-14758788
>chr6:14759315-14759357
>chr6:14759453-14759493
>chr6:14759648-14760045
>chr6:14760962-14761271
>chr6:14761591-14761836
>chr6:14763907-14764084
>chr6:14764151-14764568
>chr6:14764825-14765135
>chr6:14765356-14765669
>chr6:14766651-14766694
>chr6:14768064-14768421
>chr6:14768954-14769230
>chr6:14769261-14769316
>chr6:14769710-14770320
>chr6:14771428-14771488
>chr6:14771719-14772054
>chr6:14774024-14774335
>chr6:14774840-14775175
>chr6:14775951-14776086
>chr6:14776895-14776953
>chr6:14777102-14777427
>chr6:14779967-14780246
>chr6:14782596-14782963
>chr6:14783140-14784314
>chr6:14784470-14784542
>chr6:14786018-14786266
>chr6:14787529-14787644
>chr6:14788508-14788777
>chr6:14789517-14789573
>chr6:14791602-14791700
>chr6:14793492-14793827
>chr6:14794037-14794564
>chr6:14795124-14795394
>chr6:14797627-14797683
>chr6:14797966-14798229
>chr6:14799107-14799175
>chr6:14799256-14799383
>chr6:14799466-14799557
>chr6:14800037-14800246
>chr6:14800630-14800791
>chr6:14800885-14800920
>chr6:14801776-14802131
>chr6:14803176-14803467
>chr6:14805325-14805643
>chr6:14808013-14808204
>chr6:14808277-14808421
>chr6:14808761-14808930
>chr6:14809511-14809851
>chr6:14810002-14810042
>chr6:14810531-14810975
>chr6:14811130-14811229
>chr6:14811503-14811800
>chr6:14812338-14812653
>chr6:14813221-14813272
>chr6:14814319-14814670
>chr6:14815067-14815108
>chr6:14818009-14818232
>chr6:14818267-14818398
>chr6:14818841-14818949
>chr6:14820265-14820578
>chr6:14821013-14821368
>chr6:14821461-14821633
>chr6:14823369-14823678
>chr6:14824827-14824883
>chr6:14825482-14825795
>chr6:14827271-14827382
>chr6:14829507-14829858
>chr6:14830855-14831328
>chr6:14832765-14833134
>chr6:14833194-14833357
>chr6:14835458-14835944
>chr6:14840411-14840767
>chr6:14840915-14840977
>chr6:14841521-14842015
>chr6:14842783-14843418
>chr6:14843938-14844256
>chr6:14845015-14845613
>chr6:14846248-14846503
>chr6:14846587-14846699
>chr6:14846911-14847232
>chr6:14848454-14848801
>chr6:14850051-14850091
>chr6:14850362-14850702
>chr6:14851247-14851311
>chr6:14851611-14852345
>chr6:14852684-14853015
>chr6:14853157-14853229
>chr6:14854185-14854535
>chr6:14855800-14856114
>chr6:14856238-14856472
>chr6:14856513-14856901
>chr6:14856963-14856998
>chr6:14857896-14857941
>chr6:14858306-14858640
>chr6:14859050-14859168
>chr6:14859225-14859337
>chr6:14860219-14860301
>chr6:14861814-14862121
>chr6:14862271-14862765
>chr6:14863523-14863790
>chr6:14866323-14866681
>chr6:14866853-14866919
>chr6:14868303-14868642
>chr6:14869936-14869987
>chr6:14870639-14870735
>chr6:14872383-14872445
>chr6:14872543-14872574
>chr6:14872683-14872765
>chr6:14873467-14874066
>chr6:14874160-14874319
>chr6:14875113-14875376
>chr6:14876699-14876905
>chr6:14877664-14877719
>chr6:14878217-14878251
>chr6:14878653-14878723
>chr6:14879211-14879542
>chr6:14879846-14880019
>chr6:14881380-14881446
>chr6:14883588-14883896
>chr6:14885132-14885465
>chr6:14886535-14886803
>chr6:14887300-14887416
>chr6:14887885-14887998
>chr6:14889160-14889396
>chr6:14889824-14889905
>chr6:14890278-14890509
>chr6:14890577-14891691
>chr6:14891782-14892144
>chr6:14893063-14893111
>chr6:14893771-14894149
>chr6:14894568-14894945
>chr6:14895433-14895800
>chr6:14896616-14896659
>chr6:14897254-14897626
>chr6:14897993-14898039
>chr6:14898493-14898821
>chr6:14898880-14899243
>chr6:14899501-14901956
>chr6:14902813-14903133
>chr6:14903870-14903907
>chr6:14904518-14904935
>chr6:14905348-14905612
>chr6:14906827-14907505
>chr6:14907618-14907992
>chr6:14908060-14908874
>chr6:14909007-14909077
>chr6:14909261-14909567
>chr6:14909808-14910093
>chr6:14911182-14911578
>chr6:14913803-14914258
>chr6:14914374-14915471
>chr6:14915807-14916360
>chr6:14916395-14917142
>chr6:14917437-14917565
>chr6:14917981-14918331
>chr6:14919213-14919336
>chr6:14919478-14920183
>chr6:14920679-14921039
>chr6:14921559-14921596
>chr6:14924120-14924347
>chr6:14926293-14926337
>chr6:14926448-14926767
>chr6:14926967-14927301
>chr6:14927667-14927955
>chr6:14928300-14928615
>chr6:14928714-14929027
>chr6:14929831-14930151
>chr6:14930839-14931271
>chr6:14931477-14931803
>chr6:14931993-14932411
>chr6:14932463-14932560
>chr6:14932784-14932829
>chr6:14933611-14933930
>chr6:14935329-14935798
>chr6:14935949-14936937
>chr6:14936980-14937952
>chr6:14938065-14938788
>chr6:14939036-14939066
>chr6:14939613-14939909
>chr6:14940149-14940733
>chr6:14940870-14941174
>chr6:14941446-14941883
>chr6:14942462-14943057
>chr6:14943721-14944083
>chr6:14944293-14944594
>chr6:14945260-14945739
>chr6:14946445-14946755
>chr6:14947077-14947424
>chr6:14947733-14948423
>chr6:14949111-14949717
>chr6:14950702-14950945
>chr6:14951334-14951693
>chr6:14952115-14952871
>chr6:14953335-14953751
>chr6:14954258-14955100
>chr6:14955153-14955261
>chr6:14955364-14955554
>chr6:14955769-14956372
>chr6:14956956-14957247
>chr6:14957591-14957740
>chr6:14957880-14957914
>chr6:14958227-14958688
>chr6:14959028-14959399
>chr6:14959427-14960068
>chr6:14960123-14960555
>chr6:14960808-14961066
>chr6:14961522-14961838
>chr6:14961981-14962064
>chr6:14962556-14963140
>chr6:14963472-14963818
>chr6:14963957-14964529
>chr6:14966395-14966624
>chr6:14966658-14966900
>chr6:14966951-14967346
>chr6:14967439-14967602
>chr6:14968278-14968319
>chr6:14968739-14969116
>chr6:14969312-14969411
>chr6:14969573-14969626
>chr6:14970598-14971091
>chr6:14971155-14971914
>chr6:14972015-14974177
>chr6:14974678-14974852
>chr6:14975428-14975862
>chr6:14975962-14976731
>chr6:14976983-14977242
>chr6:14977408-14979910
>chr6:14980127-14980451
>chr6:14981260-14981960
>chr6:14982124-14982357
>chr6:14982530-14983143
>chr6:14983277-14983603
>chr6:14986019-14986637
>chr6:14986816-14987414
>chr6:14988297-14988526
>chr6:14988571-14988620
>chr6:14989053-14989379
>chr6:14989696-14990177
>chr6:14990891-14991449
>chr6:14992640-14993387
>chr6:14993445-14994354
>chr6:14994423-14994835
>chr6:14995102-14995131
>chr6:14996327-14996967
>chr6:14997077-14997135
>chr6:14997826-14998884
>chr6:14999029-14999058
>chr6:14999240-14999349
>chr6:14999606-14999720
>chr6:14999854-15001058
>chr6:15001142-15001216
>chr6:15002382-15002669
>chr6:15002746-15003213
>chr6:15003894-15003939
>chr6:15004256-15004788
>chr6:15004941-15005243
>chr6:15005894-15006226
>chr6:15006649-15006963
>chr6:15008028-15008321
>chr6:15008957-15009597
>chr6:15010477-15011152
>chr6:15011195-15011268
>chr6:15011307-15012374
>chr6:15012499-15012971
>chr6:15013224-15013541
>chr6:15013841-15014151
>chr6:15014680-15014978
>chr6:15015394-15015788
>chr6:15015860-15015955
>chr6:15016307-15016598
>chr6:15017194-15017311
>chr6:15018090-15018386
>chr6:15018411-15018460
>chr6:15018549-15018587
>chr6:15018760-15019013
>chr6:15019445-15020562
>chr6:15020880-15021208
>chr6:15021254-15021318
>chr6:15021996-15022065
>chr6:15022300-15022855
>chr6:15022964-15023291
>chr6:15023636-15023957
>chr6:15024053-15024506
>chr6:15024542-15025512
>chr6:15025571-15025648
>chr6:15025782-15026116
>chr6:15026343-15026702
>chr6:15027429-15027507
>chr6:15027634-15027747
>chr6:15027878-15028688
>chr6:15028757-15028836
>chr6:15029037-15029118
>chr6:15029598-15029912
>chr6:15030074-15031458
>chr6:15031804-15031937
>chr6:15032949-15033871
>chr6:15033914-15034041
>chr6:15034151-15034726
>chr6:15035034-15035093
>chr6:15035580-15035656
>chr6:15035900-15036697
>chr6:15037334-15037566
>chr6:15037991-15038286
>chr6:15039350-15039649
>chr6:15039763-15040112
>chr6:15040264-15040303
>chr6:15040387-15041475
>chr6:15041608-15041710
>chr6:15042118-15042333
>chr6:15042382-15042697
>chr6:15042832-15043064
>chr6:15043643-15043944
>chr6:15044617-15044850
>chr6:15045708-15046130
>chr6:15046247-15046598
>chr6:15046646-15046706
>chr6:15047118-15047228
>chr6:15047337-15047433
>chr6:15047571-15048130
>chr6:15048864-15049124
>chr6:15049675-15050180
>chr6:15050569-15050892
>chr6:15051528-15051629
>chr6:15052041-15052453
>chr6:15052861-15053053
>chr6:15053124-15056899
>chr6:15056959-15058217
>chr6:15058748-15059536
>chr6:15059575-15059635
>chr6:15059847-15060000
>chr6:15060000-15060605
>chr6:15060715-15061086
>chr6:15061584-15062188
>chr6:15063298-15063774
>chr6:15064139-15064565
>chr6:15064625-15065010
>chr6:15065156-15065294
>chr6:15066330-15066378
>chr6:15066487-15066570
>chr6:15067364-15067404
>chr6:15067469-15068409
>chr6:15068706-15068757
>chr6:15069043-15069433
>chr6:15069507-15069551
>chr6:15070096-15070532
>chr6:15070978-15071009
>chr6:15071887-15071938
>chr6:15072881-15072942
>chr6:15073028-15073358
>chr6:15074406-15075088
>chr6:15075150-15076038
>chr6:15076906-15077001
>chr6:15077598-15077871
>chr6:15078321-15079129
>chr6:15080096-15080409
>chr6:15080618-15080931
>chr6:15081165-15081475
>chr6:15081880-15082521
>chr6:15083009-15083655
>chr6:15083761-15084668
>chr6:15084880-15085220
>chr6:15085341-15086060
>chr6:15086174-15086234
>chr6:15086406-15086471
>chr6:15086879-15087190
>chr6:15088069-15088711
>chr6:15089066-15089176
>chr6:15090172-15090205
>chr6:15090859-15091376
>chr6:15091582-15092259
>chr6:15092638-15092704
>chr6:15092874-15093924
>chr6:15094180-15094553
>chr6:15095235-15095559
>chr6:15095646-15095711
>chr6:15096248-15096863
>chr6:15097436-15097863
>chr6:15097995-15098325
>chr6:15098479-15098845
>chr6:15098998-15099328
>chr6:15099465-15099784
>chr6:15100024-15100205
>chr6:15100296-15101082
>chr6:15101205-15101256
>chr6:15101342-15103362
>chr6:15103450-15103544
>chr6:15104579-15104848
>chr6:15104969-15105177
>chr6:15105259-15105583
>chr6:15105624-15105672
>chr6:15105849-15105939
>chr6:15106040-15106350
>chr6:15108254-15108431
>chr6:15109176-15109314
>chr6:15109684-15110040
>chr6:15110135-15110776
>chr6:15111464-15112024
>chr6:15112223-15112858
>chr6:15112925-15113611
>chr6:15113963-15114742
>chr6:15114929-15115324
>chr6:15115442-15115506
>chr6:15116246-15116562
>chr6:15117122-15117153
>chr6:15117503-15118127
>chr6:15118829-15119207
>chr6:15119520-15119860
>chr6:15120016-15120107
>chr6:15120368-15120530
>chr6:15120570-15120889
>chr6:15121355-15121449
>chr6:15121572-15121795
>chr6:15121894-15122093
>chr6:15122386-15123060
>chr6:15123374-15123736
>chr6:15123945-15125393
>chr6:15125700-15127457
>chr6:15127513-15128214
>chr6:15128568-15129191
>chr6:15129257-15129731
>chr6:15130366-15131433
>chr6:15131603-15131711
>chr6:15133857-15134203
>chr6:15135319-15135361
>chr6:15135796-15136102
>chr6:15136741-15137085
>chr6:15137539-15137924
>chr6:15138237-15138628
>chr6:15139169-15139487
>chr6:15139986-15140143
>chr6:15140208-15140536
>chr6:15140611-15140792
>chr6:15141049-15141374
>chr6:15141597-15142124
>chr6:15142247-15142563
>chr6:15143603-15143659
>chr6:15143983-15145162
>chr6:15145217-15145248
>chr6:15145400-15145512
>chr6:15146055-15146633
>chr6:15146778-15147826
>chr6:15149108-15149447
>chr6:15149540-15149601
>chr6:15149646-15150316
>chr6:15150622-15151153
>chr6:15151648-15152273
>chr6:15152417-15152700
>chr6:15153250-15153458
>chr6:15153810-15154122
>chr6:15154264-15154479
>chr6:15154587-15154923
>chr6:15155008-15156014
>chr6:15156098-15156593
>chr6:15157409-15157933
>chr6:15158144-15158859
>chr6:15158957-15159554
>chr6:15160020-15160484
>chr6:15161963-15162312
>chr6:15162478-15162793
>chr6:15162995-15163295
>chr6:15163575-15164111
>chr6:15164240-15164539
>chr6:15164647-15165826
>chr6:15166583-15167312
>chr6:15167507-15167861
>chr6:15168498-15168820
>chr6:15168856-15169182
>chr6:15169312-15169463
>chr6:15169891-15169948
>chr6:15170112-15170150
>chr6:15172183-15173621
>chr6:15173736-15174572
>chr6:15174859-15175199
>chr6:15175478-15175682
>chr6:15175795-15176097
>chr6:15176612-15176772
>chr6:15176917-15177001
>chr6:15177478-15179371
>chr6:15179561-15180436
>chr6:15180849-15181153
>chr6:15181234-15181545
>chr6:15181819-15182144
>chr6:15182735-15182973
>chr6:15183077-15183838
>chr6:15184380-15184437
>chr6:15184779-15185793
>chr6:15185836-15186161
>chr6:15186260-15187508
>chr6:15187548-15187715
>chr6:15187781-15188244
>chr6:15188323-15190610
>chr6:15190697-15190814
>chr6:15190978-15191352
>chr6:15191543-15191728
>chr6:15191817-15191855
>chr6:15191891-15192597
>chr6:15192909-15192974
>chr6:15193132-15193754
>chr6:15194159-15195563
>chr6:15196035-15196347
>chr6:15196537-15197019
>chr6:15197159-15198332
>chr6:15198589-15198639
>chr6:15198697-15199133
>chr6:15199335-15199640
>chr6:15199838-15200037
>chr6:15200601-15200933
>chr6:15201008-15201319
>chr6:15201419-15201513
>chr6:15201796-15201910
>chr6:15201982-15202663
>chr6:15202742-15202887
>chr6:15202940-15204534
>chr6:15204611-15204973
>chr6:15205177-15205523
>chr6:15205710-15206007
>chr6:15206140-15206241
>chr6:15206944-15208120
>chr6:15208772-15208856
>chr6:15209015-15209315
>chr6:15209540-15209846
>chr6:15210323-15211030
>chr6:15211253-15211566
>chr6:15211937-15212534
>chr6:15212799-15212894
>chr6:15213035-15213728
>chr6:15214460-15214755
>chr6:15215035-15216926
>chr6:15217096-15217401
>chr6:15217873-15218253
>chr6:15218451-15218764
>chr6:15218887-15219975
>chr6:15220181-15220368
>chr6:15220420-15220736
>chr6:15221148-15221699
>chr6:15222484-15222863
>chr6:15222924-15223242
>chr6:15223469-15223547
>chr6:15223701-15223852
>chr6:15224246-15224473
>chr6:15224607-15224750
>chr6:15224973-15225285
>chr6:15225358-15225648
>chr6:15226012-15227216
>chr6:15228252-15228569
>chr6:15228677-15232947
>chr6:15233151-15234136
>chr6:15234491-15235765
>chr6:15235812-15236529
>chr6:15236585-15237137
>chr6:15237254-15237453
>chr6:15237809-15238419
>chr6:15238954-15238986
>chr6:15239077-15239385
>chr6:15240526-15241144
>chr6:15241824-15241959
>chr6:15242166-15242476
>chr6:15243862-15243914
>chr6:15245188-15245273
>chr6:15245384-15245421
>chr6:15248358-15248489
>chr6:15248646-15248703
>chr6:15248820-15248920
>chr6:15251015-15251324
>chr6:15251700-15252049
>chr6:15253034-15253406
>chr6:15254752-15255059
>chr6:15255129-15255465
>chr6:15258295-15258404
>chr6:15258498-15258804
>chr6:15261292-15261628
>chr6:15261747-15262084
>chr6:15262161-15262915
>chr6:15263057-15263161
>chr6:15263577-15264036
>chr6:15264596-15264683
>chr6:15266689-15266737
>chr6:15269353-15269713
>chr6:15270094-15270440
>chr6:15270683-15270992
>chr6:15271064-15271159
>chr6:15271520-15271646
>chr6:15271715-15272180
>chr6:15272751-15272809
>chr6:15273393-15273732
>chr6:15273908-15274317
>chr6:15275516-15275604
>chr6:15277282-15277448
>chr6:15277945-15278272
>chr6:15278299-15278611
>chr6:15278782-15279114
>chr6:15280614-15280976
>chr6:15281916-15282241
>chr6:15282480-15284066
>chr6:15284497-15284808
>chr6:15285130-15285473
>chr6:15286032-15286124
>chr6:15286249-15286538
>chr6:15286579-15286879
>chr6:15286953-15287174
>chr6:15287413-15287464
>chr6:15288136-15288510
>chr6:15289373-15289893
>chr6:15290473-15290519
>chr6:15290593-15291253
>chr6:15291685-15291749
>chr6:15292031-15292325
>chr6:15292638-15292989
>chr6:15293263-15293441
>chr6:15294185-15294509
>chr6:15295081-15295443
>chr6:15295651-15295964
>chr6:15296833-15296936
>chr6:15297133-15297432
>chr6:15297525-15297645
>chr6:15298406-15298745
>chr6:15300680-15300780
>chr6:15302125-15302444
>chr6:15302714-15303029
>chr6:15303268-15303317
>chr6:15303968-15304092
>chr6:15304239-15304330
>chr6:15304597-15304658
>chr6:15306313-15306642
>chr6:15306868-15307503
>chr6:15309547-15309706
>chr6:15311290-15311607
>chr6:15311719-15311797
>chr6:15312058-15312406
>chr6:15314391-15314467
>chr6:15314926-15315026
>chr6:15316096-15316389
>chr6:15316533-15316809
>chr6:15316867-15316973
>chr6:15318066-15318236
>chr6:15319377-15319661
>chr6:15320046-15320116
>chr6:15321777-15322092
>chr6:15322309-15322355
>chr6:15323637-15324210
>chr6:15324376-15324405
>chr6:15324470-15324813
>chr6:15326189-15326801
>chr6:15327108-15327317
>chr6:15327519-15327626
>chr6:15331061-15331379
>chr6:15331578-15331942
>chr6:15332719-15333286
>chr6:15333508-15333719
>chr6:15335083-15335423
>chr6:15335788-15336138
>chr6:15336716-15336823
>chr6:15337583-15337703
>chr6:15337839-15337915
>chr6:15338028-15338118
>chr6:15338212-15338323
>chr6:15338499-15338681
>chr6:15338773-15339028
>chr6:15339187-15340127
>chr6:15342922-15343257
>chr6:15344501-15344540
>chr6:15344754-15344950
>chr6:15346727-15347071
>chr6:15347740-15348431
>chr6:15352909-15353324
>chr6:15354118-15354160
>chr6:15354360-15354476
>chr6:15355206-15355234
>chr6:15355602-15355948
>chr6:15356060-15356340
>chr6:15356724-15357046
>chr6:15359701-15359988
>chr6:15360126-15360832
>chr6:15361395-15361436
>chr6:15361904-15362212
>chr6:15363285-15363320
>chr6:15364182-15364225
>chr6:15364892-15365021
>chr6:15366496-15366545
>chr6:15368218-15368266
>chr6:15370354-15370648
>chr6:15372346-15373050
>chr6:15376437-15376745
>chr6:15377128-15378195
>chr6:15380020-15380343
>chr6:15381007-15381340
>chr6:15381994-15382286
>chr6:15383170-15383285
>chr6:15383784-15384323
>chr6:15384515-15384651
>chr6:15384723-15384866
>chr6:15385472-15385541
>chr6:15386155-15386337
>chr6:15386454-15386651
>chr6:15387293-15387434
>chr6:15388538-15388661
>chr6:15389137-15389379
>chr6:15392039-15392086
>chr6:15392594-15393011
>chr6:15394341-15394533
>chr6:15394731-15394796
>chr6:15395279-15395955
>chr6:15396104-15396146
>chr6:15396454-15396505
>chr6:15396675-15396777
>chr6:15400883-15400932
>chr6:15403047-15403102
>chr6:15404175-15404239
>chr6:15406148-15406455
>chr6:15406992-15407338
>chr6:15407475-15407506
>chr6:15407839-15408274
>chr6:15412301-15412607
>chr6:15412995-15413314
>chr6:15413397-15413752
>chr6:15413826-15413927
>chr6:15414761-15416748
>chr6:15417454-15417751
>chr6:15418235-15418518
>chr6:15419638-15419675
>chr6:15420079-15420408
>chr6:15421027-15421066
>chr6:15422998-15423303
>chr6:15424127-15424270
>chr6:15424552-15424927
>chr6:15425438-15425519
>chr6:15425695-15425735
>chr6:15428274-15428950
>chr6:15429244-15429567
>chr6:15432028-15432404
>chr6:15432442-15432765
>chr6:15432913-15432967
>chr6:15433379-15433467
>chr6:15433921-15433972
>chr6:15435696-15435757
>chr6:15435859-15436330
>chr6:15436435-15436679
>chr6:15437709-15437820
>chr6:15438082-15438115
>chr6:15438745-15439090
>chr6:15441765-15442071
>chr6:15449360-15449649
>chr6:15450164-15450471
>chr6:15450842-15451176
>chr6:15454443-15454779
>chr6:15455114-15455152
>chr6:15455251-15455830
>chr6:15459297-15459454
>chr6:15460672-15461037
>chr6:15463456-15463739
>chr6:15465129-15465440
>chr6:15465730-15466156
>chr6:15467558-15467841
>chr6:15469254-15469619
>chr6:15469860-15470223
>chr6:15471962-15472048
>chr6:15478385-15478428
>chr6:15478640-15478971
>chr6:15481460-15481524
>chr6:15483495-15483644
>chr6:15483693-15483800
>chr6:15483955-15483998
>chr6:15486792-15487254
>chr6:15489840-15489907
>chr6:15494394-15494691
>chr6:15497377-15497672
>chr6:15497874-15498003
>chr6:15498072-15498198
>chr6:15503505-15503580
>chr6:15506738-15506794
>chr6:15508756-15508804
>chr6:15510094-15510145
>chr6:15514957-15515320
>chr6:15515529-15516019
>chr6:15518444-15518790
>chr6:15519772-15519818
>chr6:15525010-15525052
>chr6:15527022-15527193
>chr6:15527637-15527716
>chr6:15528331-15528380
>chr6:15528409-15528448
>chr6:15528992-15529376
>chr6:15530896-15531002
>chr6:15531117-15531149
>chr6:15531575-15531946
>chr6:15532688-15533001
>chr6:15533874-15533921
>chr6:15534102-15534688
>chr6:15535010-15537910
>chr6:15540622-15541054
>chr6:15542355-15543006
>chr6:15543509-15544220
>chr6:15544270-15544800
>chr6:15546055-15546369
>chr6:15548120-15548272
>chr6:15548426-15548486
>chr6:15548775-15548835
>chr6:15549201-15549492
>chr6:15552500-15552642
>chr6:15553205-15553301
>chr6:15553698-15553936
>chr6:15553992-15554708
>chr6:15555048-15555130
>chr6:15555281-15555941
>chr6:15556141-15556489
>chr6:15556627-15557555
>chr6:15557638-15559441
>chr6:15559500-15559598
>chr6:15559758-15560769
>chr6:15560875-15561492
>chr6:15561547-15562297
>chr6:15562885-15562933
>chr6:15563264-15563459
>chr6:15563524-15563593
>chr6:15563771-15564144
>chr6:15564302-15565766
>chr6:15566047-15566413
>chr6:15566529-15567113
>chr6:15567163-15567909
>chr6:15567950-15568113
>chr6:15568351-15568422
>chr6:15568498-15569010
>chr6:15569067-15569163
>chr6:15569418-15569514
>chr6:15569957-15570050
>chr6:15570270-15570353
>chr6:15572153-15572271
>chr6:15572614-15573030
>chr6:15573534-15574006
>chr6:15576115-15576429
>chr6:15576491-15576817
>chr6:15577194-15577263
>chr6:15578222-15578314
>chr6:15578775-15579390
>chr6:15579449-15580019
>chr6:15581174-15581776
>chr6:15582969-15583283
>chr6:15585062-15585175
>chr6:15587265-15587348
>chr6:15587796-15588177
>chr6:15588732-15588826
>chr6:15589935-15590240
>chr6:15591106-15591462
>chr6:15594134-15594521
>chr6:15595209-15595563
>chr6:15597497-15597566
>chr6:15597975-15598026
>chr6:15598678-15598729
>chr6:15599341-15599435
>chr6:15599791-15599858
>chr6:15601604-15601881
>chr6:15602004-15602113
>chr6:15602489-15602638
>chr6:15603254-15603434
>chr6:15604670-15604776
>chr6:15606972-15607604
>chr6:15607934-15608046
>chr6:15609306-15609660
>chr6:15610283-15612366
>chr6:15612680-15612719
>chr6:15613005-15613670
>chr6:15614711-15614761
>chr6:15616316-15616377
>chr6:15616785-15617611
>chr6:15617660-15617912
>chr6:15618043-15618527
>chr6:15618623-15619614
>chr6:15619750-15619971
>chr6:15620391-15620522
>chr6:15620939-15621025
>chr6:15622269-15622374
>chr6:15623379-15623578
>chr6:15626190-15626270
>chr6:15626742-15626886
>chr6:15627790-15627860
>chr6:15628381-15628714
>chr6:15629578-15629699
>chr6:15630629-15630934
>chr6:15632819-15632859
>chr6:15633196-15634039
>chr6:15634334-15634630
>chr6:15635114-15635415
>chr6:15636181-15636461
>chr6:15636776-15636949
>chr6:15638060-15638505
>chr6:15638640-15638999
>chr6:15639157-15639339
>chr6:15640722-15640815
>chr6:15642425-15642539
>chr6:15642852-15643090
>chr6:15643221-15643415
>chr6:15643496-15644274
>chr6:15644328-15644378
>chr6:15644420-15647348
>chr6:15647404-15647470
>chr6:15647510-15648126
>chr6:15648181-15649706
>chr6:15650255-15650814
>chr6:15650895-15650930
>chr6:15652179-15652524
>chr6:15652634-15652927
>chr6:15655124-15655486
>chr6:15656549-15656777
>chr6:15657709-15657862
>chr6:15659487-15659957
>chr6:15660042-15660149
>chr6:15661221-15661672
>chr6:15661763-15661909
>chr6:15664669-15664917
>chr6:15665845-15665948
>chr6:15666163-15666488
>chr6:15666646-15666688
>chr6:15666853-15667809
>chr6:15669391-15669444
>chr6:15669532-15669573
>chr6:15669615-15669651
>chr6:15669749-15669785
>chr6:15669903-15669993
>chr6:15671591-15671755
>chr6:15673422-15673522
>chr6:15674006-15674439
>chr6:15677326-15677366
>chr6:15678925-15679006
>chr6:15679152-15679520
>chr6:15680496-15680556
>chr6:15680889-15681202
>chr6:15681326-15681628
>chr6:15681723-15681851
>chr6:15682129-15682209
>chr6:15684267-15684331
>chr6:15684951-15685599
>chr6:15685835-15685877
>chr6:15686270-15686305
>chr6:15686342-15686426
>chr6:15686743-15687032
>chr6:15687291-15687687
>chr6:15688005-15688318
>chr6:15688662-15688789
>chr6:15688871-15689171
>chr6:15689223-15690026
>chr6:15691984-15692318
>chr6:15692776-15693445
>chr6:15693518-15694176
>chr6:15694254-15695406
>chr6:15695444-15695546
>chr6:15695936-15696287
>chr6:15696332-15696383
>chr6:15697892-15697959
>chr6:15698576-15698989
>chr6:15699345-15699488
>chr6:15700213-15700564
>chr6:15700725-15701021
>chr6:15702229-15702452
>chr6:15702477-15702516
>chr6:15702748-15702888
>chr6:15703248-15703302
>chr6:15703390-15703794
>chr6:15704071-15705271
>chr6:15705306-15705442
>chr6:15705542-15705647
>chr6:15705735-15705808
>chr6:15706108-15706140
>chr6:15706265-15707007
>chr6:15707407-15707557
>chr6:15707591-15707878
>chr6:15708760-15709057
>chr6:15709120-15709441
>chr6:15709469-15709629
>chr6:15709903-15709981
>chr6:15710098-15710259
>chr6:15710363-15710646
>chr6:15710688-15710818
>chr6:15710870-15711294
>chr6:15711412-15711732
>chr6:15712408-15712458
>chr6:15713539-15713893
>chr6:15717661-15717762
>chr6:15717817-15717862
>chr6:15718157-15718499
>chr6:15718657-15718722
>chr6:15719059-15719544
>chr6:15720254-15720361
>chr6:15720633-15720737
>chr6:15721176-15721342
>chr6:15721615-15721801
>chr6:15722630-15723029
>chr6:15724010-15724650
>chr6:15724881-15724997
>chr6:15725544-15727361
>chr6:15727780-15728173
>chr6:15728252-15728372
>chr6:15732572-15732920
>chr6:15735136-15735483
>chr6:15736896-15736943
>chr6:15737217-15737396
>chr6:15737488-15737549
>chr6:15737651-15737734
>chr6:15737970-15738516
>chr6:15738739-15738789
>chr6:15739152-15739460
>chr6:15740794-15741288
>chr6:15741643-15741768
>chr6:15742064-15742493
>chr6:15742850-15743020
>chr6:15743435-15743567
>chr6:15744133-15744642
>chr6:15744768-15744815
>chr6:15744838-15745212
>chr6:15745839-15745910
>chr6:15746580-15746912
>chr6:15747762-15748148
>chr6:15748295-15748361
>chr6:15748709-15749300
>chr6:15750633-15750852
>chr6:15751900-15751949
>chr6:15752407-15752507
>chr6:15753194-15753598
>chr6:15756403-15756719
>chr6:15756940-15757222
>chr6:15757779-15757841
>chr6:15758007-15758082
>chr6:15758108-15759331
>chr6:15759529-15759987
>chr6:15760111-15760269
>chr6:15760437-15760811
>chr6:15761134-15761181
>chr6:15761610-15761991
>chr6:15762155-15762224
>chr6:15762431-15763131
>chr6:15766345-15766462
>chr6:15766738-15766994
>chr6:15767077-15767179
>chr6:15767352-15767910
>chr6:15769656-15769806
>chr6:15771829-15771872
>chr6:15773178-15773364
>chr6:15773897-15774019
>chr6:15774161-15774230
>chr6:15774594-15774945
>chr6:15776027-15776135
>chr6:15777021-15777312
>chr6:15777877-15778054
>chr6:15778999-15779337
>chr6:15780439-15780564
>chr6:15780797-15780841
>chr6:15782128-15783012
>chr6:15783967-15784216
>chr6:15784795-15784923
>chr6:15785135-15785194
>chr6:15785393-15785864
>chr6:15787172-15787697
>chr6:15788516-15788913
>chr6:15789216-15789267
>chr6:15790983-15791673
>chr6:15792076-15792401
>chr6:15792839-15793225
>chr6:15794689-15794843
>chr6:15795353-15795411
>chr6:15795508-15796066
>chr6:15796270-15796354
>chr6:15797654-15798004
>chr6:15798130-15798233
>chr6:15798368-15798549
>chr6:15798880-15799126
>chr6:15799198-15799253
>chr6:15799571-15799970
>chr6:15800188-15800387
>chr6:15801687-15801753
>chr6:15802185-15802478
>chr6:15803738-15804192
>chr6:15805548-15808822
>chr6:15809011-15809072
>chr6:15810519-15810674
>chr6:15811467-15811519
>chr6:15811768-15812072
>chr6:15813179-15813379
>chr6:15813440-15813524
>chr6:15813663-15815750
>chr6:15816060-15816411
>chr6:15818346-15818595
>chr6:15818926-15818998
>chr6:15819503-15820065
>chr6:15820100-15820538
>chr6:15820568-15820641
>chr6:15820813-15820894
>chr6:15821540-15821634
>chr6:15822202-15822382
>chr6:15822801-15823293
>chr6:15823879-15823951
>chr6:15824240-15824532
>chr6:15824909-15824970
>chr6:15825081-15825163
>chr6:15826078-15826182
>chr6:15826335-15826537
>chr6:15827371-15827699
>chr6:15827816-15827858
>chr6:15828688-15828756
>chr6:15829190-15829605
>chr6:15832008-15832383
>chr6:15832424-15832749
>chr6:15833135-15833171
>chr6:15834659-15834969
>chr6:15835436-15835719
>chr6:15836044-15836095
>chr6:15837376-15837477
>chr6:15838437-15838835
>chr6:15839741-15839839
>chr6:15840849-15841159
>chr6:15841307-15841389
>chr6:15841610-15841656
>chr6:15841762-15841792
>chr6:15841952-15842167
>chr6:15842433-15842586
>chr6:15842667-15842776
>chr6:15845117-15845186
>chr6:15846785-15847363
>chr6:15847420-15847928
>chr6:15848594-15848685
>chr6:15848951-15849066
>chr6:15849165-15849232
>chr6:15849838-15850152
>chr6:15850720-15850798
>chr6:15851756-15851793
>chr6:15853343-15854341
>chr6:15856627-15856828
>chr6:15857071-15857139
>chr6:15857195-15857506
>chr6:15857820-15857965
>chr6:15859439-15859781
>chr6:15863577-15863762
>chr6:15866142-15866435
>chr6:15867790-15868191
>chr6:15869244-15869616
>chr6:15870090-15870425
>chr6:15871942-15872019
>chr6:15872081-15872153
>chr6:15874700-15875972
>chr6:15876943-15877345
>chr6:15878359-15878689
>chr6:15880572-15881548
>chr6:15881596-15881633
>chr6:15881931-15882269
>chr6:15883125-15883168
>chr6:15883550-15884689
>chr6:15884872-15885164
>chr6:15888709-15889048
>chr6:15889902-15890239
>chr6:15891374-15891794
>chr6:15892062-15892413
>chr6:15892862-15892910
>chr6:15893866-15893935
>chr6:15893972-15894174
>chr6:15894514-15895045
>chr6:15895566-15896272
>chr6:15897670-15898424
>chr6:15898887-15899054
>chr6:15899145-15899789
>chr6:15900549-15900823
>chr6:15900990-15901076
>chr6:15901349-15901598
>chr6:15901966-15902283
>chr6:15902452-15902860
>chr6:15903020-15903274
>chr6:15903321-15904170
>chr6:15904266-15905231
>chr6:15905375-15905785
>chr6:15905910-15906033
>chr6:15906862-15906994
>chr6:15907034-15907870
>chr6:15909043-15909084
>chr6:15909295-15909358
>chr6:15910289-15910374
>chr6:15910425-15910454
>chr6:15910745-15911293
>chr6:15911821-15911965
>chr6:15912672-15912706
>chr6:15912985-15913391
>chr6:15913461-15915243
>chr6:15916587-15917079
>chr6:15917123-15917360
>chr6:15917769-15917811
>chr6:15919020-15919346
>chr6:15919423-15919952
>chr6:15920237-15920308
>chr6:15921341-15921560
>chr6:15921923-15922053
>chr6:15922173-15922233
>chr6:15924019-15924053
>chr6:15924158-15924574
>chr6:15925038-15925119
>chr6:15925286-15925919
>chr6:15926305-15926367
>chr6:15926934-15927016
>chr6:15928636-15928907
>chr6:15929633-15929750
>chr6:15929813-15930063
>chr6:15930891-15931026
>chr6:15931189-15931312
>chr6:15931404-15932494
>chr6:15932711-15933534
>chr6:15935595-15935652
>chr6:15937258-15937860
>chr6:15938245-15938433
>chr6:15938496-15938635
>chr6:15938784-15939720
>chr6:15940056-15940948
>chr6:15940988-15941130
>chr6:15941526-15942872
>chr6:15944108-15944508
>chr6:15946334-15946689
>chr6:15947758-15947922
>chr6:15948189-15948559
>chr6:15950193-15950343
>chr6:15950378-15950621
>chr6:15950836-15950977
>chr6:15951230-15951612
>chr6:15953783-15953867
>chr6:15954740-15955038
>chr6:15955706-15955809
>chr6:15956282-15956566
>chr6:15956702-15956970
>chr6:15957385-15957489
>chr6:15957810-15957872
>chr6:15958826-15959772
>chr6:15960193-15960422
>chr6:15960487-15960814
>chr6:15962431-15962510
>chr6:15963413-15963525
>chr6:15964198-15964664
>chr6:15965596-15965734
>chr6:15965822-15966039
>chr6:15967366-15967747
>chr6:15967833-15967995
>chr6:15968038-15968213
>chr6:15968715-15968783
>chr6:15968854-15969038
>chr6:15969133-15969229
>chr6:15969780-15970130
>chr6:15971170-15971700
>chr6:15972346-15972509
>chr6:15972649-15972773
>chr6:15972831-15972880
>chr6:15972930-15973117
>chr6:15973178-15973797
>chr6:15974020-15974179
>chr6:15974351-15974401
>chr6:15975742-15976081
>chr6:15977859-15978245
>chr6:15978379-15978519
>chr6:15979298-15979604
>chr6:15979708-15980009
>chr6:15980304-15980615
>chr6:15981556-15981719
>chr6:15981781-15982136
>chr6:15982280-15982336
>chr6:15982381-15982701
>chr6:15982962-15983009
>chr6:15983806-15984352
>chr6:15984958-15985156
>chr6:15985649-15985736
>chr6:15986188-15986272
>chr6:15986685-15986766
>chr6:15987041-15987157
>chr6:15989758-15989970
>chr6:15991420-15991781
>chr6:15992594-15992708
>chr6:15992748-15992843
>chr6:15992874-15992994
>chr6:15993068-15993259
>chr6:15993511-15993583
>chr6:15994267-15994608
>chr6:15996522-15997010
>chr6:15998304-15998374
>chr6:15999504-15999583
>chr6:15999997-16000043
>chr6:16000683-16000992
>chr6:16002833-16003323
>chr6:16004476-16004783
>chr6:16006171-16006495
>chr6:16007937-16008041
>chr6:16008675-16009395
>chr6:16009600-16009905
>chr6:16010497-16016584
>chr6:16017897-16018300
>chr6:16018390-16018456
>chr6:16019748-16020363
>chr6:16020402-16020524
>chr6:16020948-16021300
>chr6:16021384-16021788
>chr6:16021872-16022055
>chr6:16022256-16022626
>chr6:16023212-16023640
>chr6:16024238-16024534
>chr6:16024904-16024973
>chr6:16027202-16027459
>chr6:16028677-16028795
>chr6:16031130-16031267
>chr6:16031752-16032126
>chr6:16033187-16033282
>chr6:16033446-16033616
>chr6:16035291-16035781
>chr6:16036026-16036100
>chr6:16037616-16038488
>chr6:16038995-16039172
>chr6:16039502-16040462
>chr6:16040516-16040878
>chr6:16042463-16042784
>chr6:16044130-16044232
>chr6:16044292-16044518
>chr6:16045231-16045281
>chr6:16045402-16045433
>chr6:16046008-16047204
>chr6:16049606-16049840
>chr6:16050185-16050492
>chr6:16051897-16051969
>chr6:16052113-16052316
>chr6:16052647-16053290
>chr6:16054054-16054167
>chr6:16055163-16055559
>chr6:16056625-16056800
>chr6:16056887-16057206
>chr6:16057577-16057628
>chr6:16060219-16060598
>chr6:16061239-16061492
>chr6:16062217-16062340
>chr6:16062842-16063168
>chr6:16063611-16063803
>chr6:16065224-16066651
>chr6:16067184-16067512
>chr6:16068352-16068559
>chr6:16068742-16069758
>chr6:16069836-16069997
>chr6:16070738-16071373
>chr6:16072201-16072259
>chr6:16072361-16073003
>chr6:16073181-16073252
>chr6:16074782-16074844
>chr6:16075980-16076351
>chr6:16077150-16077487
>chr6:16078174-16078209
>chr6:16078401-16078454
>chr6:16079070-16079665
>chr6:16081427-16081521
>chr6:16081631-16081729
>chr6:16082777-16082863
>chr6:16084053-16084274
>chr6:16084406-16084500
>chr6:16085571-16085831
>chr6:16086638-16086962
>chr6:16088433-16088477
>chr6:16088876-16089544
>chr6:16091621-16091850
>chr6:16092538-16092571
>chr6:16093311-16094067
>chr6:16094309-16094623
>chr6:16095893-16096203
>chr6:16098142-16098202
>chr6:16099225-16099933
>chr6:16100321-16100555
>chr6:16100632-16101133
>chr6:16102825-16103034
>chr6:16103111-16103418
>chr6:16105386-16105750
>chr6:16106618-16106936
>chr6:16107100-16107182
>chr6:16108798-16108834
>chr6:16109175-16109324
>chr6:16109457-16109506
>chr6:16109741-16109876
>chr6:16110081-16110143
>chr6:16110515-16110971
>chr6:16111119-16111550
>chr6:16112021-16112643
>chr6:16112808-16112852
>chr6:16113010-16114061
>chr6:16114867-16115005
>chr6:16115123-16115219
>chr6:16115914-16116209
>chr6:16116946-16117234
>chr6:16117943-16118023
>chr6:16118287-16118705
>chr6:16119539-16119864
>chr6:16120197-16120544
>chr6:16122538-16122595
>chr6:16125299-16125413
>chr6:16125472-16125791
>chr6:16125835-16126485
>chr6:16127402-16127743
>chr6:16128268-16128639
>chr6:16131946-16131999
>chr6:16133236-16133329
>chr6:16135707-16136259
>chr6:16136345-16136456
>chr6:16136498-16136647
>chr6:16136715-16137199
>chr6:16139111-16139415
>chr6:16140809-16140867
>chr6:16142424-16142525
>chr6:16144493-16144544
>chr6:16148820-16148888
>chr6:16150553-16150635
>chr6:16150764-16150814
>chr6:16151074-16151391
>chr6:16152389-16152485
>chr6:16154113-16154223
>chr6:16154367-16154523
>chr6:16155689-16156347
>chr6:16157381-16157547
>chr6:16158627-16158946
>chr6:16160513-16160834
>chr6:16162666-16162780
>chr6:16163108-16163149
>chr6:16163457-16163568
>chr6:16164435-16164677
>chr6:16164902-16165039
>chr6:16165290-16165640
>chr6:16165775-16165973
>chr6:16166003-16166614
>chr6:16167727-16167896
>chr6:16168871-16169499
>chr6:16169570-16169661
>chr6:16169854-16170172
>chr6:16171205-16171264
>chr6:16171378-16171464
>chr6:16172386-16172725
>chr6:16174295-16174383
>chr6:16175162-16175506
>chr6:16176015-16176537
>chr6:16176588-16177209
>chr6:16177501-16177747
>chr6:16178986-16179052
>chr6:16179118-16179686
>chr6:16180020-16180815
>chr6:16180940-16181050
>chr6:16181214-16181249
>chr6:16181516-16182005
>chr6:16182729-16183030
>chr6:16183821-16183905
>chr6:16186471-16186762
>chr6:16186885-16186939
>chr6:16188751-16189044
>chr6:16189419-16189744
>chr6:16191416-16191640
>chr6:16192039-16193039
>chr6:16193241-16193298
>chr6:16194268-16194593
>chr6:16195332-16195469
>chr6:16195771-16195894
>chr6:16196226-16196602
>chr6:16196751-16196791
>chr6:16197028-16197108
>chr6:16197169-16197288
>chr6:16197318-16198067
>chr6:16198109-16198300
>chr6:16198343-16198899
>chr6:16201244-16201568
>chr6:16202039-16202660
>chr6:16202708-16204702
>chr6:16204833-16205113
>chr6:16206014-16206237
>chr6:16207329-16207736
>chr6:16207793-16208086
>chr6:16208925-16209407
>chr6:16210236-16210292
>chr6:16210343-16211337
>chr6:16211476-16211795
>chr6:16212228-16212536
>chr6:16212652-16212989
>chr6:16213458-16213847
>chr6:16213980-16214671
>chr6:16214827-16215175
>chr6:16215832-16216253
>chr6:16216388-16217201
>chr6:16217313-16217476
>chr6:16217788-16218701
>chr6:16219000-16219131
>chr6:16219616-16220033
>chr6:16220144-16220460
>chr6:16220659-16221008
>chr6:16221420-16222213
>chr6:16222279-16222604
>chr6:16223343-16223494
>chr6:16223680-16224096
>chr6:16225091-16225925
>chr6:16226151-16226279
>chr6:16226459-16226864
>chr6:16226939-16227550
>chr6:16227670-16227796
>chr6:16228182-16228502
>chr6:16229231-16229313
>chr6:16229991-16230058
>chr6:16231595-16232173
>chr6:16232258-16232367
>chr6:16233062-16234998
>chr6:16235084-16235352
>chr6:16235576-16236017
>chr6:16236116-16236301
>chr6:16237660-16237805
>chr6:16237977-16238279
>chr6:16238613-16238694
>chr6:16240192-16240671
>chr6:16241683-16242044
>chr6:16242361-16243117
>chr6:16243718-16243755
>chr6:16244196-16244510
>chr6:16247366-16247760
>chr6:16247939-16248292
>chr6:16249116-16249622
>chr6:16250729-16251657
>chr6:16251730-16251865
>chr6:16252255-16252540
>chr6:16253281-16253682
>chr6:16253950-16254368
>chr6:16254983-16255316
>chr6:16255865-16256556
>chr6:16256733-16256993
>chr6:16257057-16257132
>chr6:16257264-16257334
>chr6:16257634-16257957
>chr6:16258992-16264903
>chr6:16265121-16265248
>chr6:16265447-16265795
>chr6:16265843-16267704
>chr6:16268313-16268637
>chr6:16268695-16268976
>chr6:16269451-16269934
>chr6:16270902-16271048
>chr6:16271172-16271512
>chr6:16271818-16272250
>chr6:16272844-16273090
>chr6:16273802-16274115
>chr6:16275802-16276092
>chr6:16276177-16276478
>chr6:16277867-16277950
>chr6:16279458-16279506
>chr6:16280034-16280086
>chr6:16281449-16281811
>chr6:16282511-16282585
>chr6:16282731-16283106
>chr6:16284714-16285080
>chr6:16286586-16286939
>chr6:16288071-16289042
>chr6:16289261-16289312
>chr6:16289796-16290122
>chr6:16291206-16291533
>chr6:16291623-16291916
>chr6:16293560-16293807
>chr6:16295448-16295510
>chr6:16296652-16296980
>chr6:16297184-16297496
>chr6:16298376-16298685
>chr6:16302747-16302785
>chr6:16303415-16303460
>chr6:16304451-16304510
>chr6:16305481-16305528
>chr6:16306863-16306934
>chr6:16307381-16308371
>chr6:16308920-16309281
>chr6:16309708-16310054
>chr6:16310449-16310834
>chr6:16311241-16311276
>chr6:16312305-16312410
>chr6:16312560-16312738
>chr6:16312886-16313259
>chr6:16313341-16313420
>chr6:16313549-16313858
>chr6:16314586-16314916
>chr6:16315664-16316787
>chr6:16317297-16317622
>chr6:16317713-16317759
>chr6:16318944-16319458
>chr6:16321933-16322331
>chr6:16323224-16323621
>chr6:16324172-16324529
>chr6:16325122-16325487
>chr6:16325534-16325630
>chr6:16325781-16325955
>chr6:16327623-16327729
>chr6:16328470-16328541
>chr6:16328653-16328970
>chr6:16329200-16329263
>chr6:16329397-16329430
>chr6:16330063-16330210
>chr6:16330359-16330693
>chr6:16331006-16331308
>chr6:16332368-16332447
>chr6:16332875-16332941
>chr6:16334456-16334737
>chr6:16335649-16335833
>chr6:16335973-16336178
>chr6:16338025-16338103
>chr6:16338181-16338505
>chr6:16339783-16340083
>chr6:16341470-16341822
>chr6:16341864-16342186
>chr6:16342286-16342794
>chr6:16342913-16343367
>chr6:16344023-16344187
>chr6:16344291-16344859
>chr6:16346044-16346373
>chr6:16346663-16348698
>chr6:16349154-16349548
>chr6:16350221-16350262
>chr6:16350765-16351118
>chr6:16351392-16351710
>chr6:16352694-16352944
>chr6:16353116-16353156
>chr6:16353389-16353716
>chr6:16354239-16354534
>chr6:16355559-16355877
>chr6:16357207-16357573
>chr6:16358126-16359750
>chr6:16359801-16360150
>chr6:16362576-16362617
>chr6:16364303-16364609
>chr6:16365032-16365144
>chr6:16365189-16365520
>chr6:16366471-16366822
>chr6:16367326-16367403
>chr6:16367930-16368205
>chr6:16369773-16369819
>chr6:16371598-16371885
>chr6:16372274-16372348
>chr6:16372611-16372978
>chr6:16373265-16373345
>chr6:16373508-16373884
>chr6:16377080-16377294
>chr6:16378532-16379438
>chr6:16379849-16379946
>chr6:16380820-16381474
>chr6:16382072-16382511
>chr6:16382545-16382635
>chr6:16382715-16382838
>chr6:16382901-16382943
>chr6:16383451-16383557
>chr6:16384503-16384917
>chr6:16386814-16387038
>chr6:16389052-16389372
>chr6:16390680-16390722
>chr6:16390872-16391195
>chr6:16392496-16392791
>chr6:16392877-16392949
>chr6:16393217-16393530
>chr6:16393713-16393877
>chr6:16394361-16394536
>chr6:16395061-16395423
>chr6:16395448-16397001
>chr6:16397241-16397532
>chr6:16398511-16398626
>chr6:16399668-16399837
>chr6:16399970-16400055
>chr6:16401321-16401509
>chr6:16401826-16402195
>chr6:16403073-16403153
>chr6:16403344-16403668
>chr6:16406456-16407064
>chr6:16408637-16408975
>chr6:16409367-16409675
>chr6:16410837-16411285
>chr6:16413120-16413189
>chr6:16415128-16415534
>chr6:16416585-16416622
>chr6:16416900-16416941
>chr6:16416993-16417336
>chr6:16417443-16417762
>chr6:16418127-16418180
>chr6:16418543-16418795
>chr6:16418983-16419026
>chr6:16419109-16419242
>chr6:16419275-16419337
>chr6:16419424-16419509
>chr6:16419778-16419831
>chr6:16420819-16420883
>chr6:16425070-16425118
>chr6:16426248-16426337
>chr6:16426581-16426660
>chr6:16426728-16426777
>chr6:16427188-16427321
>chr6:16428120-16428642
>chr6:16429412-16429719
>chr6:16430688-16430755
>chr6:16431098-16431159
>chr6:16431638-16431671
>chr6:16432468-16432554
>chr6:16432660-16432732
>chr6:16435786-16436351
>chr6:16437653-16437714
>chr6:16437979-16438167
>chr6:16438213-16438422
>chr6:16439333-16439421
>chr6:16439770-16440348
>chr6:16440456-16440766
>chr6:16441522-16441610
>chr6:16441698-16441760
>chr6:16442692-16443202
>chr6:16443334-16443406
>chr6:16443784-16444166
>chr6:16444324-16444392
>chr6:16445363-16445403
>chr6:16445484-16446357
>chr6:16447191-16447662
>chr6:16448465-16448547
>chr6:16451187-16451864
>chr6:16453204-16453482
>chr6:16453567-16453613
>chr6:16453858-16454302
>chr6:16455224-16456090
>chr6:16456118-16457085
>chr6:16457118-16460542
>chr6:16460584-16462056
>chr6:16462129-16462406
>chr6:16462444-16464744
>chr6:16464875-16465094
>chr6:16465177-16465489
>chr6:16466028-16466361
>chr6:16468163-16468493
>chr6:16468984-16469167
>chr6:16469678-16470337
>chr6:16470424-16470485
>chr6:16470683-16470855
>chr6:16471662-16471735
>chr6:16474297-16474416
>chr6:16474819-16474914
>chr6:16475860-16476150
>chr6:16476522-16476669
>chr6:16479492-16479549
>chr6:16479869-16480145
>chr6:16484145-16484471
>chr6:16484876-16485116
>chr6:16489401-16489461
>chr6:16489661-16489839
>chr6:16489886-16490008
>chr6:16491080-16491604
>chr6:16492169-16492535
>chr6:16494078-16494176
>chr6:16495552-16495880
>chr6:16497969-16499202
>chr6:16499297-16499368
>chr6:16501019-16501158
>chr6:16501292-16501990
>chr6:16503052-16503156
>chr6:16503690-16504013
>chr6:16506291-16506445
>chr6:16506921-16506973
>chr6:16508570-16509150
>chr6:16510455-16510796
>chr6:16511610-16511717
>chr6:16514730-16515020
>chr6:16516319-16516353
>chr6:16516593-16516629
>chr6:16517393-16517577
>chr6:16517935-16517999
>chr6:16521251-16521605
>chr6:16523073-16523244
>chr6:16523404-16523571
>chr6:16524501-16524600
>chr6:16524769-16525074
>chr6:16525134-16525828
>chr6:16526038-16526098
>chr6:16526478-16526793
>chr6:16528015-16528335
>chr6:16528649-16528747
>chr6:16528891-16529189
>chr6:16530594-16530781
>chr6:16531337-16531645
>chr6:16531917-16531987
>chr6:16532507-16533242
>chr6:16534524-16534576
>chr6:16535258-16535322
>chr6:16535673-16535762
>chr6:16535891-16536272
>chr6:16536346-16536458
>chr6:16537414-16537753
>chr6:16537814-16538034
>chr6:16538217-16538337
>chr6:16538404-16538996
>chr6:16539952-16539989
>chr6:16540121-16540510
>chr6:16540927-16541001
>chr6:16542700-16542938
>chr6:16544074-16544133
>chr6:16547491-16547843
>chr6:16547986-16549268
>chr6:16549295-16549437
>chr6:16549609-16550159
>chr6:16550589-16550658
>chr6:16550844-16550881
>chr6:16554442-16554892
>chr6:16557034-16557365
>chr6:16557839-16558792
>chr6:16560212-16560465
>chr6:16562094-16562555
>chr6:16564361-16564827
>chr6:16566450-16566946
>chr6:16569224-16569541
>chr6:16570604-16570714
>chr6:16571461-16571961
>chr6:16574018-16574653
>chr6:16575087-16575147
>chr6:16577236-16577555
>chr6:16577646-16577706
>chr6:16577830-16578094
>chr6:16579747-16579787
>chr6:16581194-16581286
>chr6:16583848-16583889
>chr6:16584075-16584147
>chr6:16584220-16584417
>chr6:16584948-16585270
>chr6:16586732-16587041
>chr6:16587623-16587974
>chr6:16588770-16588832
>chr6:16589378-16589484
>chr6:16589589-16589626
>chr6:16590672-16591258
>chr6:16591374-16591432
>chr6:16592655-16593228
>chr6:16593655-16593884
>chr6:16594353-16594786
>chr6:16595644-16595707
>chr6:16595991-16596317
>chr6:16597430-16597781
>chr6:16598025-16598201
>chr6:16598307-16598435
>chr6:16599387-16599737
>chr6:16601566-16601871
>chr6:16602356-16602750
>chr6:16603793-16603848
>chr6:16604185-16604539
>chr6:16604574-16604923
>chr6:16605847-16606178
>chr6:16606474-16607281
>chr6:16609779-16609884
>chr6:16610196-16610361
>chr6:16610738-16610828
>chr6:16610875-16611044
>chr6:16611847-16612214
>chr6:16612550-16613389
>chr6:16613458-16613914
>chr6:16613957-16614005
>chr6:16614580-16615025
>chr6:16615068-16615116
>chr6:16615686-16616071
>chr6:16616252-16616694
>chr6:16616875-16617066
>chr6:16617311-16617805
>chr6:16618028-16618746
>chr6:16619717-16620061
>chr6:16620457-16620529
>chr6:16621410-16621746
>chr6:16622339-16622395
>chr6:16623543-16623601
>chr6:16623881-16624421
>chr6:16625540-16625625
>chr6:16626264-16626900
>chr6:16627440-16627755
>chr6:16628439-16629318
>chr6:16629347-16629942
>chr6:16632746-16633044
>chr6:16634328-16634455
>chr6:16634617-16634771
>chr6:16634960-16635483
>chr6:16636847-16637543
>chr6:16637641-16637682
>chr6:16638157-16638494
>chr6:16638918-16639617
>chr6:16640017-16640072
>chr6:16640170-16642736
>chr6:16642785-16643293
>chr6:16643342-16643663
>chr6:16643981-16644031
>chr6:16644069-16644637
>chr6:16645935-16646235
>chr6:16646912-16647393
>chr6:16647559-16648104
>chr6:16648937-16649042
>chr6:16649975-16650099
>chr6:16650541-16650705
>chr6:16650737-16651041
>chr6:16651262-16651564
>chr6:16654258-16654551
>chr6:16655230-16655416
>chr6:16655631-16656113
>chr6:16656701-16656766
>chr6:16656833-16657373
>chr6:16657491-16657539
>chr6:16660801-16661372
>chr6:16661947-16662031
>chr6:16662330-16662638
>chr6:16662954-16663304
>chr6:16663613-16663822
>chr6:16664728-16664981
>chr6:16665289-16665439
>chr6:16665820-16666810
>chr6:16668171-16668404
>chr6:16668764-16668903
>chr6:16669661-16669870
>chr6:16671500-16671557
>chr6:16672054-16672120
>chr6:16672639-16673229
>chr6:16673546-16673936
>chr6:16674330-16674679
>chr6:16675592-16675928
>chr6:16676496-16676555
>chr6:16678687-16679454
>chr6:16679916-16679989
>chr6:16682199-16682506
>chr6:16683813-16683855
>chr6:16684470-16684508
>chr6:16685577-16685606
>chr6:16688275-16688348
>chr6:16688924-16689098
>chr6:16689276-16689790
>chr6:16690058-16690153
>chr6:16691767-16691809
>chr6:16691903-16692289
>chr6:16692570-16692806
>chr6:16694239-16694472
>chr6:16695759-16696030
>chr6:16701370-16703522
>chr6:16703683-16704045
>chr6:16706353-16706757
>chr6:16707020-16707076
>chr6:16707799-16707978
>chr6:16708717-16709121
>chr6:16709283-16709578
>chr6:16709646-16709940
>chr6:16710018-16710112
>chr6:16710407-16711037
>chr6:16711346-16711899
>chr6:16712072-16712168
>chr6:16713881-16714231
>chr6:16714584-16714653
>chr6:16714779-16714825
>chr6:16715329-16715371
>chr6:16716473-16716530
>chr6:16716738-16716842
>chr6:16719541-16719585
>chr6:16719757-16719836
>chr6:16719896-16720015
>chr6:16720363-16720397
>chr6:16721335-16721480
>chr6:16721530-16721652
>chr6:16722880-16722950
>chr6:16726088-16726420
>chr6:16726579-16726888
>chr6:16727106-16727284
>chr6:16728695-16728736
>chr6:16729878-16730314
>chr6:16730458-16730603
>chr6:16731439-16731486
>chr6:16732284-16732589
>chr6:16733269-16734076
>chr6:16734393-16734464
>chr6:16734514-16734816
>chr6:16735137-16735210
>chr6:16735754-16735840
>chr6:16738180-16738263
>chr6:16740668-16740850
>chr6:16744602-16744651
>chr6:16744923-16744978
>chr6:16746725-16746773
>chr6:16750941-16751273
>chr6:16752188-16752229
>chr6:16753816-16754036
>chr6:16760218-16760275
>chr6:16760886-16761100
>chr6:16761231-16761268
>chr6:16761473-16761607
>chr6:16763305-16763361
>chr6:16766615-16767221
>chr6:16768907-16769076
>chr6:16770443-16770813
>chr6:16771043-16771083
>chr6:16771596-16771645
>chr6:16773319-16773352
>chr6:16775066-16775436
>chr6:16775515-16776103
>chr6:16777249-16777599
>chr6:16778027-16778342
>chr6:16778445-16778730
>chr6:16779886-16780499
>chr6:16781348-16781459
>chr6:16783099-16783192
>chr6:16784069-16784611
>chr6:16784753-16785552
>chr6:16786196-16786608
>chr6:16787101-16787480
>chr6:16788165-16789771
>chr6:16789847-16790616
>chr6:16791377-16791507
>chr6:16791610-16791698
>chr6:16792166-16792293
>chr6:16792325-16793629
>chr6:16793691-16794113
>chr6:16794168-16794395
>chr6:16794508-16794929
>chr6:16795351-16795465
>chr6:16795501-16795582
>chr6:16795848-16795927
>chr6:16795984-16796197
>chr6:16796406-16797175
>chr6:16797214-16797507
>chr6:16797684-16797754
>chr6:16798660-16799074
>chr6:16799312-16799372
>chr6:16801446-16801483
>chr6:16804802-16804849
>chr6:16806455-16806565
>chr6:16807466-16807833
>chr6:16808591-16808716
>chr6:16808913-16808990
>chr6:16809581-16810544
>chr6:16810790-16810891
>chr6:16811199-16811273
>chr6:16812872-16813272
>chr6:16813913-16813999
>chr6:16814474-16814868
>chr6:16815278-16816118
>chr6:16816691-16817036
>chr6:16817161-16817239
>chr6:16818452-16818872
>chr6:16820059-16821124
>chr6:16821164-16821347
>chr6:16824122-16824321
>chr6:16826442-16826758
>chr6:16826868-16826926
>chr6:16827540-16827586
>chr6:16827833-16828294
>chr6:16828323-16828433
>chr6:16828517-16828714
>chr6:16828747-16829450
>chr6:16829518-16830430
>chr6:16830558-16830633
>chr6:16830917-16830998
>chr6:16831399-16831741
>chr6:16833858-16834167
>chr6:16834199-16834355
>chr6:16834630-16834701
>chr6:16834809-16835244
>chr6:16835575-16835902
>chr6:16837714-16837760
>chr6:16837912-16837965
>chr6:16839240-16839933
>chr6:16840161-16840265
>chr6:16842440-16842510
>chr6:16842863-16842915
>chr6:16843649-16844016
>chr6:16844687-16844755
>chr6:16845246-16845292
>chr6:16845885-16845971
>chr6:16846056-16846355
>chr6:16846709-16846750
>chr6:16848153-16848198
>chr6:16848709-16848771
>chr6:16853763-16854102
>chr6:16857886-16857983
>chr6:16858083-16858292
>chr6:16859108-16859191
>chr6:16859350-16859409
>chr6:16860229-16862257
>chr6:16865644-16865971
>chr6:16867043-16867362
>chr6:16867635-16868035
>chr6:16870022-16870355
>chr6:16871309-16871656
>chr6:16871815-16871850
>chr6:16872243-16872509
>chr6:16874195-16874665
>chr6:16874850-16874878
>chr6:16875965-16876219
>chr6:16876304-16876363
>chr6:16876393-16878589
>chr6:16878705-16878922
>chr6:16878981-16880544
>chr6:16880727-16881053
>chr6:16881110-16881288
>chr6:16881483-16881550
>chr6:16881845-16881929
>chr6:16882036-16882256
>chr6:16882573-16883091
>chr6:16883272-16883527
>chr6:16883651-16883856
>chr6:16883896-16883999
>chr6:16884075-16884305
>chr6:16884377-16884501
>chr6:16884685-16885044
>chr6:16885397-16892199
>chr6:16892365-16892431
>chr6:16892581-16892979
>chr6:16893229-16893686
>chr6:16893735-16893821
>chr6:16894096-16894316
>chr6:16894480-16895163
>chr6:16895205-16895360
>chr6:16895434-16895820
>chr6:16896050-16896116
>chr6:16897233-16897538
>chr6:16897753-16897923
>chr6:16898063-16898278
>chr6:16899568-16899981
>chr6:16900357-16900489
>chr6:16900643-16900762
>chr6:16902218-16902294
>chr6:16902676-16902760
>chr6:16903261-16903309
>chr6:16903983-16904067
>chr6:16905590-16905658
>chr6:16906764-16906934
>chr6:16907467-16907769
>chr6:16909056-16909356
>chr6:16910975-16911029
>chr6:16911454-16911958
>chr6:16912116-16912291
>chr6:16912351-16912655
>chr6:16912698-16912913
>chr6:16913206-16913259
>chr6:16913741-16913900
>chr6:16914260-16914300
>chr6:16914505-16914556
>chr6:16914916-16915551
>chr6:16915579-16915991
>chr6:16916283-16916510
>chr6:16916850-16917440
>chr6:16918371-16918455
>chr6:16918509-16918988
>chr6:16919033-16919106
>chr6:16919680-16919813
>chr6:16919901-16920049
>chr6:16920346-16920690
>chr6:16921797-16921867
>chr6:16922749-16922881
>chr6:16922996-16923180
>chr6:16923607-16923738
>chr6:16923788-16925657
>chr6:16926237-16926704
>chr6:16926826-16927150
>chr6:16927247-16927290
>chr6:16927354-16927708
>chr6:16927792-16928027
>chr6:16928112-16928150
>chr6:16928994-16929316
>chr6:16929468-16929504
>chr6:16930420-16930586
>chr6:16930679-16931655
>chr6:16931767-16931861
>chr6:16932164-16932430
>chr6:16932489-16932835
>chr6:16934469-16934556
>chr6:16935511-16935723
>chr6:16935843-16936102
>chr6:16936155-16936982
>chr6:16937029-16937167
>chr6:16937248-16937317
>chr6:16937529-16937577
>chr6:16938535-16938605
>chr6:16942532-16942570
>chr6:16944745-16944886
>chr6:16945023-16945536
>chr6:16948550-16948600
>chr6:16950080-16950137
>chr6:16950303-16950384
>chr6:16951720-16951790
>chr6:16951985-16952286
>chr6:16952835-16953235
>chr6:16953292-16953547
>chr6:16954381-16954533
>chr6:16954588-16954633
>chr6:16954899-16955084
>chr6:16956966-16957008
>chr6:16957055-16957230
>chr6:16957294-16957383
>chr6:16957479-16957525
>chr6:16958095-16958229
>chr6:16958620-16958754
>chr6:16960528-16960601
>chr6:16960933-16961020
>chr6:16962511-16962597
>chr6:16962731-16962884
>chr6:16962959-16963116
>chr6:16963499-16963559
>chr6:16963943-16963980
>chr6:16965946-16966317
>chr6:16967647-16967684
>chr6:16968165-16968307
>chr6:16968442-16968538
>chr6:16968707-16968771
>chr6:16968967-16969031
>chr6:16969088-16969210
>chr6:16969617-16970181
>chr6:16970929-16971276
>chr6:16972082-16972609
>chr6:16976111-16976201
>chr6:16979465-16979667
>chr6:16981582-16982235
>chr6:16982301-16982612
>chr6:16983247-16983537
>chr6:16986864-16987207
>chr6:16988153-16988334
>chr6:16988421-16988941
>chr6:16989166-16989508
>chr6:16989978-16990365
>chr6:16991585-16991637
>chr6:16992057-16992151
>chr6:16993014-16993077
>chr6:16993727-16993788
>chr6:16994174-16994260
>chr6:16994932-16995058
>chr6:16995784-16995947
>chr6:17000085-17000330
>chr6:17000527-17000903
>chr6:17002575-17002657
>chr6:17004755-17004828
>chr6:17005029-17005225
>chr6:17005324-17005651
>chr6:17005839-17007479
>chr6:17008114-17010247
>chr6:17010534-17011654
>chr6:17014073-17014159
>chr6:17014277-17014584
>chr6:17014688-17015063
>chr6:17015551-17015840
>chr6:17016068-17016106
>chr6:17016223-17017257
>chr6:17017332-17017503
>chr6:17017593-17017992
>chr6:17018050-17018989
>chr6:17019396-17019469
>chr6:17020194-17020580
>chr6:17021943-17023781
>chr6:17023864-17025253
>chr6:17025377-17025508
>chr6:17025541-17025571
>chr6:17025691-17025907
>chr6:17026044-17026869
>chr6:17026919-17026958
>chr6:17027755-17027817
>chr6:17027939-17028264
>chr6:17028371-17028734
>chr6:17029669-17029811
>chr6:17030027-17030222
>chr6:17031165-17031594
>chr6:17031913-17031950
>chr6:17034136-17034384
>chr6:17035052-17035091
>chr6:17035243-17035355
>chr6:17036503-17036826
>chr6:17037914-17037966
>chr6:17038267-17038326
>chr6:17038855-17039211
>chr6:17039355-17039441
>chr6:17039498-17039553
>chr6:17039599-17039681
>chr6:17039727-17039844
>chr6:17039878-17040424
>chr6:17040463-17040753
>chr6:17040897-17041469
>chr6:17041584-17041651
>chr6:17041868-17042342
>chr6:17043904-17044000
>chr6:17044645-17044716
>chr6:17045030-17045198
>chr6:17046542-17046582
>chr6:17050512-17050786
>chr6:17050840-17050908
>chr6:17050969-17051059
>chr6:17051390-17051482
>chr6:17051531-17053185
>chr6:17054311-17054697
>chr6:17054864-17054924
>chr6:17055280-17055473
>chr6:17056081-17056416
>chr6:17056963-17057092
>chr6:17057701-17058025
>chr6:17058581-17059046
>chr6:17061470-17061983
>chr6:17062060-17062401
>chr6:17062451-17063187
>chr6:17063297-17063344
>chr6:17063832-17063981
>chr6:17064056-17064652
>chr6:17064714-17065358
>chr6:17065490-17065551
>chr6:17065599-17065937
>chr6:17066393-17066543
>chr6:17067663-17067699
>chr6:17068194-17073835
>chr6:17073861-17080049
>chr6:17080887-17080956
>chr6:17082742-17083330
>chr6:17083792-17084350
>chr6:17084770-17084868
>chr6:17085890-17086218
>chr6:17086684-17086957
>chr6:17087830-17087873
>chr6:17088364-17089049
>chr6:17089669-17090079
>chr6:17090228-17090307
>chr6:17090857-17090961
>chr6:17091858-17092173
>chr6:17092777-17092839
>chr6:17093118-17093465
>chr6:17094519-17094823
>chr6:17094947-17095284
>chr6:17095461-17095867
>chr6:17097392-17097713
>chr6:17098121-17098361
>chr6:17099248-17099343
>chr6:17099420-17099492
>chr6:17099579-17099733
>chr6:17099790-17099988
>chr6:17100106-17100469
>chr6:17102339-17102381
>chr6:17103560-17103853
>chr6:17104795-17105274
>chr6:17105307-17105973
>chr6:17107560-17107809
>chr6:17108676-17109053
>chr6:17110249-17110388
>chr6:17110495-17110809
>chr6:17111644-17112111
>chr6:17112182-17112414
>chr6:17112477-17113060
>chr6:17113197-17113267
>chr6:17113404-17113475
>chr6:17113585-17113797
>chr6:17113912-17114833
>chr6:17116439-17116894
>chr6:17116985-17117376
>chr6:17117659-17117994
>chr6:17119327-17119359
>chr6:17119420-17119725
>chr6:17120871-17121287
>chr6:17121503-17121656
>chr6:17121856-17122270
>chr6:17122330-17122398
>chr6:17123985-17124062
>chr6:17124683-17125161
>chr6:17126022-17126328
>chr6:17127265-17127615
>chr6:17128675-17129043
>chr6:17129357-17129527
>chr6:17129556-17129991
>chr6:17131605-17132082
>chr6:17132113-17132502
>chr6:17132864-17133109
>chr6:17133155-17133214
>chr6:17133347-17133438
>chr6:17133475-17137470
>chr6:17137513-17139114
>chr6:17139295-17139406
>chr6:17139484-17139790
>chr6:17139915-17140061
>chr6:17141199-17141537
>chr6:17141612-17145988
>chr6:17147054-17148747
>chr6:17148993-17149309
>chr6:17149689-17150151
>chr6:17150184-17150344
>chr6:17150418-17150484
>chr6:17150556-17151252
>chr6:17154766-17155250
>chr6:17155705-17155870
>chr6:17157430-17157977
>chr6:17158477-17159121
>chr6:17159273-17159327
>chr6:17159966-17160311
>chr6:17161357-17161404
>chr6:17162336-17162918
>chr6:17163103-17163443
>chr6:17163612-17163811
>chr6:17164261-17164602
>chr6:17164801-17165180
>chr6:17166071-17166397
>chr6:17166565-17166976
>chr6:17167633-17167786
>chr6:17167918-17168063
>chr6:17168325-17168390
>chr6:17168725-17169155
>chr6:17170578-17170795
>chr6:17171017-17171646
>chr6:17171988-17172308
>chr6:17173408-17173475
>chr6:17173743-17173781
>chr6:17173945-17174914
>chr6:17175424-17175663
>chr6:17176561-17176877
>chr6:17178518-17178606
>chr6:17179034-17179353
>chr6:17179559-17179698
>chr6:17179818-17179853
>chr6:17179909-17180006
>chr6:17180133-17180393
>chr6:17180836-17181224
>chr6:17181494-17181811
>chr6:17181957-17182575
>chr6:17182702-17182777
>chr6:17182815-17182972
>chr6:17183037-17183486
>chr6:17183541-17183574
>chr6:17184123-17185627
>chr6:17186269-17186497
>chr6:17187108-17187202
>chr6:17187766-17188035
>chr6:17188323-17188395
>chr6:17188453-17188804
>chr6:17189503-17189836
>chr6:17190357-17190658
>chr6:17191103-17191148
>chr6:17191179-17191295
>chr6:17191559-17191797
>chr6:17192435-17192513
>chr6:17192591-17192651
>chr6:17192807-17193155
>chr6:17194098-17194228
>chr6:17194341-17194529
>chr6:17194658-17195327
>chr6:17195398-17195758
>chr6:17195798-17196172
>chr6:17196404-17197239
>chr6:17197477-17197781
>chr6:17198002-17198043
>chr6:17198415-17198772
>chr6:17199170-17199353
>chr6:17199615-17199765
>chr6:17199864-17199952
>chr6:17200176-17200596
>chr6:17200959-17201217
>chr6:17201412-17201837
>chr6:17202052-17202241
>chr6:17203405-17204038
>chr6:17204188-17204509
>chr6:17205517-17206951
>chr6:17207416-17207515
>chr6:17207616-17207901
>chr6:17208107-17208341
>chr6:17208960-17209266
>chr6:17209352-17209679
>chr6:17210705-17210779
>chr6:17211454-17211764
>chr6:17211900-17212232
>chr6:17213273-17213639
>chr6:17213894-17213974
>chr6:17214709-17214899
>chr6:17215099-17215421
>chr6:17215564-17216634
>chr6:17216758-17217630
>chr6:17217788-17217906
>chr6:17217974-17218031
>chr6:17220255-17220859
>chr6:17221208-17221281
>chr6:17221435-17221586
>chr6:17221914-17221964
>chr6:17222103-17223336
>chr6:17224350-17224905
>chr6:17225004-17225186
>chr6:17227691-17228156
>chr6:17228270-17228733
>chr6:17229854-17230206
>chr6:17230647-17231155
>chr6:17231598-17231997
>chr6:17232412-17233301
>chr6:17233683-17233738
>chr6:17234029-17234340
>chr6:17234971-17235071
>chr6:17235552-17235800
>chr6:17236390-17236695
>chr6:17237966-17238342
>chr6:17238989-17239372
>chr6:17239817-17240497
>chr6:17241679-17241838
>chr6:17242921-17243210
>chr6:17243354-17243971
>chr6:17244115-17247278
>chr6:17247355-17248909
>chr6:17249025-17249837
>chr6:17250610-17251080
>chr6:17251748-17251994
>chr6:17252088-17252388
>chr6:17252523-17253029
>chr6:17253096-17254578
>chr6:17255223-17255339
>chr6:17255440-17255593
>chr6:17255923-17256432
>chr6:17256522-17257018
>chr6:17257741-17257836
>chr6:17257912-17258051
>chr6:17260019-17260427
>chr6:17260652-17260928
>chr6:17261136-17262063
>chr6:17262297-17262544
>chr6:17262914-17263157
>chr6:17263232-17263444
>chr6:17263773-17264074
>chr6:17265010-17265368
>chr6:17266692-17267026
>chr6:17267385-17267780
>chr6:17268226-17268269
>chr6:17268449-17268565
>chr6:17268869-17269137
>chr6:17269682-17269739
>chr6:17269832-17270070
>chr6:17271270-17271407
>chr6:17271891-17272281
>chr6:17272365-17272690
>chr6:17272829-17275801
>chr6:17275861-17276259
>chr6:17276350-17276597
>chr6:17281407-17281568
>chr6:17282600-17282636
>chr6:17283412-17283728
>chr6:17284424-17284533
>chr6:17285184-17285224
>chr6:17287516-17287844
>chr6:17288009-17288119
>chr6:17291345-17291412
>chr6:17291886-17291925
>chr6:17293420-17293471
>chr6:17294267-17295095
>chr6:17295289-17295599
>chr6:17296185-17296802
>chr6:17298605-17299069
>chr6:17299163-17299315
>chr6:17299421-17299735
>chr6:17300327-17301045
>chr6:17301456-17301776
>chr6:17302004-17302186
>chr6:17302979-17305142
>chr6:17305796-17305846
>chr6:17306057-17306421
>chr6:17306824-17307136
>chr6:17307454-17307768
>chr6:17308182-17308560
>chr6:17308929-17309901
>chr6:17310546-17310855
>chr6:17312477-17312516
>chr6:17312628-17312938
>chr6:17313078-17313365
>chr6:17313511-17314123
>chr6:17314466-17314891
>chr6:17314962-17315170
>chr6:17315714-17316678
>chr6:17317305-17317630
>chr6:17318926-17318975
>chr6:17320916-17320950
>chr6:17322888-17322928
>chr6:17323116-17323195
>chr6:17324183-17324241
>chr6:17326973-17327089
>chr6:17327167-17327379
>chr6:17327566-17328191
>chr6:17328497-17328917
>chr6:17328969-17329275
>chr6:17329356-17329757
>chr6:17329914-17330251
>chr6:17330705-17331012
>chr6:17331281-17332475
>chr6:17332640-17332940
>chr6:17333139-17333860
>chr6:17333941-17334286
>chr6:17334435-17334528
>chr6:17334612-17334790
>chr6:17335198-17335895
>chr6:17336010-17336771
>chr6:17337179-17337499
>chr6:17337568-17337904
>chr6:17338169-17338222
>chr6:17338424-17338751
>chr6:17338925-17339456
>chr6:17340004-17340156
>chr6:17340210-17340542
>chr6:17340631-17341534
>chr6:17341749-17341805
>chr6:17341863-17341909
>chr6:17342131-17342214
>chr6:17342265-17342347
>chr6:17342460-17342571
>chr6:17342796-17343211
>chr6:17343370-17343427
>chr6:17343500-17343525
>chr6:17343605-17343953
>chr6:17344179-17344519
>chr6:17346075-17346385
>chr6:17347514-17348046
>chr6:17348288-17349227
>chr6:17349847-17350146
>chr6:17351299-17351392
>chr6:17351611-17351957
>chr6:17352413-17353139
>chr6:17353486-17353644
>chr6:17354257-17354613
>chr6:17355571-17356231
>chr6:17357013-17357398
>chr6:17357531-17357918
>chr6:17358257-17358314
>chr6:17358514-17359369
>chr6:17359954-17360268
>chr6:17360355-17360405
>chr6:17360594-17361030
>chr6:17361513-17361853
>chr6:17362372-17363513
>chr6:17363571-17363854
>chr6:17363931-17365341
>chr6:17365393-17365710
>chr6:17366205-17366308
>chr6:17366548-17368198
>chr6:17368450-17368855
>chr6:17369408-17369481
>chr6:17369815-17371807
>chr6:17372023-17372347
>chr6:17372577-17372963
>chr6:17373406-17373557
>chr6:17373718-17373864
>chr6:17374000-17374584
>chr6:17375035-17375451
>chr6:17376016-17377748
>chr6:17378245-17378996
>chr6:17379114-17379174
>chr6:17379512-17379818
>chr6:17379901-17380246
>chr6:17380388-17380490
>chr6:17380626-17380885
>chr6:17381027-17381350
>chr6:17381824-17381878
>chr6:17382336-17383115
>chr6:17383252-17383574
>chr6:17384396-17385335
>chr6:17385504-17385680
>chr6:17386099-17386440
>chr6:17387243-17387549
>chr6:17388054-17388366
>chr6:17388803-17389114
>chr6:17389740-17389938
>chr6:17390000-17390412
>chr6:17390603-17390735
>chr6:17393636-17393674
>chr6:17393902-17393966
>chr6:17395408-17395487
>chr6:17395717-17395761
>chr6:17395867-17396560
>chr6:17396745-17396873
>chr6:17397069-17397844
>chr6:17398463-17399355
>chr6:17399935-17400254
>chr6:17400572-17400886
>chr6:17401081-17401422
>chr6:17401705-17401842
>chr6:17402517-17402618
>chr6:17403035-17403554
>chr6:17403592-17403668
>chr6:17404185-17404801
>chr6:17404971-17406045
>chr6:17406392-17406682
>chr6:17407327-17407825
>chr6:17408151-17408230
>chr6:17408279-17408521
>chr6:17408652-17408964
>chr6:17409082-17409384
>chr6:17410567-17411620
>chr6:17413767-17414076
>chr6:17414252-17415085
>chr6:17416790-17417151
>chr6:17417278-17417573
>chr6:17419693-17420171
>chr6:17420300-17420397
>chr6:17420881-17421444
>chr6:17421882-17422052
>chr6:17422341-17422651
>chr6:17422811-17422946
>chr6:17423742-17423805
>chr6:17423951-17424012
>chr6:17424074-17424414
>chr6:17425809-17426135
>chr6:17426223-17426537
>chr6:17427547-17427601
>chr6:17427636-17428143
>chr6:17428518-17428799
>chr6:17429430-17429496
>chr6:17429663-17429758
>chr6:17430542-17430865
>chr6:17431061-17431303
>chr6:17432702-17433035
>chr6:17434165-17434556
>chr6:17434773-17435765
>chr6:17435853-17435990
>chr6:17436064-17436474
>chr6:17436721-17437319
>chr6:17437551-17437892
>chr6:17438079-17438748
>chr6:17438809-17439164
>chr6:17439461-17439963
>chr6:17440566-17441045
>chr6:17441352-17441787
>chr6:17442587-17443360
>chr6:17444351-17444848
>chr6:17445091-17445430
>chr6:17447035-17447162
>chr6:17447206-17447294
>chr6:17447500-17447815
>chr6:17448752-17449095
>chr6:17449305-17449749
>chr6:17450063-17450411
>chr6:17451482-17451813
>chr6:17453883-17454210
>chr6:17455000-17455128
>chr6:17455203-17455272
>chr6:17455474-17455925
>chr6:17460845-17461558
>chr6:17461680-17462083
>chr6:17462378-17462945
>chr6:17465203-17465359
>chr6:17465641-17465855
>chr6:17465889-17466000
>chr6:17466539-17466624
>chr6:17467218-17468128
>chr6:17469386-17469447
>chr6:17470284-17470365
>chr6:17471500-17471852
>chr6:17472045-17472356
>chr6:17474907-17475222
>chr6:17476841-17477195
>chr6:17477931-17478073
>chr6:17478135-17478499
>chr6:17478606-17478656
>chr6:17479453-17479992
>chr6:17480759-17481287
>chr6:17482146-17482548
>chr6:17482679-17482853
>chr6:17486034-17486200
>chr6:17486322-17486648
>chr6:17487448-17488210
>chr6:17488618-17488686
>chr6:17489149-17489481
>chr6:17492895-17492962
>chr6:17494493-17494535
>chr6:17494609-17494873
>chr6:17494976-17495188
>chr6:17496468-17496625
>chr6:17498627-17499034
>chr6:17499123-17499431
>chr6:17499569-17499932
>chr6:17500053-17500101
>chr6:17500335-17500502
>chr6:17501271-17501310
>chr6:17503138-17503710
>chr6:17505866-17505958
>chr6:17506010-17506220
>chr6:17506378-17506653
>chr6:17508740-17509085
>chr6:17509117-17509282
>chr6:17509391-17510242
>chr6:17511427-17511762
>chr6:17512077-17512517
>chr6:17512560-17512593
>chr6:17513780-17513839
>chr6:17514074-17514371
>chr6:17514438-17514781
>chr6:17514934-17515211
>chr6:17515254-17515656
>chr6:17515838-17515895
>chr6:17516290-17516340
>chr6:17516446-17516645
>chr6:17517503-17517937
>chr6:17518231-17518285
>chr6:17518612-17518943
>chr6:17520072-17520386
>chr6:17521125-17521429
>chr6:17521837-17522176
>chr6:17522762-17523041
>chr6:17523825-17524230
>chr6:17524391-17524490
>chr6:17524537-17524715
>chr6:17524808-17525225
>chr6:17525378-17525498
>chr6:17525610-17525689
>chr6:17526135-17526425
>chr6:17526669-17526985
>chr6:17527560-17527907
>chr6:17528217-17528320
>chr6:17528772-17528841
>chr6:17528930-17529140
>chr6:17529329-17529684
>chr6:17529848-17529982
>chr6:17530081-17530357
>chr6:17530833-17531643
>chr6:17532112-17533143
>chr6:17533561-17533887
>chr6:17534620-17534672
>chr6:17535260-17535576
>chr6:17535931-17536155
>chr6:17537172-17537530
>chr6:17537774-17538491
>chr6:17539293-17539369
>chr6:17539791-17540108
>chr6:17540467-17540780
>chr6:17541267-17541792
>chr6:17541963-17542180
>chr6:17543306-17543681
>chr6:17543837-17544155
>chr6:17544512-17544861
>chr6:17545430-17547329
>chr6:17547556-17547863
>chr6:17548021-17548440
>chr6:17548987-17549059
>chr6:17549129-17549526
>chr6:17549940-17550006
>chr6:17550081-17550282
>chr6:17550853-17550932
>chr6:17552334-17552721
>chr6:17553242-17553270
>chr6:17553351-17553651
>chr6:17554077-17554303
>chr6:17554444-17554561
>chr6:17555081-17555888
>chr6:17557713-17557784
>chr6:17558401-17558721
>chr6:17558955-17559562
>chr6:17560376-17561029
>chr6:17561138-17564036
>chr6:17564047-17565205
>chr6:17565267-17568106
>chr6:17568211-17568498
>chr6:17568627-17570336
>chr6:17570779-17571329
>chr6:17571368-17572135
>chr6:17573655-17574210
>chr6:17574314-17574641
>chr6:17575304-17575792
>chr6:17576019-17576373
>chr6:17576626-17576853
>chr6:17576941-17577041
>chr6:17577143-17577515
>chr6:17577573-17577802
>chr6:17578026-17578195
>chr6:17578261-17578372
>chr6:17578771-17578865
>chr6:17579084-17579354
>chr6:17579440-17580502
>chr6:17580539-17581017
>chr6:17581043-17581561
>chr6:17581588-17581947
>chr6:17582409-17582464
>chr6:17584480-17584544
>chr6:17585084-17585153
>chr6:17585277-17585885
>chr6:17586242-17587281
>chr6:17587377-17587651
>chr6:17587748-17587929
>chr6:17588318-17588942
>chr6:17589722-17590600
>chr6:17590653-17591188
>chr6:17592768-17593225
>chr6:17593363-17593653
>chr6:17593738-17593937
>chr6:17594063-17594704
>chr6:17595250-17595320
>chr6:17596064-17597146
>chr6:17597189-17597298
>chr6:17597576-17597655
>chr6:17597758-17598136
>chr6:17598338-17599310
>chr6:17602001-17602343
>chr6:17603468-17603511
>chr6:17603577-17603901
>chr6:17604020-17604335
>chr6:17605049-17605396
>chr6:17606205-17606502
>chr6:17606975-17607289
>chr6:17612934-17613179
>chr6:17613320-17613535
>chr6:17613948-17614260
>chr6:17616734-17617053
>chr6:17617563-17617883
>chr6:17618380-17618869
>chr6:17619563-17620730
>chr6:17620796-17621671
>chr6:17621734-17621992
>chr6:17622160-17622504
>chr6:17622832-17623200
>chr6:17624025-17624128
>chr6:17625248-17625568
>chr6:17627481-17627658
>chr6:17628611-17628654
>chr6:17630347-17630842
>chr6:17631321-17631520
>chr6:17631683-17631975
>chr6:17632151-17632357
>chr6:17634441-17634740
>chr6:17634864-17635706
>chr6:17636025-17636376
>chr6:17636607-17636663
>chr6:17638627-17638681
>chr6:17639026-17639397
>chr6:17640110-17640199
>chr6:17640656-17640929
>chr6:17641191-17642987
>chr6:17643185-17643497
>chr6:17644651-17645592
>chr6:17646218-17646512
>chr6:17646729-17647084
>chr6:17648155-17648815
>chr6:17648983-17649127
>chr6:17649644-17649930
>chr6:17650746-17650815
>chr6:17651009-17651369
>chr6:17651788-17652077
>chr6:17652219-17652477
>chr6:17652704-17653572
>chr6:17654321-17654623
>chr6:17654876-17655033
>chr6:17655446-17655779
>chr6:17655937-17656228
>chr6:17656428-17656715
>chr6:17657253-17657616
>chr6:17657765-17658807
>chr6:17658959-17659034
>chr6:17659075-17659780
>chr6:17660980-17661328
>chr6:17662799-17662996
>chr6:17663214-17664191
>chr6:17664305-17664409
>chr6:17664764-17665065
>chr6:17665703-17665979
>chr6:17666005-17666517
>chr6:17667343-17667753
>chr6:17668056-17668388
>chr6:17668558-17668861
>chr6:17669075-17669394
>chr6:17669803-17670128
>chr6:17670364-17670400
>chr6:17670715-17671174
>chr6:17671354-17672136
>chr6:17672284-17673733
>chr6:17673762-17674224
>chr6:17674477-17674813
>chr6:17675066-17675168
>chr6:17677720-17677824
>chr6:17678047-17678474
>chr6:17678656-17678956
>chr6:17679054-17679147
>chr6:17679198-17679319
>chr6:17679361-17679625
>chr6:17680327-17681198
>chr6:17681273-17681609
>chr6:17681888-17682233
>chr6:17682314-17683121
>chr6:17683214-17683500
>chr6:17683546-17683983
>chr6:17684064-17684512
>chr6:17684587-17685179
>chr6:17685265-17686268
>chr6:17686391-17686697
>chr6:17686869-17687016
>chr6:17687825-17688189
>chr6:17688761-17688973
>chr6:17689100-17689470
>chr6:17689532-17689827
>chr6:17689898-17689966
>chr6:17690000-17690403
>chr6:17690850-17691168
>chr6:17691476-17691746
>chr6:17691870-17691945
>chr6:17692376-17692570
>chr6:17692959-17693004
>chr6:17693601-17693863
>chr6:17694099-17694198
>chr6:17694305-17694991
>chr6:17695212-17695318
>chr6:17695719-17696164
>chr6:17696451-17697101
>chr6:17697387-17697730
>chr6:17698310-17698903
>chr6:17699209-17699864
>chr6:17699952-17699998
>chr6:17700143-17700173
>chr6:17700506-17700549
>chr6:17700765-17700814
>chr6:17700944-17701872
>chr6:17702217-17702715
>chr6:17702879-17703244
>chr6:17703993-17704314
>chr6:17704763-17705102
>chr6:17707892-17708645
>chr6:17709867-17710222
>chr6:17710536-17710776
>chr6:17710797-17711202
>chr6:17711718-17712104
>chr6:17712149-17712491
>chr6:17713768-17714083
>chr6:17715700-17715958
>chr6:17715994-17716225
>chr6:17717025-17717347
>chr6:17717454-17718052
>chr6:17718159-17718470
>chr6:17718673-17719259
>chr6:17719483-17719570
>chr6:17720012-17720052
>chr6:17720086-17720651
>chr6:17720905-17721436
>chr6:17721536-17721613
>chr6:17721788-17721929
>chr6:17722374-17722664
>chr6:17722766-17723087
>chr6:17723402-17723769
>chr6:17723863-17724078
>chr6:17724658-17724787
>chr6:17725537-17725592
>chr6:17725652-17726277
>chr6:17726388-17726736
>chr6:17726883-17727498
>chr6:17728174-17728860
>chr6:17728988-17729139
>chr6:17729241-17729559
>chr6:17729819-17730033
>chr6:17730489-17730625
>chr6:17730811-17731141
>chr6:17731280-17732518
>chr6:17732850-17734244
>chr6:17734298-17737672
>chr6:17737779-17738137
>chr6:17739270-17740028
>chr6:17741222-17741548
>chr6:17741784-17741913
>chr6:17742079-17742345
>chr6:17742539-17743425
>chr6:17744154-17746220
>chr6:17746322-17746844
>chr6:17746940-17747286
>chr6:17747554-17747756
>chr6:17747820-17748179
>chr6:17748302-17748357
>chr6:17748405-17748448
>chr6:17748564-17749534
>chr6:17749779-17750700
>chr6:17750766-17751372
>chr6:17751428-17752047
>chr6:17752478-17752779
>chr6:17752845-17752915
>chr6:17753304-17753453
>chr6:17753774-17754103
>chr6:17754738-17755424
>chr6:17755494-17755557
>chr6:17756387-17756732
>chr6:17756820-17757140
>chr6:17757252-17757596
>chr6:17757652-17757958
>chr6:17758470-17758580
>chr6:17759060-17759152
>chr6:17759234-17759339
>chr6:17759829-17759891
>chr6:17760421-17760473
>chr6:17761179-17761764
>chr6:17762035-17762513
>chr6:17763196-17763515
>chr6:17766184-17766743
>chr6:17767251-17767557
>chr6:17769941-17770004
>chr6:17771452-17771660
>chr6:17772291-17772479
>chr6:17772706-17772833
>chr6:17773386-17773451
>chr6:17774486-17774824
>chr6:17775160-17775198
>chr6:17775635-17775816
>chr6:17775877-17776248
>chr6:17777370-17778191
>chr6:17778585-17778756
>chr6:17779207-17779579
>chr6:17779701-17780057
>chr6:17781354-17782256
>chr6:17782320-17782684
>chr6:17784129-17784457
>chr6:17785079-17785157
>chr6:17785524-17785564
>chr6:17785711-17785876
>chr6:17786290-17786635
>chr6:17787348-17787682
>chr6:17788728-17789026
>chr6:17789494-17789589
>chr6:17790048-17790431
>chr6:17791539-17792237
>chr6:17793082-17793387
>chr6:17793618-17793951
>chr6:17794459-17794564
>chr6:17794770-17794899
>chr6:17795041-17795616
>chr6:17795933-17795978
>chr6:17796074-17796543
>chr6:17797023-17797387
>chr6:17797614-17797899
>chr6:17800443-17801122
>chr6:17801201-17801553
>chr6:17802243-17802598
>chr6:17802745-17803310
>chr6:17803829-17804197
>chr6:17804280-17804326
>chr6:17804613-17804854
>chr6:17805919-17806235
>chr6:17806506-17807954
>chr6:17808097-17808420
>chr6:17809255-17809306
>chr6:17809917-17810073
>chr6:17810454-17811004
>chr6:17811792-17812025
>chr6:17812161-17813024
>chr6:17813146-17813513
>chr6:17813811-17814553
>chr6:17814799-17815183
>chr6:17815237-17815468
>chr6:17815502-17816620
>chr6:17816663-17816748
>chr6:17818900-17819630
>chr6:17821009-17821149
>chr6:17822052-17822348
>chr6:17822964-17824238
>chr6:17824469-17824794
>chr6:17826695-17826762
>chr6:17826860-17827406
>chr6:17827485-17827823
>chr6:17828939-17829233
>chr6:17831812-17831854
>chr6:17832382-17833055
>chr6:17833210-17833500
>chr6:17833568-17833928
>chr6:17834912-17835264
>chr6:17835508-17835587
>chr6:17835733-17835903
>chr6:17836537-17836767
>chr6:17837675-17838357
>chr6:17838610-17839176
>chr6:17839213-17840229
>chr6:17840336-17840419
>chr6:17841097-17841366
>chr6:17841428-17841489
>chr6:17841915-17842383
>chr6:17842697-17842768
>chr6:17843485-17843539
>chr6:17843757-17844110
>chr6:17844924-17845350
>chr6:17846052-17846261
>chr6:17846484-17846675
>chr6:17846972-17847010
>chr6:17847794-17848494
>chr6:17848552-17849208
>chr6:17849980-17850162
>chr6:17852424-17852709
>chr6:17854144-17854884
>chr6:17855739-17855997
>chr6:17857016-17857157
>chr6:17857241-17857606
>chr6:17858078-17858234
>chr6:17859255-17859480
>chr6:17859611-17859923
>chr6:17860188-17860492
>chr6:17860682-17860759
>chr6:17861073-17861184
>chr6:17861886-17862238
>chr6:17862382-17863133
>chr6:17863782-17863847
>chr6:17864483-17864778
>chr6:17866520-17866565
>chr6:17866824-17866923
>chr6:17867468-17867675
>chr6:17868305-17868346
>chr6:17868672-17869059
>chr6:17870935-17871005
>chr6:17871149-17871224
>chr6:17872414-17872965
>chr6:17873575-17873896
>chr6:17874261-17874312
>chr6:17874412-17875760
>chr6:17876619-17876942
>chr6:17877635-17877680
>chr6:17877917-17877983
>chr6:17878435-17878616
>chr6:17879946-17880908
>chr6:17881428-17882030
>chr6:17882571-17882846
>chr6:17883052-17883392
>chr6:17883744-17883998
>chr6:17884091-17884136
>chr6:17885024-17885146
>chr6:17885649-17885701
>chr6:17886713-17886826
>chr6:17887690-17888013
>chr6:17888493-17889037
>chr6:17889656-17889726
>chr6:17889870-17890222
>chr6:17890608-17890959
>chr6:17891463-17891779
>chr6:17892495-17892639
>chr6:17892888-17892941
>chr6:17893798-17894682
>chr6:17894725-17894791
>chr6:17895910-17896242
>chr6:17898525-17898745
>chr6:17898876-17899122
>chr6:17900786-17901112
>chr6:17901307-17901384
>chr6:17901712-17901777
>chr6:17901822-17902037
>chr6:17903866-17904516
>chr6:17905045-17905342
>chr6:17906262-17906752
>chr6:17908310-17908761
>chr6:17909242-17909952
>chr6:17910562-17910620
>chr6:17910733-17911110
>chr6:17911554-17912233
>chr6:17912857-17913146
>chr6:17915670-17915998
>chr6:17917230-17917546
>chr6:17920585-17920864
>chr6:17922455-17922509
>chr6:17922731-17922929
>chr6:17922985-17923381
>chr6:17924074-17924121
>chr6:17926233-17926539
>chr6:17926803-17927695
>chr6:17929198-17929850
>chr6:17931519-17931688
>chr6:17931952-17932115
>chr6:17932938-17933008
>chr6:17933309-17933536
>chr6:17934497-17934812
>chr6:17935301-17935379
>chr6:17936145-17936512
>chr6:17936594-17936642
>chr6:17936893-17937208
>chr6:17937692-17938197
>chr6:17939516-17940054
>chr6:17940078-17940258
>chr6:17940815-17941130
>chr6:17941407-17941694
>chr6:17942014-17942363
>chr6:17942672-17943038
>chr6:17943360-17943644
>chr6:17944938-17945208
>chr6:17945240-17945296
>chr6:17945450-17945509
>chr6:17946135-17946250
>chr6:17946312-17946604
>chr6:17946719-17946876
>chr6:17946965-17947057
>chr6:17947334-17947391
>chr6:17947543-17947864
>chr6:17947899-17948033
>chr6:17948546-17948895
>chr6:17950932-17950979
>chr6:17951148-17951431
>chr6:17951446-17951724
>chr6:17951811-17951907
>chr6:17952017-17952991
>chr6:17953366-17953412
>chr6:17953877-17954354
>chr6:17954659-17955136
>chr6:17956148-17956205
>chr6:17956575-17956668
>chr6:17956739-17957181
>chr6:17957392-17957832
>chr6:17958852-17959107
>chr6:17959735-17960071
>chr6:17962038-17962333
>chr6:17963096-17963426
>chr6:17963560-17964150
>chr6:17964793-17965132
>chr6:17965872-17966226
>chr6:17969057-17969200
>chr6:17969843-17970457
>chr6:17970563-17970643
>chr6:17971381-17971726
>chr6:17974075-17974380
>chr6:17974903-17975469
>chr6:17975593-17977234
>chr6:17977654-17977849
>chr6:17978566-17978661
>chr6:17978961-17979301
>chr6:17979896-17979941
>chr6:17981084-17981168
>chr6:17981377-17981748
>chr6:17981996-17982437
>chr6:17982826-17983268
>chr6:17983420-17983797
>chr6:17984215-17984255
>chr6:17986700-17986749
>chr6:17987643-17987722
>chr6:17988731-17989259
>chr6:17989678-17989997
>chr6:17990153-17991271
>chr6:17991823-17992152
>chr6:17992442-17992767
>chr6:17992850-17992956
>chr6:17993807-17994129
>chr6:17994269-17994443
>chr6:17994762-17995452
>chr6:17995520-17995579
>chr6:17995670-17995968
>chr6:17997495-17997846
>chr6:17997897-17997958
>chr6:17999046-17999484
>chr6:17999582-17999767
>chr6:17999817-17999862
>chr6:17999951-18000094
>chr6:18000222-18001849
>chr6:18001936-18002126
>chr6:18002628-18002912
>chr6:18003143-18004227
>chr6:18004830-18005144
>chr6:18005895-18007829
>chr6:18008108-18008244
>chr6:18009290-18009544
>chr6:18009966-18010312
>chr6:18010645-18011151
>chr6:18011248-18011492
>chr6:18011528-18011652
>chr6:18011811-18013035
>chr6:18013499-18013775
>chr6:18013876-18014536
>chr6:18015066-18015397
>chr6:18017205-18017555
>chr6:18017667-18018277
>chr6:18018879-18018962
>chr6:18019225-18019701
>chr6:18019748-18020083
>chr6:18020117-18020214
>chr6:18020262-18020326
>chr6:18020413-18020446
>chr6:18020499-18020845
>chr6:18021704-18021879
>chr6:18022769-18022885
>chr6:18023556-18023840
>chr6:18024480-18024831
>chr6:18025649-18026038
>chr6:18026182-18026895
>chr6:18027174-18027469
>chr6:18027975-18028285
>chr6:18028786-18029103
>chr6:18030357-18031123
>chr6:18031207-18031386
>chr6:18031433-18032084
>chr6:18032147-18032194
>chr6:18032235-18032432
>chr6:18032498-18032868
>chr6:18033819-18034330
>chr6:18035146-18035460
>chr6:18036074-18036602
>chr6:18036695-18036776
>chr6:18037112-18037706
>chr6:18037744-18038167
>chr6:18038243-18039584
>chr6:18039634-18039699
>chr6:18039761-18040079
>chr6:18040515-18041172
>chr6:18041748-18042134
>chr6:18042557-18043076
>chr6:18043486-18044194
>chr6:18045150-18045194
>chr6:18045266-18045461
>chr6:18045509-18045863
>chr6:18046491-18046805
>chr6:18048023-18048193
>chr6:18048554-18048595
>chr6:18048924-18050172
>chr6:18050236-18050621
>chr6:18050702-18051182
>chr6:18051274-18051737
>chr6:18052318-18052662
>chr6:18053390-18053451
>chr6:18054189-18054366
>chr6:18054399-18055454
>chr6:18056333-18056761
>chr6:18057541-18057954
>chr6:18058453-18058803
>chr6:18058891-18059003
>chr6:18059134-18059227
>chr6:18059263-18059418
>chr6:18059482-18060000
>chr6:18060000-18060343
>chr6:18060570-18061282
>chr6:18061528-18062141
>chr6:18062307-18062406
>chr6:18062644-18062832
>chr6:18062987-18063029
>chr6:18063636-18064248
>chr6:18064356-18066293
>chr6:18066378-18066433
>chr6:18066834-18066933
>chr6:18067052-18067186
>chr6:18067273-18068236
>chr6:18068883-18069468
>chr6:18069717-18069769
>chr6:18069959-18070003
>chr6:18070052-18070083
>chr6:18070153-18071607
>chr6:18072749-18074058
>chr6:18074089-18074291
>chr6:18074417-18074762
>chr6:18074884-18075081
>chr6:18075278-18075764
>chr6:18076152-18076268
>chr6:18076459-18076501
>chr6:18076592-18076644
>chr6:18076777-18077506
>chr6:18077747-18078056
>chr6:18078681-18078909
>chr6:18079060-18079171
>chr6:18079606-18080067
>chr6:18080355-18080678
>chr6:18080824-18080934
>chr6:18081007-18081068
>chr6:18081904-18082048
>chr6:18082202-18082522
>chr6:18082624-18082956
>chr6:18083428-18083768
>chr6:18084073-18084405
>chr6:18084550-18084890
>chr6:18085448-18086075
>chr6:18086389-18086658
>chr6:18086685-18087039
>chr6:18087553-18087640
>chr6:18088408-18088630
>chr6:18089269-18089316
>chr6:18089534-18090720
>chr6:18092008-18092305
>chr6:18092620-18092684
>chr6:18093127-18093417
>chr6:18093595-18094781
>chr6:18094885-18095249
>chr6:18095381-18095779
>chr6:18097121-18097471
>chr6:18098180-18098540
>chr6:18098726-18099297
>chr6:18099417-18099682
>chr6:18100757-18100971
>chr6:18100982-18101290
>chr6:18101456-18101734
>chr6:18102400-18102743
>chr6:18103732-18103816
>chr6:18104009-18105055
>chr6:18105587-18105758
>chr6:18105857-18106163
>chr6:18106283-18106443
>chr6:18106667-18107006
>chr6:18107140-18107440
>chr6:18107489-18107828
>chr6:18107986-18108125
>chr6:18108187-18108628
>chr6:18108663-18108808
>chr6:18108911-18109265
>chr6:18109318-18109381
>chr6:18109427-18109852
>chr6:18110418-18110466
>chr6:18110588-18110997
>chr6:18111710-18112017
>chr6:18113007-18114669
>chr6:18114707-18114780
>chr6:18115813-18115899
>chr6:18116078-18116467
>chr6:18116757-18117050
>chr6:18117467-18117805
>chr6:18118867-18119190
>chr6:18120023-18120345
>chr6:18120822-18121173
>chr6:18123348-18123643
>chr6:18123695-18123922
>chr6:18124024-18124084
>chr6:18124208-18124545
>chr6:18125929-18126539
>chr6:18126745-18126819
>chr6:18127117-18127491
>chr6:18127529-18127797
>chr6:18128242-18128360
>chr6:18128700-18128918
>chr6:18128951-18129110
>chr6:18129965-18130306
>chr6:18130651-18130704
>chr6:18130822-18131175
>chr6:18131296-18131602
>chr6:18131720-18132077
>chr6:18132810-18133166
>chr6:18135070-18135129
>chr6:18135568-18135892
>chr6:18135938-18136068
>chr6:18136454-18136842
>chr6:18137060-18137441
>chr6:18137769-18138547
>chr6:18140391-18140754
>chr6:18141336-18141668
>chr6:18141793-18142093
>chr6:18142142-18142289
>chr6:18142334-18142449
>chr6:18142533-18142574
>chr6:18144163-18145032
>chr6:18145701-18145999
>chr6:18146191-18146525
>chr6:18146706-18146753
>chr6:18146900-18147071
>chr6:18148108-18148250
>chr6:18148386-18148420
>chr6:18149284-18149760
>chr6:18150081-18150178
>chr6:18150819-18151015
>chr6:18151083-18151193
>chr6:18151227-18151529
>chr6:18151569-18151783
>chr6:18152567-18152724
>chr6:18152804-18152990
>chr6:18153053-18153192
>chr6:18153902-18154156
>chr6:18154606-18154826
>chr6:18155119-18155185
>chr6:18156617-18156944
>chr6:18157346-18157403
>chr6:18157799-18158112
>chr6:18158947-18159273
>chr6:18159395-18159773
>chr6:18160368-18161071
>chr6:18162032-18162357
>chr6:18163070-18163815
>chr6:18163923-18163993
>chr6:18164076-18164406
>chr6:18164609-18164934
>chr6:18164989-18166061
>chr6:18166560-18166895
>chr6:18167039-18168213
>chr6:18168270-18171129
>chr6:18171812-18171921
>chr6:18172334-18172634
>chr6:18172696-18173113
>chr6:18173191-18173544
>chr6:18173777-18177859
>chr6:18178005-18178758
>chr6:18179182-18179371
>chr6:18179463-18179565
>chr6:18179810-18180026
>chr6:18180123-18180171
>chr6:18180483-18180869
>chr6:18181406-18181829
>chr6:18182451-18182844
>chr6:18183244-18183591
>chr6:18184186-18184569
>chr6:18184698-18185031
>chr6:18185281-18185622
>chr6:18186568-18187001
>chr6:18188079-18188262
>chr6:18188585-18189098
>chr6:18189826-18190961
>chr6:18191509-18191596
>chr6:18191969-18192283
>chr6:18192639-18192764
>chr6:18192903-18193634
>chr6:18193871-18194319
>chr6:18194599-18196577
>chr6:18196682-18196773
>chr6:18196796-18196848
>chr6:18196936-18197036
>chr6:18197916-18198200
>chr6:18198330-18198533
>chr6:18198565-18198671
>chr6:18198850-18199200
>chr6:18199834-18200168
>chr6:18200753-18200987
>chr6:18202115-18202441
>chr6:18203126-18203307
>chr6:18203568-18203829
>chr6:18204217-18204500
>chr6:18205294-18205353
>chr6:18205703-18206041
>chr6:18206226-18206722
>chr6:18208586-18208999
>chr6:18209600-18209775
>chr6:18210311-18211223
>chr6:18211940-18212259
>chr6:18213146-18213518
>chr6:18214618-18214945
>chr6:18215339-18215539
>chr6:18215591-18215656
>chr6:18215990-18216374
>chr6:18216595-18216658
>chr6:18216781-18216918
>chr6:18217364-18217684
>chr6:18218113-18218441
>chr6:18218846-18219213
>chr6:18220247-18220542
>chr6:18220765-18221040
>chr6:18223915-18223960
>chr6:18224433-18224505
>chr6:18226053-18226192
>chr6:18226495-18227544
>chr6:18227571-18227739
>chr6:18228116-18228168
>chr6:18228310-18234368
>chr6:18235573-18235789
>chr6:18236810-18236888
>chr6:18236953-18237263
>chr6:18237804-18238279
>chr6:18238406-18238717
>chr6:18238923-18239230
>chr6:18239372-18239472
>chr6:18240540-18240804
>chr6:18241685-18241793
>chr6:18242133-18242380
>chr6:18242437-18242621
>chr6:18242700-18242949
>chr6:18243812-18244036
>chr6:18244156-18244196
>chr6:18245766-18245949
>chr6:18245986-18246132
>chr6:18247637-18247980
>chr6:18248033-18248216
>chr6:18248764-18248872
>chr6:18249614-18249672
>chr6:18250203-18250504
>chr6:18250548-18250829
>chr6:18252225-18252545
>chr6:18252699-18252783
>chr6:18253102-18253225
>chr6:18253709-18254525
>chr6:18255969-18256386
>chr6:18257419-18257762
>chr6:18259048-18259545
>chr6:18260056-18260378
>chr6:18260714-18261057
>chr6:18261085-18261832
>chr6:18261910-18262268
>chr6:18263828-18263909
>chr6:18264599-18264631
>chr6:18265173-18265223
>chr6:18265625-18265809
>chr6:18265883-18266700
>chr6:18269009-18269192
>chr6:18269853-18269911
>chr6:18269965-18270292
>chr6:18270965-18271342
>chr6:18271621-18271876
>chr6:18272298-18272544
>chr6:18272570-18272640
>chr6:18273334-18273678
>chr6:18274007-18274319
>chr6:18274487-18275237
>chr6:18275704-18276001
>chr6:18276311-18276376
>chr6:18276465-18276577
>chr6:18278491-18278795
>chr6:18280795-18280888
>chr6:18281244-18282035
>chr6:18282365-18282652
>chr6:18282956-18283137
>chr6:18283164-18283204
>chr6:18283255-18283550
>chr6:18283654-18283807
>chr6:18283941-18284289
>chr6:18284748-18284937
>chr6:18285005-18286096
>chr6:18286484-18286611
>chr6:18286785-18287204
>chr6:18287727-18287811
>chr6:18288075-18288851
>chr6:18289053-18289367
>chr6:18289805-18289866
>chr6:18290621-18290946
>chr6:18291334-18291957
>chr6:18292161-18293127
>chr6:18293874-18294213
>chr6:18294702-18294759
>chr6:18295282-18296024
>chr6:18296388-18296640
>chr6:18296827-18297413
>chr6:18297659-18297954
>chr6:18298437-18298741
>chr6:18299226-18299542
>chr6:18300086-18300395
>chr6:18300810-18301076
>chr6:18301636-18302305
>chr6:18302699-18302957
>chr6:18303057-18303173
>chr6:18303987-18304338
>chr6:18304550-18304859
>chr6:18305439-18305784
>chr6:18305829-18306499
>chr6:18306707-18306929
>chr6:18306979-18307084
>chr6:18307717-18308038
>chr6:18308454-18308528
>chr6:18308687-18309320
>chr6:18309397-18311141
>chr6:18311432-18311784
>chr6:18312834-18313146
>chr6:18313266-18313952
>chr6:18314609-18314683
>chr6:18314915-18315315
>chr6:18315914-18316435
>chr6:18316672-18317257
>chr6:18317922-18318166
>chr6:18318251-18318586
>chr6:18318832-18319156
>chr6:18319213-18319281
>chr6:18319327-18320487
>chr6:18321512-18322133
>chr6:18322607-18322782
>chr6:18322804-18323296
>chr6:18323425-18323561
>chr6:18325541-18325604
>chr6:18325661-18326169
>chr6:18326663-18326992
>chr6:18327300-18327349
>chr6:18327710-18327754
>chr6:18328813-18328850
>chr6:18329096-18329606
>chr6:18329811-18329874
>chr6:18330447-18330518
>chr6:18330719-18330874
>chr6:18331173-18332216
>chr6:18332752-18332798
>chr6:18333230-18333538
>chr6:18334372-18334699
>chr6:18335438-18335767
>chr6:18336982-18337600
>chr6:18338340-18338660
>chr6:18340100-18340743
>chr6:18341707-18341783
>chr6:18342417-18342459
>chr6:18343001-18343295
>chr6:18343749-18343827
>chr6:18344314-18344733
>chr6:18344826-18344988
>chr6:18345119-18345158
>chr6:18345239-18345315
>chr6:18345398-18345713
>chr6:18346488-18346801
>chr6:18347197-18347512
>chr6:18347593-18347873
>chr6:18349424-18349517
>chr6:18350254-18350637
>chr6:18351834-18351882
>chr6:18352202-18352233
>chr6:18352374-18352542
>chr6:18352579-18352692
>chr6:18353685-18359344
>chr6:18359856-18360276
>chr6:18361587-18361980
>chr6:18362653-18363053
>chr6:18365067-18365151
>chr6:18365469-18365850
>chr6:18366183-18366671
>chr6:18366859-18366909
>chr6:18366984-18367370
>chr6:18367408-18367465
>chr6:18367998-18368061
>chr6:18368300-18368397
>chr6:18368679-18368750
>chr6:18369573-18369737
>chr6:18369983-18370029
>chr6:18370570-18370670
>chr6:18371006-18371096
>chr6:18371375-18371614
>chr6:18372699-18373313
>chr6:18373937-18373989
>chr6:18374201-18374739
>chr6:18375491-18376396
>chr6:18376569-18376914
>chr6:18376979-18377798
>chr6:18379344-18379394
>chr6:18381284-18381626
>chr6:18382328-18383157
>chr6:18383239-18383294
>chr6:18383481-18383564
>chr6:18383918-18384318
>chr6:18384557-18384981
>chr6:18385844-18386210
>chr6:18391578-18392218
>chr6:18392796-18393150
>chr6:18394314-18394595
>chr6:18397705-18397755
>chr6:18397903-18397968
>chr6:18398026-18398841
>chr6:18398960-18399245
>chr6:18399996-18400296
>chr6:18400663-18400699
>chr6:18402020-18402047
>chr6:18403669-18403903
>chr6:18404054-18404115
>chr6:18405136-18405479
>chr6:18406240-18407129
>chr6:18407906-18408287
>chr6:18409020-18409420
>chr6:18409556-18409871
>chr6:18410895-18411274
>chr6:18411418-18411800
>chr6:18412013-18412092
>chr6:18414150-18414193
>chr6:18414493-18414674
>chr6:18414902-18415202
>chr6:18415310-18415481
>chr6:18416903-18417193
>chr6:18417331-18417529
>chr6:18417598-18418820
>chr6:18419056-18419144
>chr6:18420096-18420407
>chr6:18420942-18421369
>chr6:18422675-18423004
>chr6:18425031-18425068
>chr6:18425799-18425869
>chr6:18427963-18428307
>chr6:18428771-18428855
>chr6:18428904-18429198
>chr6:18430117-18430160
>chr6:18430463-18430779
>chr6:18430897-18431262
>chr6:18432038-18432289
>chr6:18433381-18433433
>chr6:18434196-18434244
>chr6:18434608-18434987
>chr6:18435631-18436043
>chr6:18436133-18436299
>chr6:18437165-18437459
>chr6:18437753-18437814
>chr6:18438826-18438903
>chr6:18441520-18441604
>chr6:18441751-18441918
>chr6:18442412-18442464
>chr6:18442551-18443023
>chr6:18443069-18443147
>chr6:18443249-18443565
>chr6:18445425-18445471
>chr6:18446753-18446900
>chr6:18447010-18447067
>chr6:18448111-18448176
>chr6:18449616-18449682
>chr6:18449765-18449858
>chr6:18450304-18450687
>chr6:18452600-18453484
>chr6:18454006-18454071
>chr6:18455884-18456229
>chr6:18456732-18457081
>chr6:18457922-18458237
>chr6:18458663-18458949
>chr6:18460057-18460486
>chr6:18460579-18460645
>chr6:18463710-18464089
>chr6:18464482-18464789
>chr6:18467635-18467950
>chr6:18469042-18469408
>chr6:18471756-18472081
>chr6:18472689-18473026
>chr6:18474709-18475055
>chr6:18475279-18476202
>chr6:18476722-18477110
>chr6:18478390-18478473
>chr6:18478607-18478799
>chr6:18479855-18480024
>chr6:18480224-18480602
>chr6:18480723-18481300
>chr6:18481594-18481862
>chr6:18482125-18482210
>chr6:18483743-18484118
>chr6:18485082-18485114
>chr6:18488915-18488962
>chr6:18489373-18489410
>chr6:18489463-18489547
>chr6:18489641-18489692
>chr6:18491998-18492411
>chr6:18493684-18493735
>chr6:18495612-18495877
>chr6:18495920-18496015
>chr6:18497797-18498076
>chr6:18498805-18499145
>chr6:18500432-18500582
>chr6:18501291-18501342
>chr6:18502699-18503001
>chr6:18505582-18505669
>chr6:18506709-18506901
>chr6:18506956-18507031
>chr6:18507122-18507162
>chr6:18507174-18507409
>chr6:18507477-18507721
>chr6:18508598-18508747
>chr6:18508990-18509737
>chr6:18510384-18510493
>chr6:18510856-18511242
>chr6:18511337-18511446
>chr6:18512261-18512998
>chr6:18513633-18513684
>chr6:18513962-18514281
>chr6:18515209-18515455
>chr6:18516442-18516531
>chr6:18516725-18517148
>chr6:18517211-18517274
>chr6:18517368-18518497
>chr6:18519115-18519299
>chr6:18519528-18519617
>chr6:18519911-18520027
>chr6:18520137-18520690
>chr6:18521173-18521443
>chr6:18522245-18522308
>chr6:18522532-18523497
>chr6:18524023-18524289
>chr6:18525028-18525329
>chr6:18525947-18526002
>chr6:18529422-18529914
>chr6:18532207-18532431
>chr6:18533454-18533679
>chr6:18533860-18533962
>chr6:18534294-18534374
>chr6:18534473-18534965
>chr6:18538105-18538440
>chr6:18538525-18538674
>chr6:18539649-18539965
>chr6:18540495-18540772
>chr6:18541200-18541233
>chr6:18543080-18543128
>chr6:18543163-18543260
>chr6:18543463-18543542
>chr6:18543752-18543801
>chr6:18543890-18544153
>chr6:18544254-18545854
>chr6:18546046-18546486
>chr6:18546690-18550199
[truncated: 3,496,465 more chars]
