# Supplementary material for: Red: an intelligent, rapid, accurate tool for detecting repeats de-novo on the genomic scale
Source: BMC Bioinformatics. 2015 Jul 24;16:227. doi: 10.1186/s12859-015-0654-5 (PMC4513396; doi:10.1186/s12859-015-0654-5)
Supplement: Additional file 5 — Supplementary data set 4 — Red’s repeats of the Homo sapiens genome. The command “tar -xzf file” results in a directory that contains the locations of repeats found by Red in the genome of the Homo sapiens. [file 12859_2015_654_MOESM5_ESM.tar › GnmRptHg38/chr7.rpt]

>chr7:10000-18611
>chr7:18631-18776
>chr7:18893-19630
>chr7:19771-20079
>chr7:20211-20578
>chr7:20762-21944
>chr7:22005-23848
>chr7:23909-24544
>chr7:24647-26922
>chr7:27004-31733
>chr7:31903-31980
>chr7:32877-32943
>chr7:33042-33355
>chr7:33523-33575
>chr7:33619-34173
>chr7:34375-34724
>chr7:35017-35493
>chr7:35728-36391
>chr7:36699-37443
>chr7:37481-37561
>chr7:37869-38628
>chr7:38755-39058
>chr7:39217-39652
>chr7:39909-40099
>chr7:40535-40625
>chr7:47272-50137
>chr7:50171-50245
>chr7:50322-50850
>chr7:50898-51307
>chr7:51489-52066
>chr7:52497-52664
>chr7:53315-53388
>chr7:53623-53700
>chr7:58648-58769
>chr7:59141-59180
>chr7:65265-65357
>chr7:67878-67945
>chr7:68313-68387
>chr7:69871-70402
>chr7:71667-71713
>chr7:74711-74947
>chr7:75128-75207
>chr7:75269-75444
>chr7:76697-77138
>chr7:77778-77978
>chr7:78737-78780
>chr7:79054-79102
>chr7:79439-79601
>chr7:81806-81850
>chr7:85153-85400
>chr7:86356-86485
>chr7:86888-86939
>chr7:87695-87871
>chr7:88279-88317
>chr7:89211-89263
>chr7:90673-91227
>chr7:92756-92822
>chr7:93429-93478
>chr7:93502-93705
>chr7:94864-94913
>chr7:95067-95176
>chr7:95415-95543
>chr7:95711-95938
>chr7:96176-96765
>chr7:96804-96867
>chr7:96979-97265
>chr7:97305-97682
>chr7:97725-97899
>chr7:97938-98960
>chr7:99111-99699
>chr7:99769-99812
>chr7:99886-100704
>chr7:100793-100974
>chr7:102529-102593
>chr7:102940-104165
>chr7:104223-104769
>chr7:104901-105031
>chr7:105173-105203
>chr7:105458-105721
>chr7:105944-106254
>chr7:106367-106830
>chr7:106892-106957
>chr7:107023-107175
>chr7:107325-107381
>chr7:107488-107544
>chr7:107857-108212
>chr7:110490-110537
>chr7:111565-111802
>chr7:112682-112782
>chr7:112969-113035
>chr7:113435-113472
>chr7:114145-114234
>chr7:115101-115148
>chr7:115907-116070
>chr7:116689-116750
>chr7:116963-117286
>chr7:117599-117841
>chr7:118325-118376
>chr7:118696-118728
>chr7:119324-119428
>chr7:120760-120854
>chr7:121326-121761
>chr7:124057-124096
>chr7:124186-124233
>chr7:125979-126300
>chr7:126341-126481
>chr7:126527-126583
>chr7:129043-129392
>chr7:130249-130327
>chr7:130579-130925
>chr7:131556-131610
>chr7:132830-133261
>chr7:133791-133918
>chr7:133987-134027
>chr7:134522-134737
>chr7:136113-136722
>chr7:137987-138094
>chr7:138256-138558
>chr7:138681-138728
>chr7:138788-138849
>chr7:139478-139523
>chr7:140242-140563
>chr7:140736-140896
>chr7:141268-141341
>chr7:145906-146168
>chr7:146207-146344
>chr7:146414-146711
>chr7:146779-146982
>chr7:147114-147360
>chr7:147461-147699
>chr7:147802-147937
>chr7:148091-148410
>chr7:148469-148877
>chr7:150400-150447
>chr7:150934-151017
>chr7:151298-151611
>chr7:152091-152316
>chr7:153335-153565
>chr7:157187-157251
>chr7:157281-157347
>chr7:158699-158842
>chr7:158994-159032
>chr7:159775-160041
>chr7:160185-160486
>chr7:161381-161486
>chr7:163659-163768
>chr7:166086-166382
>chr7:168367-168431
>chr7:168919-169144
>chr7:171471-171543
>chr7:171956-172005
>chr7:172681-173194
>chr7:173849-173889
>chr7:174176-174255
>chr7:174620-174658
>chr7:176019-176249
>chr7:177362-177427
>chr7:177562-178185
>chr7:180787-180928
>chr7:181046-181143
>chr7:182366-182501
>chr7:183200-183327
>chr7:184601-184738
>chr7:184929-184974
>chr7:185323-185575
>chr7:185701-186015
>chr7:187990-188033
>chr7:188477-188796
>chr7:189488-190223
>chr7:190958-191052
>chr7:191387-191423
>chr7:191738-191859
>chr7:202094-202130
>chr7:202214-202322
>chr7:203387-203450
>chr7:203673-203749
>chr7:205149-205537
>chr7:206189-206290
>chr7:206474-207399
>chr7:208482-208605
>chr7:209604-209673
>chr7:209739-209789
>chr7:211101-211162
>chr7:211339-211456
>chr7:211719-211778
>chr7:212161-212477
>chr7:212787-212827
>chr7:213952-214338
>chr7:215228-216475
>chr7:216601-216739
>chr7:218754-218952
>chr7:220890-222234
>chr7:222434-222616
>chr7:222906-223069
>chr7:224015-224112
>chr7:224163-226022
>chr7:230220-230344
>chr7:230948-231096
>chr7:231846-231920
>chr7:233917-234082
>chr7:236565-236622
>chr7:237425-237846
>chr7:240242-240559
>chr7:240933-240985
>chr7:241125-241208
>chr7:241738-242103
>chr7:242442-242503
>chr7:242981-243769
>chr7:243909-244173
>chr7:246809-246847
>chr7:246995-247048
>chr7:247471-247536
>chr7:248410-248879
>chr7:249441-249765
>chr7:251144-251537
>chr7:253657-253721
>chr7:254566-254734
>chr7:257669-258614
>chr7:259434-259638
>chr7:262210-262265
>chr7:262646-262747
>chr7:262905-264098
>chr7:264141-264483
>chr7:265072-265148
>chr7:266021-266353
>chr7:266932-266996
>chr7:267748-267955
>chr7:268599-268641
>chr7:268840-269069
>chr7:269279-269773
>chr7:270089-270410
>chr7:271094-271358
>chr7:271933-272212
>chr7:273501-273574
>chr7:273606-274620
>chr7:274710-274824
>chr7:275168-276214
>chr7:276341-276818
>chr7:276916-277019
>chr7:277155-277252
>chr7:277592-278099
>chr7:278414-278568
>chr7:278803-278874
>chr7:279102-279209
>chr7:280928-282624
>chr7:283088-283417
>chr7:283992-284506
>chr7:285036-285085
>chr7:286660-286831
>chr7:286983-287351
>chr7:287711-288041
>chr7:288399-288605
>chr7:288824-289007
>chr7:294803-294878
>chr7:296148-296545
>chr7:296787-297433
>chr7:298323-298384
>chr7:300808-300926
>chr7:300975-301150
>chr7:301523-301582
>chr7:302388-302456
>chr7:302677-303048
>chr7:304649-305039
>chr7:306414-306692
>chr7:307020-307071
>chr7:307383-307517
>chr7:308071-308128
>chr7:308343-308638
>chr7:308912-309440
>chr7:310129-310168
>chr7:310287-310654
>chr7:312326-312386
>chr7:313606-313661
>chr7:313719-313811
>chr7:314279-314813
>chr7:315463-315522
>chr7:315613-315641
>chr7:316346-316659
>chr7:319903-320454
>chr7:320522-321070
>chr7:322344-322439
>chr7:322777-323033
>chr7:323284-323494
>chr7:324297-324388
>chr7:324529-324874
>chr7:325506-325631
>chr7:327938-327977
>chr7:328882-329227
>chr7:329390-329693
>chr7:330119-330387
>chr7:331016-331145
>chr7:331482-331800
>chr7:332497-332580
>chr7:333730-335315
>chr7:336301-337000
>chr7:339384-339685
>chr7:340849-340931
>chr7:342710-342789
>chr7:343119-343166
>chr7:343942-343987
>chr7:345338-345890
>chr7:346512-346842
>chr7:350028-350570
>chr7:350587-351291
>chr7:351368-351458
>chr7:351602-351645
>chr7:352749-352833
>chr7:353064-353246
>chr7:353411-353637
>chr7:355633-356169
>chr7:356405-356455
>chr7:357402-357432
>chr7:357589-357681
>chr7:358206-358502
>chr7:358720-358828
>chr7:361032-361115
>chr7:361321-361938
>chr7:362763-362835
>chr7:363113-363549
>chr7:364029-364335
>chr7:364818-364929
>chr7:365072-365401
>chr7:365689-365734
>chr7:366517-367212
>chr7:367998-368035
>chr7:368203-368512
>chr7:369340-369403
>chr7:370312-370370
>chr7:370705-371295
>chr7:371646-371819
>chr7:372287-372633
>chr7:372777-372849
>chr7:373838-374180
>chr7:375387-375480
>chr7:377001-377042
>chr7:377992-378295
>chr7:380520-380734
>chr7:382462-382610
>chr7:382751-383408
>chr7:383489-383574
>chr7:384163-384423
>chr7:384486-384575
>chr7:384736-384857
>chr7:385043-385503
>chr7:385979-386358
>chr7:386793-387129
>chr7:387553-387596
>chr7:390369-390408
>chr7:391209-391381
>chr7:391929-392019
>chr7:392502-392843
>chr7:393317-394755
>chr7:394906-395244
>chr7:395656-395938
>chr7:396036-396269
>chr7:396303-396466
>chr7:397118-397188
>chr7:398100-398239
>chr7:398534-399148
>chr7:399250-399582
>chr7:400111-400175
>chr7:400293-400360
>chr7:401527-401569
>chr7:401763-401802
>chr7:402116-402182
>chr7:402355-402535
>chr7:402658-404833
>chr7:406429-406761
>chr7:407301-407409
>chr7:407473-407549
>chr7:407714-407777
>chr7:407994-408441
>chr7:408605-408746
>chr7:409783-409828
>chr7:410196-410263
>chr7:410855-411948
>chr7:412923-413249
>chr7:413327-413641
>chr7:414068-414618
>chr7:415525-415625
>chr7:416531-416738
>chr7:418190-418353
>chr7:418548-418596
>chr7:419048-419112
>chr7:419379-420301
>chr7:420869-420974
>chr7:421217-421422
>chr7:423366-423478
>chr7:424560-424653
>chr7:425769-425836
>chr7:426348-426485
>chr7:427406-427854
>chr7:427942-428529
>chr7:429388-429425
>chr7:430468-431024
>chr7:432851-433079
>chr7:433585-433681
>chr7:433992-434769
>chr7:436772-436914
>chr7:436943-436992
>chr7:439393-439430
>chr7:439780-439826
>chr7:440635-440808
>chr7:441055-441256
>chr7:441287-441327
>chr7:441366-441412
>chr7:442088-442233
>chr7:442569-443931
>chr7:445640-445707
>chr7:445884-446174
>chr7:446947-447330
>chr7:447881-448293
>chr7:448678-448791
>chr7:448832-448889
>chr7:448928-449326
>chr7:450010-450081
>chr7:450194-450548
>chr7:451132-451649
>chr7:451808-451898
>chr7:454558-454677
>chr7:455456-455496
>chr7:455946-457814
>chr7:459064-459673
>chr7:460801-460849
>chr7:462486-462526
>chr7:463105-463148
>chr7:465681-466055
>chr7:466376-466901
>chr7:468059-468142
>chr7:470005-471307
>chr7:472828-473189
>chr7:473884-474207
>chr7:475443-476097
>chr7:477335-477740
>chr7:478305-479328
>chr7:480311-480416
>chr7:480555-480644
>chr7:480927-481143
>chr7:481557-481685
>chr7:482250-482379
>chr7:482457-483179
>chr7:483399-483511
>chr7:485172-485232
>chr7:486954-487091
>chr7:487287-487456
>chr7:487590-489615
>chr7:489735-489819
>chr7:489899-489970
>chr7:490085-490350
>chr7:491800-491888
>chr7:492852-492897
>chr7:493299-493616
>chr7:496211-496352
>chr7:497651-497709
>chr7:497949-498002
>chr7:498819-498958
>chr7:500037-500086
>chr7:501462-501696
>chr7:501940-502206
>chr7:502346-502392
>chr7:503441-503652
>chr7:505777-505825
>chr7:505868-506299
>chr7:508343-508557
>chr7:508777-508821
>chr7:508965-509090
>chr7:509281-509642
>chr7:509749-509801
>chr7:510468-510529
>chr7:510581-510806
>chr7:511264-511441
>chr7:517986-518037
>chr7:518317-518368
>chr7:519846-519937
>chr7:524902-525241
>chr7:526322-526439
>chr7:527224-527506
>chr7:528226-528487
>chr7:528538-529113
>chr7:529244-529610
>chr7:530449-530773
>chr7:531141-531247
>chr7:531503-531774
>chr7:531834-531966
>chr7:534060-534328
>chr7:534992-535322
>chr7:535732-536096
>chr7:536730-537026
>chr7:537110-537252
>chr7:538168-538277
>chr7:539460-539507
>chr7:539678-539770
>chr7:541219-541474
>chr7:542043-542351
>chr7:543877-543987
>chr7:544907-545220
>chr7:545765-546279
>chr7:546352-546821
>chr7:547262-547670
>chr7:547754-548099
>chr7:548204-548345
>chr7:549080-549139
>chr7:551546-552522
>chr7:554567-554867
>chr7:555698-555754
>chr7:557203-557247
>chr7:557996-558785
>chr7:559757-560408
>chr7:561002-561052
>chr7:561090-561227
>chr7:562219-562265
>chr7:563129-563182
>chr7:563533-563913
>chr7:565808-565863
>chr7:566058-566810
>chr7:566851-566910
>chr7:567341-568083
>chr7:568339-568384
>chr7:568958-569058
>chr7:569662-569772
>chr7:572145-572177
>chr7:573383-573466
>chr7:574430-574775
>chr7:575497-575876
>chr7:576340-576375
>chr7:577747-577821
>chr7:578655-579004
>chr7:579825-580443
>chr7:581016-581334
>chr7:581708-582034
>chr7:583331-583685
>chr7:583724-583866
>chr7:586881-587110
>chr7:588387-589077
>chr7:591563-591715
>chr7:592695-593120
>chr7:595164-595213
>chr7:595444-595563
>chr7:596669-596818
>chr7:598133-598552
>chr7:599271-599589
>chr7:599676-600048
>chr7:600221-600542
>chr7:601921-601971
>chr7:602145-602191
>chr7:602271-602404
>chr7:602537-602619
>chr7:603610-603843
>chr7:604028-604144
>chr7:605499-605562
>chr7:606453-607387
>chr7:608596-609093
>chr7:609709-610039
>chr7:611244-611297
>chr7:611689-612634
>chr7:613179-613328
>chr7:614420-616037
>chr7:616987-617286
>chr7:617318-617449
>chr7:619020-619136
>chr7:619206-619315
>chr7:619391-619529
>chr7:619756-620158
>chr7:623359-623409
>chr7:624149-624461
>chr7:624795-624832
>chr7:624947-625551
>chr7:625698-626601
>chr7:626679-627308
>chr7:629276-630087
>chr7:630379-630442
>chr7:630944-631247
>chr7:631672-631967
>chr7:633425-633653
>chr7:633884-634490
>chr7:634631-634991
>chr7:635096-635297
>chr7:635854-635889
>chr7:635944-636481
>chr7:636983-637873
>chr7:638770-639127
>chr7:639278-639489
>chr7:639567-640342
>chr7:640439-641333
>chr7:641501-641577
>chr7:641619-642197
>chr7:642275-642309
>chr7:642376-642778
>chr7:642931-642977
>chr7:643438-643734
>chr7:645369-645601
>chr7:645691-645765
>chr7:646045-646352
>chr7:647515-648176
>chr7:648303-649316
>chr7:649556-650125
>chr7:651532-652583
>chr7:653131-653180
>chr7:653819-654899
>chr7:655361-655619
>chr7:655707-655745
>chr7:656132-657442
>chr7:658152-658458
>chr7:658638-658960
>chr7:659704-659945
>chr7:660345-662735
>chr7:663215-663545
>chr7:664601-664972
>chr7:666914-667369
>chr7:668924-668981
>chr7:669008-669109
>chr7:669177-669219
>chr7:669433-669810
>chr7:669865-670177
>chr7:670450-670744
>chr7:671383-671665
>chr7:672155-672457
>chr7:672584-673043
>chr7:673310-673666
>chr7:674074-674122
>chr7:675486-675537
>chr7:675637-675986
>chr7:676190-676248
>chr7:676857-676964
>chr7:677483-677759
>chr7:677964-678347
>chr7:678773-679154
>chr7:679597-679647
>chr7:679852-680213
>chr7:680775-681332
>chr7:681476-681528
>chr7:682012-682099
>chr7:682338-682781
>chr7:684666-684753
>chr7:684857-685059
>chr7:685076-685526
>chr7:685866-685941
>chr7:686009-686326
>chr7:687770-688428
>chr7:688493-688682
>chr7:688817-688938
>chr7:689112-689496
>chr7:689623-689986
>chr7:690026-690486
>chr7:690974-691165
>chr7:692113-692554
>chr7:692918-693232
>chr7:693992-694305
>chr7:694747-695094
>chr7:695651-696578
>chr7:697711-697756
>chr7:697802-698308
>chr7:700655-700810
>chr7:700895-701475
>chr7:702225-703144
>chr7:703213-703682
>chr7:703871-704340
>chr7:704486-705531
>chr7:705584-705649
>chr7:705745-706340
>chr7:706419-706743
>chr7:707545-707589
>chr7:707680-707744
>chr7:707853-708047
>chr7:708234-708317
>chr7:708401-709156
>chr7:709205-709263
>chr7:709304-709943
>chr7:710626-710936
>chr7:711701-711784
>chr7:711870-712082
>chr7:712258-712319
>chr7:712592-712672
>chr7:713858-713913
>chr7:713975-714103
>chr7:714897-715205
>chr7:715721-716357
>chr7:717023-717681
>chr7:718186-718659
>chr7:718887-719586
>chr7:720037-720366
>chr7:720484-720521
>chr7:720694-720829
>chr7:720908-720952
>chr7:721356-721665
>chr7:722027-722679
>chr7:723743-723814
>chr7:723970-724137
>chr7:724226-724618
>chr7:724905-725236
>chr7:725547-725990
>chr7:726102-726158
>chr7:727625-727838
>chr7:728698-728800
>chr7:728988-729153
>chr7:730891-730958
>chr7:731562-731764
>chr7:732612-734648
>chr7:734735-735215
>chr7:735304-735387
>chr7:735530-735853
>chr7:735916-737735
>chr7:737804-738586
>chr7:739046-739263
>chr7:742327-742895
>chr7:743074-743409
>chr7:743639-744904
>chr7:745433-745764
>chr7:746326-746483
>chr7:746671-746709
>chr7:747434-748321
>chr7:749696-750005
>chr7:750410-750698
>chr7:750892-751159
>chr7:751352-751882
>chr7:753641-754110
>chr7:754170-754388
>chr7:755583-755733
>chr7:755921-755962
>chr7:756021-756095
>chr7:756144-756185
>chr7:756322-756403
>chr7:757219-757274
>chr7:758560-759002
>chr7:760522-760672
>chr7:761356-761689
>chr7:762217-762507
>chr7:762615-762938
>chr7:764779-765146
>chr7:765686-766152
>chr7:766265-766460
>chr7:766630-766676
>chr7:766733-767291
>chr7:769613-770254
>chr7:772313-772377
>chr7:772706-772860
>chr7:775265-775503
>chr7:775893-776363
>chr7:776812-777158
>chr7:777212-777288
>chr7:779548-779675
>chr7:780226-780257
>chr7:780810-780924
>chr7:781020-781336
>chr7:781796-781850
>chr7:782134-782834
>chr7:784015-784046
>chr7:787228-787350
>chr7:787648-787804
>chr7:788225-788606
>chr7:788769-788972
>chr7:789108-790515
>chr7:790728-791027
>chr7:791417-791689
>chr7:791777-792175
>chr7:792440-792651
>chr7:792701-793218
>chr7:793364-793719
>chr7:793796-794144
>chr7:794503-794603
>chr7:794923-795099
>chr7:795738-796130
>chr7:796252-797140
>chr7:797293-797349
>chr7:797393-797862
>chr7:798169-798949
>chr7:799131-800068
>chr7:800137-800743
>chr7:800999-801342
>chr7:801448-801830
>chr7:802393-802447
>chr7:802577-803191
>chr7:803489-804144
>chr7:804372-804544
>chr7:804654-805330
>chr7:805719-808165
>chr7:808798-810640
>chr7:810679-811883
>chr7:812278-812764
>chr7:813118-813304
>chr7:814179-815634
>chr7:816179-816242
>chr7:816418-816470
>chr7:816946-817019
>chr7:817146-817352
>chr7:818221-818634
>chr7:818755-820055
>chr7:820198-820811
>chr7:821022-821455
>chr7:825067-825428
>chr7:825953-826271
>chr7:827014-827328
>chr7:827462-827789
>chr7:827894-828575
>chr7:829548-829884
>chr7:830095-830206
>chr7:831258-831575
>chr7:833308-833683
>chr7:834024-834248
>chr7:834786-835124
>chr7:837093-837160
>chr7:838071-838220
>chr7:839378-839880
>chr7:840630-841552
>chr7:845448-845527
>chr7:846069-847039
>chr7:847195-848285
>chr7:848940-849259
>chr7:850216-850468
>chr7:850678-850806
>chr7:854458-854518
>chr7:854593-854704
>chr7:857427-857526
>chr7:858029-858347
>chr7:858874-859189
>chr7:860703-861029
>chr7:862862-863169
>chr7:863495-863534
>chr7:864084-865526
>chr7:865599-865857
>chr7:866562-866798
>chr7:868478-869015
>chr7:869920-870608
>chr7:870854-871127
>chr7:871385-871689
>chr7:871905-871957
>chr7:872801-873115
>chr7:875744-876044
>chr7:876259-876489
>chr7:877471-877541
>chr7:877731-877769
>chr7:878552-878917
>chr7:880055-880358
>chr7:880864-881250
>chr7:881322-881364
>chr7:881810-881916
>chr7:881943-882298
>chr7:882519-882707
>chr7:884832-885073
>chr7:885668-885760
>chr7:886241-886287
>chr7:889601-890458
>chr7:890754-890924
>chr7:893129-893565
>chr7:893602-893667
>chr7:893814-893857
>chr7:897206-897282
>chr7:897647-897700
>chr7:898313-898371
>chr7:899673-899730
>chr7:900210-900351
>chr7:900652-900792
>chr7:901411-901494
>chr7:902106-902624
>chr7:904361-904402
>chr7:904738-904786
>chr7:905299-906813
>chr7:907315-907450
>chr7:909105-909457
>chr7:910286-910513
>chr7:911399-911494
>chr7:911518-911837
>chr7:912684-913503
>chr7:913636-913933
>chr7:916917-917739
>chr7:917801-918495
>chr7:919515-919933
>chr7:921256-921604
>chr7:921958-922015
>chr7:922830-922875
>chr7:924003-924580
>chr7:925259-925358
>chr7:925416-925499
>chr7:925598-925640
>chr7:926328-926370
>chr7:927893-928595
>chr7:929005-929337
>chr7:929398-929607
>chr7:929768-930138
>chr7:930389-931203
>chr7:931596-931630
>chr7:932027-932103
>chr7:932894-933346
>chr7:933449-934330
>chr7:934455-934494
>chr7:936147-936487
>chr7:936937-936982
>chr7:937047-937476
>chr7:937523-937824
>chr7:938147-938468
>chr7:939198-939881
>chr7:940146-940377
>chr7:940477-941168
>chr7:941289-941658
>chr7:941706-941852
>chr7:942158-944859
>chr7:946282-946360
>chr7:946537-946585
>chr7:946863-946961
>chr7:947023-947391
>chr7:947852-948297
>chr7:948691-949000
>chr7:949312-949365
>chr7:950197-950507
>chr7:950550-951012
>chr7:951068-951754
>chr7:951807-952042
>chr7:952960-953122
>chr7:955421-955860
>chr7:956399-957060
>chr7:958014-958100
>chr7:959637-960241
>chr7:960387-960461
>chr7:960689-961615
>chr7:961881-961948
>chr7:962113-962150
>chr7:963043-963225
>chr7:964196-964501
>chr7:965239-965292
>chr7:965671-965935
>chr7:966109-966461
>chr7:966713-966792
>chr7:969954-970868
>chr7:971536-971926
>chr7:973393-974458
>chr7:974637-974964
>chr7:976172-977046
>chr7:978218-978550
>chr7:979461-979747
>chr7:980679-982058
>chr7:983232-983268
>chr7:983691-983824
>chr7:984284-984335
>chr7:984603-984744
>chr7:984787-984850
>chr7:985973-986113
>chr7:986901-986949
>chr7:987024-987067
>chr7:987842-988051
>chr7:988539-988610
>chr7:988813-988961
>chr7:989026-989102
>chr7:989497-989797
>chr7:989818-990394
>chr7:993531-993831
>chr7:993928-993972
>chr7:994134-994466
>chr7:994495-994739
>chr7:996161-996220
>chr7:998446-998747
>chr7:998862-998941
>chr7:999461-999555
>chr7:1000232-1000471
>chr7:1001320-1004041
>chr7:1005011-1005315
>chr7:1006283-1006690
>chr7:1006743-1006976
>chr7:1008198-1008249
>chr7:1008720-1009069
>chr7:1010584-1010684
>chr7:1011130-1011720
>chr7:1015565-1015659
>chr7:1016041-1017025
>chr7:1018638-1018785
>chr7:1018943-1019281
>chr7:1019751-1019828
>chr7:1020239-1020308
>chr7:1023621-1023678
>chr7:1023860-1024113
>chr7:1024147-1024181
>chr7:1028175-1028231
>chr7:1028604-1028724
>chr7:1029119-1029563
>chr7:1029834-1029934
>chr7:1031350-1031874
>chr7:1032401-1032697
>chr7:1033270-1033575
>chr7:1034411-1034455
>chr7:1034546-1035371
>chr7:1035435-1035468
>chr7:1035497-1035535
>chr7:1035823-1035904
>chr7:1036282-1036687
>chr7:1036824-1037187
>chr7:1037240-1040762
>chr7:1041212-1041455
>chr7:1042882-1043254
>chr7:1046169-1046232
>chr7:1049907-1049969
>chr7:1050251-1050355
>chr7:1051659-1052159
>chr7:1052476-1052688
>chr7:1053504-1053861
>chr7:1057539-1057627
>chr7:1059485-1059561
>chr7:1059800-1059922
>chr7:1061233-1061304
>chr7:1061765-1061924
>chr7:1063956-1064042
>chr7:1064105-1064163
>chr7:1064713-1064860
>chr7:1066586-1066712
>chr7:1066811-1067011
>chr7:1067070-1067952
>chr7:1068721-1071040
>chr7:1071547-1071582
>chr7:1072658-1072947
>chr7:1073713-1074265
>chr7:1074867-1074928
>chr7:1075214-1075562
>chr7:1075633-1075909
>chr7:1077147-1077531
>chr7:1079639-1079765
>chr7:1083314-1083665
>chr7:1084840-1084954
>chr7:1085590-1085866
>chr7:1086258-1086309
>chr7:1087421-1087579
>chr7:1089365-1089706
>chr7:1089795-1090126
>chr7:1090380-1090523
>chr7:1090768-1090809
>chr7:1095841-1095879
>chr7:1097476-1097519
>chr7:1098563-1098709
>chr7:1098881-1098922
>chr7:1099093-1099279
>chr7:1100070-1100135
>chr7:1103882-1103929
>chr7:1104289-1104399
>chr7:1105602-1105822
>chr7:1107750-1108393
>chr7:1108894-1109168
>chr7:1109650-1109744
>chr7:1110928-1111113
>chr7:1111487-1111826
>chr7:1115461-1117785
>chr7:1117830-1117961
>chr7:1118678-1118884
>chr7:1118964-1119376
>chr7:1119449-1119506
>chr7:1119585-1119900
>chr7:1120310-1120607
>chr7:1120674-1120729
>chr7:1121826-1121965
>chr7:1124554-1124752
>chr7:1126073-1126687
>chr7:1127560-1129669
>chr7:1130518-1130640
>chr7:1130904-1131189
>chr7:1131918-1132153
>chr7:1132208-1132721
>chr7:1133322-1133376
>chr7:1133462-1133770
>chr7:1133848-1134970
>chr7:1135322-1136707
>chr7:1137502-1137812
>chr7:1138727-1139230
>chr7:1139758-1140826
>chr7:1140907-1140963
>chr7:1141517-1141818
>chr7:1142632-1142981
>chr7:1143098-1143467
>chr7:1143692-1143996
>chr7:1144705-1145012
>chr7:1145121-1148024
>chr7:1148252-1148287
>chr7:1148507-1149179
>chr7:1149841-1150154
>chr7:1150902-1151192
>chr7:1151434-1151759
>chr7:1153254-1153555
>chr7:1153657-1153938
>chr7:1154029-1154136
>chr7:1154834-1155159
>chr7:1156100-1156612
>chr7:1159456-1159836
>chr7:1160843-1161606
>chr7:1161704-1162322
>chr7:1162554-1162940
>chr7:1163486-1164127
>chr7:1164491-1164694
>chr7:1164730-1164973
>chr7:1165475-1165817
>chr7:1166013-1166398
>chr7:1166686-1166996
>chr7:1167086-1167255
>chr7:1167312-1167773
>chr7:1167994-1168298
>chr7:1168809-1169141
>chr7:1169656-1169777
>chr7:1170406-1170823
>chr7:1171392-1171888
>chr7:1171920-1172011
>chr7:1172376-1172523
>chr7:1173562-1173876
>chr7:1174565-1175001
>chr7:1175662-1175831
>chr7:1177078-1177155
>chr7:1177373-1178243
>chr7:1178322-1178399
>chr7:1178448-1178747
>chr7:1178824-1179212
>chr7:1179351-1179480
>chr7:1179700-1180071
>chr7:1181844-1181953
>chr7:1182039-1182755
>chr7:1183248-1183576
>chr7:1183801-1184603
>chr7:1184668-1185219
>chr7:1185996-1186327
>chr7:1186808-1187124
>chr7:1187489-1188483
>chr7:1188642-1189159
>chr7:1189295-1189588
>chr7:1189966-1190056
>chr7:1190152-1190476
>chr7:1190507-1190657
>chr7:1190761-1191071
>chr7:1191360-1191741
>chr7:1191829-1191986
>chr7:1192072-1192138
>chr7:1192687-1193440
>chr7:1194639-1195276
>chr7:1195621-1195977
>chr7:1196036-1196930
>chr7:1196981-1197303
>chr7:1197493-1197560
>chr7:1197710-1198055
>chr7:1198600-1199926
>chr7:1200535-1201162
>chr7:1201332-1201519
>chr7:1201632-1201980
>chr7:1202015-1202054
>chr7:1202339-1203290
>chr7:1203478-1203853
>chr7:1204203-1204544
>chr7:1204683-1204760
>chr7:1205214-1206029
>chr7:1206390-1206617
>chr7:1206729-1207475
>chr7:1207625-1208646
>chr7:1208695-1209128
>chr7:1209777-1210365
>chr7:1211946-1212603
>chr7:1213202-1213890
>chr7:1214071-1214372
>chr7:1215118-1215236
>chr7:1215297-1215887
>chr7:1216009-1216399
>chr7:1216442-1216486
>chr7:1216534-1217868
>chr7:1218390-1218556
>chr7:1219336-1219633
>chr7:1220680-1220994
>chr7:1221510-1221636
>chr7:1221720-1222068
>chr7:1222295-1222979
>chr7:1223750-1223796
>chr7:1224770-1225463
>chr7:1230162-1230307
>chr7:1230369-1230409
>chr7:1231624-1231665
>chr7:1232036-1232086
>chr7:1232235-1232312
>chr7:1232915-1233016
>chr7:1233819-1233855
>chr7:1233997-1234101
>chr7:1236721-1236758
>chr7:1236822-1236854
>chr7:1237061-1237128
>chr7:1238173-1238226
>chr7:1238600-1238680
>chr7:1238798-1238843
>chr7:1239768-1239841
>chr7:1240639-1240723
>chr7:1242902-1242992
>chr7:1243101-1243183
>chr7:1243792-1243837
>chr7:1245101-1245169
>chr7:1246931-1246973
>chr7:1248029-1248144
>chr7:1248883-1248928
>chr7:1249529-1249589
>chr7:1250104-1250214
>chr7:1250366-1250731
>chr7:1251425-1251487
>chr7:1252709-1252779
>chr7:1253860-1253898
>chr7:1255149-1255283
>chr7:1255379-1255436
>chr7:1255546-1255675
>chr7:1257673-1257720
>chr7:1258307-1259445
>chr7:1260117-1260256
>chr7:1261154-1261684
>chr7:1261886-1261998
>chr7:1262058-1262385
>chr7:1263061-1263387
>chr7:1265339-1265517
>chr7:1265981-1266284
>chr7:1266953-1267055
>chr7:1267876-1268183
>chr7:1268340-1268415
>chr7:1268477-1268523
>chr7:1270186-1270265
>chr7:1270789-1270857
>chr7:1271076-1271129
>chr7:1271284-1271582
>chr7:1272055-1274167
>chr7:1274971-1275024
>chr7:1275111-1275180
>chr7:1277033-1277365
>chr7:1278049-1278882
>chr7:1279218-1281168
>chr7:1281351-1281479
>chr7:1281634-1282997
>chr7:1283023-1283363
>chr7:1283493-1283942
>chr7:1284395-1284453
>chr7:1285891-1286005
>chr7:1286680-1287037
>chr7:1287301-1287354
>chr7:1288089-1288159
>chr7:1288673-1288766
>chr7:1290274-1290317
>chr7:1290818-1290871
>chr7:1292355-1292397
>chr7:1292750-1292847
>chr7:1293394-1293484
>chr7:1294748-1295583
>chr7:1295865-1295933
>chr7:1298898-1298989
>chr7:1299913-1300231
>chr7:1301015-1301093
>chr7:1302341-1302655
>chr7:1302760-1302897
>chr7:1303265-1303848
>chr7:1303926-1304312
>chr7:1304455-1304831
>chr7:1305293-1305399
>chr7:1305542-1305601
>chr7:1305813-1306686
>chr7:1309065-1309860
>chr7:1310385-1310769
>chr7:1311429-1311493
>chr7:1312282-1312481
>chr7:1312947-1313744
>chr7:1314497-1314554
>chr7:1315450-1315839
>chr7:1316404-1316790
>chr7:1316898-1317080
>chr7:1317142-1317743
>chr7:1318177-1318235
>chr7:1319104-1320530
>chr7:1320767-1320833
>chr7:1321214-1321331
>chr7:1322556-1322667
>chr7:1323044-1323079
>chr7:1323676-1323738
>chr7:1324091-1324131
>chr7:1324456-1324571
>chr7:1325896-1325976
>chr7:1326587-1326752
>chr7:1327018-1327730
>chr7:1327781-1327956
>chr7:1328018-1329161
>chr7:1331540-1331591
>chr7:1332131-1332190
>chr7:1332430-1332596
>chr7:1333010-1333134
>chr7:1333300-1334342
>chr7:1334614-1335198
>chr7:1335414-1336255
>chr7:1336376-1337174
>chr7:1337224-1337326
>chr7:1337495-1338368
>chr7:1338455-1339062
>chr7:1340185-1340231
>chr7:1341560-1341720
>chr7:1342252-1342373
>chr7:1342809-1343608
>chr7:1343891-1344417
>chr7:1344480-1344654
>chr7:1344902-1344941
>chr7:1345495-1345536
>chr7:1345668-1345787
>chr7:1346204-1346268
>chr7:1346735-1346771
>chr7:1347143-1347481
>chr7:1348411-1348481
>chr7:1349180-1349240
>chr7:1349535-1349578
>chr7:1350019-1350641
>chr7:1350819-1351300
>chr7:1351383-1351665
>chr7:1351839-1351909
>chr7:1353110-1353523
>chr7:1353833-1354144
>chr7:1354932-1355087
>chr7:1355875-1355960
>chr7:1356415-1356804
>chr7:1356987-1357629
>chr7:1358089-1358133
>chr7:1359121-1359190
>chr7:1359405-1359698
>chr7:1359790-1359822
>chr7:1360925-1361035
>chr7:1361407-1361732
>chr7:1361899-1361936
>chr7:1362730-1363015
>chr7:1363051-1363850
>chr7:1365733-1365798
>chr7:1366045-1366146
>chr7:1366265-1366315
>chr7:1367017-1367054
>chr7:1368502-1368596
>chr7:1368761-1368828
>chr7:1369819-1369879
>chr7:1370156-1370298
>chr7:1371109-1371157
>chr7:1371352-1371435
>chr7:1371596-1371949
>chr7:1372344-1372682
>chr7:1373409-1373715
>chr7:1373835-1374647
>chr7:1374747-1375407
>chr7:1375503-1375598
>chr7:1375741-1376099
>chr7:1376669-1376712
>chr7:1376746-1376986
>chr7:1377037-1377211
>chr7:1377378-1377605
>chr7:1377948-1380174
>chr7:1380705-1381157
>chr7:1381956-1382702
>chr7:1384260-1384316
>chr7:1384424-1384925
>chr7:1385237-1385309
>chr7:1385968-1386016
>chr7:1386351-1386390
>chr7:1387547-1388056
>chr7:1388256-1388331
>chr7:1389689-1390656
>chr7:1390954-1391171
>chr7:1391714-1391857
>chr7:1392204-1392608
>chr7:1392680-1392840
>chr7:1393917-1393963
>chr7:1397065-1397390
>chr7:1397471-1397539
>chr7:1397780-1397822
>chr7:1397883-1398064
>chr7:1398121-1398197
>chr7:1398206-1399027
>chr7:1399859-1400209
>chr7:1400282-1400592
>chr7:1400897-1401048
>chr7:1401230-1401474
>chr7:1401599-1402046
>chr7:1402206-1402236
>chr7:1402349-1402388
>chr7:1403071-1403134
>chr7:1403569-1403608
>chr7:1404672-1404990
>chr7:1405867-1406329
>chr7:1406857-1407168
>chr7:1407207-1407521
>chr7:1407918-1407977
>chr7:1408145-1408203
>chr7:1408612-1408675
>chr7:1409287-1409643
>chr7:1409802-1409861
>chr7:1409892-1410980
>chr7:1411164-1411280
>chr7:1413287-1413349
>chr7:1413714-1414010
>chr7:1414293-1414470
>chr7:1414631-1414676
>chr7:1415153-1416451
>chr7:1416790-1416925
>chr7:1417092-1417181
>chr7:1417507-1417583
>chr7:1417788-1418164
>chr7:1419080-1419156
>chr7:1419336-1419378
>chr7:1420236-1420527
>chr7:1420591-1420873
>chr7:1421378-1421419
>chr7:1421943-1422001
>chr7:1422132-1422243
>chr7:1422521-1422771
>chr7:1423424-1424067
>chr7:1424963-1425613
>chr7:1426079-1426568
>chr7:1427115-1427565
>chr7:1427830-1428198
>chr7:1429681-1429809
>chr7:1429892-1429998
>chr7:1430302-1430341
>chr7:1430674-1430745
>chr7:1430870-1431181
>chr7:1432279-1432346
>chr7:1432555-1432589
>chr7:1434977-1435096
>chr7:1435255-1435567
>chr7:1435765-1436586
>chr7:1437967-1438083
>chr7:1438434-1438574
>chr7:1439192-1439236
>chr7:1439510-1439775
>chr7:1440529-1440594
>chr7:1440826-1440937
>chr7:1443139-1443209
>chr7:1443988-1444326
>chr7:1444456-1444599
>chr7:1446133-1446643
>chr7:1447820-1447901
>chr7:1447933-1448368
>chr7:1449294-1449551
>chr7:1449770-1449922
>chr7:1451381-1451515
>chr7:1451927-1452065
>chr7:1452608-1452753
>chr7:1453418-1453463
>chr7:1454734-1454781
>chr7:1454878-1454952
>chr7:1455115-1455246
>chr7:1456088-1456774
>chr7:1457052-1457160
>chr7:1457252-1457341
>chr7:1457544-1457593
>chr7:1459499-1459562
>chr7:1459620-1459665
>chr7:1459877-1459937
>chr7:1461826-1461925
>chr7:1462116-1462207
>chr7:1462363-1462426
>chr7:1462506-1463432
>chr7:1464744-1464792
>chr7:1464933-1465592
>chr7:1467953-1468045
>chr7:1468793-1468957
>chr7:1469363-1469453
>chr7:1469767-1469807
>chr7:1473989-1474074
>chr7:1474595-1474656
>chr7:1475103-1475369
>chr7:1480393-1480452
>chr7:1481597-1481821
>chr7:1482060-1482282
>chr7:1484896-1485097
>chr7:1485797-1486572
>chr7:1486727-1486821
>chr7:1490743-1490805
>chr7:1491534-1491593
>chr7:1491634-1491903
>chr7:1492403-1492472
>chr7:1492791-1493002
>chr7:1494724-1494806
>chr7:1495837-1495879
>chr7:1496275-1496564
>chr7:1497924-1498034
>chr7:1498639-1498693
>chr7:1498908-1498972
>chr7:1499315-1499439
>chr7:1500746-1500818
>chr7:1501011-1501344
>chr7:1504697-1505153
>chr7:1505182-1505637
>chr7:1506502-1506915
>chr7:1507193-1507513
>chr7:1507760-1508420
>chr7:1508518-1509312
>chr7:1509578-1510413
>chr7:1510786-1510856
>chr7:1511077-1511132
>chr7:1512130-1512792
>chr7:1514097-1514384
>chr7:1514527-1514562
>chr7:1514800-1515133
>chr7:1515350-1515705
>chr7:1516171-1516535
>chr7:1517072-1517548
>chr7:1517721-1518327
>chr7:1518465-1518848
>chr7:1519209-1520291
>chr7:1520400-1520551
>chr7:1521120-1521796
>chr7:1522151-1522636
>chr7:1522754-1522982
>chr7:1523187-1523316
>chr7:1524370-1525406
>chr7:1525591-1525635
>chr7:1525786-1526623
>chr7:1527105-1527983
>chr7:1528053-1529210
>chr7:1530110-1530672
>chr7:1530855-1530968
>chr7:1533924-1534014
>chr7:1534905-1535160
>chr7:1535182-1535216
>chr7:1535364-1535679
>chr7:1537783-1537844
>chr7:1538465-1538511
>chr7:1538819-1538882
>chr7:1540376-1540430
>chr7:1543638-1543932
>chr7:1544126-1544247
>chr7:1544719-1544803
>chr7:1545105-1545196
>chr7:1545496-1545604
>chr7:1547292-1547338
>chr7:1548838-1548888
>chr7:1550075-1550128
>chr7:1551648-1552323
>chr7:1552432-1552511
>chr7:1552763-1553058
>chr7:1553122-1553454
>chr7:1554118-1554210
>chr7:1554372-1554422
>chr7:1554576-1554654
>chr7:1556715-1557015
>chr7:1557387-1557706
>chr7:1557959-1558010
>chr7:1558972-1559010
>chr7:1560855-1560903
>chr7:1561838-1562014
>chr7:1563208-1563473
>chr7:1563703-1564038
>chr7:1564577-1564700
>chr7:1565610-1566444
>chr7:1568444-1568964
>chr7:1569006-1569112
>chr7:1569478-1569738
>chr7:1570671-1571035
>chr7:1571202-1572374
>chr7:1572894-1573195
>chr7:1573848-1574120
>chr7:1574294-1574625
>chr7:1575037-1575381
>chr7:1575993-1576040
>chr7:1576340-1576400
>chr7:1576565-1577238
>chr7:1577679-1578841
>chr7:1579212-1579487
>chr7:1579667-1579798
>chr7:1579844-1580507
>chr7:1581103-1581848
>chr7:1582313-1582939
>chr7:1583045-1583098
>chr7:1583470-1584304
>chr7:1584637-1584673
>chr7:1588018-1588070
>chr7:1588763-1588791
>chr7:1589163-1589204
>chr7:1589315-1589399
>chr7:1589455-1589567
>chr7:1589711-1590226
>chr7:1590387-1590697
>chr7:1591670-1591975
>chr7:1592548-1592596
>chr7:1593105-1593151
>chr7:1593732-1593789
>chr7:1593931-1595441
>chr7:1595670-1595797
>chr7:1597360-1597457
>chr7:1597687-1597887
>chr7:1598028-1598122
>chr7:1598172-1598220
>chr7:1598640-1599047
>chr7:1601347-1601914
>chr7:1601982-1602022
>chr7:1602442-1602494
>chr7:1602676-1603449
>chr7:1603738-1603779
>chr7:1604399-1604478
>chr7:1604536-1604635
>chr7:1604791-1605164
>chr7:1605263-1605842
>chr7:1605964-1606056
>chr7:1606218-1606950
>chr7:1607067-1607317
>chr7:1607846-1607991
>chr7:1608224-1608473
>chr7:1609421-1609764
>chr7:1610675-1610792
>chr7:1611408-1611724
>chr7:1612314-1612602
>chr7:1612674-1613095
>chr7:1613218-1613837
>chr7:1614116-1614468
>chr7:1615830-1615921
>chr7:1616042-1616392
>chr7:1616524-1616828
>chr7:1616924-1616968
>chr7:1617399-1618050
>chr7:1618142-1619404
>chr7:1620217-1620611
>chr7:1621808-1622410
>chr7:1622842-1623899
>chr7:1624379-1624839
>chr7:1625673-1625729
>chr7:1625944-1626585
>chr7:1626609-1626652
>chr7:1626695-1626816
>chr7:1626878-1627165
>chr7:1627275-1628818
>chr7:1628866-1629492
>chr7:1629590-1629647
>chr7:1629790-1629855
>chr7:1629906-1630309
>chr7:1630648-1631303
>chr7:1632006-1632292
>chr7:1634682-1634821
>chr7:1635393-1635687
>chr7:1635919-1636012
>chr7:1636374-1637371
>chr7:1637585-1638012
>chr7:1638136-1638166
>chr7:1638682-1639161
>chr7:1639265-1639394
>chr7:1640113-1640405
>chr7:1641062-1641136
>chr7:1641868-1641899
>chr7:1642322-1642389
>chr7:1642681-1642812
>chr7:1643062-1643673
>chr7:1643844-1643996
>chr7:1644032-1644439
>chr7:1645141-1645225
>chr7:1646005-1646516
>chr7:1647806-1647845
>chr7:1648685-1648966
>chr7:1649466-1649757
>chr7:1652283-1653203
>chr7:1653282-1653389
>chr7:1654029-1654144
>chr7:1655490-1655969
>chr7:1656626-1656948
>chr7:1657486-1657526
>chr7:1657629-1658009
>chr7:1658078-1658114
>chr7:1658206-1659740
>chr7:1659937-1660440
>chr7:1660859-1661162
>chr7:1661856-1661898
>chr7:1662372-1662474
>chr7:1662574-1662798
>chr7:1663594-1663782
>chr7:1664633-1664696
>chr7:1665637-1665721
>chr7:1665808-1665907
>chr7:1665975-1666103
>chr7:1666973-1667036
>chr7:1667628-1667709
>chr7:1669850-1669922
>chr7:1670126-1670245
>chr7:1671215-1671294
>chr7:1673989-1674277
>chr7:1678923-1679036
>chr7:1679114-1679200
>chr7:1680056-1680095
>chr7:1680716-1681117
>chr7:1681174-1681217
>chr7:1681288-1681667
>chr7:1681846-1682208
>chr7:1682369-1683076
>chr7:1683392-1683721
>chr7:1683814-1684158
>chr7:1684803-1684964
>chr7:1685114-1685195
>chr7:1685295-1685426
>chr7:1685617-1686000
>chr7:1686285-1686502
>chr7:1687642-1688284
>chr7:1688590-1689114
>chr7:1690067-1690901
>chr7:1691296-1691376
>chr7:1691500-1691537
>chr7:1692644-1692769
>chr7:1695476-1695775
>chr7:1696104-1696704
>chr7:1696995-1697083
>chr7:1697329-1697423
>chr7:1697759-1697994
>chr7:1699351-1700059
>chr7:1700727-1700769
>chr7:1701052-1701371
>chr7:1701519-1701875
>chr7:1702136-1702707
>chr7:1703468-1703522
>chr7:1704010-1704050
>chr7:1704386-1704486
>chr7:1704804-1704876
>chr7:1705003-1705210
>chr7:1705627-1705683
>chr7:1706120-1706474
>chr7:1706979-1707049
>chr7:1708213-1708252
>chr7:1708516-1708576
>chr7:1710685-1710824
>chr7:1711387-1711549
>chr7:1712162-1712731
>chr7:1713240-1713279
>chr7:1713470-1713507
>chr7:1716010-1716094
>chr7:1716834-1716945
>chr7:1717976-1718016
>chr7:1719090-1719426
>chr7:1720959-1721003
>chr7:1722260-1722568
>chr7:1722684-1722790
>chr7:1722877-1723253
>chr7:1723588-1723674
>chr7:1724924-1725067
>chr7:1725286-1725366
>chr7:1725688-1725981
>chr7:1726039-1726109
>chr7:1726618-1726692
>chr7:1727644-1727908
>chr7:1728675-1728757
>chr7:1731643-1731937
>chr7:1732856-1733209
>chr7:1734497-1734550
>chr7:1734677-1734992
>chr7:1735085-1735166
>chr7:1735887-1735961
>chr7:1738466-1738596
>chr7:1740839-1741161
>chr7:1741324-1741514
>chr7:1742051-1742082
>chr7:1747384-1747511
>chr7:1748659-1748760
>chr7:1750205-1750300
>chr7:1751465-1751509
>chr7:1751815-1752163
>chr7:1752415-1752755
>chr7:1753328-1753420
>chr7:1753828-1754134
>chr7:1754161-1754218
>chr7:1754278-1754358
>chr7:1754611-1755261
>chr7:1756420-1756464
>chr7:1756514-1756861
>chr7:1757109-1757243
>chr7:1757456-1757610
>chr7:1758558-1758685
>chr7:1759860-1760323
>chr7:1760725-1761045
>chr7:1761401-1761767
>chr7:1762315-1762609
>chr7:1762995-1763327
>chr7:1763679-1764045
>chr7:1764130-1764752
>chr7:1764905-1765202
>chr7:1765580-1765764
>chr7:1765897-1766866
>chr7:1767347-1767457
>chr7:1767595-1767682
>chr7:1768017-1768339
>chr7:1768847-1768908
>chr7:1770084-1770360
>chr7:1770862-1771356
>chr7:1771430-1772028
>chr7:1772067-1775098
>chr7:1775389-1775550
>chr7:1776051-1776085
>chr7:1776189-1776444
>chr7:1776827-1777147
>chr7:1777337-1777375
>chr7:1777522-1777853
>chr7:1778632-1779023
>chr7:1779178-1779514
>chr7:1779829-1781378
>chr7:1781826-1782343
>chr7:1782924-1783597
>chr7:1784181-1784238
>chr7:1784448-1785621
>chr7:1786127-1786624
>chr7:1786906-1787227
>chr7:1788044-1788348
>chr7:1789143-1789528
>chr7:1789748-1790236
>chr7:1790334-1792548
>chr7:1792866-1792987
>chr7:1793144-1793437
>chr7:1793951-1794046
>chr7:1794538-1794708
>chr7:1795025-1795233
>chr7:1796400-1796594
>chr7:1796727-1797535
>chr7:1797795-1797977
>chr7:1798218-1798274
>chr7:1798557-1799257
>chr7:1799364-1799664
>chr7:1799902-1800186
>chr7:1800411-1800802
>chr7:1801678-1801999
>chr7:1802338-1802637
>chr7:1803058-1803848
>chr7:1803928-1804330
>chr7:1804991-1805083
>chr7:1805286-1805598
>chr7:1805655-1806457
>chr7:1806968-1807767
>chr7:1808561-1809058
>chr7:1813919-1813997
>chr7:1814310-1814353
>chr7:1814415-1814498
>chr7:1815094-1815158
>chr7:1816759-1816918
>chr7:1817968-1818014
>chr7:1818391-1818666
>chr7:1820098-1820196
>chr7:1820457-1821188
>chr7:1822176-1822224
>chr7:1822455-1822788
>chr7:1823037-1823100
>chr7:1825046-1825122
>chr7:1826429-1826549
>chr7:1827403-1827630
>chr7:1827678-1827832
>chr7:1828698-1828747
>chr7:1829467-1829555
>chr7:1829752-1829918
>chr7:1830056-1830426
>chr7:1830783-1831016
>chr7:1831329-1831916
>chr7:1832000-1833231
>chr7:1833307-1833379
>chr7:1833625-1834545
>chr7:1834962-1835096
>chr7:1835625-1836662
>chr7:1836755-1836929
>chr7:1836984-1837125
>chr7:1837218-1837255
>chr7:1840294-1840342
>chr7:1840429-1840765
>chr7:1842765-1842818
>chr7:1846179-1846246
>chr7:1849035-1849172
>chr7:1849747-1849786
>chr7:1854850-1854938
>chr7:1855490-1855570
>chr7:1857569-1857684
>chr7:1859620-1859810
>chr7:1859897-1860423
>chr7:1861395-1861932
>chr7:1863792-1864072
>chr7:1864734-1864810
>chr7:1867964-1868028
>chr7:1870193-1871779
>chr7:1871835-1872149
>chr7:1872432-1872478
>chr7:1873351-1873482
>chr7:1873759-1873820
>chr7:1874820-1875035
>chr7:1875128-1875239
>chr7:1875772-1875931
>chr7:1876530-1876707
>chr7:1876784-1876820
>chr7:1877022-1877129
>chr7:1877471-1877588
>chr7:1877696-1877923
>chr7:1878029-1878378
>chr7:1878465-1878595
>chr7:1878892-1879042
>chr7:1879114-1879517
>chr7:1879578-1879668
>chr7:1879739-1880083
>chr7:1881239-1881400
>chr7:1884743-1884819
>chr7:1885847-1886048
>chr7:1886702-1886890
>chr7:1887206-1888032
>chr7:1888114-1888771
>chr7:1889426-1889499
>chr7:1890339-1890434
>chr7:1890517-1890602
>chr7:1891172-1891905
>chr7:1891967-1892015
>chr7:1893529-1893607
>chr7:1894773-1894854
>chr7:1900989-1901075
>chr7:1901570-1901683
>chr7:1902757-1905598
>chr7:1905754-1906080
>chr7:1906433-1906539
>chr7:1907247-1907322
>chr7:1908371-1908666
>chr7:1909217-1909262
>chr7:1909381-1909451
>chr7:1912613-1912707
>chr7:1913248-1913325
>chr7:1914128-1914205
>chr7:1914606-1914902
>chr7:1918853-1918894
>chr7:1920231-1920277
>chr7:1920520-1920572
>chr7:1921003-1921096
>chr7:1921303-1921442
>chr7:1921488-1921726
>chr7:1921850-1921981
>chr7:1922424-1922512
>chr7:1923044-1923146
>chr7:1924435-1924469
>chr7:1925424-1925496
>chr7:1925608-1925779
>chr7:1926274-1926348
>chr7:1926636-1926718
>chr7:1929134-1929266
>chr7:1929702-1930263
>chr7:1930307-1930551
>chr7:1930988-1931099
>chr7:1931138-1931357
>chr7:1931737-1931828
>chr7:1934365-1934412
>chr7:1934537-1934916
>chr7:1937537-1938300
>chr7:1938643-1939052
>chr7:1939063-1939444
>chr7:1939897-1939985
>chr7:1940921-1941001
>chr7:1941265-1941316
>chr7:1942839-1942895
>chr7:1943018-1943056
>chr7:1943313-1943354
>chr7:1944529-1944576
>chr7:1945540-1945615
>chr7:1945783-1945857
>chr7:1947933-1947995
>chr7:1951210-1951306
>chr7:1951575-1951624
>chr7:1952604-1952666
>chr7:1953395-1953436
>chr7:1954701-1954769
>chr7:1955234-1956090
>chr7:1956188-1956234
>chr7:1956465-1956538
>chr7:1958933-1959311
>chr7:1959900-1960029
>chr7:1960095-1960147
>chr7:1960232-1960286
>chr7:1961213-1961272
>chr7:1961476-1962976
>chr7:1963156-1963199
>chr7:1963405-1963454
>chr7:1964868-1964903
>chr7:1966508-1966662
>chr7:1969097-1969791
>chr7:1969832-1969883
>chr7:1970285-1970668
>chr7:1972576-1972661
>chr7:1973819-1973903
>chr7:1974141-1974190
>chr7:1976213-1977595
>chr7:1978454-1978514
>chr7:1978591-1978645
>chr7:1980594-1980669
>chr7:1980972-1981253
>chr7:1981752-1981916
>chr7:1982165-1982536
>chr7:1983079-1983192
>chr7:1988881-1988940
>chr7:1989332-1989367
>chr7:1990232-1990285
>chr7:1990702-1992224
>chr7:1992817-1992855
>chr7:1994661-1994735
>chr7:1994781-1994986
>chr7:1995052-1995115
>chr7:1996156-1996362
>chr7:1997168-1997229
>chr7:1998805-1999059
>chr7:1999740-1999795
>chr7:2002858-2003169
>chr7:2004149-2004193
>chr7:2005542-2005820
>chr7:2006937-2007114
>chr7:2007398-2007701
>chr7:2009284-2009372
>chr7:2009957-2010016
>chr7:2010897-2010948
>chr7:2011698-2011784
>chr7:2019611-2019680
>chr7:2020758-2020997
>chr7:2021196-2021258
>chr7:2021481-2021793
>chr7:2021924-2022104
>chr7:2022350-2022694
>chr7:2022729-2022859
>chr7:2023263-2023401
>chr7:2023433-2024179
>chr7:2024230-2024281
>chr7:2024834-2025100
>chr7:2025436-2025490
>chr7:2026046-2026141
>chr7:2026318-2026383
>chr7:2026878-2027139
>chr7:2027514-2027691
>chr7:2028137-2028505
>chr7:2031183-2031396
>chr7:2033809-2034518
>chr7:2034730-2034793
>chr7:2035227-2036353
>chr7:2037762-2037942
>chr7:2037987-2038153
>chr7:2038248-2038793
>chr7:2039555-2039624
>chr7:2041333-2041423
>chr7:2042013-2042369
>chr7:2042478-2042629
>chr7:2042678-2042925
>chr7:2045712-2045756
>chr7:2047652-2047989
>chr7:2048574-2048639
>chr7:2049825-2050240
>chr7:2051622-2051881
>chr7:2055496-2056019
>chr7:2056390-2056428
>chr7:2057245-2057538
>chr7:2057931-2059693
>chr7:2060215-2060288
>chr7:2061059-2061387
>chr7:2061945-2062267
>chr7:2062284-2062607
>chr7:2067157-2067445
>chr7:2076364-2076436
>chr7:2077713-2077778
>chr7:2081188-2081309
>chr7:2082150-2082196
>chr7:2082245-2082450
>chr7:2086545-2086856
>chr7:2087251-2087594
>chr7:2089246-2089564
>chr7:2091095-2091174
>chr7:2091489-2091811
>chr7:2092252-2092419
>chr7:2092603-2092751
>chr7:2092949-2093354
>chr7:2094625-2094727
>chr7:2094948-2095417
>chr7:2097647-2097786
>chr7:2101223-2101592
>chr7:2102100-2102604
>chr7:2105825-2105875
>chr7:2108361-2108452
>chr7:2108736-2108775
>chr7:2113288-2113622
>chr7:2115210-2115614
>chr7:2116505-2116587
>chr7:2117430-2117850
>chr7:2118230-2118292
>chr7:2120028-2120086
>chr7:2122339-2122632
>chr7:2123019-2123327
>chr7:2127586-2127647
>chr7:2129108-2129143
>chr7:2130996-2131042
>chr7:2132562-2132627
>chr7:2132873-2132914
>chr7:2133083-2133276
>chr7:2133358-2133473
>chr7:2133721-2133751
>chr7:2134387-2134484
>chr7:2135329-2135525
>chr7:2146240-2146429
>chr7:2153067-2154198
>chr7:2154363-2154646
>chr7:2155294-2155355
>chr7:2155463-2155504
>chr7:2155597-2155776
>chr7:2156090-2156306
>chr7:2156538-2156903
>chr7:2157502-2157561
>chr7:2159939-2160276
>chr7:2160324-2160781
>chr7:2161097-2162689
>chr7:2163361-2163663
>chr7:2164318-2164370
>chr7:2164743-2164780
>chr7:2165048-2165234
>chr7:2167258-2167901
>chr7:2167997-2168362
>chr7:2168473-2168591
>chr7:2169708-2169958
>chr7:2173807-2174110
>chr7:2175949-2175989
>chr7:2176062-2176359
>chr7:2178589-2178969
>chr7:2179243-2179559
>chr7:2179684-2180001
>chr7:2180690-2180893
>chr7:2181262-2181347
>chr7:2181398-2182296
>chr7:2182370-2182450
>chr7:2182890-2184281
>chr7:2184474-2184518
>chr7:2184713-2185044
>chr7:2185298-2185343
>chr7:2186771-2187403
>chr7:2187478-2187617
>chr7:2188279-2189567
>chr7:2189658-2189786
>chr7:2189972-2190125
>chr7:2190345-2190524
>chr7:2190615-2190727
>chr7:2191461-2192083
>chr7:2192116-2192437
>chr7:2193904-2194284
>chr7:2194579-2194637
>chr7:2194787-2195117
>chr7:2197667-2197759
>chr7:2198108-2198294
>chr7:2202979-2203094
>chr7:2205045-2205167
>chr7:2205748-2206379
>chr7:2206776-2207129
>chr7:2207469-2207621
>chr7:2209401-2209470
>chr7:2210084-2210588
>chr7:2212382-2212828
>chr7:2214589-2214747
>chr7:2214907-2215423
>chr7:2215462-2215567
>chr7:2216730-2216764
>chr7:2217003-2217064
>chr7:2217802-2217847
>chr7:2218219-2218274
>chr7:2218651-2219099
>chr7:2219338-2219375
>chr7:2219616-2219728
>chr7:2222030-2222386
>chr7:2226669-2227314
>chr7:2228279-2228678
>chr7:2228735-2229038
>chr7:2230561-2230652
>chr7:2231030-2231640
>chr7:2231808-2231847
>chr7:2232645-2232708
>chr7:2232814-2232848
>chr7:2233678-2233999
>chr7:2234481-2234661
>chr7:2235932-2236263
>chr7:2236403-2236572
>chr7:2236996-2237302
>chr7:2237697-2237891
>chr7:2238652-2239064
>chr7:2239894-2240242
>chr7:2240242-2240290
>chr7:2240388-2240517
>chr7:2240702-2241604
>chr7:2241920-2241982
>chr7:2242631-2243388
>chr7:2243480-2243784
>chr7:2245614-2245830
>chr7:2246396-2246438
>chr7:2246797-2246936
>chr7:2248067-2248250
>chr7:2248519-2248895
>chr7:2250307-2250821
>chr7:2251142-2251452
>chr7:2252109-2252212
>chr7:2252353-2252415
>chr7:2252483-2253069
>chr7:2253592-2253643
>chr7:2255565-2255737
>chr7:2258003-2258325
>chr7:2259874-2260475
>chr7:2260978-2261526
>chr7:2262031-2262345
>chr7:2262826-2263140
>chr7:2263490-2263556
>chr7:2263716-2264019
>chr7:2264756-2265625
>chr7:2265777-2266801
>chr7:2267293-2269557
>chr7:2270084-2270155
>chr7:2270354-2270493
>chr7:2270911-2271338
>chr7:2272367-2272684
>chr7:2272824-2273945
>chr7:2275385-2276025
>chr7:2276508-2276651
>chr7:2276659-2276973
>chr7:2277507-2277806
>chr7:2278381-2278505
>chr7:2278572-2279357
>chr7:2279469-2279775
>chr7:2279973-2280090
>chr7:2280342-2280554
>chr7:2280781-2281136
>chr7:2281159-2281445
>chr7:2282685-2283150
>chr7:2283698-2284277
>chr7:2284382-2284730
>chr7:2284893-2285405
>chr7:2285660-2286317
>chr7:2286519-2287890
>chr7:2288052-2288378
>chr7:2288707-2289043
>chr7:2289773-2290597
>chr7:2291019-2291633
>chr7:2291973-2294329
>chr7:2294489-2294580
>chr7:2294746-2295594
>chr7:2295687-2297102
>chr7:2297150-2297544
>chr7:2297591-2297936
>chr7:2298011-2299013
>chr7:2300408-2300949
>chr7:2301547-2301619
>chr7:2301826-2301870
>chr7:2301952-2304187
>chr7:2304258-2304562
>chr7:2305351-2305672
>chr7:2305797-2305936
>chr7:2306080-2306414
>chr7:2307346-2307629
>chr7:2308026-2308097
>chr7:2308382-2308701
>chr7:2308764-2309758
>chr7:2310340-2310825
>chr7:2311363-2311523
>chr7:2311650-2311949
>chr7:2312884-2313772
>chr7:2314819-2316848
>chr7:2317246-2317582
>chr7:2318049-2321063
>chr7:2321418-2322029
>chr7:2322252-2323379
>chr7:2323790-2324635
>chr7:2324786-2325303
>chr7:2325525-2325914
>chr7:2326011-2326767
>chr7:2326815-2329337
>chr7:2329665-2330524
>chr7:2330901-2332297
>chr7:2332466-2333668
>chr7:2333840-2335230
>chr7:2335363-2337038
>chr7:2337184-2337570
>chr7:2338038-2338667
>chr7:2338776-2339530
>chr7:2339823-2339861
>chr7:2340060-2340503
>chr7:2340564-2342225
>chr7:2342365-2342679
>chr7:2342805-2343236
>chr7:2343373-2344871
>chr7:2344990-2345031
>chr7:2345217-2345253
>chr7:2345373-2345715
>chr7:2345793-2346126
>chr7:2346188-2346969
>chr7:2347054-2347535
>chr7:2347624-2347954
>chr7:2348315-2349882
>chr7:2350517-2351142
>chr7:2351274-2352256
>chr7:2352376-2352842
>chr7:2353006-2353300
>chr7:2353331-2353666
>chr7:2353707-2353893
>chr7:2356299-2356822
>chr7:2358067-2358470
>chr7:2358518-2358830
>chr7:2358936-2359068
>chr7:2359735-2359848
>chr7:2361073-2361288
>chr7:2361388-2362310
>chr7:2363167-2363493
>chr7:2363970-2364284
>chr7:2365009-2365253
>chr7:2365642-2365993
>chr7:2367458-2368455
>chr7:2369753-2370080
>chr7:2370111-2370490
>chr7:2370647-2371088
>chr7:2372004-2372284
>chr7:2373855-2373920
>chr7:2376201-2376324
>chr7:2377459-2378551
>chr7:2381040-2381356
>chr7:2382527-2382668
>chr7:2382923-2383203
>chr7:2384009-2384083
>chr7:2384668-2384707
>chr7:2384859-2385023
>chr7:2385356-2386031
>chr7:2386301-2386911
>chr7:2387119-2387171
>chr7:2387580-2387984
>chr7:2388785-2390501
>chr7:2391184-2391503
>chr7:2392272-2392556
>chr7:2392624-2392903
>chr7:2393241-2393550
>chr7:2394135-2394456
>chr7:2394976-2395268
>chr7:2395559-2396197
>chr7:2396688-2398194
>chr7:2398752-2399606
>chr7:2399727-2399979
>chr7:2400225-2400296
>chr7:2400631-2401706
>chr7:2401837-2401892
>chr7:2402235-2402960
>chr7:2403099-2403145
>chr7:2403612-2403782
>chr7:2405158-2405437
>chr7:2406352-2406519
>chr7:2407205-2407537
>chr7:2407647-2407954
>chr7:2408082-2408393
>chr7:2409331-2409636
>chr7:2409962-2410087
>chr7:2410351-2410564
>chr7:2411042-2411407
>chr7:2411449-2411786
>chr7:2413702-2414876
>chr7:2415053-2416069
>chr7:2416180-2416871
>chr7:2417165-2417696
>chr7:2417831-2417894
>chr7:2418775-2419760
>chr7:2419860-2421945
>chr7:2422224-2422834
>chr7:2423000-2423311
>chr7:2423779-2424352
>chr7:2424884-2425250
>chr7:2426707-2427511
>chr7:2427807-2429535
>chr7:2429739-2430099
>chr7:2430178-2430910
>chr7:2431005-2431376
>chr7:2432043-2432183
>chr7:2434487-2435274
>chr7:2435802-2436281
>chr7:2436464-2436541
>chr7:2437685-2437801
>chr7:2439379-2440024
>chr7:2441420-2441723
>chr7:2441848-2443581
>chr7:2443861-2444485
>chr7:2445454-2445729
>chr7:2446977-2447107
>chr7:2447460-2448233
>chr7:2448733-2449532
>chr7:2449690-2449732
>chr7:2450008-2450296
>chr7:2450852-2451273
>chr7:2451487-2451562
>chr7:2452501-2453095
>chr7:2453207-2453838
>chr7:2453954-2455219
>chr7:2455244-2455289
>chr7:2455422-2456196
>chr7:2456286-2456650
>chr7:2457170-2457774
>chr7:2457864-2458153
>chr7:2458410-2459457
>chr7:2461321-2461384
>chr7:2461447-2461527
>chr7:2461823-2461864
>chr7:2461986-2462653
>chr7:2462871-2462997
>chr7:2463041-2465780
>chr7:2466371-2467301
>chr7:2467386-2467784
>chr7:2467965-2468257
>chr7:2468801-2468863
>chr7:2469257-2469917
>chr7:2470768-2470870
>chr7:2471329-2471378
>chr7:2471778-2472816
>chr7:2473044-2473644
>chr7:2474978-2475013
>chr7:2476041-2476127
>chr7:2476310-2476665
>chr7:2476936-2477010
>chr7:2477910-2478083
>chr7:2479499-2479587
>chr7:2479891-2479933
>chr7:2480031-2480091
>chr7:2481072-2481113
>chr7:2481315-2481403
>chr7:2481919-2482285
>chr7:2483287-2483672
>chr7:2484037-2484412
>chr7:2484770-2486553
>chr7:2486600-2487257
>chr7:2487823-2487914
>chr7:2488862-2488972
>chr7:2489430-2489792
>chr7:2490078-2490136
>chr7:2490331-2490412
>chr7:2491054-2492830
>chr7:2493552-2493837
>chr7:2495121-2495442
>chr7:2495928-2496031
>chr7:2496160-2496227
>chr7:2496655-2496705
>chr7:2496791-2497170
>chr7:2497596-2497655
>chr7:2497920-2497982
>chr7:2498796-2498902
>chr7:2499024-2499073
>chr7:2500802-2501526
>chr7:2501612-2501682
>chr7:2502076-2502313
>chr7:2503396-2503450
>chr7:2503778-2503915
>chr7:2504298-2504346
>chr7:2504889-2504938
>chr7:2505054-2505268
>chr7:2505795-2505847
>chr7:2506202-2506624
>chr7:2506704-2506785
>chr7:2507167-2507367
>chr7:2509364-2509397
>chr7:2509952-2510021
>chr7:2510580-2510681
>chr7:2511096-2511136
>chr7:2511190-2511353
>chr7:2511644-2511865
>chr7:2512128-2512193
>chr7:2512556-2512634
>chr7:2513185-2513325
>chr7:2513650-2513767
>chr7:2514073-2514173
>chr7:2514285-2514386
>chr7:2514443-2515386
>chr7:2515920-2515984
>chr7:2516341-2516415
>chr7:2516786-2516871
>chr7:2516923-2517144
>chr7:2517564-2517631
>chr7:2518348-2518445
>chr7:2519963-2520063
>chr7:2520985-2521281
>chr7:2522189-2522237
>chr7:2522723-2522766
>chr7:2524440-2524483
>chr7:2528859-2528942
>chr7:2529349-2529431
>chr7:2530873-2531135
>chr7:2533337-2535464
>chr7:2535526-2536150
>chr7:2536870-2537794
>chr7:2538218-2538271
>chr7:2539271-2539309
>chr7:2539682-2539744
>chr7:2540029-2540331
>chr7:2543960-2544003
>chr7:2544187-2544667
>chr7:2545070-2545796
>chr7:2546149-2546800
>chr7:2547797-2548100
>chr7:2548405-2548999
>chr7:2549231-2549441
>chr7:2549959-2550524
>chr7:2550953-2551720
>chr7:2552033-2552610
>chr7:2552729-2553333
>chr7:2553597-2553949
>chr7:2555960-2556568
>chr7:2556747-2557106
>chr7:2557379-2557415
>chr7:2557445-2557794
>chr7:2557961-2558277
>chr7:2558590-2558895
>chr7:2559903-2560262
>chr7:2560611-2561909
>chr7:2562149-2562224
>chr7:2562316-2563583
>chr7:2563612-2564810
>chr7:2564878-2564921
>chr7:2565058-2565273
>chr7:2566399-2566688
>chr7:2567085-2567153
>chr7:2568119-2568369
>chr7:2571013-2571364
>chr7:2572717-2572848
>chr7:2573281-2573324
>chr7:2576409-2576703
>chr7:2577332-2578200
>chr7:2578805-2579047
>chr7:2579697-2580013
>chr7:2580341-2580641
>chr7:2580921-2582057
>chr7:2583721-2584100
>chr7:2584839-2584913
>chr7:2585068-2585344
>chr7:2588324-2588972
>chr7:2589033-2589371
>chr7:2590473-2590767
>chr7:2590971-2591272
>chr7:2591610-2592092
>chr7:2593974-2594293
>chr7:2594480-2594525
>chr7:2595601-2595938
>chr7:2596129-2596316
>chr7:2597660-2597974
>chr7:2598690-2598742
>chr7:2599210-2600104
>chr7:2601307-2601344
>chr7:2601544-2601854
>chr7:2601936-2601994
>chr7:2603985-2604419
>chr7:2605329-2605686
>chr7:2606689-2606777
>chr7:2607980-2608060
>chr7:2609333-2609449
>chr7:2609623-2609919
>chr7:2610964-2611001
>chr7:2611103-2611207
>chr7:2611635-2611691
>chr7:2615290-2616442
>chr7:2618207-2618286
>chr7:2618774-2619080
>chr7:2619515-2620155
>chr7:2620382-2621069
>chr7:2621576-2621885
>chr7:2622453-2622826
>chr7:2623218-2623390
>chr7:2624455-2624506
>chr7:2624816-2625425
>chr7:2625546-2626373
>chr7:2627069-2627122
>chr7:2627184-2627689
>chr7:2628268-2628340
>chr7:2628459-2629567
>chr7:2630880-2631309
>chr7:2631834-2632033
>chr7:2633753-2633840
>chr7:2634008-2634064
>chr7:2634509-2634610
>chr7:2635102-2635192
>chr7:2635558-2635600
>chr7:2638178-2638237
>chr7:2638442-2638538
>chr7:2640816-2640886
>chr7:2641098-2641171
>chr7:2641364-2641421
>chr7:2642121-2643380
>chr7:2644239-2644333
>chr7:2644547-2644617
>chr7:2645915-2646322
>chr7:2646829-2646878
>chr7:2647026-2647115
>chr7:2648866-2649009
>chr7:2649278-2649730
>chr7:2650286-2650605
>chr7:2651806-2652077
>chr7:2652301-2652394
>chr7:2653192-2653450
>chr7:2653554-2653896
>chr7:2654123-2654481
>chr7:2654735-2654968
>chr7:2655143-2655450
>chr7:2657278-2657519
>chr7:2659297-2659347
>chr7:2660690-2660820
>chr7:2661869-2661900
>chr7:2662283-2662436
>chr7:2663124-2663217
>chr7:2663391-2663461
>chr7:2664293-2664433
>chr7:2664987-2665106
>chr7:2665132-2665442
>chr7:2666163-2666202
>chr7:2666981-2667145
>chr7:2667571-2667874
>chr7:2668692-2669602
>chr7:2669626-2669827
>chr7:2670570-2670914
>chr7:2671366-2671467
>chr7:2671725-2674617
>chr7:2674742-2675303
>chr7:2675747-2676288
>chr7:2677011-2677650
>chr7:2679701-2679796
>chr7:2681215-2681584
>chr7:2681783-2681956
>chr7:2682156-2682199
>chr7:2683280-2684370
>chr7:2684868-2685173
>chr7:2685272-2685886
>chr7:2686225-2686565
>chr7:2686722-2687343
>chr7:2690188-2690468
>chr7:2690852-2691132
>chr7:2691334-2691393
>chr7:2691452-2691787
>chr7:2692252-2692570
>chr7:2692874-2692924
>chr7:2693089-2693864
>chr7:2694320-2695007
>chr7:2695441-2696024
>chr7:2696256-2696915
>chr7:2697086-2697729
>chr7:2698142-2698851
>chr7:2701082-2701256
>chr7:2701378-2701514
>chr7:2701579-2701620
>chr7:2702018-2702201
>chr7:2703147-2703435
>chr7:2703894-2704477
>chr7:2704582-2704903
>chr7:2706173-2706455
>chr7:2706865-2707302
>chr7:2707813-2708169
>chr7:2711515-2712077
>chr7:2712987-2713281
>chr7:2714846-2714897
>chr7:2716279-2716349
>chr7:2719671-2720009
>chr7:2720371-2720982
>chr7:2721431-2721735
>chr7:2722267-2722597
>chr7:2722691-2723030
>chr7:2723916-2724226
>chr7:2727036-2727658
>chr7:2727761-2728032
>chr7:2731774-2731820
>chr7:2732262-2732590
>chr7:2737277-2737590
>chr7:2738166-2738302
>chr7:2738616-2738652
>chr7:2738818-2738860
>chr7:2739277-2739353
>chr7:2739478-2740002
>chr7:2740056-2740125
>chr7:2740281-2740330
>chr7:2740439-2740581
>chr7:2740767-2741405
>chr7:2741578-2741676
>chr7:2742011-2742323
>chr7:2743549-2749893
>chr7:2749983-2750069
>chr7:2750543-2750698
>chr7:2751116-2751459
>chr7:2751949-2752029
>chr7:2753078-2753486
>chr7:2753564-2754158
>chr7:2754390-2754798
>chr7:2755718-2755908
>chr7:2755942-2755997
>chr7:2756144-2756240
>chr7:2756368-2756638
>chr7:2756800-2757342
>chr7:2758236-2758286
>chr7:2758857-2759212
>chr7:2759720-2759777
>chr7:2764025-2764368
>chr7:2765145-2765467
>chr7:2765613-2766770
>chr7:2766825-2766985
>chr7:2767047-2767423
>chr7:2767848-2768148
>chr7:2768923-2769210
>chr7:2769440-2769767
>chr7:2770469-2770717
>chr7:2770998-2771325
>chr7:2771724-2771800
>chr7:2772031-2772169
>chr7:2772277-2772589
>chr7:2772762-2772875
>chr7:2773217-2773605
>chr7:2774186-2774331
>chr7:2774421-2774529
>chr7:2776045-2776326
>chr7:2776800-2776967
>chr7:2777102-2777138
>chr7:2777325-2777381
>chr7:2777473-2777737
>chr7:2779003-2779517
>chr7:2779588-2779888
>chr7:2780026-2780097
>chr7:2780356-2780428
>chr7:2780782-2780863
>chr7:2781230-2781695
>chr7:2781837-2782291
>chr7:2782577-2782697
>chr7:2782830-2782973
>chr7:2783352-2783432
>chr7:2783637-2784438
>chr7:2785495-2786070
>chr7:2786267-2786346
>chr7:2786424-2786480
>chr7:2787871-2788163
>chr7:2788853-2789439
>chr7:2790203-2790405
>chr7:2790502-2790535
>chr7:2790683-2790932
>chr7:2792165-2792271
>chr7:2793596-2793952
>chr7:2795382-2795671
>chr7:2795825-2796153
>chr7:2796183-2796338
>chr7:2797145-2797483
>chr7:2798023-2798245
>chr7:2798369-2798532
>chr7:2798637-2798834
>chr7:2798952-2799064
>chr7:2799201-2799695
>chr7:2799908-2799947
>chr7:2800522-2800600
>chr7:2803782-2803975
>chr7:2804775-2804921
>chr7:2805409-2805494
>chr7:2805974-2806112
>chr7:2806195-2806596
>chr7:2807289-2807392
>chr7:2808653-2808731
>chr7:2809768-2809919
>chr7:2810166-2810488
>chr7:2810610-2810953
>chr7:2812340-2812712
>chr7:2812924-2813202
>chr7:2813306-2813348
>chr7:2816237-2816581
>chr7:2816807-2816853
>chr7:2817068-2817418
>chr7:2817644-2817710
>chr7:2818473-2818754
>chr7:2819571-2819680
>chr7:2819838-2819976
>chr7:2820057-2820168
>chr7:2820208-2820408
>chr7:2820423-2820577
>chr7:2820731-2821047
>chr7:2821843-2821975
>chr7:2822457-2822539
>chr7:2822582-2822838
>chr7:2823696-2823727
>chr7:2824558-2824595
>chr7:2826001-2827254
>chr7:2827323-2827407
>chr7:2828344-2828514
>chr7:2828768-2829108
>chr7:2830801-2831117
>chr7:2831391-2831705
>chr7:2834586-2834814
>chr7:2835993-2836105
>chr7:2836635-2836948
>chr7:2837145-2837233
>chr7:2837375-2837496
>chr7:2837542-2837601
>chr7:2837745-2837800
>chr7:2838127-2838200
>chr7:2838308-2838365
>chr7:2838426-2838946
>chr7:2839211-2840012
>chr7:2840584-2840893
>chr7:2841136-2841266
>chr7:2841988-2842188
>chr7:2842328-2842605
>chr7:2843013-2843131
>chr7:2843363-2843651
>chr7:2845295-2846204
>chr7:2846326-2847010
>chr7:2847254-2847796
>chr7:2848166-2848274
>chr7:2848544-2848842
>chr7:2849257-2849676
>chr7:2849943-2850843
>chr7:2850887-2851232
>chr7:2851733-2852439
>chr7:2852568-2852911
>chr7:2853557-2854631
>chr7:2854902-2855472
>chr7:2855692-2856291
>chr7:2857029-2857410
>chr7:2857874-2858517
>chr7:2858560-2858611
>chr7:2858836-2859306
>chr7:2859400-2859874
>chr7:2860065-2860203
>chr7:2860264-2860568
>chr7:2861115-2862394
>chr7:2862609-2862926
>chr7:2863413-2863506
>chr7:2864002-2864177
>chr7:2864524-2864823
>chr7:2865867-2866408
>chr7:2866915-2867384
>chr7:2867453-2868816
>chr7:2869205-2869273
>chr7:2869339-2870005
>chr7:2871027-2871374
>chr7:2872742-2873053
>chr7:2874539-2874849
>chr7:2875406-2875751
>chr7:2877143-2877446
>chr7:2877636-2878317
>chr7:2878603-2878956
>chr7:2879568-2880295
>chr7:2880385-2880557
>chr7:2881492-2881841
>chr7:2882792-2882840
>chr7:2883052-2883092
>chr7:2884554-2885336
>chr7:2885386-2885952
>chr7:2887044-2887144
>chr7:2887500-2887869
>chr7:2888285-2888592
>chr7:2888643-2890321
>chr7:2891045-2891486
>chr7:2891912-2892384
>chr7:2893105-2893481
>chr7:2893862-2894217
>chr7:2894256-2894453
>chr7:2894959-2895534
>chr7:2895665-2896052
>chr7:2896529-2896864
>chr7:2897497-2897794
>chr7:2898141-2898449
>chr7:2899415-2899455
>chr7:2899590-2901422
>chr7:2901450-2901551
>chr7:2902118-2902455
>chr7:2902673-2903138
>chr7:2903173-2903210
>chr7:2903347-2903508
>chr7:2903749-2903800
>chr7:2903994-2904063
>chr7:2907018-2907343
>chr7:2907443-2907594
>chr7:2907656-2908027
>chr7:2908805-2909149
>chr7:2909347-2909645
>chr7:2910430-2910776
>chr7:2910929-2911233
>chr7:2912605-2913276
>chr7:2914114-2914188
>chr7:2914405-2915128
>chr7:2915457-2915514
>chr7:2916059-2916368
>chr7:2917513-2917588
>chr7:2917622-2918256
>chr7:2919186-2919231
>chr7:2920349-2920896
>chr7:2923701-2924085
>chr7:2924402-2924442
>chr7:2924621-2925053
>chr7:2925758-2925862
>chr7:2925957-2926161
>chr7:2926296-2926387
>chr7:2926813-2927070
>chr7:2927378-2927739
>chr7:2927943-2928348
>chr7:2929292-2929449
>chr7:2930091-2930207
>chr7:2930334-2930461
>chr7:2930720-2930914
>chr7:2931093-2931145
>chr7:2931531-2931894
>chr7:2932011-2932045
>chr7:2933276-2934241
>chr7:2935432-2935483
>chr7:2935896-2936378
>chr7:2936500-2936789
>chr7:2937510-2937548
>chr7:2938856-2938923
>chr7:2939683-2939758
>chr7:2940468-2940930
>chr7:2941960-2942065
>chr7:2942209-2942809
>chr7:2943080-2943861
>chr7:2945112-2945278
>chr7:2946852-2946917
>chr7:2947063-2947139
>chr7:2948242-2948375
>chr7:2948479-2949325
>chr7:2949369-2949680
>chr7:2949727-2950315
>chr7:2950381-2950863
>chr7:2950956-2952196
>chr7:2952706-2953045
>chr7:2954278-2954404
>chr7:2954586-2954620
>chr7:2954859-2955163
>chr7:2955828-2956499
>chr7:2956719-2956776
>chr7:2957329-2957970
>chr7:2958222-2958456
>chr7:2959255-2959307
>chr7:2959650-2959721
>chr7:2959823-2960505
>chr7:2960825-2961328
>chr7:2961447-2961765
>chr7:2961894-2962255
>chr7:2962384-2962448
>chr7:2963620-2964200
>chr7:2964739-2964809
>chr7:2964920-2965052
>chr7:2968024-2968370
>chr7:2969100-2970731
>chr7:2971685-2972309
>chr7:2972719-2973122
>chr7:2973265-2973307
>chr7:2973914-2974378
>chr7:2974861-2975188
>chr7:2975302-2975649
>chr7:2976413-2976949
>chr7:2976995-2977203
>chr7:2977253-2977778
>chr7:2977848-2978397
>chr7:2981717-2981851
>chr7:2983231-2983591
>chr7:2984044-2984228
>chr7:2984443-2984857
>chr7:2985047-2985351
>chr7:2986988-2987095
>chr7:2987159-2987275
>chr7:2987401-2987545
>chr7:2987660-2988195
>chr7:2988260-2988349
>chr7:2988450-2989290
>chr7:2989490-2989611
>chr7:2989735-2990241
>chr7:2990309-2990471
>chr7:2990679-2991132
>chr7:2991189-2991414
>chr7:2991740-2992291
>chr7:2992403-2993032
>chr7:2994038-2994137
>chr7:2994489-2994841
>chr7:2994906-2995815
>chr7:2996565-2996871
>chr7:2998024-2998348
>chr7:2998402-2998722
>chr7:2999145-2999205
>chr7:2999295-2999325
>chr7:2999537-2999877
>chr7:2999922-3000716
>chr7:3002068-3002938
>chr7:3003274-3003597
>chr7:3004546-3004613
>chr7:3004665-3005268
>chr7:3005507-3005831
>chr7:3005877-3005944
>chr7:3007283-3007691
>chr7:3007959-3008085
>chr7:3008632-3008875
>chr7:3008977-3009016
>chr7:3009638-3010022
>chr7:3010746-3011394
>chr7:3012489-3012808
>chr7:3013320-3013459
>chr7:3013574-3014017
>chr7:3014093-3014171
>chr7:3015129-3015579
>chr7:3015821-3016110
>chr7:3016163-3016988
>chr7:3017580-3018554
>chr7:3018907-3019146
>chr7:3019579-3019679
>chr7:3019796-3019878
>chr7:3019959-3020102
>chr7:3020546-3020641
>chr7:3020848-3021770
>chr7:3021864-3022024
>chr7:3022157-3022383
>chr7:3022604-3022985
>chr7:3023315-3023520
>chr7:3023575-3024000
>chr7:3024401-3024724
>chr7:3025034-3025085
>chr7:3025192-3025265
>chr7:3025340-3025800
>chr7:3025969-3026007
>chr7:3026145-3027006
>chr7:3027744-3027998
>chr7:3028504-3028579
>chr7:3029342-3030161
>chr7:3030573-3031362
>chr7:3031765-3032039
>chr7:3032646-3032938
>chr7:3033089-3033472
>chr7:3033879-3034655
>chr7:3035261-3036342
>chr7:3036619-3036983
>chr7:3037292-3037329
>chr7:3037562-3037858
>chr7:3037981-3038357
>chr7:3039026-3039359
>chr7:3039438-3039788
>chr7:3040321-3040638
>chr7:3040922-3041157
>chr7:3041567-3041959
>chr7:3043395-3043494
>chr7:3044021-3044135
>chr7:3044527-3044883
>chr7:3044926-3045344
>chr7:3045946-3046556
>chr7:3046599-3046722
>chr7:3047123-3047487
>chr7:3047585-3047822
>chr7:3047926-3048270
>chr7:3048756-3049103
>chr7:3049536-3050314
>chr7:3051747-3052268
>chr7:3052298-3052541
>chr7:3052681-3053044
>chr7:3053252-3053295
>chr7:3053723-3053856
>chr7:3054814-3054907
>chr7:3055073-3055428
>chr7:3057849-3058176
>chr7:3058387-3058459
>chr7:3058824-3059164
>chr7:3059427-3059736
>chr7:3059816-3060114
>chr7:3060410-3060523
>chr7:3060665-3060724
>chr7:3060753-3060796
>chr7:3060872-3061684
>chr7:3061780-3061977
>chr7:3062107-3062435
>chr7:3063308-3063350
>chr7:3063471-3064093
>chr7:3064578-3064872
>chr7:3066276-3066770
>chr7:3067013-3067063
>chr7:3067256-3067505
>chr7:3067719-3067831
>chr7:3068834-3069349
>chr7:3069957-3070373
>chr7:3070436-3071533
>chr7:3072076-3072386
>chr7:3072498-3072707
>chr7:3073015-3073372
>chr7:3073473-3073909
>chr7:3074337-3074407
>chr7:3074874-3074959
>chr7:3075293-3075790
>chr7:3076347-3076591
>chr7:3076728-3076784
>chr7:3076966-3077312
>chr7:3077627-3077721
>chr7:3077888-3077942
>chr7:3079154-3080104
>chr7:3080379-3080421
>chr7:3080585-3080934
>chr7:3081309-3081994
>chr7:3082346-3082672
>chr7:3084578-3084637
>chr7:3084770-3085481
>chr7:3087560-3087606
>chr7:3087761-3088105
>chr7:3088406-3089086
>chr7:3089831-3089881
>chr7:3089957-3090023
>chr7:3090060-3090724
>chr7:3091097-3091403
>chr7:3091763-3091826
>chr7:3092023-3092157
>chr7:3092224-3092356
>chr7:3092837-3093187
>chr7:3093409-3093559
>chr7:3093782-3094101
>chr7:3095593-3096089
>chr7:3096866-3097234
>chr7:3098313-3098344
>chr7:3098464-3099341
>chr7:3099399-3099455
>chr7:3099893-3099958
>chr7:3100207-3100514
>chr7:3100667-3100714
>chr7:3100944-3101048
>chr7:3101246-3101473
>chr7:3102306-3102349
>chr7:3102575-3103226
>chr7:3103330-3103653
>chr7:3103868-3103967
>chr7:3105247-3105830
>chr7:3106053-3106095
>chr7:3107775-3108352
>chr7:3108454-3108744
>chr7:3109718-3110242
>chr7:3110405-3110712
>chr7:3111148-3111465
>chr7:3111685-3112077
>chr7:3114021-3114111
>chr7:3114179-3114645
>chr7:3116930-3117053
>chr7:3117474-3117958
>chr7:3118381-3118781
>chr7:3119200-3119255
>chr7:3119370-3119686
>chr7:3120108-3120300
>chr7:3121238-3121454
>chr7:3121548-3127747
>chr7:3129160-3129708
>chr7:3129896-3130258
>chr7:3130464-3130841
>chr7:3131068-3131543
>chr7:3131679-3132558
>chr7:3132643-3133062
>chr7:3133302-3133925
>chr7:3133995-3134140
>chr7:3134331-3134653
>chr7:3136047-3136465
>chr7:3136681-3137105
>chr7:3137518-3138097
>chr7:3138241-3138374
>chr7:3139616-3139803
>chr7:3140093-3140164
>chr7:3141201-3141563
>chr7:3141737-3142038
>chr7:3143055-3143919
>chr7:3144264-3144381
>chr7:3144904-3145244
>chr7:3145610-3145912
>chr7:3146470-3146705
>chr7:3147445-3147768
>chr7:3148084-3149364
>chr7:3150582-3150853
>chr7:3151211-3151501
>chr7:3151884-3151974
>chr7:3152096-3152193
>chr7:3152357-3152778
>chr7:3153938-3153992
>chr7:3154070-3154425
>chr7:3155228-3155554
>chr7:3156022-3156348
>chr7:3156650-3156684
>chr7:3156959-3157424
>chr7:3159014-3159556
>chr7:3160124-3161091
>chr7:3161274-3161562
>chr7:3161654-3161792
>chr7:3161888-3162390
>chr7:3162784-3163139
>chr7:3163627-3164063
>chr7:3165156-3165235
>chr7:3165799-3166176
>chr7:3166364-3166949
>chr7:3167357-3167396
>chr7:3168249-3168297
>chr7:3169423-3169799
>chr7:3169837-3170299
>chr7:3171239-3171445
>chr7:3172105-3172145
>chr7:3172437-3172798
>chr7:3173232-3173273
>chr7:3173530-3173906
>chr7:3174465-3174516
>chr7:3176115-3176474
>chr7:3176897-3177146
>chr7:3177608-3177786
>chr7:3178468-3178838
>chr7:3180006-3180136
>chr7:3180201-3180258
>chr7:3180341-3180515
>chr7:3181032-3181358
>chr7:3182123-3182431
>chr7:3182795-3182826
>chr7:3183803-3184168
>chr7:3184910-3185027
>chr7:3185341-3186419
>chr7:3186657-3186999
>chr7:3187051-3187514
>chr7:3187929-3188519
>chr7:3189656-3189821
>chr7:3190125-3190440
>chr7:3190697-3191066
>chr7:3191092-3191160
>chr7:3191254-3191332
>chr7:3191543-3191921
>chr7:3192793-3192844
>chr7:3193386-3193920
>chr7:3194068-3194173
>chr7:3194199-3194575
>chr7:3194664-3194789
>chr7:3195195-3195239
>chr7:3195314-3195667
>chr7:3197692-3197874
>chr7:3198180-3198270
>chr7:3198501-3198544
>chr7:3199046-3199106
>chr7:3199215-3199543
>chr7:3199650-3199762
>chr7:3199990-3200415
>chr7:3200840-3200887
>chr7:3201523-3201929
>chr7:3202332-3202396
>chr7:3202628-3202843
>chr7:3203228-3203574
>chr7:3203700-3203741
>chr7:3203858-3204530
>chr7:3204822-3204858
>chr7:3205334-3205733
>chr7:3205789-3206102
>chr7:3206827-3206924
>chr7:3207217-3207276
>chr7:3207864-3207945
>chr7:3208103-3208725
>chr7:3209037-3210493
>chr7:3210531-3210644
>chr7:3210892-3211221
>chr7:3211545-3211824
>chr7:3212053-3212098
>chr7:3212189-3212879
>chr7:3212941-3213816
>chr7:3214000-3214284
>chr7:3214376-3215465
>chr7:3216697-3216736
>chr7:3216814-3216855
>chr7:3216932-3217228
>chr7:3217661-3218141
>chr7:3219421-3219553
>chr7:3219740-3219844
>chr7:3219916-3220246
>chr7:3220388-3220608
>chr7:3220720-3220949
>chr7:3221006-3221045
>chr7:3221454-3221794
>chr7:3221961-3222105
>chr7:3222151-3222189
>chr7:3222451-3223392
>chr7:3223595-3223696
>chr7:3223961-3224839
>chr7:3225332-3225579
>chr7:3225683-3227456
>chr7:3227687-3227756
>chr7:3228049-3228116
>chr7:3228159-3228708
>chr7:3228790-3229029
>chr7:3229220-3229997
>chr7:3230083-3230490
>chr7:3231415-3231453
>chr7:3231683-3232016
>chr7:3232087-3232308
>chr7:3234417-3234717
>chr7:3235359-3235737
>chr7:3236440-3236492
>chr7:3238186-3238647
>chr7:3239696-3240242
>chr7:3240242-3240640
>chr7:3241298-3241564
>chr7:3242439-3242987
>chr7:3243556-3243897
>chr7:3245342-3245723
>chr7:3247425-3248409
>chr7:3248450-3248491
>chr7:3248946-3249544
>chr7:3249810-3250795
>chr7:3250838-3252414
>chr7:3252440-3252800
>chr7:3252889-3254900
>chr7:3255073-3255173
>chr7:3255217-3256262
>chr7:3256324-3256902
>chr7:3257100-3257410
>chr7:3257545-3257916
>chr7:3259052-3259810
>chr7:3259850-3260389
>chr7:3261108-3261202
>chr7:3261280-3261382
>chr7:3261492-3262409
>chr7:3262670-3263627
>chr7:3266444-3267687
>chr7:3268712-3269017
>chr7:3269398-3269450
>chr7:3269689-3270003
>chr7:3270230-3271659
>chr7:3271741-3271782
>chr7:3272036-3272394
>chr7:3274611-3275643
>chr7:3276079-3277070
>chr7:3277197-3278307
>chr7:3278403-3278941
>chr7:3279150-3279615
>chr7:3280103-3280446
>chr7:3281319-3281557
>chr7:3282107-3282277
>chr7:3282839-3283196
>chr7:3283823-3284289
>chr7:3284722-3285083
>chr7:3285246-3285514
>chr7:3286114-3286153
>chr7:3286520-3288131
>chr7:3288717-3289730
>chr7:3290756-3291145
>chr7:3291187-3291388
>chr7:3291464-3291604
>chr7:3292044-3292335
>chr7:3292446-3292802
>chr7:3293082-3293399
>chr7:3293537-3293766
>chr7:3293872-3293907
>chr7:3294210-3294609
>chr7:3295274-3295410
>chr7:3295725-3296044
>chr7:3296201-3296863
>chr7:3297277-3297319
>chr7:3297511-3297759
>chr7:3298300-3298649
>chr7:3299222-3299711
>chr7:3300473-3300533
>chr7:3301141-3301178
>chr7:3301263-3301307
>chr7:3303152-3303196
>chr7:3304769-3304841
>chr7:3307791-3307830
>chr7:3313084-3313427
>chr7:3313673-3313946
>chr7:3315325-3315373
>chr7:3315644-3315721
>chr7:3316123-3316191
>chr7:3316324-3316560
>chr7:3316886-3317224
>chr7:3318411-3318508
>chr7:3321667-3321874
>chr7:3322192-3322498
>chr7:3322829-3323090
>chr7:3323503-3323567
>chr7:3324107-3324264
>chr7:3326618-3326708
>chr7:3329089-3329150
>chr7:3329332-3329435
>chr7:3329551-3329623
>chr7:3329750-3330524
>chr7:3330583-3330777
>chr7:3330835-3331678
>chr7:3335013-3335063
>chr7:3337308-3337337
>chr7:3337461-3337526
>chr7:3337724-3337823
>chr7:3338162-3338313
>chr7:3338397-3338545
>chr7:3338890-3338936
>chr7:3339079-3339191
>chr7:3339266-3339354
>chr7:3339664-3339943
>chr7:3340370-3341013
>chr7:3341113-3341214
>chr7:3341279-3341384
>chr7:3341663-3341807
>chr7:3342082-3342612
>chr7:3342792-3343138
>chr7:3343382-3343467
>chr7:3345450-3345502
>chr7:3346494-3346978
>chr7:3348346-3348465
>chr7:3348499-3348724
>chr7:3349111-3349234
>chr7:3349381-3349418
>chr7:3349591-3349909
>chr7:3352054-3352196
>chr7:3353958-3354279
>chr7:3355317-3355488
>chr7:3356242-3356275
>chr7:3356770-3357066
>chr7:3357316-3357665
>chr7:3357880-3358329
>chr7:3358413-3358536
>chr7:3358811-3358855
>chr7:3362007-3362080
>chr7:3363059-3363397
>chr7:3363527-3364186
>chr7:3364439-3364984
>chr7:3365720-3366086
>chr7:3366681-3367049
>chr7:3367115-3367238
>chr7:3368957-3369328
>chr7:3373112-3373228
>chr7:3373277-3373363
>chr7:3373880-3373977
>chr7:3374685-3374817
>chr7:3375723-3375780
>chr7:3375887-3375927
>chr7:3375983-3376249
>chr7:3376814-3376878
>chr7:3377758-3378079
>chr7:3379722-3380011
>chr7:3381860-3381915
>chr7:3382090-3382319
>chr7:3382522-3382667
>chr7:3383097-3383482
>chr7:3383921-3383998
>chr7:3386113-3386208
>chr7:3387638-3387950
>chr7:3388413-3388529
>chr7:3388880-3388947
>chr7:3389220-3389312
>chr7:3389512-3389847
>chr7:3390133-3390175
>chr7:3390715-3390899
>chr7:3391580-3391989
>chr7:3392431-3392499
>chr7:3392593-3393454
>chr7:3393655-3394273
>chr7:3394579-3394976
>chr7:3395335-3395440
>chr7:3395613-3396083
>chr7:3396432-3396538
>chr7:3396613-3396716
>chr7:3396825-3396944
>chr7:3397128-3397457
>chr7:3397663-3397992
>chr7:3399321-3399390
>chr7:3399499-3399547
>chr7:3402905-3403329
>chr7:3403820-3404255
>chr7:3405134-3405195
>chr7:3405782-3406110
>chr7:3407698-3407761
>chr7:3408028-3408326
>chr7:3410166-3410275
>chr7:3410392-3410442
>chr7:3410596-3410861
>chr7:3412493-3412528
>chr7:3412591-3412642
>chr7:3413379-3414020
>chr7:3414657-3415132
>chr7:3416886-3417177
>chr7:3418073-3418335
>chr7:3419114-3419231
>chr7:3420739-3420963
>chr7:3421107-3421488
>chr7:3422475-3422629
>chr7:3422835-3422950
>chr7:3423913-3424266
>chr7:3424628-3424945
>chr7:3427248-3427532
>chr7:3427825-3427924
>chr7:3429611-3429898
>chr7:3430868-3431229
>chr7:3432115-3432172
>chr7:3433476-3433580
>chr7:3435315-3435660
>chr7:3436557-3436674
>chr7:3437484-3437736
>chr7:3438835-3439159
>chr7:3439934-3440021
>chr7:3440497-3440583
>chr7:3440682-3440868
>chr7:3441163-3441305
>chr7:3441438-3441549
>chr7:3441643-3441731
>chr7:3442714-3442781
>chr7:3444420-3444451
>chr7:3444933-3445000
>chr7:3445486-3445675
>chr7:3445770-3446133
>chr7:3447562-3448021
>chr7:3448273-3448364
>chr7:3449739-3449823
>chr7:3451413-3451486
>chr7:3453363-3453859
>chr7:3454793-3455453
>chr7:3455589-3455851
>chr7:3456003-3456099
>chr7:3456215-3456280
>chr7:3456375-3456716
>chr7:3459057-3459106
>chr7:3459462-3459594
>chr7:3463339-3463388
>chr7:3464236-3464789
>chr7:3466955-3467053
>chr7:3468305-3468405
>chr7:3468455-3468529
>chr7:3469154-3469448
>chr7:3470191-3470227
>chr7:3472474-3472529
>chr7:3474079-3474398
>chr7:3474683-3474998
>chr7:3476039-3476094
>chr7:3477161-3477805
>chr7:3478051-3478186
>chr7:3478365-3478427
>chr7:3478904-3479015
>chr7:3479125-3480081
>chr7:3480128-3480260
>chr7:3481065-3481293
>chr7:3481966-3482074
>chr7:3483029-3483216
>chr7:3483634-3483682
>chr7:3483894-3484093
>chr7:3484581-3484611
>chr7:3484722-3484952
>chr7:3484988-3485386
>chr7:3486120-3486321
>chr7:3487097-3487140
>chr7:3487457-3487790
>chr7:3488188-3488298
>chr7:3489632-3489708
>chr7:3490417-3490459
>chr7:3492282-3492531
>chr7:3492935-3493303
>chr7:3494127-3494218
>chr7:3495243-3495561
>chr7:3498460-3498506
>chr7:3500449-3500616
>chr7:3500791-3501061
>chr7:3502164-3502540
>chr7:3502644-3502711
>chr7:3503394-3504531
>chr7:3504584-3504939
>chr7:3505255-3505678
>chr7:3505803-3506041
>chr7:3506564-3506674
>chr7:3506781-3506880
>chr7:3508254-3508629
>chr7:3508831-3508885
>chr7:3509057-3509118
>chr7:3509328-3509364
>chr7:3509696-3509734
>chr7:3510566-3510703
>chr7:3510861-3510930
>chr7:3511648-3511850
>chr7:3511974-3512029
>chr7:3512158-3512802
>chr7:3513620-3513692
>chr7:3513792-3514064
>chr7:3514856-3514912
>chr7:3516156-3516255
>chr7:3518257-3519516
>chr7:3520841-3520888
>chr7:3520967-3521013
>chr7:3521346-3521417
>chr7:3524054-3524126
>chr7:3524967-3525219
>chr7:3525763-3525865
>chr7:3525943-3526258
>chr7:3527118-3527154
>chr7:3527589-3527667
>chr7:3527807-3527910
>chr7:3528027-3528398
>chr7:3529523-3529643
>chr7:3530641-3530699
>chr7:3531371-3531444
>chr7:3533806-3534161
>chr7:3534198-3535293
>chr7:3535956-3536030
>chr7:3536063-3536725
>chr7:3536793-3537033
>chr7:3540121-3540424
>chr7:3540815-3540864
>chr7:3541964-3542061
>chr7:3542600-3542673
>chr7:3546070-3546192
>chr7:3546973-3547048
>chr7:3548300-3548441
>chr7:3551084-3551143
>chr7:3551689-3551974
>chr7:3552009-3552357
>chr7:3552938-3553248
>chr7:3554268-3554532
>chr7:3554572-3556271
>chr7:3556327-3557213
>chr7:3560708-3560867
>chr7:3560982-3561098
>chr7:3561579-3561628
>chr7:3562620-3562695
>chr7:3563185-3563268
>chr7:3563846-3564023
>chr7:3564075-3564725
>chr7:3565744-3565916
>chr7:3566216-3566553
>chr7:3567747-3568121
>chr7:3568182-3568257
>chr7:3569039-3569162
>chr7:3570156-3570342
>chr7:3570379-3570457
>chr7:3571232-3571602
>chr7:3574105-3574417
>chr7:3575163-3575455
>chr7:3577299-3577349
>chr7:3578077-3579673
>chr7:3579734-3579845
>chr7:3579909-3581260
>chr7:3581324-3582695
>chr7:3584731-3585031
>chr7:3586391-3586743
>chr7:3587193-3587438
>chr7:3588131-3588166
>chr7:3589506-3589872
>chr7:3590806-3591000
>chr7:3593856-3594081
>chr7:3594208-3594501
>chr7:3594555-3594728
>chr7:3595734-3595889
>chr7:3596100-3596159
>chr7:3596862-3597481
>chr7:3597640-3597737
>chr7:3597979-3598067
>chr7:3598210-3598425
>chr7:3598601-3598698
>chr7:3598919-3599025
>chr7:3599217-3599508
>chr7:3599689-3599781
>chr7:3600062-3600396
>chr7:3600438-3600968
>chr7:3601016-3601063
>chr7:3601091-3601192
>chr7:3601286-3605020
>chr7:3606726-3606813
>chr7:3607152-3607213
>chr7:3607526-3607561
>chr7:3608414-3608490
>chr7:3609080-3609165
>chr7:3609253-3610032
>chr7:3611329-3611384
>chr7:3611529-3612260
>chr7:3613426-3614142
>chr7:3615837-3616235
>chr7:3617036-3617302
>chr7:3617751-3617885
>chr7:3619042-3619081
>chr7:3620287-3620595
>chr7:3621862-3622020
>chr7:3622192-3622506
>chr7:3623268-3623548
>chr7:3624210-3624506
>chr7:3624738-3625067
>chr7:3625270-3625329
>chr7:3625895-3626232
>chr7:3626932-3627227
>chr7:3628266-3628389
>chr7:3629006-3629346
>chr7:3630180-3630771
>chr7:3630940-3631237
>chr7:3635224-3635297
>chr7:3635653-3635923
>chr7:3636206-3636269
>chr7:3636354-3636582
>chr7:3636683-3637428
>chr7:3638247-3638808
>chr7:3639776-3640275
>chr7:3640628-3641025
>chr7:3641264-3641308
>chr7:3643586-3644303
>chr7:3644564-3644837
>chr7:3645505-3645637
>chr7:3645853-3646194
>chr7:3646306-3646467
>chr7:3646621-3646693
>chr7:3646860-3647295
>chr7:3647434-3647709
>chr7:3650020-3650460
>chr7:3650981-3651045
>chr7:3651139-3651441
>chr7:3651487-3651549
>chr7:3655155-3655529
>chr7:3656724-3657053
>chr7:3658476-3659030
>chr7:3660455-3660502
>chr7:3662698-3662842
>chr7:3662894-3663050
>chr7:3663618-3663677
>chr7:3664455-3664769
>chr7:3667627-3667922
>chr7:3668488-3668785
>chr7:3672563-3672808
>chr7:3675527-3677008
>chr7:3677189-3677233
>chr7:3677280-3678205
>chr7:3678241-3678537
>chr7:3678651-3678962
>chr7:3679169-3679740
>chr7:3680815-3681144
>chr7:3681700-3681761
>chr7:3681856-3681918
>chr7:3682191-3682226
>chr7:3682788-3683029
>chr7:3683276-3683353
>chr7:3684675-3684860
>chr7:3685617-3685715
>chr7:3685826-3686378
>chr7:3687118-3687488
>chr7:3689017-3689048
>chr7:3689094-3689253
>chr7:3691980-3692274
>chr7:3693013-3693107
>chr7:3693391-3693497
>chr7:3693591-3693649
>chr7:3695988-3696033
>chr7:3696533-3696724
>chr7:3698618-3698862
>chr7:3699415-3699643
>chr7:3699680-3699842
>chr7:3700098-3700151
>chr7:3700594-3700656
>chr7:3700790-3700866
>chr7:3701056-3701238
>chr7:3701352-3701650
>chr7:3701831-3701904
>chr7:3703004-3703082
>chr7:3703116-3703156
>chr7:3703361-3703411
>chr7:3703675-3703759
>chr7:3703807-3704012
>chr7:3704110-3707723
>chr7:3707775-3708961
>chr7:3709005-3709252
>chr7:3709518-3709636
>chr7:3709965-3710050
>chr7:3712101-3712609
>chr7:3715842-3715878
>chr7:3715905-3715980
>chr7:3716186-3716314
>chr7:3716491-3716836
>chr7:3717182-3717620
>chr7:3717909-3718068
>chr7:3718179-3718624
>chr7:3719464-3719561
>chr7:3719612-3720016
>chr7:3720137-3720292
>chr7:3720336-3720673
>chr7:3720768-3720802
>chr7:3721427-3721467
>chr7:3721895-3722184
>chr7:3723656-3724448
>chr7:3727492-3728119
>chr7:3728610-3728876
>chr7:3729407-3729516
>chr7:3729839-3729886
>chr7:3731777-3732133
>chr7:3735124-3735243
>chr7:3735315-3735504
>chr7:3735615-3735655
>chr7:3735681-3736110
>chr7:3736241-3736577
>chr7:3736749-3737034
>chr7:3737447-3737543
>chr7:3738073-3739252
>chr7:3739346-3739421
>chr7:3739509-3739719
>chr7:3741783-3741858
>chr7:3744481-3744894
>chr7:3745805-3747065
>chr7:3749137-3749604
>chr7:3751443-3751497
>chr7:3754998-3755134
>chr7:3755945-3756495
>chr7:3757045-3757089
>chr7:3757240-3757595
>chr7:3757797-3757935
>chr7:3758293-3758475
>chr7:3759528-3759894
>chr7:3760141-3760185
>chr7:3760265-3760440
>chr7:3760512-3760750
>chr7:3761363-3761582
>chr7:3763323-3763423
>chr7:3763943-3764029
>chr7:3764396-3764992
>chr7:3765264-3765297
>chr7:3767442-3767569
>chr7:3769115-3769237
>chr7:3769384-3769560
>chr7:3770120-3770462
>chr7:3771645-3772058
>chr7:3772144-3772259
>chr7:3772761-3772804
>chr7:3773072-3773433
>chr7:3773573-3773618
>chr7:3773761-3773800
>chr7:3773823-3774252
>chr7:3774435-3774732
>chr7:3775562-3775912
>chr7:3779614-3779969
>chr7:3781566-3781735
>chr7:3781769-3782395
>chr7:3782601-3782828
>chr7:3782936-3783167
>chr7:3783255-3783451
>chr7:3783514-3783783
>chr7:3783817-3785602
>chr7:3786143-3786191
>chr7:3787146-3787196
>chr7:3787246-3787335
>chr7:3788561-3788722
>chr7:3789134-3789448
>chr7:3790533-3790794
>chr7:3790973-3791038
>chr7:3791082-3791158
>chr7:3791838-3792122
>chr7:3792314-3792370
>chr7:3792588-3792816
>chr7:3794430-3794712
>chr7:3796800-3797414
>chr7:3797722-3797803
>chr7:3798199-3798526
>chr7:3798942-3799011
>chr7:3799417-3799724
>chr7:3800344-3800660
>chr7:3802254-3802541
>chr7:3802849-3802979
>chr7:3803081-3804259
>chr7:3804507-3804559
>chr7:3804905-3805044
>chr7:3805261-3805399
>chr7:3806274-3806384
>chr7:3808995-3809399
>chr7:3811169-3811247
>chr7:3811574-3811678
>chr7:3811966-3812002
>chr7:3813088-3816692
>chr7:3818412-3818465
>chr7:3819298-3819360
>chr7:3820149-3820474
>chr7:3822483-3822797
>chr7:3823925-3824023
>chr7:3827998-3828369
>chr7:3828474-3828541
>chr7:3828693-3828953
>chr7:3830483-3830819
>chr7:3831789-3832089
>chr7:3836990-3837139
>chr7:3837679-3837797
>chr7:3840085-3840130
>chr7:3840510-3840669
>chr7:3840843-3840894
>chr7:3841541-3841860
>chr7:3843740-3843796
>chr7:3843985-3844276
>chr7:3845206-3845533
>chr7:3846487-3846536
>chr7:3848006-3848056
>chr7:3848661-3848982
>chr7:3850387-3851014
>chr7:3851894-3851966
>chr7:3852443-3852862
>chr7:3853105-3853149
>chr7:3853460-3854087
>chr7:3856069-3856152
>chr7:3856502-3856867
>chr7:3857263-3857831
>chr7:3858225-3858410
>chr7:3858819-3859170
>chr7:3859876-3860288
>chr7:3860535-3860934
>chr7:3862759-3863101
>chr7:3863431-3863538
>chr7:3863688-3863760
>chr7:3863839-3864136
>chr7:3865287-3865378
>chr7:3865483-3865798
>chr7:3866045-3866122
>chr7:3867363-3867741
>chr7:3869076-3869709
>chr7:3870050-3870109
>chr7:3870555-3870794
>chr7:3871121-3871240
>chr7:3871441-3871643
>chr7:3871731-3872095
>chr7:3872271-3872355
>chr7:3872460-3872588
>chr7:3872862-3872932
>chr7:3873233-3874010
>chr7:3876537-3876573
>chr7:3877582-3877720
>chr7:3878181-3878565
>chr7:3881065-3881747
>chr7:3881913-3882289
>chr7:3884033-3884277
>chr7:3886648-3886925
>chr7:3889522-3889816
>chr7:3890654-3890938
>chr7:3894665-3894985
>chr7:3895593-3895653
>chr7:3895883-3896207
>chr7:3896804-3897231
>chr7:3897354-3897407
>chr7:3897501-3897568
>chr7:3897800-3897990
>chr7:3900708-3900764
>chr7:3901164-3901475
>chr7:3902037-3902083
>chr7:3902762-3903900
>chr7:3903955-3904299
>chr7:3904416-3905089
>chr7:3905650-3905967
>chr7:3906372-3906435
>chr7:3906606-3906930
>chr7:3907069-3907201
>chr7:3907350-3907444
>chr7:3907544-3907604
>chr7:3907919-3907994
>chr7:3910868-3910957
>chr7:3911373-3911653
>chr7:3913232-3913599
>chr7:3913755-3913870
>chr7:3915303-3915689
>chr7:3916004-3916202
>chr7:3916312-3916434
>chr7:3916818-3916892
>chr7:3918193-3918717
>chr7:3921078-3921282
>chr7:3921467-3921497
>chr7:3921675-3922074
>chr7:3926316-3926358
>chr7:3926469-3926672
>chr7:3930629-3930825
>chr7:3933114-3933425
>chr7:3935149-3935207
>chr7:3935263-3935780
>chr7:3935864-3935964
>chr7:3936056-3936629
>chr7:3936665-3936835
>chr7:3937242-3937297
>chr7:3937835-3938151
>chr7:3938360-3938664
>chr7:3939661-3939695
>chr7:3940557-3940874
>chr7:3941154-3941197
>chr7:3941892-3942214
>chr7:3943332-3943515
>chr7:3943697-3943768
>chr7:3944215-3944264
>chr7:3944988-3945136
>chr7:3945586-3945998
>chr7:3946169-3946681
>chr7:3947510-3947731
>chr7:3947796-3947828
>chr7:3948247-3948565
>chr7:3950432-3950518
>chr7:3950693-3950761
>chr7:3952292-3952655
>chr7:3954297-3954541
>chr7:3955213-3955378
>chr7:3959634-3959820
>chr7:3961824-3962141
>chr7:3962871-3963813
>chr7:3963879-3963935
>chr7:3965159-3965353
>chr7:3965603-3965704
>chr7:3966681-3966975
>chr7:3967505-3967899
>chr7:3968751-3969164
>chr7:3970480-3970597
>chr7:3972066-3972385
>chr7:3973827-3974261
>chr7:3975867-3977436
>chr7:3979091-3979163
>chr7:3980530-3980970
>chr7:3981207-3981325
>chr7:3981463-3981906
>chr7:3981943-3982241
>chr7:3982321-3982947
>chr7:3982975-3983108
>chr7:3983215-3983314
>chr7:3983392-3983595
>chr7:3983993-3984050
>chr7:3985501-3985653
>chr7:3986556-3986880
>chr7:3988756-3989058
>chr7:3989104-3989447
>chr7:3994354-3994673
>chr7:3996293-3996416
>chr7:3997084-3997306
>chr7:3997359-3998183
>chr7:3998410-3998500
>chr7:3999114-3999154
>chr7:4002623-4002733
>chr7:4004150-4004199
>chr7:4005029-4005322
>chr7:4005693-4006091
>chr7:4007593-4007902
>chr7:4008082-4008203
>chr7:4008263-4008968
>chr7:4012364-4012397
>chr7:4012541-4012906
>chr7:4015179-4015231
>chr7:4020244-4020324
>chr7:4022746-4023082
>chr7:4027847-4027889
>chr7:4027950-4028198
>chr7:4029190-4029564
>chr7:4030120-4030182
>chr7:4031771-4032122
>chr7:4034475-4034544
>chr7:4034908-4035351
>chr7:4036689-4036916
>chr7:4037329-4037624
>chr7:4039043-4039312
>chr7:4039488-4039682
>chr7:4040255-4040338
>chr7:4040482-4040533
>chr7:4040592-4040696
>chr7:4040720-4041103
>chr7:4041380-4041423
>chr7:4041814-4042118
>chr7:4043090-4043489
>chr7:4043944-4044016
>chr7:4044415-4044814
>chr7:4045177-4045546
>chr7:4045896-4046255
>chr7:4046442-4046604
>chr7:4046721-4046881
>chr7:4047124-4047302
>chr7:4047369-4047542
>chr7:4050819-4051355
>chr7:4052811-4053135
>chr7:4053848-4054305
>chr7:4054410-4054471
>chr7:4054554-4054683
>chr7:4055024-4055214
>chr7:4055403-4055680
>chr7:4055949-4056158
>chr7:4056421-4056511
>chr7:4057378-4057446
>chr7:4057650-4058269
>chr7:4058452-4063711
>chr7:4063764-4065099
>chr7:4065174-4065221
>chr7:4068299-4068349
>chr7:4068489-4068575
>chr7:4068693-4069031
>chr7:4070708-4071382
>chr7:4073159-4073205
>chr7:4073763-4073846
>chr7:4073921-4074228
>chr7:4074284-4074330
>chr7:4074586-4074926
>chr7:4075636-4075976
>chr7:4076275-4076612
>chr7:4077510-4077892
>chr7:4079422-4079478
>chr7:4080668-4080923
>chr7:4081406-4081771
>chr7:4082001-4082083
>chr7:4082254-4082988
>chr7:4083037-4083138
>chr7:4083245-4083318
>chr7:4083510-4083870
>chr7:4084603-4085095
>chr7:4085354-4085412
>chr7:4085529-4085879
>chr7:4086290-4086518
>chr7:4087256-4087363
>chr7:4087455-4087503
>chr7:4088271-4088348
>chr7:4089910-4089970
>chr7:4090551-4090766
>chr7:4091307-4091648
>chr7:4094048-4094371
>chr7:4094918-4095263
>chr7:4095403-4095955
>chr7:4096235-4096313
>chr7:4096496-4096534
>chr7:4098667-4098980
>chr7:4099142-4099194
>chr7:4100483-4100609
>chr7:4101148-4101450
>chr7:4101828-4101907
>chr7:4103006-4103304
>chr7:4103966-4104030
>chr7:4104065-4104373
>chr7:4104628-4105616
>chr7:4105782-4105831
>chr7:4106290-4106604
>chr7:4107107-4107178
>chr7:4107459-4107516
>chr7:4108638-4108868
>chr7:4112026-4112463
>chr7:4112758-4113115
>chr7:4117199-4117504
>chr7:4118103-4118486
>chr7:4118558-4118914
>chr7:4119003-4119469
>chr7:4120325-4120370
>chr7:4120529-4120923
>chr7:4121283-4121643
>chr7:4123834-4123887
>chr7:4124238-4124382
>chr7:4124770-4125550
>chr7:4126434-4126697
>chr7:4128526-4129429
>chr7:4130461-4130541
>chr7:4132431-4132782
>chr7:4134626-4134682
>chr7:4135725-4135770
>chr7:4137143-4137307
>chr7:4138443-4138840
>chr7:4139273-4139762
>chr7:4140789-4141050
>chr7:4141753-4142058
>chr7:4142301-4142772
>chr7:4145194-4145275
>chr7:4145353-4145433
>chr7:4147177-4147560
>chr7:4148765-4149164
>chr7:4150654-4150751
>chr7:4153220-4153282
>chr7:4153294-4153609
>chr7:4153673-4153987
>chr7:4155614-4155646
>chr7:4156758-4156823
>chr7:4157241-4157559
>chr7:4158314-4158424
>chr7:4159716-4159778
>chr7:4159911-4160036
>chr7:4162326-4162706
>chr7:4165025-4165383
>chr7:4165517-4166089
>chr7:4166916-4166984
>chr7:4167125-4167436
>chr7:4168151-4168246
>chr7:4170220-4170478
>chr7:4172641-4172760
>chr7:4172901-4172971
>chr7:4176094-4176675
>chr7:4176724-4176770
>chr7:4177656-4178217
>chr7:4180153-4180943
>chr7:4181275-4181312
>chr7:4181907-4182256
>chr7:4182944-4183135
>chr7:4183348-4183681
>chr7:4184301-4184368
>chr7:4185716-4185897
>chr7:4187684-4187718
>chr7:4187853-4188189
>chr7:4188626-4188710
>chr7:4189564-4189813
>chr7:4192160-4192600
>chr7:4192658-4192747
>chr7:4192953-4194076
>chr7:4194120-4194883
>chr7:4195079-4195231
>chr7:4197163-4197518
>chr7:4198521-4198559
>chr7:4198784-4199110
>chr7:4199914-4200122
>chr7:4200621-4200667
>chr7:4200841-4200906
>chr7:4201431-4201509
>chr7:4204514-4204556
>chr7:4204728-4204793
>chr7:4208913-4209004
>chr7:4209259-4209303
>chr7:4211595-4211911
>chr7:4212995-4213596
>chr7:4216956-4217657
>chr7:4217699-4217732
>chr7:4218122-4218485
>chr7:4219305-4219675
>chr7:4219787-4219840
>chr7:4220725-4221072
>chr7:4222292-4222616
>chr7:4222921-4222982
>chr7:4223047-4223105
>chr7:4223381-4223475
>chr7:4223657-4223751
>chr7:4224169-4224608
>chr7:4224716-4225029
>chr7:4228536-4228843
>chr7:4229944-4230729
>chr7:4231254-4231622
>chr7:4232104-4232235
>chr7:4232347-4232768
>chr7:4233421-4233622
>chr7:4233776-4233828
>chr7:4234281-4234371
>chr7:4235166-4235550
>chr7:4236914-4237315
>chr7:4237349-4237434
>chr7:4238094-4238869
>chr7:4239547-4239653
>chr7:4241346-4241500
>chr7:4243418-4243783
>chr7:4244647-4244779
>chr7:4248142-4249154
>chr7:4249304-4249420
>chr7:4249875-4250090
>chr7:4250144-4250187
>chr7:4250346-4250651
>chr7:4250767-4250872
>chr7:4250937-4251327
>chr7:4251901-4252733
>chr7:4252979-4253861
>chr7:4254135-4254253
>chr7:4254353-4254595
>chr7:4255644-4255693
>chr7:4255898-4256225
>chr7:4259149-4259461
>chr7:4260063-4260898
>chr7:4261971-4262321
>chr7:4262682-4263185
>chr7:4263420-4264336
>chr7:4264380-4264673
>chr7:4264926-4265011
>chr7:4267155-4267366
>chr7:4269527-4269691
>chr7:4269929-4270009
>chr7:4270930-4271050
>chr7:4272461-4272783
>chr7:4273246-4273285
>chr7:4274988-4275307
>chr7:4275646-4275975
>chr7:4276042-4276415
>chr7:4276619-4277045
>chr7:4277373-4277716
>chr7:4277884-4277947
>chr7:4278921-4279255
>chr7:4279485-4279563
>chr7:4279850-4279935
>chr7:4279999-4281095
>chr7:4281182-4281399
>chr7:4281442-4281549
>chr7:4282033-4282455
>chr7:4283239-4283582
>chr7:4284014-4284616
>chr7:4285299-4285602
>chr7:4286058-4286203
>chr7:4286486-4286564
>chr7:4286743-4286782
>chr7:4286905-4286960
>chr7:4287003-4287412
>chr7:4287523-4287618
>chr7:4288129-4288401
>chr7:4288447-4288519
>chr7:4288665-4289345
>chr7:4289587-4289688
>chr7:4289978-4290216
>chr7:4290788-4291166
>chr7:4292954-4293257
>chr7:4293304-4293708
>chr7:4294384-4294481
>chr7:4294600-4294753
>chr7:4294817-4294900
>chr7:4295015-4295521
>chr7:4295971-4296833
>chr7:4298131-4298283
>chr7:4298638-4299352
>chr7:4299804-4300123
>chr7:4300176-4300529
>chr7:4300762-4301092
>chr7:4301486-4301770
>chr7:4301991-4302346
>chr7:4302761-4303134
>chr7:4303704-4304023
>chr7:4304150-4304201
>chr7:4304336-4304700
>chr7:4304950-4305268
>chr7:4306036-4306354
>chr7:4307097-4307408
>chr7:4308693-4308762
>chr7:4308883-4309437
>chr7:4310522-4311183
>chr7:4311962-4312521
>chr7:4312602-4312734
>chr7:4312921-4314857
>chr7:4315222-4315442
>chr7:4315554-4316159
>chr7:4316544-4316875
>chr7:4317806-4318214
>chr7:4320333-4320397
>chr7:4320527-4320748
>chr7:4320796-4322574
>chr7:4322730-4322872
>chr7:4322949-4323131
>chr7:4323282-4323488
>chr7:4323546-4324569
>chr7:4324737-4325417
>chr7:4325495-4325824
>chr7:4325907-4326157
>chr7:4326183-4326285
>chr7:4326356-4326584
>chr7:4326808-4327035
>chr7:4328331-4328664
>chr7:4328913-4329353
>chr7:4329430-4330158
>chr7:4330715-4330781
>chr7:4330835-4330910
>chr7:4331150-4331649
>chr7:4332180-4332826
>chr7:4333215-4333569
>chr7:4333800-4334327
>chr7:4334445-4335094
>chr7:4335436-4336060
>chr7:4336278-4336472
>chr7:4336645-4336753
>chr7:4337377-4337713
>chr7:4338317-4338434
>chr7:4338654-4338698
>chr7:4338770-4338950
>chr7:4338984-4339798
>chr7:4340198-4340251
>chr7:4340845-4342052
>chr7:4342157-4342424
>chr7:4342868-4342929
>chr7:4342994-4343248
>chr7:4343317-4343377
>chr7:4346195-4346540
>chr7:4347586-4348010
>chr7:4348143-4348489
>chr7:4348759-4349043
>chr7:4349110-4349322
>chr7:4349345-4349416
>chr7:4349571-4349913
>chr7:4350013-4350289
>chr7:4350583-4350967
>chr7:4351307-4351935
>chr7:4352055-4352683
>chr7:4352794-4353473
>chr7:4353527-4353666
>chr7:4353727-4353793
>chr7:4353855-4354375
>chr7:4354422-4354566
>chr7:4355382-4356068
>chr7:4356222-4356256
>chr7:4356378-4357666
>chr7:4358714-4358865
>chr7:4358869-4358912
>chr7:4359646-4359911
>chr7:4360471-4360683
>chr7:4360823-4361403
>chr7:4361587-4361898
>chr7:4362022-4362060
>chr7:4362462-4362760
>chr7:4363028-4363087
>chr7:4363327-4363367
>chr7:4363899-4364188
>chr7:4364639-4364816
>chr7:4365078-4365508
>chr7:4365823-4366145
>chr7:4366536-4366598
>chr7:4366752-4367022
>chr7:4367051-4367189
>chr7:4369129-4369808
>chr7:4371661-4371901
>chr7:4373291-4373646
>chr7:4373993-4374309
>chr7:4375493-4376709
>chr7:4377056-4377246
>chr7:4378216-4378365
>chr7:4379476-4379521
>chr7:4379551-4379622
>chr7:4379953-4379999
>chr7:4380210-4380502
>chr7:4380590-4380641
>chr7:4381488-4381592
>chr7:4381884-4382006
>chr7:4382162-4382568
>chr7:4384013-4384380
>chr7:4384909-4385491
>chr7:4385677-4386345
>chr7:4386779-4387159
>chr7:4387345-4387650
>chr7:4387774-4388059
>chr7:4388412-4390603
>chr7:4390793-4391462
>chr7:4391637-4392059
>chr7:4392386-4392760
>chr7:4392810-4393276
>chr7:4393672-4394038
>chr7:4394281-4394764
>chr7:4395241-4395644
>chr7:4396766-4397053
>chr7:4397873-4397939
>chr7:4398919-4399204
>chr7:4401189-4401331
>chr7:4401466-4401592
>chr7:4401659-4402092
>chr7:4402586-4403139
>chr7:4403189-4403641
>chr7:4403807-4403892
>chr7:4404708-4406110
>chr7:4406750-4406790
>chr7:4406870-4406911
>chr7:4407069-4407387
>chr7:4407778-4409183
>chr7:4409628-4410409
>chr7:4410658-4411237
>chr7:4411404-4411806
>chr7:4411982-4412314
>chr7:4412516-4412625
>chr7:4413215-4413262
>chr7:4413470-4413773
>chr7:4413905-4414216
>chr7:4414431-4414745
>chr7:4414798-4415416
>chr7:4415609-4415972
>chr7:4416994-4417113
>chr7:4418224-4418298
>chr7:4419493-4419546
>chr7:4419609-4419957
>chr7:4420189-4420913
>chr7:4420971-4422121
>chr7:4422303-4422461
>chr7:4423005-4423295
>chr7:4424065-4425253
>chr7:4425692-4426483
>chr7:4426757-4427063
>chr7:4427793-4428116
>chr7:4429682-4431359
>chr7:4431432-4431529
>chr7:4431607-4431829
>chr7:4432005-4432181
>chr7:4432343-4432985
>chr7:4433167-4433612
>chr7:4438736-4439217
>chr7:4440226-4442612
>chr7:4442948-4443183
>chr7:4443620-4443750
>chr7:4443875-4443981
>chr7:4445775-4446154
>chr7:4446627-4447004
>chr7:4448232-4448271
>chr7:4448413-4448809
>chr7:4449307-4449349
>chr7:4449471-4449830
>chr7:4450108-4450538
>chr7:4450838-4451194
>chr7:4451511-4452109
>chr7:4452881-4452955
>chr7:4453053-4453249
>chr7:4453423-4453497
>chr7:4453557-4453732
>chr7:4454074-4454350
>chr7:4454774-4455087
>chr7:4456334-4456645
>chr7:4456753-4456795
>chr7:4456950-4457841
>chr7:4458551-4458630
>chr7:4458786-4459237
>chr7:4459519-4459687
>chr7:4459735-4460038
>chr7:4460472-4460738
>chr7:4462315-4462653
>chr7:4462756-4463047
>chr7:4463461-4463502
>chr7:4464930-4465269
>chr7:4466205-4466714
>chr7:4466988-4467272
>chr7:4467633-4468080
>chr7:4468473-4469246
>chr7:4470438-4471441
>chr7:4471478-4472163
>chr7:4472243-4472547
>chr7:4472682-4472727
>chr7:4473537-4473915
>chr7:4474158-4474467
>chr7:4474501-4475044
>chr7:4475667-4476038
>chr7:4476572-4477388
>chr7:4477500-4477930
>chr7:4477994-4478175
>chr7:4478623-4479401
>chr7:4479858-4479919
>chr7:4479992-4480038
>chr7:4480301-4480939
>chr7:4481060-4482304
>chr7:4482795-4483239
>chr7:4483880-4485042
>chr7:4485103-4485231
>chr7:4485678-4486325
>chr7:4487272-4487950
>chr7:4488280-4489715
>chr7:4489762-4490416
>chr7:4490893-4491251
>chr7:4491534-4491833
>chr7:4492248-4493209
>chr7:4493268-4493509
>chr7:4493582-4494421
>chr7:4494538-4494851
>chr7:4494938-4495011
>chr7:4495091-4495152
>chr7:4495310-4495641
>chr7:4495942-4497496
>chr7:4497826-4497891
>chr7:4498388-4498703
>chr7:4498959-4499758
>chr7:4500010-4500599
>chr7:4501041-4501574
>chr7:4501844-4502490
>chr7:4502596-4503618
>chr7:4504005-4504354
>chr7:4505093-4505271
>chr7:4505330-4505611
>chr7:4506075-4506366
>chr7:4506456-4506943
>chr7:4507735-4508420
>chr7:4509265-4510578
>chr7:4510695-4510845
>chr7:4512529-4513171
>chr7:4513821-4513863
>chr7:4513975-4514283
>chr7:4514652-4514859
>chr7:4514934-4515029
>chr7:4515731-4515814
>chr7:4516502-4516542
>chr7:4516593-4516665
>chr7:4516828-4516886
>chr7:4516956-4517016
>chr7:4517106-4517633
>chr7:4517905-4518500
>chr7:4518635-4518723
>chr7:4518760-4519089
>chr7:4519244-4519297
>chr7:4519919-4520218
>chr7:4520971-4521016
>chr7:4521347-4521670
>chr7:4521845-4522028
>chr7:4522217-4522266
>chr7:4522433-4522699
>chr7:4522914-4523254
>chr7:4523818-4524060
>chr7:4524538-4525221
>chr7:4525458-4525832
>chr7:4526118-4526217
>chr7:4526281-4526937
>chr7:4527255-4527982
>chr7:4528427-4528574
>chr7:4528731-4529111
>chr7:4529404-4530230
>chr7:4530286-4531295
>chr7:4531323-4531438
>chr7:4531582-4531840
>chr7:4531891-4532198
>chr7:4532303-4532592
>chr7:4533032-4533461
>chr7:4533557-4534155
>chr7:4534389-4534758
>chr7:4535057-4535217
>chr7:4535385-4535692
>chr7:4536611-4537121
>chr7:4537326-4537371
>chr7:4538081-4538476
>chr7:4538524-4539881
>chr7:4539928-4540135
>chr7:4540389-4540711
>chr7:4541224-4541527
>chr7:4541737-4542334
>chr7:4542986-4543034
>chr7:4543995-4544494
>chr7:4544770-4544936
>chr7:4544996-4545466
>chr7:4545524-4546226
>chr7:4546265-4546369
>chr7:4546504-4547445
>chr7:4547953-4548317
>chr7:4548460-4548508
>chr7:4549297-4549763
>chr7:4549957-4550041
>chr7:4550291-4550423
>chr7:4550497-4550947
>chr7:4551201-4551409
>chr7:4551731-4551785
>chr7:4552422-4552525
>chr7:4552964-4553411
>chr7:4553783-4553872
>chr7:4554061-4554092
>chr7:4554145-4554275
>chr7:4554436-4557034
>chr7:4557946-4558200
>chr7:4558996-4559650
>chr7:4559919-4560012
>chr7:4560392-4560558
>chr7:4560974-4561014
>chr7:4561098-4561849
>chr7:4562491-4563229
>chr7:4563563-4563885
>chr7:4564388-4564712
>chr7:4564920-4565251
>chr7:4565425-4566040
>chr7:4566099-4566367
>chr7:4566441-4566647
>chr7:4567024-4567123
>chr7:4567554-4567847
>chr7:4568057-4568405
>chr7:4568651-4569440
>chr7:4570236-4570285
>chr7:4570371-4571537
>chr7:4571587-4571945
>chr7:4572034-4572418
>chr7:4572496-4572777
>chr7:4572938-4573355
>chr7:4573521-4573741
>chr7:4573968-4574652
>chr7:4574950-4575194
>chr7:4575827-4576516
>chr7:4576742-4577081
>chr7:4577537-4577618
>chr7:4577724-4578089
>chr7:4579331-4580470
>chr7:4580572-4580888
>chr7:4581080-4581159
>chr7:4581402-4581438
>chr7:4581537-4581977
>chr7:4582095-4582133
>chr7:4582318-4600620
>chr7:4600702-4601649
>chr7:4601686-4602151
>chr7:4602605-4602779
>chr7:4603458-4604310
>chr7:4604861-4605129
>chr7:4605444-4605753
>chr7:4606131-4606433
>chr7:4608293-4609239
>chr7:4609393-4609457
>chr7:4609697-4610731
>chr7:4611093-4611442
>chr7:4612024-4612320
>chr7:4612368-4612821
>chr7:4613761-4613811
>chr7:4614212-4614886
>chr7:4614994-4615132
>chr7:4615181-4615894
>chr7:4616200-4616247
>chr7:4616279-4616409
>chr7:4616470-4616543
>chr7:4616574-4618407
>chr7:4618480-4618541
>chr7:4618573-4618792
>chr7:4618827-4619454
>chr7:4619501-4619905
>chr7:4620179-4620499
>chr7:4620691-4621210
>chr7:4621492-4621617
>chr7:4621768-4622379
>chr7:4622480-4622866
>chr7:4623254-4624932
>chr7:4625006-4625584
>chr7:4626374-4626933
>chr7:4627152-4627211
>chr7:4628074-4628423
>chr7:4628650-4629128
>chr7:4629346-4629462
>chr7:4630552-4631281
>chr7:4631482-4631531
>chr7:4632219-4632513
>chr7:4632641-4633089
>chr7:4633271-4633637
>chr7:4634017-4634315
>chr7:4634500-4635220
>chr7:4635355-4635647
>chr7:4635689-4635983
>chr7:4636124-4636444
>chr7:4636627-4637162
>chr7:4637914-4638755
>chr7:4639503-4641430
>chr7:4642607-4642760
>chr7:4643036-4644026
>chr7:4644530-4645219
>chr7:4645507-4645537
>chr7:4645842-4646193
>chr7:4646800-4646861
>chr7:4646962-4647355
>chr7:4647792-4648102
>chr7:4648706-4649177
>chr7:4649404-4650240
>chr7:4651569-4652387
>chr7:4652585-4652932
>chr7:4653038-4653088
>chr7:4653174-4653623
>chr7:4653936-4654321
>chr7:4654354-4654652
>chr7:4654852-4655184
>chr7:4655282-4655706
>chr7:4656801-4657594
>chr7:4657781-4657846
>chr7:4658157-4658229
>chr7:4658328-4658421
>chr7:4658478-4658962
>chr7:4659141-4659481
>chr7:4659643-4659697
>chr7:4660986-4661514
>chr7:4662433-4662752
>chr7:4662914-4663429
>chr7:4663741-4664126
>chr7:4664179-4664706
>chr7:4664906-4665381
>chr7:4666082-4666656
>chr7:4666722-4667992
>chr7:4668619-4669403
>chr7:4670166-4670590
>chr7:4670952-4671006
>chr7:4671171-4671203
>chr7:4671541-4671657
>chr7:4672229-4672277
>chr7:4672658-4675210
>chr7:4675369-4675966
>chr7:4676289-4677248
>chr7:4677375-4677723
>chr7:4677963-4678017
>chr7:4678096-4678641
>chr7:4679166-4679481
>chr7:4679986-4681495
>chr7:4681547-4681865
>chr7:4682235-4682288
>chr7:4682352-4682497
>chr7:4683835-4683916
>chr7:4685244-4685530
>chr7:4685673-4685983
>chr7:4686852-4687596
>chr7:4687826-4688088
>chr7:4688370-4688678
>chr7:4688974-4689280
>chr7:4691297-4691643
>chr7:4692184-4692229
>chr7:4692387-4692984
>chr7:4693360-4693446
>chr7:4693629-4694193
>chr7:4695439-4695478
>chr7:4695520-4696160
>chr7:4696780-4697073
>chr7:4697373-4697518
>chr7:4697685-4698151
>chr7:4698289-4698332
>chr7:4698545-4698993
>chr7:4699281-4699675
>chr7:4700560-4700837
>chr7:4701413-4702228
>chr7:4702347-4702652
>chr7:4703096-4703179
>chr7:4704165-4704550
>chr7:4704709-4705836
>chr7:4705927-4706085
>chr7:4706411-4706486
>chr7:4707673-4707987
>chr7:4708779-4709122
>chr7:4710274-4710596
>chr7:4713486-4714131
>chr7:4714277-4714566
>chr7:4715945-4716642
>chr7:4718723-4719437
>chr7:4719492-4719921
>chr7:4720007-4720166
>chr7:4720247-4720285
>chr7:4720695-4721062
>chr7:4721559-4721935
>chr7:4723672-4723971
>chr7:4724171-4724502
>chr7:4724640-4724685
>chr7:4724962-4725055
>chr7:4726389-4726634
>chr7:4726963-4727634
>chr7:4728578-4728769
>chr7:4729701-4730026
>chr7:4730881-4731020
>chr7:4731473-4731791
>chr7:4732322-4732618
>chr7:4733177-4733373
>chr7:4735850-4736170
>chr7:4736404-4736721
>chr7:4737424-4737590
>chr7:4737834-4738465
>chr7:4739396-4739439
>chr7:4740007-4740650
>chr7:4741273-4741731
>chr7:4742429-4742721
>chr7:4743190-4743585
>chr7:4743875-4744085
>chr7:4744574-4744600
>chr7:4745058-4745111
>chr7:4745359-4745391
>chr7:4745627-4745905
>chr7:4746392-4746721
>chr7:4746851-4746920
>chr7:4747466-4747968
>chr7:4748679-4748993
>chr7:4749043-4749160
>chr7:4750442-4751352
>chr7:4751944-4752446
>chr7:4754124-4754205
>chr7:4755465-4755739
>chr7:4756098-4756423
>chr7:4756499-4756888
>chr7:4757344-4757688
>chr7:4759747-4760053
>chr7:4760559-4760889
>chr7:4761463-4761721
>chr7:4762691-4762750
>chr7:4764696-4764730
>chr7:4765110-4765154
>chr7:4768102-4768440
>chr7:4769434-4769801
>chr7:4770246-4770561
>chr7:4771271-4771358
>chr7:4771680-4771925
>chr7:4772355-4772456
>chr7:4772835-4773169
>chr7:4773258-4773418
>chr7:4773523-4773567
>chr7:4774307-4774353
>chr7:4775760-4775803
>chr7:4776404-4776927
>chr7:4777348-4777691
>chr7:4777927-4778245
>chr7:4778674-4780124
>chr7:4780331-4780779
>chr7:4782022-4782312
>chr7:4785212-4785251
>chr7:4785785-4785917
>chr7:4786761-4787079
>chr7:4787207-4787599
>chr7:4789307-4789351
>chr7:4791788-4791865
>chr7:4792346-4792403
>chr7:4793201-4794917
>chr7:4795030-4796423
>chr7:4796450-4796532
>chr7:4796663-4797048
>chr7:4797714-4798173
>chr7:4800710-4800775
>chr7:4801008-4801317
>chr7:4801906-4801972
>chr7:4802214-4803613
>chr7:4804504-4805119
>chr7:4805516-4805615
>chr7:4806144-4806478
>chr7:4807448-4808291
>chr7:4808622-4809052
>chr7:4809639-4810439
>chr7:4810844-4811254
>chr7:4811427-4812172
>chr7:4812245-4812303
>chr7:4812404-4812728
>chr7:4813059-4813270
>chr7:4813865-4814139
>chr7:4814311-4814451
>chr7:4814764-4814894
>chr7:4815398-4815556
>chr7:4816619-4816699
>chr7:4818905-4819343
>chr7:4821577-4821903
>chr7:4823167-4823479
>chr7:4824126-4824173
>chr7:4824430-4824523
>chr7:4825541-4826254
>chr7:4826361-4826766
>chr7:4827074-4827703
>chr7:4828001-4828520
>chr7:4829571-4829934
>chr7:4830589-4831917
>chr7:4832434-4832740
>chr7:4834408-4834457
>chr7:4836646-4836961
>chr7:4837536-4837713
>chr7:4838924-4838974
>chr7:4839228-4839329
>chr7:4839560-4839685
>chr7:4839718-4840051
>chr7:4840679-4840999
>chr7:4841781-4841857
>chr7:4841880-4842082
>chr7:4842850-4843319
>chr7:4843624-4843938
>chr7:4844181-4844921
>chr7:4845129-4845424
>chr7:4846147-4846452
>chr7:4846514-4847353
>chr7:4847478-4847628
>chr7:4847909-4848379
>chr7:4848849-4849179
>chr7:4850331-4850383
>chr7:4850654-4850773
>chr7:4850887-4851291
>chr7:4851675-4851750
>chr7:4852426-4852862
>chr7:4853094-4853195
>chr7:4853318-4853365
>chr7:4853454-4853763
>chr7:4854332-4854732
>chr7:4855690-4855726
>chr7:4855756-4856494
>chr7:4856868-4856983
>chr7:4857541-4857580
>chr7:4862614-4862948
>chr7:4865323-4865885
>chr7:4865935-4866304
>chr7:4866701-4866870
>chr7:4866990-4867131
>chr7:4867490-4867668
>chr7:4868068-4868364
>chr7:4868815-4869497
>chr7:4869834-4870179
>chr7:4870419-4870744
>chr7:4871780-4871820
>chr7:4872200-4872300
>chr7:4872941-4873293
>chr7:4873326-4873379
>chr7:4874770-4875411
>chr7:4875544-4875628
>chr7:4875993-4876619
>chr7:4877195-4877451
>chr7:4878280-4878545
>chr7:4880855-4881759
>chr7:4881935-4881963
>chr7:4884864-4885186
>chr7:4885541-4885608
>chr7:4885885-4886613
>chr7:4886988-4887302
>chr7:4887786-4888200
>chr7:4888321-4888413
>chr7:4888834-4889127
>chr7:4889193-4889392
>chr7:4889592-4889935
>chr7:4890102-4890638
>chr7:4890664-4892146
>chr7:4892261-4892665
>chr7:4892710-4893018
>chr7:4893191-4894138
>chr7:4894543-4894635
>chr7:4894741-4894848
>chr7:4895056-4895435
>chr7:4895481-4895844
>chr7:4896156-4896505
>chr7:4896804-4897195
>chr7:4897700-4898060
>chr7:4898476-4899695
>chr7:4900014-4900293
>chr7:4900843-4901491
>chr7:4901512-4901560
>chr7:4901891-4902280
>chr7:4902959-4903261
>chr7:4903921-4904234
>chr7:4904711-4904841
>chr7:4904972-4905003
>chr7:4905189-4905529
>chr7:4905857-4905934
>chr7:4907802-4909052
>chr7:4909207-4909738
>chr7:4910620-4910945
>chr7:4911589-4912155
>chr7:4912236-4912582
>chr7:4912726-4913045
>chr7:4913432-4914154
>chr7:4914574-4915762
>chr7:4916087-4916160
>chr7:4916366-4916687
>chr7:4916796-4917093
>chr7:4917338-4917724
>chr7:4918082-4918136
>chr7:4918448-4919145
>chr7:4919315-4919939
>chr7:4920503-4921024
>chr7:4921333-4921647
>chr7:4921915-4922478
>chr7:4922547-4922759
>chr7:4922792-4922838
>chr7:4923148-4923407
>chr7:4923525-4923566
>chr7:4923857-4924237
>chr7:4924895-4925235
>chr7:4925637-4926427
>chr7:4926654-4927052
>chr7:4927260-4927748
>chr7:4927826-4927879
>chr7:4928591-4928692
>chr7:4929492-4929830
>chr7:4929963-4930670
>chr7:4930830-4931869
>chr7:4932375-4932435
>chr7:4932586-4932927
>chr7:4933039-4933349
>chr7:4933471-4934408
>chr7:4934902-4935372
>chr7:4935445-4935710
>chr7:4935868-4936286
>chr7:4936475-4938392
>chr7:4938511-4938544
>chr7:4938924-4939585
>chr7:4939722-4940049
>chr7:4941343-4941778
>chr7:4941927-4942557
>chr7:4942604-4942919
>chr7:4942994-4943452
>chr7:4943782-4944338
>chr7:4944717-4945922
>chr7:4946056-4946258
>chr7:4946723-4949808
>chr7:4949973-4951031
>chr7:4951558-4952036
>chr7:4952599-4953087
>chr7:4953462-4954135
>chr7:4954254-4954721
>chr7:4954826-4954917
>chr7:4955015-4955319
>chr7:4955530-4955617
>chr7:4955746-4956083
>chr7:4956135-4956414
>chr7:4956916-4957669
>chr7:4958715-4958754
>chr7:4959073-4959181
>chr7:4959475-4960246
>chr7:4960920-4961256
>chr7:4961350-4961736
>chr7:4961832-4962595
>chr7:4963816-4964445
>chr7:4965015-4965481
>chr7:4965553-4965846
>chr7:4965992-4966106
>chr7:4966239-4966588
>chr7:4966614-4966677
>chr7:4966734-4967274
>chr7:4967288-4968511
>chr7:4968736-4969466
>chr7:4969551-4970006
>chr7:4970201-4971280
>chr7:4972020-4972961
>chr7:4973170-4973727
>chr7:4974906-4975283
>chr7:4975461-4975518
>chr7:4975647-4976032
>chr7:4976884-4977800
>chr7:4978043-4978362
>chr7:4979008-4979487
>chr7:4979837-4979892
>chr7:4980180-4980257
>chr7:4981300-4981616
>chr7:4983441-4983559
>chr7:4983817-4983855
>chr7:4984086-4984158
>chr7:4984227-4984308
>chr7:4985878-4986212
>chr7:4986672-4987018
>chr7:4987627-4987909
>chr7:4988187-4988497
>chr7:4988609-4988938
>chr7:4990823-4991148
>chr7:4991185-4991405
>chr7:4991495-4991730
>chr7:4992155-4992201
>chr7:4992282-4992318
>chr7:4992420-4993089
>chr7:4993146-4993467
>chr7:4994043-4994454
>chr7:4994537-4994709
>chr7:4996061-4996114
>chr7:4997412-4997501
>chr7:4999789-5000103
>chr7:5000605-5000904
>chr7:5001310-5001777
>chr7:5001847-5002175
>chr7:5002561-5002994
>chr7:5003051-5003591
>chr7:5003901-5004343
>chr7:5004417-5004598
>chr7:5005256-5005330
>chr7:5005590-5005879
>chr7:5006170-5006615
>chr7:5006852-5007139
>chr7:5007219-5007408
>chr7:5008004-5008440
>chr7:5008939-5009089
>chr7:5009335-5009584
>chr7:5009864-5010750
>chr7:5011509-5011642
>chr7:5011906-5011970
>chr7:5012082-5012265
>chr7:5013589-5014223
>chr7:5014898-5017509
>chr7:5017755-5018102
>chr7:5018563-5019315
>chr7:5019749-5022619
>chr7:5022665-5023004
>chr7:5023067-5023869
>chr7:5023900-5029721
>chr7:5029771-5030465
>chr7:5030588-5032048
>chr7:5032091-5033892
>chr7:5033942-5034166
>chr7:5034307-5035236
>chr7:5035276-5035556
>chr7:5035615-5036506
>chr7:5036567-5037986
>chr7:5038082-5038543
>chr7:5038576-5039820
>chr7:5039868-5040258
>chr7:5040334-5040490
>chr7:5040710-5041846
>chr7:5041934-5042805
>chr7:5042891-5045455
>chr7:5045554-5045618
>chr7:5046308-5047429
>chr7:5047530-5049031
>chr7:5049309-5049501
>chr7:5049690-5050140
>chr7:5050577-5051758
>chr7:5051839-5052122
>chr7:5052450-5052593
>chr7:5052722-5053687
>chr7:5053990-5054743
>chr7:5054936-5055715
>chr7:5056001-5056426
>chr7:5056612-5056957
>chr7:5057027-5057208
>chr7:5057309-5057426
>chr7:5058049-5058459
>chr7:5058804-5058895
>chr7:5059262-5059622
>chr7:5061421-5061902
>chr7:5062220-5062690
>chr7:5062762-5063289
>chr7:5064238-5064435
>chr7:5064473-5064686
>chr7:5064814-5064863
>chr7:5064976-5065016
>chr7:5065307-5065352
>chr7:5065391-5065515
>chr7:5067190-5067300
>chr7:5068473-5068522
>chr7:5069830-5070136
>chr7:5070575-5071141
>chr7:5071354-5071696
>chr7:5072388-5072421
>chr7:5072512-5072581
>chr7:5074038-5074510
>chr7:5074553-5075458
>chr7:5075559-5075726
>chr7:5075761-5075902
>chr7:5076658-5077733
>chr7:5078101-5078480
>chr7:5078540-5079099
>chr7:5079323-5080454
>chr7:5080937-5081276
>chr7:5081362-5081663
>chr7:5081932-5082294
>chr7:5082428-5082725
>chr7:5083862-5084138
>chr7:5084246-5084571
>chr7:5084680-5085271
>chr7:5085739-5086207
>chr7:5087038-5087350
>chr7:5087394-5087902
>chr7:5088197-5088528
>chr7:5088739-5089069
>chr7:5089425-5089837
>chr7:5090018-5091065
>chr7:5091155-5092525
>chr7:5093041-5093422
>chr7:5093539-5093947
>chr7:5094161-5094857
>chr7:5094881-5095401
>chr7:5095449-5097269
>chr7:5097332-5099635
>chr7:5099687-5100390
>chr7:5100437-5100491
>chr7:5100532-5103064
>chr7:5103894-5104229
>chr7:5104713-5104749
>chr7:5104863-5105476
>chr7:5105598-5106229
>chr7:5106760-5107309
>chr7:5107488-5107551
>chr7:5107805-5108813
>chr7:5109267-5109887
>chr7:5110029-5110595
>chr7:5110645-5110956
>chr7:5111019-5111291
>chr7:5111330-5111638
>chr7:5111984-5112876
>chr7:5113250-5113553
>chr7:5113898-5114199
>chr7:5114322-5114653
>chr7:5114860-5115063
>chr7:5115133-5116244
>chr7:5118410-5118740
>chr7:5119072-5119466
>chr7:5119597-5119942
>chr7:5120317-5120366
>chr7:5120408-5120715
>chr7:5120765-5121080
>chr7:5122252-5122560
>chr7:5122617-5122795
>chr7:5122911-5123205
>chr7:5123359-5123809
>chr7:5123899-5124849
>chr7:5125248-5125526
>chr7:5125582-5125903
>chr7:5125990-5126271
>chr7:5126427-5126897
>chr7:5127114-5127527
>chr7:5127932-5128258
>chr7:5128396-5128510
>chr7:5128572-5129178
>chr7:5129270-5129578
>chr7:5129805-5129857
>chr7:5130032-5130365
>chr7:5130439-5130733
>chr7:5130919-5131235
>chr7:5131656-5131945
>chr7:5132072-5132380
>chr7:5132684-5135103
>chr7:5135480-5135712
>chr7:5136038-5136336
>chr7:5136716-5136816
>chr7:5136937-5137336
>chr7:5137581-5137897
>chr7:5137934-5138326
>chr7:5138550-5139216
>chr7:5139256-5139585
>chr7:5139687-5140150
>chr7:5140285-5140620
>chr7:5140754-5141646
>chr7:5141820-5142170
>chr7:5142430-5143103
>chr7:5144688-5144757
>chr7:5144974-5145557
>chr7:5145725-5146463
>chr7:5146869-5147025
>chr7:5147077-5147344
>chr7:5147547-5148659
>chr7:5148826-5148902
>chr7:5148980-5150306
>chr7:5150650-5151745
>chr7:5152201-5154204
>chr7:5154509-5155850
>chr7:5156324-5156696
>chr7:5157136-5157473
>chr7:5158145-5158458
>chr7:5158747-5159027
>chr7:5159112-5160042
>chr7:5160548-5160849
>chr7:5160920-5160980
>chr7:5161211-5161705
>chr7:5161896-5162222
>chr7:5162323-5163024
>chr7:5163058-5165441
>chr7:5166012-5166310
>chr7:5166492-5167362
>chr7:5167529-5168496
>chr7:5168572-5168619
>chr7:5168692-5169752
>chr7:5169933-5170291
>chr7:5170363-5170417
>chr7:5170540-5170927
>chr7:5171014-5171694
>chr7:5171872-5172432
>chr7:5172638-5172948
>chr7:5173219-5173787
>chr7:5173824-5174232
>chr7:5174709-5175687
>chr7:5175801-5176120
>chr7:5176323-5176633
>chr7:5176659-5176986
>chr7:5177444-5177749
>chr7:5178008-5178923
>chr7:5178963-5179415
>chr7:5179595-5179988
>chr7:5180057-5180111
>chr7:5180284-5180378
>chr7:5180458-5180770
>chr7:5181318-5181825
>chr7:5181887-5182886
>chr7:5183529-5183933
>chr7:5184275-5184582
>chr7:5184882-5185239
>chr7:5185395-5186315
>chr7:5186395-5187472
>chr7:5187578-5187671
>chr7:5188051-5189018
>chr7:5189298-5189996
>chr7:5190990-5191322
>chr7:5191626-5191705
>chr7:5193531-5193910
>chr7:5194584-5194728
>chr7:5195201-5195515
>chr7:5195753-5196359
>chr7:5196824-5197129
>chr7:5198333-5198619
>chr7:5198871-5198928
>chr7:5198993-5199344
>chr7:5200543-5200665
>chr7:5201453-5201752
>chr7:5202399-5202742
>chr7:5203446-5203506
>chr7:5203618-5203925
>chr7:5204152-5204547
>chr7:5204710-5205281
>chr7:5205571-5205818
>chr7:5206756-5207055
>chr7:5207267-5207397
>chr7:5207731-5208069
>chr7:5208124-5208412
>chr7:5208711-5208857
>chr7:5208946-5209371
>chr7:5209894-5210315
>chr7:5211184-5211485
>chr7:5212031-5212108
>chr7:5212546-5212798
>chr7:5213649-5214012
>chr7:5215025-5215355
>chr7:5216200-5216431
>chr7:5217293-5217609
>chr7:5219833-5221412
>chr7:5221954-5222281
>chr7:5224404-5224766
>chr7:5224859-5224897
>chr7:5225153-5225472
>chr7:5226375-5226643
>chr7:5228728-5229316
>chr7:5229949-5230071
>chr7:5233704-5233749
>chr7:5233910-5234240
>chr7:5234583-5234912
>chr7:5235049-5235347
>chr7:5235754-5236091
>chr7:5236210-5236263
>chr7:5236357-5236429
>chr7:5236531-5237290
>chr7:5237771-5238430
>chr7:5239008-5240064
>chr7:5240200-5240236
>chr7:5240833-5241159
>chr7:5241542-5242191
>chr7:5242253-5242944
>chr7:5244057-5244583
>chr7:5244851-5245372
>chr7:5245670-5246079
>chr7:5246666-5247001
>chr7:5247258-5248170
>chr7:5249024-5249574
>chr7:5249640-5250658
>chr7:5251034-5252293
>chr7:5252353-5252999
>chr7:5254073-5254361
>chr7:5254522-5255276
>chr7:5255454-5255553
>chr7:5255608-5255916
>chr7:5256242-5256572
>chr7:5256850-5257348
>chr7:5257416-5258597
>chr7:5258713-5260192
>chr7:5260285-5260358
>chr7:5260797-5261412
>chr7:5261787-5262563
>chr7:5262735-5262799
>chr7:5264054-5265145
>chr7:5265283-5265365
>chr7:5265972-5266117
>chr7:5266749-5266855
>chr7:5266911-5267028
>chr7:5267279-5267606
>chr7:5268013-5269012
>chr7:5269357-5270024
>chr7:5270545-5270706
>chr7:5271189-5271502
>chr7:5271644-5272115
>chr7:5272333-5272739
>chr7:5273250-5273733
>chr7:5274165-5274327
>chr7:5274924-5274978
>chr7:5275016-5275090
>chr7:5275763-5276226
>chr7:5276931-5278196
>chr7:5278372-5278899
>chr7:5279293-5279643
>chr7:5280091-5280434
>chr7:5280520-5280913
>chr7:5282095-5282928
>chr7:5283154-5283268
>chr7:5283934-5284445
>chr7:5285047-5285131
>chr7:5285216-5285292
>chr7:5285725-5286072
>chr7:5286239-5286571
>chr7:5286827-5286893
>chr7:5287065-5287451
>chr7:5287546-5287605
>chr7:5288294-5288594
>chr7:5288698-5288789
>chr7:5289112-5289416
>chr7:5289488-5289562
>chr7:5289917-5290484
>chr7:5290978-5291130
>chr7:5291302-5291375
>chr7:5291843-5291947
>chr7:5292136-5292533
>chr7:5292675-5293001
>chr7:5293137-5293473
>chr7:5293648-5294249
>chr7:5294358-5294618
>chr7:5294949-5295015
>chr7:5296483-5296619
>chr7:5296677-5296902
>chr7:5297790-5297912
>chr7:5298188-5298264
>chr7:5298505-5298833
>chr7:5298911-5299017
>chr7:5299136-5299210
>chr7:5299757-5300323
>chr7:5300930-5301272
>chr7:5301308-5301531
>chr7:5301736-5301783
>chr7:5301960-5302266
>chr7:5302392-5302583
>chr7:5302922-5303084
>chr7:5304451-5305151
>chr7:5305578-5306639
>chr7:5306695-5306764
>chr7:5307215-5307290
>chr7:5307861-5307958
>chr7:5308359-5308422
>chr7:5308604-5309048
>chr7:5309607-5310717
>chr7:5311137-5311265
>chr7:5311549-5312191
>chr7:5312872-5313288
>chr7:5313608-5313659
>chr7:5313882-5314303
>chr7:5314418-5314875
>chr7:5315443-5315728
>chr7:5316260-5316570
>chr7:5317235-5318450
>chr7:5319504-5319830
>chr7:5320465-5320538
>chr7:5321624-5322587
>chr7:5323298-5323871
>chr7:5324787-5325336
>chr7:5325400-5326053
>chr7:5326438-5327157
>chr7:5327327-5327445
>chr7:5327817-5329712
>chr7:5330072-5330536
>chr7:5330673-5330978
>chr7:5331636-5331942
>chr7:5332150-5332448
>chr7:5332932-5332995
>chr7:5333534-5333627
>chr7:5334301-5334585
>chr7:5335015-5335613
>chr7:5335930-5336205
>chr7:5336455-5336769
>chr7:5337176-5337510
>chr7:5337637-5338208
>chr7:5338373-5338611
>chr7:5338639-5339874
>chr7:5339932-5341447
>chr7:5341477-5342963
>chr7:5343034-5344065
>chr7:5345450-5345715
>chr7:5345751-5345807
>chr7:5346405-5346681
>chr7:5346720-5346756
>chr7:5347057-5347996
>chr7:5348940-5348996
>chr7:5349342-5349462
>chr7:5351159-5351217
>chr7:5351474-5351541
>chr7:5353253-5353561
>chr7:5353920-5354235
>chr7:5355348-5356197
>chr7:5356793-5356883
>chr7:5357418-5357770
>chr7:5358526-5358838
>chr7:5360195-5360569
>chr7:5363002-5363626
>chr7:5363992-5364817
>chr7:5365077-5365416
>chr7:5365604-5366023
>chr7:5366190-5366625
>chr7:5367072-5367365
>chr7:5367415-5367731
>chr7:5368195-5368726
>chr7:5369061-5369381
>chr7:5370042-5370331
>chr7:5370471-5370549
>chr7:5371805-5372718
>chr7:5372755-5373316
>chr7:5374052-5374110
>chr7:5375041-5375345
>chr7:5375421-5375545
>chr7:5375734-5375952
>chr7:5377276-5377356
>chr7:5377835-5377883
>chr7:5378082-5378127
>chr7:5378386-5378714
>chr7:5378857-5379389
>chr7:5379526-5379590
>chr7:5380079-5380132
>chr7:5380173-5380461
>chr7:5380718-5380777
>chr7:5381448-5381491
>chr7:5381554-5382066
>chr7:5382126-5382162
>chr7:5382917-5383201
>chr7:5383805-5384410
>chr7:5384832-5384909
>chr7:5385066-5385134
>chr7:5385168-5387134
>chr7:5388796-5388843
>chr7:5389444-5389743
>chr7:5389902-5389950
>chr7:5390086-5390394
>chr7:5390519-5390627
>chr7:5391305-5391869
>chr7:5392183-5393092
>chr7:5393602-5393652
>chr7:5393880-5393999
>chr7:5395081-5395234
>chr7:5395708-5396504
>chr7:5397995-5398946
>chr7:5399430-5400255
>chr7:5400323-5400628
>chr7:5400754-5401114
>chr7:5401655-5401687
>chr7:5401799-5402865
>chr7:5403133-5403462
>chr7:5403513-5403790
>chr7:5404082-5404381
>chr7:5404835-5407031
>chr7:5408039-5408292
>chr7:5408377-5408665
>chr7:5409432-5410350
>chr7:5410582-5411249
>chr7:5411362-5411545
>chr7:5411862-5412696
>chr7:5413527-5413905
>chr7:5413951-5414360
>chr7:5414394-5414766
>chr7:5415361-5415685
>chr7:5415822-5417504
>chr7:5419430-5419480
>chr7:5424156-5424219
>chr7:5427173-5427253
>chr7:5431018-5431480
>chr7:5431525-5431634
>chr7:5431864-5432354
>chr7:5432418-5433138
>chr7:5433687-5434609
>chr7:5434691-5435387
>chr7:5436132-5436175
>chr7:5436422-5437027
>chr7:5437065-5437386
>chr7:5438329-5438755
>chr7:5438809-5439320
>chr7:5439389-5439447
>chr7:5440520-5440985
>chr7:5441152-5441434
>chr7:5441687-5441762
>chr7:5442243-5442726
>chr7:5443956-5444047
>chr7:5444101-5446008
>chr7:5446111-5446143
>chr7:5447117-5447580
>chr7:5448064-5448359
>chr7:5449072-5449502
>chr7:5449740-5450523
>chr7:5451387-5451453
>chr7:5451863-5451924
>chr7:5452834-5453032
>chr7:5453711-5454462
>chr7:5454632-5454711
>chr7:5455731-5455790
>chr7:5456564-5456617
>chr7:5456661-5457070
>chr7:5458264-5458794
>chr7:5458853-5459191
>chr7:5459313-5459940
>chr7:5459972-5460294
>chr7:5460406-5460755
>chr7:5461204-5461246
>chr7:5461303-5462258
>chr7:5462283-5462325
>chr7:5462645-5463086
>chr7:5463133-5464691
>chr7:5464777-5465086
>chr7:5465225-5465774
>chr7:5465826-5466204
>chr7:5466942-5467575
>chr7:5467965-5468421
>chr7:5468587-5468898
>chr7:5469138-5469436
>chr7:5469720-5469767
>chr7:5471301-5471696
>chr7:5471824-5472097
>chr7:5472447-5472659
>chr7:5473477-5475425
>chr7:5476452-5476804
>chr7:5476883-5477192
>chr7:5477416-5477723
>chr7:5478621-5478683
>chr7:5480407-5480863
>chr7:5482751-5483775
>chr7:5484184-5485088
>chr7:5485527-5486683
>chr7:5487858-5487894
>chr7:5489350-5489977
>chr7:5490677-5490986
>chr7:5491827-5491876
>chr7:5493053-5494570
>chr7:5496598-5497196
>chr7:5497739-5497788
>chr7:5498054-5498387
>chr7:5498512-5498880
>chr7:5499443-5500107
>chr7:5502251-5502886
>chr7:5503119-5503982
>chr7:5504154-5505007
>chr7:5505093-5505120
>chr7:5505888-5506808
>chr7:5507545-5508640
>chr7:5508950-5509224
>chr7:5509392-5509724
>chr7:5510006-5510715
>chr7:5511036-5511794
>chr7:5511831-5512302
>chr7:5512322-5512639
>chr7:5513177-5513262
>chr7:5514369-5515534
>chr7:5515611-5516199
>chr7:5516360-5516673
>chr7:5516721-5517128
>chr7:5517364-5517673
>chr7:5517745-5517822
>chr7:5517939-5519035
>chr7:5519217-5519450
>chr7:5519790-5520666
>chr7:5520816-5521332
>chr7:5521630-5523057
>chr7:5523352-5524338
>chr7:5524484-5525332
>chr7:5525588-5525764
>chr7:5526203-5526348
>chr7:5527180-5527928
>chr7:5528015-5528185
>chr7:5528354-5528580
>chr7:5528681-5528722
>chr7:5529160-5529403
>chr7:5532981-5533029
>chr7:5533409-5533701
>chr7:5534124-5536807
>chr7:5537226-5537682
>chr7:5537704-5538368
>chr7:5538660-5538856
>chr7:5539255-5539379
>chr7:5539446-5540136
>chr7:5540291-5540981
>chr7:5541023-5541201
>chr7:5541775-5541883
>chr7:5542092-5542681
>chr7:5542996-5543317
>chr7:5543503-5543817
>chr7:5543847-5544542
>chr7:5544645-5544969
>chr7:5545024-5545305
>chr7:5545847-5546148
>chr7:5547028-5547739
>chr7:5547876-5547947
>chr7:5548059-5548668
>chr7:5548741-5549247
>chr7:5549878-5550377
>chr7:5550573-5550620
>chr7:5551245-5552117
>chr7:5552258-5552689
>chr7:5552805-5552900
>chr7:5552966-5553338
>chr7:5553648-5554487
>chr7:5555882-5555957
>chr7:5556201-5556357
>chr7:5557268-5557690
>chr7:5558402-5558704
>chr7:5558870-5558986
>chr7:5559285-5559645
>chr7:5560064-5560709
>chr7:5561191-5561550
>chr7:5561714-5562026
>chr7:5563836-5564115
>chr7:5564143-5564636
>chr7:5564694-5565243
>chr7:5565548-5567645
>chr7:5568292-5569223
>chr7:5569825-5569875
>chr7:5570890-5571753
>chr7:5571831-5572442
>chr7:5572644-5573238
>chr7:5573386-5574311
>chr7:5574509-5574632
>chr7:5575219-5576384
>chr7:5576566-5578155
>chr7:5578247-5578342
>chr7:5578406-5578473
>chr7:5578902-5579267
>chr7:5579814-5580735
>chr7:5580845-5580894
>chr7:5581467-5582465
>chr7:5582930-5584180
>chr7:5584412-5584756
>chr7:5584836-5585023
>chr7:5585167-5585577
>chr7:5585832-5585961
>chr7:5586109-5586412
>chr7:5586520-5586616
>chr7:5587442-5588603
>chr7:5588889-5589815
>chr7:5589996-5590060
>chr7:5590521-5590828
>chr7:5591039-5591346
>chr7:5592401-5592447
>chr7:5596366-5596536
>chr7:5597047-5597761
>chr7:5599526-5599817
>chr7:5600094-5600425
>chr7:5600504-5601093
>chr7:5601171-5601848
>chr7:5601906-5602345
>chr7:5602664-5603013
>chr7:5603748-5603834
>chr7:5604254-5604370
>chr7:5604491-5605070
>chr7:5607142-5607192
>chr7:5607878-5607929
>chr7:5608948-5609420
>chr7:5609703-5610444
>chr7:5610608-5610722
>chr7:5611123-5612524
>chr7:5613236-5613568
>chr7:5614183-5614480
>chr7:5614614-5614677
>chr7:5616345-5616665
>chr7:5616856-5618648
>chr7:5618880-5619277
>chr7:5621191-5621453
>chr7:5623474-5623735
>chr7:5624023-5624091
>chr7:5625667-5625714
>chr7:5626394-5626718
>chr7:5627471-5627801
>chr7:5628521-5628829
>chr7:5628903-5629868
>chr7:5630077-5630126
>chr7:5630424-5630698
>chr7:5632552-5632811
>chr7:5632987-5633616
>chr7:5637546-5637984
>chr7:5638639-5638938
>chr7:5639386-5640200
>chr7:5640706-5640771
>chr7:5641532-5641607
>chr7:5641735-5642074
>chr7:5642204-5642781
>chr7:5643787-5643854
>chr7:5643945-5644077
>chr7:5644205-5644249
>chr7:5644356-5645324
>chr7:5645393-5645910
>chr7:5646050-5646124
>chr7:5646216-5646766
>chr7:5647309-5647616
>chr7:5648110-5648761
>chr7:5649102-5649511
>chr7:5650629-5650679
>chr7:5650767-5650808
>chr7:5651220-5651531
>chr7:5651639-5651983
>chr7:5652209-5652275
>chr7:5652695-5652837
>chr7:5653304-5653638
>chr7:5654425-5654764
>chr7:5655344-5655624
>chr7:5655854-5656323
>chr7:5657277-5657595
>chr7:5658362-5658765
>chr7:5659919-5660880
>chr7:5660938-5661288
>chr7:5661445-5661856
>chr7:5663294-5663937
>chr7:5664787-5665105
>chr7:5665856-5666196
>chr7:5666437-5666563
>chr7:5666808-5667110
>chr7:5668219-5668527
>chr7:5668609-5668650
>chr7:5669606-5670230
>chr7:5671416-5671458
>chr7:5671519-5671924
>chr7:5673675-5674664
>chr7:5674746-5675019
>chr7:5675288-5675672
>chr7:5675700-5676280
>chr7:5679005-5679157
>chr7:5680401-5680701
>chr7:5682371-5682680
>chr7:5683235-5683364
>chr7:5684089-5684416
>chr7:5685930-5686220
>chr7:5686722-5687025
>chr7:5687112-5687448
>chr7:5687862-5687915
>chr7:5689667-5690383
>chr7:5691483-5691544
>chr7:5693181-5693234
>chr7:5693271-5693369
>chr7:5697527-5697651
>chr7:5698376-5698751
>chr7:5699357-5699398
>chr7:5702715-5702772
>chr7:5705069-5705108
>chr7:5705183-5705225
>chr7:5705581-5706303
>chr7:5706413-5707345
>chr7:5707370-5707438
>chr7:5707448-5708145
>chr7:5708236-5708284
>chr7:5708418-5708592
>chr7:5709739-5710047
>chr7:5710074-5710431
>chr7:5712195-5712475
>chr7:5713185-5713293
>chr7:5713982-5714624
>chr7:5715725-5716193
>chr7:5716226-5716373
>chr7:5717020-5717390
>chr7:5717570-5717709
>chr7:5717781-5717976
>chr7:5718088-5718408
>chr7:5718543-5718963
>chr7:5719005-5719403
>chr7:5720219-5720440
>chr7:5721602-5721737
>chr7:5721922-5722241
>chr7:5722361-5722974
>chr7:5723069-5723681
>chr7:5725353-5725429
>chr7:5725563-5725847
>chr7:5725984-5726296
>chr7:5726547-5726856
>chr7:5727471-5727811
>chr7:5728273-5728622
>chr7:5730188-5730269
>chr7:5730331-5730403
>chr7:5730638-5730670
>chr7:5733935-5734014
>chr7:5734682-5735174
>chr7:5735425-5735482
>chr7:5735807-5737599
>chr7:5737805-5738733
>chr7:5738934-5739387
>chr7:5739712-5740043
>chr7:5740131-5740432
>chr7:5742073-5742354
>chr7:5742432-5743311
>chr7:5744699-5745016
>chr7:5745590-5745887
>chr7:5745992-5746027
>chr7:5747609-5747894
>chr7:5748212-5748850
>chr7:5749147-5749450
>chr7:5749480-5749604
>chr7:5749912-5750092
>chr7:5750133-5750192
>chr7:5750317-5750485
>chr7:5751240-5751285
>chr7:5751858-5752315
>chr7:5753362-5753417
>chr7:5753704-5754053
>chr7:5754110-5754481
>chr7:5754738-5755273
>chr7:5755626-5756940
>chr7:5757021-5757082
>chr7:5757437-5757510
>chr7:5757539-5758012
>chr7:5758555-5759941
>chr7:5760127-5760557
>chr7:5761425-5761796
>chr7:5761926-5761982
>chr7:5762141-5762730
>chr7:5763260-5764214
>chr7:5764336-5764664
>chr7:5764779-5765067
>chr7:5765137-5766324
>chr7:5766398-5766666
>chr7:5767526-5767899
>chr7:5768148-5768305
>chr7:5768491-5768531
>chr7:5768580-5770508
>chr7:5770825-5771111
>chr7:5771512-5771847
>chr7:5771910-5772305
>chr7:5772421-5772515
>chr7:5772751-5773092
>chr7:5773222-5773909
>chr7:5774334-5774491
>chr7:5774764-5775055
>chr7:5775564-5775904
>chr7:5776298-5776650
>chr7:5776712-5777001
>chr7:5778719-5779080
>chr7:5779554-5779895
>chr7:5780443-5780748
>chr7:5781966-5782379
>chr7:5782434-5783562
>chr7:5784108-5785111
>chr7:5785415-5786389
>chr7:5787089-5788505
>chr7:5788692-5789140
>chr7:5789229-5791420
>chr7:5791471-5791545
>chr7:5791630-5791963
>chr7:5792550-5792939
>chr7:5793165-5794459
>chr7:5794491-5794624
>chr7:5794726-5795816
>chr7:5796096-5796266
>chr7:5796309-5796811
>chr7:5797028-5797793
>chr7:5798034-5799569
>chr7:5799626-5800504
>chr7:5800715-5801665
>chr7:5801828-5802718
>chr7:5802871-5803191
>chr7:5803615-5803720
>chr7:5803918-5805659
>chr7:5805728-5806394
>chr7:5806518-5806810
>chr7:5807000-5807487
>chr7:5807849-5808150
>chr7:5808656-5809586
>chr7:5809672-5809963
>chr7:5810253-5810576
>chr7:5811213-5811520
>chr7:5811932-5812358
>chr7:5812831-5813789
>chr7:5814090-5816124
>chr7:5816355-5816398
>chr7:5816659-5816805
>chr7:5816921-5817489
>chr7:5817881-5818271
>chr7:5818352-5818944
>chr7:5819009-5819618
>chr7:5819824-5819883
>chr7:5819969-5821303
>chr7:5821566-5822797
>chr7:5823022-5823062
>chr7:5824163-5824200
>chr7:5824672-5824987
>chr7:5825267-5825533
>chr7:5825621-5825680
>chr7:5825899-5826224
>chr7:5826450-5826772
>chr7:5826902-5827378
>chr7:5827516-5827802
>chr7:5828091-5828131
>chr7:5828261-5828997
>chr7:5829271-5829602
>chr7:5830131-5830508
>chr7:5830630-5831071
>chr7:5831839-5832957
>chr7:5833019-5833324
>chr7:5833623-5833951
>chr7:5834056-5834360
>chr7:5834779-5835098
>chr7:5835285-5835577
>chr7:5835655-5835984
>chr7:5836429-5836745
>chr7:5836893-5837408
>chr7:5837757-5838706
>chr7:5839426-5839782
>chr7:5839993-5840077
>chr7:5840164-5840572
>chr7:5840788-5841571
>chr7:5841688-5842334
>chr7:5842688-5842928
>chr7:5843064-5843363
>chr7:5843419-5843709
>chr7:5844122-5845064
>chr7:5845154-5845594
>chr7:5845764-5846072
>chr7:5846188-5846366
>chr7:5846422-5846763
>chr7:5847914-5848229
>chr7:5848287-5848576
>chr7:5848618-5848667
>chr7:5849036-5849373
>chr7:5849417-5849701
>chr7:5850154-5851101
>chr7:5851974-5852280
>chr7:5852437-5852523
>chr7:5852587-5852895
>chr7:5853054-5853107
>chr7:5853340-5853649
>chr7:5853715-5854012
>chr7:5854455-5854817
>chr7:5854994-5855355
>chr7:5855567-5856515
>chr7:5856760-5857074
>chr7:5857451-5857722
>chr7:5857887-5858172
>chr7:5858287-5859180
>chr7:5859235-5859587
>chr7:5859659-5859995
>chr7:5860334-5860890
>chr7:5861143-5861434
>chr7:5861582-5862134
>chr7:5862197-5862276
>chr7:5862534-5863299
>chr7:5863537-5863837
>chr7:5864042-5864372
>chr7:5864663-5864967
>chr7:5865568-5865671
>chr7:5866037-5866521
>chr7:5867120-5868453
>chr7:5868776-5869097
>chr7:5869300-5869628
>chr7:5870073-5870436
>chr7:5870785-5871472
>chr7:5871720-5872040
>chr7:5872635-5873645
>chr7:5873929-5875363
>chr7:5875423-5875643
>chr7:5875837-5876448
>chr7:5876789-5877113
>chr7:5877154-5878326
>chr7:5878413-5879208
>chr7:5880442-5880761
>chr7:5881019-5881326
>chr7:5881332-5881660
>chr7:5881815-5882302
>chr7:5882833-5883721
>chr7:5884110-5884148
>chr7:5884829-5885154
>chr7:5885586-5885918
>chr7:5886629-5886948
>chr7:5887091-5887965
>chr7:5888603-5888932
>chr7:5889223-5889343
>chr7:5889453-5889490
>chr7:5889688-5889992
>chr7:5890351-5890669
>chr7:5890955-5891946
>chr7:5892283-5892926
>chr7:5893083-5893409
>chr7:5893450-5893518
>chr7:5893631-5893833
>chr7:5894396-5894697
>chr7:5895576-5895941
>chr7:5896651-5896984
>chr7:5897048-5897517
>chr7:5897557-5897684
>chr7:5897782-5897891
>chr7:5897937-5898510
>chr7:5899324-5899391
>chr7:5899470-5899784
>chr7:5900021-5900140
>chr7:5900256-5900346
>chr7:5900768-5900855
>chr7:5901198-5901509
>chr7:5902008-5902328
>chr7:5903331-5903426
>chr7:5903702-5904004
>chr7:5904084-5904906
>chr7:5905479-5905817
>chr7:5905933-5906039
>chr7:5906306-5906632
>chr7:5906862-5907160
>chr7:5907827-5908113
>chr7:5908196-5908676
>chr7:5909241-5909746
>chr7:5910342-5911040
>chr7:5911326-5911768
>chr7:5911945-5912261
>chr7:5912372-5912743
>chr7:5913664-5913780
>chr7:5914137-5914430
>chr7:5914591-5914900
>chr7:5915576-5915625
>chr7:5915824-5916202
>chr7:5916453-5916555
>chr7:5916787-5917229
>chr7:5917280-5917889
>chr7:5919030-5919293
>chr7:5920496-5920833
>chr7:5920938-5921237
>chr7:5921349-5921678
>chr7:5921845-5922163
>chr7:5922439-5922563
>chr7:5923020-5923335
>chr7:5924224-5924574
>chr7:5925171-5925479
>chr7:5925911-5926222
>chr7:5926755-5927384
>chr7:5927444-5927548
>chr7:5927617-5928055
>chr7:5928138-5928185
>chr7:5928615-5929473
>chr7:5929818-5930109
>chr7:5930783-5931238
>chr7:5931437-5931696
>chr7:5931727-5932025
>chr7:5932557-5932741
>chr7:5932937-5933372
>chr7:5933475-5934126
>chr7:5935344-5935783
>chr7:5936217-5936353
>chr7:5936665-5937314
>chr7:5937378-5937713
>chr7:5938033-5938613
>chr7:5938928-5939673
>chr7:5939871-5940616
>chr7:5940648-5941297
>chr7:5941452-5941753
>chr7:5941877-5942513
>chr7:5942574-5943043
>chr7:5943498-5943854
>chr7:5944123-5944486
>chr7:5944672-5944979
>chr7:5945329-5945668
>chr7:5945937-5946516
>chr7:5946577-5946645
>chr7:5946989-5948185
>chr7:5948448-5949160
>chr7:5949337-5950032
>chr7:5950068-5950106
>chr7:5950178-5950597
>chr7:5950901-5951223
>chr7:5951465-5952675
>chr7:5952757-5953048
>chr7:5953230-5953598
>chr7:5953695-5953750
>chr7:5953851-5954439
>chr7:5954792-5955196
>chr7:5955413-5955780
>chr7:5956264-5956323
>chr7:5956436-5956490
>chr7:5956531-5957839
>chr7:5958164-5958549
>chr7:5958693-5958866
>chr7:5959296-5959618
>chr7:5960031-5960591
>chr7:5961202-5962120
>chr7:5962188-5962499
>chr7:5962598-5962696
>chr7:5962920-5963208
>chr7:5963776-5964082
>chr7:5964160-5964257
>chr7:5964626-5964923
>chr7:5965118-5965490
>chr7:5965815-5966816
>chr7:5967358-5967627
>chr7:5967674-5967980
>chr7:5968103-5968416
>chr7:5968482-5969297
>chr7:5969802-5970190
>chr7:5971015-5971552
>chr7:5971690-5972137
>chr7:5972816-5973151
>chr7:5974183-5974303
>chr7:5974455-5974514
>chr7:5974796-5975090
>chr7:5975162-5975258
>chr7:5975529-5975853
>chr7:5975949-5976250
>chr7:5976783-5977363
>chr7:5977834-5978212
>chr7:5978261-5978575
>chr7:5978907-5979414
>chr7:5979700-5979826
>chr7:5980474-5980789
>chr7:5980874-5980980
>chr7:5981197-5981549
>chr7:5981837-5982771
>chr7:5982998-5983408
>chr7:5983620-5984056
>chr7:5984524-5984802
>chr7:5985104-5985386
>chr7:5985498-5985871
>chr7:5986228-5986785
>chr7:5987682-5988098
>chr7:5988294-5988578
>chr7:5988631-5988680
>chr7:5988834-5989444
>chr7:5989549-5989696
>chr7:5989955-5990335
>chr7:5990636-5991130
>chr7:5991527-5991870
>chr7:5992159-5992775
>chr7:5992947-5993003
>chr7:5993084-5993412
>chr7:5993524-5994809
>chr7:5994885-5994954
>chr7:5995025-5995356
>chr7:5996265-5996636
>chr7:5996715-5996764
>chr7:5996929-5997226
>chr7:5997537-5997881
>chr7:5998098-5999026
>chr7:5999526-5999827
>chr7:6000048-6000404
>chr7:6000655-6001157
>chr7:6001285-6002573
>chr7:6002607-6002745
>chr7:6002958-6003541
>chr7:6003682-6004211
>chr7:6004246-6004344
>chr7:6004430-6007396
>chr7:6007463-6008153
>chr7:6008216-6008366
>chr7:6008483-6008617
>chr7:6009594-6010754
>chr7:6010870-6010976
>chr7:6011964-6012372
>chr7:6012557-6012854
>chr7:6013272-6013568
>chr7:6013664-6013953
>chr7:6014238-6015027
>chr7:6015436-6015762
>chr7:6017227-6017550
>chr7:6018107-6018966
>chr7:6019233-6019526
>chr7:6019597-6020048
>chr7:6020076-6020753
>chr7:6021140-6021403
>chr7:6021858-6022330
>chr7:6022995-6023070
>chr7:6024804-6025145
>chr7:6025291-6025458
>chr7:6025649-6025979
>chr7:6027776-6028089
>chr7:6028236-6028556
>chr7:6029209-6029506
>chr7:6029695-6030006
>chr7:6030033-6030202
>chr7:6030411-6030826
>chr7:6030978-6031073
>chr7:6031873-6032273
>chr7:6032958-6033247
>chr7:6033582-6033876
>chr7:6034007-6034350
>chr7:6036904-6037250
>chr7:6038160-6038479
>chr7:6039299-6039965
>chr7:6040058-6040387
>chr7:6041253-6042468
>chr7:6042566-6042888
>chr7:6043282-6044464
>chr7:6044779-6044887
>chr7:6044985-6045034
>chr7:6045107-6045441
>chr7:6045702-6045912
>chr7:6046504-6046946
>chr7:6047371-6048464
>chr7:6048843-6048962
>chr7:6049260-6049879
>chr7:6050255-6050501
>chr7:6050577-6050910
>chr7:6051257-6051731
>chr7:6051885-6052178
>chr7:6052644-6052975
>chr7:6053159-6054506
>chr7:6055063-6055406
>chr7:6055688-6056639
>chr7:6056891-6056947
>chr7:6057003-6057229
>chr7:6057498-6057529
>chr7:6057597-6057915
>chr7:6058123-6058423
>chr7:6058700-6058750
>chr7:6059608-6059897
>chr7:6060125-6060447
>chr7:6060715-6060978
>chr7:6061068-6061428
>chr7:6061602-6061739
>chr7:6061870-6061986
>chr7:6062681-6062721
>chr7:6062811-6064435
>chr7:6064502-6065112
>chr7:6065189-6066779
>chr7:6066858-6067166
>chr7:6067203-6067583
>chr7:6067647-6067931
>chr7:6068002-6068897
>chr7:6069002-6070884
>chr7:6071047-6071097
>chr7:6071469-6071757
>chr7:6071864-6073130
>chr7:6073261-6073573
>chr7:6073674-6074008
>chr7:6074072-6074386
>chr7:6074742-6074821
>chr7:6075076-6075740
>chr7:6075886-6077185
>chr7:6077574-6078176
>chr7:6078320-6078627
>chr7:6079104-6079542
>chr7:6079936-6080265
>chr7:6080440-6080756
>chr7:6082019-6083693
>chr7:6084017-6084337
>chr7:6084715-6085434
>chr7:6085552-6085938
>chr7:6086030-6087618
>chr7:6088015-6088559
>chr7:6088972-6089335
>chr7:6089397-6089468
>chr7:6089526-6090846
>chr7:6091151-6091530
>chr7:6091827-6091876
>chr7:6091968-6092482
>chr7:6093113-6093820
>chr7:6093891-6094471
>chr7:6094816-6095108
>chr7:6095378-6095704
>chr7:6095770-6096064
>chr7:6096164-6096282
>chr7:6096906-6097099
>chr7:6097462-6098208
>chr7:6098325-6098364
>chr7:6098537-6098856
>chr7:6099142-6100169
>chr7:6100328-6100635
>chr7:6100678-6100969
>chr7:6101792-6102029
>chr7:6102133-6102411
>chr7:6102482-6102625
>chr7:6103302-6103546
>chr7:6103641-6103828
>chr7:6103957-6104410
>chr7:6105233-6105282
>chr7:6105450-6105605
>chr7:6106570-6106848
>chr7:6107368-6107778
>chr7:6107983-6108389
>chr7:6108490-6108785
>chr7:6109369-6110137
>chr7:6111588-6111915
>chr7:6112184-6112479
>chr7:6112650-6112849
>chr7:6112892-6113196
>chr7:6113602-6113923
>chr7:6114585-6114997
>chr7:6115061-6115204
>chr7:6115827-6116123
>chr7:6116963-6117353
>chr7:6117419-6117591
>chr7:6117737-6118789
>chr7:6118892-6119546
>chr7:6119679-6121040
>chr7:6121224-6121941
>chr7:6122035-6123132
>chr7:6123187-6124623
>chr7:6124678-6124801
>chr7:6124905-6126035
>chr7:6126107-6126586
>chr7:6126852-6127240
>chr7:6127367-6127491
>chr7:6127539-6127609
>chr7:6127761-6129108
>chr7:6129242-6130156
>chr7:6130752-6130879
>chr7:6131118-6131524
>chr7:6131932-6132206
>chr7:6132223-6133015
>chr7:6133434-6133822
>chr7:6133870-6134235
>chr7:6134419-6134460
>chr7:6134613-6134725
>chr7:6134766-6135090
>chr7:6135346-6135719
>chr7:6136008-6136327
>chr7:6136411-6137083
>chr7:6137338-6137981
>chr7:6138222-6138293
>chr7:6138575-6138895
>chr7:6140766-6140853
>chr7:6141134-6141525
>chr7:6141550-6141816
>chr7:6142199-6142875
>chr7:6144584-6144885
>chr7:6145045-6145354
>chr7:6145780-6146080
>chr7:6146379-6146685
>chr7:6147243-6147476
>chr7:6148024-6148412
>chr7:6150966-6151849
>chr7:6151922-6151987
>chr7:6152982-6153334
>chr7:6153520-6153651
>chr7:6155707-6156070
>chr7:6156449-6156617
>chr7:6156811-6156874
>chr7:6157347-6157620
>chr7:6164352-6164449
>chr7:6166963-6167012
>chr7:6169225-6169538
>chr7:6172236-6172457
>chr7:6173800-6175022
>chr7:6175102-6175258
>chr7:6175362-6175935
>chr7:6176047-6176714
>chr7:6176758-6176845
>chr7:6176933-6177051
>chr7:6179578-6179946
>chr7:6181014-6181281
>chr7:6182029-6182769
>chr7:6183736-6184379
>chr7:6184571-6184924
>chr7:6185297-6185755
>chr7:6185956-6186270
>chr7:6187446-6187587
>chr7:6188041-6188377
>chr7:6189291-6189616
>chr7:6189748-6190072
>chr7:6190778-6191319
>chr7:6191572-6192127
>chr7:6192203-6193206
>chr7:6193309-6193451
>chr7:6194272-6194492
>chr7:6194676-6195046
>chr7:6195441-6195648
>chr7:6195723-6195887
>chr7:6196434-6196767
>chr7:6197396-6198123
>chr7:6199381-6199596
>chr7:6200753-6201061
>chr7:6202447-6202981
>chr7:6203710-6204037
>chr7:6204816-6205199
>chr7:6205285-6205633
>chr7:6205678-6206386
>chr7:6207048-6207971
>chr7:6208083-6208119
>chr7:6208525-6208821
>chr7:6209187-6209241
>chr7:6209534-6209567
>chr7:6209655-6210190
>chr7:6210261-6210344
>chr7:6211004-6211063
>chr7:6211172-6211242
>chr7:6211439-6212813
>chr7:6212873-6212979
>chr7:6214273-6214358
>chr7:6215292-6215627
>chr7:6216008-6216176
>chr7:6216336-6217295
>chr7:6217783-6218232
>chr7:6218435-6218617
>chr7:6218717-6219029
>chr7:6219941-6220409
>chr7:6220452-6221372
>chr7:6221460-6221500
>chr7:6221642-6221983
>chr7:6222479-6222812
>chr7:6223081-6223867
>chr7:6224064-6224221
>chr7:6224374-6224611
>chr7:6224686-6224836
>chr7:6224932-6225253
>chr7:6225352-6225986
>chr7:6226111-6226153
>chr7:6226782-6227103
>chr7:6227350-6227488
>chr7:6229519-6230173
>chr7:6230842-6230962
>chr7:6231264-6231342
>chr7:6233339-6233689
>chr7:6233748-6233966
>chr7:6235190-6235493
>chr7:6236211-6236884
>chr7:6237425-6237740
>chr7:6238614-6239297
>chr7:6239598-6239853
>chr7:6239955-6240242
>chr7:6240242-6240327
>chr7:6240555-6240622
>chr7:6240827-6241145
>chr7:6242070-6242659
>chr7:6243397-6243437
>chr7:6244469-6245154
>chr7:6245618-6246323
>chr7:6246591-6246703
>chr7:6247617-6247952
>chr7:6248937-6249061
>chr7:6249943-6249979
>chr7:6250518-6250635
>chr7:6250710-6250823
>chr7:6250993-6251313
>chr7:6253213-6254236
>chr7:6254459-6254746
>chr7:6255742-6256080
>chr7:6258011-6258345
>chr7:6259106-6259214
>chr7:6259683-6260136
>chr7:6261019-6261134
>chr7:6261430-6261726
>chr7:6262586-6262913
>chr7:6263148-6263251
>chr7:6263513-6263788
>chr7:6263957-6264265
>chr7:6264323-6264639
>chr7:6264732-6264892
>chr7:6265254-6265650
>chr7:6266013-6266056
>chr7:6266262-6266359
>chr7:6266681-6266747
>chr7:6266896-6267295
>chr7:6267530-6267843
>chr7:6268157-6268477
>chr7:6268814-6268889
>chr7:6270067-6270240
>chr7:6270662-6270709
>chr7:6272986-6273264
>chr7:6273986-6274256
>chr7:6275109-6275583
>chr7:6275654-6276120
>chr7:6276181-6276776
>chr7:6277833-6278221
>chr7:6278383-6278680
>chr7:6278913-6278970
>chr7:6279041-6279087
>chr7:6279362-6279923
>chr7:6280041-6281173
>chr7:6281225-6281760
>chr7:6281874-6282137
>chr7:6282176-6284204
>chr7:6284273-6284392
>chr7:6284436-6284540
>chr7:6284647-6284928
>chr7:6285424-6285741
>chr7:6285816-6286366
>chr7:6286899-6289370
>chr7:6289459-6289769
>chr7:6289893-6290232
>chr7:6290879-6294869
>chr7:6295495-6295841
>chr7:6295890-6296214
>chr7:6296345-6297350
>chr7:6297761-6299853
>chr7:6299948-6302035
>chr7:6302349-6302573
>chr7:6303236-6303889
>chr7:6304112-6305366
>chr7:6305663-6306565
>chr7:6306648-6306935
>chr7:6307081-6307420
>chr7:6307611-6307795
>chr7:6308250-6308393
>chr7:6308472-6310143
>chr7:6310749-6312648
>chr7:6312697-6312825
>chr7:6312910-6313414
>chr7:6313479-6313697
>chr7:6313875-6314333
>chr7:6314397-6314541
>chr7:6314632-6314810
>chr7:6314968-6315579
>chr7:6316058-6316345
>chr7:6316534-6316855
>chr7:6316947-6317623
>chr7:6318283-6318353
>chr7:6318379-6318775
>chr7:6318833-6319090
>chr7:6319462-6319529
>chr7:6319574-6320898
>chr7:6321188-6321664
>chr7:6321782-6321968
>chr7:6322190-6322371
>chr7:6322518-6322996
>chr7:6323494-6323947
>chr7:6324291-6325789
>chr7:6326034-6326740
>chr7:6326905-6327571
>chr7:6327612-6327787
>chr7:6327907-6328557
>chr7:6328873-6329359
>chr7:6329407-6329475
>chr7:6331347-6331683
>chr7:6331718-6332112
>chr7:6332532-6332724
>chr7:6332870-6333222
>chr7:6333493-6335634
>chr7:6335713-6336692
>chr7:6336696-6336956
>chr7:6337027-6337422
>chr7:6337750-6338115
>chr7:6338235-6338274
>chr7:6339181-6339776
>chr7:6339906-6340191
>chr7:6340642-6342017
>chr7:6342097-6343451
>chr7:6343906-6344123
>chr7:6344438-6345024
>chr7:6345074-6345420
>chr7:6345750-6346093
>chr7:6346383-6346691
>chr7:6347063-6347526
>chr7:6347767-6348212
>chr7:6349197-6350210
>chr7:6350741-6351351
>chr7:6351668-6352051
>chr7:6352121-6352450
>chr7:6352649-6353356
>chr7:6353404-6354343
>chr7:6354374-6355775
>chr7:6355867-6355907
>chr7:6356100-6356476
>chr7:6356562-6357422
>chr7:6357510-6357800
>chr7:6357928-6358461
>chr7:6358552-6358858
>chr7:6359334-6359639
>chr7:6360089-6360428
>chr7:6360642-6361072
>chr7:6361306-6362663
>chr7:6362809-6363343
>chr7:6363454-6363774
>chr7:6363841-6363885
>chr7:6364127-6365528
>chr7:6365563-6365664
>chr7:6365973-6367608
>chr7:6368243-6368792
>chr7:6368972-6369917
>chr7:6370239-6370544
>chr7:6370958-6371840
>chr7:6371987-6372365
>chr7:6372385-6372556
>chr7:6372812-6373093
>chr7:6373309-6374254
>chr7:6374411-6374503
>chr7:6375273-6375498
>chr7:6376162-6376778
>chr7:6376812-6376854
>chr7:6377320-6377933
>chr7:6378258-6378604
>chr7:6378806-6379920
>chr7:6380846-6381175
>chr7:6381407-6381699
>chr7:6381984-6382260
>chr7:6382555-6382997
>chr7:6383776-6384102
>chr7:6384478-6385117
>chr7:6386518-6386838
>chr7:6387429-6387747
>chr7:6388315-6388641
>chr7:6388918-6389246
>chr7:6389367-6390156
>chr7:6390229-6390633
>chr7:6390800-6391248
>chr7:6393685-6393744
>chr7:6394639-6395267
>chr7:6395763-6395804
>chr7:6396743-6397578
>chr7:6397682-6397995
>chr7:6400392-6401261
>chr7:6402499-6402537
>chr7:6404363-6404431
>chr7:6404500-6405248
>chr7:6405650-6405923
>chr7:6406131-6406228
>chr7:6406490-6407277
>chr7:6407497-6407593
>chr7:6407840-6408529
>chr7:6410750-6411638
>chr7:6411928-6412219
>chr7:6412451-6412611
>chr7:6413341-6413647
>chr7:6414011-6414592
>chr7:6414840-6415151
>chr7:6415379-6415874
>chr7:6416090-6416149
>chr7:6416257-6416568
>chr7:6417064-6417532
>chr7:6417605-6417721
>chr7:6417834-6418409
>chr7:6418657-6418997
>chr7:6419065-6419300
>chr7:6419841-6420563
>chr7:6421030-6421179
>chr7:6421283-6421647
>chr7:6422671-6422943
>chr7:6423011-6423274
>chr7:6423435-6423870
>chr7:6425263-6425596
>chr7:6426275-6426572
>chr7:6426817-6427170
>chr7:6427388-6427803
>chr7:6428022-6428368
>chr7:6428450-6429096
>chr7:6429439-6430327
>chr7:6430791-6431108
>chr7:6431486-6431793
>chr7:6431938-6432753
>chr7:6433558-6433880
>chr7:6435182-6435499
>chr7:6436065-6436120
>chr7:6436844-6437262
>chr7:6437438-6438402
>chr7:6438751-6438894
>chr7:6438927-6439293
>chr7:6439761-6440367
>chr7:6440608-6441040
>chr7:6441086-6441736
>chr7:6442766-6443480
>chr7:6443987-6445920
>chr7:6446162-6447166
>chr7:6448171-6449057
>chr7:6449472-6449915
>chr7:6450060-6450630
>chr7:6450775-6451291
>chr7:6451391-6452309
>chr7:6452623-6453197
>chr7:6453269-6453572
>chr7:6454217-6454915
>chr7:6454979-6455369
>chr7:6455491-6455845
>chr7:6455925-6456264
>chr7:6456460-6458831
>chr7:6459081-6459397
>chr7:6459724-6460330
>chr7:6460821-6460986
>chr7:6463443-6465035
>chr7:6465177-6465485
>chr7:6466509-6467004
>chr7:6467471-6467773
>chr7:6468318-6469581
>chr7:6469843-6469916
>chr7:6470478-6470697
>chr7:6470785-6472124
>chr7:6472788-6473241
>chr7:6474643-6474935
>chr7:6475198-6475484
>chr7:6475907-6476118
>chr7:6476933-6477007
>chr7:6477647-6477803
>chr7:6477860-6478033
>chr7:6478162-6478417
>chr7:6478773-6479783
>chr7:6481057-6481408
>chr7:6481535-6481765
>chr7:6481965-6482298
>chr7:6482761-6483054
>chr7:6484463-6484820
>chr7:6484959-6485288
>chr7:6485421-6486400
>chr7:6486490-6486719
>chr7:6487733-6488114
>chr7:6488374-6488700
>chr7:6488813-6489625
>chr7:6489866-6489954
>chr7:6490081-6490395
>chr7:6490469-6490730
>chr7:6490871-6490912
>chr7:6491126-6491368
>chr7:6491633-6491940
>chr7:6492077-6492347
>chr7:6492380-6493068
>chr7:6493139-6493226
>chr7:6493704-6494345
>chr7:6494546-6494587
>chr7:6494924-6495257
>chr7:6496124-6496422
>chr7:6498503-6498890
>chr7:6499419-6500044
>chr7:6500146-6500481
>chr7:6501063-6501620
>chr7:6502244-6502621
>chr7:6505340-6505676
>chr7:6506679-6506985
>chr7:6508091-6508201
>chr7:6508400-6508453
>chr7:6509396-6509448
>chr7:6509817-6510118
>chr7:6510200-6510246
>chr7:6511377-6511677
>chr7:6511817-6512954
>chr7:6513218-6513523
>chr7:6513793-6514290
>chr7:6514664-6516702
>chr7:6516729-6517442
>chr7:6517645-6518777
>chr7:6518907-6519208
>chr7:6519243-6519795
>chr7:6519995-6520302
>chr7:6520962-6521278
>chr7:6521581-6521665
>chr7:6521828-6521865
>chr7:6522038-6522198
>chr7:6522483-6523097
>chr7:6523436-6523477
>chr7:6523525-6523831
>chr7:6524488-6525663
>chr7:6527571-6528209
>chr7:6528496-6528609
>chr7:6529165-6529465
>chr7:6529591-6529663
>chr7:6529936-6530581
>chr7:6531606-6531669
>chr7:6533123-6533215
>chr7:6533354-6533969
>chr7:6534638-6535429
>chr7:6535579-6535719
>chr7:6536139-6536186
>chr7:6536764-6536800
>chr7:6536892-6537058
>chr7:6537253-6537855
>chr7:6538085-6538946
>chr7:6539126-6539394
>chr7:6540014-6540413
>chr7:6540467-6541006
>chr7:6541055-6541176
>chr7:6541998-6542712
>chr7:6543097-6543412
>chr7:6543622-6544105
>chr7:6544261-6544616
>chr7:6544664-6545291
>chr7:6545688-6545738
>chr7:6546176-6546599
>chr7:6547254-6547575
>chr7:6548005-6548867
>chr7:6549626-6550269
>chr7:6550509-6550850
>chr7:6551580-6552084
>chr7:6552385-6553368
>chr7:6553949-6554626
>chr7:6554718-6555059
>chr7:6555296-6556031
>chr7:6556685-6556995
>chr7:6557922-6558571
>chr7:6558632-6558988
>chr7:6559096-6559182
>chr7:6559293-6559810
>chr7:6560258-6560309
>chr7:6560390-6562092
>chr7:6562264-6562362
>chr7:6562453-6564405
>chr7:6564682-6564942
>chr7:6565132-6565714
>chr7:6566026-6566940
>chr7:6567046-6567827
>chr7:6568184-6568492
>chr7:6568542-6569850
>chr7:6570046-6570136
>chr7:6570178-6570489
>chr7:6570584-6570661
>chr7:6570756-6571556
>chr7:6572037-6572698
>chr7:6573070-6573684
>chr7:6574252-6574584
>chr7:6574763-6574825
>chr7:6574865-6575181
>chr7:6575715-6575990
>chr7:6576762-6577291
>chr7:6577796-6578393
>chr7:6578869-6579116
>chr7:6579198-6579502
>chr7:6579831-6580310
>chr7:6580763-6580952
>chr7:6581549-6581640
>chr7:6582521-6583197
>chr7:6583787-6584292
>chr7:6584625-6584791
>chr7:6585338-6586430
>chr7:6586466-6587210
>chr7:6587716-6588171
>chr7:6590796-6591159
>chr7:6591249-6591581
>chr7:6591884-6592182
>chr7:6592292-6592912
>chr7:6593325-6593956
>chr7:6593987-6594310
>chr7:6594690-6595470
>chr7:6595664-6595855
>chr7:6596038-6596737
>chr7:6596777-6597079
>chr7:6597280-6597597
>chr7:6598196-6598516
>chr7:6598733-6599074
>chr7:6600617-6601959
>chr7:6602926-6604039
>chr7:6604077-6604236
>chr7:6604916-6605311
>chr7:6605682-6606004
>chr7:6606701-6607000
>chr7:6608822-6609118
>chr7:6609219-6609538
>chr7:6609766-6610598
>chr7:6610684-6610738
>chr7:6611049-6611148
>chr7:6611198-6611623
>chr7:6611900-6612808
>chr7:6612866-6612922
>chr7:6613054-6613750
>chr7:6614113-6614723
>chr7:6614889-6614929
>chr7:6615481-6615632
>chr7:6615683-6615753
>chr7:6616453-6616731
>chr7:6618018-6618324
>chr7:6618426-6618774
>chr7:6619023-6619577
>chr7:6619867-6619930
>chr7:6620490-6620924
>chr7:6621825-6622162
>chr7:6624339-6625115
>chr7:6625350-6625972
>chr7:6626150-6626745
>chr7:6626996-6627287
>chr7:6627460-6628172
>chr7:6629017-6629984
>chr7:6630491-6630585
>chr7:6630710-6631773
>chr7:6632367-6633859
>chr7:6634163-6634268
>chr7:6634689-6635421
>chr7:6635597-6635655
>chr7:6635732-6635933
>chr7:6636126-6636529
>chr7:6637283-6637316
>chr7:6637467-6637601
>chr7:6638633-6638736
>chr7:6639156-6639193
>chr7:6639460-6639545
>chr7:6640196-6640602
>chr7:6640688-6641040
>chr7:6641473-6641596
>chr7:6642485-6642685
>chr7:6642881-6643052
>chr7:6643649-6643759
>chr7:6644171-6644316
>chr7:6645273-6645313
>chr7:6645396-6646167
>chr7:6648957-6649002
>chr7:6649255-6649336
>chr7:6651060-6651784
>chr7:6654145-6654182
>chr7:6657027-6657446
>chr7:6657528-6657834
>chr7:6658174-6658611
>chr7:6659112-6659180
>chr7:6659291-6659347
>chr7:6659598-6659660
>chr7:6659868-6660189
>chr7:6660436-6660724
>chr7:6660920-6661198
>chr7:6661240-6661361
>chr7:6661591-6662041
>chr7:6662339-6662919
>chr7:6663209-6663920
>chr7:6664687-6664798
>chr7:6665300-6665618
>chr7:6665955-6666914
>chr7:6666971-6667117
>chr7:6667484-6668231
>chr7:6668581-6668698
>chr7:6668843-6669017
>chr7:6669164-6669661
>chr7:6670249-6672764
>chr7:6674290-6674347
>chr7:6674446-6674834
>chr7:6675045-6675132
>chr7:6675254-6675744
>chr7:6675991-6676035
>chr7:6676247-6676336
>chr7:6676596-6676961
>chr7:6677195-6677497
>chr7:6677826-6678149
>chr7:6678298-6678540
>chr7:6678892-6679229
>chr7:6679603-6679892
>chr7:6680606-6680771
>chr7:6681344-6681687
>chr7:6682033-6682368
>chr7:6683422-6683627
>chr7:6683936-6684230
>chr7:6684295-6684409
>chr7:6684507-6684607
>chr7:6684985-6685302
>chr7:6685585-6685928
>chr7:6686106-6686423
>chr7:6686574-6686643
>chr7:6686818-6687143
>chr7:6687472-6687791
>chr7:6691013-6691059
>chr7:6691182-6691229
>chr7:6691349-6691389
>chr7:6691438-6691564
>chr7:6691603-6691660
>chr7:6691848-6692146
>chr7:6692874-6693025
>chr7:6693622-6693676
>chr7:6693882-6694207
>chr7:6694928-6695234
>chr7:6695393-6695508
>chr7:6696692-6696740
>chr7:6697698-6697734
>chr7:6700000-6700354
>chr7:6700944-6701144
>chr7:6704043-6704346
>chr7:6704437-6704789
>chr7:6705486-6705763
>chr7:6706181-6706236
>chr7:6707774-6708306
>chr7:6708542-6708843
>chr7:6709213-6709509
>chr7:6709877-6710002
>chr7:6710143-6710444
>chr7:6710501-6710627
>chr7:6710764-6711301
>chr7:6711377-6713743
>chr7:6713784-6713968
>chr7:6714071-6714480
>chr7:6714610-6714692
>chr7:6714757-6715700
>chr7:6715763-6715817
>chr7:6716086-6718283
>chr7:6718320-6718361
>chr7:6718409-6719603
>chr7:6719828-6720478
>chr7:6720569-6722001
>chr7:6722172-6724804
>chr7:6724841-6725130
>chr7:6725296-6726147
>chr7:6726262-6726712
>chr7:6726822-6728603
>chr7:6728715-6728936
>chr7:6729012-6729370
>chr7:6730163-6730304
>chr7:6730500-6732889
>chr7:6733167-6733363
>chr7:6733552-6734117
>chr7:6734231-6735200
>chr7:6735501-6735860
>chr7:6736110-6736399
>chr7:6736607-6737012
>chr7:6737910-6738461
>chr7:6738818-6739587
>chr7:6739871-6740152
>chr7:6740667-6741057
>chr7:6741268-6741677
>chr7:6741905-6742842
>chr7:6743129-6743481
>chr7:6743698-6743900
>chr7:6743985-6744300
>chr7:6744948-6745173
>chr7:6745365-6745876
>chr7:6746208-6746518
>chr7:6746658-6746958
>chr7:6747429-6748008
>chr7:6748541-6748841
>chr7:6748937-6749260
>chr7:6749523-6749627
>chr7:6749699-6749993
>chr7:6750275-6750334
>chr7:6750487-6750607
>chr7:6751640-6751976
>chr7:6752654-6753101
>chr7:6753239-6753776
>chr7:6754601-6754989
>chr7:6755494-6756311
>chr7:6756377-6756688
>chr7:6756813-6757119
>chr7:6757166-6757435
>chr7:6757977-6758979
>chr7:6759305-6759677
>chr7:6759872-6760169
>chr7:6760538-6760635
>chr7:6760713-6761019
>chr7:6761587-6761875
>chr7:6762099-6762197
>chr7:6762296-6762607
>chr7:6762675-6763589
>chr7:6764187-6764716
>chr7:6765165-6765487
>chr7:6765917-6766090
>chr7:6766234-6766619
>chr7:6766944-6768239
>chr7:6768280-6768334
>chr7:6768447-6768506
>chr7:6768990-6769357
>chr7:6769574-6769978
>chr7:6770327-6770914
>chr7:6771012-6771070
>chr7:6771167-6771535
>chr7:6771717-6772008
>chr7:6772090-6773300
>chr7:6773542-6773864
>chr7:6774168-6774587
>chr7:6774659-6774697
>chr7:6774733-6775428
>chr7:6775605-6776317
>chr7:6776580-6777798
>chr7:6778142-6778210
>chr7:6778271-6778850
>chr7:6779119-6779458
>chr7:6779808-6780126
>chr7:6780307-6780675
>chr7:6780944-6781255
>chr7:6781756-6782218
>chr7:6782279-6782914
>chr7:6783038-6783339
>chr7:6783494-6784131
>chr7:6784163-6784908
>chr7:6785106-6785849
>chr7:6786164-6786767
>chr7:6787065-6787400
>chr7:6787469-6788113
>chr7:6788425-6788561
>chr7:6788995-6789434
>chr7:6790652-6791303
>chr7:6791398-6791841
>chr7:6792037-6792221
>chr7:6792753-6793051
>chr7:6793090-6793357
>chr7:6793556-6794133
>chr7:6794848-6795139
>chr7:6795484-6796346
>chr7:6796906-6797344
>chr7:6797442-6797517
>chr7:6797577-6798155
>chr7:6798688-6799013
>chr7:6799432-6799740
>chr7:6800337-6800686
>chr7:6801574-6801889
>chr7:6802346-6802470
>chr7:6802746-6803064
>chr7:6803231-6803560
>chr7:6803672-6803975
>chr7:6804080-6804415
>chr7:6805610-6805873
>chr7:6806940-6807623
>chr7:6807674-6808116
>chr7:6808348-6808444
>chr7:6808701-6809079
>chr7:6809278-6809324
>chr7:6810016-6810316
>chr7:6810475-6810768
>chr7:6811125-6811241
>chr7:6812199-6812525
>chr7:6812612-6812952
>chr7:6813129-6813558
>chr7:6813858-6814537
>chr7:6815133-6815640
>chr7:6816200-6816681
>chr7:6816764-6817049
>chr7:6817728-6818026
>chr7:6818258-6818745
>chr7:6819005-6819553
>chr7:6820141-6820936
>chr7:6821016-6821318
>chr7:6821609-6821704
>chr7:6822692-6823008
>chr7:6823506-6823822
>chr7:6824165-6824252
>chr7:6824674-6824764
>chr7:6824823-6825000
>chr7:6825248-6825554
>chr7:6826465-6827068
>chr7:6827114-6827241
>chr7:6827321-6827379
>chr7:6827478-6827947
>chr7:6828008-6828340
>chr7:6829025-6829392
>chr7:6830272-6830905
>chr7:6831003-6831060
>chr7:6831430-6831682
>chr7:6831768-6832127
>chr7:6832520-6833261
>chr7:6833348-6834394
>chr7:6834469-6834640
>chr7:6834687-6839794
>chr7:6839850-6839897
>chr7:6840036-6844331
>chr7:6844360-6844713
>chr7:6844812-6853297
>chr7:6853444-6853798
>chr7:6853961-6854031
>chr7:6854139-6857272
>chr7:6857311-6857844
>chr7:6857881-6858781
>chr7:6858852-6859267
>chr7:6859387-6871322
>chr7:6871374-6876173
>chr7:6876227-6876528
>chr7:6876864-6887076
>chr7:6887102-6887187
>chr7:6887227-6887703
>chr7:6887863-6888157
>chr7:6888392-6888468
>chr7:6888757-6889870
>chr7:6890067-6890774
>chr7:6891095-6892399
>chr7:6892588-6893017
>chr7:6893185-6893251
>chr7:6893494-6894033
>chr7:6894169-6894389
>chr7:6894715-6895247
>chr7:6895598-6896344
>chr7:6896376-6896445
>chr7:6896506-6897125
>chr7:6897448-6897809
>chr7:6897917-6898213
>chr7:6898284-6898433
>chr7:6898493-6899282
>chr7:6899339-6899426
>chr7:6899612-6900009
>chr7:6900393-6900517
>chr7:6900608-6901474
>chr7:6901527-6902813
>chr7:6902857-6903007
>chr7:6903028-6903419
>chr7:6903467-6908996
>chr7:6909158-6909492
>chr7:6909569-6909885
>chr7:6910046-6910938
>chr7:6911333-6912305
>chr7:6912658-6912841
>chr7:6912998-6913404
>chr7:6913553-6913981
>chr7:6914112-6915377
>chr7:6916108-6916243
>chr7:6916796-6917146
>chr7:6917514-6917882
>chr7:6918682-6919195
>chr7:6919344-6919794
>chr7:6920270-6921156
>chr7:6921396-6923267
>chr7:6923379-6923610
>chr7:6923683-6924319
>chr7:6924400-6926883
>chr7:6926967-6928405
>chr7:6928456-6930409
>chr7:6930473-6935209
>chr7:6935355-6936160
>chr7:6936206-6940889
>chr7:6941078-6941321
>chr7:6941399-6943473
>chr7:6943536-6946614
>chr7:6946651-6946948
>chr7:6947118-6950875
>chr7:6951101-6951177
>chr7:6951276-6956184
>chr7:6956235-6956457
>chr7:6956486-6957795
>chr7:6957846-6958593
>chr7:6958641-6965625
>chr7:6965677-6968300
>chr7:6968348-6979651
>chr7:6979871-6983195
>chr7:6983254-6984903
>chr7:6984968-6987564
>chr7:6987586-6989919
>chr7:6989970-6990177
>chr7:6990215-6991210
>chr7:6991292-6991559
>chr7:6991607-6993790
>chr7:6993880-6996650
>chr7:6996681-7000212
>chr7:7000404-7000617
>chr7:7000751-7000859
>chr7:7000931-7000969
>chr7:7001482-7001513
>chr7:7001566-7002696
>chr7:7002781-7002979
>chr7:7003568-7003602
>chr7:7005643-7012234
>chr7:7012728-7012789
>chr7:7013262-7014084
>chr7:7014727-7015327
>chr7:7015619-7015931
>chr7:7016205-7017582
>chr7:7017787-7017848
>chr7:7017972-7018147
>chr7:7019203-7019589
>chr7:7020984-7021040
>chr7:7021709-7024471
>chr7:7025025-7025137
>chr7:7025209-7025347
>chr7:7025420-7030028
>chr7:7030197-7030758
>chr7:7030829-7032230
>chr7:7032286-7032656
>chr7:7032844-7032966
>chr7:7033099-7033230
>chr7:7033381-7033430
>chr7:7033587-7034261
>chr7:7034307-7035606
>chr7:7036218-7036681
>chr7:7037597-7037659
>chr7:7038037-7038083
>chr7:7038558-7038762
>chr7:7039402-7039735
>chr7:7039883-7039913
>chr7:7040006-7040184
>chr7:7040216-7040436
>chr7:7040605-7040807
>chr7:7041827-7042234
>chr7:7042278-7044249
>chr7:7044566-7044747
>chr7:7044824-7045148
>chr7:7045410-7045454
>chr7:7045962-7046008
>chr7:7046265-7046596
>chr7:7047043-7047089
>chr7:7048646-7049058
>chr7:7050167-7050205
>chr7:7050592-7050689
>chr7:7052043-7053371
>chr7:7053859-7053917
>chr7:7054090-7054142
>chr7:7054975-7055071
>chr7:7055482-7055673
>chr7:7055835-7056123
>chr7:7056176-7057466
>chr7:7057633-7057737
>chr7:7057856-7058030
>chr7:7058183-7058249
>chr7:7058611-7058847
>chr7:7058920-7059071
>chr7:7059135-7061449
>chr7:7061503-7061790
>chr7:7061837-7062020
>chr7:7062111-7062432
>chr7:7062506-7062784
>chr7:7062850-7063257
>chr7:7063377-7063542
>chr7:7063566-7064865
>chr7:7065025-7065410
>chr7:7065452-7065836
>chr7:7065978-7066150
>chr7:7066405-7066696
>chr7:7066946-7067076
>chr7:7067147-7067321
>chr7:7067397-7067807
>chr7:7067863-7067932
>chr7:7067985-7068378
>chr7:7068402-7068439
>chr7:7068474-7069730
>chr7:7069950-7070250
>chr7:7070299-7071007
>chr7:7071156-7071267
>chr7:7071418-7071808
>chr7:7071939-7072022
>chr7:7072289-7072321
>chr7:7072462-7073077
>chr7:7073150-7073423
>chr7:7073786-7075124
>chr7:7075280-7075373
>chr7:7075537-7075632
>chr7:7076414-7076735
>chr7:7077446-7077613
>chr7:7079003-7079072
>chr7:7081195-7081564
>chr7:7081784-7082194
>chr7:7082788-7082920
>chr7:7083071-7083195
>chr7:7083311-7089974
>chr7:7092102-7092425
>chr7:7092714-7093076
>chr7:7093731-7093891
>chr7:7094536-7094926
>chr7:7095544-7095910
>chr7:7096663-7096729
>chr7:7097406-7097505
>chr7:7102519-7102667
>chr7:7102867-7103232
>chr7:7103668-7104354
>chr7:7104815-7105068
>chr7:7105107-7105253
>chr7:7105295-7110398
>chr7:7110473-7110651
>chr7:7111381-7111435
>chr7:7111723-7112274
>chr7:7112965-7113119
>chr7:7113572-7113685
>chr7:7113927-7114087
>chr7:7115543-7115590
>chr7:7115620-7115676
>chr7:7116588-7116635
>chr7:7117188-7117239
>chr7:7117497-7117762
>chr7:7118201-7118486
>chr7:7118720-7118810
>chr7:7119126-7119196
>chr7:7119321-7119409
>chr7:7119510-7119695
>chr7:7120135-7120344
>chr7:7121238-7121609
>chr7:7124607-7124970
>chr7:7125111-7125994
>chr7:7126296-7126516
>chr7:7127258-7127350
>chr7:7127615-7127652
>chr7:7128966-7129118
>chr7:7129585-7129831
>chr7:7130940-7131018
>chr7:7132001-7132437
>chr7:7133816-7133881
>chr7:7134450-7134547
>chr7:7135787-7136270
>chr7:7136568-7136700
>chr7:7137990-7138144
>chr7:7138408-7138484
>chr7:7138802-7138836
>chr7:7139005-7139074
>chr7:7139108-7139211
>chr7:7139591-7145751
>chr7:7145797-7146073
>chr7:7148467-7148716
>chr7:7149357-7149394
>chr7:7149679-7150361
>chr7:7150769-7150915
>chr7:7151235-7151412
>chr7:7151703-7151735
>chr7:7151959-7152564
>chr7:7153354-7153686
>chr7:7153894-7155012
>chr7:7155290-7155617
>chr7:7156481-7156565
>chr7:7158459-7158704
>chr7:7159391-7159573
>chr7:7162043-7164315
>chr7:7165731-7166048
>chr7:7166421-7166665
>chr7:7168867-7168943
>chr7:7169040-7171783
>chr7:7172147-7172385
>chr7:7172638-7174041
>chr7:7174198-7174363
>chr7:7174403-7175048
>chr7:7175664-7175832
>chr7:7178721-7178906
>chr7:7178989-7179061
>chr7:7179330-7179400
>chr7:7180647-7180903
>chr7:7181052-7181108
>chr7:7181421-7181481
>chr7:7182590-7182652
>chr7:7185378-7185481
>chr7:7185686-7185810
>chr7:7185926-7186095
>chr7:7186141-7186221
>chr7:7186245-7186472
>chr7:7187254-7187606
>chr7:7188673-7188745
>chr7:7189522-7189658
>chr7:7189762-7189914
>chr7:7190623-7190758
>chr7:7190926-7191121
>chr7:7191232-7201647
>chr7:7201742-7202268
>chr7:7202368-7202992
>chr7:7203035-7204648
>chr7:7204700-7204940
>chr7:7205034-7205466
>chr7:7205583-7205747
>chr7:7205819-7206072
>chr7:7206383-7206698
>chr7:7206865-7206910
>chr7:7207141-7207211
>chr7:7207363-7207583
>chr7:7207905-7208094
>chr7:7208275-7208473
>chr7:7209726-7210156
>chr7:7210429-7210581
>chr7:7210735-7211224
>chr7:7211317-7212482
>chr7:7212535-7214738
>chr7:7214878-7215109
>chr7:7215177-7215557
>chr7:7215628-7215768
>chr7:7217153-7217502
>chr7:7217666-7217843
>chr7:7218828-7219163
>chr7:7219234-7219556
>chr7:7220506-7220907
>chr7:7223154-7223467
>chr7:7223553-7223651
>chr7:7223708-7225272
>chr7:7225603-7225681
>chr7:7227235-7227748
>chr7:7227806-7228020
>chr7:7230382-7230447
>chr7:7230583-7230614
>chr7:7230867-7231137
>chr7:7232478-7232792
>chr7:7232861-7232916
>chr7:7233245-7233598
>chr7:7233671-7233745
>chr7:7234970-7235005
>chr7:7236512-7236827
>chr7:7237898-7237988
>chr7:7238181-7238248
>chr7:7239529-7239577
>chr7:7240131-7240242
>chr7:7240252-7240347
>chr7:7242027-7242108
>chr7:7242816-7242964
>chr7:7245217-7245479
>chr7:7245792-7245974
>chr7:7246195-7246269
>chr7:7249153-7249206
>chr7:7251115-7251249
>chr7:7252933-7253234
>chr7:7253389-7253448
>chr7:7254137-7254413
>chr7:7254584-7254779
>chr7:7256640-7256755
>chr7:7257712-7257997
>chr7:7259186-7259514
>chr7:7260862-7261292
>chr7:7261677-7261716
>chr7:7261853-7262016
>chr7:7263045-7263103
>chr7:7263181-7263389
>chr7:7263874-7264243
>chr7:7264895-7264953
>chr7:7265094-7265170
>chr7:7265343-7265408
>chr7:7265727-7265783
>chr7:7266270-7266599
>chr7:7266637-7267220
>chr7:7267506-7267560
>chr7:7269534-7269881
>chr7:7275121-7275178
>chr7:7279260-7279416
>chr7:7280079-7280269
>chr7:7280659-7281120
>chr7:7281903-7282304
>chr7:7282333-7282491
>chr7:7282918-7283203
>chr7:7283242-7283289
>chr7:7283532-7283598
>chr7:7283798-7284058
>chr7:7284360-7284792
>chr7:7284912-7286173
>chr7:7286202-7288655
>chr7:7289672-7289923
>chr7:7289962-7290164
>chr7:7290635-7290675
>chr7:7291143-7291520
>chr7:7295511-7295883
>chr7:7296657-7296731
>chr7:7297019-7304285
>chr7:7305567-7305803
>chr7:7305905-7306024
>chr7:7306902-7307508
>chr7:7307688-7308011
>chr7:7309884-7310008
>chr7:7310701-7310776
>chr7:7311468-7311784
>chr7:7311935-7312252
>chr7:7312358-7312483
>chr7:7312525-7312804
>chr7:7312874-7312947
>chr7:7313060-7313982
>chr7:7314577-7314952
>chr7:7315910-7316013
>chr7:7316845-7316899
>chr7:7317811-7317906
>chr7:7319365-7319703
>chr7:7319858-7320287
>chr7:7322243-7322332
>chr7:7327899-7328233
>chr7:7328452-7328922
>chr7:7330307-7330340
>chr7:7331527-7331616
>chr7:7332748-7333778
>chr7:7333823-7334412
>chr7:7334823-7334884
>chr7:7335531-7335684
>chr7:7335775-7335882
>chr7:7336494-7338745
>chr7:7338799-7338849
>chr7:7339110-7339193
>chr7:7339908-7340256
>chr7:7341221-7341900
>chr7:7342089-7342197
>chr7:7342503-7342556
>chr7:7342735-7342897
>chr7:7343229-7343418
>chr7:7343643-7344011
>chr7:7344620-7344737
>chr7:7345550-7345601
>chr7:7348462-7349339
>chr7:7349621-7349901
>chr7:7350593-7350677
>chr7:7351621-7352156
>chr7:7352379-7352823
>chr7:7353408-7353490
>chr7:7353995-7354304
>chr7:7354540-7354611
>chr7:7355063-7355281
>chr7:7355328-7355648
>chr7:7356041-7356096
>chr7:7356448-7356922
>chr7:7357036-7357688
>chr7:7359911-7359987
>chr7:7360739-7360795
>chr7:7361307-7362196
>chr7:7362855-7362943
>chr7:7363783-7363935
>chr7:7364231-7364294
>chr7:7364627-7364678
>chr7:7366139-7366191
>chr7:7366908-7367282
>chr7:7368466-7368849
>chr7:7371815-7372457
>chr7:7373705-7374003
>chr7:7376579-7376732
>chr7:7381228-7381336
>chr7:7381732-7381786
>chr7:7381853-7381887
>chr7:7381975-7382334
>chr7:7383201-7383714
>chr7:7383787-7383878
>chr7:7384378-7384716
>chr7:7386801-7387132
>chr7:7387315-7387506
>chr7:7387621-7387768
>chr7:7388011-7393688
>chr7:7393787-7394395
>chr7:7394980-7395311
>chr7:7395351-7395422
>chr7:7397041-7397236
>chr7:7397289-7397394
>chr7:7400392-7400446
>chr7:7400786-7400897
>chr7:7400926-7401026
>chr7:7402814-7402876
>chr7:7404481-7404582
>chr7:7404717-7405099
>chr7:7406356-7406478
>chr7:7406831-7406892
>chr7:7406976-7407122
>chr7:7408003-7408090
>chr7:7409402-7409468
>chr7:7409960-7410051
>chr7:7415404-7415437
>chr7:7415520-7416109
>chr7:7419295-7419448
>chr7:7419908-7420002
>chr7:7420867-7420945
>chr7:7421069-7421302
>chr7:7422345-7422648
>chr7:7423302-7423402
>chr7:7424966-7425113
>chr7:7425161-7425206
>chr7:7425695-7425770
>chr7:7425814-7425849
>chr7:7426614-7426678
>chr7:7426736-7426772
>chr7:7429398-7429510
>chr7:7430109-7430451
>chr7:7430600-7430705
>chr7:7433308-7433646
>chr7:7436752-7437059
>chr7:7437946-7438319
>chr7:7438879-7438964
>chr7:7439932-7439970
>chr7:7440238-7440326
>chr7:7441614-7441777
>chr7:7442517-7442589
>chr7:7442756-7443074
>chr7:7444013-7444096
>chr7:7444669-7445314
>chr7:7445422-7445549
>chr7:7445792-7446442
>chr7:7447252-7448174
>chr7:7448327-7448394
>chr7:7448541-7448897
>chr7:7449064-7449170
>chr7:7449215-7449375
>chr7:7449651-7449710
>chr7:7449809-7449856
>chr7:7450275-7450437
>chr7:7450794-7450840
>chr7:7451208-7451553
>chr7:7451689-7451840
>chr7:7453200-7453295
>chr7:7454358-7454407
>chr7:7456231-7456300
>chr7:7456469-7456569
>chr7:7457167-7457225
>chr7:7457985-7458517
>chr7:7458652-7458753
>chr7:7460369-7460688
>chr7:7461039-7461450
>chr7:7461496-7461535
>chr7:7461598-7474473
>chr7:7475648-7475767
>chr7:7476369-7476590
>chr7:7477186-7479194
>chr7:7479307-7479412
>chr7:7482206-7482540
>chr7:7483114-7483387
>chr7:7484025-7484085
>chr7:7484703-7485239
>chr7:7485267-7485407
>chr7:7485496-7485973
>chr7:7486030-7486152
>chr7:7486231-7486528
>chr7:7486654-7486906
>chr7:7487110-7487160
>chr7:7487295-7487636
>chr7:7487883-7487923
>chr7:7489022-7489296
>chr7:7492294-7492584
>chr7:7492947-7493059
>chr7:7494029-7494076
>chr7:7494196-7494369
>chr7:7495074-7495313
>chr7:7495662-7495708
>chr7:7496741-7496829
>chr7:7497017-7497169
>chr7:7497358-7497478
>chr7:7498468-7498652
>chr7:7500291-7500346
>chr7:7501896-7502204
>chr7:7502682-7502981
>chr7:7504212-7504548
>chr7:7507944-7508249
>chr7:7508643-7509412
>chr7:7510269-7510657
>chr7:7511890-7512538
>chr7:7513245-7513289
>chr7:7516725-7516901
>chr7:7518963-7519512
>chr7:7522414-7522498
>chr7:7522685-7523069
>chr7:7523138-7523488
>chr7:7524613-7524794
>chr7:7525059-7525130
>chr7:7525277-7525315
>chr7:7525794-7525830
>chr7:7526578-7526937
>chr7:7526991-7527049
>chr7:7528102-7528261
>chr7:7528320-7528370
>chr7:7528744-7528800
>chr7:7528885-7529330
>chr7:7535534-7535612
>chr7:7536289-7536365
>chr7:7536779-7536999
>chr7:7537185-7537227
>chr7:7537306-7537458
>chr7:7538934-7538999
>chr7:7539123-7539542
>chr7:7539971-7540017
>chr7:7540260-7540339
>chr7:7541032-7541108
>chr7:7542022-7542392
>chr7:7543014-7543129
>chr7:7543684-7543797
>chr7:7544129-7547605
>chr7:7548108-7548266
>chr7:7551102-7551178
>chr7:7554591-7554644
>chr7:7554808-7555039
>chr7:7555147-7555219
>chr7:7555721-7555899
>chr7:7556347-7557051
>chr7:7557211-7557460
>chr7:7557842-7562567
>chr7:7563028-7563356
>chr7:7565761-7566094
>chr7:7567761-7567991
>chr7:7569553-7569607
>chr7:7570395-7570936
>chr7:7571885-7572045
>chr7:7572389-7572434
>chr7:7574862-7575088
>chr7:7577184-7577222
>chr7:7578371-7578532
>chr7:7578688-7579051
>chr7:7579434-7579901
>chr7:7580712-7581408
>chr7:7581583-7581636
>chr7:7582730-7582857
>chr7:7583039-7583120
>chr7:7583631-7583695
>chr7:7585442-7585504
>chr7:7585851-7585932
>chr7:7586653-7586728
>chr7:7586900-7587323
>chr7:7587391-7587489
>chr7:7588365-7588432
>chr7:7590575-7590856
>chr7:7591136-7591610
>chr7:7591969-7592297
>chr7:7592348-7592860
>chr7:7593606-7593935
>chr7:7594316-7594601
>chr7:7596127-7596186
>chr7:7596685-7596744
>chr7:7596918-7597383
>chr7:7597462-7597576
>chr7:7597681-7598037
>chr7:7598405-7598482
>chr7:7598737-7598993
>chr7:7599764-7600201
>chr7:7600267-7604234
>chr7:7605288-7605605
>chr7:7606724-7606993
>chr7:7607624-7607692
>chr7:7609483-7609520
>chr7:7611714-7611797
>chr7:7614031-7614124
>chr7:7616289-7617629
>chr7:7618471-7618739
>chr7:7619170-7619542
>chr7:7619640-7619779
>chr7:7620291-7620419
>chr7:7621429-7621786
>chr7:7622059-7622354
>chr7:7624419-7624998
>chr7:7625400-7625655
>chr7:7626014-7627060
>chr7:7627369-7627679
>chr7:7628170-7628460
>chr7:7628920-7628988
>chr7:7629033-7629071
>chr7:7629211-7629500
>chr7:7629729-7629972
>chr7:7630032-7630492
>chr7:7630742-7633262
>chr7:7633394-7633466
>chr7:7633495-7635185
>chr7:7635272-7635418
>chr7:7635834-7636523
>chr7:7637567-7637836
>chr7:7638342-7638782
>chr7:7642124-7642447
>chr7:7642946-7642995
>chr7:7643105-7643200
>chr7:7643367-7643745
>chr7:7643819-7643957
>chr7:7645014-7645221
>chr7:7645599-7645634
>chr7:7645750-7646477
>chr7:7646516-7646999
>chr7:7647616-7647946
>chr7:7648438-7649237
>chr7:7649382-7649641
>chr7:7649722-7650057
>chr7:7650530-7650664
>chr7:7651325-7651481
>chr7:7653810-7653845
>chr7:7654442-7654920
>chr7:7655343-7655432
>chr7:7655782-7656150
>chr7:7656285-7662784
>chr7:7663250-7663318
>chr7:7664991-7665063
>chr7:7665543-7665719
>chr7:7665756-7666568
>chr7:7666681-7667113
>chr7:7667942-7668215
>chr7:7668396-7668957
>chr7:7670393-7670432
>chr7:7672465-7672822
>chr7:7673304-7673375
>chr7:7673456-7673583
>chr7:7673820-7673886
>chr7:7674975-7675170
>chr7:7676668-7676732
>chr7:7677079-7680940
>chr7:7682249-7682303
>chr7:7683536-7683993
>chr7:7684055-7684760
>chr7:7685308-7685650
>chr7:7685725-7685789
>chr7:7686382-7686525
>chr7:7687182-7687271
>chr7:7690444-7690555
>chr7:7690861-7690962
>chr7:7692556-7692925
>chr7:7693237-7693342
>chr7:7693666-7693804
>chr7:7693865-7693956
>chr7:7694194-7695196
>chr7:7696015-7696222
>chr7:7698859-7699164
>chr7:7699278-7699342
>chr7:7700101-7700242
>chr7:7700356-7701084
>chr7:7702207-7702273
>chr7:7702356-7702412
>chr7:7702777-7702838
>chr7:7703632-7704010
>chr7:7704238-7704376
>chr7:7704467-7704798
>chr7:7705661-7705795
>chr7:7705862-7705965
>chr7:7707516-7707663
>chr7:7708680-7708717
>chr7:7708863-7709030
>chr7:7709747-7709809
>chr7:7710334-7710989
>chr7:7711240-7711329
>chr7:7712252-7712497
>chr7:7713055-7713414
>chr7:7713493-7714105
>chr7:7714935-7714981
>chr7:7715510-7715561
>chr7:7716333-7716582
>chr7:7716658-7716951
>chr7:7717016-7717563
>chr7:7718443-7718516
>chr7:7720800-7721286
>chr7:7721753-7724162
>chr7:7724274-7728034
>chr7:7728291-7728656
>chr7:7730331-7730367
>chr7:7730674-7730848
>chr7:7730925-7731317
>chr7:7731440-7731501
>chr7:7731931-7731979
>chr7:7734931-7735015
>chr7:7735405-7735715
>chr7:7737196-7737275
>chr7:7737800-7737886
>chr7:7740154-7740192
>chr7:7740785-7740883
>chr7:7740964-7741067
>chr7:7741283-7741643
>chr7:7742102-7742577
>chr7:7743668-7744211
>chr7:7744240-7744465
>chr7:7744599-7745330
>chr7:7745937-7746039
>chr7:7746371-7746419
>chr7:7746895-7747007
>chr7:7747904-7748391
>chr7:7748721-7748838
>chr7:7750555-7750763
>chr7:7752068-7752190
>chr7:7752784-7752913
>chr7:7752956-7754511
>chr7:7755510-7755569
>chr7:7755821-7756005
>chr7:7758010-7758153
>chr7:7758395-7758491
>chr7:7760341-7760458
>chr7:7761077-7761356
>chr7:7761909-7761973
>chr7:7763218-7763776
>chr7:7764355-7764396
>chr7:7765425-7765530
>chr7:7765704-7765772
>chr7:7767125-7767433
>chr7:7767705-7767812
>chr7:7769636-7769678
>chr7:7770286-7770320
>chr7:7770721-7770764
>chr7:7775164-7775864
>chr7:7776004-7776324
>chr7:7776758-7776850
>chr7:7777218-7777644
>chr7:7778220-7778736
>chr7:7778989-7779065
>chr7:7779299-7779968
>chr7:7780412-7780446
>chr7:7780649-7780921
>chr7:7781055-7781105
>chr7:7781518-7781653
>chr7:7781826-7781898
>chr7:7782479-7782582
>chr7:7782727-7783029
>chr7:7783917-7783993
>chr7:7784271-7784661
>chr7:7784742-7784968
>chr7:7785744-7785782
>chr7:7785965-7786005
>chr7:7786290-7786351
>chr7:7788619-7788740
>chr7:7789419-7789858
>chr7:7790873-7791191
>chr7:7792672-7793031
>chr7:7793164-7793279
>chr7:7794538-7794866
>chr7:7794918-7795037
>chr7:7795085-7795214
>chr7:7795455-7795730
>chr7:7795768-7795868
>chr7:7795902-7796026
>chr7:7796228-7796630
>chr7:7796724-7797375
>chr7:7797690-7797991
>chr7:7798057-7798243
>chr7:7799875-7800639
>chr7:7801988-7802601
>chr7:7803160-7803415
>chr7:7803575-7803899
>chr7:7804387-7805036
>chr7:7806530-7806688
>chr7:7809381-7809750
>chr7:7813203-7813522
>chr7:7813969-7814389
>chr7:7814567-7814680
>chr7:7815618-7815658
>chr7:7816079-7816167
>chr7:7817774-7819155
>chr7:7820421-7820524
>chr7:7821233-7821469
>chr7:7823227-7823368
>chr7:7823615-7823758
>chr7:7825333-7825690
>chr7:7825892-7826163
>chr7:7826866-7826969
>chr7:7827119-7827203
>chr7:7827433-7827559
>chr7:7831336-7831409
>chr7:7833995-7834331
>chr7:7834432-7834776
>chr7:7834862-7835456
>chr7:7835600-7835749
>chr7:7836673-7836721
>chr7:7838012-7838089
>chr7:7839210-7839454
>chr7:7840373-7840417
>chr7:7840643-7840694
>chr7:7841338-7841624
>chr7:7844889-7845342
>chr7:7845380-7845449
>chr7:7846773-7847162
>chr7:7847738-7847842
>chr7:7848168-7848216
>chr7:7848623-7848736
>chr7:7849101-7849198
>chr7:7849572-7849633
>chr7:7850187-7850314
>chr7:7850929-7851010
>chr7:7851064-7851558
>chr7:7851606-7852631
>chr7:7852808-7853925
>chr7:7853991-7856727
>chr7:7860163-7860339
>chr7:7860474-7861274
>chr7:7861709-7861772
>chr7:7864152-7864485
>chr7:7864786-7864987
>chr7:7865112-7865180
>chr7:7866166-7866247
>chr7:7867981-7868095
>chr7:7868543-7868589
>chr7:7871441-7871483
>chr7:7872062-7872113
>chr7:7872243-7872689
>chr7:7872995-7873197
>chr7:7874405-7874766
>chr7:7874939-7876066
>chr7:7880276-7880567
>chr7:7881426-7881535
>chr7:7881647-7881857
>chr7:7882127-7882219
>chr7:7882760-7883141
>chr7:7885548-7885893
>chr7:7887583-7888280
>chr7:7888853-7888931
>chr7:7889068-7889374
>chr7:7891287-7891592
>chr7:7891654-7891853
>chr7:7892400-7892690
>chr7:7895993-7896679
>chr7:7896917-7896962
>chr7:7897737-7897808
>chr7:7899943-7899996
>chr7:7900184-7900890
>chr7:7901440-7901775
>chr7:7902085-7902118
>chr7:7902468-7902582
>chr7:7903429-7903750
>chr7:7904799-7905405
>chr7:7905563-7905654
>chr7:7906381-7906567
>chr7:7906593-7906658
>chr7:7907400-7907903
>chr7:7908058-7908099
>chr7:7908183-7908317
>chr7:7908599-7908813
>chr7:7908975-7909080
>chr7:7910460-7910671
>chr7:7910882-7910941
>chr7:7911173-7911537
>chr7:7911761-7911855
>chr7:7911874-7912189
>chr7:7912585-7912677
>chr7:7913483-7913546
>chr7:7913618-7913800
>chr7:7915245-7915614
>chr7:7915683-7915895
>chr7:7916126-7916448
>chr7:7917107-7917216
>chr7:7917262-7917580
>chr7:7919202-7919296
>chr7:7925076-7925405
>chr7:7925699-7926088
>chr7:7927100-7927186
>chr7:7928386-7928817
>chr7:7929986-7930026
>chr7:7930956-7931270
>chr7:7932429-7932503
>chr7:7933358-7933543
>chr7:7934437-7934513
>chr7:7934614-7934739
>chr7:7935559-7935884
>chr7:7936109-7936169
>chr7:7936945-7937283
>chr7:7937447-7937514
>chr7:7937855-7938055
>chr7:7938159-7938291
>chr7:7938435-7938663
>chr7:7938726-7938897
>chr7:7939058-7939202
>chr7:7939388-7939533
>chr7:7940519-7940565
>chr7:7941309-7941527
>chr7:7942901-7943120
>chr7:7943510-7943591
>chr7:7945323-7945419
>chr7:7947904-7948010
>chr7:7949320-7949711
>chr7:7949847-7949935
>chr7:7950641-7950787
>chr7:7950961-7951685
>chr7:7952281-7952654
>chr7:7952787-7952967
>chr7:7953184-7953234
>chr7:7953431-7953744
>chr7:7954059-7954244
>chr7:7955097-7955505
>chr7:7956355-7956459
>chr7:7958413-7958570
>chr7:7958709-7958886
>chr7:7959322-7959621
>chr7:7960571-7960869
>chr7:7962390-7962429
>chr7:7962688-7962745
>chr7:7964580-7964722
>chr7:7966695-7967031
>chr7:7969352-7969464
>chr7:7970349-7970442
>chr7:7973807-7973875
>chr7:7974664-7974727
>chr7:7976191-7976556
>chr7:7976626-7976907
>chr7:7977792-7977861
>chr7:7979893-7980276
>chr7:7981226-7981615
>chr7:7982142-7982244
>chr7:7982707-7982858
>chr7:7983121-7983192
>chr7:7984058-7984339
>chr7:7985223-7985296
>chr7:7985475-7985523
>chr7:7986225-7986555
>chr7:7986574-7986618
>chr7:7987438-7987475
>chr7:7987605-7987846
>chr7:7988253-7988317
>chr7:7989719-7989874
>chr7:7992023-7992146
>chr7:7993752-7993965
>chr7:7994051-7994362
>chr7:7994416-7994725
>chr7:7994796-7994907
>chr7:7995256-7995958
>chr7:7997639-7997981
>chr7:7998153-7998513
>chr7:7998896-7999014
>chr7:7999277-7999896
>chr7:8000193-8000451
>chr7:8000768-8002190
>chr7:8004116-8004160
>chr7:8004575-8004612
>chr7:8005215-8005301
>chr7:8005820-8006100
>chr7:8007195-8007319
>chr7:8007914-8008597
>chr7:8009937-8010060
>chr7:8010908-8011599
>chr7:8011651-8011713
>chr7:8011775-8013258
>chr7:8013701-8013765
>chr7:8013985-8014299
>chr7:8014877-8014929
>chr7:8015686-8015836
>chr7:8016185-8016498
>chr7:8017913-8017962
>chr7:8018156-8018324
>chr7:8019233-8019383
>chr7:8019570-8020357
>chr7:8021378-8021734
>chr7:8021902-8022076
>chr7:8023000-8023298
>chr7:8023571-8023902
>chr7:8025258-8025671
>chr7:8025800-8025869
>chr7:8026248-8026314
>chr7:8026755-8026905
>chr7:8026952-8031355
>chr7:8031393-8031993
>chr7:8032192-8032678
>chr7:8032978-8033428
>chr7:8033694-8033945
>chr7:8034149-8034188
>chr7:8034392-8034547
>chr7:8036410-8036905
>chr7:8037116-8037256
>chr7:8037336-8037599
>chr7:8037673-8040529
>chr7:8040637-8040772
>chr7:8040860-8041025
>chr7:8041136-8041942
>chr7:8041978-8043308
>chr7:8043474-8043647
>chr7:8043714-8043759
>chr7:8043943-8044274
>chr7:8044369-8044673
>chr7:8044794-8045063
>chr7:8045326-8045368
>chr7:8046202-8046835
>chr7:8050854-8050938
>chr7:8051699-8051927
>chr7:8052998-8053138
>chr7:8053278-8053630
>chr7:8054013-8054077
>chr7:8054908-8054948
>chr7:8055706-8056527
>chr7:8056955-8057166
>chr7:8057207-8057258
>chr7:8057333-8057481
>chr7:8057568-8057677
>chr7:8057935-8058026
>chr7:8058867-8059229
>chr7:8059848-8059957
>chr7:8060311-8060467
>chr7:8060518-8061538
>chr7:8061649-8061972
>chr7:8062462-8066467
>chr7:8066520-8067283
>chr7:8067338-8067971
>chr7:8067994-8068650
>chr7:8068704-8068781
>chr7:8069024-8069229
>chr7:8069337-8069541
>chr7:8070555-8070619
>chr7:8073549-8073623
>chr7:8074087-8074257
>chr7:8074389-8074751
>chr7:8076862-8076945
>chr7:8077702-8077736
>chr7:8077943-8078235
>chr7:8079017-8079191
>chr7:8079267-8079351
>chr7:8080783-8080975
>chr7:8081185-8081265
>chr7:8081474-8081541
>chr7:8083107-8083233
>chr7:8086434-8086507
>chr7:8090807-8090849
>chr7:8090908-8091295
>chr7:8093171-8093544
>chr7:8093795-8093999
>chr7:8095178-8103011
>chr7:8103049-8103274
>chr7:8104696-8105060
>chr7:8106268-8106331
>chr7:8107037-8107848
>chr7:8107974-8108018
>chr7:8108070-8108227
>chr7:8108566-8109184
>chr7:8109313-8109356
>chr7:8110109-8110813
>chr7:8111038-8111161
>chr7:8113088-8113130
>chr7:8116488-8116602
>chr7:8116908-8117294
>chr7:8118915-8118944
>chr7:8119548-8119844
>chr7:8121271-8121355
>chr7:8121422-8121930
>chr7:8123254-8123435
>chr7:8124085-8124424
>chr7:8124788-8125088
>chr7:8125650-8125762
>chr7:8126980-8127297
>chr7:8127745-8127804
>chr7:8127928-8127999
>chr7:8129688-8130245
>chr7:8133008-8133159
>chr7:8133260-8133561
>chr7:8135014-8135335
>chr7:8139374-8139706
>chr7:8143982-8144070
>chr7:8145740-8145854
>chr7:8146268-8146329
>chr7:8146714-8146772
>chr7:8146851-8146911
>chr7:8147800-8147851
>chr7:8148077-8148191
>chr7:8148401-8148515
>chr7:8148571-8148613
>chr7:8150029-8150081
>chr7:8150429-8150529
>chr7:8150811-8150901
>chr7:8152468-8153065
>chr7:8153976-8154048
>chr7:8154933-8155018
>chr7:8156915-8156984
>chr7:8157650-8157996
>chr7:8158953-8159198
>chr7:8159423-8159770
>chr7:8159839-8159895
>chr7:8160188-8160241
>chr7:8161087-8161138
>chr7:8161741-8161785
>chr7:8162755-8163065
>chr7:8163426-8163479
>chr7:8164017-8164338
>chr7:8164810-8165112
>chr7:8165415-8166154
>chr7:8166276-8167643
>chr7:8168004-8168070
>chr7:8169172-8169870
>chr7:8170158-8170306
>chr7:8170346-8170645
>chr7:8170768-8170991
>chr7:8171103-8171231
>chr7:8171350-8171449
>chr7:8171627-8171841
>chr7:8171923-8172266
>chr7:8172735-8172784
>chr7:8173369-8173471
>chr7:8173769-8173811
>chr7:8174028-8174095
>chr7:8174509-8174809
>chr7:8175233-8175276
>chr7:8177534-8177624
>chr7:8179597-8179651
>chr7:8182395-8182458
>chr7:8183604-8183650
>chr7:8184745-8185204
>chr7:8185310-8185510
>chr7:8185777-8185876
>chr7:8187071-8187974
>chr7:8189752-8189825
>chr7:8191432-8192300
>chr7:8192980-8193036
>chr7:8193176-8193294
>chr7:8194980-8196529
>chr7:8196691-8197086
>chr7:8197249-8197620
>chr7:8198772-8199293
>chr7:8199319-8200242
>chr7:8206104-8206147
>chr7:8209596-8209659
>chr7:8210687-8210876
>chr7:8211642-8211733
>chr7:8211845-8211980
>chr7:8212275-8212595
>chr7:8215610-8215655
>chr7:8216558-8216696
>chr7:8220021-8220072
>chr7:8223637-8223818
>chr7:8224786-8224880
>chr7:8225481-8225577
>chr7:8225874-8225923
>chr7:8226195-8226265
>chr7:8226332-8226372
>chr7:8227044-8227090
>chr7:8227636-8227941
>chr7:8229955-8230029
>chr7:8230592-8230670
>chr7:8231386-8231467
>chr7:8233213-8233798
>chr7:8233933-8234295
>chr7:8234877-8235227
>chr7:8236246-8236307
>chr7:8237433-8238677
>chr7:8239393-8240242
>chr7:8240242-8245720
>chr7:8246737-8247049
>chr7:8247152-8247517
>chr7:8248306-8248707
>chr7:8250559-8251213
>chr7:8251474-8251513
>chr7:8252573-8252993
>chr7:8253565-8253824
>chr7:8254724-8254773
>chr7:8255757-8256089
>chr7:8256255-8256401
>chr7:8259252-8259316
>chr7:8259662-8259709
>chr7:8261876-8261915
>chr7:8262050-8262086
>chr7:8262823-8262882
>chr7:8263204-8263306
>chr7:8265022-8265422
>chr7:8265488-8266220
>chr7:8267608-8267947
>chr7:8269603-8271343
>chr7:8271389-8271518
>chr7:8271601-8271801
>chr7:8272752-8273053
>chr7:8273470-8273785
>chr7:8273920-8273993
>chr7:8274639-8274672
>chr7:8276104-8276167
>chr7:8276745-8277402
>chr7:8279773-8280408
>chr7:8283505-8283891
>chr7:8284558-8284623
>chr7:8286216-8286769
>chr7:8287123-8287184
>chr7:8287613-8287769
>chr7:8288529-8288647
>chr7:8289349-8289454
>chr7:8290701-8290742
>chr7:8291410-8291612
>chr7:8292798-8292910
>chr7:8293202-8293276
>chr7:8293810-8294280
>chr7:8294909-8295289
>chr7:8296000-8296073
>chr7:8297167-8297510
>chr7:8298054-8304142
>chr7:8304707-8304783
>chr7:8305206-8305534
>chr7:8306279-8306564
>chr7:8307659-8310760
>chr7:8310821-8312952
>chr7:8313064-8313338
>chr7:8313432-8313655
>chr7:8313734-8314158
>chr7:8314594-8314628
>chr7:8314856-8314904
>chr7:8315257-8315310
>chr7:8316570-8316688
>chr7:8317946-8318143
>chr7:8318185-8318508
>chr7:8318728-8319071
>chr7:8319115-8319225
>chr7:8319468-8319539
>chr7:8319597-8319972
>chr7:8320064-8320639
>chr7:8320787-8320827
>chr7:8320888-8320980
>chr7:8322263-8322299
>chr7:8322376-8322498
>chr7:8323020-8323076
>chr7:8323156-8323226
>chr7:8324020-8324419
>chr7:8325406-8325559
>chr7:8327913-8327972
>chr7:8329835-8329899
>chr7:8330180-8330215
>chr7:8331319-8331635
>chr7:8331717-8332033
>chr7:8332159-8332360
>chr7:8332545-8333046
>chr7:8334959-8335025
>chr7:8336728-8336773
>chr7:8344495-8344545
>chr7:8344906-8345397
>chr7:8345449-8347879
>chr7:8347949-8348150
>chr7:8348270-8348660
>chr7:8348873-8349204
>chr7:8350664-8350994
>chr7:8351623-8354036
>chr7:8354125-8354194
>chr7:8355545-8355607
>chr7:8357431-8357535
>chr7:8359741-8359967
>chr7:8360362-8360406
>chr7:8360631-8360760
>chr7:8361197-8361237
>chr7:8361517-8361570
>chr7:8361983-8362063
>chr7:8362317-8362517
>chr7:8364079-8364186
>chr7:8364629-8364721
>chr7:8365002-8365103
>chr7:8366190-8366348
>chr7:8367283-8367745
>chr7:8367807-8371877
>chr7:8371910-8372615
>chr7:8372767-8372822
>chr7:8372960-8375392
>chr7:8375582-8375627
>chr7:8382816-8382876
>chr7:8383864-8383952
>chr7:8384194-8384579
>chr7:8385661-8385743
>chr7:8391404-8391782
>chr7:8394202-8394469
>chr7:8395376-8395654
>chr7:8396191-8396414
>chr7:8396563-8397038
>chr7:8397355-8397398
>chr7:8397909-8398259
>chr7:8398620-8398689
>chr7:8398774-8399059
>chr7:8401758-8401806
>chr7:8403098-8403294
>chr7:8403985-8404291
>chr7:8404410-8404702
>chr7:8405205-8406464
>chr7:8406943-8407343
>chr7:8408341-8408691
>chr7:8409003-8409054
>chr7:8409711-8409942
>chr7:8410166-8410213
>chr7:8410389-8410485
>chr7:8410527-8410664
>chr7:8410737-8410784
>chr7:8410985-8411450
>chr7:8411747-8412278
>chr7:8412690-8413161
>chr7:8413813-8413870
>chr7:8414202-8414244
>chr7:8414290-8414494
>chr7:8414630-8415431
>chr7:8415516-8416474
>chr7:8417131-8417468
>chr7:8417727-8417890
>chr7:8417950-8418207
>chr7:8419544-8419590
>chr7:8419886-8420016
>chr7:8421089-8421225
>chr7:8421813-8422215
>chr7:8422677-8422820
>chr7:8423057-8423116
>chr7:8423824-8423857
>chr7:8423983-8424292
>chr7:8424378-8424661
>chr7:8425166-8425207
>chr7:8427376-8427469
>chr7:8427820-8427942
>chr7:8429357-8429396
>chr7:8429880-8430232
>chr7:8433350-8433441
>chr7:8434412-8434508
>chr7:8446445-8446599
>chr7:8448520-8448846
>chr7:8449566-8449617
>chr7:8450971-8451015
>chr7:8453114-8453216
>chr7:8453695-8454255
>chr7:8461541-8461888
>chr7:8462020-8462906
>chr7:8463753-8463811
>chr7:8463996-8464038
>chr7:8464085-8464137
>chr7:8466665-8466734
>chr7:8466885-8467057
>chr7:8469849-8469904
>chr7:8471989-8472066
>chr7:8472291-8472443
>chr7:8478366-8478433
>chr7:8478534-8478633
>chr7:8479320-8479376
>chr7:8481632-8481868
>chr7:8483324-8483612
>chr7:8484953-8485016
>chr7:8485088-8485404
>chr7:8485698-8485803
>chr7:8486500-8486588
>chr7:8487201-8487583
>chr7:8488720-8488809
>chr7:8492178-8492223
>chr7:8492462-8492556
>chr7:8494559-8494608
>chr7:8494941-8495132
>chr7:8495256-8495420
>chr7:8496621-8496668
>chr7:8496841-8497981
>chr7:8500425-8500463
>chr7:8502204-8502250
>chr7:8502562-8502638
>chr7:8503175-8503279
>chr7:8504293-8504366
>chr7:8504846-8504984
>chr7:8505075-8505144
>chr7:8505523-8505582
>chr7:8506094-8506171
>chr7:8506340-8506444
>chr7:8510198-8510371
>chr7:8510534-8510572
>chr7:8513797-8514072
>chr7:8514117-8514196
>chr7:8517046-8517085
>chr7:8518537-8518783
>chr7:8519789-8519867
>chr7:8522966-8523043
>chr7:8523957-8524275
>chr7:8524568-8526868
>chr7:8528101-8528179
>chr7:8528809-8528915
>chr7:8529268-8529301
>chr7:8532970-8533134
>chr7:8534773-8534825
>chr7:8537203-8537246
>chr7:8537289-8537766
>chr7:8538045-8538089
>chr7:8538420-8538517
>chr7:8541722-8542091
>chr7:8542282-8542427
>chr7:8543838-8543922
>chr7:8546473-8546593
>chr7:8546825-8546866
>chr7:8547471-8548123
>chr7:8548772-8548954
>chr7:8550671-8550723
>chr7:8550786-8550827
>chr7:8555806-8555843
>chr7:8556227-8556282
>chr7:8556797-8556851
>chr7:8557251-8557310
>chr7:8558954-8559283
>chr7:8561350-8561435
>chr7:8561839-8561958
>chr7:8562110-8562203
>chr7:8562776-8562933
>chr7:8565591-8565692
>chr7:8566326-8566458
>chr7:8566554-8566606
>chr7:8566723-8566975
>chr7:8567567-8567727
>chr7:8568953-8569001
>chr7:8570408-8570445
>chr7:8570989-8571082
>chr7:8572061-8572287
>chr7:8574200-8574388
>chr7:8576950-8577151
>chr7:8577947-8577979
>chr7:8578071-8578111
>chr7:8578198-8578299
>chr7:8579350-8579712
>chr7:8581160-8581632
>chr7:8581848-8582171
>chr7:8582285-8582453
>chr7:8582496-8583053
>chr7:8583311-8583433
>chr7:8584058-8584195
>chr7:8586607-8586662
>chr7:8587324-8587371
>chr7:8587397-8588340
>chr7:8589930-8589967
>chr7:8591243-8591332
>chr7:8592627-8592743
>chr7:8592849-8592908
>chr7:8595321-8595509
>chr7:8595691-8595794
>chr7:8596682-8596809
>chr7:8600814-8601136
>chr7:8602100-8602241
>chr7:8602841-8603207
>chr7:8607957-8608220
>chr7:8608296-8608480
>chr7:8608927-8608979
>chr7:8610664-8610776
>chr7:8611078-8611190
>chr7:8612106-8612281
>chr7:8614399-8614633
>chr7:8615625-8615667
>chr7:8616191-8616268
>chr7:8617311-8618049
>chr7:8621485-8621832
>chr7:8623389-8623501
>chr7:8623720-8623772
>chr7:8627080-8627119
>chr7:8628080-8628172
>chr7:8628412-8628484
>chr7:8630757-8631565
>chr7:8633140-8633432
>chr7:8633849-8633904
>chr7:8634112-8634504
>chr7:8637263-8637529
>chr7:8638930-8638974
>chr7:8639599-8640077
>chr7:8640694-8641002
>chr7:8641067-8641186
>chr7:8641268-8641307
>chr7:8641342-8641414
>chr7:8642848-8643165
>chr7:8643702-8643751
>chr7:8643878-8643956
>chr7:8645580-8645728
>chr7:8646041-8646088
>chr7:8646963-8647004
>chr7:8647431-8647598
>chr7:8647732-8647847
>chr7:8647990-8648708
>chr7:8649722-8649806
>chr7:8650958-8651610
>chr7:8652476-8652597
>chr7:8652921-8653099
>chr7:8654008-8654051
>chr7:8655112-8655553
>chr7:8656287-8656399
>chr7:8656542-8656860
>chr7:8657741-8658074
>chr7:8659348-8659815
>chr7:8660041-8660260
>chr7:8661431-8661620
>chr7:8661890-8662046
>chr7:8662123-8662221
>chr7:8662514-8662564
>chr7:8664569-8664989
>chr7:8665148-8667096
>chr7:8667307-8667470
>chr7:8667560-8667671
>chr7:8667773-8668293
>chr7:8668796-8668832
>chr7:8669868-8670066
>chr7:8671090-8671127
>chr7:8671805-8672513
>chr7:8674149-8674204
>chr7:8675308-8675346
>chr7:8677803-8677850
>chr7:8677913-8678059
>chr7:8678900-8679253
>chr7:8679716-8680025
>chr7:8680966-8681023
>chr7:8681981-8682091
>chr7:8682426-8682469
>chr7:8683066-8683366
>chr7:8683654-8683731
>chr7:8685308-8686163
>chr7:8689838-8689874
>chr7:8691128-8691616
>chr7:8693647-8693692
>chr7:8694820-8694892
>chr7:8695064-8695130
>chr7:8695894-8695988
>chr7:8696709-8697189
>chr7:8700873-8700963
>chr7:8702261-8702375
>chr7:8706863-8707104
>chr7:8707718-8707817
>chr7:8707842-8707929
>chr7:8708328-8708662
>chr7:8708916-8708950
>chr7:8710634-8710967
>chr7:8712716-8713515
>chr7:8713577-8713783
>chr7:8713822-8713944
>chr7:8714149-8715241
>chr7:8715337-8715476
>chr7:8715884-8716019
>chr7:8717878-8717960
>chr7:8721502-8721803
>chr7:8725210-8725512
>chr7:8726262-8732369
>chr7:8732611-8732667
>chr7:8732695-8739971
>chr7:8740674-8741500
>chr7:8741594-8741635
>chr7:8742729-8742831
>chr7:8743509-8743562
>chr7:8743671-8743989
>chr7:8744335-8744440
>chr7:8745179-8745464
>chr7:8745538-8745858
>chr7:8746699-8746893
>chr7:8747077-8747206
>chr7:8749170-8749409
>chr7:8750304-8750499
>chr7:8753406-8753499
>chr7:8756265-8756577
>chr7:8761402-8761501
>chr7:8761734-8761788
>chr7:8763432-8763569
>chr7:8763674-8763950
>chr7:8764225-8764367
>chr7:8764733-8764888
>chr7:8765451-8765491
>chr7:8765712-8765856
>chr7:8767870-8768208
>chr7:8768880-8769044
>chr7:8769367-8769429
>chr7:8772743-8772842
>chr7:8772883-8776797
>chr7:8777088-8777534
>chr7:8777583-8777654
>chr7:8778432-8778493
>chr7:8779232-8779314
>chr7:8780481-8780577
>chr7:8781113-8781156
>chr7:8781677-8781853
>chr7:8782743-8783084
>chr7:8784940-8785264
>chr7:8785324-8785428
>chr7:8787412-8787453
>chr7:8788024-8788069
>chr7:8788124-8789838
>chr7:8789937-8790734
>chr7:8791251-8791424
>chr7:8791645-8791822
>chr7:8791949-8792076
>chr7:8795932-8796092
>chr7:8796314-8796384
>chr7:8796648-8796946
>chr7:8799637-8799703
>chr7:8800094-8800180
>chr7:8800285-8800908
>chr7:8801021-8801732
>chr7:8801992-8802338
>chr7:8802918-8802984
>chr7:8803084-8803972
>chr7:8804243-8804300
>chr7:8804410-8804713
>chr7:8805177-8805225
>chr7:8805284-8805431
>chr7:8807347-8807475
>chr7:8807723-8807805
>chr7:8808477-8808540
>chr7:8808574-8808671
>chr7:8808758-8809203
>chr7:8810367-8810451
>chr7:8812056-8812178
>chr7:8813475-8813581
>chr7:8815261-8815603
>chr7:8815666-8815812
>chr7:8817423-8817612
>chr7:8820031-8820222
>chr7:8821217-8823482
>chr7:8824267-8824373
>chr7:8825280-8825408
>chr7:8825520-8825555
>chr7:8825972-8826139
>chr7:8827054-8827255
>chr7:8828232-8828496
>chr7:8828663-8828993
>chr7:8829106-8829631
>chr7:8829781-8830124
>chr7:8830214-8830302
>chr7:8830464-8830633
>chr7:8830775-8831371
>chr7:8831434-8831580
>chr7:8831634-8832008
>chr7:8832300-8832425
>chr7:8833955-8833999
>chr7:8834627-8834674
>chr7:8835157-8835259
>chr7:8835383-8835709
>chr7:8835977-8836199
>chr7:8838266-8838327
>chr7:8838415-8840070
>chr7:8840511-8840580
>chr7:8842968-8843044
>chr7:8843162-8843233
>chr7:8845238-8845405
>chr7:8845722-8846920
>chr7:8847058-8847406
>chr7:8847960-8848042
>chr7:8850493-8850531
>chr7:8852039-8852333
>chr7:8852676-8852748
>chr7:8852818-8853140
>chr7:8853384-8853783
>chr7:8856491-8856559
>chr7:8857842-8860062
>chr7:8861148-8861495
>chr7:8863992-8864070
>chr7:8864450-8864513
>chr7:8866515-8866608
>chr7:8867181-8867344
>chr7:8869332-8869844
>chr7:8874287-8875292
>chr7:8875819-8875966
>chr7:8876479-8880037
>chr7:8880708-8880795
>chr7:8882761-8883644
>chr7:8883859-8883989
>chr7:8884063-8884379
>chr7:8884889-8884960
>chr7:8885788-8885873
>chr7:8888650-8888690
>chr7:8889114-8889466
>chr7:8889604-8891461
>chr7:8891511-8891760
>chr7:8891927-8892288
>chr7:8896639-8896727
>chr7:8897592-8897672
>chr7:8898321-8898476
>chr7:8898547-8900015
>chr7:8900735-8900867
>chr7:8901325-8901363
>chr7:8902032-8902137
>chr7:8902385-8902506
>chr7:8904399-8904588
>chr7:8904676-8904848
>chr7:8906039-8906199
>chr7:8908570-8908627
>chr7:8909243-8909613
>chr7:8910463-8910504
>chr7:8910593-8910888
>chr7:8913463-8913630
>chr7:8913997-8914045
>chr7:8915039-8915094
>chr7:8915178-8915665
>chr7:8915818-8916224
>chr7:8916296-8916718
>chr7:8916918-8917259
>chr7:8917329-8917382
>chr7:8917499-8917558
>chr7:8917702-8917813
>chr7:8918201-8918259
>chr7:8920276-8920996
>chr7:8921413-8921478
>chr7:8922438-8922481
>chr7:8922575-8922668
>chr7:8922776-8922857
>chr7:8923738-8923901
>chr7:8924048-8924125
>chr7:8924993-8925169
>chr7:8925326-8925380
>chr7:8926882-8927032
>chr7:8927258-8927330
>chr7:8927502-8927636
>chr7:8930897-8931036
>chr7:8931075-8931196
>chr7:8934342-8934420
>chr7:8934445-8934786
>chr7:8939203-8939319
>chr7:8939452-8939524
>chr7:8940322-8940377
>chr7:8940903-8941152
>chr7:8942767-8943098
>chr7:8943518-8943581
>chr7:8943881-8944119
>chr7:8944825-8945275
>chr7:8946328-8946407
>chr7:8948339-8948399
>chr7:8950884-8951539
>chr7:8951573-8952126
>chr7:8952209-8952311
>chr7:8955114-8955159
>chr7:8955286-8955322
>chr7:8955665-8955915
>chr7:8956797-8957839
>chr7:8959045-8959123
>chr7:8960364-8960453
>chr7:8960661-8960993
>chr7:8962353-8962423
>chr7:8963469-8963594
>chr7:8964073-8964161
>chr7:8966423-8966801
>chr7:8969739-8969809
>chr7:8971535-8971656
>chr7:8971751-8972459
>chr7:8972519-8972718
>chr7:8972849-8973066
>chr7:8973174-8973541
>chr7:8973654-8974033
>chr7:8974283-8974823
>chr7:8975392-8975490
>chr7:8977247-8977362
>chr7:8978018-8979072
>chr7:8980086-8980131
>chr7:8980573-8980623
>chr7:8982057-8982121
>chr7:8985171-8985286
>chr7:8985739-8986061
>chr7:8986136-8986732
>chr7:8986764-8986790
>chr7:8987153-8987466
>chr7:8988830-8988957
>chr7:8989044-8989116
>chr7:8989179-8989286
>chr7:8989349-8989415
>chr7:8989516-8989580
>chr7:8989671-8990019
>chr7:8990102-8990443
>chr7:8990505-8990925
>chr7:8991003-8991036
>chr7:8991082-8991119
>chr7:8991741-8992035
>chr7:8993125-8993210
>chr7:8994858-8994932
>chr7:8996841-8996949
>chr7:8999979-9000152
>chr7:9001081-9001241
>chr7:9002138-9002214
>chr7:9002516-9002813
>chr7:9003756-9003842
>chr7:9006085-9006252
>chr7:9007002-9007083
>chr7:9007195-9007547
>chr7:9008388-9009366
>chr7:9009865-9009923
>chr7:9009961-9010000
>chr7:9010215-9010474
>chr7:9011058-9011734
>chr7:9012130-9012312
>chr7:9012418-9012826
>chr7:9012944-9013050
>chr7:9013335-9013503
>chr7:9014516-9014594
>chr7:9015263-9015725
>chr7:9015775-9016055
>chr7:9016389-9016529
>chr7:9016616-9016973
>chr7:9017066-9017121
>chr7:9017234-9017362
>chr7:9017402-9017667
>chr7:9017709-9017953
>chr7:9018087-9018325
>chr7:9018494-9018633
>chr7:9018670-9018977
>chr7:9019049-9019218
>chr7:9019243-9019932
>chr7:9019960-9020034
>chr7:9020173-9020231
>chr7:9020298-9020534
>chr7:9020683-9020977
>chr7:9021077-9021188
>chr7:9021699-9021743
>chr7:9022007-9022329
>chr7:9023203-9023290
>chr7:9024732-9025388
>chr7:9026689-9026868
>chr7:9029027-9029087
>chr7:9029241-9029332
>chr7:9035453-9035481
>chr7:9035556-9035649
>chr7:9036708-9036766
>chr7:9037204-9037298
>chr7:9041961-9041992
>chr7:9042148-9042276
>chr7:9042772-9042864
>chr7:9043182-9043478
>chr7:9043764-9043809
>chr7:9044029-9044073
>chr7:9044158-9044205
>chr7:9044270-9044404
>chr7:9044614-9044706
>chr7:9044903-9044945
>chr7:9045044-9045080
>chr7:9045141-9045597
>chr7:9045967-9046243
>chr7:9046960-9047581
>chr7:9047817-9047909
>chr7:9050320-9050884
>chr7:9050925-9050996
>chr7:9051117-9051232
>chr7:9052259-9052539
>chr7:9052619-9052829
>chr7:9052893-9053057
>chr7:9053386-9053516
>chr7:9053781-9054813
>chr7:9054982-9057455
>chr7:9057569-9057710
>chr7:9057908-9058418
>chr7:9058445-9059027
>chr7:9059361-9059553
>chr7:9059661-9059828
>chr7:9059966-9060081
>chr7:9061579-9061902
>chr7:9062938-9063004
>chr7:9063118-9063196
>chr7:9063579-9063691
>chr7:9064611-9064845
>chr7:9065969-9068795
>chr7:9068869-9068926
>chr7:9069170-9069218
>chr7:9069458-9069778
>chr7:9070037-9070184
>chr7:9072973-9073134
>chr7:9073223-9073667
>chr7:9073936-9076066
>chr7:9076468-9076531
>chr7:9077561-9077641
>chr7:9078049-9078109
>chr7:9078374-9078487
>chr7:9079411-9079473
>chr7:9079618-9080283
>chr7:9080348-9080441
>chr7:9080846-9081025
>chr7:9081366-9081512
>chr7:9081704-9082157
>chr7:9082602-9082660
>chr7:9083206-9083281
>chr7:9083387-9083546
>chr7:9083598-9083678
>chr7:9084740-9084777
>chr7:9085330-9085671
>chr7:9085937-9086094
>chr7:9086372-9087011
>chr7:9087064-9087376
>chr7:9087581-9087822
>chr7:9087940-9088034
>chr7:9088332-9088439
>chr7:9088607-9089022
>chr7:9089539-9089665
>chr7:9090225-9090277
>chr7:9090733-9090770
>chr7:9091203-9091248
>chr7:9091363-9091406
>chr7:9091707-9091804
>chr7:9091861-9092075
>chr7:9092214-9093958
>chr7:9093999-9094954
>chr7:9098010-9098471
>chr7:9098661-9098706
>chr7:9098925-9098997
>chr7:9099385-9099470
>chr7:9099569-9099899
>chr7:9100504-9100826
>chr7:9101272-9101623
>chr7:9102247-9102343
>chr7:9102650-9102766
>chr7:9103003-9103542
>chr7:9103743-9103826
>chr7:9104066-9104492
>chr7:9104574-9104714
>chr7:9105638-9105697
>chr7:9106065-9106174
>chr7:9106533-9106596
>chr7:9106707-9107203
>chr7:9107256-9107388
>chr7:9107660-9107850
>chr7:9107970-9108347
>chr7:9108375-9111957
>chr7:9111984-9113930
>chr7:9114066-9114393
>chr7:9115415-9115478
>chr7:9115653-9115713
>chr7:9115883-9115950
>chr7:9118601-9118682
>chr7:9119019-9119398
>chr7:9119694-9119882
>chr7:9121333-9121438
>chr7:9123530-9123810
>chr7:9125979-9126350
>chr7:9126419-9126579
>chr7:9126631-9128063
>chr7:9128380-9128710
>chr7:9128890-9129405
>chr7:9129512-9129578
>chr7:9129632-9130041
>chr7:9130205-9130480
>chr7:9130520-9130587
>chr7:9130726-9133017
>chr7:9133140-9133633
>chr7:9133742-9133819
>chr7:9136536-9136704
>chr7:9137529-9137814
>chr7:9138177-9138243
>chr7:9138647-9138719
>chr7:9139026-9139392
>chr7:9139774-9140050
>chr7:9140586-9141825
>chr7:9142196-9142537
>chr7:9143031-9144195
>chr7:9146659-9147237
>chr7:9148440-9148520
>chr7:9148602-9148664
>chr7:9148816-9148962
>chr7:9149674-9149833
>chr7:9150680-9150806
>chr7:9151083-9151150
>chr7:9151517-9152202
>chr7:9152344-9152622
>chr7:9153278-9153374
>chr7:9155008-9155485
>chr7:9156426-9156724
>chr7:9157602-9157920
>chr7:9158190-9158786
>chr7:9159052-9159137
>chr7:9159537-9160392
>chr7:9160431-9163325
>chr7:9163360-9169832
>chr7:9169868-9170634
>chr7:9170681-9170768
>chr7:9171296-9171355
>chr7:9171444-9171637
>chr7:9171692-9172852
>chr7:9173016-9173302
>chr7:9173358-9173789
>chr7:9173834-9173975
>chr7:9174047-9174347
>chr7:9174809-9175134
>chr7:9175205-9175483
>chr7:9176834-9176914
>chr7:9177221-9177340
>chr7:9178031-9178221
>chr7:9178866-9178974
>chr7:9180622-9180696
>chr7:9181714-9181781
>chr7:9182045-9182096
>chr7:9185198-9185261
>chr7:9185348-9185651
>chr7:9186090-9186499
>chr7:9186932-9187074
>chr7:9187170-9187206
>chr7:9187612-9187656
>chr7:9187826-9187876
>chr7:9188275-9188582
>chr7:9189023-9189086
>chr7:9189700-9189824
>chr7:9189904-9190905
>chr7:9192003-9192075
>chr7:9192640-9192700
>chr7:9192827-9192893
>chr7:9193552-9193794
>chr7:9195488-9195574
>chr7:9197364-9197556
>chr7:9198005-9198085
>chr7:9198331-9198706
>chr7:9198868-9199192
>chr7:9199260-9199503
>chr7:9199914-9200194
>chr7:9200422-9200521
>chr7:9203060-9203529
>chr7:9204011-9204176
>chr7:9205032-9205066
>chr7:9205252-9205453
>chr7:9207346-9207390
>chr7:9207883-9208001
>chr7:9208041-9208285
>chr7:9208499-9208767
>chr7:9210037-9210071
>chr7:9211243-9211279
>chr7:9212036-9212073
>chr7:9213026-9213062
>chr7:9214083-9214155
>chr7:9215721-9215787
>chr7:9218486-9218547
>chr7:9218645-9218716
>chr7:9219293-9219389
>chr7:9219514-9219565
>chr7:9220035-9220822
>chr7:9222427-9222768
>chr7:9222897-9223211
>chr7:9223264-9224630
>chr7:9224658-9224896
>chr7:9224945-9225021
>chr7:9225060-9225338
>chr7:9226061-9226186
>chr7:9226463-9226516
>chr7:9227349-9227438
>chr7:9228285-9228384
>chr7:9228653-9228692
>chr7:9229053-9229087
>chr7:9229295-9229391
>chr7:9230595-9230729
>chr7:9230907-9230977
>chr7:9232412-9232481
>chr7:9233337-9233486
>chr7:9236706-9236760
>chr7:9237258-9237399
>chr7:9237875-9238868
>chr7:9239176-9239328
>chr7:9239524-9239593
>chr7:9239716-9239830
>chr7:9240242-9240288
>chr7:9240632-9241341
>chr7:9241432-9241766
>chr7:9245027-9246107
>chr7:9247360-9247417
>chr7:9248516-9248663
>chr7:9248763-9248841
>chr7:9248864-9249096
>chr7:9249214-9249754
>chr7:9249999-9250071
>chr7:9250327-9251409
>chr7:9251484-9257041
>chr7:9257452-9258125
>chr7:9258185-9258257
>chr7:9258280-9258449
>chr7:9258527-9258628
>chr7:9258805-9258923
>chr7:9259129-9259197
>chr7:9259808-9261261
>chr7:9261436-9261822
>chr7:9262644-9263070
>chr7:9266760-9266834
>chr7:9266983-9267090
>chr7:9267306-9267480
>chr7:9268685-9268799
>chr7:9273797-9273996
>chr7:9274903-9275213
>chr7:9275448-9275953
>chr7:9276129-9276850
>chr7:9276904-9277291
>chr7:9278253-9278308
>chr7:9278663-9278747
>chr7:9279297-9279481
>chr7:9279926-9280084
>chr7:9281070-9281409
>chr7:9281812-9282510
>chr7:9282579-9282721
>chr7:9287329-9287630
>chr7:9287733-9289007
>chr7:9289121-9289409
>chr7:9289641-9289975
>chr7:9290210-9290532
>chr7:9290858-9290892
>chr7:9291345-9291445
>chr7:9293054-9293124
>chr7:9293381-9293539
>chr7:9293975-9294158
>chr7:9294532-9294870
>chr7:9295652-9295737
>chr7:9296898-9297109
>chr7:9297420-9297739
>chr7:9297964-9298096
>chr7:9298811-9298923
>chr7:9299323-9299466
>chr7:9299548-9299897
>chr7:9300585-9300675
>chr7:9303896-9303949
>chr7:9304256-9304339
>chr7:9305265-9305550
>chr7:9305634-9305676
>chr7:9306755-9307166
>chr7:9309301-9309888
>chr7:9310219-9310542
>chr7:9310598-9310755
>chr7:9310831-9310985
>chr7:9311067-9311164
>chr7:9312492-9312607
>chr7:9312653-9312701
>chr7:9312790-9312862
>chr7:9313093-9313349
>chr7:9313507-9313616
>chr7:9313721-9313791
>chr7:9313827-9314411
>chr7:9315229-9315389
>chr7:9315469-9315588
>chr7:9317220-9317298
>chr7:9317943-9317989
>chr7:9318193-9318344
>chr7:9318666-9318758
>chr7:9319034-9319122
>chr7:9320229-9320286
>chr7:9321980-9322447
>chr7:9322704-9323121
>chr7:9325471-9325515
>chr7:9325564-9326205
>chr7:9327250-9327335
>chr7:9327505-9327580
>chr7:9329727-9329827
>chr7:9329905-9329974
>chr7:9331729-9331821
>chr7:9331931-9332588
>chr7:9333942-9334013
>chr7:9335781-9336308
>chr7:9337693-9338169
>chr7:9339239-9339373
>chr7:9339486-9339622
>chr7:9339909-9340008
>chr7:9340823-9341013
>chr7:9341154-9341276
>chr7:9341384-9341602
>chr7:9341731-9342211
>chr7:9342563-9342614
>chr7:9343080-9343290
>chr7:9343686-9343752
>chr7:9343875-9344012
>chr7:9345999-9346492
>chr7:9347147-9347303
>chr7:9347391-9347494
>chr7:9349111-9349171
>chr7:9350654-9350767
>chr7:9353400-9359212
>chr7:9360115-9360717
>chr7:9361691-9361754
>chr7:9362534-9362763
>chr7:9362909-9362994
>chr7:9365244-9365351
>chr7:9365602-9365958
>chr7:9366060-9366450
>chr7:9366516-9366913
>chr7:9367124-9370713
>chr7:9370740-9371487
>chr7:9371585-9371716
>chr7:9371875-9372217
>chr7:9374560-9374618
>chr7:9375177-9375256
>chr7:9377675-9377770
>chr7:9377826-9377921
>chr7:9379079-9379537
>chr7:9380199-9380308
>chr7:9381201-9381308
>chr7:9381348-9382704
>chr7:9382842-9384801
>chr7:9384910-9384945
>chr7:9384982-9385086
>chr7:9385153-9385353
>chr7:9385449-9385726
>chr7:9385979-9386168
>chr7:9386300-9387207
>chr7:9387264-9387304
>chr7:9387309-9387552
>chr7:9387622-9387706
>chr7:9387786-9387875
>chr7:9388032-9388339
>chr7:9388485-9388908
>chr7:9389804-9389861
>chr7:9390158-9390270
>chr7:9390420-9390622
>chr7:9390665-9390956
>chr7:9391138-9391179
>chr7:9391284-9391657
>chr7:9391719-9392221
>chr7:9392709-9392752
>chr7:9393302-9393364
>chr7:9396191-9396265
>chr7:9397323-9397422
>chr7:9397867-9398049
>chr7:9398762-9404784
>chr7:9404992-9405184
>chr7:9406189-9406295
>chr7:9409028-9409133
>chr7:9409520-9409876
>chr7:9410004-9410275
>chr7:9410453-9410658
>chr7:9411882-9411958
>chr7:9413332-9413398
>chr7:9414414-9414455
>chr7:9414963-9415112
>chr7:9415189-9415261
>chr7:9417234-9417638
>chr7:9418167-9418807
>chr7:9418878-9419140
>chr7:9419293-9419576
>chr7:9419621-9419663
>chr7:9419892-9419989
>chr7:9421006-9421443
>chr7:9421715-9422157
>chr7:9422401-9422478
>chr7:9422944-9425527
>chr7:9425684-9425891
>chr7:9426617-9430005
>chr7:9430129-9431301
>chr7:9433455-9433670
>chr7:9435065-9435571
>chr7:9435666-9435718
>chr7:9435821-9435939
>chr7:9436388-9442587
>chr7:9442766-9442818
>chr7:9445049-9445187
>chr7:9446396-9446550
>chr7:9447015-9447050
>chr7:9447918-9448024
>chr7:9448490-9448587
>chr7:9450104-9450345
>chr7:9451956-9452030
>chr7:9452546-9452859
>chr7:9453029-9453173
>chr7:9453274-9457329
>chr7:9457482-9464283
>chr7:9464404-9464951
>chr7:9465125-9465210
>chr7:9465279-9465331
>chr7:9465477-9465534
>chr7:9465696-9465798
>chr7:9465869-9466183
>chr7:9466338-9466429
>chr7:9466515-9466989
>chr7:9467120-9467312
>chr7:9467567-9467609
>chr7:9467717-9468874
>chr7:9468893-9468987
>chr7:9469077-9470130
>chr7:9470233-9470587
>chr7:9470627-9471701
>chr7:9471925-9472214
>chr7:9472379-9472448
>chr7:9473114-9473286
>chr7:9473636-9473751
>chr7:9474051-9474123
>chr7:9474163-9474279
>chr7:9474571-9475043
>chr7:9475138-9475219
>chr7:9479329-9479416
>chr7:9479673-9479820
>chr7:9480492-9480857
>chr7:9480904-9481408
>chr7:9481629-9481754
>chr7:9481967-9482106
>chr7:9482627-9482815
>chr7:9483193-9483387
>chr7:9483463-9483621
>chr7:9484002-9484138
>chr7:9484448-9484871
>chr7:9484936-9485285
>chr7:9485383-9485531
>chr7:9485592-9485641
>chr7:9485745-9485841
>chr7:9486307-9486401
>chr7:9486668-9486721
>chr7:9487200-9487253
>chr7:9487456-9487515
>chr7:9487805-9488612
>chr7:9488711-9488960
>chr7:9489132-9490392
>chr7:9490424-9491131
>chr7:9491241-9492487
>chr7:9492560-9492767
>chr7:9492900-9493314
>chr7:9494647-9495015
>chr7:9495085-9495171
>chr7:9495850-9496251
>chr7:9496987-9497089
>chr7:9497588-9497683
>chr7:9498177-9498249
>chr7:9498745-9498797
>chr7:9499181-9499297
>chr7:9499341-9499518
>chr7:9500120-9500170
>chr7:9500245-9500387
>chr7:9500572-9500922
>chr7:9502076-9502117
>chr7:9502250-9502327
>chr7:9504183-9504334
>chr7:9506438-9506531
>chr7:9506788-9507170
>chr7:9507341-9507413
>chr7:9510184-9510230
>chr7:9510355-9510390
>chr7:9510702-9510865
>chr7:9511492-9511659
>chr7:9511727-9511759
>chr7:9512670-9512716
>chr7:9512771-9513264
>chr7:9513335-9513497
>chr7:9517932-9518257
>chr7:9518657-9519750
>chr7:9519841-9520601
>chr7:9521353-9521535
>chr7:9521814-9522303
>chr7:9522540-9522596
>chr7:9522859-9522913
>chr7:9523047-9523237
>chr7:9523596-9525593
>chr7:9525705-9525821
>chr7:9527396-9527559
>chr7:9528809-9528948
>chr7:9531004-9531163
>chr7:9531693-9531731
>chr7:9531867-9531954
>chr7:9532013-9532114
>chr7:9532210-9532330
>chr7:9533281-9533353
>chr7:9533458-9533802
>chr7:9533911-9534392
>chr7:9534421-9536418
>chr7:9536479-9536762
>chr7:9536930-9537225
>chr7:9537647-9537902
>chr7:9538459-9538513
>chr7:9539700-9539816
>chr7:9539963-9542161
>chr7:9542219-9542601
>chr7:9544201-9544796
>chr7:9544825-9546022
>chr7:9546057-9546928
>chr7:9546995-9547246
>chr7:9547350-9547636
>chr7:9547997-9548120
>chr7:9548873-9548910
>chr7:9549604-9549911
>chr7:9550019-9550332
>chr7:9551261-9551335
>chr7:9551622-9551701
>chr7:9552634-9553267
>chr7:9553645-9553712
>chr7:9554211-9554264
>chr7:9554433-9554793
>chr7:9555789-9556037
>chr7:9557060-9557267
>chr7:9559893-9560073
>chr7:9560147-9560613
>chr7:9560693-9561450
>chr7:9562176-9562229
>chr7:9562464-9562685
>chr7:9562848-9563002
>chr7:9567914-9567984
>chr7:9568227-9568258
>chr7:9568560-9568613
>chr7:9569617-9569728
>chr7:9569931-9570249
>chr7:9570411-9570510
>chr7:9571589-9571829
>chr7:9571909-9572140
>chr7:9572240-9572353
>chr7:9572381-9572577
>chr7:9572656-9574268
>chr7:9574337-9574472
>chr7:9575037-9575175
>chr7:9577666-9577760
>chr7:9578335-9578542
>chr7:9579364-9579413
>chr7:9579504-9579585
>chr7:9581323-9581370
>chr7:9581873-9582071
>chr7:9582249-9582576
>chr7:9583943-9584102
>chr7:9584510-9584573
>chr7:9585572-9585965
>chr7:9588643-9589260
>chr7:9589313-9589439
>chr7:9589541-9589569
>chr7:9589620-9591173
>chr7:9591266-9593119
>chr7:9593993-9594090
>chr7:9594247-9594940
>chr7:9595017-9596565
>chr7:9596759-9596837
>chr7:9596921-9597869
>chr7:9600010-9600250
>chr7:9600357-9601242
>chr7:9601325-9601393
>chr7:9601529-9601790
>chr7:9602524-9602975
>chr7:9604026-9604077
>chr7:9604448-9604855
>chr7:9605106-9605193
>chr7:9605246-9605410
>chr7:9605528-9605852
>chr7:9606143-9606262
>chr7:9606320-9608693
>chr7:9610317-9610381
>chr7:9610637-9610669
>chr7:9610725-9610786
>chr7:9611475-9611538
>chr7:9612520-9612598
>chr7:9613031-9613276
>chr7:9614326-9614448
>chr7:9615318-9615373
>chr7:9615456-9615516
>chr7:9615713-9615821
>chr7:9615866-9615952
>chr7:9616092-9616139
>chr7:9616344-9616515
>chr7:9616570-9617609
>chr7:9617894-9618090
>chr7:9618482-9618646
>chr7:9619000-9619174
>chr7:9619841-9619891
>chr7:9620607-9622013
>chr7:9622619-9622694
>chr7:9623503-9623558
>chr7:9623815-9623880
>chr7:9624711-9625016
>chr7:9625174-9625487
>chr7:9625943-9625994
>chr7:9628527-9628925
>chr7:9630544-9630610
>chr7:9631137-9631196
>chr7:9632930-9632976
>chr7:9633096-9633208
>chr7:9634539-9634589
>chr7:9634831-9634910
>chr7:9637120-9637334
>chr7:9637404-9638168
>chr7:9638207-9639173
>chr7:9639251-9639327
>chr7:9639393-9639573
>chr7:9639729-9639812
>chr7:9640988-9641273
>chr7:9643725-9643824
>chr7:9645196-9645237
>chr7:9645297-9645369
>chr7:9648015-9648262
>chr7:9649811-9649980
>chr7:9650315-9652741
>chr7:9653579-9653932
>chr7:9654178-9654262
>chr7:9655410-9657404
>chr7:9657742-9657805
>chr7:9658930-9660333
>chr7:9660394-9660494
>chr7:9662935-9663080
>chr7:9663201-9663437
>chr7:9663505-9664444
>chr7:9664497-9665201
>chr7:9665232-9665312
>chr7:9665360-9665572
>chr7:9665624-9665784
>chr7:9665854-9667319
>chr7:9667990-9668303
>chr7:9669637-9669681
>chr7:9669889-9670238
>chr7:9670320-9670414
>chr7:9670566-9671112
>chr7:9671365-9671411
>chr7:9671455-9671682
>chr7:9672909-9672968
>chr7:9674575-9674701
>chr7:9676935-9677185
>chr7:9677448-9677598
>chr7:9677694-9677746
>chr7:9678464-9678994
>chr7:9679333-9679767
>chr7:9679898-9679966
>chr7:9680152-9680202
>chr7:9681640-9681680
>chr7:9682027-9682212
>chr7:9682467-9683216
>chr7:9685106-9685446
>chr7:9686135-9686206
>chr7:9686265-9687517
>chr7:9687571-9688119
>chr7:9688242-9689018
>chr7:9689081-9691116
>chr7:9691147-9691294
>chr7:9691354-9692955
>chr7:9697972-9698323
>chr7:9699518-9699669
>chr7:9699910-9699964
>chr7:9700901-9700937
>chr7:9701115-9703222
>chr7:9703400-9703562
>chr7:9705304-9705845
>chr7:9705906-9706270
>chr7:9712210-9712357
>chr7:9712509-9712611
>chr7:9712761-9712829
>chr7:9713129-9713464
>chr7:9714326-9714425
>chr7:9715285-9715492
>chr7:9717266-9717426
>chr7:9717550-9717907
>chr7:9718915-9719174
>chr7:9719257-9719330
>chr7:9719782-9719870
>chr7:9721160-9721612
>chr7:9721807-9723226
>chr7:9724422-9724476
>chr7:9725429-9725609
>chr7:9726165-9726216
>chr7:9728383-9728692
>chr7:9728953-9729557
>chr7:9729706-9730092
>chr7:9732407-9732765
>chr7:9735447-9735503
>chr7:9736434-9736537
>chr7:9738320-9740707
>chr7:9740766-9740806
>chr7:9742704-9742881
>chr7:9742963-9743037
>chr7:9743303-9743488
>chr7:9743998-9744098
>chr7:9745121-9745211
>chr7:9745285-9745348
>chr7:9746130-9747922
>chr7:9748275-9748767
>chr7:9748856-9749419
>chr7:9749643-9749858
>chr7:9752185-9753082
>chr7:9753136-9755419
>chr7:9755756-9755840
>chr7:9756829-9756878
>chr7:9757324-9757394
>chr7:9758713-9758776
>chr7:9758889-9758985
>chr7:9759224-9759366
>chr7:9760124-9760175
>chr7:9760722-9760765
>chr7:9761329-9761379
>chr7:9761739-9765622
>chr7:9765951-9766038
>chr7:9766709-9766761
>chr7:9768613-9768719
>chr7:9769025-9769119
>chr7:9772320-9772720
>chr7:9772761-9774926
>chr7:9775976-9776027
>chr7:9778145-9778224
>chr7:9778336-9778400
>chr7:9778596-9778686
>chr7:9778759-9778824
>chr7:9778974-9779219
>chr7:9782257-9782313
>chr7:9782791-9783063
>chr7:9783231-9783610
>chr7:9785500-9785885
>chr7:9786046-9786198
>chr7:9786863-9787442
>chr7:9787571-9787733
>chr7:9787760-9788477
>chr7:9788504-9788843
>chr7:9788929-9788990
>chr7:9790063-9790201
>chr7:9790923-9791226
>chr7:9791518-9791552
>chr7:9791763-9791928
>chr7:9791993-9792113
>chr7:9793147-9793366
>chr7:9793410-9793511
>chr7:9793606-9793683
>chr7:9794688-9795065
>chr7:9796697-9797074
>chr7:9797748-9798093
>chr7:9798154-9798499
>chr7:9798896-9799279
>chr7:9799309-9799370
>chr7:9799526-9800126
>chr7:9800738-9800921
>chr7:9801012-9801159
>chr7:9801190-9801331
>chr7:9801404-9801466
>chr7:9801535-9802124
>chr7:9802151-9802438
>chr7:9803290-9803337
>chr7:9803739-9804101
>chr7:9804151-9804447
>chr7:9804648-9804751
>chr7:9804878-9805289
>chr7:9805331-9805701
>chr7:9807901-9807953
>chr7:9808241-9809825
>chr7:9810752-9811052
>chr7:9811221-9811516
>chr7:9811742-9812069
>chr7:9813778-9813914
>chr7:9814032-9814143
>chr7:9815217-9815292
>chr7:9815992-9819032
>chr7:9821412-9821499
>chr7:9821969-9822557
>chr7:9822780-9822864
>chr7:9823109-9823201
>chr7:9824180-9824240
>chr7:9824298-9827913
>chr7:9828295-9828353
>chr7:9829357-9829473
>chr7:9829848-9829892
>chr7:9833172-9833233
>chr7:9834888-9835027
>chr7:9837199-9837323
>chr7:9837600-9837648
>chr7:9840427-9840609
>chr7:9840798-9841013
>chr7:9843148-9843288
>chr7:9843684-9845728
>chr7:9846182-9846507
>chr7:9846701-9846827
>chr7:9848780-9848918
>chr7:9849051-9849092
>chr7:9849209-9849366
>chr7:9849567-9849613
>chr7:9850243-9850343
>chr7:9850423-9850893
>chr7:9852364-9852440
>chr7:9852810-9852877
>chr7:9852959-9853115
>chr7:9854349-9854443
>chr7:9854747-9854836
>chr7:9855007-9855088
>chr7:9855197-9855740
>chr7:9855826-9855909
>chr7:9855957-9856282
>chr7:9856373-9857331
>chr7:9858365-9858670
>chr7:9860235-9860338
>chr7:9860404-9862140
>chr7:9862267-9862308
>chr7:9862543-9863233
>chr7:9865106-9865190
>chr7:9866201-9866342
>chr7:9867505-9867721
>chr7:9868211-9868321
>chr7:9868983-9869267
>chr7:9869669-9869827
>chr7:9869879-9870321
>chr7:9870543-9870719
>chr7:9870808-9870894
>chr7:9871823-9872152
>chr7:9872193-9872861
>chr7:9873128-9873173
>chr7:9874255-9874300
>chr7:9875845-9875943
>chr7:9876444-9876536
>chr7:9877052-9877173
>chr7:9877333-9877584
>chr7:9878216-9878565
>chr7:9879164-9879268
>chr7:9881154-9881212
>chr7:9881370-9881556
>chr7:9882394-9882475
>chr7:9882819-9882876
>chr7:9886560-9886660
>chr7:9886846-9886973
>chr7:9888689-9889028
>chr7:9889180-9889764
>chr7:9889802-9890081
>chr7:9890229-9890457
>chr7:9890531-9890688
>chr7:9890796-9890975
>chr7:9891183-9893419
>chr7:9893531-9894057
>chr7:9894066-9894102
>chr7:9894150-9896203
>chr7:9896268-9898020
>chr7:9898172-9898920
>chr7:9898963-9899405
>chr7:9899454-9899542
>chr7:9899630-9900576
>chr7:9901103-9904252
>chr7:9905145-9905283
>chr7:9906244-9906577
>chr7:9906665-9910315
>chr7:9910374-9910629
>chr7:9910676-9912250
>chr7:9912406-9912495
>chr7:9912683-9912768
>chr7:9913347-9913886
>chr7:9913979-9914839
>chr7:9915038-9915846
>chr7:9917070-9917442
>chr7:9918658-9918986
>chr7:9919220-9919298
>chr7:9919817-9920313
>chr7:9920562-9920652
>chr7:9921971-9922082
>chr7:9922588-9925071
>chr7:9926775-9926889
>chr7:9927189-9927260
>chr7:9927505-9928022
>chr7:9929007-9929049
>chr7:9930840-9930962
>chr7:9931143-9931555
>chr7:9931618-9932120
>chr7:9932293-9932329
>chr7:9932403-9932511
>chr7:9932692-9933075
>chr7:9933240-9933276
>chr7:9933339-9933380
>chr7:9934104-9934296
>chr7:9934450-9934575
>chr7:9934943-9935137
>chr7:9935381-9935602
>chr7:9935761-9936055
>chr7:9936515-9936616
>chr7:9939165-9939558
>chr7:9940214-9940541
>chr7:9941343-9941419
>chr7:9941608-9941657
>chr7:9941833-9941977
>chr7:9942999-9943116
>chr7:9944146-9944559
>chr7:9944603-9944880
>chr7:9946437-9946816
>chr7:9947062-9947134
>chr7:9947484-9947638
>chr7:9947883-9948072
>chr7:9948122-9948559
>chr7:9948627-9948719
>chr7:9948777-9948825
>chr7:9948875-9949387
>chr7:9949451-9949629
>chr7:9949740-9950080
>chr7:9951202-9951615
>chr7:9951685-9952529
>chr7:9952647-9952810
>chr7:9952936-9953475
>chr7:9953654-9953766
>chr7:9953879-9954041
>chr7:9954163-9954277
>chr7:9956008-9956060
>chr7:9956652-9956960
>chr7:9957248-9957446
>chr7:9957715-9958142
>chr7:9958844-9959015
>chr7:9963456-9963576
>chr7:9963596-9963794
>chr7:9965537-9965754
>chr7:9966762-9966890
>chr7:9967264-9967365
>chr7:9968181-9968575
>chr7:9968784-9968851
>chr7:9968987-9969147
>chr7:9969414-9969485
>chr7:9969558-9969742
>chr7:9969922-9971191
>chr7:9971266-9972466
>chr7:9973373-9973483
>chr7:9975795-9976222
>chr7:9976372-9976550
>chr7:9976727-9976825
>chr7:9977196-9977264
>chr7:9979067-9979655
>chr7:9979775-9980097
>chr7:9980459-9980745
>chr7:9980822-9980984
>chr7:9983512-9983572
>chr7:9983940-9984824
>chr7:9985816-9985956
>chr7:9987125-9987357
>chr7:9987707-9987813
>chr7:9988388-9988622
>chr7:9989083-9989167
>chr7:9989278-9989455
>chr7:9989884-9990616
>chr7:9990858-9991223
>chr7:9991457-9991571
>chr7:9992969-9993118
>chr7:9993362-9993438
>chr7:9994774-9994914
>chr7:9995280-9995352
>chr7:9995999-9996155
>chr7:9996287-9996593
>chr7:9996697-9997254
>chr7:9997329-9997530
>chr7:9997595-9998707
>chr7:9998761-9998928
>chr7:9999151-10000018
>chr7:10000718-10000827
>chr7:10001822-10001880
>chr7:10001933-10002013
>chr7:10002121-10002307
>chr7:10002589-10002675
>chr7:10002900-10003076
>chr7:10003203-10003253
>chr7:10003429-10003494
>chr7:10003727-10003765
>chr7:10004090-10004286
>chr7:10004493-10004949
>chr7:10006224-10006264
>chr7:10006760-10006875
>chr7:10007396-10007474
>chr7:10007782-10007942
>chr7:10008479-10008777
>chr7:10009239-10009350
>chr7:10010522-10013344
>chr7:10013563-10013593
>chr7:10013727-10013802
>chr7:10014345-10014597
>chr7:10016453-10016676
>chr7:10017755-10018092
>chr7:10018345-10018426
>chr7:10019058-10019138
>chr7:10022634-10022687
>chr7:10024415-10024470
>chr7:10025659-10025796
>chr7:10026098-10026149
>chr7:10026263-10027644
>chr7:10028239-10028664
>chr7:10029018-10029330
>chr7:10029560-10029737
>chr7:10030423-10030688
>chr7:10030815-10030911
>chr7:10031205-10031234
>chr7:10031336-10031400
>chr7:10031542-10031670
>chr7:10031931-10031978
>chr7:10032501-10032580
>chr7:10032726-10032866
>chr7:10033012-10033110
>chr7:10033138-10033215
>chr7:10033334-10033451
>chr7:10033643-10033683
>chr7:10034236-10034290
>chr7:10034708-10034842
>chr7:10035004-10035034
>chr7:10035782-10036150
>chr7:10036380-10036494
>chr7:10037625-10037668
>chr7:10037723-10037816
>chr7:10038002-10038141
>chr7:10038250-10038340
>chr7:10038892-10038960
>chr7:10040685-10040877
>chr7:10041076-10041336
>chr7:10042563-10042610
>chr7:10043855-10044004
>chr7:10044276-10044502
>chr7:10044692-10045042
>chr7:10045144-10045357
>chr7:10045829-10045901
>chr7:10046315-10046376
>chr7:10046421-10046794
>chr7:10046972-10047084
>chr7:10048364-10048673
>chr7:10049539-10053494
>chr7:10053956-10056613
>chr7:10057231-10057335
>chr7:10057638-10057767
>chr7:10059514-10059548
>chr7:10059830-10060159
>chr7:10060765-10061169
>chr7:10061875-10062000
>chr7:10062953-10063152
>chr7:10063583-10064061
>chr7:10064903-10065056
>chr7:10065924-10066026
>chr7:10066246-10066676
>chr7:10067023-10067164
>chr7:10067425-10067631
>chr7:10067785-10068009
>chr7:10068132-10068294
>chr7:10068448-10068605
>chr7:10069016-10069221
>chr7:10069457-10069711
>chr7:10069831-10070662
>chr7:10071120-10071305
>chr7:10071384-10071537
>chr7:10071823-10071878
>chr7:10071934-10072139
>chr7:10072246-10072281
>chr7:10073182-10073261
>chr7:10073294-10073542
>chr7:10073926-10073995
>chr7:10074064-10074180
>chr7:10074394-10074608
>chr7:10074620-10074930
>chr7:10075192-10075269
>chr7:10078590-10078746
>chr7:10078799-10078897
>chr7:10078973-10079163
>chr7:10079290-10079450
>chr7:10079519-10079904
>chr7:10080041-10080114
>chr7:10080170-10080200
>chr7:10080308-10080527
>chr7:10080560-10080850
>chr7:10083631-10083686
>chr7:10084468-10084579
>chr7:10084877-10084923
>chr7:10085077-10085220
>chr7:10085303-10085429
>chr7:10085504-10085676
>chr7:10086575-10086997
>chr7:10088899-10089142
>chr7:10090173-10090323
>chr7:10092202-10092271
>chr7:10092363-10092405
>chr7:10092600-10092648
>chr7:10092717-10092854
>chr7:10092940-10093057
>chr7:10093108-10093920
>chr7:10093994-10094412
>chr7:10094506-10095256
>chr7:10095942-10096126
>chr7:10096192-10096320
>chr7:10096995-10097151
>chr7:10097252-10097341
>chr7:10097555-10097636
>chr7:10099364-10100034
>chr7:10100097-10100211
>chr7:10100889-10100962
>chr7:10101026-10101229
>chr7:10102017-10102300
>chr7:10102595-10104081
>chr7:10104198-10104579
>chr7:10105345-10105458
>chr7:10105642-10105932
>chr7:10106317-10106404
>chr7:10107428-10107537
>chr7:10107926-10108002
>chr7:10108325-10108731
>chr7:10111089-10111425
>chr7:10112178-10112331
>chr7:10112607-10112758
>chr7:10113282-10113902
>chr7:10114366-10114753
>chr7:10116131-10116201
>chr7:10116463-10116786
>chr7:10117018-10117059
>chr7:10117083-10117732
>chr7:10117831-10119513
>chr7:10120126-10120209
>chr7:10120724-10120797
>chr7:10123846-10124285
>chr7:10124369-10124642
>chr7:10124717-10125162
>chr7:10125420-10125529
>chr7:10125893-10126001
>chr7:10128529-10128677
>chr7:10129550-10129611
>chr7:10130807-10131134
>chr7:10131642-10131993
>chr7:10132649-10132758
>chr7:10133018-10133437
>chr7:10133958-10134343
>chr7:10134617-10134678
>chr7:10135687-10135784
>chr7:10136122-10136421
>chr7:10137092-10137511
>chr7:10137983-10138187
>chr7:10138286-10138448
>chr7:10138492-10138670
>chr7:10142088-10142260
>chr7:10144472-10144766
>chr7:10145030-10145284
>chr7:10145378-10145494
>chr7:10146343-10146472
>chr7:10146525-10146781
>chr7:10147697-10147872
>chr7:10148048-10148147
>chr7:10148405-10148498
>chr7:10150235-10150762
>chr7:10150966-10151337
>chr7:10151981-10152031
>chr7:10152311-10154038
>chr7:10154084-10155872
>chr7:10156070-10156327
>chr7:10156483-10156656
>chr7:10157106-10157198
>chr7:10157251-10157660
>chr7:10157909-10158238
>chr7:10158693-10158909
>chr7:10159374-10159759
>chr7:10159794-10159839
>chr7:10160404-10160526
>chr7:10160698-10160760
>chr7:10162714-10163198
>chr7:10165373-10165433
>chr7:10166237-10171432
>chr7:10172337-10172446
>chr7:10173735-10173834
>chr7:10174075-10174747
>chr7:10175097-10175228
>chr7:10175508-10175663
>chr7:10175725-10175866
>chr7:10176829-10177045
>chr7:10177151-10177233
>chr7:10177404-10177512
>chr7:10177727-10177972
>chr7:10178405-10178472
>chr7:10180274-10180396
>chr7:10180935-10181045
>chr7:10181139-10181423
>chr7:10182568-10182623
>chr7:10183043-10183363
>chr7:10184469-10184554
>chr7:10184883-10184972
>chr7:10185134-10185636
>chr7:10185888-10185978
>chr7:10186395-10186516
>chr7:10186624-10186689
>chr7:10187106-10187209
>chr7:10187255-10188191
>chr7:10188312-10188369
>chr7:10189235-10189298
>chr7:10191044-10191097
>chr7:10192651-10192731
>chr7:10192798-10192877
>chr7:10193655-10193730
>chr7:10194117-10194252
>chr7:10194703-10195104
>chr7:10196850-10196941
>chr7:10197452-10198382
>chr7:10199220-10199433
>chr7:10199527-10199763
>chr7:10199807-10200043
>chr7:10200389-10200479
>chr7:10200704-10200795
>chr7:10200855-10201029
>chr7:10201243-10201789
>chr7:10201882-10202230
>chr7:10202355-10202660
>chr7:10203042-10203461
>chr7:10204491-10204524
>chr7:10204823-10205290
>chr7:10205759-10205865
>chr7:10206088-10206151
>chr7:10207806-10207857
>chr7:10208826-10209085
>chr7:10211460-10211707
>chr7:10211881-10211923
>chr7:10212055-10212104
>chr7:10212295-10212396
>chr7:10212523-10212756
>chr7:10212821-10213049
>chr7:10213280-10213328
>chr7:10214038-10214276
>chr7:10214941-10215070
>chr7:10215129-10215247
>chr7:10215519-10215606
>chr7:10215696-10216601
>chr7:10216647-10217238
>chr7:10217284-10217564
>chr7:10217602-10217714
>chr7:10217780-10218008
>chr7:10218441-10218508
>chr7:10219085-10219158
>chr7:10220183-10220533
>chr7:10220647-10220741
>chr7:10222291-10222469
>chr7:10222690-10222758
>chr7:10223385-10223783
>chr7:10223827-10224058
>chr7:10224304-10224425
>chr7:10224790-10224835
>chr7:10226657-10226794
>chr7:10227985-10228028
>chr7:10228162-10228538
>chr7:10228868-10229050
>chr7:10229140-10229485
>chr7:10229671-10230198
>chr7:10230977-10231034
>chr7:10231412-10231448
>chr7:10231619-10231664
>chr7:10231747-10232099
>chr7:10232182-10232368
>chr7:10232532-10232600
>chr7:10233313-10233939
>chr7:10234183-10234426
>chr7:10234596-10234705
>chr7:10235051-10235360
>chr7:10235633-10235739
>chr7:10235875-10236003
>chr7:10240211-10240242
>chr7:10241851-10243491
>chr7:10244378-10244460
>chr7:10245768-10245886
>chr7:10246226-10246278
>chr7:10246337-10246500
>chr7:10246883-10247114
>chr7:10247162-10247450
>chr7:10247531-10247843
>chr7:10247965-10248005
>chr7:10248177-10248386
>chr7:10248510-10249810
>chr7:10249853-10253980
>chr7:10257158-10257228
>chr7:10257989-10258118
>chr7:10260877-10260939
>chr7:10261003-10261105
>chr7:10262011-10262131
>chr7:10262262-10262358
>chr7:10264520-10264796
>chr7:10266193-10266268
>chr7:10266935-10267011
>chr7:10267220-10267280
>chr7:10267436-10267598
>chr7:10269733-10276440
>chr7:10278528-10278579
>chr7:10279490-10280111
>chr7:10280376-10280555
>chr7:10281258-10281586
>chr7:10282065-10282557
>chr7:10287251-10287336
>chr7:10287769-10288607
>chr7:10288688-10290036
>chr7:10290951-10291269
>chr7:10291483-10291592
>chr7:10292276-10293023
>chr7:10293094-10293129
>chr7:10293229-10293310
>chr7:10293763-10293813
>chr7:10294379-10294529
>chr7:10294657-10294796
>chr7:10295389-10295812
>chr7:10298922-10299080
>chr7:10299747-10299883
>chr7:10300325-10300382
>chr7:10300527-10300604
>chr7:10300691-10300771
>chr7:10301639-10301700
>chr7:10304247-10304406
>chr7:10304786-10305240
>chr7:10306202-10306260
>chr7:10306492-10307606
>chr7:10308837-10308890
>chr7:10309046-10309106
>chr7:10313986-10314105
>chr7:10314407-10314696
>chr7:10315147-10315443
>chr7:10315702-10316156
>chr7:10316231-10316323
>chr7:10316460-10316607
>chr7:10316747-10317503
>chr7:10317681-10317742
>chr7:10317845-10318279
>chr7:10318412-10318678
>chr7:10318845-10318935
>chr7:10319219-10319479
>chr7:10319553-10319766
>chr7:10319938-10320069
>chr7:10320152-10320211
>chr7:10323697-10323778
>chr7:10324860-10325263
>chr7:10326160-10326239
>chr7:10327225-10327343
>chr7:10328488-10328608
>chr7:10331566-10331852
>chr7:10333091-10333445
>chr7:10334006-10334369
>chr7:10340583-10340711
>chr7:10344059-10344190
>chr7:10345298-10345345
>chr7:10345582-10345839
>chr7:10345974-10346262
>chr7:10346636-10346697
>chr7:10348567-10348720
>chr7:10350432-10351454
>chr7:10351508-10352233
>chr7:10352295-10354850
>chr7:10354895-10355733
>chr7:10355928-10356122
>chr7:10356389-10356427
>chr7:10356498-10356660
>chr7:10356705-10356743
>chr7:10357038-10357895
>chr7:10358012-10358866
>chr7:10359060-10359507
>chr7:10359752-10359889
>chr7:10360592-10367760
>chr7:10367841-10368548
>chr7:10368639-10379176
>chr7:10379325-10379372
>chr7:10379884-10380828
>chr7:10380963-10382255
>chr7:10382352-10383088
>chr7:10383183-10383407
>chr7:10384196-10384277
>chr7:10384987-10385441
>chr7:10389173-10389267
>chr7:10389604-10389876
>chr7:10390105-10390257
>chr7:10390580-10391034
>chr7:10391073-10391277
>chr7:10392859-10393007
>chr7:10393621-10394441
>chr7:10394541-10394745
>chr7:10394957-10395284
>chr7:10395446-10395525
>chr7:10395766-10395873
>chr7:10395953-10396036
>chr7:10397787-10397852
>chr7:10398303-10398351
>chr7:10398818-10399100
>chr7:10399631-10399807
>chr7:10400179-10402352
>chr7:10404065-10404549
>chr7:10406984-10407039
>chr7:10408145-10408295
>chr7:10408884-10408939
>chr7:10409030-10409317
>chr7:10410723-10410752
>chr7:10411343-10411486
>chr7:10411935-10412274
>chr7:10413361-10414257
>chr7:10414316-10415097
>chr7:10416654-10416713
>chr7:10420718-10420788
>chr7:10423149-10426718
>chr7:10426798-10426980
>chr7:10427027-10427374
>chr7:10428125-10428314
>chr7:10428926-10429030
>chr7:10429291-10429362
>chr7:10431402-10431557
>chr7:10431844-10432507
>chr7:10433434-10433483
>chr7:10434282-10434593
>chr7:10434670-10434717
>chr7:10435236-10435481
>chr7:10435753-10435786
>chr7:10436052-10436431
>chr7:10437772-10437984
>chr7:10438366-10438415
>chr7:10440005-10440628
>chr7:10440868-10440937
>chr7:10442831-10442991
>chr7:10443299-10443381
>chr7:10443448-10443530
>chr7:10443594-10444323
>chr7:10444366-10444710
>chr7:10444871-10445063
>chr7:10445116-10445545
>chr7:10445698-10446415
>chr7:10446455-10446580
>chr7:10446651-10448913
>chr7:10449005-10449572
>chr7:10449610-10450429
>chr7:10451686-10451837
>chr7:10452713-10452909
>chr7:10453820-10454189
>chr7:10455753-10455861
>chr7:10456099-10456283
>chr7:10456302-10456391
>chr7:10456830-10457188
>chr7:10457328-10457522
>chr7:10457719-10457766
>chr7:10458080-10459139
>chr7:10459193-10459864
>chr7:10460103-10460301
>chr7:10460338-10460375
>chr7:10460429-10460573
>chr7:10460722-10460888
>chr7:10460957-10461389
>chr7:10461460-10461493
>chr7:10461541-10462169
>chr7:10462268-10462648
>chr7:10462803-10463220
>chr7:10463266-10463552
>chr7:10463828-10463936
>chr7:10464326-10466567
>chr7:10466844-10467018
>chr7:10467398-10467518
>chr7:10469554-10469648
>chr7:10473134-10473296
>chr7:10476018-10476091
>chr7:10478061-10478123
>chr7:10478587-10478698
>chr7:10479698-10479829
>chr7:10479956-10479991
>chr7:10481586-10481926
>chr7:10482011-10482211
>chr7:10482470-10482574
>chr7:10483121-10483486
>chr7:10484382-10484477
>chr7:10484564-10484599
>chr7:10484939-10485079
>chr7:10487578-10487619
>chr7:10487916-10488034
>chr7:10488141-10488241
>chr7:10489723-10490065
>chr7:10491228-10491455
>chr7:10491890-10492024
>chr7:10492221-10492272
>chr7:10492376-10492463
>chr7:10492645-10492892
>chr7:10493279-10494808
>chr7:10494880-10495954
>chr7:10496152-10496516
>chr7:10496631-10496981
>chr7:10497231-10510449
>chr7:10510576-10511863
>chr7:10511959-10512298
>chr7:10512359-10512512
>chr7:10512551-10512916
>chr7:10513027-10513351
>chr7:10513411-10513585
>chr7:10513695-10514035
>chr7:10517121-10517664
>chr7:10518236-10518299
>chr7:10518501-10518592
>chr7:10518918-10518975
>chr7:10523435-10523477
>chr7:10523604-10524267
>chr7:10524604-10524650
>chr7:10525254-10525433
>chr7:10525894-10525924
>chr7:10525981-10527543
>chr7:10527598-10527724
>chr7:10527763-10536532
>chr7:10537665-10537742
>chr7:10538244-10538282
>chr7:10539191-10539314
>chr7:10542095-10542162
>chr7:10544571-10544637
>chr7:10545727-10545777
>chr7:10547112-10547260
>chr7:10547360-10547420
>chr7:10547565-10547635
>chr7:10549063-10549403
>chr7:10549589-10549638
>chr7:10550948-10551502
>chr7:10552264-10552339
>chr7:10555059-10555897
>chr7:10556032-10556277
>chr7:10556363-10556683
>chr7:10556833-10557401
>chr7:10557453-10557523
>chr7:10557675-10557726
>chr7:10557967-10558023
>chr7:10558094-10558353
>chr7:10558431-10558582
>chr7:10558618-10560745
>chr7:10560937-10561036
>chr7:10561115-10561199
>chr7:10561516-10561894
>chr7:10561978-10562033
>chr7:10562143-10562204
>chr7:10562644-10562801
>chr7:10563388-10563424
>chr7:10563508-10563637
>chr7:10563726-10564111
>chr7:10564521-10564572
>chr7:10564808-10564890
>chr7:10565039-10565123
>chr7:10565400-10565433
>chr7:10565526-10565704
>chr7:10565762-10566016
>chr7:10566138-10568178
>chr7:10568230-10568844
>chr7:10569713-10569845
>chr7:10570544-10570716
>chr7:10570940-10571031
>chr7:10572250-10572544
>chr7:10572762-10572830
>chr7:10573571-10573658
>chr7:10578770-10578818
>chr7:10579373-10579424
>chr7:10579943-10580576
>chr7:10581536-10581613
>chr7:10581786-10581826
>chr7:10581917-10581956
>chr7:10582138-10583321
>chr7:10583375-10583702
>chr7:10583738-10584068
>chr7:10585123-10585171
>chr7:10585518-10585575
>chr7:10586333-10587060
>chr7:10588873-10589113
>chr7:10589267-10590257
>chr7:10590514-10591457
>chr7:10591583-10591683
>chr7:10591979-10592449
>chr7:10594987-10595079
>chr7:10595284-10595594
>chr7:10596737-10596797
>chr7:10596836-10596937
>chr7:10597107-10597210
>chr7:10597314-10597410
>chr7:10598174-10598295
>chr7:10598414-10598528
>chr7:10598788-10598917
>chr7:10599288-10599582
>chr7:10600220-10600424
>chr7:10600499-10600552
>chr7:10600631-10600727
>chr7:10601056-10601298
>chr7:10601892-10601948
>chr7:10602362-10602458
>chr7:10605159-10605228
>chr7:10605508-10606244
>chr7:10607068-10607221
>chr7:10607531-10607670
>chr7:10608354-10608747
>chr7:10610528-10610923
>chr7:10613372-10613420
>chr7:10613683-10614126
>chr7:10615498-10615546
>chr7:10615789-10616698
>chr7:10616884-10617634
>chr7:10618365-10618442
>chr7:10619775-10620219
>chr7:10620880-10621301
>chr7:10621637-10622004
>chr7:10622425-10622934
>chr7:10623956-10624371
>chr7:10624512-10625559
>chr7:10625590-10632070
>chr7:10632109-10632281
>chr7:10632534-10632607
>chr7:10632828-10632937
>chr7:10633243-10633288
>chr7:10634770-10635020
>chr7:10635113-10635219
>chr7:10635286-10635937
>chr7:10637092-10637811
>chr7:10639149-10639233
>chr7:10639353-10639399
>chr7:10641514-10641585
>chr7:10642313-10642582
>chr7:10643075-10643157
>chr7:10643911-10644027
>chr7:10644845-10644921
>chr7:10646736-10646806
>chr7:10647009-10647103
>chr7:10647466-10647569
>chr7:10648471-10650696
>chr7:10651070-10651162
>chr7:10651571-10651977
>chr7:10652919-10653240
>chr7:10653851-10654184
>chr7:10656084-10656129
>chr7:10656205-10656255
>chr7:10656639-10656750
>chr7:10658140-10658235
>chr7:10658675-10658772
>chr7:10659274-10659352
>chr7:10661141-10661939
>chr7:10662451-10662529
>chr7:10664039-10664079
>chr7:10664189-10664245
>chr7:10664547-10665036
>chr7:10665811-10665909
>chr7:10666188-10671781
>chr7:10671841-10672106
>chr7:10672137-10672753
>chr7:10676465-10676675
>chr7:10676802-10676930
>chr7:10681268-10681317
>chr7:10681443-10681537
>chr7:10684210-10684257
>chr7:10684291-10684831
>chr7:10684897-10690844
>chr7:10691244-10691584
>chr7:10691770-10692051
>chr7:10693514-10694210
>chr7:10694751-10694801
>chr7:10695588-10702031
>chr7:10702116-10702371
>chr7:10703618-10704521
>chr7:10705197-10705809
>chr7:10705894-10705940
>chr7:10706138-10706201
>chr7:10706344-10706472
>chr7:10708394-10708489
>chr7:10708849-10708920
>chr7:10709509-10709724
>chr7:10711072-10711198
>chr7:10712265-10712342
>chr7:10713319-10713434
>chr7:10714208-10714317
>chr7:10714977-10715314
>chr7:10715975-10716014
>chr7:10716273-10716349
>chr7:10716453-10716516
>chr7:10716665-10716866
>chr7:10718703-10718849
>chr7:10718990-10719047
>chr7:10722031-10722130
>chr7:10722667-10722755
>chr7:10722901-10723165
>chr7:10723361-10723780
>chr7:10725194-10725316
>chr7:10725423-10725506
>chr7:10726031-10726102
>chr7:10726582-10726902
>chr7:10728263-10728526
>chr7:10729718-10729777
>chr7:10730323-10730607
>chr7:10731351-10731491
>chr7:10731529-10731691
>chr7:10732838-10732908
>chr7:10733380-10733482
>chr7:10734136-10734522
>chr7:10737131-10737213
>chr7:10738124-10738174
>chr7:10738474-10738508
>chr7:10738633-10738822
>chr7:10739022-10739101
>chr7:10739233-10739525
>chr7:10740581-10740713
>chr7:10741577-10741858
>chr7:10741884-10744210
>chr7:10744239-10746612
>chr7:10746646-10753293
>chr7:10753408-10754413
>chr7:10754595-10754652
>chr7:10754960-10755023
>chr7:10758090-10758351
>chr7:10759255-10759348
>chr7:10759550-10759645
>chr7:10759996-10760056
>chr7:10760840-10760896
>chr7:10760996-10761129
>chr7:10761193-10761411
>chr7:10762326-10762735
>chr7:10763247-10763787
>chr7:10764037-10764092
>chr7:10767434-10767820
>chr7:10769641-10769716
>chr7:10775313-10775607
>chr7:10776066-10776112
>chr7:10776313-10776360
>chr7:10776421-10776483
>chr7:10776666-10776751
>chr7:10777461-10778809
>chr7:10780748-10780935
>chr7:10781107-10781214
>chr7:10781844-10781973
>chr7:10782146-10782860
>chr7:10782985-10783120
>chr7:10784740-10784802
>chr7:10785974-10786325
>chr7:10786629-10787186
>chr7:10788297-10788641
>chr7:10788678-10788770
>chr7:10788876-10789101
>chr7:10790860-10791012
>chr7:10791069-10791251
>chr7:10792374-10792602
>chr7:10793819-10794621
>chr7:10795099-10795374
>chr7:10795472-10795802
>chr7:10800613-10800657
>chr7:10802414-10802453
>chr7:10804705-10804774
>chr7:10805391-10805450
>chr7:10805802-10812095
>chr7:10815999-10816208
>chr7:10816570-10816610
>chr7:10817189-10817495
>chr7:10818032-10818087
>chr7:10818311-10818476
>chr7:10820586-10820811
>chr7:10821164-10821306
>chr7:10821400-10821589
>chr7:10822719-10823169
>chr7:10823709-10824988
>chr7:10825229-10825631
>chr7:10825827-10826147
>chr7:10826239-10826803
>chr7:10826840-10827447
>chr7:10827519-10829297
>chr7:10829365-10830421
>chr7:10830560-10834145
>chr7:10835059-10835231
>chr7:10836922-10836976
>chr7:10837293-10837651
>chr7:10838995-10839194
>chr7:10843477-10843550
>chr7:10844150-10844682
>chr7:10844998-10845073
>chr7:10845222-10845331
>chr7:10845464-10846575
>chr7:10846636-10847000
>chr7:10849692-10849798
>chr7:10849857-10849921
>chr7:10850352-10851195
>chr7:10851298-10851358
>chr7:10851572-10851674
>chr7:10852312-10852383
>chr7:10852752-10852979
>chr7:10853154-10853429
>chr7:10853863-10853960
>chr7:10854249-10854701
>chr7:10854762-10855701
>chr7:10855810-10855910
>chr7:10856121-10856244
>chr7:10856499-10856625
>chr7:10856968-10857050
>chr7:10857259-10857585
>chr7:10859052-10859347
>chr7:10860309-10860526
>chr7:10860787-10860845
>chr7:10861193-10861623
>chr7:10861814-10861990
>chr7:10862069-10862181
>chr7:10862984-10863166
>chr7:10863446-10863858
>chr7:10864569-10864620
>chr7:10865171-10865300
>chr7:10865856-10866157
>chr7:10866498-10866888
>chr7:10868683-10868736
>chr7:10868796-10868866
>chr7:10869028-10869210
>chr7:10869711-10869758
>chr7:10869878-10870307
>chr7:10871456-10871585
>chr7:10871664-10871759
>chr7:10871787-10871858
>chr7:10875190-10875228
>chr7:10875311-10875701
>chr7:10875933-10877472
>chr7:10877497-10880084
>chr7:10880343-10880563
>chr7:10881042-10882575
>chr7:10882633-10883127
>chr7:10883168-10883873
>chr7:10884281-10884582
>chr7:10884608-10885828
>chr7:10886259-10886420
>chr7:10887762-10888189
>chr7:10889780-10890106
>chr7:10890357-10890719
>chr7:10891639-10892106
>chr7:10893214-10893808
>chr7:10894419-10894497
>chr7:10895439-10896161
>chr7:10896236-10898045
>chr7:10898101-10899055
>chr7:10899977-10900370
>chr7:10901092-10901385
>chr7:10901619-10902166
>chr7:10902816-10903128
>chr7:10905928-10906058
>chr7:10906272-10906305
>chr7:10907726-10908623
>chr7:10908739-10908860
>chr7:10908913-10909127
>chr7:10909479-10909912
>chr7:10910002-10910143
>chr7:10910848-10910898
>chr7:10911298-10911466
>chr7:10911616-10911952
>chr7:10912012-10912216
>chr7:10912473-10912647
>chr7:10914991-10916484
>chr7:10916984-10917311
>chr7:10917490-10917562
>chr7:10917656-10917852
>chr7:10920212-10920511
>chr7:10921230-10921389
>chr7:10922429-10922737
>chr7:10923668-10923710
>chr7:10923939-10924313
>chr7:10924366-10928106
>chr7:10928146-10928959
>chr7:10929545-10929921
>chr7:10930006-10930312
>chr7:10930652-10931184
>chr7:10931365-10931678
>chr7:10932691-10932997
>chr7:10933521-10933615
>chr7:10935494-10935612
>chr7:10935703-10935777
>chr7:10936422-10936491
>chr7:10936751-10937058
>chr7:10937275-10937591
>chr7:10937739-10937798
>chr7:10938052-10938135
>chr7:10938396-10938481
>chr7:10940913-10940955
>chr7:10941942-10942025
>chr7:10942308-10942359
>chr7:10942652-10942743
>chr7:10942820-10943134
>chr7:10943654-10944004
>chr7:10945485-10945840
>chr7:10946077-10946369
>chr7:10947355-10947469
>chr7:10949900-10950276
>chr7:10950345-10950494
>chr7:10950709-10950910
>chr7:10951044-10951397
>chr7:10951637-10952018
>chr7:10952553-10954034
>chr7:10954266-10954557
>chr7:10954867-10955255
>chr7:10955565-10955789
>chr7:10956234-10956423
>chr7:10956484-10956944
>chr7:10957193-10957295
>chr7:10957748-10958066
>chr7:10958178-10958260
>chr7:10958347-10958431
>chr7:10958676-10958915
>chr7:10959447-10959603
>chr7:10959833-10966530
>chr7:10967378-10967450
>chr7:10967569-10967708
>chr7:10969354-10969460
>chr7:10970282-10970572
>chr7:10970687-10970952
>chr7:10971077-10971177
>chr7:10971440-10971747
>chr7:10971802-10971850
>chr7:10971923-10972238
>chr7:10972804-10972995
>chr7:10973111-10973347
>chr7:10973400-10973497
>chr7:10976304-10976365
>chr7:10977392-10977493
>chr7:10978700-10978824
>chr7:10979053-10979127
>chr7:10979521-10979562
>chr7:10980406-10980496
>chr7:10982536-10982732
>chr7:10984138-10984194
>chr7:10985073-10985195
>chr7:10985603-10986121
>chr7:10986175-10986314
>chr7:10987864-10988063
>chr7:10989322-10989420
>chr7:10989583-10989934
>chr7:10990975-10991663
>chr7:10991716-10992806
>chr7:10993078-10993246
>chr7:10993451-10993533
>chr7:10993700-10994034
>chr7:10994162-10994449
>chr7:10994583-10995585
>chr7:10995612-10996085
>chr7:10997462-10997534
>chr7:10998265-10998349
>chr7:10998381-10998551
>chr7:10999036-10999171
>chr7:11000207-11000901
>chr7:11000980-11001043
>chr7:11001161-11001685
>chr7:11001935-11002170
>chr7:11002415-11002816
>chr7:11002922-11003244
>chr7:11003433-11003757
>chr7:11003951-11004302
>chr7:11004746-11005138
>chr7:11005740-11006106
>chr7:11006276-11006804
>chr7:11006894-11007390
>chr7:11008315-11008666
>chr7:11008722-11009071
>chr7:11009232-11009293
>chr7:11010486-11010947
>chr7:11012314-11012354
>chr7:11012726-11012850
>chr7:11013140-11013491
>chr7:11015183-11015250
>chr7:11015608-11015716
>chr7:11016605-11016827
>chr7:11016914-11017718
>chr7:11017836-11019937
>chr7:11020115-11020715
>chr7:11023412-11023468
>chr7:11023555-11023971
>chr7:11024018-11026317
>chr7:11027926-11028439
>chr7:11030795-11031061
>chr7:11031463-11031783
>chr7:11031948-11032202
>chr7:11033485-11033527
>chr7:11033946-11033998
>chr7:11034523-11034876
>chr7:11035065-11035350
>chr7:11036339-11036413
>chr7:11036853-11036890
>chr7:11037511-11037626
>chr7:11038129-11038673
>chr7:11041031-11041073
>chr7:11041415-11041532
>chr7:11043077-11043199
>chr7:11043989-11044349
>chr7:11044620-11044745
>chr7:11044794-11045036
>chr7:11046062-11046236
>chr7:11046485-11046561
>chr7:11046925-11047370
>chr7:11047482-11047989
>chr7:11048261-11048604
>chr7:11049162-11049457
>chr7:11050513-11050684
>chr7:11051046-11051303
>chr7:11055721-11055852
>chr7:11056693-11056859
>chr7:11057273-11057676
>chr7:11059412-11060190
>chr7:11060918-11060986
>chr7:11061741-11061803
>chr7:11061874-11061949
>chr7:11066182-11066475
>chr7:11066516-11066604
>chr7:11067044-11067855
>chr7:11067967-11069125
>chr7:11069311-11069361
>chr7:11069596-11069802
>chr7:11070115-11070409
>chr7:11070933-11070974
>chr7:11071112-11071187
>chr7:11072026-11072551
>chr7:11072682-11073346
>chr7:11073474-11073803
>chr7:11073898-11074772
>chr7:11074817-11076128
>chr7:11076550-11076869
>chr7:11077330-11077632
>chr7:11077718-11077754
>chr7:11080978-11081160
>chr7:11081379-11081425
>chr7:11081485-11081548
>chr7:11081589-11081935
>chr7:11082064-11082377
>chr7:11082825-11083263
>chr7:11083474-11083772
>chr7:11084903-11085047
>chr7:11085624-11085829
>chr7:11085980-11086085
>chr7:11086617-11086702
>chr7:11087185-11087494
>chr7:11087996-11088867
>chr7:11089388-11089601
>chr7:11089736-11090074
>chr7:11091324-11091438
>chr7:11091481-11091823
>chr7:11093056-11093138
>chr7:11094200-11094270
>chr7:11094507-11094576
>chr7:11095673-11095726
>chr7:11096967-11097291
>chr7:11097896-11098042
>chr7:11098060-11098130
>chr7:11102125-11102307
>chr7:11102738-11102795
>chr7:11104732-11104849
>chr7:11109399-11109432
>chr7:11110178-11110395
>chr7:11110888-11111023
>chr7:11112495-11112786
>chr7:11116268-11116345
>chr7:11116479-11116542
>chr7:11116795-11116975
>chr7:11117514-11117662
>chr7:11117765-11117861
>chr7:11119211-11119267
>chr7:11119653-11119724
>chr7:11121558-11121653
>chr7:11121779-11122463
>chr7:11123456-11124082
>chr7:11124528-11124858
>chr7:11126068-11126154
>chr7:11128680-11128806
>chr7:11130414-11131038
>chr7:11131098-11131165
>chr7:11131204-11131869
>chr7:11131946-11132160
>chr7:11132311-11133480
>chr7:11134277-11134326
>chr7:11134442-11134591
>chr7:11135163-11135241
>chr7:11136455-11136567
>chr7:11137433-11137892
>chr7:11137994-11138347
>chr7:11139176-11139262
>chr7:11143185-11143601
>chr7:11143849-11145148
>chr7:11146109-11146224
>chr7:11146823-11147170
>chr7:11148451-11148484
>chr7:11148534-11148608
>chr7:11148724-11148798
>chr7:11149002-11149158
>chr7:11150484-11150577
>chr7:11151155-11151615
>chr7:11152452-11152523
>chr7:11153930-11154007
>chr7:11155712-11155970
>chr7:11156258-11156294
>chr7:11156484-11156822
>chr7:11158164-11158359
>chr7:11159131-11159356
>chr7:11159646-11161166
>chr7:11161582-11161807
>chr7:11162058-11162390
>chr7:11162707-11162843
>chr7:11163017-11163080
>chr7:11164358-11164697
>chr7:11164914-11165254
>chr7:11167309-11167365
>chr7:11167686-11168040
>chr7:11169362-11169414
>chr7:11171752-11171889
>chr7:11172091-11172176
>chr7:11173164-11173449
>chr7:11173481-11173723
>chr7:11173820-11174458
>chr7:11174847-11174892
>chr7:11175202-11175310
>chr7:11178401-11178744
>chr7:11178806-11179025
>chr7:11179078-11181058
>chr7:11182203-11182768
>chr7:11183143-11183461
>chr7:11183508-11183994
>chr7:11184137-11184291
>chr7:11185440-11185574
>chr7:11185902-11186626
>chr7:11186896-11187009
>chr7:11187639-11188516
>chr7:11189281-11190279
>chr7:11191954-11192229
>chr7:11192253-11192416
>chr7:11192620-11192699
>chr7:11192823-11192996
>chr7:11193145-11193249
>chr7:11193340-11193404
>chr7:11193525-11193605
>chr7:11193728-11194019
>chr7:11194109-11194505
>chr7:11194538-11194825
>chr7:11194885-11196321
>chr7:11196387-11196620
>chr7:11196674-11196919
>chr7:11196986-11197099
>chr7:11197186-11197329
>chr7:11197399-11197789
>chr7:11197841-11198146
>chr7:11198493-11198721
>chr7:11198807-11198857
>chr7:11199028-11199095
>chr7:11199926-11200232
>chr7:11201088-11201495
>chr7:11201827-11201868
>chr7:11204147-11204261
>chr7:11209568-11209617
>chr7:11210135-11210326
>chr7:11210780-11210836
>chr7:11216034-11216145
>chr7:11219995-11220238
>chr7:11220379-11220780
>chr7:11220859-11221109
>chr7:11222355-11222425
>chr7:11222987-11223144
>chr7:11224900-11224962
>chr7:11225561-11225715
>chr7:11226863-11226919
>chr7:11228594-11228649
>chr7:11229700-11230186
>chr7:11230266-11230565
>chr7:11231740-11231825
>chr7:11232293-11232351
>chr7:11232873-11232946
>chr7:11233294-11233546
>chr7:11233673-11234551
>chr7:11234663-11235097
>chr7:11235133-11235164
>chr7:11235236-11235338
>chr7:11235638-11235988
>chr7:11236416-11236475
>chr7:11237098-11237158
>chr7:11237723-11237949
>chr7:11238082-11238121
>chr7:11238173-11238292
>chr7:11238716-11238958
>chr7:11239595-11239913
>chr7:11240223-11240242
>chr7:11240242-11240262
>chr7:11240687-11240793
>chr7:11241399-11241691
>chr7:11243447-11243492
>chr7:11245245-11245344
>chr7:11247124-11247184
>chr7:11248383-11248459
>chr7:11249591-11249665
>chr7:11252729-11252812
>chr7:11253948-11254272
>chr7:11255742-11255969
>chr7:11256093-11256203
>chr7:11257346-11257474
>chr7:11257570-11257656
>chr7:11258031-11258087
>chr7:11258164-11258235
>chr7:11259121-11259200
>chr7:11261175-11261310
>chr7:11261567-11261628
>chr7:11261724-11262255
>chr7:11263956-11264518
>chr7:11264595-11264725
>chr7:11265588-11265862
>chr7:11266076-11267191
>chr7:11268554-11268917
>chr7:11270532-11270771
>chr7:11273219-11273289
>chr7:11273388-11273578
>chr7:11273762-11274149
>chr7:11274904-11274959
>chr7:11278047-11278118
>chr7:11278333-11278682
>chr7:11278964-11279090
>chr7:11279572-11279652
>chr7:11280037-11281344
>chr7:11281835-11281899
>chr7:11282397-11282460
>chr7:11282633-11282695
>chr7:11282795-11282932
>chr7:11283421-11285319
>chr7:11285816-11286145
>chr7:11287250-11287291
>chr7:11292719-11292863
>chr7:11293614-11293704
>chr7:11293906-11293982
>chr7:11294061-11294108
>chr7:11294643-11294762
>chr7:11295332-11295404
>chr7:11296132-11296195
>chr7:11296550-11296618
>chr7:11296992-11297165
>chr7:11297571-11297684
>chr7:11297994-11298764
>chr7:11302558-11302684
>chr7:11302854-11302931
>chr7:11303315-11303426
>chr7:11303962-11304028
>chr7:11304084-11304366
>chr7:11304428-11304910
>chr7:11304936-11305102
>chr7:11306910-11306956
>chr7:11308423-11308736
>chr7:11309568-11309659
>chr7:11309859-11310915
>chr7:11311034-11311216
>chr7:11312871-11313193
>chr7:11313413-11313557
>chr7:11314835-11314900
>chr7:11315721-11315820
>chr7:11318611-11318656
>chr7:11318947-11319050
>chr7:11322427-11322624
>chr7:11323499-11323626
>chr7:11323963-11324031
>chr7:11324323-11324429
>chr7:11324796-11324980
>chr7:11325222-11325264
>chr7:11325748-11326046
>chr7:11326699-11327134
>chr7:11328456-11328526
>chr7:11329165-11329374
>chr7:11330106-11330172
>chr7:11333884-11334771
>chr7:11334846-11335694
>chr7:11337262-11337594
>chr7:11337634-11337760
>chr7:11337906-11338099
>chr7:11338366-11338433
>chr7:11342215-11342318
>chr7:11343868-11343987
>chr7:11344712-11344915
>chr7:11346625-11346718
>chr7:11347132-11347541
>chr7:11347697-11352471
>chr7:11356737-11356824
>chr7:11357841-11357907
>chr7:11358110-11358439
>chr7:11358533-11359211
>chr7:11359429-11359659
>chr7:11360265-11360362
>chr7:11360444-11360494
>chr7:11361105-11361220
>chr7:11361286-11361606
>chr7:11362054-11362093
>chr7:11363772-11363875
>chr7:11364280-11364410
>chr7:11365435-11365732
>chr7:11366986-11367025
>chr7:11368667-11368987
>chr7:11369327-11369377
>chr7:11370785-11370817
>chr7:11371302-11371351
>chr7:11373037-11373187
>chr7:11373439-11373555
>chr7:11374245-11374329
>chr7:11376186-11376247
>chr7:11377710-11377860
>chr7:11378734-11378928
>chr7:11379905-11380002
>chr7:11382842-11382948
>chr7:11383314-11383557
>chr7:11383956-11384036
>chr7:11384114-11384188
>chr7:11384301-11384612
>chr7:11385251-11385297
>chr7:11385474-11385717
>chr7:11385767-11394453
>chr7:11394492-11394593
>chr7:11394629-11394693
>chr7:11394769-11398580
>chr7:11398627-11398758
>chr7:11399037-11399205
>chr7:11399543-11400334
>chr7:11401400-11401713
>chr7:11402082-11402146
>chr7:11402817-11402881
>chr7:11402942-11402998
>chr7:11404724-11404907
>chr7:11407461-11407596
>chr7:11408204-11408656
>chr7:11409735-11410033
>chr7:11412109-11412185
>chr7:11413321-11413390
>chr7:11413468-11413543
>chr7:11413588-11413731
>chr7:11413864-11414193
>chr7:11414381-11414456
>chr7:11414491-11414637
>chr7:11415858-11415896
>chr7:11415958-11416077
>chr7:11419171-11419465
>chr7:11419487-11421516
>chr7:11422665-11422960
>chr7:11423167-11423212
>chr7:11423363-11423642
>chr7:11424101-11424208
>chr7:11425727-11425813
>chr7:11425947-11426084
>chr7:11426787-11426829
>chr7:11427215-11427282
>chr7:11427733-11427836
>chr7:11430185-11430236
>chr7:11430270-11430994
>chr7:11431174-11431773
>chr7:11431814-11431928
>chr7:11432664-11432817
>chr7:11434979-11435038
>chr7:11435890-11435958
>chr7:11436559-11436756
>chr7:11437273-11437332
>chr7:11439268-11439602
>chr7:11439657-11441027
>chr7:11441095-11441271
>chr7:11441422-11441475
>chr7:11441695-11442003
>chr7:11443611-11444757
>chr7:11446517-11446578
>chr7:11454243-11454299
>chr7:11455079-11455148
>chr7:11455209-11455358
>chr7:11456656-11456787
>chr7:11457267-11457305
>chr7:11460233-11460284
>chr7:11465135-11465172
>chr7:11467461-11467526
>chr7:11467617-11467720
>chr7:11467955-11468134
>chr7:11468558-11468870
>chr7:11470028-11470092
>chr7:11470294-11470629
>chr7:11470927-11471032
>chr7:11473311-11473353
>chr7:11475546-11475668
>chr7:11476511-11476827
>chr7:11477286-11477330
>chr7:11477868-11477913
>chr7:11478577-11478632
>chr7:11479872-11480024
>chr7:11481911-11481976
>chr7:11484870-11485233
>chr7:11487383-11487886
>chr7:11489368-11489475
>chr7:11489844-11489902
>chr7:11494350-11494411
>chr7:11496957-11497357
>chr7:11497546-11498073
>chr7:11498204-11498383
>chr7:11498463-11499165
>chr7:11499422-11504553
>chr7:11506040-11506332
>chr7:11506875-11506969
>chr7:11507808-11508520
>chr7:11508583-11509219
>chr7:11509521-11513823
>chr7:11514194-11514493
>chr7:11516576-11516781
>chr7:11517072-11517437
>chr7:11518590-11518641
>chr7:11521451-11521711
>chr7:11523469-11523534
>chr7:11525027-11525091
>chr7:11526652-11526864
>chr7:11527868-11528194
>chr7:11529425-11529785
>chr7:11530727-11531029
>chr7:11532278-11532342
>chr7:11533438-11534024
>chr7:11534596-11534640
>chr7:11534888-11535003
>chr7:11535116-11535210
>chr7:11537294-11537726
>chr7:11540024-11540137
>chr7:11541068-11541292
>chr7:11543974-11544338
>chr7:11545223-11545326
>chr7:11545399-11545518
>chr7:11545602-11545711
>chr7:11546379-11547454
>chr7:11547511-11551082
>chr7:11551119-11552670
>chr7:11552785-11553119
>chr7:11553939-11554010
>chr7:11554236-11554761
>chr7:11554915-11555439
>chr7:11555516-11555550
>chr7:11555676-11555876
>chr7:11555955-11556521
>chr7:11556570-11556734
>chr7:11556864-11557182
>chr7:11557268-11557386
>chr7:11557960-11558051
>chr7:11558784-11558834
>chr7:11559144-11559218
>chr7:11559594-11559685
>chr7:11559829-11559898
>chr7:11561564-11561926
>chr7:11562225-11562278
>chr7:11563346-11563732
>chr7:11567109-11567502
>chr7:11568352-11570351
>chr7:11570432-11570633
>chr7:11571441-11571578
>chr7:11571785-11572001
>chr7:11572063-11572273
>chr7:11572479-11572783
>chr7:11573566-11573602
>chr7:11573819-11573866
>chr7:11574314-11574741
>chr7:11575037-11575126
>chr7:11577286-11577619
>chr7:11580494-11581002
>chr7:11581124-11581228
>chr7:11582209-11582346
>chr7:11583049-11583568
>chr7:11584249-11584334
>chr7:11584667-11584731
>chr7:11585481-11585670
>chr7:11585754-11585823
>chr7:11585854-11585892
>chr7:11589236-11589274
>chr7:11592485-11592724
>chr7:11592863-11592905
>chr7:11593891-11594537
>chr7:11594585-11594738
>chr7:11594778-11597347
>chr7:11597387-11600167
>chr7:11602142-11602382
>chr7:11602846-11604215
>chr7:11604521-11604636
>chr7:11605170-11605278
>chr7:11606642-11606686
>chr7:11606933-11607051
>chr7:11607586-11607672
>chr7:11611459-11611551
>chr7:11611633-11611677
>chr7:11611783-11611912
>chr7:11612815-11612855
>chr7:11614712-11614774
>chr7:11615810-11615956
>chr7:11616912-11616960
>chr7:11617664-11618017
>chr7:11618516-11618966
>chr7:11619468-11619714
>chr7:11621705-11621756
>chr7:11626232-11626350
>chr7:11626693-11626921
>chr7:11627149-11627434
>chr7:11628011-11628141
>chr7:11631260-11631315
>chr7:11631583-11631742
>chr7:11631817-11631853
>chr7:11632448-11632489
>chr7:11634591-11634625
>chr7:11639362-11639742
>chr7:11641739-11641795
>chr7:11643520-11643688
>chr7:11644472-11644521
>chr7:11644582-11644632
>chr7:11645681-11645947
>chr7:11649399-11649468
>chr7:11650795-11650846
>chr7:11651031-11651528
>chr7:11652566-11652707
>chr7:11653161-11653228
>chr7:11653444-11653649
>chr7:11655206-11655244
>chr7:11662241-11662290
>chr7:11663913-11664005
>chr7:11665844-11665898
>chr7:11666281-11666772
>chr7:11667044-11667322
>chr7:11668213-11668559
>chr7:11669592-11669718
>chr7:11671649-11671686
>chr7:11671949-11672105
>chr7:11672260-11672387
>chr7:11672937-11673012
>chr7:11674571-11674624
>chr7:11674709-11674909
>chr7:11674972-11675614
>chr7:11675691-11681423
>chr7:11681486-11681731
>chr7:11681821-11682130
>chr7:11682371-11683649
>chr7:11683735-11685060
>chr7:11685110-11686265
>chr7:11686301-11686391
>chr7:11686526-11686827
>chr7:11686909-11687091
>chr7:11687863-11688290
>chr7:11692812-11692874
>chr7:11693819-11693873
>chr7:11696382-11696712
>chr7:11698887-11698948
>chr7:11699521-11699581
>chr7:11700032-11700113
>chr7:11701454-11701517
>chr7:11701583-11701658
>chr7:11702108-11702257
>chr7:11703621-11703675
>chr7:11708140-11708319
>chr7:11710147-11710193
>chr7:11714171-11714254
>chr7:11715327-11715434
>chr7:11716538-11716610
>chr7:11718744-11718783
>chr7:11719848-11719907
>chr7:11721212-11721613
>chr7:11722146-11722203
>chr7:11722248-11722304
>chr7:11722373-11722534
>chr7:11722583-11723630
>chr7:11724529-11724569
>chr7:11724914-11724972
>chr7:11725853-11726092
>chr7:11727542-11727709
>chr7:11730384-11730451
>chr7:11734647-11734767
>chr7:11735302-11735631
>chr7:11735972-11736070
>chr7:11736262-11736449
>chr7:11736776-11737165
>chr7:11738157-11738259
>chr7:11738867-11738971
>chr7:11739196-11739250
>chr7:11739424-11739503
>chr7:11739561-11739814
>chr7:11740865-11740923
>chr7:11744414-11746591
>chr7:11747470-11747551
>chr7:11748713-11748900
>chr7:11748943-11749001
>chr7:11749180-11749327
>chr7:11752314-11752412
>chr7:11752640-11753072
>chr7:11753770-11753961
>chr7:11754070-11754274
>chr7:11754757-11754835
>chr7:11754908-11754959
>chr7:11756367-11756417
>chr7:11757914-11758053
>chr7:11758324-11758426
>chr7:11758783-11758857
>chr7:11758888-11758963
>chr7:11760732-11761012
>chr7:11761463-11761562
>chr7:11761749-11763015
>chr7:11763399-11763658
>chr7:11764267-11764700
>chr7:11764808-11764899
>chr7:11767047-11767104
>chr7:11767561-11767632
>chr7:11768928-11769303
>chr7:11770102-11770163
>chr7:11770282-11770351
>chr7:11770869-11771258
>chr7:11771638-11772880
>chr7:11773242-11773559
>chr7:11773605-11773907
>chr7:11774140-11774340
>chr7:11774652-11774711
>chr7:11774766-11775877
>chr7:11777863-11778183
>chr7:11780038-11780150
>chr7:11780644-11780743
>chr7:11780802-11781040
>chr7:11781154-11781499
>chr7:11781757-11781862
>chr7:11781947-11781988
>chr7:11783147-11783457
>chr7:11783961-11784030
>chr7:11784168-11784283
>chr7:11784427-11784693
>chr7:11785124-11785375
>chr7:11786719-11786791
>chr7:11787219-11787702
>chr7:11788756-11788836
>chr7:11789375-11789418
>chr7:11789537-11789713
>chr7:11790830-11790890
>chr7:11793233-11793277
>chr7:11793527-11793652
>chr7:11793964-11794140
>chr7:11794895-11794993
>chr7:11795216-11795331
>chr7:11796028-11796083
>chr7:11797303-11797721
>chr7:11798219-11798545
>chr7:11798587-11798693
>chr7:11798830-11799225
>chr7:11800261-11800914
>chr7:11801017-11801164
>chr7:11801265-11801338
>chr7:11801577-11801688
>chr7:11801893-11802045
>chr7:11803265-11803332
>chr7:11803512-11803540
>chr7:11804043-11804136
>chr7:11805458-11805754
>chr7:11807480-11807597
>chr7:11807610-11807724
>chr7:11808166-11808606
>chr7:11808847-11809088
>chr7:11812262-11812345
>chr7:11813428-11813944
>chr7:11814124-11814266
>chr7:11815451-11815556
>chr7:11816680-11816752
>chr7:11819135-11819699
>chr7:11819746-11819874
>chr7:11821310-11821621
>chr7:11822162-11823771
>chr7:11824679-11824740
>chr7:11824904-11824961
>chr7:11826546-11826834
>chr7:11826974-11827229
>chr7:11828702-11829209
>chr7:11831824-11831920
>chr7:11833221-11833313
>chr7:11834476-11834511
>chr7:11835544-11836883
>chr7:11836916-11836977
>chr7:11837113-11837154
>chr7:11837276-11838095
>chr7:11838365-11838541
>chr7:11838714-11839142
>chr7:11839210-11839327
>chr7:11839353-11839572
>chr7:11839644-11839731
>chr7:11839928-11840677
>chr7:11840852-11840920
>chr7:11841122-11841520
>chr7:11842642-11842708
>chr7:11842750-11843007
>chr7:11843159-11843254
>chr7:11843700-11843762
>chr7:11844269-11844588
>chr7:11845285-11845349
>chr7:11849428-11849726
>chr7:11851851-11851928
>chr7:11853120-11853194
>chr7:11857562-11857950
>chr7:11858975-11859108
>chr7:11859239-11859431
>chr7:11859788-11859892
>chr7:11859978-11860068
>chr7:11860351-11860747
>chr7:11861290-11861344
>chr7:11862316-11862674
>chr7:11863833-11864075
>chr7:11864209-11864253
>chr7:11864740-11867482
>chr7:11867547-11867879
>chr7:11868254-11870085
>chr7:11870122-11870339
>chr7:11870382-11871175
>chr7:11871729-11871941
>chr7:11872122-11872553
>chr7:11872762-11873078
>chr7:11873486-11873516
>chr7:11876257-11876313
>chr7:11877223-11877556
>chr7:11878669-11879182
>chr7:11879220-11879795
>chr7:11879896-11880487
>chr7:11880547-11880790
>chr7:11881294-11881360
>chr7:11881444-11881672
>chr7:11882385-11882666
>chr7:11882737-11884909
>chr7:11885119-11885227
>chr7:11886370-11887071
>chr7:11887141-11887220
>chr7:11887364-11889160
>chr7:11890253-11890346
>chr7:11890459-11890572
>chr7:11891106-11891996
>chr7:11892056-11892309
>chr7:11892574-11892615
>chr7:11892999-11893460
>chr7:11893624-11893690
>chr7:11893879-11893953
>chr7:11893989-11894089
>chr7:11894180-11894313
>chr7:11896554-11896639
>chr7:11897112-11897218
>chr7:11898578-11898618
>chr7:11898656-11898909
>chr7:11900792-11900933
>chr7:11901486-11903070
>chr7:11903109-11904380
>chr7:11904413-11904477
>chr7:11904528-11904732
>chr7:11906037-11906151
>chr7:11907502-11907763
>chr7:11907955-11908426
>chr7:11909809-11909964
>chr7:11911531-11911605
>chr7:11913131-11913461
>chr7:11913756-11914095
>chr7:11914439-11914504
>chr7:11916082-11916123
>chr7:11916269-11916389
>chr7:11917106-11917234
>chr7:11917549-11917617
>chr7:11918866-11919147
>chr7:11919301-11919375
>chr7:11919581-11919844
>chr7:11919900-11919991
>chr7:11920046-11920237
>chr7:11920412-11920654
>chr7:11920714-11920925
>chr7:11921175-11922241
>chr7:11922328-11922626
>chr7:11923233-11923383
>chr7:11929243-11929284
>chr7:11929304-11929441
>chr7:11930516-11930568
>chr7:11930590-11930676
>chr7:11931996-11932086
>chr7:11933502-11933681
>chr7:11934001-11934343
>chr7:11935495-11935544
>chr7:11935986-11937220
>chr7:11937268-11937782
>chr7:11938505-11938831
>chr7:11939271-11939386
>chr7:11940533-11940592
>chr7:11941627-11941988
>chr7:11942707-11942765
>chr7:11942921-11943056
>chr7:11943703-11943802
>chr7:11943997-11949304
>chr7:11949429-11949709
>chr7:11949972-11950120
>chr7:11950344-11950497
>chr7:11950561-11950596
>chr7:11950694-11951374
>chr7:11951755-11951844
>chr7:11953147-11953454
>chr7:11953574-11953829
>chr7:11953891-11953978
>chr7:11954053-11954117
>chr7:11955673-11955962
>chr7:11957025-11957508
>chr7:11958953-11958983
>chr7:11959187-11959362
>chr7:11959605-11959660
>chr7:11959764-11959955
>chr7:11960571-11960645
>chr7:11960725-11960775
>chr7:11960925-11960991
>chr7:11961161-11961242
>chr7:11961719-11962152
>chr7:11962332-11962557
>chr7:11963425-11963531
>chr7:11963853-11964024
>chr7:11965681-11965814
>chr7:11966018-11966050
>chr7:11967261-11967384
>chr7:11968245-11968569
>chr7:11970656-11970751
>chr7:11971198-11971261
>chr7:11971406-11971574
>chr7:11971672-11971901
>chr7:11971944-11972938
>chr7:11973047-11973075
>chr7:11973183-11973229
>chr7:11973385-11974114
>chr7:11974249-11974506
>chr7:11974685-11975977
>chr7:11976022-11976069
>chr7:11976968-11977400
>chr7:11977476-11978363
>chr7:11978608-11979661
>chr7:11979705-11980091
>chr7:11980213-11980386
>chr7:11980451-11982285
>chr7:11982621-11984203
>chr7:11984405-11985284
>chr7:11985392-11985465
>chr7:11986106-11986220
>chr7:11986363-11986673
>chr7:11987619-11988123
>chr7:11988519-11988587
>chr7:11988810-11988945
>chr7:11988972-11989095
>chr7:11989197-11989595
>chr7:11989711-11990211
>chr7:11990342-11990419
>chr7:11990461-11990804
>chr7:11991728-11991948
>chr7:11992282-11992641
>chr7:11993470-11993514
>chr7:11993995-11994155
>chr7:11994597-11994691
>chr7:11995373-11995495
>chr7:11995699-11995917
>chr7:11996015-11998308
>chr7:11999695-11999763
>chr7:12000222-12000273
>chr7:12004354-12004523
>chr7:12005654-12005752
>chr7:12011599-12011641
>chr7:12011797-12012150
>chr7:12013973-12015089
>chr7:12017970-12018998
>chr7:12019074-12019406
>chr7:12019826-12019928
>chr7:12021811-12023094
>chr7:12023267-12023309
>chr7:12023347-12023458
>chr7:12023657-12023914
>chr7:12024307-12024382
>chr7:12025102-12025203
>chr7:12025356-12025418
>chr7:12025458-12025491
>chr7:12026292-12026364
>chr7:12028712-12028765
>chr7:12029541-12029678
>chr7:12030673-12030839
>chr7:12031707-12031763
>chr7:12033511-12033598
>chr7:12033874-12034735
>chr7:12035002-12035212
>chr7:12037392-12037471
>chr7:12037546-12037719
>chr7:12037924-12038018
>chr7:12038745-12039109
>chr7:12039335-12040064
>chr7:12040102-12040192
>chr7:12041202-12041326
>chr7:12042589-12042964
>chr7:12043579-12044168
>chr7:12044439-12044551
>chr7:12047575-12047671
>chr7:12047717-12047860
>chr7:12047961-12048182
>chr7:12048755-12048824
>chr7:12048963-12049101
>chr7:12049873-12050037
>chr7:12050278-12050326
>chr7:12051450-12051836
>chr7:12052035-12052128
>chr7:12053624-12053843
>chr7:12054529-12054881
>chr7:12056137-12056304
>chr7:12056412-12056931
>chr7:12057141-12057222
>chr7:12057406-12057574
>chr7:12057736-12057923
>chr7:12058186-12058407
>chr7:12058572-12058958
>chr7:12059138-12059750
>chr7:12059887-12059924
>chr7:12059967-12060060
>chr7:12060142-12060460
>chr7:12060510-12061107
>chr7:12061200-12061681
>chr7:12061790-12062474
>chr7:12062684-12063257
>chr7:12063369-12063592
>chr7:12063805-12063893
>chr7:12064142-12064471
>chr7:12064609-12064861
>chr7:12065893-12066203
>chr7:12066600-12066815
>chr7:12066876-12067142
>chr7:12067810-12067986
>chr7:12068565-12068611
>chr7:12068827-12068886
>chr7:12069432-12069540
>chr7:12070028-12070191
>chr7:12070342-12070494
>chr7:12070904-12071486
>chr7:12071762-12071845
>chr7:12071893-12072035
>chr7:12072311-12072389
>chr7:12072603-12073030
>chr7:12073120-12073253
>chr7:12073468-12073693
>chr7:12074039-12074166
>chr7:12074268-12074357
>chr7:12074642-12074883
>chr7:12074963-12075441
>chr7:12077616-12078113
>chr7:12083506-12083572
>chr7:12085195-12085321
>chr7:12085752-12085979
>chr7:12086490-12086554
>chr7:12086622-12086864
>chr7:12087189-12087250
>chr7:12088035-12088222
>chr7:12089413-12089810
>chr7:12089997-12090623
>chr7:12092077-12092253
>chr7:12092569-12092931
>chr7:12093015-12093143
>chr7:12093747-12093898
>chr7:12096033-12096302
>chr7:12096417-12096554
>chr7:12096696-12097365
>chr7:12097556-12097698
>chr7:12098767-12101238
>chr7:12101887-12101955
>chr7:12102016-12102441
>chr7:12102984-12103134
>chr7:12105065-12105109
>chr7:12115643-12115745
>chr7:12115931-12116000
>chr7:12116638-12117008
>chr7:12117114-12117193
>chr7:12117669-12118035
>chr7:12118211-12118267
>chr7:12120329-12120422
>chr7:12121732-12122866
>chr7:12123305-12123554
>chr7:12123775-12123963
>chr7:12124015-12124117
>chr7:12125751-12125836
>chr7:12126890-12126970
>chr7:12127579-12127632
>chr7:12128978-12129317
>chr7:12129533-12129917
>chr7:12129977-12130050
>chr7:12130121-12130641
>chr7:12131929-12131965
>chr7:12132267-12132665
>chr7:12132910-12133451
>chr7:12133746-12133794
>chr7:12134490-12135212
>chr7:12136154-12136219
>chr7:12137927-12138022
>chr7:12139424-12139580
>chr7:12139779-12139927
>chr7:12141634-12145149
>chr7:12145414-12145679
>chr7:12145981-12146097
>chr7:12146202-12146254
>chr7:12146290-12146336
>chr7:12146797-12146905
>chr7:12147308-12147335
>chr7:12147654-12147692
>chr7:12148029-12148282
>chr7:12148491-12148749
>chr7:12149017-12149088
>chr7:12149386-12149601
>chr7:12149645-12149718
>chr7:12149879-12150292
>chr7:12150594-12150637
>chr7:12151171-12151267
>chr7:12151699-12151753
>chr7:12151808-12151888
>chr7:12154532-12154585
>chr7:12155204-12155260
>chr7:12155541-12155867
>chr7:12156019-12156329
>chr7:12157475-12157711
>chr7:12157879-12157940
>chr7:12158378-12158474
>chr7:12158594-12158823
>chr7:12159049-12159449
>chr7:12159570-12159742
>chr7:12160102-12160345
>chr7:12161416-12161516
>chr7:12163434-12171322
>chr7:12172646-12172724
>chr7:12172960-12173006
>chr7:12173381-12173531
>chr7:12175196-12175296
>chr7:12175440-12175841
>chr7:12175898-12176009
>chr7:12176196-12176274
>chr7:12177241-12177584
>chr7:12179706-12179887
>chr7:12180267-12180467
>chr7:12180596-12180773
>chr7:12180854-12184736
>chr7:12184857-12185017
>chr7:12185109-12185220
>chr7:12185466-12185526
>chr7:12185657-12185721
>chr7:12185996-12186053
>chr7:12188825-12189394
>chr7:12189440-12189590
>chr7:12190181-12192399
>chr7:12192558-12193019
>chr7:12193073-12193372
>chr7:12194057-12194133
>chr7:12194514-12194705
>chr7:12195540-12195757
>chr7:12197709-12197782
>chr7:12197865-12197976
>chr7:12201757-12202108
>chr7:12202194-12202228
>chr7:12202308-12202700
>chr7:12202841-12203008
>chr7:12203296-12203967
>chr7:12204109-12204155
>chr7:12204521-12204862
>chr7:12205052-12205104
>chr7:12205268-12205725
>chr7:12206314-12206470
>chr7:12207654-12207690
>chr7:12208843-12208901
>chr7:12209570-12209670
>chr7:12212940-12213011
>chr7:12213945-12214475
>chr7:12214671-12214710
>chr7:12215435-12215709
>chr7:12216286-12216410
>chr7:12218534-12218629
>chr7:12221224-12221270
>chr7:12221515-12221643
>chr7:12223362-12223495
>chr7:12223729-12224018
>chr7:12224885-12226327
>chr7:12227538-12227697
>chr7:12228920-12228984
>chr7:12229093-12229164
>chr7:12229930-12230245
>chr7:12230449-12230534
>chr7:12233128-12233247
>chr7:12234281-12234353
>chr7:12234363-12234406
>chr7:12235669-12235794
>chr7:12236044-12236108
>chr7:12236494-12236582
>chr7:12237564-12237905
>chr7:12237966-12238810
>chr7:12238844-12239533
>chr7:12239566-12239685
>chr7:12239802-12239956
>chr7:12240210-12240242
>chr7:12240657-12240769
>chr7:12240974-12241196
>chr7:12241251-12242492
>chr7:12243649-12243696
>chr7:12245350-12245670
>chr7:12245742-12245777
>chr7:12245900-12246020
>chr7:12246259-12246323
>chr7:12246370-12246424
>chr7:12247864-12248203
>chr7:12248310-12248470
>chr7:12248544-12248632
>chr7:12248868-12248936
>chr7:12249181-12249280
>chr7:12251227-12255299
>chr7:12258188-12258379
>chr7:12258880-12258947
>chr7:12259576-12259709
>chr7:12261460-12261958
>chr7:12262389-12262496
>chr7:12262793-12262841
>chr7:12263466-12263576
>chr7:12263650-12263744
>chr7:12263853-12264209
>chr7:12264566-12264741
>chr7:12265076-12265369
>chr7:12266106-12266554
>chr7:12267260-12267310
>chr7:12267916-12268273
>chr7:12268341-12268415
>chr7:12269273-12269350
>chr7:12269520-12269589
>chr7:12269695-12269726
>chr7:12269762-12269844
>chr7:12269961-12270033
>chr7:12270232-12270459
>chr7:12270487-12271235
>chr7:12271783-12271975
>chr7:12272087-12272213
>chr7:12272679-12273286
>chr7:12273335-12273603
>chr7:12273794-12276020
>chr7:12276250-12277559
>chr7:12277759-12277881
>chr7:12278037-12278102
>chr7:12278681-12278766
>chr7:12278889-12278978
>chr7:12280075-12280132
>chr7:12280805-12280896
>chr7:12281544-12281780
>chr7:12282006-12282157
>chr7:12282439-12282472
>chr7:12282599-12282647
>chr7:12283825-12283946
>chr7:12284127-12284331
>chr7:12285153-12285200
>chr7:12285996-12286783
>chr7:12286929-12287028
>chr7:12288505-12288802
>chr7:12288981-12289100
>chr7:12289199-12289250
>chr7:12289470-12289665
>chr7:12289738-12289806
>chr7:12290555-12290634
>chr7:12290837-12290893
>chr7:12292710-12292920
>chr7:12293648-12293789
>chr7:12293816-12293869
>chr7:12294098-12294184
>chr7:12294765-12294873
>chr7:12295208-12295532
>chr7:12295746-12295780
>chr7:12295841-12296118
>chr7:12296407-12296456
>chr7:12296729-12296828
>chr7:12296924-12297086
>chr7:12297590-12297690
>chr7:12298013-12298072
>chr7:12298158-12298283
>chr7:12298338-12298555
>chr7:12298656-12298894
>chr7:12299057-12299185
>chr7:12299285-12299855
>chr7:12299991-12300335
>chr7:12300710-12300767
>chr7:12300865-12301015
>chr7:12301098-12301553
>chr7:12302430-12302731
>chr7:12302842-12302896
>chr7:12302967-12303094
>chr7:12303215-12303265
>chr7:12303298-12303340
>chr7:12304270-12304625
>chr7:12305449-12305954
>chr7:12306311-12306456
>chr7:12307142-12307266
>chr7:12307666-12308061
>chr7:12308140-12308608
>chr7:12308814-12309285
>chr7:12309461-12309798
>chr7:12309843-12309936
>chr7:12310756-12311077
>chr7:12311105-12311195
>chr7:12311393-12311937
>chr7:12313020-12313098
>chr7:12313207-12313794
>chr7:12314072-12314194
>chr7:12314278-12314319
>chr7:12314497-12314546
>chr7:12314670-12314768
>chr7:12315091-12315173
>chr7:12315366-12316910
>chr7:12316987-12317095
>chr7:12317317-12317416
>chr7:12318863-12318965
>chr7:12319122-12319321
>chr7:12319630-12319703
>chr7:12319997-12320061
>chr7:12320966-12321041
>chr7:12322373-12322459
>chr7:12322789-12322869
>chr7:12323384-12323863
>chr7:12324784-12325155
>chr7:12326100-12326151
>chr7:12326194-12326259
>chr7:12326971-12327149
>chr7:12327408-12327712
>chr7:12328206-12328485
>chr7:12328631-12329682
>chr7:12331634-12331744
>chr7:12332041-12332095
>chr7:12335138-12335321
>chr7:12335443-12335842
>chr7:12335932-12335999
>chr7:12336295-12336333
>chr7:12340426-12340712
>chr7:12341055-12341159
>chr7:12341349-12341642
>chr7:12342601-12342962
>chr7:12343764-12343807
>chr7:12344006-12344069
>chr7:12345013-12345052
>chr7:12345110-12345326
>chr7:12346117-12346226
>chr7:12346870-12346947
>chr7:12347512-12349278
>chr7:12349357-12349528
>chr7:12349971-12350359
>chr7:12351865-12352016
>chr7:12352117-12352211
>chr7:12353086-12353431
>chr7:12355150-12355432
>chr7:12355522-12355597
>chr7:12357881-12357942
>chr7:12358076-12358387
>chr7:12360472-12360539
>chr7:12361553-12361620
>chr7:12364086-12364195
>chr7:12364594-12364635
>chr7:12365250-12365446
>chr7:12365871-12366244
>chr7:12367050-12367198
>chr7:12367501-12367616
>chr7:12368228-12368324
>chr7:12370859-12371173
>chr7:12371550-12371614
>chr7:12372314-12372455
>chr7:12373640-12373751
>chr7:12374903-12374959
>chr7:12375228-12375580
>chr7:12376504-12376555
>chr7:12379782-12380170
>chr7:12380212-12380297
>chr7:12381353-12381689
>chr7:12381947-12382110
>chr7:12382263-12382379
>chr7:12382839-12382993
>chr7:12383706-12383755
>chr7:12383850-12384566
>chr7:12385964-12386000
>chr7:12386131-12386245
>chr7:12387514-12387625
>chr7:12388074-12388161
>chr7:12388351-12388384
>chr7:12388456-12388518
>chr7:12388636-12388676
>chr7:12388730-12388793
>chr7:12389870-12390265
>chr7:12390499-12390768
>chr7:12391570-12391734
>chr7:12394815-12394877
>chr7:12395570-12395694
>chr7:12396582-12399096
>chr7:12399335-12399366
>chr7:12399696-12400058
>chr7:12400240-12400387
>chr7:12400524-12400624
>chr7:12400844-12401080
>chr7:12401237-12401608
>chr7:12401773-12402132
>chr7:12402188-12402393
>chr7:12402614-12402666
>chr7:12404550-12404810
>chr7:12405570-12405631
>chr7:12405751-12406100
>chr7:12406275-12406347
>chr7:12407131-12407188
>chr7:12407317-12407455
>chr7:12407712-12407773
>chr7:12407851-12408434
>chr7:12410206-12411827
>chr7:12411937-12413301
>chr7:12413338-12413394
>chr7:12413523-12413558
>chr7:12414275-12414341
>chr7:12414630-12414964
>chr7:12415072-12415715
>chr7:12415867-12417335
>chr7:12417481-12417919
>chr7:12418993-12419113
>chr7:12419314-12419370
>chr7:12419623-12419677
>chr7:12420316-12420452
>chr7:12420529-12421203
>chr7:12421374-12421495
>chr7:12422501-12422564
>chr7:12424041-12424111
>chr7:12424165-12424214
>chr7:12424512-12424592
>chr7:12424631-12424868
>chr7:12424917-12425008
>chr7:12425127-12425318
>chr7:12425370-12425454
>chr7:12425516-12425756
>chr7:12426019-12432970
>chr7:12433657-12433695
>chr7:12435280-12436035
>chr7:12437262-12437320
>chr7:12438153-12438574
>chr7:12439076-12439128
>chr7:12441753-12441816
>chr7:12446539-12448703
>chr7:12448790-12450623
>chr7:12450741-12450782
>chr7:12450877-12451146
>chr7:12451233-12453639
>chr7:12453734-12453831
>chr7:12453907-12454020
>chr7:12454149-12454217
>chr7:12454616-12454890
>chr7:12454968-12455123
>chr7:12455280-12455350
>chr7:12457007-12457411
>chr7:12457526-12458062
>chr7:12459059-12459236
>chr7:12459750-12459860
>chr7:12459999-12460083
>chr7:12460314-12460481
>chr7:12460666-12461057
>chr7:12461168-12462310
>chr7:12462434-12462551
>chr7:12462582-12462871
>chr7:12462953-12464415
>chr7:12464493-12465513
>chr7:12468570-12468995
>chr7:12470101-12470398
>chr7:12471584-12471692
>chr7:12473341-12473675
>chr7:12474972-12475035
>chr7:12475226-12475271
>chr7:12477650-12477695
>chr7:12478124-12478487
>chr7:12478804-12478858
>chr7:12479624-12479717
>chr7:12480319-12480482
>chr7:12480779-12480924
>chr7:12483581-12483910
>chr7:12485015-12485908
>chr7:12486327-12486401
>chr7:12486472-12486627
>chr7:12487132-12487187
>chr7:12490091-12490128
>chr7:12490681-12490747
>chr7:12492923-12493223
>chr7:12493425-12493512
>chr7:12493664-12493753
>chr7:12494459-12494498
>chr7:12495673-12495890
>chr7:12495927-12496224
>chr7:12497169-12503278
>chr7:12503560-12503986
>chr7:12506071-12506797
>chr7:12507038-12507304
>chr7:12508662-12509134
>chr7:12509491-12510078
>chr7:12510185-12512495
>chr7:12512551-12512781
>chr7:12512851-12515000
>chr7:12515128-12518023
>chr7:12518134-12518197
>chr7:12520366-12520663
>chr7:12520704-12521209
>chr7:12521247-12521495
>chr7:12523211-12523267
>chr7:12524558-12524867
>chr7:12526466-12526527
>chr7:12526653-12528558
>chr7:12529275-12529659
>chr7:12529897-12529962
>chr7:12530161-12530589
>chr7:12531758-12531855
>chr7:12531900-12532584
>chr7:12533177-12533816
>chr7:12534006-12534051
>chr7:12534671-12537479
>chr7:12539176-12539544
>chr7:12539596-12540068
>chr7:12540484-12540535
>chr7:12541638-12541695
>chr7:12541950-12542015
>chr7:12542478-12542599
>chr7:12544154-12544519
>chr7:12544945-12545036
>chr7:12545089-12545196
>chr7:12545270-12545321
>chr7:12545598-12545704
>chr7:12545816-12546476
>chr7:12547102-12547246
>chr7:12547803-12547869
>chr7:12548064-12548426
>chr7:12548577-12548873
>chr7:12549551-12549757
>chr7:12550007-12550044
>chr7:12550187-12550924
>chr7:12551357-12551678
>chr7:12552181-12552243
>chr7:12554173-12554279
>chr7:12555206-12556725
>chr7:12557107-12557378
>chr7:12557554-12557741
>chr7:12557817-12557860
>chr7:12558123-12558986
>chr7:12559243-12559326
>chr7:12559980-12560199
>chr7:12560804-12560908
>chr7:12561017-12561666
>chr7:12562150-12562185
>chr7:12562360-12562714
>chr7:12564378-12564703
>chr7:12565949-12566079
>chr7:12566592-12566933
>chr7:12568178-12568241
>chr7:12568631-12568857
>chr7:12568975-12569081
>chr7:12573340-12573402
>chr7:12574195-12574352
>chr7:12574473-12574643
>chr7:12574983-12575067
>chr7:12575324-12575408
>chr7:12576814-12576910
>chr7:12577517-12577925
>chr7:12578299-12578677
>chr7:12579597-12579920
>chr7:12580231-12580320
>chr7:12583228-12583266
>chr7:12583842-12583902
>chr7:12586281-12587258
>chr7:12588530-12588857
>chr7:12589185-12589547
>chr7:12590202-12590370
>chr7:12591038-12591209
>chr7:12591408-12591571
>chr7:12592028-12592202
>chr7:12593433-12593550
>chr7:12593621-12593730
>chr7:12594075-12594207
>chr7:12594409-12594537
>chr7:12594796-12594869
>chr7:12595239-12595605
>chr7:12595865-12596222
>chr7:12596364-12596568
>chr7:12598607-12599117
>chr7:12599365-12600558
>chr7:12601723-12601844
>chr7:12602069-12603066
>chr7:12603133-12603444
>chr7:12603973-12604134
>chr7:12604218-12604286
>chr7:12604707-12604772
>chr7:12604986-12605350
>chr7:12605400-12605819
>chr7:12606265-12606307
>chr7:12606585-12606824
>chr7:12608106-12608256
>chr7:12608305-12608352
>chr7:12608428-12608810
>chr7:12609491-12609541
>chr7:12611470-12611515
>chr7:12611770-12611935
>chr7:12612447-12612519
>chr7:12614938-12615039
>chr7:12615228-12615606
>chr7:12616321-12616553
>chr7:12618151-12618249
>chr7:12619943-12620026
>chr7:12620112-12620533
>chr7:12624825-12624963
>chr7:12625419-12625637
>chr7:12626489-12626609
>chr7:12626844-12627225
>chr7:12628283-12628387
>chr7:12628442-12628605
>chr7:12628724-12628772
>chr7:12631135-12631275
>chr7:12631448-12631608
>chr7:12631671-12631818
>chr7:12632073-12632461
>chr7:12634175-12634571
>chr7:12634908-12635198
>chr7:12635318-12635657
>chr7:12636466-12636561
>chr7:12636785-12637203
>chr7:12637460-12637697
>chr7:12642125-12642174
>chr7:12644731-12645357
>chr7:12645486-12645798
>chr7:12646228-12646333
>chr7:12646423-12646485
>chr7:12648299-12648600
>chr7:12648916-12649017
>chr7:12649067-12649136
>chr7:12650720-12650764
>chr7:12650960-12651204
>chr7:12651243-12651315
>chr7:12652789-12653131
>chr7:12653810-12653978
>chr7:12655055-12655516
>chr7:12656360-12656468
>chr7:12656634-12656902
>chr7:12657169-12657582
>chr7:12658173-12658246
>chr7:12658924-12659284
>chr7:12659782-12663387
>chr7:12663442-12663863
>chr7:12663911-12664758
>chr7:12664792-12665604
>chr7:12665876-12666106
>chr7:12666138-12666599
>chr7:12666809-12667072
>chr7:12667379-12668002
>chr7:12670941-12672584
>chr7:12673519-12673860
>chr7:12674368-12674406
>chr7:12674872-12674943
>chr7:12675663-12677516
>chr7:12677665-12677973
>chr7:12678047-12678401
>chr7:12678601-12678953
>chr7:12679476-12679824
>chr7:12680054-12680354
>chr7:12680699-12680738
>chr7:12681332-12681815
>chr7:12682920-12683040
>chr7:12683142-12683403
>chr7:12684336-12684383
>chr7:12684741-12684977
>chr7:12688244-12688615
>chr7:12688685-12689181
>chr7:12690270-12690314
>chr7:12691468-12691742
>chr7:12692196-12692253
>chr7:12693526-12694027
>chr7:12694238-12694271
>chr7:12696447-12696737
>chr7:12697227-12698129
>chr7:12698447-12699023
>chr7:12699364-12699658
>chr7:12699813-12700018
>chr7:12700079-12700714
>chr7:12700886-12701542
>chr7:12701997-12702167
>chr7:12702337-12702687
>chr7:12702771-12703070
>chr7:12703201-12703332
>chr7:12703559-12703853
>chr7:12704345-12704485
>chr7:12704516-12705491
>chr7:12705759-12706160
>chr7:12706315-12706418
>chr7:12707612-12707679
>chr7:12708370-12708814
>chr7:12709026-12709517
>chr7:12710893-12711192
>chr7:12711481-12712091
>chr7:12713533-12713707
>chr7:12713859-12714320
>chr7:12714837-12714913
>chr7:12716203-12716357
>chr7:12716416-12716468
>chr7:12716633-12716763
>chr7:12717435-12717628
>chr7:12717943-12718440
>chr7:12719759-12719794
>chr7:12720443-12720913
>chr7:12721569-12721924
>chr7:12722483-12722577
>chr7:12723754-12724376
>chr7:12724458-12724709
>chr7:12724963-12725180
>chr7:12725512-12725554
>chr7:12725659-12725905
>chr7:12726165-12726234
>chr7:12728483-12728965
>chr7:12729549-12729606
>chr7:12729728-12729761
>chr7:12730176-12730251
>chr7:12730519-12730973
>chr7:12732269-12732345
>chr7:12732525-12733308
>chr7:12733556-12733643
>chr7:12733818-12734207
>chr7:12735242-12735273
>chr7:12736053-12736130
>chr7:12736356-12737422
>chr7:12738217-12738286
>chr7:12738880-12739315
>chr7:12739578-12739755
>chr7:12740019-12740341
>chr7:12740873-12741188
>chr7:12741841-12742061
>chr7:12742180-12742516
>chr7:12742956-12744116
>chr7:12744246-12744961
>chr7:12744999-12745399
>chr7:12745452-12746019
>chr7:12746694-12746993
>chr7:12747712-12748325
>chr7:12748559-12748966
>chr7:12750159-12750280
>chr7:12750577-12751114
>chr7:12752203-12752296
>chr7:12752517-12752616
>chr7:12754892-12755053
>chr7:12755131-12755509
>chr7:12756268-12756538
>chr7:12757092-12757300
>chr7:12758093-12758192
>chr7:12758571-12758889
>chr7:12760071-12761125
>chr7:12761482-12761810
>chr7:12762444-12762881
>chr7:12763649-12764063
>chr7:12767054-12767395
>chr7:12768768-12768913
>chr7:12772510-12773059
>chr7:12773142-12773208
>chr7:12773247-12775487
>chr7:12777572-12778005
>chr7:12781574-12781687
>chr7:12782048-12782193
>chr7:12782292-12782349
>chr7:12782846-12783031
>chr7:12783078-12783191
>chr7:12783436-12783494
>chr7:12783871-12783968
>chr7:12784393-12784463
>chr7:12784517-12784805
>chr7:12784916-12785189
>chr7:12786123-12786440
>chr7:12787042-12787515
>chr7:12787637-12787818
>chr7:12787969-12788046
>chr7:12788108-12788614
>chr7:12788701-12788863
>chr7:12788956-12789075
>chr7:12789108-12789490
>chr7:12789857-12790267
>chr7:12790293-12791003
>chr7:12791312-12791752
>chr7:12792805-12793239
>chr7:12793381-12793523
>chr7:12793720-12794002
>chr7:12794285-12794731
>chr7:12795991-12796180
>chr7:12797555-12797906
>chr7:12798679-12798723
>chr7:12801710-12801971
>chr7:12804257-12804644
>chr7:12806608-12806907
>chr7:12807410-12807815
>chr7:12808246-12808818
>chr7:12809075-12809177
>chr7:12809899-12810164
>chr7:12810357-12810525
>chr7:12810745-12811457
>chr7:12811606-12811833
>chr7:12811988-12812403
>chr7:12812970-12813052
>chr7:12815488-12815588
>chr7:12815739-12815993
>chr7:12816557-12816865
>chr7:12817098-12817190
>chr7:12817295-12817414
>chr7:12818263-12818541
>chr7:12818800-12818851
>chr7:12820838-12821402
>chr7:12822250-12822346
>chr7:12822620-12825486
>chr7:12825842-12825920
>chr7:12826134-12826523
>chr7:12827261-12827345
>chr7:12827958-12828060
>chr7:12828192-12828480
>chr7:12828754-12828793
>chr7:12828871-12829007
>chr7:12829779-12830196
>chr7:12831305-12831376
>chr7:12832028-12832055
>chr7:12832383-12832463
>chr7:12832884-12834532
>chr7:12834601-12835373
>chr7:12836848-12837123
>chr7:12837265-12837325
>chr7:12837372-12837429
>chr7:12837490-12837640
>chr7:12839094-12839177
>chr7:12839479-12846341
>chr7:12846414-12848376
>chr7:12850651-12850788
>chr7:12850849-12850968
>chr7:12851738-12851841
>chr7:12851931-12852023
>chr7:12852058-12852301
>chr7:12852750-12852803
>chr7:12852939-12853662
>chr7:12853956-12854368
>chr7:12855331-12855451
>chr7:12855506-12855534
>chr7:12855584-12856069
>chr7:12856351-12856625
>chr7:12856805-12857551
>chr7:12858048-12858681
>chr7:12859568-12859801
>chr7:12860826-12860943
>chr7:12862256-12862454
>chr7:12862610-12863180
>chr7:12863377-12863471
>chr7:12863551-12864045
>chr7:12864284-12864365
>chr7:12864442-12864574
>chr7:12864679-12864718
>chr7:12864858-12864934
>chr7:12864991-12865632
>chr7:12865744-12866023
>chr7:12866549-12866626
>chr7:12866815-12866873
>chr7:12866992-12867075
>chr7:12870177-12870299
>chr7:12870339-12870511
>chr7:12871154-12871475
>chr7:12872889-12872962
>chr7:12874200-12874596
>chr7:12876133-12876210
>chr7:12876682-12876792
>chr7:12876839-12876899
>chr7:12877026-12877101
>chr7:12877703-12877811
>chr7:12877893-12877979
>chr7:12878247-12878628
>chr7:12878690-12878826
>chr7:12878947-12879008
>chr7:12879157-12879237
>chr7:12879973-12880012
>chr7:12880323-12880695
>chr7:12882374-12882592
>chr7:12882656-12882727
>chr7:12883473-12883710
>chr7:12883790-12883888
>chr7:12884484-12884606
>chr7:12885566-12885675
>chr7:12885739-12886375
>chr7:12886463-12886545
>chr7:12888186-12888814
>chr7:12889660-12889945
>chr7:12890893-12891041
>chr7:12891455-12891866
>chr7:12892042-12892131
>chr7:12892957-12893261
>chr7:12894082-12894375
>chr7:12894977-12895018
>chr7:12895820-12896247
>chr7:12899758-12899825
>chr7:12899887-12899936
>chr7:12900532-12900992
>chr7:12901574-12901640
>chr7:12903058-12903500
>chr7:12903994-12904353
>chr7:12905241-12905284
>chr7:12905354-12905792
>chr7:12905865-12906241
>chr7:12906296-12906393
>chr7:12906954-12907310
>chr7:12907504-12907573
>chr7:12908136-12908388
>chr7:12908578-12908998
>chr7:12910825-12910914
>chr7:12911658-12912096
>chr7:12912304-12912766
>chr7:12915854-12916162
>chr7:12917609-12918440
>chr7:12918495-12918624
>chr7:12920465-12920627
>chr7:12921215-12921386
>chr7:12922112-12922200
>chr7:12925154-12925496
>chr7:12926097-12926203
>chr7:12927989-12928137
>chr7:12931504-12931559
>chr7:12931596-12932100
>chr7:12932998-12933111
>chr7:12933625-12933722
>chr7:12934856-12935055
>chr7:12935237-12935315
>chr7:12935640-12940230
>chr7:12940723-12940760
>chr7:12941199-12941546
>chr7:12942070-12942115
>chr7:12943113-12943574
>chr7:12944497-12944842
>chr7:12946309-12947022
>chr7:12948039-12948288
>chr7:12950146-12950200
>chr7:12951263-12951625
>chr7:12955713-12956049
>chr7:12956122-12956389
>chr7:12956452-12956541
>chr7:12957092-12957214
>chr7:12958703-12959819
>chr7:12960065-12960402
>chr7:12962294-12962352
>chr7:12962640-12962718
>chr7:12963060-12963140
>chr7:12964468-12964551
>chr7:12964834-12964898
>chr7:12967625-12967694
>chr7:12967981-12968010
>chr7:12969980-12970144
>chr7:12971500-12971849
>chr7:12972278-12972634
>chr7:12972983-12973287
>chr7:12973847-12973982
>chr7:12974219-12974872
>chr7:12975190-12975371
>chr7:12975984-12976297
>chr7:12976638-12976776
>chr7:12976886-12977027
>chr7:12977334-12977426
>chr7:12977751-12977873
>chr7:12978092-12978515
>chr7:12979637-12979689
>chr7:12980903-12980971
>chr7:12981481-12981526
>chr7:12981968-12982080
>chr7:12985716-12985793
>chr7:12986331-12986436
>chr7:12986826-12986892
>chr7:12988983-12989227
>chr7:12990062-12990264
>chr7:12990449-12990532
>chr7:12990728-12990784
>chr7:12990824-12991108
>chr7:12991154-12991609
>chr7:12994277-12994333
>chr7:12995465-12995562
>chr7:12995978-13003767
>chr7:13003811-13004884
>chr7:13004974-13006146
>chr7:13006266-13006314
>chr7:13006322-13006414
>chr7:13007925-13008039
>chr7:13009680-13009755
>chr7:13009881-13010205
>chr7:13010546-13011536
>chr7:13015216-13015282
>chr7:13016147-13016417
>chr7:13016528-13016656
>chr7:13016817-13016943
>chr7:13017222-13017285
>chr7:13018241-13018519
>chr7:13018587-13018682
>chr7:13019575-13019627
>chr7:13019703-13019822
>chr7:13021165-13021276
>chr7:13023016-13023138
>chr7:13023238-13023649
>chr7:13024914-13026080
>chr7:13026492-13027021
>chr7:13028956-13030234
>chr7:13030921-13031175
>chr7:13033666-13033912
>chr7:13034042-13034292
>chr7:13034356-13034637
>chr7:13034761-13034991
>chr7:13035020-13036471
>chr7:13036779-13036840
>chr7:13037567-13037932
>chr7:13040548-13040916
>chr7:13040992-13041137
>chr7:13041546-13041618
>chr7:13041783-13042117
>chr7:13043546-13043596
>chr7:13043959-13044134
>chr7:13044439-13044785
>chr7:13045193-13045289
>chr7:13047172-13047276
>chr7:13048875-13049215
>chr7:13051138-13051261
>chr7:13051380-13051454
>chr7:13051517-13051562
>chr7:13051823-13051934
>chr7:13052373-13052871
>chr7:13053867-13054187
>chr7:13057976-13058144
>chr7:13058297-13058613
>chr7:13059538-13059790
>chr7:13060041-13060091
>chr7:13061155-13061221
>chr7:13063475-13063835
>chr7:13064909-13064999
>chr7:13065235-13065299
>chr7:13065757-13066101
>chr7:13066669-13066842
>chr7:13067368-13067648
>chr7:13068793-13068911
>chr7:13070279-13071072
>chr7:13072350-13072387
>chr7:13072524-13072688
>chr7:13072814-13073216
>chr7:13073337-13073529
>chr7:13073554-13073607
>chr7:13074016-13074157
>chr7:13074732-13075012
>chr7:13075159-13075566
>chr7:13076151-13076219
>chr7:13077326-13077402
>chr7:13078442-13078561
>chr7:13078659-13079017
>chr7:13079499-13079566
>chr7:13080388-13080831
>chr7:13081849-13082324
>chr7:13084577-13089343
>chr7:13089630-13089921
>chr7:13093656-13093919
>chr7:13094949-13095073
>chr7:13095111-13095470
>chr7:13095543-13095843
>chr7:13098340-13098545
>chr7:13100259-13100565
>chr7:13101912-13103956
>chr7:13104067-13104176
>chr7:13104566-13104984
>chr7:13105190-13105276
>chr7:13105984-13106018
>chr7:13106702-13107822
>chr7:13108447-13108757
>chr7:13109206-13109528
>chr7:13109573-13110314
>chr7:13110943-13111489
>chr7:13111761-13112022
>chr7:13112233-13112425
>chr7:13113020-13113561
>chr7:13114366-13114827
>chr7:13118172-13119085
>chr7:13119158-13119294
>chr7:13119352-13119982
>chr7:13120083-13120124
>chr7:13120181-13120299
>chr7:13120420-13120469
>chr7:13120783-13127022
>chr7:13127286-13127506
>chr7:13127657-13127722
>chr7:13127827-13127919
>chr7:13128047-13128125
>chr7:13130739-13131228
>chr7:13132344-13132669
>chr7:13133521-13133627
>chr7:13133727-13133816
>chr7:13133912-13135365
>chr7:13135424-13135560
>chr7:13135930-13136996
>chr7:13137424-13137513
>chr7:13139168-13139217
>chr7:13139441-13139617
>chr7:13139819-13139916
>chr7:13140243-13140547
>chr7:13140593-13141004
>chr7:13141181-13141290
>chr7:13141937-13142277
>chr7:13145040-13145107
>chr7:13145402-13145461
>chr7:13145930-13146029
>chr7:13146637-13146930
>chr7:13147084-13147258
>chr7:13147657-13147713
>chr7:13147952-13148267
>chr7:13149924-13150081
>chr7:13150398-13150444
>chr7:13153310-13153694
>chr7:13154055-13154090
>chr7:13154491-13154903
>chr7:13156758-13156904
>chr7:13157120-13157430
>chr7:13157966-13158065
>chr7:13158175-13158316
>chr7:13158802-13158862
>chr7:13159744-13159858
>chr7:13162724-13162822
>chr7:13162908-13163187
>chr7:13163641-13164094
>chr7:13167435-13169653
>chr7:13170773-13170803
>chr7:13171943-13171996
>chr7:13172470-13172845
>chr7:13172941-13173034
>chr7:13173114-13173226
>chr7:13173337-13173392
>chr7:13173468-13174260
>chr7:13175043-13175141
>chr7:13177524-13177910
>chr7:13179669-13179743
>chr7:13181849-13182148
>chr7:13182272-13182754
>chr7:13184628-13185139
>chr7:13185892-13186175
>chr7:13186252-13186839
>chr7:13187256-13187411
>chr7:13187563-13187687
>chr7:13192469-13192773
>chr7:13194835-13195225
>chr7:13195646-13195765
>chr7:13196783-13197010
>chr7:13198338-13198462
>chr7:13201217-13201340
>chr7:13201591-13201992
>chr7:13202113-13202188
>chr7:13202532-13202592
>chr7:13202725-13203647
>chr7:13203877-13204236
>chr7:13204412-13204746
>chr7:13204791-13205389
>chr7:13205493-13206149
>chr7:13206185-13207203
>chr7:13207289-13207861
>chr7:13207933-13208549
>chr7:13209484-13209599
>chr7:13209657-13210877
>chr7:13211009-13211703
>chr7:13212384-13212892
>chr7:13213552-13213838
>chr7:13214006-13214335
>chr7:13215799-13216786
>chr7:13217262-13217311
>chr7:13217451-13217725
>chr7:13217807-13217886
>chr7:13220305-13220973
>chr7:13221374-13221698
>chr7:13221790-13222144
>chr7:13223365-13223426
>chr7:13224342-13224695
>chr7:13225296-13225375
>chr7:13225621-13225959
>chr7:13226250-13226753
>chr7:13228048-13228169
>chr7:13228267-13228491
>chr7:13230082-13230140
>chr7:13230206-13230350
>chr7:13230412-13230600
>chr7:13233444-13233915
>chr7:13234656-13234727
>chr7:13235367-13235449
>chr7:13236940-13237068
>chr7:13238739-13238781
>chr7:13238955-13239524
>chr7:13240168-13240242
>chr7:13240242-13240272
>chr7:13242771-13242849
>chr7:13243526-13243778
>chr7:13245158-13245335
>chr7:13245500-13245578
>chr7:13245687-13245748
>chr7:13245896-13245935
>chr7:13246018-13246125
>chr7:13246199-13246389
>chr7:13246521-13246853
>chr7:13246958-13247103
>chr7:13247265-13247297
>chr7:13247381-13247474
>chr7:13247513-13248095
>chr7:13248239-13250068
>chr7:13250208-13250779
>chr7:13251183-13251504
>chr7:13251736-13252459
>chr7:13252553-13252658
>chr7:13252794-13253065
>chr7:13253143-13253181
>chr7:13253189-13253425
>chr7:13254466-13254580
>chr7:13254866-13255252
>chr7:13255332-13255844
>chr7:13256392-13256750
>chr7:13257262-13257349
>chr7:13259141-13259508
>chr7:13260411-13260442
>chr7:13260671-13260810
>chr7:13261337-13261938
>chr7:13263013-13263073
>chr7:13264403-13264531
>chr7:13264761-13264807
>chr7:13264937-13264989
>chr7:13265692-13265774
>chr7:13266327-13266473
>chr7:13267362-13267699
>chr7:13268670-13274838
>chr7:13275574-13275672
>chr7:13277329-13277553
>chr7:13277688-13277988
>chr7:13278168-13278251
>chr7:13278295-13278352
>chr7:13278532-13278827
>chr7:13278972-13279079
>chr7:13279203-13279724
>chr7:13280929-13281084
>chr7:13281330-13281509
>chr7:13284144-13284205
>chr7:13285793-13286091
>chr7:13286770-13286858
>chr7:13287628-13288547
>chr7:13289124-13289151
>chr7:13289371-13289410
>chr7:13289758-13290104
>chr7:13291474-13291514
>chr7:13291923-13291969
>chr7:13292865-13293211
>chr7:13293970-13294062
>chr7:13294458-13294647
>chr7:13294960-13295384
>chr7:13295810-13296120
>chr7:13296355-13296555
>chr7:13296724-13296942
>chr7:13298023-13298203
>chr7:13298471-13298660
>chr7:13298857-13298898
>chr7:13300032-13300347
>chr7:13300854-13301466
>chr7:13302092-13302189
>chr7:13302753-13302844
>chr7:13305056-13307304
>chr7:13307564-13307658
>chr7:13307852-13307907
>chr7:13309580-13309716
>chr7:13310105-13310711
>chr7:13310879-13311236
>chr7:13311287-13311876
>chr7:13311943-13312403
>chr7:13312442-13313002
>chr7:13313149-13313227
>chr7:13313725-13313828
>chr7:13314461-13315126
>chr7:13315863-13316442
>chr7:13318159-13318286
>chr7:13320455-13320578
>chr7:13322891-13323043
>chr7:13324301-13324373
>chr7:13325799-13325890
>chr7:13326209-13326527
>chr7:13328842-13328984
>chr7:13329980-13330052
>chr7:13330214-13330874
>chr7:13333809-13333942
>chr7:13335155-13335374
>chr7:13335862-13336009
>chr7:13336519-13336724
>chr7:13336748-13337164
>chr7:13337829-13337992
>chr7:13338810-13338907
>chr7:13339739-13339809
>chr7:13340132-13340517
>chr7:13340546-13346759
>chr7:13347013-13347064
>chr7:13347567-13347633
>chr7:13347883-13348213
>chr7:13349081-13349161
>chr7:13349271-13349599
>chr7:13350244-13350678
>chr7:13350867-13351427
>chr7:13351602-13351829
>chr7:13352048-13352378
>chr7:13353052-13353632
>chr7:13353752-13353831
>chr7:13354008-13354264
>chr7:13354821-13354908
>chr7:13355170-13355253
>chr7:13355389-13356281
>chr7:13356636-13356713
>chr7:13357122-13357325
>chr7:13358076-13358433
>chr7:13358779-13359337
>chr7:13359418-13360127
>chr7:13360193-13361083
>chr7:13361122-13361212
>chr7:13361370-13361711
>chr7:13363054-13363548
>chr7:13363597-13364021
>chr7:13364110-13364237
>chr7:13364874-13365211
>chr7:13365465-13365583
>chr7:13365688-13365747
>chr7:13365872-13365920
>chr7:13365951-13366844
>chr7:13366890-13367851
>chr7:13367968-13369128
>chr7:13370358-13371746
>chr7:13372725-13372752
>chr7:13372878-13373391
>chr7:13373483-13373560
>chr7:13373610-13374129
>chr7:13374194-13374681
>chr7:13374999-13375065
>chr7:13375218-13375331
>chr7:13375364-13375510
>chr7:13378263-13378690
>chr7:13378727-13379672
>chr7:13381046-13382141
>chr7:13383131-13383224
>chr7:13383419-13383567
>chr7:13385909-13386002
>chr7:13387265-13387511
>chr7:13388790-13388997
>chr7:13390344-13391754
>chr7:13393676-13394267
>chr7:13394488-13394539
>chr7:13396624-13398205
>chr7:13398508-13398554
>chr7:13398787-13398913
>chr7:13399133-13399300
>chr7:13399896-13400204
>chr7:13401781-13401858
>chr7:13402503-13402566
>chr7:13408044-13408109
>chr7:13408424-13408473
>chr7:13408630-13408837
>chr7:13410294-13410417
>chr7:13410728-13410793
>chr7:13412262-13412304
>chr7:13413654-13413814
>chr7:13415592-13415961
>chr7:13417217-13417261
>chr7:13418160-13418206
>chr7:13418388-13418501
>chr7:13419165-13419250
>chr7:13419452-13420005
>chr7:13421422-13421459
>chr7:13422607-13422730
>chr7:13422912-13423260
>chr7:13423324-13423725
>chr7:13424079-13424585
>chr7:13424768-13424925
>chr7:13425186-13425632
>chr7:13425669-13425926
>chr7:13425993-13427572
>chr7:13428045-13428205
>chr7:13428831-13428988
>chr7:13430211-13430392
>chr7:13431404-13431443
>chr7:13431671-13431848
>chr7:13432007-13432119
>chr7:13433318-13433388
>chr7:13433466-13433987
>chr7:13435043-13435352
>chr7:13435370-13435515
>chr7:13435591-13436662
>chr7:13436694-13436865
>chr7:13436995-13437038
>chr7:13437114-13437859
>chr7:13437924-13437977
>chr7:13438039-13438613
>chr7:13440759-13440803
>chr7:13442152-13442239
>chr7:13444900-13445180
>chr7:13445229-13445373
>chr7:13445959-13446028
>chr7:13447932-13447974
>chr7:13448591-13449397
>chr7:13449784-13450459
>chr7:13450831-13451321
>chr7:13451954-13452340
>chr7:13453730-13453786
>chr7:13455405-13455692
>chr7:13455906-13455991
>chr7:13456143-13456447
>chr7:13456604-13456681
>chr7:13457702-13457815
>chr7:13458471-13458512
>chr7:13458687-13459013
>chr7:13459942-13459992
>chr7:13460337-13460514
>chr7:13460612-13460920
>chr7:13461464-13461511
>chr7:13462530-13462668
>chr7:13464211-13464397
>chr7:13465336-13465408
>chr7:13466925-13467001
>chr7:13469731-13469773
>chr7:13469875-13470009
>chr7:13470226-13470374
>chr7:13471123-13471775
>chr7:13472108-13472179
>chr7:13472464-13472544
>chr7:13472621-13473007
>chr7:13473124-13473293
>chr7:13473352-13473855
>chr7:13473910-13474561
>chr7:13474853-13475384
>chr7:13475421-13476106
>chr7:13476178-13476988
>chr7:13477042-13477278
>chr7:13477344-13477431
>chr7:13479113-13479284
>chr7:13479368-13479462
>chr7:13481608-13482050
>chr7:13482453-13482542
>chr7:13482809-13483141
>chr7:13485335-13486892
>chr7:13487030-13487995
>chr7:13488109-13488782
>chr7:13488816-13489483
>chr7:13489549-13495234
>chr7:13495329-13496214
>chr7:13496376-13496434
>chr7:13498237-13498332
>chr7:13499729-13499817
>chr7:13500074-13500177
>chr7:13502388-13502480
>chr7:13502608-13502716
>chr7:13502781-13502847
>chr7:13502943-13503289
>chr7:13503318-13503932
>chr7:13505052-13505488
>chr7:13505771-13505978
>chr7:13509945-13510044
>chr7:13511146-13512759
>chr7:13512793-13515669
>chr7:13515855-13515931
>chr7:13516040-13516433
>chr7:13516864-13516990
>chr7:13517501-13517545
>chr7:13518858-13519022
>chr7:13519954-13520319
>chr7:13520702-13520773
>chr7:13521435-13521672
>chr7:13521856-13521927
>chr7:13524587-13524877
>chr7:13525100-13525269
>chr7:13525675-13525862
>chr7:13526387-13526482
>chr7:13528565-13528870
>chr7:13529560-13529723
>chr7:13530514-13530603
>chr7:13532638-13532698
>chr7:13533377-13533779
>chr7:13533842-13533921
>chr7:13534598-13534713
>chr7:13535382-13535706
>chr7:13536933-13537183
>chr7:13538133-13538196
>chr7:13539774-13539916
>chr7:13541586-13541692
>chr7:13541733-13541767
>chr7:13542329-13542651
>chr7:13542780-13542830
>chr7:13543339-13543494
>chr7:13544107-13544383
>chr7:13544614-13544766
>chr7:13544988-13545032
>chr7:13545922-13545998
>chr7:13546133-13546271
>chr7:13546425-13548309
>chr7:13548373-13549106
>chr7:13549161-13550678
>chr7:13552859-13553629
>chr7:13554120-13554158
>chr7:13554987-13555108
>chr7:13555772-13555841
>chr7:13556761-13557128
>chr7:13564294-13564335
>chr7:13565864-13565897
>chr7:13565909-13566634
>chr7:13567578-13567886
>chr7:13568290-13568513
>chr7:13568549-13568771
>chr7:13569136-13569621
>chr7:13569691-13573440
>chr7:13573841-13573913
>chr7:13573999-13574381
>chr7:13574875-13574997
>chr7:13575081-13575447
>chr7:13575791-13575952
>chr7:13578897-13578953
>chr7:13579045-13579091
>chr7:13580296-13580416
>chr7:13580673-13580883
>chr7:13583413-13583827
>chr7:13584364-13584425
>chr7:13585455-13588284
>chr7:13588319-13590553
>chr7:13590618-13590663
>chr7:13590698-13590989
>chr7:13591089-13591135
>chr7:13591264-13591379
>chr7:13591415-13591725
>chr7:13592021-13592342
>chr7:13592656-13592747
>chr7:13592998-13593200
>chr7:13593311-13593485
>chr7:13593640-13593938
>chr7:13594310-13594898
>chr7:13595062-13595164
>chr7:13595455-13595757
>chr7:13595806-13595886
>chr7:13595986-13596058
>chr7:13596298-13596336
>chr7:13596498-13596550
>chr7:13599647-13599696
>chr7:13599890-13599943
>chr7:13600892-13600965
>chr7:13603288-13603386
>chr7:13604003-13604339
>chr7:13606396-13607667
>chr7:13607702-13608791
>chr7:13610743-13611080
>chr7:13611349-13612148
>chr7:13612211-13612319
>chr7:13612852-13613715
>chr7:13614855-13615752
>chr7:13615824-13615876
>chr7:13616016-13616060
>chr7:13616463-13616552
>chr7:13616799-13616922
>chr7:13617120-13617230
>chr7:13617333-13617823
>chr7:13618530-13618621
>chr7:13618856-13619073
>chr7:13619341-13619420
>chr7:13619837-13619946
>chr7:13620238-13620552
>chr7:13621200-13621351
>chr7:13621469-13622015
>chr7:13622195-13622574
>chr7:13622614-13623031
>chr7:13623548-13623846
>chr7:13624807-13625849
>chr7:13626888-13627339
>chr7:13627524-13627586
>chr7:13627729-13628103
>chr7:13628486-13628530
>chr7:13628712-13628750
>chr7:13629285-13629382
>chr7:13629991-13630150
>chr7:13630351-13631825
>chr7:13631930-13632203
>chr7:13632896-13633591
>chr7:13634060-13634160
>chr7:13634806-13635022
>chr7:13635168-13635271
>chr7:13635763-13635902
>chr7:13636002-13636169
>chr7:13636286-13636898
>chr7:13637693-13637814
>chr7:13638654-13638709
>chr7:13639079-13639179
>chr7:13640050-13640132
>chr7:13640851-13640910
>chr7:13642423-13642569
>chr7:13643801-13644124
>chr7:13644300-13644341
>chr7:13645059-13645380
>chr7:13647745-13647959
>chr7:13648424-13648603
>chr7:13649425-13649475
>chr7:13649535-13649568
>chr7:13650142-13650504
>chr7:13650531-13650588
>chr7:13650940-13650999
>chr7:13651563-13652050
>chr7:13652186-13652319
>chr7:13652695-13652913
>chr7:13653528-13653603
>chr7:13653911-13654121
>chr7:13654186-13654222
>chr7:13654310-13654436
>chr7:13654995-13655063
>chr7:13656176-13656216
>chr7:13657019-13657065
>chr7:13657403-13657846
>chr7:13657881-13658118
>chr7:13658712-13659038
>chr7:13659229-13660857
>chr7:13660956-13661089
>chr7:13661161-13661645
>chr7:13661688-13662419
>chr7:13662583-13663536
>chr7:13663602-13663697
>chr7:13665164-13665239
>chr7:13666232-13666448
>chr7:13666553-13667172
>chr7:13667691-13670794
>chr7:13670819-13675979
>chr7:13676497-13676557
>chr7:13676651-13678306
>chr7:13678554-13678630
>chr7:13678826-13678866
>chr7:13679090-13679529
>chr7:13679833-13680657
>chr7:13680771-13681592
>chr7:13681615-13682367
>chr7:13682686-13682782
>chr7:13683327-13683848
>chr7:13684520-13684597
>chr7:13684733-13684961
>chr7:13685322-13685636
>chr7:13686249-13686441
>chr7:13686591-13686874
>chr7:13686904-13687096
>chr7:13691642-13692191
>chr7:13693282-13693371
>chr7:13694153-13694252
>chr7:13695348-13695387
>chr7:13696239-13696328
>chr7:13696828-13696891
>chr7:13697070-13697151
>chr7:13698013-13699102
>chr7:13699871-13700104
>chr7:13700448-13700550
>chr7:13702153-13702387
>chr7:13702431-13702482
>chr7:13703012-13703086
>chr7:13703943-13704010
>chr7:13704200-13704577
>chr7:13704988-13705146
>chr7:13705566-13705657
>chr7:13706107-13706244
>chr7:13706911-13706974
>chr7:13707143-13707319
>chr7:13709973-13710065
>chr7:13710083-13712717
>chr7:13713373-13713550
>chr7:13714295-13714613
>chr7:13715721-13715847
>chr7:13717676-13717865
>chr7:13717981-13718097
>chr7:13718483-13718566
>chr7:13719688-13719747
>chr7:13721419-13721736
>chr7:13723363-13723624
>chr7:13726662-13726800
>chr7:13728046-13728134
>chr7:13728420-13728907
>chr7:13729826-13730508
>chr7:13731128-13731160
>chr7:13732430-13732493
>chr7:13733072-13733245
>chr7:13733378-13733544
>chr7:13733782-13734106
>chr7:13734285-13734348
>chr7:13734588-13734925
>chr7:13735011-13735123
>chr7:13735598-13735686
>chr7:13735872-13736190
>chr7:13740124-13740237
>chr7:13742085-13742119
>chr7:13744378-13744458
>chr7:13746542-13746681
>chr7:13747354-13747429
>chr7:13747796-13747914
>chr7:13748063-13748105
>chr7:13748626-13748738
>chr7:13749631-13749687
>chr7:13750490-13750803
>chr7:13752327-13752405
>chr7:13753788-13753863
>chr7:13754241-13754294
>chr7:13755100-13755138
>chr7:13755356-13755523
>chr7:13756211-13756345
>chr7:13757839-13757941
>chr7:13758742-13758947
>chr7:13760438-13760479
>chr7:13760543-13760620
>chr7:13761520-13761598
>chr7:13762660-13763494
>chr7:13763570-13763624
>chr7:13763678-13763802
>chr7:13764344-13764489
>chr7:13764546-13765208
>chr7:13765642-13770015
>chr7:13770566-13770622
>chr7:13771055-13771253
>chr7:13771438-13771669
>chr7:13771791-13772372
>chr7:13773084-13773419
>chr7:13773646-13773723
>chr7:13774307-13774520
>chr7:13774563-13774600
>chr7:13775984-13776042
>chr7:13776918-13777097
>chr7:13777170-13777365
>chr7:13778025-13778358
>chr7:13778504-13778639
>chr7:13779282-13779477
>chr7:13779620-13779720
>chr7:13781229-13781388
>chr7:13781554-13781655
>chr7:13781742-13782092
>chr7:13782855-13782917
>chr7:13784057-13784337
>chr7:13784858-13784895
>chr7:13785229-13785628
>chr7:13785885-13786334
>chr7:13786411-13786600
>chr7:13786729-13787079
>chr7:13787320-13787394
>chr7:13787635-13787675
>chr7:13788882-13789053
>chr7:13789466-13789586
>chr7:13789942-13790169
>chr7:13792515-13792663
>chr7:13792741-13792866
>chr7:13792984-13793019
>chr7:13793142-13793190
>chr7:13793367-13793407
>chr7:13793468-13793904
>chr7:13794624-13794752
>chr7:13794988-13795397
>chr7:13795490-13795570
>chr7:13795749-13795923
>chr7:13799537-13799585
>chr7:13800410-13800456
>chr7:13801339-13801410
>chr7:13801794-13801940
>chr7:13803169-13803672
>chr7:13803715-13803756
>chr7:13803795-13815988
>chr7:13816276-13816315
>chr7:13816447-13816549
>chr7:13816628-13816768
>chr7:13816839-13817623
>chr7:13818285-13818337
>chr7:13819161-13819471
>chr7:13820170-13820497
>chr7:13820677-13821082
>chr7:13822194-13823003
>chr7:13823356-13823668
>chr7:13826491-13826797
>chr7:13827506-13827720
>chr7:13827989-13828030
>chr7:13828191-13828546
>chr7:13828813-13828889
>chr7:13829708-13829772
>chr7:13830469-13830697
>chr7:13831134-13831333
>chr7:13831530-13831847
>chr7:13832693-13833290
>chr7:13833386-13833663
>chr7:13836235-13836328
>chr7:13838899-13839102
>chr7:13839966-13840112
>chr7:13840335-13840426
>chr7:13840781-13840847
>chr7:13841798-13841839
>chr7:13843020-13843070
>chr7:13843225-13843518
>chr7:13844436-13844738
>chr7:13845846-13845931
>chr7:13846099-13846551
>chr7:13846622-13846816
>chr7:13847043-13847080
>chr7:13847375-13847444
>chr7:13849647-13849826
>chr7:13851310-13851365
>chr7:13852890-13853460
>chr7:13854731-13855119
>chr7:13855295-13856139
>chr7:13857262-13857712
>chr7:13857862-13858037
>chr7:13858731-13858820
>chr7:13859250-13859579
>chr7:13860242-13860491
>chr7:13861123-13861477
>chr7:13861779-13862462
>chr7:13865030-13865075
>chr7:13865178-13865390
>chr7:13866135-13866471
>chr7:13867162-13867912
>chr7:13868664-13869523
>chr7:13869685-13870032
>chr7:13871848-13871896
>chr7:13872131-13872584
>chr7:13873046-13873104
>chr7:13873492-13874104
>chr7:13875265-13875371
>chr7:13875562-13875933
>chr7:13876401-13876784
>chr7:13876906-13876985
>chr7:13877012-13877422
>chr7:13878752-13879120
>chr7:13879381-13879497
>chr7:13884407-13884536
>chr7:13884799-13884868
>chr7:13885046-13885155
>chr7:13888052-13888430
>chr7:13888463-13889812
>chr7:13889996-13890373
>chr7:13890570-13890651
>chr7:13892149-13892306
>chr7:13892542-13892971
>chr7:13893348-13893407
>chr7:13893576-13893653
>chr7:13896527-13896576
>chr7:13896641-13896796
>chr7:13898318-13898364
>chr7:13898848-13898934
>chr7:13899839-13900155
>chr7:13900997-13901313
>chr7:13903475-13903799
>chr7:13905311-13905350
>chr7:13907080-13907128
>chr7:13909829-13909890
>chr7:13912227-13912339
>chr7:13913408-13913483
>chr7:13913872-13914188
>chr7:13914250-13914320
>chr7:13916354-13917003
>chr7:13917270-13917995
>chr7:13918219-13918884
>chr7:13919460-13919670
>chr7:13919852-13919971
>chr7:13921930-13922167
>chr7:13922382-13922616
>chr7:13923746-13924081
>chr7:13925554-13925952
>chr7:13926029-13926085
>chr7:13926326-13926436
>chr7:13927164-13927496
>chr7:13928297-13928967
>chr7:13930320-13930614
>chr7:13930796-13931076
>chr7:13934639-13934688
>chr7:13936755-13937141
>chr7:13937943-13938247
>chr7:13940040-13940525
>chr7:13941587-13941924
>chr7:13942012-13942670
>chr7:13942794-13943166
>chr7:13943563-13943716
>chr7:13944201-13944382
>chr7:13944437-13944595
>chr7:13944732-13944896
>chr7:13944929-13945121
>chr7:13946746-13947079
>chr7:13947497-13947564
>chr7:13948655-13948767
>chr7:13951384-13951452
>chr7:13953927-13953971
>chr7:13954161-13954197
>chr7:13957059-13957375
>chr7:13959593-13959912
>chr7:13960434-13960643
>chr7:13960946-13961200
>chr7:13962056-13962342
>chr7:13963121-13963264
>chr7:13966320-13966728
>chr7:13966830-13966956
>chr7:13968223-13968292
>chr7:13969952-13970342
>chr7:13970662-13970714
>chr7:13970947-13971270
>chr7:13971823-13972516
>chr7:13972767-13972908
>chr7:13975045-13975145
>chr7:13975274-13975602
>chr7:13976183-13976395
>chr7:13977345-13977400
>chr7:13977478-13977521
>chr7:13978273-13978318
>chr7:13978699-13978796
>chr7:13979527-13979630
>chr7:13980531-13980589
>chr7:13981498-13981655
>chr7:13981783-13981858
>chr7:13982260-13982333
>chr7:13988218-13988275
>chr7:13988534-13988647
>chr7:13993595-13993986
>chr7:13995682-13996001
>chr7:13996415-13996545
>chr7:13996831-13997996
>chr7:13998066-13998282
>chr7:14000226-14000315
>chr7:14001568-14001706
>chr7:14002765-14003443
>chr7:14004114-14004338
>chr7:14004902-14005235
>chr7:14005317-14005407
>chr7:14005500-14005839
>chr7:14007890-14007993
>chr7:14008037-14008158
>chr7:14009424-14009809
>chr7:14009919-14010266
>chr7:14010642-14010755
>chr7:14011006-14011317
>chr7:14011475-14011651
>chr7:14014890-14014977
>chr7:14015260-14015639
>chr7:14015862-14016443
>chr7:14018663-14018712
>chr7:14019160-14019277
>chr7:14019372-14019411
>chr7:14020702-14020790
>chr7:14020922-14020990
>chr7:14021045-14021088
>chr7:14022427-14022477
>chr7:14025459-14025611
>chr7:14025705-14026092
>chr7:14026868-14027176
>chr7:14027422-14027607
>chr7:14029087-14029245
>chr7:14029586-14029816
>chr7:14030365-14030803
>chr7:14031183-14031252
>chr7:14031329-14031490
>chr7:14032350-14033893
>chr7:14037602-14038037
>chr7:14038656-14038751
>chr7:14038805-14038900
>chr7:14039809-14039896
>chr7:14040238-14040303
>chr7:14041065-14041423
>chr7:14042077-14042172
>chr7:14043193-14043287
>chr7:14043646-14045747
>chr7:14046786-14046863
>chr7:14047407-14047755
>chr7:14047831-14047985
>chr7:14048039-14048767
>chr7:14048943-14049001
>chr7:14050814-14051100
>chr7:14051524-14051770
>chr7:14052072-14052415
>chr7:14052555-14052724
>chr7:14054546-14054871
>chr7:14054986-14055301
>chr7:14055405-14055445
>chr7:14055642-14055718
>chr7:14055933-14056421
>chr7:14057337-14057637
>chr7:14058503-14058577
>chr7:14058682-14058809
>chr7:14059150-14059267
>chr7:14060285-14060395
>chr7:14060780-14061105
>chr7:14062430-14063175
>chr7:14064013-14064331
>chr7:14065041-14065198
>chr7:14065657-14066002
>chr7:14066900-14067629
>chr7:14068135-14069584
>chr7:14069734-14069802
>chr7:14070003-14070344
>chr7:14070499-14070571
>chr7:14070876-14070940
>chr7:14071481-14071644
>chr7:14071739-14072501
>chr7:14075300-14075429
>chr7:14077758-14078080
>chr7:14078258-14078535
>chr7:14079096-14079158
>chr7:14079327-14079723
>chr7:14079811-14080700
>chr7:14080977-14081239
>chr7:14081420-14081508
>chr7:14083030-14083295
>chr7:14083614-14083663
>chr7:14084346-14084430
>chr7:14084538-14084638
>chr7:14085973-14086047
>chr7:14086107-14086222
>chr7:14086471-14086642
>chr7:14087444-14087497
>chr7:14088286-14088629
>chr7:14089352-14089448
>chr7:14090844-14090895
>chr7:14091397-14091432
>chr7:14094364-14094547
>chr7:14095679-14096306
>chr7:14096358-14096674
>chr7:14096736-14096808
>chr7:14096848-14096919
>chr7:14097009-14097124
>chr7:14097314-14097359
>chr7:14099580-14099796
>chr7:14099851-14100064
>chr7:14100718-14100843
>chr7:14102467-14102879
>chr7:14103582-14103724
>chr7:14104375-14104731
>chr7:14104753-14104962
>chr7:14105551-14105707
>chr7:14107301-14107403
>chr7:14108551-14109612
>chr7:14111655-14111992
>chr7:14113402-14113473
>chr7:14113845-14113928
>chr7:14114789-14114868
>chr7:14115747-14115863
>chr7:14115921-14116088
>chr7:14116368-14116413
>chr7:14117122-14117168
>chr7:14118229-14118610
>chr7:14122724-14122973
>chr7:14124548-14124615
>chr7:14125026-14125142
>chr7:14125282-14125346
>chr7:14126998-14127324
>chr7:14127496-14127526
>chr7:14127996-14128211
>chr7:14128912-14129081
>chr7:14129155-14129204
>chr7:14130433-14130502
>chr7:14135992-14136208
>chr7:14136977-14137018
>chr7:14137271-14137652
>chr7:14137704-14137775
>chr7:14140236-14140707
>chr7:14141194-14141619
>chr7:14142924-14143058
>chr7:14143329-14143653
>chr7:14143862-14143955
>chr7:14144112-14144257
>chr7:14145447-14145778
>chr7:14150843-14150880
>chr7:14154557-14154615
>chr7:14155151-14155231
>chr7:14156237-14156291
>chr7:14156506-14156750
>chr7:14159627-14159977
>chr7:14160016-14161850
>chr7:14162763-14162824
>chr7:14163704-14164069
>chr7:14166938-14167249
>chr7:14168110-14168412
>chr7:14168516-14168591
>chr7:14169067-14169399
>chr7:14169738-14170358
>chr7:14172929-14172971
>chr7:14173268-14173503
>chr7:14174717-14174813
>chr7:14175798-14176000
>chr7:14176738-14176806
>chr7:14177325-14177643
>chr7:14181037-14181156
>chr7:14181216-14181250
>chr7:14182189-14182311
>chr7:14183784-14184364
>chr7:14184460-14187069
>chr7:14187775-14187817
>chr7:14187862-14189010
>chr7:14189421-14189656
>chr7:14189686-14189941
>chr7:14189991-14190180
>chr7:14190211-14190349
>chr7:14190480-14190613
>chr7:14191837-14191963
>chr7:14192061-14192657
>chr7:14192681-14194478
>chr7:14201072-14201189
>chr7:14201309-14201370
>chr7:14205510-14205561
>chr7:14208077-14208131
>chr7:14211287-14212450
>chr7:14213878-14214022
>chr7:14215484-14215536
>chr7:14215841-14215878
>chr7:14216435-14216759
>chr7:14216910-14217020
>chr7:14217410-14217460
>chr7:14218733-14219073
>chr7:14219125-14219241
>chr7:14219479-14220290
>chr7:14220330-14220973
>chr7:14221097-14221932
>chr7:14221995-14222534
>chr7:14222738-14222826
>chr7:14222977-14223132
>chr7:14223474-14223511
>chr7:14226806-14227026
>chr7:14227563-14227637
>chr7:14227803-14227854
>chr7:14229205-14229529
>chr7:14231063-14231662
>chr7:14232414-14232459
>chr7:14236158-14236233
>chr7:14237292-14237368
>chr7:14238086-14238527
>chr7:14238870-14238955
>chr7:14239277-14239399
>chr7:14239497-14239673
>chr7:14241161-14241255
>chr7:14241752-14242010
>chr7:14244020-14244073
>chr7:14244369-14244746
>chr7:14244831-14244968
>chr7:14245148-14245199
>chr7:14245656-14246027
>chr7:14246335-14246404
>chr7:14246673-14246810
>chr7:14247014-14247884
>chr7:14247938-14248024
>chr7:14248068-14248791
>chr7:14248902-14250901
>chr7:14251318-14251498
>chr7:14251771-14252249
>chr7:14252975-14253332
>chr7:14254768-14254817
>chr7:14256074-14256326
>chr7:14256525-14256606
>chr7:14256738-14257240
>chr7:14257423-14258138
>chr7:14259443-14259730
>chr7:14262242-14262598
>chr7:14265737-14265805
>chr7:14267430-14267840
>chr7:14268211-14268249
>chr7:14268904-14268961
>chr7:14273064-14273396
>chr7:14274550-14274711
>chr7:14274742-14275035
>chr7:14276716-14285061
>chr7:14288200-14288246
>chr7:14289341-14289495
>chr7:14290856-14291176
>chr7:14292474-14292528
>chr7:14293772-14294254
>chr7:14295694-14299118
>chr7:14301139-14301252
>chr7:14304045-14304113
>chr7:14304986-14305349
>chr7:14306169-14306259
>chr7:14307971-14308094
>chr7:14308434-14308510
>chr7:14308914-14309239
>chr7:14309355-14309408
>chr7:14310842-14311137
>chr7:14311406-14311790
>chr7:14312493-14312541
>chr7:14312700-14312831
>chr7:14313070-14319510
>chr7:14320537-14320623
>chr7:14320846-14321313
>chr7:14321755-14321910
>chr7:14322723-14322798
>chr7:14324166-14324469
>chr7:14325886-14325990
>chr7:14326890-14326933
>chr7:14327243-14327455
>chr7:14328128-14328202
>chr7:14330896-14331007
>chr7:14331801-14331867
>chr7:14332564-14332773
>chr7:14333014-14333486
>chr7:14334342-14334486
>chr7:14335727-14336096
>chr7:14339926-14339968
>chr7:14340169-14340215
>chr7:14342435-14342594
>chr7:14343809-14344165
>chr7:14345729-14345868
>chr7:14347224-14347772
>chr7:14347823-14347988
>chr7:14348113-14348625
>chr7:14350777-14350979
>chr7:14352536-14352597
>chr7:14352653-14352986
>chr7:14355127-14355177
>chr7:14355239-14360491
>chr7:14362383-14362520
>chr7:14362714-14362801
>chr7:14364376-14364483
>chr7:14367178-14368153
>chr7:14368197-14368374
>chr7:14368916-14371890
>chr7:14371939-14372064
>chr7:14372266-14372348
>chr7:14372661-14372702
>chr7:14373783-14373878
>chr7:14374035-14374085
>chr7:14374767-14374895
>chr7:14375231-14375324
>chr7:14378376-14378533
>chr7:14378957-14379068
>chr7:14379412-14379487
>chr7:14379544-14379845
>chr7:14379887-14379921
>chr7:14380226-14380275
>chr7:14380601-14380660
>chr7:14381593-14381778
>chr7:14384815-14384868
>chr7:14386070-14386127
>chr7:14386802-14386888
>chr7:14386935-14386982
>chr7:14387083-14388163
>chr7:14388277-14388500
>chr7:14391397-14391692
>chr7:14392976-14393292
>chr7:14393556-14393594
>chr7:14395089-14395117
>chr7:14395616-14395819
>chr7:14396144-14396240
>chr7:14398180-14398226
>chr7:14399144-14399236
>chr7:14402721-14402804
>chr7:14403062-14403149
>chr7:14405329-14405554
>chr7:14408621-14409207
>chr7:14409416-14410057
>chr7:14410182-14410368
>chr7:14410633-14410993
>chr7:14411339-14411412
>chr7:14412088-14412134
>chr7:14412694-14412999
>chr7:14413379-14413497
>chr7:14414096-14414153
>chr7:14415043-14416279
>chr7:14416468-14416814
>chr7:14417207-14417265
>chr7:14418112-14418426
>chr7:14419116-14419176
>chr7:14420157-14420268
>chr7:14420804-14420847
>chr7:14420967-14421073
>chr7:14422278-14422353
>chr7:14422760-14422859
>chr7:14424440-14424474
>chr7:14424523-14424640
>chr7:14426411-14426455
>chr7:14426773-14427860
>chr7:14427918-14428134
>chr7:14428904-14428972
>chr7:14429152-14429479
>chr7:14429630-14429951
>chr7:14431372-14431453
>chr7:14431624-14431784
>chr7:14432739-14432804
>chr7:14433394-14433432
>chr7:14433750-14434047
>chr7:14434634-14434721
>chr7:14435695-14435826
>chr7:14437693-14437735
>chr7:14439458-14440009
>chr7:14440062-14440480
>chr7:14440983-14441310
>chr7:14441410-14441530
>chr7:14441584-14441665
>chr7:14442082-14442243
>chr7:14442644-14442885
>chr7:14443099-14443170
>chr7:14443939-14444092
>chr7:14444303-14444441
>chr7:14444503-14444613
>chr7:14444697-14444761
>chr7:14445102-14445311
>chr7:14445466-14445562
>chr7:14445959-14446015
>chr7:14446923-14446997
>chr7:14447268-14447372
>chr7:14448758-14448798
>chr7:14449100-14449158
>chr7:14451100-14451174
>chr7:14451485-14451610
>chr7:14452346-14452414
>chr7:14452723-14452906
>chr7:14453072-14453198
>chr7:14453694-14453775
>chr7:14453869-14453901
>chr7:14454007-14454127
>chr7:14455986-14456023
>chr7:14456115-14456284
>chr7:14456657-14456774
>chr7:14458209-14458345
>chr7:14458396-14463441
>chr7:14463799-14463837
>chr7:14464231-14464461
>chr7:14466253-14466389
>chr7:14466575-14466843
>chr7:14467096-14467562
>chr7:14469826-14469961
>chr7:14470544-14470650
>chr7:14471157-14471413
>chr7:14471730-14471852
>chr7:14472168-14474462
>chr7:14474736-14474852
>chr7:14476539-14476671
>chr7:14476754-14477055
>chr7:14480087-14480169
>chr7:14480929-14481171
>chr7:14481571-14481720
>chr7:14482060-14482166
>chr7:14482220-14482292
>chr7:14483064-14483111
>chr7:14483930-14483999
>chr7:14484357-14484722
>chr7:14484957-14485140
>chr7:14485610-14485913
>chr7:14486856-14487002
>chr7:14487458-14487902
>chr7:14488530-14488960
>chr7:14491108-14491481
>chr7:14493254-14493460
>chr7:14493681-14493803
>chr7:14494170-14494347
>chr7:14495240-14495283
>chr7:14496318-14496356
>chr7:14496466-14496611
>chr7:14496956-14497400
>chr7:14500112-14500151
>chr7:14500574-14500630
>chr7:14500972-14501032
>chr7:14505119-14505494
>chr7:14506328-14506457
>chr7:14509171-14510982
>chr7:14511048-14511586
>chr7:14511685-14511892
>chr7:14511959-14512215
>chr7:14513770-14513869
>chr7:14514769-14515072
>chr7:14515574-14515641
>chr7:14515839-14516150
>chr7:14516603-14518492
>chr7:14518842-14518993
>chr7:14519065-14519182
>chr7:14519748-14520050
>chr7:14520131-14520216
>chr7:14520302-14520422
>chr7:14520995-14521059
>chr7:14521160-14521371
>chr7:14523555-14523719
>chr7:14523785-14523866
>chr7:14524143-14524192
>chr7:14524438-14524786
>chr7:14526318-14526376
>chr7:14526567-14526622
>chr7:14531611-14531893
>chr7:14532486-14532686
>chr7:14533063-14533201
>chr7:14533296-14533340
>chr7:14533414-14533574
>chr7:14533618-14533946
>chr7:14534019-14534144
>chr7:14534306-14534349
>chr7:14534448-14534534
>chr7:14534952-14535463
>chr7:14535515-14536526
>chr7:14536587-14536675
>chr7:14536727-14536857
>chr7:14537194-14538967
>chr7:14539886-14539941
>chr7:14542150-14542262
>chr7:14543151-14543488
>chr7:14546207-14546249
>chr7:14547335-14547435
>chr7:14548996-14549048
>chr7:14549422-14549595
>chr7:14549702-14550018
>chr7:14553795-14554177
>chr7:14554534-14554649
>chr7:14555554-14556121
>chr7:14556299-14556397
>chr7:14557030-14557078
>chr7:14557666-14557790
>chr7:14557923-14557966
>chr7:14558137-14558192
>chr7:14558362-14558551
>chr7:14559798-14560084
>chr7:14560119-14560279
>chr7:14560358-14562025
>chr7:14562065-14563318
>chr7:14563508-14563562
>chr7:14566031-14566121
>chr7:14566948-14567021
>chr7:14567064-14567919
>chr7:14569714-14570165
>chr7:14570390-14570437
>chr7:14570496-14570750
>chr7:14570811-14570886
>chr7:14571067-14571154
>chr7:14572113-14572581
>chr7:14572811-14572915
>chr7:14573023-14573065
>chr7:14574931-14575157
>chr7:14576073-14576235
>chr7:14576274-14576591
>chr7:14577185-14577640
>chr7:14577893-14578330
>chr7:14578414-14578448
>chr7:14579040-14579181
>chr7:14580764-14580805
>chr7:14582562-14582641
>chr7:14583219-14583427
>chr7:14584628-14584958
>chr7:14585615-14586129
>chr7:14586180-14587046
>chr7:14587125-14587268
>chr7:14587401-14587701
>chr7:14587789-14587988
>chr7:14588515-14588686
>chr7:14589096-14589229
>chr7:14589746-14589894
>chr7:14590007-14590194
>chr7:14591580-14591623
>chr7:14593192-14593291
>chr7:14593529-14593612
>chr7:14593716-14594205
>chr7:14596686-14596754
>chr7:14597071-14597244
>chr7:14597825-14597902
>chr7:14598598-14598780
>chr7:14599903-14600087
>chr7:14600246-14600500
>chr7:14600932-14600998
>chr7:14601048-14601074
>chr7:14601247-14601419
>chr7:14601920-14602362
>chr7:14602685-14602809
>chr7:14603475-14603670
>chr7:14603731-14603869
>chr7:14605324-14605419
>chr7:14605641-14605806
>chr7:14606874-14607098
>chr7:14607592-14607786
>chr7:14608194-14608766
>chr7:14608872-14610533
>chr7:14612056-14612445
>chr7:14613532-14613611
>chr7:14615969-14616258
>chr7:14618114-14618156
>chr7:14618958-14619055
>chr7:14619367-14619440
>chr7:14620172-14620371
>chr7:14620845-14620963
>chr7:14621079-14621180
>chr7:14621462-14621555
>chr7:14623103-14623204
>chr7:14624714-14625043
>chr7:14627553-14627979
>chr7:14628558-14628637
>chr7:14632385-14632543
>chr7:14634352-14634470
>chr7:14637498-14637651
>chr7:14638524-14638570
>chr7:14638752-14639083
>chr7:14641116-14641393
>chr7:14642568-14642610
>chr7:14642891-14642930
>chr7:14644400-14644607
>chr7:14644902-14645007
>chr7:14645053-14645185
>chr7:14645542-14645814
>chr7:14645974-14646374
>chr7:14646469-14646553
>chr7:14646604-14653775
>chr7:14653884-14654989
>chr7:14655143-14655818
>chr7:14655875-14656101
>chr7:14656711-14656800
>chr7:14657262-14657478
>chr7:14658259-14658838
>chr7:14658903-14659138
>chr7:14659290-14662385
>chr7:14662828-14662938
>chr7:14663541-14663764
>chr7:14664856-14664962
>chr7:14665099-14665175
>chr7:14665223-14665593
>chr7:14668475-14668566
>chr7:14669605-14669760
>chr7:14670152-14670724
>chr7:14670775-14670957
>chr7:14672029-14672349
>chr7:14674538-14674698
>chr7:14674775-14674969
>chr7:14676082-14676222
>chr7:14676301-14676610
>chr7:14676844-14676909
>chr7:14677241-14677309
>chr7:14680859-14680995
>chr7:14681250-14681529
>chr7:14686836-14686904
>chr7:14687505-14687717
>chr7:14688510-14688585
>chr7:14688755-14688925
>chr7:14689197-14689477
>chr7:14691895-14691972
>chr7:14692437-14692488
>chr7:14693542-14693601
>chr7:14695470-14695809
>chr7:14696205-14696576
>chr7:14697114-14697197
>chr7:14697646-14698053
>chr7:14698880-14698976
>chr7:14699210-14699289
>chr7:14699973-14700016
>chr7:14700210-14700523
>chr7:14700767-14700938
>chr7:14701242-14701310
>chr7:14702165-14702206
>chr7:14704085-14710026
>chr7:14710166-14710315
>chr7:14710743-14710825
>chr7:14712191-14712255
>chr7:14712416-14712742
>chr7:14713290-14713421
>chr7:14715040-14715086
>chr7:14715502-14715560
>chr7:14715690-14715886
>chr7:14716234-14716309
>chr7:14720041-14720172
>chr7:14720276-14720648
>chr7:14722355-14722505
>chr7:14722542-14722856
>chr7:14722981-14723064
>chr7:14723512-14723655
>chr7:14724891-14725210
>chr7:14725548-14726438
>chr7:14728710-14728996
>chr7:14729058-14729437
>chr7:14731398-14731466
>chr7:14732059-14732130
>chr7:14733404-14733874
>chr7:14734016-14734376
>chr7:14734584-14734710
>chr7:14737812-14737923
>chr7:14738457-14738522
>chr7:14739364-14739466
>chr7:14740443-14740675
>chr7:14741143-14741308
>chr7:14741543-14741677
>chr7:14741787-14743826
>chr7:14743893-14743924
>chr7:14743999-14745241
>chr7:14745339-14745374
>chr7:14745534-14745966
>chr7:14746064-14746333
>chr7:14746474-14746839
>chr7:14747196-14747426
>chr7:14749143-14749210
>chr7:14750779-14751123
>chr7:14753492-14753602
>chr7:14755013-14755261
>chr7:14755683-14755779
>chr7:14757469-14757575
>chr7:14757706-14757775
>chr7:14758306-14758400
>chr7:14758840-14760102
>chr7:14761700-14761762
>chr7:14764225-14764339
>chr7:14765843-14765879
>chr7:14766006-14766082
>chr7:14767129-14767221
>chr7:14767524-14767619
>chr7:14769049-14769300
>chr7:14769587-14769797
>chr7:14769921-14769970
>chr7:14770776-14771008
>chr7:14771134-14771411
>chr7:14771588-14772285
>chr7:14772839-14772913
>chr7:14775178-14775207
>chr7:14775313-14777774
>chr7:14778849-14779624
>chr7:14779743-14779835
>chr7:14781880-14782328
>chr7:14782451-14782500
>chr7:14782803-14783046
>chr7:14783918-14784089
>chr7:14784375-14784674
>chr7:14785424-14785473
>chr7:14785498-14785530
>chr7:14786425-14786500
>chr7:14787068-14787141
>chr7:14788344-14788395
>chr7:14789496-14789737
>chr7:14789837-14789920
>chr7:14789968-14790157
>chr7:14790280-14790452
>chr7:14790590-14790808
>chr7:14790974-14791675
>chr7:14791821-14792135
>chr7:14794125-14794211
>chr7:14794997-14795250
>chr7:14795844-14796134
>chr7:14796303-14796620
>chr7:14796696-14796966
>chr7:14797021-14797202
>chr7:14797281-14797453
>chr7:14797625-14797699
>chr7:14797868-14797939
>chr7:14798039-14798097
>chr7:14798159-14798305
>chr7:14798516-14798646
>chr7:14798712-14798818
>chr7:14799151-14799250
>chr7:14799326-14799417
>chr7:14799906-14800631
>chr7:14801240-14801294
>chr7:14801427-14801538
>chr7:14801822-14802021
>chr7:14802609-14802724
>chr7:14802877-14802994
>chr7:14803095-14803238
>chr7:14803401-14803537
>chr7:14804816-14804912
>chr7:14805828-14805922
>chr7:14807730-14807925
>chr7:14810401-14811019
>chr7:14811195-14811353
>chr7:14811762-14811869
>chr7:14812052-14812346
>chr7:14813632-14813986
>chr7:14814499-14814557
>chr7:14816046-14816388
>chr7:14816972-14817025
>chr7:14817421-14817479
>chr7:14819296-14819628
>chr7:14820230-14820297
>chr7:14821709-14821834
>chr7:14822895-14823055
>chr7:14823878-14824249
>chr7:14824543-14824602
>chr7:14824960-14825068
>chr7:14825209-14825710
>chr7:14827407-14827468
>chr7:14830825-14831011
>chr7:14831279-14831365
>chr7:14832473-14832551
>chr7:14838513-14838557
>chr7:14839379-14839653
>chr7:14840682-14840767
>chr7:14842925-14843651
>chr7:14844107-14844153
>chr7:14844742-14845167
>chr7:14845298-14845386
>chr7:14845540-14845668
>chr7:14847002-14847328
>chr7:14849071-14849162
>chr7:14849291-14849357
>chr7:14849407-14849595
>chr7:14852223-14852311
>chr7:14853520-14853895
>chr7:14854369-14854738
>chr7:14855975-14856023
>chr7:14856506-14856546
>chr7:14856651-14856744
>chr7:14857174-14857283
>chr7:14857509-14857652
>chr7:14857795-14857885
>chr7:14858408-14858489
>chr7:14861181-14861222
>chr7:14861309-14861581
>chr7:14861624-14861925
>chr7:14862145-14862537
>chr7:14863179-14863466
>chr7:14863582-14864217
>chr7:14866208-14867524
>chr7:14867602-14867723
>chr7:14868314-14868789
>chr7:14869726-14869814
>chr7:14870305-14870366
>chr7:14870476-14871363
>chr7:14872758-14872891
>chr7:14873635-14873678
>chr7:14875126-14875166
>chr7:14875732-14875954
>chr7:14876078-14876377
>chr7:14876405-14876461
>chr7:14877265-14877591
>chr7:14878458-14878842
>chr7:14880180-14880496
>chr7:14881016-14881091
>chr7:14881456-14881537
>chr7:14882005-14882087
>chr7:14882462-14882998
>chr7:14883193-14883275
>chr7:14884184-14884221
>chr7:14887740-14887824
>chr7:14892484-14892592
>chr7:14892846-14893023
>chr7:14900650-14900702
>chr7:14904449-14904519
>chr7:14905019-14905085
>chr7:14906423-14906752
>chr7:14907383-14907522
>chr7:14909645-14909705
>chr7:14909888-14910405
>chr7:14911359-14911452
>chr7:14914292-14914337
>chr7:14914618-14915356
>chr7:14915456-14915800
>chr7:14916614-14917347
>chr7:14917598-14919161
>chr7:14919353-14920840
>chr7:14920966-14921194
>chr7:14922697-14922914
>chr7:14922951-14923052
>chr7:14923390-14923532
>chr7:14923706-14924009
>chr7:14924725-14924767
>chr7:14924906-14925118
>chr7:14925516-14925572
>chr7:14926082-14926274
>chr7:14926568-14926720
>chr7:14928617-14931513
>chr7:14933393-14933637
>chr7:14935687-14935814
>chr7:14937019-14937293
>chr7:14937667-14938037
>chr7:14938436-14938482
>chr7:14938570-14938649
>chr7:14939062-14939123
>chr7:14939304-14939343
>chr7:14939507-14939983
>chr7:14940343-14940415
>chr7:14942397-14942446
>chr7:14944476-14944530
>chr7:14945386-14945434
>chr7:14945671-14945749
>chr7:14946810-14947027
>chr7:14948793-14949048
>chr7:14949580-14950213
>chr7:14950382-14950594
>chr7:14950933-14951126
>chr7:14951181-14951304
>chr7:14951378-14951482
>chr7:14951547-14951902
>chr7:14951964-14952036
>chr7:14952183-14952336
>chr7:14952556-14952995
>chr7:14953100-14953511
>chr7:14953556-14953774
>chr7:14953911-14954038
>chr7:14954213-14954246
>chr7:14957908-14957966
>chr7:14959129-14959289
>chr7:14960426-14960514
>chr7:14960597-14960644
>chr7:14961137-14961198
>chr7:14962509-14962715
>chr7:14964220-14964552
>chr7:14965978-14966136
>chr7:14966428-14966608
>chr7:14966935-14967013
>chr7:14967299-14967628
>chr7:14967668-14967909
>chr7:14969403-14969726
>chr7:14969769-14969905
>chr7:14969994-14970072
>chr7:14970201-14970236
>chr7:14970368-14970566
>chr7:14971761-14972098
>chr7:14972238-14972287
>chr7:14972864-14972913
>chr7:14973118-14973167
>chr7:14973465-14973570
>chr7:14973775-14973988
>chr7:14975605-14976054
>chr7:14978138-14978168
>chr7:14978284-14978381
>chr7:14979289-14979330
>chr7:14980347-14980439
>chr7:14982299-14984072
>chr7:14986930-14987118
>chr7:14987323-14987546
>chr7:14988173-14988477
>chr7:14988546-14988756
>chr7:14990153-14992617
>chr7:14992738-14993000
>chr7:14993305-14993441
>chr7:14993553-14993691
>chr7:14994385-14994428
>chr7:14995183-14995323
>chr7:14998873-14999259
>chr7:14999432-14999852
>chr7:15001526-15001886
>chr7:15003839-15004049
>chr7:15005498-15005541
>chr7:15006397-15007040
>chr7:15008707-15008832
>chr7:15013540-15013788
>chr7:15015015-15015283
>chr7:15015495-15015599
>chr7:15018221-15018373
>chr7:15018438-15018779
>chr7:15020870-15021164
>chr7:15025404-15025841
>chr7:15026344-15026529
>chr7:15027272-15027962
>chr7:15028980-15029126
>chr7:15029720-15029786
>chr7:15030845-15030931
>chr7:15033226-15033664
>chr7:15033918-15034068
>chr7:15034485-15034579
>chr7:15035576-15035901
>chr7:15037280-15037383
>chr7:15039774-15040114
>chr7:15041649-15041716
>chr7:15042716-15042786
>chr7:15042945-15042994
>chr7:15043941-15044155
>chr7:15044632-15045354
>chr7:15045433-15045569
>chr7:15047589-15047653
>chr7:15048298-15048580
>chr7:15049005-15049112
>chr7:15051723-15052489
>chr7:15052535-15054948
>chr7:15056036-15056102
>chr7:15056750-15057084
>chr7:15057622-15058082
>chr7:15058478-15058868
>chr7:15060731-15060836
>chr7:15061064-15061162
>chr7:15062081-15062221
>chr7:15063084-15065665
>chr7:15065895-15065926
>chr7:15066068-15066109
>chr7:15066665-15066727
>chr7:15069325-15069453
>chr7:15069536-15069953
>chr7:15070526-15070926
>chr7:15071867-15071942
>chr7:15072384-15072747
>chr7:15074627-15074701
>chr7:15074910-15075250
>chr7:15075411-15075959
>chr7:15076310-15076392
>chr7:15076503-15076546
>chr7:15077403-15077727
>chr7:15078907-15079081
>chr7:15079762-15079825
>chr7:15080614-15080738
>chr7:15081967-15082022
>chr7:15083685-15084002
>chr7:15088558-15089178
>chr7:15090646-15090730
>chr7:15091555-15091646
>chr7:15094323-15094479
>chr7:15095843-15096153
>chr7:15096643-15096980
>chr7:15097098-15097137
>chr7:15100202-15100288
>chr7:15100495-15100861
>chr7:15101635-15101738
>chr7:15102442-15102525
>chr7:15103684-15104041
>chr7:15106499-15106596
>chr7:15106741-15107866
>chr7:15108198-15108336
>chr7:15109196-15109224
>chr7:15109841-15110556
>chr7:15111957-15112063
>chr7:15113362-15113707
>chr7:15115168-15115387
>chr7:15115469-15115714
>chr7:15116039-15116098
>chr7:15116216-15116384
>chr7:15116513-15116671
>chr7:15117522-15117607
>chr7:15118874-15118964
>chr7:15119117-15119416
>chr7:15120111-15120207
>chr7:15120366-15120422
>chr7:15120508-15120542
>chr7:15120747-15122267
>chr7:15124968-15125013
>chr7:15125800-15125889
>chr7:15126501-15127292
>chr7:15128613-15128678
>chr7:15130191-15130379
>chr7:15131544-15131637
>chr7:15134026-15134788
>chr7:15135054-15135204
>chr7:15135671-15136298
>chr7:15139356-15139610
>chr7:15139762-15139819
>chr7:15140020-15140130
>chr7:15140326-15140390
>chr7:15141259-15141581
>chr7:15142921-15142956
>chr7:15143662-15143698
>chr7:15144812-15145132
>chr7:15147228-15147602
>chr7:15148287-15148889
>chr7:15148936-15151058
>chr7:15151139-15151620
>chr7:15151852-15151920
>chr7:15152008-15152294
>chr7:15152330-15155896
>chr7:15156733-15156786
>chr7:15157092-15157153
>chr7:15158039-15158096
>chr7:15159034-15159113
>chr7:15160748-15161168
>chr7:15161393-15161801
>chr7:15161945-15162306
>chr7:15162391-15164883
>chr7:15164940-15165404
>chr7:15165873-15165973
>chr7:15166407-15166456
>chr7:15169275-15169319
>chr7:15169417-15169734
>chr7:15170541-15171399
>chr7:15171515-15171836
>chr7:15173029-15173177
>chr7:15173767-15173982
>chr7:15174103-15174195
>chr7:15175124-15175248
>chr7:15176541-15176824
>chr7:15178730-15178865
>chr7:15178941-15179096
>chr7:15179242-15179411
>chr7:15179660-15179788
>chr7:15180194-15180250
>chr7:15180579-15180923
>chr7:15181004-15181235
>chr7:15181917-15181992
>chr7:15182036-15183109
>chr7:15183631-15183671
>chr7:15183805-15183848
>chr7:15184148-15184966
>chr7:15185050-15185102
>chr7:15185381-15185439
>chr7:15187615-15187676
>chr7:15188308-15188362
>chr7:15189884-15189972
>chr7:15190063-15190342
>chr7:15191127-15191179
>chr7:15191937-15192015
>chr7:15192201-15192713
>chr7:15195411-15195460
>chr7:15195485-15195887
>chr7:15195964-15196351
>chr7:15197346-15197405
>chr7:15198468-15198817
>chr7:15198853-15199184
>chr7:15200101-15200223
>chr7:15200471-15200807
>chr7:15201105-15201237
>chr7:15201275-15201389
>chr7:15203464-15203538
>chr7:15204856-15204958
>chr7:15205692-15205809
>chr7:15206299-15206446
>chr7:15207634-15207989
>chr7:15209018-15209063
>chr7:15211179-15211260
>chr7:15214084-15214176
>chr7:15216550-15216728
>chr7:15217344-15217399
>chr7:15217868-15217976
>chr7:15218305-15218379
>chr7:15218520-15218674
>chr7:15220220-15220528
>chr7:15220634-15220693
>chr7:15222358-15222414
>chr7:15222609-15222694
>chr7:15223838-15223947
>chr7:15224286-15224583
>chr7:15225048-15225140
>chr7:15225792-15226000
>chr7:15227388-15227461
>chr7:15227990-15228119
>chr7:15228568-15228661
>chr7:15229373-15229423
>chr7:15229506-15229569
>chr7:15229685-15229791
>chr7:15229968-15230055
>chr7:15230966-15231017
>chr7:15232314-15232411
>chr7:15232787-15232850
>chr7:15233491-15233652
>chr7:15233761-15234086
>chr7:15234600-15234689
>chr7:15234738-15234857
>chr7:15236939-15237015
>chr7:15238300-15238729
>chr7:15238980-15239019
>chr7:15240226-15240242
>chr7:15241186-15241498
>chr7:15241826-15241913
>chr7:15242745-15242895
>chr7:15244606-15244991
>chr7:15246911-15247110
>chr7:15247158-15247505
>chr7:15248175-15248236
>chr7:15250662-15250968
>chr7:15251058-15251104
>chr7:15253645-15253816
>chr7:15253957-15255389
>chr7:15255487-15255765
>chr7:15256242-15256290
>chr7:15256329-15256847
>chr7:15258403-15258856
>chr7:15258895-15264158
>chr7:15264479-15265601
>chr7:15265739-15266299
>chr7:15269602-15269702
>chr7:15269777-15270024
>chr7:15270073-15271827
>chr7:15271883-15275555
>chr7:15275714-15275894
>chr7:15275984-15276052
>chr7:15276174-15276291
>chr7:15276362-15276666
>chr7:15276704-15276879
>chr7:15276906-15277382
>chr7:15277593-15277660
>chr7:15279267-15279317
>chr7:15279419-15279533
>chr7:15279629-15279714
>chr7:15280240-15280345
>chr7:15280415-15280547
>chr7:15280614-15280683
>chr7:15280788-15280857
>chr7:15280933-15281164
>chr7:15281737-15281780
>chr7:15282041-15282588
>chr7:15282622-15284597
>chr7:15284715-15287289
>chr7:15287967-15288348
>chr7:15288993-15289060
>chr7:15289266-15289343
>chr7:15289924-15290355
>chr7:15291551-15291593
>chr7:15292732-15293079
>chr7:15293848-15293931
>chr7:15294415-15294549
>chr7:15295957-15296108
>chr7:15297041-15297131
>chr7:15298361-15298704
>chr7:15299196-15299256
>chr7:15299538-15299888
>chr7:15301114-15301598
>chr7:15301782-15301858
>chr7:15301987-15302034
>chr7:15302497-15302596
>chr7:15302641-15302754
>chr7:15305899-15306094
>chr7:15310510-15310648
>chr7:15310695-15310916
>chr7:15311030-15311124
>chr7:15311866-15311959
>chr7:15312028-15312220
>chr7:15312533-15312970
>chr7:15313679-15313823
>chr7:15314191-15314326
>chr7:15314587-15314770
>chr7:15315164-15315627
>chr7:15317815-15318287
>chr7:15318676-15318727
>chr7:15319917-15320272
>chr7:15321686-15321751
>chr7:15321890-15322180
>chr7:15322426-15323012
>chr7:15324603-15325060
>chr7:15325307-15325399
>chr7:15325593-15325659
>chr7:15325901-15325980
>chr7:15327707-15328403
>chr7:15330755-15330808
>chr7:15331279-15331478
>chr7:15331641-15331937
>chr7:15332714-15332822
>chr7:15334196-15334302
>chr7:15336764-15336813
>chr7:15337250-15337353
>chr7:15338115-15338305
>chr7:15340111-15340359
>chr7:15340455-15342032
>chr7:15344055-15344313
>chr7:15344368-15344724
>chr7:15346597-15346629
>chr7:15348385-15348455
>chr7:15349609-15350028
>chr7:15353558-15353603
>chr7:15354290-15354543
>chr7:15355166-15355534
>chr7:15356350-15357145
>chr7:15357812-15358000
>chr7:15358968-15359299
>chr7:15359415-15359496
>chr7:15360370-15360732
>chr7:15361292-15361644
>chr7:15363913-15364021
>chr7:15364124-15364334
>chr7:15367294-15367380
>chr7:15369695-15372004
>chr7:15372162-15372481
>chr7:15372926-15373294
>chr7:15375299-15375700
>chr7:15375916-15376015
>chr7:15378180-15378224
>chr7:15378334-15378410
>chr7:15378488-15378703
>chr7:15378780-15379157
>chr7:15379274-15382242
>chr7:15383919-15384350
>chr7:15385868-15386212
>chr7:15387910-15388092
>chr7:15388160-15388358
>chr7:15390521-15390665
>chr7:15391478-15391521
>chr7:15391787-15391818
>chr7:15392049-15392386
>chr7:15392481-15392888
>chr7:15393454-15393513
>chr7:15393851-15393938
>chr7:15394018-15394105
>chr7:15394479-15394524
>chr7:15396184-15396386
>chr7:15396516-15396551
>chr7:15396591-15397087
>chr7:15397120-15397194
>chr7:15397347-15397654
>chr7:15398790-15398848
>chr7:15399468-15399585
>chr7:15400304-15400355
>chr7:15401253-15401322
>chr7:15402251-15402390
>chr7:15402562-15402727
>chr7:15404920-15404983
>chr7:15406249-15407269
>chr7:15409984-15410023
>chr7:15410930-15411123
>chr7:15411178-15411386
>chr7:15412925-15412988
>chr7:15413609-15413760
>chr7:15413912-15414304
>chr7:15414463-15414523
>chr7:15414591-15414768
>chr7:15415149-15415552
>chr7:15415998-15416531
>chr7:15416779-15416897
>chr7:15418123-15418358
>chr7:15418626-15418681
>chr7:15419909-15419985
>chr7:15423544-15423655
>chr7:15423817-15424040
>chr7:15424506-15424592
>chr7:15425262-15425314
>chr7:15425357-15425746
>chr7:15426106-15426159
>chr7:15426233-15426294
>chr7:15426424-15426738
>chr7:15427602-15427719
>chr7:15427964-15428043
>chr7:15429202-15429303
>chr7:15429502-15429586
>chr7:15431484-15431588
>chr7:15432302-15432388
>chr7:15433550-15433650
>chr7:15433742-15433804
>chr7:15434572-15434632
>chr7:15434743-15435164
>chr7:15435662-15435753
>chr7:15436199-15436320
>chr7:15436394-15436560
>chr7:15436906-15436972
>chr7:15437520-15437870
>chr7:15438379-15438497
>chr7:15439111-15439428
>chr7:15440351-15440437
>chr7:15441271-15441374
>chr7:15442609-15443178
>chr7:15443219-15443390
>chr7:15443712-15443822
>chr7:15447539-15447856
>chr7:15448137-15448195
>chr7:15448278-15448509
>chr7:15448643-15448843
>chr7:15449430-15449661
>chr7:15450108-15450444
>chr7:15450971-15451047
>chr7:15451389-15451509
>chr7:15451557-15451755
>chr7:15451797-15453294
>chr7:15453844-15454048
>chr7:15454126-15454206
>chr7:15454242-15454467
>chr7:15455696-15455726
>chr7:15456258-15456386
>chr7:15459508-15459550
>chr7:15460055-15460344
>chr7:15460431-15460523
>chr7:15462052-15462101
>chr7:15465321-15465737
>chr7:15466133-15466183
>chr7:15466900-15466938
>chr7:15468437-15468538
>chr7:15468652-15468724
>chr7:15469321-15469408
>chr7:15470377-15470580
>chr7:15471138-15471176
>chr7:15472305-15472442
>chr7:15473009-15475774
>chr7:15476559-15476612
>chr7:15478257-15478300
>chr7:15480960-15481082
>chr7:15481410-15481625
>chr7:15482094-15482198
>chr7:15483260-15483627
>chr7:15484235-15484273
>chr7:15485021-15485401
>chr7:15486707-15486760
>chr7:15489919-15489987
>chr7:15492719-15492802
>chr7:15492996-15493178
>chr7:15493298-15493684
>chr7:15493982-15494067
>chr7:15495571-15495723
>chr7:15495815-15495934
>chr7:15497165-15497239
>chr7:15499903-15499972
>chr7:15500593-15501309
>chr7:15501435-15501532
>chr7:15502751-15502803
>chr7:15503298-15503445
>chr7:15505709-15505796
>chr7:15506201-15506311
>chr7:15506987-15507097
>chr7:15507698-15507751
>chr7:15509199-15510003
>chr7:15510111-15510749
>chr7:15510841-15511078
>chr7:15511134-15511261
>chr7:15511376-15511848
>chr7:15511978-15512049
>chr7:15512228-15512560
>chr7:15514470-15514654
>chr7:15515899-15516217
>chr7:15516831-15516891
>chr7:15517371-15523883
>chr7:15524575-15524888
>chr7:15524979-15525056
>chr7:15525162-15525295
>chr7:15525351-15525509
>chr7:15525544-15525646
>chr7:15525828-15525883
>chr7:15526214-15526266
>chr7:15526559-15527173
>chr7:15527257-15528156
>chr7:15528629-15528954
>chr7:15529531-15530859
>chr7:15530911-15531973
>chr7:15532389-15532444
>chr7:15532513-15532579
>chr7:15532702-15533021
>chr7:15534203-15534378
>chr7:15534700-15534765
>chr7:15534884-15535167
>chr7:15535642-15535738
>chr7:15535784-15535859
>chr7:15535971-15536234
>chr7:15536661-15536738
>chr7:15538220-15538538
>chr7:15539100-15539300
>chr7:15539340-15540055
>chr7:15540993-15541527
>chr7:15541802-15541971
>chr7:15542110-15542224
>chr7:15543715-15544414
>chr7:15544654-15544733
>chr7:15545159-15545217
>chr7:15545431-15545523
>chr7:15545714-15545920
>chr7:15546978-15547062
>chr7:15547303-15553383
>chr7:15554180-15554258
>chr7:15555192-15555414
>chr7:15556627-15556764
>chr7:15557718-15557849
>chr7:15558700-15558852
>chr7:15559949-15560017
>chr7:15563555-15563879
>chr7:15564715-15564911
>chr7:15564963-15565101
>chr7:15565503-15565748
>chr7:15566710-15566993
>chr7:15567120-15567190
>chr7:15570342-15570373
>chr7:15571072-15571297
>chr7:15572511-15572627
>chr7:15572675-15573319
>chr7:15573603-15573654
>chr7:15574154-15574618
>chr7:15575865-15576322
>chr7:15577241-15577598
>chr7:15577649-15577716
>chr7:15578629-15578666
>chr7:15578774-15578825
>chr7:15579183-15579726
>chr7:15579840-15580362
>chr7:15581190-15581226
>chr7:15582174-15582252
>chr7:15582320-15582526
>chr7:15583821-15584176
>chr7:15584296-15584346
>chr7:15584530-15584671
>chr7:15584741-15585316
>chr7:15585597-15585703
>chr7:15585765-15585822
>chr7:15586604-15587957
>chr7:15589403-15589481
>chr7:15589580-15589674
>chr7:15589740-15590254
>chr7:15590533-15590584
>chr7:15590690-15591132
>chr7:15591239-15592068
>chr7:15592144-15592258
>chr7:15592337-15592583
>chr7:15592668-15592764
>chr7:15593991-15594273
>chr7:15594787-15595074
>chr7:15599010-15599126
>chr7:15599192-15599462
>chr7:15599499-15599631
>chr7:15599669-15600149
>chr7:15600502-15600559
>chr7:15600721-15600835
>chr7:15600920-15600979
>chr7:15601840-15601906
>chr7:15602743-15602785
>chr7:15603818-15603908
>chr7:15604050-15604140
>chr7:15604784-15604900
>chr7:15605539-15606032
>chr7:15606364-15606568
>chr7:15608334-15608379
>chr7:15608666-15609055
>chr7:15610903-15610969
>chr7:15611050-15611113
>chr7:15613720-15613825
>chr7:15613966-15614434
>chr7:15614560-15614867
>chr7:15615003-15615058
>chr7:15615332-15615388
>chr7:15616039-15616176
>chr7:15616592-15616809
>chr7:15617853-15617924
>chr7:15618626-15618744
>chr7:15618805-15618841
>chr7:15619584-15619685
>chr7:15619786-15619840
>chr7:15620422-15620605
>chr7:15621834-15622323
>chr7:15622739-15622809
>chr7:15622960-15623096
>chr7:15623336-15623727
>chr7:15624777-15624873
>chr7:15629116-15629271
>chr7:15634187-15634279
>chr7:15636651-15636770
>chr7:15636894-15637150
>chr7:15637493-15637572
>chr7:15638561-15640289
>chr7:15640352-15641602
>chr7:15641768-15642018
>chr7:15642145-15642535
>chr7:15642572-15642632
>chr7:15643258-15643293
>chr7:15647665-15647833
>chr7:15650541-15650764
>chr7:15652734-15652885
>chr7:15653003-15653100
>chr7:15653320-15653547
>chr7:15653636-15653846
>chr7:15653970-15654146
>chr7:15654208-15654835
>chr7:15654924-15654992
>chr7:15655018-15655451
>chr7:15655484-15655773
>chr7:15655942-15656156
>chr7:15656388-15656528
>chr7:15656782-15656870
>chr7:15657082-15657157
>chr7:15657204-15657274
>chr7:15657505-15657672
>chr7:15658617-15658769
>chr7:15658832-15658975
>chr7:15659011-15659273
>chr7:15659474-15659754
>chr7:15660729-15661064
>chr7:15663323-15663710
>chr7:15663918-15663975
>chr7:15666478-15666811
>chr7:15666982-15667339
>chr7:15668103-15668133
>chr7:15668263-15668902
>chr7:15670613-15670666
>chr7:15671736-15672168
>chr7:15672498-15672963
>chr7:15673438-15673578
>chr7:15673938-15674081
>chr7:15676581-15676905
>chr7:15678940-15678987
>chr7:15679169-15679242
>chr7:15679660-15679775
>chr7:15681461-15681508
>chr7:15682534-15682607
>chr7:15684819-15684868
>chr7:15686131-15686202
>chr7:15689469-15689601
>chr7:15689708-15689756
>chr7:15693078-15693122
>chr7:15694563-15694596
>chr7:15694697-15694787
>chr7:15696149-15696241
>chr7:15696286-15696334
>chr7:15696724-15696948
>chr7:15698130-15698429
>chr7:15699022-15699139
>chr7:15699310-15699363
>chr7:15700629-15701134
>chr7:15701346-15701740
>chr7:15701776-15702109
>chr7:15702240-15702279
>chr7:15702349-15702396
>chr7:15702467-15702500
>chr7:15702685-15702898
>chr7:15703463-15703582
>chr7:15704183-15704472
>chr7:15704754-15704861
>chr7:15706008-15706067
>chr7:15706849-15707185
>chr7:15707864-15707965
>chr7:15708352-15708412
>chr7:15708438-15708594
>chr7:15710631-15710710
>chr7:15712213-15712383
>chr7:15712716-15712858
>chr7:15713045-15713449
>chr7:15713485-15713961
>chr7:15714212-15714322
>chr7:15715704-15715840
>chr7:15716066-15716374
>chr7:15718638-15718700
>chr7:15720781-15720881
>chr7:15721805-15721865
>chr7:15723954-15724015
>chr7:15725740-15725791
>chr7:15725824-15726046
>chr7:15727300-15727447
>chr7:15727739-15727858
>chr7:15728867-15729188
>chr7:15729690-15729739
>chr7:15730537-15730909
>chr7:15730999-15731238
>chr7:15731384-15731708
>chr7:15732161-15732306
>chr7:15732832-15733233
>chr7:15734293-15734463
>chr7:15734558-15734682
>chr7:15734754-15735137
>chr7:15735206-15735256
>chr7:15735994-15736231
>chr7:15737257-15737464
>chr7:15739952-15740094
>chr7:15740262-15740549
>chr7:15740732-15740879
>chr7:15741147-15741195
>chr7:15741385-15741790
>chr7:15745012-15745062
>chr7:15745210-15745251
>chr7:15745339-15745794
>chr7:15745882-15746261
>chr7:15746513-15746754
>chr7:15746866-15747093
>chr7:15748767-15748871
>chr7:15749050-15749346
>chr7:15750708-15750769
>chr7:15752746-15752884
>chr7:15753218-15753538
>chr7:15754838-15755161
>chr7:15755642-15755734
>chr7:15756196-15756235
>chr7:15756486-15756584
>chr7:15756880-15757219
>chr7:15757825-15757893
>chr7:15757992-15758027
>chr7:15758138-15758648
>chr7:15758700-15758932
>chr7:15759218-15759581
>chr7:15759803-15760466
>chr7:15760559-15761077
>chr7:15761462-15762806
>chr7:15763309-15763372
>chr7:15763465-15763883
>chr7:15763957-15764156
>chr7:15766817-15766904
>chr7:15767008-15767077
>chr7:15767698-15767765
>chr7:15768018-15768102
>chr7:15768605-15768987
>chr7:15769306-15769556
>chr7:15769637-15769932
>chr7:15770135-15770338
>chr7:15770530-15772667
>chr7:15772770-15773064
>chr7:15773161-15773344
>chr7:15773534-15773728
>chr7:15774298-15774888
>chr7:15775103-15775648
>chr7:15776643-15776696
>chr7:15776707-15776760
>chr7:15777690-15777745
>chr7:15778673-15778959
>chr7:15779093-15779147
>chr7:15779871-15780210
>chr7:15780289-15780750
>chr7:15781299-15781469
>chr7:15782141-15782376
>chr7:15783743-15783809
>chr7:15783916-15784188
>chr7:15784251-15784743
>chr7:15784780-15784964
>chr7:15785017-15785047
>chr7:15785204-15785686
>chr7:15785749-15786441
>chr7:15786584-15787193
>chr7:15787231-15788372
>chr7:15788463-15788925
>chr7:15789055-15793165
>chr7:15794413-15794759
>chr7:15796398-15796454
>chr7:15796648-15797100
>chr7:15797538-15797639
>chr7:15798914-15798994
>chr7:15799143-15799210
>chr7:15799829-15799969
>chr7:15800135-15800194
>chr7:15800607-15800904
>chr7:15803140-15803327
>chr7:15804798-15805338
>chr7:15805649-15805776
>chr7:15806240-15806572
>chr7:15807003-15807211
>chr7:15807423-15807798
>chr7:15808869-15811291
>chr7:15811333-15811381
>chr7:15811680-15811735
>chr7:15811909-15812012
>chr7:15812495-15812563
>chr7:15812594-15813054
>chr7:15813180-15813399
>chr7:15813568-15813647
>chr7:15813709-15814310
>chr7:15814359-15814486
>chr7:15814628-15814724
>chr7:15814770-15815931
>chr7:15815962-15816002
>chr7:15816195-15816500
>chr7:15818000-15818050
>chr7:15818522-15818588
>chr7:15823050-15823363
>chr7:15824804-15824949
>chr7:15825535-15826700
>chr7:15828161-15828481
>chr7:15828654-15828701
>chr7:15828914-15828966
>chr7:15829455-15829538
>chr7:15830869-15831089
>chr7:15832085-15832124
>chr7:15833565-15833601
>chr7:15834846-15834985
>chr7:15835054-15835136
>chr7:15836316-15836510
>chr7:15836875-15836936
>chr7:15839085-15839193
>chr7:15840950-15841103
>chr7:15842215-15842255
>chr7:15843477-15843780
>chr7:15846145-15846189
>chr7:15846621-15846847
>chr7:15846983-15847362
>chr7:15847724-15848067
>chr7:15850388-15850505
>chr7:15850557-15850594
>chr7:15851289-15851439
>chr7:15851478-15851740
>chr7:15855178-15855243
>chr7:15856901-15857026
>chr7:15857392-15857548
>chr7:15857634-15857752
>chr7:15858263-15858674
>chr7:15859586-15860048
>chr7:15860505-15860589
>chr7:15861382-15861442
>chr7:15863150-15863559
>chr7:15865690-15866004
>chr7:15869762-15869820
>chr7:15871324-15871587
>chr7:15871834-15872176
>chr7:15872458-15872524
>chr7:15872571-15873285
>chr7:15873701-15873769
>chr7:15874083-15874187
>chr7:15874249-15874441
>chr7:15874683-15874720
>chr7:15875205-15875349
>chr7:15875940-15876277
>chr7:15877617-15877967
>chr7:15878225-15878410
>chr7:15879252-15879292
>chr7:15880006-15880058
>chr7:15880065-15880115
>chr7:15880228-15880535
>chr7:15880714-15881054
>chr7:15881480-15883358
>chr7:15883432-15883493
>chr7:15883538-15883829
>chr7:15884367-15884495
>chr7:15886065-15886174
>chr7:15887026-15887316
>chr7:15890422-15890820
>chr7:15891009-15891128
>chr7:15892188-15892534
>chr7:15893127-15893191
>chr7:15893798-15893890
>chr7:15894226-15894287
>chr7:15894611-15896076
>chr7:15896147-15896918
>chr7:15897100-15897401
>chr7:15897714-15897778
>chr7:15897826-15898155
>chr7:15898189-15898458
>chr7:15898558-15899410
>chr7:15899452-15900313
>chr7:15900380-15900541
>chr7:15900577-15900791
>chr7:15901026-15901063
>chr7:15901287-15901583
>chr7:15903203-15903480
>chr7:15903569-15903609
>chr7:15903653-15903720
>chr7:15904304-15904378
>chr7:15904844-15904893
>chr7:15907409-15907573
>chr7:15911645-15911699
>chr7:15911782-15911917
>chr7:15912655-15912951
>chr7:15913766-15914702
>chr7:15915512-15915726
>chr7:15916916-15916962
>chr7:15918746-15918787
>chr7:15918835-15918870
>chr7:15919103-15919364
>chr7:15919407-15919459
>chr7:15920089-15920148
>chr7:15920186-15920636
>chr7:15920805-15920938
>chr7:15922483-15923335
>chr7:15923392-15924183
>chr7:15924239-15924401
>chr7:15924538-15924736
>chr7:15924782-15924893
>chr7:15924934-15925336
>chr7:15925542-15925991
>chr7:15926059-15926998
>chr7:15927058-15929884
>chr7:15930517-15931011
>chr7:15932033-15932138
>chr7:15934761-15934873
>chr7:15935643-15935726
>chr7:15940006-15946497
>chr7:15947335-15947563
>chr7:15948772-15949037
>chr7:15949082-15949243
>chr7:15949319-15949398
>chr7:15949810-15950198
>chr7:15950805-15950951
>chr7:15953548-15953731
>chr7:15953997-15954090
>chr7:15954978-15955037
>chr7:15955848-15957556
>chr7:15957903-15958294
>chr7:15958646-15958733
>chr7:15959587-15961799
>chr7:15961910-15961969
>chr7:15962026-15962085
>chr7:15962245-15962411
>chr7:15965146-15965180
>chr7:15965712-15966167
>chr7:15966306-15966643
>chr7:15968793-15968865
>chr7:15969891-15970035
>chr7:15970552-15970640
>chr7:15971719-15972031
>chr7:15973703-15973831
>chr7:15976982-15977442
>chr7:15979475-15979915
>chr7:15979946-15980021
>chr7:15980234-15980318
>chr7:15980629-15981305
>chr7:15981380-15981416
>chr7:15981491-15981538
>chr7:15981749-15981864
>chr7:15982347-15982450
>chr7:15982485-15982565
>chr7:15982761-15982841
>chr7:15982915-15983184
>chr7:15983292-15983405
>chr7:15983966-15984101
>chr7:15984352-15984511
>chr7:15984603-15984706
>chr7:15984736-15984938
>chr7:15989857-15991352
>chr7:15991396-15995997
>chr7:15996546-15997197
>chr7:15998081-15998164
>chr7:15998622-15998784
>chr7:15999510-15999564
>chr7:15999763-16000023
>chr7:16000785-16000983
>chr7:16001103-16001189
>chr7:16001227-16001365
>chr7:16001441-16001780
>chr7:16002168-16002260
>chr7:16003291-16003343
>chr7:16006542-16006620
>chr7:16008715-16008796
>chr7:16010467-16010658
>chr7:16010787-16010944
>chr7:16011789-16011968
>chr7:16012032-16014128
>chr7:16016113-16016156
>chr7:16016212-16016265
>chr7:16016343-16016424
>chr7:16016655-16016928
>chr7:16017881-16017983
>chr7:16018368-16018677
>chr7:16019336-16019414
>chr7:16021160-16021253
>chr7:16022506-16022712
>chr7:16023962-16024202
>chr7:16024675-16024722
>chr7:16027114-16027369
>chr7:16029832-16029899
>chr7:16030245-16030322
>chr7:16030478-16030733
>chr7:16031163-16031245
>chr7:16031727-16031778
>chr7:16031936-16032150
>chr7:16032592-16032936
>chr7:16033530-16033706
>chr7:16034266-16034320
>chr7:16034405-16034528
>chr7:16034838-16035250
>chr7:16035613-16035727
>chr7:16035903-16036049
>chr7:16036091-16036558
>chr7:16036650-16036729
>chr7:16038133-16038396
>chr7:16038496-16038655
>chr7:16038829-16038905
>chr7:16039298-16039346
>chr7:16039844-16039888
>chr7:16040255-16040330
>chr7:16040905-16041290
>chr7:16042170-16042470
>chr7:16042849-16042895
>chr7:16043025-16043418
>chr7:16043711-16044094
>chr7:16046834-16047011
>chr7:16047911-16048214
>chr7:16050586-16050714
>chr7:16052375-16052432
>chr7:16052814-16052894
>chr7:16054432-16054515
>chr7:16055019-16055247
>chr7:16055475-16055828
>chr7:16055962-16056370
>chr7:16056469-16056639
>chr7:16056677-16056852
>chr7:16056936-16057206
>chr7:16057825-16057914
>chr7:16058040-16058294
>chr7:16058670-16058745
>chr7:16059790-16059844
>chr7:16060035-16060460
>chr7:16061432-16061546
>chr7:16063010-16063114
>chr7:16065330-16065396
>chr7:16067224-16067290
>chr7:16067653-16067706
>chr7:16070322-16070371
>chr7:16071212-16071273
>chr7:16072015-16072079
>chr7:16072290-16073373
>chr7:16074925-16075204
>chr7:16076369-16076545
>chr7:16076825-16077258
>chr7:16077351-16077599
>chr7:16078653-16078919
>chr7:16080478-16080847
>chr7:16081990-16082073
>chr7:16082842-16083156
>chr7:16083628-16083715
>chr7:16085967-16086283
>chr7:16087248-16087431
>chr7:16087861-16087927
>chr7:16088395-16088743
>chr7:16089119-16089642
>chr7:16090417-16090745
>chr7:16091189-16091253
>chr7:16094561-16094661
>chr7:16094806-16094917
>chr7:16096605-16096717
>chr7:16098012-16098058
>chr7:16098282-16098335
>chr7:16099075-16099542
>chr7:16100544-16103469
>chr7:16103850-16103973
>chr7:16104576-16104936
>chr7:16107366-16107577
>chr7:16107948-16108008
>chr7:16108085-16108671
>chr7:16108746-16108903
>chr7:16108939-16109252
>chr7:16109345-16109830
>chr7:16109958-16110864
>chr7:16110964-16111776
>chr7:16111808-16112333
>chr7:16113025-16113083
>chr7:16115580-16115651
>chr7:16116070-16116177
>chr7:16116212-16116780
>chr7:16119341-16119466
>chr7:16120704-16120779
>chr7:16121200-16121280
>chr7:16123960-16124935
>chr7:16124970-16125292
>chr7:16125887-16125951
>chr7:16127093-16127183
>chr7:16127373-16127452
>chr7:16127592-16127740
>chr7:16128041-16128348
>chr7:16130435-16130497
>chr7:16130736-16131013
>chr7:16131396-16131515
>chr7:16131572-16131880
>chr7:16132660-16133722
>chr7:16133865-16134587
>chr7:16135336-16135408
>chr7:16136223-16136347
>chr7:16137079-16137549
>chr7:16138790-16139107
>chr7:16139460-16139679
>chr7:16140018-16140468
>chr7:16142174-16142323
>chr7:16143131-16143201
>chr7:16144410-16144741
>chr7:16145718-16145767
>chr7:16146037-16146145
>chr7:16146261-16146612
>chr7:16146705-16146967
>chr7:16147062-16147272
>chr7:16148279-16148588
>chr7:16148763-16149006
>chr7:16149704-16150019
>chr7:16150283-16150342
>chr7:16150531-16150835
>chr7:16150909-16151051
>chr7:16151573-16151620
>chr7:16152228-16152341
>chr7:16153348-16153409
>chr7:16154164-16154432
>chr7:16154803-16155092
>chr7:16155455-16155674
>chr7:16156991-16157030
>chr7:16157396-16157548
>chr7:16157872-16158189
>chr7:16158923-16158990
>chr7:16159123-16159303
>chr7:16159377-16164792
>chr7:16164824-16165165
>chr7:16166284-16166583
>chr7:16166926-16167232
>chr7:16167960-16168181
>chr7:16169992-16170064
>chr7:16170291-16171118
>chr7:16171495-16171824
>chr7:16174096-16174161
>chr7:16174341-16174424
>chr7:16175225-16175311
>chr7:16176200-16176254
>chr7:16176562-16176751
>chr7:16179378-16179601
>chr7:16179679-16179751
>chr7:16179906-16179976
>chr7:16180196-16180266
>chr7:16181769-16181880
>chr7:16182225-16182346
>chr7:16183888-16184283
>chr7:16185058-16185438
>chr7:16186209-16186370
>chr7:16186406-16186556
>chr7:16188017-16188250
>chr7:16190642-16191196
>chr7:16192267-16192313
>chr7:16192454-16192624
>chr7:16192839-16192909
>chr7:16196057-16196154
>chr7:16197335-16197482
>chr7:16197546-16198691
>chr7:16198763-16198896
>chr7:16199155-16199211
>chr7:16199838-16200165
>chr7:16200935-16201314
>chr7:16201466-16201544
>chr7:16204280-16204655
>chr7:16209080-16209153
>chr7:16209202-16209689
>chr7:16210087-16210214
>chr7:16210909-16211037
>chr7:16211228-16211284
>chr7:16211317-16211356
>chr7:16213416-16213744
>chr7:16214204-16214251
>chr7:16214504-16214804
>chr7:16216418-16222492
>chr7:16222786-16222884
>chr7:16223005-16223173
>chr7:16226981-16227524
>chr7:16227683-16228001
>chr7:16228077-16228246
>chr7:16228454-16228760
>chr7:16228907-16228979
>chr7:16229125-16229482
>chr7:16229701-16230120
>chr7:16230330-16230425
>chr7:16230520-16230758
>chr7:16231305-16231344
>chr7:16232209-16232324
>chr7:16232481-16232563
>chr7:16233058-16233177
>chr7:16234454-16234491
>chr7:16235482-16235657
>chr7:16237281-16237575
>chr7:16238851-16239241
>chr7:16240223-16240242
>chr7:16240242-16240273
>chr7:16241181-16241264
>chr7:16241962-16242313
>chr7:16243005-16243382
>chr7:16243693-16243986
>chr7:16245955-16246013
>chr7:16246049-16246351
>chr7:16246461-16246526
>chr7:16246671-16247479
>chr7:16247554-16247715
>chr7:16248056-16248343
>chr7:16248556-16249102
>chr7:16249163-16256933
>chr7:16258520-16258623
>chr7:16263462-16263848
>chr7:16264288-16264352
>chr7:16264782-16264874
>chr7:16264911-16264943
>chr7:16266464-16266786
>chr7:16267342-16267441
>chr7:16267811-16267964
>chr7:16272853-16273461
>chr7:16273505-16273632
>chr7:16273700-16273738
>chr7:16273872-16273917
>chr7:16274019-16274435
>chr7:16274963-16275076
>chr7:16275574-16275853
>chr7:16276039-16276101
>chr7:16276244-16276284
>chr7:16277229-16277407
>chr7:16277461-16277586
>chr7:16279801-16280206
>chr7:16280519-16280576
>chr7:16280660-16281053
>chr7:16282447-16282488
>chr7:16283185-16283234
>chr7:16283409-16283461
>chr7:16283513-16283581
>chr7:16283846-16283962
>chr7:16284972-16285038
>chr7:16285732-16286372
>chr7:16287115-16287187
>chr7:16287540-16288168
>chr7:16288252-16288324
>chr7:16288474-16288930
>chr7:16289008-16291536
>chr7:16291575-16291660
>chr7:16291687-16291734
>chr7:16291783-16291874
>chr7:16293944-16294032
>chr7:16296025-16296081
>chr7:16297801-16297994
>chr7:16298539-16298846
>chr7:16298922-16299138
>chr7:16299682-16299750
>chr7:16301541-16301688
>chr7:16302050-16302322
>chr7:16304436-16304673
>chr7:16305557-16305931
>chr7:16305987-16306231
>chr7:16307197-16307273
>chr7:16307393-16307712
>chr7:16307933-16308051
>chr7:16308088-16308310
>chr7:16309075-16309223
>chr7:16309603-16309699
>chr7:16309945-16310007
>chr7:16311157-16311196
>chr7:16311345-16311417
>chr7:16311539-16311787
>chr7:16312009-16312315
>chr7:16312524-16312671
>chr7:16312770-16312859
>chr7:16313013-16313185
>chr7:16313361-16313666
>chr7:16313765-16313955
>chr7:16314082-16314301
>chr7:16315030-16315099
>chr7:16315206-16315252
>chr7:16315298-16315337
>chr7:16315879-16315985
>chr7:16316552-16316898
>chr7:16317700-16317945
>chr7:16321999-16322175
>chr7:16322775-16323140
>chr7:16327302-16327641
>chr7:16328364-16328815
>chr7:16330500-16330738
>chr7:16330880-16331304
>chr7:16331665-16332023
>chr7:16332348-16332921
>chr7:16333480-16333731
>chr7:16334970-16335482
>chr7:16335670-16335754
>chr7:16335949-16336007
>chr7:16336250-16336373
>chr7:16336585-16336624
>chr7:16337323-16337449
>chr7:16337681-16338406
>chr7:16338444-16338500
>chr7:16338634-16339251
>chr7:16339425-16339707
>chr7:16339876-16339976
>chr7:16340102-16340179
>chr7:16340359-16341032
>chr7:16341136-16341326
>chr7:16341878-16341970
>chr7:16342626-16343096
>chr7:16344277-16344413
>chr7:16344465-16344547
>chr7:16345133-16345309
>chr7:16346070-16346211
>chr7:16349887-16350010
>chr7:16350149-16352767
>chr7:16352814-16352846
>chr7:16352969-16354077
>chr7:16357159-16357484
>chr7:16359108-16359224
>chr7:16360389-16360873
>chr7:16360982-16362407
>chr7:16362512-16362564
>chr7:16363918-16364011
>chr7:16366039-16366291
>chr7:16367032-16367245
>chr7:16369028-16369662
>chr7:16369791-16369866
>chr7:16369924-16370106
>chr7:16370378-16370796
>chr7:16370908-16371154
>chr7:16371232-16371331
>chr7:16371511-16372577
>chr7:16372664-16372843
>chr7:16372995-16373321
>chr7:16374017-16374552
>chr7:16377567-16377627
>chr7:16378075-16384143
>chr7:16385288-16385364
>chr7:16385644-16386541
>chr7:16386736-16387231
>chr7:16387756-16387930
>chr7:16387999-16388241
>chr7:16388329-16388443
>chr7:16388584-16388882
>chr7:16389067-16389505
>chr7:16389919-16390032
>chr7:16391593-16391665
>chr7:16393595-16393746
>chr7:16396323-16396708
>chr7:16401069-16401201
>chr7:16402844-16402914
>chr7:16403983-16404111
>chr7:16406598-16406708
>chr7:16406973-16407280
>chr7:16407815-16408133
>chr7:16408666-16408864
>chr7:16408901-16409186
>chr7:16409300-16409389
>chr7:16410880-16410917
>chr7:16414293-16414408
>chr7:16416123-16417802
>chr7:16418388-16418836
>chr7:16419228-16419996
>chr7:16422597-16422720
>chr7:16424123-16424349
>chr7:16424380-16424570
>chr7:16424713-16424780
>chr7:16424806-16425794
>chr7:16425860-16426328
>chr7:16426441-16426961
>chr7:16427005-16427064
>chr7:16427862-16427950
>chr7:16429507-16429548
>chr7:16430625-16430806
>chr7:16430890-16430958
>chr7:16431199-16431278
>chr7:16431738-16431862
>chr7:16432087-16432228
>chr7:16432818-16433202
>chr7:16438752-16438864
>chr7:16439650-16439726
>chr7:16440439-16441618
>chr7:16441813-16444773
>chr7:16444875-16445386
>chr7:16445912-16446032
>chr7:16447650-16447763
>chr7:16448436-16448962
>chr7:16449235-16449311
>chr7:16449725-16449824
>chr7:16449893-16450227
>chr7:16451216-16451429
>chr7:16453918-16454042
>chr7:16454341-16454481
>chr7:16455150-16455521
>chr7:16455671-16455742
>chr7:16455952-16456026
>chr7:16456102-16457549
>chr7:16457695-16457863
>chr7:16459066-16459601
>chr7:16459635-16459722
>chr7:16460533-16460599
>chr7:16463388-16463433
>chr7:16463554-16463632
>chr7:16466949-16467045
>chr7:16468029-16468423
>chr7:16469286-16469423
>chr7:16469770-16470213
>chr7:16470876-16471062
>chr7:16471237-16471275
>chr7:16472322-16472421
>chr7:16473365-16473555
>chr7:16473804-16474137
>chr7:16474919-16475457
>chr7:16476336-16476483
>chr7:16477782-16478128
>chr7:16478244-16478554
>chr7:16478733-16479058
>chr7:16480731-16480822
>chr7:16481449-16481774
>chr7:16482565-16482913
>chr7:16483626-16483987
>chr7:16484312-16484398
>chr7:16485942-16487162
>chr7:16487730-16488077
>chr7:16488151-16488490
>chr7:16488814-16488872
>chr7:16490905-16490962
>chr7:16491723-16491831
>chr7:16493170-16493346
>chr7:16493374-16493409
>chr7:16495724-16496030
>chr7:16496510-16496959
>chr7:16496987-16497332
>chr7:16498215-16498265
>chr7:16499064-16499472
>chr7:16500941-16501012
>chr7:16501048-16501125
>chr7:16501332-16502064
>chr7:16502114-16502296
>chr7:16506298-16506593
>chr7:16507231-16509157
>chr7:16510670-16510710
>chr7:16511117-16511173
>chr7:16511967-16512629
>chr7:16513334-16514016
>chr7:16514926-16514978
>chr7:16515756-16516451
>chr7:16516875-16517055
>chr7:16519084-16519649
>chr7:16519824-16520621
>chr7:16521396-16521549
>chr7:16523412-16523443
>chr7:16523779-16523965
>chr7:16524331-16524389
>chr7:16526045-16526353
>chr7:16527460-16527502
>chr7:16528937-16529054
>chr7:16529770-16529895
>chr7:16530126-16530328
>chr7:16530429-16530514
>chr7:16530907-16531235
>chr7:16532632-16532672
>chr7:16532840-16532948
>chr7:16534428-16534499
>chr7:16534593-16534686
>chr7:16534911-16535183
>chr7:16535842-16536268
>chr7:16538614-16540940
>chr7:16541622-16541968
>chr7:16542376-16542899
>chr7:16545033-16545217
>chr7:16546541-16546585
>chr7:16546939-16547107
>chr7:16547423-16547628
>chr7:16547704-16548143
>chr7:16548226-16548843
>chr7:16549007-16549091
>chr7:16549938-16550245
>chr7:16550942-16551049
>chr7:16551333-16551770
>chr7:16551864-16551979
>chr7:16552922-16552984
>chr7:16553368-16553409
>chr7:16554041-16554361
>chr7:16555486-16555786
>chr7:16557442-16557501
>chr7:16557520-16557685
>chr7:16558276-16558877
>chr7:16559044-16559407
>chr7:16559736-16559827
>chr7:16561044-16561130
>chr7:16564486-16564632
>chr7:16565151-16565508
>chr7:16566088-16566134
>chr7:16567563-16567689
>chr7:16567902-16567944
>chr7:16568689-16568734
>chr7:16569135-16569470
>chr7:16569664-16570053
>chr7:16570388-16570481
>chr7:16570510-16570886
>chr7:16571223-16575291
>chr7:16577503-16577643
>chr7:16578232-16578528
>chr7:16578834-16579262
>chr7:16580318-16580901
>chr7:16581701-16581779
>chr7:16581868-16582035
>chr7:16582626-16583059
>chr7:16583220-16583361
>chr7:16583569-16583612
>chr7:16586919-16587078
>chr7:16587171-16587333
>chr7:16587842-16587885
>chr7:16587926-16588932
>chr7:16589323-16589815
>chr7:16590262-16590350
>chr7:16590615-16590676
>chr7:16591306-16591768
>chr7:16591836-16592042
>chr7:16592411-16592441
>chr7:16593239-16593606
>chr7:16593913-16594110
>chr7:16594206-16594429
>chr7:16594580-16594614
>chr7:16594700-16594746
>chr7:16595403-16596374
>chr7:16596811-16597107
>chr7:16599001-16599599
>chr7:16600971-16601038
>chr7:16601074-16601110
>chr7:16602635-16603070
>chr7:16603532-16603613
>chr7:16605234-16605326
>chr7:16605467-16606425
>chr7:16606538-16606646
>chr7:16607156-16607635
>chr7:16608689-16609042
>chr7:16610279-16610334
>chr7:16611546-16611888
>chr7:16611954-16612078
>chr7:16613713-16613951
>chr7:16617669-16617917
>chr7:16617942-16618280
>chr7:16618345-16618445
>chr7:16619141-16619716
>chr7:16620579-16620724
>chr7:16620889-16621045
>chr7:16621688-16622139
>chr7:16622439-16622966
>chr7:16623904-16623946
>chr7:16624476-16624616
>chr7:16625394-16625427
>chr7:16625951-16626409
>chr7:16627182-16627234
>chr7:16627484-16627549
>chr7:16627721-16627913
>chr7:16628903-16628959
>chr7:16629245-16629557
>chr7:16630564-16630620
>chr7:16631120-16631230
>chr7:16631513-16632145
>chr7:16632199-16633341
>chr7:16633973-16634029
>chr7:16634118-16634202
>chr7:16635047-16635579
>chr7:16635857-16636393
>chr7:16638263-16638468
>chr7:16638710-16638947
>chr7:16639579-16639790
>chr7:16639869-16640255
>chr7:16640507-16640708
>chr7:16641022-16641262
>chr7:16643302-16643345
>chr7:16643702-16644048
>chr7:16646165-16646237
>chr7:16650539-16650630
>chr7:16651009-16651060
>chr7:16652514-16652851
>chr7:16653271-16653329
>chr7:16653957-16654252
>chr7:16654431-16654844
>chr7:16655416-16655799
>chr7:16656071-16656163
>chr7:16656542-16656685
>chr7:16658235-16658305
>chr7:16658586-16659123
>chr7:16659518-16659694
>chr7:16659825-16660399
>chr7:16660891-16660987
>chr7:16662602-16662846
>chr7:16663864-16663919
>chr7:16665028-16665333
>chr7:16666084-16667311
>chr7:16669106-16669613
>chr7:16671641-16671953
>chr7:16672203-16672503
>chr7:16672940-16673292
>chr7:16673850-16674207
>chr7:16675006-16675196
>chr7:16675775-16676080
>chr7:16676247-16676552
>chr7:16677060-16677867
>chr7:16678134-16678350
>chr7:16678698-16679395
>chr7:16680277-16680381
>chr7:16680529-16681235
>chr7:16681559-16681860
>chr7:16682824-16682875
>chr7:16682911-16683231
>chr7:16684361-16684445
>chr7:16687416-16687770
>chr7:16688912-16689284
>chr7:16690185-16690508
>chr7:16692201-16692241
>chr7:16692386-16692807
>chr7:16694258-16694599
>chr7:16695615-16695701
>chr7:16697106-16697393
>chr7:16700550-16700621
>chr7:16701235-16701291
>chr7:16703286-16703327
>chr7:16705066-16705826
>chr7:16706649-16706965
>chr7:16707558-16707904
>chr7:16707955-16708267
>chr7:16708336-16708396
>chr7:16708481-16708568
>chr7:16709503-16709825
>chr7:16710420-16710756
>chr7:16710849-16710922
>chr7:16713049-16713179
>chr7:16713407-16713734
>chr7:16714014-16714753
>chr7:16715923-16716356
>chr7:16716488-16717247
>chr7:16717380-16717486
>chr7:16717701-16718303
>chr7:16718343-16718477
>chr7:16718939-16719097
>chr7:16719238-16719322
>chr7:16720180-16720252
>chr7:16720422-16720563
>chr7:16720682-16720977
>chr7:16721566-16721976
>chr7:16722427-16722778
>chr7:16723510-16724115
>chr7:16724897-16725225
>chr7:16725425-16725540
>chr7:16725679-16725836
>chr7:16726061-16726147
>chr7:16726523-16726591
>chr7:16727139-16727551
>chr7:16727653-16728385
>chr7:16729098-16729390
>chr7:16730165-16730604
>chr7:16730672-16730734
>chr7:16730850-16730962
>chr7:16731052-16731083
>chr7:16731244-16731320
>chr7:16731824-16732235
>chr7:16732344-16732730
>chr7:16733243-16733552
>chr7:16733617-16733697
>chr7:16733758-16733999
>chr7:16734614-16734740
>chr7:16734953-16735256
>chr7:16735821-16736216
>chr7:16736486-16736625
>chr7:16736730-16736810
>chr7:16736897-16737129
>chr7:16737233-16737306
>chr7:16737700-16737996
>chr7:16738497-16738561
>chr7:16738633-16738683
>chr7:16738732-16738866
>chr7:16738922-16739552
>chr7:16739651-16739948
>chr7:16742421-16742922
>chr7:16742980-16743042
>chr7:16744098-16744182
>chr7:16744618-16745117
>chr7:16745246-16745285
>chr7:16745948-16746133
>chr7:16746419-16747020
>chr7:16747379-16747448
>chr7:16747624-16748126
>chr7:16748217-16748612
>chr7:16749207-16749511
>chr7:16750345-16750703
>chr7:16751063-16751288
>chr7:16751542-16751863
>chr7:16752817-16753206
>chr7:16753507-16753546
>chr7:16756813-16756872
>chr7:16757351-16757465
>chr7:16757812-16758123
>chr7:16758903-16759091
>chr7:16759198-16759986
>chr7:16761532-16761829
>chr7:16764004-16764363
>chr7:16764909-16765059
>chr7:16765099-16765410
>chr7:16766960-16767000
>chr7:16767769-16768236
>chr7:16768407-16768536
>chr7:16768843-16769240
>chr7:16769389-16769483
>chr7:16770105-16770537
>chr7:16771410-16771757
>chr7:16772307-16772527
>chr7:16772655-16773051
>chr7:16773408-16773517
>chr7:16773919-16774321
>chr7:16776144-16776200
>chr7:16778385-16778558
>chr7:16779767-16780479
>chr7:16782656-16782784
>chr7:16785061-16785180
>chr7:16787585-16787856
>chr7:16787913-16788487
>chr7:16788617-16788911
>chr7:16789044-16791162
>chr7:16793045-16793436
>chr7:16793725-16793760
>chr7:16794151-16794235
>chr7:16794555-16794614
>chr7:16796031-16796130
>chr7:16796914-16797272
>chr7:16799082-16799138
>chr7:16799996-16800045
>chr7:16800686-16800724
>chr7:16801997-16802079
>chr7:16802132-16802354
>chr7:16802424-16802636
>chr7:16802694-16803137
>chr7:16806391-16806805
>chr7:16807319-16807725
>chr7:16808468-16808502
>chr7:16808553-16808627
>chr7:16811086-16811145
>chr7:16812595-16812637
>chr7:16813804-16814075
>chr7:16815521-16815698
>chr7:16817447-16817555
>chr7:16817912-16817964
>chr7:16818458-16818879
>chr7:16818982-16819385
>chr7:16819606-16820477
>chr7:16820542-16820811
>chr7:16822540-16822602
>chr7:16823515-16823591
>chr7:16824262-16824450
>chr7:16825355-16825418
>chr7:16825569-16825717
>chr7:16825836-16825885
>chr7:16825903-16826714
>chr7:16826785-16826943
>chr7:16827024-16827373
>chr7:16827461-16828137
>chr7:16828162-16833052
>chr7:16834183-16834388
>chr7:16834702-16834869
>chr7:16835071-16835260
>chr7:16835733-16835904
>chr7:16836352-16837066
>chr7:16837350-16837387
>chr7:16840048-16840411
>chr7:16841696-16841757
>chr7:16841826-16841874
>chr7:16842490-16842754
>chr7:16843510-16843597
>chr7:16845895-16845977
>chr7:16846093-16846190
>chr7:16846601-16846690
>chr7:16847900-16848045
>chr7:16848229-16848550
>chr7:16848801-16848862
>chr7:16848925-16849656
>chr7:16849804-16849994
>chr7:16851083-16851119
>chr7:16851465-16851684
>chr7:16851823-16852203
>chr7:16852960-16853329
>chr7:16853389-16853720
>chr7:16854048-16854343
>chr7:16854693-16854780
>chr7:16854853-16855295
>chr7:16856387-16856688
>chr7:16856778-16856876
>chr7:16857000-16857125
>chr7:16857208-16857389
>chr7:16857975-16858319
>chr7:16858499-16858931
>chr7:16859114-16859305
>chr7:16859409-16859491
>chr7:16859946-16860121
>chr7:16860676-16860958
>chr7:16861578-16861952
>chr7:16862932-16863145
>chr7:16866908-16866961
>chr7:16867381-16868738
>chr7:16868822-16868976
>chr7:16869035-16869864
>chr7:16869924-16870043
>chr7:16870282-16870399
>chr7:16870673-16870724
>chr7:16871450-16872524
>chr7:16872561-16873243
>chr7:16873282-16873767
>chr7:16874827-16875241
>chr7:16875285-16875790
>chr7:16876301-16876353
>chr7:16877179-16877359
>chr7:16877544-16877888
>chr7:16880017-16880612
>chr7:16881215-16881346
>chr7:16881588-16881681
>chr7:16882683-16882773
>chr7:16883088-16883410
>chr7:16884187-16884428
>chr7:16886679-16887028
>chr7:16887211-16887279
>chr7:16887862-16887980
>chr7:16888311-16888591
>chr7:16889303-16889461
>chr7:16889598-16889692
>chr7:16894184-16894379
>chr7:16894406-16894480
>chr7:16894623-16900367
>chr7:16900459-16900597
>chr7:16901135-16901572
>chr7:16901617-16901781
>chr7:16901820-16902065
>chr7:16903273-16903924
>chr7:16904087-16904208
>chr7:16904296-16904379
>chr7:16904466-16904747
>chr7:16904859-16905187
>chr7:16906075-16906140
>chr7:16906960-16907795
>chr7:16908872-16909064
>chr7:16909203-16909567
>chr7:16909643-16912406
>chr7:16912436-16912500
>chr7:16912533-16913588
>chr7:16913708-16914122
>chr7:16914151-16914417
>chr7:16914536-16914704
>chr7:16919152-16919842
>chr7:16919880-16920386
>chr7:16921166-16921234
>chr7:16921340-16921546
>chr7:16922311-16922391
>chr7:16922471-16922773
>chr7:16924209-16924718
>chr7:16927279-16927338
>chr7:16928126-16928216
>chr7:16928291-16928660
>chr7:16929542-16929827
>chr7:16929882-16929939
>chr7:16930121-16930311
>chr7:16930336-16930696
>chr7:16930800-16931771
>chr7:16932444-16932577
>chr7:16932877-16933191
>chr7:16935196-16935278
>chr7:16935813-16936101
>chr7:16936557-16936603
>chr7:16937304-16937371
>chr7:16938016-16938061
>chr7:16938942-16939090
>chr7:16940077-16940362
>chr7:16941487-16941647
>chr7:16941984-16942088
>chr7:16942178-16942380
>chr7:16942534-16944088
>chr7:16944742-16945175
>chr7:16945277-16945371
>chr7:16946718-16946833
>chr7:16947271-16949684
>chr7:16952545-16952625
>chr7:16953190-16953263
>chr7:16953768-16954078
>chr7:16956347-16956785
>chr7:16956812-16957307
>chr7:16957435-16960850
>chr7:16960991-16961024
>chr7:16962872-16962958
>chr7:16964228-16964557
>chr7:16964979-16965306
>chr7:16965378-16965497
>chr7:16965595-16966355
>chr7:16966726-16967042
>chr7:16968399-16968445
>chr7:16969649-16969902
>chr7:16970534-16970578
>chr7:16971657-16971728
>chr7:16971803-16971940
>chr7:16971991-16972082
>chr7:16972261-16972483
>chr7:16972583-16972863
>chr7:16973742-16974100
>chr7:16974544-16974946
>chr7:16975233-16975306
>chr7:16981683-16982413
>chr7:16982639-16982724
>chr7:16983989-16984111
>chr7:16984888-16984975
>chr7:16985274-16985639
>chr7:16986750-16986844
>chr7:16988767-16988825
>chr7:16990022-16990132
>chr7:16991083-16991255
>chr7:16991996-16992383
>chr7:16994266-16994598
>chr7:16995795-16998471
>chr7:16998536-16998585
>chr7:16999105-16999232
>chr7:16999647-16999891
>chr7:17001021-17001596
>chr7:17001667-17003090
>chr7:17003391-17004477
>chr7:17004680-17004777
>chr7:17005376-17005479
>chr7:17005809-17005882
>chr7:17006293-17006540
>chr7:17006908-17007500
>chr7:17011580-17011971
>chr7:17014027-17014336
>chr7:17015748-17015797
>chr7:17016080-17016368
>chr7:17017106-17019155
>chr7:17019492-17019537
>chr7:17020193-17020499
>chr7:17020563-17021206
>chr7:17023648-17023771
>chr7:17027907-17027946
>chr7:17033665-17034254
>chr7:17034899-17034969
>chr7:17035596-17035653
>chr7:17036033-17036074
>chr7:17039815-17039896
>chr7:17040015-17040122
>chr7:17040708-17040749
>chr7:17042865-17042915
>chr7:17043428-17043621
>chr7:17044046-17044117
>chr7:17044899-17044959
>chr7:17049096-17049309
>chr7:17050555-17054217
>chr7:17054481-17054555
>chr7:17054936-17055029
>chr7:17055270-17055323
>chr7:17056505-17056604
>chr7:17057635-17057718
>chr7:17058577-17058741
>chr7:17059525-17059938
>chr7:17061026-17061357
>chr7:17061911-17062038
>chr7:17063062-17063166
>chr7:17063722-17063762
>chr7:17065198-17065235
>chr7:17065510-17065944
>chr7:17066021-17066243
>chr7:17066968-17067308
>chr7:17067441-17067475
>chr7:17068449-17068682
>chr7:17069662-17069699
>chr7:17070031-17070106
>chr7:17070404-17070502
>chr7:17072280-17072321
>chr7:17072589-17072725
>chr7:17073671-17073731
>chr7:17074002-17075253
>chr7:17075387-17075434
>chr7:17077025-17077152
>chr7:17079091-17079169
>chr7:17079280-17079398
>chr7:17079496-17079776
>chr7:17079832-17080115
>chr7:17080224-17080671
>chr7:17080733-17081069
>chr7:17081112-17081812
>chr7:17082105-17082411
>chr7:17082462-17082516
>chr7:17082730-17083707
>chr7:17083783-17084133
>chr7:17084213-17084545
>chr7:17084595-17084675
>chr7:17085008-17085147
>chr7:17085468-17085917
>chr7:17086677-17086721
>chr7:17087277-17087638
>chr7:17087975-17088028
>chr7:17088088-17088244
>chr7:17088986-17089293
>chr7:17090514-17090730
>chr7:17092414-17092667
>chr7:17093242-17093293
>chr7:17093934-17094012
>chr7:17096854-17096899
>chr7:17097668-17097758
>chr7:17098668-17098967
>chr7:17099889-17100226
>chr7:17101394-17101502
>chr7:17101613-17102030
>chr7:17105677-17107001
>chr7:17107039-17107564
>chr7:17107618-17107882
>chr7:17108366-17108439
>chr7:17108508-17108540
>chr7:17108654-17109164
>chr7:17109224-17112527
>chr7:17112688-17113005
>chr7:17113334-17113445
>chr7:17113560-17115170
>chr7:17115398-17115563
>chr7:17115600-17115715
>chr7:17116201-17116281
>chr7:17116715-17117803
>chr7:17118232-17118815
>chr7:17122818-17122926
>chr7:17124473-17124545
>chr7:17125005-17125068
>chr7:17128240-17128554
>chr7:17128925-17129339
>chr7:17131320-17131457
>chr7:17132255-17132324
>chr7:17132815-17132888
>chr7:17133268-17133966
>chr7:17134214-17134341
>chr7:17134405-17134665
>chr7:17135449-17135498
>chr7:17135705-17135743
>chr7:17135892-17136080
>chr7:17136415-17136460
>chr7:17136687-17136815
>chr7:17136852-17137073
>chr7:17139581-17139634
>chr7:17140896-17141209
>chr7:17141517-17141793
>chr7:17142028-17142558
>chr7:17146073-17146245
>chr7:17146316-17146383
>chr7:17146760-17146846
>chr7:17146881-17146950
>chr7:17149097-17149397
>chr7:17149751-17150018
>chr7:17151282-17151581
>chr7:17151856-17152066
>chr7:17152112-17152762
>chr7:17152840-17153146
>chr7:17153401-17153572
>chr7:17153957-17154242
>chr7:17154421-17154493
>chr7:17154607-17154668
>chr7:17154849-17155117
>chr7:17155197-17155419
>chr7:17155580-17155722
>chr7:17156273-17156661
>chr7:17157295-17157368
>chr7:17158899-17159206
>chr7:17159720-17159808
>chr7:17161273-17164392
>chr7:17164686-17164825
>chr7:17164905-17165044
>chr7:17165155-17165587
>chr7:17165717-17165912
>chr7:17166008-17166149
>chr7:17166677-17166791
>chr7:17167495-17167876
>chr7:17169006-17169360
>chr7:17169511-17169677
>chr7:17169897-17170078
>chr7:17170297-17170378
>chr7:17170441-17170550
>chr7:17170775-17170977
>chr7:17171018-17171189
>chr7:17171530-17171877
>chr7:17172045-17172107
>chr7:17172429-17172636
>chr7:17172796-17173010
>chr7:17173100-17173191
>chr7:17177905-17177979
>chr7:17179711-17180031
>chr7:17180310-17180434
>chr7:17183265-17183649
>chr7:17186992-17187135
>chr7:17188975-17189100
>chr7:17189217-17189909
>chr7:17189944-17190295
>chr7:17193079-17193921
>chr7:17194256-17194314
>chr7:17194436-17194563
>chr7:17196528-17197345
>chr7:17197759-17197911
>chr7:17198256-17198349
>chr7:17200547-17201896
>chr7:17202028-17202588
>chr7:17203122-17203442
>chr7:17204963-17205005
>chr7:17205165-17205319
>chr7:17205620-17205721
>chr7:17205883-17205930
>chr7:17206499-17206573
>chr7:17207012-17207069
>chr7:17208483-17208811
>chr7:17210907-17210945
>chr7:17213856-17214229
>chr7:17214574-17214922
>chr7:17215053-17222173
>chr7:17224124-17224452
>chr7:17225056-17225154
>chr7:17225262-17225774
>chr7:17226158-17226592
>chr7:17227729-17227958
>chr7:17228370-17228422
>chr7:17230051-17230175
>chr7:17230927-17231048
>chr7:17232499-17232555
>chr7:17233483-17233570
>chr7:17234163-17234236
>chr7:17235273-17235619
>chr7:17237512-17237792
>chr7:17240690-17240832
>chr7:17241345-17241419
>chr7:17241641-17242159
>chr7:17242323-17242383
>chr7:17243111-17243227
>chr7:17243386-17243490
>chr7:17243554-17243700
>chr7:17243764-17244620
>chr7:17245355-17245644
>chr7:17246033-17247019
>chr7:17247334-17247521
>chr7:17247590-17247640
>chr7:17249277-17249609
>chr7:17250041-17250639
>chr7:17250724-17251017
>chr7:17251827-17252090
>chr7:17252355-17252753
>chr7:17253265-17253341
>chr7:17253853-17253970
>chr7:17254008-17254202
>chr7:17254284-17254594
>chr7:17254666-17254718
>chr7:17255043-17255113
>chr7:17257571-17257741
>chr7:17258163-17258302
>chr7:17260173-17260223
>chr7:17261730-17262100
>chr7:17264155-17264699
>chr7:17264822-17267564
>chr7:17267739-17269026
>chr7:17269153-17269329
>chr7:17269417-17269735
>chr7:17269831-17270311
>chr7:17272136-17272451
>chr7:17273823-17273937
>chr7:17274031-17274540
>chr7:17275505-17275719
>chr7:17276320-17276422
>chr7:17276762-17277041
>chr7:17277749-17277881
>chr7:17277977-17278378
>chr7:17279385-17279588
>chr7:17281942-17282014
>chr7:17282452-17282637
>chr7:17283756-17284029
>chr7:17284057-17285140
>chr7:17285261-17285445
>chr7:17286509-17286836
>chr7:17287560-17287656
>chr7:17289446-17289476
>chr7:17289922-17290052
>chr7:17290742-17290822
>chr7:17291084-17291527
>chr7:17291652-17291812
>chr7:17293901-17294045
>chr7:17294240-17294538
>chr7:17294548-17294623
>chr7:17296075-17296124
>chr7:17297042-17297090
>chr7:17301293-17301371
>chr7:17303558-17303654
>chr7:17304043-17304132
>chr7:17308008-17308043
>chr7:17309862-17309946
>chr7:17310555-17310910
>chr7:17311275-17311329
>chr7:17311899-17312018
>chr7:17312445-17312540
>chr7:17313565-17313672
>chr7:17314288-17314410
>chr7:17315002-17315046
>chr7:17315724-17315817
>chr7:17316337-17316590
>chr7:17317629-17317716
>chr7:17318720-17319086
>chr7:17321568-17321621
>chr7:17322753-17323135
>chr7:17323247-17323386
>chr7:17324514-17324980
>chr7:17325638-17325975
>chr7:17326073-17326121
>chr7:17327449-17327516
>chr7:17327857-17328009
>chr7:17329086-17329123
>chr7:17329872-17329955
>chr7:17330442-17330570
>chr7:17332166-17333198
>chr7:17333843-17333923
>chr7:17335259-17335489
>chr7:17336842-17336992
>chr7:17337068-17337213
>chr7:17337456-17338826
>chr7:17338879-17338996
>chr7:17341041-17341119
>chr7:17341587-17341784
>chr7:17341830-17341861
>chr7:17343355-17343411
>chr7:17344607-17344927
>chr7:17344962-17345356
>chr7:17346011-17346171
>chr7:17346649-17346842
>chr7:17347853-17347998
>chr7:17348163-17348245
>chr7:17348610-17348741
>chr7:17348808-17354585
>chr7:17354663-17354791
>chr7:17355754-17355807
>chr7:17355878-17356188
>chr7:17358645-17358749
>chr7:17359260-17359350
>chr7:17359710-17360112
>chr7:17360235-17360436
>chr7:17360588-17360630
>chr7:17361921-17361972
>chr7:17362145-17362216
>chr7:17362417-17362713
>chr7:17363427-17363603
>chr7:17364582-17364714
>chr7:17366034-17366070
>chr7:17366634-17367158
>chr7:17368817-17368897
>chr7:17370382-17370533
>chr7:17370681-17370889
>chr7:17372102-17372264
>chr7:17373115-17373210
>chr7:17373328-17373635
>chr7:17374702-17374750
>chr7:17375217-17375307
>chr7:17377014-17377597
>chr7:17378811-17378863
>chr7:17379465-17379675
>chr7:17381123-17381218
>chr7:17382608-17383091
>chr7:17383500-17383660
>chr7:17383846-17384149
>chr7:17385734-17385947
>chr7:17386277-17386351
>chr7:17387096-17388261
>chr7:17389545-17389635
>chr7:17392113-17392550
>chr7:17393520-17395767
>chr7:17396385-17396452
>chr7:17396959-17397549
>chr7:17397987-17398023
>chr7:17398162-17398472
>chr7:17398840-17399782
>chr7:17401941-17401979
>chr7:17403433-17404105
>chr7:17404455-17405323
>chr7:17405375-17405708
>chr7:17405860-17405937
>chr7:17406561-17406783
>chr7:17406967-17407047
>chr7:17408110-17408295
>chr7:17408320-17408419
>chr7:17408904-17408999
>chr7:17409389-17409496
>chr7:17409642-17409746
>chr7:17410814-17410910
>chr7:17411356-17411532
>chr7:17412714-17412753
>chr7:17412808-17413057
>chr7:17413148-17413225
>chr7:17414058-17418292
>chr7:17418347-17419499
>chr7:17419550-17420785
>chr7:17421506-17421554
>chr7:17422431-17422531
>chr7:17422803-17422934
>chr7:17423475-17423870
>chr7:17424401-17424560
>chr7:17425114-17426207
>chr7:17426243-17426782
>chr7:17427922-17429231
>chr7:17429878-17430103
>chr7:17430546-17430618
>chr7:17430736-17430801
>chr7:17433874-17434148
>chr7:17438966-17441272
>chr7:17441826-17441874
>chr7:17442254-17442660
>chr7:17442855-17443080
>chr7:17445690-17445751
>chr7:17445924-17448872
>chr7:17448999-17449110
>chr7:17449184-17449608
>chr7:17449655-17449998
>chr7:17450044-17450264
>chr7:17450411-17450509
>chr7:17450839-17450913
>chr7:17453499-17453606
>chr7:17453661-17455994
>chr7:17457218-17457340
>chr7:17458493-17459628
>chr7:17460441-17460762
>chr7:17460923-17460975
>chr7:17461047-17461152
>chr7:17462990-17463386
>chr7:17463575-17463873
>chr7:17464064-17464165
>chr7:17465375-17465478
>chr7:17467193-17467348
>chr7:17467889-17468130
>chr7:17468252-17468417
>chr7:17469541-17469580
>chr7:17469933-17470148
>chr7:17470273-17470778
>chr7:17471018-17471421
>chr7:17471558-17471838
>chr7:17471921-17472152
>chr7:17472250-17472816
>chr7:17475368-17475685
>chr7:17475795-17476202
>chr7:17476932-17476979
>chr7:17477668-17477739
>chr7:17477779-17477833
>chr7:17479697-17479744
>chr7:17481667-17481741
>chr7:17482295-17482448
>chr7:17482939-17483272
>chr7:17483458-17483728
>chr7:17483884-17484262
>chr7:17484422-17484753
>chr7:17485111-17485195
>chr7:17485277-17485483
>chr7:17485631-17485697
>chr7:17487115-17487205
>chr7:17487957-17488072
>chr7:17489461-17489497
>chr7:17491591-17491744
>chr7:17494400-17494492
>chr7:17494638-17495032
>chr7:17495916-17496103
>chr7:17497589-17497641
>chr7:17498426-17499119
>chr7:17500696-17500735
>chr7:17500802-17500982
>chr7:17504181-17504519
>chr7:17505931-17506007
>chr7:17508389-17509001
>chr7:17509633-17509761
>chr7:17509876-17509987
>chr7:17510284-17510327
>chr7:17511485-17511600
>chr7:17513156-17513227
>chr7:17513757-17515189
>chr7:17515417-17516107
>chr7:17516195-17516683
>chr7:17517550-17517821
>chr7:17518736-17519067
>chr7:17520227-17520320
>chr7:17520583-17520685
>chr7:17522953-17523068
>chr7:17523299-17523382
>chr7:17527128-17527200
>chr7:17528208-17528717
>chr7:17529055-17529255
>chr7:17529314-17529695
>chr7:17530606-17530769
>chr7:17533808-17533976
>chr7:17534072-17534243
>chr7:17535889-17535927
>chr7:17536069-17539546
>chr7:17541069-17541111
>chr7:17542013-17542055
>chr7:17542931-17542986
>chr7:17544442-17544519
>chr7:17546098-17546156
>chr7:17547872-17547968
>chr7:17548077-17548252
>chr7:17548321-17548383
>chr7:17548526-17548639
>chr7:17548688-17549327
>chr7:17549724-17549980
>chr7:17550644-17550696
>chr7:17550758-17551033
>chr7:17551130-17551193
>chr7:17551405-17551525
>chr7:17551706-17551891
>chr7:17552022-17552303
>chr7:17552713-17552758
>chr7:17552819-17553087
>chr7:17553289-17553413
>chr7:17553429-17553511
>chr7:17553597-17553665
>chr7:17558544-17558643
>chr7:17559808-17559850
>chr7:17562442-17562485
>chr7:17562844-17564451
>chr7:17564700-17564781
>chr7:17565543-17565627
>chr7:17565868-17571681
>chr7:17571782-17572069
>chr7:17572495-17573652
>chr7:17573937-17574080
>chr7:17574173-17574368
>chr7:17574472-17574613
>chr7:17575167-17575791
>chr7:17575969-17576058
>chr7:17576103-17576140
>chr7:17576334-17576537
>chr7:17576574-17579735
>chr7:17579827-17580058
>chr7:17580257-17580360
>chr7:17580771-17581117
>chr7:17581835-17581946
>chr7:17582259-17583582
>chr7:17583652-17583742
>chr7:17584429-17584610
>chr7:17585481-17585529
>chr7:17586601-17586646
>chr7:17587624-17588438
>chr7:17592600-17592676
>chr7:17593353-17593659
>chr7:17594616-17594903
>chr7:17596560-17596918
>chr7:17597012-17597156
>chr7:17597357-17597418
>chr7:17599326-17599656
>chr7:17602072-17602147
>chr7:17602601-17602684
>chr7:17602921-17603015
>chr7:17603193-17603408
>chr7:17603600-17605569
>chr7:17605670-17609730
>chr7:17609930-17610017
>chr7:17610061-17610287
>chr7:17610470-17610840
>chr7:17612665-17613122
>chr7:17613983-17614640
>chr7:17614696-17615777
>chr7:17615921-17616242
>chr7:17616312-17616435
>chr7:17616734-17617218
>chr7:17619931-17620024
>chr7:17620991-17621376
>chr7:17621703-17621769
>chr7:17621879-17621955
>chr7:17622407-17622530
>chr7:17623749-17623903
>chr7:17625693-17625760
>chr7:17626890-17627003
>chr7:17628878-17628981
>chr7:17629618-17629732
>chr7:17630685-17630723
>chr7:17631627-17631922
>chr7:17632461-17632520
>chr7:17633412-17633734
>chr7:17633863-17635334
>chr7:17635998-17636231
>chr7:17636271-17637419
>chr7:17639762-17639860
>chr7:17639935-17640092
>chr7:17640382-17640454
>chr7:17642560-17645113
>chr7:17645228-17645292
>chr7:17647403-17647707
>chr7:17648179-17648272
>chr7:17649740-17650089
>chr7:17652591-17652899
>chr7:17653498-17653741
>chr7:17653777-17653869
>chr7:17655087-17655140
>chr7:17656284-17658165
>chr7:17658229-17658927
>chr7:17659847-17660125
>chr7:17662538-17662635
>chr7:17663310-17663486
>chr7:17665110-17665151
>chr7:17665568-17665669
>chr7:17666534-17666910
>chr7:17667088-17667470
>chr7:17668462-17668793
>chr7:17670277-17670393
>chr7:17670541-17670699
>chr7:17673094-17673175
>chr7:17673202-17673287
>chr7:17673352-17673399
>chr7:17677019-17677569
>chr7:17679106-17679184
>chr7:17679917-17679946
>chr7:17680658-17680707
>chr7:17682467-17682655
>chr7:17683039-17683076
>chr7:17684589-17684646
>chr7:17685122-17685417
>chr7:17685445-17685498
>chr7:17685634-17685973
>chr7:17687359-17687572
>chr7:17688096-17688180
>chr7:17688483-17688535
>chr7:17688911-17689095
>chr7:17691198-17691286
>chr7:17691499-17691774
>chr7:17693247-17694033
>chr7:17694215-17695071
>chr7:17695437-17695753
>chr7:17695961-17696008
>chr7:17699769-17699941
>chr7:17699988-17700126
>chr7:17700165-17700719
>chr7:17700929-17701395
>chr7:17701487-17701967
>chr7:17702057-17702260
>chr7:17702362-17702971
>chr7:17703164-17703424
>chr7:17703477-17705419
>chr7:17707349-17707501
>chr7:17707906-17708789
>chr7:17711437-17711802
>chr7:17711863-17712683
>chr7:17712884-17713026
>chr7:17713352-17713641
>chr7:17714306-17714582
>chr7:17716452-17716642
>chr7:17718040-17718213
>chr7:17718655-17719391
>chr7:17720506-17720733
>chr7:17721271-17721394
>chr7:17722649-17722811
>chr7:17723625-17724641
>chr7:17727035-17727323
>chr7:17727977-17728036
>chr7:17728253-17728428
>chr7:17728486-17728747
>chr7:17729149-17729430
>chr7:17729946-17730533
>chr7:17730628-17730819
>chr7:17731639-17731901
>chr7:17732864-17733020
>chr7:17733070-17733955
>chr7:17734036-17734140
>chr7:17734711-17740864
>chr7:17743179-17744613
>chr7:17744660-17744705
>chr7:17745848-17746159
>chr7:17746421-17746846
>chr7:17749278-17749458
>chr7:17749773-17750317
>chr7:17750380-17750613
>chr7:17751820-17752987
>chr7:17753040-17753262
>chr7:17753294-17753805
>chr7:17753833-17753862
>chr7:17753911-17754049
>chr7:17754108-17754245
>chr7:17754361-17754461
>chr7:17754919-17754993
>chr7:17756200-17756285
>chr7:17758669-17759721
>chr7:17759768-17761086
>chr7:17761233-17761351
>chr7:17761404-17763328
>chr7:17763474-17764908
>chr7:17764922-17767923
>chr7:17767957-17768471
>chr7:17768643-17768823
>chr7:17768921-17769737
>chr7:17771544-17771598
>chr7:17777067-17777330
>chr7:17777775-17777896
>chr7:17777980-17778028
>chr7:17778231-17778397
>chr7:17778719-17779299
>chr7:17779360-17779616
>chr7:17780330-17781469
>chr7:17781533-17781907
>chr7:17782597-17782672
>chr7:17782985-17783197
>chr7:17783404-17783545
>chr7:17783807-17784162
>chr7:17784187-17784737
>chr7:17785004-17785260
>chr7:17785336-17785386
>chr7:17788078-17788158
>chr7:17789188-17789247
>chr7:17792210-17792283
>chr7:17795228-17795303
>chr7:17795637-17795739
>chr7:17795814-17795871
>chr7:17796568-17796617
>chr7:17796941-17797033
>chr7:17800780-17800816
>chr7:17800910-17801242
>chr7:17801932-17802312
>chr7:17802369-17802438
>chr7:17803757-17804110
>chr7:17804294-17804402
>chr7:17804573-17804641
>chr7:17805149-17805299
>chr7:17806648-17809142
>chr7:17809188-17813136
>chr7:17813446-17813948
>chr7:17813985-17814035
>chr7:17814238-17814282
>chr7:17815005-17815087
>chr7:17815300-17815646
>chr7:17816371-17816755
>chr7:17818162-17818227
>chr7:17818603-17818724
>chr7:17819063-17819719
>chr7:17819842-17819941
>chr7:17820333-17820388
>chr7:17821701-17821764
>chr7:17822008-17822051
>chr7:17824497-17825160
>chr7:17825256-17825351
>chr7:17826059-17826192
>chr7:17826266-17826337
>chr7:17826474-17826642
>chr7:17828067-17828146
>chr7:17829681-17829749
>chr7:17831292-17831484
>chr7:17834667-17834752
>chr7:17835132-17835248
>chr7:17836235-17836452
>chr7:17836482-17836628
>chr7:17837157-17837444
>chr7:17838168-17838559
>chr7:17838707-17838775
>chr7:17839091-17839369
>chr7:17839501-17839589
>chr7:17840668-17840791
>chr7:17841442-17841615
>chr7:17841726-17842104
>chr7:17842211-17842418
>chr7:17842468-17842599
>chr7:17842852-17843576
>chr7:17843676-17844358
>chr7:17844443-17844706
>chr7:17844765-17845223
>chr7:17845261-17845543
>chr7:17847272-17847490
>chr7:17847822-17848301
>chr7:17848451-17848524
>chr7:17850064-17850209
>chr7:17852109-17852434
>chr7:17853485-17854044
>chr7:17854571-17854652
>chr7:17855107-17855308
>chr7:17855335-17855416
>chr7:17855497-17855779
>chr7:17855880-17856945
>chr7:17856994-17857212
>chr7:17857250-17857313
>chr7:17857390-17858116
>chr7:17858153-17858486
>chr7:17858554-17858670
>chr7:17858863-17858895
>chr7:17858963-17859004
>chr7:17859484-17859578
>chr7:17859738-17860731
>chr7:17860779-17861210
>chr7:17861414-17862002
>chr7:17863538-17863569
>chr7:17864036-17864416
>chr7:17864538-17865205
>chr7:17865266-17866611
>chr7:17866784-17867033
>chr7:17867323-17867640
>chr7:17868232-17868329
>chr7:17868760-17868856
>chr7:17870752-17870857
>chr7:17870989-17871394
>chr7:17871645-17871715
>chr7:17873319-17873449
>chr7:17874162-17874418
>chr7:17874526-17874627
>chr7:17874977-17875275
>chr7:17875791-17875870
>chr7:17876293-17876566
>chr7:17879176-17879381
>chr7:17882871-17883040
>chr7:17883480-17883992
>chr7:17884703-17885304
>chr7:17885541-17885893
>chr7:17886290-17886619
>chr7:17887029-17887093
>chr7:17888661-17888868
>chr7:17889837-17889915
>chr7:17891018-17891113
>chr7:17892170-17892425
>chr7:17893600-17894329
>chr7:17894526-17894586
>chr7:17895595-17895809
>chr7:17897657-17897688
>chr7:17898661-17898693
>chr7:17899078-17899334
>chr7:17899407-17899996
>chr7:17900116-17900226
>chr7:17900510-17900877
>chr7:17900919-17901241
>chr7:17901390-17901434
>chr7:17901470-17902017
>chr7:17902709-17903051
>chr7:17903182-17903299
>chr7:17903614-17903678
>chr7:17904971-17905042
>chr7:17905823-17906022
>chr7:17907468-17907553
>chr7:17909038-17909896
>chr7:17910499-17910952
>chr7:17911360-17911669
>chr7:17912059-17912089
>chr7:17912238-17912717
>chr7:17913600-17913671
>chr7:17913794-17914325
>chr7:17914443-17914672
>chr7:17914823-17915316
>chr7:17915392-17915450
>chr7:17915479-17915516
>chr7:17915592-17915655
>chr7:17915687-17916127
>chr7:17916283-17916399
>chr7:17916428-17918098
>chr7:17918131-17919259
>chr7:17919855-17920027
>chr7:17922746-17922855
>chr7:17924164-17924392
>chr7:17924507-17925295
>chr7:17925342-17925664
>chr7:17925702-17925899
>chr7:17926263-17926328
>chr7:17926443-17927559
>chr7:17928180-17928366
>chr7:17928923-17929058
>chr7:17930051-17930156
>chr7:17930694-17931034
>chr7:17932512-17932553
>chr7:17933224-17933578
>chr7:17934370-17934556
>chr7:17934654-17935657
>chr7:17936819-17936896
>chr7:17937360-17937555
>chr7:17938144-17938179
>chr7:17942720-17942961
>chr7:17943050-17943278
>chr7:17943642-17943978
>chr7:17944926-17945299
>chr7:17945566-17945881
>chr7:17946135-17946194
>chr7:17946364-17946531
>chr7:17947005-17947065
>chr7:17947187-17947263
>chr7:17949380-17949676
>chr7:17950276-17950721
>chr7:17951179-17951423
>chr7:17951638-17951947
>chr7:17952074-17952240
>chr7:17952356-17954457
>chr7:17956519-17956653
>chr7:17956810-17957137
>chr7:17957497-17957548
>chr7:17959886-17960046
>chr7:17960091-17960291
>chr7:17960477-17961653
>chr7:17963623-17963671
>chr7:17964756-17965067
>chr7:17966399-17966674
>chr7:17967920-17967965
>chr7:17969716-17970046
>chr7:17970360-17970714
>chr7:17970839-17971202
>chr7:17972164-17972689
>chr7:17973281-17973382
>chr7:17973564-17973869
>chr7:17975203-17975968
>chr7:17976074-17976380
>chr7:17977454-17977788
>chr7:17977960-17978041
>chr7:17978505-17978840
>chr7:17978896-17979650
>chr7:17980081-17981460
>chr7:17981506-17982585
>chr7:17982684-17982841
>chr7:17983208-17983354
>chr7:17984614-17985015
>chr7:17985042-17985279
>chr7:17986309-17986615
>chr7:17987341-17987423
>chr7:17989431-17989708
>chr7:17990144-17990473
>chr7:17990512-17990709
>chr7:17990753-17990804
>chr7:17990891-17991166
>chr7:17991207-17991353
>chr7:17992377-17992710
>chr7:17993430-17993637
>chr7:17995368-17995524
>chr7:17997346-17997598
>chr7:17997991-17998419
>chr7:17999872-18000234
>chr7:18000674-18000975
>chr7:18001556-18001809
>chr7:18001863-18002264
>chr7:18002418-18002604
>chr7:18002715-18002764
>chr7:18004805-18004889
>chr7:18004942-18005243
>chr7:18005699-18006578
>chr7:18006697-18012399
>chr7:18012460-18013297
>chr7:18013816-18013903
>chr7:18013989-18014623
>chr7:18017459-18017754
>chr7:18018010-18018402
>chr7:18019093-18019423
>chr7:18019988-18020052
>chr7:18020285-18020817
>chr7:18020959-18020994
>chr7:18021046-18021077
>chr7:18021268-18021604
>chr7:18021859-18022187
>chr7:18022454-18022649
>chr7:18023373-18023823
>chr7:18024358-18024593
>chr7:18025781-18025879
>chr7:18026770-18026810
>chr7:18028066-18028217
>chr7:18028466-18028528
>chr7:18029985-18030024
>chr7:18030625-18030676
>chr7:18031577-18031645
>chr7:18033027-18033172
>chr7:18033317-18033411
>chr7:18033583-18036628
>chr7:18037641-18037691
>chr7:18037822-18037909
>chr7:18037958-18038068
>chr7:18038574-18038705
>chr7:18039506-18039891
>chr7:18041761-18041910
>chr7:18042001-18042329
>chr7:18042760-18043055
>chr7:18043514-18043590
>chr7:18045732-18046049
>chr7:18047187-18047266
>chr7:18047685-18047796
>chr7:18048207-18048571
>chr7:18050949-18051166
>chr7:18051391-18052041
>chr7:18052305-18052606
>chr7:18053500-18053601
>chr7:18054005-18054353
>chr7:18054680-18055149
>chr7:18056318-18056452
>chr7:18057453-18058889
>chr7:18059602-18059646
>chr7:18060174-18060311
>chr7:18060707-18061059
>chr7:18061210-18061375
>chr7:18062066-18062119
>chr7:18062557-18062623
>chr7:18063736-18063793
>chr7:18064695-18065055
>chr7:18065392-18065431
>chr7:18068963-18069026
>chr7:18070484-18070561
>chr7:18070831-18071192
>chr7:18071710-18071761
>chr7:18072400-18073193
>chr7:18074418-18074757
>chr7:18075412-18075454
>chr7:18076092-18076278
>chr7:18076306-18080238
>chr7:18080343-18080624
>chr7:18080724-18080829
>chr7:18080875-18081097
>chr7:18081158-18082042
>chr7:18083151-18083209
>chr7:18083255-18083452
>chr7:18083830-18084199
>chr7:18084804-18084999
>chr7:18085232-18085270
>chr7:18085476-18085645
>chr7:18088172-18088226
>chr7:18089638-18089742
>chr7:18089874-18089925
>chr7:18091567-18091633
>chr7:18091777-18091849
>chr7:18092095-18092421
>chr7:18093274-18093318
>chr7:18094485-18094758
>chr7:18096962-18097067
>chr7:18097501-18097848
>chr7:18098540-18098576
>chr7:18099175-18099490
>chr7:18099912-18100545
>chr7:18100751-18101001
>chr7:18101626-18101692
>chr7:18102950-18103462
>chr7:18103710-18103854
>chr7:18104040-18104108
>chr7:18104159-18104233
>chr7:18104836-18104907
>chr7:18105017-18105604
>chr7:18105656-18106206
>chr7:18106442-18106833
>chr7:18107495-18107626
>chr7:18108625-18108924
>chr7:18111539-18111689
>chr7:18111958-18112151
>chr7:18112694-18112789
>chr7:18115007-18115321
>chr7:18117147-18117543
[truncated: 3,248,190 more chars]
