# Supplementary material for: Red: an intelligent, rapid, accurate tool for detecting repeats de-novo on the genomic scale
Source: BMC Bioinformatics. 2015 Jul 24;16:227. doi: 10.1186/s12859-015-0654-5 (PMC4513396; doi:10.1186/s12859-015-0654-5)
Supplement: Additional file 5 — Supplementary data set 4 — Red’s repeats of the Homo sapiens genome. The command “tar -xzf file” results in a directory that contains the locations of repeats found by Red in the genome of the Homo sapiens. [file 12859_2015_654_MOESM5_ESM.tar › GnmRptHg38/chr8.rpt]

>chr8:60000-62795
>chr8:62830-62921
>chr8:62978-67140
>chr8:67480-67747
>chr8:68243-68539
>chr8:68620-73518
>chr8:73729-79635
>chr8:79682-83571
>chr8:83664-86540
>chr8:86614-96264
>chr8:96298-96389
>chr8:96437-98306
>chr8:98350-129913
>chr8:129950-150730
>chr8:150834-205801
>chr8:205847-206434
>chr8:206500-206534
>chr8:206712-207026
>chr8:207078-207544
>chr8:207557-207635
>chr8:207741-212828
>chr8:212866-214982
>chr8:215136-216229
>chr8:216283-217819
>chr8:217892-220149
>chr8:220336-221454
>chr8:221578-221997
>chr8:222033-222835
>chr8:223000-223969
>chr8:224298-225435
>chr8:225485-226435
>chr8:226850-227582
>chr8:228119-228486
>chr8:230024-230367
>chr8:230581-231126
>chr8:231624-231736
>chr8:232270-232315
>chr8:235764-235993
>chr8:236572-236699
>chr8:237247-237372
>chr8:238430-238791
>chr8:239037-239500
>chr8:240150-240210
>chr8:241439-241513
>chr8:241692-242104
>chr8:243023-243095
>chr8:243890-244196
>chr8:245562-245634
>chr8:245779-245892
>chr8:245985-246273
>chr8:247361-247698
>chr8:247760-248035
>chr8:248402-248515
>chr8:249470-249507
>chr8:249597-250136
>chr8:250227-250322
>chr8:252693-254874
>chr8:255973-257266
>chr8:258010-258045
>chr8:258200-258497
>chr8:259220-260133
>chr8:261375-261649
>chr8:263461-263933
>chr8:264122-264163
>chr8:265318-265368
>chr8:266038-266363
>chr8:266423-266496
>chr8:266813-266947
>chr8:267089-267267
>chr8:267464-267561
>chr8:268695-269399
>chr8:273705-274151
>chr8:275814-275913
>chr8:277484-277561
>chr8:280120-280253
>chr8:280406-280502
>chr8:281591-281796
>chr8:282082-283192
>chr8:285158-285298
>chr8:285415-285807
>chr8:285867-285985
>chr8:287345-287399
>chr8:288011-288243
>chr8:289954-290074
>chr8:290323-290405
>chr8:290656-290876
>chr8:290921-291073
>chr8:291136-291210
>chr8:294739-294783
>chr8:295390-295907
>chr8:296354-296588
>chr8:296995-297273
>chr8:297876-297966
>chr8:298280-298361
>chr8:301903-302121
>chr8:302500-302554
>chr8:303645-305514
>chr8:305655-306129
>chr8:306273-306460
>chr8:307724-308322
>chr8:308859-308911
>chr8:309135-309179
>chr8:309267-309495
>chr8:312325-312661
>chr8:312723-312947
>chr8:313939-314001
>chr8:314923-314997
>chr8:315356-315699
>chr8:318105-318158
>chr8:319429-319581
>chr8:319627-319690
>chr8:319898-319942
>chr8:322601-322740
>chr8:323261-323308
>chr8:324589-324820
>chr8:326640-326951
>chr8:327047-327145
>chr8:329052-329131
>chr8:329251-329552
>chr8:332621-333014
>chr8:336448-336643
>chr8:336674-336705
>chr8:337985-338251
>chr8:338799-338876
>chr8:339603-339927
>chr8:340104-340217
>chr8:340293-340363
>chr8:340463-340526
>chr8:340817-341604
>chr8:341961-342046
>chr8:342699-342800
>chr8:344023-344116
>chr8:344584-344639
>chr8:347025-347075
>chr8:348956-348993
>chr8:350153-351551
>chr8:351591-351730
>chr8:351763-352014
>chr8:354630-354678
>chr8:354831-354924
>chr8:355002-355103
>chr8:355424-355657
>chr8:356781-357708
>chr8:358372-358747
>chr8:359471-359638
>chr8:360017-360324
>chr8:360553-360953
>chr8:361124-361872
>chr8:363887-364081
>chr8:364491-364560
>chr8:365691-365770
>chr8:366226-372774
>chr8:374127-374210
>chr8:374277-374327
>chr8:374383-374437
>chr8:374462-375105
>chr8:375139-375680
>chr8:375737-376020
>chr8:376101-376160
>chr8:378393-378465
>chr8:382602-382877
>chr8:383454-383513
>chr8:384384-384556
>chr8:386419-386747
>chr8:386823-387150
>chr8:387760-388059
>chr8:388728-389180
>chr8:389529-389601
>chr8:390459-390541
>chr8:391273-391343
>chr8:392318-392725
>chr8:393488-393542
>chr8:395221-395305
>chr8:395548-395888
>chr8:396905-397007
>chr8:397566-397630
>chr8:400443-400764
>chr8:401230-402968
>chr8:403837-403984
>chr8:404721-404808
>chr8:405325-405497
>chr8:405718-405910
>chr8:407285-407338
>chr8:407692-407805
>chr8:410182-410245
>chr8:411325-411595
>chr8:416050-416200
>chr8:418270-418640
>chr8:419071-419436
>chr8:419620-419955
>chr8:420291-420488
>chr8:420528-420580
>chr8:420746-420787
>chr8:420960-421343
>chr8:421949-422270
>chr8:423285-424933
>chr8:425251-425400
>chr8:425438-425651
>chr8:427541-427961
>chr8:428464-429397
>chr8:431007-431083
>chr8:431943-432147
>chr8:432267-432388
>chr8:432488-432526
>chr8:432806-433222
>chr8:434417-434505
>chr8:434823-434914
>chr8:437942-438413
>chr8:439774-439931
>chr8:440571-442000
>chr8:442450-442886
>chr8:443970-444077
>chr8:444604-444701
>chr8:444724-444899
>chr8:445252-445317
>chr8:445433-445900
>chr8:446766-446853
>chr8:447549-447888
>chr8:448773-448812
>chr8:449164-449245
>chr8:450638-450684
>chr8:450723-451154
>chr8:453836-454136
>chr8:454600-454988
>chr8:456195-456375
>chr8:457646-457698
>chr8:461256-461727
>chr8:461872-462385
>chr8:462548-462943
>chr8:463799-464289
>chr8:465577-465886
>chr8:469814-469867
>chr8:470296-470684
>chr8:470814-470903
>chr8:472080-472319
>chr8:472458-472651
>chr8:473923-474012
>chr8:474056-475699
>chr8:475799-475945
>chr8:476028-476201
>chr8:476264-477200
>chr8:477358-477513
>chr8:477725-477851
>chr8:478494-478565
>chr8:478738-479029
>chr8:480192-480388
>chr8:481871-482025
>chr8:483048-483086
>chr8:483487-483581
>chr8:483807-483914
>chr8:485882-485937
>chr8:492798-492856
>chr8:493624-493824
>chr8:493981-494269
>chr8:494941-495268
>chr8:496705-499074
>chr8:499219-499283
>chr8:500917-501231
>chr8:501338-501648
>chr8:504159-504206
>chr8:506130-506193
>chr8:506913-507383
>chr8:507671-507942
>chr8:508190-510009
>chr8:510100-510132
>chr8:510177-510331
>chr8:510459-510669
>chr8:510889-510954
>chr8:511335-511431
>chr8:511530-511693
>chr8:511742-513021
>chr8:513065-513510
>chr8:513582-513733
>chr8:513843-514047
>chr8:514126-514429
>chr8:515382-515604
>chr8:516293-516717
>chr8:516766-517337
>chr8:517408-517469
>chr8:517539-517977
>chr8:519002-519136
>chr8:519504-519549
>chr8:519903-519945
>chr8:520211-520541
>chr8:520596-520857
>chr8:520883-521514
>chr8:521562-521775
>chr8:521815-522136
>chr8:522246-522742
>chr8:522989-523167
>chr8:523200-523947
>chr8:524036-525474
>chr8:525559-527925
>chr8:527964-529316
>chr8:529452-529658
>chr8:529702-529921
>chr8:530135-530492
>chr8:532878-532987
>chr8:534030-534083
>chr8:534759-534834
>chr8:536397-536730
>chr8:537147-537211
>chr8:541412-541630
>chr8:541726-542098
>chr8:542436-542882
>chr8:542996-543342
>chr8:544907-544960
>chr8:546327-546404
>chr8:547731-549862
>chr8:550069-550231
>chr8:550279-550955
>chr8:551112-551614
>chr8:551656-551741
>chr8:551776-552122
>chr8:552169-553167
>chr8:554278-554391
>chr8:554540-554589
>chr8:555999-556329
>chr8:557262-557401
>chr8:557540-557788
>chr8:558211-558374
>chr8:558419-558550
>chr8:558731-561835
>chr8:562982-563140
>chr8:563265-563435
>chr8:563537-563706
>chr8:563762-563830
>chr8:564101-564136
>chr8:564367-564430
>chr8:565097-565203
>chr8:566904-567247
>chr8:567794-568417
>chr8:570311-570402
>chr8:570552-570829
>chr8:571064-571501
>chr8:573170-573319
>chr8:573370-573657
>chr8:576594-576927
>chr8:577022-577108
>chr8:577534-577581
>chr8:579680-579734
>chr8:580864-581060
>chr8:582265-582329
>chr8:582376-582536
>chr8:582725-590221
>chr8:590567-590831
>chr8:592357-592428
>chr8:592799-592930
>chr8:593078-593275
>chr8:593438-593532
>chr8:593577-593681
>chr8:595638-595761
>chr8:596186-596239
>chr8:598807-599310
>chr8:599860-599894
>chr8:600016-600080
>chr8:600963-601439
>chr8:604015-604148
>chr8:604539-604617
>chr8:605141-605665
>chr8:606006-606264
>chr8:607526-607793
>chr8:607953-608253
>chr8:608449-608490
>chr8:609463-609558
>chr8:611791-612123
>chr8:612833-612938
>chr8:613220-613348
>chr8:616582-616986
>chr8:617473-617598
>chr8:617814-618036
>chr8:618122-618431
>chr8:619594-619714
>chr8:619836-620434
>chr8:620645-620984
>chr8:621092-621685
>chr8:621881-622410
>chr8:622505-622997
>chr8:623089-623628
>chr8:623739-624203
>chr8:624480-625176
>chr8:625552-625661
>chr8:629287-631054
>chr8:631581-631676
>chr8:634081-634262
>chr8:634355-634408
>chr8:639571-639719
>chr8:641365-641450
>chr8:642326-642668
>chr8:643518-643586
>chr8:645685-645826
>chr8:651271-651406
>chr8:652949-653034
>chr8:653416-653498
>chr8:653523-653659
>chr8:653960-654053
>chr8:655642-655750
>chr8:656879-656971
>chr8:657160-657242
>chr8:657320-657496
>chr8:658986-659906
>chr8:662357-662683
>chr8:662848-662921
>chr8:663764-664064
>chr8:664669-664745
>chr8:668990-669634
>chr8:670948-671200
>chr8:671276-671548
>chr8:671625-671934
>chr8:673111-673250
>chr8:673821-673886
>chr8:674323-674609
>chr8:675117-676551
>chr8:678019-678124
>chr8:678538-678833
>chr8:679149-679230
>chr8:679320-679401
>chr8:679828-680702
>chr8:684261-684391
>chr8:684631-685738
>chr8:685835-686263
>chr8:688268-688320
>chr8:689108-689416
>chr8:693060-693273
>chr8:695297-695380
>chr8:695475-696999
>chr8:698204-698810
>chr8:699083-699139
>chr8:699693-700587
>chr8:701191-701281
>chr8:701319-701378
>chr8:701790-702109
>chr8:704440-704492
>chr8:705478-705574
>chr8:705664-705730
>chr8:706370-706447
>chr8:706485-706847
>chr8:706933-707525
>chr8:707574-707867
>chr8:707949-709142
>chr8:710315-710855
>chr8:710908-711302
>chr8:711464-712055
>chr8:712141-712339
>chr8:712417-712765
>chr8:713207-713274
>chr8:713938-714815
>chr8:714855-714899
>chr8:715070-715196
>chr8:715242-715290
>chr8:715652-715761
>chr8:719272-719321
>chr8:721196-721348
>chr8:722958-723056
>chr8:723233-723343
>chr8:723657-723747
>chr8:724222-724351
>chr8:725056-725245
>chr8:725839-725892
>chr8:726326-727216
>chr8:731021-731066
>chr8:732608-732756
>chr8:734013-734086
>chr8:734373-734426
>chr8:734485-734567
>chr8:734613-734671
>chr8:734873-735534
>chr8:736280-736311
>chr8:738666-738712
>chr8:742490-742797
>chr8:743550-743839
>chr8:744469-744745
>chr8:747720-748259
>chr8:749030-749355
>chr8:749824-749962
>chr8:750478-750561
>chr8:751015-751347
>chr8:751519-751975
>chr8:752235-752271
>chr8:754584-754887
>chr8:755196-755561
>chr8:756452-756490
>chr8:758348-758421
>chr8:758560-759232
>chr8:761165-761240
>chr8:762669-762979
>chr8:765735-766197
>chr8:767331-767652
>chr8:768444-768704
>chr8:769432-769553
>chr8:771890-772685
>chr8:773123-779373
>chr8:779425-779633
>chr8:779819-779940
>chr8:780103-780132
>chr8:780245-780351
>chr8:780370-780423
>chr8:782002-782264
>chr8:782314-782365
>chr8:782514-782583
>chr8:784914-785257
>chr8:785389-785885
>chr8:789103-789548
>chr8:790739-791200
>chr8:791652-791718
>chr8:793541-793599
>chr8:794121-794206
>chr8:794269-794835
>chr8:795420-795490
>chr8:795606-795790
>chr8:795837-796159
>chr8:796462-796547
>chr8:797461-797566
>chr8:797660-798055
>chr8:798174-798924
>chr8:799606-799903
>chr8:800590-800783
>chr8:802017-802279
>chr8:804756-805075
>chr8:805619-805826
>chr8:807227-807699
>chr8:808909-809225
>chr8:811198-811793
>chr8:812153-812221
>chr8:814598-814879
>chr8:815158-815309
>chr8:815827-818325
>chr8:818369-818396
>chr8:818505-818670
>chr8:818717-818871
>chr8:820184-820244
>chr8:821052-821112
>chr8:824013-824377
>chr8:825744-825963
>chr8:826041-826472
>chr8:827807-828884
>chr8:829008-829064
>chr8:830130-830551
>chr8:830880-831199
>chr8:831219-832448
>chr8:833250-833358
>chr8:833483-833529
>chr8:834704-834844
>chr8:835190-835286
>chr8:837650-838033
>chr8:838371-838431
>chr8:838984-839219
>chr8:839255-839552
>chr8:839973-840410
>chr8:840487-840813
>chr8:841566-841728
>chr8:842703-842834
>chr8:844911-845238
>chr8:845374-845970
>chr8:846030-846873
>chr8:847365-847893
>chr8:848322-848807
>chr8:848873-849002
>chr8:849726-850081
>chr8:850185-850288
>chr8:850797-850857
>chr8:853861-853909
>chr8:854078-854111
>chr8:854539-854739
>chr8:855723-855874
>chr8:855997-856489
>chr8:856676-856731
>chr8:856840-857119
>chr8:857185-857631
>chr8:857675-857754
>chr8:857827-858180
>chr8:858403-858443
>chr8:859099-859468
>chr8:860655-860723
>chr8:861196-861237
>chr8:861302-861341
>chr8:862307-862581
>chr8:863523-863612
>chr8:863646-863859
>chr8:863953-864055
>chr8:864810-864851
>chr8:869047-869109
>chr8:870503-870603
>chr8:872134-872218
>chr8:872314-872682
>chr8:872736-872772
>chr8:872863-872996
>chr8:873074-873130
>chr8:873181-873783
>chr8:873903-873977
>chr8:874101-874795
>chr8:874834-875805
>chr8:876122-876221
>chr8:876312-876388
>chr8:876460-876761
>chr8:881485-881818
>chr8:882240-882784
>chr8:883452-883596
>chr8:883734-888561
>chr8:888640-888850
>chr8:888883-889546
>chr8:889600-889683
>chr8:889710-889830
>chr8:889890-890154
>chr8:890544-890586
>chr8:892415-892559
>chr8:894403-894536
>chr8:894589-895254
>chr8:895755-896285
>chr8:896687-896792
>chr8:897649-897710
>chr8:897835-897905
>chr8:897960-898006
>chr8:898531-898576
>chr8:901003-901296
>chr8:902639-903029
>chr8:904210-904527
>chr8:915254-915559
>chr8:916296-916722
>chr8:917195-917883
>chr8:918917-919110
>chr8:920472-920839
>chr8:924578-924891
>chr8:925157-925406
>chr8:928973-929707
>chr8:932764-932845
>chr8:933348-934396
>chr8:935361-935545
>chr8:938175-938410
>chr8:938836-938874
>chr8:939046-939887
>chr8:940332-940435
>chr8:940829-940923
>chr8:941974-942256
>chr8:943320-943369
>chr8:945757-945818
>chr8:946255-946567
>chr8:950601-950926
>chr8:951155-951556
>chr8:952353-952687
>chr8:953174-953520
>chr8:954247-954293
>chr8:955404-955448
>chr8:958147-958196
>chr8:958280-958362
>chr8:958418-958491
>chr8:960262-960537
>chr8:960695-960924
>chr8:963444-963502
>chr8:964958-965821
>chr8:966522-966572
>chr8:967761-967910
>chr8:968436-968490
>chr8:969234-969281
>chr8:970679-970745
>chr8:972552-973703
>chr8:973868-973943
>chr8:974057-974100
>chr8:974203-974278
>chr8:974330-974396
>chr8:974463-974734
>chr8:974786-974932
>chr8:974995-975327
>chr8:975565-975755
>chr8:975929-976146
>chr8:976296-977034
>chr8:977116-977189
>chr8:977716-978691
>chr8:980917-980955
>chr8:981063-981230
>chr8:981542-981837
>chr8:983192-983489
>chr8:983557-983941
>chr8:986303-986413
>chr8:986652-986965
>chr8:988693-988779
>chr8:989771-989923
>chr8:990301-993558
>chr8:994159-994505
>chr8:997244-997332
>chr8:997807-998231
>chr8:998317-998659
>chr8:999320-999421
>chr8:999510-1000345
>chr8:1000411-1000497
>chr8:1001758-1001820
>chr8:1003667-1003716
>chr8:1005402-1005721
>chr8:1005929-1006206
>chr8:1006367-1007053
>chr8:1010137-1010479
>chr8:1011178-1011834
>chr8:1012570-1012814
>chr8:1013587-1017634
>chr8:1019997-1020143
>chr8:1022183-1022451
>chr8:1022516-1022718
>chr8:1024151-1024473
>chr8:1025036-1025170
>chr8:1027354-1027411
>chr8:1027534-1027921
>chr8:1028044-1028511
>chr8:1031389-1031628
>chr8:1033330-1036266
>chr8:1039154-1039394
>chr8:1039467-1039750
>chr8:1039791-1040141
>chr8:1040195-1040711
>chr8:1041430-1041771
>chr8:1042594-1043390
>chr8:1045343-1045383
>chr8:1045438-1045476
>chr8:1045726-1045809
>chr8:1046968-1047103
>chr8:1047251-1047468
>chr8:1047591-1047857
>chr8:1050480-1050522
>chr8:1054166-1054293
>chr8:1056666-1056793
>chr8:1060183-1060262
>chr8:1066084-1066680
>chr8:1067556-1067736
>chr8:1068001-1068037
>chr8:1068222-1068391
>chr8:1068663-1068735
>chr8:1069205-1069278
>chr8:1075798-1075922
>chr8:1076915-1077067
>chr8:1078522-1078889
>chr8:1078942-1079066
>chr8:1079188-1079444
>chr8:1080976-1081197
>chr8:1081341-1081656
>chr8:1082238-1082326
>chr8:1083916-1083977
>chr8:1084194-1084409
>chr8:1084601-1084663
>chr8:1084769-1085060
>chr8:1085100-1085304
>chr8:1085436-1085492
>chr8:1085590-1085801
>chr8:1085866-1086775
>chr8:1086815-1087196
>chr8:1088628-1089203
>chr8:1090239-1090291
>chr8:1090696-1090794
>chr8:1091741-1091805
>chr8:1092505-1092555
>chr8:1093317-1093741
>chr8:1094273-1094327
>chr8:1096538-1097886
>chr8:1098590-1098809
>chr8:1099964-1100472
>chr8:1101375-1101416
>chr8:1101510-1101593
>chr8:1101637-1102017
>chr8:1102116-1102403
>chr8:1103428-1103839
>chr8:1105564-1105671
>chr8:1105730-1106290
>chr8:1106346-1106421
>chr8:1106456-1106805
>chr8:1107191-1107252
>chr8:1108035-1108082
>chr8:1108499-1110600
>chr8:1111359-1115432
>chr8:1116434-1116832
>chr8:1118541-1118574
>chr8:1121241-1121345
>chr8:1122657-1122786
>chr8:1123245-1123289
>chr8:1123601-1123653
>chr8:1126350-1126458
>chr8:1127594-1127694
>chr8:1128077-1128402
>chr8:1129117-1129449
>chr8:1131788-1131850
>chr8:1133839-1134959
>chr8:1135196-1135244
>chr8:1137096-1137134
>chr8:1137226-1137260
>chr8:1137792-1138043
>chr8:1139510-1139592
>chr8:1140464-1140543
>chr8:1140684-1141008
>chr8:1141829-1141913
>chr8:1142186-1142299
>chr8:1144752-1144956
>chr8:1145503-1146016
>chr8:1146553-1146701
>chr8:1147161-1147202
>chr8:1147264-1147960
>chr8:1148148-1148216
>chr8:1148340-1148498
>chr8:1148625-1148794
>chr8:1149015-1149079
>chr8:1149151-1149637
>chr8:1151179-1151359
>chr8:1153963-1154097
>chr8:1155536-1155568
>chr8:1156564-1156668
>chr8:1165117-1165356
>chr8:1166716-1166792
>chr8:1166900-1167172
>chr8:1167883-1174032
>chr8:1174244-1174821
>chr8:1176054-1176399
>chr8:1177528-1177855
>chr8:1180883-1181266
>chr8:1181362-1181470
>chr8:1181535-1181628
>chr8:1183873-1183975
>chr8:1185676-1185759
>chr8:1187334-1187620
>chr8:1187693-1188398
>chr8:1188423-1188631
>chr8:1188933-1189124
>chr8:1190397-1190446
>chr8:1191172-1191474
>chr8:1192553-1193510
>chr8:1196877-1196977
>chr8:1198081-1198166
>chr8:1201829-1202044
>chr8:1204732-1204784
>chr8:1205889-1206009
>chr8:1206250-1206674
>chr8:1207085-1209350
>chr8:1209557-1209616
>chr8:1211567-1211914
>chr8:1212757-1212830
>chr8:1215404-1215976
>chr8:1216365-1216632
>chr8:1216743-1216799
>chr8:1216974-1220496
>chr8:1220565-1221123
>chr8:1221185-1221228
>chr8:1221279-1221634
>chr8:1221834-1221912
>chr8:1221991-1222104
>chr8:1222176-1222489
>chr8:1223022-1223084
>chr8:1224504-1224601
>chr8:1224787-1224825
>chr8:1225298-1225356
>chr8:1225789-1226829
>chr8:1227116-1227777
>chr8:1227916-1228589
>chr8:1228636-1228777
>chr8:1228883-1229103
>chr8:1229151-1229252
>chr8:1229459-1231745
>chr8:1231879-1232004
>chr8:1232876-1232994
>chr8:1234984-1241394
>chr8:1242707-1242852
>chr8:1242895-1242962
>chr8:1244743-1244777
>chr8:1245151-1245277
>chr8:1245467-1245588
>chr8:1245655-1245805
>chr8:1246804-1246947
>chr8:1247000-1248651
>chr8:1249844-1250178
>chr8:1251434-1251600
>chr8:1251951-1251993
>chr8:1252034-1252401
>chr8:1258340-1258625
>chr8:1261132-1261223
>chr8:1261347-1261481
>chr8:1261546-1261627
>chr8:1264669-1265107
>chr8:1265813-1265890
>chr8:1266949-1267647
>chr8:1270655-1270815
>chr8:1271115-1271208
>chr8:1271683-1272185
>chr8:1272444-1272586
>chr8:1274108-1274254
>chr8:1274381-1274675
>chr8:1275672-1276140
>chr8:1282005-1283356
>chr8:1284581-1284881
>chr8:1285667-1286363
>chr8:1287107-1288329
>chr8:1288740-1288835
>chr8:1291235-1291368
>chr8:1293135-1293226
>chr8:1293282-1293481
>chr8:1294669-1294925
>chr8:1297485-1298161
>chr8:1299866-1300011
>chr8:1302155-1302462
>chr8:1302556-1302600
>chr8:1303097-1303413
>chr8:1305878-1307267
>chr8:1307338-1307439
>chr8:1308428-1309014
>chr8:1309804-1310084
>chr8:1310532-1310925
>chr8:1311086-1311256
>chr8:1311969-1312020
>chr8:1312332-1312397
>chr8:1312627-1312715
>chr8:1315189-1316683
>chr8:1316714-1318228
>chr8:1320861-1320976
>chr8:1321061-1321157
>chr8:1321201-1321437
>chr8:1323026-1323365
>chr8:1327560-1327866
>chr8:1328035-1328641
>chr8:1330186-1331038
>chr8:1331934-1332017
>chr8:1332143-1332422
>chr8:1333300-1333374
>chr8:1337070-1337687
>chr8:1337858-1337913
>chr8:1338348-1338500
>chr8:1338826-1339094
>chr8:1340014-1341201
>chr8:1341911-1342252
>chr8:1343242-1343321
>chr8:1344489-1344549
>chr8:1346155-1346772
>chr8:1346816-1347015
>chr8:1347276-1347401
>chr8:1347442-1347483
>chr8:1347510-1348510
>chr8:1348595-1348708
>chr8:1350171-1352456
>chr8:1353487-1353579
>chr8:1354170-1354539
>chr8:1354576-1355117
>chr8:1355344-1355699
>chr8:1357806-1357890
>chr8:1360211-1360335
>chr8:1362865-1363000
>chr8:1364241-1364323
>chr8:1365307-1365440
>chr8:1366141-1366248
>chr8:1368120-1368429
>chr8:1369226-1369384
>chr8:1369433-1369495
>chr8:1372194-1372331
>chr8:1375073-1376194
>chr8:1377132-1377572
>chr8:1379826-1379966
>chr8:1380951-1381035
>chr8:1381581-1381734
>chr8:1382160-1382240
>chr8:1382451-1382764
>chr8:1382911-1382947
>chr8:1384297-1385903
>chr8:1386061-1386155
>chr8:1386855-1386916
>chr8:1388078-1389146
>chr8:1389268-1389401
>chr8:1392877-1396713
>chr8:1396866-1397675
>chr8:1397868-1403103
>chr8:1403253-1407895
>chr8:1408029-1408081
>chr8:1409763-1409864
>chr8:1409894-1409952
>chr8:1412035-1412202
>chr8:1412798-1412861
>chr8:1414716-1415132
>chr8:1415309-1415589
>chr8:1415701-1415923
>chr8:1417069-1417113
>chr8:1419105-1419543
>chr8:1419626-1419960
>chr8:1421522-1422000
>chr8:1423256-1423317
>chr8:1424523-1424569
>chr8:1427473-1427869
>chr8:1428096-1428164
>chr8:1428188-1428350
>chr8:1428567-1428607
>chr8:1428687-1428723
>chr8:1429993-1430044
>chr8:1431489-1431549
>chr8:1431833-1432090
>chr8:1434460-1434879
>chr8:1435864-1436629
>chr8:1436705-1436879
>chr8:1437009-1437271
>chr8:1437691-1438018
>chr8:1439261-1439309
>chr8:1441399-1441722
>chr8:1441791-1442012
>chr8:1442362-1442780
>chr8:1443501-1443875
>chr8:1444108-1444247
>chr8:1444764-1448611
>chr8:1449802-1450456
>chr8:1455284-1455325
>chr8:1457955-1458211
>chr8:1458671-1458714
>chr8:1459010-1459363
>chr8:1459671-1459949
>chr8:1461011-1462588
>chr8:1462657-1462717
>chr8:1462963-1463271
>chr8:1464239-1464520
>chr8:1464570-1464622
>chr8:1465265-1465599
>chr8:1466363-1466398
>chr8:1467361-1467447
>chr8:1468105-1468160
>chr8:1469880-1470174
>chr8:1470728-1471389
>chr8:1471560-1471623
>chr8:1472655-1472717
>chr8:1472826-1473275
>chr8:1473630-1475324
>chr8:1476770-1476962
>chr8:1480504-1481228
>chr8:1481387-1481783
>chr8:1483730-1483828
>chr8:1485739-1486058
>chr8:1488164-1488211
>chr8:1489898-1490191
>chr8:1490814-1491084
>chr8:1494452-1494761
>chr8:1497917-1498077
>chr8:1498173-1498349
>chr8:1498513-1498549
>chr8:1500198-1500577
>chr8:1502279-1502332
>chr8:1503252-1503358
>chr8:1504302-1504335
>chr8:1504487-1504717
>chr8:1504881-1505071
>chr8:1506324-1506566
>chr8:1506629-1507671
>chr8:1507780-1507832
>chr8:1508278-1508521
>chr8:1509043-1509349
>chr8:1510641-1510712
>chr8:1511147-1511835
>chr8:1512945-1513424
>chr8:1515366-1515881
>chr8:1515954-1516818
>chr8:1516979-1517026
>chr8:1517207-1517253
>chr8:1520578-1520816
>chr8:1520907-1520959
>chr8:1521115-1522123
>chr8:1522259-1522291
>chr8:1529057-1529377
>chr8:1529667-1530789
>chr8:1531539-1531711
>chr8:1531832-1532208
>chr8:1533215-1533517
>chr8:1533573-1533635
>chr8:1533757-1534025
>chr8:1534741-1534853
>chr8:1537059-1537125
>chr8:1537301-1537408
>chr8:1537672-1537815
>chr8:1538049-1538207
>chr8:1538880-1539195
>chr8:1542492-1542525
>chr8:1543164-1543268
>chr8:1543603-1543735
>chr8:1543787-1544655
>chr8:1544705-1545111
>chr8:1545199-1545268
>chr8:1546052-1546119
>chr8:1548189-1548500
>chr8:1549993-1550080
>chr8:1551962-1551999
>chr8:1553182-1553231
>chr8:1553967-1554332
>chr8:1557421-1557480
>chr8:1557823-1557958
>chr8:1558443-1558879
>chr8:1560945-1561298
>chr8:1561667-1563588
>chr8:1565283-1565367
>chr8:1567978-1569188
>chr8:1569851-1569975
>chr8:1570619-1573455
>chr8:1574973-1575038
>chr8:1575447-1577042
>chr8:1577129-1577218
>chr8:1577279-1577613
>chr8:1577706-1577766
>chr8:1579301-1579369
>chr8:1580670-1582357
>chr8:1582459-1582514
>chr8:1582604-1582834
>chr8:1585184-1585452
>chr8:1586054-1586086
>chr8:1587346-1587520
>chr8:1587582-1587781
>chr8:1588491-1588923
>chr8:1589136-1589215
>chr8:1589446-1589698
>chr8:1589904-1590017
>chr8:1593169-1593510
>chr8:1594548-1594729
>chr8:1594999-1595257
>chr8:1595375-1595704
>chr8:1595812-1601580
>chr8:1603073-1603646
>chr8:1606348-1606444
>chr8:1606525-1606986
>chr8:1607069-1607270
>chr8:1607575-1613574
>chr8:1614836-1614882
>chr8:1615485-1615987
>chr8:1616298-1616435
>chr8:1616558-1617729
>chr8:1618176-1618237
>chr8:1618538-1618651
>chr8:1619163-1619233
>chr8:1623103-1623142
>chr8:1623302-1623423
>chr8:1623485-1623697
>chr8:1624658-1624710
>chr8:1624822-1624932
>chr8:1625969-1626617
>chr8:1626701-1626740
>chr8:1626894-1626940
>chr8:1627672-1628845
>chr8:1630417-1630715
>chr8:1630863-1631050
>chr8:1632059-1632155
>chr8:1632456-1632536
>chr8:1635460-1635527
>chr8:1638303-1638351
>chr8:1639883-1640015
>chr8:1641868-1644138
>chr8:1644943-1645159
>chr8:1645230-1645311
>chr8:1646027-1646105
>chr8:1647286-1647538
>chr8:1647797-1647862
>chr8:1648722-1648767
>chr8:1650656-1650906
>chr8:1652376-1652472
>chr8:1653916-1653953
>chr8:1654375-1654690
>chr8:1656007-1656329
>chr8:1658024-1658188
>chr8:1658260-1658303
>chr8:1658384-1660371
>chr8:1661399-1661592
>chr8:1661664-1661772
>chr8:1662749-1663258
>chr8:1666353-1666700
>chr8:1668905-1668949
>chr8:1669883-1669930
>chr8:1671069-1671121
>chr8:1672195-1672533
>chr8:1672647-1672758
>chr8:1673097-1673271
>chr8:1674052-1674376
>chr8:1674727-1674789
>chr8:1679101-1679531
>chr8:1679694-1680006
>chr8:1681260-1681667
>chr8:1682479-1682794
>chr8:1683829-1684177
>chr8:1684436-1684559
>chr8:1685614-1686042
>chr8:1686088-1686915
>chr8:1688126-1688252
>chr8:1689795-1689864
>chr8:1690065-1690747
>chr8:1691791-1692460
>chr8:1692832-1692935
>chr8:1693005-1693395
>chr8:1695250-1695632
>chr8:1696216-1696563
>chr8:1697415-1697486
>chr8:1698236-1698994
>chr8:1699224-1699648
>chr8:1707744-1707817
>chr8:1710068-1710171
>chr8:1710230-1710352
>chr8:1710654-1711812
>chr8:1711906-1723258
>chr8:1723478-1723654
>chr8:1723722-1723837
>chr8:1723875-1724224
>chr8:1724574-1724740
>chr8:1724805-1724952
>chr8:1725010-1725414
>chr8:1725553-1726275
>chr8:1726580-1728568
>chr8:1729515-1729579
>chr8:1730877-1731176
>chr8:1731622-1732269
>chr8:1732425-1732691
>chr8:1733793-1734160
>chr8:1734237-1734302
>chr8:1734763-1735129
>chr8:1736300-1736603
>chr8:1736648-1736750
>chr8:1736967-1737570
>chr8:1737625-1737711
>chr8:1738288-1738358
>chr8:1738539-1739203
>chr8:1739417-1739823
>chr8:1739870-1740303
>chr8:1741423-1741760
>chr8:1742595-1742986
>chr8:1744661-1744989
>chr8:1746778-1746834
>chr8:1747158-1747196
>chr8:1747296-1747615
>chr8:1747704-1747819
>chr8:1747847-1748161
>chr8:1748684-1748804
>chr8:1749477-1749528
>chr8:1749821-1749935
>chr8:1749996-1750300
>chr8:1750758-1751969
>chr8:1752383-1752440
>chr8:1752878-1752938
>chr8:1753261-1753927
>chr8:1754197-1754327
>chr8:1756170-1756526
>chr8:1756669-1756992
>chr8:1757309-1757344
>chr8:1757432-1757730
>chr8:1758354-1758389
>chr8:1758448-1758506
>chr8:1758806-1759128
>chr8:1761001-1761166
>chr8:1761228-1762399
>chr8:1763321-1763686
>chr8:1765439-1765492
>chr8:1766377-1766692
>chr8:1767553-1768271
>chr8:1771741-1771846
>chr8:1771926-1772243
>chr8:1772440-1772802
>chr8:1774704-1775369
>chr8:1777161-1777336
>chr8:1777438-1777939
>chr8:1779072-1779165
>chr8:1779231-1779813
>chr8:1781071-1781394
>chr8:1782119-1782445
>chr8:1783959-1784351
>chr8:1785257-1785780
>chr8:1786180-1786237
>chr8:1787064-1787332
>chr8:1788374-1788956
>chr8:1789820-1790527
>chr8:1791215-1791330
>chr8:1791386-1791620
>chr8:1792324-1792381
>chr8:1792706-1792846
>chr8:1793095-1793672
>chr8:1794154-1794517
>chr8:1794734-1795112
>chr8:1795321-1795381
>chr8:1795573-1795959
>chr8:1798169-1798803
>chr8:1798924-1798980
>chr8:1799173-1799554
>chr8:1800952-1801776
>chr8:1802594-1803900
>chr8:1804110-1804437
>chr8:1805146-1805203
>chr8:1805537-1805970
>chr8:1806579-1807081
>chr8:1807578-1807619
>chr8:1808092-1808384
>chr8:1808911-1809229
>chr8:1809973-1810382
>chr8:1811433-1811509
>chr8:1812168-1812203
>chr8:1812630-1812871
>chr8:1813714-1813911
>chr8:1814669-1814901
>chr8:1815285-1816074
>chr8:1816161-1816670
>chr8:1819369-1819527
>chr8:1819889-1820035
>chr8:1820118-1820376
>chr8:1820810-1820897
>chr8:1820936-1821449
>chr8:1823980-1824081
>chr8:1824543-1825535
>chr8:1826281-1826457
>chr8:1826927-1827042
>chr8:1827318-1827599
>chr8:1828337-1828849
>chr8:1831189-1831647
>chr8:1832302-1833441
>chr8:1833788-1833832
>chr8:1834388-1834460
>chr8:1835889-1836217
>chr8:1836703-1837060
>chr8:1838840-1838877
>chr8:1839027-1840671
>chr8:1841577-1841610
>chr8:1841802-1842245
>chr8:1844795-1845152
>chr8:1846513-1846879
>chr8:1849294-1850202
>chr8:1850242-1850460
>chr8:1850516-1850591
>chr8:1850750-1850955
>chr8:1851115-1851362
>chr8:1851523-1852031
>chr8:1852185-1852549
>chr8:1852916-1853027
>chr8:1855383-1855693
>chr8:1857368-1857734
>chr8:1857865-1857983
>chr8:1858123-1858279
>chr8:1859171-1859267
>chr8:1860247-1860536
>chr8:1860869-1860941
>chr8:1861863-1861943
>chr8:1862741-1863128
>chr8:1865230-1865521
>chr8:1870825-1871145
>chr8:1871229-1871273
>chr8:1871403-1871494
>chr8:1871539-1871841
>chr8:1872035-1872103
>chr8:1873433-1873761
>chr8:1874766-1875264
>chr8:1877217-1877531
>chr8:1878181-1878492
>chr8:1879532-1879879
>chr8:1879912-1879949
>chr8:1881124-1881184
>chr8:1884103-1884408
>chr8:1884764-1885109
>chr8:1887416-1887885
>chr8:1888250-1888599
>chr8:1888654-1888970
>chr8:1889054-1889681
>chr8:1889745-1890606
>chr8:1890634-1890701
>chr8:1891918-1892078
>chr8:1892626-1892658
>chr8:1893887-1894344
>chr8:1897324-1897597
>chr8:1898349-1898424
>chr8:1898737-1898791
>chr8:1900066-1900111
>chr8:1901999-1902216
>chr8:1903768-1904123
>chr8:1904830-1905128
>chr8:1908222-1908539
>chr8:1910695-1910739
>chr8:1917753-1918085
>chr8:1918459-1918623
>chr8:1918663-1918714
>chr8:1918806-1918847
>chr8:1918932-1920134
>chr8:1920299-1920609
>chr8:1920771-1921086
>chr8:1921411-1921767
>chr8:1925857-1926095
>chr8:1927633-1927966
>chr8:1928208-1928317
>chr8:1932288-1932329
>chr8:1932424-1932573
>chr8:1934049-1934388
>chr8:1934821-1934921
>chr8:1935093-1935158
>chr8:1936225-1936521
>chr8:1938654-1938791
>chr8:1940335-1940548
>chr8:1940836-1941088
>chr8:1941438-1941716
>chr8:1941907-1942206
>chr8:1942744-1942968
>chr8:1943188-1943250
>chr8:1943310-1943352
>chr8:1944968-1945105
>chr8:1946459-1946611
>chr8:1946666-1946702
>chr8:1950493-1950887
>chr8:1952914-1953026
>chr8:1954070-1954352
>chr8:1954395-1954524
>chr8:1954948-1955683
>chr8:1956513-1956569
>chr8:1957843-1957967
>chr8:1958866-1959161
>chr8:1959892-1959924
>chr8:1966145-1966310
>chr8:1968556-1970017
>chr8:1970470-1970798
>chr8:1972374-1972693
>chr8:1974052-1974172
>chr8:1975381-1975483
>chr8:1977002-1977206
>chr8:1977515-1977840
>chr8:1977970-1978271
>chr8:1979249-1979699
>chr8:1980222-1980593
>chr8:1980718-1980755
>chr8:1981052-1981089
>chr8:1981252-1981378
>chr8:1981437-1981939
>chr8:1982009-1982120
>chr8:1982169-1982560
>chr8:1982742-1983014
>chr8:1983786-1984622
>chr8:1985671-1985855
>chr8:1986893-1987060
>chr8:1987720-1988629
>chr8:1988791-1988885
>chr8:1990311-1991180
>chr8:1992571-1992613
>chr8:1992906-1993275
>chr8:1993300-1993596
>chr8:1994751-1995097
>chr8:1995736-1996054
>chr8:1996284-1996580
>chr8:1996781-1996809
>chr8:1996870-1996938
>chr8:1999147-1999178
>chr8:2007684-2007756
>chr8:2007954-2008018
>chr8:2008066-2008533
>chr8:2009241-2009527
>chr8:2009599-2009868
>chr8:2010254-2010551
>chr8:2011691-2011843
>chr8:2012680-2014810
>chr8:2014885-2017247
>chr8:2017315-2017629
>chr8:2017688-2018271
>chr8:2018319-2018505
>chr8:2018572-2018616
>chr8:2019093-2019145
>chr8:2023846-2023932
>chr8:2024571-2024841
>chr8:2025511-2025818
>chr8:2025916-2026019
>chr8:2026914-2027019
>chr8:2027276-2027605
>chr8:2029252-2030130
>chr8:2030221-2030255
>chr8:2030309-2030429
>chr8:2031288-2031468
>chr8:2031854-2032549
>chr8:2033816-2033862
>chr8:2037948-2038002
>chr8:2038052-2038111
>chr8:2038247-2038415
>chr8:2039088-2039198
>chr8:2039291-2039452
>chr8:2039917-2040108
>chr8:2040410-2040543
>chr8:2041333-2041735
>chr8:2041944-2041979
>chr8:2042091-2042149
>chr8:2042407-2042544
>chr8:2043520-2043610
>chr8:2043720-2043790
>chr8:2047108-2047226
>chr8:2048744-2049096
>chr8:2051944-2052008
>chr8:2054861-2055181
>chr8:2057986-2058314
>chr8:2059732-2060000
>chr8:2060000-2060067
>chr8:2061383-2061489
>chr8:2061615-2061675
>chr8:2061942-2061997
>chr8:2062244-2062468
>chr8:2064753-2064815
>chr8:2065283-2065580
>chr8:2067595-2067644
>chr8:2069581-2069685
>chr8:2070942-2071305
>chr8:2071926-2071968
>chr8:2072140-2072258
>chr8:2074430-2074760
>chr8:2076982-2077501
>chr8:2078494-2078543
>chr8:2080818-2081431
>chr8:2085500-2086527
>chr8:2087548-2087916
>chr8:2088036-2088334
>chr8:2088371-2088640
>chr8:2088740-2088864
>chr8:2090440-2091350
>chr8:2094372-2094664
>chr8:2095280-2095607
>chr8:2097330-2097853
>chr8:2099586-2099722
>chr8:2099977-2100236
>chr8:2101058-2101397
>chr8:2102864-2103886
>chr8:2104252-2104653
>chr8:2104941-2105147
>chr8:2105827-2106152
>chr8:2107847-2107900
>chr8:2110034-2110346
>chr8:2112386-2112438
>chr8:2114470-2114877
>chr8:2115047-2115215
>chr8:2116749-2117189
>chr8:2117719-2117892
>chr8:2118623-2118704
>chr8:2120656-2120713
>chr8:2120774-2120831
>chr8:2124617-2125132
>chr8:2125211-2126068
>chr8:2126343-2126546
>chr8:2127564-2127791
>chr8:2130078-2130120
>chr8:2130178-2130370
>chr8:2131241-2131340
>chr8:2131633-2131938
>chr8:2132570-2132710
>chr8:2133481-2133760
>chr8:2134703-2134748
>chr8:2135422-2135537
>chr8:2137050-2137097
>chr8:2138969-2139108
>chr8:2139150-2139449
>chr8:2140037-2140213
>chr8:2140393-2140453
>chr8:2141462-2141615
>chr8:2142606-2143060
>chr8:2146490-2146528
>chr8:2146870-2146940
>chr8:2147641-2147969
>chr8:2148112-2148154
>chr8:2150050-2150391
>chr8:2150528-2151082
>chr8:2151122-2151336
>chr8:2151500-2151641
>chr8:2151739-2152417
>chr8:2152482-2152513
>chr8:2153178-2153522
>chr8:2155048-2155481
>chr8:2156526-2156571
>chr8:2156880-2157225
>chr8:2158340-2158650
>chr8:2159060-2159149
>chr8:2160384-2160459
>chr8:2161654-2161759
>chr8:2161887-2162141
>chr8:2162548-2162658
>chr8:2163421-2163814
>chr8:2166433-2168613
>chr8:2171543-2171604
>chr8:2171794-2171921
>chr8:2172319-2172547
>chr8:2173907-2174136
>chr8:2175094-2175433
>chr8:2177042-2177161
>chr8:2177212-2177280
>chr8:2177498-2178159
>chr8:2178496-2178830
>chr8:2181614-2181998
>chr8:2182197-2182254
>chr8:2185404-2185754
>chr8:2185924-2186006
>chr8:2186106-2186444
>chr8:2187040-2187474
>chr8:2188994-2189124
>chr8:2189397-2189478
>chr8:2190463-2190799
>chr8:2191098-2191942
>chr8:2192095-2192186
>chr8:2196449-2196972
>chr8:2197215-2197965
>chr8:2198073-2198246
>chr8:2200625-2201376
>chr8:2203047-2203120
>chr8:2204855-2205143
>chr8:2205182-2205495
>chr8:2206140-2206441
>chr8:2207197-2207739
>chr8:2207919-2208334
>chr8:2209265-2209600
>chr8:2211306-2211537
>chr8:2212013-2212214
>chr8:2212338-2212385
>chr8:2212648-2212928
>chr8:2213032-2213107
>chr8:2213251-2213309
>chr8:2213385-2213747
>chr8:2216340-2216387
>chr8:2217589-2218978
>chr8:2219471-2219576
>chr8:2220380-2220888
>chr8:2221962-2221990
>chr8:2222116-2222842
>chr8:2224323-2224401
>chr8:2225399-2226076
>chr8:2228429-2228581
>chr8:2229860-2230176
>chr8:2231259-2231591
>chr8:2232267-2232546
>chr8:2233072-2233484
>chr8:2234910-2235042
>chr8:2236453-2236992
>chr8:2238040-2238330
>chr8:2240476-2240512
>chr8:2241383-2241743
>chr8:2241911-2242463
>chr8:2242859-2243518
>chr8:2243548-2243586
>chr8:2244258-2244526
>chr8:2246996-2247121
>chr8:2247194-2249974
>chr8:2256193-2256444
>chr8:2258206-2258293
>chr8:2259096-2259156
>chr8:2259426-2259482
>chr8:2259891-2259958
>chr8:2262641-2262988
>chr8:2264898-2265813
>chr8:2266873-2266984
>chr8:2268524-2268877
>chr8:2269120-2269187
>chr8:2269532-2269597
>chr8:2269691-2270121
>chr8:2270226-2270281
>chr8:2271179-2271257
>chr8:2271328-2271674
>chr8:2273993-2274583
>chr8:2274886-2274935
>chr8:2276756-2277441
>chr8:2277581-2277934
>chr8:2278419-2278578
>chr8:2278648-2279151
>chr8:2279239-2279283
>chr8:2279434-2279819
>chr8:2279945-2280004
>chr8:2280651-2280931
>chr8:2283334-2283485
>chr8:2284990-2285164
>chr8:2285278-2285364
>chr8:2285404-2285454
>chr8:2285491-2285707
>chr8:2286404-2286744
>chr8:2286965-2287118
>chr8:2289651-2289868
>chr8:2290318-2291056
>chr8:2292559-2292886
>chr8:2293839-2293924
>chr8:2294502-2295230
>chr8:2296679-2297018
>chr8:2299003-2299393
>chr8:2300872-2300910
>chr8:2301150-2301580
>chr8:2301787-2308000
>chr8:2308658-2308784
>chr8:2308857-2308972
>chr8:2309032-2309217
>chr8:2310646-2310704
>chr8:2310930-2311461
>chr8:2311550-2311637
>chr8:2311726-2312217
>chr8:2313272-2313375
>chr8:2313611-2313654
>chr8:2313832-2313883
>chr8:2314279-2314373
>chr8:2315038-2315730
>chr8:2316355-2316424
>chr8:2317599-2323799
>chr8:2324076-2324193
>chr8:2327063-2327165
>chr8:2328504-2328584
>chr8:2329481-2329645
>chr8:2329710-2329981
>chr8:2330068-2330165
>chr8:2330421-2330504
>chr8:2330604-2330650
>chr8:2331070-2331806
>chr8:2333027-2333548
>chr8:2333723-2334243
>chr8:2334288-2334450
>chr8:2334571-2334737
>chr8:2335015-2335119
>chr8:2335232-2335396
>chr8:2335897-2336074
>chr8:2336429-2336488
>chr8:2336600-2343362
>chr8:2345483-2345706
>chr8:2348908-2348975
>chr8:2349080-2349313
>chr8:2349348-2350229
>chr8:2350301-2350659
>chr8:2351239-2351295
>chr8:2354270-2354609
>chr8:2355676-2355888
>chr8:2357602-2357907
>chr8:2360116-2360503
>chr8:2360573-2361042
>chr8:2361148-2361619
>chr8:2361751-2361872
>chr8:2362571-2362640
>chr8:2364364-2364751
>chr8:2365567-2365772
>chr8:2367122-2370398
>chr8:2371121-2371807
>chr8:2375439-2375517
>chr8:2376854-2377296
>chr8:2378353-2385129
>chr8:2385241-2385300
>chr8:2385655-2385832
>chr8:2386178-2386497
>chr8:2386610-2386714
>chr8:2386992-2387158
>chr8:2387279-2387441
>chr8:2387486-2388004
>chr8:2388179-2388699
>chr8:2389920-2390656
>chr8:2391076-2391122
>chr8:2391222-2391305
>chr8:2391561-2391658
>chr8:2391745-2392016
>chr8:2392081-2392245
>chr8:2393142-2393220
>chr8:2394561-2394663
>chr8:2397533-2397650
>chr8:2397927-2404127
>chr8:2405302-2405371
>chr8:2405996-2406688
>chr8:2407353-2407447
>chr8:2407843-2407894
>chr8:2408072-2408115
>chr8:2408351-2408454
>chr8:2409509-2410000
>chr8:2410089-2410176
>chr8:2410265-2410796
>chr8:2411022-2411080
>chr8:2412509-2412694
>chr8:2412754-2412869
>chr8:2412942-2413068
>chr8:2413726-2419939
>chr8:2420146-2420576
>chr8:2422333-2422723
>chr8:2424708-2425047
>chr8:2426496-2427224
>chr8:2427802-2427887
>chr8:2428840-2429167
>chr8:2430670-2431408
>chr8:2431858-2432075
>chr8:2434608-2434761
>chr8:2435036-2435322
>chr8:2436019-2436235
>chr8:2436272-2436322
>chr8:2436362-2436448
>chr8:2436562-2436736
>chr8:2438241-2438392
>chr8:2440795-2441075
>chr8:2441722-2441781
>chr8:2441907-2442292
>chr8:2442443-2442492
>chr8:2442575-2443078
>chr8:2443148-2443315
>chr8:2443799-2444153
>chr8:2444293-2444981
>chr8:2446802-2446850
>chr8:2447154-2447744
>chr8:2450063-2450409
>chr8:2450480-2450558
>chr8:2451456-2451511
>chr8:2451616-2452046
>chr8:2452140-2452205
>chr8:2452550-2452614
>chr8:2452860-2453213
>chr8:2454753-2454864
>chr8:2455924-2456839
>chr8:2458749-2459096
>chr8:2461779-2461846
>chr8:2462237-2462312
>chr8:2462581-2462641
>chr8:2463444-2463531
>chr8:2465293-2465544
>chr8:2471009-2471062
>chr8:2471760-2472413
>chr8:2472488-2472611
>chr8:2475081-2475347
>chr8:2476021-2476059
>chr8:2476089-2476746
>chr8:2477142-2477699
>chr8:2477867-2478224
>chr8:2479098-2479134
>chr8:2481278-2481570
>chr8:2482603-2482984
>chr8:2484399-2484555
>chr8:2485656-2485709
>chr8:2485945-2486313
>chr8:2486840-2486904
>chr8:2487188-2487833
>chr8:2488520-2488615
>chr8:2488819-2489263
>chr8:2489301-2489361
>chr8:2489764-2490486
>chr8:2490815-2491495
>chr8:2491630-2491691
>chr8:2492325-2492728
>chr8:2493961-2494012
>chr8:2494570-2494861
>chr8:2495559-2496308
>chr8:2499037-2499134
>chr8:2500252-2500403
>chr8:2500530-2501023
>chr8:2501072-2501108
>chr8:2503990-2504030
>chr8:2507671-2507719
>chr8:2507809-2508202
>chr8:2508450-2508783
>chr8:2508930-2508991
>chr8:2510094-2510508
>chr8:2511220-2511389
>chr8:2513055-2513347
>chr8:2513775-2514197
>chr8:2517950-2518008
>chr8:2519256-2519323
>chr8:2519588-2519640
>chr8:2521141-2521238
>chr8:2526805-2526863
>chr8:2528585-2528668
>chr8:2529017-2529090
>chr8:2529671-2529715
>chr8:2532442-2532751
>chr8:2533818-2534102
>chr8:2534876-2534966
>chr8:2535219-2535258
>chr8:2535949-2536013
>chr8:2536574-2537197
>chr8:2537302-2537639
>chr8:2540895-2541363
>chr8:2541433-2541505
>chr8:2541965-2542091
>chr8:2542185-2542412
>chr8:2542526-2542984
>chr8:2543300-2543401
>chr8:2543841-2543883
>chr8:2544524-2544728
>chr8:2544908-2545010
>chr8:2547113-2547445
>chr8:2548087-2548208
>chr8:2548382-2548703
>chr8:2549029-2549068
>chr8:2549128-2549180
>chr8:2550442-2550821
>chr8:2552619-2553140
>chr8:2553284-2553632
>chr8:2553845-2554214
>chr8:2554861-2554954
>chr8:2555800-2556940
>chr8:2557050-2557128
>chr8:2561134-2561285
>chr8:2563130-2563224
>chr8:2564813-2564879
>chr8:2565459-2565550
>chr8:2565613-2565653
>chr8:2565682-2565795
>chr8:2565933-2566013
>chr8:2566776-2566864
>chr8:2566943-2567039
>chr8:2567547-2567661
>chr8:2567908-2568385
>chr8:2570355-2571192
>chr8:2571375-2571729
>chr8:2573722-2574144
>chr8:2576683-2577074
>chr8:2577628-2578079
>chr8:2579948-2580075
>chr8:2580155-2580188
>chr8:2580258-2580372
>chr8:2581710-2581822
>chr8:2583710-2584006
>chr8:2584139-2584511
>chr8:2586760-2587442
>chr8:2587514-2588057
>chr8:2588645-2588825
>chr8:2589440-2589547
>chr8:2589779-2589826
>chr8:2590119-2590235
>chr8:2590975-2591276
>chr8:2592950-2593284
>chr8:2594104-2594484
>chr8:2594725-2595043
>chr8:2597301-2597616
>chr8:2597690-2597771
>chr8:2598676-2598998
>chr8:2599291-2599436
>chr8:2600082-2600122
>chr8:2600551-2601137
>chr8:2601169-2601242
>chr8:2602770-2603111
>chr8:2603611-2603717
>chr8:2606261-2606403
>chr8:2608080-2608619
>chr8:2608628-2608860
>chr8:2609210-2609303
>chr8:2610218-2610402
>chr8:2610545-2611047
>chr8:2611725-2611916
>chr8:2612987-2613057
>chr8:2613119-2613283
>chr8:2613733-2613832
>chr8:2613873-2614268
>chr8:2616127-2616336
>chr8:2616547-2616885
>chr8:2617591-2617679
>chr8:2618506-2618826
>chr8:2620383-2620903
>chr8:2621127-2621171
>chr8:2622223-2622310
>chr8:2623928-2624820
>chr8:2624978-2625155
>chr8:2627081-2627134
>chr8:2627280-2627603
>chr8:2628213-2628282
>chr8:2628731-2628780
>chr8:2628864-2629250
>chr8:2629300-2629364
>chr8:2629932-2630066
>chr8:2630557-2630724
>chr8:2630950-2631020
>chr8:2631275-2631704
>chr8:2631858-2632334
>chr8:2632473-2632523
>chr8:2632589-2632757
>chr8:2632940-2633187
>chr8:2633289-2633833
>chr8:2636462-2636772
>chr8:2636977-2637070
>chr8:2637127-2637199
>chr8:2637233-2637390
>chr8:2637477-2637541
>chr8:2637986-2638070
>chr8:2638189-2638582
>chr8:2638772-2638848
>chr8:2639391-2639584
>chr8:2639947-2640005
>chr8:2641876-2642235
>chr8:2642308-2642623
>chr8:2643444-2643501
>chr8:2643531-2643573
>chr8:2643634-2643736
>chr8:2643775-2644189
>chr8:2644428-2644806
>chr8:2645391-2645752
>chr8:2645800-2645878
>chr8:2646157-2646624
>chr8:2646656-2646797
>chr8:2646873-2647149
>chr8:2648242-2648541
>chr8:2650170-2650428
>chr8:2650458-2650517
>chr8:2653192-2653316
>chr8:2655581-2655917
>chr8:2656556-2656906
>chr8:2657045-2657116
>chr8:2657261-2657709
>chr8:2658646-2658761
>chr8:2658888-2659298
>chr8:2660730-2661040
>chr8:2661466-2661765
>chr8:2662376-2662428
>chr8:2662725-2662821
>chr8:2663065-2664615
>chr8:2665075-2665208
>chr8:2670371-2670522
>chr8:2671054-2671158
>chr8:2671373-2671433
>chr8:2673138-2673355
>chr8:2675784-2676163
>chr8:2676550-2676868
>chr8:2677434-2677556
>chr8:2678049-2678157
>chr8:2678576-2678941
>chr8:2679288-2679450
>chr8:2679739-2680078
>chr8:2681570-2681652
>chr8:2682811-2683165
>chr8:2686490-2686797
>chr8:2687066-2687401
>chr8:2688413-2688562
>chr8:2689476-2689775
>chr8:2689988-2690147
>chr8:2691010-2691270
>chr8:2693194-2693553
>chr8:2693633-2693828
>chr8:2694336-2694670
>chr8:2695388-2695439
>chr8:2696566-2696734
>chr8:2699120-2699422
>chr8:2700466-2700573
>chr8:2701478-2701596
>chr8:2702905-2703211
>chr8:2703510-2704027
>chr8:2705350-2706121
>chr8:2707187-2707263
>chr8:2708294-2708374
>chr8:2708701-2708767
>chr8:2708819-2709140
>chr8:2709214-2709574
>chr8:2709773-2710080
>chr8:2710128-2710199
>chr8:2711365-2711564
>chr8:2712538-2712632
>chr8:2712737-2713260
>chr8:2713839-2713960
>chr8:2714023-2714326
>chr8:2714455-2714489
>chr8:2715511-2716033
>chr8:2716513-2716543
>chr8:2717964-2718028
>chr8:2718630-2718755
>chr8:2719089-2719244
>chr8:2721099-2721134
>chr8:2722814-2722889
>chr8:2723113-2723281
>chr8:2724036-2724337
>chr8:2726953-2727021
>chr8:2727061-2727165
>chr8:2727218-2727476
>chr8:2727646-2728562
>chr8:2728877-2729085
>chr8:2729141-2729352
>chr8:2729539-2729591
>chr8:2730144-2730205
>chr8:2730267-2730437
>chr8:2730640-2731195
>chr8:2733224-2733297
>chr8:2734704-2735099
>chr8:2735396-2735476
>chr8:2736470-2736520
>chr8:2736880-2737064
>chr8:2737477-2737627
>chr8:2737864-2737943
>chr8:2738157-2738218
>chr8:2738815-2739265
>chr8:2739293-2739354
>chr8:2739815-2740341
>chr8:2741415-2742107
>chr8:2743588-2743871
>chr8:2744051-2744358
>chr8:2744467-2744555
>chr8:2744622-2744707
>chr8:2744811-2745194
>chr8:2745385-2746532
>chr8:2746667-2746740
>chr8:2746805-2746992
>chr8:2747128-2748730
>chr8:2748840-2748963
>chr8:2749002-2749079
>chr8:2749099-2749167
>chr8:2750860-2751314
>chr8:2751489-2751703
>chr8:2754189-2754259
>chr8:2754302-2754336
>chr8:2754532-2754585
>chr8:2755523-2755649
>chr8:2755759-2756766
>chr8:2756924-2757005
>chr8:2757172-2757249
>chr8:2757608-2757806
>chr8:2757931-2758008
>chr8:2758190-2758369
>chr8:2758729-2758968
>chr8:2759504-2759541
>chr8:2760346-2760661
>chr8:2760718-2761001
>chr8:2763331-2763401
>chr8:2764755-2764821
>chr8:2764948-2765029
>chr8:2769074-2769166
>chr8:2770517-2770563
>chr8:2772444-2772713
>chr8:2772819-2772970
>chr8:2773648-2773732
>chr8:2774433-2774484
>chr8:2775352-2775483
>chr8:2775728-2775831
>chr8:2775890-2776063
>chr8:2776361-2776499
>chr8:2776640-2776814
>chr8:2777921-2778014
>chr8:2779837-2779872
>chr8:2780102-2780226
>chr8:2781395-2781615
>chr8:2782805-2782853
>chr8:2786556-2786882
>chr8:2789413-2789762
>chr8:2791079-2791646
>chr8:2792217-2792291
>chr8:2794893-2795351
>chr8:2796407-2796723
>chr8:2797573-2797677
>chr8:2797698-2797887
>chr8:2797924-2798443
>chr8:2798517-2798559
>chr8:2798669-2798885
>chr8:2799232-2799304
>chr8:2799884-2801748
>chr8:2802683-2803104
>chr8:2803146-2803544
>chr8:2803826-2803865
>chr8:2805837-2806095
>chr8:2806164-2806832
>chr8:2807051-2807258
>chr8:2807387-2807483
>chr8:2807522-2807605
>chr8:2809125-2809496
>chr8:2810587-2810945
>chr8:2812089-2812395
>chr8:2815214-2815440
>chr8:2816123-2816251
>chr8:2816965-2817052
>chr8:2817809-2818199
>chr8:2820252-2820627
>chr8:2821534-2821821
>chr8:2822397-2822681
>chr8:2824100-2824430
>chr8:2825295-2825417
>chr8:2825452-2825705
>chr8:2825850-2826164
>chr8:2826745-2827082
>chr8:2827294-2827686
>chr8:2828075-2828247
>chr8:2828719-2829042
>chr8:2831739-2831853
>chr8:2834734-2835456
>chr8:2837099-2837682
>chr8:2838535-2838639
>chr8:2839311-2839341
>chr8:2840823-2841418
>chr8:2842962-2843335
>chr8:2843899-2843984
>chr8:2844788-2845198
>chr8:2845229-2845295
>chr8:2845657-2845711
>chr8:2846599-2846655
>chr8:2847636-2847694
>chr8:2847819-2847865
>chr8:2848107-2848440
>chr8:2848704-2849163
>chr8:2849365-2849745
>chr8:2850158-2850232
>chr8:2851162-2851325
>chr8:2852357-2852786
>chr8:2853600-2853687
>chr8:2854089-2854207
>chr8:2854491-2854552
>chr8:2855036-2855305
>chr8:2855466-2855986
>chr8:2856641-2856946
>chr8:2857165-2857206
>chr8:2857297-2857621
>chr8:2859471-2859790
>chr8:2860557-2860651
>chr8:2860702-2860847
>chr8:2862481-2863308
>chr8:2864141-2864548
>chr8:2864806-2865128
>chr8:2867030-2867360
>chr8:2869028-2869123
>chr8:2869194-2869432
>chr8:2872415-2872493
>chr8:2872977-2873290
>chr8:2874552-2874863
>chr8:2876003-2876097
>chr8:2877347-2877387
>chr8:2877785-2878153
>chr8:2878588-2878908
>chr8:2879595-2879973
>chr8:2880225-2880301
>chr8:2880979-2881052
>chr8:2881459-2881495
>chr8:2881628-2882192
>chr8:2882263-2882577
>chr8:2883167-2883323
>chr8:2883589-2883834
>chr8:2884820-2885195
>chr8:2886611-2887001
>chr8:2888118-2888180
>chr8:2888935-2889326
>chr8:2889530-2889620
>chr8:2891598-2891924
>chr8:2893371-2893702
>chr8:2894523-2894803
>chr8:2898784-2898920
>chr8:2899115-2899163
>chr8:2899254-2899304
>chr8:2899379-2899818
>chr8:2899925-2900046
>chr8:2902821-2902901
>chr8:2903396-2903543
>chr8:2904053-2904160
>chr8:2905851-2905936
>chr8:2906288-2906361
>chr8:2906627-2906710
>chr8:2906794-2907136
>chr8:2907343-2907516
>chr8:2907587-2907747
>chr8:2909395-2909526
>chr8:2909791-2910069
>chr8:2913420-2913721
>chr8:2913938-2914253
>chr8:2915102-2915162
>chr8:2915407-2915718
>chr8:2917660-2918000
>chr8:2918800-2918857
>chr8:2919531-2919767
>chr8:2920702-2920773
>chr8:2920801-2921479
>chr8:2922061-2922593
>chr8:2924229-2924507
>chr8:2924666-2924782
>chr8:2924851-2925307
>chr8:2926690-2926843
>chr8:2927065-2927137
>chr8:2927545-2927658
>chr8:2927907-2927964
>chr8:2928180-2928607
>chr8:2930658-2931834
>chr8:2932665-2932801
>chr8:2932877-2932994
>chr8:2936351-2936412
>chr8:2938958-2939105
>chr8:2942097-2942211
>chr8:2943174-2943542
>chr8:2945964-2945995
>chr8:2946562-2946841
>chr8:2946939-2947170
>chr8:2948875-2949002
>chr8:2953077-2953140
>chr8:2953565-2953638
>chr8:2954354-2954436
>chr8:2955871-2956041
>chr8:2956220-2956312
>chr8:2956413-2956915
>chr8:2957434-2957480
>chr8:2959067-2959408
>chr8:2960939-2960979
>chr8:2961625-2961664
>chr8:2962760-2963055
>chr8:2966382-2966488
>chr8:2968846-2968986
>chr8:2970955-2971140
>chr8:2971896-2972205
>chr8:2973811-2974124
>chr8:2975137-2975206
>chr8:2976359-2976654
>chr8:2977033-2978118
>chr8:2980309-2980530
>chr8:2982063-2982399
>chr8:2983161-2983543
>chr8:2984331-2984663
>chr8:2985894-2986088
>chr8:2986477-2986944
>chr8:2987339-2987497
>chr8:2987910-2988172
>chr8:2989199-2989407
>chr8:2991958-2992355
>chr8:2992407-2993059
>chr8:2993865-2994242
>chr8:2994899-2994955
>chr8:2995130-2995270
>chr8:2995534-2995589
>chr8:2995806-2995869
>chr8:2996088-2996171
>chr8:2999124-2999483
>chr8:3000231-3000352
>chr8:3000960-3001396
>chr8:3004851-3005169
>chr8:3005332-3007952
>chr8:3010732-3011048
>chr8:3012809-3013145
>chr8:3013467-3013761
>chr8:3014645-3014923
>chr8:3015036-3015120
>chr8:3017433-3017513
>chr8:3017981-3018200
>chr8:3018937-3019215
>chr8:3020363-3020649
>chr8:3021650-3022404
>chr8:3024125-3024650
>chr8:3024954-3025513
>chr8:3026153-3026218
>chr8:3026338-3026519
>chr8:3027054-3027214
>chr8:3030450-3030784
>chr8:3031224-3031592
>chr8:3031625-3031705
>chr8:3031950-3032020
>chr8:3032160-3032241
>chr8:3033487-3033815
>chr8:3034062-3034176
>chr8:3034498-3034608
>chr8:3036366-3036402
>chr8:3036799-3037577
>chr8:3039258-3039599
>chr8:3040385-3040908
>chr8:3041197-3041254
>chr8:3042922-3043041
>chr8:3043156-3043238
>chr8:3043347-3043423
>chr8:3046923-3047266
>chr8:3048231-3048307
>chr8:3048370-3048438
>chr8:3048482-3048656
>chr8:3048755-3048897
>chr8:3049098-3049338
>chr8:3049371-3049551
>chr8:3049871-3049932
>chr8:3050926-3051749
>chr8:3052612-3053083
>chr8:3054328-3054725
>chr8:3056357-3056913
>chr8:3057241-3057305
>chr8:3057437-3057570
>chr8:3059498-3059535
>chr8:3059984-3060000
>chr8:3060160-3060481
>chr8:3060707-3060847
>chr8:3060992-3061085
>chr8:3062111-3062228
>chr8:3062526-3062564
>chr8:3063432-3063572
>chr8:3063636-3063986
>chr8:3064208-3064615
>chr8:3065272-3065413
>chr8:3065557-3065669
>chr8:3067580-3067635
>chr8:3068436-3069466
>chr8:3069584-3069685
>chr8:3069736-3069880
>chr8:3070098-3071560
>chr8:3073673-3073983
>chr8:3074815-3075628
>chr8:3075742-3076196
>chr8:3076318-3076445
>chr8:3081378-3081526
>chr8:3083061-3083128
>chr8:3083603-3083974
>chr8:3084239-3084571
>chr8:3084618-3084853
>chr8:3084925-3084982
>chr8:3087552-3087755
>chr8:3090038-3090313
>chr8:3091395-3091459
>chr8:3092354-3092438
>chr8:3093344-3093776
>chr8:3094021-3094405
>chr8:3095170-3095263
>chr8:3096247-3096654
>chr8:3097627-3097746
>chr8:3098418-3098461
>chr8:3099192-3099405
>chr8:3099902-3100315
>chr8:3101423-3102074
>chr8:3102657-3102685
>chr8:3102842-3103475
>chr8:3103565-3103604
>chr8:3103761-3104039
>chr8:3104682-3105011
>chr8:3106099-3106440
>chr8:3107971-3108067
>chr8:3108989-3109304
>chr8:3109671-3109951
>chr8:3111410-3111442
>chr8:3111524-3111820
>chr8:3113946-3114294
>chr8:3114381-3114475
>chr8:3114973-3115508
>chr8:3117017-3117444
>chr8:3118853-3119194
>chr8:3120559-3120849
>chr8:3120948-3121086
>chr8:3121647-3121822
>chr8:3121977-3122049
>chr8:3122165-3122311
>chr8:3122414-3122851
>chr8:3125687-3125998
>chr8:3127807-3128034
>chr8:3129492-3130008
>chr8:3131257-3131779
>chr8:3132534-3132655
>chr8:3133887-3134230
>chr8:3134769-3134882
>chr8:3134913-3135189
>chr8:3135294-3135723
>chr8:3136268-3136566
>chr8:3136879-3137054
>chr8:3137126-3137235
>chr8:3137813-3137863
>chr8:3137936-3138243
>chr8:3139872-3140190
>chr8:3140323-3140375
>chr8:3141271-3142254
>chr8:3144700-3144865
>chr8:3145041-3145109
>chr8:3149467-3149734
>chr8:3150573-3150611
>chr8:3152977-3153505
>chr8:3153678-3153714
>chr8:3153953-3154288
>chr8:3155354-3155669
>chr8:3156637-3156728
>chr8:3158005-3158107
>chr8:3159356-3159417
>chr8:3160113-3160424
>chr8:3161231-3161743
>chr8:3162717-3162777
>chr8:3163122-3163171
>chr8:3164988-3165058
>chr8:3165401-3165705
>chr8:3166242-3166563
>chr8:3166944-3167284
>chr8:3167333-3167391
>chr8:3169228-3169455
>chr8:3169590-3169676
>chr8:3169836-3170038
>chr8:3170132-3170511
>chr8:3174185-3174581
>chr8:3175346-3175592
>chr8:3176742-3177088
>chr8:3178812-3178863
>chr8:3178928-3179263
>chr8:3179340-3179432
>chr8:3180627-3181066
>chr8:3182251-3182520
>chr8:3182577-3182718
>chr8:3182771-3183640
>chr8:3183807-3183848
>chr8:3186898-3187049
>chr8:3188047-3188112
>chr8:3188256-3188600
>chr8:3188630-3188860
>chr8:3190717-3190862
>chr8:3191181-3191484
>chr8:3192328-3192427
>chr8:3192636-3192711
>chr8:3192772-3192895
>chr8:3194397-3194774
>chr8:3195914-3196035
>chr8:3196082-3196530
>chr8:3197421-3197766
>chr8:3199310-3199366
>chr8:3199523-3199576
>chr8:3199880-3199963
>chr8:3200125-3200623
>chr8:3201849-3202183
>chr8:3202752-3202879
>chr8:3206212-3206740
>chr8:3207115-3207515
>chr8:3208295-3209029
>chr8:3209265-3209801
>chr8:3210442-3210730
>chr8:3211033-3211333
>chr8:3212376-3212676
>chr8:3212780-3213159
>chr8:3213657-3214146
>chr8:3215821-3215897
>chr8:3215954-3216272
>chr8:3217781-3217925
>chr8:3218252-3219082
>chr8:3219795-3220167
>chr8:3220267-3220327
>chr8:3220546-3221004
>chr8:3221518-3221565
>chr8:3222370-3222612
>chr8:3223047-3223161
>chr8:3226300-3226608
>chr8:3226795-3226944
>chr8:3227096-3227431
>chr8:3227740-3228070
>chr8:3228352-3228405
>chr8:3228661-3228711
>chr8:3231456-3231602
>chr8:3233029-3233252
>chr8:3233362-3233561
>chr8:3235887-3236219
>chr8:3237176-3243866
>chr8:3246419-3246809
>chr8:3248047-3248154
>chr8:3248512-3248633
>chr8:3249207-3249567
>chr8:3249597-3249668
>chr8:3250058-3256360
>chr8:3256920-3257401
>chr8:3258128-3259018
>chr8:3259401-3259449
>chr8:3259803-3259904
>chr8:3260762-3260886
>chr8:3260938-3261114
>chr8:3261254-3261536
>chr8:3262176-3262242
>chr8:3263121-3263403
>chr8:3263545-3263608
>chr8:3266320-3266791
>chr8:3268130-3268181
>chr8:3268274-3268629
>chr8:3270028-3270371
>chr8:3270751-3276658
>chr8:3279589-3279957
>chr8:3281035-3281707
>chr8:3281765-3281943
>chr8:3281985-3282151
>chr8:3283689-3283765
>chr8:3283852-3283889
>chr8:3285393-3285698
>chr8:3285828-3295446
>chr8:3297940-3298124
>chr8:3298460-3298839
>chr8:3299077-3299471
>chr8:3300377-3300418
>chr8:3300672-3300993
>chr8:3305024-3305208
>chr8:3305281-3305503
>chr8:3305614-3305985
>chr8:3306283-3306471
>chr8:3307426-3307484
>chr8:3308730-3309028
>chr8:3311265-3311543
>chr8:3311655-3311728
>chr8:3313102-3314283
>chr8:3315858-3315902
>chr8:3317730-3318088
>chr8:3318175-3318319
>chr8:3323683-3324123
>chr8:3325542-3325960
>chr8:3326930-3327058
>chr8:3327168-3327433
>chr8:3327741-3327805
>chr8:3328718-3328822
>chr8:3330252-3330807
>chr8:3330929-3331262
>chr8:3333311-3333414
>chr8:3335391-3335699
>chr8:3338806-3339227
>chr8:3342439-3342514
>chr8:3342867-3342918
>chr8:3344315-3344488
>chr8:3347039-3347192
>chr8:3347856-3347933
>chr8:3349593-3350457
>chr8:3351260-3351635
>chr8:3351722-3351928
>chr8:3352532-3353017
>chr8:3353625-3353732
>chr8:3353837-3353997
>chr8:3354716-3354973
>chr8:3356340-3356780
>chr8:3359622-3359948
>chr8:3361346-3361686
>chr8:3363506-3363687
>chr8:3364728-3364848
>chr8:3365623-3365734
>chr8:3367261-3367348
>chr8:3368334-3368641
>chr8:3370671-3371072
>chr8:3371203-3371276
>chr8:3373949-3374259
>chr8:3376167-3376263
>chr8:3376440-3376515
>chr8:3377017-3377327
>chr8:3378186-3380898
>chr8:3381889-3382235
>chr8:3382285-3382684
>chr8:3383238-3383317
>chr8:3383378-3383599
>chr8:3384628-3385295
>chr8:3386665-3386797
>chr8:3388839-3388991
>chr8:3389094-3389415
>chr8:3389669-3389703
>chr8:3390064-3390385
>chr8:3391953-3392280
>chr8:3393459-3394080
>chr8:3394219-3394315
>chr8:3395591-3395694
>chr8:3396676-3396766
>chr8:3400940-3401162
>chr8:3402818-3402890
>chr8:3404111-3404362
>chr8:3405173-3405265
>chr8:3405700-3405765
>chr8:3405796-3405969
>chr8:3406215-3406385
>chr8:3406977-3407666
>chr8:3410220-3410857
>chr8:3411350-3412324
>chr8:3413854-3414139
>chr8:3415217-3416339
>chr8:3420554-3420637
>chr8:3421607-3421942
>chr8:3422872-3422936
>chr8:3423283-3423490
>chr8:3423533-3423683
>chr8:3424750-3425163
>chr8:3425221-3425262
>chr8:3425305-3425633
>chr8:3426569-3426690
>chr8:3426852-3427106
>chr8:3428102-3428163
>chr8:3428615-3428914
>chr8:3429007-3429080
>chr8:3429130-3429204
>chr8:3429291-3429391
>chr8:3430049-3430157
>chr8:3430521-3430907
>chr8:3432486-3432815
>chr8:3434972-3435045
>chr8:3437745-3438012
>chr8:3438168-3438265
>chr8:3438562-3438603
>chr8:3438788-3439319
>chr8:3439464-3440179
>chr8:3441190-3441538
>chr8:3441572-3441720
>chr8:3441833-3441913
>chr8:3441954-3442837
>chr8:3443317-3443365
>chr8:3444052-3444106
>chr8:3444486-3444586
>chr8:3448295-3448446
>chr8:3449517-3449821
>chr8:3450317-3456493
>chr8:3457714-3457805
>chr8:3462316-3462855
>chr8:3462986-3463107
>chr8:3464554-3464628
>chr8:3464898-3464940
>chr8:3466372-3466762
>chr8:3469908-3470003
>chr8:3470104-3470467
>chr8:3470681-3470777
>chr8:3471110-3471140
>chr8:3471480-3471857
>chr8:3473424-3473477
>chr8:3473759-3474194
>chr8:3474258-3474325
>chr8:3474456-3474657
>chr8:3476065-3476172
>chr8:3476267-3476299
>chr8:3476630-3476933
>chr8:3479243-3479628
>chr8:3480031-3480562
>chr8:3480865-3481187
>chr8:3481555-3481603
>chr8:3481734-3481764
>chr8:3481996-3482217
>chr8:3482746-3483011
>chr8:3483221-3483481
>chr8:3483575-3483762
>chr8:3483962-3484034
>chr8:3484238-3484368
>chr8:3484410-3484495
>chr8:3484579-3484663
>chr8:3484752-3484873
>chr8:3485499-3485865
>chr8:3487181-3487508
>chr8:3488080-3488395
>chr8:3491818-3492077
>chr8:3492263-3492344
>chr8:3492969-3493323
>chr8:3494490-3494669
>chr8:3494749-3494844
>chr8:3495031-3495116
>chr8:3495915-3496199
>chr8:3496427-3497674
>chr8:3497801-3497901
>chr8:3498048-3498276
>chr8:3498353-3498577
>chr8:3498668-3498930
>chr8:3501208-3501301
>chr8:3501959-3502758
>chr8:3502968-3503007
>chr8:3504054-3504239
>chr8:3506000-3506044
>chr8:3507277-3508177
>chr8:3508274-3508556
>chr8:3510676-3511388
>chr8:3511463-3511871
>chr8:3512507-3512900
>chr8:3513308-3513590
>chr8:3515050-3515127
>chr8:3516556-3516956
>chr8:3519961-3520049
>chr8:3522187-3522258
>chr8:3522779-3523067
>chr8:3523518-3524404
>chr8:3524437-3524834
>chr8:3527154-3527202
>chr8:3527332-3527420
>chr8:3530093-3531201
>chr8:3531663-3531805
>chr8:3531984-3532023
>chr8:3533316-3533405
>chr8:3533445-3533525
>chr8:3534938-3535256
>chr8:3535427-3535701
>chr8:3536987-3537306
>chr8:3540386-3541463
>chr8:3541522-3541597
>chr8:3541689-3542040
>chr8:3544065-3544115
>chr8:3544272-3544366
>chr8:3544518-3544613
>chr8:3546253-3546562
>chr8:3548272-3548753
>chr8:3549538-3549605
>chr8:3549812-3550100
>chr8:3552780-3552902
>chr8:3553703-3553816
>chr8:3554404-3554516
>chr8:3556229-3556398
>chr8:3556508-3556551
>chr8:3557995-3558442
>chr8:3558586-3558844
>chr8:3559496-3559810
>chr8:3561020-3561425
>chr8:3561487-3561616
>chr8:3561759-3561811
>chr8:3562359-3562482
>chr8:3562756-3562797
>chr8:3562830-3562933
>chr8:3563561-3563922
>chr8:3564014-3564255
>chr8:3564715-3564768
>chr8:3564968-3565241
>chr8:3566105-3566281
>chr8:3566568-3566843
>chr8:3566904-3567605
>chr8:3568049-3568162
>chr8:3568301-3568458
>chr8:3568673-3568777
>chr8:3572925-3573028
>chr8:3573243-3573292
>chr8:3573803-3573860
>chr8:3574209-3574550
>chr8:3576257-3576310
>chr8:3577435-3577485
>chr8:3579812-3580142
>chr8:3581795-3582095
>chr8:3582592-3582632
>chr8:3582767-3582830
>chr8:3584087-3584158
>chr8:3585454-3585493
>chr8:3586776-3587098
>chr8:3587759-3587836
>chr8:3588041-3588106
>chr8:3588755-3589324
>chr8:3589355-3589559
>chr8:3589605-3589898
>chr8:3590259-3590351
>chr8:3591671-3592255
>chr8:3592930-3592982
>chr8:3593813-3593919
>chr8:3596764-3596813
>chr8:3597622-3597990
>chr8:3598775-3599186
>chr8:3599225-3599344
>chr8:3601977-3602133
>chr8:3605038-3605288
>chr8:3605542-3605665
>chr8:3606232-3606283
>chr8:3606366-3606422
>chr8:3606512-3606610
>chr8:3606653-3607282
>chr8:3607334-3607426
>chr8:3607595-3607666
>chr8:3607883-3608205
>chr8:3608473-3608784
>chr8:3609804-3610113
>chr8:3610271-3610471
>chr8:3610984-3611267
>chr8:3611554-3611641
>chr8:3611916-3612104
>chr8:3612280-3612324
>chr8:3612425-3612841
>chr8:3612921-3613228
>chr8:3613491-3613809
>chr8:3616143-3616523
>chr8:3617974-3618324
>chr8:3618524-3618598
>chr8:3619638-3619716
>chr8:3619840-3620237
>chr8:3620926-3621205
>chr8:3621387-3621888
>chr8:3621954-3622023
>chr8:3623167-3623215
>chr8:3623692-3624011
>chr8:3626449-3626571
>chr8:3626697-3626967
>chr8:3627827-3627916
>chr8:3628917-3629022
>chr8:3630023-3630114
>chr8:3630443-3630487
>chr8:3632030-3632163
>chr8:3633578-3633656
>chr8:3634910-3635033
>chr8:3635190-3636486
>chr8:3636889-3636944
>chr8:3637133-3637178
>chr8:3637712-3638059
>chr8:3639266-3639385
>chr8:3639988-3640056
>chr8:3642112-3642227
>chr8:3642831-3642923
>chr8:3643419-3643728
>chr8:3644163-3644196
>chr8:3644662-3644701
>chr8:3645455-3645546
>chr8:3645760-3645799
>chr8:3646129-3646403
>chr8:3647736-3647823
>chr8:3649359-3649757
>chr8:3649915-3650318
>chr8:3652067-3652180
>chr8:3652448-3652590
>chr8:3652628-3652789
>chr8:3652857-3652927
>chr8:3653130-3653610
>chr8:3655010-3655114
>chr8:3656584-3656951
>chr8:3657244-3657860
>chr8:3658503-3658846
>chr8:3660471-3660820
>chr8:3661099-3661132
>chr8:3661254-3661823
>chr8:3662277-3663023
>chr8:3663489-3663815
>chr8:3663892-3663948
>chr8:3664010-3664341
>chr8:3664975-3665039
>chr8:3665218-3665533
>chr8:3665858-3666222
>chr8:3666533-3666906
>chr8:3667149-3667329
>chr8:3670050-3671206
>chr8:3671471-3671642
>chr8:3673817-3674111
>chr8:3674511-3674647
>chr8:3675459-3675526
>chr8:3675592-3675820
>chr8:3676745-3677185
>chr8:3678052-3683260
>chr8:3684085-3684418
>chr8:3684585-3684729
>chr8:3685430-3685542
>chr8:3685704-3686147
>chr8:3686779-3686883
>chr8:3688549-3688614
>chr8:3688890-3688971
>chr8:3690094-3690425
>chr8:3690762-3690792
>chr8:3690871-3690944
>chr8:3691080-3691428
>chr8:3691649-3691800
>chr8:3692442-3692738
>chr8:3693607-3693779
>chr8:3697691-3697810
>chr8:3699847-3699977
>chr8:3700036-3700580
>chr8:3702543-3702837
>chr8:3703421-3703496
>chr8:3703783-3704097
>chr8:3704630-3704728
>chr8:3706824-3706914
>chr8:3709508-3709623
>chr8:3709800-3709882
>chr8:3710031-3710146
>chr8:3710333-3710366
>chr8:3712279-3712459
>chr8:3712824-3712977
>chr8:3714020-3714190
>chr8:3714434-3714802
>chr8:3715531-3715862
>chr8:3716214-3716521
>chr8:3716642-3716768
>chr8:3717482-3717595
>chr8:3720833-3721128
>chr8:3722059-3722334
>chr8:3722856-3722897
>chr8:3724148-3724506
>chr8:3727493-3727605
>chr8:3727669-3727752
>chr8:3727852-3727924
>chr8:3728070-3728435
>chr8:3729857-3729975
>chr8:3731114-3731243
>chr8:3732830-3733000
>chr8:3733161-3733390
>chr8:3733735-3733882
>chr8:3734428-3734739
>chr8:3736219-3736527
>chr8:3737399-3737457
>chr8:3739280-3739542
>chr8:3740089-3740343
>chr8:3740930-3741270
>chr8:3742736-3742807
>chr8:3743579-3743610
>chr8:3743988-3744037
>chr8:3746908-3746970
>chr8:3750274-3750476
>chr8:3751294-3751661
>chr8:3752372-3752672
>chr8:3754354-3754760
>chr8:3756052-3756376
>chr8:3756800-3757102
>chr8:3757369-3757451
>chr8:3757503-3757893
>chr8:3757977-3758265
>chr8:3759031-3759258
>chr8:3759605-3759933
>chr8:3761238-3761368
>chr8:3761499-3761794
>chr8:3762043-3762077
>chr8:3762567-3762598
>chr8:3762758-3762808
>chr8:3763261-3763490
>chr8:3763536-3763660
>chr8:3764711-3765073
>chr8:3767647-3767706
>chr8:3768409-3768519
>chr8:3770241-3770560
>chr8:3771004-3771065
>chr8:3772164-3772764
>chr8:3773030-3773092
>chr8:3773303-3773589
>chr8:3775020-3775231
>chr8:3776837-3777000
>chr8:3777031-3777187
>chr8:3777223-3777365
>chr8:3779833-3779907
>chr8:3780013-3780091
>chr8:3782501-3782661
>chr8:3787217-3787313
>chr8:3788867-3788918
>chr8:3789024-3789073
>chr8:3789216-3789451
>chr8:3789712-3790068
>chr8:3790325-3790501
>chr8:3791534-3791929
>chr8:3792107-3792314
>chr8:3794571-3794672
>chr8:3794909-3796685
>chr8:3796978-3797045
>chr8:3797243-3797289
>chr8:3797844-3797876
>chr8:3798087-3798185
>chr8:3799050-3799511
>chr8:3800449-3800522
>chr8:3800798-3801046
>chr8:3801138-3801500
>chr8:3801670-3801719
>chr8:3801959-3802004
>chr8:3802080-3802133
>chr8:3803892-3804231
>chr8:3804457-3804597
>chr8:3809653-3809695
>chr8:3816396-3816698
>chr8:3816764-3816827
>chr8:3817238-3817583
>chr8:3819599-3819854
>chr8:3820404-3821252
>chr8:3821497-3821826
>chr8:3823510-3823577
>chr8:3823818-3823888
>chr8:3825231-3825501
>chr8:3826758-3827082
>chr8:3829049-3829319
>chr8:3833058-3833105
>chr8:3833398-3833531
>chr8:3834738-3835727
>chr8:3836000-3836108
>chr8:3836794-3836884
>chr8:3838253-3839648
>chr8:3840673-3840831
>chr8:3840867-3840999
>chr8:3841232-3841311
>chr8:3844796-3845121
>chr8:3845402-3845560
>chr8:3845658-3845972
>chr8:3846633-3846979
>chr8:3847195-3847278
>chr8:3848886-3848979
>chr8:3849802-3850100
>chr8:3850408-3850750
>chr8:3853708-3854169
>chr8:3855366-3855454
>chr8:3856058-3856449
>chr8:3860911-3860976
>chr8:3861677-3861711
>chr8:3862929-3863019
>chr8:3863112-3863379
>chr8:3864449-3864662
>chr8:3867597-3867654
>chr8:3869955-3870027
>chr8:3872713-3873713
>chr8:3875992-3876141
>chr8:3876585-3876876
>chr8:3878091-3878160
>chr8:3878496-3878547
>chr8:3880708-3880767
>chr8:3881239-3881722
>chr8:3882014-3882130
>chr8:3882647-3882857
>chr8:3883836-3883936
>chr8:3884920-3884960
>chr8:3885971-3886372
>chr8:3886598-3886636
>chr8:3887583-3887625
>chr8:3889361-3889405
>chr8:3889445-3889599
>chr8:3889938-3890117
>chr8:3891026-3891346
>chr8:3891420-3891719
>chr8:3893194-3893304
>chr8:3893823-3893963
>chr8:3896494-3896737
>chr8:3902483-3902726
>chr8:3904573-3904949
>chr8:3908491-3908540
>chr8:3911329-3911568
>chr8:3914925-3914965
>chr8:3915132-3915442
>chr8:3917480-3917555
>chr8:3917828-3918271
>chr8:3918357-3919276
>chr8:3919373-3919912
>chr8:3920003-3920522
>chr8:3920602-3920911
>chr8:3920963-3921022
>chr8:3921261-3921697
>chr8:3921762-3921909
>chr8:3921992-3922149
>chr8:3922226-3922411
>chr8:3922778-3922893
>chr8:3922938-3924071
>chr8:3925344-3925444
>chr8:3925493-3925899
>chr8:3925987-3926134
>chr8:3926438-3926627
>chr8:3926728-3927092
>chr8:3927353-3927640
>chr8:3927925-3928058
>chr8:3929662-3929945
>chr8:3930232-3930795
>chr8:3931260-3931408
>chr8:3932921-3933017
>chr8:3933261-3933319
>chr8:3934576-3934882
>chr8:3935594-3935865
>chr8:3935933-3936158
>chr8:3936207-3936829
>chr8:3936911-3937294
>chr8:3937372-3937672
>chr8:3939217-3940026
>chr8:3940363-3940574
>chr8:3940864-3941200
>chr8:3941875-3942340
>chr8:3944082-3944134
>chr8:3946468-3946589
>chr8:3946690-3946855
>chr8:3947410-3947490
>chr8:3947931-3948289
>chr8:3949110-3949177
>chr8:3949653-3949690
>chr8:3951019-3951119
>chr8:3951625-3951692
>chr8:3953287-3953366
>chr8:3954161-3954283
>chr8:3954362-3954758
>chr8:3954945-3955095
>chr8:3955818-3956122
>chr8:3957393-3957746
>chr8:3959234-3959670
>chr8:3960496-3960758
>chr8:3960939-3961075
>chr8:3962875-3963265
>chr8:3963501-3963612
>chr8:3965110-3965166
>chr8:3965579-3965855
>chr8:3966720-3966775
>chr8:3967877-3968263
>chr8:3968962-3969259
>chr8:3970734-3971058
>chr8:3971861-3972152
>chr8:3973536-3973621
>chr8:3973884-3974059
>chr8:3974211-3974329
>chr8:3975848-3976087
>chr8:3977037-3977198
>chr8:3980030-3980139
>chr8:3981210-3981535
>chr8:3981908-3982220
>chr8:3982336-3982430
>chr8:3983122-3983433
>chr8:3984693-3984802
>chr8:3985739-3985806
>chr8:3986543-3986602
>chr8:3986749-3987044
>chr8:3991794-3991896
>chr8:3992480-3992817
>chr8:3997126-3997211
>chr8:3998966-3999193
>chr8:4000725-4000798
>chr8:4002194-4002273
>chr8:4003090-4003472
>chr8:4003566-4003644
>chr8:4004701-4005312
>chr8:4005927-4005966
>chr8:4006278-4006577
>chr8:4006813-4007139
>chr8:4008244-4008287
>chr8:4008581-4008944
>chr8:4011722-4011775
>chr8:4011845-4012046
>chr8:4012403-4012489
>chr8:4016879-4016921
>chr8:4017324-4017672
>chr8:4018177-4018263
>chr8:4019139-4019422
>chr8:4019461-4019671
>chr8:4022030-4022206
>chr8:4023603-4023937
>chr8:4026899-4026982
>chr8:4027295-4027711
>chr8:4029281-4029753
>chr8:4029819-4031746
>chr8:4032224-4032332
>chr8:4032847-4033733
>chr8:4035332-4035376
>chr8:4035771-4036100
>chr8:4036154-4036262
>chr8:4036937-4037212
>chr8:4040315-4040392
>chr8:4040649-4040684
>chr8:4040982-4041320
>chr8:4042613-4042661
>chr8:4042838-4043159
>chr8:4043283-4043336
>chr8:4046069-4046270
>chr8:4047269-4047325
>chr8:4047511-4047603
>chr8:4047670-4047752
>chr8:4048401-4048504
>chr8:4049072-4049137
>chr8:4050370-4050658
>chr8:4051101-4051153
>chr8:4051811-4052227
>chr8:4055595-4055744
>chr8:4056070-4056424
>chr8:4056518-4060000
>chr8:4060000-4060443
>chr8:4061329-4061394
>chr8:4063076-4063468
>chr8:4065080-4065155
>chr8:4065822-4065953
>chr8:4067469-4067545
>chr8:4067795-4068107
>chr8:4069012-4069089
>chr8:4069872-4070038
>chr8:4070259-4070662
>chr8:4072544-4072620
>chr8:4072687-4072728
>chr8:4072913-4072962
>chr8:4076022-4076462
>chr8:4077267-4077370
>chr8:4078305-4078955
>chr8:4079929-4079986
>chr8:4080673-4080755
>chr8:4080887-4080995
>chr8:4081103-4081228
>chr8:4081806-4081893
>chr8:4081984-4082074
>chr8:4082304-4082446
>chr8:4082593-4084049
>chr8:4084244-4084357
>chr8:4084444-4084539
>chr8:4086068-4086204
>chr8:4086925-4087010
>chr8:4090906-4091338
>chr8:4092674-4092816
>chr8:4093638-4094035
>chr8:4094878-4094992
>chr8:4099174-4099226
>chr8:4100786-4100843
>chr8:4103487-4103541
>chr8:4104384-4104453
>chr8:4107975-4108159
>chr8:4108993-4109241
>chr8:4110637-4110740
>chr8:4111363-4111947
>chr8:4112879-4113010
>chr8:4113146-4113201
>chr8:4113251-4113320
>chr8:4113409-4114536
>chr8:4114607-4114809
>chr8:4114832-4114983
>chr8:4115144-4115358
>chr8:4115734-4116388
>chr8:4116783-4116820
>chr8:4118332-4119332
>chr8:4119628-4119688
>chr8:4119895-4120229
>chr8:4120408-4120449
>chr8:4121080-4121401
>chr8:4123911-4124029
>chr8:4124727-4124780
>chr8:4124892-4124966
>chr8:4125163-4125492
>chr8:4125540-4125759
>chr8:4125840-4126036
>chr8:4126073-4126346
>chr8:4127721-4127867
>chr8:4128925-4129148
>chr8:4131705-4132007
>chr8:4132925-4133245
>chr8:4134484-4134660
>chr8:4135275-4135450
>chr8:4137863-4138197
>chr8:4138586-4138729
>chr8:4140084-4140699
>chr8:4143928-4144047
>chr8:4145615-4145694
>chr8:4146593-4146914
>chr8:4147338-4147413
>chr8:4148228-4148566
>chr8:4148953-4149271
>chr8:4152376-4152497
>chr8:4152535-4152717
>chr8:4157391-4157514
>chr8:4158898-4159222
>chr8:4159392-4160075
>chr8:4162520-4162597
>chr8:4162676-4162811
>chr8:4162892-4163107
>chr8:4163140-4163178
>chr8:4163272-4163357
>chr8:4164168-4164295
>chr8:4164719-4164914
>chr8:4165436-4165619
>chr8:4165648-4165707
>chr8:4165833-4165910
>chr8:4166169-4166285
>chr8:4166442-4166755
>chr8:4166821-4166891
>chr8:4167675-4168452
>chr8:4168657-4168717
>chr8:4173167-4173214
>chr8:4174704-4174790
>chr8:4176602-4180648
>chr8:4181234-4181279
>chr8:4181398-4181563
>chr8:4181936-4182012
>chr8:4184417-4185303
>chr8:4186712-4187115
>chr8:4187357-4187712
>chr8:4189972-4190244
>chr8:4190771-4191469
>chr8:4195229-4195282
>chr8:4195923-4196245
>chr8:4196997-4197068
>chr8:4197323-4197380
>chr8:4197587-4197936
>chr8:4200351-4200428
>chr8:4200490-4200893
>chr8:4201246-4201509
>chr8:4202991-4203021
>chr8:4203194-4203244
>chr8:4203398-4203493
>chr8:4203687-4203785
>chr8:4203820-4204162
>chr8:4204630-4204949
>chr8:4206149-4206734
>chr8:4209625-4209708
>chr8:4209770-4209843
>chr8:4209937-4210086
>chr8:4214254-4214691
>chr8:4214863-4214914
>chr8:4215565-4215721
>chr8:4218061-4218103
>chr8:4219357-4219403
>chr8:4219925-4220254
>chr8:4222488-4222561
>chr8:4224830-4225139
>chr8:4228667-4228968
>chr8:4232180-4232509
>chr8:4233379-4233751
>chr8:4237542-4237820
>chr8:4240684-4240782
>chr8:4241680-4241889
>chr8:4244780-4244829
>chr8:4246008-4246349
>chr8:4246647-4246800
>chr8:4249820-4250021
>chr8:4250070-4250246
>chr8:4251761-4251970
>chr8:4253295-4253388
>chr8:4253888-4254218
>chr8:4254540-4254634
>chr8:4254746-4254848
>chr8:4257510-4257579
>chr8:4257989-4258247
>chr8:4258282-4258599
>chr8:4261257-4261837
>chr8:4264022-4264090
>chr8:4266348-4266445
>chr8:4266669-4266745
>chr8:4267247-4267344
>chr8:4267433-4267490
>chr8:4268520-4268564
>chr8:4268953-4269017
>chr8:4269049-4269384
>chr8:4272001-4272072
>chr8:4275920-4276612
>chr8:4276833-4276909
>chr8:4277159-4277236
>chr8:4277741-4278107
>chr8:4280752-4280864
>chr8:4280989-4281056
>chr8:4283947-4284391
>chr8:4284820-4284904
>chr8:4284989-4285025
>chr8:4285444-4285482
>chr8:4287647-4287705
>chr8:4290761-4290851
>chr8:4292206-4292556
>chr8:4294638-4294691
>chr8:4295016-4295564
>chr8:4295609-4296012
>chr8:4296457-4296492
>chr8:4298468-4298562
>chr8:4298729-4298965
>chr8:4299633-4299955
>chr8:4300313-4301160
>chr8:4301248-4301305
>chr8:4301807-4302083
>chr8:4303620-4303918
>chr8:4309416-4309459
>chr8:4310872-4311808
>chr8:4311895-4312002
>chr8:4312372-4312490
>chr8:4312589-4312888
>chr8:4313725-4314058
>chr8:4315758-4315905
>chr8:4317580-4317638
>chr8:4317788-4317842
>chr8:4320218-4320909
>chr8:4322707-4323033
>chr8:4328384-4328447
>chr8:4328518-4328600
>chr8:4329284-4330101
>chr8:4330299-4330628
>chr8:4331463-4331511
>chr8:4332498-4332611
>chr8:4333438-4333494
>chr8:4333865-4334212
>chr8:4334762-4334887
>chr8:4335014-4335275
>chr8:4335608-4335658
>chr8:4337805-4337871
>chr8:4339767-4340013
>chr8:4342178-4342281
>chr8:4344533-4344584
>chr8:4345340-4345630
>chr8:4346706-4346742
>chr8:4347886-4347927
>chr8:4348541-4348674
>chr8:4350337-4350389
>chr8:4351076-4351182
>chr8:4353113-4353493
>chr8:4354126-4354161
>chr8:4354842-4355379
>chr8:4356039-4356568
>chr8:4356898-4357066
>chr8:4357733-4357871
>chr8:4358051-4358100
>chr8:4358281-4358486
>chr8:4358536-4358582
>chr8:4358981-4359037
>chr8:4360501-4360798
>chr8:4361298-4361359
>chr8:4361684-4361996
>chr8:4363643-4364266
>chr8:4364505-4364893
>chr8:4365880-4365945
>chr8:4366021-4366327
>chr8:4366368-4366427
>chr8:4366628-4369418
>chr8:4369652-4369728
>chr8:4369843-4369894
>chr8:4370177-4370446
>chr8:4370778-4370996
>chr8:4373106-4373137
>chr8:4378717-4378934
>chr8:4379271-4379322
>chr8:4379537-4379612
>chr8:4380814-4380920
>chr8:4381007-4381127
>chr8:4381744-4381784
>chr8:4383847-4383904
>chr8:4384948-4385258
>chr8:4388116-4388680
>chr8:4390491-4390859
>chr8:4392624-4393279
>chr8:4396184-4396446
>chr8:4396513-4397014
>chr8:4397518-4397627
>chr8:4398397-4398705
>chr8:4398925-4399012
>chr8:4400763-4400796
>chr8:4402283-4402321
>chr8:4402775-4403156
>chr8:4404535-4404745
>chr8:4409818-4410114
>chr8:4410797-4410852
>chr8:4411140-4411250
>chr8:4412184-4412282
>chr8:4412317-4412600
>chr8:4416422-4416503
>chr8:4420371-4420595
>chr8:4420979-4421078
>chr8:4421392-4421699
>chr8:4421733-4421873
>chr8:4422208-4422265
>chr8:4422506-4422811
>chr8:4423042-4423171
>chr8:4424334-4424377
>chr8:4424450-4424647
>chr8:4426303-4426858
>chr8:4428695-4429007
>chr8:4429322-4429363
>chr8:4433070-4433254
>chr8:4433298-4433350
>chr8:4434068-4434363
>chr8:4435691-4435728
>chr8:4436418-4436485
>chr8:4436602-4436953
>chr8:4439311-4439486
>chr8:4439501-4439539
>chr8:4440678-4441446
>chr8:4442239-4442333
>chr8:4444053-4444381
>chr8:4446264-4446921
>chr8:4448173-4448230
>chr8:4449663-4449730
>chr8:4450312-4450642
>chr8:4451051-4451390
>chr8:4451668-4451740
>chr8:4451933-4451978
>chr8:4453165-4453247
>chr8:4453806-4454153
>chr8:4455644-4455964
>chr8:4459751-4459825
>chr8:4460780-4460882
>chr8:4461162-4462571
>chr8:4462697-4463114
>chr8:4463143-4463176
>chr8:4464345-4464571
>chr8:4466265-4466342
>chr8:4467513-4467595
>chr8:4469848-4470180
>chr8:4471038-4471132
>chr8:4472142-4472204
>chr8:4472426-4472709
>chr8:4472954-4473056
>chr8:4474751-4474939
>chr8:4475588-4475970
>chr8:4476188-4476238
>chr8:4478745-4478838
>chr8:4479126-4479173
>chr8:4479554-4479998
>chr8:4480187-4480213
>chr8:4481585-4481658
>chr8:4482095-4482921
>chr8:4482944-4483384
>chr8:4484688-4485026
>chr8:4486050-4486287
>chr8:4487156-4487638
>chr8:4488007-4488243
>chr8:4488914-4489205
>chr8:4490052-4490341
>chr8:4490428-4490522
>chr8:4491087-4491213
>chr8:4491543-4491686
>chr8:4491802-4492424
>chr8:4493421-4493633
>chr8:4493694-4493766
>chr8:4495287-4495596
>chr8:4498442-4498545
>chr8:4499731-4499791
>chr8:4501129-4501211
>chr8:4501499-4501729
>chr8:4501839-4501894
>chr8:4503995-4504125
>chr8:4504439-4505104
>chr8:4505230-4505349
>chr8:4505806-4506054
>chr8:4506138-4506279
>chr8:4508524-4508604
>chr8:4509948-4510307
>chr8:4510542-4510943
>chr8:4511395-4511511
>chr8:4512021-4512389
>chr8:4512554-4512735
>chr8:4513127-4513202
>chr8:4514001-4514325
>chr8:4515851-4515966
>chr8:4516146-4516426
>chr8:4518478-4518833
>chr8:4519333-4519785
>chr8:4519891-4519969
>chr8:4520692-4520808
>chr8:4522028-4522394
>chr8:4523504-4523557
>chr8:4523742-4523779
>chr8:4525597-4525688
>chr8:4528540-4528615
>chr8:4529403-4529646
>chr8:4529873-4530218
>chr8:4530366-4530829
>chr8:4531854-4532969
>chr8:4533786-4533979
>chr8:4534393-4535266
>chr8:4536635-4536690
>chr8:4537088-4537131
>chr8:4537396-4537468
>chr8:4538349-4538692
>chr8:4538765-4538869
>chr8:4539038-4539113
>chr8:4540291-4540540
>chr8:4540787-4540834
>chr8:4541468-4541762
>chr8:4542776-4542903
>chr8:4543075-4543151
>chr8:4543284-4543462
>chr8:4543575-4543830
>chr8:4543898-4544104
>chr8:4545044-4545086
>chr8:4546268-4546396
>chr8:4546722-4546867
>chr8:4548564-4548640
>chr8:4548979-4549087
>chr8:4549601-4549938
>chr8:4550316-4550370
>chr8:4550530-4550596
>chr8:4551663-4552077
>chr8:4554135-4554409
>chr8:4554963-4555054
>chr8:4556984-4557088
>chr8:4557584-4557699
>chr8:4558592-4558901
>chr8:4561086-4561734
>chr8:4563094-4563445
>chr8:4564392-4564464
>chr8:4565424-4565851
>chr8:4566365-4566683
>chr8:4568073-4574580
>chr8:4575679-4575715
>chr8:4576774-4576826
>chr8:4577066-4577122
>chr8:4578148-4578834
>chr8:4579239-4579669
>chr8:4580435-4580503
>chr8:4582670-4584287
>chr8:4584360-4584851
>chr8:4585166-4585214
>chr8:4585466-4585610
>chr8:4585931-4586029
>chr8:4586056-4586225
>chr8:4587291-4587515
>chr8:4588508-4588783
>chr8:4588962-4589093
>chr8:4592312-4592709
>chr8:4593871-4593939
>chr8:4594097-4594547
>chr8:4595630-4595759
>chr8:4596748-4597114
>chr8:4597560-4597611
>chr8:4597936-4598095
>chr8:4600919-4601283
>chr8:4602832-4602883
>chr8:4603841-4603887
>chr8:4605256-4605312
>chr8:4607058-4607101
>chr8:4607775-4607898
>chr8:4609118-4609414
>chr8:4609672-4609752
>chr8:4614615-4614678
>chr8:4617002-4617131
>chr8:4619907-4619957
>chr8:4620165-4620256
>chr8:4620287-4620343
>chr8:4620502-4620750
>chr8:4621234-4621343
>chr8:4622918-4623045
>chr8:4623174-4623275
>chr8:4623638-4623835
>chr8:4625746-4626026
>chr8:4628072-4628538
>chr8:4629432-4629595
>chr8:4630440-4630511
>chr8:4631074-4631388
>chr8:4632258-4632536
>chr8:4633234-4633885
>chr8:4635973-4636127
>chr8:4636800-4637069
>chr8:4637143-4637275
>chr8:4637567-4638026
>chr8:4639512-4639585
>chr8:4639684-4639740
>chr8:4643501-4643584
>chr8:4644404-4644710
>chr8:4647246-4648337
>chr8:4648471-4648505
>chr8:4649188-4649273
>chr8:4649397-4649447
>chr8:4649914-4649951
>chr8:4650092-4650387
>chr8:4652521-4652668
>chr8:4652719-4653038
>chr8:4654858-4654990
>chr8:4657408-4657441
>chr8:4658108-4658233
>chr8:4658263-4658332
>chr8:4658734-4658788
>chr8:4659198-4659281
>chr8:4659487-4659830
>chr8:4660671-4661321
>chr8:4661411-4661475
>chr8:4662895-4662949
>chr8:4663450-4663685
>chr8:4663722-4663785
>chr8:4664274-4664398
>chr8:4664431-4664635
>chr8:4665773-4665870
>chr8:4666416-4666602
>chr8:4666681-4666872
>chr8:4666953-4667069
>chr8:4667177-4667258
>chr8:4668384-4668693
>chr8:4673726-4673811
>chr8:4674021-4674103
>chr8:4674627-4674689
>chr8:4674772-4674868
>chr8:4675069-4675183
>chr8:4676934-4677162
>chr8:4678135-4678436
>chr8:4679333-4679385
>chr8:4679758-4679907
>chr8:4680575-4680880
>chr8:4682015-4682328
>chr8:4682455-4682659
>chr8:4682870-4683008
>chr8:4685285-4685618
>chr8:4685774-4685829
>chr8:4690716-4691031
>chr8:4692281-4692396
>chr8:4693675-4693918
>chr8:4693990-4694079
>chr8:4694173-4694847
>chr8:4695511-4695625
>chr8:4696890-4697227
>chr8:4698624-4698744
>chr8:4700301-4700375
>chr8:4700468-4700502
>chr8:4701827-4702343
>chr8:4703051-4703129
>chr8:4703467-4703523
>chr8:4703811-4703985
>chr8:4705023-4705292
>chr8:4705973-4706223
>chr8:4707276-4707315
>chr8:4707590-4708253
>chr8:4708785-4708838
>chr8:4709027-4709082
>chr8:4710350-4710470
>chr8:4710564-4710899
>chr8:4713366-4713643
>chr8:4713902-4714163
>chr8:4717275-4717608
>chr8:4717961-4718311
>chr8:4718643-4718675
>chr8:4719364-4719399
>chr8:4720405-4720725
>chr8:4721455-4721903
>chr8:4723784-4723810
>chr8:4724482-4724638
>chr8:4725117-4725218
>chr8:4727717-4727780
>chr8:4727926-4728023
>chr8:4730176-4730778
>chr8:4731488-4731582
>chr8:4736979-4737521
>chr8:4738235-4738279
>chr8:4738372-4738722
>chr8:4739004-4739153
>chr8:4740537-4740579
>chr8:4740708-4740761
>chr8:4741417-4741492
>chr8:4741826-4742333
>chr8:4742446-4742549
>chr8:4742894-4742944
>chr8:4745579-4745682
>chr8:4749034-4749077
>chr8:4749982-4750414
>chr8:4751102-4751397
>chr8:4753367-4753460
>chr8:4754563-4755167
>chr8:4757673-4757998
>chr8:4758543-4758900
>chr8:4759390-4760120
>chr8:4761368-4761477
>chr8:4761810-4761993
>chr8:4764633-4764916
>chr8:4765948-4766144
>chr8:4766818-4766896
>chr8:4769473-4769542
>chr8:4770172-4770290
>chr8:4770404-4770855
>chr8:4770937-4771083
>chr8:4772399-4772438
>chr8:4772554-4772643
>chr8:4773017-4773265
>chr8:4773905-4774243
>chr8:4774680-4775034
>chr8:4777693-4777797
>chr8:4778101-4778201
>chr8:4780410-4780519
>chr8:4780545-4780936
>chr8:4782112-4782425
>chr8:4785658-4785706
>chr8:4788803-4788869
>chr8:4790186-4791004
>chr8:4792943-4793027
>chr8:4793376-4793488
>chr8:4794492-4794596
>chr8:4795211-4795615
>chr8:4797111-4797203
>chr8:4797506-4797578
>chr8:4798011-4798402
>chr8:4799405-4799633
>chr8:4800163-4800466
>chr8:4804520-4804604
>chr8:4809621-4809657
>chr8:4809712-4809803
>chr8:4812476-4812560
>chr8:4812646-4812715
>chr8:4814167-4814624
>chr8:4814968-4815029
>chr8:4815425-4815819
>chr8:4816172-4816529
>chr8:4818824-4818883
>chr8:4822562-4822618
>chr8:4823286-4823422
>chr8:4823902-4824123
>chr8:4825501-4826449
>chr8:4829435-4829766
>chr8:4833077-4833529
>chr8:4834653-4835029
>chr8:4837165-4837789
>chr8:4837834-4837885
>chr8:4841591-4841949
>chr8:4847388-4847474
>chr8:4847825-4847999
>chr8:4848109-4848402
>chr8:4848500-4849342
>chr8:4849551-4849703
>chr8:4850184-4850408
>chr8:4850912-4851328
>chr8:4852192-4852403
>chr8:4852493-4853276
>chr8:4853402-4853628
>chr8:4853762-4854032
>chr8:4854102-4860417
>chr8:4860492-4860670
>chr8:4863293-4863348
>chr8:4864932-4865242
>chr8:4866432-4866510
>chr8:4866884-4866955
>chr8:4868118-4868508
>chr8:4868946-4869041
>chr8:4869387-4869671
>chr8:4872068-4872163
>chr8:4872265-4872656
>chr8:4872679-4872789
>chr8:4872959-4873074
>chr8:4873899-4873955
>chr8:4874392-4874665
>chr8:4874788-4875071
>chr8:4876934-4877040
>chr8:4878404-4878515
>chr8:4881405-4881476
>chr8:4882722-4882766
>chr8:4883321-4883485
>chr8:4883571-4883956
>chr8:4884033-4884107
>chr8:4884298-4884446
>chr8:4884485-4884555
>chr8:4884580-4884720
>chr8:4884971-4885056
>chr8:4885317-4885867
>chr8:4885920-4886616
>chr8:4886680-4886724
>chr8:4886780-4886977
>chr8:4887505-4887776
>chr8:4887999-4888419
>chr8:4888981-4889063
>chr8:4892713-4892783
>chr8:4894264-4894338
>chr8:4894370-4894572
>chr8:4902055-4902238
>chr8:4902289-4902581
>chr8:4902809-4902885
>chr8:4902967-4903067
>chr8:4905535-4905868
>chr8:4906499-4906858
>chr8:4907503-4907846
>chr8:4908091-4908221
>chr8:4908505-4908582
>chr8:4908693-4908818
>chr8:4910096-4910139
>chr8:4910329-4910449
>chr8:4910629-4910750
>chr8:4910828-4911225
>chr8:4911996-4912180
>chr8:4912787-4913079
>chr8:4914237-4914582
>chr8:4915166-4915244
>chr8:4917008-4917696
>chr8:4918743-4918924
>chr8:4919868-4920010
>chr8:4920505-4921170
>chr8:4923366-4923544
>chr8:4924382-4924826
>chr8:4925432-4925844
>chr8:4927065-4927364
>chr8:4928757-4929070
>chr8:4929197-4929235
>chr8:4930361-4930417
>chr8:4931943-4931999
>chr8:4933136-4933242
>chr8:4933393-4933435
>chr8:4933644-4933725
>chr8:4934592-4935021
>chr8:4935478-4935586
>chr8:4936774-4937250
>chr8:4938858-4939000
>chr8:4939045-4939314
>chr8:4939443-4939599
>chr8:4939786-4939820
>chr8:4939864-4940017
>chr8:4941585-4941903
>chr8:4942457-4942548
>chr8:4943204-4943616
>chr8:4944624-4944708
>chr8:4944786-4944853
>chr8:4945192-4945324
>chr8:4945376-4945517
>chr8:4948297-4948397
>chr8:4949034-4949201
>chr8:4949643-4949760
>chr8:4950069-4950156
>chr8:4951408-4951591
>chr8:4952083-4952159
>chr8:4952503-4952575
>chr8:4954098-4954256
>chr8:4954516-4954607
>chr8:4954869-4954974
>chr8:4955464-4955756
>chr8:4956370-4956667
>chr8:4960621-4960696
>chr8:4962151-4962531
>chr8:4963175-4963612
>chr8:4964066-4964547
>chr8:4966069-4966419
>chr8:4969455-4969500
>chr8:4972285-4972650
>chr8:4973006-4973065
>chr8:4974005-4974310
>chr8:4976322-4976420
>chr8:4978638-4978926
>chr8:4979348-4979383
>chr8:4979722-4980076
>chr8:4980617-4980919
>chr8:4981872-4981918
>chr8:4981988-4982064
>chr8:4983477-4983721
>chr8:4984833-4984865
>chr8:4985009-4985389
>chr8:4987562-4988126
>chr8:4990368-4990680
>chr8:4993366-4993415
>chr8:4994642-4994833
>chr8:4997500-4997549
>chr8:4998866-4999232
>chr8:4999291-4999445
>chr8:5000195-5000586
>chr8:5002241-5002478
>chr8:5005471-5005529
>chr8:5007382-5007711
>chr8:5007992-5008278
>chr8:5009022-5009082
>chr8:5009142-5009603
>chr8:5009930-5010521
>chr8:5013449-5013494
>chr8:5013702-5013781
>chr8:5013972-5014396
>chr8:5015798-5015892
>chr8:5016757-5016873
>chr8:5017174-5017238
>chr8:5017732-5018016
>chr8:5019197-5019472
>chr8:5022328-5022431
>chr8:5022532-5022659
>chr8:5022717-5023233
>chr8:5023273-5023798
>chr8:5023980-5024078
>chr8:5024414-5024512
>chr8:5024640-5025056
>chr8:5025181-5025651
>chr8:5025797-5025938
>chr8:5027819-5027910
>chr8:5028152-5028210
>chr8:5028510-5028625
>chr8:5029012-5029337
>chr8:5029590-5029695
>chr8:5029765-5030023
>chr8:5031524-5031971
>chr8:5033239-5033613
>chr8:5033894-5033997
>chr8:5037823-5037853
>chr8:5037882-5037918
>chr8:5038504-5038723
>chr8:5038917-5039328
>chr8:5039576-5039713
>chr8:5039750-5039988
>chr8:5040738-5041016
>chr8:5041941-5042061
>chr8:5042874-5043272
>chr8:5043395-5043492
>chr8:5044022-5044051
>chr8:5044134-5044219
>chr8:5044678-5044736
>chr8:5044793-5044845
>chr8:5044956-5045421
>chr8:5045839-5046002
>chr8:5047103-5047434
>chr8:5047754-5047794
>chr8:5048786-5049134
>chr8:5049700-5050144
>chr8:5050664-5050740
>chr8:5052169-5052222
>chr8:5052282-5052344
>chr8:5053413-5053609
>chr8:5053792-5053862
>chr8:5053895-5054329
>chr8:5057419-5057870
>chr8:5057951-5058023
>chr8:5058779-5059111
>chr8:5059164-5059311
>chr8:5059463-5059638
>chr8:5059984-5060000
>chr8:5060000-5060016
>chr8:5061468-5061905
>chr8:5062005-5062078
>chr8:5062184-5062329
>chr8:5062980-5063048
>chr8:5063188-5063270
>chr8:5063547-5063611
>chr8:5063706-5063820
>chr8:5063884-5064052
>chr8:5064149-5064467
>chr8:5064557-5064651
>chr8:5064691-5064727
>chr8:5064793-5064836
>chr8:5064901-5065162
>chr8:5065248-5065558
>chr8:5065713-5065855
>chr8:5065920-5066114
>chr8:5069193-5069527
>chr8:5070167-5070308
>chr8:5071253-5071443
>chr8:5071569-5071650
>chr8:5072046-5072143
>chr8:5072472-5072638
>chr8:5074915-5074991
>chr8:5075589-5075917
>chr8:5076965-5077160
>chr8:5077238-5077777
>chr8:5078123-5078197
>chr8:5083448-5083486
>chr8:5083711-5084069
>chr8:5084263-5084636
>chr8:5085402-5085719
>chr8:5088143-5088245
>chr8:5088567-5088732
>chr8:5088761-5088874
>chr8:5088952-5089026
>chr8:5089092-5089201
>chr8:5089452-5089682
>chr8:5089899-5089946
>chr8:5090296-5090527
>chr8:5091227-5091406
>chr8:5091900-5092216
>chr8:5092618-5092678
>chr8:5094069-5094103
>chr8:5094164-5094219
>chr8:5094339-5094641
>chr8:5094813-5094937
>chr8:5095089-5095199
>chr8:5095712-5096274
>chr8:5096372-5096676
>chr8:5097121-5097867
>chr8:5097948-5098369
>chr8:5100260-5100382
>chr8:5101773-5102276
>chr8:5104814-5104860
>chr8:5105139-5105225
>chr8:5109148-5109202
>chr8:5109410-5109555
>chr8:5111161-5111257
>chr8:5111573-5111675
>chr8:5111799-5111885
>chr8:5112203-5112289
>chr8:5112391-5112470
>chr8:5113995-5114106
>chr8:5114206-5114400
>chr8:5116596-5117030
>chr8:5117513-5117578
>chr8:5119214-5119403
>chr8:5119448-5119559
>chr8:5121837-5121870
>chr8:5121919-5122034
>chr8:5122095-5122337
>chr8:5122658-5123855
>chr8:5124230-5124568
>chr8:5127148-5127211
>chr8:5127319-5127467
>chr8:5127626-5127838
>chr8:5128076-5128319
>chr8:5128409-5129212
>chr8:5130656-5131129
>chr8:5131752-5132066
>chr8:5133363-5133599
>chr8:5134795-5135113
>chr8:5135516-5135881
>chr8:5136735-5136962
>chr8:5137352-5137639
>chr8:5137748-5137798
>chr8:5138028-5138124
>chr8:5138198-5138360
>chr8:5140876-5140933
>chr8:5142192-5142753
>chr8:5143695-5143837
>chr8:5146277-5146385
>chr8:5146523-5146832
>chr8:5147178-5147268
>chr8:5148031-5148092
>chr8:5148893-5148985
>chr8:5149135-5149261
>chr8:5149626-5149745
>chr8:5149873-5150000
>chr8:5150237-5150335
>chr8:5150717-5152877
>chr8:5153078-5153425
>chr8:5153577-5153663
>chr8:5153874-5154232
>chr8:5154471-5154573
>chr8:5155579-5155815
>chr8:5156275-5156375
>chr8:5156546-5156633
>chr8:5157246-5157580
>chr8:5160079-5160483
>chr8:5162839-5163592
>chr8:5163637-5163927
>chr8:5163986-5164101
>chr8:5164274-5164310
>chr8:5164413-5164889
>chr8:5165122-5165777
>chr8:5166078-5166454
>chr8:5166836-5166878
>chr8:5167427-5167668
>chr8:5167946-5168318
>chr8:5169111-5169175
>chr8:5172860-5172922
>chr8:5173169-5173288
>chr8:5174169-5174210
>chr8:5176069-5176343
>chr8:5176474-5176733
>chr8:5176904-5177399
>chr8:5177580-5177791
>chr8:5178527-5178587
>chr8:5179864-5179907
>chr8:5179963-5180123
>chr8:5180214-5180303
>chr8:5181157-5181273
>chr8:5181984-5182014
>chr8:5182647-5183058
>chr8:5183325-5183699
>chr8:5183826-5183915
>chr8:5184016-5184151
>chr8:5184271-5184427
>chr8:5186161-5186746
>chr8:5187021-5193632
>chr8:5193938-5194017
>chr8:5194135-5194337
>chr8:5194426-5194844
>chr8:5195156-5195737
>chr8:5197040-5197879
>chr8:5198218-5198473
>chr8:5199434-5199663
>chr8:5199748-5199848
>chr8:5202068-5202120
>chr8:5202285-5202474
>chr8:5203237-5203297
>chr8:5204232-5204347
>chr8:5205393-5205887
>chr8:5206467-5206745
>chr8:5208139-5208211
>chr8:5209497-5209818
>chr8:5210440-5210587
>chr8:5211183-5211365
>chr8:5211561-5211708
>chr8:5212116-5213402
>chr8:5214316-5214502
>chr8:5215349-5215389
>chr8:5216883-5217217
>chr8:5217274-5217922
>chr8:5218012-5218063
>chr8:5221135-5221489
>chr8:5221836-5222120
>chr8:5223144-5223205
>chr8:5223631-5223960
>chr8:5224193-5224334
>chr8:5229876-5230210
>chr8:5233459-5233586
>chr8:5233619-5233916
>chr8:5233997-5234076
>chr8:5234412-5234782
>chr8:5234880-5234934
>chr8:5235258-5235314
>chr8:5238099-5238189
>chr8:5238626-5238663
>chr8:5238857-5238921
>chr8:5239589-5239786
>chr8:5239885-5239994
>chr8:5240134-5240724
>chr8:5240767-5240883
>chr8:5240912-5241061
>chr8:5241262-5242850
>chr8:5242894-5243169
>chr8:5243334-5243402
>chr8:5243559-5243592
>chr8:5244200-5244510
>chr8:5244775-5244866
>chr8:5245823-5246036
>chr8:5246341-5246797
>chr8:5253261-5253569
>chr8:5253848-5254176
>chr8:5254332-5254529
>chr8:5256214-5256396
>chr8:5256434-5256476
>chr8:5256536-5256724
>chr8:5256955-5257579
>chr8:5257727-5258008
>chr8:5259194-5259907
>chr8:5259958-5260206
>chr8:5261778-5261906
>chr8:5263876-5263932
>chr8:5264363-5264462
>chr8:5264552-5264867
>chr8:5267505-5267566
>chr8:5270017-5270358
>chr8:5270798-5270949
>chr8:5270979-5271189
>chr8:5273387-5273586
>chr8:5273790-5274038
>chr8:5274440-5274465
>chr8:5274689-5274745
>chr8:5275136-5275341
>chr8:5275371-5276156
>chr8:5276399-5276464
>chr8:5276630-5277016
>chr8:5277403-5277523
>chr8:5278425-5278638
>chr8:5279644-5279716
>chr8:5280323-5280854
>chr8:5281006-5281067
>chr8:5281403-5282309
>chr8:5282803-5283009
>chr8:5285534-5285641
>chr8:5285877-5285966
>chr8:5286457-5286615
>chr8:5287001-5287216
>chr8:5287320-5287728
>chr8:5288125-5288199
>chr8:5288326-5288473
>chr8:5288583-5289051
>chr8:5289145-5289177
>chr8:5289690-5289935
>chr8:5290259-5290877
>chr8:5290969-5291064
>chr8:5291390-5291786
>chr8:5291870-5292058
>chr8:5292311-5292425
>chr8:5292825-5292926
>chr8:5293084-5293165
>chr8:5294539-5294848
>chr8:5294978-5295130
>chr8:5295919-5296006
>chr8:5297610-5297671
>chr8:5299132-5299177
>chr8:5300484-5300541
>chr8:5300624-5300953
>chr8:5301539-5301693
>chr8:5301743-5301903
>chr8:5302451-5302762
>chr8:5302803-5302846
>chr8:5302919-5303284
>chr8:5304591-5304681
>chr8:5305608-5305728
>chr8:5306712-5306997
>chr8:5307673-5307813
>chr8:5308531-5308718
>chr8:5308849-5309303
>chr8:5310314-5310390
>chr8:5312047-5312257
>chr8:5312309-5312630
>chr8:5313385-5314032
>chr8:5315208-5315385
>chr8:5315974-5316058
>chr8:5316370-5316485
>chr8:5316522-5317756
>chr8:5317968-5318065
>chr8:5318326-5318384
>chr8:5322096-5322166
>chr8:5322690-5322802
>chr8:5323258-5324073
>chr8:5324770-5324814
>chr8:5324975-5325307
>chr8:5325393-5325457
>chr8:5327088-5327135
>chr8:5327997-5328036
>chr8:5328158-5328478
>chr8:5328754-5328821
>chr8:5328874-5330683
>chr8:5331435-5331558
>chr8:5331635-5331817
>chr8:5332554-5332664
>chr8:5333746-5333854
>chr8:5335653-5335767
>chr8:5336897-5336958
>chr8:5337113-5337227
>chr8:5338061-5338123
>chr8:5338380-5338436
>chr8:5338534-5338650
>chr8:5339466-5339571
>chr8:5340984-5341466
>chr8:5342276-5342323
>chr8:5343338-5343428
>chr8:5343997-5344078
>chr8:5345136-5345819
>chr8:5346819-5346986
>chr8:5348180-5348246
>chr8:5348510-5348557
>chr8:5350977-5351144
>chr8:5351522-5352428
>chr8:5352876-5352934
>chr8:5352976-5353015
>chr8:5353176-5353260
>chr8:5353446-5353730
>chr8:5354703-5354733
>chr8:5356270-5356382
>chr8:5356742-5357084
>chr8:5358223-5358623
>chr8:5359504-5359568
>chr8:5361025-5361175
>chr8:5361200-5361228
>chr8:5361417-5361590
>chr8:5364266-5364375
>chr8:5365650-5365704
>chr8:5365887-5366007
>chr8:5366627-5366795
>chr8:5366859-5366951
>chr8:5367211-5367259
>chr8:5367499-5367721
>chr8:5368148-5368571
>chr8:5369619-5369764
>chr8:5369903-5370282
>chr8:5370918-5371244
>chr8:5371429-5371490
>chr8:5371734-5371872
>chr8:5373108-5373430
>chr8:5374085-5374157
>chr8:5375260-5375364
>chr8:5375860-5375927
>chr8:5376676-5376796
>chr8:5378516-5378922
>chr8:5380025-5380079
>chr8:5380183-5380385
>chr8:5380484-5380813
>chr8:5381244-5381297
>chr8:5382358-5382429
>chr8:5383441-5383651
>chr8:5383722-5384116
>chr8:5384182-5384664
>chr8:5384841-5385056
>chr8:5386243-5386627
>chr8:5387521-5387885
>chr8:5389020-5389359
>chr8:5390051-5390402
>chr8:5391259-5391468
>chr8:5392985-5393089
>chr8:5393294-5393493
>chr8:5393620-5393681
>chr8:5394074-5394112
>chr8:5394387-5394731
>chr8:5395058-5396005
>chr8:5396097-5396146
>chr8:5396203-5396361
>chr8:5396574-5396656
>chr8:5396757-5397080
>chr8:5397181-5397246
>chr8:5397369-5397436
>chr8:5397785-5397834
>chr8:5398307-5398656
>chr8:5399838-5399894
>chr8:5401443-5401495
>chr8:5401626-5401691
>chr8:5402101-5402209
>chr8:5402568-5402836
>chr8:5403607-5403699
>chr8:5404433-5404503
>chr8:5404883-5405001
>chr8:5405250-5405582
>chr8:5405808-5406124
>chr8:5407458-5407515
>chr8:5409386-5409749
>chr8:5409854-5409936
>chr8:5410874-5410941
>chr8:5411807-5411911
>chr8:5413666-5413706
>chr8:5415851-5415999
>chr8:5416081-5416216
>chr8:5416392-5416817
>chr8:5416956-5417553
>chr8:5418404-5418493
>chr8:5418641-5418951
>chr8:5419551-5419634
>chr8:5420319-5420614
>chr8:5422352-5422441
>chr8:5423403-5423992
>chr8:5424097-5424156
>chr8:5427007-5427258
>chr8:5427952-5428034
>chr8:5429366-5429488
>chr8:5429734-5429857
>chr8:5430889-5431005
>chr8:5431207-5432295
>chr8:5432459-5432784
>chr8:5432870-5433227
>chr8:5434350-5434686
>chr8:5435373-5435430
>chr8:5435471-5435832
>chr8:5436219-5436362
>chr8:5436479-5442420
>chr8:5443006-5443074
>chr8:5443898-5443945
>chr8:5444139-5444342
>chr8:5446544-5446673
>chr8:5446720-5446826
>chr8:5446975-5447340
>chr8:5447384-5447470
>chr8:5447894-5448232
>chr8:5448308-5448583
>chr8:5450416-5450493
>chr8:5451791-5452065
>chr8:5454753-5454784
>chr8:5455714-5455966
>chr8:5456120-5456180
>chr8:5457742-5457804
>chr8:5457872-5459487
>chr8:5459615-5459783
>chr8:5459917-5459965
>chr8:5460827-5465516
>chr8:5465828-5465902
>chr8:5467654-5468116
>chr8:5468809-5469033
>chr8:5469149-5469632
>chr8:5470683-5471018
>chr8:5472309-5472773
>chr8:5472885-5473247
>chr8:5476047-5476391
>chr8:5477012-5477110
>chr8:5477895-5478197
>chr8:5479462-5479785
>chr8:5482155-5482550
>chr8:5484647-5485120
>chr8:5485614-5485739
>chr8:5486144-5486261
>chr8:5487066-5487188
>chr8:5488597-5488809
>chr8:5490128-5490179
>chr8:5491253-5491290
>chr8:5494788-5494861
>chr8:5497196-5497949
>chr8:5498212-5498344
>chr8:5498575-5498710
>chr8:5498794-5498954
>chr8:5499419-5499697
>chr8:5500988-5501027
>chr8:5502107-5502183
>chr8:5502343-5502998
>chr8:5503064-5503700
>chr8:5503794-5504142
>chr8:5504287-5504647
>chr8:5504826-5505029
>chr8:5506583-5506773
>chr8:5507358-5507493
>chr8:5509737-5509796
>chr8:5515322-5515506
>chr8:5515732-5515845
>chr8:5518523-5518823
>chr8:5522462-5522553
>chr8:5523658-5523943
>chr8:5523968-5524798
>chr8:5526930-5527210
>chr8:5527542-5527837
>chr8:5529203-5529493
>chr8:5530473-5530685
>chr8:5531447-5531502
>chr8:5533753-5533841
>chr8:5533924-5534049
>chr8:5534119-5534292
>chr8:5534512-5534986
>chr8:5535076-5535395
>chr8:5535748-5535906
>chr8:5535972-5536091
>chr8:5537142-5537539
>chr8:5538154-5538221
>chr8:5544393-5544679
>chr8:5546217-5547020
>chr8:5550349-5550435
>chr8:5550466-5550544
>chr8:5550962-5551042
>chr8:5552044-5552202
>chr8:5552843-5552926
>chr8:5553312-5553745
>chr8:5553886-5553935
>chr8:5554336-5554502
>chr8:5554604-5554696
>chr8:5554978-5555089
>chr8:5555200-5555541
>chr8:5555581-5555648
>chr8:5555904-5555970
>chr8:5556909-5557569
>chr8:5558040-5558079
>chr8:5558563-5558609
>chr8:5558730-5558900
>chr8:5559125-5559364
>chr8:5559637-5559715
>chr8:5559909-5560023
>chr8:5560277-5560344
>chr8:5560435-5560583
>chr8:5564319-5564538
>chr8:5565077-5565129
>chr8:5568165-5568434
>chr8:5568510-5568573
>chr8:5571441-5571486
>chr8:5571542-5571768
>chr8:5571887-5572478
>chr8:5572798-5572957
>chr8:5573564-5573796
>chr8:5574966-5575283
>chr8:5577591-5578011
>chr8:5578054-5578123
>chr8:5578381-5578509
>chr8:5578565-5578683
>chr8:5579651-5580186
>chr8:5582651-5582966
>chr8:5583967-5584272
>chr8:5584353-5584433
>chr8:5584786-5585060
>chr8:5585350-5585542
>chr8:5585838-5586070
>chr8:5586736-5587237
>chr8:5587670-5587729
>chr8:5588905-5589280
>chr8:5589396-5589573
>chr8:5589613-5590085
>chr8:5591423-5592233
>chr8:5592455-5592512
>chr8:5592570-5592628
>chr8:5592829-5592885
>chr8:5593125-5593237
>chr8:5593607-5593640
>chr8:5594137-5594677
>chr8:5595665-5595714
>chr8:5596033-5596099
>chr8:5597068-5597169
>chr8:5597345-5597653
>chr8:5599463-5599541
>chr8:5600983-5601202
>chr8:5603382-5603508
>chr8:5604826-5604856
>chr8:5605103-5605157
>chr8:5605385-5605568
>chr8:5606858-5606922
>chr8:5608577-5608656
>chr8:5608706-5609037
>chr8:5609339-5609449
>chr8:5613689-5613918
>chr8:5615304-5615583
>chr8:5616263-5616379
>chr8:5618019-5618144
>chr8:5618336-5618642
>chr8:5618784-5618929
>chr8:5620119-5620471
>chr8:5621601-5621681
>chr8:5621768-5622351
>chr8:5623405-5623474
>chr8:5624606-5624898
>chr8:5625772-5626122
>chr8:5626545-5626976
>chr8:5627801-5628177
>chr8:5628840-5628960
>chr8:5629238-5629280
>chr8:5631749-5632494
>chr8:5632833-5633130
>chr8:5635260-5635622
>chr8:5636044-5636649
>chr8:5638711-5638800
>chr8:5640244-5640621
>chr8:5640677-5640755
>chr8:5642022-5642284
>chr8:5642405-5642538
>chr8:5642608-5644331
>chr8:5644892-5644944
>chr8:5645330-5645611
>chr8:5650964-5651431
>chr8:5651832-5651874
>chr8:5652729-5652809
>chr8:5654421-5654486
>chr8:5655006-5655041
>chr8:5656291-5656326
>chr8:5659336-5659422
>chr8:5662380-5662706
>chr8:5662842-5663115
>chr8:5663375-5663724
>chr8:5664730-5665088
>chr8:5666710-5666771
>chr8:5672275-5672602
>chr8:5672885-5673366
>chr8:5676533-5676618
>chr8:5677051-5677128
>chr8:5677279-5677327
>chr8:5677399-5677465
>chr8:5677855-5677904
>chr8:5678127-5678411
>chr8:5680378-5680451
>chr8:5681611-5681684
>chr8:5684640-5684673
>chr8:5685118-5685230
>chr8:5687046-5687403
>chr8:5688532-5688863
>chr8:5689869-5689940
>chr8:5690301-5690447
>chr8:5690752-5691090
>chr8:5693508-5693720
>chr8:5695420-5695454
>chr8:5695542-5695947
>chr8:5696768-5696883
>chr8:5699052-5699137
>chr8:5699180-5699323
>chr8:5699488-5699613
>chr8:5699720-5700353
>chr8:5700382-5700527
>chr8:5700784-5700935
>chr8:5702013-5702150
>chr8:5703375-5703740
>chr8:5704038-5704085
>chr8:5704711-5704868
>chr8:5706138-5706243
>chr8:5706354-5706432
>chr8:5706605-5708880
>chr8:5709047-5709233
>chr8:5711253-5711450
>chr8:5711506-5712012
>chr8:5712827-5712923
>chr8:5713196-5713245
>chr8:5713298-5713351
>chr8:5713435-5713607
>chr8:5713679-5713921
>chr8:5714082-5714113
>chr8:5718088-5718140
>chr8:5718521-5718893
>chr8:5719187-5719261
>chr8:5719535-5719669
>chr8:5720010-5720165
>chr8:5721529-5721570
>chr8:5721685-5722041
>chr8:5722463-5722611
>chr8:5724001-5724106
>chr8:5724397-5724548
>chr8:5724707-5726280
>chr8:5727397-5727751
>chr8:5728197-5728287
>chr8:5728808-5729081
>chr8:5729172-5729319
>chr8:5731551-5731635
>chr8:5731961-5731997
>chr8:5735145-5735187
>chr8:5736820-5737681
>chr8:5738595-5740608
>chr8:5742424-5742524
>chr8:5742932-5743043
>chr8:5743384-5743561
>chr8:5746486-5746587
>chr8:5746607-5746731
>chr8:5749332-5749620
>chr8:5751592-5752019
>chr8:5752199-5752251
>chr8:5752619-5752776
>chr8:5753325-5753636
>chr8:5754434-5754619
>chr8:5754922-5754984
>chr8:5755906-5755957
>chr8:5756027-5756368
>chr8:5756478-5756795
>chr8:5757027-5758202
>chr8:5759166-5759399
>chr8:5762066-5762278
>chr8:5762388-5762440
>chr8:5762575-5762705
>chr8:5763678-5763756
>chr8:5763908-5764055
>chr8:5764253-5764460
>chr8:5764636-5764931
>chr8:5765165-5765418
>chr8:5765515-5765622
>chr8:5765750-5765906
>chr8:5766107-5766171
>chr8:5766399-5766481
>chr8:5766544-5766864
>chr8:5766900-5768249
>chr8:5768309-5769993
>chr8:5770192-5770574
>chr8:5771095-5771282
>chr8:5771366-5771485
>chr8:5771752-5771889
>chr8:5772275-5772344
>chr8:5773515-5773614
>chr8:5774488-5774526
>chr8:5774887-5775245
>chr8:5776560-5776648
>chr8:5776735-5777158
>chr8:5779088-5779287
>chr8:5779399-5779634
>chr8:5780746-5781062
>chr8:5781359-5781506
>chr8:5781897-5782205
>chr8:5782413-5782668
>chr8:5783431-5783869
>chr8:5784048-5784185
>chr8:5784766-5785014
>chr8:5785185-5785301
>chr8:5785336-5785384
>chr8:5785422-5785927
>chr8:5785966-5786183
>chr8:5786972-5787051
>chr8:5788218-5788279
>chr8:5789021-5789134
>chr8:5789332-5789583
>chr8:5790284-5790409
>chr8:5790498-5790544
>chr8:5792362-5792897
>chr8:5793551-5793771
>chr8:5795340-5796164
>chr8:5796524-5796604
>chr8:5797051-5797133
>chr8:5797265-5797346
>chr8:5797464-5797640
>chr8:5798020-5798114
>chr8:5798411-5798485
>chr8:5798539-5798695
>chr8:5798780-5798973
>chr8:5799673-5799753
>chr8:5799863-5800073
>chr8:5800215-5800454
>chr8:5800749-5800867
>chr8:5801177-5801531
>chr8:5801623-5801771
>chr8:5801851-5802078
>chr8:5802668-5802758
>chr8:5802802-5803052
>chr8:5803192-5803254
>chr8:5803446-5803627
>chr8:5804382-5804544
>chr8:5804662-5804763
>chr8:5808221-5808542
>chr8:5808629-5808663
>chr8:5811328-5811501
>chr8:5811632-5811736
>chr8:5813102-5813604
>chr8:5813642-5815689
>chr8:5815845-5815995
>chr8:5818663-5819083
>chr8:5819216-5819331
>chr8:5819539-5819655
>chr8:5821972-5822032
>chr8:5822089-5822131
>chr8:5822387-5823594
>chr8:5823925-5824239
>chr8:5825204-5825546
>chr8:5825787-5826104
>chr8:5826184-5826478
>chr8:5826674-5826723
>chr8:5827269-5827549
>chr8:5827624-5827853
>chr8:5828319-5828378
>chr8:5828895-5829042
>chr8:5829157-5829364
>chr8:5829389-5829477
>chr8:5829704-5829756
>chr8:5829881-5830110
>chr8:5830214-5830320
>chr8:5830508-5830974
>chr8:5831047-5831233
>chr8:5833025-5833110
>chr8:5833159-5833318
>chr8:5833838-5833959
>chr8:5834695-5834807
>chr8:5836148-5836815
>chr8:5837281-5837551
>chr8:5838070-5838151
>chr8:5841185-5841258
>chr8:5843420-5843603
>chr8:5844570-5845635
>chr8:5845703-5847357
>chr8:5847655-5847715
>chr8:5847814-5848407
>chr8:5848464-5848674
>chr8:5850752-5851043
>chr8:5851129-5851285
>chr8:5851348-5851569
>chr8:5851684-5851806
>chr8:5852872-5853140
>chr8:5853395-5853469
>chr8:5853717-5854137
>chr8:5854207-5854478
>chr8:5854660-5854705
>chr8:5854857-5854954
>chr8:5855011-5855050
>chr8:5855323-5855935
>chr8:5855972-5856197
>chr8:5856255-5856712
>chr8:5857333-5857563
>chr8:5861525-5861584
>chr8:5862003-5862970
>chr8:5863041-5863247
>chr8:5863337-5863405
>chr8:5863637-5863687
>chr8:5865405-5865476
>chr8:5867224-5867285
>chr8:5868291-5868334
>chr8:5869005-5869357
>chr8:5869747-5869818
>chr8:5870588-5870675
>chr8:5871845-5872387
>chr8:5872682-5873147
>chr8:5873251-5874296
>chr8:5874475-5874721
>chr8:5874809-5874887
>chr8:5874933-5875120
>chr8:5875207-5875244
>chr8:5875277-5875326
>chr8:5875884-5876006
>chr8:5876337-5876400
>chr8:5876602-5876881
>chr8:5876959-5877272
>chr8:5877330-5877360
>chr8:5877465-5877566
>chr8:5877669-5877738
>chr8:5877866-5877915
>chr8:5878221-5878296
>chr8:5879159-5879193
>chr8:5879264-5879372
>chr8:5879789-5881545
>chr8:5881585-5881692
>chr8:5881793-5881873
>chr8:5882465-5882567
>chr8:5883082-5884501
>chr8:5885029-5885077
>chr8:5885492-5885578
>chr8:5885904-5888163
>chr8:5888383-5888468
>chr8:5888510-5888607
>chr8:5889717-5889749
>chr8:5890092-5890202
>chr8:5890611-5891006
>chr8:5891254-5891371
>chr8:5892859-5892973
>chr8:5893260-5893614
>chr8:5894847-5894895
>chr8:5895014-5895070
>chr8:5895452-5895521
>chr8:5896630-5896724
>chr8:5897021-5897082
>chr8:5898385-5898474
>chr8:5899014-5899146
>chr8:5899289-5899415
>chr8:5899455-5899509
>chr8:5899540-5899695
>chr8:5899793-5899869
>chr8:5900220-5900917
>chr8:5901231-5901353
>chr8:5901749-5901907
>chr8:5902260-5902327
>chr8:5902860-5903151
>chr8:5903988-5904423
>chr8:5905159-5905214
>chr8:5907061-5907199
>chr8:5907508-5907615
>chr8:5911008-5911238
>chr8:5912104-5912192
>chr8:5912703-5912962
>chr8:5913851-5913922
>chr8:5914172-5914807
>chr8:5919361-5920023
>chr8:5920293-5920520
>chr8:5920585-5920776
>chr8:5921699-5921753
>chr8:5921858-5922562
>chr8:5923016-5923130
>chr8:5923476-5923755
>chr8:5924176-5924212
>chr8:5924573-5924646
>chr8:5925834-5926220
>chr8:5927208-5927451
>chr8:5927580-5927717
>chr8:5928240-5932399
>chr8:5932764-5933042
>chr8:5933085-5933191
>chr8:5933230-5933323
>chr8:5933365-5933726
>chr8:5933834-5934287
>chr8:5934535-5934597
>chr8:5934633-5934803
>chr8:5936733-5936799
>chr8:5937213-5937898
>chr8:5938112-5938176
>chr8:5939689-5939845
>chr8:5939922-5940304
>chr8:5941336-5942012
>chr8:5942309-5942378
>chr8:5943261-5943586
>chr8:5943730-5944122
>chr8:5945202-5945250
>chr8:5945336-5945618
>chr8:5946074-5946634
>chr8:5947722-5947767
>chr8:5948551-5949005
>chr8:5949103-5949479
>chr8:5949791-5950086
>chr8:5950129-5950194
>chr8:5951275-5951334
>chr8:5951553-5951694
>chr8:5951809-5951968
>chr8:5952186-5952269
>chr8:5952751-5952820
>chr8:5953872-5953963
>chr8:5954522-5955446
>chr8:5955542-5956360
>chr8:5956444-5956955
>chr8:5957193-5957254
>chr8:5959921-5959969
>chr8:5961242-5961802
>chr8:5962074-5962381
>chr8:5962786-5963114
>chr8:5964190-5964436
>chr8:5964485-5964517
>chr8:5965294-5965492
>chr8:5966017-5966198
>chr8:5968081-5968251
>chr8:5968842-5968965
>chr8:5970918-5971263
>chr8:5971329-5971743
>chr8:5972354-5972651
>chr8:5975001-5975421
>chr8:5975573-5975723
>chr8:5975772-5975923
>chr8:5976052-5976125
>chr8:5976708-5976791
>chr8:5977057-5977193
>chr8:5978459-5979980
>chr8:5981267-5981355
>chr8:5982513-5983437
>chr8:5983772-5984279
>chr8:5984416-5984954
>chr8:5985001-5985279
>chr8:5985349-5986185
>chr8:5986368-5986517
>chr8:5986547-5987626
>chr8:5988861-5988907
>chr8:5990717-5990820
>chr8:5991847-5992225
>chr8:5992284-5992358
>chr8:5992631-5992780
>chr8:5992947-5993851
>chr8:5994010-5994073
>chr8:5994216-5994341
>chr8:5994498-5994548
>chr8:5994620-5994674
>chr8:5995096-5995167
>chr8:5995259-5995342
>chr8:5995772-5995905
>chr8:5998474-5998541
>chr8:5998865-5999272
>chr8:5999473-5999743
>chr8:6004132-6004432
>chr8:6004666-6004836
>chr8:6006027-6006119
>chr8:6006198-6006424
>chr8:6006854-6006905
>chr8:6009452-6009663
>chr8:6009758-6009976
>chr8:6013270-6013588
>chr8:6014234-6014548
>chr8:6016207-6016374
>chr8:6017743-6017921
>chr8:6018791-6019095
>chr8:6019969-6020356
>chr8:6020706-6020809
>chr8:6021235-6021596
>chr8:6022295-6022386
>chr8:6023729-6023790
>chr8:6024620-6024939
>chr8:6025937-6026007
>chr8:6026562-6026636
>chr8:6026975-6027053
>chr8:6028674-6028722
>chr8:6028928-6029067
>chr8:6030029-6030125
>chr8:6030167-6030236
>chr8:6030287-6030610
>chr8:6031259-6031544
>chr8:6032598-6032798
>chr8:6032880-6032918
>chr8:6033314-6033700
>chr8:6034084-6034477
>chr8:6035711-6036026
>chr8:6037297-6037618
>chr8:6038204-6038552
>chr8:6039022-6039069
>chr8:6039154-6039218
>chr8:6039682-6040069
>chr8:6040572-6040606
>chr8:6040682-6041122
>chr8:6041216-6041304
>chr8:6043477-6043660
>chr8:6043829-6044013
>chr8:6044186-6045582
>chr8:6047016-6047120
>chr8:6047157-6047277
>chr8:6047948-6048257
>chr8:6049315-6049625
>chr8:6049771-6050395
>chr8:6051137-6051450
>chr8:6051732-6051856
>chr8:6052711-6052983
>chr8:6054129-6054196
>chr8:6055833-6055971
>chr8:6056805-6057113
>chr8:6057356-6057450
>chr8:6057553-6057638
>chr8:6058100-6058403
>chr8:6059238-6059537
>chr8:6059621-6059698
>chr8:6060368-6060499
>chr8:6061123-6061504
>chr8:6062043-6062484
>chr8:6062683-6062799
>chr8:6063347-6063383
>chr8:6063504-6063778
>chr8:6066568-6066615
>chr8:6066801-6066850
>chr8:6067463-6067538
>chr8:6068450-6068726
>chr8:6069651-6069732
>chr8:6069913-6070330
>chr8:6071527-6071837
>chr8:6072920-6073285
>chr8:6074337-6074479
>chr8:6075014-6075548
>chr8:6076940-6077472
>chr8:6079119-6079170
>chr8:6079563-6080850
>chr8:6081438-6081734
>chr8:6082168-6082248
>chr8:6084096-6084890
>chr8:6085698-6091895
>chr8:6091948-6092262
>chr8:6094439-6094764
>chr8:6097126-6097214
>chr8:6097373-6098403
>chr8:6098444-6098497
>chr8:6099935-6099971
>chr8:6100081-6100183
>chr8:6100205-6100264
>chr8:6101713-6101801
>chr8:6101865-6102085
>chr8:6102306-6102659
>chr8:6102901-6102993
>chr8:6103949-6104646
>chr8:6105149-6105434
>chr8:6105494-6105849
>chr8:6106028-6106081
>chr8:6106205-6106325
>chr8:6106716-6106830
>chr8:6106909-6107420
>chr8:6108771-6108815
>chr8:6111158-6111213
>chr8:6111515-6115460
>chr8:6116779-6116833
>chr8:6117455-6118784
>chr8:6118922-6119161
>chr8:6119343-6119493
>chr8:6119544-6119805
>chr8:6119891-6120088
>chr8:6120231-6120713
>chr8:6121220-6121260
>chr8:6122921-6123516
>chr8:6125087-6125196
>chr8:6125810-6125889
>chr8:6126359-6126595
>chr8:6126828-6127173
>chr8:6128553-6128903
>chr8:6129110-6129304
>chr8:6129892-6129923
>chr8:6130167-6130282
>chr8:6130645-6130802
>chr8:6130981-6131053
>chr8:6131246-6131793
>chr8:6133270-6133476
>chr8:6133765-6133812
>chr8:6137189-6137336
>chr8:6137565-6137614
>chr8:6138390-6138452
>chr8:6139447-6139507
>chr8:6139598-6139646
>chr8:6140942-6141224
>chr8:6142711-6142979
>chr8:6145637-6145981
>chr8:6146842-6146943
>chr8:6147069-6147316
>chr8:6148620-6148804
>chr8:6149468-6149856
>chr8:6149890-6150087
>chr8:6150241-6150881
>chr8:6151084-6151132
>chr8:6151728-6152094
>chr8:6152501-6154033
>chr8:6155068-6155464
>chr8:6155996-6156294
>chr8:6157069-6157456
>chr8:6162059-6162348
>chr8:6162532-6163002
>chr8:6164284-6164603
>chr8:6165098-6165394
>chr8:6167192-6167424
>chr8:6167594-6167727
>chr8:6167781-6167843
>chr8:6167945-6168075
>chr8:6168114-6168391
>chr8:6169988-6170276
>chr8:6171555-6172216
>chr8:6172520-6173004
>chr8:6173495-6173800
>chr8:6174563-6174787
>chr8:6176745-6177269
>chr8:6177280-6177864
>chr8:6178610-6178952
>chr8:6179188-6179523
>chr8:6181738-6182035
>chr8:6182981-6183208
>chr8:6183399-6183694
>chr8:6184119-6184169
>chr8:6185350-6185466
>chr8:6186096-6186185
>chr8:6186294-6186615
>chr8:6188401-6188463
>chr8:6188555-6188670
>chr8:6189082-6189141
>chr8:6189171-6189491
>chr8:6189600-6189676
>chr8:6190474-6190912
>chr8:6191074-6197195
>chr8:6198763-6199073
>chr8:6199286-6199620
>chr8:6199945-6200145
>chr8:6201404-6201460
>chr8:6204634-6204989
>chr8:6205352-6205667
>chr8:6206783-6207422
>chr8:6208507-6208849
>chr8:6209616-6209672
>chr8:6209746-6211163
>chr8:6211265-6211603
>chr8:6211984-6212039
>chr8:6214403-6214488
>chr8:6214624-6214774
>chr8:6214821-6214916
>chr8:6215045-6215342
>chr8:6215473-6215720
>chr8:6215789-6216235
>chr8:6216320-6216606
>chr8:6216642-6216679
>chr8:6216875-6217283
>chr8:6217851-6218079
>chr8:6218746-6219104
>chr8:6219329-6219478
>chr8:6219544-6219698
>chr8:6220194-6220533
>chr8:6220731-6221044
>chr8:6223184-6223250
>chr8:6223638-6223974
>chr8:6224169-6224500
>chr8:6225914-6226278
>chr8:6228266-6228580
>chr8:6228921-6229147
>chr8:6230316-6230456
>chr8:6232208-6232252
>chr8:6232283-6232624
>chr8:6234686-6234987
>chr8:6235237-6235536
>chr8:6236152-6236600
>chr8:6237575-6237731
>chr8:6237795-6237905
>chr8:6237984-6238254
>chr8:6240189-6240233
>chr8:6240302-6240551
>chr8:6240750-6240889
>chr8:6241077-6241588
>chr8:6241843-6241957
>chr8:6242073-6242502
>chr8:6243398-6244488
>chr8:6244615-6245260
>chr8:6245411-6245458
>chr8:6245603-6246099
>chr8:6246276-6246332
>chr8:6247611-6247733
>chr8:6247777-6247923
>chr8:6249690-6249742
>chr8:6249906-6250363
>chr8:6250847-6250920
>chr8:6252201-6252604
>chr8:6252919-6253228
>chr8:6253599-6254048
>chr8:6255381-6255922
>chr8:6255984-6256069
>chr8:6256409-6256582
>chr8:6256781-6256862
>chr8:6256983-6257100
>chr8:6257334-6257711
>chr8:6257907-6258225
>chr8:6258736-6259286
>chr8:6260282-6260949
>chr8:6261416-6261960
>chr8:6262049-6262236
>chr8:6263632-6264760
>chr8:6265993-6266282
>chr8:6266694-6266995
>chr8:6267075-6267214
>chr8:6267256-6267350
>chr8:6267613-6267988
>chr8:6268646-6268960
>chr8:6269283-6269440
>chr8:6269521-6269859
>chr8:6270063-6270425
>chr8:6273211-6273713
>chr8:6273826-6274175
>chr8:6275644-6276001
>chr8:6276268-6276593
>chr8:6276743-6277079
>chr8:6277252-6277400
>chr8:6277695-6277764
>chr8:6277812-6277943
>chr8:6278292-6278779
>chr8:6279096-6279176
>chr8:6279716-6280366
>chr8:6280760-6280806
>chr8:6281058-6281675
>chr8:6282111-6282279
>chr8:6282323-6282804
>chr8:6283285-6283602
>chr8:6284100-6284437
>chr8:6284729-6284793
>chr8:6285464-6285505
>chr8:6285584-6285899
>chr8:6286136-6286352
>chr8:6287851-6288169
>chr8:6288368-6288668
>chr8:6288965-6289529
>chr8:6290727-6290923
>chr8:6292289-6292589
>chr8:6293608-6294252
>chr8:6294541-6294871
>chr8:6294954-6295191
>chr8:6295784-6296568
>chr8:6297284-6297613
>chr8:6298214-6298268
>chr8:6298437-6298816
>chr8:6299122-6299787
>chr8:6300017-6300346
>chr8:6300919-6301256
>chr8:6302871-6302971
>chr8:6303032-6303308
>chr8:6305025-6305105
>chr8:6305323-6306068
>chr8:6306099-6306212
>chr8:6306339-6306843
>chr8:6307048-6307619
>chr8:6308521-6308821
>chr8:6308879-6308979
>chr8:6309173-6309212
>chr8:6309351-6309644
>chr8:6310731-6311024
>chr8:6311580-6311704
>chr8:6311843-6311947
>chr8:6312543-6312817
>chr8:6312927-6313108
>chr8:6313164-6313246
>chr8:6313911-6314018
>chr8:6314197-6314864
>chr8:6314945-6315015
>chr8:6315114-6315524
>chr8:6316413-6316729
>chr8:6316845-6316940
>chr8:6317195-6317380
>chr8:6318148-6318605
>chr8:6318704-6319059
>chr8:6320573-6321159
>chr8:6321636-6321736
>chr8:6322015-6322395
>chr8:6323172-6324555
>chr8:6325385-6325698
>chr8:6325789-6326167
>chr8:6326212-6326372
>chr8:6327378-6327429
>chr8:6327613-6327749
>chr8:6328121-6329241
>chr8:6329380-6329692
>chr8:6329878-6330271
>chr8:6331552-6331599
>chr8:6332172-6332333
>chr8:6332549-6332701
>chr8:6332762-6333625
>chr8:6333659-6334063
>chr8:6335569-6336015
>chr8:6336200-6336832
>chr8:6336873-6337037
>chr8:6337174-6337213
>chr8:6337576-6338432
>chr8:6339039-6339366
>chr8:6339426-6339494
>chr8:6339780-6340129
>chr8:6340233-6340571
>chr8:6341303-6341679
>chr8:6342135-6342472
>chr8:6343464-6343846
>chr8:6344132-6344522
>chr8:6344712-6345189
>chr8:6345458-6346431
>chr8:6346503-6346558
>chr8:6347608-6347920
>chr8:6349403-6349743
>chr8:6352194-6352449
>chr8:6352522-6352825
>chr8:6353643-6353984
>chr8:6355723-6356053
>chr8:6356153-6356235
>chr8:6356758-6357030
>chr8:6357605-6358322
>chr8:6359715-6360026
>chr8:6360524-6360581
>chr8:6361930-6362276
>chr8:6362750-6363871
>chr8:6364329-6364377
>chr8:6364413-6364672
>chr8:6364977-6365317
>chr8:6365887-6366259
>chr8:6366852-6367536
>chr8:6367679-6368082
>chr8:6368206-6369236
>chr8:6369886-6370673
>chr8:6370947-6371466
>chr8:6371840-6372105
>chr8:6372421-6372749
>chr8:6372871-6374101
>chr8:6375172-6375495
>chr8:6375661-6375966
>chr8:6376535-6377133
>chr8:6377154-6377226
>chr8:6377261-6377823
>chr8:6378322-6378962
>chr8:6379327-6379568
>chr8:6380008-6380042
>chr8:6380143-6380390
>chr8:6380561-6380653
>chr8:6380705-6381038
>chr8:6381122-6381452
>chr8:6381697-6381771
>chr8:6382168-6387491
>chr8:6388425-6389030
>chr8:6389105-6389536
>chr8:6389873-6390585
>chr8:6392910-6393042
>chr8:6393097-6393496
>chr8:6394149-6394618
>chr8:6395026-6396067
>chr8:6396179-6396225
>chr8:6396317-6398803
>chr8:6398902-6398962
>chr8:6399051-6399959
>chr8:6400995-6401069
>chr8:6401317-6401479
>chr8:6401837-6402150
>chr8:6402416-6402822
>chr8:6403792-6404650
>chr8:6404718-6404852
>chr8:6405040-6405129
>chr8:6406779-6406911
>chr8:6407019-6407071
>chr8:6407920-6407960
>chr8:6408034-6409185
>chr8:6409976-6410302
>chr8:6410844-6411104
>chr8:6411435-6411522
>chr8:6411660-6411840
>chr8:6413455-6413524
>chr8:6413677-6414313
>chr8:6415224-6415841
>chr8:6415979-6416429
>chr8:6416565-6417059
>chr8:6417152-6417325
>chr8:6417489-6417575
>chr8:6418308-6418425
>chr8:6418578-6418928
>chr8:6419107-6419803
>chr8:6420041-6420073
>chr8:6420765-6420842
>chr8:6421046-6421084
>chr8:6421152-6421347
>chr8:6422223-6422286
>chr8:6422693-6423493
>chr8:6426287-6426396
>chr8:6426521-6426558
>chr8:6426763-6426912
>chr8:6427096-6427187
>chr8:6427245-6427296
>chr8:6427375-6427656
>chr8:6427776-6428081
>chr8:6428111-6428490
>chr8:6428544-6428771
>chr8:6429329-6429557
>chr8:6432040-6432462
>chr8:6433349-6433659
>chr8:6433954-6434001
>chr8:6435439-6435467
>chr8:6435507-6435547
>chr8:6436644-6437002
>chr8:6437228-6437536
>chr8:6437797-6437847
>chr8:6439312-6439843
>chr8:6440466-6440516
>chr8:6446148-6446246
>chr8:6447527-6447933
>chr8:6449343-6449666
>chr8:6450732-6451015
>chr8:6451715-6452030
>chr8:6452601-6452637
>chr8:6452696-6452760
>chr8:6452802-6452841
>chr8:6453643-6453728
>chr8:6457290-6457633
>chr8:6458184-6458498
>chr8:6458603-6458948
>chr8:6459269-6459431
>chr8:6460372-6460503
>chr8:6461279-6461646
>chr8:6462360-6462473
>chr8:6462821-6462855
>chr8:6464709-6465066
>chr8:6465915-6467035
>chr8:6467580-6467904
>chr8:6468901-6469206
>chr8:6469595-6469735
>chr8:6470277-6470589
>chr8:6472447-6472770
>chr8:6473291-6473636
>chr8:6474440-6474633
>chr8:6474709-6474873
>chr8:6476124-6476462
>chr8:6476819-6477076
>chr8:6478711-6478801
>chr8:6478880-6479293
>chr8:6479386-6479655
>chr8:6480100-6480468
>chr8:6481882-6481918
>chr8:6482060-6482094
>chr8:6482281-6482339
>chr8:6483106-6483404
>chr8:6483613-6484387
>chr8:6485002-6485337
>chr8:6490926-6491172
>chr8:6491463-6492798
>chr8:6493938-6494268
>chr8:6494444-6494549
>chr8:6494625-6494907
>chr8:6495909-6496450
>chr8:6497156-6497517
>chr8:6497598-6497645
>chr8:6497716-6497778
>chr8:6498813-6499153
>chr8:6499272-6499315
>chr8:6500632-6500712
>chr8:6501531-6501902
>chr8:6503924-6504374
>chr8:6504471-6504680
>chr8:6505136-6505972
>chr8:6506889-6507180
>chr8:6507524-6507918
>chr8:6508161-6508469
>chr8:6510015-6510067
>chr8:6513301-6513661
>chr8:6514208-6514488
>chr8:6517722-6517826
>chr8:6520457-6520675
>chr8:6521831-6521888
>chr8:6522065-6522377
>chr8:6522430-6522813
>chr8:6522996-6523336
>chr8:6523571-6523893
>chr8:6524219-6524293
>chr8:6525252-6525593
>chr8:6526137-6526466
>chr8:6526517-6526584
>chr8:6526895-6526962
>chr8:6527893-6528202
>chr8:6529443-6529744
>chr8:6529980-6530093
>chr8:6530185-6530639
>chr8:6531225-6531620
>chr8:6534208-6534362
>chr8:6534498-6534681
>chr8:6535765-6536096
>chr8:6539575-6539891
>chr8:6540168-6540214
>chr8:6540700-6540755
>chr8:6541659-6542015
>chr8:6543789-6543838
>chr8:6546755-6546790
>chr8:6549815-6549903
>chr8:6550656-6550701
>chr8:6552792-6553170
>chr8:6553198-6553306
>chr8:6554508-6554624
>chr8:6555454-6555768
>chr8:6556606-6556891
>chr8:6557645-6557739
>chr8:6558796-6558904
>chr8:6563967-6564282
>chr8:6565384-6565563
>chr8:6566128-6566276
>chr8:6566615-6566742
>chr8:6566838-6567157
>chr8:6568234-6568320
>chr8:6574188-6574327
>chr8:6575872-6576058
>chr8:6576457-6576872
>chr8:6580353-6580697
>chr8:6580943-6581341
>chr8:6581669-6582067
>chr8:6582250-6582466
>chr8:6583269-6583301
>chr8:6585960-6586264
>chr8:6590868-6591198
>chr8:6592055-6592474
>chr8:6592598-6593007
>chr8:6593075-6593644
>chr8:6594674-6594735
>chr8:6601595-6601723
>chr8:6602892-6602953
>chr8:6603432-6603481
>chr8:6604501-6604807
>chr8:6605710-6606022
>chr8:6606708-6607169
>chr8:6607201-6607288
>chr8:6607476-6607914
>chr8:6609381-6609501
>chr8:6611051-6611245
>chr8:6611615-6611922
>chr8:6611993-6612030
>chr8:6617236-6617451
>chr8:6617663-6618061
>chr8:6619282-6619907
>chr8:6622007-6622057
>chr8:6622547-6623279
>chr8:6623335-6623409
>chr8:6624877-6625180
>chr8:6625647-6625806
>chr8:6625920-6625988
>chr8:6627305-6627379
>chr8:6627602-6627959
>chr8:6628182-6628519
>chr8:6628745-6628795
>chr8:6629004-6629726
>chr8:6630364-6630853
>chr8:6631283-6631718
>chr8:6631756-6632102
>chr8:6632178-6632844
>chr8:6633442-6633561
>chr8:6633967-6634121
>chr8:6634208-6634278
>chr8:6634447-6634492
>chr8:6634562-6634651
>chr8:6634735-6634780
>chr8:6635392-6635656
>chr8:6635963-6636605
>chr8:6637450-6637524
>chr8:6637648-6637762
>chr8:6639152-6639232
>chr8:6639402-6639647
>chr8:6639862-6640180
>chr8:6640646-6640816
>chr8:6641475-6641786
>chr8:6643248-6643512
>chr8:6643963-6644298
>chr8:6644327-6644659
>chr8:6645453-6645549
>chr8:6646017-6647688
>chr8:6647745-6647850
>chr8:6648585-6648759
>chr8:6648803-6649789
>chr8:6650779-6650961
>chr8:6651100-6651236
>chr8:6651647-6655473
>chr8:6655654-6656135
>chr8:6657066-6657494
>chr8:6657614-6657931
>chr8:6658156-6658235
>chr8:6658589-6658739
>chr8:6658932-6659164
>chr8:6659487-6659519
>chr8:6659592-6659914
>chr8:6660023-6660214
>chr8:6660276-6660418
>chr8:6662731-6662893
>chr8:6663713-6663767
>chr8:6664859-6664928
>chr8:6664972-6665010
>chr8:6665404-6665438
>chr8:6665795-6665910
>chr8:6666161-6666523
>chr8:6666732-6667112
>chr8:6667360-6667465
>chr8:6667621-6667987
>chr8:6668765-6669246
>chr8:6670853-6670913
>chr8:6672023-6672056
>chr8:6672518-6672556
>chr8:6672928-6673109
>chr8:6673150-6673736
>chr8:6673784-6673999
>chr8:6674107-6674170
>chr8:6674590-6674628
>chr8:6678655-6678995
>chr8:6680295-6680536
>chr8:6680634-6681252
>chr8:6682738-6682860
>chr8:6682909-6683205
>chr8:6683367-6683862
>chr8:6684130-6684332
>chr8:6684572-6684932
>chr8:6685293-6685427
>chr8:6686072-6686181
>chr8:6686308-6686749
>chr8:6686978-6687178
>chr8:6688006-6688313
>chr8:6688372-6689001
>chr8:6689105-6689436
>chr8:6689732-6690139
>chr8:6690634-6690934
>chr8:6691308-6692161
>chr8:6692646-6692953
>chr8:6693154-6693704
>chr8:6694654-6695190
>chr8:6695330-6695727
>chr8:6695798-6696008
>chr8:6696271-6696595
>chr8:6696952-6697021
>chr8:6697232-6697730
>chr8:6698053-6698438
>chr8:6698679-6698852
>chr8:6698905-6699022
>chr8:6699101-6699326
>chr8:6699969-6700108
>chr8:6700152-6700215
>chr8:6700311-6700498
>chr8:6700684-6700736
>chr8:6700832-6700895
>chr8:6701166-6702031
>chr8:6702234-6702742
>chr8:6704289-6704697
>chr8:6705738-6706081
>chr8:6707292-6707365
>chr8:6711914-6712013
>chr8:6712864-6713275
>chr8:6713413-6713814
>chr8:6716278-6716879
>chr8:6721837-6721994
>chr8:6722266-6722339
>chr8:6723308-6723520
>chr8:6724392-6724474
>chr8:6725718-6725800
>chr8:6726844-6726884
>chr8:6727381-6727684
>chr8:6730203-6730634
>chr8:6730853-6731243
>chr8:6731390-6731623
>chr8:6731768-6731952
>chr8:6733292-6733369
>chr8:6734095-6734166
>chr8:6734238-6734332
>chr8:6735258-6735317
>chr8:6735825-6736231
>chr8:6736277-6736314
>chr8:6737774-6738642
>chr8:6738776-6738968
>chr8:6739110-6739299
>chr8:6739636-6739768
>chr8:6740440-6740570
>chr8:6741369-6741416
>chr8:6744363-6744505
>chr8:6745931-6746173
>chr8:6747067-6747304
>chr8:6748486-6748769
>chr8:6751220-6751316
>chr8:6751694-6752205
>chr8:6756275-6756600
>chr8:6756632-6756706
>chr8:6760175-6760404
>chr8:6761844-6762141
>chr8:6762779-6763097
>chr8:6763984-6764524
>chr8:6764596-6764644
>chr8:6765675-6765731
>chr8:6765955-6766406
>chr8:6766472-6766515
>chr8:6767087-6767666
>chr8:6767814-6767970
>chr8:6768289-6769370
>chr8:6769519-6770188
>chr8:6770419-6770530
>chr8:6770740-6771053
>chr8:6771731-6772045
>chr8:6772562-6772860
>chr8:6776556-6776667
>chr8:6776741-6776836
>chr8:6777641-6777810
>chr8:6777848-6777983
>chr8:6778018-6778120
>chr8:6778224-6778287
>chr8:6779138-6779346
>chr8:6779990-6780141
>chr8:6780730-6780904
>chr8:6781054-6781130
>chr8:6781420-6781519
>chr8:6781817-6781859
>chr8:6782026-6782435
>chr8:6783078-6783193
>chr8:6783587-6783885
>chr8:6784561-6784831
>chr8:6785134-6785569
>chr8:6786028-6786316
>chr8:6787094-6787494
>chr8:6788614-6788709
>chr8:6788791-6789033
>chr8:6789850-6790261
>chr8:6790371-6790487
>chr8:6792056-6792103
>chr8:6792187-6792268
>chr8:6792550-6792629
>chr8:6792795-6792850
>chr8:6793415-6794040
>chr8:6795099-6795535
>chr8:6795599-6796371
>chr8:6796447-6796681
>chr8:6797021-6797098
>chr8:6799495-6799980
>chr8:6800210-6800347
>chr8:6801512-6801843
>chr8:6802321-6802367
>chr8:6802773-6802813
>chr8:6806263-6806410
>chr8:6807845-6808032
>chr8:6809084-6809193
>chr8:6809299-6809576
>chr8:6809820-6810152
>chr8:6811640-6811701
>chr8:6812616-6812680
>chr8:6814417-6814497
>chr8:6815380-6815417
>chr8:6816572-6816837
>chr8:6818002-6818039
>chr8:6818777-6818815
>chr8:6818878-6819063
>chr8:6819551-6819606
>chr8:6819800-6820009
>chr8:6821775-6821823
>chr8:6824255-6824409
>chr8:6824515-6824831
>chr8:6826056-6826214
>chr8:6827809-6828062
>chr8:6829505-6830141
>chr8:6830617-6830649
>chr8:6831702-6832040
>chr8:6833173-6833210
>chr8:6833451-6833737
>chr8:6836131-6836195
>chr8:6836269-6836365
>chr8:6836540-6836599
>chr8:6836680-6837266
>chr8:6837690-6837954
>chr8:6838143-6838465
>chr8:6839615-6839892
>chr8:6840703-6840766
>chr8:6841428-6841509
>chr8:6843045-6843194
>chr8:6845046-6850239
>chr8:6850808-6851787
>chr8:6853271-6853505
>chr8:6853557-6853717
>chr8:6855835-6855871
>chr8:6856507-6856569
>chr8:6856834-6857143
>chr8:6857557-6857859
>chr8:6858410-6858737
>chr8:6859381-6860002
>chr8:6860239-6860282
>chr8:6860399-6860772
>chr8:6860922-6861196
>chr8:6861445-6862029
>chr8:6863092-6863284
>chr8:6863351-6863538
>chr8:6864258-6864303
>chr8:6865647-6866021
>chr8:6866117-6866620
>chr8:6866654-6866694
>chr8:6868665-6868988
>chr8:6870061-6870407
>chr8:6871685-6871871
>chr8:6873512-6873832
>chr8:6874110-6874168
>chr8:6874650-6874999
>chr8:6875064-6875114
>chr8:6875390-6875472
>chr8:6875582-6875661
>chr8:6876158-6876874
>chr8:6879001-6879205
>chr8:6879826-6880456
>chr8:6880571-6881423
>chr8:6882744-6883025
>chr8:6883515-6883559
>chr8:6883843-6884326
>chr8:6884819-6884861
>chr8:6885643-6886627
>chr8:6886718-6886820
>chr8:6887442-6887489
>chr8:6887720-6887778
>chr8:6889594-6889635
>chr8:6889758-6890164
>chr8:6892087-6892245
>chr8:6892561-6892634
>chr8:6893019-6893600
>chr8:6893656-6893810
>chr8:6897356-6897389
>chr8:6898419-6898868
>chr8:6898908-6899148
>chr8:6899287-6899360
>chr8:6899454-6900535
>chr8:6901331-6901948
>chr8:6902089-6902410
>chr8:6903051-6903391
>chr8:6904410-6904695
>chr8:6904818-6904846
>chr8:6904884-6905317
>chr8:6905397-6905627
>chr8:6906950-6907458
>chr8:6907757-6907860
>chr8:6908157-6908305
>chr8:6908995-6909604
>chr8:6911197-6911242
>chr8:6911562-6911610
>chr8:6912082-6912478
>chr8:6912522-6912935
>chr8:6914092-6914169
>chr8:6914695-6914737
>chr8:6915877-6915934
>chr8:6916323-6916559
>chr8:6917163-6917506
>chr8:6918433-6918528
>chr8:6918700-6918739
>chr8:6919570-6919891
>chr8:6921106-6921211
>chr8:6922987-6923035
>chr8:6924169-6924566
>chr8:6925234-6925562
>chr8:6926299-6926466
>chr8:6926846-6927141
>chr8:6927197-6927675
>chr8:6929769-6929896
>chr8:6930272-6930494
>chr8:6931406-6931437
>chr8:6931543-6931653
>chr8:6932288-6932396
>chr8:6932828-6932904
>chr8:6933232-6933280
>chr8:6934282-6934346
>chr8:6936785-6936838
>chr8:6936889-6937003
>chr8:6937680-6937982
>chr8:6938249-6938333
>chr8:6939610-6939795
>chr8:6941368-6941730
>chr8:6945381-6945526
>chr8:6946628-6947010
>chr8:6947308-6947419
>chr8:6947875-6948063
>chr8:6948709-6948806
>chr8:6949521-6949574
>chr8:6952351-6952388
>chr8:6952465-6952633
>chr8:6952796-6952973
>chr8:6954828-6955157
>chr8:6956958-6957045
>chr8:6958191-6958360
>chr8:6960132-6960220
>chr8:6961446-6961655
>chr8:6961916-6961976
>chr8:6962015-6962103
>chr8:6962151-6962370
>chr8:6962441-6962750
>chr8:6964964-6965190
>chr8:6965344-6965425
>chr8:6967571-6967687
>chr8:6968655-6968744
>chr8:6969394-6969459
>chr8:6970052-6970225
>chr8:6970516-6970575
>chr8:6971639-6971801
>chr8:6972108-6972247
>chr8:6972561-6973549
>chr8:6974153-6974883
>chr8:6975042-6975615
>chr8:6975700-6975812
>chr8:6976008-6976339
>chr8:6976468-6976643
>chr8:6976817-6977011
>chr8:6977074-6977439
>chr8:6977519-6978046
>chr8:6978180-6978744
>chr8:6978792-6979217
>chr8:6979282-6980334
>chr8:6981239-6981815
>chr8:6981899-6981958
>chr8:6982841-6983081
>chr8:6983688-6983947
>chr8:6984189-6984232
>chr8:6984311-6984500
>chr8:6986398-6986445
>chr8:6987808-6988310
>chr8:6989192-6989381
>chr8:6989612-6989724
>chr8:6990833-6990961
>chr8:6991268-6991407
>chr8:6991721-6992708
>chr8:6993048-6994000
>chr8:6994159-6995456
>chr8:6995585-6995760
>chr8:6995934-6996128
>chr8:6996191-6996556
>chr8:6996636-6997163
>chr8:6997297-6997861
>chr8:6997909-6998334
>chr8:6998399-6999444
>chr8:7000349-7000925
>chr8:7001009-7001068
>chr8:7001946-7002186
>chr8:7002285-7002386
>chr8:7002530-7003052
>chr8:7003294-7003337
>chr8:7003416-7003605
>chr8:7005501-7005548
>chr8:7006911-7007413
>chr8:7008295-7008484
>chr8:7008715-7008827
>chr8:7009936-7010064
>chr8:7010371-7010510
>chr8:7010824-7011811
>chr8:7012151-7013103
>chr8:7013262-7014863
>chr8:7015314-7015601
>chr8:7015739-7016277
>chr8:7016354-7016960
>chr8:7017008-7017433
>chr8:7017498-7018118
>chr8:7018206-7018543
>chr8:7019448-7020024
>chr8:7020108-7020167
>chr8:7021121-7021279
>chr8:7021626-7022146
>chr8:7022372-7022432
>chr8:7022488-7022664
>chr8:7027212-7027309
>chr8:7027694-7028062
>chr8:7030773-7030858
>chr8:7030903-7030976
>chr8:7031047-7031103
>chr8:7031150-7031315
>chr8:7031465-7031511
>chr8:7031570-7031755
>chr8:7031870-7032149
>chr8:7032241-7032386
>chr8:7032468-7032685
>chr8:7033215-7033575
>chr8:7034342-7034385
>chr8:7034698-7035023
>chr8:7035452-7035497
>chr8:7035998-7036340
>chr8:7037273-7037785
>chr8:7038150-7038444
>chr8:7039405-7039481
>chr8:7040158-7040499
>chr8:7040563-7040731
>chr8:7042389-7042538
>chr8:7044442-7044506
>chr8:7046531-7046632
>chr8:7047964-7049631
>chr8:7049680-7049958
>chr8:7050026-7050081
>chr8:7050685-7050852
>chr8:7051154-7051510
>chr8:7051645-7052059
>chr8:7052735-7053066
>chr8:7054804-7055150
>chr8:7055238-7055300
>chr8:7055990-7056123
>chr8:7057685-7057945
>chr8:7058089-7058163
>chr8:7058447-7060268
>chr8:7060874-7060952
>chr8:7061135-7061497
>chr8:7064096-7064148
>chr8:7064855-7064988
>chr8:7065099-7066782
>chr8:7066846-7066967
>chr8:7067014-7067084
>chr8:7067254-7067336
>chr8:7067480-7067575
>chr8:7067652-7068324
>chr8:7068413-7068474
>chr8:7068717-7068921
>chr8:7068967-7070502
>chr8:7070570-7070625
>chr8:7070728-7071175
>chr8:7071358-7073430
>chr8:7073481-7073766
>chr8:7073892-7074933
>chr8:7074997-7075064
>chr8:7075179-7076417
>chr8:7076450-7081740
>chr8:7081831-7082873
>chr8:7082957-7083036
>chr8:7083164-7083242
>chr8:7083328-7083717
>chr8:7083741-7084733
>chr8:7084886-7084976
>chr8:7085169-7085615
>chr8:7085715-7086034
>chr8:7086058-7088332
>chr8:7088364-7093588
>chr8:7093644-7095884
>chr8:7095915-7095996
>chr8:7096025-7096912
>chr8:7097046-7097680
>chr8:7097793-7101582
>chr8:7101690-7109309
>chr8:7109375-7109956
>chr8:7110031-7110770
>chr8:7110935-7112366
>chr8:7112423-7115159
>chr8:7115193-7118638
>chr8:7118716-7119129
>chr8:7119168-7119250
>chr8:7119268-7125144
>chr8:7125194-7126699
>chr8:7126746-7128327
>chr8:7128468-7130945
>chr8:7130967-7141015
>chr8:7141058-7142485
>chr8:7142612-7146605
>chr8:7146660-7146831
>chr8:7146880-7147185
>chr8:7147277-7148210
>chr8:7148245-7150699
>chr8:7150742-7152739
>chr8:7152772-7154508
>chr8:7154540-7154571
>chr8:7154622-7158088
>chr8:7158278-7158443
>chr8:7158506-7160836
>chr8:7160921-7164908
>chr8:7164965-7165264
>chr8:7165321-7166915
>chr8:7167003-7167763
>chr8:7168038-7168687
>chr8:7168761-7172304
>chr8:7172371-7172928
>chr8:7172998-7173753
>chr8:7173810-7179078
>chr8:7179109-7187905
>chr8:7187949-7195915
>chr8:7195981-7197709
>chr8:7197775-7197873
>chr8:7198020-7200541
>chr8:7200600-7201396
>chr8:7201445-7201609
>chr8:7201646-7203830
>chr8:7203857-7204597
>chr8:7204711-7204886
>chr8:7204974-7206170
>chr8:7206201-7206919
>chr8:7206990-7209673
>chr8:7209695-7238515
>chr8:7238551-7252958
>chr8:7253010-7253163
>chr8:7253204-7253337
>chr8:7253375-7296521
>chr8:7296557-7297094
>chr8:7297129-7297250
>chr8:7297308-7298116
>chr8:7298143-7298225
>chr8:7298303-7300756
>chr8:7300871-7301008
>chr8:7301480-7301562
>chr8:7301785-7301934
>chr8:7302158-7302267
>chr8:7302332-7302973
>chr8:7303687-7304003
>chr8:7304352-7304581
>chr8:7304746-7305511
>chr8:7305637-7305790
>chr8:7305840-7307478
>chr8:7307907-7308036
>chr8:7308085-7308320
>chr8:7308391-7308707
>chr8:7308988-7309152
>chr8:7309193-7309591
>chr8:7309684-7309870
>chr8:7310119-7310355
>chr8:7310742-7312554
>chr8:7312708-7312917
>chr8:7313377-7314439
>chr8:7314464-7314897
>chr8:7315190-7315609
>chr8:7315880-7316064
>chr8:7316248-7316343
>chr8:7316487-7317135
>chr8:7317607-7318124
>chr8:7318524-7318630
>chr8:7318756-7319026
>chr8:7319275-7319583
>chr8:7319819-7320370
>chr8:7320415-7320808
>chr8:7320909-7320985
>chr8:7321050-7321369
>chr8:7321438-7321595
>chr8:7321678-7322931
>chr8:7323017-7323089
>chr8:7323448-7324117
>chr8:7324168-7324291
>chr8:7324357-7324492
>chr8:7325124-7325344
>chr8:7325867-7328870
>chr8:7330561-7331028
>chr8:7331127-7331799
>chr8:7331856-7334391
>chr8:7334425-7336002
>chr8:7336050-7336445
>chr8:7336465-7339069
>chr8:7339273-7339310
>chr8:7339458-7340572
>chr8:7340672-7340895
>chr8:7341014-7341667
>chr8:7341739-7342968
>chr8:7343370-7343463
>chr8:7343936-7346789
>chr8:7346885-7347863
>chr8:7348070-7348349
>chr8:7348903-7349193
>chr8:7349666-7349720
>chr8:7350268-7350683
>chr8:7350826-7351059
>chr8:7351771-7352158
>chr8:7352257-7352855
>chr8:7353170-7353337
>chr8:7353422-7353883
>chr8:7354172-7354313
>chr8:7354437-7354585
>chr8:7354783-7355105
>chr8:7355139-7355190
>chr8:7355302-7355373
>chr8:7355753-7356320
>chr8:7356364-7356445
>chr8:7356510-7356707
>chr8:7356940-7357173
>chr8:7357232-7357675
>chr8:7357823-7358183
>chr8:7358225-7358440
>chr8:7358571-7358863
>chr8:7358954-7359286
>chr8:7359579-7359930
>chr8:7360059-7360157
>chr8:7360298-7360477
>chr8:7360778-7360945
>chr8:7360976-7361236
>chr8:7361511-7361882
>chr8:7362213-7362400
>chr8:7362656-7362744
>chr8:7362806-7363021
>chr8:7363087-7363298
>chr8:7363396-7363844
>chr8:7364173-7364528
>chr8:7364658-7364849
>chr8:7364953-7365740
>chr8:7365968-7366328
>chr8:7366358-7366535
>chr8:7366660-7367529
>chr8:7367620-7368017
>chr8:7368565-7371631
>chr8:7371851-7372468
>chr8:7372625-7372769
>chr8:7373184-7373250
>chr8:7373784-7373883
>chr8:7374290-7374346
>chr8:7374570-7374803
>chr8:7374911-7375760
>chr8:7375917-7376340
>chr8:7377105-7377298
>chr8:7377419-7378074
>chr8:7378397-7378640
>chr8:7378721-7378876
>chr8:7378934-7379007
>chr8:7379444-7380367
>chr8:7380710-7381019
>chr8:7381464-7381525
>chr8:7381623-7381919
>chr8:7382168-7382213
>chr8:7382790-7383112
>chr8:7383477-7383600
>chr8:7383697-7383735
>chr8:7383795-7383958
>chr8:7384381-7384505
>chr8:7385238-7385371
>chr8:7385873-7386226
>chr8:7386264-7386427
>chr8:7387817-7387947
>chr8:7388404-7388543
>chr8:7390450-7390548
>chr8:7391021-7391774
>chr8:7391937-7392069
>chr8:7392269-7392420
>chr8:7393590-7393980
>chr8:7396489-7396585
>chr8:7396693-7396882
>chr8:7398298-7398426
>chr8:7399110-7400154
>chr8:7400613-7400963
>chr8:7401432-7401676
>chr8:7401718-7401979
>chr8:7402300-7408460
>chr8:7408703-7408824
>chr8:7408882-7409043
>chr8:7409193-7409540
>chr8:7410404-7410512
>chr8:7411730-7412368
>chr8:7415935-7416051
>chr8:7416521-7416714
>chr8:7418183-7418461
>chr8:7419228-7419674
>chr8:7420537-7420702
>chr8:7422607-7422652
>chr8:7422871-7422954
>chr8:7422996-7423335
>chr8:7424622-7424734
>chr8:7425465-7425613
>chr8:7425911-7426359
>chr8:7426451-7426742
>chr8:7429215-7429265
>chr8:7429646-7429924
>chr8:7430703-7431046
>chr8:7431945-7431988
>chr8:7432321-7432422
>chr8:7433260-7433344
>chr8:7433901-7434001
>chr8:7434036-7434169
>chr8:7434393-7434705
>chr8:7436293-7436592
>chr8:7437025-7437195
>chr8:7437834-7437892
>chr8:7438312-7438839
>chr8:7439273-7439936
>chr8:7442426-7442525
>chr8:7442895-7443062
>chr8:7444172-7444228
>chr8:7445829-7446110
>chr8:7448639-7448810
>chr8:7449043-7449110
>chr8:7449868-7449913
>chr8:7450548-7450771
>chr8:7451488-7451528
>chr8:7452612-7452650
>chr8:7454059-7454120
>chr8:7454281-7454376
>chr8:7454891-7455572
>chr8:7455748-7455962
>chr8:7456776-7456959
>chr8:7457956-7458036
>chr8:7458603-7458686
>chr8:7458911-7459336
>chr8:7460160-7460332
>chr8:7461071-7461192
>chr8:7463728-7463788
>chr8:7464124-7464270
>chr8:7466561-7466857
>chr8:7468807-7468847
>chr8:7471138-7471265
>chr8:7472671-7473330
>chr8:7473369-7473643
>chr8:7476282-7476636
>chr8:7477293-7477367
>chr8:7477823-7478119
>chr8:7479432-7479476
>chr8:7479773-7480081
>chr8:7480282-7480664
>chr8:7481090-7481404
>chr8:7481839-7482196
>chr8:7483884-7485225
>chr8:7486701-7486753
>chr8:7486984-7487027
>chr8:7488869-7488972
>chr8:7489688-7490019
>chr8:7491647-7492575
>chr8:7492634-7492983
>chr8:7493048-7493420
>chr8:7493547-7493845
>chr8:7495119-7495210
>chr8:7495451-7495598
>chr8:7495637-7495713
>chr8:7496277-7496695
>chr8:7497868-7507356
>chr8:7508056-7508119
>chr8:7510704-7510780
>chr8:7510811-7511506
>chr8:7514474-7514655
>chr8:7515304-7515754
>chr8:7516419-7516563
>chr8:7516877-7516916
>chr8:7517300-7517618
>chr8:7522683-7523314
>chr8:7523966-7524387
>chr8:7524460-7524537
>chr8:7529053-7529290
>chr8:7529382-7529428
>chr8:7532066-7532194
>chr8:7532891-7533004
>chr8:7533379-7533438
>chr8:7533509-7534350
>chr8:7534573-7534796
>chr8:7534905-7534970
>chr8:7535110-7535162
>chr8:7535298-7535353
>chr8:7539116-7539245
>chr8:7542919-7542972
>chr8:7543064-7543145
>chr8:7543680-7543791
>chr8:7543868-7544131
>chr8:7546350-7586375
>chr8:7586416-7601001
>chr8:7601074-7605964
>chr8:7605998-7609066
>chr8:7609101-7617127
>chr8:7667127-7668257
>chr8:7668266-7697059
>chr8:7697095-7711497
>chr8:7711549-7711702
>chr8:7711743-7711876
>chr8:7711970-7774690
>chr8:7776909-7777172
>chr8:7777249-7777360
>chr8:7777895-7777976
>chr8:7778068-7778121
>chr8:7781795-7781924
>chr8:7785688-7785743
>chr8:7786070-7786135
>chr8:7786244-7786467
>chr8:7786690-7787531
>chr8:7787602-7787661
>chr8:7788036-7788149
>chr8:7788846-7788974
>chr8:7791611-7791657
>chr8:7791749-7791959
>chr8:7796475-7796552
>chr8:7796625-7797046
>chr8:7797698-7798329
>chr8:7803398-7803716
>chr8:7804100-7804139
>chr8:7804206-7804281
>chr8:7804453-7804597
>chr8:7805263-7805714
>chr8:7806365-7806548
>chr8:7809515-7810218
>chr8:7810249-7810327
>chr8:7812912-7812979
>chr8:7814870-7815284
>chr8:7815848-7815924
>chr8:7815963-7816106
>chr8:7816347-7816438
>chr8:7817713-7818010
>chr8:7818137-7818509
>chr8:7818574-7818923
>chr8:7818982-7819910
>chr8:7821178-7821232
>chr8:7821538-7821870
>chr8:7822586-7822689
>chr8:7824531-7824574
>chr8:7824805-7824857
>chr8:7826339-7827684
>chr8:7829370-7829690
>chr8:7830137-7830451
>chr8:7830877-7831262
>chr8:7831416-7831771
>chr8:7832068-7832112
>chr8:7833429-7833725
>chr8:7834181-7834258
>chr8:7834892-7835271
>chr8:7837910-7838184
>chr8:7838223-7838877
>chr8:7840283-7840408
>chr8:7842705-7842744
>chr8:7844692-7844988
>chr8:7847279-7847425
>chr8:7847761-7847821
>chr8:7850357-7850478
>chr8:7851217-7851389
>chr8:7852213-7852637
>chr8:7852860-7852943
>chr8:7853510-7853586
>chr8:7854587-7854770
>chr8:7855584-7855833
>chr8:7855974-7856655
>chr8:7857170-7857265
>chr8:7857426-7857483
>chr8:7858893-7858931
>chr8:7860013-7860057
>chr8:7860774-7860997
>chr8:7861631-7861676
>chr8:7862434-7862501
>chr8:7862734-7862906
>chr8:7865439-7865719
>chr8:7867322-7867378
>chr8:7868488-7868655
>chr8:7869024-7869124
>chr8:7871614-7872277
>chr8:7872711-7873156
>chr8:7873195-7873232
>chr8:7873658-7873716
>chr8:7874355-7874525
>chr8:7874924-7875258
>chr8:7876846-7877158
>chr8:7877382-7877515
>chr8:7877551-7877650
>chr8:7878207-7878291
>chr8:7879129-7879230
>chr8:7879563-7879606
>chr8:7880505-7880848
>chr8:7881627-7881905
>chr8:7882286-7882336
>chr8:7884809-7885100
>chr8:7885192-7885640
>chr8:7885714-7885761
>chr8:7886817-7886901
>chr8:7888275-7888546
>chr8:7888827-7888935
>chr8:7890840-7891005
>chr8:7891273-7891336
>chr8:7891869-7892314
>chr8:7893079-7893357
>chr8:7894158-7894217
>chr8:7894825-7895018
>chr8:7895497-7895613
>chr8:7895763-7895885
>chr8:7899202-7899844
>chr8:7901080-7901188
>chr8:7902052-7902399
>chr8:7902549-7902710
>chr8:7902768-7902889
>chr8:7903134-7909293
>chr8:7909614-7909875
>chr8:7909917-7910161
>chr8:7910630-7910979
>chr8:7911438-7912483
>chr8:7913168-7913298
>chr8:7914736-7914899
>chr8:7915006-7915102
>chr8:7916332-7916655
>chr8:7917924-7918314
>chr8:7919311-7919411
>chr8:7919484-7919635
>chr8:7919835-7919967
>chr8:7920133-7920884
>chr8:7921356-7921454
>chr8:7923355-7923395
>chr8:7923438-7923472
>chr8:7923951-7924081
>chr8:7924571-7924622
>chr8:7925483-7925629
>chr8:7925667-7926021
>chr8:7926523-7926654
>chr8:7927389-7927513
>chr8:7927937-7928100
>chr8:7928160-7928198
>chr8:7928330-7928394
>chr8:7928779-7929101
>chr8:7929230-7929358
>chr8:7929627-7929724
>chr8:7929968-7930264
>chr8:7930362-7930423
>chr8:7930735-7931179
>chr8:7931522-7932019
>chr8:7932106-7932459
>chr8:7932900-7932973
>chr8:7933031-7933186
>chr8:7933267-7933510
>chr8:7933833-7934492
>chr8:7934613-7934806
>chr8:7935570-7935994
>chr8:7936326-7937002
>chr8:7937109-7937342
>chr8:7937566-7937623
>chr8:7937890-7938129
>chr8:7938648-7938729
>chr8:7939144-7939288
>chr8:7939445-7940062
>chr8:7940282-7944381
>chr8:7944432-7946313
>chr8:7946442-7946971
>chr8:7947069-7947557
>chr8:7947619-7948815
>chr8:7949128-7950066
>chr8:7950207-7951800
>chr8:7951926-7953135
>chr8:7953189-7955737
>chr8:7955783-7955931
>chr8:7955981-7956196
>chr8:7956335-7956634
>chr8:7956822-7957198
>chr8:7957251-7957412
>chr8:7957513-7958131
>chr8:7958227-7958805
>chr8:7959342-7960111
>chr8:7960387-7960514
>chr8:7960643-7960712
>chr8:7960865-7960953
>chr8:7961086-7961590
>chr8:7961677-7961937
>chr8:7962030-7966460
>chr8:7966906-7966999
>chr8:7967401-7968630
>chr8:7968702-7969353
>chr8:7969481-7969595
>chr8:7969795-7970909
>chr8:7971057-7971094
>chr8:7971306-7973904
>chr8:7973924-7974319
>chr8:7974367-7975666
>chr8:7975701-7975944
>chr8:7975978-7978517
>chr8:7978574-7979246
>chr8:7979345-7979812
>chr8:7981503-7984399
>chr8:7985025-7985245
>chr8:7985531-7986012
>chr8:7986078-7986921
>chr8:7987280-7987352
>chr8:7987438-7988687
>chr8:7988770-7989223
>chr8:7989380-7989456
>chr8:7989557-7989950
>chr8:7989995-7990546
>chr8:7990778-7991087
>chr8:7991337-7991521
>chr8:7991733-7991839
>chr8:7992239-7992756
>chr8:7993228-7993880
>chr8:7994024-7994119
>chr8:7994303-7994487
>chr8:7994759-7995176
>chr8:7995469-7995902
>chr8:7995927-7996726
>chr8:7996785-7996989
>chr8:7997449-7997658
>chr8:7997812-7999628
>chr8:8000016-8000252
>chr8:8000501-8000687
>chr8:8000780-8001178
>chr8:8001219-8001383
>chr8:8001663-8001979
>chr8:8002050-8002285
>chr8:8002334-8002463
>chr8:8002892-8004524
>chr8:8004574-8004727
>chr8:8004853-8005618
>chr8:8005783-8006012
>chr8:8006361-8006677
>chr8:8007392-8008033
>chr8:8008098-8008207
>chr8:8008431-8008580
>chr8:8008803-8008885
>chr8:8009390-8012062
>chr8:8012095-8031147
>chr8:8031173-8034367
>chr8:8034408-8048998
>chr8:8049071-8057054
>chr8:8057089-8060459
>chr8:8060506-8065320
>chr8:8065400-8077832
>chr8:8077842-8079855
>chr8:8079899-8080530
>chr8:8080567-8081319
>chr8:8081350-8082546
>chr8:8082683-8083665
>chr8:8083694-8085871
>chr8:8085908-8086072
>chr8:8086121-8086917
>chr8:8086976-8088320
>chr8:8088412-8089508
>chr8:8089655-8089788
>chr8:8089819-8091528
>chr8:8091568-8091799
>chr8:8091818-8099552
>chr8:8099596-8104914
>chr8:8104980-8113216
>chr8:8113300-8113671
>chr8:8113728-8114483
>chr8:8114553-8115092
>chr8:8115177-8118721
>chr8:8118795-8119444
>chr8:8119718-8120478
>chr8:8120566-8122160
>chr8:8122191-8122509
>chr8:8122573-8126557
>chr8:8126675-8128968
>chr8:8129031-8129196
>chr8:8129386-8129585
>chr8:8129691-8132723
>chr8:8132780-8136327
>chr8:8136341-8137165
>chr8:8137237-8138790
>chr8:8138840-8138958
>chr8:8138999-8140593
>chr8:8140649-8143098
>chr8:8143133-8144078
>chr8:8144119-8148535
>chr8:8148566-8150866
>chr8:8150907-8151944
>chr8:8151990-8154200
>chr8:8154293-8164728
>chr8:8164907-8167242
>chr8:8167282-8167942
>chr8:8167990-8173118
>chr8:8173203-8177868
>chr8:8177904-8179705
>chr8:8179788-8184440
>chr8:8184485-8188538
>chr8:8188606-8188768
>chr8:8188869-8189712
>chr8:8189762-8197021
>chr8:8197077-8210189
>chr8:8210224-8210576
>chr8:8210679-8213251
>chr8:8213304-8213561
>chr8:8213597-8214745
>chr8:8214779-8216264
>chr8:8216332-8216706
>chr8:8216731-8218736
>chr8:8218756-8222455
>chr8:8222518-8222654
>chr8:8222732-8227445
>chr8:8227526-8228526
>chr8:8228670-8234169
>chr8:8234217-8235824
>chr8:8236054-8236211
>chr8:8236275-8236702
>chr8:8236762-8237126
>chr8:8237164-8237283
>chr8:8237409-8237822
>chr8:8237887-8239470
>chr8:8239585-8239926
>chr8:8240129-8240284
>chr8:8240396-8240469
>chr8:8240664-8240827
>chr8:8240874-8241284
>chr8:8241518-8241607
>chr8:8241824-8241870
>chr8:8242276-8242636
>chr8:8242703-8242832
>chr8:8242925-8243220
>chr8:8243548-8243598
>chr8:8243825-8244151
>chr8:8244215-8244413
>chr8:8244531-8244602
>chr8:8244635-8245184
>chr8:8245378-8245745
>chr8:8245850-8245921
>chr8:8246617-8246949
>chr8:8247010-8247304
>chr8:8247356-8247395
>chr8:8247512-8247841
>chr8:8248088-8248285
>chr8:8248426-8248753
>chr8:8249889-8250221
>chr8:8250471-8250832
>chr8:8252076-8252108
>chr8:8252204-8252739
>chr8:8253208-8253254
>chr8:8253692-8253804
>chr8:8256003-8256051
>chr8:8256445-8256857
>chr8:8256974-8257396
>chr8:8257483-8257652
>chr8:8257726-8258013
>chr8:8258076-8258127
>chr8:8258172-8259435
>chr8:8260454-8260537
>chr8:8261089-8261385
>chr8:8261477-8261909
>chr8:8262229-8262286
>chr8:8262475-8262513
>chr8:8263502-8263561
>chr8:8264198-8264519
>chr8:8265462-8265844
>chr8:8266464-8266765
>chr8:8266916-8267011
>chr8:8271340-8271723
>chr8:8272989-8273069
>chr8:8273460-8273783
>chr8:8275399-8275495
>chr8:8275599-8275735
>chr8:8276087-8276170
>chr8:8276591-8276953
>chr8:8277542-8277776
>chr8:8278337-8278626
>chr8:8279891-8280024
>chr8:8281295-8281512
>chr8:8282223-8282267
>chr8:8282427-8282673
>chr8:8283072-8283306
>chr8:8283555-8283640
>chr8:8283934-8284333
>chr8:8284835-8285016
>chr8:8285574-8285928
>chr8:8286748-8286808
>chr8:8288049-8288337
>chr8:8289414-8289494
>chr8:8290749-8290997
>chr8:8291047-8291128
>chr8:8291193-8291497
>chr8:8291615-8291657
>chr8:8291926-8291994
>chr8:8292077-8292437
>chr8:8292820-8293643
>chr8:8293741-8293856
>chr8:8294998-8295318
>chr8:8297542-8297796
>chr8:8298040-8298325
>chr8:8299609-8301965
>chr8:8302367-8302613
>chr8:8303015-8303364
>chr8:8303437-8303758
>chr8:8304208-8304296
>chr8:8304756-8305117
>chr8:8306524-8306891
>chr8:8307015-8307375
>chr8:8308404-8308485
>chr8:8308646-8308916
>chr8:8308967-8309029
>chr8:8309072-8309378
>chr8:8310174-8310478
>chr8:8311543-8311911
>chr8:8312070-8312493
>chr8:8312918-8312994
>chr8:8315043-8315444
>chr8:8315863-8316279
>chr8:8318835-8318936
>chr8:8319510-8320073
>chr8:8320230-8320363
>chr8:8321099-8321396
>chr8:8321839-8321938
>chr8:8322109-8322613
>chr8:8322674-8323089
>chr8:8323164-8323838
>chr8:8324521-8324589
>chr8:8325625-8325960
>chr8:8326084-8326332
>chr8:8326687-8326728
>chr8:8326804-8326847
>chr8:8327279-8327574
>chr8:8328329-8328371
>chr8:8328565-8328647
>chr8:8329103-8329394
>chr8:8330076-8330365
>chr8:8332173-8332467
>chr8:8334121-8334448
>chr8:8334797-8335077
>chr8:8335408-8335474
>chr8:8335781-8335850
>chr8:8336733-8336812
>chr8:8336875-8336932
>chr8:8337434-8337509
>chr8:8337937-8338063
>chr8:8341507-8341628
>chr8:8341817-8342503
>chr8:8342855-8342968
>chr8:8343082-8343166
>chr8:8343474-8343693
>chr8:8343843-8344049
>chr8:8344547-8344621
>chr8:8345258-8345430
>chr8:8345501-8345822
>chr8:8346446-8346487
>chr8:8347809-8348219
>chr8:8349088-8349205
>chr8:8349244-8349591
>chr8:8349904-8350001
>chr8:8350890-8351424
>chr8:8352848-8353369
>chr8:8353413-8357495
>chr8:8357551-8357829
>chr8:8357931-8358234
>chr8:8358333-8358499
>chr8:8358611-8358744
>chr8:8358789-8358945
>chr8:8359076-8359228
>chr8:8359931-8359988
>chr8:8360082-8360132
>chr8:8360482-8360550
>chr8:8361220-8361274
>chr8:8361408-8361488
>chr8:8362803-8362960
>chr8:8363032-8363156
>chr8:8363230-8363593
>chr8:8363663-8363773
>chr8:8365339-8366039
>chr8:8366307-8366616
>chr8:8366662-8366975
>chr8:8367227-8367503
>chr8:8367632-8367974
>chr8:8369455-8369522
>chr8:8370874-8371157
>chr8:8371262-8371892
>chr8:8372166-8372325
>chr8:8373411-8373753
>chr8:8374511-8374584
>chr8:8375185-8375527
>chr8:8375646-8375832
>chr8:8377347-8377381
>chr8:8378551-8378991
>chr8:8379908-8380920
>chr8:8381328-8381388
>chr8:8383268-8383609
>chr8:8386874-8386938
>chr8:8387073-8387145
>chr8:8387825-8387877
>chr8:8388028-8388365
>chr8:8388716-8389004
>chr8:8391251-8391577
>chr8:8392263-8392944
>chr8:8393084-8394148
>chr8:8394591-8394947
>chr8:8395179-8395942
>chr8:8396134-8396695
>chr8:8396872-8396940
>chr8:8397412-8397832
>chr8:8399792-8400269
>chr8:8400326-8400419
>chr8:8400769-8401085
>chr8:8401780-8402332
>chr8:8403445-8403734
>chr8:8403796-8404084
>chr8:8404308-8404616
>chr8:8404798-8405144
>chr8:8405517-8405985
>chr8:8408027-8408355
>chr8:8409166-8409445
>chr8:8409681-8409744
>chr8:8409917-8410269
>chr8:8410508-8410637
>chr8:8410776-8411165
>chr8:8412282-8412851
>chr8:8413390-8413710
>chr8:8414432-8415051
>chr8:8415221-8415531
>chr8:8415734-8416341
>chr8:8416762-8416803
>chr8:8416936-8417095
>chr8:8417493-8417551
>chr8:8417971-8418474
>chr8:8418540-8418579
>chr8:8419717-8419808
>chr8:8420249-8420296
>chr8:8420387-8420429
>chr8:8420679-8420734
>chr8:8421230-8421922
>chr8:8422059-8422428
>chr8:8422610-8422862
>chr8:8423125-8423910
>chr8:8424137-8424184
>chr8:8424375-8424493
>chr8:8425231-8425530
>chr8:8427044-8427395
>chr8:8427684-8427719
>chr8:8428201-8428276
>chr8:8428374-8428682
>chr8:8429147-8429269
>chr8:8429792-8430087
>chr8:8430138-8430579
>chr8:8430642-8430888
>chr8:8431302-8431859
>chr8:8432854-8433142
>chr8:8434858-8435227
>chr8:8435642-8435833
>chr8:8435883-8436275
>chr8:8437144-8437417
>chr8:8439578-8439889
>chr8:8440267-8440306
>chr8:8440848-8441164
>chr8:8442681-8442839
>chr8:8445674-8446275
>chr8:8447096-8449210
>chr8:8450016-8450647
>chr8:8451294-8451425
>chr8:8451456-8452167
>chr8:8452720-8452866
>chr8:8453014-8453087
>chr8:8453823-8454156
>chr8:8454854-8454913
>chr8:8455567-8455630
>chr8:8456728-8457267
>chr8:8457770-8457806
>chr8:8457977-8458557
>chr8:8459348-8459687
>chr8:8460414-8460787
>chr8:8461463-8461529
>chr8:8463300-8463333
>chr8:8464498-8465267
>chr8:8466221-8466511
>chr8:8468481-8468519
>chr8:8469300-8469447
>chr8:8469511-8469561
>chr8:8469750-8469892
>chr8:8469931-8470444
>chr8:8470839-8476910
>chr8:8477190-8477517
>chr8:8478039-8478147
>chr8:8479403-8479776
>chr8:8480394-8480782
>chr8:8480857-8480985
>chr8:8481476-8481548
>chr8:8481672-8482106
>chr8:8482554-8482857
>chr8:8484003-8484163
>chr8:8485431-8485967
>chr8:8486195-8486453
>chr8:8486621-8486676
>chr8:8486837-8487243
>chr8:8487317-8487391
>chr8:8487827-8487923
>chr8:8487983-8488188
>chr8:8488245-8488329
>chr8:8489742-8490001
>chr8:8490751-8490790
>chr8:8490838-8491103
>chr8:8491767-8492083
>chr8:8492401-8492521
>chr8:8493646-8493989
>chr8:8494415-8494473
>chr8:8494686-8494887
>chr8:8495365-8495685
>chr8:8497628-8498115
>chr8:8498197-8498307
>chr8:8500424-8500645
>chr8:8501395-8501516
>chr8:8501783-8501871
>chr8:8503924-8504025
>chr8:8504842-8504910
>chr8:8505418-8505723
>chr8:8505968-8506048
>chr8:8506119-8506743
>chr8:8507385-8507805
>chr8:8508807-8508853
>chr8:8509089-8509185
>chr8:8509355-8509464
>chr8:8510105-8510421
>chr8:8511040-8511259
>chr8:8511322-8511678
>chr8:8511775-8511883
>chr8:8513009-8513316
>chr8:8513699-8514260
>chr8:8514858-8514899
>chr8:8515013-8515314
>chr8:8515435-8515505
>chr8:8515700-8516333
>chr8:8517345-8517407
>chr8:8518092-8518320
>chr8:8518965-8519672
>chr8:8520616-8520857
>chr8:8521760-8522063
>chr8:8523648-8523765
>chr8:8523788-8523901
>chr8:8525389-8525454
>chr8:8525598-8525925
>chr8:8526309-8526677
>chr8:8527376-8527445
>chr8:8527968-8528559
>chr8:8528970-8529459
>chr8:8530218-8530508
>chr8:8531820-8532138
>chr8:8532376-8532448
>chr8:8532918-8533255
>chr8:8533367-8533445
>chr8:8533503-8533842
>chr8:8534060-8534096
>chr8:8534305-8534706
>chr8:8534915-8535099
>chr8:8535123-8535288
>chr8:8535682-8535796
>chr8:8535870-8536280
>chr8:8536959-8537327
>chr8:8538161-8538490
>chr8:8538727-8538902
>chr8:8539577-8539886
>chr8:8540628-8541358
>chr8:8541439-8542043
>chr8:8542516-8542556
>chr8:8542818-8542925
>chr8:8543696-8543855
>chr8:8546265-8546594
>chr8:8546974-8547285
>chr8:8550481-8550590
>chr8:8551534-8551572
>chr8:8556583-8556928
>chr8:8558397-8561078
>chr8:8562162-8562466
>chr8:8563384-8563789
>chr8:8564951-8565282
>chr8:8566101-8566404
>chr8:8567275-8567372
>chr8:8567559-8567980
>chr8:8568055-8568096
>chr8:8570289-8570351
>chr8:8570422-8570725
>chr8:8571416-8571457
>chr8:8572646-8572930
>chr8:8573075-8573495
>chr8:8575236-8575300
>chr8:8576616-8577137
>chr8:8577877-8578095
>chr8:8578487-8578525
>chr8:8578666-8578989
>chr8:8579739-8579839
>chr8:8580063-8580472
>chr8:8580622-8580928
>chr8:8581165-8581467
>chr8:8582290-8582440
>chr8:8582515-8582695
>chr8:8583650-8583956
>chr8:8584184-8584790
>chr8:8585116-8585203
>chr8:8585535-8585870
>chr8:8586004-8586067
>chr8:8586523-8587038
>chr8:8587474-8587553
>chr8:8589097-8589236
>chr8:8589358-8589769
>chr8:8589801-8589867
>chr8:8590472-8590851
>chr8:8591652-8592311
>chr8:8592511-8592577
>chr8:8593315-8593682
>chr8:8594454-8595035
>chr8:8595128-8595688
>chr8:8595904-8596342
>chr8:8596504-8597136
>chr8:8597354-8597549
>chr8:8598063-8598156
>chr8:8598219-8598463
>chr8:8598615-8598927
>chr8:8599113-8599361
>chr8:8601341-8601404
>chr8:8602290-8602620
>chr8:8604866-8605226
>chr8:8605693-8605793
>chr8:8606823-8606944
>chr8:8607052-8609237
>chr8:8609370-8609419
>chr8:8610458-8610532
>chr8:8612275-8612323
>chr8:8613067-8613645
>chr8:8614400-8614510
>chr8:8616561-8617302
>chr8:8619059-8619098
>chr8:8619316-8619669
>chr8:8619777-8619943
>chr8:8620086-8623475
>chr8:8623535-8623940
>chr8:8624018-8624683
>chr8:8624803-8625083
>chr8:8625722-8625815
>chr8:8627344-8627409
>chr8:8627430-8627503
>chr8:8627983-8628020
>chr8:8628849-8628980
>chr8:8629148-8629352
>chr8:8630061-8630350
>chr8:8630447-8630510
>chr8:8630577-8630729
>chr8:8630837-8631204
>chr8:8631690-8631852
>chr8:8633460-8633534
>chr8:8633970-8634179
>chr8:8634834-8635118
>chr8:8636158-8636218
>chr8:8637145-8637340
>chr8:8637398-8637757
>chr8:8637872-8638013
>chr8:8639664-8639747
>chr8:8639788-8640087
>chr8:8641361-8641407
>chr8:8641719-8642548
>chr8:8643623-8643726
>chr8:8643820-8643898
>chr8:8644036-8644479
>chr8:8644567-8644938
>chr8:8646875-8647399
>chr8:8647841-8648310
>chr8:8650294-8650602
>chr8:8650980-8651330
>chr8:8651774-8652151
>chr8:8652517-8652842
>chr8:8652949-8653263
>chr8:8653727-8654471
>chr8:8654586-8654763
>chr8:8654982-8655301
>chr8:8655422-8655492
>chr8:8657819-8658413
>chr8:8658579-8658642
>chr8:8658867-8659404
>chr8:8659553-8660190
>chr8:8660360-8660605
>chr8:8660876-8661309
>chr8:8661398-8661536
>chr8:8661837-8661960
>chr8:8662054-8662501
>chr8:8662545-8662835
>chr8:8663410-8663683
>chr8:8663784-8664084
>chr8:8665024-8665092
>chr8:8665501-8665639
>chr8:8666258-8666589
>chr8:8666818-8667126
>chr8:8667648-8667928
>chr8:8668581-8669104
>chr8:8669958-8670257
>chr8:8671211-8671355
>chr8:8671639-8671727
>chr8:8671959-8672138
>chr8:8672497-8673059
>chr8:8673169-8673492
>chr8:8673723-8674061
>chr8:8674105-8674155
>chr8:8674228-8674385
>chr8:8674437-8675045
>chr8:8675679-8675983
>chr8:8676739-8676801
>chr8:8677398-8677743
>chr8:8678302-8678585
>chr8:8678950-8679320
>chr8:8679770-8679921
>chr8:8680469-8680535
>chr8:8680943-8681279
>chr8:8681903-8682018
>chr8:8683010-8683338
>chr8:8683726-8684148
>chr8:8684727-8685065
>chr8:8688106-8688374
>chr8:8688733-8689247
>chr8:8690487-8690984
>chr8:8691217-8691511
>chr8:8691587-8691910
>chr8:8692920-8693289
>chr8:8693439-8693492
>chr8:8694022-8694077
>chr8:8694218-8694526
>chr8:8695127-8695517
>chr8:8696446-8697019
>chr8:8697957-8698272
>chr8:8699785-8700678
>chr8:8700742-8701207
>chr8:8704723-8704814
>chr8:8705322-8705920
>chr8:8706557-8706906
>chr8:8707224-8707310
>chr8:8707767-8708087
>chr8:8708792-8710107
>chr8:8711425-8711777
>chr8:8713084-8713212
>chr8:8713535-8713864
>chr8:8715575-8715936
>chr8:8716348-8716384
>chr8:8716786-8717543
>chr8:8720446-8720825
>chr8:8721423-8721555
>chr8:8723748-8724047
>chr8:8724308-8724688
>chr8:8724884-8725074
>chr8:8725163-8725345
>chr8:8725514-8725987
>chr8:8726323-8726419
>chr8:8726730-8727426
>chr8:8727815-8728314
>chr8:8728538-8728845
>chr8:8729883-8729996
>chr8:8730166-8730851
>chr8:8730965-8731292
>chr8:8731494-8731799
>chr8:8732410-8732678
>chr8:8733069-8733251
>chr8:8733340-8733963
>chr8:8734334-8734954
>chr8:8735095-8735175
>chr8:8735219-8735309
>chr8:8735526-8736048
>chr8:8738046-8738213
>chr8:8738513-8738743
>chr8:8739115-8739432
>chr8:8739714-8742572
>chr8:8743037-8743159
>chr8:8743617-8743683
>chr8:8744307-8744648
>chr8:8745212-8745619
>chr8:8745996-8746394
>chr8:8746529-8747464
>chr8:8747517-8747588
>chr8:8747757-8748079
>chr8:8749227-8749300
>chr8:8749735-8749812
>chr8:8749965-8750194
>chr8:8750305-8750420
>chr8:8751192-8751273
>chr8:8752689-8753025
>chr8:8753538-8753683
>chr8:8753828-8754143
>chr8:8754701-8755055
>chr8:8755154-8755223
>chr8:8755398-8755488
>chr8:8755917-8756314
>chr8:8756630-8757021
>chr8:8757410-8757719
>chr8:8758934-8759289
>chr8:8759417-8759788
>chr8:8760329-8760397
>chr8:8760984-8761055
>chr8:8761131-8761738
>chr8:8762257-8762376
>chr8:8762667-8763621
>chr8:8765298-8765387
>chr8:8765499-8765647
>chr8:8766557-8767273
>chr8:8767624-8767935
>chr8:8768119-8768212
>chr8:8768268-8768810
>chr8:8768936-8769371
>chr8:8769523-8770612
>chr8:8770764-8771403
>chr8:8771443-8771948
>chr8:8773763-8774304
>chr8:8774473-8775243
>chr8:8775828-8776154
>chr8:8776543-8777691
>chr8:8777741-8777791
>chr8:8778073-8778379
>chr8:8778999-8779458
>chr8:8779986-8780390
>chr8:8780720-8781959
>chr8:8782259-8782375
>chr8:8782450-8782524
>chr8:8782629-8782842
>chr8:8785524-8785600
>chr8:8785838-8785883
>chr8:8786912-8787002
>chr8:8787070-8787383
>chr8:8788387-8788720
>chr8:8789601-8789637
>chr8:8791933-8792639
>chr8:8792696-8792849
>chr8:8793898-8794212
>chr8:8795372-8795426
>chr8:8796422-8797080
>chr8:8798320-8798639
>chr8:8798760-8799087
>chr8:8799205-8799298
>chr8:8799351-8799413
>chr8:8799473-8799779
>chr8:8800333-8800402
>chr8:8800925-8801249
>chr8:8802184-8802231
>chr8:8802509-8802612
>chr8:8803171-8804111
>chr8:8804384-8804439
>chr8:8805256-8806052
>chr8:8806695-8806989
>chr8:8808093-8808347
>chr8:8808428-8808564
>chr8:8808606-8808749
>chr8:8808903-8809311
>chr8:8809704-8809811
>chr8:8810079-8810358
>chr8:8810444-8810513
>chr8:8810697-8810755
>chr8:8810798-8810900
>chr8:8811312-8811580
>chr8:8812461-8812560
>chr8:8812767-8813071
>chr8:8813105-8813393
>chr8:8813432-8813779
>chr8:8813853-8814441
>chr8:8814546-8814722
>chr8:8814801-8815884
>chr8:8816112-8816172
>chr8:8817629-8818007
>chr8:8818523-8818573
>chr8:8819315-8819616
>chr8:8819732-8820000
>chr8:8822647-8822768
>chr8:8823540-8823579
>chr8:8824498-8824590
>chr8:8825170-8825813
>chr8:8826416-8826777
>chr8:8829404-8829697
>chr8:8829987-8830076
>chr8:8830611-8830904
>chr8:8830990-8831284
>chr8:8831437-8832149
>chr8:8832261-8832412
>chr8:8832564-8832821
>chr8:8832872-8832985
>chr8:8833043-8833138
>chr8:8833187-8833300
>chr8:8833386-8833667
>chr8:8833787-8834408
>chr8:8834514-8834812
>chr8:8835221-8835331
>chr8:8835809-8835884
>chr8:8836359-8836678
>chr8:8837076-8837146
>chr8:8837269-8837849
>chr8:8837957-8838065
>chr8:8838202-8838250
>chr8:8838525-8838862
>chr8:8840166-8840460
>chr8:8841003-8841064
>chr8:8841188-8841497
>chr8:8842177-8842462
>chr8:8842977-8843683
>chr8:8845965-8846409
>chr8:8846954-8847059
>chr8:8847176-8847489
>chr8:8849046-8849386
>chr8:8850438-8850850
>chr8:8852194-8852520
>chr8:8853573-8853838
>chr8:8854111-8854774
>chr8:8854829-8855283
>chr8:8855566-8855879
>chr8:8857485-8857779
>chr8:8858359-8858431
>chr8:8859077-8859351
>chr8:8859525-8859910
>chr8:8861544-8861651
>chr8:8861769-8862072
>chr8:8862251-8862703
>chr8:8862734-8862766
>chr8:8862848-8862915
>chr8:8863142-8863301
>chr8:8863812-8864213
>chr8:8864776-8864863
>chr8:8864958-8865306
>chr8:8866306-8866623
>chr8:8867533-8867876
>chr8:8870191-8870502
>chr8:8870946-8871016
>chr8:8871178-8871539
>chr8:8872007-8872048
>chr8:8872761-8872807
>chr8:8872981-8873024
>chr8:8875425-8875942
>chr8:8876444-8876732
>chr8:8876809-8876958
>chr8:8877006-8877323
>chr8:8878361-8878417
>chr8:8878658-8878731
>chr8:8879064-8879367
>chr8:8880415-8880452
>chr8:8880673-8880984
>chr8:8881546-8881854
>chr8:8882095-8882647
>chr8:8882865-8883198
>chr8:8883412-8883736
>chr8:8883914-8884134
>chr8:8884679-8884971
>chr8:8885209-8885314
>chr8:8885726-8885928
>chr8:8886180-8886456
>chr8:8886769-8887175
>chr8:8887530-8887606
>chr8:8888658-8888826
>chr8:8888934-8889135
>chr8:8889448-8889647
>chr8:8892421-8892475
>chr8:8893110-8893160
>chr8:8893503-8893608
>chr8:8894170-8894211
>chr8:8894342-8894529
>chr8:8895783-8896405
>chr8:8896683-8897026
>chr8:8897059-8897555
>chr8:8898396-8898712
>chr8:8900055-8900434
>chr8:8900640-8900699
>chr8:8901272-8901325
>chr8:8902074-8902436
>chr8:8902838-8903425
>chr8:8903555-8904293
>chr8:8904370-8904413
>chr8:8905508-8905751
>chr8:8906362-8906644
>chr8:8907451-8907620
>chr8:8907975-8908021
>chr8:8908972-8909247
>chr8:8909910-8910595
>chr8:8911217-8912299
>chr8:8913049-8913439
>chr8:8914272-8914587
>chr8:8915034-8915388
>chr8:8915649-8916068
>chr8:8916441-8916724
>chr8:8917150-8917453
>chr8:8918193-8918622
>chr8:8919052-8919160
>chr8:8919275-8919630
>chr8:8919831-8920017
>chr8:8920206-8920341
>chr8:8920605-8920790
>chr8:8920879-8921316
>chr8:8921412-8921585
>chr8:8921931-8922607
>chr8:8923252-8925885
>chr8:8926275-8926613
>chr8:8926730-8926896
>chr8:8926982-8927349
>chr8:8927541-8928223
>chr8:8928298-8928738
>chr8:8928991-8929683
>chr8:8930566-8930834
>chr8:8930943-8931005
>chr8:8931135-8931425
>chr8:8931593-8932311
>chr8:8933633-8933700
>chr8:8934259-8934918
>chr8:8936533-8936909
>chr8:8936992-8937153
>chr8:8937242-8937938
>chr8:8939573-8939828
>chr8:8940144-8940554
>chr8:8941255-8941526
>chr8:8942140-8942703
>chr8:8942941-8942989
>chr8:8943220-8943544
>chr8:8943916-8944236
>chr8:8945041-8945691
>chr8:8945861-8946170
>chr8:8946644-8946970
>chr8:8947016-8947131
>chr8:8947555-8947725
>chr8:8947817-8948186
>chr8:8948458-8948688
>chr8:8948859-8948965
>chr8:8949080-8949401
>chr8:8950223-8950958
>chr8:8951533-8951715
>chr8:8951767-8951827
>chr8:8952490-8952529
>chr8:8953706-8954412
>chr8:8955058-8955346
>chr8:8955679-8955991
>chr8:8956074-8956608
>chr8:8956901-8957222
>chr8:8957745-8958441
>chr8:8958508-8958579
>chr8:8959088-8961410
>chr8:8961828-8961882
>chr8:8962477-8962774
>chr8:8962928-8963042
>chr8:8964333-8964380
>chr8:8964434-8964481
>chr8:8964936-8967344
>chr8:8967454-8967597
>chr8:8967633-8968091
>chr8:8968167-8968474
>chr8:8968531-8968692
>chr8:8968745-8968973
>chr8:8969319-8969352
>chr8:8969540-8969990
>chr8:8970032-8970078
>chr8:8970205-8970475
>chr8:8970614-8970936
>chr8:8972120-8972337
>chr8:8972352-8972979
>chr8:8974653-8975099
>chr8:8975174-8975573
>chr8:8975649-8975968
>chr8:8976255-8976562
>chr8:8977338-8977771
>chr8:8978333-8978757
>chr8:8979605-8979682
>chr8:8980331-8980409
>chr8:8980806-8980989
>chr8:8981199-8981505
>chr8:8981627-8981758
>chr8:8982001-8982326
>chr8:8982501-8982891
>chr8:8983126-8983408
>chr8:8983841-8984145
>chr8:8984608-8984961
>chr8:8985262-8985599
>chr8:8986433-8986727
>chr8:8987537-8987840
>chr8:8988024-8988344
>chr8:8988578-8988725
>chr8:8989739-8990095
>chr8:8990345-8990776
>chr8:8991519-8991655
>chr8:8992027-8992397
>chr8:8992761-8993071
>chr8:8993609-8993988
>chr8:8994555-8995123
>chr8:8995497-8995917
>chr8:8996283-8996728
>chr8:8996908-8997324
>chr8:8997390-8997483
>chr8:8997531-8998017
>chr8:8998822-8999154
>chr8:8999406-8999696
>chr8:8999750-8999806
>chr8:9000923-9001052
>chr8:9001307-9001561
>chr8:9001606-9001793
>chr8:9001940-9002020
>chr8:9003561-9003609
>chr8:9004536-9005010
>chr8:9005502-9005794
>chr8:9007528-9007625
>chr8:9008151-9008229
>chr8:9009531-9009821
>chr8:9013012-9013317
>chr8:9013747-9013880
>chr8:9014274-9014316
>chr8:9014816-9015129
>chr8:9015506-9015745
>chr8:9016667-9017345
>chr8:9022364-9022788
>chr8:9023195-9023238
>chr8:9023770-9024107
>chr8:9024361-9024727
>chr8:9025633-9025851
>chr8:9026161-9026216
>chr8:9026281-9026378
>chr8:9026477-9026563
>chr8:9026612-9026957
>chr8:9027002-9027792
>chr8:9027865-9028002
>chr8:9028087-9028127
>chr8:9028225-9028335
>chr8:9028594-9028942
>chr8:9029302-9029659
>chr8:9031751-9032074
>chr8:9033159-9033239
>chr8:9033356-9033410
>chr8:9034295-9035842
>chr8:9035915-9036658
>chr8:9038249-9038315
>chr8:9038474-9038698
>chr8:9041386-9042106
>chr8:9042820-9042864
>chr8:9043732-9043911
>chr8:9044952-9045270
>chr8:9045515-9045979
>chr8:9047473-9047757
>chr8:9047996-9048097
>chr8:9048653-9048950
>chr8:9049052-9049387
>chr8:9049500-9049590
>chr8:9050217-9050529
>chr8:9051139-9051326
>chr8:9051368-9051676
>chr8:9052032-9052091
>chr8:9052905-9053323
>chr8:9053894-9053956
>chr8:9054480-9054520
>chr8:9054636-9055360
>chr8:9055428-9055994
>chr8:9056837-9057318
>chr8:9058829-9065199
>chr8:9065401-9065831
>chr8:9066119-9066200
>chr8:9067429-9067653
>chr8:9067843-9067984
>chr8:9068326-9068502
>chr8:9068709-9069151
>chr8:9069662-9069773
>chr8:9069964-9070502
>chr8:9071781-9072089
>chr8:9072290-9072373
>chr8:9072417-9072504
>chr8:9073884-9074742
>chr8:9074775-9074827
>chr8:9075770-9076272
>chr8:9077334-9077431
>chr8:9077512-9077600
>chr8:9077977-9078290
>chr8:9079670-9080002
>chr8:9080013-9080301
>chr8:9080924-9081293
>chr8:9081639-9081869
>chr8:9083572-9084274
>chr8:9085171-9085577
>chr8:9085624-9085676
>chr8:9086127-9086536
>chr8:9086998-9087594
>chr8:9089249-9089405
>chr8:9090770-9090993
>chr8:9091228-9091624
>chr8:9091938-9092259
>chr8:9092752-9092980
>chr8:9093022-9093908
>chr8:9095183-9095371
>chr8:9095467-9095797
>chr8:9096739-9096910
>chr8:9097370-9099800
>chr8:9099826-9099894
>chr8:9100233-9100287
>chr8:9101221-9101569
>chr8:9101780-9101851
>chr8:9102507-9102545
>chr8:9105376-9105564
>chr8:9105864-9106176
>chr8:9106372-9106679
>chr8:9106848-9106933
>chr8:9107300-9107357
>chr8:9107681-9107988
>chr8:9110490-9112133
>chr8:9112223-9112306
>chr8:9112449-9113527
>chr8:9113656-9113720
>chr8:9113845-9113962
>chr8:9113993-9114172
>chr8:9114526-9115028
>chr8:9115095-9115177
>chr8:9115218-9115540
>chr8:9115576-9115690
>chr8:9115760-9116003
>chr8:9117251-9117587
>chr8:9118469-9118929
>chr8:9119299-9119704
>chr8:9120271-9120548
>chr8:9121639-9121799
>chr8:9122712-9122885
>chr8:9125082-9125122
>chr8:9125828-9125870
>chr8:9126410-9126543
>chr8:9126948-9127283
>chr8:9127393-9127769
>chr8:9127820-9127986
>chr8:9128065-9128402
>chr8:9128457-9128804
>chr8:9128876-9128933
>chr8:9129042-9129201
>chr8:9129491-9129919
>chr8:9129972-9130707
>chr8:9131355-9131698
>chr8:9132272-9132354
>chr8:9134595-9134958
>chr8:9138439-9138526
>chr8:9138926-9139243
>chr8:9139537-9139871
>chr8:9142095-9143241
>chr8:9143410-9143730
>chr8:9143997-9144565
>chr8:9144726-9145171
>chr8:9145285-9145616
>chr8:9145802-9146131
>chr8:9146958-9147308
>chr8:9148856-9149542
>chr8:9152235-9152306
>chr8:9153075-9153132
>chr8:9153348-9155025
>chr8:9156105-9156209
>chr8:9156260-9156956
>chr8:9157114-9157343
>chr8:9161068-9161123
>chr8:9161821-9162036
>chr8:9162836-9163041
>chr8:9163074-9163205
>chr8:9163712-9163779
>chr8:9164994-9165534
>chr8:9165760-9166085
>chr8:9166327-9167075
>chr8:9167326-9167389
>chr8:9167412-9167632
>chr8:9169317-9169405
>chr8:9169488-9169766
>chr8:9171124-9171514
>chr8:9171975-9172037
>chr8:9173246-9173581
>chr8:9173664-9173988
>chr8:9174541-9174863
>chr8:9175575-9175849
>chr8:9176760-9176914
>chr8:9177014-9177172
>chr8:9177900-9178225
>chr8:9178529-9178856
>chr8:9180011-9180243
>chr8:9180605-9180847
>chr8:9181746-9182088
>chr8:9182486-9182532
>chr8:9183289-9183724
>chr8:9183837-9184719
>chr8:9185037-9185485
>chr8:9185968-9186287
>chr8:9187789-9188048
>chr8:9189020-9189572
>chr8:9189596-9189782
>chr8:9190200-9190257
>chr8:9190623-9190661
>chr8:9191997-9192063
>chr8:9192400-9192988
>chr8:9193010-9193207
>chr8:9193440-9193545
>chr8:9193594-9193852
>chr8:9195365-9196022
>chr8:9196407-9196701
>chr8:9197080-9197356
>chr8:9199715-9200031
>chr8:9200171-9200531
>chr8:9200695-9200774
>chr8:9200959-9201056
>chr8:9201185-9201231
>chr8:9201362-9201866
>chr8:9202298-9202400
>chr8:9202434-9202516
>chr8:9202607-9202761
>chr8:9202789-9202885
>chr8:9204496-9204672
>chr8:9205023-9205478
>chr8:9205529-9205856
>chr8:9205968-9206317
>chr8:9206571-9206621
>chr8:9206868-9207053
>chr8:9208778-9209097
>chr8:9209317-9209366
>chr8:9210707-9211179
>chr8:9211961-9212425
>chr8:9212773-9213049
>chr8:9214039-9214490
>chr8:9214633-9214793
>chr8:9216552-9217357
>chr8:9220196-9220581
>chr8:9220854-9220974
>chr8:9221026-9221059
>chr8:9221311-9221444
>chr8:9221559-9221633
>chr8:9222854-9223180
>chr8:9223289-9223512
>chr8:9224338-9224483
>chr8:9224523-9224708
>chr8:9225596-9225655
>chr8:9226015-9226344
>chr8:9227966-9228317
>chr8:9228934-9229691
>chr8:9229791-9229911
>chr8:9230968-9231167
>chr8:9231816-9231877
>chr8:9232047-9232143
>chr8:9232283-9232416
>chr8:9233570-9233888
>chr8:9234828-9234912
>chr8:9235778-9236124
>chr8:9236325-9236482
>chr8:9239113-9239210
>chr8:9239246-9239372
>chr8:9240563-9240863
>chr8:9241362-9241453
>chr8:9241506-9241828
>chr8:9242711-9242996
>chr8:9244410-9244443
>chr8:9244805-9244884
>chr8:9245886-9245958
>chr8:9246124-9246717
>chr8:9246816-9247050
>chr8:9247106-9247283
>chr8:9247812-9247957
>chr8:9248333-9248380
>chr8:9249165-9250704
>chr8:9250778-9251117
>chr8:9251730-9252107
>chr8:9252212-9252551
>chr8:9255942-9256014
>chr8:9256053-9256704
>chr8:9257162-9257492
>chr8:9259301-9259784
>chr8:9260966-9261291
>chr8:9262466-9262840
>chr8:9262980-9263410
>chr8:9265524-9265564
>chr8:9267567-9267738
>chr8:9267812-9268255
>chr8:9268529-9268632
>chr8:9268787-9268915
>chr8:9269009-9269100
>chr8:9269678-9270165
>chr8:9270257-9270694
>chr8:9270791-9270834
>chr8:9272147-9272625
>chr8:9272707-9273077
>chr8:9274131-9274515
>chr8:9275526-9275739
>chr8:9276012-9276085
>chr8:9278046-9278429
>chr8:9279607-9280171
>chr8:9280310-9280387
>chr8:9283281-9283524
>chr8:9283825-9283923
>chr8:9284572-9284634
>chr8:9285216-9285285
>chr8:9286632-9286748
>chr8:9286888-9287573
>chr8:9287842-9291193
>chr8:9291242-9291282
>chr8:9291512-9291579
>chr8:9294553-9294966
>chr8:9297250-9297775
>chr8:9298507-9298598
>chr8:9299783-9299812
>chr8:9300468-9301103
>chr8:9302385-9302473
>chr8:9303135-9303194
>chr8:9303712-9304078
>chr8:9305005-9305299
>chr8:9305560-9305638
>chr8:9306421-9306549
>chr8:9308708-9308746
>chr8:9308868-9309498
>chr8:9309690-9310028
>chr8:9310172-9310213
>chr8:9313038-9313446
>chr8:9315574-9315901
>chr8:9316494-9316965
>chr8:9318945-9318988
>chr8:9320237-9320275
>chr8:9320356-9320420
>chr8:9321636-9321948
>chr8:9323210-9323245
>chr8:9323835-9324170
>chr8:9324960-9325082
>chr8:9325494-9325618
>chr8:9326375-9326574
>chr8:9326635-9326906
>chr8:9327089-9327175
>chr8:9328462-9328998
>chr8:9330125-9330461
>chr8:9331028-9331414
>chr8:9332042-9332402
>chr8:9332662-9332761
>chr8:9333936-9334335
>chr8:9334770-9335074
>chr8:9335435-9335563
>chr8:9338676-9338769
>chr8:9339132-9339213
>chr8:9341612-9341985
>chr8:9343554-9343770
>chr8:9343862-9343965
>chr8:9344385-9344959
>chr8:9345349-9345419
>chr8:9346543-9346852
>chr8:9347406-9347556
>chr8:9348472-9348629
>chr8:9349241-9349390
>chr8:9350012-9350052
>chr8:9350198-9350304
>chr8:9351058-9351284
>chr8:9351926-9352630
>chr8:9352732-9352779
>chr8:9352886-9353289
>chr8:9353722-9354081
>chr8:9354307-9354560
>chr8:9355021-9355369
>chr8:9355818-9356666
>chr8:9356747-9356908
>chr8:9357380-9357562
>chr8:9357897-9358380
>chr8:9358439-9358725
>chr8:9360952-9360988
>chr8:9361161-9361548
>chr8:9361657-9362051
>chr8:9362996-9363356
>chr8:9364061-9364119
>chr8:9364331-9365405
>chr8:9366885-9367210
>chr8:9368497-9368811
>chr8:9370011-9370366
>chr8:9370730-9370802
>chr8:9370854-9370973
>chr8:9372741-9373053
>chr8:9373455-9373926
>chr8:9374020-9374296
>chr8:9376270-9376394
>chr8:9376650-9376973
>chr8:9377386-9377883
>chr8:9378003-9378190
>chr8:9378364-9378561
>chr8:9378872-9379236
>chr8:9379307-9379644
>chr8:9380756-9380804
>chr8:9380874-9381033
>chr8:9381078-9381154
>chr8:9381456-9381913
>chr8:9381973-9382301
>chr8:9382551-9382751
>chr8:9383616-9383736
>chr8:9383819-9384098
>chr8:9384435-9384768
>chr8:9385191-9385518
>chr8:9385587-9385651
>chr8:9386049-9386388
>chr8:9387449-9387571
>chr8:9387630-9387674
>chr8:9387781-9388187
>chr8:9388599-9388669
>chr8:9388774-9388955
>chr8:9389489-9389824
>chr8:9390144-9390195
>chr8:9390584-9390716
>chr8:9390827-9390870
>chr8:9391052-9391211
>chr8:9391307-9391371
>chr8:9392000-9392400
>chr8:9392476-9392606
>chr8:9393043-9393348
>chr8:9394859-9395141
>chr8:9396002-9396654
>chr8:9397348-9397667
>chr8:9398697-9398775
>chr8:9399248-9400660
>chr8:9400763-9401184
>chr8:9401255-9401379
>chr8:9401837-9402196
>chr8:9403099-9403712
>chr8:9404993-9405352
>chr8:9406121-9406461
>chr8:9408229-9408406
>chr8:9409382-9409440
>chr8:9409770-9410407
>chr8:9410467-9410539
>chr8:9411620-9411944
>chr8:9413018-9413364
>chr8:9414081-9414143
>chr8:9415320-9415640
>chr8:9418220-9418418
>chr8:9418750-9419117
>chr8:9419862-9420290
>chr8:9421299-9421675
>chr8:9421841-9421913
>chr8:9422568-9422869
>chr8:9423507-9423584
>chr8:9424163-9424531
>chr8:9425436-9425934
>chr8:9426017-9426550
>chr8:9426722-9428454
>chr8:9428577-9429261
>chr8:9429780-9430113
>chr8:9430307-9431367
>chr8:9432713-9433073
>chr8:9433456-9433737
>chr8:9433965-9434052
>chr8:9434144-9434270
>chr8:9434707-9435013
>chr8:9436567-9436897
>chr8:9437470-9437792
>chr8:9438320-9438474
>chr8:9438505-9438602
>chr8:9438688-9439046
>chr8:9439277-9439861
>chr8:9439999-9440252
>chr8:9440502-9440829
>chr8:9440971-9447457
>chr8:9447735-9448076
>chr8:9449571-9449912
>chr8:9450080-9450143
>chr8:9451928-9452425
>chr8:9453207-9453497
>chr8:9453591-9453684
>chr8:9454002-9454318
>chr8:9454906-9455897
>chr8:9455993-9456050
>chr8:9456823-9457154
>chr8:9457873-9457923
>chr8:9458464-9458803
>chr8:9458932-9459248
>chr8:9459349-9459747
>chr8:9459798-9460579
>chr8:9460940-9461282
>chr8:9461969-9462107
>chr8:9462236-9462272
>chr8:9462659-9462758
>chr8:9462843-9463373
>chr8:9465097-9465546
>chr8:9465622-9465725
>chr8:9465795-9465884
>chr8:9466583-9468517
>chr8:9468587-9469687
>chr8:9469739-9469792
>chr8:9470213-9470629
>chr8:9470730-9470788
>chr8:9471201-9471279
>chr8:9471564-9472496
>chr8:9472635-9472974
>chr8:9474203-9474549
>chr8:9474793-9475107
>chr8:9475477-9475705
>chr8:9476549-9476844
>chr8:9477120-9477200
>chr8:9477603-9477700
>chr8:9478940-9479081
>chr8:9479575-9479879
>chr8:9480938-9481553
>chr8:9481769-9482123
>chr8:9482463-9482520
>chr8:9482854-9482986
>chr8:9483077-9483176
>chr8:9483443-9483511
>chr8:9483717-9483971
>chr8:9484096-9484155
>chr8:9484572-9484923
>chr8:9485817-9485871
>chr8:9486024-9486566
>chr8:9489201-9489459
>chr8:9490359-9490471
>chr8:9490712-9491029
>chr8:9491967-9492265
>chr8:9492936-9493781
>chr8:9494100-9494416
>chr8:9495267-9495574
>chr8:9496334-9496750
>chr8:9497362-9497492
>chr8:9497712-9497789
>chr8:9498751-9499109
>chr8:9499203-9499513
>chr8:9499918-9500269
>chr8:9500422-9500892
>chr8:9500965-9501058
>chr8:9501821-9502868
>chr8:9503597-9503652
>chr8:9503751-9504072
>chr8:9504740-9505064
>chr8:9506195-9506264
>chr8:9506373-9506511
>chr8:9506554-9506734
>chr8:9506851-9507365
>chr8:9507447-9507767
>chr8:9508968-9509348
>chr8:9509588-9509631
>chr8:9511214-9511295
>chr8:9511574-9511872
>chr8:9512568-9512855
>chr8:9513493-9513892
>chr8:9514861-9515892
>chr8:9516526-9516562
>chr8:9516594-9516911
>chr8:9516973-9517224
>chr8:9518030-9518089
>chr8:9518666-9519031
>chr8:9519260-9519584
>chr8:9519721-9519952
>chr8:9520213-9520277
>chr8:9520573-9520898
>chr8:9520959-9521746
>chr8:9521946-9522379
>chr8:9523040-9523451
>chr8:9523781-9524145
>chr8:9524702-9525021
>chr8:9525314-9525663
>chr8:9526025-9526586
>chr8:9527465-9527791
>chr8:9528484-9529639
>chr8:9529776-9530138
>chr8:9530338-9530582
>chr8:9530679-9531010
>chr8:9531854-9532165
>chr8:9532359-9532730
>chr8:9533001-9533300
>chr8:9534710-9535022
>chr8:9535199-9535501
>chr8:9535612-9536015
>chr8:9536405-9536781
>chr8:9536972-9537370
>chr8:9537437-9537868
>chr8:9538488-9538618
>chr8:9538840-9539003
>chr8:9539052-9539775
>chr8:9540914-9540985
>chr8:9541119-9541277
>chr8:9541321-9541862
>chr8:9541899-9541986
>chr8:9542218-9542544
>chr8:9542849-9543570
>chr8:9543947-9544010
>chr8:9544262-9544539
>chr8:9544924-9545087
>chr8:9545172-9545258
>chr8:9545339-9545449
>chr8:9546069-9546915
>chr8:9547013-9547060
>chr8:9547269-9547349
>chr8:9547531-9547669
>chr8:9548049-9548132
>chr8:9548383-9548756
>chr8:9548885-9548929
>chr8:9548994-9549036
>chr8:9549293-9549547
>chr8:9550528-9550922
>chr8:9552670-9552826
>chr8:9553495-9553825
>chr8:9554707-9555023
>chr8:9555959-9556077
>chr8:9559128-9559193
>chr8:9559396-9559725
>chr8:9561211-9561295
>chr8:9561436-9561580
>chr8:9561840-9562112
>chr8:9562208-9562370
>chr8:9563070-9563192
>chr8:9563307-9563401
>chr8:9563461-9563665
>chr8:9564380-9564467
>chr8:9565573-9566004
>chr8:9566585-9566915
>chr8:9567420-9567713
>chr8:9567862-9567963
>chr8:9568348-9568575
>chr8:9568984-9569097
>chr8:9569565-9569648
>chr8:9569856-9569940
>chr8:9570151-9570300
>chr8:9570578-9570632
>chr8:9570748-9571037
>chr8:9571448-9571761
>chr8:9572436-9572529
>chr8:9573120-9573470
>chr8:9573495-9573571
>chr8:9575100-9575380
>chr8:9575439-9575717
>chr8:9575975-9576006
>chr8:9576240-9576760
>chr8:9576793-9576972
>chr8:9577042-9577148
>chr8:9577318-9578174
>chr8:9579442-9579740
>chr8:9581250-9581343
>chr8:9582883-9583189
>chr8:9583401-9584242
>chr8:9585937-9586036
>chr8:9586635-9586721
>chr8:9586967-9587077
>chr8:9587415-9587829
>chr8:9588279-9588600
>chr8:9590606-9590961
>chr8:9591104-9591182
>chr8:9593858-9594188
>chr8:9594376-9594425
>chr8:9594496-9594531
>chr8:9595126-9595376
>chr8:9595828-9596105
>chr8:9598089-9598354
>chr8:9598497-9598826
>chr8:9599441-9599471
>chr8:9600283-9600662
>chr8:9601266-9601305
>chr8:9602700-9602815
>chr8:9602994-9603384
>chr8:9603426-9603475
>chr8:9604727-9604895
>chr8:9604968-9605082
>chr8:9605258-9605592
>chr8:9605639-9605967
>chr8:9606442-9606518
>chr8:9606573-9606637
>chr8:9607101-9607222
>chr8:9607410-9607507
>chr8:9607663-9607709
>chr8:9607980-9608368
>chr8:9608986-9609095
>chr8:9609836-9610420
>chr8:9611854-9612009
>chr8:9612516-9612747
>chr8:9612792-9613138
>chr8:9613172-9613202
>chr8:9617104-9617160
>chr8:9617920-9618278
>chr8:9618641-9618930
>chr8:9619922-9620251
>chr8:9621107-9621165
>chr8:9621295-9621607
>chr8:9622850-9623172
>chr8:9623489-9623682
>chr8:9623711-9624052
>chr8:9624539-9624591
>chr8:9624670-9624722
>chr8:9624837-9625636
>chr8:9625701-9625791
>chr8:9625868-9626125
>chr8:9626410-9626565
>chr8:9626910-9627410
>chr8:9627537-9627654
>chr8:9628334-9628394
>chr8:9629566-9629985
>chr8:9630232-9630265
>chr8:9632672-9633034
>chr8:9633125-9633170
>chr8:9633936-9634337
>chr8:9634889-9635184
>chr8:9635848-9635898
>chr8:9637950-9638254
>chr8:9638535-9638697
>chr8:9639403-9639483
>chr8:9640130-9640453
>chr8:9643172-9644157
>chr8:9644782-9645069
>chr8:9645654-9645828
>chr8:9647762-9648422
>chr8:9648549-9648812
>chr8:9649461-9651130
>chr8:9651326-9651440
>chr8:9652031-9652126
>chr8:9652727-9652759
>chr8:9653379-9653493
>chr8:9653664-9653765
>chr8:9654757-9662771
>chr8:9662959-9663029
>chr8:9663077-9663150
>chr8:9663723-9663762
>chr8:9664035-9664638
>chr8:9665907-9665997
>chr8:9666430-9666745
>chr8:9667102-9667127
>chr8:9667127-9667144
>chr8:9667171-9667228
>chr8:9669091-9669466
>chr8:9670937-9671030
>chr8:9671219-9671283
>chr8:9671341-9671429
>chr8:9671699-9671906
>chr8:9672111-9672217
>chr8:9672669-9672762
>chr8:9672851-9672955
>chr8:9673256-9673753
>chr8:9675976-9676323
>chr8:9676664-9676795
>chr8:9677698-9677760
>chr8:9678753-9678914
>chr8:9679203-9679278
>chr8:9681717-9681759
>chr8:9682780-9682844
>chr8:9683829-9683882
>chr8:9685365-9685406
>chr8:9686186-9686248
>chr8:9686452-9686520
>chr8:9688080-9688163
>chr8:9688523-9689174
>chr8:9689458-9689495
>chr8:9690377-9690736
>chr8:9691674-9691848
>chr8:9692137-9692181
>chr8:9692250-9692363
>chr8:9692689-9692731
>chr8:9694475-9694783
>chr8:9695404-9695471
>chr8:9695732-9695784
>chr8:9696402-9698385
>chr8:9700799-9701239
>chr8:9702287-9702459
>chr8:9702716-9703055
>chr8:9706032-9706099
>chr8:9706351-9706742
>chr8:9709368-9709494
>chr8:9710605-9710979
>chr8:9712210-9712878
>chr8:9716656-9716733
>chr8:9717050-9717105
>chr8:9717209-9717314
>chr8:9720990-9721397
>chr8:9721770-9722095
>chr8:9722671-9722729
>chr8:9723630-9723743
>chr8:9724164-9724574
>chr8:9726093-9726420
>chr8:9726903-9726972
>chr8:9727415-9727579
>chr8:9728624-9728707
>chr8:9728910-9729274
>chr8:9729755-9730134
>chr8:9731070-9731486
>chr8:9731718-9732095
>chr8:9734791-9734827
>chr8:9735520-9735840
>chr8:9736060-9736135
>chr8:9736235-9736379
>chr8:9736450-9740086
>chr8:9740787-9741118
>chr8:9742596-9742903
>chr8:9743496-9743768
>chr8:9745393-9745719
>chr8:9746476-9746571
>chr8:9746870-9747361
>chr8:9749398-9749777
>chr8:9750768-9750807
>chr8:9751506-9751606
>chr8:9752228-9752331
>chr8:9752724-9752987
>chr8:9753914-9754066
>chr8:9754160-9754237
>chr8:9754461-9754565
>chr8:9756940-9757361
>chr8:9757782-9757906
>chr8:9758487-9758642
>chr8:9759491-9759588
>chr8:9759688-9760003
>chr8:9760217-9760254
>chr8:9762542-9762937
>chr8:9764539-9764584
>chr8:9766478-9766791
>chr8:9767655-9768051
>chr8:9769082-9769218
>chr8:9769606-9769849
>chr8:9771091-9772131
>chr8:9772439-9772504
>chr8:9772788-9772940
>chr8:9774389-9774507
>chr8:9775456-9775509
>chr8:9777176-9777223
>chr8:9778671-9778752
>chr8:9781912-9782089
>chr8:9782746-9782822
>chr8:9783129-9783437
>chr8:9784780-9785169
>chr8:9785263-9785441
>chr8:9785579-9785895
>chr8:9787215-9787279
>chr8:9788152-9788588
>chr8:9788609-9789794
>chr8:9790360-9790676
>chr8:9790775-9791476
>chr8:9791498-9791538
>chr8:9791600-9791956
>chr8:9792123-9792802
>chr8:9792929-9792957
>chr8:9793007-9793997
>chr8:9794193-9794970
>chr8:9795319-9795634
>chr8:9796438-9796776
>chr8:9796878-9797038
>chr8:9797149-9797523
>chr8:9797581-9798106
>chr8:9798169-9799301
>chr8:9799839-9800027
>chr8:9800377-9800422
>chr8:9800539-9800972
>chr8:9801016-9801092
>chr8:9801397-9801441
>chr8:9801504-9801801
>chr8:9801944-9802279
>chr8:9802376-9802633
>chr8:9802658-9802827
>chr8:9802861-9805289
>chr8:9805359-9806474
>chr8:9806518-9807287
>chr8:9807328-9808423
>chr8:9808443-9809290
>chr8:9809320-9809646
>chr8:9809696-9809932
>chr8:9810033-9810201
>chr8:9810377-9810731
>chr8:9810937-9811141
>chr8:9811203-9811400
>chr8:9811600-9812250
>chr8:9812379-9812431
>chr8:9812586-9812749
>chr8:9812996-9814127
>chr8:9814512-9815074
>chr8:9815689-9822476
>chr8:9822813-9823094
>chr8:9823201-9823515
>chr8:9823976-9825762
>chr8:9825982-9826329
>chr8:9827229-9827572
>chr8:9827818-9827970
>chr8:9827988-9828635
>chr8:9829719-9830095
>chr8:9830674-9830769
>chr8:9831513-9831755
>chr8:9832204-9832608
>chr8:9832841-9832907
>chr8:9833080-9833390
>chr8:9833693-9833784
>chr8:9834595-9834876
>chr8:9835563-9835910
>chr8:9836025-9836503
>chr8:9836777-9837047
>chr8:9837183-9837243
>chr8:9837317-9837805
>chr8:9837964-9838759
>chr8:9838789-9838873
>chr8:9838903-9844823
>chr8:9844893-9845375
>chr8:9845482-9846404
>chr8:9846433-9848860
>chr8:9849008-9849226
>chr8:9849350-9849475
>chr8:9849654-9849706
>chr8:9849948-9849994
>chr8:9850104-9850206
>chr8:9850370-9850528
>chr8:9851053-9851171
>chr8:9851316-9851714
>chr8:9852096-9852191
>chr8:9852241-9852573
>chr8:9852664-9852956
>chr8:9853097-9853231
>chr8:9854126-9854435
>chr8:9854631-9855191
>chr8:9856112-9856326
>chr8:9856382-9857815
>chr8:9858404-9858540
>chr8:9858981-9859623
>chr8:9859686-9860370
>chr8:9860610-9860684
>chr8:9860898-9861558
>chr8:9861969-9862017
>chr8:9862445-9862676
>chr8:9863036-9863312
>chr8:9865591-9865809
>chr8:9865869-9866416
>chr8:9866529-9866948
>chr8:9867798-9867942
>chr8:9868105-9868352
>chr8:9868395-9868462
>chr8:9868672-9870413
>chr8:9870896-9871118
>chr8:9871248-9871790
>chr8:9872667-9872998
>chr8:9873246-9873431
>chr8:9874374-9874806
>chr8:9876698-9882729
>chr8:9884180-9884280
>chr8:9884521-9884560
>chr8:9885750-9886064
>chr8:9886331-9886509
>chr8:9886929-9886979
>chr8:9889098-9890158
>chr8:9890912-9891883
>chr8:9892035-9892075
>chr8:9892103-9893252
>chr8:9893726-9894028
>chr8:9894542-9894886
>chr8:9895240-9895676
>chr8:9895805-9895882
>chr8:9896109-9896505
>chr8:9901967-9902016
>chr8:9904198-9904290
>chr8:9904380-9904520
>chr8:9904659-9904706
>chr8:9905562-9905605
>chr8:9905817-9905908
>chr8:9906437-9906494
>chr8:9907287-9907364
>chr8:9907672-9907762
>chr8:9910655-9910708
>chr8:9913836-9913980
>chr8:9914403-9914450
>chr8:9914750-9914838
>chr8:9915426-9915558
>chr8:9916002-9916216
>chr8:9916233-9916286
>chr8:9916828-9916896
>chr8:9917053-9917214
>chr8:9919917-9919974
>chr8:9920049-9920097
>chr8:9920854-9921226
>chr8:9923800-9923858
>chr8:9924360-9924669
>chr8:9927467-9927538
>chr8:9928275-9928604
>chr8:9929192-9929309
>chr8:9929414-9929513
>chr8:9929546-9929652
>chr8:9929980-9930310
>chr8:9930678-9931052
>chr8:9931354-9931823
>chr8:9932855-9933222
>chr8:9933567-9933630
>chr8:9934199-9934532
>chr8:9934804-9935153
>chr8:9936222-9936275
>chr8:9937003-9937710
>chr8:9937749-9937997
>chr8:9938984-9939058
>chr8:9939316-9939384
>chr8:9940156-9940530
>chr8:9941163-9942013
>chr8:9943015-9943421
>chr8:9943784-9944105
>chr8:9945186-9945531
>chr8:9945707-9945828
>chr8:9946061-9946170
>chr8:9946433-9947003
>chr8:9947179-9947511
>chr8:9951335-9951609
>chr8:9951765-9951801
>chr8:9953603-9953656
>chr8:9953822-9953900
>chr8:9954011-9954295
>chr8:9956272-9956611
>chr8:9957301-9957604
>chr8:9958474-9958566
>chr8:9958678-9959111
>chr8:9959365-9959764
>chr8:9959861-9960191
>chr8:9961200-9961339
>chr8:9961400-9961508
>chr8:9961878-9962274
>chr8:9962403-9962453
>chr8:9962583-9962708
>chr8:9963255-9963354
>chr8:9963781-9963833
>chr8:9967392-9967424
>chr8:9967830-9967867
>chr8:9968366-9968650
>chr8:9968889-9969193
>chr8:9969961-9970149
>chr8:9970734-9970809
>chr8:9970897-9972151
>chr8:9972357-9972396
>chr8:9973607-9974017
>chr8:9976767-9977166
>chr8:9977498-9978178
>chr8:9978267-9978589
>chr8:9980168-9980213
>chr8:9980528-9980618
>chr8:9981717-9982084
>chr8:9982455-9982851
>chr8:9983464-9983575
>chr8:9984871-9984963
>chr8:9985166-9986057
>chr8:9986915-9987224
>chr8:9988061-9988327
>chr8:9988564-9989905
>chr8:9991294-9995254
>chr8:9996734-9996931
>chr8:9999233-9999428
>chr8:9999503-9999598
>chr8:10000558-10000623
>chr8:10001433-10001596
>chr8:10002049-10002378
>chr8:10002505-10002546
>chr8:10002685-10003037
>chr8:10003354-10003663
>chr8:10004988-10005408
>chr8:10005683-10005767
>chr8:10005900-10006025
>chr8:10006290-10006344
>chr8:10006930-10008808
>chr8:10009053-10009114
>chr8:10009861-10010187
>chr8:10010573-10010646
>chr8:10010976-10011232
>chr8:10011307-10011382
>chr8:10013323-10013439
>chr8:10014675-10014720
>chr8:10014760-10014843
>chr8:10014873-10014961
>chr8:10015584-10015641
>chr8:10016444-10016497
>chr8:10016978-10017315
>chr8:10018326-10018721
>chr8:10018786-10019203
>chr8:10021214-10021777
>chr8:10022098-10022423
>chr8:10022571-10022644
>chr8:10023499-10023798
>chr8:10024383-10024968
>chr8:10025753-10026071
>chr8:10026465-10026639
>chr8:10026694-10026921
>chr8:10027119-10027183
>chr8:10027231-10027281
>chr8:10027441-10027622
>chr8:10027719-10027826
>chr8:10027843-10027982
>chr8:10028013-10028639
>chr8:10029716-10030279
>chr8:10030822-10031153
>chr8:10031197-10031317
>chr8:10031419-10031462
>chr8:10031567-10031658
>chr8:10031793-10031839
>chr8:10032456-10033773
>chr8:10033801-10035225
>chr8:10035478-10036132
>chr8:10036390-10037057
>chr8:10037174-10037434
>chr8:10040259-10040555
>chr8:10041540-10041582
>chr8:10042861-10043212
>chr8:10043614-10044536
>chr8:10045745-10045841
>chr8:10045886-10046048
>chr8:10046427-10046706
>chr8:10047413-10047787
>chr8:10049499-10049573
>chr8:10052257-10052418
>chr8:10052845-10053065
>chr8:10053069-10053171
>chr8:10054378-10054421
>chr8:10057504-10057921
>chr8:10059035-10059182
>chr8:10059226-10059437
>chr8:10059857-10059933
>chr8:10061993-10062069
>chr8:10062223-10062278
>chr8:10063533-10063800
>chr8:10065971-10066294
>chr8:10066524-10067099
>chr8:10067131-10068281
>chr8:10068343-10068648
>chr8:10068713-10068968
>chr8:10069139-10069933
>chr8:10070742-10070790
>chr8:10070861-10071307
>chr8:10071392-10071686
>chr8:10072343-10072448
>chr8:10072643-10072798
>chr8:10073047-10073122
>chr8:10073169-10073399
>chr8:10073441-10073513
>chr8:10074099-10074387
>chr8:10074639-10074958
>chr8:10076079-10076146
>chr8:10076853-10077049
>chr8:10077493-10077704
>chr8:10077945-10078007
>chr8:10078175-10078265
>chr8:10079168-10079460
>chr8:10080288-10080346
>chr8:10080515-10080852
>chr8:10081477-10081801
>chr8:10081955-10082251
>chr8:10084567-10084651
>chr8:10084778-10084840
>chr8:10084895-10084941
>chr8:10085319-10085373
>chr8:10085772-10085823
>chr8:10085970-10086215
>chr8:10086659-10086943
>chr8:10087896-10087980
>chr8:10088216-10089196
>chr8:10089254-10089319
>chr8:10089571-10089696
>chr8:10089947-10090034
>chr8:10090515-10090623
>chr8:10090869-10090909
>chr8:10091111-10092659
>chr8:10092811-10092872
>chr8:10093030-10093485
>chr8:10093712-10093998
>chr8:10095543-10095594
>chr8:10096044-10096092
>chr8:10098441-10098515
>chr8:10101275-10101935
>chr8:10101961-10102370
>chr8:10102447-10102654
>chr8:10103057-10103140
>chr8:10103704-10103742
>chr8:10103949-10104017
>chr8:10104271-10104527
>chr8:10104587-10104883
>chr8:10105029-10105289
>chr8:10106561-10106622
>chr8:10106804-10107046
>chr8:10107597-10107686
>chr8:10109311-10109664
>chr8:10112598-10112636
>chr8:10113801-10114339
>chr8:10114381-10114561
>chr8:10114767-10114820
>chr8:10114923-10115003
>chr8:10115392-10115523
>chr8:10115769-10115888
>chr8:10116160-10116366
>chr8:10116688-10116963
>chr8:10121614-10121974
>chr8:10122521-10123953
>chr8:10126365-10127046
>chr8:10127174-10127408
>chr8:10128064-10128397
>chr8:10132430-10132668
>chr8:10133786-10134141
>chr8:10139361-10139830
>chr8:10139967-10140011
>chr8:10140056-10140224
>chr8:10141195-10141240
>chr8:10141940-10142264
>chr8:10144278-10144416
>chr8:10144590-10144634
>chr8:10146644-10146708
>chr8:10148353-10148854
>chr8:10148955-10149492
>chr8:10151199-10151688
>chr8:10152209-10152324
>chr8:10152718-10153066
>chr8:10154352-10154783
>chr8:10156935-10156978
>chr8:10157412-10157475
>chr8:10157639-10158826
>chr8:10158854-10158966
>chr8:10160207-10160530
>chr8:10160602-10161013
>chr8:10162268-10162320
>chr8:10163144-10163262
>chr8:10164756-10165140
>chr8:10165326-10165386
>chr8:10165897-10165984
>chr8:10166316-10166590
>chr8:10167075-10167153
>chr8:10168061-10168261
>chr8:10168598-10168677
>chr8:10169711-10170500
>chr8:10170595-10170739
>chr8:10178301-10178468
>chr8:10179652-10179747
>chr8:10179975-10180041
>chr8:10180071-10180285
>chr8:10180369-10180507
>chr8:10181397-10181460
>chr8:10182343-10182681
>chr8:10183764-10184030
>chr8:10186249-10186532
>chr8:10188618-10188815
>chr8:10188989-10189073
>chr8:10189626-10189704
>chr8:10189779-10189825
>chr8:10191781-10191905
>chr8:10192020-10192079
>chr8:10192373-10192430
>chr8:10194288-10194540
>chr8:10195224-10195571
>chr8:10196420-10196873
>chr8:10197081-10197159
>chr8:10198606-10198853
>chr8:10199306-10199600
>chr8:10202613-10202645
>chr8:10203453-10204283
>chr8:10204312-10204766
>chr8:10205596-10205660
>chr8:10205726-10205806
>chr8:10208546-10208651
>chr8:10209519-10209562
>chr8:10210715-10211040
>chr8:10211996-10212242
>chr8:10212841-10213869
>chr8:10216389-10216839
>chr8:10216868-10217116
>chr8:10218105-10218460
>chr8:10218498-10218556
>chr8:10219491-10219897
>chr8:10221389-10221510
>chr8:10222391-10222451
>chr8:10222552-10223058
>chr8:10224879-10225171
>chr8:10226675-10226784
>chr8:10228714-10228765
>chr8:10230473-10230589
>chr8:10230766-10231093
>chr8:10231615-10231950
>chr8:10233889-10233936
>chr8:10233998-10234046
>chr8:10234069-10234128
>chr8:10236080-10236146
>chr8:10236522-10236888
>chr8:10237435-10237579
>chr8:10238489-10238559
>chr8:10238654-10238902
>chr8:10239164-10239460
>chr8:10240818-10240856
>chr8:10241987-10242294
>chr8:10243551-10243622
>chr8:10243850-10244044
>chr8:10246201-10246240
>chr8:10247146-10247295
>chr8:10250708-10250747
>chr8:10250838-10250921
>chr8:10251312-10251392
>chr8:10254308-10254364
>chr8:10255800-10255895
>chr8:10256079-10256336
>chr8:10256985-10257027
>chr8:10257400-10257652
>chr8:10258828-10259103
>chr8:10259499-10259605
>chr8:10261208-10261288
>chr8:10261409-10261939
>chr8:10262127-10262673
>chr8:10263866-10263947
>chr8:10265998-10266050
>chr8:10266132-10266243
>chr8:10266366-10266753
>chr8:10269615-10269956
>chr8:10271680-10272012
>chr8:10272244-10272299
>chr8:10272473-10272504
>chr8:10272546-10272661
>chr8:10272851-10272894
>chr8:10273999-10274074
>chr8:10274664-10274908
>chr8:10277778-10277919
>chr8:10280423-10280782
>chr8:10281038-10281180
>chr8:10283423-10284493
>chr8:10284746-10284819
>chr8:10285272-10285561
>chr8:10285607-10285942
>chr8:10286218-10286597
>chr8:10286858-10286910
>chr8:10287903-10287960
>chr8:10288980-10289599
>chr8:10292754-10292819
>chr8:10293688-10293795
>chr8:10293916-10294254
>chr8:10294952-10295056
>chr8:10295121-10295153
>chr8:10296189-10296226
>chr8:10298231-10298639
>chr8:10299603-10299668
>chr8:10300238-10300706
>chr8:10301770-10301823
>chr8:10303913-10304238
>chr8:10305393-10305723
>chr8:10307168-10307457
>chr8:10310290-10310362
>chr8:10311601-10311912
>chr8:10312273-10312530
>chr8:10312649-10312709
>chr8:10313091-10313164
>chr8:10313453-10313507
>chr8:10313978-10314014
>chr8:10314194-10314440
>chr8:10314614-10314670
>chr8:10314761-10315275
>chr8:10316523-10316681
>chr8:10320179-10320471
>chr8:10320657-10320816
>chr8:10320906-10321038
>chr8:10321798-10321969
>chr8:10322782-10323119
>chr8:10323723-10323820
>chr8:10324124-10324288
>chr8:10325284-10325388
>chr8:10327115-10327164
>chr8:10327245-10327283
>chr8:10327645-10327961
>chr8:10328218-10328264
>chr8:10329160-10329245
>chr8:10329280-10329421
>chr8:10330736-10330774
>chr8:10330856-10330965
>chr8:10331117-10331235
>chr8:10331723-10331926
>chr8:10337182-10337485
>chr8:10338222-10338480
>chr8:10338544-10338659
>chr8:10339516-10339841
>chr8:10339901-10339973
>chr8:10340360-10340672
>chr8:10341161-10341376
>chr8:10341429-10341568
>chr8:10342838-10343076
>chr8:10344337-10344653
>chr8:10347140-10347188
>chr8:10348347-10348673
>chr8:10351241-10351608
>chr8:10351742-10351813
>chr8:10354693-10354915
>chr8:10356711-10356825
>chr8:10357612-10357717
>chr8:10357921-10358287
>chr8:10358466-10358993
>chr8:10359517-10359585
>chr8:10361971-10362023
>chr8:10363666-10363965
>chr8:10366975-10367091
>chr8:10367245-10367494
>chr8:10370186-10370266
>chr8:10372581-10372613
>chr8:10372875-10373195
>chr8:10373331-10373537
>chr8:10373806-10373860
>chr8:10374737-10374799
>chr8:10374842-10375150
>chr8:10376561-10376630
>chr8:10378107-10378215
>chr8:10378688-10378748
>chr8:10380672-10381071
>chr8:10381183-10381240
>chr8:10384695-10385025
>chr8:10385158-10385263
>chr8:10386540-10386574
>chr8:10386660-10386730
>chr8:10387016-10387122
>chr8:10388046-10388109
>chr8:10388411-10388526
>chr8:10389002-10389103
>chr8:10390200-10390303
>chr8:10390792-10390995
>chr8:10392758-10393087
>chr8:10399289-10399444
>chr8:10399547-10399697
>chr8:10400698-10400918
>chr8:10400994-10401500
>chr8:10401574-10401665
>chr8:10401723-10401901
>chr8:10401958-10402092
>chr8:10405624-10405899
>chr8:10406249-10406347
>chr8:10406873-10407148
>chr8:10408248-10409354
>chr8:10409443-10409512
>chr8:10409765-10410062
>chr8:10410968-10411019
>chr8:10413017-10413079
>chr8:10413352-10413516
>chr8:10413775-10414167
>chr8:10417741-10417807
>chr8:10418748-10418981
>chr8:10420142-10420366
>chr8:10420416-10420503
>chr8:10420741-10421029
>chr8:10422004-10422290
>chr8:10423887-10423938
>chr8:10424327-10424467
>chr8:10424506-10424638
>chr8:10425404-10425467
>chr8:10425934-10425986
>chr8:10429371-10430292
>chr8:10431420-10431737
>chr8:10431857-10431961
>chr8:10432425-10432726
>chr8:10433337-10433412
>chr8:10434513-10435036
>chr8:10435071-10435515
>chr8:10435796-10436157
>chr8:10436369-10436685
>chr8:10436783-10436853
>chr8:10437223-10437279
>chr8:10437343-10437601
>chr8:10437670-10437846
>chr8:10438157-10438211
>chr8:10438347-10438399
>chr8:10438507-10438606
>chr8:10438808-10439449
>chr8:10439528-10440607
>chr8:10440928-10440964
>chr8:10441045-10441443
>chr8:10441494-10441639
>chr8:10441747-10442112
>chr8:10442304-10442577
>chr8:10442908-10443097
>chr8:10444266-10444632
>chr8:10444918-10445248
>chr8:10446413-10446831
>chr8:10447916-10448012
>chr8:10448714-10448966
>chr8:10449538-10449678
>chr8:10449764-10450110
>chr8:10450619-10450738
>chr8:10450928-10451639
>chr8:10451858-10452052
>chr8:10452150-10452646
>chr8:10452888-10453218
>chr8:10453398-10454608
>chr8:10455588-10455751
>chr8:10456102-10456472
>chr8:10458538-10458590
>chr8:10458883-10459162
>chr8:10459442-10460515
>chr8:10461885-10462390
>chr8:10462700-10463157
>chr8:10464368-10464646
>chr8:10464946-10465261
>chr8:10466107-10466194
>chr8:10466268-10466323
>chr8:10467298-10467356
>chr8:10467496-10467789
>chr8:10468072-10468154
>chr8:10468248-10468594
>chr8:10469312-10469806
>chr8:10470948-10471079
>chr8:10471295-10471611
>chr8:10471732-10472336
>chr8:10473115-10473325
>chr8:10473699-10473815
>chr8:10475180-10475288
>chr8:10475431-10475742
>chr8:10475840-10475931
>chr8:10476254-10476625
>chr8:10477992-10478052
>chr8:10478153-10478272
>chr8:10478603-10478963
>chr8:10479217-10479304
>chr8:10480362-10480425
>chr8:10480478-10480769
>chr8:10482015-10482056
>chr8:10482117-10482452
>chr8:10483385-10483448
>chr8:10485310-10485374
>chr8:10489416-10489562
>chr8:10490616-10490709
>chr8:10490985-10493990
>chr8:10494154-10494261
>chr8:10494468-10494986
>chr8:10495096-10495133
>chr8:10496101-10496147
>chr8:10497533-10497593
>chr8:10501026-10501473
>chr8:10502240-10502531
>chr8:10502592-10504671
>chr8:10505575-10505920
>chr8:10506462-10506494
>chr8:10506817-10508867
>chr8:10509056-10509438
>chr8:10509570-10509737
>chr8:10511701-10511764
>chr8:10511829-10511869
>chr8:10512031-10512120
>chr8:10512810-10513112
>chr8:10513187-10513231
>chr8:10513702-10514131
>chr8:10515186-10515518
>chr8:10516010-10516307
>chr8:10516737-10516846
>chr8:10517411-10517478
>chr8:10518454-10518590
>chr8:10520830-10520871
>chr8:10521096-10521443
>chr8:10522401-10522468
>chr8:10522512-10522576
>chr8:10522662-10523213
>chr8:10524981-10525324
>chr8:10525811-10525898
>chr8:10527924-10528203
>chr8:10528831-10528978
>chr8:10530180-10530520
>chr8:10531099-10531147
>chr8:10532758-10532829
>chr8:10534259-10534334
>chr8:10534557-10537476
>chr8:10537609-10537765
>chr8:10538708-10538753
>chr8:10539242-10539364
>chr8:10539483-10539875
>chr8:10540402-10540743
>chr8:10541304-10541364
>chr8:10541553-10541666
>chr8:10541752-10542062
>chr8:10542585-10542903
>chr8:10543386-10543637
>chr8:10543711-10544187
>chr8:10544299-10544532
>chr8:10544789-10544951
>chr8:10545204-10545412
>chr8:10546535-10546978
>chr8:10547628-10547755
>chr8:10547935-10548063
>chr8:10549909-10550237
>chr8:10550803-10550850
>chr8:10551311-10551360
>chr8:10552371-10553974
>chr8:10555129-10555944
>chr8:10556086-10556511
>chr8:10556859-10556957
>chr8:10557031-10557065
>chr8:10557293-10557393
>chr8:10558012-10558414
>chr8:10559762-10559797
>chr8:10560317-10560510
>chr8:10560967-10561033
>chr8:10561105-10561298
>chr8:10561949-10562435
>chr8:10562488-10562917
>chr8:10563111-10563458
>chr8:10563849-10563897
>chr8:10565840-10565997
>chr8:10567102-10567464
>chr8:10568631-10568970
>chr8:10570953-10577719
>chr8:10578068-10578521
>chr8:10579704-10579778
>chr8:10580205-10580254
>chr8:10580412-10580896
>chr8:10581567-10582295
>chr8:10583824-10584378
>chr8:10585147-10585201
>chr8:10585936-10586258
>chr8:10588458-10588518
>chr8:10588828-10589128
>chr8:10589153-10589241
>chr8:10589397-10589744
>chr8:10591138-10591170
>chr8:10594645-10594953
>chr8:10596139-10596427
>chr8:10597770-10597832
>chr8:10597995-10598037
>chr8:10598884-10598944
>chr8:10600192-10600508
>chr8:10601163-10601331
>chr8:10601415-10601524
>chr8:10601945-10601995
>chr8:10602591-10602633
>chr8:10604059-10604188
>chr8:10604933-10605277
>chr8:10606270-10606345
>chr8:10607243-10607296
>chr8:10607493-10607636
>chr8:10607676-10608292
>chr8:10608424-10608575
>chr8:10609152-10609235
>chr8:10609734-10609816
>chr8:10613481-10613817
>chr8:10614377-10614949
>chr8:10615532-10616313
>chr8:10617500-10617865
>chr8:10618132-10618736
>chr8:10618822-10619172
>chr8:10619637-10619991
>chr8:10620310-10620626
>chr8:10621315-10621628
>chr8:10622038-10622342
>chr8:10624354-10624402
>chr8:10627091-10627244
>chr8:10627291-10627366
>chr8:10627392-10627464
>chr8:10628469-10628511
>chr8:10630726-10630777
>chr8:10631191-10631453
>chr8:10636028-10636136
>chr8:10637488-10637616
>chr8:10638455-10638615
>chr8:10638857-10639203
>chr8:10639369-10639676
>chr8:10640313-10641076
>chr8:10641667-10641944
>chr8:10642037-10642099
>chr8:10643019-10643339
>chr8:10645043-10645356
>chr8:10645892-10646001
>chr8:10647487-10647527
>chr8:10647576-10648414
>chr8:10649591-10649740
>chr8:10650570-10650873
>chr8:10651231-10651277
>chr8:10651411-10651785
>chr8:10651914-10652081
>chr8:10653449-10653501
>chr8:10653552-10653674
>chr8:10657399-10657524
>chr8:10658680-10658747
>chr8:10660484-10660537
>chr8:10660758-10661021
>chr8:10663289-10663383
>chr8:10664618-10664979
>chr8:10665745-10666224
>chr8:10666307-10666714
>chr8:10667112-10667127
>chr8:10667127-10667142
>chr8:10667753-10668199
>chr8:10668814-10668904
>chr8:10670013-10670084
>chr8:10670524-10670853
>chr8:10672285-10672430
>chr8:10673955-10674558
>chr8:10674910-10674974
>chr8:10675093-10675127
>chr8:10681604-10681676
>chr8:10682379-10682519
>chr8:10683066-10683111
>chr8:10684682-10684891
>chr8:10685286-10685523
>chr8:10685565-10686156
>chr8:10686300-10686363
>chr8:10686632-10686726
>chr8:10687161-10687211
>chr8:10687388-10687643
>chr8:10687885-10688273
>chr8:10689263-10689298
>chr8:10689663-10689754
>chr8:10689860-10689895
>chr8:10690807-10690850
>chr8:10692541-10692866
>chr8:10693204-10693242
>chr8:10694327-10695123
>chr8:10696221-10696313
>chr8:10696408-10696765
>chr8:10696869-10697018
>chr8:10697154-10697577
>chr8:10698406-10698507
>chr8:10698890-10698954
>chr8:10699223-10699268
>chr8:10701398-10701458
>chr8:10703711-10704003
>chr8:10705510-10705568
>chr8:10707092-10707323
>chr8:10707384-10707532
>chr8:10707634-10707692
>chr8:10707879-10708221
>chr8:10708368-10708451
>chr8:10711595-10712298
>chr8:10714346-10714425
>chr8:10714461-10714515
>chr8:10715747-10715817
>chr8:10718270-10718581
>chr8:10720268-10720674
>chr8:10720740-10720942
>chr8:10723095-10723395
>chr8:10724182-10724238
>chr8:10724726-10725028
>chr8:10726718-10726780
>chr8:10727843-10727956
>chr8:10728635-10728750
>chr8:10728849-10728955
>chr8:10730134-10730187
>chr8:10730664-10730738
>chr8:10731228-10731281
>chr8:10733630-10733693
>chr8:10734024-10734114
>chr8:10734956-10735291
>chr8:10738519-10738639
>chr8:10738753-10738846
>chr8:10738975-10739343
>chr8:10740296-10740408
>chr8:10740462-10740737
>chr8:10740847-10741048
>chr8:10741104-10742591
>chr8:10742628-10742849
>chr8:10742898-10743233
>chr8:10743313-10744598
>chr8:10744705-10746880
>chr8:10746919-10746988
>chr8:10747065-10747156
>chr8:10747232-10747699
>chr8:10747757-10748470
>chr8:10748530-10749061
>chr8:10749118-10749402
>chr8:10749431-10749978
>chr8:10750192-10750374
>chr8:10750496-10750780
>chr8:10750932-10751564
>chr8:10751623-10752047
>chr8:10752136-10752484
>chr8:10753402-10753705
>chr8:10753847-10753906
>chr8:10754382-10754494
>chr8:10754754-10754850
>chr8:10755294-10755567
>chr8:10755944-10755985
>chr8:10757304-10758130
>chr8:10758731-10758934
>chr8:10760035-10760094
>chr8:10761737-10762072
>chr8:10762621-10762958
>chr8:10763020-10763347
>chr8:10767711-10768169
>chr8:10769235-10769294
>chr8:10771459-10771543
>chr8:10773077-10773140
>chr8:10773632-10773681
>chr8:10773800-10773850
>chr8:10774234-10774620
>chr8:10775480-10775621
>chr8:10776136-10776507
>chr8:10778227-10778276
>chr8:10780058-10781750
>chr8:10781903-10782220
>chr8:10782447-10782732
>chr8:10787234-10787568
>chr8:10788256-10788597
>chr8:10790879-10791230
>chr8:10793338-10793579
>chr8:10794228-10794316
>chr8:10794391-10794746
>chr8:10795067-10795151
>chr8:10795418-10795655
>chr8:10797767-10797827
>chr8:10797974-10798027
>chr8:10799074-10799148
>chr8:10800484-10800796
>chr8:10805443-10806229
>chr8:10807295-10807403
>chr8:10809827-10810249
>chr8:10811150-10811233
>chr8:10811558-10811604
>chr8:10814514-10814599
>chr8:10814937-10815245
>chr8:10815359-10815405
>chr8:10816933-10816972
>chr8:10820765-10820807
>chr8:10821424-10821478
>chr8:10823676-10823851
>chr8:10827164-10827214
>chr8:10827615-10827944
>chr8:10829013-10829323
>chr8:10829672-10829962
>chr8:10830634-10831276
>chr8:10831339-10831468
>chr8:10831547-10831636
>chr8:10833325-10833473
>chr8:10835094-10835146
>chr8:10835701-10835824
>chr8:10838146-10838225
>chr8:10840357-10840435
>chr8:10841695-10842063
>chr8:10842391-10842472
>chr8:10843399-10843447
>chr8:10844025-10844210
>chr8:10844267-10844328
>chr8:10844452-10844503
>chr8:10844548-10844654
>chr8:10845082-10845298
>chr8:10845526-10845771
>chr8:10846556-10846648
>chr8:10847226-10847697
>chr8:10849561-10850221
>chr8:10851947-10852228
>chr8:10853637-10853700
>chr8:10854046-10854150
>chr8:10854249-10854310
>chr8:10855081-10855120
>chr8:10855346-10855435
>chr8:10859216-10859310
>chr8:10860381-10860438
>chr8:10866363-10866570
>chr8:10871030-10871090
>chr8:10872559-10872606
>chr8:10876524-10876903
>chr8:10877380-10877466
>chr8:10877888-10877937
>chr8:10878202-10878262
>chr8:10881209-10881259
>chr8:10882768-10882815
>chr8:10885368-10885476
>chr8:10889182-10889231
>chr8:10889284-10889327
>chr8:10891215-10891280
>chr8:10894659-10894879
>chr8:10895237-10895280
>chr8:10895697-10895740
>chr8:10896073-10896152
>chr8:10896545-10896612
>chr8:10897341-10897405
>chr8:10897488-10897545
>chr8:10900883-10900974
>chr8:10901010-10901468
>chr8:10903500-10903632
>chr8:10905638-10905686
>chr8:10906038-10906077
>chr8:10906190-10906295
>chr8:10906541-10906588
>chr8:10906736-10907092
>chr8:10908474-10908577
>chr8:10908680-10909183
>chr8:10909246-10909387
>chr8:10910090-10910217
>chr8:10911189-10911597
>chr8:10911989-10912366
>chr8:10912440-10912856
>chr8:10912977-10913144
>chr8:10914839-10914887
>chr8:10915181-10915298
>chr8:10917246-10917372
>chr8:10919610-10919669
>chr8:10920358-10920436
>chr8:10921849-10922050
>chr8:10922089-10922209
>chr8:10922907-10923024
>chr8:10924088-10924130
>chr8:10926822-10926874
>chr8:10929252-10929301
>chr8:10929579-10929676
>chr8:10930391-10931088
>chr8:10931250-10931332
>chr8:10931412-10931537
>chr8:10931786-10932194
>chr8:10932358-10938432
>chr8:10938490-10938671
>chr8:10938858-10938936
>chr8:10939034-10939087
>chr8:10939214-10939265
>chr8:10940153-10940217
>chr8:10943495-10943535
>chr8:10945204-10945517
>chr8:10945861-10945917
>chr8:10946678-10946758
>chr8:10950936-10950986
>chr8:10952007-10952047
>chr8:10952445-10953585
>chr8:10953723-10953756
>chr8:10953846-10955483
>chr8:10955578-10955643
>chr8:10956897-10957258
>chr8:10958057-10958102
>chr8:10958690-10958910
>chr8:10959392-10959661
>chr8:10960570-10960684
>chr8:10962602-10962922
>chr8:10963541-10963834
>chr8:10966215-10966297
>chr8:10966380-10966814
>chr8:10966954-10967004
>chr8:10968750-10968806
>chr8:10970937-10971001
>chr8:10971053-10971481
>chr8:10972571-10972916
>chr8:10973551-10974048
>chr8:10974910-10974967
>chr8:10975897-10976213
>chr8:10976749-10976799
>chr8:10977059-10977101
>chr8:10980744-10980778
>chr8:10982930-10982999
>chr8:10983034-10983219
>chr8:10983426-10983460
>chr8:10983635-10983962
>chr8:10984541-10984794
>chr8:10984878-10985411
>chr8:10985605-10986055
>chr8:10986288-10986352
>chr8:10986718-10987055
>chr8:10990554-10991196
>chr8:10992246-10992319
>chr8:10995224-10995693
>chr8:10996728-10997000
>chr8:10998240-10998300
>chr8:11000395-11000732
>chr8:11003269-11003503
>chr8:11003571-11003669
>chr8:11004188-11004510
>chr8:11004661-11005094
>chr8:11005168-11005325
>chr8:11005394-11005582
>chr8:11005812-11006192
>chr8:11006591-11006708
>chr8:11007714-11007832
>chr8:11007899-11007959
>chr8:11008413-11008718
>chr8:11009138-11009171
>chr8:11009222-11009544
>chr8:11009751-11010485
>chr8:11011033-11011145
>chr8:11011450-11011509
>chr8:11012184-11012240
>chr8:11012304-11012431
>chr8:11012486-11012523
>chr8:11014769-11014866
>chr8:11015467-11015541
>chr8:11017655-11017695
>chr8:11020336-11020405
>chr8:11020918-11020955
>chr8:11021798-11021832
>chr8:11022015-11022140
>chr8:11022808-11022869
>chr8:11023337-11023559
>chr8:11024139-11024253
>chr8:11025864-11025925
>chr8:11026047-11026101
>chr8:11026138-11027411
>chr8:11027876-11027911
>chr8:11028157-11028215
>chr8:11028858-11028933
>chr8:11029373-11029468
>chr8:11030881-11031003
>chr8:11032959-11033585
>chr8:11033891-11033971
>chr8:11035028-11035111
>chr8:11035497-11035540
>chr8:11035929-11036252
>chr8:11036471-11036587
>chr8:11037218-11038018
>chr8:11038488-11038852
>chr8:11040254-11040658
>chr8:11041268-11041583
>chr8:11041679-11041734
>chr8:11042185-11042767
>chr8:11043506-11043570
>chr8:11043787-11043905
>chr8:11044055-11044174
>chr8:11044220-11044257
>chr8:11044309-11044342
>chr8:11044448-11044509
>chr8:11044643-11044963
>chr8:11045109-11045424
>chr8:11045846-11047153
>chr8:11047328-11047408
>chr8:11047451-11047744
>chr8:11050501-11050557
>chr8:11051797-11052160
>chr8:11055152-11055194
>chr8:11055311-11055423
>chr8:11057299-11057373
>chr8:11058217-11058870
>chr8:11058976-11059018
>chr8:11059586-11059761
>chr8:11061158-11061483
>chr8:11061589-11061705
>chr8:11062253-11062305
>chr8:11063074-11063542
>chr8:11068608-11068761
>chr8:11071248-11071673
>chr8:11072765-11073067
>chr8:11074395-11074475
>chr8:11075599-11076065
>chr8:11076115-11076243
>chr8:11076284-11076404
>chr8:11076880-11077185
>chr8:11078316-11078366
>chr8:11079673-11080063
>chr8:11085438-11085494
>chr8:11085907-11085961
>chr8:11089321-11089689
>chr8:11090094-11090452
>chr8:11090588-11090661
>chr8:11091145-11091516
>chr8:11091893-11091935
>chr8:11092978-11093354
>chr8:11093765-11094508
>chr8:11094882-11095061
>chr8:11097474-11097844
>chr8:11098188-11098318
>chr8:11100035-11100344
>chr8:11101464-11101524
>chr8:11104767-11104812
>chr8:11106558-11106881
>chr8:11107241-11107490
>chr8:11108414-11108482
>chr8:11109951-11110321
>chr8:11110841-11111182
>chr8:11111887-11112003
>chr8:11113433-11113579
>chr8:11114342-11114782
>chr8:11115724-11115830
>chr8:11116359-11116676
>chr8:11117546-11117794
>chr8:11118261-11122045
>chr8:11122948-11123226
>chr8:11123631-11123707
>chr8:11124774-11125222
>chr8:11126039-11126372
>chr8:11127388-11127596
>chr8:11128793-11128888
>chr8:11129134-11129275
>chr8:11131715-11131910
>chr8:11131953-11131990
>chr8:11132327-11132641
>chr8:11132744-11132794
>chr8:11132934-11133026
>chr8:11134988-11135361
>chr8:11135629-11135981
>chr8:11136196-11136635
>chr8:11136771-11136811
>chr8:11140613-11140921
>chr8:11141272-11141306
>chr8:11141348-11141387
>chr8:11142395-11142816
>chr8:11143278-11143378
>chr8:11143801-11143895
>chr8:11143941-11144045
>chr8:11144831-11145295
>chr8:11145435-11145475
>chr8:11145680-11145747
>chr8:11146027-11146674
>chr8:11146785-11147125
>chr8:11147196-11147719
>chr8:11147818-11148907
>chr8:11149063-11149446
>chr8:11149535-11150379
>chr8:11150564-11150924
>chr8:11152450-11152500
>chr8:11156820-11156878
>chr8:11157419-11157822
>chr8:11159013-11159090
>chr8:11160604-11160943
>chr8:11161738-11161814
>chr8:11162443-11162631
>chr8:11164477-11164525
>chr8:11165078-11165403
>chr8:11165945-11166169
>chr8:11166463-11166916
>chr8:11167768-11167988
>chr8:11168479-11168696
>chr8:11168741-11168896
>chr8:11169106-11169354
>chr8:11169486-11169893
>chr8:11170124-11170211
>chr8:11170316-11170499
>chr8:11171395-11171511
>chr8:11171548-11172443
>chr8:11173046-11173432
>chr8:11175184-11175212
>chr8:11177792-11177852
>chr8:11178530-11178663
>chr8:11178824-11179181
>chr8:11179805-11180187
>chr8:11180415-11180473
>chr8:11180625-11180946
>chr8:11181857-11182078
>chr8:11182688-11183050
>chr8:11183138-11183479
>chr8:11183521-11183658
>chr8:11184338-11184449
>chr8:11184626-11184834
>chr8:11185108-11185145
>chr8:11185373-11185413
>chr8:11186378-11186726
>chr8:11188769-11188830
>chr8:11189872-11190307
>chr8:11191991-11192627
>chr8:11194411-11194506
>chr8:11195099-11195163
>chr8:11195644-11195912
>chr8:11196402-11196464
>chr8:11201200-11201247
>chr8:11202692-11202746
>chr8:11203530-11203619
>chr8:11205587-11205684
>chr8:11206313-11206630
>chr8:11207312-11207375
>chr8:11209093-11209137
>chr8:11209195-11209530
>chr8:11209698-11209759
>chr8:11210484-11210591
>chr8:11210628-11210764
>chr8:11212002-11212181
>chr8:11212818-11212895
>chr8:11213076-11213161
>chr8:11213246-11213311
>chr8:11214699-11214763
>chr8:11215391-11215441
>chr8:11215893-11215971
>chr8:11216751-11216803
>chr8:11216903-11217382
>chr8:11217785-11217923
>chr8:11218305-11218683
>chr8:11218775-11219090
>chr8:11219454-11219849
>chr8:11220189-11220265
>chr8:11220386-11220463
>chr8:11220649-11221002
>chr8:11221214-11221320
>chr8:11221912-11222227
>chr8:11222872-11223025
>chr8:11223055-11223204
>chr8:11223247-11223874
>chr8:11224269-11224644
>chr8:11225038-11225313
>chr8:11229131-11229418
>chr8:11230360-11230449
>chr8:11230664-11231016
>chr8:11231139-11231171
>chr8:11231583-11231640
>chr8:11233160-11233417
>chr8:11234280-11234396
>chr8:11234476-11234639
>chr8:11234866-11234916
>chr8:11235087-11235274
>chr8:11235356-11235389
>chr8:11235499-11235604
>chr8:11235891-11236426
>chr8:11236481-11236541
>chr8:11236867-11237002
>chr8:11237086-11237118
>chr8:11237467-11237811
>chr8:11239449-11240182
>chr8:11240793-11241900
>chr8:11241994-11242193
>chr8:11242464-11242586
>chr8:11243090-11243154
>chr8:11243280-11243347
>chr8:11245331-11245630
>chr8:11245747-11246077
>chr8:11247856-11247921
>chr8:11248053-11248096
>chr8:11249039-11250006
>chr8:11251053-11251131
>chr8:11251191-11252364
>chr8:11252501-11252668
>chr8:11252803-11253450
>chr8:11254398-11254610
>chr8:11255199-11255561
>chr8:11257312-11257773
>chr8:11258072-11258281
>chr8:11258358-11258423
>chr8:11259356-11259402
>chr8:11260213-11260344
>chr8:11261867-11262007
>chr8:11262334-11263115
>chr8:11263185-11263988
>chr8:11264279-11264848
>chr8:11265070-11265530
>chr8:11265771-11265861
>chr8:11266513-11266826
>chr8:11267110-11267159
>chr8:11268130-11268304
>chr8:11268931-11269200
>chr8:11269625-11269998
>chr8:11270512-11270827
>chr8:11271529-11271568
>chr8:11271885-11271922
>chr8:11272064-11272135
>chr8:11272826-11272891
>chr8:11272999-11273261
>chr8:11273318-11273450
>chr8:11274184-11274611
>chr8:11276361-11276496
>chr8:11276570-11277116
>chr8:11277170-11277563
>chr8:11277733-11277981
>chr8:11278355-11278435
>chr8:11278690-11278835
>chr8:11280354-11280896
>chr8:11280945-11281079
>chr8:11281110-11281465
>chr8:11281929-11282300
>chr8:11283390-11283485
>chr8:11285514-11285570
>chr8:11285931-11286269
>chr8:11286379-11286710
>chr8:11287637-11288371
>chr8:11288577-11288647
>chr8:11288884-11289208
>chr8:11292130-11292194
>chr8:11292453-11292641
>chr8:11292753-11292806
>chr8:11292929-11293464
>chr8:11293560-11293819
>chr8:11293860-11294299
>chr8:11294350-11294853
>chr8:11296234-11296289
>chr8:11296378-11296748
>chr8:11299034-11299494
>chr8:11300413-11300642
>chr8:11300857-11301634
>chr8:11301974-11302287
>chr8:11303520-11303940
>chr8:11306613-11306785
>chr8:11306873-11308717
>chr8:11309455-11309525
>chr8:11311051-11311116
>chr8:11311398-11311777
>chr8:11311890-11313462
>chr8:11313500-11313637
>chr8:11313672-11313905
>chr8:11317294-11317447
>chr8:11317475-11317645
>chr8:11318905-11319150
>chr8:11320439-11320768
>chr8:11324705-11324861
>chr8:11325736-11325844
>chr8:11326459-11326504
>chr8:11326668-11327014
>chr8:11328891-11331021
>chr8:11331117-11331446
>chr8:11331673-11332128
>chr8:11332372-11332513
>chr8:11332582-11333258
>chr8:11333305-11333441
>chr8:11333516-11333550
>chr8:11333655-11333777
>chr8:11333810-11334221
>chr8:11334714-11335665
>chr8:11335745-11335940
>chr8:11337271-11337311
>chr8:11339443-11339543
>chr8:11339996-11340315
>chr8:11340665-11341546
>chr8:11341872-11342039
>chr8:11342372-11342417
>chr8:11342589-11342634
>chr8:11343848-11344242
>chr8:11344478-11344539
>chr8:11344959-11345030
>chr8:11345657-11346032
>chr8:11346149-11346214
>chr8:11347059-11347139
>chr8:11347596-11347624
>chr8:11348546-11348636
>chr8:11349583-11349795
>chr8:11351192-11351283
>chr8:11352554-11352590
>chr8:11352752-11352992
>chr8:11353239-11353552
>chr8:11354004-11354056
>chr8:11354105-11354503
>chr8:11358307-11358691
>chr8:11359439-11359957
>chr8:11359994-11360720
>chr8:11361029-11361140
>chr8:11362172-11362458
>chr8:11363017-11363344
>chr8:11364288-11364581
>chr8:11367183-11367361
>chr8:11367490-11367747
>chr8:11368655-11368963
>chr8:11369401-11369554
>chr8:11370735-11371150
>chr8:11372354-11372649
>chr8:11372731-11372864
>chr8:11373115-11373380
>chr8:11373789-11376531
>chr8:11377359-11377665
>chr8:11378003-11378062
>chr8:11378264-11378468
>chr8:11378987-11379258
>chr8:11379406-11379486
>chr8:11379601-11380098
>chr8:11380185-11380236
>chr8:11380300-11380398
>chr8:11380425-11380576
>chr8:11380672-11381419
>chr8:11381501-11381613
>chr8:11381643-11381809
>chr8:11381978-11382072
>chr8:11382210-11383529
>chr8:11384217-11384671
>chr8:11384855-11385745
>chr8:11385885-11386002
>chr8:11386085-11386400
>chr8:11388283-11388352
>chr8:11391372-11391428
>chr8:11392029-11392554
>chr8:11394709-11394743
>chr8:11394828-11395037
>chr8:11395069-11395178
>chr8:11395501-11395603
>chr8:11395994-11396382
>chr8:11396847-11396908
>chr8:11397064-11397475
>chr8:11397706-11397823
>chr8:11397990-11398040
>chr8:11398785-11399091
>chr8:11399651-11399784
>chr8:11400205-11400545
>chr8:11400696-11400834
>chr8:11400999-11401260
>chr8:11401428-11401539
>chr8:11401691-11408257
>chr8:11408331-11408525
>chr8:11408684-11409243
>chr8:11410982-11411317
>chr8:11412585-11412762
>chr8:11413119-11413202
>chr8:11413266-11413309
>chr8:11413366-11413741
>chr8:11414176-11414467
>chr8:11414765-11415183
>chr8:11415930-11416554
>chr8:11417604-11418178
>chr8:11418742-11418958
>chr8:11419172-11419735
>chr8:11420066-11420115
>chr8:11421331-11421428
>chr8:11421462-11421577
>chr8:11425544-11425633
>chr8:11425705-11425763
>chr8:11425813-11426239
>chr8:11426398-11426746
>chr8:11426875-11427170
>chr8:11428877-11429271
>chr8:11430473-11430625
>chr8:11431137-11431282
>chr8:11431369-11431569
>chr8:11432222-11433234
>chr8:11435435-11435485
>chr8:11437186-11437281
>chr8:11439151-11439222
>chr8:11439828-11439902
>chr8:11443884-11444041
>chr8:11445232-11445265
>chr8:11446598-11446648
>chr8:11447153-11447423
>chr8:11447787-11447834
>chr8:11447891-11448234
>chr8:11449766-11449880
>chr8:11450338-11450451
>chr8:11451834-11451884
>chr8:11452083-11452119
>chr8:11452434-11452589
>chr8:11452653-11452698
>chr8:11453065-11453123
>chr8:11453187-11453338
>chr8:11454806-11454961
>chr8:11455126-11455573
>chr8:11455636-11456568
>chr8:11456791-11457177
>chr8:11457767-11457822
>chr8:11458466-11458532
>chr8:11459706-11460033
>chr8:11464419-11464469
>chr8:11468912-11468972
>chr8:11469538-11470042
>chr8:11472396-11472550
>chr8:11473828-11474183
>chr8:11474771-11474960
>chr8:11476205-11476247
>chr8:11478383-11478802
>chr8:11479407-11479555
>chr8:11479824-11480239
>chr8:11480968-11481018
>chr8:11482989-11483365
>chr8:11484300-11484560
>chr8:11484754-11485159
>chr8:11486950-11487036
>chr8:11487304-11487714
>chr8:11488065-11488799
>chr8:11488903-11488950
>chr8:11489335-11489388
>chr8:11489644-11489747
>chr8:11489961-11490020
>chr8:11490455-11490840
>chr8:11491184-11491507
>chr8:11495545-11495696
>chr8:11496208-11496545
>chr8:11499102-11499138
>chr8:11499327-11499367
>chr8:11500180-11501252
>chr8:11501511-11501587
>chr8:11502248-11502593
>chr8:11504037-11504431
>chr8:11504922-11505068
>chr8:11510725-11510831
>chr8:11511228-11511457
>chr8:11512595-11512967
>chr8:11515163-11515218
>chr8:11515639-11515691
>chr8:11516663-11516983
>chr8:11517115-11517159
>chr8:11517922-11517967
>chr8:11518734-11518858
>chr8:11520191-11520560
>chr8:11521150-11521591
>chr8:11523268-11523660
>chr8:11525540-11525682
>chr8:11525729-11526076
>chr8:11526433-11526737
>chr8:11527780-11528497
>chr8:11528567-11528607
>chr8:11528765-11529642
>chr8:11529725-11529840
>chr8:11529997-11530348
>chr8:11530433-11530748
>chr8:11530974-11531015
>chr8:11531265-11531358
>chr8:11531847-11532611
>chr8:11532953-11533121
>chr8:11533537-11533690
>chr8:11534031-11534113
>chr8:11534882-11535366
>chr8:11536312-11536723
>chr8:11538025-11538267
>chr8:11540017-11540074
>chr8:11540133-11540229
>chr8:11540952-11541296
>chr8:11541486-11541806
>chr8:11542241-11542348
>chr8:11543964-11544254
>chr8:11545266-11545582
>chr8:11546557-11546917
>chr8:11547838-11547910
>chr8:11548129-11548263
>chr8:11549266-11549339
>chr8:11549430-11549501
>chr8:11551249-11551547
>chr8:11551666-11551708
>chr8:11552864-11553125
>chr8:11555179-11555255
>chr8:11555889-11555981
>chr8:11556961-11557034
>chr8:11559278-11559543
>chr8:11560104-11560449
>chr8:11560871-11560999
>chr8:11561687-11561780
>chr8:11561821-11562109
>chr8:11566350-11566679
>chr8:11567642-11567722
>chr8:11567832-11567890
>chr8:11568210-11568496
>chr8:11568775-11569035
>chr8:11569439-11569805
>chr8:11569845-11569908
>chr8:11570779-11570876
>chr8:11572147-11572209
>chr8:11572875-11572920
>chr8:11573376-11573441
>chr8:11574256-11574440
>chr8:11574892-11574932
>chr8:11575291-11575645
>chr8:11576029-11576119
>chr8:11578271-11578344
>chr8:11578643-11578700
>chr8:11580055-11580218
>chr8:11581240-11582425
>chr8:11582514-11582603
>chr8:11584450-11584735
>chr8:11584968-11585758
>chr8:11585930-11586463
>chr8:11587446-11587783
>chr8:11588851-11589139
>chr8:11589836-11589880
>chr8:11590463-11590647
>chr8:11590695-11590943
>chr8:11591397-11591475
>chr8:11592819-11592863
>chr8:11596033-11596092
>chr8:11596538-11596600
>chr8:11597549-11597597
>chr8:11598111-11599084
>chr8:11599476-11599630
>chr8:11599820-11599956
>chr8:11600069-11600539
>chr8:11600950-11600996
>chr8:11601580-11601991
>chr8:11602042-11603230
>chr8:11603271-11603573
>chr8:11604129-11604277
>chr8:11604327-11604422
>chr8:11604670-11604727
>chr8:11605029-11605344
>chr8:11606725-11606766
>chr8:11609289-11610823
>chr8:11610909-11611520
>chr8:11611574-11611871
>chr8:11611903-11612111
>chr8:11612467-11612551
>chr8:11616777-11616833
>chr8:11617883-11617929
>chr8:11618143-11618203
>chr8:11619233-11619307
>chr8:11619558-11619871
>chr8:11622094-11622308
>chr8:11623895-11624028
>chr8:11624097-11624197
>chr8:11624272-11624311
>chr8:11625000-11625166
>chr8:11625245-11625354
>chr8:11626185-11626286
>chr8:11627137-11627423
>chr8:11628343-11628383
>chr8:11630258-11630790
>chr8:11631625-11631670
>chr8:11632022-11632211
>chr8:11634961-11635034
>chr8:11635831-11636553
>chr8:11637387-11637817
>chr8:11638058-11638371
>chr8:11639175-11640334
>chr8:11641040-11641124
>chr8:11641206-11641558
>chr8:11643593-11643675
>chr8:11646886-11647302
>chr8:11648383-11648451
>chr8:11649381-11649551
>chr8:11649836-11649938
>chr8:11650227-11650282
>chr8:11650530-11650658
>chr8:11651961-11652013
>chr8:11652173-11652975
>chr8:11653111-11655805
>chr8:11656229-11656526
>chr8:11657542-11657594
>chr8:11657941-11657989
>chr8:11658193-11658294
>chr8:11659584-11659714
>chr8:11659878-11660110
>chr8:11661499-11661551
>chr8:11662354-11662569
>chr8:11663833-11664172
>chr8:11664629-11665631
>chr8:11665813-11665997
>chr8:11666051-11667003
>chr8:11667071-11667134
>chr8:11667270-11667693
>chr8:11667745-11668608
>chr8:11668676-11668834
>chr8:11668916-11670133
>chr8:11670808-11671122
>chr8:11672414-11672561
>chr8:11673820-11673894
>chr8:11673921-11674513
>chr8:11674544-11675088
>chr8:11675510-11675869
>chr8:11677142-11677206
>chr8:11678004-11678063
>chr8:11682585-11682631
>chr8:11684305-11684361
>chr8:11686712-11687023
>chr8:11687581-11687674
>chr8:11688357-11688419
>chr8:11690310-11690376
>chr8:11690530-11690625
>chr8:11690655-11690854
>chr8:11691015-11691066
>chr8:11691317-11691521
>chr8:11693225-11693606
>chr8:11693904-11693953
>chr8:11694181-11694247
>chr8:11694802-11694879
>chr8:11695126-11695419
>chr8:11696272-11696401
>chr8:11696456-11696567
>chr8:11697121-11697168
>chr8:11698362-11698582
>chr8:11698767-11698811
>chr8:11699766-11699934
>chr8:11701841-11701897
>chr8:11706513-11706588
>chr8:11708657-11708691
>chr8:11710413-11710718
>chr8:11710837-11711128
>chr8:11711490-11711775
>chr8:11712468-11712887
>chr8:11713611-11713661
>chr8:11715460-11716288
>chr8:11719547-11719634
>chr8:11720441-11720758
>chr8:11721992-11722207
>chr8:11722540-11722704
>chr8:11723074-11723307
>chr8:11723937-11723965
>chr8:11724089-11724268
>chr8:11726604-11726728
>chr8:11727558-11727859
>chr8:11727983-11728722
>chr8:11728947-11729576
>chr8:11729938-11730218
>chr8:11731304-11731488
>chr8:11731588-11731778
>chr8:11733290-11733367
>chr8:11734289-11734431
>chr8:11734474-11734887
>chr8:11734945-11735005
>chr8:11735406-11735864
>chr8:11735910-11736194
>chr8:11737856-11738204
>chr8:11739488-11739528
>chr8:11740717-11741035
>chr8:11741168-11741505
>chr8:11742320-11742468
>chr8:11745044-11745081
>chr8:11745292-11745637
>chr8:11745955-11746356
>chr8:11747815-11747859
>chr8:11747973-11748414
>chr8:11750659-11751016
>chr8:11752276-11752685
>chr8:11752955-11753389
>chr8:11754203-11754522
>chr8:11754672-11754707
>chr8:11755827-11756038
>chr8:11757557-11757637
>chr8:11759423-11759512
>chr8:11760282-11760549
>chr8:11760842-11761157
>chr8:11761291-11761607
>chr8:11762859-11763220
>chr8:11763467-11763869
>chr8:11763933-11764313
>chr8:11764877-11765184
>chr8:11765510-11765548
>chr8:11765861-11765902
>chr8:11766517-11766579
>chr8:11766669-11767173
>chr8:11767504-11767792
>chr8:11768816-11768934
>chr8:11769113-11769407
>chr8:11769842-11769885
>chr8:11771916-11772228
>chr8:11772889-11772946
>chr8:11773581-11773661
>chr8:11773904-11776439
>chr8:11776528-11776673
>chr8:11777139-11777464
>chr8:11777523-11777844
>chr8:11777922-11777958
>chr8:11778669-11778981
>chr8:11780273-11780685
>chr8:11781118-11781161
>chr8:11781788-11782072
>chr8:11782124-11782722
>chr8:11784863-11785538
>chr8:11786634-11786942
>chr8:11787558-11787904
>chr8:11788250-11788386
>chr8:11788594-11788956
>chr8:11792977-11793072
>chr8:11794064-11794404
>chr8:11794630-11795559
>chr8:11795656-11795993
>chr8:11796756-11796897
>chr8:11797025-11797195
>chr8:11797451-11797697
>chr8:11798068-11798367
>chr8:11798851-11798947
>chr8:11799233-11799313
>chr8:11799453-11799553
>chr8:11799663-11800912
>chr8:11801312-11801620
>chr8:11801691-11801988
>chr8:11804572-11805221
>chr8:11807148-11807468
>chr8:11808357-11808397
>chr8:11808680-11808757
>chr8:11810066-11810135
>chr8:11812877-11812988
>chr8:11813061-11813147
>chr8:11813476-11813522
>chr8:11814859-11821029
>chr8:11821264-11821616
>chr8:11822550-11822819
>chr8:11822940-11823241
>chr8:11823576-11824148
>chr8:11824513-11825040
>chr8:11825279-11825810
>chr8:11826528-11826823
>chr8:11827197-11827537
>chr8:11827732-11828330
>chr8:11828858-11829293
>chr8:11829823-11830152
>chr8:11832254-11832586
>chr8:11832651-11832755
>chr8:11833306-11833338
>chr8:11833654-11833721
>chr8:11834846-11835116
>chr8:11835818-11836174
>chr8:11836744-11836900
>chr8:11837220-11837534
>chr8:11837867-11837913
>chr8:11838256-11838304
>chr8:11839365-11839710
>chr8:11840262-11840316
>chr8:11840365-11840536
>chr8:11840914-11841117
>chr8:11841831-11842122
>chr8:11842616-11843239
>chr8:11843746-11844035
>chr8:11846911-11846959
>chr8:11849317-11849430
>chr8:11849556-11849880
>chr8:11849935-11849991
>chr8:11850083-11850533
>chr8:11851184-11851496
>chr8:11851719-11851967
>chr8:11852093-11852400
>chr8:11853102-11853167
>chr8:11854479-11854792
>chr8:11855022-11855527
>chr8:11855736-11856056
>chr8:11856311-11856632
>chr8:11857037-11857320
>chr8:11857709-11857814
>chr8:11858278-11858591
>chr8:11859472-11860101
>chr8:11860322-11860662
>chr8:11861917-11862228
>chr8:11863025-11863675
>chr8:11864184-11864317
>chr8:11864409-11864526
>chr8:11864667-11864941
>chr8:11865259-11865618
>chr8:11865732-11866075
>chr8:11866616-11866846
>chr8:11868947-11869247
>chr8:11869311-11869691
>chr8:11870081-11870766
>chr8:11871131-11871359
>chr8:11871410-11871478
>chr8:11871605-11872059
>chr8:11872795-11873220
>chr8:11873288-11873629
>chr8:11873848-11874195
>chr8:11875471-11875783
>chr8:11875877-11876818
>chr8:11877362-11877728
>chr8:11879123-11879330
>chr8:11880285-11880332
>chr8:11880469-11880973
>chr8:11881138-11881756
>chr8:11881987-11882327
>chr8:11882496-11883446
>chr8:11884277-11884337
>chr8:11884607-11884643
>chr8:11886330-11886942
>chr8:11887269-11887690
>chr8:11887958-11888023
>chr8:11888608-11888701
>chr8:11888923-11889565
>chr8:11889727-11889802
>chr8:11890061-11890640
>chr8:11891180-11891572
>chr8:11891818-11893558
>chr8:11893696-11894686
>chr8:11894755-11894904
>chr8:11895018-11895580
>chr8:11895765-11895845
>chr8:11896134-11896752
>chr8:11898238-11898279
>chr8:11898720-11899255
>chr8:11899339-11899773
>chr8:11899880-11900196
>chr8:11900612-11900779
>chr8:11900836-11900903
>chr8:11901941-11902128
>chr8:11903009-11903621
>chr8:11903842-11903991
>chr8:11904381-11904522
>chr8:11904707-11904878
>chr8:11905278-11905594
>chr8:11905919-11906228
>chr8:11907120-11908066
>chr8:11908136-11908410
>chr8:11908599-11908651
>chr8:11908716-11909723
>chr8:11909772-11913066
>chr8:11913172-11913248
>chr8:11913350-11913456
>chr8:11913499-11913848
>chr8:11913918-11914324
>chr8:11914365-11914470
>chr8:11914869-11915107
>chr8:11915317-11915442
>chr8:11915561-11916327
>chr8:11916408-11916679
>chr8:11916889-11916945
>chr8:11917026-11917265
>chr8:11917614-11918638
>chr8:11918697-11919268
>chr8:11919333-11919707
>chr8:11919801-11921370
>chr8:11921455-11922663
>chr8:11922715-11930137
>chr8:11930189-11933006
>chr8:11933046-11933172
>chr8:11933197-11935464
>chr8:11935520-11935583
>chr8:11935661-11935771
>chr8:11936107-11936171
>chr8:11936261-11936829
>chr8:11937008-11937096
>chr8:11937476-11937651
>chr8:11937918-11938621
>chr8:11939465-11940226
>chr8:11940378-11941144
>chr8:11941501-11941718
>chr8:11941763-11941986
>chr8:11943431-11943646
>chr8:11944049-11944212
>chr8:11944312-11944481
>chr8:11944965-11945018
>chr8:11945179-11945509
>chr8:11945781-11946247
>chr8:11947781-11947824
>chr8:11948841-11948990
>chr8:11950094-11950170
>chr8:11950488-11950678
>chr8:11951108-11951146
>chr8:11951436-11952546
>chr8:11952695-11953005
>chr8:11954183-11954496
>chr8:11954779-11955020
>chr8:11955719-11955789
>chr8:11955969-11956019
>chr8:11956608-11957351
>chr8:11957519-11957595
>chr8:11957964-11958353
>chr8:11958409-11958769
>chr8:11959179-11959948
>chr8:11960143-11960465
>chr8:11961014-11961276
>chr8:11961531-11961654
>chr8:11962047-11962110
>chr8:11962396-11962698
>chr8:11964691-11964914
>chr8:11964998-11965420
>chr8:11965912-11966224
>chr8:11967741-11968043
>chr8:11969184-11969789
>chr8:11969934-11970243
>chr8:11971512-11971751
>chr8:11973395-11973732
>chr8:11975734-11976187
>chr8:11976382-11976653
>chr8:11978867-11979057
>chr8:11979760-11979824
>chr8:11980766-11980914
>chr8:11981061-11981373
>chr8:11983091-11983415
>chr8:11984778-11984854
>chr8:11984996-11985029
>chr8:11985317-11985364
>chr8:11985463-11985543
>chr8:11987065-11987466
>chr8:11987750-11987812
>chr8:11987995-11988596
>chr8:11988698-11989866
>chr8:11989959-11990064
>chr8:11990140-11990478
>chr8:11990529-11991071
>chr8:11991774-11991814
>chr8:11994263-11994568
>chr8:11995886-11996021
>chr8:11996550-11996646
>chr8:11996870-11996957
>chr8:11997312-11997433
>chr8:11997507-11998906
>chr8:12000385-12000508
>chr8:12000558-12000815
>chr8:12000919-12001419
>chr8:12001814-12002006
>chr8:12003464-12003611
>chr8:12003716-12003987
>chr8:12004429-12006323
>chr8:12006389-12007781
>chr8:12008143-12008276
>chr8:12008320-12008608
>chr8:12008704-12009597
>chr8:12009657-12019146
>chr8:12019208-12020157
>chr8:12020218-12020493
>chr8:12020573-12022326
>chr8:12022391-12024892
>chr8:12024983-12035200
>chr8:12035231-12042677
>chr8:12042748-12043564
>chr8:12043682-12044067
>chr8:12044380-12046193
>chr8:12046432-12047738
>chr8:12047828-12048232
>chr8:12048291-12048740
>chr8:12048955-12049361
>chr8:12050418-12050738
>chr8:12051454-12051561
>chr8:12051985-12052331
>chr8:12052424-12052495
>chr8:12052636-12052756
>chr8:12052826-12053006
>chr8:12053630-12054084
>chr8:12054203-12054292
>chr8:12054524-12054670
>chr8:12054906-12055010
>chr8:12055317-12057517
>chr8:12057725-12060500
>chr8:12061252-12061552
>chr8:12062202-12062265
>chr8:12062401-12062908
>chr8:12063138-12063291
>chr8:12063849-12063900
>chr8:12064067-12064160
>chr8:12065151-12065216
>chr8:12067200-12067563
>chr8:12068122-12068373
>chr8:12068829-12070920
>chr8:12072086-12072589
>chr8:12072985-12073215
>chr8:12073435-12075748
>chr8:12076202-12076241
>chr8:12076586-12077121
>chr8:12077450-12078066
>chr8:12078162-12078504
>chr8:12078539-12078738
>chr8:12078985-12079353
>chr8:12079395-12079537
>chr8:12079611-12082926
>chr8:12083094-12083303
>chr8:12083515-12085409
>chr8:12085500-12086452
>chr8:12086493-12087805
>chr8:12088010-12089870
>chr8:12090036-12091280
>chr8:12091373-12091958
>chr8:12092277-12093214
>chr8:12093645-12094267
>chr8:12094619-12095256
>chr8:12095737-12095874
>chr8:12096333-12096757
>chr8:12096819-12097515
>chr8:12097547-12097763
>chr8:12097824-12098136
>chr8:12098329-12098387
>chr8:12098660-12099091
>chr8:12099414-12099495
>chr8:12099920-12105148
>chr8:12105199-12107084
>chr8:12107213-12107743
>chr8:12107841-12108329
>chr8:12108391-12109777
>chr8:12109899-12110336
>chr8:12110466-12110833
>chr8:12110974-12112567
>chr8:12112693-12113902
>chr8:12113956-12115393
>chr8:12115478-12116379
>chr8:12116550-12116698
>chr8:12116822-12116963
>chr8:12117252-12117966
>chr8:12118280-12118877
>chr8:12118973-12119367
>chr8:12120043-12120176
>chr8:12120239-12120307
>chr8:12120450-12120754
>chr8:12121412-12121466
>chr8:12121619-12122229
>chr8:12122431-12122503
>chr8:12122783-12123062
>chr8:12123193-12124239
>chr8:12124387-12127191
>chr8:12127664-12127757
>chr8:12128155-12129383
>chr8:12129462-12130166
>chr8:12130225-12130348
>chr8:12130644-12130837
>chr8:12130903-12131638
>chr8:12131808-12131835
>chr8:12131937-12133970
>chr8:12134004-12135054
>chr8:12135106-12135280
>chr8:12135315-12136462
>chr8:12136530-12136727
>chr8:12136763-12137238
>chr8:12137280-12140005
>chr8:12140113-12140582
>chr8:12141883-12144970
>chr8:12145095-12145160
>chr8:12145553-12145731
>chr8:12146266-12146474
>chr8:12146540-12146938
>chr8:12147279-12147386
>chr8:12147742-12147810
>chr8:12147899-12148812
>chr8:12148881-12150003
>chr8:12150075-12151055
>chr8:12151255-12151530
>chr8:12151728-12152329
>chr8:12152710-12153326
>chr8:12153733-12154346
>chr8:12154490-12155011
>chr8:12155122-12155714
>chr8:12155833-12156438
>chr8:12156463-12157233
>chr8:12157287-12157705
>chr8:12157954-12158170
>chr8:12158395-12159669
>chr8:12159746-12160128
>chr8:12160169-12160773
>chr8:12160998-12161208
>chr8:12161301-12161699
>chr8:12161740-12161931
>chr8:12162041-12162123
>chr8:12162188-12162392
>chr8:12162432-12162507
>chr8:12162620-12163392
>chr8:12163419-12166130
>chr8:12166214-12166463
>chr8:12166777-12167114
>chr8:12167136-12167440
>chr8:12167623-12168593
>chr8:12168738-12169153
>chr8:12169184-12169314
>chr8:12169491-12169641
>chr8:12169781-12175289
>chr8:12175321-12193714
>chr8:12193740-12194435
>chr8:12194486-12197342
>chr8:12197399-12206669
>chr8:12206732-12207795
>chr8:12207802-12232202
>chr8:12232293-12234345
>chr8:12284345-12289242
>chr8:12289297-12290125
>chr8:12290247-12290536
>chr8:12290945-12292758
>chr8:12292997-12294302
>chr8:12294661-12294796
>chr8:12294840-12295304
>chr8:12295517-12295925
>chr8:12296982-12297302
>chr8:12298018-12298117
>chr8:12298549-12299059
>chr8:12299200-12299320
>chr8:12299390-12299570
>chr8:12300194-12300856
>chr8:12301088-12301234
>chr8:12301470-12301574
>chr8:12301881-12304081
>chr8:12304289-12307063
>chr8:12307816-12308116
>chr8:12308766-12308829
>chr8:12308974-12309481
>chr8:12309711-12309864
>chr8:12310422-12310473
>chr8:12310640-12310733
>chr8:12311730-12311785
>chr8:12313770-12314133
>chr8:12314692-12314941
>chr8:12315399-12317489
>chr8:12318655-12318758
>chr8:12318845-12319158
>chr8:12319554-12319784
>chr8:12320091-12322315
>chr8:12322770-12322809
>chr8:12323154-12323316
>chr8:12323694-12324312
>chr8:12324408-12324750
>chr8:12324785-12324984
>chr8:12325231-12325783
>chr8:12325857-12329171
>chr8:12329339-12329547
>chr8:12329759-12331653
>chr8:12331744-12332700
>chr8:12332741-12334053
>chr8:12334258-12336162
>chr8:12336284-12337527
>chr8:12337620-12338206
>chr8:12338525-12339462
>chr8:12339893-12340515
>chr8:12340867-12341504
>chr8:12342059-12342118
>chr8:12342577-12343001
>chr8:12343063-12344007
>chr8:12344068-12344380
>chr8:12344573-12344630
>chr8:12344903-12345334
>chr8:12345657-12345738
>chr8:12346163-12353325
>chr8:12353454-12353983
>chr8:12354081-12354569
>chr8:12354631-12355358
>chr8:12355495-12356017
>chr8:12356139-12356590
>chr8:12356710-12357077
>chr8:12357218-12358449
>chr8:12358509-12358806
>chr8:12358930-12359506
>chr8:12359548-12360139
>chr8:12360193-12363208
>chr8:12363347-12363646
>chr8:12363834-12364210
>chr8:12364263-12364424
>chr8:12364525-12365135
>chr8:12365231-12365809
>chr8:12366346-12366557
>chr8:12366686-12367115
>chr8:12367393-12367520
>chr8:12367649-12367718
>chr8:12367871-12367959
>chr8:12368092-12368596
>chr8:12368683-12368942
>chr8:12369035-12369314
>chr8:12369519-12373465
>chr8:12373910-12374003
>chr8:12374405-12374513
>chr8:12374539-12374902
>chr8:12374938-12375554
>chr8:12375577-12376417
>chr8:12376470-12376644
>chr8:12376713-12376771
>chr8:12376800-12377910
>chr8:12378022-12378101
>chr8:12378200-12378240
>chr8:12378302-12379849
>chr8:12379910-12380096
>chr8:12380140-12380272
>chr8:12380309-12380390
>chr8:12380407-12380879
>chr8:12380954-12381159
>chr8:12381198-12381866
>chr8:12381887-12382428
>chr8:12384073-12384411
>chr8:12384662-12387289
>chr8:12387414-12387489
>chr8:12387875-12387956
>chr8:12388586-12388792
>chr8:12388919-12389681
>chr8:12390222-12391132
>chr8:12391201-12392324
>chr8:12392350-12393376
>chr8:12393576-12394651
>chr8:12395032-12395648
>chr8:12396055-12396668
>chr8:12396812-12397333
>chr8:12397444-12398047
>chr8:12398166-12398771
>chr8:12398798-12399565
>chr8:12399619-12400037
>chr8:12400286-12400502
>chr8:12400683-12402001
>chr8:12402078-12402460
>chr8:12402501-12403094
>chr8:12403319-12403529
>chr8:12403622-12404020
>chr8:12404061-12404252
>chr8:12404511-12404715
>chr8:12404755-12404830
>chr8:12404943-12405715
>chr8:12405742-12408451
>chr8:12408535-12408784
>chr8:12409098-12409435
>chr8:12409455-12409759
>chr8:12409942-12410912
>chr8:12411057-12411472
>chr8:12411503-12411633
>chr8:12411810-12417608
>chr8:12417671-12435006
>chr8:12435135-12436708
>chr8:12436759-12437192
>chr8:12437216-12450314
>chr8:12450320-12455019
>chr8:12455048-12468598
>chr8:12468653-12469161
>chr8:12469176-12476787
>chr8:12476888-12481175
>chr8:12481220-12487758
>chr8:12487794-12492459
>chr8:12492544-12497675
>chr8:12497723-12498383
>chr8:12498423-12500758
>chr8:12500875-12502989
>chr8:12503069-12513681
>chr8:12513721-12514759
>chr8:12514800-12517095
>chr8:12517129-12522530
>chr8:12522565-12525014
>chr8:12525070-12526669
>chr8:12526751-12526828
>chr8:12526878-12528568
>chr8:12528684-12535991
>chr8:12536097-12536296
>chr8:12536486-12536651
>chr8:12536714-12540840
>chr8:12540917-12543966
>chr8:12544132-12545984
>chr8:12546033-12546496
>chr8:12546683-12549298
>chr8:12549340-12551608
>chr8:12551650-12565620
>chr8:12565662-12567194
>chr8:12567275-12568830
>chr8:12568883-12575258
>chr8:12575291-12575508
>chr8:12575659-12580286
>chr8:12580338-12584410
>chr8:12584496-12586394
>chr8:12586539-12589180
>chr8:12589190-12596571
>chr8:12596632-12601573
>chr8:12601653-12609878
>chr8:12609913-12610642
>chr8:12610772-12611298
>chr8:12611357-12612873
>chr8:12612899-12626260
>chr8:12626318-12627842
>chr8:12627903-12633659
>chr8:12633692-12635374
>chr8:12635451-12635634
>chr8:12635727-12639053
>chr8:12639129-12639280
>chr8:12639342-12640505
>chr8:12640796-12642328
>chr8:12642380-12649709
>chr8:12649866-12650876
>chr8:12650939-12654375
>chr8:12654451-12654875
>chr8:12654900-12655535
>chr8:12655626-12658991
>chr8:12659096-12665172
>chr8:12665226-12666394
>chr8:12666423-12668736
>chr8:12668783-12670965
>chr8:12671011-12676221
>chr8:12676328-12678969
>chr8:12679015-12683494
>chr8:12683537-12684314
>chr8:12684381-12688091
>chr8:12688117-12688509
>chr8:12688538-12693014
>chr8:12693155-12693561
>chr8:12693973-12694888
>chr8:12694940-12695538
>chr8:12695583-12696128
>chr8:12696157-12696946
>chr8:12696971-12697210
>chr8:12697258-12698472
>chr8:12698543-12700212
>chr8:12700300-12702320
>chr8:12702361-12702639
>chr8:12702726-12703575
>chr8:12703677-12704343
>chr8:12704510-12705076
>chr8:12705133-12705617
>chr8:12705685-12707487
>chr8:12707549-12708018
>chr8:12708069-12711309
>chr8:12711360-12712052
>chr8:12712108-12712264
>chr8:12712339-12712519
>chr8:12712761-12712850
>chr8:12712917-12713567
>chr8:12713699-12713746
>chr8:12714154-12714217
>chr8:12714273-12714398
>chr8:12714461-12716057
>chr8:12716436-12716490
>chr8:12716679-12718309
>chr8:12718406-12718637
>chr8:12718719-12718756
>chr8:12718940-12719209
>chr8:12719256-12719709
>chr8:12719796-12719966
>chr8:12720023-12720116
>chr8:12720289-12721556
>chr8:12721902-12722038
>chr8:12722761-12722810
>chr8:12723567-12723704
>chr8:12726825-12727018
>chr8:12728603-12728667
>chr8:12729631-12729710
>chr8:12730907-12731010
>chr8:12733732-12733827
>chr8:12734017-12734070
>chr8:12734842-12734903
>chr8:12735488-12735543
>chr8:12736050-12736093
>chr8:12737307-12737354
>chr8:12737399-12737653
>chr8:12738897-12739317
>chr8:12739366-12739646
>chr8:12741094-12741433
>chr8:12742745-12743010
>chr8:12743862-12743893
>chr8:12744348-12744409
>chr8:12747341-12747449
>chr8:12747785-12747839
>chr8:12747908-12748010
>chr8:12748204-12748550
>chr8:12749055-12749100
>chr8:12749893-12750015
>chr8:12750369-12750632
>chr8:12750879-12751050
>chr8:12751216-12751611
>chr8:12756622-12756693
>chr8:12758422-12758707
>chr8:12758749-12758870
>chr8:12759602-12759744
>chr8:12760042-12760845
>chr8:12760895-12761272
>chr8:12761526-12761661
>chr8:12762264-12762581
>chr8:12763233-12763485
>chr8:12763645-12763924
>chr8:12764083-12764245
>chr8:12766603-12766717
>chr8:12767141-12767476
>chr8:12768651-12768778
>chr8:12769601-12769646
>chr8:12771864-12772306
>chr8:12773458-12773640
>chr8:12774260-12774635
>chr8:12774944-12775012
>chr8:12775061-12775207
>chr8:12776653-12776739
>chr8:12777192-12777303
>chr8:12777797-12777923
>chr8:12778598-12778749
>chr8:12778980-12779090
>chr8:12779175-12779709
>chr8:12779878-12780080
>chr8:12780190-12781103
>chr8:12781166-12781873
>chr8:12781892-12783184
>chr8:12783263-12785008
>chr8:12785939-12786047
>chr8:12786194-12786501
>chr8:12787894-12788179
>chr8:12789514-12789874
>chr8:12789914-12789967
>chr8:12790370-12791053
>chr8:12791234-12791368
>chr8:12792557-12793406
>chr8:12793480-12794003
>chr8:12796140-12797468
>chr8:12797912-12797992
>chr8:12798245-12798331
>chr8:12798887-12799988
>chr8:12800044-12800091
>chr8:12800156-12800244
>chr8:12800725-12801044
>chr8:12802744-12803181
>chr8:12803620-12803730
>chr8:12803868-12804208
>chr8:12805791-12806405
>chr8:12806871-12807402
>chr8:12807584-12809795
>chr8:12810704-12810815
>chr8:12811039-12811374
>chr8:12812543-12812727
>chr8:12812774-12813121
>chr8:12814589-12814625
>chr8:12814719-12814771
>chr8:12815073-12815396
>chr8:12816668-12816770
>chr8:12818762-12818839
>chr8:12819248-12819292
>chr8:12819368-12819690
>chr8:12820002-12820403
>chr8:12821192-12821382
>chr8:12821499-12821644
>chr8:12821674-12821982
>chr8:12824251-12824316
>chr8:12824827-12824928
>chr8:12826293-12826867
>chr8:12827572-12827617
>chr8:12827696-12827788
>chr8:12827865-12827911
>chr8:12829690-12830717
>chr8:12831435-12831786
>chr8:12833378-12834116
>chr8:12835636-12835916
>chr8:12836274-12836365
>chr8:12836435-12836564
>chr8:12836814-12837227
>chr8:12837708-12837737
>chr8:12837878-12838339
>chr8:12838442-12838500
>chr8:12838641-12838686
>chr8:12838767-12838860
>chr8:12839095-12839190
>chr8:12839346-12839417
>chr8:12840180-12840536
>chr8:12841621-12841942
>chr8:12842740-12842898
>chr8:12843165-12843276
>chr8:12843696-12844162
>chr8:12844754-12845167
>chr8:12846087-12846194
>chr8:12846644-12846762
>chr8:12847135-12847975
>chr8:12848024-12848484
>chr8:12848963-12849046
>chr8:12849169-12849318
>chr8:12850035-12850269
>chr8:12850535-12850643
>chr8:12850858-12850947
>chr8:12851856-12852287
>chr8:12852661-12852703
>chr8:12852776-12852984
>chr8:12853066-12853184
>chr8:12853833-12853903
>chr8:12854171-12854288
>chr8:12854497-12855268
>chr8:12855408-12855745
>chr8:12856448-12856752
>chr8:12858666-12859036
>chr8:12859455-12859714
>chr8:12861523-12861900
>chr8:12863165-12863336
>chr8:12863535-12864294
>chr8:12864668-12864829
>chr8:12864916-12865070
>chr8:12866718-12866792
>chr8:12866844-12866891
>chr8:12867256-12867375
>chr8:12867984-12868088
>chr8:12871065-12871187
>chr8:12871302-12871351
>chr8:12872174-12872589
>chr8:12874301-12874391
>chr8:12875870-12875990
>chr8:12877483-12878808
>chr8:12880099-12880359
>chr8:12880541-12880861
>chr8:12881812-12883130
>chr8:12884065-12884380
>chr8:12885654-12886031
>chr8:12886842-12887200
>chr8:12887486-12887679
>chr8:12887929-12888209
>chr8:12888529-12889112
>chr8:12889724-12889951
>chr8:12890633-12890941
>chr8:12893633-12893746
>chr8:12893907-12893992
>chr8:12894368-12894588
>chr8:12895431-12895850
>chr8:12895924-12896107
>chr8:12897696-12898048
>chr8:12898454-12898717
>chr8:12898874-12899232
>chr8:12899565-12899657
>chr8:12899734-12900061
>chr8:12901155-12901334
>chr8:12901954-12902563
>chr8:12902573-12902669
>chr8:12903554-12905931
>chr8:12906155-12906697
>chr8:12906919-12907241
>chr8:12907613-12907907
>chr8:12908009-12908345
>chr8:12908505-12908568
>chr8:12908854-12909021
>chr8:12909092-12909435
>chr8:12909510-12909589
>chr8:12909973-12910067
>chr8:12910547-12910623
>chr8:12911496-12911801
>chr8:12911840-12912093
>chr8:12912597-12912814
>chr8:12912989-12913072
>chr8:12913137-12913172
>chr8:12914221-12914619
>chr8:12914684-12915045
>chr8:12916109-12916189
>chr8:12916353-12916432
>chr8:12916559-12916972
>chr8:12917821-12918139
>chr8:12918192-12918576
>chr8:12919080-12919402
>chr8:12920341-12920787
>chr8:12920938-12921116
>chr8:12921139-12921292
>chr8:12921353-12921812
>chr8:12922136-12922197
>chr8:12922633-12923300
>chr8:12923629-12923987
>chr8:12924543-12924760
>chr8:12924990-12925048
>chr8:12925558-12925998
>chr8:12927848-12927987
>chr8:12928668-12928992
>chr8:12929982-12930308
>chr8:12930696-12930895
>chr8:12931408-12931863
>chr8:12932356-12932647
>chr8:12932708-12932921
>chr8:12933335-12933382
>chr8:12933418-12933619
>chr8:12933917-12934249
>chr8:12935307-12935694
>chr8:12936163-12936507
>chr8:12936984-12937071
>chr8:12937959-12938117
>chr8:12939354-12939516
>chr8:12939689-12940431
>chr8:12940778-12941571
>chr8:12944364-12944734
>chr8:12945730-12945813
>chr8:12948047-12948275
>chr8:12948349-12948991
>chr8:12949111-12949176
>chr8:12949240-12949315
>chr8:12949805-12950219
>chr8:12950531-12950572
>chr8:12952749-12953047
>chr8:12953316-12953607
>chr8:12954891-12954972
>chr8:12956109-12956157
>chr8:12957744-12958204
>chr8:12958309-12958399
>chr8:12958729-12959110
>chr8:12959197-12959239
>chr8:12959341-12959839
>chr8:12960456-12960799
>chr8:12960852-12961217
>chr8:12961413-12961733
>chr8:12962475-12962796
>chr8:12963147-12963786
>chr8:12964152-12964250
>chr8:12964511-12964913
>chr8:12965744-12966322
>chr8:12967886-12968182
>chr8:12968921-12969239
>chr8:12969401-12969967
>chr8:12970966-12971165
>chr8:12971204-12971291
>chr8:12972790-12972845
>chr8:12972928-12973204
>chr8:12973874-12974190
>chr8:12975459-12975800
>chr8:12976451-12976668
>chr8:12977429-12978147
>chr8:12978297-12978572
>chr8:12979405-12979536
>chr8:12980071-12980149
>chr8:12980270-12980458
>chr8:12981521-12981863
>chr8:12982351-12982800
>chr8:12983051-12983211
>chr8:12983276-12983311
>chr8:12983383-12983815
>chr8:12984046-12984324
>chr8:12984949-12985014
>chr8:12985752-12986164
>chr8:12987144-12987195
>chr8:12987333-12987787
>chr8:12988050-12988086
>chr8:12988410-12988832
>chr8:12991641-12991990
>chr8:12992368-12992420
>chr8:12992566-12992891
>chr8:12994417-12994478
>chr8:12994682-12994989
>chr8:12995364-12995424
>chr8:12996798-12997029
>chr8:12997121-12997545
>chr8:12997596-12997646
>chr8:12999011-12999569
>chr8:13003413-13003460
>chr8:13003798-13003966
>chr8:13004028-13004482
>chr8:13004536-13005609
>chr8:13006326-13006463
>chr8:13006656-13006977
>chr8:13008117-13008159
>chr8:13008727-13009048
>chr8:13009082-13009254
>chr8:13009840-13010361
>chr8:13010974-13011286
>chr8:13012284-13012601
>chr8:13013664-13014051
>chr8:13014284-13014384
>chr8:13014455-13014663
>chr8:13014749-13015248
>chr8:13015269-13015325
>chr8:13015393-13015651
>chr8:13015959-13016410
>chr8:13016713-13017166
>chr8:13017395-13017475
>chr8:13017567-13018005
>chr8:13018109-13018439
>chr8:13018528-13018763
>chr8:13018882-13018950
>chr8:13019267-13019599
>chr8:13022706-13023011
>chr8:13024018-13024351
>chr8:13025243-13025604
>chr8:13026201-13026378
>chr8:13026418-13026556
>chr8:13026630-13026790
>chr8:13028554-13028816
>chr8:13029149-13029240
>chr8:13031106-13031168
>chr8:13033293-13033345
>chr8:13033759-13033796
>chr8:13034125-13034505
>chr8:13035398-13035809
>chr8:13036294-13036723
>chr8:13036801-13036857
>chr8:13037324-13037613
>chr8:13037743-13037900
>chr8:13038474-13038800
>chr8:13038859-13039223
>chr8:13039877-13040184
>chr8:13040724-13041172
>chr8:13042639-13043014
>chr8:13044329-13044478
>chr8:13044530-13044927
>chr8:13045098-13045633
>chr8:13045896-13046044
>chr8:13046787-13046882
>chr8:13046949-13047348
>chr8:13047730-13048049
>chr8:13048408-13049243
>chr8:13049961-13050239
>chr8:13051419-13051506
>chr8:13052275-13052319
>chr8:13052488-13052608
>chr8:13052799-13053767
>chr8:13053819-13055533
>chr8:13056278-13056314
>chr8:13056450-13056575
>chr8:13056872-13057187
>chr8:13057518-13057646
>chr8:13057773-13058125
>chr8:13058725-13059234
>chr8:13060017-13060341
>chr8:13060465-13061107
>chr8:13061284-13061442
>chr8:13061487-13061570
>chr8:13062027-13062089
>chr8:13062583-13063405
>chr8:13063714-13063988
>chr8:13066334-13067009
>chr8:13067154-13067493
>chr8:13068059-13068399
>chr8:13068807-13069121
>chr8:13069852-13070147
>chr8:13070215-13070692
>chr8:13070828-13071538
>chr8:13072283-13072587
>chr8:13073260-13073795
>chr8:13074255-13075199
>chr8:13075265-13075324
>chr8:13075647-13075750
>chr8:13076778-13077185
>chr8:13077938-13078535
>chr8:13078644-13078706
>chr8:13078835-13079249
>chr8:13079514-13080199
>chr8:13081177-13081528
>chr8:13082314-13082678
>chr8:13082914-13083242
>chr8:13083447-13083482
>chr8:13084620-13084679
>chr8:13084941-13084982
>chr8:13086634-13087504
>chr8:13088095-13088375
>chr8:13088971-13089286
>chr8:13089342-13089657
>chr8:13090768-13091113
>chr8:13091957-13092283
>chr8:13092444-13092496
>chr8:13093365-13093524
>chr8:13094378-13094685
>chr8:13097240-13097563
>chr8:13097901-13098259
>chr8:13098577-13098919
>chr8:13099114-13099158
>chr8:13100764-13100831
>chr8:13100923-13101261
>chr8:13102993-13103417
>chr8:13103558-13103933
>chr8:13105474-13105517
>chr8:13105575-13105916
>chr8:13106192-13106253
>chr8:13106357-13106622
>chr8:13107766-13108072
>chr8:13109277-13109960
>chr8:13111853-13112194
>chr8:13112707-13112849
>chr8:13114079-13114387
>chr8:13114528-13114621
>chr8:13115247-13115294
>chr8:13115753-13115789
>chr8:13117149-13117475
>chr8:13117900-13118177
>chr8:13118948-13119250
>chr8:13119648-13119958
>chr8:13120061-13120446
>chr8:13121061-13121139
>chr8:13121542-13121844
>chr8:13123304-13123508
>chr8:13123545-13123832
>chr8:13123923-13123982
>chr8:13124921-13125296
>chr8:13128042-13128085
>chr8:13128549-13128867
>chr8:13133479-13133576
>chr8:13134299-13134401
>chr8:13134627-13134803
>chr8:13135199-13135485
>chr8:13136141-13136927
>chr8:13137535-13137901
>chr8:13138999-13139339
>chr8:13139889-13139940
>chr8:13139995-13140128
>chr8:13140153-13140541
>chr8:13140955-13141293
>chr8:13141894-13142297
>chr8:13142761-13143074
>chr8:13143451-13143714
>chr8:13144235-13144981
>chr8:13145252-13145340
>chr8:13145594-13145807
>chr8:13145966-13146290
>chr8:13146449-13146570
>chr8:13147698-13148003
>chr8:13148059-13148499
>chr8:13148782-13149137
>chr8:13151373-13151439
>chr8:13151810-13151897
>chr8:13152730-13152819
>chr8:13153068-13154202
>chr8:13154380-13154765
>chr8:13154899-13154958
>chr8:13155439-13155508
>chr8:13155533-13155627
>chr8:13158722-13158784
>chr8:13159873-13160300
>chr8:13160799-13161118
>chr8:13161316-13161613
>chr8:13161911-13161995
>chr8:13162305-13162624
>chr8:13162671-13162937
>chr8:13163695-13164415
>chr8:13165153-13165236
>chr8:13166315-13166619
>chr8:13169761-13170056
>chr8:13170440-13170768
>chr8:13171379-13171735
>chr8:13173346-13173683
>chr8:13173773-13175465
>chr8:13175504-13175610
>chr8:13175903-13175983
>chr8:13176179-13176225
>chr8:13176292-13176604
>chr8:13176735-13176840
>chr8:13176939-13177045
>chr8:13178243-13178601
>chr8:13178947-13179064
>chr8:13179260-13179292
>chr8:13179410-13179750
>chr8:13181308-13187183
>chr8:13187313-13187363
>chr8:13188074-13188303
>chr8:13188365-13188451
>chr8:13188557-13189019
>chr8:13189326-13189451
>chr8:13189585-13189883
>chr8:13191209-13191519
>chr8:13191780-13191825
>chr8:13191922-13192257
>chr8:13192668-13192991
>chr8:13194717-13195072
>chr8:13197325-13197646
>chr8:13197965-13198142
>chr8:13198488-13198582
>chr8:13198692-13199019
>chr8:13199156-13199479
>chr8:13199988-13200393
>chr8:13200579-13200904
>chr8:13201378-13201589
>chr8:13201765-13201917
>chr8:13201948-13202409
>chr8:13202658-13202972
>chr8:13204464-13204497
>chr8:13205260-13205334
>chr8:13205517-13205742
>chr8:13206315-13206366
>chr8:13207687-13207722
>chr8:13208714-13208781
>chr8:13209500-13209948
>chr8:13212437-13212495
>chr8:13213777-13214125
>chr8:13214988-13215128
>chr8:13215297-13215644
>chr8:13216710-13216853
>chr8:13217174-13217279
>chr8:13217550-13217896
>chr8:13218127-13218571
>chr8:13218660-13219753
>chr8:13219814-13219877
>chr8:13219978-13220210
>chr8:13221349-13222102
>chr8:13222740-13223059
>chr8:13225595-13226244
>chr8:13227112-13227209
>chr8:13228398-13229234
>chr8:13229298-13229729
>chr8:13230562-13230901
>chr8:13231413-13231486
>chr8:13232331-13232631
>chr8:13232937-13233301
>chr8:13233434-13233504
>chr8:13236058-13236134
>chr8:13237175-13237699
>chr8:13237858-13237988
>chr8:13238303-13238537
>chr8:13240409-13240764
>chr8:13242406-13242693
>chr8:13242823-13243495
>chr8:13244290-13244636
>chr8:13245643-13246082
>chr8:13247420-13247565
>chr8:13249068-13249379
>chr8:13249613-13249667
>chr8:13250744-13250805
>chr8:13250933-13251230
>chr8:13251876-13251965
>chr8:13254124-13254208
>chr8:13254912-13255270
>chr8:13255477-13255576
>chr8:13255662-13255702
>chr8:13256300-13256890
>chr8:13257216-13257452
>chr8:13258811-13259202
>chr8:13259863-13259921
>chr8:13261837-13261906
>chr8:13262543-13262725
>chr8:13263218-13263313
>chr8:13263547-13263778
>chr8:13264026-13264388
>chr8:13265643-13265831
>chr8:13266458-13266781
>chr8:13268347-13268687
>chr8:13268861-13269177
>chr8:13269447-13270150
>chr8:13271643-13271973
>chr8:13272163-13273092
>chr8:13273678-13273817
>chr8:13277071-13277340
>chr8:13278867-13278969
>chr8:13279979-13280337
>chr8:13282400-13282680
>chr8:13283503-13283804
>chr8:13284159-13284345
>chr8:13284345-13284906
>chr8:13284977-13285253
>chr8:13285406-13285764
>chr8:13285881-13285932
>chr8:13286060-13286122
>chr8:13286691-13286856
>chr8:13287346-13287426
>chr8:13289183-13289630
>chr8:13290913-13291214
>chr8:13292090-13292138
>chr8:13292674-13292785
>chr8:13292901-13293266
>chr8:13294823-13294900
>chr8:13295933-13296278
>chr8:13296636-13296680
>chr8:13298742-13298897
>chr8:13299114-13299446
>chr8:13299625-13299683
>chr8:13299912-13300431
>chr8:13301544-13301599
>chr8:13301644-13301974
>chr8:13303078-13303138
>chr8:13303482-13303846
>chr8:13304113-13304248
>chr8:13305132-13305237
>chr8:13305549-13305860
>chr8:13306532-13306604
>chr8:13306794-13307112
>chr8:13308459-13308523
>chr8:13309882-13310072
>chr8:13310297-13310447
>chr8:13310864-13311044
>chr8:13311198-13311230
>chr8:13312045-13312390
>chr8:13312623-13312698
>chr8:13313720-13313818
>chr8:13314151-13314365
>chr8:13315126-13315280
>chr8:13317977-13318333
>chr8:13319352-13319757
>chr8:13319800-13320139
>chr8:13320530-13321115
>chr8:13321256-13321584
>chr8:13322134-13322212
>chr8:13323736-13323816
>chr8:13324277-13324603
>chr8:13326053-13326103
>chr8:13326664-13326710
>chr8:13326933-13327277
>chr8:13327364-13327723
>chr8:13329949-13330237
>chr8:13330729-13330816
>chr8:13332411-13332722
>chr8:13333045-13333159
>chr8:13333230-13333430
>chr8:13335934-13335995
>chr8:13336682-13336802
>chr8:13336885-13336943
>chr8:13339833-13339944
>chr8:13340187-13340530
>chr8:13340779-13340821
>chr8:13342364-13342486
>chr8:13342521-13342591
>chr8:13344214-13344530
>chr8:13345541-13345859
>chr8:13346872-13347149
>chr8:13347845-13348139
>chr8:13348682-13348748
>chr8:13350423-13350751
>chr8:13351257-13351315
>chr8:13351699-13352107
>chr8:13352312-13352660
>chr8:13353556-13353870
>chr8:13354628-13355037
>chr8:13355187-13355671
>chr8:13355801-13356124
>chr8:13356831-13356899
>chr8:13356995-13357271
>chr8:13358553-13358624
>chr8:13358949-13359239
>chr8:13360148-13360224
>chr8:13360983-13361569
>chr8:13362677-13362882
>chr8:13364011-13364073
>chr8:13364271-13364600
>chr8:13368834-13369068
>chr8:13369844-13369928
>chr8:13370212-13370293
>chr8:13370328-13370392
>chr8:13371358-13371415
>chr8:13371781-13371891
>chr8:13373001-13373167
>chr8:13373588-13373691
>chr8:13373872-13373962
>chr8:13374293-13375744
>chr8:13375862-13375897
>chr8:13377228-13377261
>chr8:13377875-13378266
>chr8:13378923-13379078
>chr8:13379297-13379502
>chr8:13379633-13379975
>chr8:13381689-13381727
>chr8:13382220-13382574
>chr8:13385235-13385293
>chr8:13385662-13385703
>chr8:13385862-13385914
>chr8:13387961-13388076
>chr8:13388717-13388794
>chr8:13389913-13389977
>chr8:13390272-13391057
>chr8:13392232-13392418
>chr8:13393000-13393170
>chr8:13395000-13395449
>chr8:13395737-13395779
>chr8:13396024-13396364
>chr8:13397548-13398209
>chr8:13398483-13398665
>chr8:13400341-13400504
>chr8:13403586-13403940
>chr8:13404542-13404591
>chr8:13404707-13405035
>chr8:13405103-13405519
>chr8:13405771-13406319
>chr8:13409183-13409254
>chr8:13409450-13409484
>chr8:13410863-13410950
>chr8:13411105-13411570
>chr8:13411642-13411731
>chr8:13412656-13412955
>chr8:13413166-13413384
>chr8:13413470-13413701
>chr8:13413740-13413912
>chr8:13414813-13415116
>chr8:13415153-13415743
>chr8:13417201-13420227
>chr8:13420363-13420810
>chr8:13424171-13424857
>chr8:13425751-13426137
>chr8:13431197-13431532
>chr8:13433831-13434183
>chr8:13434596-13435035
>chr8:13435067-13435733
>chr8:13435780-13436182
>chr8:13438045-13438117
>chr8:13438858-13438892
>chr8:13438961-13439357
>chr8:13439443-13439506
>chr8:13440604-13440953
>chr8:13441123-13443713
>chr8:13444110-13444443
>chr8:13444910-13445172
>chr8:13446530-13447085
>chr8:13448320-13448774
>chr8:13449540-13449829
>chr8:13450085-13450658
>chr8:13450752-13451332
>chr8:13451364-13451978
>chr8:13452076-13452250
>chr8:13452963-13453207
>chr8:13453384-13453566
>chr8:13454546-13454880
>chr8:13455029-13455074
>chr8:13455139-13455203
>chr8:13455728-13455917
>chr8:13455950-13456009
>chr8:13456430-13456758
>chr8:13457341-13457718
>chr8:13459207-13459292
>chr8:13460939-13461262
>chr8:13462386-13462732
>chr8:13464637-13464806
>chr8:13464878-13465031
>chr8:13466320-13466432
>chr8:13466773-13466855
>chr8:13467336-13467860
>chr8:13468188-13468404
>chr8:13468436-13468714
>chr8:13468799-13469194
>chr8:13470282-13470323
>chr8:13470422-13470576
>chr8:13470630-13471199
>chr8:13471252-13471399
>chr8:13471447-13471774
>chr8:13472316-13472431
>chr8:13473210-13474637
>chr8:13474750-13475120
>chr8:13478041-13478439
>chr8:13479656-13480092
>chr8:13480302-13480420
>chr8:13480673-13480937
>chr8:13481098-13481471
>chr8:13481705-13481790
>chr8:13481943-13482082
>chr8:13482349-13482436
>chr8:13483049-13483307
>chr8:13483798-13484112
>chr8:13487545-13487963
>chr8:13488494-13488593
>chr8:13488932-13489276
>chr8:13490959-13491022
>chr8:13492474-13492565
>chr8:13493362-13493514
>chr8:13493567-13493670
>chr8:13494651-13494967
>chr8:13496514-13496611
>chr8:13496768-13497107
>chr8:13503117-13503425
>chr8:13504103-13504429
>chr8:13505169-13505222
>chr8:13505321-13505528
>chr8:13506002-13506328
>chr8:13506532-13506702
>chr8:13508410-13508723
>chr8:13509792-13510045
>chr8:13510150-13510464
>chr8:13511839-13511914
>chr8:13513319-13513369
>chr8:13513700-13513741
>chr8:13515091-13515127
>chr8:13518095-13518415
>chr8:13518673-13518790
>chr8:13518890-13519426
>chr8:13519756-13520657
>chr8:13520983-13521421
>chr8:13522339-13522703
>chr8:13524094-13524427
>chr8:13524924-13525414
>chr8:13525507-13525873
>chr8:13526304-13526942
>chr8:13527232-13527445
>chr8:13528318-13528379
>chr8:13529234-13529274
>chr8:13530935-13530969
>chr8:13531153-13531255
>chr8:13531304-13531658
>chr8:13532102-13532337
>chr8:13532628-13532799
>chr8:13532905-13532975
>chr8:13533297-13533452
>chr8:13533686-13534060
>chr8:13536025-13536113
>chr8:13536532-13536596
>chr8:13537580-13537959
>chr8:13539046-13539497
>chr8:13541019-13541094
>chr8:13541130-13541171
>chr8:13541206-13541913
>chr8:13541976-13542039
>chr8:13542359-13542533
>chr8:13542638-13542693
>chr8:13543378-13544244
>chr8:13545061-13545104
>chr8:13548936-13549032
>chr8:13550079-13550462
>chr8:13551957-13552151
>chr8:13552699-13552846
>chr8:13553149-13553257
>chr8:13553530-13553653
>chr8:13554056-13554367
>chr8:13555467-13555819
>chr8:13556144-13556181
>chr8:13557438-13558039
>chr8:13560633-13561006
>chr8:13561082-13561409
>chr8:13562212-13562302
>chr8:13563180-13563227
>chr8:13566338-13566382
>chr8:13569486-13569535
>chr8:13569702-13570025
>chr8:13570272-13570718
>chr8:13571276-13571788
>chr8:13571926-13573054
>chr8:13573168-13573456
>chr8:13573668-13573710
>chr8:13574568-13574635
>chr8:13578594-13578802
>chr8:13578912-13578962
>chr8:13579066-13579189
>chr8:13579312-13579734
>chr8:13580120-13580423
>chr8:13581047-13581110
>chr8:13581923-13581999
>chr8:13582298-13583651
>chr8:13584976-13585024
>chr8:13585249-13585730
>chr8:13585853-13585907
>chr8:13586527-13586672
>chr8:13586715-13586794
>chr8:13587540-13587584
>chr8:13590919-13590986
>chr8:13591178-13591622
>chr8:13592323-13592423
>chr8:13593954-13594181
>chr8:13594656-13594735
>chr8:13598142-13598212
>chr8:13598632-13598747
>chr8:13598830-13598971
>chr8:13599605-13599718
>chr8:13600931-13600989
>chr8:13601644-13601720
>chr8:13602720-13602783
>chr8:13603997-13604039
>chr8:13606903-13608739
>chr8:13609032-13609087
>chr8:13611417-13611729
>chr8:13612025-13612191
>chr8:13612330-13612416
>chr8:13614130-13614263
>chr8:13614375-13614603
>chr8:13614772-13615492
>chr8:13615846-13615900
>chr8:13618957-13619181
>chr8:13619870-13620314
>chr8:13622155-13622679
>chr8:13623011-13623431
>chr8:13623784-13624012
>chr8:13624128-13624238
>chr8:13628075-13628180
>chr8:13628992-13629297
>chr8:13630326-13630372
>chr8:13630933-13631507
>chr8:13632129-13632213
>chr8:13633131-13633449
>chr8:13633799-13633855
>chr8:13637202-13637282
>chr8:13637356-13637600
>chr8:13638167-13638235
>chr8:13638631-13638692
>chr8:13638910-13638951
>chr8:13639586-13640208
>chr8:13640257-13640302
>chr8:13641443-13641517
>chr8:13642483-13642854
>chr8:13642940-13643267
>chr8:13643483-13646478
>chr8:13646689-13646745
>chr8:13646926-13647029
>chr8:13647147-13647189
>chr8:13647412-13647615
>chr8:13647968-13649089
>chr8:13649872-13650686
>chr8:13652065-13652147
>chr8:13652983-13653093
>chr8:13654256-13654576
>chr8:13658587-13658921
>chr8:13659679-13659979
>chr8:13661043-13661095
>chr8:13661992-13662118
>chr8:13663199-13663560
>chr8:13663815-13663883
>chr8:13664497-13664583
>chr8:13664652-13664744
>chr8:13664896-13665376
>chr8:13665425-13665494
>chr8:13665637-13665812
>chr8:13665864-13666780
>chr8:13666852-13666896
>chr8:13667925-13668240
>chr8:13668993-13669378
>chr8:13670871-13670971
>chr8:13674108-13674180
>chr8:13675815-13675884
>chr8:13675984-13677195
>chr8:13677498-13677572
>chr8:13680126-13680175
>chr8:13680624-13680733
>chr8:13680874-13681195
>chr8:13683019-13683825
>chr8:13684727-13684840
>chr8:13685691-13685813
>chr8:13687211-13687274
>chr8:13688235-13688285
>chr8:13688341-13688416
>chr8:13688803-13688867
>chr8:13689277-13689677
>chr8:13690086-13690123
>chr8:13690874-13690977
>chr8:13691457-13691788
>chr8:13692537-13693564
>chr8:13693667-13693971
>chr8:13694029-13694173
>chr8:13694274-13694313
>chr8:13694519-13694615
>chr8:13694939-13695037
>chr8:13696366-13696681
>chr8:13698046-13699147
>chr8:13699207-13699260
>chr8:13699594-13699658
>chr8:13700811-13700893
>chr8:13700991-13701114
>chr8:13701378-13701505
>chr8:13701597-13701774
>chr8:13703249-13703512
>chr8:13703864-13704249
>chr8:13704288-13704344
>chr8:13705179-13705284
>chr8:13706068-13706137
>chr8:13706192-13706316
>chr8:13706519-13706875
>chr8:13708742-13710352
>chr8:13710410-13711574
>chr8:13711638-13711735
>chr8:13712240-13712319
>chr8:13712608-13712774
>chr8:13714224-13714590
>chr8:13716179-13716369
>chr8:13718174-13718504
>chr8:13719055-13719386
>chr8:13719952-13720015
>chr8:13720325-13720402
>chr8:13721027-13721264
>chr8:13721377-13722345
>chr8:13722482-13722526
>chr8:13722558-13723149
>chr8:13725426-13725526
>chr8:13726595-13726820
>chr8:13727783-13727835
>chr8:13729299-13729588
>chr8:13731570-13731606
>chr8:13731694-13732368
>chr8:13732412-13732716
>chr8:13733717-13733765
>chr8:13734926-13735016
>chr8:13736296-13736443
>chr8:13736529-13736646
>chr8:13736934-13737126
>chr8:13737444-13737537
>chr8:13738603-13738734
>chr8:13746649-13749251
>chr8:13750000-13750381
>chr8:13752096-13752137
>chr8:13752257-13752312
>chr8:13753423-13753755
>chr8:13755221-13755307
>chr8:13756580-13757214
>chr8:13759162-13759254
>chr8:13759307-13759370
>chr8:13760982-13761182
>chr8:13761234-13761356
>chr8:13761548-13761912
>chr8:13762181-13762417
>chr8:13762517-13762583
>chr8:13762750-13762855
>chr8:13762961-13763124
>chr8:13763381-13763654
>chr8:13763713-13764514
>chr8:13764580-13764769
>chr8:13764987-13765025
>chr8:13765273-13765688
>chr8:13765763-13765828
>chr8:13766118-13766174
>chr8:13766713-13767083
>chr8:13767310-13768167
>chr8:13771097-13771166
>chr8:13771233-13771273
>chr8:13772080-13772272
>chr8:13774138-13774467
>chr8:13775786-13776283
>chr8:13778617-13778691
>chr8:13780400-13780621
>chr8:13781028-13781226
>chr8:13782785-13782946
>chr8:13783769-13783868
>chr8:13784186-13785996
>chr8:13786376-13786530
>chr8:13788172-13788420
>chr8:13788506-13788788
>chr8:13788925-13789168
>chr8:13789266-13789326
>chr8:13790064-13790369
>chr8:13794274-13794400
>chr8:13794603-13794969
>chr8:13795033-13795091
>chr8:13797428-13797727
>chr8:13798425-13798830
>chr8:13798990-13799131
>chr8:13800721-13801061
>chr8:13802101-13802631
>chr8:13803470-13804111
>chr8:13804154-13804534
>chr8:13805192-13805222
>chr8:13805688-13806657
>chr8:13806814-13807077
>chr8:13807539-13807580
>chr8:13808734-13808970
>chr8:13809022-13809113
>chr8:13809874-13810169
>chr8:13811361-13811735
>chr8:13813476-13814011
>chr8:13814414-13814459
>chr8:13814786-13814894
>chr8:13815796-13815890
>chr8:13816020-13816077
>chr8:13816387-13816425
>chr8:13817508-13817570
>chr8:13817887-13817954
>chr8:13818107-13818446
>chr8:13818644-13818703
>chr8:13818785-13819063
>chr8:13819788-13820122
>chr8:13820399-13820433
>chr8:13820520-13820762
>chr8:13821171-13821234
>chr8:13821391-13821776
>chr8:13822793-13822853
>chr8:13827071-13827148
>chr8:13827406-13827449
>chr8:13827874-13827945
>chr8:13828390-13828529
>chr8:13829857-13830197
>chr8:13830258-13830300
>chr8:13830953-13831427
>chr8:13831602-13832628
>chr8:13832715-13833120
>chr8:13833305-13833390
>chr8:13833549-13833583
>chr8:13834941-13835061
>chr8:13835171-13835247
>chr8:13836617-13836666
>chr8:13837656-13837688
>chr8:13837921-13838036
>chr8:13838156-13838250
>chr8:13838679-13838949
>chr8:13839276-13839593
>chr8:13839668-13840014
>chr8:13840772-13840880
>chr8:13841038-13841138
>chr8:13841543-13841677
>chr8:13841919-13841989
>chr8:13842918-13843184
>chr8:13843258-13843762
>chr8:13843982-13844149
>chr8:13845375-13845442
>chr8:13846206-13846534
>chr8:13846813-13847051
>chr8:13847220-13847275
>chr8:13847435-13847485
>chr8:13847824-13847918
>chr8:13848248-13848291
>chr8:13848381-13848447
>chr8:13849240-13849433
>chr8:13851508-13851828
>chr8:13852777-13853132
>chr8:13855432-13856070
>chr8:13856531-13856871
>chr8:13857047-13857149
>chr8:13857918-13857979
>chr8:13858040-13858284
>chr8:13858455-13858762
>chr8:13859549-13860044
>chr8:13862040-13862112
>chr8:13862583-13862872
>chr8:13863584-13863891
>chr8:13864066-13864118
>chr8:13864356-13864571
>chr8:13865013-13865127
>chr8:13865183-13865243
>chr8:13866015-13866370
>chr8:13866417-13866552
>chr8:13866674-13866856
>chr8:13867160-13867640
>chr8:13867739-13868026
>chr8:13868405-13868451
>chr8:13869553-13869915
>chr8:13870206-13870257
>chr8:13870517-13870602
>chr8:13871294-13871349
>chr8:13873068-13873306
>chr8:13873332-13873522
>chr8:13873619-13873792
>chr8:13874209-13874431
>chr8:13874657-13874728
>chr8:13875718-13876015
>chr8:13878414-13878742
>chr8:13879714-13879792
>chr8:13880045-13880368
>chr8:13881752-13881827
>chr8:13883863-13884214
>chr8:13885446-13885490
>chr8:13886108-13886419
>chr8:13887068-13887564
>chr8:13889181-13889325
>chr8:13890684-13890795
>chr8:13891182-13891319
>chr8:13892655-13892703
>chr8:13895553-13895762
>chr8:13895843-13895929
>chr8:13895980-13896290
>chr8:13896374-13896899
>chr8:13896939-13897451
>chr8:13898512-13898837
>chr8:13900963-13901053
>chr8:13903477-13903576
>chr8:13905693-13906618
>chr8:13907689-13907780
>chr8:13910572-13910739
>chr8:13910824-13911109
>chr8:13911490-13911671
>chr8:13911956-13912051
>chr8:13912801-13912881
>chr8:13912972-13913351
>chr8:13913482-13913685
>chr8:13914504-13914810
>chr8:13915753-13916122
>chr8:13916171-13916581
>chr8:13917130-13917270
>chr8:13917544-13917595
>chr8:13918002-13918917
>chr8:13919158-13919254
>chr8:13919364-13919768
>chr8:13919808-13921030
>chr8:13921107-13921249
>chr8:13921448-13921552
>chr8:13921744-13921913
>chr8:13921970-13922092
>chr8:13922240-13922348
>chr8:13922508-13922647
>chr8:13922764-13922839
>chr8:13923465-13923524
>chr8:13923843-13924022
>chr8:13924060-13924525
>chr8:13924684-13925027
>chr8:13925109-13925151
>chr8:13925228-13925401
>chr8:13925763-13925879
>chr8:13926286-13926351
>chr8:13926423-13926900
>chr8:13927268-13927342
>chr8:13928091-13928136
>chr8:13928513-13928936
>chr8:13929358-13929397
>chr8:13931807-13932160
>chr8:13933295-13933389
>chr8:13933506-13933785
>chr8:13933997-13934217
>chr8:13936558-13936929
>chr8:13936988-13937305
>chr8:13937657-13937784
>chr8:13938682-13939023
>chr8:13939419-13939527
>chr8:13939715-13939774
>chr8:13940851-13941236
>chr8:13941797-13942197
>chr8:13942855-13942920
>chr8:13943094-13943380
>chr8:13946286-13946380
>chr8:13946462-13946519
>chr8:13948088-13948214
>chr8:13951485-13952232
>chr8:13952466-13952672
>chr8:13952801-13952954
>chr8:13952987-13953520
>chr8:13953596-13954069
>chr8:13954201-13954360
>chr8:13954450-13954720
>chr8:13954756-13954789
>chr8:13954904-13955012
>chr8:13955309-13955428
>chr8:13955581-13956671
>chr8:13957230-13957279
>chr8:13958422-13958563
>chr8:13959244-13959282
>chr8:13959763-13959863
>chr8:13959988-13960338
>chr8:13960374-13960962
>chr8:13962360-13962463
>chr8:13963072-13963254
>chr8:13963529-13963627
>chr8:13964476-13964517
>chr8:13965305-13965428
>chr8:13965666-13965784
>chr8:13965875-13966176
>chr8:13968105-13968202
>chr8:13969005-13969372
>chr8:13969677-13969767
>chr8:13970950-13971000
>chr8:13972210-13972328
>chr8:13972866-13972991
>chr8:13973383-13973526
>chr8:13973811-13973865
>chr8:13974864-13974931
>chr8:13975137-13975213
>chr8:13975789-13976127
>chr8:13977274-13977877
>chr8:13978070-13978703
>chr8:13978905-13979076
>chr8:13979807-13979950
>chr8:13980892-13981122
>chr8:13981673-13981713
>chr8:13981893-13981997
>chr8:13982153-13982608
>chr8:13983035-13983169
>chr8:13983253-13983654
>chr8:13984500-13985654
>chr8:13985962-13986103
>chr8:13986435-13986528
>chr8:13987402-13987721
>chr8:13988668-13988708
>chr8:13989082-13989422
>chr8:13989670-13989924
>chr8:13994484-13994922
>chr8:13994976-13995153
>chr8:13995225-13995630
>chr8:13996375-13996456
>chr8:13997764-13997889
>chr8:13998272-13998721
>chr8:13998910-13999387
>chr8:13999689-14002695
>chr8:14003248-14004851
>chr8:14009650-14009688
>chr8:14009812-14010023
>chr8:14010435-14010778
>chr8:14011623-14011693
>chr8:14011824-14012143
>chr8:14014342-14014434
>chr8:14015210-14015349
>chr8:14015397-14016117
>chr8:14016147-14016376
>chr8:14017862-14017928
>chr8:14018374-14018526
>chr8:14020692-14020744
>chr8:14021278-14021384
>chr8:14023498-14023539
>chr8:14023942-14023979
>chr8:14024227-14024293
>chr8:14024383-14024543
>chr8:14024653-14024780
>chr8:14024831-14025006
>chr8:14025144-14025543
>chr8:14025660-14025852
>chr8:14025945-14026454
>chr8:14026527-14027473
>chr8:14027558-14027836
>chr8:14027880-14028732
>chr8:14028788-14029653
>chr8:14029725-14030740
>chr8:14030878-14031047
>chr8:14031332-14031428
>chr8:14031540-14031618
>chr8:14031844-14031897
>chr8:14031974-14032310
>chr8:14033252-14033356
>chr8:14037714-14037940
>chr8:14039329-14039368
>chr8:14039611-14040092
>chr8:14041271-14041683
>chr8:14042946-14043095
>chr8:14043181-14043225
>chr8:14043493-14043554
>chr8:14043733-14043775
>chr8:14043989-14044289
>chr8:14044711-14045669
>chr8:14045882-14046174
>chr8:14048747-14048812
>chr8:14049275-14050567
>chr8:14052439-14052515
>chr8:14052684-14053128
>chr8:14054871-14055393
>chr8:14056772-14057154
>chr8:14057303-14057389
>chr8:14057946-14058392
>chr8:14060790-14063594
>chr8:14064186-14065555
>chr8:14065662-14065844
>chr8:14068480-14068652
>chr8:14068807-14068869
>chr8:14069087-14069693
>chr8:14069760-14070388
>chr8:14070516-14070834
>chr8:14072038-14072231
>chr8:14072314-14072936
>chr8:14073694-14075556
>chr8:14076065-14076326
>chr8:14076404-14076533
>chr8:14077797-14077882
>chr8:14079146-14079214
>chr8:14080181-14080284
>chr8:14081888-14082000
>chr8:14083489-14083582
>chr8:14084791-14084840
>chr8:14088046-14088178
>chr8:14088537-14088817
>chr8:14089832-14089976
>chr8:14090991-14092823
>chr8:14093150-14093208
>chr8:14094134-14097931
>chr8:14098109-14098150
>chr8:14099441-14099757
>chr8:14100492-14100649
>chr8:14101857-14101962
>chr8:14101999-14102202
>chr8:14104553-14104603
>chr8:14105901-14105987
>chr8:14106930-14107250
>chr8:14107581-14107946
>chr8:14108346-14108835
>chr8:14109537-14109705
>chr8:14110750-14111094
>chr8:14115425-14115522
>chr8:14116180-14116228
>chr8:14117586-14120076
>chr8:14120633-14120727
>chr8:14121163-14121289
>chr8:14121863-14121916
>chr8:14121990-14122316
>chr8:14123590-14123654
>chr8:14123759-14123799
>chr8:14124122-14124332
>chr8:14124876-14127168
>chr8:14127409-14129782
>chr8:14129915-14129985
>chr8:14130582-14130776
>chr8:14130930-14131034
>chr8:14131102-14131159
>chr8:14131667-14131746
>chr8:14131784-14131988
>chr8:14132107-14132175
>chr8:14133650-14133754
>chr8:14134204-14134276
>chr8:14135176-14135319
>chr8:14135525-14135870
>chr8:14136028-14142351
>chr8:14142650-14142979
>chr8:14143035-14143090
>chr8:14143355-14143453
>chr8:14143626-14143688
>chr8:14144325-14145011
>chr8:14145076-14145313
>chr8:14145399-14146209
>chr8:14146312-14146976
>chr8:14147029-14147533
>chr8:14147610-14147648
>chr8:14147679-14150982
>chr8:14151064-14151339
>chr8:14151641-14151700
>chr8:14151919-14152013
>chr8:14152308-14152347
>chr8:14152428-14152578
>chr8:14152702-14153007
>chr8:14153745-14154459
>chr8:14155417-14155497
>chr8:14155689-14156014
>chr8:14156056-14156148
>chr8:14156199-14156580
>chr8:14156648-14157073
>chr8:14157240-14157400
>chr8:14157606-14157690
>chr8:14157893-14158043
>chr8:14158262-14158367
>chr8:14158425-14158603
>chr8:14158770-14159074
>chr8:14159314-14159386
>chr8:14161916-14161987
>chr8:14162851-14163464
>chr8:14163840-14163883
>chr8:14166171-14166236
>chr8:14167056-14167099
>chr8:14168258-14168713
>chr8:14168901-14168950
>chr8:14170015-14170154
>chr8:14171503-14171616
>chr8:14171832-14171970
>chr8:14173514-14173545
>chr8:14173765-14173823
>chr8:14174168-14174256
>chr8:14174719-14174816
>chr8:14175061-14175106
>chr8:14175671-14175768
>chr8:14176895-14176989
>chr8:14177447-14177851
>chr8:14177901-14178286
>chr8:14178653-14178894
>chr8:14181502-14181871
>chr8:14182602-14183119
>chr8:14185120-14185455
>chr8:14185651-14185700
>chr8:14187290-14187472
>chr8:14187522-14188229
>chr8:14188595-14189165
>chr8:14189833-14191518
>chr8:14194570-14194614
>chr8:14195982-14196040
>chr8:14196224-14196417
>chr8:14196970-14197136
>chr8:14198059-14198197
>chr8:14198564-14198622
>chr8:14198700-14199241
>chr8:14199276-14200005
>chr8:14200194-14200279
>chr8:14200590-14200743
>chr8:14200997-14201115
>chr8:14201349-14201556
>chr8:14201846-14201949
>chr8:14202314-14202448
>chr8:14202821-14203284
>chr8:14204495-14204604
>chr8:14204866-14204977
>chr8:14208830-14209036
>chr8:14209785-14209944
>chr8:14210058-14210378
>chr8:14210462-14210798
>chr8:14211159-14211199
>chr8:14211470-14211854
>chr8:14212748-14212864
>chr8:14213350-14213484
>chr8:14213725-14213798
>chr8:14214116-14214290
>chr8:14214617-14214916
>chr8:14215179-14215559
>chr8:14215909-14216071
>chr8:14216155-14216256
>chr8:14216309-14216342
>chr8:14216689-14216795
>chr8:14217002-14217373
>chr8:14217623-14218056
>chr8:14218270-14218797
>chr8:14218945-14219049
>chr8:14219108-14219279
>chr8:14219313-14219412
>chr8:14219446-14219846
>chr8:14219875-14220043
>chr8:14220190-14220252
>chr8:14220580-14220813
>chr8:14221649-14221982
>chr8:14222136-14222472
>chr8:14222785-14223109
>chr8:14223414-14223468
>chr8:14223959-14224013
>chr8:14226497-14226559
>chr8:14228340-14228644
>chr8:14230688-14230780
>chr8:14231156-14231335
>chr8:14232048-14232183
>chr8:14232506-14232720
>chr8:14235090-14235137
>chr8:14235693-14236007
>chr8:14236363-14236690
>chr8:14236948-14237070
>chr8:14237407-14237558
>chr8:14238041-14238090
>chr8:14238685-14238744
>chr8:14239610-14240381
>chr8:14241071-14241510
>chr8:14242484-14242592
>chr8:14244124-14244299
>chr8:14244433-14246945
>chr8:14249188-14249232
>chr8:14249399-14249472
>chr8:14250941-14251247
>chr8:14251712-14252019
>chr8:14252259-14252355
>chr8:14254521-14254706
>chr8:14255508-14255620
>chr8:14257037-14257941
>chr8:14259284-14261158
>chr8:14261191-14261277
>chr8:14263233-14263602
>chr8:14263798-14263845
>chr8:14264692-14265008
>chr8:14265090-14265426
>chr8:14265853-14265963
>chr8:14266046-14266093
>chr8:14268319-14268370
>chr8:14268875-14268940
>chr8:14268984-14269047
>chr8:14269884-14270365
>chr8:14270761-14271214
>chr8:14272008-14272307
>chr8:14273010-14273093
>chr8:14273156-14273236
>chr8:14274794-14274865
>chr8:14276761-14277110
>chr8:14277855-14277947
>chr8:14279170-14279301
>chr8:14282833-14283175
>chr8:14283909-14283995
>chr8:14284124-14284344
>chr8:14284345-14284413
>chr8:14287129-14287256
>chr8:14288127-14288332
>chr8:14288550-14288766
>chr8:14288871-14289087
>chr8:14289150-14289395
>chr8:14289550-14290650
>chr8:14290718-14291122
>chr8:14291248-14291365
>chr8:14292120-14292158
>chr8:14294645-14294770
>chr8:14294825-14294908
>chr8:14294986-14295038
>chr8:14295076-14295201
>chr8:14296456-14296596
>chr8:14296847-14297438
>chr8:14298007-14298177
>chr8:14299047-14299115
>chr8:14299481-14299693
>chr8:14299857-14300009
>chr8:14300190-14300430
>chr8:14300689-14300886
>chr8:14301039-14301103
>chr8:14303694-14304614
>chr8:14307227-14307269
>chr8:14310212-14310564
>chr8:14312487-14312730
>chr8:14313299-14313638
>chr8:14315756-14315816
>chr8:14316182-14316248
>chr8:14316377-14316430
>chr8:14317110-14317171
>chr8:14317722-14317809
>chr8:14318154-14318287
>chr8:14320137-14320253
>chr8:14320419-14320533
>chr8:14322036-14322126
>chr8:14323074-14323373
>chr8:14325453-14326138
>chr8:14327672-14327996
>chr8:14328709-14328869
>chr8:14328926-14329124
>chr8:14330076-14330151
>chr8:14330544-14330658
>chr8:14331749-14332014
>chr8:14332152-14332495
>chr8:14332554-14332605
>chr8:14332728-14332964
>chr8:14335912-14336011
>chr8:14336050-14336666
>chr8:14339921-14339959
>chr8:14340387-14340480
>chr8:14340753-14340862
>chr8:14340912-14340990
>chr8:14341065-14341290
>chr8:14341400-14341490
>chr8:14341590-14342840
>chr8:14342878-14343391
>chr8:14344024-14344077
>chr8:14345815-14346302
>chr8:14347428-14347689
>chr8:14347888-14347981
>chr8:14348164-14348202
>chr8:14351532-14351634
>chr8:14351919-14351964
>chr8:14353107-14353169
>chr8:14354201-14354387
>chr8:14354836-14354909
>chr8:14354956-14355004
>chr8:14356114-14356187
>chr8:14358476-14358959
>chr8:14359049-14359277
>chr8:14359315-14359773
>chr8:14359874-14360767
>chr8:14361034-14362834
>chr8:14365018-14365125
>chr8:14365189-14365242
>chr8:14365892-14367809
>chr8:14369069-14369293
>chr8:14369762-14369922
>chr8:14370578-14370663
>chr8:14371042-14371122
>chr8:14373887-14374011
>chr8:14374097-14374366
>chr8:14375070-14375153
>chr8:14375847-14375921
>chr8:14376028-14376378
>chr8:14377119-14377259
>chr8:14377489-14378656
>chr8:14378696-14378789
>chr8:14379707-14380039
>chr8:14380386-14380921
>chr8:14381455-14381837
>chr8:14383911-14384839
>chr8:14385663-14385770
>chr8:14385882-14386091
>chr8:14386587-14386747
>chr8:14387026-14387352
>chr8:14387699-14387763
>chr8:14388737-14388863
>chr8:14388958-14389012
>chr8:14389269-14389467
>chr8:14390269-14390382
>chr8:14390423-14390584
>chr8:14390830-14390888
>chr8:14391267-14391381
>chr8:14391717-14391844
>chr8:14392859-14392927
>chr8:14393170-14393395
>chr8:14393530-14393569
>chr8:14393633-14393677
>chr8:14394132-14394458
>chr8:14395020-14395133
>chr8:14396475-14396551
>chr8:14398549-14398727
>chr8:14398891-14399024
>chr8:14400040-14400097
>chr8:14400181-14400372
>chr8:14401243-14403628
>chr8:14406380-14406420
>chr8:14406661-14406687
>chr8:14406781-14406825
>chr8:14406999-14407422
>chr8:14408865-14409006
>chr8:14409466-14409522
>chr8:14409950-14410065
>chr8:14410112-14410306
>chr8:14410561-14410783
>chr8:14411649-14411745
>chr8:14414122-14414223
>chr8:14416139-14416183
>chr8:14417603-14417894
>chr8:14418698-14418774
>chr8:14420798-14420845
>chr8:14422794-14423058
>chr8:14423124-14423902
>chr8:14424488-14424546
>chr8:14425341-14425677
>chr8:14425991-14426115
>chr8:14426824-14426948
>chr8:14427020-14427126
>chr8:14427202-14427390
>chr8:14427829-14428278
>chr8:14429570-14429650
>chr8:14429794-14433195
>chr8:14433673-14435148
>chr8:14437252-14437369
>chr8:14437562-14437607
>chr8:14437692-14437857
>chr8:14438676-14438785
>chr8:14439335-14439449
>chr8:14439618-14439767
>chr8:14439857-14439896
>chr8:14440583-14440891
>chr8:14441291-14441619
>chr8:14442134-14442510
>chr8:14442863-14444844
>chr8:14445262-14445445
>chr8:14445530-14445575
>chr8:14445844-14446011
>chr8:14449923-14450103
>chr8:14451505-14451870
>chr8:14451911-14452150
>chr8:14452184-14452280
>chr8:14452444-14452515
>chr8:14452846-14453163
>chr8:14455226-14455292
>chr8:14455445-14455566
>chr8:14456129-14456436
>chr8:14456694-14458191
>chr8:14458678-14458729
>chr8:14459031-14459456
>chr8:14459825-14459937
>chr8:14460148-14460281
>chr8:14460830-14460900
>chr8:14461448-14461509
>chr8:14462536-14463385
>chr8:14463420-14463680
>chr8:14463758-14464037
>chr8:14464298-14464340
>chr8:14464508-14465091
>chr8:14465339-14465756
>chr8:14466594-14466696
>chr8:14466783-14466906
>chr8:14467890-14468000
>chr8:14469254-14469319
>chr8:14469513-14469568
>chr8:14469609-14469690
>chr8:14469819-14469951
>chr8:14470107-14470159
>chr8:14470332-14470441
>chr8:14473167-14473323
>chr8:14473630-14473971
>chr8:14475340-14475439
>chr8:14475824-14476088
>chr8:14476411-14476510
>chr8:14478110-14478186
>chr8:14478234-14478359
>chr8:14478417-14478663
>chr8:14479061-14479333
>chr8:14479392-14479561
>chr8:14479710-14480036
>chr8:14480712-14480954
>chr8:14481080-14481210
>chr8:14481717-14481777
>chr8:14482603-14482759
>chr8:14482989-14483038
>chr8:14483297-14483636
>chr8:14484380-14484462
>chr8:14485002-14485091
>chr8:14485244-14485564
>chr8:14485830-14486037
>chr8:14486567-14486820
>chr8:14488908-14489030
>chr8:14489638-14489747
>chr8:14489868-14490279
>chr8:14491233-14491293
>chr8:14493354-14493779
>chr8:14493819-14493881
>chr8:14494128-14494181
>chr8:14494499-14494555
>chr8:14495559-14495622
>chr8:14495941-14496020
>chr8:14496085-14496356
>chr8:14496625-14496720
>chr8:14497123-14497838
>chr8:14498232-14498299
>chr8:14498469-14498526
>chr8:14499399-14499470
>chr8:14500808-14501014
>chr8:14501105-14501143
>chr8:14501412-14501537
>chr8:14501998-14502070
>chr8:14502474-14503896
>chr8:14504568-14504644
>chr8:14504837-14504886
>chr8:14505008-14505159
>chr8:14506048-14506212
>chr8:14507680-14508066
>chr8:14508265-14508343
>chr8:14509671-14510069
>chr8:14510736-14510868
>chr8:14511550-14511702
>chr8:14512452-14512727
>chr8:14513110-14513334
>chr8:14514535-14514847
>chr8:14516142-14516454
>chr8:14517544-14517965
>chr8:14518755-14519093
>chr8:14519762-14519827
>chr8:14519987-14520064
>chr8:14521226-14521507
>chr8:14521544-14521634
>chr8:14521781-14521851
>chr8:14521966-14522025
>chr8:14522200-14522414
>chr8:14522516-14522566
>chr8:14522612-14522751
>chr8:14522877-14522958
>chr8:14523257-14523809
>chr8:14525014-14525215
>chr8:14525459-14525507
>chr8:14525640-14525684
>chr8:14527320-14527552
>chr8:14527638-14527700
>chr8:14529189-14529235
>chr8:14531142-14531386
>chr8:14531808-14531848
>chr8:14532941-14533354
>chr8:14535904-14535993
>chr8:14538924-14539118
>chr8:14539282-14539354
>chr8:14539502-14539918
>chr8:14540397-14540654
>chr8:14541072-14542497
>chr8:14543103-14543152
>chr8:14543275-14543336
>chr8:14544081-14545162
>chr8:14546769-14546821
>chr8:14548048-14548112
>chr8:14550271-14550406
>chr8:14551444-14551680
>chr8:14551773-14551838
>chr8:14554093-14554154
>chr8:14554922-14554985
>chr8:14555259-14555595
>chr8:14556033-14556176
>chr8:14556308-14558054
>chr8:14558120-14558567
>chr8:14558631-14559642
>chr8:14560142-14560452
>chr8:14563269-14563347
>chr8:14563847-14563919
>chr8:14566214-14566272
>chr8:14566560-14567140
>chr8:14567196-14568414
>chr8:14569380-14569497
>chr8:14571000-14571159
>chr8:14571244-14571351
>chr8:14571885-14571936
>chr8:14572373-14572572
>chr8:14573175-14573497
>chr8:14574450-14574657
>chr8:14575617-14576026
>chr8:14577347-14577696
>chr8:14580305-14580388
>chr8:14581086-14581469
>chr8:14582011-14582216
>chr8:14582496-14583672
>chr8:14583776-14583830
>chr8:14583970-14584014
>chr8:14586191-14586587
>chr8:14587258-14587325
>chr8:14587387-14587516
>chr8:14588591-14588656
>chr8:14589098-14589379
>chr8:14590492-14590572
>chr8:14590695-14591096
>chr8:14592064-14592184
>chr8:14592544-14592648
>chr8:14593437-14593482
>chr8:14593891-14594247
>chr8:14595389-14595445
>chr8:14596456-14596562
>chr8:14596671-14596947
>chr8:14597454-14597812
>chr8:14598433-14598816
>chr8:14599922-14599979
>chr8:14601002-14601102
>chr8:14601805-14602165
>chr8:14602343-14602567
>chr8:14605218-14605321
>chr8:14605366-14605576
>chr8:14607083-14607134
>chr8:14608283-14608575
>chr8:14608659-14608816
>chr8:14610223-14610324
>chr8:14610995-14611161
>chr8:14612105-14612529
>chr8:14612654-14612984
>chr8:14614260-14614327
>chr8:14614497-14614540
>chr8:14614878-14615072
>chr8:14615410-14615580
>chr8:14615994-14616386
>chr8:14616419-14616507
>chr8:14617988-14618157
>chr8:14619033-14621626
>chr8:14621718-14621852
>chr8:14621938-14621970
>chr8:14624025-14624090
>chr8:14624539-14624913
>chr8:14625553-14625732
>chr8:14626138-14626477
>chr8:14626560-14626679
>chr8:14626751-14626785
>chr8:14628455-14628498
>chr8:14629340-14629404
>chr8:14630028-14630082
>chr8:14630377-14631066
>chr8:14631280-14631314
>chr8:14631999-14632325
>chr8:14634298-14634398
>chr8:14635523-14635632
>chr8:14635728-14635788
>chr8:14637280-14638095
>chr8:14638297-14638355
>chr8:14639043-14639165
>chr8:14640540-14640737
>chr8:14642978-14643142
>chr8:14644036-14644268
>chr8:14644488-14644551
>chr8:14645464-14645511
>chr8:14646028-14646639
>chr8:14647606-14647854
>chr8:14648167-14648232
>chr8:14648590-14648685
>chr8:14650122-14650168
>chr8:14650339-14650597
>chr8:14651653-14651715
>chr8:14652161-14652418
>chr8:14654096-14654133
>chr8:14654396-14654947
>chr8:14655007-14655092
>chr8:14655301-14655357
>chr8:14655544-14655611
>chr8:14656308-14656707
>chr8:14656879-14657028
>chr8:14657405-14657543
>chr8:14657796-14657883
>chr8:14658697-14658728
>chr8:14658826-14658952
>chr8:14659331-14659394
>chr8:14659885-14660032
>chr8:14660283-14660663
>chr8:14662726-14662823
>chr8:14662927-14663082
>chr8:14664996-14665576
>chr8:14666926-14666982
>chr8:14667952-14668286
>chr8:14668538-14668604
>chr8:14668865-14669900
>chr8:14671579-14671661
>chr8:14672205-14672272
>chr8:14673215-14673783
>chr8:14674593-14675335
>chr8:14676219-14676520
>chr8:14676683-14676815
>chr8:14676887-14677067
>chr8:14677131-14677965
>chr8:14678043-14678997
>chr8:14679123-14679732
>chr8:14679869-14679961
>chr8:14680004-14680143
>chr8:14680222-14680375
>chr8:14680853-14680960
>chr8:14682393-14682726
>chr8:14683911-14683962
>chr8:14684677-14684722
>chr8:14686270-14686392
>chr8:14687142-14689071
>chr8:14691064-14691123
>chr8:14691996-14692066
>chr8:14693252-14693919
>chr8:14695269-14695419
>chr8:14695682-14695740
>chr8:14697235-14697457
>chr8:14699156-14700751
>chr8:14701130-14701205
>chr8:14701291-14701318
>chr8:14702726-14703025
>chr8:14704761-14704825
>chr8:14704924-14705021
>chr8:14705335-14705447
>chr8:14706995-14707309
>chr8:14707948-14708213
>chr8:14708807-14708883
>chr8:14710048-14710407
>chr8:14711161-14711250
>chr8:14711310-14711608
>chr8:14711979-14712113
>chr8:14713714-14713817
>chr8:14713978-14714267
>chr8:14714642-14714755
>chr8:14717215-14717260
>chr8:14718141-14718259
>chr8:14718749-14720094
>chr8:14722370-14722613
>chr8:14722785-14722851
>chr8:14723530-14723819
>chr8:14724256-14724355
>chr8:14724685-14724799
>chr8:14724924-14725510
>chr8:14725896-14726458
>chr8:14726590-14726712
>chr8:14726932-14727018
>chr8:14727101-14727212
>chr8:14727478-14728011
>chr8:14728196-14728440
>chr8:14729355-14729560
>chr8:14729588-14729693
>chr8:14729806-14730112
>chr8:14730791-14731554
>chr8:14735192-14735791
>chr8:14736449-14737187
>chr8:14737509-14737655
>chr8:14737755-14737792
>chr8:14743371-14743544
>chr8:14743596-14743649
>chr8:14745434-14746069
>chr8:14747566-14747983
>chr8:14751115-14751189
>chr8:14751663-14751974
>chr8:14752093-14752142
>chr8:14754740-14755038
>chr8:14755851-14755901
>chr8:14756157-14756487
>chr8:14757044-14757376
>chr8:14757905-14758109
>chr8:14758643-14759044
>chr8:14761484-14761833
>chr8:14762390-14762486
>chr8:14762873-14762960
>chr8:14764839-14764881
>chr8:14765995-14766313
>chr8:14766504-14766901
>chr8:14768454-14768494
>chr8:14769179-14769248
>chr8:14769508-14769801
>chr8:14770057-14770169
>chr8:14770361-14770583
>chr8:14771248-14771331
>chr8:14771820-14772278
>chr8:14772428-14773265
>chr8:14773883-14773921
>chr8:14774073-14774139
>chr8:14774347-14774391
>chr8:14774983-14775073
>chr8:14776029-14776816
>chr8:14777692-14777904
>chr8:14777926-14778177
>chr8:14779831-14779899
>chr8:14780058-14780419
>chr8:14781200-14781502
>chr8:14781692-14781993
>chr8:14782330-14782545
>chr8:14782989-14783579
>chr8:14784024-14784355
>chr8:14784624-14785000
>chr8:14786031-14786106
>chr8:14787378-14787482
>chr8:14787576-14787865
>chr8:14788823-14788966
>chr8:14789166-14789201
>chr8:14790766-14791107
>chr8:14792538-14792707
>chr8:14795429-14795582
>chr8:14795653-14796416
>chr8:14796726-14796818
>chr8:14796858-14798144
>chr8:14798644-14798756
>chr8:14798879-14799105
>chr8:14800479-14800860
>chr8:14802575-14802698
>chr8:14803141-14809321
>chr8:14810345-14810398
>chr8:14812089-14812237
>chr8:14813019-14813097
>chr8:14813675-14813957
>chr8:14815952-14816052
>chr8:14818761-14818843
>chr8:14818949-14819259
>chr8:14819965-14820108
>chr8:14820170-14820391
>chr8:14820469-14820591
>chr8:14820655-14820767
>chr8:14820876-14821186
>chr8:14821260-14821611
>chr8:14821714-14821885
>chr8:14821916-14823042
>chr8:14823114-14823249
>chr8:14823298-14823417
>chr8:14823601-14823806
>chr8:14823882-14824378
>chr8:14825562-14825624
>chr8:14825691-14825847
>chr8:14825923-14827102
>chr8:14827204-14827530
>chr8:14827654-14827714
>chr8:14827968-14828001
>chr8:14828167-14828325
>chr8:14828681-14828807
>chr8:14829089-14829480
>chr8:14829746-14830229
>chr8:14830486-14830577
>chr8:14830824-14830875
>chr8:14831584-14831668
>chr8:14831747-14831914
>chr8:14832914-14833062
>chr8:14836499-14836792
>chr8:14837679-14838300
>chr8:14840108-14840182
>chr8:14842333-14842561
>chr8:14842928-14843204
>chr8:14843566-14843616
>chr8:14843979-14844193
>chr8:14846025-14846081
>chr8:14846298-14846414
>chr8:14846626-14846682
>chr8:14846784-14847378
>chr8:14847477-14847800
>chr8:14848078-14848218
>chr8:14849237-14849603
>chr8:14849726-14849839
>chr8:14850640-14851420
>chr8:14853739-14853773
>chr8:14854003-14854067
>chr8:14854683-14854790
>chr8:14855037-14855351
>chr8:14856920-14857352
>chr8:14857577-14857897
>chr8:14858180-14858364
>chr8:14858721-14858800
>chr8:14859858-14859907
>chr8:14860403-14860776
>chr8:14862517-14862628
>chr8:14863298-14863482
>chr8:14864716-14865113
>chr8:14866519-14866741
>chr8:14867133-14867995
>chr8:14868758-14872342
>chr8:14874515-14874585
>chr8:14875068-14875125
>chr8:14875382-14875432
>chr8:14876214-14876272
>chr8:14876961-14877275
>chr8:14877347-14877409
>chr8:14878313-14878426
>chr8:14878837-14878946
>chr8:14879033-14879423
>chr8:14879808-14880977
>chr8:14881607-14882142
>chr8:14882309-14882369
>chr8:14883811-14883864
>chr8:14885629-14885835
>chr8:14885967-14886101
>chr8:14886200-14886260
>chr8:14886518-14886576
>chr8:14887545-14887681
>chr8:14887796-14888143
>chr8:14889640-14889926
>chr8:14889975-14890388
>chr8:14890455-14890983
>chr8:14891121-14891781
>chr8:14891869-14891975
>chr8:14892551-14892609
>chr8:14896420-14897136
>chr8:14898089-14898243
>chr8:14898903-14899026
>chr8:14899264-14899334
>chr8:14899746-14899889
>chr8:14904991-14905034
>chr8:14905242-14905293
>chr8:14905780-14905834
>chr8:14905974-14906040
>chr8:14907198-14907493
>chr8:14907583-14907701
>chr8:14908462-14908737
>chr8:14910428-14910521
>chr8:14911551-14911797
>chr8:14914204-14914250
>chr8:14914604-14914726
>chr8:14915318-14915614
>chr8:14915805-14915855
>chr8:14917248-14917286
>chr8:14919122-14919444
>chr8:14919630-14919971
>chr8:14922428-14922584
>chr8:14923741-14923782
>chr8:14924631-14925165
>chr8:14925318-14925370
>chr8:14925597-14925640
>chr8:14926593-14927756
>chr8:14928950-14929308
>chr8:14930092-14931080
>chr8:14931338-14931379
>chr8:14931805-14931875
>chr8:14931985-14932148
>chr8:14932928-14932996
>chr8:14933045-14933096
>chr8:14933178-14933251
>chr8:14933408-14933759
>chr8:14935058-14935259
>chr8:14935376-14935421
>chr8:14935644-14935744
>chr8:14936200-14936358
>chr8:14936948-14937095
>chr8:14937352-14937404
>chr8:14937631-14937909
>chr8:14938317-14938797
>chr8:14940736-14940781
>chr8:14941532-14941607
>chr8:14941740-14941906
>chr8:14943452-14944055
>chr8:14944692-14944722
>chr8:14944827-14944885
>chr8:14945147-14945184
>chr8:14945665-14945705
>chr8:14945859-14945893
>chr8:14945941-14946130
>chr8:14946699-14946976
>chr8:14948774-14948833
>chr8:14950312-14950467
>chr8:14950769-14950811
>chr8:14951531-14951591
>chr8:14953098-14953262
>chr8:14953342-14953470
>chr8:14956026-14956349
>chr8:14956952-14957007
>chr8:14958129-14958177
>chr8:14958226-14958395
>chr8:14958683-14958750
>chr8:14961496-14961641
>chr8:14962564-14962623
>chr8:14963312-14963640
>chr8:14967191-14967231
>chr8:14967929-14967995
>chr8:14969329-14969419
>chr8:14969602-14969803
>chr8:14969859-14970233
>chr8:14970409-14970510
>chr8:14971142-14971286
>chr8:14971488-14971614
>chr8:14971670-14971909
>chr8:14971982-14972434
>chr8:14972469-14972623
>chr8:14973072-14973195
>chr8:14974280-14974352
>chr8:14975047-14975334
>chr8:14975763-14976318
>chr8:14977876-14977970
>chr8:14978098-14978509
>chr8:14978788-14979178
>chr8:14980392-14980838
>chr8:14981874-14982198
>chr8:14982368-14982453
>chr8:14983006-14983109
>chr8:14983164-14983665
>chr8:14984436-14984541
>chr8:14986631-14986682
>chr8:14987001-14987215
>chr8:14989334-14989478
>chr8:14990340-14990473
>chr8:14990512-14990863
>chr8:14991734-14991789
>chr8:14991937-14992113
>chr8:14992202-14992652
>chr8:14992888-14993058
>chr8:14993285-14993337
>chr8:14994263-14994615
>chr8:14995220-14995374
>chr8:14995890-14996221
>chr8:14996426-14996569
>chr8:14997282-14997367
>chr8:14997671-14997976
>chr8:14999421-14999492
>chr8:14999984-15000076
>chr8:15000209-15000418
>chr8:15000461-15000936
>chr8:15001461-15001871
>chr8:15002796-15003113
>chr8:15003283-15003395
>chr8:15005283-15005634
>chr8:15008397-15008845
>chr8:15008933-15008974
>chr8:15009081-15009463
>chr8:15010225-15010288
>chr8:15011451-15011522
>chr8:15012177-15012924
>chr8:15013487-15013556
>chr8:15014965-15015776
>chr8:15015858-15015947
>chr8:15016710-15016853
>chr8:15016890-15017195
>chr8:15017507-15017805
>chr8:15017929-15018032
>chr8:15018447-15018567
>chr8:15018736-15019198
>chr8:15020873-15020924
>chr8:15021771-15021802
>chr8:15022146-15022665
>chr8:15024656-15024977
>chr8:15027771-15027853
>chr8:15028318-15028586
>chr8:15031459-15031563
>chr8:15032282-15032338
>chr8:15034139-15034294
>chr8:15034500-15034622
>chr8:15034788-15034913
>chr8:15035092-15035151
>chr8:15035747-15035863
>chr8:15036012-15037039
>chr8:15037119-15039622
>chr8:15039732-15039790
>chr8:15040154-15040633
>chr8:15040903-15040958
>chr8:15041020-15041081
>chr8:15041211-15041388
>chr8:15042703-15042743
>chr8:15043558-15043692
>chr8:15045075-15045118
>chr8:15046350-15046400
>chr8:15046915-15047047
>chr8:15047410-15047452
>chr8:15047740-15048824
>chr8:15049671-15050039
>chr8:15051687-15051778
>chr8:15054670-15054979
>chr8:15060077-15060679
>chr8:15061117-15061220
>chr8:15061262-15061815
>chr8:15064568-15064739
>chr8:15064789-15064850
>chr8:15065393-15065727
>chr8:15066021-15066568
>chr8:15067092-15067151
>chr8:15068929-15068970
>chr8:15069074-15069333
>chr8:15073542-15073641
>chr8:15073918-15074017
>chr8:15076364-15076401
>chr8:15077840-15077900
>chr8:15078036-15078094
>chr8:15078184-15078261
>chr8:15078674-15078760
>chr8:15079778-15079920
>chr8:15080509-15080895
>chr8:15080935-15081048
>chr8:15081301-15081410
>chr8:15082025-15082441
>chr8:15083368-15083915
>chr8:15084465-15084792
>chr8:15086556-15086684
>chr8:15088389-15088428
>chr8:15091213-15091322
>chr8:15091749-15092057
>chr8:15092335-15092433
>chr8:15094130-15094433
>chr8:15094682-15094987
>chr8:15095062-15095406
>chr8:15095460-15095535
>chr8:15096055-15096367
>chr8:15096589-15097084
>chr8:15097463-15097682
>chr8:15097726-15097947
>chr8:15098132-15098334
>chr8:15098657-15099090
>chr8:15099367-15099412
>chr8:15099497-15099958
>chr8:15100055-15100348
>chr8:15100426-15100988
>chr8:15101136-15102232
>chr8:15102284-15102574
>chr8:15102653-15102728
>chr8:15103129-15103489
>chr8:15104484-15104550
>chr8:15105311-15105514
>chr8:15105651-15105696
>chr8:15107559-15107730
>chr8:15108183-15108230
>chr8:15110680-15111017
>chr8:15111040-15111085
>chr8:15111612-15111911
>chr8:15112909-15113249
>chr8:15117030-15117396
>chr8:15119131-15119561
>chr8:15119789-15120140
>chr8:15123507-15123557
>chr8:15123612-15123676
>chr8:15125859-15126180
>chr8:15129914-15129982
>chr8:15130906-15130942
>chr8:15131155-15131515
>chr8:15132873-15133192
>chr8:15135884-15136212
>chr8:15136478-15138827
>chr8:15139508-15139743
>chr8:15140012-15140327
>chr8:15140551-15140681
>chr8:15141623-15141918
>chr8:15142655-15142917
>chr8:15143307-15143362
>chr8:15143703-15144132
>chr8:15144478-15144777
>chr8:15145499-15145746
>chr8:15146398-15146638
>chr8:15147275-15147576
>chr8:15150229-15150337
>chr8:15151027-15151092
>chr8:15153450-15153713
>chr8:15153743-15154200
>chr8:15154843-15155422
>chr8:15155770-15156128
>chr8:15156654-15157061
>chr8:15157248-15157506
>chr8:15158912-15158977
>chr8:15159023-15159063
>chr8:15159117-15159152
>chr8:15159341-15159517
>chr8:15159565-15159604
>chr8:15159651-15159771
>chr8:15159990-15160270
>chr8:15160381-15160450
>chr8:15160869-15160917
>chr8:15161312-15161394
>chr8:15161570-15162019
>chr8:15164014-15164269
>chr8:15164532-15164646
>chr8:15164656-15164823
>chr8:15164882-15165327
>chr8:15165442-15165727
>chr8:15165792-15165822
>chr8:15165934-15167271
>chr8:15167358-15167567
>chr8:15167723-15168133
>chr8:15168174-15168297
>chr8:15168603-15169324
>chr8:15169442-15169479
>chr8:15172010-15172458
>chr8:15173151-15173307
>chr8:15173353-15173391
>chr8:15173517-15173614
>chr8:15173777-15174019
>chr8:15174796-15175727
>chr8:15176304-15176368
>chr8:15176716-15177032
>chr8:15177524-15177581
>chr8:15180568-15180915
>chr8:15181171-15181395
>chr8:15182430-15183368
>chr8:15185567-15185642
>chr8:15185935-15186251
>chr8:15187676-15187722
>chr8:15188642-15188725
>chr8:15188807-15188928
>chr8:15189566-15189854
>chr8:15190288-15190381
>chr8:15191953-15192044
>chr8:15192853-15192916
>chr8:15194473-15194512
>chr8:15194642-15194708
>chr8:15194853-15194930
>chr8:15195884-15196199
>chr8:15196603-15196792
>chr8:15197850-15198148
>chr8:15198647-15198679
>chr8:15199367-15199439
>chr8:15199678-15199799
>chr8:15201014-15201324
>chr8:15202249-15202681
>chr8:15202826-15203142
>chr8:15205104-15206202
>chr8:15206455-15206749
>chr8:15207659-15207842
>chr8:15208667-15208755
>chr8:15208837-15209006
>chr8:15211000-15211129
>chr8:15212749-15212838
>chr8:15215218-15215279
>chr8:15216164-15216526
>chr8:15217129-15217443
>chr8:15217819-15218080
>chr8:15218866-15218918
>chr8:15220557-15221195
>chr8:15222751-15222815
>chr8:15223841-15224191
>chr8:15224793-15224841
>chr8:15226174-15226205
>chr8:15227320-15227401
>chr8:15228062-15228192
>chr8:15228889-15229379
>chr8:15231596-15231929
>chr8:15232621-15232834
>chr8:15234009-15234058
>chr8:15238308-15238352
>chr8:15239907-15239993
>chr8:15240211-15241052
>chr8:15242611-15242940
>chr8:15243304-15243858
>chr8:15243973-15244289
>chr8:15245290-15245414
>chr8:15245468-15245558
>chr8:15246182-15248379
>chr8:15249565-15249647
>chr8:15251287-15251516
>chr8:15251625-15251661
>chr8:15252346-15252649
>chr8:15255356-15255447
>chr8:15255525-15255611
>chr8:15255927-15256260
>chr8:15258292-15258477
>chr8:15260223-15260293
>chr8:15261634-15262039
>chr8:15262711-15262815
>chr8:15263116-15263413
>chr8:15265684-15265851
>chr8:15266203-15266934
>chr8:15267566-15268451
>chr8:15268576-15268810
>chr8:15269060-15269320
>chr8:15269382-15269514
>chr8:15269639-15269782
>chr8:15269855-15271007
>chr8:15271064-15271213
>chr8:15271267-15272251
>chr8:15272397-15273006
>chr8:15273286-15273362
>chr8:15273395-15273605
>chr8:15273885-15274017
>chr8:15274052-15274386
>chr8:15274613-15274690
>chr8:15274849-15275293
>chr8:15275387-15276564
>chr8:15276600-15276840
>chr8:15276879-15277582
>chr8:15279404-15281009
>chr8:15281208-15281420
>chr8:15281486-15281846
>chr8:15282246-15282312
>chr8:15282629-15282966
>chr8:15283674-15283711
>chr8:15283918-15284345
>chr8:15284432-15284790
>chr8:15284931-15285000
>chr8:15286433-15287068
>chr8:15287123-15287253
>chr8:15287537-15287825
>chr8:15287966-15288396
>chr8:15289040-15289108
>chr8:15289311-15289414
>chr8:15289968-15290036
>chr8:15293580-15293650
>chr8:15294116-15294153
>chr8:15295249-15295371
>chr8:15295812-15295972
>chr8:15296091-15296400
>chr8:15297403-15297505
>chr8:15298016-15298378
>chr8:15298994-15299413
>chr8:15299937-15300063
>chr8:15300145-15300189
>chr8:15301105-15301706
>chr8:15301772-15301891
>chr8:15303631-15303980
>chr8:15304187-15304327
>chr8:15304599-15304947
>chr8:15306847-15306962
>chr8:15308219-15308254
>chr8:15309481-15309844
>chr8:15311477-15311546
>chr8:15313255-15314014
>chr8:15315273-15315347
>chr8:15316356-15318256
>chr8:15318391-15318429
>chr8:15318595-15318793
>chr8:15318922-15319155
>chr8:15321973-15322061
>chr8:15322068-15323288
>chr8:15323376-15323499
>chr8:15324943-15325001
>chr8:15329471-15329639
>chr8:15332637-15332746
>chr8:15334382-15334463
>chr8:15335055-15335234
>chr8:15335342-15335386
>chr8:15335491-15335602
>chr8:15336034-15336086
>chr8:15336200-15336292
>chr8:15337054-15337230
>chr8:15337591-15337632
>chr8:15338171-15338318
>chr8:15338462-15338799
>chr8:15340370-15340832
>chr8:15341175-15341802
>chr8:15343351-15343664
>chr8:15345481-15345906
>chr8:15346279-15346829
>chr8:15346879-15346952
>chr8:15347407-15347523
>chr8:15347643-15348033
>chr8:15348322-15348496
>chr8:15348609-15348737
>chr8:15348945-15349049
>chr8:15349928-15350097
>chr8:15350539-15351108
>chr8:15352129-15352618
>chr8:15352928-15354193
>chr8:15354307-15354764
>chr8:15354839-15354879
>chr8:15356900-15357168
>chr8:15357277-15357577
>chr8:15358611-15359033
>chr8:15359636-15359754
>chr8:15359946-15360042
>chr8:15360101-15360266
>chr8:15360518-15360597
>chr8:15360896-15361055
>chr8:15361850-15362220
>chr8:15362685-15362890
>chr8:15363863-15364970
>chr8:15365067-15365428
>chr8:15366197-15366493
>chr8:15367094-15367147
>chr8:15367194-15367462
>chr8:15367921-15368100
>chr8:15368544-15368722
>chr8:15368787-15368888
>chr8:15368925-15369319
>chr8:15369623-15370055
>chr8:15370838-15371485
>chr8:15371678-15371774
>chr8:15372994-15373436
>chr8:15373548-15373605
>chr8:15373693-15374057
>chr8:15375570-15375847
>chr8:15376030-15376230
>chr8:15376267-15376439
>chr8:15376908-15376989
>chr8:15378187-15378246
>chr8:15378542-15378676
>chr8:15378760-15378854
>chr8:15379520-15379605
>chr8:15380034-15380347
>chr8:15380457-15380749
>chr8:15382068-15382118
>chr8:15383817-15384030
>chr8:15384094-15384148
>chr8:15385794-15385851
>chr8:15385906-15386196
>chr8:15386539-15386629
>chr8:15386730-15386946
>chr8:15387124-15387320
>chr8:15388102-15388155
>chr8:15388294-15388636
>chr8:15388687-15389095
>chr8:15389740-15391423
>chr8:15391683-15391993
>chr8:15392496-15392673
>chr8:15395234-15395375
>chr8:15397112-15397169
>chr8:15398306-15398641
>chr8:15399010-15399382
>chr8:15403265-15403384
>chr8:15403972-15404291
>chr8:15404668-15405009
>chr8:15405724-15407175
>chr8:15408089-15408162
>chr8:15409526-15409849
>chr8:15410703-15411042
>chr8:15412208-15412638
>chr8:15412689-15412831
>chr8:15412932-15412984
>chr8:15413283-15413387
>chr8:15414433-15414971
>chr8:15416132-15416177
>chr8:15417035-15417397
>chr8:15418144-15418208
>chr8:15418689-15419044
>chr8:15419445-15419502
>chr8:15419738-15419777
>chr8:15420213-15420508
>chr8:15422450-15423136
>chr8:15423948-15424252
>chr8:15424595-15424900
>chr8:15425848-15426962
>chr8:15427012-15430856
>chr8:15430893-15431026
>chr8:15431064-15431501
>chr8:15431624-15431719
>chr8:15431754-15431839
>chr8:15432008-15432146
>chr8:15432188-15432580
>chr8:15432915-15432979
>chr8:15433116-15433177
>chr8:15433333-15433449
>chr8:15433560-15433608
>chr8:15434536-15435389
>chr8:15435832-15435907
>chr8:15437357-15437411
>chr8:15438009-15438402
>chr8:15439277-15439607
>chr8:15441120-15441428
>chr8:15442249-15442409
>chr8:15442598-15442660
>chr8:15442761-15442813
>chr8:15443130-15444037
>chr8:15444365-15444414
>chr8:15444676-15444721
>chr8:15445314-15446811
>chr8:15448096-15448453
>chr8:15448872-15449094
>chr8:15449217-15449263
>chr8:15449361-15449482
>chr8:15449738-15450085
>chr8:15450173-15450727
>chr8:15451285-15451492
>chr8:15451827-15451930
>chr8:15452014-15452072
>chr8:15452563-15452610
>chr8:15452768-15452825
>chr8:15452900-15452945
>chr8:15453744-15453987
>chr8:15454071-15454390
>chr8:15455360-15455694
>chr8:15455725-15455758
>chr8:15455804-15455927
>chr8:15456374-15456433
>chr8:15457012-15457407
>chr8:15457591-15457632
>chr8:15457681-15458046
>chr8:15458230-15458546
>chr8:15459378-15461882
>chr8:15462270-15462399
>chr8:15462980-15463137
>chr8:15464375-15464439
>chr8:15464531-15464633
>chr8:15464840-15465149
>chr8:15468797-15468870
>chr8:15469128-15469488
>chr8:15469529-15470326
>chr8:15470544-15470624
>chr8:15470871-15471119
>chr8:15471266-15471927
>chr8:15473495-15474000
>chr8:15474059-15474526
>chr8:15474688-15474791
>chr8:15476581-15476986
>chr8:15477096-15477217
>chr8:15477396-15477778
>chr8:15477923-15480356
>chr8:15480621-15481339
>chr8:15481391-15482328
>chr8:15482376-15482428
>chr8:15482457-15482705
>chr8:15483257-15483966
>chr8:15485733-15486093
>chr8:15486465-15486736
>chr8:15487079-15487193
>chr8:15488231-15488521
>chr8:15488627-15488684
>chr8:15488762-15488889
>chr8:15489039-15489831
>chr8:15490397-15490471
>chr8:15490714-15490764
>chr8:15490860-15490934
>chr8:15491014-15491426
>chr8:15492648-15493133
>chr8:15493258-15493610
>chr8:15494300-15494622
>chr8:15494917-15495177
>chr8:15496967-15497021
>chr8:15497698-15498157
>chr8:15499572-15499781
>chr8:15499856-15499930
>chr8:15500496-15500603
>chr8:15502476-15502788
>chr8:15503067-15503351
>chr8:15503516-15504048
>chr8:15504157-15504219
>chr8:15504530-15504932
>chr8:15506198-15506919
>chr8:15506984-15507099
>chr8:15507951-15508260
>chr8:15508452-15508772
>chr8:15509300-15509632
>chr8:15509857-15510303
>chr8:15510574-15510642
>chr8:15511081-15512279
>chr8:15512480-15512971
>chr8:15513297-15513344
>chr8:15513909-15513987
>chr8:15515093-15515216
>chr8:15515619-15515972
>chr8:15517795-15517916
>chr8:15518353-15518430
>chr8:15519113-15519170
>chr8:15519420-15519718
>chr8:15521053-15521182
>chr8:15521370-15521420
>chr8:15521638-15521682
>chr8:15521879-15521960
>chr8:15522232-15522547
>chr8:15523609-15524092
>chr8:15525499-15525615
>chr8:15526034-15526334
>chr8:15526388-15526769
>chr8:15527211-15527709
>chr8:15529324-15529398
>chr8:15529786-15530093
>chr8:15530444-15530563
>chr8:15530683-15530809
>chr8:15530890-15531055
>chr8:15531189-15531728
>chr8:15532372-15532437
>chr8:15532568-15533698
>chr8:15533813-15534048
>chr8:15534099-15534229
>chr8:15534356-15534650
>chr8:15534656-15535170
>chr8:15535491-15535595
>chr8:15535940-15536125
>chr8:15536397-15536736
>chr8:15536782-15537228
>chr8:15537329-15537543
>chr8:15538248-15538403
>chr8:15538707-15539152
>chr8:15539337-15539652
>chr8:15542025-15542425
>chr8:15542856-15542939
>chr8:15546524-15546842
>chr8:15547596-15547777
>chr8:15547927-15548178
>chr8:15549148-15549475
>chr8:15549833-15550302
>chr8:15550556-15550956
>chr8:15553991-15554041
>chr8:15554552-15554933
>chr8:15555171-15555573
>chr8:15555905-15562032
>chr8:15562435-15562543
>chr8:15562814-15562955
>chr8:15563406-15563720
>chr8:15563987-15564160
>chr8:15564550-15564611
>chr8:15565006-15565139
>chr8:15565168-15565254
>chr8:15565400-15565452
>chr8:15566598-15566855
>chr8:15567439-15567492
>chr8:15568550-15568859
>chr8:15570590-15570654
>chr8:15570904-15571246
>chr8:15571338-15571562
>chr8:15571748-15571982
>chr8:15572017-15572086
>chr8:15572251-15572756
>chr8:15572869-15573099
>chr8:15573155-15573233
>chr8:15575311-15575770
>chr8:15576260-15582337
>chr8:15582447-15582609
>chr8:15582673-15582753
>chr8:15582878-15582965
>chr8:15583221-15583306
>chr8:15585311-15585571
>chr8:15585673-15585735
>chr8:15586881-15586992
>chr8:15587094-15587142
>chr8:15587429-15589035
>chr8:15589172-15589354
>chr8:15590603-15590965
>chr8:15591123-15591338
>chr8:15592302-15592760
>chr8:15592820-15592861
>chr8:15593060-15593421
>chr8:15598321-15598360
>chr8:15598419-15599376
>chr8:15599409-15599677
>chr8:15599989-15600223
>chr8:15601538-15601639
>chr8:15601864-15601929
>chr8:15602025-15602230
>chr8:15602657-15602744
>chr8:15603512-15603607
>chr8:15603963-15604046
>chr8:15604422-15604547
>chr8:15605458-15605634
>chr8:15605684-15605846
>chr8:15606032-15606406
>chr8:15606663-15606774
>chr8:15606916-15606997
>chr8:15607424-15607503
>chr8:15608504-15608884
>chr8:15611155-15611519
>chr8:15613049-15613134
>chr8:15613479-15613712
>chr8:15614980-15615454
>chr8:15615523-15615780
>chr8:15615821-15615975
>chr8:15616246-15616700
>chr8:15616773-15616803
>chr8:15616859-15616968
>chr8:15617094-15617444
>chr8:15617890-15617940
>chr8:15618155-15618220
>chr8:15618278-15618826
>chr8:15618874-15618915
>chr8:15618954-15619014
>chr8:15619516-15619817
>chr8:15619906-15620064
>chr8:15620917-15621043
>chr8:15621144-15621220
>chr8:15621481-15621547
>chr8:15621584-15621690
>chr8:15621894-15621949
>chr8:15622269-15622434
>chr8:15622674-15622710
>chr8:15623757-15623862
>chr8:15623980-15624269
>chr8:15624359-15625476
>chr8:15626166-15626205
>chr8:15626378-15626444
>chr8:15626603-15626681
>chr8:15626751-15626798
>chr8:15626852-15627000
>chr8:15627069-15627264
>chr8:15627431-15627502
>chr8:15627531-15627820
>chr8:15627934-15628009
>chr8:15628075-15628143
>chr8:15628413-15628455
>chr8:15631665-15632137
>chr8:15633468-15633563
>chr8:15633711-15633882
>chr8:15638478-15639432
>chr8:15641073-15641385
>chr8:15641898-15641977
>chr8:15642857-15643313
>chr8:15646516-15646565
>chr8:15647294-15647419
>chr8:15648436-15648761
>chr8:15648906-15649009
>chr8:15649299-15649601
>chr8:15650901-15651030
>chr8:15651408-15651514
>chr8:15651664-15651724
>chr8:15652563-15652642
>chr8:15654553-15654823
>chr8:15654985-15655286
>chr8:15655345-15655429
>chr8:15655565-15655732
>chr8:15655779-15656057
>chr8:15656305-15656342
>chr8:15656408-15656452
>chr8:15657220-15657835
>chr8:15658003-15658143
>chr8:15658615-15658732
>chr8:15660938-15660995
>chr8:15661739-15661784
>chr8:15661836-15661965
>chr8:15664423-15664497
>chr8:15664754-15664983
>chr8:15665604-15665753
>chr8:15666357-15666514
>chr8:15666634-15666756
>chr8:15667313-15667385
>chr8:15668141-15668227
>chr8:15669660-15669745
>chr8:15670619-15670750
>chr8:15670840-15670967
>chr8:15674618-15674653
>chr8:15674968-15675002
>chr8:15675381-15676578
>chr8:15676662-15676710
>chr8:15676996-15677317
>chr8:15677504-15677600
>chr8:15677997-15678035
>chr8:15678611-15678723
>chr8:15678837-15681078
>chr8:15681219-15682469
>chr8:15682578-15682674
>chr8:15682925-15683449
>chr8:15683575-15683606
>chr8:15683760-15683860
>chr8:15686603-15686639
>chr8:15686779-15687106
>chr8:15688069-15688111
>chr8:15688420-15688570
>chr8:15688697-15688749
>chr8:15689625-15693304
>chr8:15693462-15694091
>chr8:15694138-15694544
>chr8:15695142-15697482
>chr8:15698012-15698068
>chr8:15698822-15699294
>chr8:15700963-15701020
>chr8:15702721-15702808
>chr8:15703406-15703647
>chr8:15703790-15703882
>chr8:15704153-15704245
>chr8:15707781-15707828
>chr8:15707962-15708119
>chr8:15709597-15709649
>chr8:15709747-15709781
>chr8:15710729-15710899
>chr8:15712129-15712228
>chr8:15713340-15713380
>chr8:15713467-15713527
>chr8:15713612-15713820
>chr8:15715089-15715385
>chr8:15715504-15715678
>chr8:15715967-15716301
>chr8:15718920-15719004
>chr8:15719495-15719555
>chr8:15719620-15719654
>chr8:15719918-15720106
>chr8:15720160-15720243
>chr8:15721901-15721962
>chr8:15724129-15724307
>chr8:15725041-15725121
>chr8:15725594-15725715
>chr8:15726192-15726337
>chr8:15726517-15726847
>chr8:15727723-15727758
>chr8:15728399-15728508
>chr8:15729408-15729856
>chr8:15730534-15730577
>chr8:15732182-15732645
>chr8:15733229-15733397
>chr8:15733648-15733704
>chr8:15733763-15734569
>chr8:15735681-15736029
>chr8:15738274-15738345
>chr8:15738444-15738528
>chr8:15738804-15739136
>chr8:15739539-15739670
>chr8:15739802-15739928
>chr8:15741343-15741834
>chr8:15744972-15745759
>chr8:15745813-15746230
>chr8:15746325-15746397
>chr8:15747202-15747480
>chr8:15748139-15748247
>chr8:15748775-15748932
>chr8:15749083-15749203
>chr8:15749928-15750343
>chr8:15755174-15755406
>chr8:15756888-15757121
>chr8:15757734-15757919
>chr8:15760202-15760241
>chr8:15762038-15762088
>chr8:15763047-15763179
>chr8:15763381-15763468
>chr8:15768586-15770650
>chr8:15770938-15771021
>chr8:15771340-15771553
>chr8:15771797-15772342
>chr8:15772366-15772458
>chr8:15772549-15772604
>chr8:15772740-15772940
>chr8:15773229-15773550
>chr8:15773733-15774216
>chr8:15774308-15774391
>chr8:15774451-15774517
>chr8:15774614-15774863
>chr8:15775003-15775254
>chr8:15775341-15775415
>chr8:15775588-15775789
>chr8:15778089-15778135
>chr8:15779254-15779480
>chr8:15779515-15779607
>chr8:15781402-15782887
>chr8:15783019-15783897
>chr8:15783959-15784795
>chr8:15784838-15785196
>chr8:15785910-15785973
>chr8:15786620-15786951
>chr8:15788137-15788183
>chr8:15788304-15788577
>chr8:15790171-15790515
>chr8:15792589-15792921
>chr8:15793321-15793430
>chr8:15793661-15793700
>chr8:15800281-15800605
>chr8:15800909-15801291
>chr8:15802373-15802614
>chr8:15803461-15805897
>chr8:15807303-15807549
>chr8:15807625-15807864
>chr8:15808003-15808052
>chr8:15808261-15808396
>chr8:15809473-15809724
>chr8:15810360-15810800
>chr8:15812268-15812303
>chr8:15812795-15813132
>chr8:15813928-15814061
>chr8:15817439-15817802
>chr8:15817969-15818094
>chr8:15818649-15818686
>chr8:15818977-15819097
>chr8:15820029-15820617
>chr8:15821034-15821233
>chr8:15822528-15822574
>chr8:15823551-15823619
>chr8:15824422-15824769
>chr8:15825161-15825578
>chr8:15827304-15827423
>chr8:15827945-15828320
>chr8:15829025-15829116
>chr8:15829593-15830935
>chr8:15831136-15833894
>chr8:15834520-15834593
>chr8:15835297-15835442
>chr8:15836189-15836496
>chr8:15836688-15836893
>chr8:15837869-15837927
>chr8:15838574-15840403
>chr8:15840480-15840560
>chr8:15841137-15841203
>chr8:15841396-15841846
>chr8:15842388-15842423
>chr8:15843585-15843750
>chr8:15845865-15846200
>chr8:15846359-15846888
>chr8:15848241-15848332
>chr8:15850649-15850692
>chr8:15851502-15851569
>chr8:15851814-15852148
>chr8:15853779-15854080
>chr8:15857454-15857630
>chr8:15858118-15858212
>chr8:15858781-15859101
>chr8:15859710-15859960
>chr8:15860550-15860925
>chr8:15861344-15861429
>chr8:15863175-15863258
>chr8:15864365-15864450
>chr8:15864518-15864575
>chr8:15864639-15864675
>chr8:15864819-15864877
>chr8:15864996-15865306
>chr8:15865364-15866782
>chr8:15866934-15867518
>chr8:15867666-15867891
>chr8:15868886-15869330
>chr8:15869372-15869476
>chr8:15869759-15869958
>chr8:15870659-15871302
>chr8:15871537-15872288
>chr8:15872643-15872688
>chr8:15872944-15873764
>chr8:15873846-15875490
>chr8:15875559-15875686
>chr8:15875750-15875853
>chr8:15876616-15876873
>chr8:15877821-15877879
>chr8:15878285-15878627
>chr8:15878850-15880020
>chr8:15881897-15882137
>chr8:15884990-15885290
>chr8:15885497-15885853
>chr8:15886397-15886717
>chr8:15887829-15887956
>chr8:15888063-15888164
>chr8:15890318-15890691
>chr8:15890807-15891071
>chr8:15891834-15892127
>chr8:15893413-15893467
>chr8:15893705-15893772
>chr8:15895292-15895356
>chr8:15895438-15895733
>chr8:15895946-15896304
>chr8:15896473-15896518
>chr8:15897136-15897195
>chr8:15898546-15898866
>chr8:15899751-15899801
>chr8:15901996-15902033
>chr8:15903441-15903486
>chr8:15904444-15906136
>chr8:15909671-15910004
>chr8:15910095-15910130
>chr8:15910223-15910310
>chr8:15910516-15910551
>chr8:15911647-15911716
>chr8:15911773-15911828
>chr8:15911894-15912179
>chr8:15912334-15912446
>chr8:15912492-15912584
>chr8:15912613-15912767
>chr8:15914835-15914947
>chr8:15918054-15918365
>chr8:15918899-15918953
>chr8:15919312-15920102
>chr8:15920776-15920903
>chr8:15921078-15921113
>chr8:15921181-15921279
>chr8:15921368-15921533
>chr8:15921884-15922942
>chr8:15923362-15923553
>chr8:15923617-15924819
>chr8:15924892-15925241
>chr8:15925523-15925705
>chr8:15925967-15926342
>chr8:15928985-15929244
>chr8:15929406-15930160
>chr8:15931899-15932001
>chr8:15932075-15932313
>chr8:15932438-15932514
>chr8:15932564-15933477
>chr8:15933501-15933548
>chr8:15934081-15934135
>chr8:15934450-15934615
>chr8:15934681-15934889
>chr8:15935098-15936036
>chr8:15936414-15936683
>chr8:15937268-15937943
>chr8:15939804-15940873
>chr8:15942571-15942637
>chr8:15943600-15944156
>chr8:15944229-15944278
>chr8:15944405-15944639
>chr8:15945071-15945212
>chr8:15945280-15945741
>chr8:15946049-15946123
>chr8:15946634-15947088
>chr8:15951921-15952321
>chr8:15952604-15952713
>chr8:15952756-15953004
>chr8:15953326-15953796
>chr8:15954010-15954076
>chr8:15954142-15954392
>chr8:15954755-15954820
>chr8:15956822-15958343
>chr8:15959403-15959447
>chr8:15960289-15960431
>chr8:15960509-15961388
>chr8:15962213-15962332
>chr8:15962776-15963026
>chr8:15963688-15964024
>chr8:15965906-15966016
>chr8:15966072-15966286
>chr8:15966572-15967468
>chr8:15967695-15967900
>chr8:15968053-15968110
>chr8:15970019-15970105
>chr8:15971545-15971885
>chr8:15973609-15973664
>chr8:15973842-15973909
>chr8:15973936-15973972
>chr8:15974710-15975091
>chr8:15975185-15975470
>chr8:15979139-15979457
>chr8:15979504-15979903
>chr8:15981354-15981395
>chr8:15981711-15981821
>chr8:15985618-15985963
>chr8:15986660-15987374
>chr8:15987499-15988926
>chr8:15989053-15991359
>chr8:15991489-15991715
>chr8:15992040-15992072
>chr8:15992873-15992993
>chr8:15993158-15993267
>chr8:15993359-15993439
>chr8:15993563-15993655
>chr8:15993818-15994241
>chr8:15994318-15994367
>chr8:15994456-15994764
>chr8:15995517-15995686
>chr8:15997005-15997472
>chr8:15999519-15999946
>chr8:16000131-16000194
>chr8:16001054-16001180
>chr8:16001353-16001711
>chr8:16001821-16002564
>chr8:16002657-16002880
>chr8:16002979-16003062
>chr8:16003137-16003350
>chr8:16004911-16005035
>chr8:16005406-16005659
>chr8:16005848-16007281
>chr8:16007590-16007662
>chr8:16008768-16008896
>chr8:16009857-16009910
>chr8:16013011-16013347
>chr8:16013456-16014110
>chr8:16016214-16016376
>chr8:16018053-16018117
>chr8:16019141-16019191
>chr8:16019664-16019830
>chr8:16020792-16020918
>chr8:16021673-16021783
>chr8:16021839-16022545
>chr8:16022597-16023006
>chr8:16023554-16023838
>chr8:16023925-16024030
>chr8:16024253-16024590
>chr8:16026246-16026624
>chr8:16026820-16027092
>chr8:16027129-16027195
>chr8:16027235-16027274
>chr8:16029213-16035406
>chr8:16035834-16035997
>chr8:16036364-16036701
>chr8:16043524-16043590
>chr8:16043903-16044045
>chr8:16045980-16046478
>chr8:16046561-16046619
>chr8:16046741-16046860
>chr8:16047101-16047530
>chr8:16047681-16048071
>chr8:16050778-16050835
>chr8:16050915-16051064
>chr8:16054276-16054542
>chr8:16055648-16055718
>chr8:16056835-16056987
>chr8:16057110-16057351
>chr8:16057618-16057941
>chr8:16058272-16059027
>chr8:16061508-16061561
>chr8:16061698-16061801
>chr8:16062121-16062349
>chr8:16062806-16062853
>chr8:16063010-16063161
>chr8:16063251-16063345
>chr8:16065600-16066178
>chr8:16066496-16066651
>chr8:16067040-16067333
>chr8:16067665-16068003
>chr8:16069305-16069446
>chr8:16069701-16070060
>chr8:16070282-16070426
>chr8:16070671-16070914
>chr8:16071594-16072043
>chr8:16072469-16072620
>chr8:16072875-16073188
>chr8:16074780-16075228
>chr8:16075823-16075893
>chr8:16076414-16076836
>chr8:16077444-16077570
>chr8:16077649-16077927
>chr8:16078167-16078223
>chr8:16078578-16078649
>chr8:16079060-16079493
>chr8:16079895-16080262
>chr8:16081410-16081620
>chr8:16081984-16082350
>chr8:16083500-16083719
>chr8:16083847-16083922
>chr8:16087657-16087976
>chr8:16088646-16089030
>chr8:16090080-16090449
>chr8:16090776-16090951
>chr8:16091349-16091409
>chr8:16093544-16093605
>chr8:16093745-16093892
>chr8:16095033-16095149
>chr8:16095328-16095385
>chr8:16097517-16097685
>chr8:16097725-16098334
>chr8:16098398-16098445
>chr8:16098524-16098771
>chr8:16099261-16099355
>chr8:16099470-16099567
>chr8:16099887-16099978
>chr8:16100297-16100451
>chr8:16100628-16101116
>chr8:16101239-16101279
>chr8:16101415-16101659
>chr8:16101781-16101828
>chr8:16102029-16102126
>chr8:16102233-16103239
>chr8:16103340-16103671
>chr8:16103816-16103930
>chr8:16104059-16104898
>chr8:16104987-16105163
>chr8:16105270-16105415
>chr8:16106223-16106409
>chr8:16106482-16106545
>chr8:16107291-16107621
>chr8:16108220-16108350
>chr8:16109882-16109928
>chr8:16111274-16111336
>chr8:16111760-16111848
>chr8:16112250-16112335
>chr8:16112453-16112518
>chr8:16112787-16113359
>chr8:16113866-16113921
>chr8:16114032-16114089
>chr8:16114875-16115218
>chr8:16115602-16115640
>chr8:16115695-16116012
>chr8:16117027-16117329
>chr8:16117500-16118046
>chr8:16118464-16118720
>chr8:16118791-16118886
>chr8:16119223-16119554
>chr8:16119604-16120406
>chr8:16121605-16121674
>chr8:16122176-16122218
>chr8:16122629-16122672
>chr8:16122829-16123150
>chr8:16125747-16126098
>chr8:16126721-16126862
>chr8:16128584-16128653
>chr8:16129462-16129733
>chr8:16130221-16130364
>chr8:16130469-16130549
>chr8:16130607-16131450
>chr8:16131476-16133248
>chr8:16133343-16133472
>chr8:16133622-16133731
>chr8:16133792-16133948
>chr8:16134483-16134606
>chr8:16134908-16135169
>chr8:16135249-16136150
>chr8:16136219-16136493
>chr8:16136613-16136893
>chr8:16137402-16137483
>chr8:16137704-16138016
>chr8:16139365-16139423
>chr8:16139731-16139909
>chr8:16140240-16140303
>chr8:16142026-16142375
>chr8:16143692-16143775
>chr8:16146942-16147011
>chr8:16147876-16147987
>chr8:16148365-16149124
>chr8:16149222-16149520
>chr8:16150069-16150181
>chr8:16151862-16151932
>chr8:16152005-16152129
>chr8:16154890-16154962
>chr8:16155808-16155884
>chr8:16158906-16159094
>chr8:16159427-16159550
>chr8:16161641-16161733
>chr8:16163416-16163539
>chr8:16164803-16164886
>chr8:16166151-16166468
>chr8:16167255-16167594
>chr8:16170006-16170494
>chr8:16170992-16171254
>chr8:16171951-16172001
>chr8:16173637-16173968
>chr8:16174918-16175023
>chr8:16176146-16176583
>chr8:16177197-16177306
>chr8:16178086-16178873
>chr8:16179548-16180216
>chr8:16181039-16181825
>chr8:16181956-16182780
>chr8:16182835-16183086
>chr8:16183404-16183913
>chr8:16186277-16186333
>chr8:16186631-16186879
>chr8:16187099-16187425
>chr8:16188249-16188367
>chr8:16188512-16189010
>chr8:16189123-16190303
>chr8:16190665-16191028
>chr8:16191336-16191485
>chr8:16192469-16192602
>chr8:16192897-16193192
>chr8:16193261-16193562
>chr8:16194625-16194750
>chr8:16195951-16196002
>chr8:16196730-16196803
>chr8:16197826-16197931
>chr8:16198110-16198280
>chr8:16199475-16199546
>chr8:16199666-16199711
>chr8:16199962-16200069
>chr8:16203593-16203636
>chr8:16203876-16203960
>chr8:16204144-16207614
>chr8:16207710-16207761
>chr8:16208016-16208465
>chr8:16208759-16208844
>chr8:16209430-16209476
>chr8:16210024-16210322
>chr8:16212387-16212628
>chr8:16214199-16214321
>chr8:16214696-16215748
>chr8:16215920-16216126
>chr8:16216600-16216651
>chr8:16216831-16216982
>chr8:16217223-16217540
>chr8:16217696-16218597
>chr8:16218713-16221090
>chr8:16221194-16223558
>chr8:16223684-16223751
>chr8:16224185-16224301
>chr8:16224390-16225393
>chr8:16225420-16225704
>chr8:16225890-16226003
>chr8:16226216-16226585
>chr8:16228064-16228255
>chr8:16228588-16228681
>chr8:16228934-16228973
>chr8:16229140-16229910
>chr8:16229973-16230209
>chr8:16231887-16231949
>chr8:16232485-16232816
>chr8:16233505-16233600
>chr8:16233842-16233911
>chr8:16236047-16236373
>chr8:16236782-16236918
>chr8:16237167-16237253
>chr8:16238117-16238453
>chr8:16238749-16239131
>chr8:16239418-16239748
>chr8:16240551-16240630
>chr8:16241414-16241456
>chr8:16241869-16242188
>chr8:16242512-16242574
>chr8:16243956-16244084
>chr8:16244469-16244593
>chr8:16244881-16245352
>chr8:16245612-16245927
>chr8:16246424-16246471
>chr8:16246552-16246606
>chr8:16246699-16246873
>chr8:16247664-16248089
>chr8:16248349-16248714
>chr8:16250307-16250706
>chr8:16251179-16251546
>chr8:16254237-16254331
>chr8:16255661-16255708
>chr8:16258307-16258925
>chr8:16258987-16259085
>chr8:16260057-16260101
>chr8:16260167-16260396
>chr8:16260605-16261079
>chr8:16263745-16263813
>chr8:16264190-16264389
>chr8:16264638-16264702
>chr8:16267040-16267081
>chr8:16267391-16267451
>chr8:16268984-16269094
>chr8:16271361-16271415
>chr8:16271484-16271616
>chr8:16272367-16272576
>chr8:16272775-16272884
>chr8:16273000-16273341
>chr8:16273782-16273880
>chr8:16275137-16275378
>chr8:16277046-16277182
>chr8:16277298-16277391
>chr8:16278404-16279532
>chr8:16282031-16282167
>chr8:16282313-16282609
>chr8:16282829-16282899
>chr8:16283081-16283190
>chr8:16284037-16284329
>chr8:16284345-16284403
>chr8:16284447-16284588
>chr8:16284624-16284944
>chr8:16285250-16285886
>chr8:16286244-16286518
>chr8:16287655-16287997
>chr8:16288800-16288901
>chr8:16289038-16289442
>chr8:16290959-16291059
>chr8:16292650-16293487
>chr8:16294237-16295279
>chr8:16295446-16295497
>chr8:16296601-16296684
>chr8:16297098-16297326
>chr8:16299438-16299644
>chr8:16299821-16299998
>chr8:16300556-16300601
>chr8:16300702-16300754
>chr8:16302617-16303077
>chr8:16303148-16303352
>chr8:16303869-16304069
>chr8:16304338-16304464
>chr8:16305074-16305163
>chr8:16305794-16306066
>chr8:16307661-16307891
>chr8:16307939-16308171
>chr8:16308710-16308782
>chr8:16312133-16312236
>chr8:16313139-16313299
>chr8:16313685-16313839
>chr8:16314124-16314223
>chr8:16314428-16314617
>chr8:16315287-16315395
>chr8:16315496-16315731
>chr8:16316186-16316276
>chr8:16316341-16316687
>chr8:16319066-16319112
>chr8:16319376-16320284
>chr8:16320348-16321703
>chr8:16321739-16321976
>chr8:16322827-16323453
>chr8:16323665-16323701
>chr8:16324133-16324208
>chr8:16326160-16326293
>chr8:16326340-16326432
>chr8:16327300-16327349
>chr8:16328891-16329020
>chr8:16329732-16329806
>chr8:16330217-16330318
>chr8:16333860-16333909
>chr8:16334477-16335010
>chr8:16335632-16338857
>chr8:16340602-16340675
>chr8:16342020-16342085
>chr8:16342201-16342301
>chr8:16342697-16342754
>chr8:16343294-16343837
>chr8:16345140-16345319
>chr8:16345358-16345656
>chr8:16345813-16347335
>chr8:16347984-16348148
>chr8:16349345-16349536
>chr8:16349622-16349722
>chr8:16349982-16350275
>chr8:16351824-16351976
>chr8:16353714-16353789
>chr8:16355345-16355421
>chr8:16355539-16355582
>chr8:16355654-16355869
>chr8:16356642-16357518
>chr8:16357761-16357808
>chr8:16358911-16358961
>chr8:16359707-16360484
>chr8:16361546-16361887
>chr8:16361940-16362013
>chr8:16362794-16362929
>chr8:16363770-16364007
>chr8:16364601-16364681
>chr8:16365001-16366769
>chr8:16366884-16367017
>chr8:16368437-16368520
>chr8:16370520-16371042
>chr8:16371226-16371446
>chr8:16371816-16371928
>chr8:16372275-16372335
>chr8:16373846-16374032
>chr8:16374394-16374503
>chr8:16376409-16376526
>chr8:16377934-16378049
>chr8:16378351-16378495
>chr8:16379343-16379518
>chr8:16380639-16380730
>chr8:16381571-16381714
>chr8:16383717-16383763
>chr8:16384316-16386288
>chr8:16386331-16387421
>chr8:16387651-16388007
>chr8:16390535-16390610
>chr8:16390929-16390988
>chr8:16391959-16392497
>chr8:16393406-16393895
>chr8:16395116-16395193
>chr8:16398325-16398369
>chr8:16399194-16399494
>chr8:16400114-16400412
>chr8:16400571-16400631
>chr8:16401112-16401179
>chr8:16401249-16401318
>chr8:16402150-16402386
>chr8:16405189-16405769
>chr8:16406093-16406149
>chr8:16408271-16408486
>chr8:16408738-16408924
>chr8:16409009-16409086
>chr8:16409604-16409721
>chr8:16413960-16414324
>chr8:16414449-16414570
>chr8:16415188-16415239
>chr8:16415321-16415699
>chr8:16415894-16416204
>chr8:16417283-16420932
>chr8:16424176-16424472
>chr8:16424878-16424996
>chr8:16425312-16425356
>chr8:16425462-16425813
>chr8:16425862-16427169
>chr8:16427213-16427323
>chr8:16427495-16427558
>chr8:16428037-16428088
>chr8:16428147-16428370
>chr8:16428705-16431799
>chr8:16431869-16432317
>chr8:16432472-16432521
>chr8:16433766-16433911
>chr8:16434380-16434475
>chr8:16434538-16434602
>chr8:16434682-16435147
>chr8:16435752-16435913
>chr8:16440372-16440567
>chr8:16441695-16441750
>chr8:16442682-16442869
>chr8:16442956-16443178
>chr8:16443509-16443624
>chr8:16443747-16443940
>chr8:16444146-16444205
>chr8:16444774-16444815
>chr8:16445330-16445455
>chr8:16445506-16445607
>chr8:16447223-16447459
>chr8:16447902-16448036
>chr8:16448809-16449255
>chr8:16449569-16450208
>chr8:16450430-16450488
>chr8:16450608-16451237
>chr8:16453672-16453732
>chr8:16455032-16455198
>chr8:16456386-16457266
>chr8:16457876-16458059
>chr8:16459719-16459767
>chr8:16460411-16460532
>chr8:16460707-16460993
>chr8:16461491-16461557
>chr8:16462713-16462836
>chr8:16464031-16464582
>chr8:16464734-16464879
>chr8:16465668-16465711
>chr8:16468130-16468250
>chr8:16469508-16470036
>chr8:16470086-16470495
>chr8:16470858-16470913
>chr8:16473015-16473200
>chr8:16473730-16473787
>chr8:16474222-16474261
>chr8:16475096-16475793
>chr8:16475855-16476533
>chr8:16476618-16476808
>chr8:16476885-16477064
>chr8:16479540-16480004
>chr8:16481423-16481475
>chr8:16482134-16482230
>chr8:16483521-16484088
>chr8:16485582-16485701
>chr8:16485721-16486888
>chr8:16486920-16487098
>chr8:16487160-16487240
>chr8:16487282-16487763
>chr8:16487790-16488587
>chr8:16489547-16489609
>chr8:16489855-16489946
>chr8:16490378-16490414
>chr8:16490642-16490747
>chr8:16491001-16491049
>chr8:16491384-16491523
>chr8:16493860-16493915
>chr8:16495149-16495471
>chr8:16497193-16497423
>chr8:16497871-16498210
>chr8:16498422-16498454
>chr8:16498526-16498652
>chr8:16499220-16499766
>chr8:16499881-16500070
>chr8:16500153-16501183
>chr8:16504013-16504102
>chr8:16504504-16504550
>chr8:16506037-16506121
>chr8:16506227-16506473
>chr8:16506719-16506903
>chr8:16507033-16507112
>chr8:16507701-16508436
>chr8:16508625-16508729
>chr8:16509610-16509648
>chr8:16512294-16512372
>chr8:16512735-16513062
>chr8:16514008-16514121
>chr8:16514268-16514343
>chr8:16515479-16515888
>chr8:16517473-16517530
>chr8:16518089-16518143
>chr8:16518346-16518391
>chr8:16519273-16519342
>chr8:16519457-16519701
>chr8:16519901-16519961
>chr8:16520042-16520216
>chr8:16520373-16520464
>chr8:16520715-16520810
>chr8:16521815-16522090
>chr8:16522825-16523163
>chr8:16523526-16523598
>chr8:16525043-16525138
>chr8:16526845-16526905
>chr8:16528352-16528812
>chr8:16528919-16528957
>chr8:16528996-16529314
>chr8:16530506-16530679
>chr8:16531613-16531712
>chr8:16531917-16532025
>chr8:16532304-16532362
>chr8:16532597-16533197
>chr8:16533627-16533673
>chr8:16534355-16534499
>chr8:16534607-16534983
>chr8:16535332-16535532
>chr8:16536331-16536385
>chr8:16536438-16536713
>chr8:16536986-16537246
>chr8:16537461-16537719
>chr8:16538504-16539286
>chr8:16539988-16540196
>chr8:16540340-16540388
>chr8:16541292-16541369
>chr8:16541604-16541689
>chr8:16542567-16542669
>chr8:16543070-16543458
>chr8:16543583-16544439
>chr8:16544514-16544790
>chr8:16544830-16545315
>chr8:16545358-16545832
>chr8:16546606-16546955
>chr8:16549189-16549232
>chr8:16551146-16551380
>chr8:16552428-16552544
>chr8:16553579-16554260
>chr8:16554504-16554884
>chr8:16556515-16556830
>chr8:16558153-16558203
>chr8:16559387-16559441
>chr8:16561369-16561720
>chr8:16562735-16562815
>chr8:16562888-16563168
>chr8:16563666-16563827
>chr8:16564428-16564872
>chr8:16564923-16565211
>chr8:16565310-16565383
>chr8:16565436-16565541
>chr8:16565833-16565949
>chr8:16567080-16567168
>chr8:16568016-16568064
>chr8:16568306-16568436
>chr8:16568828-16568934
>chr8:16569608-16569656
>chr8:16571445-16571861
>chr8:16572093-16572193
>chr8:16573146-16573391
>chr8:16573539-16573591
>chr8:16574440-16574515
>chr8:16576405-16576439
>chr8:16576476-16576619
>chr8:16576801-16576875
>chr8:16576956-16577110
>chr8:16577537-16577597
>chr8:16578242-16578482
>chr8:16579639-16579749
>chr8:16579819-16579881
>chr8:16580329-16580385
>chr8:16580557-16580886
>chr8:16581276-16581799
>chr8:16581940-16582035
>chr8:16582147-16582664
>chr8:16583078-16583244
>chr8:16584639-16584976
>chr8:16585228-16587015
>chr8:16588512-16589278
>chr8:16589858-16590870
>chr8:16591628-16591751
>chr8:16592280-16592590
>chr8:16592976-16593294
>chr8:16594412-16594558
>chr8:16595544-16595876
>chr8:16596634-16596774
>chr8:16597866-16598010
>chr8:16598909-16599002
>chr8:16599964-16600148
>chr8:16601681-16602124
>chr8:16602211-16602506
>chr8:16602702-16602816
>chr8:16603233-16603443
>chr8:16603704-16603839
>chr8:16605651-16605863
>chr8:16606035-16606236
>chr8:16608102-16608187
>chr8:16609186-16609251
>chr8:16609511-16609639
>chr8:16610017-16610236
>chr8:16610432-16610726
>chr8:16611486-16611586
>chr8:16611672-16611768
>chr8:16615777-16615922
>chr8:16615990-16616072
>chr8:16616292-16616377
>chr8:16617282-16617424
>chr8:16617630-16617913
>chr8:16618071-16618184
>chr8:16618383-16618459
>chr8:16621888-16621927
>chr8:16622884-16623037
>chr8:16624065-16625344
>chr8:16627044-16627139
>chr8:16628940-16629472
>chr8:16630420-16630545
>chr8:16631549-16631668
>chr8:16632698-16633895
>chr8:16633955-16634007
>chr8:16635287-16635608
>chr8:16636290-16636677
>chr8:16637933-16638042
>chr8:16639746-16640076
>chr8:16640465-16640587
>chr8:16640671-16640738
>chr8:16641972-16642217
>chr8:16642513-16642899
>chr8:16643032-16643306
>chr8:16643407-16643998
>chr8:16644074-16644737
>chr8:16644965-16645029
>chr8:16645058-16645125
>chr8:16645891-16645975
>chr8:16646779-16646932
>chr8:16647182-16652027
>chr8:16652115-16652153
>chr8:16652514-16652613
>chr8:16653574-16653840
>chr8:16655544-16655623
>chr8:16656404-16656894
>chr8:16657072-16657202
>chr8:16657358-16657592
>chr8:16657757-16658393
>chr8:16658534-16658891
>chr8:16659027-16659202
>chr8:16659423-16659510
>chr8:16660068-16660360
>chr8:16660839-16661588
>chr8:16662272-16662531
>chr8:16662683-16662720
>chr8:16664617-16664956
>chr8:16665231-16665283
>chr8:16667199-16667409
>chr8:16668522-16668619
>chr8:16668621-16668850
>chr8:16669832-16670004
>chr8:16670072-16675364
>chr8:16675699-16675827
>chr8:16677931-16678011
>chr8:16679999-16680072
>chr8:16681157-16681278
>chr8:16681429-16681982
>chr8:16682089-16682254
>chr8:16682394-16682481
>chr8:16682809-16682869
>chr8:16684710-16684910
>chr8:16685073-16685402
>chr8:16685800-16685834
>chr8:16687058-16687250
>chr8:16687276-16687467
>chr8:16687877-16688237
>chr8:16688926-16689083
>chr8:16689248-16689351
>chr8:16690393-16690508
>chr8:16690913-16691270
>chr8:16691831-16691992
>chr8:16692167-16692239
>chr8:16693368-16694320
>chr8:16694394-16694507
>chr8:16696203-16696291
>chr8:16696872-16697813
>chr8:16697866-16697933
>chr8:16698015-16698067
>chr8:16698246-16698318
>chr8:16699507-16699783
>chr8:16702189-16702359
>chr8:16702432-16702889
>chr8:16703422-16703477
>chr8:16703607-16703698
>chr8:16704538-16705275
>chr8:16705966-16706084
>chr8:16706469-16706528
>chr8:16706666-16708477
>chr8:16710029-16710422
>chr8:16711979-16712034
>chr8:16713509-16713666
>chr8:16714229-16714636
>chr8:16714735-16714839
>chr8:16714983-16715490
>chr8:16715613-16716185
>chr8:16716813-16716869
>chr8:16716903-16717229
>chr8:16717278-16717496
>chr8:16717668-16717911
>chr8:16718157-16718478
>chr8:16719549-16720306
>chr8:16720378-16720562
>chr8:16720930-16721022
>chr8:16721416-16721920
>chr8:16721978-16722042
>chr8:16722599-16722716
>chr8:16723224-16723667
>chr8:16726263-16726554
>chr8:16726893-16726951
>chr8:16726966-16727421
>chr8:16727509-16727607
>chr8:16727743-16727938
>chr8:16728092-16728213
>chr8:16728251-16728344
>chr8:16728388-16728501
>chr8:16728758-16728812
>chr8:16729786-16729887
>chr8:16730967-16731305
>chr8:16731796-16731872
>chr8:16732153-16732398
>chr8:16732446-16732543
>chr8:16732603-16732688
>chr8:16733255-16733627
>chr8:16733690-16733754
>chr8:16734275-16734519
>chr8:16734760-16734865
>chr8:16735390-16735979
>chr8:16738142-16738288
>chr8:16739272-16740549
>chr8:16741381-16741684
>chr8:16743568-16743619
>chr8:16744758-16744824
>chr8:16744859-16744913
>chr8:16745095-16745160
>chr8:16745656-16745992
>chr8:16747374-16747565
>chr8:16748515-16748719
>chr8:16749468-16749832
>chr8:16750944-16751160
>chr8:16751650-16752267
>chr8:16752382-16752702
>chr8:16757599-16757635
>chr8:16758118-16758435
>chr8:16759205-16759300
>chr8:16759540-16761066
>chr8:16761347-16761549
>chr8:16761609-16761916
>chr8:16762522-16762829
>chr8:16763179-16763347
>chr8:16763398-16763500
>chr8:16763729-16763806
>chr8:16764957-16765136
>chr8:16765785-16766139
>chr8:16767108-16767177
>chr8:16767253-16767418
>chr8:16767588-16768084
>chr8:16768174-16768760
>chr8:16768925-16769072
>chr8:16769249-16769623
>chr8:16769778-16770040
>chr8:16770110-16770416
>chr8:16771528-16771816
>chr8:16771893-16771929
>chr8:16773802-16773859
>chr8:16774034-16774103
>chr8:16774239-16774302
>chr8:16775432-16775787
>chr8:16776389-16777171
>chr8:16777305-16777501
>chr8:16777704-16778004
>chr8:16778363-16778714
>chr8:16779432-16779552
>chr8:16779755-16779803
>chr8:16783544-16785273
>chr8:16785454-16785527
>chr8:16785613-16785959
>chr8:16786166-16786263
>chr8:16786313-16786908
>chr8:16788421-16788683
>chr8:16788959-16789075
>chr8:16789272-16789362
>chr8:16789677-16790569
>chr8:16791040-16791719
>chr8:16791848-16793294
>chr8:16793349-16793558
>chr8:16795217-16795403
>chr8:16795524-16795653
>chr8:16795941-16796034
>chr8:16796086-16797595
>chr8:16797668-16797734
>chr8:16797895-16797939
>chr8:16798022-16798227
>chr8:16798343-16798499
>chr8:16798612-16798698
>chr8:16798730-16798788
>chr8:16799618-16799763
>chr8:16799873-16799918
>chr8:16800454-16800657
>chr8:16800887-16801201
>chr8:16803047-16803379
>chr8:16803424-16805594
>chr8:16806097-16806139
>chr8:16806397-16806444
>chr8:16807823-16807907
>chr8:16807943-16808092
>chr8:16808926-16808996
>chr8:16809030-16809367
>chr8:16809418-16809498
>chr8:16810530-16810594
>chr8:16811538-16811957
>chr8:16812824-16813152
>chr8:16813385-16813471
>chr8:16814237-16814356
>chr8:16815100-16815462
>chr8:16815599-16815644
>chr8:16816246-16816310
>chr8:16816938-16817033
>chr8:16817218-16817543
>chr8:16818664-16818826
>chr8:16819417-16819486
>chr8:16820025-16820330
>chr8:16820836-16821120
>chr8:16821308-16821826
>chr8:16821991-16822295
>chr8:16822587-16823398
>chr8:16824384-16824469
>chr8:16825053-16825126
>chr8:16826028-16826114
>chr8:16827514-16828127
>chr8:16828375-16828510
>chr8:16828737-16828861
>chr8:16829424-16829870
>chr8:16829910-16830235
>chr8:16830978-16831301
>chr8:16832279-16832333
>chr8:16832404-16832479
>chr8:16832586-16832865
>chr8:16834557-16835230
>chr8:16835407-16835612
>chr8:16835797-16835874
>chr8:16835978-16836100
>chr8:16836721-16837132
>chr8:16837281-16837381
>chr8:16839120-16839994
>chr8:16840308-16840891
>chr8:16841208-16843219
>chr8:16843702-16843820
>chr8:16845555-16845705
>chr8:16847033-16847290
>chr8:16848209-16848295
>chr8:16849875-16850316
>chr8:16851270-16851376
>chr8:16852611-16852668
>chr8:16852783-16852860
>chr8:16853170-16853210
>chr8:16853276-16853452
>chr8:16853886-16854017
>chr8:16854093-16854392
>chr8:16854753-16854810
>chr8:16854990-16855426
>chr8:16856133-16856328
>chr8:16857798-16858211
>chr8:16859875-16859996
>chr8:16860697-16861007
>chr8:16862175-16862680
>chr8:16862815-16863925
>chr8:16864009-16864187
>chr8:16864250-16864605
>chr8:16870316-16870401
>chr8:16870427-16870570
>chr8:16870785-16870936
>chr8:16871105-16871164
>chr8:16871268-16874691
>chr8:16874764-16877258
>chr8:16877338-16877495
>chr8:16878236-16879407
>chr8:16879478-16879874
>chr8:16879965-16880066
>chr8:16880658-16880985
>chr8:16881105-16881243
>chr8:16881559-16882307
>chr8:16882902-16883345
>chr8:16883404-16883548
>chr8:16883617-16884188
>chr8:16884311-16884410
>chr8:16885236-16885344
>chr8:16886368-16887190
>chr8:16888032-16888176
>chr8:16888413-16888538
>chr8:16888755-16888870
>chr8:16888972-16889180
>chr8:16889578-16889717
>chr8:16889823-16889881
>chr8:16890270-16890404
>chr8:16890601-16890911
>chr8:16891232-16891580
>chr8:16892794-16893424
>chr8:16893936-16894803
>chr8:16895756-16895816
>chr8:16896194-16896592
>chr8:16897147-16897233
>chr8:16897431-16897495
>chr8:16898088-16898135
>chr8:16901524-16901881
>chr8:16902780-16903131
>chr8:16903548-16903766
>chr8:16904550-16905148
>chr8:16905718-16905992
>chr8:16906176-16906253
>chr8:16906327-16906379
>chr8:16907727-16907781
>chr8:16908265-16908652
>chr8:16908802-16909019
>chr8:16910297-16910389
>chr8:16911114-16911158
>chr8:16912504-16912628
>chr8:16912659-16912854
>chr8:16913535-16913667
>chr8:16915639-16915681
>chr8:16915867-16916214
>chr8:16916682-16916852
>chr8:16918194-16918792
>chr8:16918921-16918978
>chr8:16919165-16919214
>chr8:16920364-16920677
>chr8:16921682-16923526
>chr8:16923885-16924182
>chr8:16926073-16926133
>chr8:16926467-16926897
>chr8:16927657-16927939
>chr8:16928252-16929008
>chr8:16929308-16929664
>chr8:16929700-16930185
>chr8:16930808-16930987
>chr8:16931584-16931800
>chr8:16931915-16932058
>chr8:16932165-16932484
>chr8:16932736-16932797
>chr8:16933027-16933227
>chr8:16934164-16934379
>chr8:16934577-16934624
>chr8:16934840-16935282
>chr8:16935433-16936312
>chr8:16936458-16937164
>chr8:16937483-16937555
>chr8:16937683-16938170
>chr8:16938451-16939090
>chr8:16939249-16939625
>chr8:16939806-16940270
>chr8:16940422-16941070
>chr8:16941283-16941478
>chr8:16941554-16941723
>chr8:16941852-16942048
>chr8:16942110-16950680
>chr8:16950721-16952018
>chr8:16952060-16954194
>chr8:16954279-16954695
>chr8:16954932-16955009
>chr8:16955124-16955181
>chr8:16955537-16955603
>chr8:16956595-16956705
>chr8:16956974-16957051
>chr8:16957673-16957892
>chr8:16958829-16958923
>chr8:16960577-16960665
>chr8:16960912-16961312
>chr8:16961647-16962593
>chr8:16962722-16962819
>chr8:16964804-16965140
>chr8:16966927-16967239
>chr8:16967458-16967992
>chr8:16968021-16968179
>chr8:16968289-16968467
>chr8:16968862-16969723
>chr8:16971022-16971988
>chr8:16972923-16973251
>chr8:16973850-16980274
>chr8:16981591-16981991
>chr8:16982047-16982327
>chr8:16982858-16983155
>chr8:16984343-16984619
>chr8:16984846-16984907
>chr8:16985379-16985564
>chr8:16986091-16986403
>chr8:16987230-16987539
>chr8:16988482-16988552
>chr8:16988643-16988757
>chr8:16988926-16988957
>chr8:16989095-16989207
>chr8:16989415-16989718
>chr8:16991646-16991908
>chr8:16992717-16992786
>chr8:16993528-16994129
>chr8:16995598-16995653
>chr8:16995985-16996297
>chr8:16996746-16996817
>chr8:16999509-16999866
>chr8:17000069-17000140
>chr8:17002705-17002798
>chr8:17004721-17004786
>chr8:17005464-17005584
>chr8:17005859-17005982
>chr8:17006592-17006811
>chr8:17007042-17009267
>chr8:17009363-17009948
>chr8:17010909-17011105
>chr8:17011555-17011932
>chr8:17012254-17012303
>chr8:17014198-17015695
>chr8:17017831-17018291
>chr8:17018468-17018614
>chr8:17019622-17019691
>chr8:17020851-17021650
>chr8:17022164-17022451
>chr8:17022616-17022923
>chr8:17023811-17024067
>chr8:17025202-17025652
>chr8:17025881-17026135
>chr8:17029039-17029546
>chr8:17029789-17029870
>chr8:17030964-17031005
>chr8:17031076-17031209
>chr8:17031257-17031643
>chr8:17032721-17033299
>chr8:17033435-17034881
>chr8:17034966-17039290
>chr8:17039816-17040213
>chr8:17042921-17043243
>chr8:17045283-17045449
>chr8:17045563-17046514
>chr8:17047185-17047220
>chr8:17048176-17048228
>chr8:17048297-17048894
>chr8:17049124-17049201
>chr8:17050389-17050452
>chr8:17051200-17051381
>chr8:17051660-17051748
>chr8:17052116-17052158
>chr8:17052204-17052526
>chr8:17054705-17055043
>chr8:17057521-17057606
>chr8:17057793-17058118
>chr8:17058992-17059073
>chr8:17059728-17059837
>chr8:17060299-17060613
>chr8:17062768-17062914
>chr8:17064614-17064813
>chr8:17066379-17066912
>chr8:17067352-17067755
>chr8:17068024-17068114
>chr8:17069754-17069839
>chr8:17069957-17069995
>chr8:17070826-17071144
>chr8:17071210-17071726
>chr8:17072879-17073161
>chr8:17073249-17073701
>chr8:17073943-17074191
>chr8:17074245-17074329
>chr8:17075270-17075316
>chr8:17076011-17076335
>chr8:17077114-17077204
>chr8:17077870-17078018
>chr8:17078125-17078184
>chr8:17079241-17079274
>chr8:17079531-17079797
>chr8:17081316-17081394
>chr8:17082951-17083663
>chr8:17088677-17088775
>chr8:17089644-17089703
>chr8:17091860-17092246
>chr8:17092449-17092551
>chr8:17093835-17093933
>chr8:17094322-17094527
>chr8:17094665-17094759
>chr8:17095703-17095815
>chr8:17096736-17096852
>chr8:17100912-17101138
>chr8:17102475-17102512
>chr8:17103564-17103623
>chr8:17103968-17104112
>chr8:17104681-17105043
>chr8:17105144-17105192
>chr8:17107004-17107076
>chr8:17107705-17107760
>chr8:17109701-17109766
>chr8:17110415-17111588
>chr8:17111642-17112241
>chr8:17112515-17112548
>chr8:17113696-17113733
>chr8:17113775-17113824
>chr8:17114832-17115141
>chr8:17115991-17116038
>chr8:17116937-17117283
>chr8:17117340-17117542
>chr8:17117594-17117967
>chr8:17118251-17118469
>chr8:17118541-17118680
>chr8:17119500-17119580
>chr8:17120857-17120932
>chr8:17121317-17121386
>chr8:17123714-17123770
>chr8:17124776-17124832
>chr8:17125245-17125402
>chr8:17125751-17126047
>chr8:17127509-17127542
>chr8:17127857-17127912
>chr8:17129432-17129513
>chr8:17129695-17129801
>chr8:17130242-17130574
>chr8:17132702-17133154
>chr8:17133593-17133637
>chr8:17134076-17134932
>chr8:17135112-17135410
>chr8:17136289-17136332
>chr8:17136827-17137123
>chr8:17137689-17138041
>chr8:17139200-17139291
>chr8:17140096-17140197
>chr8:17140350-17140651
>chr8:17141188-17141239
>chr8:17141323-17141409
>chr8:17141907-17142474
>chr8:17142542-17142689
>chr8:17142957-17143229
>chr8:17143406-17143835
>chr8:17144485-17144960
>chr8:17145307-17145338
>chr8:17146715-17147046
>chr8:17147209-17147309
>chr8:17147840-17148283
>chr8:17149420-17149504
>chr8:17150186-17150286
>chr8:17150426-17150496
>chr8:17151112-17151229
>chr8:17152078-17152449
>chr8:17153512-17153897
>chr8:17154612-17154653
>chr8:17159832-17159943
>chr8:17161411-17161497
>chr8:17161573-17161892
>chr8:17163493-17163530
>chr8:17163826-17163992
>chr8:17167274-17167658
>chr8:17167705-17167817
>chr8:17168461-17169096
>chr8:17171708-17172356
>chr8:17172401-17172480
>chr8:17173313-17173734
>chr8:17174011-17174363
>chr8:17174666-17175029
>chr8:17176832-17176928
>chr8:17177729-17177803
>chr8:17178368-17178617
>chr8:17178935-17179255
>chr8:17179362-17179684
>chr8:17180545-17180638
>chr8:17182758-17183119
>chr8:17185193-17185702
>chr8:17189009-17189134
>chr8:17190168-17190282
>chr8:17190608-17190804
>chr8:17190836-17193013
>chr8:17193062-17193437
>chr8:17193559-17193634
>chr8:17193772-17194381
>chr8:17196251-17196951
>chr8:17198300-17198348
>chr8:17199453-17200057
>chr8:17201045-17201099
>chr8:17201426-17201800
>chr8:17202213-17202374
>chr8:17202717-17202821
>chr8:17203058-17203534
>chr8:17203788-17204141
>chr8:17204585-17204865
>chr8:17206057-17206173
>chr8:17206784-17206914
>chr8:17207790-17207899
>chr8:17208268-17208371
>chr8:17209376-17209509
>chr8:17209583-17209738
>chr8:17210040-17210138
>chr8:17211423-17211691
>chr8:17212792-17212839
>chr8:17212896-17213023
>chr8:17213234-17213560
>chr8:17213954-17214106
>chr8:17214595-17214952
>chr8:17218570-17218653
>chr8:17218961-17219315
>chr8:17219459-17219808
>chr8:17219977-17220088
>chr8:17222360-17222441
>chr8:17226566-17226611
>chr8:17228023-17228199
>chr8:17228512-17228575
>chr8:17233099-17233209
>chr8:17233850-17234096
>chr8:17235805-17235878
>chr8:17239049-17239361
>chr8:17239496-17239835
>chr8:17240244-17240467
>chr8:17240858-17241137
>chr8:17241191-17241370
>chr8:17241695-17241990
>chr8:17245179-17245243
>chr8:17246727-17246775
>chr8:17248293-17248623
>chr8:17249439-17249539
>chr8:17249733-17250030
>chr8:17250135-17250305
>chr8:17250770-17250800
>chr8:17252155-17252554
>chr8:17253335-17253401
>chr8:17254590-17254862
>chr8:17255213-17255693
>chr8:17255757-17258072
>chr8:17258133-17258894
>chr8:17258972-17259651
>chr8:17259746-17260930
>chr8:17261139-17261486
>chr8:17261901-17261962
>chr8:17262143-17262314
>chr8:17262748-17263080
>chr8:17263271-17263332
>chr8:17263576-17263966
>chr8:17264007-17264046
>chr8:17266317-17266456
>chr8:17266756-17267090
>chr8:17267320-17267370
>chr8:17267680-17267832
>chr8:17269847-17269985
>chr8:17270025-17270269
>chr8:17271297-17271638
>chr8:17272019-17272088
>chr8:17273326-17273768
>chr8:17273833-17273948
>chr8:17274086-17274142
>chr8:17274529-17274698
>chr8:17277267-17277435
>chr8:17277842-17277952
>chr8:17279019-17279111
>chr8:17281021-17281083
>chr8:17281222-17281310
>chr8:17282923-17283042
>chr8:17283176-17284009
>chr8:17285372-17285602
>chr8:17287332-17287706
>chr8:17288214-17294895
>chr8:17295288-17295350
>chr8:17296132-17296253
>chr8:17297524-17297598
>chr8:17297936-17298065
>chr8:17298533-17298678
>chr8:17300627-17301010
>chr8:17302697-17303028
>chr8:17303603-17303865
>chr8:17303944-17304020
>chr8:17304894-17304940
>chr8:17305542-17305606
>chr8:17306079-17306125
>chr8:17306796-17308169
>chr8:17309954-17310322
>chr8:17311997-17312037
>chr8:17312218-17312654
>chr8:17314392-17314428
>chr8:17315068-17315320
>chr8:17315581-17315822
>chr8:17315891-17316040
>chr8:17316104-17316201
>chr8:17316575-17316810
>chr8:17320285-17320347
>chr8:17322507-17322852
>chr8:17322938-17323268
>chr8:17326221-17326309
>chr8:17326857-17326956
>chr8:17327265-17327613
>chr8:17328419-17328741
>chr8:17332593-17332638
>chr8:17333231-17333303
>chr8:17333516-17333847
>chr8:17336959-17337373
>chr8:17337610-17337838
>chr8:17339333-17339460
>chr8:17339545-17339851
>chr8:17339936-17340298
>chr8:17343140-17343444
>chr8:17344140-17344234
>chr8:17344325-17344750
>chr8:17345620-17345679
>chr8:17346920-17347193
>chr8:17348196-17348577
>chr8:17350246-17350601
>chr8:17351911-17352489
>chr8:17352600-17353329
>chr8:17353868-17353923
>chr8:17355691-17355803
>chr8:17356427-17356735
>chr8:17357020-17357332
>chr8:17357506-17357664
>chr8:17358869-17359201
>chr8:17359346-17359594
>chr8:17359685-17359777
>chr8:17359929-17359982
>chr8:17361725-17361776
>chr8:17362080-17362204
>chr8:17364008-17364454
>chr8:17364504-17364873
>chr8:17364983-17365170
>chr8:17365266-17365414
>chr8:17366550-17366903
>chr8:17367353-17367408
>chr8:17368040-17368402
>chr8:17369617-17370011
>chr8:17370244-17370542
>chr8:17371689-17371832
>chr8:17371883-17372081
>chr8:17372297-17372625
>chr8:17374205-17375108
>chr8:17376119-17376213
>chr8:17376323-17376704
>chr8:17376784-17376840
>chr8:17377480-17377619
>chr8:17379765-17379819
>chr8:17380244-17380293
>chr8:17380536-17380582
>chr8:17384065-17384443
>chr8:17385137-17385934
>chr8:17386043-17386396
>chr8:17388301-17388339
>chr8:17389900-17389945
>chr8:17390097-17390482
>chr8:17390562-17391081
>chr8:17393033-17394714
>chr8:17394848-17395846
>chr8:17396168-17396406
>chr8:17396553-17396972
>chr8:17397044-17397109
>chr8:17397262-17397417
>chr8:17397465-17397516
>chr8:17397593-17397861
>chr8:17398095-17398643
>chr8:17398677-17398867
>chr8:17398916-17399919
>chr8:17400294-17400403
>chr8:17401095-17401183
>chr8:17402064-17402362
>chr8:17402386-17404056
>chr8:17404755-17405159
>chr8:17405284-17405333
>chr8:17405771-17405887
>chr8:17406056-17407249
>chr8:17408103-17408426
>chr8:17408890-17409040
>chr8:17409168-17409584
>chr8:17413205-17413250
>chr8:17415386-17416294
>chr8:17416369-17416691
>chr8:17416747-17417083
>chr8:17417533-17417913
>chr8:17418670-17419054
>chr8:17419796-17420562
>chr8:17420661-17420726
>chr8:17421644-17421827
>chr8:17423163-17423457
>chr8:17423593-17424081
>chr8:17425064-17425448
>chr8:17426004-17426139
>chr8:17426377-17426447
>chr8:17427221-17428357
>chr8:17428953-17429200
>chr8:17429313-17429426
>chr8:17429624-17429758
>chr8:17430594-17431271
>chr8:17431450-17431797
>chr8:17432421-17432532
>chr8:17432684-17432759
>chr8:17434166-17434567
>chr8:17435128-17435736
>chr8:17437401-17437576
>chr8:17437750-17437825
>chr8:17438164-17439719
>chr8:17440722-17440965
>chr8:17441454-17441770
>chr8:17441994-17442114
>chr8:17442484-17442699
>chr8:17442771-17443422
>chr8:17443710-17444280
>chr8:17445354-17445468
>chr8:17445541-17445622
>chr8:17445659-17445779
>chr8:17445952-17446105
>chr8:17446784-17447169
>chr8:17448236-17448372
>chr8:17449890-17450368
>chr8:17451209-17451470
>chr8:17453426-17453564
>chr8:17453652-17453962
>chr8:17454484-17454768
>chr8:17455407-17455796
>chr8:17456646-17456935
>chr8:17457318-17457639
>chr8:17458015-17458608
>chr8:17458649-17458975
>chr8:17459219-17459433
>chr8:17459590-17460415
>chr8:17460469-17460515
>chr8:17460774-17461394
>chr8:17461521-17461666
>chr8:17462392-17462456
>chr8:17463361-17464168
>chr8:17466875-17466953
>chr8:17467261-17467644
>chr8:17467875-17468099
>chr8:17468631-17468737
>chr8:17473616-17473759
>chr8:17474471-17474897
>chr8:17474953-17475339
>chr8:17475468-17475542
>chr8:17475822-17476031
>chr8:17476188-17476312
>chr8:17476497-17476728
>chr8:17476832-17477079
>chr8:17477236-17477280
>chr8:17477584-17478154
>chr8:17478516-17478586
>chr8:17479034-17479095
>chr8:17479488-17479970
>chr8:17480111-17480411
>chr8:17481616-17481960
>chr8:17482147-17482343
>chr8:17482387-17483473
>chr8:17483691-17483789
>chr8:17483828-17483888
>chr8:17484167-17484253
>chr8:17484695-17485069
>chr8:17485223-17485292
>chr8:17485447-17485777
>chr8:17486074-17486221
>chr8:17489176-17489568
>chr8:17489610-17489784
>chr8:17490615-17491106
>chr8:17491543-17492014
>chr8:17492245-17492533
>chr8:17492611-17492923
>chr8:17493704-17494004
>chr8:17495120-17495200
>chr8:17495522-17495877
>chr8:17496128-17496368
>chr8:17496658-17496715
>chr8:17496999-17497054
>chr8:17499155-17499464
>chr8:17500435-17500852
>chr8:17501014-17501317
>chr8:17502090-17502247
>chr8:17502904-17503377
>chr8:17506748-17506827
>chr8:17506919-17507360
>chr8:17507387-17507807
>chr8:17508438-17508762
>chr8:17509292-17509650
>chr8:17509935-17510260
>chr8:17510333-17511300
>chr8:17512272-17512555
>chr8:17512611-17512773
>chr8:17512811-17513239
>chr8:17515289-17515612
>chr8:17516187-17516584
>chr8:17516824-17516870
>chr8:17517905-17517989
>chr8:17518153-17518236
>chr8:17518806-17519197
>chr8:17520278-17520766
>chr8:17522053-17522414
>chr8:17522721-17524772
>chr8:17527314-17527354
>chr8:17527474-17527640
>chr8:17527671-17527863
>chr8:17528378-17528708
>chr8:17529503-17529846
>chr8:17529904-17529989
>chr8:17530286-17530352
>chr8:17530561-17530984
>chr8:17531374-17531601
>chr8:17531866-17532269
>chr8:17533685-17534175
>chr8:17535261-17535316
>chr8:17535611-17535940
>chr8:17536275-17536567
>chr8:17537041-17537372
>chr8:17539936-17540011
>chr8:17540728-17540829
>chr8:17542328-17542670
>chr8:17542809-17542968
>chr8:17543186-17543239
>chr8:17543853-17544199
>chr8:17545377-17545703
>chr8:17545888-17545961
>chr8:17547079-17547471
>chr8:17548075-17548362
>chr8:17548841-17549313
>chr8:17551306-17551630
>chr8:17553047-17553355
>chr8:17553482-17553775
>chr8:17554356-17554495
>chr8:17556370-17556449
>chr8:17556597-17556923
>chr8:17557474-17557944
>chr8:17559197-17559765
>chr8:17561186-17561557
>chr8:17562178-17562594
>chr8:17562838-17563184
>chr8:17564469-17564823
>chr8:17568529-17569034
>chr8:17570537-17570571
>chr8:17571599-17571911
>chr8:17572835-17573895
>chr8:17574136-17574462
>chr8:17574975-17575221
>chr8:17578910-17579230
>chr8:17579508-17579654
>chr8:17580667-17580707
>chr8:17580868-17580953
>chr8:17581005-17581140
>chr8:17581526-17582082
>chr8:17582132-17582206
>chr8:17582304-17582753
>chr8:17583100-17583262
>chr8:17583330-17583703
>chr8:17583776-17583904
>chr8:17584752-17585375
>chr8:17585875-17586285
>chr8:17586777-17586859
>chr8:17587525-17587945
>chr8:17588383-17588674
>chr8:17588962-17589001
>chr8:17589089-17589434
>chr8:17589941-17590265
>chr8:17590423-17591206
>chr8:17591601-17591954
>chr8:17592901-17592954
>chr8:17593254-17593958
>chr8:17594208-17594982
>chr8:17596549-17596613
>chr8:17597007-17597313
>chr8:17598670-17599045
>chr8:17599111-17599444
>chr8:17600557-17600976
>chr8:17601443-17601636
>chr8:17601694-17602245
>chr8:17602935-17603315
>chr8:17604042-17604772
>chr8:17604824-17605186
>chr8:17605342-17605439
>chr8:17606868-17607154
>chr8:17608919-17609692
>chr8:17610356-17610552
>chr8:17610622-17610927
>chr8:17611371-17611426
>chr8:17612289-17612714
>chr8:17613594-17613901
>chr8:17614033-17614120
>chr8:17614145-17614182
>chr8:17614564-17614781
>chr8:17615631-17615941
>chr8:17616133-17616483
>chr8:17617967-17618361
>chr8:17619964-17620285
>chr8:17620776-17620897
>chr8:17621380-17621482
>chr8:17621608-17621760
>chr8:17621812-17621942
>chr8:17622700-17622747
>chr8:17623589-17623869
>chr8:17624616-17625477
>chr8:17625643-17626018
>chr8:17627464-17627781
>chr8:17627964-17628369
>chr8:17628861-17629232
>chr8:17630619-17630672
>chr8:17632348-17632636
>chr8:17632713-17632801
>chr8:17633129-17633535
>chr8:17634529-17635001
>chr8:17635183-17641198
>chr8:17641312-17641491
>chr8:17643917-17644019
>chr8:17646325-17646607
>chr8:17649065-17649367
>chr8:17650557-17650732
>chr8:17651186-17651513
>chr8:17652431-17652854
>chr8:17654810-17654908
>chr8:17655378-17655768
>chr8:17656064-17656102
>chr8:17656242-17656577
>chr8:17656784-17657093
>chr8:17657283-17658331
>chr8:17659368-17659725
>chr8:17659874-17660404
>chr8:17660432-17660723
>chr8:17662337-17662706
>chr8:17662826-17662920
>chr8:17663550-17663922
>chr8:17665516-17665663
>chr8:17668106-17668394
>chr8:17668637-17668888
>chr8:17669560-17669865
>chr8:17670527-17670846
>chr8:17671230-17671359
>chr8:17673432-17673761
>chr8:17674148-17674471
>chr8:17677900-17677972
>chr8:17679167-17679806
>chr8:17680167-17680459
>chr8:17680919-17681245
>chr8:17681556-17681693
>chr8:17681867-17681969
>chr8:17682056-17682085
>chr8:17682229-17682528
>chr8:17682908-17683289
>chr8:17683454-17683662
>chr8:17683921-17684041
>chr8:17686631-17686753
>chr8:17688923-17689247
>chr8:17689620-17690635
>chr8:17692667-17692899
>chr8:17694047-17694217
>chr8:17694379-17694702
>chr8:17699190-17699543
>chr8:17700197-17700486
>chr8:17701516-17701860
>chr8:17702294-17702492
>chr8:17702545-17704856
>chr8:17704960-17705314
>chr8:17707626-17708540
>chr8:17708851-17709160
>chr8:17709633-17710833
>chr8:17710885-17711148
>chr8:17711196-17711539
>chr8:17711573-17712181
>chr8:17712252-17712683
>chr8:17714888-17715199
>chr8:17716533-17716861
>chr8:17718884-17719184
>chr8:17720059-17720380
>chr8:17723080-17723146
>chr8:17724929-17725046
>chr8:17725730-17725884
>chr8:17728124-17728204
>chr8:17728249-17728412
>chr8:17729707-17729944
>chr8:17729982-17730733
>chr8:17730899-17731059
>chr8:17731373-17731473
>chr8:17733065-17733372
>chr8:17734934-17735084
>chr8:17736553-17736906
>chr8:17737245-17737386
>chr8:17737434-17737877
>chr8:17738544-17738716
>chr8:17738827-17739541
>chr8:17739601-17739740
>chr8:17739785-17740243
>chr8:17740658-17741181
>chr8:17741255-17741320
>chr8:17742100-17742427
>chr8:17743803-17745118
>chr8:17745201-17745349
>chr8:17745450-17745557
>chr8:17745813-17746156
>chr8:17746386-17746721
>chr8:17747446-17748265
>chr8:17748309-17748532
>chr8:17748984-17749216
>chr8:17749260-17749952
>chr8:17751033-17751314
>chr8:17751566-17751914
>chr8:17756694-17756745
>chr8:17756902-17757355
>chr8:17757416-17757862
>chr8:17758775-17759491
>chr8:17759579-17759672
>chr8:17759886-17760253
>chr8:17761990-17762313
>chr8:17762814-17762846
>chr8:17762954-17763293
>chr8:17764774-17765230
>chr8:17765257-17765765
>chr8:17767394-17767777
>chr8:17769305-17769749
>chr8:17771305-17771375
>chr8:17773473-17773735
>chr8:17774490-17775371
>chr8:17776181-17776238
>chr8:17776415-17776761
>chr8:17777145-17777465
>chr8:17777897-17778136
>chr8:17778490-17778868
>chr8:17779963-17780094
>chr8:17780222-17780416
>chr8:17782787-17783110
>chr8:17784292-17784606
>chr8:17784801-17785087
>chr8:17785857-17786165
>chr8:17787765-17788134
>chr8:17789025-17789351
>chr8:17789921-17790344
>chr8:17790699-17790979
>chr8:17792573-17792903
>chr8:17793372-17793445
>chr8:17793930-17794372
>chr8:17795632-17796228
>chr8:17796286-17796338
>chr8:17796822-17797471
>chr8:17798322-17798637
>chr8:17799327-17799504
>chr8:17802483-17802548
>chr8:17803312-17803403
>chr8:17803545-17803808
>chr8:17803881-17803926
>chr8:17804100-17804487
>chr8:17804753-17805003
>chr8:17805692-17805833
>chr8:17806202-17806520
>chr8:17806697-17807342
>chr8:17807389-17807706
>chr8:17809029-17809411
>chr8:17809669-17810431
>chr8:17810573-17810849
>chr8:17811097-17811364
>chr8:17811499-17811576
>chr8:17811890-17812199
>chr8:17812772-17813283
>chr8:17813353-17813697
>chr8:17813823-17813958
>chr8:17814490-17814867
>chr8:17814933-17815192
>chr8:17815428-17815785
>chr8:17816060-17817290
>chr8:17817643-17817877
>chr8:17818141-17818186
>chr8:17818225-17818560
>chr8:17818920-17820251
>chr8:17820545-17820615
>chr8:17822338-17822768
>chr8:17823035-17823357
>chr8:17824078-17824918
>chr8:17825101-17825397
>chr8:17825528-17825573
>chr8:17825847-17826160
>chr8:17826247-17826673
>chr8:17826716-17826769
>chr8:17827120-17827249
>chr8:17827473-17827602
>chr8:17827732-17828286
>chr8:17828463-17828640
>chr8:17828779-17828816
>chr8:17828889-17829038
>chr8:17829195-17829503
>chr8:17829731-17829803
>chr8:17830205-17830276
>chr8:17830945-17832310
>chr8:17832514-17832589
>chr8:17833015-17833483
>chr8:17834315-17834796
>chr8:17835137-17835459
>chr8:17836320-17836410
>chr8:17838141-17838459
>chr8:17838693-17838726
>chr8:17838798-17839189
>chr8:17839273-17839568
>chr8:17840002-17840305
>chr8:17840401-17840582
>chr8:17840882-17841907
>chr8:17841993-17842490
>chr8:17843053-17843097
>chr8:17843458-17843571
>chr8:17846767-17847043
>chr8:17849217-17849508
>chr8:17851588-17851943
>chr8:17852037-17852355
>chr8:17852732-17852846
>chr8:17853074-17853939
>chr8:17854030-17854146
>chr8:17854225-17854581
>chr8:17855136-17855447
>chr8:17855765-17855852
>chr8:17855947-17856117
>chr8:17856463-17858587
>chr8:17858801-17859243
>chr8:17859335-17859779
>chr8:17860412-17860731
>chr8:17861336-17861680
>chr8:17862941-17863040
>chr8:17863446-17863816
>chr8:17864841-17865091
>chr8:17867066-17867210
>chr8:17867435-17867602
>chr8:17867754-17867958
>chr8:17869826-17870175
>chr8:17870671-17870932
>chr8:17871214-17871514
>chr8:17872280-17872607
>chr8:17873642-17873811
>chr8:17874767-17874927
>chr8:17875154-17875292
>chr8:17875467-17875909
>chr8:17876205-17876248
>chr8:17877636-17877817
>chr8:17877935-17878328
>chr8:17878873-17879133
>chr8:17879380-17879819
>chr8:17881127-17881436
>chr8:17881526-17881875
>chr8:17882669-17883826
>chr8:17883869-17884503
>chr8:17884965-17885302
>chr8:17885937-17886046
>chr8:17886396-17886828
>chr8:17887560-17887860
>chr8:17888085-17888191
>chr8:17889261-17889572
>chr8:17890461-17890549
>chr8:17890651-17890970
>chr8:17891018-17891084
>chr8:17891191-17891591
>chr8:17892256-17892379
>chr8:17892914-17893260
>chr8:17893357-17893462
>chr8:17893595-17893734
>chr8:17894652-17894724
>chr8:17894876-17894942
>chr8:17895075-17895301
>chr8:17895407-17895457
>chr8:17896794-17896877
>chr8:17897130-17897465
>chr8:17898430-17898496
>chr8:17900840-17901263
>chr8:17902020-17902323
>chr8:17902754-17902830
>chr8:17903677-17903714
>chr8:17904777-17904826
>chr8:17906346-17906717
>chr8:17906958-17907203
>chr8:17912372-17912669
>chr8:17913921-17913981
>chr8:17916877-17917160
>chr8:17918680-17918790
>chr8:17918898-17919207
>chr8:17919265-17919399
>chr8:17919649-17920000
>chr8:17921794-17921833
>chr8:17925402-17925849
>chr8:17927115-17927476
>chr8:17927561-17927854
>chr8:17928648-17928934
>chr8:17929715-17929897
>chr8:17930094-17930404
>chr8:17930589-17930892
>chr8:17931286-17931527
>chr8:17931851-17931889
>chr8:17931987-17932077
>chr8:17933411-17933461
>chr8:17933926-17934567
>chr8:17937415-17937498
>chr8:17937932-17938064
>chr8:17938157-17938205
>chr8:17938254-17938425
>chr8:17939302-17939468
>chr8:17942206-17942538
>chr8:17942706-17943017
>chr8:17946355-17946773
>chr8:17946832-17946883
>chr8:17948287-17948608
>chr8:17949479-17949799
>chr8:17951904-17952280
>chr8:17952471-17952779
>chr8:17953661-17953698
>chr8:17954137-17954463
>chr8:17956016-17956091
>chr8:17957053-17957102
>chr8:17957584-17957628
>chr8:17958350-17958537
>chr8:17958727-17959002
>chr8:17959244-17959342
>chr8:17960507-17960809
>chr8:17961296-17961614
>chr8:17962263-17962436
>chr8:17962561-17962935
>chr8:17964070-17964228
>chr8:17964433-17964518
>chr8:17965396-17965446
>chr8:17967306-17967614
>chr8:17968708-17968791
>chr8:17971039-17971206
>chr8:17971386-17971456
>chr8:17971724-17972037
>chr8:17973182-17973236
>chr8:17973436-17973716
>chr8:17975205-17975469
>chr8:17978774-17978822
>chr8:17978992-17979146
>chr8:17980092-17980137
>chr8:17980893-17980977
>chr8:17982419-17982801
>chr8:17985113-17985181
>chr8:17986491-17986608
>chr8:17987724-17987897
>chr8:17988509-17988550
>chr8:17988688-17989137
>chr8:17989345-17989463
>chr8:17990453-17990547
>chr8:17991297-17991381
>chr8:17991719-17993301
>chr8:17993854-17997869
>chr8:17997886-17998176
>chr8:17998230-17998521
>chr8:17998584-17998930
>chr8:17998973-17999431
>chr8:17999509-17999835
>chr8:18000614-18000909
>chr8:18001215-18001355
>chr8:18001983-18002919
>chr8:18002969-18002998
>chr8:18003210-18003259
>chr8:18003713-18003835
>chr8:18004255-18004323
>chr8:18005744-18005828
>chr8:18007019-18007073
>chr8:18007940-18008577
>chr8:18010504-18010630
>chr8:18010692-18011037
>chr8:18011950-18012186
>chr8:18012353-18012516
>chr8:18013242-18013337
>chr8:18014503-18014564
>chr8:18015655-18015720
>chr8:18015864-18016191
>chr8:18017561-18017872
>chr8:18018546-18018948
>chr8:18019331-18019827
>chr8:18023974-18024028
>chr8:18024156-18024421
>chr8:18025848-18026164
>chr8:18026286-18026634
>chr8:18027864-18027917
>chr8:18028871-18029215
>chr8:18030033-18030304
>chr8:18030402-18030666
>chr8:18031148-18031198
>chr8:18031274-18031579
>chr8:18031865-18032102
>chr8:18032760-18032884
>chr8:18033205-18033313
>chr8:18035522-18035576
>chr8:18035896-18036622
>chr8:18037497-18037587
>chr8:18038724-18039152
>chr8:18039221-18039327
>chr8:18040286-18040612
>chr8:18041348-18041454
>chr8:18041547-18041794
>chr8:18042030-18043549
>chr8:18043642-18043682
>chr8:18043724-18043865
>chr8:18043920-18043961
>chr8:18044073-18044214
>chr8:18044439-18044545
>chr8:18044594-18044949
>chr8:18045062-18045211
>chr8:18046904-18047028
>chr8:18047124-18047795
>chr8:18047823-18047896
>chr8:18048051-18048097
>chr8:18048113-18049654
>chr8:18049728-18050032
>chr8:18051251-18051564
>chr8:18051618-18051791
>chr8:18052350-18052638
>chr8:18052917-18053267
>chr8:18053848-18053979
>chr8:18054026-18054177
>chr8:18057703-18057813
>chr8:18059697-18060076
>chr8:18060113-18060295
>chr8:18060749-18061056
>chr8:18061849-18061905
>chr8:18062568-18062619
>chr8:18062832-18063210
>chr8:18063292-18063640
>chr8:18065136-18065228
>chr8:18066192-18066395
>chr8:18066433-18066496
>chr8:18066594-18066681
>chr8:18066914-18066963
>chr8:18067303-18067399
>chr8:18068595-18068772
>chr8:18068839-18069132
>chr8:18069978-18070641
>chr8:18070896-18071298
>chr8:18075000-18075296
>chr8:18078850-18079311
>chr8:18080018-18080070
>chr8:18080590-18080968
>chr8:18086775-18086858
>chr8:18087994-18088123
>chr8:18088431-18088491
>chr8:18088581-18088933
>chr8:18089879-18090205
>chr8:18091573-18092881
>chr8:18093277-18093422
>chr8:18093497-18093522
>chr8:18094423-18094483
>chr8:18094569-18095478
>chr8:18095780-18095817
>chr8:18095946-18096296
>chr8:18096640-18096908
>chr8:18097232-18097511
>chr8:18097579-18097629
>chr8:18097712-18097750
>chr8:18097822-18097947
>chr8:18097986-18098032
>chr8:18099866-18099933
>chr8:18101923-18102660
>chr8:18102713-18106331
>chr8:18106647-18111226
>chr8:18111321-18114115
>chr8:18114184-18114967
>chr8:18116029-18116342
>chr8:18116999-18117690
>chr8:18117949-18118271
>chr8:18119050-18119418
>chr8:18119839-18120070
>chr8:18120763-18120882
>chr8:18121002-18121041
>chr8:18121470-18121521
>chr8:18122706-18123489
>chr8:18123729-18124364
>chr8:18124449-18124491
>chr8:18124801-18125599
>chr8:18125666-18125993
>chr8:18126797-18127111
>chr8:18129495-18129585
>chr8:18129646-18130331
>chr8:18130414-18130630
>chr8:18130725-18132620
>chr8:18132785-18133605
>chr8:18133712-18134229
>chr8:18134303-18134642
>chr8:18134929-18135317
>chr8:18135454-18135515
>chr8:18135909-18136046
>chr8:18136215-18136509
>chr8:18136630-18136798
>chr8:18136875-18137159
>chr8:18138586-18138918
>chr8:18139562-18140085
>chr8:18140183-18140351
>chr8:18140593-18140926
>chr8:18141012-18141135
>chr8:18141321-18141437
>chr8:18142681-18143334
>chr8:18143514-18143797
>chr8:18144010-18144067
>chr8:18144229-18144541
>chr8:18145478-18145863
>chr8:18147426-18147471
>chr8:18150691-18151315
>chr8:18151366-18151750
>chr8:18151858-18152091
>chr8:18152239-18152864
>chr8:18153017-18154540
>chr8:18154603-18154876
>chr8:18154906-18155303
>chr8:18155396-18155714
>chr8:18155934-18156266
>chr8:18156817-18156921
>chr8:18157173-18157316
>chr8:18157660-18157712
>chr8:18157869-18157949
>chr8:18158151-18158426
>chr8:18158483-18158984
>chr8:18159058-18159306
>chr8:18159376-18159632
>chr8:18159766-18160668
>chr8:18160692-18161379
>chr8:18161437-18161694
>chr8:18161745-18161909
>chr8:18162019-18162108
>chr8:18162453-18162773
>chr8:18163286-18163355
>chr8:18163465-18163536
>chr8:18163897-18164403
>chr8:18164475-18164603
>chr8:18164774-18165135
>chr8:18165334-18166059
>chr8:18166097-18166501
>chr8:18166563-18167276
>chr8:18167352-18168422
>chr8:18168480-18170246
>chr8:18171629-18171674
>chr8:18175060-18175288
>chr8:18175329-18175388
>chr8:18175454-18177130
>chr8:18178296-18178418
>chr8:18179466-18179541
>chr8:18180406-18181735
>chr8:18182294-18182474
>chr8:18182818-18182887
>chr8:18182936-18183109
>chr8:18183207-18183343
>chr8:18183721-18183801
>chr8:18184393-18184549
>chr8:18184694-18184752
>chr8:18185281-18185410
>chr8:18185607-18185912
>chr8:18186254-18186336
>chr8:18186781-18187002
>chr8:18187131-18187839
>chr8:18188575-18189044
>chr8:18189233-18189285
>chr8:18189795-18190136
>chr8:18190732-18191104
>chr8:18191433-18193490
>chr8:18193641-18193948
>chr8:18194530-18194864
>chr8:18196084-18196270
>chr8:18196873-18197232
>chr8:18197435-18197525
>chr8:18198624-18198756
>chr8:18198875-18198955
>chr8:18199041-18199340
>chr8:18199813-18200713
>chr8:18201517-18201572
>chr8:18202369-18203278
>chr8:18203729-18204107
>chr8:18204206-18204244
>chr8:18204375-18204539
>chr8:18205431-18205534
>chr8:18205796-18206116
>chr8:18206194-18206236
>chr8:18206578-18208549
>chr8:18209339-18209517
>chr8:18210773-18211102
>chr8:18211783-18211857
>chr8:18212910-18213208
>chr8:18213507-18213546
>chr8:18213682-18213739
>chr8:18213809-18214117
>chr8:18214610-18215275
>chr8:18215858-18215953
>chr8:18218640-18218806
>chr8:18223067-18223149
>chr8:18225154-18225493
>chr8:18225759-18225827
>chr8:18225852-18225992
>chr8:18226150-18229550
>chr8:18229583-18229683
>chr8:18229741-18230809
>chr8:18230851-18231716
>chr8:18231865-18232158
>chr8:18232216-18232476
>chr8:18232519-18232845
>chr8:18232996-18233508
>chr8:18233638-18233966
>chr8:18235581-18235642
>chr8:18235952-18236406
>chr8:18236762-18237226
>chr8:18237519-18237788
>chr8:18237922-18238356
>chr8:18239005-18239347
>chr8:18239641-18239690
>chr8:18239759-18239798
>chr8:18240415-18241361
>chr8:18241407-18241599
>chr8:18241735-18241977
>chr8:18244722-18246514
>chr8:18246545-18246890
>chr8:18246989-18248478
>chr8:18250373-18250470
>chr8:18252117-18252256
>chr8:18252438-18252712
>chr8:18252768-18252831
>chr8:18252956-18253197
>chr8:18253252-18254604
>chr8:18254657-18255860
>chr8:18257541-18257615
>chr8:18258529-18258599
>chr8:18259741-18259890
>chr8:18260807-18260836
>chr8:18263195-18263352
>chr8:18264621-18264723
>chr8:18266840-18266986
>chr8:18267058-18267139
>chr8:18267518-18267599
>chr8:18268589-18268731
>chr8:18269683-18269738
>chr8:18270933-18271219
>chr8:18271487-18271605
>chr8:18271802-18272010
>chr8:18272138-18272389
>chr8:18272482-18272825
>chr8:18272954-18273033
>chr8:18273948-18274650
>chr8:18274705-18275340
>chr8:18276114-18276150
>chr8:18277150-18277337
>chr8:18277777-18278113
>chr8:18278805-18279099
>chr8:18280549-18280611
>chr8:18281305-18281485
>chr8:18282014-18282071
>chr8:18283212-18283599
>chr8:18284329-18284345
>chr8:18285482-18285551
>chr8:18285623-18285855
>chr8:18286728-18287062
>chr8:18287838-18288166
>chr8:18290042-18290358
>chr8:18290547-18290877
>chr8:18292181-18292486
>chr8:18293292-18293798
>chr8:18296377-18298132
>chr8:18298164-18298234
>chr8:18300132-18303871
>chr8:18303899-18304028
>chr8:18304169-18304664
>chr8:18305390-18305796
>chr8:18307186-18307315
>chr8:18307621-18309195
>chr8:18312105-18312137
>chr8:18312769-18312873
>chr8:18312987-18313084
>chr8:18313310-18313679
>chr8:18314630-18314697
>chr8:18315822-18316336
>chr8:18316521-18317006
>chr8:18317069-18317228
>chr8:18319004-18319235
>chr8:18319836-18320343
>chr8:18320401-18320827
>chr8:18321449-18321524
>chr8:18321837-18322429
>chr8:18322459-18323278
>chr8:18324118-18324716
>chr8:18324868-18324922
>chr8:18326148-18326744
>chr8:18327581-18327730
>chr8:18328344-18328393
>chr8:18330087-18331191
>chr8:18333150-18333611
>chr8:18333684-18333749
>chr8:18333918-18334563
>chr8:18335017-18335454
>chr8:18336046-18336127
>chr8:18337525-18337575
>chr8:18337702-18337856
>chr8:18338958-18339043
>chr8:18339095-18339169
>chr8:18339321-18339364
>chr8:18339800-18340404
>chr8:18340467-18340884
>chr8:18340938-18342081
>chr8:18342138-18343047
>chr8:18343158-18343301
>chr8:18343341-18343431
>chr8:18343573-18344626
>chr8:18344782-18345731
>chr8:18347041-18347267
>chr8:18348190-18349843
>chr8:18349913-18351297
>chr8:18352894-18353699
>chr8:18353750-18354837
>chr8:18354959-18355124
>chr8:18355263-18355362
>chr8:18355494-18355875
>chr8:18358397-18358493
>chr8:18359228-18359336
>chr8:18359593-18359649
>chr8:18360526-18360939
>chr8:18361161-18361209
>chr8:18361553-18361675
>chr8:18362017-18362510
>chr8:18362611-18362668
>chr8:18362761-18362950
>chr8:18363799-18364461
>chr8:18364842-18365202
>chr8:18366244-18366439
>chr8:18366484-18366633
>chr8:18366756-18367090
>chr8:18367142-18370374
>chr8:18372603-18372979
>chr8:18375249-18375439
>chr8:18375626-18375678
>chr8:18375755-18375996
>chr8:18376135-18376543
>chr8:18376611-18376811
>chr8:18376966-18377326
>chr8:18377396-18377693
>chr8:18377764-18378667
>chr8:18379489-18379532
>chr8:18380244-18380721
>chr8:18384572-18385017
>chr8:18385262-18385321
>chr8:18387062-18387093
>chr8:18389487-18389536
>chr8:18390370-18390645
>chr8:18391454-18391859
>chr8:18391944-18392008
>chr8:18392202-18392743
>chr8:18392864-18392965
>chr8:18393094-18393166
>chr8:18393729-18394488
>chr8:18394603-18394654
>chr8:18394838-18395102
>chr8:18395298-18395414
>chr8:18395469-18395552
>chr8:18395611-18395650
>chr8:18395793-18395928
>chr8:18396142-18396187
>chr8:18396386-18396698
>chr8:18396795-18396832
>chr8:18397161-18397381
>chr8:18399479-18399537
>chr8:18401009-18401100
>chr8:18402201-18402259
>chr8:18404243-18405002
>chr8:18405086-18405265
>chr8:18406179-18406414
>chr8:18406470-18406532
>chr8:18406786-18406952
>chr8:18407027-18407198
>chr8:18407482-18407612
>chr8:18407651-18407821
>chr8:18407933-18408124
>chr8:18408191-18408614
>chr8:18408792-18408957
>chr8:18409000-18409079
>chr8:18409178-18409412
>chr8:18409495-18409902
>chr8:18410034-18410188
>chr8:18410306-18410873
>chr8:18410918-18410977
>chr8:18411019-18414384
>chr8:18414464-18414513
>chr8:18415564-18415877
>chr8:18416116-18416177
>chr8:18416742-18417023
>chr8:18417081-18417557
>chr8:18417712-18418034
>chr8:18418153-18418249
>chr8:18418416-18418886
>chr8:18419066-18419420
>chr8:18419834-18420962
>chr8:18421486-18421637
>chr8:18422921-18423290
>chr8:18426717-18427042
>chr8:18427367-18427424
>chr8:18427481-18427700
>chr8:18428199-18429056
>chr8:18429620-18429928
>chr8:18430484-18430794
>chr8:18432285-18432825
>chr8:18432931-18433144
>chr8:18435298-18435354
>chr8:18435508-18435593
>chr8:18437793-18438333
>chr8:18438632-18438677
>chr8:18438838-18438981
>chr8:18439240-18439394
>chr8:18439452-18439512
>chr8:18440111-18440154
>chr8:18440270-18440335
>chr8:18440575-18440648
>chr8:18440736-18440820
>chr8:18440968-18441190
>chr8:18442143-18442333
>chr8:18442680-18442985
>chr8:18443082-18445880
>chr8:18446168-18446340
>chr8:18446456-18446932
>chr8:18447486-18447796
>chr8:18447891-18447942
>chr8:18448334-18448440
>chr8:18448651-18449346
>chr8:18449766-18449850
>chr8:18449893-18450061
>chr8:18451819-18451919
>chr8:18452463-18452553
>chr8:18452588-18452760
>chr8:18453015-18453130
>chr8:18453235-18453728
>chr8:18454240-18454586
>chr8:18456185-18456512
>chr8:18457116-18457606
>chr8:18457668-18457923
>chr8:18457955-18458050
>chr8:18458243-18458562
>chr8:18459768-18460405
>chr8:18460620-18461367
>chr8:18461566-18462197
>chr8:18462462-18462666
>chr8:18462737-18463056
>chr8:18463314-18466490
>chr8:18466811-18473096
>chr8:18473755-18473857
>chr8:18474918-18475005
>chr8:18475155-18475186
>chr8:18475320-18475413
>chr8:18475790-18476088
>chr8:18477203-18477527
>chr8:18479157-18479317
>chr8:18479667-18479701
>chr8:18480025-18480282
>chr8:18480425-18480658
>chr8:18481605-18481678
>chr8:18482438-18483208
>chr8:18486127-18486175
>chr8:18486542-18486933
>chr8:18487138-18487266
>chr8:18487613-18487656
>chr8:18487711-18488593
>chr8:18488750-18489324
>chr8:18489659-18489720
>chr8:18489862-18489953
>chr8:18490083-18490229
>chr8:18490379-18490710
>chr8:18491877-18492198
>chr8:18492490-18492920
>chr8:18493004-18493056
>chr8:18493381-18493549
>chr8:18493966-18494082
>chr8:18494215-18494526
>chr8:18494727-18494782
>chr8:18495034-18495155
>chr8:18495381-18495437
>chr8:18495502-18495822
>chr8:18497819-18498110
>chr8:18498214-18498450
>chr8:18499480-18499825
>chr8:18501664-18502000
>chr8:18502417-18502734
>chr8:18503338-18503643
>chr8:18503910-18503976
>chr8:18504116-18504537
>chr8:18506369-18506681
>chr8:18507131-18507293
>chr8:18507362-18507400
>chr8:18507451-18507536
>chr8:18507618-18507665
>chr8:18507724-18507759
>chr8:18508759-18508815
>chr8:18508883-18509185
>chr8:18509869-18510102
>chr8:18510263-18510300
>chr8:18511428-18512016
>chr8:18512049-18512390
>chr8:18512526-18512791
>chr8:18512868-18513967
>chr8:18514005-18515000
>chr8:18515421-18515504
>chr8:18515917-18516249
>chr8:18517093-18518219
>chr8:18518471-18518585
>chr8:18518811-18518922
>chr8:18519054-18519699
>chr8:18520051-18520118
>chr8:18520339-18520383
>chr8:18520829-18520870
>chr8:18521202-18521330
>chr8:18521619-18521707
>chr8:18521815-18521885
>chr8:18522588-18523045
>chr8:18523346-18523645
>chr8:18524493-18524820
>chr8:18526412-18526468
>chr8:18526547-18526597
>chr8:18527599-18527691
>chr8:18534796-18534855
>chr8:18536651-18536706
>chr8:18537673-18537993
>chr8:18538897-18538942
>chr8:18539519-18539868
>chr8:18540201-18540391
>chr8:18540992-18541027
>chr8:18541740-18542043
>chr8:18543326-18543687
>chr8:18544627-18544702
>chr8:18545996-18546332
>chr8:18546521-18546874
>chr8:18547687-18547927
>chr8:18547973-18548312
>chr8:18549141-18549515
>chr8:18549635-18549721
>chr8:18550491-18550764
>chr8:18554353-18554417
>chr8:18557342-18557411
>chr8:18557931-18558200
>chr8:18558549-18558946
>chr8:18559417-18559469
>chr8:18560171-18560251
>chr8:18560719-18560793
>chr8:18560958-18561124
>chr8:18561185-18561535
>chr8:18562603-18562964
>chr8:18563966-18564013
>chr8:18564327-18564649
>chr8:18565824-18565936
>chr8:18566237-18566562
>chr8:18567806-18568226
>chr8:18568686-18571164
>chr8:18571643-18571716
>chr8:18573133-18573777
>chr8:18573823-18573924
>chr8:18575329-18575368
>chr8:18577865-18577940
>chr8:18579005-18579136
>chr8:18579765-18579813
>chr8:18580043-18580102
>chr8:18580461-18580606
>chr8:18581262-18581306
>chr8:18582790-18583454
>chr8:18585276-18585621
>chr8:18589988-18590112
>chr8:18592119-18592373
>chr8:18592674-18594471
>chr8:18594638-18594912
>chr8:18595138-18595274
>chr8:18595310-18595606
>chr8:18595906-18596198
>chr8:18596275-18596753
>chr8:18596855-18598512
>chr8:18598627-18599213
>chr8:18599265-18599527
>chr8:18599755-18599796
>chr8:18599850-18599970
>chr8:18600096-18600290
>chr8:18603610-18606043
>chr8:18607621-18607662
>chr8:18607713-18608232
>chr8:18610176-18610713
>chr8:18611481-18611513
>chr8:18611832-18612006
>chr8:18612364-18612671
>chr8:18613300-18613361
>chr8:18613495-18613543
>chr8:18614652-18614929
>chr8:18615021-18615580
>chr8:18616299-18616407
>chr8:18616585-18616988
>chr8:18617045-18617140
>chr8:18617215-18617620
>chr8:18617683-18617751
>chr8:18618055-18618093
>chr8:18618172-18618448
>chr8:18618704-18618904
>chr8:18619313-18619667
>chr8:18619759-18620690
>chr8:18621121-18621429
>chr8:18622214-18622260
>chr8:18623087-18623185
>chr8:18623208-18623673
>chr8:18623985-18624119
>chr8:18624242-18624722
>chr8:18624782-18625037
>chr8:18625763-18625845
>chr8:18627741-18627818
>chr8:18628358-18628671
>chr8:18628939-18629017
>chr8:18629116-18629189
>chr8:18629257-18629317
>chr8:18630697-18631015
>chr8:18632353-18632396
>chr8:18633430-18634220
>chr8:18634336-18634376
>chr8:18634420-18634493
>chr8:18634985-18635134
>chr8:18635243-18635295
>chr8:18635520-18636174
>chr8:18636257-18636852
>chr8:18637510-18637605
>chr8:18637835-18638292
>chr8:18638356-18638896
>chr8:18639498-18639654
>chr8:18640335-18640776
>chr8:18641650-18641715
>chr8:18642311-18642374
>chr8:18642655-18642781
>chr8:18643021-18643135
>chr8:18643470-18643745
>chr8:18643797-18643893
>chr8:18643973-18644147
>chr8:18644851-18644948
>chr8:18647678-18648603
>chr8:18648656-18650183
>chr8:18651582-18651623
>chr8:18652489-18652783
>chr8:18655002-18655363
>chr8:18656044-18656370
>chr8:18656706-18656877
>chr8:18658488-18658666
>chr8:18660054-18660188
>chr8:18660302-18660457
>chr8:18663123-18663458
>chr8:18663884-18664541
>chr8:18664575-18664824
>chr8:18664945-18666351
>chr8:18666874-18668252
>chr8:18669385-18669510
>chr8:18669851-18669928
>chr8:18671613-18671955
>chr8:18673033-18673234
>chr8:18673848-18674143
>chr8:18674721-18675030
>chr8:18677325-18677531
>chr8:18677724-18678067
>chr8:18678526-18678831
>chr8:18680132-18680286
>chr8:18681313-18681511
>chr8:18682760-18682853
>chr8:18683317-18683397
>chr8:18684204-18684256
>chr8:18685225-18685318
>chr8:18686013-18686068
>chr8:18687179-18687490
>chr8:18687761-18688401
>chr8:18694220-18694830
>chr8:18696806-18697217
>chr8:18698066-18698407
>chr8:18698534-18698640
>chr8:18700918-18701307
>chr8:18702496-18702911
>chr8:18703704-18703769
>chr8:18704009-18704069
>chr8:18704349-18704643
>chr8:18705083-18705533
>chr8:18706340-18706431
>chr8:18708690-18708780
>chr8:18708966-18709056
>chr8:18709244-18709331
>chr8:18709616-18715294
>chr8:18715837-18715885
>chr8:18717564-18717646
>chr8:18722501-18722570
>chr8:18722960-18723100
>chr8:18724238-18724656
>chr8:18726899-18727628
>chr8:18728017-18728099
>chr8:18728409-18728523
>chr8:18728711-18728834
>chr8:18730564-18730635
>chr8:18731055-18731282
>chr8:18736270-18736398
>chr8:18737312-18737600
>chr8:18737745-18737808
>chr8:18738823-18738953
>chr8:18739506-18739584
>chr8:18739625-18739799
>chr8:18740989-18741118
>chr8:18742230-18742296
>chr8:18742473-18742541
>chr8:18743112-18743183
>chr8:18743586-18743894
>chr8:18743918-18744197
>chr8:18745085-18745164
>chr8:18745290-18745557
>chr8:18746141-18746338
>chr8:18746675-18746801
>chr8:18748372-18748686
>chr8:18749576-18749631
>chr8:18750053-18750098
>chr8:18750172-18751303
>chr8:18751441-18751555
>chr8:18751893-18752154
>chr8:18752436-18752721
>chr8:18753067-18753382
>chr8:18753561-18753627
>chr8:18754037-18754441
>chr8:18755122-18755498
>chr8:18755646-18755711
>chr8:18756728-18756833
>chr8:18757171-18757575
>chr8:18759078-18759125
>chr8:18760202-18760344
>chr8:18760443-18760659
>chr8:18762064-18762216
>chr8:18762254-18762507
>chr8:18763269-18763319
>chr8:18763541-18763670
>chr8:18765615-18765743
>chr8:18765787-18766391
>chr8:18767461-18767796
>chr8:18767984-18768591
>chr8:18769666-18770131
>chr8:18770186-18770553
>chr8:18770721-18770838
>chr8:18770921-18770999
>chr8:18771049-18771576
>chr8:18771974-18772084
>chr8:18772440-18773075
>chr8:18773287-18773768
>chr8:18773938-18774045
>chr8:18774229-18774539
>chr8:18774573-18774625
>chr8:18775000-18775068
>chr8:18775125-18775413
>chr8:18775499-18775811
>chr8:18775880-18776699
>chr8:18776931-18777710
>chr8:18777830-18777874
>chr8:18777990-18778086
>chr8:18778188-18778410
>chr8:18778450-18778551
>chr8:18778615-18778827
>chr8:18779122-18779173
>chr8:18779314-18779803
>chr8:18780188-18780882
>chr8:18781147-18781230
>chr8:18781401-18781492
>chr8:18781907-18782038
>chr8:18782123-18782300
>chr8:18782887-18783009
>chr8:18783114-18783258
>chr8:18783378-18784096
>chr8:18784631-18784659
>chr8:18784958-18784998
>chr8:18785392-18785493
>chr8:18785548-18785862
>chr8:18786072-18786213
>chr8:18787920-18787981
>chr8:18789780-18789816
>chr8:18790274-18790603
>chr8:18790868-18793476
>chr8:18793942-18794958
>chr8:18798737-18798821
>chr8:18801010-18801106
>chr8:18801548-18801861
>chr8:18802666-18802717
>chr8:18803000-18803381
>chr8:18803450-18803551
>chr8:18803614-18803787
>chr8:18804257-18804312
>chr8:18805458-18805551
>chr8:18805622-18805984
>chr8:18807833-18807976
>chr8:18809500-18809692
>chr8:18810422-18810582
>chr8:18811203-18811258
>chr8:18811732-18811769
>chr8:18814469-18814515
>chr8:18815303-18815616
>chr8:18816138-18816327
>chr8:18817937-18818257
>chr8:18819506-18819887
>chr8:18820244-18820311
>chr8:18820376-18820626
>chr8:18820756-18821028
>chr8:18821840-18821917
>chr8:18823770-18823815
>chr8:18823898-18824159
>chr8:18825881-18825974
>chr8:18826134-18826175
>chr8:18827980-18828089
>chr8:18828511-18829345
>chr8:18829860-18830249
>chr8:18831193-18831253
>chr8:18831437-18831763
>chr8:18832611-18832986
>chr8:18833170-18833238
>chr8:18833723-18833881
>chr8:18835417-18835547
>chr8:18836643-18836803
>chr8:18837675-18837823
>chr8:18838515-18838856
>chr8:18842443-18842744
>chr8:18843112-18843358
>chr8:18843407-18843463
>chr8:18843754-18843863
>chr8:18845564-18845610
>chr8:18845644-18845792
>chr8:18853085-18853153
>chr8:18856846-18856930
>chr8:18858109-18858179
>chr8:18858285-18859171
>chr8:18859232-18859380
>chr8:18859497-18860199
>chr8:18860255-18860390
>chr8:18862646-18862700
>chr8:18863565-18863622
>chr8:18864259-18864327
>chr8:18865215-18865296
>chr8:18868910-18868942
>chr8:18869142-18869480
>chr8:18870065-18870117
>chr8:18870456-18870687
>chr8:18870812-18871135
>chr8:18873372-18873811
>chr8:18874132-18874727
>chr8:18874888-18875216
>chr8:18875486-18876007
>chr8:18876061-18876216
>chr8:18876369-18877218
>chr8:18877356-18878001
>chr8:18878085-18878186
>chr8:18879014-18879099
>chr8:18879599-18879883
>chr8:18880956-18881018
>chr8:18881925-18882247
>chr8:18882683-18882746
>chr8:18882782-18882990
>chr8:18885227-18885339
>chr8:18887830-18888008
>chr8:18888434-18888508
>chr8:18889505-18889539
>chr8:18889574-18889642
>chr8:18889943-18889989
>chr8:18892192-18892528
>chr8:18892587-18892932
>chr8:18895718-18895907
>chr8:18895953-18897879
>chr8:18897968-18899029
>chr8:18899454-18899502
>chr8:18899533-18899785
>chr8:18899864-18899976
>chr8:18900040-18900266
>chr8:18900407-18900797
>chr8:18900859-18901977
>chr8:18902076-18902241
>chr8:18902521-18902596
>chr8:18903989-18904295
>chr8:18904479-18904762
>chr8:18904867-18904922
>chr8:18905309-18905645
>chr8:18905873-18905947
>chr8:18906911-18907665
>chr8:18909446-18909879
>chr8:18910118-18910665
>chr8:18910888-18911141
>chr8:18911185-18911317
>chr8:18913012-18913128
>chr8:18914159-18916884
>chr8:18917519-18917630
>chr8:18918302-18918350
>chr8:18919691-18920034
>chr8:18920284-18920317
>chr8:18922310-18922368
>chr8:18922462-18922518
>chr8:18922694-18923295
>chr8:18923404-18923468
>chr8:18923499-18923753
>chr8:18923885-18923940
>chr8:18924939-18925040
>chr8:18925126-18925567
>chr8:18926190-18926666
>chr8:18926823-18926882
>chr8:18927005-18927080
>chr8:18927157-18927588
>chr8:18927735-18928457
>chr8:18928562-18929142
>chr8:18929809-18929879
>chr8:18930557-18930872
>chr8:18930958-18931108
>chr8:18932190-18932227
>chr8:18933451-18933762
>chr8:18934323-18934705
>chr8:18935046-18935083
>chr8:18935344-18935719
>chr8:18936448-18936781
>chr8:18938303-18938636
>chr8:18938683-18938842
>chr8:18939557-18939622
>chr8:18940622-18940701
>chr8:18941659-18942127
>chr8:18942463-18942587
>chr8:18942648-18942831
>chr8:18944281-18944630
>chr8:18944808-18944843
>chr8:18945059-18945227
>chr8:18945272-18945314
>chr8:18945380-18946068
>chr8:18946253-18946994
>chr8:18948773-18948821
>chr8:18949033-18949287
>chr8:18949863-18949919
>chr8:18950257-18950755
>chr8:18951132-18951429
>chr8:18951685-18952020
>chr8:18953289-18953813
>chr8:18954193-18954245
>chr8:18954524-18954565
>chr8:18955241-18955451
>chr8:18955744-18956057
>chr8:18956320-18956419
>chr8:18957100-18957416
>chr8:18958542-18958635
>chr8:18958791-18959222
>chr8:18960796-18961121
>chr8:18961399-18961707
>chr8:18961952-18962263
>chr8:18962841-18963309
>chr8:18964112-18964413
>chr8:18966280-18966603
>chr8:18966776-18966846
>chr8:18967133-18967489
>chr8:18968590-18968868
>chr8:18969071-18969175
>chr8:18970051-18970396
>chr8:18970613-18971005
>chr8:18971714-18972034
>chr8:18972535-18972680
>chr8:18972760-18972866
>chr8:18973287-18973602
>chr8:18974672-18974720
>chr8:18975081-18975166
>chr8:18976274-18976354
>chr8:18976719-18976789
>chr8:18977025-18977399
>chr8:18977771-18977847
>chr8:18978836-18978884
>chr8:18980433-18980556
>chr8:18981184-18981234
>chr8:18981590-18982580
>chr8:18982725-18983219
>chr8:18983398-18983595
>chr8:18983681-18984008
>chr8:18984104-18984248
>chr8:18984628-18984764
>chr8:18984938-18985235
>chr8:18985478-18985537
>chr8:18985735-18985978
>chr8:18986904-18987004
>chr8:18987246-18987843
>chr8:18987916-18988133
>chr8:18990651-18990729
>chr8:18991327-18991405
>chr8:18992417-18992456
>chr8:18992806-18992839
>chr8:18994050-18994137
>chr8:18994657-18994758
>chr8:18995575-18995952
>chr8:18997964-18998117
>chr8:18998400-18998710
>chr8:18999620-18999710
>chr8:19000107-19000466
>chr8:19001074-19001311
>chr8:19002618-19002735
>chr8:19003082-19003130
>chr8:19003237-19003400
>chr8:19004472-19006362
>chr8:19006965-19007273
>chr8:19007380-19007469
>chr8:19007816-19008145
>chr8:19008984-19009030
>chr8:19009605-19009921
>chr8:19013820-19013947
>chr8:19015021-19015398
>chr8:19015695-19015741
>chr8:19016649-19016756
>chr8:19016898-19018114
>chr8:19018420-19018539
>chr8:19018798-19019101
>chr8:19019883-19019948
>chr8:19020317-19020380
>chr8:19020662-19020816
>chr8:19021883-19022306
>chr8:19023331-19023729
>chr8:19024479-19024557
>chr8:19024881-19024968
>chr8:19025233-19025430
>chr8:19025866-19026247
>chr8:19026560-19026947
>chr8:19027196-19027250
>chr8:19027720-19028081
>chr8:19028360-19028629
>chr8:19028762-19028833
>chr8:19028908-19028982
>chr8:19029329-19030086
>chr8:19030167-19030704
>chr8:19032138-19032204
>chr8:19032312-19032675
>chr8:19032916-19033119
>chr8:19034865-19034910
>chr8:19035577-19035647
>chr8:19035811-19036076
>chr8:19037484-19037574
>chr8:19037771-19037961
>chr8:19038441-19038710
>chr8:19039213-19039269
>chr8:19039816-19039873
>chr8:19040155-19040508
>chr8:19040878-19041201
>chr8:19041932-19042095
>chr8:19043725-19043928
>chr8:19044915-19045246
>chr8:19046051-19046415
>chr8:19047234-19047282
>chr8:19048795-19049177
>chr8:19049401-19049723
>chr8:19050319-19050855
>chr8:19051475-19051577
>chr8:19052151-19052528
>chr8:19053503-19053901
>chr8:19054403-19054493
>chr8:19055262-19055559
>chr8:19057724-19058070
>chr8:19058102-19058188
>chr8:19058345-19058605
>chr8:19060435-19060661
>chr8:19060791-19060841
>chr8:19061519-19061823
>chr8:19062397-19062439
>chr8:19063847-19064176
>chr8:19064401-19064542
>chr8:19064899-19065419
>chr8:19065513-19065617
>chr8:19065692-19065910
>chr8:19066094-19066175
>chr8:19068271-19068579
>chr8:19068637-19068767
>chr8:19069692-19069743
>chr8:19069783-19069856
>chr8:19069934-19070083
>chr8:19070439-19070780
>chr8:19071031-19071363
>chr8:19071707-19072384
>chr8:19072783-19072859
>chr8:19073257-19073588
>chr8:19073764-19074096
>chr8:19074529-19075250
>chr8:19075311-19075399
>chr8:19075552-19075661
>chr8:19076755-19076817
>chr8:19078031-19078191
>chr8:19078812-19078889
>chr8:19079887-19080212
>chr8:19083158-19083203
>chr8:19085250-19085570
>chr8:19085928-19086253
>chr8:19086338-19086823
>chr8:19088239-19088658
>chr8:19088706-19089174
>chr8:19089661-19089718
>chr8:19089861-19090273
>chr8:19090318-19090388
>chr8:19090423-19091209
>chr8:19091346-19091481
>chr8:19092819-19093006
>chr8:19093053-19093184
>chr8:19094017-19094128
>chr8:19094747-19095080
>chr8:19096872-19097239
>chr8:19097844-19098220
>chr8:19099358-19099675
>chr8:19100438-19100484
>chr8:19102161-19102658
>chr8:19103122-19103525
>chr8:19104861-19104987
>chr8:19106992-19107413
>chr8:19107496-19107875
>chr8:19107971-19108082
>chr8:19108510-19108864
>chr8:19109199-19109259
>chr8:19109514-19110085
>chr8:19110735-19110798
>chr8:19110977-19111071
>chr8:19111446-19112126
>chr8:19112301-19112423
>chr8:19112686-19114243
>chr8:19114605-19114999
>chr8:19115226-19115632
>chr8:19117799-19118197
>chr8:19118581-19118722
>chr8:19118752-19119219
>chr8:19119625-19119881
>chr8:19120579-19120926
>chr8:19121545-19121897
>chr8:19122309-19122370
>chr8:19122406-19124899
>chr8:19125961-19126337
>chr8:19126767-19126836
>chr8:19127249-19127577
>chr8:19127728-19127772
>chr8:19128646-19128777
>chr8:19130588-19130922
>chr8:19131116-19131229
>chr8:19132253-19132562
>chr8:19133641-19133897
>chr8:19133999-19134271
>chr8:19135192-19135549
>chr8:19135622-19135720
>chr8:19135911-19135962
>chr8:19136020-19136320
>chr8:19136980-19137210
>chr8:19137526-19137573
>chr8:19137627-19138031
>chr8:19138104-19138405
>chr8:19139764-19140057
>chr8:19140271-19140357
>chr8:19140406-19140627
>chr8:19142034-19142328
>chr8:19142655-19142702
>chr8:19143162-19143274
>chr8:19143590-19143891
>chr8:19144093-19144509
>chr8:19145110-19145434
>chr8:19146075-19146587
>chr8:19146691-19146724
>chr8:19146989-19147158
>chr8:19147632-19147831
>chr8:19148720-19148922
>chr8:19149072-19149144
>chr8:19150777-19151216
>chr8:19152821-19153151
>chr8:19153285-19153455
>chr8:19153485-19155000
>chr8:19155078-19155201
>chr8:19155712-19156892
>chr8:19157127-19157184
>chr8:19157284-19157605
>chr8:19158300-19158655
>chr8:19158768-19159073
>chr8:19160276-19160405
>chr8:19160588-19160899
>chr8:19161902-19162246
>chr8:19163383-19163725
>chr8:19164476-19164965
>chr8:19165601-19165780
>chr8:19166338-19166515
>chr8:19167741-19168265
>chr8:19168392-19168455
>chr8:19169355-19169444
>chr8:19169518-19170134
>chr8:19172210-19172768
>chr8:19173103-19173509
>chr8:19173597-19173929
>chr8:19175469-19175775
>chr8:19176048-19176095
>chr8:19176617-19176971
>chr8:19178633-19179317
>chr8:19181065-19181367
>chr8:19184836-19184965
>chr8:19185120-19185156
>chr8:19185435-19185518
>chr8:19185832-19186327
>chr8:19187746-19187793
>chr8:19188809-19188929
>chr8:19189843-19190061
>chr8:19190293-19190644
>chr8:19191725-19191907
>chr8:19193280-19193375
>chr8:19193575-19193985
>chr8:19194184-19194522
>chr8:19195125-19195704
>chr8:19195951-19196236
>chr8:19196935-19197316
>chr8:19198148-19198739
>chr8:19199492-19199619
>chr8:19200755-19200891
>chr8:19201377-19201864
>chr8:19202333-19202397
>chr8:19203735-19204285
>chr8:19204329-19207044
>chr8:19207120-19207189
>chr8:19207853-19208104
>chr8:19208136-19208651
>chr8:19210110-19210570
>chr8:19211186-19211728
>chr8:19211838-19211892
>chr8:19212073-19212126
>chr8:19212406-19212488
>chr8:19213378-19213545
>chr8:19215228-19215685
>chr8:19216301-19216716
>chr8:19217147-19217235
>chr8:19218065-19218498
>chr8:19218688-19218792
>chr8:19219229-19219351
>chr8:19220246-19220601
>chr8:19221126-19221176
>chr8:19222818-19222854
>chr8:19224589-19224854
>chr8:19227284-19227384
>chr8:19228217-19228392
>chr8:19228621-19228846
>chr8:19228937-19229153
>chr8:19229289-19229470
>chr8:19230617-19230719
>chr8:19230841-19231319
>chr8:19231837-19232201
>chr8:19233852-19234821
>chr8:19235550-19235615
>chr8:19236246-19236475
>chr8:19238738-19239122
>chr8:19239555-19239826
>chr8:19240411-19240479
>chr8:19240563-19240607
>chr8:19241179-19241738
>chr8:19241930-19242110
>chr8:19242294-19242669
>chr8:19242729-19242832
>chr8:19243427-19243749
>chr8:19244587-19244669
>chr8:19246075-19246238
>chr8:19246567-19246837
>chr8:19247364-19247409
>chr8:19247720-19248065
>chr8:19248463-19248799
>chr8:19248928-19249045
>chr8:19249946-19250297
>chr8:19251665-19251767
>chr8:19251899-19252447
>chr8:19252481-19252582
>chr8:19252667-19252834
>chr8:19254170-19254224
>chr8:19255262-19255409
>chr8:19255955-19256685
>chr8:19256727-19257052
>chr8:19257325-19258069
>chr8:19258129-19258497
>chr8:19259522-19259839
>chr8:19260208-19260760
>chr8:19260840-19261157
>chr8:19261542-19262012
>chr8:19262306-19262636
>chr8:19262995-19263116
>chr8:19263192-19263490
>chr8:19266379-19267370
>chr8:19267957-19268033
>chr8:19268929-19269277
>chr8:19269600-19270052
>chr8:19270639-19270761
>chr8:19271000-19271308
>chr8:19271497-19271785
>chr8:19272352-19272454
>chr8:19272595-19272658
>chr8:19275644-19276016
>chr8:19276308-19276657
>chr8:19277606-19277841
>chr8:19277950-19278300
>chr8:19280304-19283793
>chr8:19283834-19284309
>chr8:19284345-19285503
>chr8:19285562-19285827
>chr8:19286202-19286244
>chr8:19286369-19286429
>chr8:19287090-19287155
>chr8:19287431-19287497
>chr8:19289080-19289254
>chr8:19289831-19290228
>chr8:19290768-19291086
>chr8:19292036-19292437
>chr8:19292706-19293086
>chr8:19293797-19294040
>chr8:19296450-19296625
>chr8:19298117-19298273
>chr8:19299994-19300059
>chr8:19300416-19300835
>chr8:19300921-19301004
>chr8:19301457-19301612
>chr8:19301891-19302401
>chr8:19303888-19304267
>chr8:19305116-19305176
>chr8:19305209-19305584
>chr8:19306040-19306383
>chr8:19307612-19308183
>chr8:19309001-19309044
>chr8:19309828-19310243
>chr8:19311319-19311711
>chr8:19314027-19314068
>chr8:19315015-19315414
>chr8:19315922-19315973
>chr8:19316875-19316944
>chr8:19317400-19317436
>chr8:19317852-19318207
>chr8:19320346-19320655
>chr8:19320961-19321013
>chr8:19321165-19321505
>chr8:19322599-19323028
>chr8:19323166-19323220
>chr8:19323361-19323716
>chr8:19326147-19326212
>chr8:19326607-19326703
>chr8:19329500-19329951
>chr8:19331749-19332156
>chr8:19332305-19332717
>chr8:19334995-19335308
>chr8:19335407-19335613
>chr8:19336079-19336231
>chr8:19336567-19336848
>chr8:19337380-19338093
>chr8:19338582-19338665
>chr8:19338857-19339416
>chr8:19339489-19339808
>chr8:19340571-19340900
>chr8:19341559-19341843
>chr8:19342825-19342897
>chr8:19343105-19343567
>chr8:19344226-19344317
>chr8:19344743-19344796
>chr8:19346239-19346641
>chr8:19347892-19347946
>chr8:19348070-19348376
>chr8:19349362-19349476
>chr8:19349662-19350175
>chr8:19350458-19350774
>chr8:19351315-19351689
>chr8:19351779-19352075
>chr8:19352716-19353027
>chr8:19353355-19353671
>chr8:19353980-19354299
>chr8:19355426-19355494
>chr8:19355989-19356036
>chr8:19358291-19358339
>chr8:19358443-19358586
>chr8:19360132-19360635
>chr8:19361148-19361264
>chr8:19361751-19361855
>chr8:19362450-19363427
>chr8:19363571-19363613
>chr8:19363784-19363854
>chr8:19364545-19364603
>chr8:19366141-19366367
>chr8:19366451-19366978
>chr8:19367024-19367902
>chr8:19367997-19368295
>chr8:19368354-19368617
>chr8:19368746-19370186
>chr8:19370322-19370609
>chr8:19370663-19370755
>chr8:19370835-19371026
>chr8:19371210-19371295
>chr8:19371451-19371549
>chr8:19371610-19371801
>chr8:19371939-19371995
>chr8:19373295-19373573
>chr8:19374090-19374132
>chr8:19375619-19375888
>chr8:19376278-19376760
>chr8:19376904-19377391
>chr8:19377658-19377711
>chr8:19378207-19378315
>chr8:19378429-19380194
>chr8:19380310-19381850
>chr8:19381996-19382129
>chr8:19382218-19383169
>chr8:19383274-19383402
>chr8:19383490-19383550
[truncated: 2,940,047 more chars]
