# Supplementary material for: Red: an intelligent, rapid, accurate tool for detecting repeats de-novo on the genomic scale
Source: BMC Bioinformatics. 2015 Jul 24;16:227. doi: 10.1186/s12859-015-0654-5 (PMC4513396; doi:10.1186/s12859-015-0654-5)
Supplement: Additional file 5 — Supplementary data set 4 — Red’s repeats of the Homo sapiens genome. The command “tar -xzf file” results in a directory that contains the locations of repeats found by Red in the genome of the Homo sapiens. [file 12859_2015_654_MOESM5_ESM.tar › GnmRptHg38/chr9.rpt]

>chr9:10000-10543
>chr9:10582-12073
>chr9:12116-14285
>chr9:14337-17858
>chr9:17893-36781
>chr9:36861-37589
>chr9:37636-40735
>chr9:41544-42917
>chr9:43409-43790
>chr9:44244-44466
>chr9:44793-45163
>chr9:45376-45529
>chr9:45766-46184
>chr9:47843-48188
>chr9:48307-51363
>chr9:51429-51564
>chr9:51783-51900
>chr9:52159-52275
>chr9:53472-54196
>chr9:54541-54645
>chr9:55179-55290
>chr9:55696-55786
>chr9:56014-56125
>chr9:57274-57365
>chr9:57754-58426
>chr9:58463-59023
>chr9:59194-59224
>chr9:61630-62018
>chr9:63352-63466
>chr9:64846-64879
>chr9:66799-66853
>chr9:67127-67801
>chr9:68433-68579
>chr9:68739-69193
>chr9:69342-69992
>chr9:70136-70337
>chr9:70396-70729
>chr9:71050-71153
>chr9:71717-71816
>chr9:74028-74119
>chr9:74595-74655
>chr9:75110-75431
>chr9:75521-75768
>chr9:76591-76678
>chr9:77191-77292
>chr9:77698-77809
>chr9:78080-78394
>chr9:78832-79112
>chr9:79357-79467
>chr9:80018-80183
>chr9:80552-80642
>chr9:80863-81015
>chr9:81709-81763
>chr9:82874-83955
>chr9:84332-84760
>chr9:85475-86758
>chr9:89560-89893
>chr9:90708-90771
>chr9:91559-91734
>chr9:91842-92154
>chr9:92301-92369
>chr9:92623-92932
>chr9:93561-93960
>chr9:94710-95116
>chr9:95654-95980
>chr9:96263-96427
>chr9:96688-96721
>chr9:97086-97396
>chr9:98141-98503
>chr9:98998-99455
>chr9:100985-101369
>chr9:101872-102016
>chr9:102299-102398
>chr9:102942-103043
>chr9:103289-103400
>chr9:103540-103685
>chr9:103746-104371
>chr9:104454-105527
>chr9:105585-105856
>chr9:105906-106340
>chr9:106518-106693
>chr9:106786-107260
>chr9:107318-108953
>chr9:109943-110038
>chr9:110080-110181
>chr9:111116-111472
>chr9:111792-112085
>chr9:113510-113568
>chr9:115783-115900
>chr9:116477-116520
>chr9:116567-116661
>chr9:117072-117301
>chr9:117341-118095
>chr9:118439-118589
>chr9:118809-118897
>chr9:118974-119788
>chr9:120104-120276
>chr9:120500-121398
>chr9:121574-121817
>chr9:122131-122917
>chr9:123198-123963
>chr9:124101-126813
>chr9:126911-129215
>chr9:129364-131401
>chr9:131439-131938
>chr9:131985-133387
>chr9:133570-133705
>chr9:133994-134167
>chr9:134334-136084
>chr9:136107-137480
>chr9:137559-138525
>chr9:138634-148784
>chr9:148917-149024
>chr9:149093-150523
>chr9:150713-150793
>chr9:150917-151043
>chr9:151222-151415
>chr9:151484-152359
>chr9:152675-153978
>chr9:154093-154165
>chr9:154375-154515
>chr9:154907-156592
>chr9:156783-158051
>chr9:158155-158461
>chr9:159006-159896
>chr9:160830-162138
>chr9:162185-162300
>chr9:162415-162956
>chr9:163109-163264
>chr9:163367-164029
>chr9:164117-164187
>chr9:164320-164575
>chr9:164884-165007
>chr9:165209-165992
>chr9:166104-166338
>chr9:166475-166871
>chr9:167035-167178
>chr9:167280-167502
>chr9:167615-170051
>chr9:170117-170261
>chr9:170343-171490
>chr9:171558-171773
>chr9:172385-172640
>chr9:172694-172861
>chr9:172957-173373
>chr9:173903-174288
>chr9:174427-174536
>chr9:174684-174739
>chr9:174866-175695
>chr9:175804-175861
>chr9:176115-176443
>chr9:176914-177147
>chr9:177380-177583
>chr9:178068-178233
>chr9:178947-179094
>chr9:179165-179687
>chr9:179884-180233
>chr9:180325-180923
>chr9:181004-181363
>chr9:181487-181950
>chr9:182168-182488
>chr9:182501-182597
>chr9:182707-182893
>chr9:183033-184313
>chr9:184539-185106
>chr9:185452-185533
>chr9:185656-186551
>chr9:186867-187476
>chr9:187827-191004
>chr9:191080-191296
>chr9:192138-192249
>chr9:192532-193299
>chr9:193614-193680
>chr9:193789-194235
>chr9:194489-194653
>chr9:194814-194988
>chr9:195185-196816
>chr9:196867-197956
>chr9:198951-199152
>chr9:199252-199783
>chr9:200036-200871
>chr9:200897-201465
>chr9:202246-202351
>chr9:202934-203011
>chr9:203703-204092
>chr9:205200-205573
>chr9:205600-206111
>chr9:206254-206309
>chr9:207648-207845
>chr9:208372-208467
>chr9:209812-210387
>chr9:210653-210725
>chr9:210795-210894
>chr9:212053-212132
>chr9:213373-213516
>chr9:213651-214033
>chr9:216157-216544
>chr9:216949-216994
>chr9:218915-219153
>chr9:219185-219918
>chr9:220701-220939
>chr9:221333-221844
>chr9:221966-222287
>chr9:223728-223799
>chr9:225585-225627
>chr9:226009-226402
>chr9:227052-227149
>chr9:228610-228805
>chr9:229009-229054
>chr9:229847-236079
>chr9:237349-237719
>chr9:238562-238685
>chr9:238714-238791
>chr9:239090-239151
>chr9:239188-239289
>chr9:239631-239883
>chr9:240562-240788
>chr9:240925-241231
>chr9:241265-241947
>chr9:242464-242533
>chr9:243898-244310
>chr9:244628-244676
>chr9:245179-245520
>chr9:245917-246532
>chr9:246642-246692
>chr9:246740-246916
>chr9:247508-247816
>chr9:248407-248636
>chr9:249586-249930
>chr9:251651-251750
>chr9:251958-252397
>chr9:252481-252819
>chr9:253752-253796
>chr9:254459-254546
>chr9:255385-255710
>chr9:257436-257966
>chr9:258587-259325
>chr9:260551-260848
>chr9:261005-261228
>chr9:261921-262237
>chr9:262318-262485
>chr9:262548-262670
>chr9:262750-263243
>chr9:263630-263721
>chr9:264573-264687
>chr9:264893-265258
>chr9:266358-266402
>chr9:267197-267534
>chr9:269006-270048
>chr9:272135-272190
>chr9:272389-272718
>chr9:273382-273571
>chr9:273647-273995
>chr9:275060-275147
>chr9:275578-276213
>chr9:276467-276526
>chr9:276793-277585
>chr9:279355-279412
>chr9:279875-279934
>chr9:280946-281309
>chr9:282387-282722
>chr9:283213-283850
>chr9:283948-283993
>chr9:284572-285112
>chr9:286902-286955
>chr9:287076-287159
>chr9:287908-288041
>chr9:288354-288506
>chr9:289614-289699
>chr9:289772-290129
>chr9:290205-290387
>chr9:291779-292424
>chr9:294026-294107
>chr9:294644-295305
>chr9:295445-295492
>chr9:297091-297195
>chr9:298104-298507
>chr9:298976-299042
>chr9:299350-299623
>chr9:299747-300050
>chr9:300432-301560
>chr9:301605-303689
>chr9:303734-303827
>chr9:304527-304615
>chr9:305115-305693
>chr9:305829-306107
>chr9:306684-306786
>chr9:307319-308366
>chr9:308661-309000
>chr9:309128-309280
>chr9:309900-310323
>chr9:310409-310776
>chr9:310970-311546
>chr9:313514-314065
>chr9:315420-315469
>chr9:317629-317694
>chr9:317997-318107
>chr9:319010-319298
>chr9:319760-319869
>chr9:320095-322560
>chr9:322806-323113
>chr9:323184-323968
>chr9:324813-325310
>chr9:326396-326551
>chr9:327380-327712
>chr9:328356-328480
>chr9:328924-329261
>chr9:332021-332392
>chr9:332729-332962
>chr9:333312-333625
>chr9:334770-335218
>chr9:336824-337256
>chr9:337338-337392
>chr9:337689-338196
>chr9:339502-339815
>chr9:340363-340646
>chr9:341101-341202
>chr9:341697-342230
>chr9:342416-342792
>chr9:343258-343520
>chr9:344757-345072
>chr9:345763-345799
>chr9:347222-347527
>chr9:348668-348734
>chr9:350106-350389
>chr9:352456-352751
>chr9:354043-354301
>chr9:354462-354498
>chr9:354619-354694
>chr9:354938-354980
>chr9:355173-355509
>chr9:356189-356555
>chr9:358027-358394
>chr9:358545-358882
>chr9:358964-359009
>chr9:359993-360363
>chr9:360873-361178
>chr9:364343-364650
>chr9:365583-365754
>chr9:367031-367165
>chr9:367251-367387
>chr9:368800-369149
>chr9:369791-370104
>chr9:371136-371211
>chr9:371864-371918
>chr9:372799-373197
>chr9:373328-373441
>chr9:373980-374123
>chr9:374236-374850
>chr9:375712-376031
>chr9:377614-377698
>chr9:379370-379430
>chr9:380017-381132
>chr9:381667-382046
>chr9:383114-383734
>chr9:383936-384249
>chr9:384627-384959
>chr9:385277-385414
>chr9:385636-385708
>chr9:385786-385845
>chr9:386612-386802
>chr9:387158-387487
>chr9:388550-388851
>chr9:389577-390164
>chr9:391844-392163
>chr9:392912-393133
>chr9:395525-395571
>chr9:395875-395929
>chr9:396941-397047
>chr9:397121-397996
>chr9:399950-401199
>chr9:401792-401821
>chr9:402169-402227
>chr9:402873-403195
>chr9:403555-404030
>chr9:404241-404364
>chr9:406281-406517
>chr9:406757-406789
>chr9:408802-408977
>chr9:409530-410059
>chr9:410896-411541
>chr9:411589-414164
>chr9:414257-414367
>chr9:414404-414666
>chr9:415149-415208
>chr9:415659-415693
>chr9:417010-417311
>chr9:418237-418586
>chr9:419790-419824
>chr9:422537-423021
>chr9:424221-424261
>chr9:424390-425147
>chr9:425233-425771
>chr9:428945-429282
>chr9:430107-430706
>chr9:430855-431169
>chr9:431489-431825
>chr9:432374-432447
>chr9:434176-434229
>chr9:434996-435092
>chr9:435172-435247
>chr9:436475-436599
>chr9:436913-436962
>chr9:439947-440320
>chr9:440415-440571
>chr9:440705-441042
>chr9:443808-443853
>chr9:445717-445857
>chr9:446799-446956
>chr9:448001-448406
>chr9:448472-448867
>chr9:449059-449396
>chr9:451030-451650
>chr9:451833-451987
>chr9:452144-452340
>chr9:452445-452595
>chr9:453389-453800
>chr9:454282-454484
>chr9:455188-455810
>chr9:455904-455968
>chr9:456803-456836
>chr9:458518-458814
>chr9:459311-459502
>chr9:461476-462091
>chr9:462918-463018
>chr9:463116-463300
>chr9:464116-464150
>chr9:466086-466769
>chr9:467523-468569
>chr9:468975-469125
>chr9:469395-469612
>chr9:471620-471813
>chr9:473699-473998
>chr9:474951-475180
>chr9:475271-475364
>chr9:475391-476538
>chr9:477145-477222
>chr9:478963-479066
>chr9:480968-481323
>chr9:481748-481856
>chr9:482794-482902
>chr9:483037-483082
>chr9:483145-483255
>chr9:484347-484414
>chr9:484630-484677
>chr9:485303-485397
>chr9:485578-485918
>chr9:486310-486517
>chr9:486731-486778
>chr9:486972-487019
>chr9:487166-487354
>chr9:487401-487487
>chr9:489384-489471
>chr9:490223-490536
>chr9:490916-491648
>chr9:491698-492161
>chr9:492402-492498
>chr9:492572-493075
>chr9:493147-493289
>chr9:493530-494224
>chr9:494516-494624
>chr9:496028-496113
>chr9:496269-496614
>chr9:496906-496964
>chr9:497059-497126
>chr9:497430-497463
>chr9:497496-497904
>chr9:498491-498746
>chr9:498823-499416
>chr9:501694-501806
>chr9:502128-502386
>chr9:502545-503141
>chr9:505328-505370
>chr9:506527-506564
>chr9:507153-507343
>chr9:507383-508441
>chr9:508670-508787
>chr9:509084-509392
>chr9:509783-510145
>chr9:511425-511551
>chr9:511826-511930
>chr9:512199-512270
>chr9:512449-512575
>chr9:513142-513213
>chr9:513715-514288
>chr9:515058-515380
>chr9:517073-517397
>chr9:517731-518044
>chr9:518894-519206
>chr9:520052-520366
>chr9:521549-521872
>chr9:523652-523691
>chr9:524236-524269
>chr9:524545-524818
>chr9:524970-525300
>chr9:525335-525646
>chr9:526423-526604
>chr9:527275-527601
>chr9:527866-528150
>chr9:528443-529129
>chr9:529218-529523
>chr9:530702-530999
>chr9:531148-531462
>chr9:532226-532620
>chr9:535919-536552
>chr9:536608-536701
>chr9:537687-537842
>chr9:538853-541589
>chr9:541707-543081
>chr9:543107-543160
>chr9:543221-543588
>chr9:543966-544328
>chr9:545757-546050
>chr9:546300-546417
>chr9:548708-548937
>chr9:549032-549152
>chr9:550473-550674
>chr9:551756-552068
>chr9:552858-553203
>chr9:553836-553930
>chr9:554014-554395
>chr9:554536-555006
>chr9:557036-557319
>chr9:557743-558024
>chr9:558251-558520
>chr9:558635-558731
>chr9:558839-558922
>chr9:562023-562371
>chr9:562854-562896
>chr9:564049-564377
>chr9:565414-567540
>chr9:568019-568092
>chr9:568435-568817
>chr9:569274-569655
>chr9:572161-572718
>chr9:573258-573572
>chr9:574354-574921
>chr9:575379-576040
>chr9:576852-577578
>chr9:577707-577750
>chr9:579936-581077
>chr9:581122-581319
>chr9:583632-583734
>chr9:583871-583933
>chr9:587760-588135
>chr9:588375-588422
>chr9:591042-591118
>chr9:591154-591302
>chr9:591653-591999
>chr9:592082-592446
>chr9:592490-592524
>chr9:592629-592700
>chr9:595128-595252
>chr9:595504-595828
>chr9:595942-596247
>chr9:596708-598302
>chr9:598372-599357
>chr9:600014-600405
>chr9:601043-601164
>chr9:601636-601728
>chr9:602243-602565
>chr9:603644-603989
>chr9:604222-604965
>chr9:605021-605329
>chr9:606138-606667
>chr9:607210-607512
>chr9:607991-608346
>chr9:608413-608463
>chr9:609331-609665
>chr9:609825-609881
>chr9:610007-610067
>chr9:611723-612025
>chr9:613362-613554
>chr9:614952-615291
>chr9:618214-618555
>chr9:618889-618961
>chr9:619849-620154
>chr9:620384-620791
>chr9:622462-623127
>chr9:623235-624819
>chr9:626180-626445
>chr9:628791-629066
>chr9:629940-630979
>chr9:632675-632997
>chr9:633172-633493
>chr9:633634-633954
>chr9:634084-634290
>chr9:634417-634809
>chr9:635663-635979
>chr9:636577-636886
>chr9:637536-637646
>chr9:638229-638285
>chr9:639293-639623
>chr9:639689-639975
>chr9:640252-641000
>chr9:641904-641973
>chr9:642924-642990
>chr9:643194-643256
>chr9:643521-644028
>chr9:644353-645858
>chr9:646207-646398
>chr9:646709-646994
>chr9:647212-647285
>chr9:648008-648307
>chr9:650478-650543
>chr9:652251-652636
>chr9:653874-653913
>chr9:654802-654872
>chr9:655084-655401
>chr9:655477-655574
>chr9:657062-657652
>chr9:657820-658039
>chr9:658574-658659
>chr9:658702-658901
>chr9:659377-659857
>chr9:661071-662967
>chr9:663379-663458
>chr9:663956-666888
>chr9:666926-666961
>chr9:667033-668222
>chr9:668254-669033
>chr9:669289-669550
>chr9:669623-670265
>chr9:671242-671288
>chr9:671358-671633
>chr9:671746-671975
>chr9:673193-673516
>chr9:674705-675156
>chr9:675488-675561
>chr9:675699-676276
>chr9:676434-676487
>chr9:676815-676869
>chr9:678452-678753
>chr9:679287-679712
>chr9:680568-680652
>chr9:680900-681250
>chr9:681944-682551
>chr9:686992-687050
>chr9:687745-687816
>chr9:688317-688629
>chr9:689947-690327
>chr9:691371-691566
>chr9:691628-691955
>chr9:692337-692641
>chr9:692721-693010
>chr9:695806-695870
>chr9:696004-696301
>chr9:696514-696649
>chr9:698857-698919
>chr9:699331-699378
>chr9:699755-700024
>chr9:701124-701400
>chr9:701505-701598
>chr9:702485-702575
>chr9:702955-703282
>chr9:703714-704022
>chr9:704386-704439
>chr9:704667-705079
>chr9:705166-705508
>chr9:705590-705927
>chr9:707423-708268
>chr9:709586-710652
>chr9:713909-714097
>chr9:714338-714662
>chr9:716781-717323
>chr9:717731-717821
>chr9:718314-718612
>chr9:718945-719271
>chr9:719726-720029
>chr9:720342-720789
>chr9:721085-721258
>chr9:721444-721587
>chr9:722027-722376
>chr9:723493-723735
>chr9:723810-724252
>chr9:724510-724809
>chr9:725268-725535
>chr9:725908-726007
>chr9:726351-726991
>chr9:727336-727614
>chr9:727678-728817
>chr9:728963-729013
>chr9:729047-729142
>chr9:730401-730772
>chr9:732467-732498
>chr9:733543-734163
>chr9:734334-734680
>chr9:735595-736717
>chr9:741231-741938
>chr9:743575-743849
>chr9:746482-746775
>chr9:747307-747372
>chr9:747855-748178
>chr9:748285-748458
>chr9:748879-749159
>chr9:751973-752091
>chr9:752452-752785
>chr9:753372-753673
>chr9:753884-754213
>chr9:755364-755666
>chr9:756460-756812
>chr9:757075-757372
>chr9:757782-758490
>chr9:758589-758774
>chr9:758868-758975
>chr9:759033-759307
>chr9:759591-759680
>chr9:760337-760371
>chr9:760815-760913
>chr9:760954-761071
>chr9:763151-763925
>chr9:764588-765549
>chr9:766233-766333
>chr9:766467-772883
>chr9:773008-773373
>chr9:773523-775187
>chr9:775421-775659
>chr9:776602-776682
>chr9:776931-776976
>chr9:777079-778046
>chr9:778077-778508
>chr9:778608-779044
>chr9:779088-782805
>chr9:782860-783098
>chr9:783183-783299
>chr9:783400-783445
>chr9:784123-784208
>chr9:784420-784494
>chr9:784596-785008
>chr9:785185-785333
>chr9:785435-785585
>chr9:786500-786824
>chr9:787325-787839
>chr9:789028-789682
>chr9:789946-790034
>chr9:790288-790683
>chr9:791143-791496
>chr9:791868-792180
>chr9:793332-793569
>chr9:793719-793790
>chr9:794070-794235
>chr9:794864-795259
>chr9:795621-795889
>chr9:796306-796402
>chr9:796507-797205
>chr9:797305-797575
>chr9:797627-797950
>chr9:798149-798524
>chr9:798918-799234
>chr9:799494-799568
>chr9:799745-799786
>chr9:799897-800487
>chr9:800969-801250
>chr9:803349-803466
>chr9:803505-803943
>chr9:804312-804368
>chr9:804628-805329
>chr9:805399-805443
>chr9:805650-805888
>chr9:805993-806365
>chr9:806398-806482
>chr9:806635-806715
>chr9:807220-807270
>chr9:807448-807495
>chr9:808362-808654
>chr9:808717-809169
>chr9:809427-809792
>chr9:809889-810371
>chr9:810920-811218
>chr9:813209-813548
>chr9:813657-813980
>chr9:814471-814775
>chr9:814838-816803
>chr9:817145-818090
>chr9:819467-819920
>chr9:819963-820247
>chr9:820442-820553
>chr9:820777-821555
>chr9:821601-821786
>chr9:821843-821927
>chr9:822649-822970
>chr9:823098-823239
>chr9:823623-823809
>chr9:823922-824352
>chr9:825005-825304
>chr9:825348-825598
>chr9:825705-826417
>chr9:826474-826595
>chr9:827598-827862
>chr9:828472-830580
>chr9:830737-831378
>chr9:831489-831859
>chr9:832321-832662
>chr9:834294-834676
>chr9:834811-837906
>chr9:838016-838050
>chr9:838099-839001
>chr9:839308-839931
>chr9:842226-842535
>chr9:844542-844595
>chr9:844685-845044
>chr9:845177-845498
>chr9:845626-845801
>chr9:845981-846354
>chr9:846566-846776
>chr9:847807-847926
>chr9:848524-848858
>chr9:849090-849142
>chr9:849812-850155
>chr9:850605-850642
>chr9:850716-851059
>chr9:851220-851542
>chr9:851937-852240
>chr9:853058-853173
>chr9:853287-854534
>chr9:854767-855069
>chr9:855601-856339
>chr9:856487-856857
>chr9:857005-857357
>chr9:857601-858132
>chr9:858495-859020
>chr9:859985-860413
>chr9:860807-860855
>chr9:861036-862540
>chr9:862867-863310
>chr9:863401-863470
>chr9:863509-863543
>chr9:864136-864798
>chr9:865885-866190
>chr9:867981-868272
>chr9:868676-869044
>chr9:869218-869252
>chr9:870112-870431
>chr9:870650-871005
>chr9:871056-871778
>chr9:872028-872787
>chr9:873197-873623
>chr9:874755-875117
>chr9:875749-875839
>chr9:876530-876831
>chr9:878740-878785
>chr9:879395-879438
>chr9:879869-879931
>chr9:879993-880085
>chr9:880438-880767
>chr9:882102-882154
>chr9:882782-883102
>chr9:883458-883771
>chr9:884682-884992
>chr9:885061-885453
>chr9:885669-885709
>chr9:885785-885820
>chr9:886241-886555
>chr9:886644-886727
>chr9:887016-887214
>chr9:888077-888124
>chr9:888304-888600
>chr9:888839-888973
>chr9:889052-889116
>chr9:890076-890297
>chr9:890368-890416
>chr9:890699-891487
>chr9:891531-891826
>chr9:892868-892947
>chr9:893287-893339
>chr9:894228-894348
>chr9:894451-894522
>chr9:894789-895119
>chr9:895550-896127
>chr9:896252-896829
>chr9:897086-897401
>chr9:897492-897623
>chr9:898092-898438
>chr9:898855-899209
>chr9:900366-900511
>chr9:900597-901630
>chr9:901905-902238
>chr9:902490-902791
>chr9:904661-904987
>chr9:905450-905514
>chr9:905787-905833
>chr9:906020-906066
>chr9:907756-907877
>chr9:908153-908488
>chr9:908936-908985
>chr9:909709-910017
>chr9:911469-911792
>chr9:911951-912351
>chr9:912945-913003
>chr9:913614-913911
>chr9:914269-914610
>chr9:915043-915105
>chr9:915698-916035
>chr9:916359-916679
>chr9:918108-918160
>chr9:919827-919917
>chr9:920972-921266
>chr9:921343-921867
>chr9:921923-922170
>chr9:923200-923230
>chr9:924093-924376
>chr9:925731-925797
>chr9:928715-929184
>chr9:929292-929398
>chr9:930205-931198
>chr9:931475-931811
>chr9:932543-932674
>chr9:932913-933215
>chr9:933299-933403
>chr9:934247-934772
>chr9:936463-937378
>chr9:937506-938736
>chr9:939871-941820
>chr9:942268-942610
>chr9:945133-945585
>chr9:947129-947369
>chr9:947613-947776
>chr9:948778-949483
>chr9:949584-950085
>chr9:951018-951121
>chr9:952018-952067
>chr9:952387-952428
>chr9:952679-952724
>chr9:954599-954939
>chr9:955087-955216
>chr9:955361-955675
>chr9:955919-955997
>chr9:956031-956706
>chr9:956955-957122
>chr9:957707-958098
>chr9:958362-958703
>chr9:959489-959823
>chr9:961049-961110
>chr9:962326-962391
>chr9:962528-962647
>chr9:966341-966390
>chr9:967365-967451
>chr9:967932-967980
>chr9:971152-971440
>chr9:975478-975549
>chr9:976555-976624
>chr9:979242-979293
>chr9:980539-980651
>chr9:982775-982861
>chr9:983175-983210
>chr9:984498-984777
>chr9:986617-986935
>chr9:987022-987553
>chr9:989075-989155
>chr9:990640-990688
>chr9:991128-991196
>chr9:991890-991978
>chr9:992793-993168
>chr9:993532-993872
>chr9:996816-997140
>chr9:997461-997805
>chr9:997905-998304
>chr9:998541-999033
>chr9:1000004-1000054
>chr9:1000841-1000992
>chr9:1002295-1002695
>chr9:1002979-1003291
>chr9:1004094-1004674
>chr9:1005477-1005818
>chr9:1006521-1006928
>chr9:1007961-1008003
>chr9:1008085-1008131
>chr9:1008306-1009125
>chr9:1009964-1010000
>chr9:1010610-1010958
>chr9:1011382-1011712
>chr9:1012420-1012519
>chr9:1012601-1012933
>chr9:1014165-1014323
>chr9:1014372-1014759
>chr9:1014838-1014907
>chr9:1015319-1015876
>chr9:1016163-1017389
>chr9:1018529-1018589
>chr9:1018627-1018958
>chr9:1019595-1019727
>chr9:1020276-1020645
>chr9:1020734-1020792
>chr9:1021638-1021771
>chr9:1022133-1022717
>chr9:1022794-1023030
>chr9:1023751-1023803
>chr9:1023846-1023899
>chr9:1024691-1025017
>chr9:1025878-1026230
>chr9:1026276-1026626
>chr9:1027205-1027535
>chr9:1027864-1027904
>chr9:1028188-1028477
>chr9:1030249-1030367
>chr9:1030536-1030656
>chr9:1030975-1031338
>chr9:1032947-1033255
>chr9:1034000-1034103
>chr9:1034786-1035222
>chr9:1035706-1035785
>chr9:1035922-1036230
>chr9:1037248-1037338
>chr9:1037871-1037971
>chr9:1039455-1039612
>chr9:1040518-1040826
>chr9:1041676-1041756
>chr9:1044151-1044197
>chr9:1045083-1045467
>chr9:1046581-1046837
>chr9:1050556-1050626
>chr9:1053229-1053280
>chr9:1054239-1054279
>chr9:1055514-1055553
>chr9:1058301-1058729
>chr9:1059855-1060182
>chr9:1060733-1060999
>chr9:1061123-1061618
>chr9:1061920-1062194
>chr9:1063214-1063300
>chr9:1065634-1070062
>chr9:1070112-1070304
>chr9:1070351-1070435
>chr9:1071475-1071726
>chr9:1072306-1072454
>chr9:1072628-1072982
>chr9:1073396-1073427
>chr9:1073818-1073868
>chr9:1074304-1075172
>chr9:1075587-1075934
>chr9:1076025-1076329
>chr9:1076872-1077091
>chr9:1079810-1079877
>chr9:1080386-1080459
>chr9:1081850-1082073
>chr9:1082234-1082309
>chr9:1084223-1084361
>chr9:1084398-1084546
>chr9:1084663-1084962
>chr9:1086646-1086688
>chr9:1087020-1087122
>chr9:1087506-1087547
>chr9:1087729-1087835
>chr9:1087872-1088354
>chr9:1089486-1089741
>chr9:1090599-1090675
>chr9:1091189-1091421
>chr9:1091959-1092890
>chr9:1093043-1093086
>chr9:1093581-1094678
>chr9:1098277-1098611
>chr9:1099758-1099932
>chr9:1101539-1101699
>chr9:1102353-1102405
>chr9:1103187-1103242
>chr9:1103578-1105041
>chr9:1105198-1105936
>chr9:1105976-1110172
>chr9:1110390-1111036
>chr9:1111172-1111495
>chr9:1111554-1112456
>chr9:1112596-1112836
>chr9:1113355-1113446
>chr9:1114029-1114523
>chr9:1114557-1114922
>chr9:1115020-1115219
>chr9:1116351-1116435
>chr9:1116603-1117251
>chr9:1117297-1117463
>chr9:1117870-1117923
>chr9:1118759-1118794
>chr9:1120338-1120516
>chr9:1120951-1121002
>chr9:1121234-1121578
>chr9:1121669-1122171
>chr9:1123853-1123919
>chr9:1124583-1124661
>chr9:1124770-1124807
>chr9:1124974-1125280
>chr9:1125344-1125407
>chr9:1128858-1129189
>chr9:1129301-1129469
>chr9:1130015-1130136
>chr9:1130618-1131201
>chr9:1131909-1136345
>chr9:1136450-1137393
>chr9:1137739-1138650
>chr9:1139100-1140583
>chr9:1141363-1141699
>chr9:1142314-1142361
>chr9:1143647-1143735
>chr9:1144288-1144335
>chr9:1144428-1145776
>chr9:1145863-1146320
>chr9:1146468-1150533
>chr9:1152734-1153115
>chr9:1153467-1153590
>chr9:1154645-1154678
>chr9:1154733-1154815
>chr9:1155357-1155459
>chr9:1156046-1156103
>chr9:1156419-1156480
>chr9:1156643-1156730
>chr9:1157198-1157245
>chr9:1158990-1159205
>chr9:1160545-1160579
>chr9:1160700-1160801
>chr9:1162779-1162853
>chr9:1163094-1163139
>chr9:1163170-1163216
>chr9:1163997-1164076
>chr9:1164212-1164391
>chr9:1165207-1165314
>chr9:1165367-1165450
>chr9:1165684-1165807
>chr9:1166736-1166991
>chr9:1167130-1167286
>chr9:1169071-1169147
>chr9:1171434-1171523
>chr9:1174547-1174693
>chr9:1174937-1175407
>chr9:1175732-1175781
>chr9:1176015-1176116
>chr9:1177420-1177484
>chr9:1178044-1178634
>chr9:1181079-1181110
>chr9:1181361-1181785
>chr9:1182121-1182507
>chr9:1183475-1183675
>chr9:1185781-1188220
>chr9:1188683-1189071
>chr9:1189762-1196254
>chr9:1197124-1197460
>chr9:1197993-1198118
>chr9:1198189-1198240
>chr9:1200282-1200373
>chr9:1204921-1205255
>chr9:1206061-1206124
>chr9:1209410-1210908
>chr9:1212750-1212912
>chr9:1214200-1214637
>chr9:1215120-1215512
>chr9:1219474-1219561
>chr9:1219625-1219677
>chr9:1220374-1220637
>chr9:1220832-1220984
>chr9:1222261-1222640
>chr9:1223510-1229896
>chr9:1230082-1230128
>chr9:1230917-1231152
>chr9:1231729-1231807
>chr9:1233025-1233082
>chr9:1233235-1233371
>chr9:1234279-1234363
>chr9:1234791-1235117
>chr9:1236039-1236118
>chr9:1236851-1237742
>chr9:1238964-1239005
>chr9:1239185-1239367
>chr9:1239489-1239598
>chr9:1240907-1241227
>chr9:1241912-1242134
>chr9:1243907-1244353
>chr9:1244729-1245120
>chr9:1245403-1245800
>chr9:1246145-1246466
>chr9:1248021-1248125
>chr9:1249140-1249346
>chr9:1251990-1252052
>chr9:1254400-1254442
>chr9:1254605-1254732
>chr9:1255076-1255378
>chr9:1256727-1258388
>chr9:1259179-1259246
>chr9:1259904-1259950
>chr9:1262904-1263033
>chr9:1264793-1264844
>chr9:1267008-1267069
>chr9:1270027-1270160
>chr9:1272134-1272472
>chr9:1273512-1273564
>chr9:1274826-1276411
>chr9:1276943-1277160
>chr9:1277358-1277527
>chr9:1277612-1278368
>chr9:1278580-1278788
>chr9:1279418-1279753
>chr9:1280525-1280582
>chr9:1281072-1281110
>chr9:1281617-1281917
>chr9:1282643-1282725
>chr9:1282883-1282953
>chr9:1283875-1283939
>chr9:1286150-1286271
>chr9:1286916-1287143
>chr9:1289953-1290301
>chr9:1290632-1290710
>chr9:1291371-1291534
>chr9:1292990-1293082
>chr9:1293802-1293901
>chr9:1293998-1294225
>chr9:1298777-1299074
>chr9:1299534-1299866
>chr9:1300769-1300829
>chr9:1303275-1303461
>chr9:1307644-1307837
>chr9:1308717-1308759
>chr9:1309370-1309417
>chr9:1310533-1310846
>chr9:1311915-1311980
>chr9:1313279-1313431
>chr9:1313599-1315093
>chr9:1316098-1316474
>chr9:1317580-1317719
>chr9:1318011-1318103
>chr9:1319692-1319767
>chr9:1319911-1319971
>chr9:1322240-1322526
>chr9:1324882-1325063
>chr9:1325749-1325814
>chr9:1325944-1326133
>chr9:1326233-1326524
>chr9:1326617-1326990
>chr9:1329574-1329765
>chr9:1330212-1330533
>chr9:1330754-1330880
>chr9:1331077-1331206
>chr9:1331303-1331464
>chr9:1331933-1332000
>chr9:1333021-1333423
>chr9:1333828-1333919
>chr9:1335374-1335410
>chr9:1335962-1336033
>chr9:1337283-1337355
>chr9:1337430-1337528
>chr9:1337989-1338986
>chr9:1342004-1342130
>chr9:1343722-1343900
>chr9:1343960-1346107
>chr9:1348126-1348977
>chr9:1349615-1349736
>chr9:1349836-1350032
>chr9:1350216-1350423
>chr9:1350653-1350776
>chr9:1354047-1354086
>chr9:1356182-1356437
>chr9:1357156-1357229
>chr9:1357459-1357497
>chr9:1357807-1357912
>chr9:1358955-1359017
>chr9:1360371-1360752
>chr9:1363515-1363897
>chr9:1367067-1367112
>chr9:1367242-1367687
>chr9:1368046-1368119
>chr9:1369864-1369962
>chr9:1370491-1370788
>chr9:1372137-1372187
>chr9:1374373-1374427
>chr9:1374750-1375092
>chr9:1375768-1376385
>chr9:1376509-1376716
>chr9:1377048-1377119
>chr9:1378208-1378267
>chr9:1379278-1379424
>chr9:1385389-1385645
>chr9:1385802-1385845
>chr9:1387501-1387671
>chr9:1389044-1390120
>chr9:1390162-1390927
>chr9:1391075-1391324
>chr9:1393032-1393064
>chr9:1393132-1399528
>chr9:1400081-1400156
>chr9:1400332-1400447
>chr9:1402507-1402567
>chr9:1403301-1403422
>chr9:1404685-1404913
>chr9:1406826-1406921
>chr9:1407162-1410913
>chr9:1412297-1412478
>chr9:1412909-1412948
>chr9:1412994-1413029
>chr9:1413853-1414001
>chr9:1416346-1416394
>chr9:1420076-1420232
>chr9:1421867-1424869
>chr9:1426671-1426751
>chr9:1428786-1428844
>chr9:1430672-1430967
>chr9:1432717-1433024
>chr9:1433199-1433526
>chr9:1433763-1433888
>chr9:1435910-1435948
>chr9:1436783-1437143
>chr9:1437256-1437618
>chr9:1438363-1438440
>chr9:1439170-1439462
>chr9:1441412-1441612
>chr9:1441766-1441832
>chr9:1442254-1442386
>chr9:1442662-1443307
>chr9:1443756-1444143
>chr9:1444350-1444478
>chr9:1445700-1445807
>chr9:1448729-1448826
>chr9:1450216-1450256
>chr9:1450431-1452943
>chr9:1458343-1458413
>chr9:1458974-1459129
>chr9:1459761-1459819
>chr9:1461236-1461359
>chr9:1462982-1463208
>chr9:1463280-1463322
>chr9:1464932-1465273
>chr9:1467770-1467828
>chr9:1467943-1468022
>chr9:1468173-1468280
>chr9:1468543-1468618
>chr9:1470468-1470824
>chr9:1472160-1472336
>chr9:1472405-1472497
>chr9:1476034-1476509
>chr9:1476794-1477115
>chr9:1477516-1477550
>chr9:1477833-1477926
>chr9:1478078-1481541
>chr9:1481653-1481719
>chr9:1482216-1482359
>chr9:1482493-1482622
>chr9:1482907-1484180
>chr9:1484261-1484411
>chr9:1484479-1484681
>chr9:1485079-1485165
>chr9:1485445-1485706
>chr9:1486397-1486531
>chr9:1486811-1486839
>chr9:1486950-1487121
>chr9:1487342-1488394
>chr9:1488731-1488761
>chr9:1488965-1489342
>chr9:1489727-1489843
>chr9:1493154-1493258
>chr9:1493363-1493435
>chr9:1493542-1494190
>chr9:1494262-1495243
>chr9:1496259-1496376
>chr9:1496434-1496553
>chr9:1496585-1496690
>chr9:1496869-1497076
>chr9:1497303-1497923
>chr9:1498910-1499126
>chr9:1499189-1499367
>chr9:1499529-1499573
>chr9:1499637-1499687
>chr9:1499790-1499906
>chr9:1500216-1500771
>chr9:1500883-1500938
>chr9:1500973-1501334
>chr9:1501414-1501518
>chr9:1501663-1501757
>chr9:1501836-1502270
>chr9:1502406-1503347
>chr9:1503526-1503909
>chr9:1504103-1504410
>chr9:1504527-1504609
>chr9:1506338-1506379
>chr9:1506606-1506703
>chr9:1508616-1508668
>chr9:1508827-1509042
>chr9:1509551-1509835
>chr9:1511342-1511405
>chr9:1511616-1511834
>chr9:1513696-1513829
>chr9:1514094-1514197
>chr9:1514233-1514897
>chr9:1515895-1515946
>chr9:1516837-1517120
>chr9:1520698-1521448
>chr9:1522413-1522471
>chr9:1523822-1524038
>chr9:1524976-1525520
>chr9:1525553-1525743
>chr9:1526356-1526413
>chr9:1530265-1530322
>chr9:1530604-1530926
>chr9:1533078-1533132
>chr9:1534101-1534142
>chr9:1534168-1534299
>chr9:1534528-1534761
>chr9:1535089-1535176
>chr9:1535240-1536412
>chr9:1538166-1538218
>chr9:1539131-1539357
>chr9:1539489-1540016
>chr9:1541165-1541275
>chr9:1542271-1544561
>chr9:1545329-1545711
>chr9:1545805-1545897
>chr9:1546895-1547006
>chr9:1547491-1547544
>chr9:1547640-1547961
>chr9:1548011-1548144
>chr9:1548644-1548698
>chr9:1549502-1549669
>chr9:1551319-1551365
>chr9:1551449-1551794
>chr9:1551899-1552043
>chr9:1552470-1552528
>chr9:1554159-1554231
>chr9:1555245-1555494
>chr9:1555729-1555887
>chr9:1556204-1556260
>chr9:1557266-1557408
>chr9:1557594-1557953
>chr9:1558432-1564571
>chr9:1564816-1564873
>chr9:1565084-1565208
>chr9:1565229-1565279
>chr9:1565792-1565967
>chr9:1566004-1566293
>chr9:1566444-1567206
>chr9:1567362-1568218
>chr9:1568645-1568736
>chr9:1568796-1575257
>chr9:1575406-1575497
>chr9:1576403-1576507
>chr9:1576641-1576749
>chr9:1578260-1578837
>chr9:1579187-1579411
>chr9:1580444-1580492
>chr9:1581013-1581209
>chr9:1581461-1581559
>chr9:1582516-1582936
>chr9:1583433-1589722
>chr9:1590003-1590533
>chr9:1590594-1591302
>chr9:1592566-1593955
>chr9:1594064-1594131
>chr9:1594192-1594603
>chr9:1594793-1595091
>chr9:1595235-1595470
>chr9:1596302-1596375
>chr9:1596435-1596569
>chr9:1597057-1597083
>chr9:1597134-1597831
>chr9:1600315-1600380
>chr9:1600879-1601380
>chr9:1604211-1604255
>chr9:1605230-1605337
>chr9:1605558-1605658
>chr9:1608996-1609065
>chr9:1609958-1610133
>chr9:1610420-1610733
>chr9:1612943-1613300
>chr9:1616417-1616447
>chr9:1618828-1618882
>chr9:1621951-1624821
>chr9:1625348-1625413
>chr9:1626075-1626712
>chr9:1626880-1626974
>chr9:1627056-1627369
>chr9:1627455-1627989
>chr9:1628068-1629830
>chr9:1631157-1631552
>chr9:1632885-1632990
>chr9:1633130-1633403
>chr9:1633579-1634498
>chr9:1639087-1639271
>chr9:1640506-1640864
>chr9:1640933-1641319
>chr9:1641578-1643425
>chr9:1643524-1643802
>chr9:1643904-1643957
>chr9:1644039-1644882
>chr9:1645036-1645489
>chr9:1645610-1645720
>chr9:1645894-1646140
>chr9:1647015-1647426
>chr9:1647929-1648023
>chr9:1648415-1648674
>chr9:1648733-1648774
>chr9:1651051-1651127
>chr9:1651330-1651444
>chr9:1651487-1651596
>chr9:1653921-1654009
>chr9:1654043-1654125
>chr9:1654970-1657847
>chr9:1659584-1659667
>chr9:1662038-1662102
>chr9:1662884-1662948
>chr9:1663144-1663242
>chr9:1663611-1663709
>chr9:1664925-1665001
>chr9:1665111-1665198
>chr9:1665418-1665490
>chr9:1666337-1666757
>chr9:1666952-1667057
>chr9:1667103-1667370
>chr9:1667617-1667993
>chr9:1668381-1668625
>chr9:1668854-1669240
>chr9:1669655-1669706
>chr9:1670766-1670817
>chr9:1671252-1671504
>chr9:1671668-1672011
>chr9:1672635-1672903
>chr9:1672974-1673048
>chr9:1673167-1673387
>chr9:1673757-1674112
>chr9:1682910-1682968
>chr9:1683142-1683294
>chr9:1686703-1686962
>chr9:1687224-1687843
>chr9:1688006-1688294
>chr9:1688314-1688468
>chr9:1688899-1688996
>chr9:1689471-1689878
>chr9:1689934-1690007
>chr9:1690052-1690388
>chr9:1690487-1690633
>chr9:1691713-1694671
>chr9:1694979-1695762
>chr9:1695794-1695899
>chr9:1695979-1696065
>chr9:1696161-1696256
>chr9:1696398-1696471
>chr9:1696513-1698211
>chr9:1698320-1698439
>chr9:1698591-1698880
>chr9:1699372-1699664
>chr9:1701023-1701500
>chr9:1703318-1703369
>chr9:1704914-1705458
>chr9:1706644-1706700
>chr9:1706917-1707314
>chr9:1707943-1707978
>chr9:1708446-1708847
>chr9:1712628-1712766
>chr9:1712847-1712896
>chr9:1714019-1714079
>chr9:1714282-1714507
>chr9:1715383-1715772
>chr9:1715915-1715963
>chr9:1716338-1716395
>chr9:1716696-1716751
>chr9:1717471-1717845
>chr9:1721712-1721776
>chr9:1724402-1724437
>chr9:1724577-1724748
>chr9:1725367-1725675
>chr9:1728002-1728042
>chr9:1728675-1728727
>chr9:1729526-1729651
>chr9:1729851-1729955
>chr9:1731125-1731267
>chr9:1731568-1731945
>chr9:1733444-1733753
>chr9:1738924-1739281
>chr9:1740780-1740838
>chr9:1741118-1741446
>chr9:1741644-1741758
>chr9:1742055-1742095
>chr9:1742218-1742365
>chr9:1745913-1746296
>chr9:1746415-1746545
>chr9:1748276-1748389
>chr9:1748714-1748804
>chr9:1749487-1755818
>chr9:1757049-1757251
>chr9:1757764-1758147
>chr9:1758369-1758512
>chr9:1759301-1759357
>chr9:1759421-1759468
>chr9:1760600-1761382
>chr9:1761838-1762133
>chr9:1762283-1762380
>chr9:1763612-1763968
>chr9:1764080-1765394
>chr9:1767290-1767335
>chr9:1767495-1767560
>chr9:1767977-1768057
>chr9:1770551-1770603
>chr9:1770732-1771424
>chr9:1772137-1772193
>chr9:1772421-1772773
>chr9:1772832-1773297
>chr9:1775697-1775733
>chr9:1777956-1777994
>chr9:1778105-1783646
>chr9:1783774-1783854
>chr9:1785702-1785763
>chr9:1786625-1786663
>chr9:1787997-1788105
>chr9:1788404-1788461
>chr9:1790524-1790561
>chr9:1790653-1791071
>chr9:1792963-1793004
>chr9:1793614-1794425
>chr9:1800235-1800397
>chr9:1800452-1800509
>chr9:1801119-1801293
>chr9:1801567-1801786
>chr9:1802459-1802572
>chr9:1802624-1803070
>chr9:1803194-1803562
>chr9:1804310-1804548
>chr9:1804726-1806312
>chr9:1806552-1806610
>chr9:1806691-1807188
>chr9:1807320-1807775
>chr9:1808063-1808323
>chr9:1808493-1808598
>chr9:1808782-1809585
>chr9:1810698-1811201
>chr9:1813742-1813796
>chr9:1814901-1815028
>chr9:1817038-1817383
>chr9:1818171-1818236
>chr9:1818712-1819050
>chr9:1820038-1823153
>chr9:1823261-1823423
>chr9:1825210-1825405
>chr9:1826934-1827163
>chr9:1827224-1827467
>chr9:1827572-1827885
>chr9:1828217-1828330
>chr9:1828813-1828892
>chr9:1829015-1829230
>chr9:1829281-1829340
>chr9:1829492-1829873
>chr9:1831456-1831527
>chr9:1834139-1834478
>chr9:1837993-1838354
>chr9:1838803-1839114
>chr9:1840350-1840398
>chr9:1840706-1840759
>chr9:1841387-1841464
>chr9:1842096-1842182
>chr9:1842235-1842412
>chr9:1843595-1843893
>chr9:1844325-1844462
>chr9:1844981-1845109
>chr9:1846759-1846864
>chr9:1846898-1847168
>chr9:1847432-1847956
>chr9:1848769-1849081
>chr9:1851248-1852335
>chr9:1852449-1852583
>chr9:1852742-1853286
>chr9:1853347-1853420
>chr9:1853463-1853837
>chr9:1853934-1854012
>chr9:1854102-1854224
>chr9:1856809-1856976
>chr9:1858391-1858474
>chr9:1858541-1859233
>chr9:1859287-1859354
>chr9:1859410-1859860
>chr9:1859969-1860728
>chr9:1860765-1865276
>chr9:1865371-1865409
>chr9:1865702-1865745
>chr9:1865839-1869574
>chr9:1873003-1873084
>chr9:1873438-1873542
>chr9:1874818-1875132
>chr9:1875328-1875502
>chr9:1878236-1878637
>chr9:1881702-1881834
>chr9:1884320-1884378
>chr9:1884552-1884901
>chr9:1885216-1885328
>chr9:1885413-1885654
>chr9:1886429-1886469
>chr9:1887599-1887695
>chr9:1887896-1887933
>chr9:1889360-1889803
>chr9:1894826-1895157
>chr9:1898271-1898338
>chr9:1898983-1899028
>chr9:1899602-1902416
>chr9:1902531-1903001
>chr9:1903099-1905755
>chr9:1906148-1906198
>chr9:1908029-1908678
>chr9:1909496-1909536
>chr9:1909868-1909922
>chr9:1911407-1911635
>chr9:1912098-1912152
>chr9:1912285-1912479
>chr9:1912633-1912708
>chr9:1914287-1914355
>chr9:1914566-1914889
>chr9:1914988-1915107
>chr9:1915229-1915269
>chr9:1915552-1915663
>chr9:1918288-1918387
>chr9:1919197-1919260
>chr9:1919573-1919634
>chr9:1921104-1921848
>chr9:1922572-1923048
>chr9:1925145-1925566
>chr9:1929687-1929902
>chr9:1930207-1930574
>chr9:1931057-1936805
>chr9:1936863-1937535
>chr9:1937644-1937830
>chr9:1937927-1937970
>chr9:1940676-1941037
>chr9:1941537-1941626
>chr9:1942671-1942995
>chr9:1944194-1944479
>chr9:1949107-1949475
>chr9:1952750-1952802
>chr9:1952919-1952957
>chr9:1954511-1956853
>chr9:1956983-1957302
>chr9:1963289-1963367
>chr9:1965975-1966038
>chr9:1966334-1966388
>chr9:1968008-1968062
>chr9:1968587-1968661
>chr9:1970156-1970237
>chr9:1970636-1970691
>chr9:1971191-1973350
>chr9:1973774-1974102
>chr9:1975745-1976157
>chr9:1977373-1977703
>chr9:1980840-1980916
>chr9:1984806-1984985
>chr9:1985177-1987493
>chr9:1988688-1988998
>chr9:1989136-1989175
>chr9:1990023-1990412
>chr9:1990682-1990735
>chr9:1992845-1993163
>chr9:1993394-1993432
>chr9:1996676-1996713
>chr9:1996981-1997043
>chr9:1997488-1997542
>chr9:2000978-2001302
>chr9:2001602-2001997
>chr9:2002484-2002636
>chr9:2002883-2003004
>chr9:2003250-2003320
>chr9:2003689-2004324
>chr9:2005934-2006235
>chr9:2006650-2006736
>chr9:2009255-2009319
>chr9:2009471-2009805
>chr9:2010000-2010346
>chr9:2010583-2010663
>chr9:2010690-2010788
>chr9:2010968-2011049
>chr9:2011777-2012097
>chr9:2015421-2015473
>chr9:2017202-2017256
>chr9:2017536-2017578
>chr9:2019600-2019655
>chr9:2022386-2022525
>chr9:2027158-2027540
>chr9:2030154-2030254
>chr9:2030387-2030755
>chr9:2031791-2031880
>chr9:2032711-2032754
>chr9:2033599-2033824
>chr9:2033911-2034353
>chr9:2034997-2035348
>chr9:2038215-2038338
>chr9:2039088-2039305
>chr9:2039753-2039844
>chr9:2040054-2040142
>chr9:2040620-2040662
>chr9:2041355-2041694
>chr9:2046966-2047114
>chr9:2049204-2049332
>chr9:2050306-2050354
>chr9:2052184-2052502
>chr9:2052973-2053327
>chr9:2054518-2054587
>chr9:2057086-2057246
>chr9:2057304-2057460
>chr9:2060938-2060990
>chr9:2062123-2062171
>chr9:2064426-2064470
>chr9:2064895-2065200
>chr9:2068918-2069578
>chr9:2069769-2069979
>chr9:2074232-2074320
>chr9:2074581-2074911
>chr9:2075630-2075829
>chr9:2076506-2076584
>chr9:2078183-2078474
>chr9:2078597-2078988
>chr9:2082305-2082442
>chr9:2091387-2091594
>chr9:2094944-2095407
>chr9:2097516-2097582
>chr9:2097843-2097972
>chr9:2098614-2098968
>chr9:2100443-2101181
>chr9:2103017-2103337
>chr9:2103503-2103746
>chr9:2103855-2103952
>chr9:2104414-2104457
>chr9:2105236-2105538
>chr9:2107082-2107133
>chr9:2107246-2107623
>chr9:2107832-2107888
>chr9:2108335-2108426
>chr9:2109870-2110107
>chr9:2111182-2111539
>chr9:2114702-2114821
>chr9:2115329-2115353
>chr9:2117010-2117079
>chr9:2118801-2118849
>chr9:2119747-2119796
>chr9:2124474-2124547
>chr9:2125483-2125794
>chr9:2129035-2129428
>chr9:2129703-2129750
>chr9:2129832-2130158
>chr9:2130685-2130747
>chr9:2131666-2131966
>chr9:2133208-2133616
>chr9:2133662-2133722
>chr9:2134673-2134798
>chr9:2134956-2135000
>chr9:2135050-2135131
>chr9:2135159-2135215
>chr9:2135340-2135506
>chr9:2135585-2136167
>chr9:2136210-2136473
>chr9:2138021-2138078
>chr9:2138161-2138270
>chr9:2139196-2139404
>chr9:2139676-2139787
>chr9:2139820-2140059
>chr9:2142191-2142491
>chr9:2143923-2143968
>chr9:2145022-2145343
>chr9:2146059-2146378
>chr9:2146487-2147047
>chr9:2147564-2148005
>chr9:2148444-2148814
>chr9:2149046-2149726
>chr9:2150707-2150842
>chr9:2150932-2151057
>chr9:2151196-2151284
>chr9:2151441-2151768
>chr9:2152263-2152917
>chr9:2153268-2153723
>chr9:2153815-2153934
>chr9:2154111-2154207
>chr9:2155251-2155578
>chr9:2156335-2156951
>chr9:2157125-2157230
>chr9:2158132-2158163
>chr9:2159269-2159531
>chr9:2160787-2160894
>chr9:2161484-2161608
>chr9:2162830-2162951
>chr9:2163237-2163294
>chr9:2164353-2164458
>chr9:2165609-2165674
>chr9:2168006-2168340
>chr9:2168699-2168817
>chr9:2170367-2170415
>chr9:2173177-2173220
>chr9:2174631-2174965
>chr9:2175446-2175501
>chr9:2175855-2176191
>chr9:2176581-2176857
>chr9:2177539-2177856
>chr9:2181162-2181252
>chr9:2182466-2183117
>chr9:2184258-2184641
>chr9:2185000-2185144
>chr9:2185175-2185486
>chr9:2185514-2185578
>chr9:2186141-2186230
>chr9:2186485-2186825
>chr9:2187411-2187727
>chr9:2187795-2187907
>chr9:2188520-2188712
>chr9:2189044-2189180
>chr9:2190628-2190667
>chr9:2194354-2194676
>chr9:2196870-2197062
>chr9:2198207-2198512
>chr9:2198959-2199162
>chr9:2199241-2201978
>chr9:2202579-2203075
>chr9:2203096-2203166
>chr9:2203308-2203712
>chr9:2203787-2203882
>chr9:2203938-2204750
>chr9:2204963-2205275
>chr9:2205329-2205646
>chr9:2205712-2205886
>chr9:2206142-2206459
>chr9:2207484-2207773
>chr9:2208056-2208425
>chr9:2209980-2210091
>chr9:2210586-2210746
>chr9:2210860-2210914
>chr9:2211261-2211560
>chr9:2214777-2214874
>chr9:2215262-2215356
>chr9:2215400-2216071
>chr9:2216170-2216320
>chr9:2216392-2216609
>chr9:2218842-2218907
>chr9:2219739-2219998
>chr9:2220042-2221378
>chr9:2221396-2223907
>chr9:2224127-2225504
>chr9:2225570-2225636
>chr9:2225897-2226056
>chr9:2226113-2226256
>chr9:2226438-2226491
>chr9:2228940-2229244
>chr9:2231865-2232042
>chr9:2232540-2232925
>chr9:2235763-2236131
>chr9:2236368-2236771
>chr9:2238570-2238647
>chr9:2240636-2240947
>chr9:2242908-2242952
>chr9:2244100-2244167
>chr9:2244330-2244437
>chr9:2244712-2244805
>chr9:2244958-2245079
>chr9:2245510-2245567
>chr9:2245832-2246006
>chr9:2246187-2246229
>chr9:2246383-2246920
>chr9:2247229-2247826
>chr9:2248716-2248764
>chr9:2249264-2249595
>chr9:2250463-2251161
>chr9:2252499-2252985
>chr9:2254675-2254806
>chr9:2256662-2256938
>chr9:2257907-2257954
>chr9:2258026-2258087
>chr9:2262404-2262468
>chr9:2263935-2263987
>chr9:2264233-2264911
>chr9:2266912-2267047
>chr9:2269585-2269747
>chr9:2270909-2271005
>chr9:2271925-2272269
>chr9:2273314-2273407
>chr9:2275685-2281519
>chr9:2282978-2283939
>chr9:2284149-2284411
>chr9:2284964-2285006
>chr9:2286007-2286452
>chr9:2286519-2286901
>chr9:2287809-2287992
>chr9:2288083-2288145
>chr9:2288246-2288392
>chr9:2289661-2289774
>chr9:2290987-2291086
>chr9:2291323-2291360
>chr9:2297529-2297913
>chr9:2298527-2298610
>chr9:2301009-2301467
>chr9:2301707-2301762
>chr9:2301854-2302052
>chr9:2302943-2303320
>chr9:2303721-2303875
>chr9:2304887-2304969
>chr9:2307032-2307502
>chr9:2308002-2316929
>chr9:2317038-2318230
>chr9:2318817-2319268
>chr9:2320888-2320999
>chr9:2321031-2321525
>chr9:2321831-2322028
>chr9:2322547-2322658
>chr9:2323104-2323393
>chr9:2323798-2323926
>chr9:2325928-2326498
>chr9:2327309-2327622
>chr9:2327699-2327915
>chr9:2328401-2328732
>chr9:2329063-2329147
>chr9:2329867-2330290
>chr9:2330436-2330583
>chr9:2331206-2331556
>chr9:2331759-2332063
>chr9:2332341-2332454
>chr9:2333194-2333297
>chr9:2333567-2333685
>chr9:2334233-2334731
>chr9:2337407-2337492
>chr9:2338341-2338427
>chr9:2339395-2339601
>chr9:2339660-2339694
>chr9:2343661-2343993
>chr9:2346956-2347281
>chr9:2347315-2347721
>chr9:2347753-2349015
>chr9:2349517-2349698
>chr9:2350546-2350684
>chr9:2350878-2351035
>chr9:2351668-2351779
>chr9:2352549-2353163
>chr9:2353743-2353914
>chr9:2356730-2357088
>chr9:2358455-2358644
>chr9:2361883-2362196
>chr9:2362531-2362645
>chr9:2364162-2364225
>chr9:2364302-2364957
>chr9:2365446-2365547
>chr9:2365594-2365707
>chr9:2365932-2365983
>chr9:2366738-2366950
>chr9:2367978-2368015
>chr9:2368889-2370864
>chr9:2370914-2375172
>chr9:2375210-2376118
>chr9:2376164-2376409
>chr9:2376751-2377294
>chr9:2377325-2377386
>chr9:2378052-2378111
>chr9:2378265-2378338
>chr9:2378405-2378539
>chr9:2378577-2378697
>chr9:2379627-2380052
>chr9:2381085-2381156
>chr9:2382459-2382607
>chr9:2382643-2382752
>chr9:2382792-2382843
>chr9:2383280-2383696
>chr9:2383754-2383826
>chr9:2385154-2385295
>chr9:2386090-2386371
>chr9:2386716-2386767
>chr9:2388541-2388923
>chr9:2389673-2389718
>chr9:2390971-2391152
>chr9:2391244-2391455
>chr9:2391847-2392149
>chr9:2392699-2393316
>chr9:2394096-2394458
>chr9:2396109-2396170
>chr9:2397729-2403689
>chr9:2404243-2404335
>chr9:2404677-2404986
>chr9:2405383-2405991
>chr9:2406283-2406500
>chr9:2406663-2407148
>chr9:2407190-2407442
>chr9:2407645-2407840
>chr9:2408036-2408375
>chr9:2409223-2409521
>chr9:2409646-2410514
>chr9:2410732-2411012
>chr9:2411534-2411584
>chr9:2413224-2413281
>chr9:2414918-2415267
>chr9:2415577-2416057
>chr9:2416176-2416260
>chr9:2416334-2416381
>chr9:2416425-2416638
>chr9:2417305-2417369
>chr9:2417601-2417912
>chr9:2417972-2418028
>chr9:2420238-2420317
>chr9:2421809-2422203
>chr9:2422669-2423024
>chr9:2425659-2425723
>chr9:2427635-2427729
>chr9:2431554-2432282
>chr9:2432481-2432638
>chr9:2432729-2439307
>chr9:2439356-2439459
>chr9:2439506-2439541
>chr9:2439586-2440015
>chr9:2440106-2441121
>chr9:2441238-2441667
>chr9:2441705-2441744
>chr9:2441819-2441901
>chr9:2442134-2447839
>chr9:2448015-2448207
>chr9:2449332-2449839
>chr9:2449926-2451147
>chr9:2454011-2454137
>chr9:2454324-2454617
>chr9:2454956-2455251
>chr9:2455399-2456517
>chr9:2459114-2459155
>chr9:2460714-2460810
>chr9:2460885-2461038
>chr9:2462427-2462642
>chr9:2463064-2463166
>chr9:2464292-2464394
>chr9:2465395-2465792
>chr9:2468518-2468629
>chr9:2470459-2470565
>chr9:2470811-2471358
>chr9:2473989-2474045
>chr9:2476158-2476288
>chr9:2476626-2476938
>chr9:2477233-2477411
>chr9:2478481-2478987
>chr9:2479839-2480008
>chr9:2480393-2480426
>chr9:2481289-2481334
>chr9:2482925-2483097
>chr9:2483648-2483694
>chr9:2484051-2484111
>chr9:2484202-2484281
>chr9:2484454-2485193
>chr9:2485249-2485839
>chr9:2485924-2486067
>chr9:2486591-2486645
>chr9:2487300-2487350
>chr9:2488197-2488316
>chr9:2488393-2488924
>chr9:2489000-2489061
>chr9:2489430-2489621
>chr9:2491707-2492500
>chr9:2492541-2492672
>chr9:2494012-2494317
>chr9:2496516-2496559
>chr9:2499907-2500319
>chr9:2501967-2502241
>chr9:2502908-2503079
>chr9:2504997-2505144
>chr9:2505864-2505922
>chr9:2505979-2506028
>chr9:2507168-2507516
>chr9:2507587-2507695
>chr9:2507724-2508093
>chr9:2508240-2508414
>chr9:2508616-2508666
>chr9:2509012-2509187
>chr9:2509266-2509925
>chr9:2509959-2511931
>chr9:2511969-2512861
>chr9:2513071-2514177
>chr9:2514706-2515054
>chr9:2515072-2521965
>chr9:2522861-2522914
>chr9:2523308-2523604
>chr9:2524965-2525634
>chr9:2525921-2526001
>chr9:2526836-2526972
>chr9:2527506-2527905
>chr9:2528392-2528649
>chr9:2529037-2529364
>chr9:2529878-2530007
>chr9:2530318-2530795
>chr9:2532765-2532861
>chr9:2532920-2533278
>chr9:2536881-2537057
>chr9:2538621-2538661
>chr9:2538843-2538975
>chr9:2541215-2541569
>chr9:2542164-2543836
>chr9:2544375-2544448
>chr9:2544503-2544561
>chr9:2544757-2545059
>chr9:2547888-2547941
>chr9:2548046-2548203
>chr9:2551292-2551359
>chr9:2551440-2551499
>chr9:2551596-2551664
>chr9:2552464-2552532
>chr9:2552814-2553189
>chr9:2554049-2554238
>chr9:2554922-2557559
>chr9:2557610-2558526
>chr9:2558649-2558754
>chr9:2558783-2559426
>chr9:2559507-2559670
>chr9:2559778-2560181
>chr9:2560308-2560740
>chr9:2560773-2560958
>chr9:2561006-2562030
>chr9:2562157-2563834
>chr9:2563919-2564992
>chr9:2565136-2565447
>chr9:2566425-2566478
>chr9:2566548-2566593
>chr9:2566634-2566766
>chr9:2567328-2567716
>chr9:2567796-2567844
>chr9:2569745-2569810
>chr9:2569996-2570549
>chr9:2571562-2571642
>chr9:2571800-2571897
>chr9:2572194-2572565
>chr9:2573512-2573875
>chr9:2574297-2574333
>chr9:2575078-2575292
>chr9:2575358-2575743
>chr9:2580009-2580384
>chr9:2580458-2580654
>chr9:2580815-2581294
>chr9:2582764-2582837
>chr9:2583226-2589684
>chr9:2590001-2590051
>chr9:2590857-2592023
>chr9:2592154-2592523
>chr9:2592615-2593311
>chr9:2595231-2595358
>chr9:2598412-2598823
>chr9:2599801-2600004
>chr9:2601155-2601225
>chr9:2601430-2601729
>chr9:2601901-2601936
>chr9:2602294-2602504
>chr9:2604132-2604832
>chr9:2605140-2605411
>chr9:2605964-2606211
>chr9:2609404-2610153
>chr9:2611393-2612157
>chr9:2613028-2613354
>chr9:2614428-2614471
>chr9:2614502-2614605
>chr9:2615881-2615978
>chr9:2616936-2617055
>chr9:2617758-2618081
>chr9:2618590-2618629
>chr9:2621714-2621798
>chr9:2621861-2621919
>chr9:2621959-2622120
>chr9:2626159-2626453
>chr9:2627532-2627897
>chr9:2629011-2629202
>chr9:2629781-2630102
>chr9:2630802-2631589
>chr9:2631791-2631861
>chr9:2633013-2633091
>chr9:2637653-2637992
>chr9:2639127-2639414
>chr9:2644125-2644476
>chr9:2649061-2649822
>chr9:2654991-2655082
>chr9:2656307-2656474
>chr9:2661871-2661965
>chr9:2662263-2662319
>chr9:2663381-2663421
>chr9:2663696-2663730
>chr9:2664862-2665043
>chr9:2665629-2666341
>chr9:2666439-2668059
>chr9:2669910-2670216
>chr9:2670715-2670984
>chr9:2671249-2671436
>chr9:2671696-2671839
>chr9:2671916-2672514
>chr9:2672972-2673278
>chr9:2673501-2673564
>chr9:2673701-2673773
>chr9:2675577-2675689
>chr9:2676000-2676414
>chr9:2676769-2677333
>chr9:2679820-2680129
>chr9:2680430-2680776
>chr9:2681492-2681808
>chr9:2682766-2682865
>chr9:2683419-2683752
>chr9:2684734-2685242
>chr9:2685498-2685654
>chr9:2685677-2685767
>chr9:2685958-2686463
>chr9:2687850-2688182
>chr9:2689286-2689608
>chr9:2690694-2691042
>chr9:2692653-2692981
>chr9:2694383-2694753
>chr9:2694846-2695154
>chr9:2695444-2696023
>chr9:2696295-2696536
>chr9:2697783-2697929
>chr9:2698464-2698872
>chr9:2699098-2699148
>chr9:2700068-2700291
>chr9:2701735-2701817
>chr9:2702247-2702342
>chr9:2702536-2702624
>chr9:2702764-2702940
>chr9:2703300-2703609
>chr9:2704023-2704076
>chr9:2704412-2704617
>chr9:2704872-2705427
>chr9:2705956-2706025
>chr9:2706194-2706520
>chr9:2706751-2706799
>chr9:2707420-2707847
>chr9:2708474-2708667
>chr9:2709351-2709403
>chr9:2709590-2709652
>chr9:2711372-2711431
>chr9:2711965-2712406
>chr9:2713381-2713483
>chr9:2713838-2714226
>chr9:2714512-2715205
>chr9:2715837-2716007
>chr9:2720830-2720883
>chr9:2721655-2721729
>chr9:2722000-2722650
>chr9:2723998-2724051
>chr9:2724461-2724510
>chr9:2726560-2727045
>chr9:2727241-2727433
>chr9:2730038-2730145
>chr9:2730196-2730483
>chr9:2730708-2730814
>chr9:2731383-2731426
>chr9:2731605-2731649
>chr9:2731842-2731877
>chr9:2732149-2732239
>chr9:2732337-2732399
>chr9:2733364-2733432
>chr9:2733564-2733656
>chr9:2733684-2733744
>chr9:2735058-2735349
>chr9:2736065-2736438
>chr9:2738001-2738561
>chr9:2739631-2740012
>chr9:2740052-2740324
>chr9:2740787-2741075
>chr9:2742358-2742443
>chr9:2742523-2742586
>chr9:2742719-2742856
>chr9:2743161-2743398
>chr9:2743522-2743615
>chr9:2743774-2743816
>chr9:2744139-2744173
>chr9:2744471-2744635
>chr9:2744914-2745255
>chr9:2745658-2745730
>chr9:2746207-2746258
>chr9:2746317-2746470
>chr9:2746761-2747309
>chr9:2747413-2747509
>chr9:2748037-2748471
>chr9:2748528-2748587
>chr9:2748788-2749099
>chr9:2750196-2750553
>chr9:2751864-2752246
>chr9:2752413-2752863
>chr9:2752971-2755674
>chr9:2755719-2756071
>chr9:2756242-2756525
>chr9:2756644-2756687
>chr9:2756783-2756842
>chr9:2757318-2757414
>chr9:2757467-2757558
>chr9:2757736-2757818
>chr9:2758316-2758741
>chr9:2758879-2759037
>chr9:2759241-2759317
>chr9:2759406-2759469
>chr9:2759776-2759879
>chr9:2760372-2760899
>chr9:2760935-2761268
>chr9:2761599-2761828
>chr9:2761997-2762108
>chr9:2762965-2763014
>chr9:2763109-2763340
>chr9:2763377-2763654
>chr9:2764020-2764355
>chr9:2764742-2765088
>chr9:2765263-2765468
>chr9:2765542-2766001
>chr9:2766249-2766568
>chr9:2767303-2767383
>chr9:2767690-2767995
>chr9:2768413-2768519
>chr9:2768661-2768764
>chr9:2769081-2769194
>chr9:2769326-2769417
>chr9:2769493-2769572
>chr9:2769658-2770314
>chr9:2770367-2770548
>chr9:2770744-2771065
>chr9:2772489-2772533
>chr9:2772671-2772765
>chr9:2773265-2778794
>chr9:2779424-2779745
>chr9:2780943-2781054
>chr9:2781176-2781269
>chr9:2783313-2783438
>chr9:2783465-2783635
>chr9:2787581-2787756
>chr9:2789356-2789439
>chr9:2789758-2789810
>chr9:2789992-2790047
>chr9:2791417-2791944
>chr9:2791983-2792979
>chr9:2794275-2794681
>chr9:2795588-2795916
>chr9:2797386-2798053
>chr9:2799063-2799405
>chr9:2800781-2801157
>chr9:2802797-2802843
>chr9:2805182-2805240
>chr9:2806919-2807219
>chr9:2807309-2807636
>chr9:2811953-2812021
>chr9:2812487-2812520
>chr9:2814211-2814516
>chr9:2817134-2817263
>chr9:2820886-2820933
>chr9:2821144-2821477
>chr9:2821854-2821904
>chr9:2822123-2822230
>chr9:2822284-2822444
>chr9:2822666-2822856
>chr9:2823558-2823964
>chr9:2824039-2824084
>chr9:2825465-2825791
>chr9:2827751-2827883
>chr9:2828016-2828341
>chr9:2830090-2830127
>chr9:2832165-2832332
>chr9:2834396-2834499
>chr9:2835074-2835440
>chr9:2835983-2836076
>chr9:2836126-2836164
>chr9:2837846-2837926
>chr9:2839793-2839988
>chr9:2840033-2840093
>chr9:2840209-2840261
>chr9:2840690-2840894
>chr9:2841305-2841582
>chr9:2842032-2842126
>chr9:2843568-2843883
>chr9:2844538-2844637
>chr9:2844755-2844910
>chr9:2845088-2845179
>chr9:2846463-2846777
>chr9:2847511-2847804
>chr9:2848875-2849905
>chr9:2850282-2850323
>chr9:2852191-2852245
>chr9:2853523-2854544
>chr9:2855469-2856028
>chr9:2856688-2856808
>chr9:2856838-2856925
>chr9:2858327-2858884
>chr9:2858962-2859400
>chr9:2859561-2859596
>chr9:2859636-2859695
>chr9:2860937-2861255
>chr9:2861472-2861530
>chr9:2861934-2861986
>chr9:2862527-2862568
>chr9:2863383-2863644
>chr9:2863686-2863894
>chr9:2863952-2864363
>chr9:2866088-2866539
>chr9:2867395-2868336
>chr9:2870970-2871263
>chr9:2871882-2871937
>chr9:2872521-2872583
>chr9:2873407-2873450
>chr9:2876246-2876305
>chr9:2880788-2880837
>chr9:2881455-2881578
>chr9:2882244-2882319
>chr9:2882518-2882716
>chr9:2882922-2883609
>chr9:2883653-2883767
>chr9:2885159-2885200
>chr9:2885302-2885379
>chr9:2885440-2885818
>chr9:2886008-2886308
>chr9:2886486-2886617
>chr9:2886650-2890001
>chr9:2890093-2890179
>chr9:2890787-2891035
>chr9:2891128-2891365
>chr9:2892988-2900470
>chr9:2901251-2901304
>chr9:2901683-2901791
>chr9:2901931-2902394
>chr9:2902538-2902576
>chr9:2902629-2902822
>chr9:2902850-2903160
>chr9:2903439-2903771
>chr9:2903849-2903959
>chr9:2905196-2905329
>chr9:2905793-2905856
>chr9:2906701-2906775
>chr9:2907751-2908110
>chr9:2908318-2908562
>chr9:2910464-2910553
>chr9:2913062-2913116
>chr9:2914518-2914568
>chr9:2916973-2917281
>chr9:2917360-2917390
>chr9:2918017-2918188
>chr9:2920421-2920535
>chr9:2921146-2921193
>chr9:2921444-2921600
>chr9:2923466-2923819
>chr9:2924319-2924413
>chr9:2924516-2924671
>chr9:2924991-2925036
>chr9:2925359-2927564
>chr9:2928097-2928224
>chr9:2929662-2930698
>chr9:2934017-2934138
>chr9:2934359-2934812
>chr9:2934894-2935107
>chr9:2935142-2935343
>chr9:2935462-2935720
>chr9:2938399-2938530
>chr9:2939622-2939698
>chr9:2940251-2940352
>chr9:2940513-2940664
>chr9:2940763-2940860
>chr9:2941094-2941148
>chr9:2941323-2941439
>chr9:2943296-2943436
>chr9:2947310-2947481
>chr9:2948504-2948664
>chr9:2948735-2948912
>chr9:2950225-2950616
>chr9:2951669-2951736
>chr9:2952612-2952727
>chr9:2953390-2953646
>chr9:2954209-2954273
>chr9:2954896-2954961
>chr9:2955937-2956018
>chr9:2956309-2956395
>chr9:2956488-2956803
>chr9:2957513-2957558
>chr9:2957872-2957966
>chr9:2958006-2958076
>chr9:2959201-2959330
>chr9:2960402-2960671
>chr9:2964210-2964291
>chr9:2964522-2964662
>chr9:2965209-2965485
>chr9:2965768-2966168
>chr9:2969181-2969241
>chr9:2969533-2969569
>chr9:2969876-2969929
>chr9:2970306-2970351
>chr9:2971621-2971663
>chr9:2972092-2972147
>chr9:2972268-2972318
>chr9:2972399-2972537
>chr9:2972617-2973652
>chr9:2973788-2974177
>chr9:2974240-2974307
>chr9:2974597-2975726
>chr9:2975768-2976470
>chr9:2976502-2977137
>chr9:2977215-2977743
>chr9:2977805-2977932
>chr9:2978329-2978473
>chr9:2978777-2979057
>chr9:2979089-2979194
>chr9:2979224-2979601
>chr9:2980869-2980939
>chr9:2981340-2981425
>chr9:2981925-2982065
>chr9:2982267-2982313
>chr9:2983368-2983528
>chr9:2983774-2983991
>chr9:2986121-2986776
>chr9:2988324-2988481
>chr9:2989067-2989203
>chr9:2989778-2990058
>chr9:2990110-2990205
>chr9:2990495-2990537
>chr9:2990715-2990819
>chr9:2991634-2992045
>chr9:2992106-2992431
>chr9:2993668-2993740
>chr9:2997210-2997737
>chr9:2997892-2998196
>chr9:2999137-2999456
>chr9:2999722-3000156
>chr9:3001121-3001188
>chr9:3002498-3002539
>chr9:3003308-3003538
>chr9:3005080-3005208
>chr9:3005285-3005507
>chr9:3006781-3006846
>chr9:3007795-3007859
>chr9:3009657-3010000
>chr9:3010000-3010044
>chr9:3010217-3010299
>chr9:3011649-3011691
>chr9:3011903-3011952
>chr9:3012381-3012573
>chr9:3012658-3012849
>chr9:3013346-3013519
>chr9:3013740-3014005
>chr9:3015591-3016252
>chr9:3016805-3016919
>chr9:3017338-3017715
>chr9:3018672-3018917
>chr9:3019002-3019066
>chr9:3020767-3021052
>chr9:3021294-3021630
>chr9:3027117-3027194
>chr9:3028162-3028441
>chr9:3028834-3028874
>chr9:3029467-3030374
>chr9:3030431-3030500
>chr9:3032124-3032271
>chr9:3032437-3032783
>chr9:3037121-3037210
>chr9:3038404-3038524
>chr9:3038556-3038742
>chr9:3038853-3040300
>chr9:3041054-3041152
>chr9:3041502-3041632
>chr9:3041763-3041985
>chr9:3042026-3042101
>chr9:3042192-3042312
>chr9:3042426-3042687
>chr9:3043055-3043154
>chr9:3044447-3044893
>chr9:3048072-3048503
>chr9:3049676-3049859
>chr9:3049938-3050065
>chr9:3051069-3053075
>chr9:3053881-3053964
>chr9:3054168-3054335
>chr9:3054577-3054981
>chr9:3055630-3055677
>chr9:3055772-3055900
>chr9:3055963-3056036
>chr9:3056117-3056677
>chr9:3056877-3057511
>chr9:3057795-3058069
>chr9:3058217-3058313
>chr9:3060456-3060696
>chr9:3061325-3061395
>chr9:3063342-3063404
>chr9:3063805-3063847
>chr9:3064440-3065367
>chr9:3066138-3066281
>chr9:3066431-3066615
>chr9:3069304-3069500
>chr9:3069548-3069721
>chr9:3070078-3070478
>chr9:3071593-3071661
>chr9:3071831-3072542
>chr9:3072854-3072970
>chr9:3073306-3073960
>chr9:3075754-3075945
>chr9:3076004-3076172
>chr9:3076831-3076968
>chr9:3077885-3078047
>chr9:3078460-3078861
>chr9:3079138-3079236
>chr9:3079938-3080271
>chr9:3081655-3081774
>chr9:3082056-3082279
>chr9:3083460-3083526
>chr9:3083735-3084025
>chr9:3085007-3085084
>chr9:3085381-3085425
>chr9:3085581-3085695
>chr9:3086761-3087164
>chr9:3087528-3087588
>chr9:3087713-3087836
>chr9:3087913-3088079
>chr9:3088226-3088264
>chr9:3088293-3088450
>chr9:3088553-3088653
>chr9:3088743-3089220
>chr9:3089372-3089508
>chr9:3089589-3089833
>chr9:3089969-3090025
>chr9:3090750-3091078
>chr9:3091510-3091640
>chr9:3091921-3091987
>chr9:3092114-3092707
>chr9:3092839-3092911
>chr9:3092990-3093972
>chr9:3095152-3095272
>chr9:3095933-3096189
>chr9:3096492-3096548
>chr9:3096894-3096934
>chr9:3098164-3098285
>chr9:3098363-3098567
>chr9:3098957-3099035
>chr9:3100364-3100935
>chr9:3102935-3103019
>chr9:3103503-3103609
>chr9:3103680-3103788
>chr9:3104008-3104973
>chr9:3105203-3105364
>chr9:3105403-3105596
>chr9:3105644-3106349
>chr9:3106876-3110930
>chr9:3110970-3113311
>chr9:3113684-3113771
>chr9:3114905-3114991
>chr9:3115021-3115638
>chr9:3115682-3115961
>chr9:3116092-3117791
>chr9:3117864-3118574
>chr9:3118699-3119025
>chr9:3120862-3121454
>chr9:3123189-3123267
>chr9:3124459-3124531
>chr9:3125718-3125808
>chr9:3127068-3127138
>chr9:3130884-3130949
>chr9:3131081-3131129
>chr9:3133668-3133819
>chr9:3133904-3133997
>chr9:3134098-3134367
>chr9:3134421-3134518
>chr9:3134572-3135165
>chr9:3135233-3135647
>chr9:3136215-3136277
>chr9:3137851-3138161
>chr9:3139399-3139489
>chr9:3140959-3141516
>chr9:3141904-3148413
>chr9:3148447-3149451
>chr9:3149615-3149943
>chr9:3150565-3150654
>chr9:3152144-3152239
>chr9:3152568-3152620
>chr9:3153421-3153611
>chr9:3153725-3154131
>chr9:3155187-3155876
>chr9:3155967-3156013
>chr9:3156147-3157061
>chr9:3157214-3157846
>chr9:3158832-3159279
>chr9:3160651-3160990
>chr9:3161381-3161898
>chr9:3162111-3162197
>chr9:3163894-3164216
>chr9:3164481-3164555
>chr9:3165270-3165319
>chr9:3165648-3165717
>chr9:3165932-3166084
>chr9:3166367-3166433
>chr9:3166751-3167128
>chr9:3167320-3167418
>chr9:3170528-3170649
>chr9:3171671-3171879
>chr9:3172946-3173027
>chr9:3173983-3174192
>chr9:3174594-3174934
>chr9:3175963-3176106
>chr9:3176471-3176614
>chr9:3177422-3177507
>chr9:3177644-3177682
>chr9:3177869-3177942
>chr9:3178075-3178195
>chr9:3178538-3178909
>chr9:3180079-3180117
>chr9:3182650-3182732
>chr9:3183454-3183579
>chr9:3183652-3183767
>chr9:3183880-3183927
>chr9:3184263-3184590
>chr9:3185688-3185735
>chr9:3185771-3186140
>chr9:3186314-3186387
>chr9:3186603-3186726
>chr9:3187647-3187710
>chr9:3188987-3189420
>chr9:3190363-3190737
>chr9:3194946-3195326
>chr9:3196097-3196137
>chr9:3196268-3196344
>chr9:3196653-3196925
>chr9:3197332-3197477
>chr9:3198111-3198187
>chr9:3199178-3199350
>chr9:3199433-3199688
>chr9:3199756-3199864
>chr9:3201312-3201414
>chr9:3201531-3201752
>chr9:3201874-3201988
>chr9:3202827-3203168
>chr9:3203426-3203775
>chr9:3204348-3204389
>chr9:3204463-3204829
>chr9:3204891-3204957
>chr9:3205023-3205228
>chr9:3206381-3206480
>chr9:3207573-3208185
>chr9:3208642-3209256
>chr9:3209567-3209912
>chr9:3210434-3210778
>chr9:3212081-3213052
>chr9:3213407-3213457
>chr9:3213564-3213839
>chr9:3217143-3217569
>chr9:3217702-3217868
>chr9:3219433-3219584
>chr9:3222018-3222179
>chr9:3222891-3222944
>chr9:3226865-3226919
>chr9:3228584-3228633
>chr9:3230353-3230420
>chr9:3230529-3230628
>chr9:3231393-3231467
>chr9:3231780-3232121
>chr9:3232796-3232921
>chr9:3234324-3234679
>chr9:3235804-3235931
>chr9:3237886-3238060
>chr9:3238748-3239026
>chr9:3241037-3241090
>chr9:3243243-3243327
>chr9:3243915-3244332
>chr9:3245930-3246015
>chr9:3246175-3246232
>chr9:3248992-3249062
>chr9:3249172-3249263
>chr9:3250294-3250353
>chr9:3250501-3250609
>chr9:3251183-3251233
>chr9:3251315-3251739
>chr9:3251831-3252108
>chr9:3253782-3253925
>chr9:3254515-3254749
>chr9:3255961-3256276
>chr9:3256358-3256557
>chr9:3257788-3257902
>chr9:3258769-3258966
>chr9:3260008-3260072
>chr9:3260814-3260933
>chr9:3261005-3261256
>chr9:3261402-3261785
>chr9:3261861-3262115
>chr9:3264265-3264318
>chr9:3265200-3265265
>chr9:3267889-3267965
>chr9:3270046-3270190
>chr9:3271371-3271590
>chr9:3273223-3273284
>chr9:3273548-3273893
>chr9:3274662-3274941
>chr9:3276648-3276698
>chr9:3281051-3281091
>chr9:3282844-3282964
>chr9:3283395-3283441
>chr9:3285322-3285440
>chr9:3287553-3287655
>chr9:3290826-3291530
>chr9:3291607-3291668
>chr9:3291783-3292102
>chr9:3292695-3292791
>chr9:3294043-3294208
>chr9:3294591-3294697
>chr9:3296484-3296584
>chr9:3298457-3298625
>chr9:3299689-3299925
>chr9:3300424-3300566
>chr9:3301439-3301479
>chr9:3301749-3301786
>chr9:3304455-3304853
>chr9:3305514-3305575
>chr9:3306543-3306786
>chr9:3306871-3307254
>chr9:3307866-3308014
>chr9:3309693-3309766
>chr9:3311600-3311928
>chr9:3312588-3318576
>chr9:3320261-3320579
>chr9:3320662-3320817
>chr9:3320906-3321232
>chr9:3321983-3322113
>chr9:3322410-3322745
>chr9:3323704-3323760
>chr9:3324677-3325007
>chr9:3325368-3325430
>chr9:3326107-3326196
>chr9:3326261-3326755
>chr9:3329115-3329493
>chr9:3329842-3330001
>chr9:3332187-3332488
>chr9:3333825-3333960
>chr9:3334832-3335155
>chr9:3336228-3336271
>chr9:3338779-3339119
>chr9:3339433-3339532
>chr9:3339676-3341460
>chr9:3341971-3342108
>chr9:3342222-3342315
>chr9:3344271-3344480
>chr9:3347033-3347445
>chr9:3347535-3347890
>chr9:3349093-3349248
>chr9:3350009-3350464
>chr9:3350614-3351340
>chr9:3351468-3351510
>chr9:3352203-3352267
>chr9:3352396-3352501
>chr9:3352876-3353378
>chr9:3353831-3353923
>chr9:3354344-3354481
>chr9:3354797-3355036
>chr9:3355052-3355204
>chr9:3355287-3355691
>chr9:3355911-3356318
>chr9:3356513-3356749
>chr9:3356849-3357001
>chr9:3357396-3357807
>chr9:3358663-3359036
>chr9:3359337-3359396
>chr9:3360644-3360733
>chr9:3361346-3361383
>chr9:3361516-3362007
>chr9:3363883-3364198
>chr9:3364434-3364483
>chr9:3364954-3365328
>chr9:3366609-3366767
>chr9:3368472-3368550
>chr9:3369183-3369550
>chr9:3369808-3370149
>chr9:3371003-3371056
>chr9:3372508-3372891
>chr9:3373519-3373677
>chr9:3373746-3374378
>chr9:3374427-3374879
>chr9:3375669-3375972
>chr9:3376063-3376288
>chr9:3376322-3376481
>chr9:3376569-3377644
>chr9:3377728-3377781
>chr9:3378442-3378863
>chr9:3379046-3379109
>chr9:3379835-3380271
>chr9:3382060-3382413
>chr9:3385419-3385732
>chr9:3386167-3386226
>chr9:3386281-3386367
>chr9:3389556-3389632
>chr9:3389676-3389831
>chr9:3390094-3390970
>chr9:3392174-3392290
>chr9:3392412-3392605
>chr9:3392916-3392968
>chr9:3393700-3393930
>chr9:3394136-3394490
>chr9:3396016-3396885
>chr9:3398848-3398959
>chr9:3399086-3399559
>chr9:3399664-3399971
>chr9:3400109-3400167
>chr9:3400744-3400948
>chr9:3402648-3402695
>chr9:3405912-3406254
>chr9:3406682-3406915
>chr9:3407280-3407450
>chr9:3408579-3408656
>chr9:3411315-3411787
>chr9:3413945-3414082
>chr9:3414243-3414299
>chr9:3414480-3414566
>chr9:3414618-3415372
>chr9:3416291-3416330
>chr9:3416776-3417179
>chr9:3417331-3417628
>chr9:3418150-3418243
>chr9:3418288-3418697
>chr9:3418779-3418821
>chr9:3419661-3419906
>chr9:3420488-3420574
>chr9:3422319-3422363
>chr9:3422940-3423031
>chr9:3423322-3423416
>chr9:3423504-3424166
>chr9:3424328-3424667
>chr9:3424942-3425257
>chr9:3425686-3425764
>chr9:3426121-3426990
>chr9:3427185-3427528
>chr9:3428768-3428811
>chr9:3428975-3429330
>chr9:3430629-3431099
>chr9:3431141-3431247
>chr9:3431540-3431718
>chr9:3432184-3432334
>chr9:3432612-3432959
>chr9:3433113-3433558
>chr9:3433787-3434106
>chr9:3434732-3435592
>chr9:3436058-3436123
>chr9:3437829-3437903
>chr9:3438414-3438577
>chr9:3438638-3438708
>chr9:3438775-3438831
>chr9:3439327-3439452
>chr9:3439484-3439771
>chr9:3440369-3440569
>chr9:3440684-3440844
>chr9:3441046-3441086
>chr9:3441591-3441645
>chr9:3441857-3442226
>chr9:3442413-3442581
>chr9:3442703-3443995
>chr9:3444206-3444460
>chr9:3446104-3446171
>chr9:3448500-3448826
>chr9:3449076-3449177
>chr9:3449626-3449899
>chr9:3450737-3450802
>chr9:3451083-3451536
>chr9:3451672-3451842
>chr9:3452266-3452604
>chr9:3453420-3453705
>chr9:3453841-3453940
>chr9:3454712-3454795
>chr9:3455919-3456077
>chr9:3456196-3456242
>chr9:3456850-3457194
>chr9:3460471-3460562
>chr9:3461043-3461113
>chr9:3462525-3462658
>chr9:3462954-3463253
>chr9:3463461-3464073
>chr9:3464135-3464373
>chr9:3464440-3464567
>chr9:3464700-3464808
>chr9:3465266-3465610
>chr9:3466507-3466564
>chr9:3467025-3467348
>chr9:3468799-3468893
>chr9:3469779-3469865
>chr9:3470250-3470644
>chr9:3472230-3472377
>chr9:3473995-3474162
>chr9:3474811-3475153
>chr9:3475209-3475548
>chr9:3475596-3476286
>chr9:3476817-3476964
>chr9:3477919-3478012
>chr9:3478045-3478261
>chr9:3479400-3479492
>chr9:3480061-3480116
>chr9:3481256-3481307
>chr9:3482128-3482240
>chr9:3482476-3482544
>chr9:3484796-3485179
>chr9:3485836-3486126
>chr9:3487007-3487180
>chr9:3489031-3489192
>chr9:3490441-3490496
>chr9:3493375-3493746
>chr9:3494599-3494726
>chr9:3495071-3495129
>chr9:3495424-3495571
>chr9:3499331-3499445
>chr9:3500388-3500454
>chr9:3501530-3501885
>chr9:3501959-3502295
>chr9:3503356-3503419
>chr9:3504085-3505556
>chr9:3505669-3505710
>chr9:3505988-3506071
>chr9:3506654-3506713
>chr9:3507551-3507806
>chr9:3508510-3508556
>chr9:3508931-3509028
>chr9:3509886-3509955
>chr9:3511882-3511962
>chr9:3512100-3512297
>chr9:3512505-3512577
>chr9:3512762-3512851
>chr9:3514325-3514510
>chr9:3514578-3514754
>chr9:3516033-3516396
>chr9:3517209-3517250
>chr9:3517985-3518209
>chr9:3519541-3519707
>chr9:3519875-3520149
>chr9:3520669-3520955
>chr9:3521958-3522093
>chr9:3522545-3522589
>chr9:3524969-3525023
>chr9:3525489-3525526
>chr9:3525772-3525847
>chr9:3525922-3526026
>chr9:3527489-3527527
>chr9:3528356-3528847
>chr9:3530222-3530544
>chr9:3530591-3530894
>chr9:3531003-3531057
>chr9:3531161-3531271
>chr9:3531344-3531395
>chr9:3531892-3532011
>chr9:3532170-3532456
>chr9:3532887-3533215
>chr9:3535375-3535821
>chr9:3536708-3540968
>chr9:3541668-3541723
>chr9:3541971-3542061
>chr9:3542221-3542761
>chr9:3542847-3542932
>chr9:3543245-3543711
>chr9:3544817-3544928
>chr9:3545012-3545075
>chr9:3546013-3546451
>chr9:3546791-3546897
>chr9:3547444-3547752
>chr9:3547989-3548354
>chr9:3549690-3550078
>chr9:3551952-3552294
>chr9:3552478-3552927
>chr9:3554186-3554237
>chr9:3554685-3554743
>chr9:3555174-3555427
>chr9:3555536-3555848
>chr9:3555910-3556260
>chr9:3556565-3556733
>chr9:3556872-3565088
>chr9:3565126-3565397
>chr9:3565585-3565941
>chr9:3566283-3566579
>chr9:3566914-3567072
>chr9:3568535-3568667
>chr9:3569238-3569376
>chr9:3570335-3571021
>chr9:3572457-3572513
>chr9:3576030-3576146
>chr9:3576366-3576445
>chr9:3576482-3576710
>chr9:3577596-3578025
>chr9:3578388-3578547
>chr9:3580049-3580111
>chr9:3580365-3581568
>chr9:3581696-3582139
>chr9:3582365-3582725
>chr9:3582931-3582981
>chr9:3583056-3583293
>chr9:3584745-3585061
>chr9:3586354-3586428
>chr9:3586789-3587653
>chr9:3587765-3588393
>chr9:3588807-3588883
>chr9:3589945-3590333
>chr9:3590821-3590968
>chr9:3591326-3591602
>chr9:3591893-3592257
>chr9:3593577-3593952
>chr9:3594436-3594884
>chr9:3596693-3596906
>chr9:3597203-3597855
>chr9:3598161-3598320
>chr9:3598522-3598563
>chr9:3602706-3602761
>chr9:3602953-3603000
>chr9:3603176-3603226
>chr9:3603973-3604231
>chr9:3604380-3605148
>chr9:3605469-3605878
>chr9:3606520-3606694
>chr9:3607527-3610016
>chr9:3610206-3610618
>chr9:3610755-3612624
>chr9:3612713-3613057
>chr9:3613154-3613479
>chr9:3613526-3613676
>chr9:3613748-3613875
>chr9:3614028-3626202
>chr9:3626259-3626365
>chr9:3626756-3627014
>chr9:3627118-3627309
>chr9:3627633-3627670
>chr9:3627897-3627941
>chr9:3630091-3630314
>chr9:3630371-3630449
>chr9:3630513-3630577
>chr9:3631168-3631295
>chr9:3631811-3632151
>chr9:3634478-3634617
>chr9:3635957-3636330
>chr9:3637976-3638066
>chr9:3638922-3639020
>chr9:3639266-3642501
>chr9:3642798-3642918
>chr9:3642990-3643277
>chr9:3643449-3643812
>chr9:3644981-3645346
>chr9:3647605-3647656
>chr9:3651455-3651754
>chr9:3652242-3653439
>chr9:3653499-3653843
>chr9:3653855-3656405
>chr9:3656573-3656650
>chr9:3656844-3657188
>chr9:3657255-3657717
>chr9:3657820-3657950
>chr9:3658009-3658067
>chr9:3660799-3660947
>chr9:3661456-3661593
>chr9:3661712-3661768
>chr9:3662179-3662291
>chr9:3663313-3663624
>chr9:3665072-3665301
>chr9:3665337-3665425
>chr9:3665846-3665953
>chr9:3666332-3666411
>chr9:3666932-3667226
>chr9:3667258-3667437
>chr9:3667554-3667607
>chr9:3668413-3668472
>chr9:3668801-3668849
>chr9:3669070-3669751
>chr9:3671063-3671093
>chr9:3671825-3671871
>chr9:3673053-3673174
>chr9:3676169-3676356
>chr9:3677165-3677217
>chr9:3678997-3679090
>chr9:3681469-3681518
>chr9:3683628-3684031
>chr9:3685199-3685592
>chr9:3685851-3686543
>chr9:3687055-3687100
>chr9:3688363-3688715
>chr9:3689046-3689352
>chr9:3690541-3690621
>chr9:3690842-3690978
>chr9:3691784-3691916
>chr9:3692000-3692242
>chr9:3693026-3693339
>chr9:3693484-3693822
>chr9:3694381-3695924
>chr9:3702143-3702257
>chr9:3702774-3702891
>chr9:3703244-3703312
>chr9:3703724-3703863
>chr9:3705740-3706080
>chr9:3706612-3706673
>chr9:3707340-3707708
>chr9:3708317-3708627
>chr9:3708737-3708901
>chr9:3709065-3709381
>chr9:3709471-3710015
>chr9:3710082-3710724
>chr9:3710928-3711132
>chr9:3711428-3711819
>chr9:3712092-3712404
>chr9:3712445-3712689
>chr9:3712729-3713381
>chr9:3713434-3714275
>chr9:3714311-3717964
>chr9:3717990-3719568
>chr9:3720824-3720929
>chr9:3721579-3721712
>chr9:3722889-3723283
>chr9:3723764-3725532
>chr9:3725651-3725747
>chr9:3727370-3727434
>chr9:3727699-3727755
>chr9:3728649-3729238
>chr9:3729276-3729353
>chr9:3729890-3729936
>chr9:3730250-3730526
>chr9:3731422-3731606
>chr9:3731706-3731875
>chr9:3733618-3734981
>chr9:3735568-3735867
>chr9:3738130-3738218
>chr9:3739391-3739626
>chr9:3740488-3740536
>chr9:3741244-3741304
>chr9:3741638-3741669
>chr9:3742763-3743014
>chr9:3743294-3743372
>chr9:3743438-3743577
>chr9:3745682-3745823
>chr9:3745901-3746099
>chr9:3748407-3748724
>chr9:3748812-3748946
>chr9:3749289-3749337
>chr9:3749626-3750098
>chr9:3750325-3750775
>chr9:3752080-3752180
>chr9:3752214-3752497
>chr9:3753737-3754127
>chr9:3755372-3755785
>chr9:3756481-3756593
>chr9:3757074-3757428
>chr9:3757953-3758111
>chr9:3758174-3758204
>chr9:3761125-3761416
>chr9:3762678-3762784
>chr9:3762834-3763107
>chr9:3763176-3763506
>chr9:3763566-3763599
>chr9:3764336-3764392
>chr9:3764505-3764891
>chr9:3765471-3765513
>chr9:3767963-3768055
>chr9:3772425-3772585
>chr9:3773002-3773104
>chr9:3775204-3775285
>chr9:3779900-3780959
>chr9:3782193-3782245
>chr9:3782375-3782421
>chr9:3782534-3782801
>chr9:3784601-3784645
>chr9:3785511-3785575
>chr9:3785765-3786151
>chr9:3786565-3787096
>chr9:3787143-3791182
>chr9:3791633-3791670
>chr9:3792657-3793199
>chr9:3795294-3795337
>chr9:3796458-3796594
>chr9:3797454-3797545
>chr9:3799744-3799992
>chr9:3800110-3800274
>chr9:3800480-3800608
>chr9:3800913-3801032
>chr9:3801489-3801624
>chr9:3802352-3802536
>chr9:3802681-3802852
>chr9:3803108-3803784
>chr9:3804421-3804489
>chr9:3805190-3805516
>chr9:3806468-3806522
>chr9:3806613-3806671
>chr9:3806839-3807184
>chr9:3808473-3808639
>chr9:3809314-3809361
>chr9:3810294-3810348
>chr9:3810896-3816771
>chr9:3819936-3820086
>chr9:3820181-3820510
>chr9:3822470-3822803
>chr9:3826787-3826851
>chr9:3828723-3828776
>chr9:3829086-3829185
>chr9:3830111-3830214
>chr9:3831967-3832357
>chr9:3834333-3834518
>chr9:3837262-3837743
>chr9:3837908-3838088
>chr9:3838191-3838252
>chr9:3841364-3841421
>chr9:3842185-3842516
>chr9:3843565-3843598
>chr9:3844784-3844831
>chr9:3845019-3845204
>chr9:3845695-3845767
>chr9:3846892-3847226
>chr9:3848213-3848564
>chr9:3849630-3849925
>chr9:3851852-3852141
>chr9:3852935-3853279
>chr9:3854246-3854425
>chr9:3854535-3854851
>chr9:3856304-3856414
>chr9:3858624-3858694
>chr9:3858924-3858977
>chr9:3859198-3859232
>chr9:3859989-3860346
>chr9:3861304-3861999
>chr9:3866319-3866469
>chr9:3867128-3867275
>chr9:3867711-3867790
>chr9:3870211-3873723
>chr9:3873969-3874366
>chr9:3874409-3874515
>chr9:3874563-3874642
>chr9:3874663-3874698
>chr9:3876393-3876486
>chr9:3876628-3876815
>chr9:3877208-3877272
>chr9:3878321-3878393
>chr9:3889568-3889888
>chr9:3890476-3890531
>chr9:3890718-3890785
>chr9:3891061-3891135
>chr9:3891424-3891721
>chr9:3892951-3893110
>chr9:3893727-3893863
>chr9:3894433-3894568
>chr9:3896348-3896688
>chr9:3899405-3899570
>chr9:3899856-3899891
>chr9:3900912-3901024
>chr9:3901129-3901318
>chr9:3901419-3901454
>chr9:3904514-3904546
>chr9:3904954-3905290
>chr9:3905801-3905849
>chr9:3906067-3906122
>chr9:3907010-3907074
>chr9:3907587-3907658
>chr9:3909855-3909963
>chr9:3910326-3910631
>chr9:3911060-3911153
>chr9:3914107-3914473
>chr9:3915971-3916090
>chr9:3918599-3918713
>chr9:3919371-3919706
>chr9:3919992-3920306
>chr9:3921383-3921446
>chr9:3921766-3921861
>chr9:3923873-3923932
>chr9:3925430-3925628
>chr9:3925672-3925854
>chr9:3926219-3926924
>chr9:3926969-3927002
>chr9:3927181-3927239
>chr9:3933207-3933340
>chr9:3933506-3933576
>chr9:3934395-3934715
>chr9:3935286-3935371
>chr9:3935692-3935753
>chr9:3938246-3938343
>chr9:3941334-3941474
>chr9:3941843-3941880
>chr9:3942709-3942762
>chr9:3944174-3944210
>chr9:3944738-3944870
>chr9:3945766-3945888
>chr9:3948859-3949039
>chr9:3950432-3950570
>chr9:3950841-3950894
>chr9:3951797-3951913
>chr9:3953756-3954002
>chr9:3956612-3956666
>chr9:3959047-3959402
>chr9:3959754-3960404
>chr9:3961919-3962284
>chr9:3965151-3965493
>chr9:3966172-3966235
>chr9:3966487-3966982
>chr9:3967193-3967537
>chr9:3968506-3968571
>chr9:3968598-3968680
>chr9:3970930-3971144
>chr9:3978607-3978759
>chr9:3978880-3979063
>chr9:3979477-3979601
>chr9:3980775-3980875
>chr9:3983029-3985456
>chr9:3986394-3986439
>chr9:3987012-3987194
>chr9:3987354-3987830
>chr9:3987967-3988082
>chr9:3988176-3988231
>chr9:3988290-3988367
>chr9:3988508-3988633
>chr9:3988771-3988912
>chr9:3988967-3989719
>chr9:3990769-3990841
>chr9:3991568-3991992
>chr9:3992645-3992685
>chr9:3993983-3994133
>chr9:3995541-3995667
>chr9:3996516-3996722
>chr9:3997059-3997416
>chr9:3997854-3998063
>chr9:3998493-3998535
>chr9:3998715-3998839
>chr9:3999349-3999523
>chr9:4000338-4000419
>chr9:4002153-4002299
>chr9:4002354-4002436
>chr9:4003093-4003216
>chr9:4005178-4005252
>chr9:4005482-4005603
>chr9:4008825-4008872
>chr9:4009490-4009552
>chr9:4010000-4010148
>chr9:4010922-4011006
>chr9:4012731-4013080
>chr9:4014365-4014756
>chr9:4015601-4015918
>chr9:4019458-4019500
>chr9:4019691-4019853
>chr9:4019926-4020055
>chr9:4020283-4020338
>chr9:4021276-4021327
>chr9:4022125-4022233
>chr9:4022737-4022974
>chr9:4023141-4023182
>chr9:4024963-4025274
>chr9:4025372-4025692
>chr9:4026437-4026550
>chr9:4026998-4027033
>chr9:4028205-4028300
>chr9:4029308-4030685
>chr9:4030898-4031503
>chr9:4031533-4031632
>chr9:4032438-4032490
>chr9:4032844-4033158
>chr9:4033929-4034217
>chr9:4037283-4037372
>chr9:4041296-4041343
>chr9:4041793-4041852
>chr9:4045339-4045638
>chr9:4047000-4047480
>chr9:4049636-4050632
>chr9:4052317-4052880
>chr9:4052936-4053256
>chr9:4053918-4053957
>chr9:4056580-4056672
>chr9:4057251-4057328
>chr9:4058227-4058273
>chr9:4058701-4059015
>chr9:4059798-4059879
>chr9:4060443-4060536
>chr9:4061056-4061481
>chr9:4062640-4062959
>chr9:4064263-4064325
>chr9:4064549-4064807
>chr9:4065367-4065517
>chr9:4067186-4067347
>chr9:4068118-4068249
>chr9:4068348-4068553
>chr9:4068805-4068846
>chr9:4070474-4070627
>chr9:4071001-4071045
>chr9:4073739-4073883
>chr9:4074925-4074973
>chr9:4075191-4075612
>chr9:4075796-4075931
>chr9:4076000-4076137
>chr9:4076472-4076576
>chr9:4076749-4077081
>chr9:4080551-4080643
>chr9:4084495-4084595
>chr9:4085559-4085990
>chr9:4088127-4088193
>chr9:4088606-4088647
>chr9:4089513-4089850
>chr9:4091067-4091396
>chr9:4091512-4091636
>chr9:4091674-4092703
>chr9:4092781-4092912
>chr9:4092989-4093266
>chr9:4094879-4095223
>chr9:4096726-4097050
>chr9:4099108-4099395
>chr9:4099569-4099607
>chr9:4104636-4104695
>chr9:4104723-4104773
>chr9:4104809-4104935
>chr9:4110248-4110299
>chr9:4110375-4110436
>chr9:4118090-4118148
>chr9:4119249-4119289
>chr9:4129341-4131791
>chr9:4132934-4133082
>chr9:4133450-4133612
>chr9:4133824-4133875
>chr9:4135206-4135317
>chr9:4138646-4138735
>chr9:4139590-4139643
>chr9:4139679-4139784
>chr9:4139855-4139954
>chr9:4140093-4140355
>chr9:4140785-4141105
>chr9:4143265-4143770
>chr9:4145678-4145792
>chr9:4149849-4149907
>chr9:4153008-4153146
>chr9:4153237-4153576
>chr9:4154369-4154452
>chr9:4155771-4155887
>chr9:4156853-4156929
>chr9:4157466-4157503
>chr9:4158613-4158718
>chr9:4159126-4159155
>chr9:4159397-4159773
>chr9:4160928-4161354
>chr9:4161552-4162103
>chr9:4162155-4162374
>chr9:4162570-4162885
>chr9:4164531-4164592
>chr9:4165153-4165471
>chr9:4168145-4168224
>chr9:4169752-4169893
>chr9:4170896-4170970
>chr9:4172583-4172643
>chr9:4173471-4173841
>chr9:4175850-4175895
>chr9:4176581-4176931
>chr9:4177115-4177178
>chr9:4178858-4178905
>chr9:4179618-4179922
>chr9:4180411-4180457
>chr9:4181917-4181991
>chr9:4184957-4185038
>chr9:4185200-4185438
>chr9:4185978-4191284
>chr9:4191836-4191930
>chr9:4192599-4192676
>chr9:4192774-4192875
>chr9:4193263-4193293
>chr9:4194035-4194483
>chr9:4194569-4194598
>chr9:4194686-4194766
>chr9:4195013-4195061
>chr9:4195119-4196792
>chr9:4196832-4196994
>chr9:4197029-4197068
>chr9:4197288-4197342
>chr9:4197421-4197535
>chr9:4197785-4197846
>chr9:4197910-4198077
>chr9:4198115-4199003
>chr9:4199088-4199183
>chr9:4199242-4200777
>chr9:4200855-4204002
>chr9:4204029-4204129
>chr9:4204626-4205202
>chr9:4209720-4209897
>chr9:4211576-4212203
>chr9:4212402-4212459
>chr9:4213516-4213636
>chr9:4213771-4213829
>chr9:4215290-4215397
>chr9:4216151-4216546
>chr9:4218283-4218583
>chr9:4218646-4218782
>chr9:4219842-4219928
>chr9:4220177-4220332
>chr9:4220636-4221012
>chr9:4221158-4221361
>chr9:4223123-4223182
>chr9:4223726-4223796
>chr9:4225097-4225149
>chr9:4225802-4225889
>chr9:4226374-4226423
>chr9:4226686-4226767
>chr9:4229618-4229717
>chr9:4230000-4230031
>chr9:4230149-4230210
>chr9:4230919-4231224
>chr9:4232104-4232441
>chr9:4232474-4232515
>chr9:4233338-4234545
>chr9:4234586-4234862
>chr9:4235012-4235320
>chr9:4236182-4236287
>chr9:4237422-4237456
>chr9:4238951-4239357
>chr9:4240119-4240490
>chr9:4240618-4240658
>chr9:4240743-4241012
>chr9:4241300-4241465
>chr9:4241543-4241978
>chr9:4242659-4242913
>chr9:4243364-4243424
>chr9:4243527-4243586
>chr9:4244404-4244459
>chr9:4244561-4244904
>chr9:4245651-4245809
>chr9:4246086-4246275
>chr9:4247770-4254066
>chr9:4254336-4254392
>chr9:4254556-4255902
>chr9:4255955-4256032
>chr9:4256593-4256621
>chr9:4256724-4257879
>chr9:4258273-4258378
>chr9:4258493-4258543
>chr9:4259222-4259285
>chr9:4260169-4260772
>chr9:4261328-4261397
>chr9:4263513-4263620
>chr9:4264877-4265199
>chr9:4265396-4265439
>chr9:4265895-4266246
>chr9:4267411-4267487
>chr9:4267914-4268165
>chr9:4268273-4268341
>chr9:4269626-4269740
>chr9:4270115-4270160
>chr9:4270339-4270377
>chr9:4270770-4271461
>chr9:4273283-4273657
>chr9:4274752-4274835
>chr9:4275475-4275824
>chr9:4275998-4276584
>chr9:4278453-4278526
>chr9:4278923-4279400
>chr9:4279896-4280316
>chr9:4280706-4280759
>chr9:4281236-4281719
>chr9:4282251-4282289
>chr9:4282491-4282566
>chr9:4282595-4282666
>chr9:4282718-4282816
>chr9:4282883-4282942
>chr9:4283070-4283122
>chr9:4283242-4283565
>chr9:4284592-4284928
>chr9:4288721-4288781
>chr9:4289950-4290045
>chr9:4291422-4291496
>chr9:4291574-4291647
>chr9:4294041-4294090
>chr9:4294168-4294526
>chr9:4299997-4300047
>chr9:4304065-4304119
>chr9:4304560-4304659
>chr9:4306043-4306310
>chr9:4307548-4307616
>chr9:4307749-4307901
>chr9:4307985-4308053
>chr9:4308269-4308437
>chr9:4308443-4308539
>chr9:4309012-4309065
>chr9:4311119-4311427
>chr9:4311981-4312484
>chr9:4312872-4312913
>chr9:4313140-4313193
>chr9:4314067-4314235
>chr9:4316536-4316580
>chr9:4316744-4316826
>chr9:4316900-4317019
>chr9:4318396-4318442
>chr9:4318952-4319198
>chr9:4319327-4319791
>chr9:4319965-4320034
>chr9:4320495-4320763
>chr9:4321132-4321500
>chr9:4321711-4323356
>chr9:4323458-4323589
>chr9:4324921-4325103
>chr9:4325708-4326729
>chr9:4327313-4327469
>chr9:4328680-4328738
>chr9:4330267-4330452
>chr9:4331075-4331311
>chr9:4331357-4331464
>chr9:4332982-4333441
>chr9:4334892-4335225
>chr9:4336914-4337076
>chr9:4337809-4337937
>chr9:4338283-4338434
>chr9:4338838-4338906
>chr9:4339783-4339915
>chr9:4340684-4340983
>chr9:4341494-4341571
>chr9:4341881-4344077
>chr9:4344571-4344663
>chr9:4344873-4344936
>chr9:4345344-4345533
>chr9:4345909-4345974
>chr9:4346450-4346501
>chr9:4346667-4347427
>chr9:4347694-4347764
>chr9:4348497-4348528
>chr9:4348907-4349058
>chr9:4350786-4350851
>chr9:4351137-4351431
>chr9:4353812-4354189
>chr9:4354831-4355193
>chr9:4357215-4357337
>chr9:4357441-4357605
>chr9:4358701-4358756
>chr9:4359892-4359998
>chr9:4362172-4362305
>chr9:4362890-4363024
>chr9:4363132-4363561
>chr9:4364618-4364951
>chr9:4365262-4365617
>chr9:4367563-4367662
>chr9:4368335-4368656
>chr9:4368989-4369064
>chr9:4369353-4369396
>chr9:4369907-4370234
>chr9:4370306-4370380
>chr9:4370619-4370738
>chr9:4372242-4372426
>chr9:4373656-4373974
>chr9:4374997-4375047
>chr9:4376943-4377608
>chr9:4378139-4378539
>chr9:4378910-4379029
>chr9:4379234-4379371
>chr9:4381220-4381317
>chr9:4384461-4384602
>chr9:4385376-4385844
>chr9:4386335-4386557
>chr9:4386630-4388714
>chr9:4388743-4388839
>chr9:4390448-4390530
>chr9:4391760-4392433
>chr9:4393163-4393271
>chr9:4393569-4393735
>chr9:4394235-4394360
>chr9:4395751-4396448
>chr9:4397002-4397379
>chr9:4397614-4397806
>chr9:4398675-4398989
>chr9:4399097-4399259
>chr9:4399421-4399497
>chr9:4400163-4400199
>chr9:4400350-4400448
>chr9:4400594-4401931
>chr9:4402002-4407717
>chr9:4407761-4408433
>chr9:4408433-4409172
>chr9:4409971-4410282
>chr9:4410400-4410451
>chr9:4414816-4414950
>chr9:4415727-4416252
>chr9:4416808-4416940
>chr9:4417179-4417212
>chr9:4418496-4418736
>chr9:4419281-4419962
>chr9:4420686-4420760
>chr9:4424505-4424867
>chr9:4426701-4426884
>chr9:4427558-4427902
>chr9:4427969-4428023
>chr9:4428168-4428517
>chr9:4431528-4432024
>chr9:4432625-4432950
>chr9:4433160-4433473
>chr9:4433825-4434117
>chr9:4434554-4434627
>chr9:4435661-4435994
>chr9:4436514-4436889
>chr9:4437342-4437492
>chr9:4437634-4438195
>chr9:4438573-4438936
>chr9:4439205-4442426
>chr9:4442511-4442776
>chr9:4445338-4445706
>chr9:4445976-4446057
>chr9:4446133-4446175
>chr9:4446346-4446836
>chr9:4447050-4447401
>chr9:4447854-4448051
>chr9:4448850-4454308
>chr9:4454890-4454964
>chr9:4455759-4456230
>chr9:4456267-4456369
>chr9:4456497-4457395
>chr9:4457562-4457874
>chr9:4458276-4458314
>chr9:4458446-4458792
>chr9:4459452-4459831
>chr9:4461580-4461669
>chr9:4461928-4461989
>chr9:4462474-4462836
>chr9:4463742-4463819
>chr9:4464339-4464707
>chr9:4465258-4465753
>chr9:4465834-4465905
>chr9:4465961-4466597
>chr9:4466655-4472778
>chr9:4472883-4473828
>chr9:4473884-4473955
>chr9:4474053-4474413
>chr9:4474556-4475201
>chr9:4475900-4476127
>chr9:4476338-4477254
>chr9:4477299-4477914
>chr9:4478325-4478836
>chr9:4479082-4479231
>chr9:4479887-4480093
>chr9:4480195-4480549
>chr9:4480770-4480819
>chr9:4480876-4481518
>chr9:4482028-4482135
>chr9:4482765-4482814
>chr9:4483432-4483722
>chr9:4484112-4484796
>chr9:4484915-4485317
>chr9:4485714-4486253
>chr9:4486325-4486525
>chr9:4486719-4486985
>chr9:4487015-4487192
>chr9:4487412-4487487
>chr9:4487705-4488262
>chr9:4488575-4489165
>chr9:4492323-4492486
>chr9:4492511-4492802
>chr9:4493617-4493735
>chr9:4494622-4494689
>chr9:4495719-4495853
>chr9:4496380-4496573
>chr9:4496608-4496908
>chr9:4497075-4497351
>chr9:4498800-4499335
>chr9:4500271-4500606
>chr9:4501157-4501304
>chr9:4501491-4501806
>chr9:4502093-4502399
>chr9:4505015-4505364
>chr9:4505619-4506274
>chr9:4506948-4507252
>chr9:4509834-4510133
>chr9:4511146-4511902
>chr9:4512022-4512165
>chr9:4512198-4513747
>chr9:4514895-4514937
>chr9:4515005-4515148
>chr9:4516341-4516436
>chr9:4517943-4518271
>chr9:4518348-4518539
>chr9:4520388-4521266
>chr9:4522040-4522357
>chr9:4522535-4522931
>chr9:4524509-4524647
>chr9:4524698-4525005
>chr9:4525841-4526225
>chr9:4526924-4526998
>chr9:4527248-4527412
>chr9:4528290-4528608
>chr9:4529708-4529840
>chr9:4531065-4538560
>chr9:4539552-4539871
>chr9:4539910-4540512
>chr9:4540598-4540706
>chr9:4541180-4541242
>chr9:4541562-4541724
>chr9:4542129-4542229
>chr9:4543843-4544207
>chr9:4544725-4545114
>chr9:4546649-4546801
>chr9:4547113-4547190
>chr9:4547754-4547840
>chr9:4550045-4550090
>chr9:4550390-4550730
>chr9:4551331-4551391
>chr9:4552637-4552723
>chr9:4553360-4553664
>chr9:4554269-4554333
>chr9:4554491-4554610
>chr9:4554811-4554926
>chr9:4555987-4556320
>chr9:4557439-4557700
>chr9:4557937-4557974
>chr9:4560463-4560633
>chr9:4560718-4561034
>chr9:4561607-4562394
>chr9:4562632-4563164
>chr9:4564076-4564133
>chr9:4565331-4565720
>chr9:4566574-4566707
>chr9:4567864-4567921
>chr9:4568140-4568853
>chr9:4568996-4569063
>chr9:4570373-4571714
>chr9:4572531-4572852
>chr9:4575592-4575635
>chr9:4576409-4576461
>chr9:4577465-4577799
>chr9:4578734-4578837
>chr9:4579946-4580826
>chr9:4580878-4581006
>chr9:4587550-4587888
>chr9:4588052-4588331
>chr9:4589935-4590228
>chr9:4592009-4592481
>chr9:4592678-4592952
>chr9:4593047-4593125
>chr9:4593535-4593593
>chr9:4593888-4593921
>chr9:4594191-4594549
>chr9:4595603-4595677
>chr9:4596927-4597400
>chr9:4598964-4599279
>chr9:4599329-4599415
>chr9:4599487-4599848
>chr9:4600453-4600516
>chr9:4601168-4601278
>chr9:4601372-4601439
>chr9:4602752-4602908
>chr9:4603146-4603460
>chr9:4604389-4604569
>chr9:4605217-4605282
>chr9:4605636-4611851
>chr9:4611900-4612278
>chr9:4612769-4612814
>chr9:4612935-4613276
>chr9:4613573-4613886
>chr9:4615947-4616314
>chr9:4616611-4616931
>chr9:4619082-4619449
>chr9:4620419-4620559
>chr9:4621496-4621841
>chr9:4622994-4623325
>chr9:4623449-4623493
>chr9:4624206-4624311
>chr9:4624409-4624749
>chr9:4626764-4626806
>chr9:4627004-4627205
>chr9:4627802-4628765
>chr9:4629663-4630132
>chr9:4630225-4630311
>chr9:4630856-4630904
>chr9:4631982-4632231
>chr9:4632287-4632635
>chr9:4633880-4634020
>chr9:4635566-4635676
>chr9:4636266-4636404
>chr9:4637250-4637294
>chr9:4638061-4638519
>chr9:4638753-4639051
>chr9:4639867-4639911
>chr9:4641289-4641618
>chr9:4641714-4642072
>chr9:4642982-4643294
>chr9:4643716-4644393
>chr9:4644635-4644729
>chr9:4644918-4645924
>chr9:4646523-4647079
>chr9:4647274-4647801
>chr9:4647855-4648180
>chr9:4648338-4649468
>chr9:4650395-4651447
>chr9:4651508-4652969
>chr9:4653220-4653329
>chr9:4653375-4655860
>chr9:4656142-4656515
>chr9:4657290-4657436
>chr9:4657484-4657586
>chr9:4657683-4657783
>chr9:4658007-4658246
>chr9:4658666-4658952
>chr9:4659298-4661199
>chr9:4667722-4667772
>chr9:4668865-4669027
>chr9:4669081-4669265
>chr9:4669329-4669976
>chr9:4671422-4671841
>chr9:4672066-4672394
>chr9:4672647-4673120
>chr9:4673319-4673636
>chr9:4673946-4674274
>chr9:4674463-4674745
>chr9:4675284-4675395
>chr9:4675552-4675722
>chr9:4676085-4676389
>chr9:4676637-4677141
>chr9:4677917-4678216
>chr9:4681433-4681649
>chr9:4682082-4683166
>chr9:4683974-4684287
>chr9:4685894-4686160
>chr9:4686776-4687083
>chr9:4687320-4687706
>chr9:4688004-4688328
>chr9:4688463-4688561
>chr9:4688866-4688988
>chr9:4689466-4689591
>chr9:4691167-4691473
>chr9:4691797-4691906
>chr9:4692255-4692736
>chr9:4693177-4693526
>chr9:4693756-4693900
>chr9:4694149-4694382
>chr9:4694553-4694889
>chr9:4695191-4695323
>chr9:4695491-4696103
>chr9:4696357-4696534
>chr9:4697648-4697755
>chr9:4698906-4699115
>chr9:4699203-4699438
>chr9:4700151-4700495
>chr9:4700647-4700840
>chr9:4702547-4702916
>chr9:4703331-4703365
>chr9:4704124-4704279
>chr9:4705738-4705809
>chr9:4708642-4708909
>chr9:4709808-4709872
>chr9:4710204-4710524
>chr9:4710614-4710937
>chr9:4713368-4713446
>chr9:4713994-4714177
>chr9:4714930-4715328
>chr9:4715442-4715724
>chr9:4716644-4717212
>chr9:4717672-4717869
>chr9:4719295-4719431
>chr9:4719774-4720082
>chr9:4720366-4720711
>chr9:4721045-4721408
>chr9:4721457-4721763
>chr9:4722770-4723312
>chr9:4724491-4724827
>chr9:4724960-4726369
>chr9:4726443-4728128
>chr9:4728235-4729503
>chr9:4729534-4730384
>chr9:4730442-4730630
>chr9:4731069-4731493
>chr9:4731767-4732431
>chr9:4732464-4732735
>chr9:4732894-4733142
>chr9:4733727-4733778
>chr9:4734047-4734377
>chr9:4734664-4736262
>chr9:4736674-4736979
>chr9:4737434-4737762
>chr9:4738126-4738635
>chr9:4738744-4739073
>chr9:4739179-4739516
>chr9:4739641-4739926
>chr9:4740487-4740541
>chr9:4741865-4741931
>chr9:4742611-4743318
>chr9:4743866-4744386
>chr9:4744658-4744784
>chr9:4744921-4745810
>chr9:4746084-4746136
>chr9:4746533-4746595
>chr9:4746656-4746939
>chr9:4747195-4747530
>chr9:4747764-4747890
>chr9:4748182-4748508
>chr9:4749570-4749996
>chr9:4750721-4751099
>chr9:4751238-4751524
>chr9:4751599-4751858
>chr9:4752550-4752604
>chr9:4752712-4753584
>chr9:4753985-4754622
>chr9:4754684-4755153
>chr9:4755774-4756196
>chr9:4756298-4756382
>chr9:4756436-4756488
>chr9:4756519-4756562
>chr9:4756957-4757016
>chr9:4757136-4757226
>chr9:4758155-4758539
>chr9:4758613-4758690
>chr9:4758771-4759253
>chr9:4759578-4759898
>chr9:4760452-4760901
>chr9:4761134-4761464
>chr9:4761893-4762201
>chr9:4762319-4762643
>chr9:4764047-4764305
>chr9:4764519-4765775
>chr9:4766051-4766099
>chr9:4767132-4767183
>chr9:4767414-4767658
>chr9:4767968-4768163
>chr9:4768308-4768537
>chr9:4770063-4770451
>chr9:4770834-4770900
>chr9:4770950-4771001
>chr9:4771258-4772077
>chr9:4772455-4772646
>chr9:4772722-4772829
>chr9:4773333-4773639
>chr9:4774471-4774528
>chr9:4774590-4775374
>chr9:4776060-4776568
>chr9:4776921-4777192
>chr9:4777345-4778153
>chr9:4778358-4778623
>chr9:4778906-4779328
>chr9:4779502-4780634
>chr9:4780731-4781052
>chr9:4781088-4781398
>chr9:4782300-4782560
>chr9:4782596-4782807
>chr9:4782850-4791801
>chr9:4795055-4795495
>chr9:4796076-4796953
>chr9:4797102-4797273
>chr9:4797501-4797653
>chr9:4798971-4799275
>chr9:4799318-4799751
>chr9:4800026-4801485
>chr9:4801596-4801694
>chr9:4801756-4802376
>chr9:4802801-4803149
>chr9:4805129-4805489
>chr9:4805851-4806864
>chr9:4806958-4807101
>chr9:4807182-4807325
>chr9:4807494-4808220
>chr9:4808290-4808601
>chr9:4809300-4809646
>chr9:4809798-4810194
>chr9:4810381-4810441
>chr9:4810574-4810683
>chr9:4810884-4811561
>chr9:4811663-4812245
>chr9:4812279-4814562
>chr9:4814641-4815144
>chr9:4815429-4815543
>chr9:4816121-4816252
>chr9:4816774-4817130
>chr9:4817335-4818251
>chr9:4818581-4818971
>chr9:4819056-4819365
>chr9:4819538-4819911
>chr9:4821147-4821338
>chr9:4821471-4821768
>chr9:4821925-4821977
>chr9:4822445-4822898
>chr9:4823659-4823727
>chr9:4824019-4824284
>chr9:4824515-4824567
>chr9:4824914-4825186
>chr9:4825699-4826262
>chr9:4827727-4827815
>chr9:4827899-4828195
>chr9:4829695-4829749
>chr9:4831464-4831690
>chr9:4832522-4832803
>chr9:4834825-4834953
>chr9:4835522-4835564
>chr9:4838779-4838973
>chr9:4841832-4841908
>chr9:4842318-4842359
>chr9:4846844-4847222
>chr9:4851880-4852183
>chr9:4852944-4853007
>chr9:4853317-4853627
>chr9:4854769-4855086
>chr9:4857072-4857211
>chr9:4857247-4857618
>chr9:4857663-4857905
>chr9:4857953-4858620
>chr9:4858654-4858704
>chr9:4858919-4858981
>chr9:4859481-4859540
>chr9:4859700-4859800
>chr9:4861795-4862004
>chr9:4862233-4862284
>chr9:4863280-4863712
>chr9:4865578-4865734
>chr9:4867223-4867266
>chr9:4868320-4868599
>chr9:4868794-4869152
>chr9:4869223-4869529
>chr9:4870086-4870424
>chr9:4871538-4872021
>chr9:4873842-4874158
>chr9:4874571-4874980
>chr9:4875382-4875818
>chr9:4877814-4878116
>chr9:4880498-4880652
>chr9:4880769-4880906
>chr9:4881186-4881585
>chr9:4881667-4881772
>chr9:4882791-4882898
>chr9:4884107-4884296
>chr9:4884335-4884399
>chr9:4884838-4885284
>chr9:4885616-4885933
>chr9:4886082-4886119
>chr9:4886316-4886701
>chr9:4886917-4887554
>chr9:4889034-4889071
>chr9:4889217-4889521
>chr9:4890510-4890544
>chr9:4890750-4891046
>chr9:4891187-4891254
>chr9:4892053-4892314
>chr9:4892444-4892586
>chr9:4892869-4893315
>chr9:4893352-4893419
>chr9:4894128-4894189
>chr9:4896064-4902544
>chr9:4902931-4903274
>chr9:4903389-4903456
>chr9:4903629-4903701
>chr9:4903996-4904357
>chr9:4904833-4904945
>chr9:4905977-4906098
>chr9:4906160-4906354
>chr9:4906396-4906746
>chr9:4906899-4906941
>chr9:4907104-4907140
>chr9:4907201-4907328
>chr9:4908408-4908825
>chr9:4908974-4909614
>chr9:4909860-4909920
>chr9:4910110-4910203
>chr9:4910805-4911227
>chr9:4911609-4912022
>chr9:4912051-4912124
>chr9:4913235-4913649
>chr9:4913822-4914559
>chr9:4914801-4914836
>chr9:4914967-4921472
>chr9:4921828-4922377
>chr9:4924243-4924281
>chr9:4924633-4924732
>chr9:4924846-4924996
>chr9:4925395-4925809
>chr9:4925965-4926089
>chr9:4927524-4927576
>chr9:4927965-4928235
>chr9:4928537-4928959
>chr9:4929072-4929134
>chr9:4929201-4929405
>chr9:4930802-4930851
>chr9:4931020-4931349
>chr9:4931483-4932004
>chr9:4932056-4932521
>chr9:4933547-4934126
>chr9:4934350-4934393
>chr9:4934445-4934831
>chr9:4935388-4935452
>chr9:4935797-4935894
>chr9:4938079-4938144
>chr9:4938499-4938578
>chr9:4940240-4940391
>chr9:4941451-4941596
>chr9:4942072-4942376
>chr9:4942549-4942615
>chr9:4943783-4943829
>chr9:4943939-4944899
>chr9:4945000-4946994
>chr9:4947186-4947236
>chr9:4947297-4947519
>chr9:4947655-4953844
>chr9:4953955-4954128
>chr9:4954391-4955685
>chr9:4955835-4955951
>chr9:4956219-4957127
>chr9:4957236-4957474
>chr9:4957891-4957970
>chr9:4958425-4958519
>chr9:4958655-4958770
>chr9:4958813-4959140
>chr9:4959816-4961095
>chr9:4961222-4962426
>chr9:4962487-4962632
>chr9:4962979-4963030
>chr9:4963075-4963158
>chr9:4963430-4964031
>chr9:4964195-4964281
>chr9:4966181-4966319
>chr9:4966607-4966846
>chr9:4968114-4968199
>chr9:4968368-4968663
>chr9:4968902-4968976
>chr9:4969387-4969522
>chr9:4970311-4970614
>chr9:4971003-4971063
>chr9:4971739-4971872
>chr9:4971963-4972331
>chr9:4973898-4974130
>chr9:4974227-4974412
>chr9:4974479-4974973
>chr9:4975069-4975400
>chr9:4975498-4975564
>chr9:4976233-4976299
>chr9:4977201-4977238
>chr9:4977429-4977501
>chr9:4978702-4978769
>chr9:4978997-4979199
>chr9:4980908-4981244
>chr9:4982248-4982309
>chr9:4984019-4984068
>chr9:4985236-4985285
>chr9:4986647-4986718
>chr9:4986828-4986937
>chr9:4987380-4987834
>chr9:4988149-4988240
>chr9:4991835-4992000
>chr9:4993744-4993823
>chr9:4994084-4994318
>chr9:4996174-4996503
>chr9:4996691-4996796
>chr9:4996893-4997654
>chr9:4997852-4997991
>chr9:4998160-4998562
>chr9:4998713-4999126
>chr9:4999498-4999748
>chr9:5000038-5000194
>chr9:5000853-5001049
>chr9:5001241-5001555
>chr9:5001634-5001773
>chr9:5001862-5001938
>chr9:5002086-5002196
>chr9:5002267-5002387
>chr9:5002565-5002690
>chr9:5003057-5003224
>chr9:5003370-5003602
>chr9:5003923-5005446
>chr9:5005522-5005636
>chr9:5005817-5006618
>chr9:5006661-5006867
>chr9:5006990-5007180
>chr9:5007538-5008034
>chr9:5008221-5008339
>chr9:5009493-5009534
>chr9:5009789-5009980
>chr9:5010000-5010107
>chr9:5010208-5010773
>chr9:5011234-5011505
>chr9:5014122-5014333
>chr9:5015145-5015215
>chr9:5015512-5015653
>chr9:5016436-5016559
>chr9:5017408-5017658
>chr9:5017831-5018645
>chr9:5018756-5018822
>chr9:5018856-5019602
>chr9:5019741-5019839
>chr9:5019977-5020094
>chr9:5020222-5020285
>chr9:5020985-5021014
>chr9:5021137-5021300
>chr9:5021604-5021939
>chr9:5023015-5023343
>chr9:5023968-5024292
>chr9:5024361-5024476
>chr9:5025419-5025944
>chr9:5026151-5026224
>chr9:5027180-5028017
>chr9:5028139-5029255
>chr9:5029352-5029568
>chr9:5030847-5030939
>chr9:5031768-5037892
>chr9:5038046-5038253
>chr9:5038423-5038639
>chr9:5038721-5039729
>chr9:5039787-5040096
>chr9:5040172-5040297
>chr9:5040385-5040452
>chr9:5040555-5040726
>chr9:5042118-5042444
>chr9:5042467-5042717
>chr9:5043342-5043976
>chr9:5045385-5046704
>chr9:5047100-5047139
>chr9:5047526-5047992
>chr9:5048132-5048446
>chr9:5048663-5048751
>chr9:5049669-5050024
>chr9:5050274-5050648
>chr9:5050944-5051086
>chr9:5052466-5053086
>chr9:5053202-5053511
>chr9:5055047-5055096
>chr9:5057295-5059085
>chr9:5059114-5059170
>chr9:5059270-5059492
>chr9:5059998-5060248
>chr9:5060340-5061698
>chr9:5061762-5062446
>chr9:5062867-5062942
>chr9:5063867-5064154
>chr9:5064252-5064599
>chr9:5065487-5065647
>chr9:5065966-5066076
>chr9:5066918-5067033
>chr9:5067424-5067493
>chr9:5067867-5068184
>chr9:5070409-5070640
>chr9:5070714-5070788
>chr9:5071863-5072052
>chr9:5074384-5074528
>chr9:5074579-5074730
>chr9:5074774-5076523
>chr9:5076900-5077032
>chr9:5077192-5077249
>chr9:5077319-5077543
>chr9:5079651-5079837
>chr9:5080754-5081199
>chr9:5082034-5083041
>chr9:5084482-5084576
>chr9:5086061-5086105
>chr9:5087109-5087486
>chr9:5088579-5088921
>chr9:5089253-5089648
>chr9:5092142-5092256
>chr9:5092796-5092871
>chr9:5093056-5093354
>chr9:5093686-5093870
>chr9:5095592-5095671
>chr9:5096416-5096494
>chr9:5096610-5096684
>chr9:5097330-5097414
>chr9:5098688-5098998
>chr9:5100218-5100285
>chr9:5100890-5107170
>chr9:5109360-5109435
>chr9:5110545-5110648
>chr9:5114922-5116158
>chr9:5116986-5117262
>chr9:5117439-5117587
>chr9:5117652-5117728
>chr9:5118093-5118178
>chr9:5118871-5119097
>chr9:5119182-5119281
>chr9:5119875-5120387
>chr9:5121464-5121500
>chr9:5121593-5121733
>chr9:5122602-5122662
>chr9:5123122-5124813
>chr9:5125191-5125251
>chr9:5125336-5125404
>chr9:5125514-5125582
>chr9:5125779-5126082
>chr9:5129796-5129927
>chr9:5130686-5131033
>chr9:5131393-5131747
>chr9:5133429-5138737
>chr9:5140715-5142502
>chr9:5142541-5144336
>chr9:5144367-5145567
>chr9:5145609-5146177
>chr9:5147131-5147874
>chr9:5147956-5148067
>chr9:5149422-5151252
>chr9:5152165-5152523
>chr9:5152758-5153325
>chr9:5153354-5156224
>chr9:5156842-5157451
>chr9:5157610-5159850
>chr9:5159909-5161619
>chr9:5161660-5162111
>chr9:5163150-5163236
>chr9:5164595-5165387
>chr9:5165505-5165692
>chr9:5166828-5166885
>chr9:5167124-5167307
>chr9:5167464-5167905
>chr9:5167956-5173741
>chr9:5174779-5174829
>chr9:5174924-5175264
>chr9:5175353-5176037
>chr9:5176329-5176447
>chr9:5177135-5177238
>chr9:5177458-5177493
>chr9:5177582-5177656
>chr9:5177817-5178259
>chr9:5178402-5180015
>chr9:5180049-5181126
>chr9:5183376-5183438
>chr9:5186988-5188061
>chr9:5188141-5188477
>chr9:5188980-5189074
>chr9:5189328-5189416
>chr9:5190088-5190149
>chr9:5191137-5191264
>chr9:5194026-5194215
>chr9:5195817-5195932
>chr9:5196362-5197091
>chr9:5198012-5198373
>chr9:5198666-5199162
>chr9:5199691-5199730
>chr9:5200513-5200597
>chr9:5201804-5201860
>chr9:5203953-5204392
>chr9:5205956-5207257
>chr9:5207325-5209614
>chr9:5209709-5210197
>chr9:5211695-5211905
>chr9:5212174-5212359
>chr9:5212796-5213385
>chr9:5214077-5214341
>chr9:5214740-5216002
>chr9:5216503-5216810
>chr9:5218646-5218692
>chr9:5219998-5220729
>chr9:5220791-5221451
>chr9:5222691-5227892
>chr9:5228028-5228099
>chr9:5228611-5228907
>chr9:5228973-5229052
>chr9:5229117-5229252
>chr9:5229499-5229650
>chr9:5229718-5229794
>chr9:5229895-5229948
>chr9:5229987-5230291
>chr9:5230473-5230603
>chr9:5230636-5231038
>chr9:5233037-5233252
>chr9:5234043-5234254
>chr9:5235959-5236027
>chr9:5236066-5236128
>chr9:5236237-5236428
>chr9:5236682-5236734
>chr9:5237630-5237937
>chr9:5238140-5238188
>chr9:5238417-5238941
>chr9:5239801-5243309
>chr9:5243602-5243679
>chr9:5243908-5243948
>chr9:5244051-5244107
>chr9:5244988-5245096
>chr9:5245170-5245384
>chr9:5245490-5245671
>chr9:5245867-5246039
>chr9:5246183-5248045
>chr9:5248155-5248704
>chr9:5248793-5251577
>chr9:5251692-5253645
>chr9:5253790-5256562
>chr9:5256684-5257160
>chr9:5257202-5257698
>chr9:5257833-5257880
>chr9:5257940-5258108
>chr9:5258176-5258609
>chr9:5258694-5262119
>chr9:5262225-5262393
>chr9:5262424-5262752
>chr9:5262974-5263219
>chr9:5263246-5263709
>chr9:5263783-5263863
>chr9:5263922-5264426
>chr9:5264470-5265191
>chr9:5267051-5267204
>chr9:5267501-5267666
>chr9:5269815-5269999
>chr9:5270509-5271951
>chr9:5273033-5273138
>chr9:5273331-5273548
>chr9:5274467-5274520
>chr9:5275172-5275284
>chr9:5275353-5275763
>chr9:5275940-5277414
>chr9:5277482-5277683
>chr9:5278012-5278089
>chr9:5278177-5278353
>chr9:5278505-5278706
>chr9:5278811-5279471
>chr9:5279510-5280046
>chr9:5280103-5282832
>chr9:5283095-5283501
>chr9:5283843-5283979
>chr9:5284046-5284085
>chr9:5284248-5284667
>chr9:5285596-5286694
>chr9:5286745-5290909
>chr9:5291059-5291387
>chr9:5292775-5299187
>chr9:5302147-5302221
>chr9:5302874-5302964
>chr9:5305359-5305433
>chr9:5306062-5306375
>chr9:5306922-5306972
>chr9:5307216-5307387
>chr9:5309720-5309757
>chr9:5310650-5310964
>chr9:5311441-5311560
>chr9:5311600-5312842
>chr9:5312933-5313148
>chr9:5313275-5313378
>chr9:5313471-5313665
>chr9:5315018-5315393
>chr9:5315487-5315602
>chr9:5315726-5316066
>chr9:5316111-5316938
>chr9:5317012-5317473
>chr9:5317613-5317895
>chr9:5317990-5318212
>chr9:5320000-5320720
>chr9:5321546-5321732
>chr9:5322764-5322920
>chr9:5323212-5323323
>chr9:5323726-5324124
>chr9:5325022-5325126
>chr9:5326759-5327165
>chr9:5327200-5331827
>chr9:5332060-5332191
>chr9:5332630-5332922
>chr9:5333280-5334337
>chr9:5336513-5336582
>chr9:5336979-5337027
>chr9:5337323-5337393
>chr9:5337738-5337911
>chr9:5338040-5338130
>chr9:5340452-5340662
>chr9:5341200-5341625
>chr9:5342206-5342791
>chr9:5343028-5344308
>chr9:5344357-5344417
>chr9:5344559-5345720
>chr9:5345786-5347703
>chr9:5347793-5347910
>chr9:5347942-5348373
>chr9:5348454-5348581
>chr9:5348752-5349236
>chr9:5349414-5349495
>chr9:5349564-5350276
>chr9:5351532-5351590
>chr9:5351774-5351883
>chr9:5358071-5358152
>chr9:5359045-5359354
>chr9:5360402-5360488
>chr9:5364418-5364479
>chr9:5364844-5364891
>chr9:5365131-5365422
>chr9:5365792-5365847
>chr9:5366008-5366108
>chr9:5366563-5366802
>chr9:5366878-5370127
>chr9:5371299-5371659
>chr9:5371988-5372244
>chr9:5372872-5372987
>chr9:5373511-5373806
>chr9:5375575-5376307
>chr9:5376365-5376445
>chr9:5376557-5376735
>chr9:5378625-5378780
>chr9:5380072-5380492
>chr9:5380624-5381659
>chr9:5382451-5382497
>chr9:5382571-5382609
>chr9:5382644-5382700
>chr9:5382968-5383306
>chr9:5383384-5383872
>chr9:5385034-5385090
>chr9:5385344-5385584
>chr9:5386336-5386476
>chr9:5387402-5387489
>chr9:5387882-5387946
>chr9:5388753-5388913
>chr9:5390179-5390261
>chr9:5390949-5390995
>chr9:5392585-5392622
>chr9:5392808-5393162
>chr9:5394384-5394706
>chr9:5395895-5396647
>chr9:5397488-5397658
>chr9:5399160-5399271
>chr9:5399648-5400032
>chr9:5400974-5401078
>chr9:5402547-5402673
>chr9:5403209-5403531
>chr9:5403879-5406748
>chr9:5406792-5406925
>chr9:5407497-5407600
>chr9:5408084-5408333
>chr9:5408412-5409837
>chr9:5410250-5410551
>chr9:5411055-5411520
>chr9:5411958-5412020
>chr9:5412343-5412454
>chr9:5412565-5412674
>chr9:5413201-5413842
>chr9:5414158-5414486
>chr9:5415508-5415760
>chr9:5415972-5416140
>chr9:5417304-5417544
>chr9:5419571-5419601
>chr9:5419792-5420373
>chr9:5423681-5424975
>chr9:5426949-5427193
>chr9:5427315-5427401
>chr9:5427520-5427694
>chr9:5428671-5428999
>chr9:5429359-5429486
>chr9:5429669-5429808
>chr9:5430138-5430249
>chr9:5430620-5430729
>chr9:5431169-5431667
>chr9:5432480-5435347
>chr9:5439313-5439669
>chr9:5440406-5440700
>chr9:5440756-5440794
>chr9:5441159-5441197
>chr9:5441392-5441457
>chr9:5441571-5441681
>chr9:5441788-5442203
>chr9:5442733-5443236
>chr9:5443379-5443616
>chr9:5444404-5444517
>chr9:5444726-5445670
>chr9:5446184-5446321
>chr9:5449573-5449691
>chr9:5451830-5452321
>chr9:5452930-5453058
>chr9:5453445-5453549
>chr9:5453910-5454064
>chr9:5454224-5454313
>chr9:5454523-5454566
>chr9:5454615-5454666
>chr9:5456355-5456424
>chr9:5460511-5460592
>chr9:5460962-5461034
>chr9:5461212-5461328
>chr9:5462012-5462154
>chr9:5462457-5462558
>chr9:5463162-5463239
>chr9:5464280-5464380
>chr9:5464795-5465085
>chr9:5465446-5465503
>chr9:5470740-5470819
>chr9:5471182-5471494
>chr9:5471769-5479247
>chr9:5479921-5480023
>chr9:5481461-5481809
>chr9:5481915-5482004
>chr9:5482431-5482718
>chr9:5482902-5483136
>chr9:5483774-5483848
>chr9:5484457-5484496
>chr9:5484632-5485149
>chr9:5485849-5485955
>chr9:5486815-5486943
>chr9:5487340-5487659
>chr9:5489561-5489707
>chr9:5490929-5491229
>chr9:5491366-5491416
>chr9:5491548-5491690
>chr9:5491815-5492030
>chr9:5492609-5493000
>chr9:5494601-5495960
>chr9:5496161-5496640
>chr9:5496701-5496820
>chr9:5496915-5496987
>chr9:5497638-5498175
>chr9:5498583-5498981
>chr9:5499269-5499349
>chr9:5499770-5499887
>chr9:5500027-5500073
>chr9:5500871-5500967
>chr9:5501011-5501662
>chr9:5501727-5501813
>chr9:5501869-5501916
>chr9:5502402-5502454
>chr9:5502988-5508493
>chr9:5509567-5509816
>chr9:5509951-5510490
>chr9:5514610-5514807
>chr9:5515374-5516540
>chr9:5516773-5516921
>chr9:5517044-5517123
>chr9:5517726-5517776
>chr9:5518917-5519249
>chr9:5519377-5519475
>chr9:5519954-5520053
>chr9:5520128-5521482
>chr9:5524071-5524161
>chr9:5524682-5524856
>chr9:5525028-5525346
>chr9:5525735-5526075
>chr9:5526175-5526215
>chr9:5526386-5526736
>chr9:5527109-5527239
>chr9:5527338-5529494
>chr9:5530618-5530686
>chr9:5532478-5532564
>chr9:5533100-5533159
>chr9:5533860-5533935
>chr9:5534041-5534150
>chr9:5537392-5537879
>chr9:5538186-5538723
>chr9:5538831-5539067
>chr9:5539845-5543561
>chr9:5546764-5546879
>chr9:5547172-5547263
>chr9:5547298-5547384
>chr9:5547507-5547990
>chr9:5548160-5548596
>chr9:5550453-5550612
>chr9:5550682-5551186
>chr9:5552967-5553171
>chr9:5555124-5555449
>chr9:5557171-5557299
>chr9:5561053-5561104
>chr9:5561210-5561317
>chr9:5561393-5561486
>chr9:5562182-5562679
>chr9:5563735-5564055
>chr9:5564974-5565085
>chr9:5565165-5565490
>chr9:5565716-5565946
>chr9:5568205-5568582
>chr9:5571775-5571940
>chr9:5572090-5572737
>chr9:5572903-5573653
>chr9:5573810-5574155
>chr9:5574407-5574745
>chr9:5575822-5576070
>chr9:5576179-5576378
>chr9:5576435-5576765
>chr9:5577217-5577337
>chr9:5579093-5579125
>chr9:5579246-5579610
>chr9:5580462-5580997
>chr9:5581660-5582263
>chr9:5582550-5582812
>chr9:5583705-5584474
>chr9:5584781-5585092
>chr9:5585309-5585615
>chr9:5587755-5587839
>chr9:5587916-5588220
>chr9:5588670-5588751
>chr9:5590560-5590917
>chr9:5591184-5591410
>chr9:5592802-5593126
>chr9:5593164-5593255
>chr9:5593332-5593498
>chr9:5593617-5593769
>chr9:5594192-5594338
>chr9:5594565-5594847
>chr9:5594952-5595118
>chr9:5595854-5595966
>chr9:5597736-5597816
>chr9:5598478-5598551
>chr9:5598954-5599045
>chr9:5599147-5599194
>chr9:5599344-5599423
>chr9:5600135-5600580
>chr9:5600843-5601169
>chr9:5602738-5602830
>chr9:5603870-5603924
>chr9:5605165-5605869
>chr9:5606154-5606470
>chr9:5606533-5606972
>chr9:5607084-5607194
>chr9:5607427-5607479
>chr9:5607624-5607707
>chr9:5608208-5608352
>chr9:5609043-5609077
>chr9:5609835-5609954
>chr9:5610105-5610150
>chr9:5610817-5611129
>chr9:5613235-5613573
>chr9:5613751-5614073
>chr9:5614512-5614767
>chr9:5615337-5615469
>chr9:5615894-5616054
>chr9:5616869-5616949
>chr9:5617301-5618020
>chr9:5618626-5618678
>chr9:5618716-5618786
>chr9:5618863-5620006
>chr9:5620052-5620388
>chr9:5620526-5620874
>chr9:5620983-5621229
>chr9:5622081-5623249
>chr9:5623314-5623486
>chr9:5623557-5623959
>chr9:5623984-5625075
>chr9:5625258-5625497
>chr9:5625616-5625990
>chr9:5626103-5626875
>chr9:5627683-5628003
>chr9:5629049-5629119
>chr9:5629752-5629819
>chr9:5630728-5630805
>chr9:5631414-5631718
>chr9:5633559-5633631
>chr9:5633720-5633802
>chr9:5633837-5633958
>chr9:5634028-5636808
>chr9:5637018-5640873
>chr9:5640920-5642581
>chr9:5642989-5643239
>chr9:5643420-5643532
>chr9:5643765-5643835
>chr9:5644293-5644375
>chr9:5644444-5644750
>chr9:5644936-5645400
>chr9:5645566-5646199
>chr9:5646409-5647182
>chr9:5647251-5649455
>chr9:5649511-5649820
>chr9:5649954-5650001
>chr9:5651246-5653135
>chr9:5653174-5653364
>chr9:5653483-5655089
>chr9:5655140-5655179
>chr9:5655280-5655714
>chr9:5655785-5656219
>chr9:5657076-5657166
>chr9:5658890-5658978
>chr9:5659182-5659332
>chr9:5659386-5659605
>chr9:5659716-5663511
>chr9:5663572-5664948
>chr9:5665015-5665983
>chr9:5666181-5666625
>chr9:5666754-5666870
>chr9:5666995-5667491
>chr9:5667531-5668444
>chr9:5668536-5668976
>chr9:5669206-5669559
>chr9:5669740-5669891
>chr9:5669985-5670019
>chr9:5670706-5670922
>chr9:5670989-5671167
>chr9:5671234-5671623
>chr9:5673506-5673587
>chr9:5674488-5674587
>chr9:5674680-5675540
>chr9:5675606-5675718
>chr9:5675900-5676226
>chr9:5676358-5676594
>chr9:5676729-5676859
>chr9:5676893-5677040
>chr9:5677098-5677366
>chr9:5677464-5677657
>chr9:5677831-5684309
>chr9:5684458-5684591
>chr9:5684751-5686876
>chr9:5686938-5687379
>chr9:5687434-5687694
>chr9:5687725-5687810
>chr9:5688402-5688471
>chr9:5689035-5689428
>chr9:5690680-5690755
>chr9:5690922-5691020
>chr9:5692834-5692900
>chr9:5693805-5693871
>chr9:5694842-5694981
>chr9:5695564-5695889
>chr9:5696591-5696842
>chr9:5699240-5699338
>chr9:5699435-5699737
>chr9:5700343-5700396
>chr9:5700560-5700643
>chr9:5700815-5700874
>chr9:5701319-5701601
>chr9:5702268-5703232
>chr9:5703291-5704883
>chr9:5704996-5705274
>chr9:5705356-5705449
>chr9:5705502-5705558
>chr9:5705800-5706492
>chr9:5706611-5706728
>chr9:5706973-5707482
>chr9:5707650-5707751
>chr9:5707831-5708024
>chr9:5708177-5708767
>chr9:5710870-5710918
>chr9:5711540-5712564
>chr9:5714626-5714697
>chr9:5715779-5716134
>chr9:5716320-5716623
>chr9:5716882-5716976
>chr9:5717519-5718638
>chr9:5719224-5719365
>chr9:5719592-5719786
>chr9:5721288-5721366
>chr9:5721859-5722259
>chr9:5722332-5722384
>chr9:5722554-5728694
>chr9:5728997-5729061
>chr9:5729174-5729267
>chr9:5729992-5730059
>chr9:5732911-5732972
>chr9:5733245-5733599
>chr9:5733861-5734495
>chr9:5734735-5734929
>chr9:5736545-5736865
>chr9:5737288-5737379
>chr9:5737719-5738056
>chr9:5738391-5738450
>chr9:5738657-5740880
>chr9:5741373-5741506
>chr9:5741581-5741652
>chr9:5743599-5743693
>chr9:5743772-5744019
>chr9:5744326-5744655
>chr9:5744721-5744759
>chr9:5747238-5747302
>chr9:5747561-5747688
>chr9:5749075-5749130
>chr9:5749760-5750159
>chr9:5751352-5751758
>chr9:5752378-5752795
>chr9:5752969-5753050
>chr9:5754414-5754853
>chr9:5755281-5755547
>chr9:5755633-5755957
>chr9:5758734-5759044
>chr9:5761069-5761417
>chr9:5766042-5767094
>chr9:5767566-5768021
>chr9:5768207-5768531
>chr9:5771213-5771781
>chr9:5776905-5776995
>chr9:5777201-5777442
>chr9:5777493-5777988
>chr9:5778066-5778200
>chr9:5778276-5778397
>chr9:5778443-5778527
>chr9:5778578-5779046
>chr9:5779191-5783970
>chr9:5789552-5789950
>chr9:5790181-5790305
>chr9:5790859-5790895
>chr9:5791165-5791617
>chr9:5792795-5792887
>chr9:5792953-5793095
>chr9:5793248-5793478
>chr9:5793605-5793918
>chr9:5794072-5795357
>chr9:5795439-5796312
>chr9:5796357-5796811
>chr9:5796882-5797673
>chr9:5798216-5798524
>chr9:5798592-5798648
>chr9:5799699-5799826
>chr9:5800374-5800728
>chr9:5802314-5802689
>chr9:5802926-5803074
>chr9:5806401-5806769
>chr9:5807457-5807791
>chr9:5808002-5808130
>chr9:5808710-5809326
>chr9:5809609-5809703
>chr9:5810934-5811036
>chr9:5813386-5813776
>chr9:5813836-5813937
>chr9:5814428-5814772
>chr9:5814824-5814877
>chr9:5815264-5815300
>chr9:5816245-5816316
>chr9:5816907-5817514
>chr9:5818066-5818180
>chr9:5818399-5818887
>chr9:5819055-5819303
>chr9:5819331-5819669
>chr9:5819735-5820418
>chr9:5821105-5821232
>chr9:5821964-5822297
>chr9:5822799-5823335
>chr9:5823678-5823721
>chr9:5824273-5824736
>chr9:5827253-5827472
>chr9:5827574-5828156
>chr9:5828258-5828324
>chr9:5828552-5828754
>chr9:5828954-5829211
>chr9:5829568-5829641
>chr9:5830122-5830340
>chr9:5831319-5831636
>chr9:5833549-5833730
>chr9:5834390-5834545
>chr9:5834685-5834756
>chr9:5834933-5835030
>chr9:5837148-5837357
>chr9:5837780-5838159
>chr9:5838256-5838560
>chr9:5839945-5840320
>chr9:5840478-5840550
>chr9:5841187-5841350
>chr9:5841490-5842588
>chr9:5844251-5844583
>chr9:5845291-5845550
>chr9:5846291-5846434
>chr9:5847273-5847541
>chr9:5847602-5847960
>chr9:5848077-5848135
>chr9:5848171-5848245
>chr9:5848968-5849325
>chr9:5850200-5850461
>chr9:5852243-5852555
>chr9:5852919-5853017
>chr9:5853894-5854036
>chr9:5854545-5854832
>chr9:5856648-5856861
>chr9:5856940-5857361
>chr9:5857773-5857840
>chr9:5858800-5858848
>chr9:5859949-5860318
>chr9:5860622-5861092
>chr9:5861952-5862677
>chr9:5864152-5864207
>chr9:5865132-5866086
>chr9:5866836-5867349
>chr9:5867730-5867876
>chr9:5868644-5869196
>chr9:5871155-5871758
>chr9:5871913-5871955
>chr9:5872135-5872267
>chr9:5872557-5872688
>chr9:5872876-5872922
>chr9:5872959-5874212
>chr9:5874270-5874953
>chr9:5875023-5875142
>chr9:5875547-5875871
>chr9:5875958-5875997
>chr9:5876182-5876227
>chr9:5876398-5876489
>chr9:5876529-5876874
>chr9:5877660-5877733
>chr9:5878097-5878166
>chr9:5879174-5879456
>chr9:5879929-5880564
>chr9:5880709-5881006
>chr9:5882393-5882566
>chr9:5882618-5883221
>chr9:5883444-5883771
>chr9:5885024-5885099
>chr9:5885369-5885787
>chr9:5886992-5887275
>chr9:5888293-5889131
>chr9:5889202-5889874
>chr9:5890194-5890231
>chr9:5890378-5890466
>chr9:5890551-5890648
>chr9:5894011-5894068
>chr9:5895347-5895432
>chr9:5896264-5896313
>chr9:5898106-5898541
>chr9:5899779-5899848
>chr9:5901180-5903303
>chr9:5903374-5905395
>chr9:5905525-5905581
>chr9:5905733-5906522
>chr9:5906719-5906787
>chr9:5907104-5907230
>chr9:5907467-5908214
>chr9:5909203-5909561
>chr9:5910907-5912355
>chr9:5914396-5914729
>chr9:5915092-5915141
>chr9:5916077-5916115
>chr9:5916252-5916324
>chr9:5916472-5916596
>chr9:5917511-5917871
>chr9:5918435-5918633
>chr9:5918711-5918810
>chr9:5924284-5924499
>chr9:5925038-5925394
>chr9:5925878-5926910
>chr9:5927164-5927222
>chr9:5928366-5928434
>chr9:5928762-5928799
>chr9:5929381-5929492
>chr9:5931373-5931448
>chr9:5932399-5932679
>chr9:5932891-5932945
>chr9:5934352-5934708
>chr9:5936037-5936390
>chr9:5936867-5937573
>chr9:5938184-5938437
>chr9:5939219-5939349
>chr9:5940155-5940537
>chr9:5941750-5941792
>chr9:5942394-5942480
>chr9:5942862-5943177
>chr9:5945743-5945800
>chr9:5946113-5946173
>chr9:5947163-5947313
>chr9:5948629-5948733
>chr9:5949230-5949407
>chr9:5950320-5950497
>chr9:5950696-5951105
>chr9:5951917-5952322
>chr9:5953672-5953751
>chr9:5954803-5955128
>chr9:5955234-5955297
>chr9:5956589-5956705
>chr9:5957042-5957199
>chr9:5958482-5958658
>chr9:5959316-5959614
>chr9:5960283-5960617
>chr9:5961891-5965088
>chr9:5966333-5966765
>chr9:5966895-5967048
>chr9:5967463-5967529
>chr9:5968137-5968197
>chr9:5969478-5969851
>chr9:5970202-5971226
>chr9:5971336-5971393
>chr9:5971636-5971746
>chr9:5972345-5972428
>chr9:5972487-5972531
>chr9:5972701-5972835
>chr9:5973184-5974014
>chr9:5975064-5975845
>chr9:5977556-5977860
>chr9:5978287-5978344
>chr9:5979168-5979547
>chr9:5979681-5980041
>chr9:5980662-5980727
>chr9:5980914-5980961
>chr9:5981531-5981663
>chr9:5981916-5982179
>chr9:5982373-5982749
>chr9:5982920-5983008
>chr9:5983476-5983745
>chr9:5983787-5983831
>chr9:5983911-5984016
>chr9:5984469-5984846
>chr9:5985165-5985288
>chr9:5985450-5985832
>chr9:5985949-5986685
>chr9:5986847-5986900
>chr9:5987048-5987095
>chr9:5987173-5987254
>chr9:5988113-5988212
>chr9:5988868-5989464
>chr9:5989506-5989866
>chr9:5990408-5990471
>chr9:5990502-5990665
>chr9:5991067-5991218
>chr9:5991446-5991758
>chr9:5993030-5993349
>chr9:5994165-5994302
>chr9:5994883-5995201
>chr9:5996308-5996628
>chr9:5997740-5997796
>chr9:5999054-5999117
>chr9:6000017-6000104
>chr9:6002173-6002338
>chr9:6002701-6002991
>chr9:6003755-6003988
>chr9:6004396-6004434
>chr9:6005246-6005538
>chr9:6006200-6006322
>chr9:6006566-6006609
>chr9:6007097-6007163
>chr9:6007989-6008059
>chr9:6008125-6008278
>chr9:6008351-6008414
>chr9:6009974-6010000
>chr9:6010335-6010749
>chr9:6011011-6011120
>chr9:6015882-6016550
>chr9:6016925-6017226
>chr9:6017681-6017974
>chr9:6018237-6018567
>chr9:6018748-6019512
>chr9:6019955-6020756
>chr9:6020785-6022201
>chr9:6023010-6023163
>chr9:6023236-6023721
>chr9:6024536-6024581
>chr9:6024673-6025443
>chr9:6025583-6026219
>chr9:6026875-6027077
>chr9:6027465-6027764
>chr9:6028182-6028731
>chr9:6029539-6029580
>chr9:6029982-6030041
>chr9:6030736-6030943
>chr9:6031178-6031325
>chr9:6031593-6032340
>chr9:6032405-6032747
>chr9:6032928-6033130
>chr9:6033712-6034080
>chr9:6034155-6034261
>chr9:6035078-6035159
>chr9:6035326-6036975
>chr9:6037632-6037865
>chr9:6038113-6044369
>chr9:6044611-6044670
>chr9:6044719-6044936
>chr9:6045002-6045179
>chr9:6045263-6045613
>chr9:6046103-6046175
>chr9:6046654-6046774
>chr9:6047571-6048137
>chr9:6048236-6048324
>chr9:6048765-6048963
>chr9:6049208-6049253
>chr9:6050289-6050595
>chr9:6050751-6051679
>chr9:6051848-6052025
>chr9:6052514-6052607
>chr9:6052833-6052947
>chr9:6053851-6053928
>chr9:6054257-6054398
>chr9:6056384-6057193
>chr9:6057260-6057338
>chr9:6057499-6063773
>chr9:6066567-6066647
>chr9:6069229-6069460
>chr9:6069554-6069866
>chr9:6070374-6070550
>chr9:6070593-6070632
>chr9:6070998-6071060
>chr9:6071307-6071409
>chr9:6071844-6072247
>chr9:6073045-6073336
>chr9:6073378-6073811
>chr9:6074375-6074789
>chr9:6075381-6075420
>chr9:6075620-6075800
>chr9:6076042-6076397
>chr9:6076599-6076912
>chr9:6077344-6077445
>chr9:6077583-6077888
>chr9:6078711-6079199
>chr9:6079451-6079488
>chr9:6081537-6081636
>chr9:6081809-6081839
>chr9:6081930-6082000
>chr9:6082470-6082628
>chr9:6083495-6083609
>chr9:6083798-6083967
>chr9:6085172-6085246
>chr9:6085363-6085406
>chr9:6086192-6086565
>chr9:6086716-6086831
>chr9:6087080-6087164
>chr9:6087340-6087601
>chr9:6087721-6087859
>chr9:6088744-6088800
>chr9:6089877-6089999
>chr9:6090283-6090421
>chr9:6090547-6090673
>chr9:6091296-6091874
>chr9:6092176-6095905
>chr9:6096174-6096496
>chr9:6096728-6096822
>chr9:6097078-6097641
>chr9:6097739-6097910
>chr9:6097952-6098038
>chr9:6099165-6104068
>chr9:6104108-6105563
>chr9:6105675-6105760
>chr9:6106128-6106239
>chr9:6106335-6106397
>chr9:6107719-6108386
>chr9:6109958-6110059
>chr9:6111163-6111238
>chr9:6111919-6111982
>chr9:6112823-6113000
>chr9:6113295-6113333
>chr9:6113930-6115340
>chr9:6115367-6115509
>chr9:6115634-6117500
>chr9:6117584-6117887
>chr9:6118451-6118494
>chr9:6119416-6119741
>chr9:6119902-6120035
>chr9:6120488-6120581
>chr9:6121498-6121576
>chr9:6122902-6123401
>chr9:6124684-6124746
>chr9:6125359-6126789
>chr9:6126857-6127039
>chr9:6127084-6127182
>chr9:6127446-6127548
>chr9:6128530-6128612
>chr9:6129376-6129463
>chr9:6129641-6131429
>chr9:6131758-6131863
>chr9:6134218-6134565
>chr9:6135843-6141859
>chr9:6142421-6142487
>chr9:6143514-6143584
>chr9:6143681-6143984
>chr9:6144076-6144126
>chr9:6144841-6144967
>chr9:6145352-6145498
>chr9:6145680-6145742
>chr9:6145794-6145826
>chr9:6146037-6146200
>chr9:6146362-6146878
>chr9:6147000-6147381
>chr9:6147438-6147550
>chr9:6147971-6148007
>chr9:6148359-6148436
>chr9:6148559-6148752
>chr9:6148987-6149039
>chr9:6149059-6149105
>chr9:6149418-6149702
>chr9:6149814-6149959
>chr9:6150240-6150483
>chr9:6150517-6150569
>chr9:6150784-6151008
>chr9:6151890-6152204
>chr9:6152604-6152999
>chr9:6153051-6153333
>chr9:6153823-6154198
>chr9:6154235-6154546
>chr9:6154601-6155071
>chr9:6155126-6155276
>chr9:6155338-6158185
>chr9:6158332-6158714
>chr9:6158775-6158883
>chr9:6159169-6160473
>chr9:6160782-6160879
>chr9:6162231-6162556
>chr9:6163205-6163270
>chr9:6163530-6163632
>chr9:6163876-6163933
>chr9:6164642-6164774
>chr9:6165013-6165131
>chr9:6167050-6167623
>chr9:6167772-6168025
>chr9:6169053-6169095
>chr9:6169415-6169572
>chr9:6170083-6170240
>chr9:6170274-6170356
>chr9:6170473-6170748
>chr9:6171704-6172128
>chr9:6172213-6172261
>chr9:6173988-6174977
>chr9:6175068-6175587
>chr9:6175975-6176342
>chr9:6176481-6176917
>chr9:6176973-6183230
>chr9:6183340-6183426
>chr9:6186283-6186903
>chr9:6187268-6187329
>chr9:6188129-6188372
>chr9:6188992-6189140
>chr9:6189559-6189873
>chr9:6191044-6191433
>chr9:6191449-6191944
>chr9:6192845-6193180
>chr9:6193262-6193392
>chr9:6193667-6194205
>chr9:6194949-6195000
>chr9:6195146-6195344
>chr9:6195422-6195740
>chr9:6196853-6197157
>chr9:6199353-6199653
>chr9:6200867-6200968
>chr9:6201135-6202434
>chr9:6202572-6202758
>chr9:6202818-6209039
>chr9:6209104-6209311
>chr9:6209372-6209581
>chr9:6209709-6210000
>chr9:6210124-6210230
>chr9:6211067-6211171
>chr9:6211424-6212237
>chr9:6213763-6214182
>chr9:6216105-6216387
>chr9:6216460-6216819
>chr9:6216883-6217545
>chr9:6218583-6218964
>chr9:6219573-6219668
>chr9:6220727-6221055
>chr9:6221528-6221597
>chr9:6223437-6223611
>chr9:6225407-6225525
>chr9:6225713-6226291
>chr9:6226617-6226723
>chr9:6227469-6227522
>chr9:6228002-6228336
>chr9:6228415-6228458
>chr9:6228546-6228926
>chr9:6229190-6229245
>chr9:6232385-6232445
>chr9:6232931-6233140
>chr9:6233627-6233907
>chr9:6234997-6235334
>chr9:6235659-6235748
>chr9:6235912-6236080
>chr9:6236374-6236474
>chr9:6236578-6236900
>chr9:6239100-6239135
>chr9:6239473-6239706
>chr9:6240118-6240689
>chr9:6240719-6241344
>chr9:6242287-6242465
>chr9:6242543-6242723
>chr9:6242782-6242912
>chr9:6243040-6243159
>chr9:6243338-6243684
>chr9:6244401-6244619
>chr9:6245781-6246104
>chr9:6246201-6246678
>chr9:6246751-6246919
>chr9:6248057-6248956
>chr9:6249208-6249282
>chr9:6249766-6249801
>chr9:6250781-6250891
>chr9:6251534-6251689
>chr9:6251747-6252114
>chr9:6252941-6253083
>chr9:6254717-6254912
>chr9:6255436-6255581
>chr9:6256764-6256892
>chr9:6257765-6257851
>chr9:6257903-6264460
>chr9:6265250-6265730
>chr9:6265923-6266257
>chr9:6266602-6267307
>chr9:6267372-6267684
>chr9:6268231-6268538
>chr9:6269241-6269288
>chr9:6269496-6269643
>chr9:6269710-6269916
>chr9:6269969-6270126
>chr9:6270225-6270644
>chr9:6272038-6272085
>chr9:6272835-6273182
>chr9:6273441-6274073
>chr9:6274162-6274281
>chr9:6274343-6274570
>chr9:6274616-6274686
>chr9:6274783-6276168
>chr9:6276248-6276449
>chr9:6277022-6277286
>chr9:6277510-6277737
>chr9:6277786-6278502
>chr9:6279369-6279578
>chr9:6280127-6280577
>chr9:6282232-6282373
>chr9:6282550-6282909
>chr9:6283313-6283622
>chr9:6283918-6286024
>chr9:6286703-6286760
>chr9:6287175-6287632
>chr9:6288407-6288476
>chr9:6288575-6289471
>chr9:6289732-6290458
>chr9:6292966-6293244
>chr9:6293729-6293885
>chr9:6293957-6294064
>chr9:6294126-6294680
>chr9:6294862-6301544
>chr9:6302791-6302866
>chr9:6303064-6303530
>chr9:6303574-6303696
>chr9:6304200-6304298
>chr9:6304363-6304904
>chr9:6305447-6305913
>chr9:6307640-6307812
>chr9:6308336-6308597
>chr9:6309134-6309264
>chr9:6309672-6309913
>chr9:6312180-6312262
>chr9:6312391-6312463
>chr9:6313101-6313495
>chr9:6314201-6321917
>chr9:6321963-6322206
>chr9:6322487-6322773
>chr9:6323242-6323631
>chr9:6323937-6323992
>chr9:6325636-6326979
>chr9:6332385-6332488
>chr9:6333142-6333177
>chr9:6333438-6334463
>chr9:6334522-6335081
>chr9:6335222-6335584
>chr9:6335667-6342005
>chr9:6342957-6344760
>chr9:6344833-6346848
>chr9:6346940-6348204
>chr9:6348259-6348885
>chr9:6348960-6349806
>chr9:6350353-6351093
>chr9:6351649-6352342
>chr9:6352390-6352422
>chr9:6352779-6352819
>chr9:6353149-6353452
>chr9:6353602-6353916
>chr9:6354976-6355282
>chr9:6356217-6356299
>chr9:6356393-6356534
>chr9:6359906-6360293
>chr9:6360500-6360821
>chr9:6363087-6364406
>chr9:6364917-6365168
>chr9:6365544-6365629
>chr9:6366425-6366917
>chr9:6367807-6367873
>chr9:6368005-6368047
>chr9:6368160-6368486
>chr9:6368725-6372544
>chr9:6372623-6373107
>chr9:6373232-6383328
>chr9:6383383-6384162
>chr9:6384581-6394358
>chr9:6394427-6394940
>chr9:6395709-6396085
>chr9:6396593-6396903
>chr9:6397068-6397136
>chr9:6397210-6397650
>chr9:6397991-6398297
>chr9:6399213-6399339
>chr9:6399805-6399948
>chr9:6400053-6400372
>chr9:6400870-6400960
>chr9:6401388-6401498
>chr9:6401566-6401632
>chr9:6401849-6401912
>chr9:6402033-6402788
>chr9:6402979-6403363
>chr9:6403654-6403979
>chr9:6404241-6404618
>chr9:6404701-6404740
>chr9:6405202-6405580
>chr9:6405777-6406099
>chr9:6406285-6406423
>chr9:6406686-6406724
>chr9:6406813-6407197
>chr9:6407395-6407713
>chr9:6409102-6409425
>chr9:6411123-6411252
>chr9:6411373-6411759
>chr9:6411865-6412283
>chr9:6414805-6414850
>chr9:6415965-6416381
>chr9:6416521-6416836
>chr9:6417016-6417083
>chr9:6418116-6418168
>chr9:6418770-6418889
>chr9:6418955-6419163
>chr9:6419195-6419284
>chr9:6419524-6419633
>chr9:6419709-6420738
>chr9:6421432-6421735
>chr9:6422150-6422359
>chr9:6422538-6422918
>chr9:6423530-6423613
>chr9:6423655-6423972
>chr9:6424457-6424687
>chr9:6424819-6424915
>chr9:6425018-6425058
>chr9:6425299-6425786
>chr9:6426724-6427051
>chr9:6427332-6427739
>chr9:6428484-6429186
>chr9:6429395-6429632
>chr9:6430008-6430315
>chr9:6430377-6430475
>chr9:6430692-6430864
>chr9:6431343-6431591
>chr9:6432094-6432137
>chr9:6432839-6433142
>chr9:6434447-6434746
>chr9:6434889-6435497
>chr9:6435530-6435912
>chr9:6437061-6437542
>chr9:6437593-6437917
>chr9:6438986-6439030
>chr9:6439094-6439133
>chr9:6439223-6439440
>chr9:6441074-6441442
>chr9:6441990-6442256
>chr9:6442411-6442795
>chr9:6443294-6443433
>chr9:6444615-6444905
>chr9:6445006-6445129
>chr9:6445181-6447196
>chr9:6449689-6449785
>chr9:6449916-6450016
>chr9:6451320-6451911
>chr9:6451948-6452069
>chr9:6453665-6453951
>chr9:6454967-6455024
>chr9:6455122-6455599
>chr9:6455712-6456014
>chr9:6456191-6459277
>chr9:6459378-6459978
>chr9:6461285-6461711
>chr9:6462629-6462925
>chr9:6462992-6463292
>chr9:6463485-6463769
>chr9:6464142-6464192
>chr9:6466115-6466564
>chr9:6467008-6467121
>chr9:6467300-6467416
>chr9:6467502-6467548
>chr9:6469212-6469561
>chr9:6469656-6469902
>chr9:6470085-6470473
>chr9:6473197-6473301
>chr9:6474403-6474755
>chr9:6474894-6475037
>chr9:6475712-6476269
>chr9:6476577-6476895
>chr9:6476978-6477596
>chr9:6482594-6482889
>chr9:6483044-6483483
>chr9:6483631-6485103
>chr9:6485677-6485853
>chr9:6487138-6488404
>chr9:6488499-6489814
>chr9:6490172-6490235
>chr9:6490297-6490689
>chr9:6491869-6492070
>chr9:6493018-6493307
>chr9:6494555-6494613
>chr9:6496330-6496396
>chr9:6498551-6498668
>chr9:6499964-6500310
>chr9:6501120-6501212
>chr9:6501508-6501601
>chr9:6502481-6502575
>chr9:6502975-6503339
>chr9:6504035-6504531
>chr9:6505268-6505599
>chr9:6507196-6507600
>chr9:6507715-6508028
>chr9:6508993-6509373
>chr9:6510401-6510458
>chr9:6511251-6511511
>chr9:6511818-6511855
>chr9:6512847-6513222
>chr9:6513681-6513945
>chr9:6513978-6514032
>chr9:6514191-6516159
>chr9:6516202-6516558
>chr9:6516768-6516857
>chr9:6517837-6518176
>chr9:6518386-6518734
>chr9:6519025-6521045
>chr9:6521235-6521898
>chr9:6523040-6523405
>chr9:6523762-6523803
>chr9:6523998-6524121
>chr9:6524236-6524939
>chr9:6525150-6525414
>chr9:6526250-6526921
>chr9:6527490-6527836
>chr9:6528755-6528987
>chr9:6529111-6529749
>chr9:6529845-6530191
>chr9:6530865-6531240
>chr9:6531734-6532054
>chr9:6533522-6534227
>chr9:6535242-6535306
>chr9:6536483-6536573
>chr9:6537029-6537347
>chr9:6537491-6537802
>chr9:6537827-6537863
>chr9:6538551-6538589
>chr9:6539145-6539535
>chr9:6540854-6541149
>chr9:6541541-6541872
>chr9:6541928-6542921
>chr9:6543046-6543291
>chr9:6543341-6543386
>chr9:6544422-6544697
>chr9:6544820-6547032
>chr9:6547086-6547146
>chr9:6547794-6548136
>chr9:6549121-6549173
>chr9:6549273-6549472
>chr9:6549770-6549820
>chr9:6550337-6550657
>chr9:6553781-6553842
>chr9:6555479-6555836
>chr9:6556502-6556832
>chr9:6557053-6557631
>chr9:6559228-6559850
>chr9:6560863-6561209
>chr9:6561376-6561644
>chr9:6562542-6562860
>chr9:6562943-6563110
>chr9:6563888-6564268
>chr9:6565953-6566346
>chr9:6566749-6566832
>chr9:6567558-6567710
>chr9:6567915-6567956
>chr9:6568564-6568878
>chr9:6569269-6569328
>chr9:6569369-6569971
>chr9:6570567-6570924
>chr9:6571228-6571457
>chr9:6571557-6571802
>chr9:6571849-6571958
>chr9:6572038-6572184
>chr9:6573106-6573508
>chr9:6574173-6574647
>chr9:6575050-6575247
>chr9:6575410-6575539
>chr9:6576148-6576825
>chr9:6577747-6578483
>chr9:6578522-6578952
>chr9:6579071-6579459
>chr9:6579510-6579632
>chr9:6581805-6583879
>chr9:6583939-6584080
>chr9:6584971-6585039
>chr9:6585816-6585926
>chr9:6586003-6586332
>chr9:6587303-6587429
>chr9:6587678-6587827
>chr9:6588069-6588198
>chr9:6589320-6590685
>chr9:6590941-6591020
>chr9:6591441-6591515
>chr9:6591577-6591893
>chr9:6592744-6592844
>chr9:6593265-6593602
>chr9:6593701-6594102
>chr9:6594409-6594874
>chr9:6595684-6595812
>chr9:6596466-6597357
>chr9:6597443-6598388
>chr9:6598836-6599220
>chr9:6599431-6599765
>chr9:6600080-6600708
>chr9:6600886-6601191
>chr9:6601605-6601939
>chr9:6602360-6602657
>chr9:6602883-6603609
>chr9:6603714-6604072
>chr9:6606015-6606370
>chr9:6606782-6607097
>chr9:6607180-6608830
>chr9:6610582-6610898
>chr9:6611277-6611583
>chr9:6612164-6612282
>chr9:6612392-6612990
>chr9:6613156-6613622
>chr9:6613719-6614065
>chr9:6614225-6614537
>chr9:6614561-6615004
>chr9:6615367-6615506
>chr9:6615601-6616101
>chr9:6618343-6618612
>chr9:6618741-6619195
>chr9:6619440-6619706
>chr9:6620891-6621197
>chr9:6621515-6621818
>chr9:6622143-6622198
>chr9:6622234-6623634
>chr9:6624261-6624648
>chr9:6624701-6625003
>chr9:6626357-6626408
>chr9:6626976-6627361
>chr9:6627977-6628021
>chr9:6628500-6628766
>chr9:6629220-6629482
>chr9:6629913-6630315
>chr9:6631774-6632087
>chr9:6633633-6634576
>chr9:6634809-6634860
>chr9:6635522-6635946
>chr9:6636014-6636351
>chr9:6636453-6637993
>chr9:6638191-6638534
>chr9:6638724-6639029
>chr9:6639126-6639252
>chr9:6639303-6639646
>chr9:6639851-6639888
>chr9:6641510-6641594
>chr9:6642249-6642585
>chr9:6642874-6643228
>chr9:6643748-6644081
>chr9:6646165-6646206
>chr9:6646275-6647035
>chr9:6647705-6648040
>chr9:6648590-6649414
>chr9:6649493-6649898
>chr9:6650093-6650387
>chr9:6650462-6650778
>chr9:6650819-6650882
>chr9:6650935-6651254
>chr9:6651310-6651415
>chr9:6651662-6652668
>chr9:6653013-6653064
>chr9:6653190-6653502
>chr9:6654220-6654668
>chr9:6655193-6655610
>chr9:6655781-6656480
>chr9:6657362-6658532
>chr9:6659298-6662167
>chr9:6662854-6663170
>chr9:6663231-6663290
>chr9:6663349-6664201
>chr9:6665257-6665572
>chr9:6666038-6666852
>chr9:6666887-6667508
>chr9:6668427-6668458
>chr9:6668625-6668935
>chr9:6670246-6670436
>chr9:6670926-6671467
>chr9:6671569-6672015
>chr9:6672277-6672373
>chr9:6672530-6672652
>chr9:6672703-6673124
>chr9:6674048-6674679
>chr9:6674830-6675193
>chr9:6675543-6676365
>chr9:6676719-6676832
>chr9:6677409-6677635
>chr9:6677766-6678205
>chr9:6678487-6678821
>chr9:6678986-6679769
>chr9:6679952-6680060
>chr9:6680111-6680417
>chr9:6681820-6682143
>chr9:6682236-6682683
>chr9:6682884-6683211
>chr9:6683571-6683664
>chr9:6683801-6684649
>chr9:6685028-6686330
>chr9:6686831-6688599
>chr9:6688862-6689911
>chr9:6690397-6690442
>chr9:6690617-6691556
>chr9:6691637-6692883
>chr9:6692967-6693054
>chr9:6693346-6694504
>chr9:6694611-6694788
>chr9:6695620-6696483
>chr9:6696695-6697024
>chr9:6697208-6697743
>chr9:6697821-6698779
>chr9:6698839-6698947
>chr9:6699003-6699931
>chr9:6700250-6700576
>chr9:6701310-6701341
>chr9:6701721-6702091
>chr9:6702368-6702836
>chr9:6703753-6703903
>chr9:6704970-6705283
>chr9:6705459-6705746
>chr9:6705896-6706109
>chr9:6706151-6706376
>chr9:6706820-6707493
>chr9:6707973-6708278
>chr9:6708415-6708750
>chr9:6708916-6709024
>chr9:6709090-6709731
>chr9:6709793-6711269
>chr9:6711778-6712079
>chr9:6712311-6712728
>chr9:6713125-6713514
>chr9:6713730-6714156
>chr9:6714400-6714447
>chr9:6715074-6715712
>chr9:6717067-6717572
>chr9:6717750-6717975
>chr9:6718063-6718103
>chr9:6718162-6718248
>chr9:6718276-6718939
>chr9:6719062-6719131
>chr9:6719562-6719896
>chr9:6720041-6720695
>chr9:6721062-6722058
>chr9:6722393-6723040
>chr9:6723123-6723420
>chr9:6723599-6723657
>chr9:6724510-6725049
>chr9:6725470-6726282
>chr9:6726711-6727992
>chr9:6728249-6729593
>chr9:6729820-6730130
>chr9:6730286-6730757
>chr9:6730800-6730900
>chr9:6730966-6731130
>chr9:6731215-6731730
>chr9:6731840-6732577
>chr9:6732726-6733083
>chr9:6733598-6734154
>chr9:6734279-6734630
>chr9:6735392-6739392
>chr9:6739725-6741438
>chr9:6741581-6741666
>chr9:6741723-6741893
>chr9:6741941-6742295
>chr9:6742901-6743027
>chr9:6743487-6743826
>chr9:6743926-6744045
>chr9:6744241-6744694
>chr9:6744957-6745045
>chr9:6745271-6745514
>chr9:6745606-6747536
>chr9:6747888-6748522
>chr9:6748605-6748784
>chr9:6749009-6749318
>chr9:6749465-6750029
>chr9:6750093-6750456
>chr9:6751089-6751473
>chr9:6752046-6752707
>chr9:6753411-6754864
>chr9:6754923-6755589
>chr9:6756171-6756278
>chr9:6756433-6756725
>chr9:6759670-6760067
>chr9:6760123-6760377
>chr9:6760530-6760876
>chr9:6760988-6761626
>chr9:6761763-6762475
>chr9:6762560-6762965
>chr9:6763699-6764085
>chr9:6765716-6766196
>chr9:6766235-6766334
>chr9:6767091-6767743
>chr9:6768468-6768624
>chr9:6768699-6769142
>chr9:6769327-6769371
>chr9:6769899-6770233
>chr9:6770756-6771637
>chr9:6772146-6773263
>chr9:6773448-6773791
>chr9:6773904-6774192
>chr9:6774378-6774762
>chr9:6774985-6775340
>chr9:6775527-6775823
>chr9:6775938-6776013
>chr9:6776124-6776545
>chr9:6776614-6776889
>chr9:6777627-6777744
>chr9:6777923-6778393
>chr9:6778479-6778767
>chr9:6778853-6779381
>chr9:6780450-6780804
>chr9:6781211-6781294
>chr9:6781330-6781475
>chr9:6781817-6782187
>chr9:6784212-6784254
>chr9:6784334-6784576
>chr9:6785118-6785175
>chr9:6785235-6785807
>chr9:6786941-6786986
>chr9:6787197-6787545
>chr9:6788284-6788353
>chr9:6789040-6789677
>chr9:6789973-6790564
>chr9:6790808-6790865
>chr9:6791130-6791396
>chr9:6791738-6792696
>chr9:6793490-6794246
>chr9:6795314-6795998
>chr9:6796155-6796391
>chr9:6796977-6797292
>chr9:6797740-6797800
>chr9:6798233-6799679
>chr9:6799910-6800560
>chr9:6800589-6800927
>chr9:6801237-6801667
>chr9:6801707-6802130
>chr9:6802456-6802560
>chr9:6802610-6802911
>chr9:6803260-6803747
>chr9:6803806-6804122
>chr9:6804470-6804817
>chr9:6804873-6805203
>chr9:6805277-6805428
>chr9:6806168-6806539
>chr9:6806856-6808697
>chr9:6809136-6809242
>chr9:6809674-6810028
>chr9:6810353-6810975
>chr9:6811156-6811444
>chr9:6811996-6812042
>chr9:6812072-6812240
>chr9:6812390-6812653
>chr9:6812854-6813338
>chr9:6814017-6814091
>chr9:6814271-6814393
>chr9:6814985-6815066
>chr9:6815176-6815518
>chr9:6815599-6816048
>chr9:6816219-6816293
>chr9:6817158-6817510
>chr9:6817682-6818067
>chr9:6820735-6821944
>chr9:6824570-6824694
>chr9:6824770-6825286
>chr9:6825850-6826121
>chr9:6826562-6826916
>chr9:6828149-6828451
>chr9:6828577-6828884
>chr9:6831352-6831764
>chr9:6832065-6833075
>chr9:6834020-6834328
>chr9:6834694-6834726
>chr9:6834761-6834853
>chr9:6834958-6835286
>chr9:6835472-6835867
>chr9:6835966-6836469
>chr9:6837014-6837447
>chr9:6837797-6837879
>chr9:6839238-6839921
>chr9:6840065-6840705
>chr9:6842294-6842715
>chr9:6842888-6843234
>chr9:6843869-6844235
>chr9:6844690-6844995
>chr9:6845208-6845519
>chr9:6846812-6846872
>chr9:6847319-6847696
>chr9:6848071-6848198
>chr9:6848377-6848682
>chr9:6849963-6850252
>chr9:6850424-6851060
>chr9:6851136-6851278
>chr9:6853207-6853553
>chr9:6853957-6854034
>chr9:6854242-6854557
>chr9:6855179-6855494
>chr9:6855595-6855697
>chr9:6855821-6856144
>chr9:6856521-6857361
>chr9:6857585-6857632
>chr9:6857750-6858121
>chr9:6858339-6858375
>chr9:6858529-6858761
>chr9:6859191-6859503
>chr9:6859572-6859893
>chr9:6860495-6860631
>chr9:6861762-6862068
>chr9:6862528-6862909
>chr9:6862971-6863224
>chr9:6863324-6864276
>chr9:6864382-6866185
>chr9:6866437-6866543
>chr9:6866889-6867319
>chr9:6868534-6868688
>chr9:6868888-6868985
>chr9:6872320-6873514
>chr9:6873564-6874296
>chr9:6874486-6874558
>chr9:6874802-6874930
>chr9:6876217-6876274
>chr9:6876510-6876589
>chr9:6877209-6877539
>chr9:6878787-6878837
>chr9:6882745-6882829
>chr9:6884413-6884492
>chr9:6885228-6885329
>chr9:6886202-6886239
>chr9:6886259-6886922
>chr9:6887554-6887586
>chr9:6888742-6889289
>chr9:6890422-6890548
>chr9:6891285-6891986
>chr9:6894185-6894237
>chr9:6895149-6895226
>chr9:6895612-6895833
>chr9:6899184-6899249
>chr9:6899317-6899506
>chr9:6900475-6900643
>chr9:6902468-6902531
>chr9:6903235-6903396
>chr9:6903735-6903873
>chr9:6903954-6904313
>chr9:6906502-6906742
>chr9:6909798-6909841
>chr9:6914058-6914393
>chr9:6914741-6914921
>chr9:6916342-6916569
>chr9:6917973-6919909
>chr9:6920019-6920605
>chr9:6920766-6920816
>chr9:6922049-6922139
>chr9:6922470-6922774
>chr9:6924754-6924802
>chr9:6925378-6925591
>chr9:6927079-6927437
>chr9:6930435-6930791
>chr9:6931491-6931800
>chr9:6933804-6934769
>chr9:6935164-6935251
>chr9:6935375-6935607
>chr9:6936887-6937219
>chr9:6937692-6938090
>chr9:6938160-6938295
>chr9:6939016-6939510
>chr9:6939952-6940344
>chr9:6940775-6940905
>chr9:6941027-6941449
>chr9:6942389-6942471
>chr9:6942821-6943143
>chr9:6943407-6943663
>chr9:6945200-6945289
>chr9:6946664-6946921
>chr9:6947517-6947578
>chr9:6948489-6949869
>chr9:6950130-6950199
>chr9:6950908-6950957
>chr9:6950993-6951315
>chr9:6951842-6951955
>chr9:6952081-6952146
>chr9:6952393-6952745
>chr9:6956013-6956426
>chr9:6956546-6956612
>chr9:6958299-6958606
>chr9:6958691-6958975
>chr9:6960292-6960561
>chr9:6963049-6963107
>chr9:6963300-6963355
>chr9:6964021-6964952
>chr9:6965290-6965393
>chr9:6965833-6966021
>chr9:6966155-6966472
>chr9:6967137-6967415
>chr9:6968081-6968140
>chr9:6968206-6968297
>chr9:6968933-6969238
>chr9:6972215-6972330
>chr9:6973125-6973331
>chr9:6974349-6974662
>chr9:6975756-6976063
>chr9:6976996-6977128
>chr9:6978118-6978184
>chr9:6981921-6982014
>chr9:6983452-6983543
>chr9:6983696-6984015
>chr9:6985679-6985994
>chr9:6987895-6988223
>chr9:6988621-6988714
>chr9:6988824-6988925
>chr9:6989764-6990088
>chr9:6991059-6991372
>chr9:6991679-6991859
>chr9:6993240-6993384
>chr9:6993971-6994304
>chr9:6995661-6996129
>chr9:6996387-6996502
>chr9:6997694-6997741
>chr9:6998510-6998860
>chr9:6999315-6999692
>chr9:7001886-7002193
>chr9:7002303-7002367
>chr9:7002783-7002842
>chr9:7002895-7003169
>chr9:7004338-7004408
>chr9:7004518-7004629
>chr9:7004880-7004941
>chr9:7005012-7005672
>chr9:7007617-7007834
>chr9:7008975-7009260
>chr9:7009827-7010000
>chr9:7010002-7010063
>chr9:7010759-7011087
>chr9:7012053-7012341
>chr9:7015115-7015199
>chr9:7015474-7015543
>chr9:7016119-7016728
>chr9:7016933-7017239
>chr9:7018040-7018412
>chr9:7019680-7019792
>chr9:7020607-7025349
>chr9:7025390-7026600
>chr9:7026712-7027435
>chr9:7027709-7027804
>chr9:7027917-7028146
>chr9:7028248-7028524
>chr9:7028642-7028697
>chr9:7028927-7029144
>chr9:7029534-7029617
>chr9:7030374-7030552
>chr9:7030606-7030657
>chr9:7030685-7030726
>chr9:7031114-7031497
>chr9:7031598-7031712
>chr9:7034063-7035722
>chr9:7035758-7036234
>chr9:7036849-7036892
>chr9:7038982-7039141
>chr9:7039436-7039821
>chr9:7040242-7040464
>chr9:7041090-7041418
>chr9:7047680-7047754
>chr9:7050558-7050638
>chr9:7052339-7052409
>chr9:7053624-7053776
>chr9:7054281-7054345
>chr9:7054970-7055200
>chr9:7059169-7059382
>chr9:7059646-7059947
>chr9:7060402-7060822
>chr9:7061961-7062536
>chr9:7062583-7062692
>chr9:7063499-7063556
>chr9:7064217-7064363
>chr9:7066128-7066203
>chr9:7067760-7068129
>chr9:7068681-7069002
>chr9:7069359-7069737
>chr9:7071645-7072082
>chr9:7072196-7072385
>chr9:7072771-7072906
>chr9:7074176-7074482
>chr9:7075505-7075881
>chr9:7076453-7076489
>chr9:7078003-7078304
>chr9:7078959-7079060
>chr9:7079314-7079627
>chr9:7083153-7083424
>chr9:7083471-7083693
>chr9:7085814-7086180
>chr9:7089461-7089519
>chr9:7094328-7094431
>chr9:7096979-7097094
>chr9:7099216-7099278
>chr9:7099646-7099691
>chr9:7099810-7099953
>chr9:7100117-7100250
>chr9:7100327-7100641
>chr9:7100732-7100796
>chr9:7104997-7105031
>chr9:7105334-7105438
>chr9:7106631-7106876
>chr9:7107823-7107886
>chr9:7108213-7108542
>chr9:7109791-7110113
>chr9:7111174-7111317
>chr9:7114818-7115113
>chr9:7116915-7116993
>chr9:7117496-7117669
>chr9:7119456-7119688
>chr9:7121152-7121194
>chr9:7122024-7122465
>chr9:7123519-7123572
>chr9:7125107-7125151
>chr9:7126799-7126889
>chr9:7127011-7127086
>chr9:7127422-7127474
>chr9:7127711-7128055
>chr9:7128442-7128531
>chr9:7128767-7128856
>chr9:7130744-7131060
>chr9:7131358-7131628
>chr9:7134048-7134092
>chr9:7136100-7136148
>chr9:7136188-7137008
>chr9:7137332-7137382
>chr9:7138369-7138433
>chr9:7138525-7138833
>chr9:7138980-7139295
>chr9:7139799-7140020
>chr9:7140067-7140216
>chr9:7140755-7140800
>chr9:7141190-7141408
>chr9:7142278-7142416
>chr9:7144051-7144287
>chr9:7147793-7147999
>chr9:7148065-7148372
>chr9:7148609-7149010
>chr9:7149321-7149514
>chr9:7150529-7150623
>chr9:7151025-7151228
>chr9:7151402-7151684
>chr9:7152471-7152605
>chr9:7152994-7153215
>chr9:7153930-7154006
>chr9:7155308-7161476
>chr9:7164766-7164807
>chr9:7166645-7166701
>chr9:7167898-7168215
>chr9:7168294-7168344
>chr9:7168774-7169057
>chr9:7169320-7169638
>chr9:7170813-7170987
>chr9:7171813-7171873
>chr9:7174311-7174358
>chr9:7178361-7178530
>chr9:7179345-7179681
>chr9:7180088-7180520
>chr9:7180711-7180804
>chr9:7180876-7181171
>chr9:7182204-7182872
>chr9:7182942-7183880
>chr9:7183913-7183963
>chr9:7187096-7187424
>chr9:7187479-7187749
>chr9:7187949-7188267
>chr9:7189223-7189539
>chr9:7190252-7190305
>chr9:7192698-7193082
>chr9:7194762-7195228
>chr9:7195571-7195637
>chr9:7195869-7195950
>chr9:7197112-7197192
>chr9:7198128-7198680
>chr9:7199148-7199215
>chr9:7200020-7200394
>chr9:7202218-7202325
>chr9:7203545-7204008
>chr9:7204183-7204485
>chr9:7204591-7204653
>chr9:7205267-7205435
>chr9:7206158-7206237
>chr9:7206327-7206614
>chr9:7206995-7207067
>chr9:7207135-7207207
>chr9:7207300-7207792
>chr9:7208764-7208852
>chr9:7211539-7211603
>chr9:7213890-7214065
>chr9:7214114-7214203
>chr9:7214434-7214528
>chr9:7215091-7215174
>chr9:7215281-7215434
>chr9:7215723-7216041
>chr9:7216251-7222151
>chr9:7223537-7223593
>chr9:7223697-7223844
>chr9:7225400-7225774
>chr9:7229166-7229235
>chr9:7230162-7230218
>chr9:7230355-7230682
>chr9:7231766-7231859
>chr9:7232228-7232403
>chr9:7232603-7232736
>chr9:7233050-7233124
>chr9:7233544-7233986
>chr9:7234060-7234173
>chr9:7234321-7234411
>chr9:7234449-7234690
>chr9:7235810-7236272
>chr9:7237682-7237801
>chr9:7237985-7238156
>chr9:7240105-7240904
>chr9:7241559-7241727
>chr9:7241816-7242322
>chr9:7242592-7242937
>chr9:7243660-7243697
>chr9:7245277-7245354
>chr9:7245999-7246359
>chr9:7247242-7247306
>chr9:7247433-7247595
>chr9:7247738-7248546
>chr9:7248874-7248937
>chr9:7249106-7249258
>chr9:7249435-7249765
>chr9:7249969-7250103
>chr9:7250337-7250444
>chr9:7250598-7250846
>chr9:7251090-7251468
>chr9:7251560-7251845
>chr9:7251938-7254981
>chr9:7255054-7255676
>chr9:7255763-7256759
>chr9:7256788-7256927
>chr9:7258024-7258315
>chr9:7259680-7259943
>chr9:7261217-7261318
>chr9:7261672-7261709
>chr9:7262073-7262223
>chr9:7262299-7262344
>chr9:7264838-7264959
>chr9:7265023-7265160
>chr9:7265307-7265373
>chr9:7265735-7266063
>chr9:7266395-7266686
>chr9:7266868-7266909
>chr9:7271637-7271730
>chr9:7272782-7272933
>chr9:7272982-7273513
>chr9:7273569-7273619
>chr9:7275605-7275658
>chr9:7277073-7277390
>chr9:7277634-7283841
>chr9:7284937-7285061
>chr9:7288799-7288982
>chr9:7289763-7289853
>chr9:7290760-7291156
>chr9:7291939-7292269
>chr9:7294666-7294950
>chr9:7295299-7296094
>chr9:7297241-7297542
>chr9:7299211-7299518
>chr9:7300499-7300544
>chr9:7300657-7300777
>chr9:7300985-7301067
>chr9:7301097-7301273
>chr9:7301442-7301691
>chr9:7301977-7302850
>chr9:7303349-7303387
>chr9:7303512-7303561
>chr9:7304883-7305230
>chr9:7306767-7307123
>chr9:7307335-7307416
>chr9:7307570-7312584
>chr9:7312670-7313099
>chr9:7313184-7313732
>chr9:7313834-7314266
>chr9:7316367-7316405
>chr9:7319108-7319166
>chr9:7321799-7322061
>chr9:7322843-7322883
>chr9:7323579-7323920
>chr9:7324280-7324325
>chr9:7328051-7328127
>chr9:7329890-7330010
>chr9:7331314-7331353
>chr9:7331989-7332063
>chr9:7332872-7333362
>chr9:7333562-7333752
>chr9:7335158-7335535
>chr9:7336085-7336375
>chr9:7338405-7338523
>chr9:7338643-7338855
>chr9:7338937-7338983
>chr9:7339318-7339382
>chr9:7340713-7340789
>chr9:7341563-7341665
>chr9:7341817-7341960
>chr9:7342294-7342463
>chr9:7344127-7344199
>chr9:7344792-7344856
>chr9:7345295-7345570
>chr9:7346853-7346904
>chr9:7347179-7347357
>chr9:7347411-7347527
>chr9:7348438-7348597
>chr9:7348950-7349159
>chr9:7349201-7349745
>chr9:7350644-7350886
>chr9:7350944-7351151
>chr9:7351453-7351506
>chr9:7352780-7352872
>chr9:7353892-7354254
>chr9:7356848-7357056
>chr9:7357154-7357323
>chr9:7358356-7358648
>chr9:7361575-7361919
>chr9:7361998-7362422
>chr9:7365506-7365829
>chr9:7367030-7367521
>chr9:7367657-7368073
>chr9:7368124-7368390
>chr9:7370332-7370401
>chr9:7371413-7371458
>chr9:7371681-7372128
>chr9:7373188-7373515
>chr9:7375745-7375797
>chr9:7376580-7376634
>chr9:7378039-7378445
>chr9:7380706-7380813
>chr9:7380914-7381203
>chr9:7382765-7382858
>chr9:7383736-7383784
>chr9:7385240-7385356
>chr9:7386252-7386356
>chr9:7386544-7386589
>chr9:7392694-7393005
>chr9:7393310-7393441
>chr9:7393564-7393886
>chr9:7394513-7394773
>chr9:7397407-7397503
>chr9:7398031-7398393
>chr9:7399971-7400067
>chr9:7400281-7400703
>chr9:7400884-7400934
>chr9:7401161-7401325
>chr9:7401808-7401919
>chr9:7403162-7403298
>chr9:7403481-7403567
>chr9:7404459-7404517
>chr9:7404643-7404971
>chr9:7405902-7406291
>chr9:7408079-7408386
>chr9:7411198-7413723
>chr9:7414580-7414730
>chr9:7416237-7416293
>chr9:7416571-7416626
>chr9:7416765-7417125
>chr9:7417731-7417847
>chr9:7417897-7418430
>chr9:7418476-7419448
>chr9:7419867-7420183
>chr9:7420332-7421364
>chr9:7421374-7421571
>chr9:7421644-7425156
>chr9:7425177-7426365
>chr9:7426402-7426605
>chr9:7426729-7426972
>chr9:7427087-7427359
>chr9:7427480-7427871
>chr9:7427974-7428406
>chr9:7428575-7428747
>chr9:7428795-7428863
>chr9:7429018-7429165
>chr9:7429201-7430010
>chr9:7430132-7432223
>chr9:7432257-7432426
>chr9:7432518-7432699
>chr9:7432786-7432829
>chr9:7432889-7432959
>chr9:7433309-7433441
>chr9:7433620-7433777
>chr9:7433907-7433935
>chr9:7434127-7434174
>chr9:7434354-7434455
>chr9:7434532-7434801
>chr9:7435120-7435544
>chr9:7436127-7436173
>chr9:7436688-7436744
>chr9:7436857-7436979
>chr9:7437147-7437297
>chr9:7437341-7437439
>chr9:7440339-7440680
>chr9:7442513-7443121
>chr9:7443371-7443525
>chr9:7445225-7445557
>chr9:7445727-7445891
>chr9:7445944-7446063
>chr9:7446892-7447221
>chr9:7447320-7447606
>chr9:7447644-7447729
>chr9:7448260-7448386
>chr9:7451715-7452189
>chr9:7453310-7453623
>chr9:7455211-7455422
>chr9:7455612-7455754
>chr9:7456879-7456942
>chr9:7458306-7458529
>chr9:7460664-7460908
>chr9:7461047-7461205
>chr9:7461599-7461687
>chr9:7463533-7463625
>chr9:7463800-7463895
>chr9:7464284-7464335
>chr9:7469762-7469883
>chr9:7470067-7470247
>chr9:7470330-7470387
>chr9:7471860-7472002
>chr9:7472945-7473437
>chr9:7474524-7474695
>chr9:7474727-7474838
>chr9:7475517-7475829
>chr9:7476312-7476479
>chr9:7477002-7477223
>chr9:7477289-7477546
>chr9:7477668-7477776
>chr9:7479486-7479550
>chr9:7481322-7481432
>chr9:7482137-7485004
>chr9:7485052-7485188
>chr9:7486293-7486610
>chr9:7486849-7487216
>chr9:7487944-7488372
>chr9:7489889-7489936
>chr9:7491594-7491740
>chr9:7492631-7492969
>chr9:7493376-7493449
>chr9:7494644-7495443
>chr9:7495937-7496683
>chr9:7496881-7497423
>chr9:7498287-7498334
>chr9:7500038-7500075
>chr9:7502430-7502461
>chr9:7503731-7503811
>chr9:7503869-7504063
>chr9:7508730-7508776
>chr9:7511367-7511474
>chr9:7512942-7513002
>chr9:7515231-7515264
>chr9:7515998-7516116
>chr9:7517822-7518128
>chr9:7521072-7521126
>chr9:7525690-7525744
>chr9:7525876-7526048
>chr9:7526100-7526233
>chr9:7526481-7526598
>chr9:7526740-7526794
>chr9:7527762-7527845
>chr9:7528733-7529011
>chr9:7529901-7530132
>chr9:7530222-7530320
>chr9:7531249-7531354
>chr9:7531616-7531698
>chr9:7532444-7532773
>chr9:7533173-7533257
>chr9:7535490-7535664
>chr9:7535770-7535943
>chr9:7537163-7537778
>chr9:7538001-7538040
>chr9:7538366-7538436
>chr9:7540700-7540767
>chr9:7542882-7542930
>chr9:7546294-7546361
>chr9:7546985-7547035
>chr9:7547461-7547747
>chr9:7548355-7548418
>chr9:7548907-7549058
>chr9:7549103-7554771
>chr9:7554809-7554932
>chr9:7555454-7555772
>chr9:7558198-7558286
>chr9:7559482-7559847
>chr9:7562111-7562197
>chr9:7562630-7562666
>chr9:7563495-7563555
>chr9:7564542-7564620
>chr9:7565006-7565080
>chr9:7565217-7565792
>chr9:7567350-7567383
>chr9:7567641-7567742
>chr9:7568138-7568188
>chr9:7570838-7571055
>chr9:7572581-7572700
>chr9:7574371-7577411
>chr9:7578487-7578659
>chr9:7579261-7579345
>chr9:7580417-7580471
>chr9:7580839-7580932
>chr9:7581049-7581222
>chr9:7581599-7581749
>chr9:7581781-7582121
>chr9:7582540-7582642
>chr9:7582727-7582859
>chr9:7582931-7583223
>chr9:7583619-7583706
>chr9:7583901-7583952
>chr9:7584620-7584691
>chr9:7584959-7585076
>chr9:7586201-7586488
>chr9:7586770-7587190
>chr9:7587348-7587402
>chr9:7589228-7589263
>chr9:7590027-7590098
>chr9:7590279-7590385
>chr9:7591504-7591562
>chr9:7591999-7592093
>chr9:7593055-7593386
>chr9:7593607-7593914
>chr9:7594236-7597522
>chr9:7597602-7597749
>chr9:7597936-7598919
>chr9:7599027-7599745
>chr9:7599830-7601151
>chr9:7602151-7602193
>chr9:7602303-7602389
>chr9:7603646-7603737
>chr9:7604470-7604543
>chr9:7604674-7604730
>chr9:7604825-7604931
>chr9:7606304-7606351
>chr9:7607011-7607074
>chr9:7609563-7609741
>chr9:7610693-7613137
>chr9:7613183-7613334
>chr9:7613563-7613678
>chr9:7615335-7615376
>chr9:7615704-7616573
>chr9:7618197-7618730
>chr9:7619133-7619554
>chr9:7619618-7620988
>chr9:7621191-7621524
>chr9:7623148-7623245
>chr9:7624211-7624571
>chr9:7626069-7626379
>chr9:7626613-7632781
>chr9:7633477-7633583
>chr9:7634019-7634228
>chr9:7634805-7634936
>chr9:7637530-7637566
>chr9:7637937-7638349
>chr9:7641947-7642050
>chr9:7642242-7642364
>chr9:7642436-7642499
>chr9:7642590-7644620
>chr9:7644624-7645206
>chr9:7645252-7646812
>chr9:7646862-7647083
>chr9:7647139-7647584
>chr9:7647806-7648047
>chr9:7648086-7648216
>chr9:7648431-7648510
>chr9:7648746-7648821
>chr9:7648951-7649429
>chr9:7649533-7649604
>chr9:7649700-7649797
>chr9:7649842-7650212
>chr9:7650279-7650655
>chr9:7650704-7651676
>chr9:7654339-7654644
>chr9:7655193-7655241
>chr9:7656447-7656736
>chr9:7657646-7657767
>chr9:7658085-7658400
>chr9:7659634-7659687
>chr9:7661126-7661178
>chr9:7661503-7661985
>chr9:7663855-7664170
>chr9:7666705-7668639
>chr9:7670008-7670067
>chr9:7670892-7671196
>chr9:7671249-7671432
>chr9:7671971-7672418
>chr9:7672515-7672909
>chr9:7674193-7674238
>chr9:7675576-7675860
>chr9:7678304-7678355
>chr9:7679885-7680247
>chr9:7681029-7681098
>chr9:7681811-7681995
>chr9:7683196-7683269
>chr9:7683570-7683746
>chr9:7684768-7684830
>chr9:7685017-7685338
>chr9:7686225-7686310
>chr9:7691129-7691458
>chr9:7691823-7694210
>chr9:7695874-7701529
>chr9:7701635-7702400
>chr9:7702488-7702941
>chr9:7703058-7703127
>chr9:7703167-7703271
>chr9:7703384-7703647
>chr9:7704122-7704497
>chr9:7704859-7704942
>chr9:7705809-7705956
>chr9:7706366-7706453
>chr9:7709590-7709625
>chr9:7710108-7710160
>chr9:7710501-7710576
>chr9:7711823-7712042
>chr9:7712803-7712855
>chr9:7712928-7719391
>chr9:7720740-7720889
>chr9:7722625-7723532
>chr9:7723777-7724076
>chr9:7727587-7727639
>chr9:7730559-7730610
>chr9:7731400-7731444
>chr9:7731818-7731914
>chr9:7732131-7732179
>chr9:7732409-7732442
>chr9:7732489-7732645
>chr9:7732705-7732962
>chr9:7733009-7733146
>chr9:7733185-7733582
>chr9:7733676-7733733
>chr9:7733887-7733920
>chr9:7734169-7734419
>chr9:7736441-7737933
>chr9:7738012-7738898
>chr9:7739124-7739186
>chr9:7739801-7739858
>chr9:7741197-7741274
>chr9:7742498-7742716
>chr9:7743466-7743577
>chr9:7743607-7745580
>chr9:7746162-7746210
>chr9:7746451-7746513
>chr9:7746630-7746806
>chr9:7746932-7747065
>chr9:7747325-7747385
>chr9:7747682-7747750
>chr9:7748735-7748793
>chr9:7748888-7748962
>chr9:7749557-7750653
>chr9:7750681-7753057
>chr9:7754496-7754619
>chr9:7759403-7759737
>chr9:7759934-7759980
>chr9:7760088-7760221
>chr9:7760832-7760903
>chr9:7761006-7761070
>chr9:7761363-7761426
>chr9:7761636-7761721
>chr9:7761830-7761895
>chr9:7762539-7762585
>chr9:7762810-7762849
>chr9:7762929-7763047
>chr9:7763077-7763582
>chr9:7763620-7764342
>chr9:7764399-7764699
>chr9:7764826-7764911
>chr9:7764998-7765730
>chr9:7765849-7766240
>chr9:7766266-7766420
>chr9:7767160-7768600
>chr9:7769765-7769801
>chr9:7772125-7772211
>chr9:7772597-7772716
>chr9:7774831-7774930
>chr9:7775552-7775605
>chr9:7777027-7777102
>chr9:7778325-7778647
>chr9:7780869-7780910
>chr9:7781940-7782262
>chr9:7783697-7783836
>chr9:7784427-7784503
>chr9:7784580-7784679
>chr9:7785298-7785371
>chr9:7785650-7785709
>chr9:7785747-7786032
>chr9:7787072-7787114
>chr9:7787212-7787283
>chr9:7787680-7787854
>chr9:7787938-7787974
>chr9:7788144-7788324
>chr9:7788402-7788455
>chr9:7788812-7788867
>chr9:7789020-7789097
>chr9:7790052-7790118
>chr9:7790855-7790946
>chr9:7791455-7791527
>chr9:7791575-7791614
>chr9:7791733-7791826
>chr9:7792689-7792759
>chr9:7793801-7793913
>chr9:7794078-7794139
>chr9:7794362-7794421
>chr9:7794870-7794945
>chr9:7796557-7796893
>chr9:7796974-7797022
>chr9:7798165-7798321
>chr9:7799973-7800013
>chr9:7800291-7800870
>chr9:7800983-7801177
>chr9:7801250-7801707
>chr9:7801799-7802762
>chr9:7803637-7803772
>chr9:7804185-7804382
>chr9:7804813-7804867
>chr9:7805926-7806291
>chr9:7807193-7807953
>chr9:7808164-7808239
>chr9:7808755-7808823
>chr9:7810103-7810143
>chr9:7814505-7814549
>chr9:7815719-7815982
>chr9:7816515-7816619
>chr9:7816683-7816762
>chr9:7816879-7817777
>chr9:7818035-7818744
>chr9:7818907-7819091
>chr9:7819201-7819327
>chr9:7819433-7819530
>chr9:7819631-7819682
>chr9:7819889-7820240
>chr9:7820438-7820504
>chr9:7820585-7820695
>chr9:7820737-7820801
>chr9:7821652-7821974
>chr9:7824811-7824874
>chr9:7824925-7825572
>chr9:7826527-7826752
>chr9:7830510-7830951
>chr9:7831024-7831099
>chr9:7833378-7833477
>chr9:7835267-7835618
>chr9:7835732-7837064
>chr9:7837402-7837700
>chr9:7838772-7839200
>chr9:7840876-7840920
>chr9:7840994-7841354
>chr9:7842666-7842853
>chr9:7843372-7843405
>chr9:7844870-7845243
>chr9:7846248-7846951
>chr9:7847022-7847666
>chr9:7847712-7847978
>chr9:7848031-7848095
>chr9:7848156-7848362
>chr9:7848531-7848658
>chr9:7848782-7849564
>chr9:7849650-7849822
>chr9:7849938-7850912
>chr9:7850946-7851686
>chr9:7851798-7853157
>chr9:7855787-7855851
>chr9:7856225-7856495
>chr9:7857522-7857606
>chr9:7858997-7859033
>chr9:7859103-7859172
>chr9:7861711-7861836
>chr9:7862353-7862730
>chr9:7862888-7868740
>chr9:7869842-7869905
>chr9:7870183-7870757
>chr9:7873780-7874168
>chr9:7875643-7877704
>chr9:7877766-7878038
>chr9:7879587-7880197
>chr9:7880253-7886090
>chr9:7887386-7887620
>chr9:7888192-7888590
>chr9:7889794-7889837
>chr9:7889967-7890064
>chr9:7890157-7890497
>chr9:7890623-7891278
>chr9:7891359-7892315
>chr9:7896480-7896540
>chr9:7897023-7897078
>chr9:7898053-7898334
>chr9:7898469-7898607
>chr9:7898786-7898976
>chr9:7900452-7900557
>chr9:7901444-7901587
>chr9:7903840-7903936
>chr9:7903952-7904021
>chr9:7904760-7904817
>chr9:7905606-7906264
>chr9:7906346-7906791
>chr9:7908885-7909208
>chr9:7910505-7910752
>chr9:7912800-7912876
>chr9:7913210-7913512
>chr9:7914574-7914778
>chr9:7915812-7915878
>chr9:7915970-7916359
>chr9:7919477-7919659
>chr9:7920801-7921167
>chr9:7921762-7921805
>chr9:7923407-7923505
>chr9:7923551-7923608
>chr9:7924466-7924554
>chr9:7924673-7925062
>chr9:7925432-7925534
>chr9:7927403-7927761
>chr9:7927798-7928122
>chr9:7928520-7928562
>chr9:7928611-7928844
>chr9:7929043-7929137
>chr9:7929883-7930042
>chr9:7931067-7931119
>chr9:7931513-7931720
>chr9:7931901-7932143
>chr9:7932201-7932338
>chr9:7933962-7934010
>chr9:7934036-7934072
>chr9:7934549-7935033
>chr9:7936876-7936914
>chr9:7937440-7937536
>chr9:7939844-7939905
>chr9:7940595-7940654
>chr9:7941263-7941778
>chr9:7941980-7942033
>chr9:7942511-7942851
>chr9:7943078-7943545
>chr9:7944224-7944267
>chr9:7945440-7946154
>chr9:7946897-7946986
>chr9:7948120-7948313
>chr9:7948438-7949552
>chr9:7949709-7949831
>chr9:7950900-7950993
>chr9:7951978-7952036
>chr9:7953556-7953865
>chr9:7955026-7955078
>chr9:7956167-7956233
>chr9:7956504-7956642
>chr9:7956807-7956908
>chr9:7957614-7957906
>chr9:7959061-7959104
>chr9:7961719-7961754
>chr9:7961993-7962047
>chr9:7963966-7964002
>chr9:7964205-7964283
>chr9:7965957-7966052
>chr9:7967903-7967986
>chr9:7968244-7968316
>chr9:7968806-7968868
>chr9:7968933-7969000
>chr9:7969377-7969695
>chr9:7969882-7969914
>chr9:7969991-7970202
>chr9:7970684-7970761
>chr9:7971081-7971549
>chr9:7971658-7971710
>chr9:7972801-7972912
>chr9:7975829-7976180
>chr9:7976325-7976386
>chr9:7976895-7976987
>chr9:7978162-7978208
>chr9:7978649-7979077
>chr9:7979143-7979457
>chr9:7981123-7981481
>chr9:7982003-7982591
>chr9:7983236-7983349
>chr9:7983949-7984068
>chr9:7984630-7984747
>chr9:7987067-7987135
>chr9:7988951-7989301
>chr9:7989407-7989446
>chr9:7989561-7990187
>chr9:7991156-7991346
>chr9:7991785-7991876
>chr9:7992571-7992755
>chr9:7992852-7992958
>chr9:7993936-7993982
>chr9:7996225-7996478
>chr9:7998320-7998443
>chr9:7998672-7999014
>chr9:8002052-8002094
>chr9:8002123-8009585
>chr9:8009798-8010000
>chr9:8010000-8010127
>chr9:8011067-8011164
>chr9:8011401-8011480
>chr9:8012715-8013094
>chr9:8013322-8013408
>chr9:8014101-8014266
>chr9:8016292-8016472
>chr9:8016532-8017009
>chr9:8017659-8019530
>chr9:8019674-8019760
>chr9:8022129-8022193
>chr9:8022247-8022524
>chr9:8022665-8022883
>chr9:8023026-8023394
>chr9:8024501-8024780
>chr9:8024834-8025411
>chr9:8026914-8027173
>chr9:8028280-8028435
>chr9:8028960-8029016
>chr9:8031182-8031273
>chr9:8032756-8032823
>chr9:8033699-8033785
>chr9:8035469-8035630
>chr9:8035679-8038657
>chr9:8038736-8038771
>chr9:8038910-8039029
>chr9:8040104-8041424
>chr9:8041466-8047937
>chr9:8047943-8052969
>chr9:8053854-8054155
>chr9:8054619-8055114
>chr9:8055252-8055379
>chr9:8055624-8055894
>chr9:8057866-8059351
>chr9:8059455-8061674
>chr9:8061832-8062373
>chr9:8062946-8062989
>chr9:8063136-8063216
>chr9:8064951-8065030
>chr9:8065363-8065427
>chr9:8066072-8066146
>chr9:8066663-8066844
>chr9:8067099-8067610
>chr9:8067669-8067705
>chr9:8067828-8069985
>chr9:8070025-8070887
>chr9:8073221-8073752
>chr9:8073895-8074016
>chr9:8074105-8074244
>chr9:8074380-8074504
>chr9:8075245-8075500
>chr9:8075558-8075609
>chr9:8075937-8076313
>chr9:8077498-8077642
>chr9:8077939-8078600
>chr9:8078847-8079077
>chr9:8079103-8079236
>chr9:8079459-8085246
>chr9:8085300-8085617
>chr9:8086571-8086971
>chr9:8087035-8087351
>chr9:8087472-8087913
>chr9:8088409-8088468
>chr9:8089521-8089626
>chr9:8089784-8090280
>chr9:8091598-8091655
>chr9:8092086-8092163
>chr9:8094922-8094994
>chr9:8095144-8095461
>chr9:8096159-8096220
>chr9:8096956-8097062
>chr9:8097535-8097668
>chr9:8097758-8100840
>chr9:8100918-8106195
>chr9:8108226-8108366
>chr9:8108876-8108988
>chr9:8110178-8110369
>chr9:8110518-8110575
>chr9:8112639-8112748
>chr9:8113728-8113839
>chr9:8119157-8119216
>chr9:8121483-8121759
>chr9:8124924-8125017
>chr9:8126398-8127456
>chr9:8127527-8128780
>chr9:8129039-8129220
>chr9:8129632-8129778
>chr9:8129830-8130527
>chr9:8131118-8131173
>chr9:8131460-8131562
>chr9:8131658-8131855
>chr9:8132090-8132399
>chr9:8132509-8132589
>chr9:8134203-8134530
>chr9:8134736-8134859
>chr9:8135386-8135520
>chr9:8138242-8138546
>chr9:8142711-8142868
>chr9:8144341-8144385
>chr9:8145002-8145113
>chr9:8145343-8145509
>chr9:8146187-8146239
>chr9:8147691-8147765
>chr9:8148177-8148561
>chr9:8148637-8149892
>chr9:8149994-8152702
>chr9:8152794-8153829
>chr9:8155570-8155602
>chr9:8156858-8156902
>chr9:8157129-8157225
>chr9:8157345-8157508
>chr9:8159183-8159538
>chr9:8161533-8161625
>chr9:8161694-8161770
>chr9:8162130-8162439
>chr9:8163795-8164248
>chr9:8165933-8166094
>chr9:8166200-8166556
>chr9:8167319-8167454
>chr9:8167733-8168141
>chr9:8168754-8168798
>chr9:8168886-8168944
>chr9:8170136-8170196
>chr9:8170284-8170547
>chr9:8171359-8171416
>chr9:8172099-8172175
>chr9:8172471-8172669
>chr9:8173434-8173672
>chr9:8175004-8175130
>chr9:8175861-8175916
>chr9:8176015-8176196
>chr9:8176811-8176858
>chr9:8177201-8177254
>chr9:8178199-8178254
>chr9:8178331-8178378
>chr9:8180716-8180761
>chr9:8180862-8180949
>chr9:8183419-8183509
>chr9:8183613-8183782
>chr9:8183844-8183963
>chr9:8184553-8184584
>chr9:8184721-8185018
>chr9:8185224-8185270
>chr9:8185496-8185548
>chr9:8185675-8185847
>chr9:8187145-8187220
>chr9:8189279-8189710
>chr9:8189811-8190048
>chr9:8190118-8190191
>chr9:8190683-8190748
>chr9:8190984-8191074
>chr9:8191135-8191212
>chr9:8191386-8192330
>chr9:8192362-8192691
>chr9:8193005-8193597
>chr9:8193652-8195140
>chr9:8195197-8195637
>chr9:8195724-8196762
>chr9:8197410-8198128
>chr9:8198465-8198875
>chr9:8198980-8204607
>chr9:8204994-8205069
>chr9:8210884-8210952
>chr9:8212079-8212208
>chr9:8213103-8213325
>chr9:8213451-8213641
>chr9:8214274-8214615
>chr9:8215190-8215270
>chr9:8215397-8217588
>chr9:8219922-8219964
>chr9:8220345-8220526
>chr9:8220576-8220614
>chr9:8221587-8221646
>chr9:8221998-8222037
>chr9:8222306-8223519
>chr9:8224039-8224095
>chr9:8225010-8225293
>chr9:8227018-8227064
>chr9:8227184-8227226
>chr9:8227490-8227580
>chr9:8228240-8228282
>chr9:8229166-8229399
>chr9:8230393-8230478
>chr9:8233239-8233295
>chr9:8234499-8234593
>chr9:8236312-8236734
>chr9:8239073-8239120
>chr9:8239386-8239441
>chr9:8240255-8240759
>chr9:8242418-8242754
>chr9:8242959-8243032
>chr9:8244011-8244068
>chr9:8245596-8245646
>chr9:8247817-8248024
>chr9:8249078-8249476
>chr9:8250458-8250827
>chr9:8251163-8251289
>chr9:8253342-8253411
>chr9:8253701-8253974
>chr9:8254419-8254454
>chr9:8255466-8255666
>chr9:8256245-8256579
>chr9:8256823-8256959
>chr9:8268492-8268525
>chr9:8270255-8274381
>chr9:8274816-8277091
>chr9:8277563-8277810
>chr9:8279606-8279738
>chr9:8282696-8282737
>chr9:8283417-8283572
>chr9:8283670-8283814
>chr9:8285320-8285439
>chr9:8288764-8288857
>chr9:8289253-8289304
>chr9:8289595-8289691
>chr9:8290704-8290766
>chr9:8290882-8291242
>chr9:8293665-8294843
>chr9:8295572-8295641
>chr9:8297999-8298045
>chr9:8298426-8298583
>chr9:8301690-8302037
>chr9:8302143-8302301
>chr9:8302344-8302428
>chr9:8302751-8303021
>chr9:8303096-8304952
>chr9:8305028-8305186
>chr9:8305240-8306008
>chr9:8306076-8306320
>chr9:8306404-8307053
>chr9:8307173-8307418
>chr9:8307554-8307667
>chr9:8307747-8308146
>chr9:8308228-8308637
>chr9:8308730-8308833
>chr9:8310353-8310446
>chr9:8310707-8310829
>chr9:8311019-8311597
>chr9:8312019-8312753
>chr9:8315636-8315679
>chr9:8319474-8319531
>chr9:8319621-8319704
>chr9:8320303-8320365
>chr9:8320859-8320916
>chr9:8321457-8321540
>chr9:8321840-8322081
>chr9:8322155-8323019
>chr9:8323144-8323275
>chr9:8323341-8329874
>chr9:8329938-8330458
>chr9:8333416-8337585
>chr9:8339095-8339177
>chr9:8342693-8342760
>chr9:8343761-8343819
>chr9:8344439-8344495
>chr9:8346444-8346495
>chr9:8346560-8346639
>chr9:8346672-8346991
>chr9:8347356-8347398
>chr9:8347573-8347696
>chr9:8347730-8347977
>chr9:8352791-8353144
>chr9:8353394-8353740
>chr9:8353795-8354209
>chr9:8354993-8355095
>chr9:8355154-8355350
>chr9:8358525-8358586
>chr9:8358774-8359653
>chr9:8362663-8362707
>chr9:8366455-8366518
>chr9:8370192-8370254
>chr9:8372320-8372524
>chr9:8373785-8373934
>chr9:8374446-8374494
>chr9:8384520-8384831
>chr9:8385254-8385536
>chr9:8386318-8386366
>chr9:8392116-8392561
>chr9:8394308-8394373
>chr9:8396172-8396233
>chr9:8398177-8398327
>chr9:8398565-8398954
>chr9:8399471-8399548
>chr9:8400654-8400787
>chr9:8400877-8400966
>chr9:8401129-8401323
>chr9:8404084-8404430
>chr9:8405356-8405418
>chr9:8411204-8411605
>chr9:8412124-8412272
>chr9:8414847-8415014
>chr9:8415502-8415547
>chr9:8416208-8416291
>chr9:8416790-8416885
>chr9:8419045-8419269
>chr9:8420237-8420291
>chr9:8421247-8421438
>chr9:8421805-8422278
>chr9:8422572-8422679
>chr9:8424348-8424532
>chr9:8424672-8424772
>chr9:8425116-8425160
>chr9:8427631-8427703
>chr9:8428056-8428098
>chr9:8428673-8428720
>chr9:8429295-8429338
>chr9:8430255-8430713
>chr9:8431792-8432054
>chr9:8433087-8433119
>chr9:8433292-8434502
>chr9:8435695-8435761
>chr9:8436074-8436367
>chr9:8436685-8436771
>chr9:8438457-8438513
>chr9:8440302-8440604
>chr9:8442940-8443167
>chr9:8444491-8444543
>chr9:8448050-8448369
>chr9:8449211-8449386
>chr9:8453144-8453469
>chr9:8453650-8453735
>chr9:8453941-8453995
>chr9:8456319-8456362
>chr9:8461803-8461957
>chr9:8462130-8462224
>chr9:8467336-8467434
>chr9:8467487-8467535
>chr9:8467739-8467823
>chr9:8469661-8469737
>chr9:8470410-8470501
>chr9:8472630-8472790
>chr9:8474992-8475146
>chr9:8475941-8476011
>chr9:8476118-8476396
>chr9:8477856-8477925
>chr9:8478148-8478190
>chr9:8480614-8480712
>chr9:8480851-8481183
>chr9:8481415-8481467
>chr9:8481766-8482101
>chr9:8483219-8483325
>chr9:8483467-8483839
>chr9:8484760-8484818
>chr9:8487077-8487236
>chr9:8487432-8488017
>chr9:8491979-8492218
>chr9:8493959-8494043
>chr9:8495522-8495603
>chr9:8496156-8496250
>chr9:8496787-8496945
>chr9:8498251-8498510
>chr9:8498886-8498923
>chr9:8500057-8500127
>chr9:8500545-8500598
>chr9:8501114-8501286
>chr9:8502830-8502881
>chr9:8505332-8505690
>chr9:8506185-8506308
>chr9:8506507-8506583
>chr9:8507077-8507160
>chr9:8508863-8508929
>chr9:8509186-8509262
>chr9:8510005-8510333
>chr9:8510945-8511374
>chr9:8514626-8515182
>chr9:8515670-8515847
>chr9:8516786-8517105
>chr9:8520001-8520046
>chr9:8522814-8522879
>chr9:8524568-8524801
>chr9:8525362-8525418
>chr9:8526047-8526187
>chr9:8526250-8526333
>chr9:8526395-8526463
>chr9:8528111-8528302
>chr9:8528447-8528552
>chr9:8529795-8529902
>chr9:8536346-8536482
>chr9:8538219-8538391
>chr9:8538602-8538701
>chr9:8538815-8538850
>chr9:8539441-8539533
>chr9:8540096-8540207
>chr9:8540990-8541076
>chr9:8541221-8541701
>chr9:8542252-8542332
>chr9:8543705-8544048
>chr9:8544129-8544381
>chr9:8544436-8544792
>chr9:8546473-8546824
>chr9:8547385-8547627
>chr9:8547861-8547965
>chr9:8548394-8549035
>chr9:8550333-8550469
>chr9:8551446-8551510
>chr9:8553654-8553691
>chr9:8553903-8554221
>chr9:8555121-8555434
>chr9:8557364-8557864
>chr9:8559096-8559209
>chr9:8561024-8561307
>chr9:8561367-8561426
>chr9:8562235-8562367
>chr9:8562411-8562811
>chr9:8562964-8563046
>chr9:8563364-8563958
>chr9:8564165-8564725
>chr9:8568079-8568153
>chr9:8573661-8573894
>chr9:8577211-8577561
>chr9:8577981-8578029
>chr9:8581458-8581964
>chr9:8583039-8583516
>chr9:8583784-8584209
>chr9:8584712-8585132
>chr9:8585995-8586333
>chr9:8586748-8586810
>chr9:8586857-8587175
>chr9:8587296-8587361
>chr9:8590957-8591113
>chr9:8593947-8593985
>chr9:8594484-8595179
>chr9:8596164-8596303
>chr9:8597480-8597587
>chr9:8598155-8598503
>chr9:8598953-8599355
>chr9:8599594-8600063
>chr9:8600234-8600371
>chr9:8600501-8601098
>chr9:8601206-8601585
>chr9:8606741-8606867
>chr9:8607091-8607165
>chr9:8607291-8607680
>chr9:8610141-8610343
>chr9:8611384-8611852
>chr9:8611924-8612027
>chr9:8612099-8612157
>chr9:8614698-8614756
>chr9:8616003-8616075
>chr9:8618659-8619156
>chr9:8619248-8619612
>chr9:8622864-8623210
>chr9:8624269-8624514
>chr9:8626588-8626626
>chr9:8626745-8626784
>chr9:8635031-8635108
>chr9:8635329-8635490
>chr9:8638809-8639160
>chr9:8639190-8639248
>chr9:8639891-8640395
>chr9:8640539-8640641
>chr9:8643272-8643436
>chr9:8643850-8644058
>chr9:8644140-8644226
>chr9:8644322-8644597
>chr9:8644793-8644972
>chr9:8645625-8645712
>chr9:8647355-8647407
>chr9:8647658-8647736
>chr9:8649787-8650523
>chr9:8653150-8653203
>chr9:8653990-8654084
>chr9:8657032-8657733
>chr9:8657878-8657961
>chr9:8660080-8660185
>chr9:8661910-8662058
>chr9:8663469-8663797
>chr9:8667054-8667376
>chr9:8667437-8668025
>chr9:8670257-8670480
>chr9:8672835-8672877
>chr9:8673403-8673461
>chr9:8673840-8673964
>chr9:8674188-8674496
>chr9:8674803-8674874
>chr9:8676358-8676940
>chr9:8677205-8677688
>chr9:8677968-8678016
>chr9:8678444-8678528
>chr9:8680021-8680201
>chr9:8680657-8680725
>chr9:8682418-8682595
>chr9:8684327-8684436
>chr9:8687622-8687698
>chr9:8687919-8688025
>chr9:8688168-8688596
>chr9:8689371-8689729
>chr9:8689804-8690141
>chr9:8690260-8690549
>chr9:8690702-8690863
>chr9:8695373-8695409
>chr9:8696505-8696598
>chr9:8697314-8697793
>chr9:8700867-8701178
>chr9:8701350-8701664
>chr9:8702385-8702439
>chr9:8702612-8702912
>chr9:8704332-8704492
>chr9:8704693-8704999
>chr9:8705134-8705705
>chr9:8708266-8709586
>chr9:8710308-8710661
>chr9:8711875-8711966
>chr9:8712710-8713046
>chr9:8713367-8713494
>chr9:8713561-8713657
>chr9:8714289-8714340
>chr9:8714674-8714723
>chr9:8716102-8716153
>chr9:8716878-8717195
>chr9:8719592-8719760
>chr9:8721139-8721632
>chr9:8722059-8722266
>chr9:8724665-8725180
>chr9:8725462-8725520
>chr9:8725991-8726066
>chr9:8726303-8727007
>chr9:8727625-8728499
>chr9:8728666-8729017
>chr9:8729965-8730282
>chr9:8734596-8734685
>chr9:8735106-8735951
>chr9:8737654-8737953
>chr9:8738340-8738439
>chr9:8739089-8739305
>chr9:8739487-8739538
>chr9:8739703-8740056
>chr9:8741550-8741890
>chr9:8742218-8742367
>chr9:8743087-8743189
>chr9:8743549-8744825
>chr9:8745810-8746126
>chr9:8746715-8746850
>chr9:8747143-8748567
>chr9:8748616-8748917
>chr9:8748967-8749113
>chr9:8749165-8749551
>chr9:8749814-8750462
>chr9:8752077-8752638
>chr9:8753791-8754154
>chr9:8754564-8755001
>chr9:8755195-8755671
>chr9:8756682-8757301
>chr9:8757610-8757694
>chr9:8758756-8759379
>chr9:8760055-8760190
>chr9:8760569-8760643
>chr9:8760902-8761039
>chr9:8761137-8761198
>chr9:8762448-8762491
>chr9:8763229-8763610
>chr9:8764511-8764847
>chr9:8765663-8765717
>chr9:8766634-8766893
>chr9:8766932-8766981
>chr9:8767106-8767418
>chr9:8768115-8768597
>chr9:8769995-8770316
>chr9:8770375-8770523
>chr9:8770895-8771221
>chr9:8771974-8772168
>chr9:8772415-8772722
>chr9:8774094-8774150
>chr9:8774522-8774843
>chr9:8775559-8775610
>chr9:8775693-8775865
>chr9:8776289-8776622
>chr9:8776769-8777274
>chr9:8778776-8778824
>chr9:8779572-8779628
>chr9:8782007-8782488
>chr9:8782587-8782922
>chr9:8786375-8786780
>chr9:8786905-8787137
>chr9:8787661-8787729
>chr9:8788269-8788582
>chr9:8788692-8788746
>chr9:8789776-8790322
>chr9:8790395-8790596
>chr9:8790826-8790872
>chr9:8791214-8791636
>chr9:8792767-8792869
>chr9:8793388-8793520
>chr9:8794508-8794627
>chr9:8795166-8795474
>chr9:8796853-8796957
>chr9:8797845-8797988
>chr9:8798091-8798199
>chr9:8800131-8800170
>chr9:8800300-8800844
>chr9:8800990-8801037
>chr9:8801357-8801760
>chr9:8801872-8801958
>chr9:8802723-8803114
>chr9:8803563-8804261
>chr9:8804313-8804637
>chr9:8805579-8806208
>chr9:8807046-8807391
>chr9:8813438-8813694
>chr9:8817415-8817674
>chr9:8818532-8818585
>chr9:8819305-8819660
>chr9:8820130-8820307
>chr9:8820370-8820599
>chr9:8821265-8821312
>chr9:8821668-8821954
>chr9:8822077-8822117
>chr9:8822711-8822765
>chr9:8823496-8823710
>chr9:8823808-8824312
>chr9:8824459-8825852
>chr9:8825896-8826094
>chr9:8827281-8827623
>chr9:8828212-8828536
>chr9:8829203-8829423
>chr9:8829831-8829900
>chr9:8830081-8830208
>chr9:8833678-8833797
>chr9:8835511-8835838
>chr9:8836527-8836853
>chr9:8836995-8837315
>chr9:8837472-8837804
>chr9:8839287-8839631
>chr9:8840169-8840549
>chr9:8841729-8842042
>chr9:8844311-8844402
>chr9:8847109-8847180
>chr9:8848084-8848168
>chr9:8848300-8848605
>chr9:8848800-8849009
>chr9:8849156-8849543
>chr9:8851740-8851837
>chr9:8857902-8857974
>chr9:8858016-8858224
>chr9:8858778-8858862
>chr9:8860947-8861054
>chr9:8861408-8861450
>chr9:8862058-8862385
>chr9:8862770-8863118
>chr9:8867149-8867253
>chr9:8867730-8867783
>chr9:8868184-8868553
>chr9:8873119-8873237
>chr9:8875246-8875434
>chr9:8876909-8877239
>chr9:8878499-8878793
>chr9:8879372-8879436
>chr9:8880711-8881185
>chr9:8882595-8882897
>chr9:8883102-8883148
>chr9:8885239-8885270
>chr9:8885463-8885801
>chr9:8887048-8887129
>chr9:8889341-8890105
>chr9:8891132-8891435
>chr9:8892015-8892055
>chr9:8892510-8892748
>chr9:8894065-8894383
>chr9:8900127-8900190
>chr9:8901497-8901576
>chr9:8902306-8902719
>chr9:8903231-8903280
>chr9:8903687-8904088
>chr9:8904383-8904668
>chr9:8905456-8905746
>chr9:8906430-8906467
>chr9:8907270-8907566
>chr9:8907997-8908578
>chr9:8908604-8908784
>chr9:8908934-8909093
>chr9:8909742-8909856
>chr9:8909994-8910983
>chr9:8911104-8911900
>chr9:8912080-8912295
>chr9:8912347-8912428
>chr9:8912577-8912767
>chr9:8913235-8913280
>chr9:8913884-8913928
>chr9:8914145-8914321
>chr9:8915472-8915606
>chr9:8917096-8917473
>chr9:8918542-8918603
>chr9:8919130-8919418
>chr9:8919591-8920726
>chr9:8920787-8921116
>chr9:8921446-8921794
>chr9:8922602-8923347
>chr9:8923467-8923522
>chr9:8927016-8927086
>chr9:8927198-8933332
>chr9:8934357-8934694
>chr9:8934757-8934801
>chr9:8934856-8935339
>chr9:8936128-8936467
>chr9:8938232-8938330
>chr9:8939861-8939983
>chr9:8940249-8940617
>chr9:8940816-8940863
>chr9:8941154-8941210
>chr9:8941345-8941432
>chr9:8941486-8941531
>chr9:8941788-8942112
>chr9:8942797-8945082
>chr9:8946798-8947502
>chr9:8947638-8947684
>chr9:8947997-8948344
>chr9:8948393-8948595
>chr9:8948946-8949360
>chr9:8951997-8952038
>chr9:8952138-8952212
>chr9:8953266-8954597
>chr9:8955563-8955647
>chr9:8956390-8956488
>chr9:8957668-8957752
>chr9:8959134-8959188
>chr9:8960064-8960166
>chr9:8962501-8962583
>chr9:8962967-8963092
>chr9:8963391-8967566
>chr9:8967761-8968580
>chr9:8969645-8969717
>chr9:8970884-8971152
>chr9:8971487-8971534
>chr9:8971681-8971934
>chr9:8972462-8972658
>chr9:8973168-8974516
>chr9:8974807-8975132
>chr9:8975479-8975813
>chr9:8979123-8979208
>chr9:8979337-8980210
>chr9:8980323-8980547
>chr9:8981674-8981841
>chr9:8983064-8983150
>chr9:8983452-8983812
>chr9:8984177-8984260
>chr9:8984415-8984480
>chr9:8986396-8986528
>chr9:8989062-8989661
>chr9:8990422-8990641
>chr9:8990895-8991380
>chr9:8995976-8996328
>chr9:8996521-8996878
>chr9:8997136-8997422
>chr9:8997595-8998988
>chr9:8999049-8999262
>chr9:8999381-8999675
>chr9:9000386-9000450
>chr9:9004268-9004370
>chr9:9007781-9008050
>chr9:9008189-9008528
>chr9:9009400-9009495
>chr9:9010000-9010015
>chr9:9012099-9012259
>chr9:9014174-9014213
>chr9:9014950-9015732
>chr9:9019246-9019756
>chr9:9020101-9020232
>chr9:9021192-9021571
>chr9:9021607-9022238
>chr9:9022326-9022683
>chr9:9023467-9023899
>chr9:9023972-9024070
>chr9:9024216-9024304
>chr9:9024540-9024658
>chr9:9024670-9024717
>chr9:9025107-9025201
>chr9:9025769-9025913
>chr9:9025979-9026018
>chr9:9028576-9028675
>chr9:9028962-9029004
>chr9:9029172-9029267
>chr9:9031257-9031613
>chr9:9033661-9033727
>chr9:9034740-9034804
>chr9:9035381-9035441
>chr9:9035653-9035703
>chr9:9036484-9036621
>chr9:9036675-9036788
>chr9:9037175-9037279
>chr9:9037946-9037999
>chr9:9038547-9038889
>chr9:9039611-9039663
>chr9:9039993-9040098
>chr9:9041207-9041571
>chr9:9043590-9044001
>chr9:9046621-9046680
>chr9:9046795-9048984
>chr9:9050544-9050638
>chr9:9050751-9050966
>chr9:9051121-9051260
>chr9:9051985-9052281
>chr9:9053374-9053418
>chr9:9053555-9053690
>chr9:9054002-9054176
>chr9:9055236-9055377
>chr9:9055674-9055889
>chr9:9056790-9056851
>chr9:9057385-9057535
>chr9:9058432-9058793
>chr9:9059708-9059859
>chr9:9059937-9060016
>chr9:9060761-9060884
>chr9:9062529-9062610
>chr9:9065147-9065201
>chr9:9066866-9067290
>chr9:9067601-9067717
>chr9:9067841-9068329
>chr9:9068568-9068901
>chr9:9070899-9071128
>chr9:9071801-9071846
>chr9:9073687-9074038
>chr9:9074597-9074854
>chr9:9075100-9077282
>chr9:9078756-9079462
>chr9:9079510-9079637
>chr9:9080637-9084567
>chr9:9084835-9084892
>chr9:9087825-9088187
>chr9:9088296-9088614
>chr9:9088959-9088994
>chr9:9089312-9089349
>chr9:9089877-9090404
>chr9:9090855-9091339
>chr9:9092483-9092933
>chr9:9093419-9093632
>chr9:9093790-9093924
>chr9:9094262-9094775
>chr9:9095328-9095429
>chr9:9095536-9096009
>chr9:9096061-9096341
>chr9:9097399-9097686
>chr9:9098013-9098110
>chr9:9098260-9098560
>chr9:9099066-9099162
>chr9:9100065-9100109
>chr9:9100568-9100626
>chr9:9102783-9102870
>chr9:9103696-9104014
>chr9:9104130-9104353
>chr9:9106285-9106410
>chr9:9107549-9107631
>chr9:9110910-9110986
>chr9:9111722-9111862
>chr9:9112882-9113296
>chr9:9115316-9116648
>chr9:9117464-9117518
>chr9:9117944-9117992
>chr9:9119554-9119826
>chr9:9121224-9121843
>chr9:9125584-9125641
>chr9:9125874-9125914
>chr9:9126408-9126665
>chr9:9126813-9127016
>chr9:9127193-9127335
>chr9:9129101-9129418
>chr9:9130968-9131146
>chr9:9131818-9131875
>chr9:9131988-9132311
>chr9:9132980-9133012
>chr9:9134052-9134407
>chr9:9135941-9136037
>chr9:9136333-9136376
>chr9:9138796-9138834
>chr9:9139087-9139515
>chr9:9139716-9139781
>chr9:9140173-9140256
>chr9:9140578-9140880
>chr9:9141047-9141258
>chr9:9141661-9141812
>chr9:9143265-9143321
>chr9:9144425-9144828
>chr9:9144865-9144909
>chr9:9147310-9147382
>chr9:9147494-9147807
>chr9:9150405-9150764
>chr9:9154266-9154309
>chr9:9154403-9154479
>chr9:9156423-9156478
>chr9:9157088-9158727
>chr9:9158782-9159139
>chr9:9159234-9159631
>chr9:9159830-9161359
>chr9:9162661-9162708
>chr9:9164053-9164351
>chr9:9164601-9165133
>chr9:9167464-9167784
>chr9:9167979-9168131
>chr9:9168824-9168903
>chr9:9171324-9171369
>chr9:9172368-9172467
>chr9:9173394-9173744
>chr9:9174290-9174350
>chr9:9174922-9175227
>chr9:9175331-9175664
>chr9:9176527-9176646
>chr9:9176738-9176914
>chr9:9177006-9177590
>chr9:9178283-9178398
>chr9:9180071-9180635
>chr9:9183328-9183410
>chr9:9183955-9184100
>chr9:9186428-9186720
>chr9:9187056-9187203
>chr9:9187560-9187631
>chr9:9187905-9187978
>chr9:9188169-9188466
>chr9:9190051-9190561
>chr9:9190685-9190744
>chr9:9191510-9191561
>chr9:9193143-9193179
>chr9:9193431-9194563
>chr9:9195010-9195156
>chr9:9195913-9196004
>chr9:9197415-9197727
>chr9:9200127-9200245
>chr9:9203051-9203304
>chr9:9205475-9205771
>chr9:9206425-9206996
>chr9:9208010-9208314
>chr9:9208810-9209109
>chr9:9209517-9209610
>chr9:9209730-9209780
>chr9:9210431-9210558
>chr9:9210894-9211107
>chr9:9211381-9211837
>chr9:9217217-9217299
>chr9:9220256-9220317
>chr9:9221352-9221551
>chr9:9221672-9221713
>chr9:9221913-9222027
>chr9:9222087-9222187
>chr9:9224302-9224357
>chr9:9225062-9225153
>chr9:9226801-9226858
>chr9:9227770-9227983
>chr9:9228306-9228495
>chr9:9228610-9228682
>chr9:9229872-9230194
>chr9:9230373-9230410
>chr9:9231719-9231906
>chr9:9233073-9235347
>chr9:9235963-9236248
>chr9:9237280-9237440
>chr9:9237932-9237983
>chr9:9240082-9240654
>chr9:9240720-9240822
>chr9:9240931-9241030
>chr9:9241115-9241268
>chr9:9241303-9241484
>chr9:9241589-9245783
>chr9:9246839-9247038
>chr9:9247262-9247498
>chr9:9248079-9248397
>chr9:9248986-9249122
>chr9:9249156-9249235
>chr9:9249320-9249400
>chr9:9249538-9249635
>chr9:9250723-9250791
>chr9:9252131-9252205
>chr9:9252450-9252721
>chr9:9252811-9252849
>chr9:9253774-9254129
>chr9:9257531-9257800
>chr9:9257994-9258136
>chr9:9261615-9261678
>chr9:9262290-9262530
>chr9:9263670-9263913
>chr9:9264231-9264636
>chr9:9264719-9264767
>chr9:9265107-9265576
>chr9:9266086-9266176
>chr9:9266246-9268941
>chr9:9269072-9270267
>chr9:9271490-9271590
>chr9:9272312-9272395
>chr9:9275025-9275233
>chr9:9275819-9275866
>chr9:9276297-9276352
>chr9:9279164-9279260
>chr9:9279662-9279737
>chr9:9279886-9279960
>chr9:9280471-9280844
>chr9:9280906-9281036
>chr9:9281275-9282217
>chr9:9284809-9284941
>chr9:9285154-9285275
>chr9:9285855-9285926
>chr9:9286759-9287223
>chr9:9288698-9289082
>chr9:9289503-9290611
>chr9:9291700-9291815
>chr9:9291832-9291893
>chr9:9292447-9292895
>chr9:9293132-9293432
>chr9:9293717-9293900
>chr9:9293937-9294023
>chr9:9294150-9294284
>chr9:9294691-9294816
>chr9:9294998-9295101
>chr9:9297123-9297288
>chr9:9299198-9299404
>chr9:9300470-9300685
>chr9:9300726-9300845
>chr9:9301035-9301092
>chr9:9303971-9304141
>chr9:9304285-9304493
>chr9:9305906-9306022
>chr9:9306260-9306594
>chr9:9310581-9310968
>chr9:9312404-9312648
>chr9:9312728-9312856
>chr9:9312982-9313121
>chr9:9314577-9314620
>chr9:9315314-9315405
>chr9:9316210-9316280
>chr9:9317883-9318251
>chr9:9320189-9320231
>chr9:9321260-9321559
>chr9:9321781-9321833
>chr9:9322921-9322972
>chr9:9323398-9323448
>chr9:9323691-9326081
>chr9:9326139-9326175
>chr9:9326450-9326618
>chr9:9327803-9327996
>chr9:9328584-9328938
>chr9:9329233-9329286
>chr9:9331250-9331347
>chr9:9333457-9333529
>chr9:9334694-9334782
>chr9:9335957-9336029
>chr9:9336764-9336840
>chr9:9338414-9338562
>chr9:9338667-9338919
>chr9:9339187-9339460
>chr9:9341063-9341152
>chr9:9341791-9342130
>chr9:9342710-9343517
>chr9:9344157-9344520
>chr9:9344640-9344802
>chr9:9345226-9345298
>chr9:9345738-9345782
>chr9:9346690-9347167
>chr9:9347297-9347478
>chr9:9349151-9349203
>chr9:9351818-9351857
>chr9:9352002-9352089
>chr9:9352289-9352444
>chr9:9352989-9353048
>chr9:9353678-9353827
>chr9:9353857-9353957
>chr9:9354012-9354079
>chr9:9358009-9358103
>chr9:9359939-9359989
>chr9:9360668-9360732
>chr9:9361561-9361701
>chr9:9363860-9363936
>chr9:9365374-9365462
>chr9:9366989-9367069
>chr9:9367332-9367390
>chr9:9368747-9372892
>chr9:9373423-9373502
>chr9:9373823-9373975
>chr9:9375188-9375833
>chr9:9375938-9375971
>chr9:9377884-9377984
>chr9:9378091-9378225
>chr9:9378337-9379509
>chr9:9379575-9379939
>chr9:9380232-9380651
>chr9:9380877-9381750
>chr9:9381780-9383045
>chr9:9383284-9383336
>chr9:9386584-9386723
>chr9:9387767-9388495
>chr9:9389023-9389169
>chr9:9389225-9389531
>chr9:9390296-9390383
>chr9:9390494-9390623
>chr9:9390771-9390844
>chr9:9392890-9393003
>chr9:9393048-9393182
>chr9:9394016-9394134
>chr9:9394466-9394588
>chr9:9395078-9395133
>chr9:9398080-9398146
>chr9:9398689-9398748
>chr9:9399536-9399976
>chr9:9401677-9402033
>chr9:9402952-9403335
>chr9:9403539-9403989
>chr9:9405849-9405902
>chr9:9406832-9407065
>chr9:9409903-9409960
>chr9:9411039-9411066
>chr9:9412093-9412162
>chr9:9413071-9413423
>chr9:9415212-9415520
>chr9:9418555-9418642
>chr9:9419789-9419888
>chr9:9420147-9420237
>chr9:9420292-9420367
>chr9:9422153-9422273
>chr9:9423129-9423285
>chr9:9423407-9423469
>chr9:9425345-9425547
>chr9:9425918-9432112
>chr9:9434261-9434768
>chr9:9434827-9434901
>chr9:9435228-9435515
>chr9:9436519-9436594
>chr9:9437479-9437537
>chr9:9437913-9437947
>chr9:9438285-9438319
>chr9:9439831-9439937
>chr9:9442063-9442296
>chr9:9442788-9443006
>chr9:9445419-9445806
>chr9:9446658-9447680
>chr9:9448143-9448625
>chr9:9449727-9450513
>chr9:9450717-9451001
>chr9:9451309-9451396
>chr9:9451769-9451822
>chr9:9453311-9453444
>chr9:9453930-9454278
>chr9:9455033-9455146
>chr9:9455219-9455435
>chr9:9458549-9458606
>chr9:9458673-9458990
>chr9:9459216-9459542
>chr9:9459627-9460769
>chr9:9460806-9461145
>chr9:9461191-9461313
>chr9:9462451-9462585
>chr9:9463372-9463468
>chr9:9463569-9463957
>chr9:9464182-9464352
>chr9:9466022-9466341
>chr9:9467299-9467599
>chr9:9468118-9468166
>chr9:9468367-9468515
>chr9:9468668-9468761
>chr9:9469104-9469299
>chr9:9472170-9472506
>chr9:9472766-9473015
>chr9:9473114-9474211
>chr9:9474271-9475003
>chr9:9476662-9477040
>chr9:9478279-9478556
>chr9:9479181-9479392
>chr9:9479717-9479775
>chr9:9481082-9481133
>chr9:9481516-9481622
>chr9:9482358-9482426
>chr9:9484124-9484214
>chr9:9484613-9484659
>chr9:9485867-9486190
>chr9:9486952-9487572
>chr9:9489457-9489654
>chr9:9489794-9489917
>chr9:9489956-9490029
>chr9:9490302-9490592
>chr9:9490654-9491196
>chr9:9491595-9492268
>chr9:9492368-9492439
>chr9:9492564-9493266
>chr9:9493371-9493969
>chr9:9494123-9494174
>chr9:9494248-9495115
>chr9:9495242-9495548
>chr9:9495623-9495869
>chr9:9496151-9497305
>chr9:9498892-9499022
>chr9:9500739-9500810
>chr9:9500875-9500988
>chr9:9501110-9501461
>chr9:9501955-9502476
>chr9:9502584-9502762
>chr9:9502787-9502864
>chr9:9503971-9504044
>chr9:9504519-9504927
>chr9:9505711-9505797
>chr9:9509227-9509447
>chr9:9509502-9509598
>chr9:9510765-9510866
>chr9:9511666-9511746
>chr9:9516458-9516828
>chr9:9519274-9519399
>chr9:9519642-9519809
>chr9:9521869-9522189
>chr9:9522654-9522755
>chr9:9523084-9523180
>chr9:9524245-9524318
>chr9:9524795-9525152
>chr9:9527504-9527605
>chr9:9528836-9529230
>chr9:9529449-9529914
>chr9:9529945-9530819
>chr9:9530921-9531079
>chr9:9531133-9531241
>chr9:9531573-9531812
>chr9:9531925-9532022
>chr9:9534247-9534335
>chr9:9537848-9537952
>chr9:9540621-9540686
>chr9:9542032-9542089
>chr9:9542374-9542481
>chr9:9542708-9542773
>chr9:9543073-9543245
>chr9:9543352-9543549
>chr9:9544968-9545234
>chr9:9545272-9546137
>chr9:9546232-9546351
>chr9:9546748-9546827
>chr9:9546926-9547070
>chr9:9547835-9547920
>chr9:9548388-9548687
>chr9:9548721-9548788
>chr9:9549028-9549467
>chr9:9549862-9549951
>chr9:9549998-9550596
>chr9:9550736-9551165
>chr9:9552042-9552181
>chr9:9553260-9553338
>chr9:9554857-9555057
>chr9:9555681-9555854
>chr9:9555894-9556435
>chr9:9557163-9557346
>chr9:9557408-9557466
>chr9:9557607-9557894
>chr9:9557976-9558149
>chr9:9558221-9558368
>chr9:9559252-9559290
>chr9:9560663-9560957
>chr9:9561163-9561398
>chr9:9562126-9562174
>chr9:9562447-9562491
>chr9:9562764-9562862
>chr9:9565552-9565624
>chr9:9571259-9571337
>chr9:9571724-9571849
>chr9:9572061-9572119
>chr9:9572545-9572728
>chr9:9573124-9573274
>chr9:9575313-9575796
>chr9:9577273-9577595
>chr9:9577702-9578076
>chr9:9578207-9578345
>chr9:9578930-9578993
>chr9:9579221-9579638
>chr9:9579731-9580923
>chr9:9581401-9581466
>chr9:9581833-9581889
>chr9:9582571-9582783
>chr9:9584072-9584121
>chr9:9586146-9586196
>chr9:9586906-9586944
>chr9:9587211-9587253
>chr9:9587668-9587930
>chr9:9587966-9588153
>chr9:9590339-9590374
>chr9:9590484-9590683
>chr9:9591679-9592084
>chr9:9592763-9593198
>chr9:9594247-9595953
>chr9:9596157-9596353
>chr9:9598470-9598554
>chr9:9599548-9599710
>chr9:9600392-9600431
>chr9:9601103-9601192
>chr9:9602201-9602273
>chr9:9603520-9603711
>chr9:9603823-9604008
>chr9:9608225-9608286
>chr9:9609010-9609064
>chr9:9609443-9609767
>chr9:9611960-9612149
>chr9:9613068-9613260
>chr9:9614045-9614171
>chr9:9615729-9615821
>chr9:9616308-9616342
>chr9:9616720-9616974
>chr9:9617786-9618110
>chr9:9618603-9618638
>chr9:9619464-9620018
>chr9:9624203-9624589
>chr9:9626865-9627329
>chr9:9628829-9629336
>chr9:9630843-9630959
>chr9:9631186-9631252
>chr9:9632059-9632422
>chr9:9632758-9632860
>chr9:9633009-9633329
>chr9:9636441-9636516
>chr9:9636693-9636872
>chr9:9637111-9637253
>chr9:9637327-9637457
>chr9:9638176-9638418
>chr9:9638787-9639037
>chr9:9639280-9639338
>chr9:9641533-9642632
>chr9:9644547-9645179
>chr9:9645213-9645306
>chr9:9645445-9645537
>chr9:9645635-9645992
>chr9:9646302-9646367
>chr9:9646682-9646972
>chr9:9649747-9649896
>chr9:9649987-9650869
>chr9:9651239-9652148
>chr9:9652525-9652935
>chr9:9653055-9653389
>chr9:9654399-9654459
>chr9:9654944-9655036
>chr9:9655133-9656845
>chr9:9657105-9657644
>chr9:9659337-9659388
>chr9:9661719-9661799
>chr9:9663278-9663414
>chr9:9665093-9665147
>chr9:9666753-9666877
>chr9:9669034-9669250
>chr9:9670068-9670924
>chr9:9670980-9671886
>chr9:9673910-9673990
>chr9:9674375-9674478
>chr9:9674519-9674551
>chr9:9675401-9675508
>chr9:9675561-9675704
>chr9:9676126-9678478
>chr9:9678672-9678713
>chr9:9679198-9679269
>chr9:9683665-9683811
>chr9:9684649-9684725
>chr9:9685499-9685577
>chr9:9686112-9686351
>chr9:9686439-9686492
>chr9:9687553-9687698
>chr9:9687845-9688211
>chr9:9689184-9689249
>chr9:9689340-9690329
>chr9:9690361-9691208
>chr9:9691221-9694409
>chr9:9694462-9694522
>chr9:9694645-9694755
>chr9:9694879-9695016
>chr9:9695129-9695352
>chr9:9695514-9696964
>chr9:9697278-9697669
>chr9:9697823-9698103
>chr9:9701829-9702167
>chr9:9702992-9703376
>chr9:9703858-9704154
>chr9:9704925-9705063
>chr9:9705626-9705668
>chr9:9706226-9706314
>chr9:9706436-9706744
>chr9:9706866-9707036
>chr9:9711155-9711332
>chr9:9715463-9715499
>chr9:9715843-9717468
>chr9:9717834-9717979
>chr9:9718349-9718651
>chr9:9718941-9719337
>chr9:9719980-9720032
>chr9:9720699-9721154
>chr9:9721231-9721311
>chr9:9722108-9723557
>chr9:9723598-9723805
>chr9:9723841-9724055
>chr9:9725118-9725502
>chr9:9726506-9726630
>chr9:9727151-9727484
>chr9:9727899-9728287
>chr9:9729012-9729061
>chr9:9731039-9731109
>chr9:9731438-9731800
>chr9:9732835-9732985
>chr9:9737330-9737460
>chr9:9737544-9738918
>chr9:9738960-9739047
>chr9:9740291-9740669
>chr9:9741437-9742242
>chr9:9744672-9744741
>chr9:9745071-9745179
>chr9:9747526-9747857
>chr9:9749836-9749874
>chr9:9751488-9751536
>chr9:9751655-9751732
>chr9:9751781-9751819
>chr9:9755280-9755356
>chr9:9755796-9755953
>chr9:9756434-9756748
>chr9:9757195-9757342
>chr9:9758732-9758775
>chr9:9759549-9759861
>chr9:9760593-9761069
>chr9:9761120-9761351
>chr9:9761581-9761640
>chr9:9761922-9762017
>chr9:9762583-9762635
>chr9:9762843-9762925
>chr9:9762983-9763138
>chr9:9763187-9763277
>chr9:9764588-9764655
>chr9:9765652-9765967
>chr9:9766311-9766427
>chr9:9766732-9766808
>chr9:9768256-9768441
>chr9:9769090-9769159
>chr9:9769313-9770305
>chr9:9771915-9772239
>chr9:9774255-9774355
>chr9:9775394-9775470
>chr9:9775659-9775984
>chr9:9776440-9776562
>chr9:9777304-9777825
>chr9:9778832-9780512
>chr9:9780609-9780654
>chr9:9781009-9781151
>chr9:9781795-9782095
>chr9:9784128-9784177
>chr9:9784296-9784345
>chr9:9784738-9784904
>chr9:9785684-9785833
>chr9:9786604-9786784
>chr9:9786828-9787238
>chr9:9787756-9788603
>chr9:9789507-9789830
>chr9:9790179-9790296
>chr9:9792527-9792610
>chr9:9793442-9793510
>chr9:9793716-9793874
>chr9:9794112-9794267
>chr9:9796738-9796889
>chr9:9797275-9797466
>chr9:9797563-9797874
>chr9:9798276-9798487
>chr9:9798550-9798657
>chr9:9800185-9800407
>chr9:9802701-9802741
>chr9:9803764-9803810
>chr9:9804572-9804689
>chr9:9804794-9805036
>chr9:9806183-9806260
>chr9:9806388-9806933
>chr9:9807039-9807209
>chr9:9807524-9807701
>chr9:9808813-9809046
>chr9:9809279-9809566
>chr9:9809943-9810076
>chr9:9810198-9810507
>chr9:9810632-9811223
>chr9:9811289-9812205
>chr9:9812469-9813441
>chr9:9813486-9813535
>chr9:9813730-9814225
>chr9:9814286-9815029
>chr9:9815052-9815192
>chr9:9815253-9815883
>chr9:9816470-9816654
>chr9:9816875-9816936
>chr9:9818630-9818976
>chr9:9819476-9819691
>chr9:9819727-9821289
>chr9:9821900-9821972
>chr9:9822124-9822656
>chr9:9822808-9823729
>chr9:9823758-9824100
>chr9:9825203-9825520
>chr9:9825801-9825934
>chr9:9826104-9826195
>chr9:9826640-9828665
>chr9:9829069-9829148
>chr9:9830072-9830344
>chr9:9833166-9834241
>chr9:9836692-9836766
>chr9:9837735-9839809
>chr9:9840042-9840402
>chr9:9840610-9840820
>chr9:9843038-9843195
>chr9:9843429-9843530
>chr9:9844117-9844207
>chr9:9844312-9844432
>chr9:9844806-9844887
>chr9:9844970-9845057
>chr9:9848870-9848965
>chr9:9850511-9851036
>chr9:9851594-9851802
>chr9:9852425-9852529
>chr9:9852649-9852718
>chr9:9853127-9853218
>chr9:9853508-9854038
>chr9:9854598-9854785
>chr9:9855698-9855731
>chr9:9855973-9856088
>chr9:9856159-9856453
>chr9:9858681-9858766
>chr9:9858922-9859079
>chr9:9859109-9859317
>chr9:9859880-9859971
>chr9:9861021-9861057
>chr9:9861242-9861590
>chr9:9861732-9861843
>chr9:9862860-9863145
>chr9:9864014-9864339
>chr9:9864496-9865018
>chr9:9865271-9865415
>chr9:9865544-9865678
>chr9:9866720-9866794
>chr9:9867121-9867205
>chr9:9868729-9868814
>chr9:9870466-9870648
>chr9:9872330-9872618
>chr9:9875288-9875404
>chr9:9876030-9876090
>chr9:9877687-9877996
>chr9:9878951-9878983
>chr9:9879290-9879379
>chr9:9879979-9880353
>chr9:9882749-9883152
>chr9:9884594-9884983
>chr9:9885176-9885247
>chr9:9885585-9885627
>chr9:9885764-9885855
>chr9:9888384-9888532
>chr9:9888588-9888809
>chr9:9888983-9889149
>chr9:9889196-9889430
>chr9:9889768-9889868
>chr9:9890113-9890562
>chr9:9891998-9892118
>chr9:9893137-9893509
>chr9:9893817-9894052
>chr9:9894837-9894952
>chr9:9895430-9895521
>chr9:9895616-9895721
>chr9:9898911-9899117
>chr9:9899302-9899829
>chr9:9899874-9900217
>chr9:9900387-9901120
>chr9:9901222-9901310
>chr9:9901487-9901521
>chr9:9901543-9901589
>chr9:9901690-9901884
>chr9:9903243-9903277
>chr9:9904400-9904469
>chr9:9904591-9904675
>chr9:9906212-9906283
>chr9:9907302-9907425
>chr9:9907619-9907689
>chr9:9909611-9909675
>chr9:9911547-9911829
>chr9:9912010-9912055
>chr9:9912134-9912193
>chr9:9913113-9913229
>chr9:9915263-9915875
>chr9:9915941-9916149
>chr9:9916331-9917374
>chr9:9917464-9917511
>chr9:9917688-9918858
>chr9:9919045-9919170
>chr9:9920055-9920123
>chr9:9923109-9923332
>chr9:9923976-9924121
>chr9:9925851-9926135
>chr9:9929399-9929720
>chr9:9930454-9930747
>chr9:9930951-9931044
>chr9:9931209-9937303
>chr9:9937451-9937575
>chr9:9940973-9941203
>chr9:9941290-9941630
>chr9:9942323-9942394
>chr9:9944328-9944389
>chr9:9944474-9944590
>chr9:9945931-9946024
>chr9:9947291-9947663
>chr9:9949162-9949278
>chr9:9950438-9950776
>chr9:9953320-9953571
>chr9:9954012-9954305
>chr9:9954521-9954586
>chr9:9954745-9954825
>chr9:9955483-9955828
>chr9:9957377-9957792
>chr9:9957919-9957982
>chr9:9958214-9958938
>chr9:9959009-9959178
>chr9:9959334-9959463
>chr9:9959686-9959770
>chr9:9960161-9960233
>chr9:9960720-9961188
>chr9:9961905-9962037
>chr9:9964752-9964809
>chr9:9967901-9967979
>chr9:9969333-9969386
>chr9:9970202-9970482
>chr9:9972656-9972773
>chr9:9972889-9972964
>chr9:9973170-9973502
>chr9:9973763-9973853
>chr9:9976138-9976176
>chr9:9976376-9976690
>chr9:9977445-9977500
>chr9:9978506-9978553
>chr9:9978635-9978793
>chr9:9979198-9979384
>chr9:9979466-9979715
>chr9:9980005-9980690
>chr9:9981310-9981662
>chr9:9982741-9982786
>chr9:9984015-9984145
>chr9:9985707-9985807
>chr9:9986700-9986884
>chr9:9987028-9987065
>chr9:9987299-9987609
>chr9:9988184-9988368
>chr9:9989142-9989218
>chr9:9989264-9989785
>chr9:9989839-9989907
>chr9:9990961-9991237
>chr9:9991340-9991696
>chr9:9991890-9992033
>chr9:9992149-9992268
>chr9:9992355-9993002
>chr9:9993135-9993207
>chr9:9994033-9994083
>chr9:9994584-9994655
>chr9:9994695-9994782
>chr9:9997174-9997688
>chr9:9998066-9998125
>chr9:9998263-9998522
>chr9:9998902-9998962
>chr9:9999505-9999713
>chr9:9999848-10000018
>chr9:10000549-10000610
>chr9:10001099-10001141
>chr9:10002054-10002184
>chr9:10002673-10002796
>chr9:10002866-10003055
>chr9:10004350-10004438
>chr9:10005803-10005963
>chr9:10006875-10007013
>chr9:10008147-10008214
>chr9:10008407-10008575
>chr9:10008862-10009004
>chr9:10009200-10009992
>chr9:10010000-10010167
>chr9:10010392-10010504
>chr9:10012952-10012995
>chr9:10014226-10014396
>chr9:10015292-10015353
>chr9:10016335-10016409
>chr9:10016649-10017099
>chr9:10017340-10017468
>chr9:10018145-10018312
>chr9:10018517-10019938
>chr9:10020276-10020525
>chr9:10021354-10021649
>chr9:10022478-10022552
>chr9:10024563-10025412
>chr9:10025625-10025712
>chr9:10027683-10027780
>chr9:10027982-10030308
>chr9:10031243-10031716
>chr9:10033073-10033177
>chr9:10033550-10033596
>chr9:10033864-10034157
>chr9:10034425-10035612
>chr9:10036569-10037586
>chr9:10040952-10041190
>chr9:10044546-10044595
>chr9:10046454-10046560
>chr9:10047268-10047365
>chr9:10049373-10049462
>chr9:10050274-10050596
>chr9:10051388-10051696
>chr9:10051941-10052176
>chr9:10052760-10052982
>chr9:10053780-10054090
>chr9:10054826-10054935
>chr9:10054979-10055181
>chr9:10055794-10055905
>chr9:10056020-10056357
>chr9:10057573-10057884
>chr9:10058316-10058388
>chr9:10059554-10059664
>chr9:10059758-10059791
>chr9:10060244-10060319
>chr9:10060535-10060617
>chr9:10060770-10061036
>chr9:10062314-10062638
>chr9:10064734-10064833
>chr9:10065134-10065202
>chr9:10071040-10071137
>chr9:10071426-10071583
>chr9:10071650-10071721
>chr9:10071992-10072268
>chr9:10072343-10072768
>chr9:10072860-10073022
>chr9:10073321-10073449
>chr9:10075249-10075323
>chr9:10075424-10075681
>chr9:10077475-10077830
>chr9:10078082-10078199
>chr9:10078226-10078545
>chr9:10081380-10081530
>chr9:10081606-10081679
>chr9:10082515-10082579
>chr9:10082787-10082868
>chr9:10083663-10083916
>chr9:10085099-10085217
>chr9:10087069-10087185
>chr9:10088837-10088966
>chr9:10089026-10089336
>chr9:10090147-10090214
>chr9:10091092-10091262
>chr9:10091402-10091542
>chr9:10092528-10093389
>chr9:10093463-10094129
>chr9:10095584-10095708
>chr9:10096352-10098535
>chr9:10099251-10099410
>chr9:10099470-10099566
>chr9:10102529-10102586
>chr9:10102872-10102967
>chr9:10103805-10104437
>chr9:10104686-10104782
>chr9:10106526-10106570
>chr9:10108259-10108852
>chr9:10111220-10111542
>chr9:10113274-10113315
>chr9:10113782-10113823
>chr9:10114455-10114651
>chr9:10116843-10116912
>chr9:10117376-10117477
>chr9:10118184-10118348
>chr9:10118852-10118926
>chr9:10121083-10121134
>chr9:10122021-10122396
>chr9:10125335-10125874
>chr9:10126381-10126464
>chr9:10128177-10128364
>chr9:10128499-10128634
>chr9:10130453-10130500
>chr9:10133441-10133630
>chr9:10134613-10134653
>chr9:10134877-10134969
>chr9:10135099-10135139
>chr9:10135506-10135831
>chr9:10136093-10136248
>chr9:10136312-10136407
>chr9:10136478-10139565
>chr9:10139683-10140066
>chr9:10140135-10144271
>chr9:10145359-10145664
>chr9:10145705-10146310
>chr9:10147222-10147442
>chr9:10147588-10147915
>chr9:10149719-10150029
>chr9:10150145-10150189
>chr9:10150233-10150717
>chr9:10151044-10151605
>chr9:10151769-10151984
>chr9:10152335-10153342
>chr9:10153464-10156858
>chr9:10156883-10157017
>chr9:10157085-10158333
>chr9:10158437-10158479
>chr9:10158925-10159026
>chr9:10159154-10159250
>chr9:10159559-10159838
>chr9:10160030-10160114
>chr9:10160295-10161566
>chr9:10161691-10162232
>chr9:10162301-10162771
>chr9:10162975-10163217
>chr9:10163823-10163967
>chr9:10165558-10165617
>chr9:10165874-10166135
>chr9:10169172-10169500
>chr9:10169930-10169997
>chr9:10170346-10170701
>chr9:10171011-10171105
>chr9:10171175-10171863
>chr9:10172371-10172414
>chr9:10174127-10174254
>chr9:10174329-10174548
>chr9:10178724-10178773
>chr9:10180121-10180196
>chr9:10181098-10181321
>chr9:10181966-10182299
>chr9:10184120-10184465
>chr9:10185469-10185529
>chr9:10186273-10186434
>chr9:10190078-10190749
>chr9:10191754-10191798
>chr9:10192335-10192396
>chr9:10193167-10193299
>chr9:10194315-10194355
>chr9:10194928-10195192
>chr9:10195542-10195605
>chr9:10195865-10196000
>chr9:10196969-10197077
>chr9:10197919-10198046
>chr9:10200284-10200452
>chr9:10201319-10201880
>chr9:10202657-10202744
>chr9:10202869-10202986
>chr9:10205137-10205712
>chr9:10207052-10207094
>chr9:10207274-10207545
>chr9:10207843-10207909
>chr9:10208228-10208533
>chr9:10209774-10209846
>chr9:10210023-10210096
>chr9:10210605-10210848
>chr9:10210956-10211134
>chr9:10211710-10211976
>chr9:10214262-10214554
>chr9:10215105-10215199
>chr9:10215294-10215389
>chr9:10215663-10215886
>chr9:10216000-10216196
>chr9:10219631-10219716
>chr9:10219967-10220012
>chr9:10220542-10220629
>chr9:10223026-10223281
>chr9:10223377-10223720
>chr9:10224359-10224442
>chr9:10224783-10225041
>chr9:10228666-10228835
>chr9:10229060-10229909
>chr9:10230383-10230522
>chr9:10231219-10231289
>chr9:10231523-10232033
>chr9:10232082-10232284
>chr9:10233508-10233568
>chr9:10233985-10234252
>chr9:10236977-10237231
>chr9:10237923-10237981
>chr9:10238178-10238285
>chr9:10239695-10239738
>chr9:10239764-10239944
>chr9:10240048-10240217
>chr9:10241018-10241339
>chr9:10242901-10243013
>chr9:10244937-10245039
>chr9:10245627-10245692
>chr9:10246230-10246574
>chr9:10246777-10246965
>chr9:10247682-10247774
>chr9:10247839-10248207
>chr9:10251782-10252160
>chr9:10252567-10253112
>chr9:10253709-10253772
>chr9:10255196-10255865
>chr9:10255927-10256314
>chr9:10256400-10256554
>chr9:10257949-10258039
>chr9:10258828-10259329
>chr9:10260941-10261107
>chr9:10261451-10261563
>chr9:10262077-10262252
>chr9:10262817-10265144
>chr9:10265531-10265702
>chr9:10266094-10266159
>chr9:10266853-10267247
>chr9:10267699-10267777
>chr9:10267994-10268106
>chr9:10268135-10268444
>chr9:10269782-10269897
>chr9:10270146-10270204
>chr9:10270825-10271268
>chr9:10271506-10271901
>chr9:10272131-10272467
>chr9:10272614-10272673
>chr9:10274732-10274838
>chr9:10277176-10277253
>chr9:10277873-10278179
>chr9:10278751-10279081
>chr9:10280551-10280945
>chr9:10282112-10282235
>chr9:10282593-10282665
>chr9:10284159-10284250
>chr9:10284510-10284594
>chr9:10285598-10285910
>chr9:10286041-10286138
>chr9:10286202-10286491
>chr9:10286633-10286890
>chr9:10288135-10288247
>chr9:10288796-10288880
>chr9:10289937-10290028
>chr9:10291531-10291611
>chr9:10295661-10295698
>chr9:10296216-10296358
>chr9:10296536-10296591
>chr9:10297097-10297245
>chr9:10298657-10298715
>chr9:10299106-10299302
>chr9:10300144-10300207
>chr9:10300213-10306492
>chr9:10306940-10307145
>chr9:10307284-10308823
>chr9:10308893-10309005
>chr9:10309224-10309666
>chr9:10309723-10309831
>chr9:10311554-10311698
>chr9:10315026-10315161
>chr9:10316095-10316298
>chr9:10317597-10317749
>chr9:10318595-10318737
>chr9:10318976-10319037
>chr9:10320704-10321048
>chr9:10322614-10322672
>chr9:10322999-10323571
>chr9:10326715-10326851
>chr9:10327064-10327202
>chr9:10328220-10328308
>chr9:10329335-10329450
>chr9:10329905-10329970
>chr9:10332035-10332091
>chr9:10333922-10334085
>chr9:10334279-10334417
>chr9:10334794-10335329
>chr9:10335464-10336131
>chr9:10336515-10336586
>chr9:10337150-10337250
>chr9:10340627-10340678
>chr9:10340952-10341151
>chr9:10341374-10341455
>chr9:10342969-10344850
>chr9:10345153-10346008
>chr9:10347242-10348197
>chr9:10348822-10348877
>chr9:10348987-10349103
>chr9:10349177-10349393
>chr9:10349656-10349968
>chr9:10350473-10350614
>chr9:10351092-10351137
>chr9:10353910-10353999
>chr9:10355462-10355783
>chr9:10356656-10356987
>chr9:10357533-10357752
>chr9:10358839-10358890
>chr9:10360814-10361341
>chr9:10362343-10362421
>chr9:10362595-10362894
>chr9:10363025-10363196
>chr9:10363955-10364303
>chr9:10364414-10364582
>chr9:10365026-10365056
>chr9:10370960-10371046
>chr9:10371086-10371192
>chr9:10372823-10373152
>chr9:10376735-10379466
>chr9:10379939-10380081
>chr9:10381068-10381154
>chr9:10381852-10382018
>chr9:10383983-10384358
>chr9:10384421-10384511
>chr9:10384577-10384681
>chr9:10385852-10386042
>chr9:10386612-10386741
>chr9:10387009-10387248
>chr9:10387808-10387965
>chr9:10388085-10388178
>chr9:10388425-10388463
>chr9:10388534-10388637
>chr9:10388843-10388982
>chr9:10393276-10393325
>chr9:10393507-10393624
>chr9:10393682-10393769
>chr9:10394032-10394289
>chr9:10395080-10395426
>chr9:10395904-10396025
>chr9:10397589-10397734
>chr9:10397794-10397962
>chr9:10398106-10398506
>chr9:10400240-10400427
>chr9:10400632-10400792
>chr9:10402009-10402122
>chr9:10403225-10403271
>chr9:10403362-10403440
>chr9:10403612-10403892
>chr9:10403977-10404018
>chr9:10404148-10404286
>chr9:10409841-10410103
>chr9:10410238-10410344
>chr9:10411702-10411765
>chr9:10412167-10413327
>chr9:10413443-10415357
>chr9:10416017-10416473
>chr9:10417916-10418096
>chr9:10418435-10418646
>chr9:10419428-10419507
>chr9:10419556-10419609
>chr9:10420061-10420176
>chr9:10420976-10421182
>chr9:10422034-10423469
>chr9:10426907-10426946
>chr9:10427717-10427755
>chr9:10427891-10428340
>chr9:10429058-10429698
>chr9:10429876-10429937
>chr9:10430144-10430243
>chr9:10431109-10432515
>chr9:10433659-10433708
>chr9:10436128-10436348
>chr9:10436575-10436712
>chr9:10438318-10438394
>chr9:10438692-10438780
>chr9:10439617-10439767
>chr9:10439984-10440030
>chr9:10442176-10442224
>chr9:10447986-10448027
>chr9:10448619-10448687
>chr9:10448990-10450301
>chr9:10452164-10452492
>chr9:10452525-10453102
>chr9:10453163-10453365
>chr9:10453464-10453677
>chr9:10453768-10453846
>chr9:10453917-10453962
>chr9:10454817-10454851
>chr9:10455591-10455636
>chr9:10457025-10457103
>chr9:10457924-10458426
>chr9:10458571-10459883
>chr9:10459918-10460609
>chr9:10460707-10460848
>chr9:10460918-10461924
>chr9:10462797-10463092
>chr9:10463481-10463546
>chr9:10464073-10464521
>chr9:10464679-10464729
>chr9:10465476-10465786
>chr9:10466338-10466665
>chr9:10467892-10468721
>chr9:10469334-10469382
>chr9:10469470-10469950
>chr9:10470072-10470339
>chr9:10470840-10471405
>chr9:10471753-10471843
>chr9:10472098-10472157
>chr9:10472934-10473078
>chr9:10473505-10473549
>chr9:10473918-10478165
>chr9:10478300-10478339
>chr9:10478965-10479044
>chr9:10479581-10479836
>chr9:10480556-10480731
>chr9:10481275-10481333
>chr9:10482006-10483902
>chr9:10483981-10484858
>chr9:10484900-10485276
>chr9:10485332-10485789
>chr9:10485884-10487814
>chr9:10487883-10489090
>chr9:10489227-10489448
>chr9:10489491-10489578
>chr9:10489674-10490057
>chr9:10491133-10491240
>chr9:10491705-10493597
>chr9:10494664-10494706
>chr9:10495633-10495682
>chr9:10496100-10496187
>chr9:10496380-10497388
>chr9:10497646-10497763
>chr9:10498665-10499059
>chr9:10499235-10499341
>chr9:10499864-10499918
>chr9:10500397-10501488
>chr9:10502392-10502435
>chr9:10503188-10503283
>chr9:10503829-10504147
>chr9:10504657-10504713
>chr9:10506200-10506264
>chr9:10506375-10506637
>chr9:10506907-10508991
>chr9:10509062-10509103
>chr9:10509439-10509615
>chr9:10510532-10511091
>chr9:10511187-10511716
>chr9:10511840-10512081
>chr9:10513121-10513202
>chr9:10515477-10516828
>chr9:10516898-10517517
>chr9:10518525-10518835
>chr9:10519682-10519801
>chr9:10519890-10520267
>chr9:10520370-10520530
>chr9:10520631-10521173
>chr9:10521267-10521544
>chr9:10521751-10521952
>chr9:10523575-10523671
>chr9:10525950-10526007
>chr9:10526349-10526410
>chr9:10528856-10528921
>chr9:10529161-10530089
>chr9:10530928-10531340
>chr9:10531468-10531567
>chr9:10532562-10532630
>chr9:10532901-10532969
>chr9:10533155-10533314
>chr9:10534366-10534407
>chr9:10538234-10538319
>chr9:10539156-10539588
>chr9:10540014-10540325
>chr9:10540463-10540578
>chr9:10541335-10541498
>chr9:10542674-10543190
>chr9:10543272-10543319
>chr9:10543412-10543564
>chr9:10544396-10544491
>chr9:10547209-10547303
>chr9:10550261-10550353
>chr9:10550408-10550461
>chr9:10551047-10551377
>chr9:10551596-10551747
>chr9:10553680-10553898
>chr9:10554544-10554958
>chr9:10557370-10557464
>chr9:10558533-10558635
>chr9:10559052-10559177
>chr9:10559337-10559389
>chr9:10559511-10560587
>chr9:10560719-10560829
>chr9:10563628-10563698
>chr9:10563998-10564305
>chr9:10565781-10565884
>chr9:10567896-10569278
>chr9:10570036-10570120
>chr9:10571554-10571600
>chr9:10571668-10571995
>chr9:10572868-10572916
>chr9:10573581-10573658
>chr9:10573725-10573965
>chr9:10574196-10574253
>chr9:10574682-10574841
>chr9:10574902-10575023
>chr9:10575192-10575388
>chr9:10575747-10575817
>chr9:10577577-10577671
>chr9:10577904-10578271
>chr9:10578721-10580007
>chr9:10580459-10580714
>chr9:10581738-10581807
>chr9:10583452-10583808
>chr9:10584767-10584816
>chr9:10585071-10585266
>chr9:10585694-10585749
>chr9:10587454-10587530
>chr9:10588574-10588716
>chr9:10590296-10590357
>chr9:10590505-10590690
>chr9:10590855-10590987
>chr9:10592558-10593096
>chr9:10597069-10597123
>chr9:10598617-10598802
>chr9:10599678-10599786
>chr9:10601518-10601589
>chr9:10603546-10603802
>chr9:10607146-10607249
>chr9:10607525-10607565
>chr9:10614613-10614688
>chr9:10617595-10617804
>chr9:10617928-10618550
>chr9:10619149-10619422
>chr9:10620226-10620295
>chr9:10620478-10620531
>chr9:10620744-10620813
>chr9:10620899-10621208
>chr9:10621932-10622131
>chr9:10622209-10622314
>chr9:10622654-10623880
>chr9:10623915-10624087
>chr9:10624199-10624359
>chr9:10627994-10628039
>chr9:10629950-10630082
>chr9:10630557-10630906
>chr9:10632892-10632982
>chr9:10633255-10633323
>chr9:10633778-10633816
>chr9:10634322-10634703
>chr9:10636612-10636738
>chr9:10636973-10637118
>chr9:10638214-10638291
>chr9:10639782-10640253
>chr9:10640873-10641060
>chr9:10645618-10645701
>chr9:10646044-10646112
>chr9:10647369-10647404
>chr9:10647555-10648018
>chr9:10648371-10648414
>chr9:10651092-10651140
>chr9:10652238-10652300
>chr9:10652391-10652574
>chr9:10652668-10652755
>chr9:10652891-10652985
>chr9:10653333-10653820
>chr9:10653867-10654648
>chr9:10654688-10655797
>chr9:10655869-10656153
>chr9:10656205-10657222
>chr9:10657432-10657524
>chr9:10658755-10658858
>chr9:10659650-10660065
>chr9:10663456-10663574
>chr9:10664475-10664578
>chr9:10664961-10665048
>chr9:10665338-10665590
>chr9:10666494-10666944
>chr9:10667125-10671044
>chr9:10671289-10672134
>chr9:10672189-10673047
>chr9:10673144-10673287
>chr9:10673742-10673780
>chr9:10675839-10676128
>chr9:10676657-10676831
>chr9:10677013-10677263
>chr9:10680328-10680685
>chr9:10683732-10684102
>chr9:10688960-10689237
>chr9:10689424-10689466
>chr9:10689890-10689984
>chr9:10690501-10690552
>chr9:10691110-10691588
>chr9:10692896-10693245
>chr9:10694359-10694770
>chr9:10694816-10695304
>chr9:10697646-10697839
>chr9:10698713-10698783
>chr9:10699305-10699358
>chr9:10702371-10702766
>chr9:10703226-10704256
>chr9:10705010-10705213
>chr9:10707647-10707943
>chr9:10708249-10709361
>chr9:10709619-10709857
>chr9:10710055-10710133
>chr9:10711496-10711646
>chr9:10712925-10713360
>chr9:10713616-10713729
>chr9:10713844-10713913
>chr9:10714002-10714133
>chr9:10715310-10715374
>chr9:10715857-10717409
>chr9:10717583-10717646
>chr9:10719003-10719103
>chr9:10719405-10719534
>chr9:10719761-10721235
>chr9:10722849-10722938
>chr9:10723695-10723800
>chr9:10725817-10726613
>chr9:10727835-10728762
>chr9:10730439-10730517
>chr9:10731197-10731257
>chr9:10731327-10731373
>chr9:10733112-10733271
>chr9:10733735-10733771
>chr9:10735091-10735146
>chr9:10735220-10735294
>chr9:10736242-10736577
>chr9:10737757-10738279
>chr9:10738714-10738972
>chr9:10739047-10739174
>chr9:10740482-10740557
>chr9:10741610-10743858
>chr9:10745882-10746181
>chr9:10746864-10747026
>chr9:10747463-10747699
>chr9:10747793-10748278
>chr9:10748474-10748530
>chr9:10750116-10752264
>chr9:10752741-10752775
>chr9:10752920-10753069
>chr9:10755487-10756267
>chr9:10756291-10757160
>chr9:10757286-10757570
>chr9:10758305-10758339
>chr9:10758724-10758797
>chr9:10760406-10760708
>chr9:10761961-10762473
>chr9:10762692-10762847
>chr9:10763025-10764053
>chr9:10764645-10764887
>chr9:10765229-10765482
>chr9:10765990-10766403
>chr9:10766968-10767156
>chr9:10767318-10767471
>chr9:10767693-10767850
>chr9:10768202-10768262
>chr9:10768417-10769099
>chr9:10769203-10769503
>chr9:10769547-10770585
>chr9:10770752-10771288
>chr9:10771734-10772058
>chr9:10775743-10775815
>chr9:10778279-10784422
>chr9:10786720-10787034
>chr9:10788605-10789503
>chr9:10789594-10789645
>chr9:10790391-10790477
>chr9:10790862-10791304
>chr9:10791380-10791566
>chr9:10792146-10793195
>chr9:10793506-10793659
>chr9:10793719-10794363
>chr9:10794491-10794654
>chr9:10794710-10794762
>chr9:10794926-10795425
>chr9:10795761-10795796
>chr9:10795989-10796027
>chr9:10796197-10796295
>chr9:10796518-10796673
>chr9:10796777-10796983
>chr9:10797005-10798176
>chr9:10798234-10799317
>chr9:10799406-10800051
>chr9:10800144-10800810
>chr9:10800956-10801320
>chr9:10801503-10801588
>chr9:10801677-10802017
>chr9:10802319-10802364
>chr9:10803289-10803872
>chr9:10805561-10805728
>chr9:10806414-10806852
>chr9:10807614-10807692
>chr9:10809192-10809556
>chr9:10810091-10810494
>chr9:10811251-10811341
>chr9:10814455-10814733
>chr9:10814823-10814871
>chr9:10814963-10816469
>chr9:10817150-10817375
>chr9:10817456-10818072
>chr9:10818146-10820531
>chr9:10820631-10820780
>chr9:10820962-10821123
>chr9:10822041-10822278
>chr9:10822367-10822545
>chr9:10823602-10823653
>chr9:10823943-10824437
>chr9:10824846-10825150
>chr9:10825188-10828463
>chr9:10828524-10829273
>chr9:10830817-10831122
>chr9:10831847-10831885
>chr9:10834427-10834516
>chr9:10835442-10835511
>chr9:10835770-10837139
>chr9:10837200-10837516
>chr9:10838379-10838625
>chr9:10838680-10839466
>chr9:10839570-10839913
>chr9:10840628-10840710
>chr9:10840901-10840948
>chr9:10841001-10841190
>chr9:10841341-10841442
>chr9:10841787-10842037
>chr9:10842110-10842449
>chr9:10842964-10843020
>chr9:10843782-10844392
>chr9:10845464-10847494
>chr9:10849149-10852622
>chr9:10853351-10853608
>chr9:10854125-10854215
>chr9:10856609-10856708
>chr9:10857424-10857831
>chr9:10858240-10858561
>chr9:10859431-10859550
>chr9:10860895-10860948
>chr9:10860960-10861063
>chr9:10861156-10861238
>chr9:10861538-10861586
>chr9:10861694-10861864
>chr9:10862634-10862667
>chr9:10863575-10863619
>chr9:10865517-10865552
>chr9:10866360-10866436
>chr9:10868336-10869335
>chr9:10869559-10869604
>chr9:10870566-10870924
>chr9:10871128-10871183
>chr9:10871635-10872921
>chr9:10872960-10873821
>chr9:10874980-10875036
>chr9:10875465-10875545
>chr9:10876441-10876497
>chr9:10876829-10877560
>chr9:10879758-10880095
>chr9:10880203-10880544
>chr9:10883368-10883524
>chr9:10884521-10884596
>chr9:10884971-10889160
>chr9:10889188-10890801
>chr9:10891006-10891327
>chr9:10891691-10891759
>chr9:10892346-10892731
>chr9:10893008-10893138
>chr9:10893188-10893514
>chr9:10895175-10895246
>chr9:10895703-10895971
>chr9:10896045-10896227
>chr9:10896512-10896849
>chr9:10897174-10897357
>chr9:10898343-10899648
>chr9:10899687-10903016
>chr9:10907147-10907237
>chr9:10908223-10908505
>chr9:10908787-10909111
>chr9:10909263-10909643
>chr9:10910369-10910425
>chr9:10910587-10910658
>chr9:10910733-10910954
>chr9:10911031-10912108
>chr9:10914038-10914599
>chr9:10915056-10915119
>chr9:10915445-10915519
>chr9:10919075-10919120
>chr9:10919622-10921168
>chr9:10921481-10921547
>chr9:10922046-10922110
>chr9:10923398-10923448
>chr9:10925265-10925318
>chr9:10926199-10926239
>chr9:10930053-10930152
>chr9:10932360-10932631
>chr9:10932761-10933112
>chr9:10933552-10933618
>chr9:10934521-10934672
>chr9:10935197-10935252
>chr9:10936256-10936310
>chr9:10936515-10936610
>chr9:10938219-10938939
>chr9:10939469-10939613
>chr9:10940673-10941111
>chr9:10942309-10942383
>chr9:10942434-10942796
>chr9:10943925-10944322
>chr9:10944652-10944744
>chr9:10945032-10945317
>chr9:10946806-10946995
>chr9:10947048-10947157
>chr9:10947348-10947524
>chr9:10947788-10948017
>chr9:10948798-10952656
>chr9:10953307-10953415
>chr9:10955115-10955180
>chr9:10957627-10957712
>chr9:10959295-10960100
>chr9:10960132-10960635
>chr9:10960694-10961909
>chr9:10961957-10962030
>chr9:10962100-10962410
>chr9:10962561-10962632
>chr9:10962715-10962856
>chr9:10963198-10963818
>chr9:10963954-10964056
>chr9:10964201-10964260
>chr9:10964336-10964943
>chr9:10965054-10966027
>chr9:10966080-10966990
>chr9:10967050-10967187
>chr9:10967379-10967481
>chr9:10967729-10967890
>chr9:10968889-10968985
>chr9:10970180-10970242
>chr9:10970371-10970717
>chr9:10971458-10971879
>chr9:10972712-10972776
>chr9:10974334-10974521
>chr9:10974588-10974726
>chr9:10974823-10975029
>chr9:10975173-10977169
>chr9:10977223-10978424
>chr9:10978906-10979289
>chr9:10980036-10980147
>chr9:10980371-10983518
>chr9:10984428-10984735
>chr9:10984881-10987154
>chr9:10987231-10987328
>chr9:10987463-10987503
>chr9:10988786-10988878
>chr9:10988939-10989900
>chr9:10990085-10990152
>chr9:10992589-10994947
>chr9:10995866-10995909
>chr9:10996266-10996364
>chr9:10996492-10996545
>chr9:10996729-10997017
>chr9:10999003-10999081
>chr9:11000336-11000686
>chr9:11001368-11001521
>chr9:11002561-11002616
>chr9:11003185-11003390
>chr9:11004990-11005098
>chr9:11006506-11006617
>chr9:11007000-11008387
>chr9:11008494-11009855
>chr9:11009900-11009995
>chr9:11010003-11010905
>chr9:11013092-11013559
>chr9:11013594-11015076
>chr9:11015149-11015618
>chr9:11016006-11016559
>chr9:11016651-11016758
>chr9:11016836-11017251
>chr9:11018105-11018195
>chr9:11018705-11019078
>chr9:11019769-11019888
>chr9:11020847-11020902
>chr9:11022352-11022487
>chr9:11023008-11023109
>chr9:11023691-11023755
>chr9:11026231-11027114
>chr9:11027252-11027603
>chr9:11027929-11028401
>chr9:11028466-11028535
>chr9:11028571-11028754
>chr9:11029042-11030406
>chr9:11030777-11031227
>chr9:11031322-11031630
>chr9:11031756-11031838
>chr9:11032765-11032810
>chr9:11032938-11032969
>chr9:11033276-11033530
>chr9:11034035-11034420
>chr9:11035628-11035739
>chr9:11035941-11037340
>chr9:11038456-11039154
>chr9:11039351-11039500
>chr9:11040396-11040480
>chr9:11040552-11040841
>chr9:11041480-11041536
>chr9:11042069-11042141
>chr9:11042232-11042269
>chr9:11044248-11044341
>chr9:11044998-11045092
>chr9:11045264-11045493
>chr9:11046374-11046691
>chr9:11048386-11048433
>chr9:11049103-11049191
>chr9:11049818-11050055
>chr9:11050802-11050880
>chr9:11051083-11051212
>chr9:11051876-11051940
>chr9:11052570-11052617
>chr9:11052941-11053030
>chr9:11053317-11053705
>chr9:11054063-11054241
>chr9:11054667-11056972
>chr9:11057363-11057529
>chr9:11057730-11057939
>chr9:11058128-11058220
>chr9:11058317-11058436
>chr9:11059705-11060111
>chr9:11060151-11060207
>chr9:11060654-11060914
>chr9:11061139-11061212
>chr9:11061449-11061659
>chr9:11062660-11062787
>chr9:11062880-11063091
>chr9:11063206-11063246
>chr9:11063425-11063487
>chr9:11064213-11064459
>chr9:11064699-11065058
>chr9:11065157-11065235
>chr9:11065284-11065596
>chr9:11065733-11066084
>chr9:11068852-11068974
>chr9:11069125-11069234
>chr9:11070122-11070459
>chr9:11073055-11073469
>chr9:11074762-11077166
>chr9:11077233-11077326
>chr9:11078669-11079032
>chr9:11079173-11079377
>chr9:11080413-11081153
>chr9:11081571-11081805
>chr9:11081898-11081970
>chr9:11082543-11082900
>chr9:11083015-11083138
>chr9:11083298-11083401
>chr9:11085265-11085692
>chr9:11086378-11086421
>chr9:11086837-11087336
>chr9:11088477-11088587
>chr9:11091380-11091679
>chr9:11091824-11092152
>chr9:11092397-11092676
>chr9:11095190-11095255
>chr9:11096156-11096258
>chr9:11096507-11096564
>chr9:11098471-11098830
>chr9:11099019-11099295
>chr9:11100270-11100679
>chr9:11100773-11100837
>chr9:11101014-11101079
>chr9:11101504-11101815
>chr9:11102114-11102684
>chr9:11103011-11103076
>chr9:11104306-11104575
>chr9:11105123-11105378
>chr9:11105569-11106251
>chr9:11106841-11106922
>chr9:11106993-11107179
>chr9:11107315-11107501
>chr9:11107611-11107668
>chr9:11107758-11107858
>chr9:11107958-11108581
>chr9:11108631-11108775
>chr9:11108891-11113012
>chr9:11113036-11113873
>chr9:11113964-11114296
>chr9:11114373-11114506
>chr9:11114608-11114739
>chr9:11114771-11114843
>chr9:11114988-11115153
>chr9:11115942-11116069
>chr9:11116188-11116385
>chr9:11116435-11116627
>chr9:11116682-11116788
>chr9:11116913-11117153
>chr9:11117211-11117281
>chr9:11117798-11118467
>chr9:11119858-11120154
>chr9:11120207-11120562
>chr9:11120659-11124048
>chr9:11124699-11124791
>chr9:11124988-11125202
>chr9:11127230-11127282
>chr9:11130461-11130567
>chr9:11132293-11132411
>chr9:11132562-11133003
>chr9:11133066-11133393
>chr9:11134549-11134644
>chr9:11135366-11135398
>chr9:11135873-11136037
>chr9:11137557-11137606
>chr9:11137729-11137877
>chr9:11138954-11139016
>chr9:11139639-11139890
>chr9:11139977-11140087
>chr9:11141040-11141217
>chr9:11141793-11141878
>chr9:11142068-11142124
>chr9:11142563-11142913
>chr9:11142998-11143156
>chr9:11144421-11144648
>chr9:11145393-11145472
>chr9:11145880-11146119
>chr9:11146699-11147145
>chr9:11149036-11149363
>chr9:11149955-11150288
>chr9:11151517-11151619
>chr9:11152244-11152321
>chr9:11152383-11152484
>chr9:11152576-11152615
>chr9:11152660-11152822
>chr9:11153047-11154725
>chr9:11154792-11155800
>chr9:11155836-11156594
>chr9:11156798-11157467
>chr9:11158467-11158520
>chr9:11159089-11159274
>chr9:11159387-11159614
>chr9:11159685-11159776
>chr9:11159829-11160702
>chr9:11160937-11161163
>chr9:11161243-11161380
>chr9:11161681-11161740
>chr9:11162035-11162070
>chr9:11162485-11162743
>chr9:11162897-11163167
>chr9:11163279-11163498
>chr9:11163816-11163856
>chr9:11165210-11165376
>chr9:11166183-11166235
>chr9:11166436-11166515
>chr9:11166565-11166620
>chr9:11166730-11166916
>chr9:11167500-11167635
>chr9:11168434-11168549
>chr9:11168765-11168886
>chr9:11168940-11169178
>chr9:11169249-11169328
>chr9:11170485-11170664
>chr9:11170766-11170815
>chr9:11171527-11171571
>chr9:11172367-11172460
>chr9:11173932-11173986
>chr9:11177175-11177376
>chr9:11178051-11178267
>chr9:11179371-11179420
>chr9:11179452-11179591
>chr9:11180746-11181059
>chr9:11183635-11184231
>chr9:11184279-11184765
>chr9:11184810-11185308
>chr9:11185375-11185451
>chr9:11185515-11185588
>chr9:11189198-11189285
>chr9:11189397-11189489
>chr9:11189661-11190335
>chr9:11191639-11191918
>chr9:11192315-11192670
>chr9:11196255-11196358
>chr9:11196509-11198422
>chr9:11200638-11200745
>chr9:11201507-11201723
>chr9:11202982-11203028
>chr9:11203204-11203296
>chr9:11203344-11203575
>chr9:11208201-11208326
>chr9:11208798-11208869
>chr9:11209514-11209587
>chr9:11210987-11211041
>chr9:11212510-11212876
>chr9:11212967-11213015
>chr9:11213149-11213212
>chr9:11213270-11213663
>chr9:11213938-11216049
>chr9:11216148-11216320
>chr9:11216409-11217815
>chr9:11220697-11220760
>chr9:11223248-11224237
>chr9:11224761-11224829
>chr9:11225117-11225156
>chr9:11225673-11225752
>chr9:11225918-11226242
>chr9:11228080-11228652
>chr9:11228791-11229662
>chr9:11229806-11229850
>chr9:11229999-11230407
>chr9:11230573-11231796
>chr9:11231835-11233685
>chr9:11234326-11234440
>chr9:11235138-11235455
>chr9:11235894-11236089
>chr9:11236179-11237470
>chr9:11237545-11238095
>chr9:11238246-11238299
>chr9:11238497-11238887
>chr9:11239011-11239802
>chr9:11239887-11240680
>chr9:11242374-11243416
>chr9:11243465-11243794
>chr9:11244243-11244292
>chr9:11244384-11244467
>chr9:11244757-11245769
>chr9:11246380-11246559
>chr9:11247466-11250009
>chr9:11250389-11250582
>chr9:11251113-11251394
>chr9:11251521-11251894
>chr9:11252231-11252944
>chr9:11253078-11253342
>chr9:11253484-11253549
>chr9:11253651-11254004
>chr9:11254119-11254241
>chr9:11254535-11254590
>chr9:11254661-11254796
>chr9:11254974-11255348
>chr9:11255386-11255423
>chr9:11255524-11255623
>chr9:11255687-11255835
>chr9:11256088-11256427
>chr9:11256639-11256733
>chr9:11256784-11257294
>chr9:11257455-11257710
>chr9:11257770-11257989
>chr9:11258346-11258450
>chr9:11258512-11258578
>chr9:11258597-11259221
>chr9:11259344-11259620
>chr9:11259764-11259944
>chr9:11260163-11260325
>chr9:11260393-11260559
>chr9:11260622-11260732
>chr9:11260938-11262059
>chr9:11262083-11262261
>chr9:11262341-11262583
>chr9:11263223-11263563
>chr9:11265410-11265650
>chr9:11265886-11266527
>chr9:11266606-11266820
>chr9:11266940-11267513
>chr9:11268394-11268460
>chr9:11271293-11271442
>chr9:11272100-11273288
>chr9:11273376-11274787
>chr9:11275291-11275387
>chr9:11275638-11275714
>chr9:11275782-11276172
>chr9:11276461-11276514
>chr9:11277294-11277384
>chr9:11278060-11278187
>chr9:11279134-11279446
>chr9:11281447-11281962
>chr9:11285867-11289067
>chr9:11289481-11289794
>chr9:11290753-11293518
>chr9:11293564-11294672
>chr9:11294723-11295785
>chr9:11295864-11296040
>chr9:11296843-11297144
>chr9:11297490-11297583
>chr9:11298640-11298767
>chr9:11298932-11299037
>chr9:11299402-11300055
>chr9:11300092-11300261
>chr9:11300397-11302385
>chr9:11302422-11302939
>chr9:11303072-11303269
>chr9:11303748-11304104
>chr9:11304204-11304335
>chr9:11304446-11304692
>chr9:11304774-11305019
>chr9:11305051-11305896
>chr9:11305972-11307237
>chr9:11307307-11307860
>chr9:11307976-11308317
>chr9:11308596-11308766
>chr9:11308915-11309745
>chr9:11309868-11310960
>chr9:11311001-11311198
>chr9:11311278-11311497
>chr9:11311651-11311764
>chr9:11311801-11311903
>chr9:11312101-11312221
>chr9:11312425-11312503
>chr9:11312590-11312872
>chr9:11313143-11313329
>chr9:11313502-11313673
>chr9:11313738-11313795
>chr9:11314433-11314693
>chr9:11315204-11315528
>chr9:11316833-11316888
>chr9:11317329-11317486
>chr9:11318149-11318297
>chr9:11320674-11320741
>chr9:11321805-11322046
>chr9:11324025-11324174
>chr9:11324955-11325515
>chr9:11327248-11327320
>chr9:11327724-11327926
>chr9:11328126-11328232
>chr9:11328288-11328378
>chr9:11328456-11328921
>chr9:11329112-11329383
>chr9:11329728-11329815
>chr9:11330757-11331268
>chr9:11331886-11332443
>chr9:11333496-11333560
>chr9:11333946-11334024
>chr9:11334094-11334127
>chr9:11335592-11335713
>chr9:11336072-11336207
>chr9:11336492-11336963
>chr9:11337365-11337502
>chr9:11338424-11338587
>chr9:11339402-11339783
>chr9:11341632-11341696
>chr9:11342019-11342083
>chr9:11343495-11343665
>chr9:11343814-11343991
>chr9:11344146-11344444
>chr9:11345218-11345302
>chr9:11345497-11345866
>chr9:11346137-11346317
>chr9:11347014-11347964
>chr9:11349669-11349953
>chr9:11350562-11350606
>chr9:11350759-11350839
>chr9:11351339-11351601
>chr9:11353482-11353524
>chr9:11353705-11353756
>chr9:11355099-11355143
>chr9:11356770-11356866
>chr9:11357376-11357542
>chr9:11357864-11357953
>chr9:11358447-11358944
>chr9:11360071-11361469
>chr9:11361518-11361896
>chr9:11362377-11362473
>chr9:11362904-11363103
>chr9:11363241-11363640
>chr9:11364061-11364329
>chr9:11364994-11365050
>chr9:11365323-11365509
>chr9:11365811-11366090
>chr9:11366289-11366477
>chr9:11366901-11366936
>chr9:11368126-11368188
>chr9:11368458-11368540
>chr9:11370199-11370408
>chr9:11372714-11372845
>chr9:11373053-11373258
>chr9:11373726-11373779
>chr9:11374214-11374535
>chr9:11374827-11374917
>chr9:11375191-11375424
>chr9:11376096-11376245
>chr9:11377300-11377625
>chr9:11378860-11379200
>chr9:11379512-11379589
>chr9:11379633-11379792
>chr9:11380021-11380181
>chr9:11380283-11380454
>chr9:11380493-11380555
>chr9:11380780-11380999
>chr9:11381186-11381269
>chr9:11381466-11381521
>chr9:11382155-11382274
>chr9:11382315-11383276
>chr9:11383349-11383787
>chr9:11383832-11384071
>chr9:11384125-11384470
>chr9:11384567-11384625
>chr9:11384857-11385039
>chr9:11385181-11385303
>chr9:11385355-11386337
>chr9:11386384-11386578
>chr9:11386660-11389366
>chr9:11389496-11389892
>chr9:11391424-11393841
>chr9:11394516-11394579
>chr9:11394826-11395103
>chr9:11395519-11395750
>chr9:11396277-11396346
>chr9:11397072-11397303
>chr9:11397350-11397541
>chr9:11397665-11397868
>chr9:11398774-11398899
>chr9:11399183-11399282
>chr9:11399503-11399554
>chr9:11400403-11400450
>chr9:11400579-11400986
>chr9:11401219-11401308
>chr9:11401458-11401506
>chr9:11401610-11402417
>chr9:11402922-11403162
>chr9:11403319-11403988
>chr9:11404195-11404294
>chr9:11405183-11405505
>chr9:11405874-11405991
>chr9:11406136-11406455
>chr9:11406620-11406766
>chr9:11406894-11407023
>chr9:11408164-11408365
>chr9:11408569-11408988
>chr9:11409025-11409422
>chr9:11409493-11409695
>chr9:11409895-11409964
>chr9:11410433-11410676
>chr9:11410962-11411056
>chr9:11411159-11411485
>chr9:11411515-11411838
>chr9:11413306-11413459
>chr9:11413634-11413678
>chr9:11413809-11414352
>chr9:11414510-11414559
>chr9:11416463-11416536
>chr9:11417782-11417816
>chr9:11418359-11418703
>chr9:11418838-11418883
>chr9:11421302-11421662
>chr9:11421994-11422071
>chr9:11423637-11423790
>chr9:11423953-11426287
>chr9:11426797-11427131
>chr9:11427755-11427939
>chr9:11430480-11430571
>chr9:11433378-11433420
>chr9:11434106-11434366
>chr9:11434499-11434690
>chr9:11436091-11436243
>chr9:11436993-11437123
>chr9:11437505-11437639
>chr9:11438053-11438696
>chr9:11438782-11440225
>chr9:11440264-11440338
>chr9:11440413-11440746
>chr9:11442977-11443059
>chr9:11443108-11443418
>chr9:11443597-11443678
>chr9:11444231-11444300
>chr9:11445325-11445760
>chr9:11446553-11446623
>chr9:11449826-11449866
>chr9:11450656-11453036
>chr9:11454142-11454233
>chr9:11455880-11456069
>chr9:11457515-11457571
>chr9:11461435-11461783
>chr9:11461829-11462296
>chr9:11462760-11462820
>chr9:11463486-11463569
>chr9:11463649-11464798
>chr9:11464854-11465039
>chr9:11465174-11465277
>chr9:11466973-11467074
>chr9:11467157-11467244
>chr9:11467282-11467355
>chr9:11467795-11467889
>chr9:11468086-11468406
>chr9:11469139-11469195
>chr9:11469247-11469502
>chr9:11470223-11470744
>chr9:11471063-11471107
>chr9:11471202-11471265
>chr9:11471664-11471724
>chr9:11472035-11472095
>chr9:11472182-11472290
>chr9:11472516-11472869
>chr9:11473015-11473340
>chr9:11473670-11473771
>chr9:11474232-11474344
>chr9:11474406-11474499
>chr9:11474955-11477192
>chr9:11478017-11478351
>chr9:11479712-11484926
>chr9:11484956-11486281
>chr9:11486418-11486485
>chr9:11487023-11487255
>chr9:11491710-11491831
>chr9:11492875-11492921
>chr9:11493057-11493154
>chr9:11493947-11494163
>chr9:11494900-11495447
>chr9:11496888-11497076
>chr9:11497517-11498200
>chr9:11498262-11499100
>chr9:11499224-11499282
>chr9:11499327-11499380
>chr9:11499456-11499565
>chr9:11499608-11499796
>chr9:11500092-11500166
>chr9:11500266-11500950
>chr9:11501004-11501338
>chr9:11501810-11501950
>chr9:11502988-11503120
>chr9:11503507-11503624
>chr9:11504317-11504505
>chr9:11504545-11504583
>chr9:11505107-11505168
>chr9:11505570-11505631
>chr9:11506685-11506760
>chr9:11506958-11507242
>chr9:11507311-11508318
>chr9:11508379-11508848
>chr9:11508928-11509056
>chr9:11509257-11509577
>chr9:11509790-11511102
>chr9:11511167-11511799
>chr9:11511870-11512174
>chr9:11513440-11513508
>chr9:11514445-11514542
>chr9:11515145-11515595
>chr9:11516574-11516701
>chr9:11517448-11517527
>chr9:11519465-11519617
>chr9:11519809-11520079
>chr9:11520790-11520925
>chr9:11521017-11521698
>chr9:11522671-11522819
>chr9:11523176-11523378
>chr9:11523842-11523932
>chr9:11524058-11524121
>chr9:11524813-11525345
>chr9:11526522-11526852
>chr9:11528011-11528094
>chr9:11528398-11528494
>chr9:11529398-11529902
>chr9:11530685-11530721
>chr9:11532800-11532937
>chr9:11533931-11534154
>chr9:11535175-11535783
>chr9:11535991-11536351
>chr9:11536731-11536782
>chr9:11537230-11537300
>chr9:11539211-11539369
>chr9:11539589-11539807
>chr9:11540840-11540943
>chr9:11541206-11541650
>chr9:11542272-11542563
>chr9:11542743-11542790
>chr9:11543537-11545453
>chr9:11549274-11549590
>chr9:11549756-11549994
>chr9:11550146-11550468
>chr9:11550934-11551017
>chr9:11551092-11551204
>chr9:11551381-11551441
>chr9:11552938-11553780
>chr9:11554129-11554891
>chr9:11554952-11555704
>chr9:11555762-11555938
>chr9:11556170-11556226
>chr9:11556272-11556326
>chr9:11556457-11556977
>chr9:11559218-11559375
>chr9:11560948-11561123
>chr9:11562316-11562914
>chr9:11563296-11566735
>chr9:11566954-11567025
>chr9:11567098-11567277
>chr9:11567400-11567949
>chr9:11568593-11568763
>chr9:11569137-11569277
>chr9:11570219-11570348
>chr9:11570734-11573080
>chr9:11576497-11576547
>chr9:11576605-11576677
>chr9:11576748-11576786
>chr9:11576856-11577292
>chr9:11577315-11577382
>chr9:11578085-11578120
>chr9:11578544-11578703
>chr9:11580582-11580668
>chr9:11580800-11581032
>chr9:11581206-11581276
>chr9:11581403-11581625
>chr9:11582768-11582883
>chr9:11583087-11583155
>chr9:11583545-11583603
>chr9:11583893-11583971
>chr9:11584844-11585074
>chr9:11585120-11585753
>chr9:11586161-11586270
>chr9:11586490-11586630
>chr9:11586721-11586842
>chr9:11587315-11588105
>chr9:11588399-11588589
>chr9:11588594-11588699
>chr9:11588847-11588926
>chr9:11589119-11589244
>chr9:11589336-11590709
>chr9:11590880-11590933
>chr9:11591072-11591159
>chr9:11591193-11591678
>chr9:11591778-11591941
>chr9:11592171-11592365
>chr9:11592636-11592774
>chr9:11592861-11593152
>chr9:11593631-11593659
>chr9:11593722-11593994
>chr9:11594244-11594460
>chr9:11594613-11594681
>chr9:11595005-11595128
>chr9:11595504-11595607
>chr9:11595679-11595928
>chr9:11596437-11596471
>chr9:11597361-11597419
>chr9:11597865-11597990
>chr9:11599064-11599098
>chr9:11599516-11599866
>chr9:11601105-11601542
>chr9:11601911-11601978
>chr9:11602274-11602349
>chr9:11602486-11602586
>chr9:11602619-11603478
>chr9:11603667-11603846
>chr9:11604507-11604591
>chr9:11604834-11604891
>chr9:11605011-11605083
>chr9:11607034-11607094
>chr9:11607279-11607573
>chr9:11608547-11608605
>chr9:11608637-11608807
>chr9:11610702-11611799
>chr9:11611892-11612138
>chr9:11613086-11613127
>chr9:11613336-11613471
>chr9:11613786-11613844
>chr9:11614986-11615051
>chr9:11615131-11616284
>chr9:11616347-11616776
>chr9:11616900-11617113
>chr9:11617976-11618088
>chr9:11618984-11619041
>chr9:11619283-11619410
>chr9:11620552-11620596
>chr9:11620761-11620922
>chr9:11621285-11621830
>chr9:11622554-11622612
>chr9:11622674-11622995
>chr9:11624795-11625057
>chr9:11625877-11627783
>chr9:11627863-11630362
>chr9:11630470-11630639
>chr9:11630804-11631116
>chr9:11632030-11632346
>chr9:11633730-11640339
>chr9:11640721-11640999
>chr9:11642421-11642515
>chr9:11642646-11642710
>chr9:11643050-11643147
>chr9:11643488-11643546
>chr9:11643767-11643906
>chr9:11644553-11645248
>chr9:11646253-11646345
>chr9:11646937-11647087
>chr9:11648540-11648832
>chr9:11651150-11651212
>chr9:11654856-11655343
>chr9:11655700-11655859
>chr9:11657828-11657872
>chr9:11658364-11659092
>chr9:11659643-11660036
>chr9:11660546-11660584
>chr9:11660626-11660664
>chr9:11660895-11661195
>chr9:11661305-11661363
>chr9:11661429-11661495
>chr9:11661617-11661876
>chr9:11662023-11662168
>chr9:11662299-11663033
>chr9:11663086-11663384
>chr9:11663435-11664538
>chr9:11664667-11665103
>chr9:11665195-11669809
>chr9:11669930-11671417
>chr9:11671472-11671584
>chr9:11671721-11672586
>chr9:11672669-11672894
>chr9:11672989-11673184
>chr9:11673256-11673727
>chr9:11673928-11674450
>chr9:11674937-11675078
>chr9:11675261-11675463
>chr9:11676072-11676110
>chr9:11677351-11677442
>chr9:11678325-11681461
>chr9:11681564-11681846
>chr9:11682386-11682670
>chr9:11682904-11683422
>chr9:11685543-11685651
>chr9:11686145-11686786
>chr9:11687242-11687341
>chr9:11689053-11689315
>chr9:11689351-11689507
>chr9:11689714-11689756
>chr9:11689918-11690174
>chr9:11691526-11692148
>chr9:11693156-11693261
>chr9:11693762-11694017
>chr9:11694455-11694855
>chr9:11695301-11695644
>chr9:11695904-11695975
>chr9:11696345-11696382
>chr9:11697555-11697607
>chr9:11697997-11698213
>chr9:11700042-11700086
>chr9:11700179-11700265
>chr9:11702336-11702411
>chr9:11703481-11703885
>chr9:11704357-11704543
>chr9:11705362-11705485
>chr9:11705551-11705750
>chr9:11705841-11706236
>chr9:11706336-11706642
>chr9:11706771-11707401
>chr9:11707675-11707709
>chr9:11711098-11711240
>chr9:11711543-11711796
>chr9:11712514-11712775
>chr9:11713185-11713335
>chr9:11713857-11713903
>chr9:11715140-11715219
>chr9:11718313-11723135
>chr9:11725880-11726129
>chr9:11726286-11726448
>chr9:11726480-11726632
>chr9:11727484-11727877
>chr9:11728022-11728542
>chr9:11728828-11728920
>chr9:11730690-11730805
>chr9:11730935-11731467
>chr9:11731660-11731842
>chr9:11732343-11732584
>chr9:11732805-11732991
>chr9:11733064-11733392
>chr9:11733755-11734124
>chr9:11734971-11735053
>chr9:11735327-11735379
>chr9:11735703-11735745
>chr9:11736039-11736223
>chr9:11737575-11737804
>chr9:11737888-11738107
>chr9:11738377-11738421
>chr9:11739394-11739471
>chr9:11741059-11741384
>chr9:11741523-11741638
>chr9:11741709-11741856
>chr9:11742490-11743667
>chr9:11743760-11744566
>chr9:11745052-11745406
>chr9:11745619-11745678
>chr9:11746580-11746838
>chr9:11749658-11749785
>chr9:11750036-11750170
>chr9:11750502-11750891
>chr9:11751297-11751557
>chr9:11753975-11754104
>chr9:11755202-11755274
>chr9:11755588-11755684
>chr9:11758666-11759107
>chr9:11760607-11760676
>chr9:11762301-11762654
>chr9:11763899-11763982
>chr9:11764104-11765207
>chr9:11765271-11765338
>chr9:11765397-11765516
>chr9:11765599-11765932
>chr9:11765984-11767538
>chr9:11767589-11772557
>chr9:11772904-11773002
>chr9:11775912-11776091
>chr9:11776137-11776430
>chr9:11776612-11776714
>chr9:11777685-11778188
>chr9:11778730-11778811
>chr9:11781130-11781251
>chr9:11781472-11781558
>chr9:11781711-11781890
>chr9:11782522-11782972
>chr9:11784049-11784666
>chr9:11785410-11785664
>chr9:11787191-11787242
>chr9:11787992-11788100
>chr9:11789279-11789380
>chr9:11790149-11790218
>chr9:11791594-11791782
>chr9:11791878-11792005
>chr9:11792202-11792308
>chr9:11794575-11794934
>chr9:11795562-11795600
>chr9:11795933-11795998
>chr9:11796254-11796343
>chr9:11796497-11796628
>chr9:11796735-11797304
>chr9:11797557-11798100
>chr9:11798252-11798335
>chr9:11798419-11798559
>chr9:11798687-11798750
>chr9:11800062-11800167
>chr9:11800567-11800671
>chr9:11800711-11801070
>chr9:11801238-11801373
>chr9:11801494-11802044
>chr9:11802162-11802658
>chr9:11802714-11804502
>chr9:11804662-11805121
>chr9:11805456-11805965
>chr9:11806575-11806626
>chr9:11806812-11807161
>chr9:11807321-11807530
>chr9:11808517-11808615
>chr9:11809440-11811118
>chr9:11811249-11811477
>chr9:11811740-11811771
>chr9:11812292-11812435
>chr9:11812475-11815169
>chr9:11815209-11815551
>chr9:11815768-11815859
>chr9:11815956-11816627
>chr9:11817119-11817418
>chr9:11818315-11818469
>chr9:11819053-11819407
>chr9:11819929-11819965
>chr9:11820104-11820307
>chr9:11823499-11823594
>chr9:11823738-11823800
>chr9:11824444-11825064
>chr9:11825118-11825472
>chr9:11825550-11825617
>chr9:11825722-11825816
>chr9:11826733-11827480
>chr9:11828740-11828821
>chr9:11829928-11830140
>chr9:11830286-11830394
>chr9:11831418-11831511
>chr9:11831563-11831617
>chr9:11832382-11832552
>chr9:11835384-11835440
>chr9:11836025-11836183
>chr9:11836645-11836775
>chr9:11837057-11837433
>chr9:11837854-11837993
>chr9:11839970-11842396
>chr9:11842434-11842595
>chr9:11842679-11842776
>chr9:11844025-11844107
>chr9:11844324-11845359
>chr9:11845982-11846044
>chr9:11846267-11846896
>chr9:11847252-11847352
>chr9:11849299-11849440
>chr9:11850641-11850706
>chr9:11851863-11851919
>chr9:11852233-11852463
>chr9:11852683-11852965
>chr9:11853159-11855831
>chr9:11856045-11856512
>chr9:11856735-11857148
>chr9:11857212-11857378
>chr9:11858662-11858733
>chr9:11858921-11859213
>chr9:11859748-11859941
>chr9:11860683-11861071
>chr9:11861414-11861463
>chr9:11861738-11861804
>chr9:11862864-11862906
>chr9:11863112-11863649
>chr9:11864242-11864335
>chr9:11864453-11864647
>chr9:11865018-11865117
>chr9:11865848-11866358
>chr9:11868107-11868218
>chr9:11869060-11869117
>chr9:11869793-11870069
>chr9:11870679-11871217
>chr9:11871505-11871573
>chr9:11872965-11873217
>chr9:11874729-11874924
>chr9:11875970-11876260
>chr9:11877122-11877196
>chr9:11877870-11878015
>chr9:11878542-11878626
>chr9:11878808-11878896
>chr9:11881142-11881183
>chr9:11881580-11881650
>chr9:11882110-11882154
>chr9:11882820-11882916
>chr9:11883545-11883895
>chr9:11883941-11884095
>chr9:11884936-11885023
>chr9:11885148-11885493
>chr9:11885589-11885811
>chr9:11886138-11886446
>chr9:11886697-11886859
>chr9:11887042-11887306
>chr9:11888678-11891629
>chr9:11891738-11893032
>chr9:11893223-11893356
>chr9:11893497-11898101
>chr9:11899478-11899541
>chr9:11899963-11900342
>chr9:11900539-11900879
>chr9:11903454-11903769
>chr9:11903877-11904201
>chr9:11904325-11904538
>chr9:11906409-11913005
>chr9:11913990-11914431
>chr9:11914613-11914720
>chr9:11915779-11915913
>chr9:11916118-11916168
>chr9:11916288-11916480
>chr9:11916519-11917515
>chr9:11917691-11918400
>chr9:11918463-11918647
>chr9:11918797-11918904
>chr9:11919114-11919405
>chr9:11919552-11919653
>chr9:11919827-11920090
>chr9:11920664-11921025
>chr9:11921214-11921546
>chr9:11921921-11922718
>chr9:11922878-11923002
>chr9:11923967-11926605
>chr9:11927869-11929456
>chr9:11929549-11929866
>chr9:11929898-11930037
>chr9:11930086-11930408
>chr9:11930850-11930940
>chr9:11930985-11931035
>chr9:11931439-11931561
>chr9:11931602-11931686
>chr9:11932766-11933003
>chr9:11933079-11933687
>chr9:11935734-11936026
>chr9:11936099-11936257
>chr9:11936339-11936685
>chr9:11936840-11937190
>chr9:11937476-11937804
>chr9:11938073-11938445
>chr9:11938625-11938733
>chr9:11940185-11940416
>chr9:11940457-11940505
>chr9:11940917-11940983
>chr9:11941097-11945891
>chr9:11947356-11947398
>chr9:11948802-11949612
>chr9:11949678-11950761
>chr9:11954247-11954303
>chr9:11955122-11955191
>chr9:11955429-11955565
>chr9:11957025-11957173
>chr9:11957978-11958917
>chr9:11959280-11959800
>chr9:11962198-11962443
>chr9:11962559-11962654
>chr9:11962859-11963396
>chr9:11964734-11964790
>chr9:11965632-11965705
>chr9:11966144-11966199
>chr9:11966871-11967006
>chr9:11968510-11968644
>chr9:11968751-11969122
>chr9:11969474-11969559
>chr9:11971539-11971740
>chr9:11971918-11971985
>chr9:11972511-11972632
>chr9:11973380-11973458
>chr9:11973675-11973707
>chr9:11973924-11973971
>chr9:11975308-11975357
>chr9:11976480-11976652
>chr9:11980233-11980296
>chr9:11980433-11980949
>chr9:11982256-11982357
>chr9:11984533-11984590
>chr9:11985565-11985741
>chr9:11986461-11987639
>chr9:11987919-11988076
>chr9:11988305-11988367
>chr9:11988421-11988510
>chr9:11988774-11990217
>chr9:11990663-11990923
>chr9:11991139-11992517
>chr9:11992588-11992703
>chr9:11994529-11994766
>chr9:11998076-11998226
>chr9:11998442-11999108
>chr9:11999141-11999337
>chr9:11999367-12000104
>chr9:12000203-12000514
>chr9:12000534-12000632
>chr9:12000742-12000824
>chr9:12000932-12001034
>chr9:12001076-12002479
>chr9:12002672-12002984
>chr9:12004629-12004918
>chr9:12005169-12005870
>chr9:12005959-12006125
>chr9:12008008-12008149
>chr9:12008299-12008425
>chr9:12008456-12008501
>chr9:12009529-12009629
>chr9:12009679-12010000
>chr9:12010000-12010059
>chr9:12010621-12010897
>chr9:12011179-12011363
>chr9:12011546-12014291
>chr9:12014662-12015019
>chr9:12015260-12015322
>chr9:12016201-12016278
>chr9:12016769-12016838
>chr9:12017691-12018052
>chr9:12018101-12018201
>chr9:12018286-12018357
>chr9:12021086-12021142
>chr9:12022757-12022838
>chr9:12023147-12023213
>chr9:12023500-12023799
>chr9:12023890-12024023
>chr9:12024722-12024795
>chr9:12025233-12025711
>chr9:12026035-12026553
>chr9:12026641-12026700
>chr9:12026960-12027325
>chr9:12027983-12028062
>chr9:12028299-12028451
>chr9:12029316-12029373
>chr9:12032474-12032632
>chr9:12033007-12033064
>chr9:12034232-12034310
>chr9:12034497-12034553
>chr9:12034913-12035005
>chr9:12035217-12035510
>chr9:12035629-12036052
>chr9:12036083-12036397
>chr9:12036462-12036527
>chr9:12036611-12041978
>chr9:12043057-12043377
>chr9:12043861-12043936
>chr9:12044078-12044279
>chr9:12044806-12045006
>chr9:12045849-12046214
>chr9:12046301-12046487
>chr9:12046562-12046617
>chr9:12048828-12049182
>chr9:12049261-12050003
>chr9:12050039-12050149
>chr9:12050346-12050426
>chr9:12050499-12051631
>chr9:12051753-12051886
>chr9:12051998-12052163
>chr9:12052216-12052293
>chr9:12052556-12052690
>chr9:12052807-12053414
>chr9:12053482-12053563
>chr9:12053785-12053968
>chr9:12054070-12054218
>chr9:12054522-12054593
>chr9:12054790-12055418
>chr9:12055554-12055650
>chr9:12057091-12057220
>chr9:12057758-12058064
>chr9:12059508-12059634
>chr9:12062536-12062675
>chr9:12062876-12063283
>chr9:12064189-12064482
>chr9:12064593-12064929
>chr9:12067305-12067473
>chr9:12067520-12067572
>chr9:12068073-12068386
>chr9:12068931-12069094
>chr9:12069705-12070038
>chr9:12070707-12070841
>chr9:12071304-12072362
>chr9:12072693-12073085
>chr9:12074306-12074385
>chr9:12076191-12077071
>chr9:12077275-12077410
>chr9:12077550-12077713
>chr9:12077780-12078243
>chr9:12078303-12078426
>chr9:12078519-12080725
>chr9:12080990-12081173
>chr9:12082003-12082090
>chr9:12082674-12082828
>chr9:12082976-12083313
>chr9:12085567-12085660
>chr9:12086049-12086472
>chr9:12086524-12088057
>chr9:12088134-12089207
>chr9:12089402-12090597
>chr9:12092435-12092547
>chr9:12092631-12092676
>chr9:12093957-12094156
>chr9:12094293-12094355
>chr9:12096639-12096689
>chr9:12097124-12097395
>chr9:12099652-12099808
>chr9:12101427-12101627
>chr9:12101710-12102198
>chr9:12102343-12103379
>chr9:12103696-12103980
>chr9:12104056-12104092
>chr9:12104150-12105333
>chr9:12105402-12106256
>chr9:12106401-12110462
>chr9:12111118-12111179
>chr9:12111735-12111846
>chr9:12112141-12112215
>chr9:12112292-12112335
>chr9:12112936-12112966
>chr9:12113081-12113238
>chr9:12116607-12116709
>chr9:12117697-12117804
>chr9:12117997-12118337
>chr9:12118708-12118746
>chr9:12119385-12119859
>chr9:12120196-12120746
>chr9:12120807-12120890
>chr9:12120921-12121182
>chr9:12121592-12122709
>chr9:12125116-12125179
>chr9:12125225-12125387
>chr9:12125661-12125726
>chr9:12126236-12126276
>chr9:12126338-12127054
>chr9:12127395-12127739
>chr9:12127852-12127980
>chr9:12128084-12128739
>chr9:12128838-12130189
>chr9:12130257-12130630
>chr9:12130719-12131061
>chr9:12131148-12131881
>chr9:12131967-12132131
>chr9:12132510-12132971
>chr9:12133092-12133187
>chr9:12133320-12133512
>chr9:12133786-12133968
>chr9:12134324-12134400
>chr9:12134830-12135146
>chr9:12135178-12135762
>chr9:12136775-12137143
>chr9:12137346-12137550
>chr9:12137591-12137641
>chr9:12137660-12137846
>chr9:12137885-12138592
>chr9:12138751-12138979
>chr9:12139139-12139298
>chr9:12139601-12139652
>chr9:12139706-12140060
>chr9:12140167-12142054
>chr9:12142096-12143149
>chr9:12143189-12143757
>chr9:12143811-12145006
>chr9:12145272-12145409
>chr9:12145536-12145572
>chr9:12145744-12146017
>chr9:12147018-12147376
>chr9:12148552-12148953
>chr9:12149328-12149536
>chr9:12149701-12149932
>chr9:12150029-12150348
>chr9:12151101-12151205
>chr9:12151306-12151346
>chr9:12151398-12151471
>chr9:12151947-12152509
>chr9:12152596-12152743
>chr9:12153802-12153855
>chr9:12156202-12156277
>chr9:12156953-12157099
>chr9:12157668-12157724
>chr9:12157960-12158073
>chr9:12158514-12158641
>chr9:12158777-12158865
>chr9:12159322-12159400
>chr9:12161169-12161301
>chr9:12161470-12161526
>chr9:12164546-12164637
>chr9:12165186-12165560
>chr9:12166427-12166755
>chr9:12167238-12167280
>chr9:12167335-12167755
>chr9:12172973-12173044
>chr9:12174116-12174155
>chr9:12174868-12175014
>chr9:12175326-12175612
>chr9:12175832-12175899
>chr9:12176011-12176093
>chr9:12176160-12176197
>chr9:12176758-12176938
>chr9:12177095-12177164
>chr9:12177228-12177361
>chr9:12179036-12179163
>chr9:12179280-12179328
>chr9:12181301-12181391
>chr9:12181635-12182002
>chr9:12182613-12182741
>chr9:12187155-12187309
>chr9:12188101-12188157
>chr9:12188497-12188646
>chr9:12191161-12191588
>chr9:12191618-12191815
>chr9:12192176-12192225
>chr9:12192290-12192333
>chr9:12192776-12193236
>chr9:12196162-12196334
>chr9:12197112-12197292
>chr9:12197413-12197510
>chr9:12198453-12198501
>chr9:12198868-12199032
>chr9:12199285-12199643
>chr9:12200906-12201021
>chr9:12201283-12201358
>chr9:12201505-12201538
>chr9:12203084-12203231
>chr9:12203314-12203394
>chr9:12203975-12204211
>chr9:12204950-12205113
>chr9:12205649-12206089
>chr9:12206918-12207223
>chr9:12207266-12207543
>chr9:12207999-12208216
>chr9:12208362-12208402
>chr9:12208733-12208803
>chr9:12209188-12212739
>chr9:12214101-12214195
>chr9:12214330-12214412
>chr9:12214802-12215661
>chr9:12216080-12216490
>chr9:12216752-12216939
>chr9:12217041-12217127
>chr9:12217538-12217881
>chr9:12218095-12218248
>chr9:12218359-12219062
>chr9:12219100-12219747
>chr9:12220458-12220514
>chr9:12221079-12221497
>chr9:12222816-12223275
>chr9:12223826-12223902
>chr9:12224314-12224572
>chr9:12224608-12224730
>chr9:12225474-12225723
>chr9:12227199-12227321
>chr9:12228005-12228102
>chr9:12228914-12229000
>chr9:12229321-12229425
>chr9:12230118-12230291
>chr9:12230892-12232172
>chr9:12232304-12232871
>chr9:12232941-12233095
>chr9:12233146-12233194
>chr9:12234236-12234294
>chr9:12235514-12235553
>chr9:12237105-12237282
>chr9:12237942-12239394
>chr9:12240795-12241023
>chr9:12243774-12244107
>chr9:12245520-12245819
>chr9:12245980-12246285
>chr9:12246379-12246425
>chr9:12246525-12246823
>chr9:12247316-12247517
>chr9:12247631-12248113
>chr9:12248259-12248341
>chr9:12249333-12249391
>chr9:12250254-12250307
>chr9:12250610-12250652
>chr9:12252088-12252449
>chr9:12253486-12253675
>chr9:12253988-12255126
>chr9:12255317-12255743
>chr9:12257561-12257633
>chr9:12258218-12260217
>chr9:12260314-12260376
>chr9:12261411-12261621
>chr9:12262210-12262260
>chr9:12268796-12269134
>chr9:12269804-12269864
>chr9:12270133-12270452
>chr9:12270515-12270808
>chr9:12270984-12271172
>chr9:12272440-12272485
>chr9:12274275-12274315
>chr9:12275364-12275443
>chr9:12275612-12275830
>chr9:12276946-12276999
>chr9:12279592-12279859
>chr9:12280687-12281022
>chr9:12281646-12281716
>chr9:12283853-12283952
>chr9:12284645-12284748
>chr9:12286508-12286726
>chr9:12286785-12286902
>chr9:12288173-12288817
>chr9:12289335-12289700
>chr9:12290292-12291245
>chr9:12292762-12293153
>chr9:12293866-12293966
>chr9:12295646-12295683
>chr9:12297045-12297163
>chr9:12297264-12298456
>chr9:12298553-12299145
>chr9:12299242-12299376
>chr9:12299498-12299570
>chr9:12300076-12300280
>chr9:12300390-12300450
>chr9:12301180-12301226
>chr9:12301734-12302000
>chr9:12303096-12305139
>chr9:12306820-12306994
>chr9:12307261-12307313
>chr9:12307396-12307558
>chr9:12308270-12308684
>chr9:12308851-12308980
>chr9:12309458-12309684
>chr9:12309724-12315668
>chr9:12315727-12315838
>chr9:12316282-12316347
>chr9:12316493-12316684
>chr9:12316716-12316775
>chr9:12317206-12317248
>chr9:12317357-12317417
>chr9:12320350-12320674
>chr9:12320802-12320948
>chr9:12321384-12321414
>chr9:12321584-12321788
>chr9:12322028-12322282
>chr9:12322423-12322514
>chr9:12325365-12325416
>chr9:12325478-12325890
>chr9:12326194-12326527
>chr9:12326575-12326801
>chr9:12326852-12327126
>chr9:12327234-12328267
>chr9:12328340-12329134
>chr9:12329163-12329243
>chr9:12329303-12330239
>chr9:12330492-12330811
>chr9:12330863-12330927
>chr9:12331954-12332443
>chr9:12332697-12332775
>chr9:12332814-12332900
>chr9:12333016-12333196
>chr9:12333440-12333650
>chr9:12333789-12333874
>chr9:12333958-12340058
>chr9:12340401-12340694
>chr9:12341545-12342361
>chr9:12343958-12345084
>chr9:12345215-12345490
>chr9:12345737-12346163
>chr9:12348622-12349064
>chr9:12349490-12349543
>chr9:12349628-12350045
>chr9:12352639-12352934
>chr9:12353345-12353820
>chr9:12354172-12354406
>chr9:12354459-12355275
>chr9:12355380-12355464
>chr9:12356027-12356632
>chr9:12356729-12356894
>chr9:12357688-12358858
>chr9:12358936-12359134
>chr9:12362583-12362744
>chr9:12364676-12364761
>chr9:12364830-12364876
>chr9:12365528-12365773
>chr9:12366025-12366696
>chr9:12366842-12366929
>chr9:12367190-12367581
>chr9:12369430-12369594
>chr9:12369694-12369779
>chr9:12371007-12371097
>chr9:12371444-12371501
>chr9:12372629-12372695
>chr9:12374355-12374443
>chr9:12374498-12374575
>chr9:12374786-12374820
>chr9:12375930-12376002
>chr9:12377539-12377798
>chr9:12377933-12378003
>chr9:12378725-12378839
>chr9:12379394-12379898
>chr9:12380163-12380251
>chr9:12380475-12381039
>chr9:12381155-12381496
>chr9:12382608-12382677
>chr9:12383268-12383530
>chr9:12384084-12384420
>chr9:12385021-12385062
>chr9:12386844-12386925
>chr9:12389231-12389334
>chr9:12389527-12389582
>chr9:12390306-12390355
>chr9:12391033-12391129
>chr9:12391757-12391797
>chr9:12395676-12395997
>chr9:12396825-12396881
>chr9:12398159-12398281
>chr9:12398342-12398850
>chr9:12398937-12399043
>chr9:12399088-12399587
>chr9:12399685-12400087
>chr9:12400213-12400347
>chr9:12401519-12401622
>chr9:12403341-12403403
>chr9:12406070-12406103
>chr9:12406635-12407449
>chr9:12407956-12408051
>chr9:12408993-12409091
>chr9:12410104-12410258
>chr9:12411072-12411243
>chr9:12411346-12411389
>chr9:12412017-12412986
>chr9:12413281-12413974
>chr9:12414301-12414347
>chr9:12414377-12414476
>chr9:12415779-12416097
>chr9:12416191-12417011
>chr9:12419050-12419383
>chr9:12419535-12419610
>chr9:12422216-12422281
>chr9:12426528-12427010
>chr9:12427197-12427964
>chr9:12428085-12428888
>chr9:12428935-12429013
>chr9:12430234-12431289
>chr9:12431336-12433427
>chr9:12433643-12434370
>chr9:12434619-12434886
>chr9:12434964-12435148
>chr9:12435347-12435527
>chr9:12435686-12437515
>chr9:12437595-12438292
>chr9:12438577-12438674
>chr9:12439685-12439818
>chr9:12440064-12440108
>chr9:12440414-12440576
>chr9:12440852-12441415
>chr9:12441903-12441973
>chr9:12445612-12449174
>chr9:12450673-12450738
>chr9:12451451-12451537
>chr9:12453428-12453966
>chr9:12455308-12455362
>chr9:12457573-12457708
>chr9:12459010-12459755
>chr9:12460266-12460605
>chr9:12460822-12460877
>chr9:12461512-12461551
>chr9:12461881-12462132
>chr9:12462499-12462567
>chr9:12462839-12463401
>chr9:12465976-12466041
>chr9:12467956-12468020
>chr9:12468313-12468648
>chr9:12470193-12470276
>chr9:12470534-12470903
>chr9:12471444-12471717
>chr9:12471995-12472085
>chr9:12472243-12472330
>chr9:12472784-12473018
>chr9:12473749-12473968
>chr9:12473987-12476050
>chr9:12476081-12476502
>chr9:12476637-12476818
>chr9:12476857-12478758
>chr9:12479426-12479816
>chr9:12480210-12480340
>chr9:12480634-12480804
>chr9:12482312-12482364
>chr9:12482463-12482514
>chr9:12483072-12483161
>chr9:12483346-12483538
>chr9:12483611-12483841
>chr9:12484208-12484340
>chr9:12484368-12484452
>chr9:12484604-12484788
>chr9:12485215-12485299
>chr9:12485574-12485944
>chr9:12486314-12486764
>chr9:12486870-12487002
>chr9:12487071-12487267
>chr9:12487341-12488390
>chr9:12488481-12488535
>chr9:12488638-12489174
>chr9:12489207-12489655
>chr9:12490677-12490776
>chr9:12491613-12492025
>chr9:12492241-12492366
>chr9:12493821-12493907
>chr9:12494373-12494438
>chr9:12495457-12495509
>chr9:12496463-12496567
>chr9:12496710-12496784
>chr9:12496891-12497021
>chr9:12497417-12497511
>chr9:12497607-12497690
>chr9:12497935-12498006
>chr9:12498286-12498406
>chr9:12499180-12499277
>chr9:12499927-12499988
>chr9:12500043-12500151
>chr9:12500326-12500503
>chr9:12501022-12501272
>chr9:12501641-12501740
>chr9:12502757-12503125
>chr9:12505271-12509196
>chr9:12509814-12509874
>chr9:12511376-12511481
>chr9:12511743-12512195
>chr9:12512241-12512341
>chr9:12512768-12512881
>chr9:12513026-12513123
>chr9:12514698-12515040
>chr9:12515599-12515869
>chr9:12518621-12518706
>chr9:12519845-12519903
>chr9:12520566-12520700
>chr9:12521094-12521151
>chr9:12522190-12522293
>chr9:12523056-12523378
>chr9:12523452-12523873
>chr9:12523940-12524057
>chr9:12524092-12524290
>chr9:12524345-12525115
>chr9:12526718-12526900
>chr9:12527528-12527749
>chr9:12527784-12529352
>chr9:12529406-12529660
>chr9:12529858-12529934
>chr9:12530855-12531066
>chr9:12533161-12533631
>chr9:12533687-12536488
>chr9:12536948-12537002
>chr9:12537406-12537564
>chr9:12538157-12538222
>chr9:12538541-12538872
>chr9:12542692-12543548
>chr9:12543701-12543815
>chr9:12544335-12544413
>chr9:12545113-12545174
>chr9:12546964-12547285
>chr9:12549448-12549520
>chr9:12551234-12551284
>chr9:12551643-12551736
>chr9:12551826-12551970
>chr9:12552334-12552531
>chr9:12552668-12552785
>chr9:12553214-12553627
>chr9:12556147-12556205
>chr9:12556258-12556364
>chr9:12556430-12556640
>chr9:12556883-12559650
>chr9:12566100-12566184
>chr9:12567651-12567745
>chr9:12567945-12568051
>chr9:12568510-12568615
>chr9:12569268-12569557
>chr9:12570574-12570610
>chr9:12570929-12571365
>chr9:12571645-12571781
>chr9:12572338-12572374
>chr9:12573182-12573267
>chr9:12575118-12575229
>chr9:12576415-12576525
>chr9:12576577-12577041
>chr9:12578867-12579820
>chr9:12579896-12580328
>chr9:12580450-12580998
>chr9:12583026-12583092
>chr9:12583902-12584053
>chr9:12587448-12587643
>chr9:12587736-12588105
>chr9:12588272-12588650
>chr9:12589179-12589234
>chr9:12590371-12590475
>chr9:12591729-12591824
>chr9:12592050-12592116
>chr9:12595033-12595133
>chr9:12595448-12595500
>chr9:12598727-12598962
>chr9:12601487-12601600
>chr9:12601742-12601826
>chr9:12602360-12602413
>chr9:12603703-12603854
>chr9:12604855-12604909
>chr9:12606847-12606890
>chr9:12607022-12607059
>chr9:12607172-12607431
>chr9:12609296-12609416
>chr9:12611608-12611777
>chr9:12613529-12613589
>chr9:12613987-12614306
>chr9:12615954-12616085
>chr9:12616900-12616969
>chr9:12618067-12618211
>chr9:12618341-12618405
>chr9:12618602-12618722
>chr9:12618935-12618998
>chr9:12619075-12619352
>chr9:12619459-12619534
>chr9:12619842-12619945
>chr9:12620052-12620165
>chr9:12624075-12624351
>chr9:12625635-12625668
>chr9:12625813-12626067
>chr9:12626324-12626371
>chr9:12627747-12628035
>chr9:12629569-12629666
>chr9:12630355-12630709
>chr9:12630930-12631009
>chr9:12631453-12631484
>chr9:12632971-12633247
>chr9:12634895-12634974
>chr9:12636162-12636549
>chr9:12637041-12637098
>chr9:12640554-12640653
>chr9:12642512-12642695
>chr9:12643353-12643462
>chr9:12644518-12644603
>chr9:12646271-12646343
>chr9:12646651-12646970
>chr9:12647349-12647739
>chr9:12648184-12648444
>chr9:12650356-12650560
>chr9:12651711-12652058
>chr9:12652719-12652775
>chr9:12654188-12654364
>chr9:12654895-12655006
>chr9:12655427-12655540
>chr9:12657794-12657878
>chr9:12658067-12658310
>chr9:12658850-12658923
>chr9:12659420-12659498
>chr9:12659690-12660156
>chr9:12660213-12660444
>chr9:12660496-12660902
>chr9:12660932-12663477
>chr9:12663508-12665327
>chr9:12665465-12665850
>chr9:12666305-12666447
>chr9:12666553-12666600
>chr9:12667060-12667603
>chr9:12667708-12668003
>chr9:12668163-12668279
>chr9:12668350-12668498
>chr9:12668531-12668692
>chr9:12671858-12671945
>chr9:12672497-12672557
>chr9:12674665-12674705
>chr9:12674900-12675046
>chr9:12675651-12675784
>chr9:12676780-12676866
>chr9:12677600-12678075
>chr9:12679795-12680045
>chr9:12681277-12681362
>chr9:12681434-12683056
>chr9:12683186-12683608
>chr9:12683702-12683953
>chr9:12684120-12684520
>chr9:12686105-12686183
>chr9:12686667-12686988
>chr9:12689535-12689593
>chr9:12690610-12690674
>chr9:12690712-12690751
>chr9:12690960-12693145
>chr9:12693739-12693821
>chr9:12694497-12694550
>chr9:12695292-12695354
>chr9:12696045-12696139
>chr9:12696488-12696558
>chr9:12703858-12703940
>chr9:12705513-12705835
>chr9:12706006-12706061
>chr9:12708392-12708435
>chr9:12708880-12708963
>chr9:12709546-12709596
>chr9:12710067-12710277
>chr9:12710566-12710659
>chr9:12711207-12711368
>chr9:12711376-12711820
>chr9:12712058-12712695
>chr9:12713095-12713147
>chr9:12713509-12714244
>chr9:12715250-12715348
>chr9:12716475-12716548
>chr9:12717555-12717790
>chr9:12717876-12717949
>chr9:12718167-12718229
>chr9:12720373-12720427
>chr9:12721357-12721490
>chr9:12721535-12721625
>chr9:12721720-12721857
>chr9:12724282-12724377
>chr9:12724670-12724900
>chr9:12725301-12725597
>chr9:12725733-12726027
>chr9:12726096-12726743
>chr9:12726776-12726901
>chr9:12727082-12727211
>chr9:12728335-12728429
>chr9:12729244-12729597
>chr9:12729646-12729781
>chr9:12729965-12730045
>chr9:12731328-12731959
>chr9:12732130-12732405
>chr9:12732457-12732773
>chr9:12734520-12734644
>chr9:12734681-12734833
>chr9:12736263-12736306
>chr9:12736419-12736497
>chr9:12736783-12737138
>chr9:12739562-12739894
>chr9:12741263-12747261
>chr9:12747449-12747883
>chr9:12748012-12748080
>chr9:12749483-12749707
>chr9:12750244-12750417
>chr9:12750551-12750660
>chr9:12750695-12751027
>chr9:12751124-12751471
>chr9:12751554-12752031
>chr9:12752491-12752783
>chr9:12753159-12753694
>chr9:12754895-12754956
>chr9:12755721-12755910
>chr9:12756350-12756849
>chr9:12758556-12758668
>chr9:12758734-12758808
>chr9:12761580-12761695
>chr9:12762538-12763009
>chr9:12763733-12763900
>chr9:12764749-12764793
>chr9:12764924-12765046
>chr9:12766166-12766248
>chr9:12767156-12767574
>chr9:12767710-12767919
>chr9:12768043-12768240
>chr9:12769666-12769986
>chr9:12770331-12770519
>chr9:12770742-12770889
>chr9:12772834-12773085
>chr9:12773466-12773517
>chr9:12774314-12774502
>chr9:12775851-12775901
>chr9:12777915-12778031
>chr9:12778709-12778781
>chr9:12778867-12778944
>chr9:12778970-12779146
>chr9:12779253-12779681
>chr9:12780486-12780544
>chr9:12780911-12783815
>chr9:12783845-12784404
>chr9:12784480-12784888
>chr9:12784931-12785428
>chr9:12785457-12785707
>chr9:12785771-12786153
>chr9:12786533-12786585
>chr9:12787827-12788220
>chr9:12788393-12788438
>chr9:12788842-12789186
>chr9:12789375-12789415
>chr9:12791599-12791691
>chr9:12796364-12796528
>chr9:12797597-12797707
>chr9:12799579-12800385
>chr9:12800707-12800888
>chr9:12802235-12802659
>chr9:12804334-12804714
>chr9:12805935-12805994
>chr9:12806105-12806157
>chr9:12806620-12806737
>chr9:12806971-12807323
>chr9:12807596-12808518
>chr9:12808778-12809028
>chr9:12809159-12809695
>chr9:12810102-12810215
>chr9:12810441-12810503
>chr9:12811736-12811808
>chr9:12813289-12813395
>chr9:12814081-12814146
>chr9:12819669-12819976
>chr9:12820221-12820524
>chr9:12820807-12820884
>chr9:12824488-12825285
>chr9:12826746-12826921
>chr9:12828089-12828141
>chr9:12829585-12829672
>chr9:12830021-12830400
>chr9:12830476-12830914
>chr9:12831008-12831316
>chr9:12832331-12832442
>chr9:12832588-12832631
>chr9:12833084-12833532
>chr9:12833572-12833905
>chr9:12835988-12836327
>chr9:12837096-12837498
>chr9:12838023-12838149
>chr9:12838424-12838483
>chr9:12838838-12838905
>chr9:12839779-12840085
>chr9:12840253-12840432
>chr9:12840578-12841074
>chr9:12842566-12842831
>chr9:12842902-12843084
>chr9:12843220-12843318
>chr9:12845582-12845639
>chr9:12845663-12846018
>chr9:12847177-12847283
>chr9:12847837-12848236
>chr9:12849015-12849251
>chr9:12851599-12851739
>chr9:12854689-12854761
>chr9:12857131-12857480
>chr9:12857731-12858111
>chr9:12858872-12859188
>chr9:12859514-12859591
>chr9:12860369-12860432
>chr9:12860741-12860809
>chr9:12861520-12861751
>chr9:12861973-12862080
>chr9:12863553-12863626
>chr9:12864800-12869792
>chr9:12869957-12870282
>chr9:12870520-12871379
>chr9:12871627-12871711
>chr9:12873251-12874602
>chr9:12874793-12874957
>chr9:12875023-12875112
>chr9:12875214-12876228
>chr9:12876378-12876593
>chr9:12877289-12878066
>chr9:12879705-12880008
>chr9:12881637-12881860
>chr9:12881932-12882104
>chr9:12884021-12884634
>chr9:12886475-12886841
>chr9:12887617-12888114
>chr9:12888212-12888281
>chr9:12888337-12888529
>chr9:12888624-12889233
>chr9:12889315-12889763
>chr9:12889806-12895966
>chr9:12896612-12896704
>chr9:12896822-12897149
>chr9:12897183-12897311
>chr9:12897354-12897656
>chr9:12897747-12897826
>chr9:12897983-12899259
>chr9:12899348-12899681
>chr9:12900104-12900425
>chr9:12900633-12900675
>chr9:12901314-12901589
>chr9:12902045-12902397
>chr9:12903670-12903708
>chr9:12905494-12906149
>chr9:12907340-12907654
>chr9:12908947-12909047
>chr9:12909092-12909699
>chr9:12910656-12910932
>chr9:12912288-12912413
>chr9:12912594-12912786
>chr9:12914663-12915080
>chr9:12916685-12916799
>chr9:12918362-12918416
>chr9:12918709-12918780
>chr9:12919382-12919480
>chr9:12919554-12919663
>chr9:12919898-12920033
>chr9:12920448-12920524
>chr9:12920974-12921212
>chr9:12921619-12921720
>chr9:12922977-12923304
>chr9:12924346-12924425
>chr9:12925171-12925234
>chr9:12926635-12927664
>chr9:12928015-12928147
>chr9:12929228-12929540
>chr9:12930426-12930525
>chr9:12933147-12933390
>chr9:12934916-12935155
>chr9:12936552-12936642
>chr9:12937905-12938218
>chr9:12938378-12938557
>chr9:12939990-12940358
>chr9:12941691-12941923
>chr9:12943316-12943557
>chr9:12943854-12944338
>chr9:12944817-12945003
>chr9:12945816-12946208
>chr9:12946387-12946517
>chr9:12948029-12954133
>chr9:12954233-12954355
>chr9:12954545-12954605
>chr9:12954769-12955000
>chr9:12955108-12955600
>chr9:12955655-12955705
>chr9:12955778-12956070
>chr9:12956143-12956242
>chr9:12956362-12956564
>chr9:12956976-12957236
>chr9:12957347-12957750
>chr9:12958501-12958635
>chr9:12960709-12960808
>chr9:12962628-12963083
>chr9:12963124-12963247
>chr9:12963451-12963532
>chr9:12965058-12965154
>chr9:12966244-12966916
>chr9:12967497-12968029
>chr9:12969464-12969510
>chr9:12969559-12969770
>chr9:12969983-12970267
>chr9:12970382-12970759
>chr9:12971045-12971382
>chr9:12971831-12972041
>chr9:12972281-12972362
>chr9:12972482-12972570
>chr9:12975108-12975229
>chr9:12976483-12976657
>chr9:12976921-12977220
>chr9:12977602-12978010
>chr9:12978475-12978578
>chr9:12979242-12979568
>chr9:12980499-12980570
>chr9:12980960-12981024
>chr9:12982985-12983735
>chr9:12985354-12985441
>chr9:12985694-12985797
>chr9:12988130-12988181
>chr9:12988901-12989013
>chr9:12989149-12989197
>chr9:12990221-12990893
>chr9:12991663-12991715
>chr9:12993006-12993386
>chr9:12994018-12994097
>chr9:12995406-12995581
>chr9:12995739-12995775
>chr9:12995898-12996035
>chr9:12997499-12997655
>chr9:12998138-12998218
>chr9:12998893-12999004
>chr9:12999125-12999956
>chr9:13000425-13000736
>chr9:13001145-13001480
>chr9:13003289-13003340
>chr9:13003479-13003548
>chr9:13004299-13004590
>chr9:13007621-13007980
>chr9:13009236-13009538
>chr9:13011191-13011236
>chr9:13011904-13011969
>chr9:13012083-13012298
>chr9:13012865-13012946
>chr9:13013050-13013340
>chr9:13013405-13013767
>chr9:13014541-13014881
>chr9:13015353-13015405
>chr9:13017525-13017597
>chr9:13017675-13017951
>chr9:13018949-13020116
>chr9:13020899-13021296
>chr9:13021334-13021469
>chr9:13022960-13023191
>chr9:13024727-13025136
>chr9:13025693-13026924
>chr9:13029568-13029622
>chr9:13031021-13031335
>chr9:13031554-13031937
>chr9:13032911-13033227
>chr9:13034923-13035187
>chr9:13035273-13035347
>chr9:13035411-13035807
>chr9:13035856-13036298
>chr9:13036629-13036989
>chr9:13037219-13037275
>chr9:13037833-13043953
>chr9:13044064-13044154
>chr9:13045131-13045215
>chr9:13045362-13045462
>chr9:13047260-13047574
>chr9:13048551-13048728
>chr9:13051744-13051814
>chr9:13054294-13054455
>chr9:13055123-13055195
>chr9:13055631-13055678
>chr9:13056265-13056332
>chr9:13056765-13057109
>chr9:13057316-13057728
>chr9:13059013-13059321
>chr9:13060419-13060467
>chr9:13062899-13063085
>chr9:13063893-13063960
>chr9:13064987-13065031
>chr9:13066660-13066741
>chr9:13067308-13067381
>chr9:13067497-13068277
>chr9:13068468-13068712
>chr9:13068805-13069257
>chr9:13070140-13070203
>chr9:13071331-13071775
>chr9:13072201-13072240
>chr9:13072315-13072643
>chr9:13072935-13073193
>chr9:13073265-13073362
>chr9:13074236-13074401
>chr9:13074503-13074907
>chr9:13075169-13075498
>chr9:13075800-13076071
>chr9:13076432-13076511
>chr9:13076660-13078101
>chr9:13078155-13078403
>chr9:13078518-13078565
>chr9:13078677-13078771
>chr9:13078810-13079372
>chr9:13079482-13079582
>chr9:13079632-13080141
>chr9:13080506-13080725
>chr9:13080850-13080998
>chr9:13081268-13082293
>chr9:13082448-13082502
>chr9:13083253-13083334
>chr9:13084544-13087250
>chr9:13087786-13088189
>chr9:13091259-13091305
>chr9:13092319-13092666
>chr9:13093105-13093189
>chr9:13097335-13097394
>chr9:13097761-13097832
>chr9:13099199-13099431
>chr9:13099563-13099787
>chr9:13099877-13100172
>chr9:13100303-13100455
>chr9:13103209-13103496
>chr9:13103598-13103693
>chr9:13103980-13104032
>chr9:13104097-13104634
>chr9:13104717-13104792
>chr9:13106557-13106601
>chr9:13108439-13108565
>chr9:13111114-13111282
>chr9:13114584-13114951
>chr9:13115650-13115980
>chr9:13116956-13117174
>chr9:13117250-13117557
>chr9:13117788-13118328
>chr9:13119078-13119389
>chr9:13121438-13121515
>chr9:13122518-13122820
>chr9:13124797-13124833
>chr9:13127859-13127953
>chr9:13128061-13128312
>chr9:13128521-13128622
>chr9:13128980-13129088
>chr9:13129187-13129525
>chr9:13129679-13129876
>chr9:13130211-13130285
>chr9:13131528-13131566
>chr9:13131779-13131846
>chr9:13133036-13133118
>chr9:13133977-13134105
>chr9:13136316-13136626
>chr9:13136874-13136957
>chr9:13138909-13138964
>chr9:13140247-13140534
>chr9:13141119-13141200
>chr9:13141545-13141620
>chr9:13146416-13146497
>chr9:13149802-13149852
>chr9:13150399-13150481
>chr9:13150743-13151122
>chr9:13151186-13151844
>chr9:13152283-13152690
>chr9:13153432-13153658
>chr9:13153789-13153864
>chr9:13153983-13154090
>chr9:13154610-13154757
>chr9:13154836-13155335
>chr9:13155536-13155704
>chr9:13156078-13156250
>chr9:13156310-13156716
>chr9:13160751-13161052
>chr9:13161287-13161594
>chr9:13161951-13162593
>chr9:13164369-13164439
>chr9:13168560-13168787
>chr9:13169315-13169405
>chr9:13170335-13170403
>chr9:13170916-13171021
>chr9:13171649-13171725
>chr9:13172024-13172072
>chr9:13172345-13172695
>chr9:13172870-13173093
>chr9:13173171-13173280
>chr9:13173412-13173731
>chr9:13176414-13176548
>chr9:13177422-13177486
>chr9:13177985-13178279
>chr9:13179717-13179787
>chr9:13180642-13180696
>chr9:13182259-13182313
>chr9:13182568-13182848
>chr9:13185704-13185759
>chr9:13187554-13187614
>chr9:13188210-13188559
>chr9:13189246-13189310
>chr9:13191264-13191323
>chr9:13191895-13192092
>chr9:13192587-13192650
>chr9:13194334-13194728
>chr9:13195009-13195502
>chr9:13196987-13197041
>chr9:13197240-13197402
>chr9:13197449-13200269
>chr9:13200416-13201242
>chr9:13201750-13201943
>chr9:13202939-13203203
>chr9:13203726-13203801
>chr9:13204300-13204422
>chr9:13206375-13206947
>chr9:13208153-13208468
>chr9:13208535-13208737
>chr9:13212140-13212207
>chr9:13212675-13212788
>chr9:13214012-13214449
>chr9:13214503-13214655
>chr9:13214979-13215532
>chr9:13215763-13216016
>chr9:13217251-13217388
>chr9:13220384-13220477
>chr9:13222767-13223205
>chr9:13223745-13224053
>chr9:13225144-13225267
>chr9:13225444-13225800
>chr9:13228458-13228542
>chr9:13228679-13228846
>chr9:13229856-13230301
>chr9:13230531-13230667
>chr9:13230981-13231119
>chr9:13231198-13231586
>chr9:13232359-13232993
>chr9:13233581-13233683
>chr9:13235365-13235455
>chr9:13236179-13236587
>chr9:13237155-13237477
>chr9:13237518-13237557
>chr9:13237637-13237761
>chr9:13237820-13238317
>chr9:13238500-13238632
>chr9:13239328-13239398
>chr9:13241692-13241769
>chr9:13242204-13242593
>chr9:13243814-13243871
>chr9:13245089-13245188
>chr9:13245486-13245518
>chr9:13246165-13246480
>chr9:13246874-13246959
>chr9:13247942-13248278
>chr9:13248686-13249015
>chr9:13250750-13251178
>chr9:13252264-13252774
>chr9:13253911-13253999
>chr9:13254449-13255460
>chr9:13255496-13255758
>chr9:13255826-13256609
>chr9:13256682-13256943
>chr9:13256976-13257022
>chr9:13257357-13257401
>chr9:13257698-13257915
>chr9:13258957-13259093
>chr9:13259226-13259370
>chr9:13259819-13260209
>chr9:13260537-13260578
>chr9:13260703-13260791
>chr9:13261753-13262479
>chr9:13263511-13263571
>chr9:13265297-13265592
>chr9:13266815-13266875
>chr9:13267372-13267414
>chr9:13267630-13267769
>chr9:13268351-13268410
>chr9:13270289-13270333
>chr9:13270563-13270734
>chr9:13271314-13271386
>chr9:13271836-13272072
>chr9:13272569-13272694
>chr9:13272886-13273227
>chr9:13273493-13273550
>chr9:13273639-13273787
>chr9:13274199-13274333
>chr9:13274627-13274705
>chr9:13275232-13275282
>chr9:13275407-13275615
>chr9:13277541-13277872
>chr9:13279239-13279304
>chr9:13279900-13279946
>chr9:13281182-13281318
>chr9:13284386-13284473
>chr9:13285138-13285334
>chr9:13286029-13286095
>chr9:13286351-13286476
>chr9:13287654-13287692
>chr9:13288156-13288294
>chr9:13288423-13288777
>chr9:13288817-13288880
>chr9:13289560-13289993
>chr9:13290658-13290771
>chr9:13291116-13291480
>chr9:13292404-13292796
>chr9:13293402-13293515
>chr9:13294231-13294316
>chr9:13294409-13294925
>chr9:13295419-13295540
>chr9:13295999-13296604
>chr9:13296711-13296766
>chr9:13297080-13297168
>chr9:13297204-13297454
>chr9:13297533-13297589
>chr9:13297747-13297817
>chr9:13298615-13299089
>chr9:13299558-13299871
>chr9:13299956-13300107
>chr9:13300453-13300786
>chr9:13301421-13306689
>chr9:13306820-13307143
>chr9:13307738-13307804
>chr9:13308131-13308406
>chr9:13308638-13309175
>chr9:13309993-13310500
>chr9:13311383-13311678
>chr9:13313080-13314038
>chr9:13315968-13316352
>chr9:13316714-13316915
>chr9:13318366-13318509
>chr9:13318873-13318936
>chr9:13319338-13319966
>chr9:13321095-13321168
>chr9:13321269-13321571
>chr9:13321762-13321892
>chr9:13324292-13324394
>chr9:13324489-13324893
>chr9:13325280-13325365
>chr9:13325481-13325651
>chr9:13325845-13326216
>chr9:13326637-13326868
>chr9:13326925-13326991
>chr9:13327058-13328853
>chr9:13328894-13329126
>chr9:13329276-13329724
>chr9:13330046-13330149
>chr9:13330234-13330285
>chr9:13330538-13330708
>chr9:13331179-13331315
>chr9:13331603-13331702
>chr9:13332087-13332403
>chr9:13333250-13333397
>chr9:13333528-13333825
>chr9:13334571-13334642
>chr9:13334745-13335123
>chr9:13335260-13335494
>chr9:13335662-13335833
>chr9:13335890-13336424
>chr9:13336490-13336540
>chr9:13336637-13336847
>chr9:13336971-13337438
>chr9:13337497-13338332
>chr9:13338384-13338706
>chr9:13339040-13339500
>chr9:13339810-13345508
>chr9:13345700-13345821
>chr9:13346620-13346684
>chr9:13348062-13348454
>chr9:13349775-13350275
>chr9:13350691-13351000
>chr9:13353764-13353847
>chr9:13354485-13354791
>chr9:13355255-13355464
>chr9:13356615-13356931
>chr9:13359153-13359878
>chr9:13359995-13360130
>chr9:13360240-13360458
>chr9:13360514-13360650
>chr9:13360908-13360973
>chr9:13362459-13362755
>chr9:13363072-13363132
>chr9:13363271-13363832
>chr9:13366430-13366474
>chr9:13366964-13367103
>chr9:13367683-13367892
>chr9:13368307-13368732
>chr9:13368901-13369070
>chr9:13370931-13371471
>chr9:13372050-13372179
>chr9:13373142-13373330
>chr9:13374243-13374288
>chr9:13375352-13375488
>chr9:13378769-13379141
>chr9:13379245-13379438
>chr9:13379857-13380165
>chr9:13380663-13381026
>chr9:13381186-13381263
>chr9:13382370-13382412
>chr9:13383988-13386317
>chr9:13386533-13386860
>chr9:13389773-13393405
>chr9:13394100-13394192
>chr9:13394665-13394938
>chr9:13395385-13395449
>chr9:13395776-13395952
>chr9:13397017-13397098
>chr9:13399304-13399355
>chr9:13399722-13400276
>chr9:13401605-13401667
>chr9:13401938-13402013
>chr9:13402579-13404852
>chr9:13405100-13405771
>chr9:13407498-13407868
>chr9:13408549-13408589
>chr9:13409359-13409557
>chr9:13409873-13409912
>chr9:13410364-13410491
>chr9:13411162-13411248
>chr9:13413052-13413186
>chr9:13413336-13413397
>chr9:13414601-13414742
>chr9:13417067-13417392
>chr9:13419611-13419926
>chr9:13421013-13421070
>chr9:13423382-13423491
>chr9:13423558-13423880
>chr9:13424320-13424398
>chr9:13424437-13424592
>chr9:13425239-13425791
>chr9:13425968-13426096
>chr9:13426496-13426548
>chr9:13427443-13427515
>chr9:13431541-13431609
>chr9:13432662-13432821
>chr9:13433336-13433674
>chr9:13433890-13433950
>chr9:13436177-13436269
>chr9:13437284-13437590
>chr9:13439353-13439425
>chr9:13441339-13441526
>chr9:13444067-13444132
>chr9:13445471-13445522
>chr9:13450527-13450605
>chr9:13453273-13453315
>chr9:13454447-13454517
>chr9:13455188-13455499
>chr9:13458538-13458888
>chr9:13460420-13461012
>chr9:13461236-13461295
>chr9:13461934-13461990
>chr9:13462171-13462231
>chr9:13462295-13462442
>chr9:13462543-13462616
>chr9:13463314-13463618
>chr9:13463815-13464134
>chr9:13464641-13464728
>chr9:13465223-13465287
>chr9:13467955-13468230
>chr9:13469297-13469376
>chr9:13469950-13470008
>chr9:13470354-13470412
>chr9:13470965-13471049
>chr9:13471307-13474629
>chr9:13474670-13476025
>chr9:13476080-13476811
>chr9:13477625-13477912
>chr9:13479576-13479634
>chr9:13482224-13482336
>chr9:13482746-13482813
>chr9:13482944-13482997
>chr9:13483094-13483256
>chr9:13486217-13486529
>chr9:13487175-13487266
>chr9:13490201-13490251
>chr9:13490519-13490578
>chr9:13492599-13492844
>chr9:13495083-13495662
>chr9:13495798-13495905
>chr9:13496208-13496415
>chr9:13496444-13496498
>chr9:13497343-13498572
>chr9:13498632-13498687
>chr9:13498756-13498876
>chr9:13502272-13502352
>chr9:13502578-13502650
>chr9:13502865-13502930
>chr9:13503496-13503559
>chr9:13504672-13504731
>chr9:13504927-13505763
>chr9:13506122-13506470
>chr9:13507053-13507340
>chr9:13512047-13512181
>chr9:13512811-13513139
>chr9:13514514-13514558
>chr9:13514694-13515052
>chr9:13517150-13517274
>chr9:13517450-13517516
>chr9:13517793-13518214
>chr9:13518257-13518327
>chr9:13518692-13519016
>chr9:13522688-13522787
>chr9:13522952-13523019
>chr9:13524461-13524966
>chr9:13525318-13525369
>chr9:13527080-13527215
>chr9:13527752-13527837
>chr9:13528166-13528267
>chr9:13528967-13529247
>chr9:13531979-13532033
>chr9:13532153-13532204
>chr9:13533432-13535064
>chr9:13535180-13535233
>chr9:13535865-13535979
>chr9:13536343-13536405
>chr9:13538810-13538965
>chr9:13539043-13539298
>chr9:13539554-13541666
>chr9:13543443-13543511
>chr9:13544812-13544887
>chr9:13544999-13545074
>chr9:13546108-13546505
>chr9:13547249-13547329
>chr9:13549090-13549214
>chr9:13550326-13550470
>chr9:13550597-13551036
>chr9:13551078-13551344
>chr9:13552476-13552690
>chr9:13552832-13552950
>chr9:13553362-13553571
>chr9:13554052-13554307
>chr9:13558204-13558580
>chr9:13559337-13559408
>chr9:13560850-13560889
>chr9:13561573-13561689
>chr9:13561794-13562026
>chr9:13562886-13563304
>chr9:13563451-13563508
>chr9:13563925-13564167
>chr9:13565069-13565586
>chr9:13566924-13567339
>chr9:13567489-13567605
>chr9:13570854-13571170
>chr9:13571458-13571788
>chr9:13572151-13572265
>chr9:13572801-13575037
>chr9:13576618-13576831
>chr9:13577582-13577656
>chr9:13579185-13579548
>chr9:13579792-13580114
>chr9:13582231-13582307
>chr9:13582524-13582557
>chr9:13583707-13583862
>chr9:13583950-13584748
>chr9:13587419-13587511
>chr9:13587810-13587875
>chr9:13589505-13589532
>chr9:13590130-13590297
>chr9:13592610-13592740
>chr9:13593217-13593399
>chr9:13593447-13593766
>chr9:13594201-13594504
>chr9:13594589-13594738
>chr9:13595924-13596409
>chr9:13596794-13596845
>chr9:13597661-13598143
>chr9:13598339-13598385
>chr9:13598649-13598756
>chr9:13599234-13599604
>chr9:13600170-13600211
>chr9:13600633-13601324
>chr9:13601379-13601519
>chr9:13601663-13601797
>chr9:13601903-13602883
>chr9:13602949-13603006
>chr9:13603181-13603245
>chr9:13603984-13604269
>chr9:13604709-13605048
>chr9:13610409-13610459
>chr9:13610812-13610906
>chr9:13611835-13612042
>chr9:13612650-13612757
>chr9:13612927-13613034
>chr9:13616035-13616129
>chr9:13616153-13616186
>chr9:13617078-13617219
>chr9:13620626-13620750
>chr9:13622349-13622395
>chr9:13623246-13623660
>chr9:13623793-13624698
>chr9:13624968-13625236
>chr9:13625346-13626782
>chr9:13627071-13627108
>chr9:13627509-13627744
>chr9:13627856-13627912
>chr9:13628055-13629766
>chr9:13629823-13632110
>chr9:13632139-13633433
>chr9:13633561-13634313
>chr9:13635193-13635353
>chr9:13635824-13636196
>chr9:13636590-13636686
>chr9:13637054-13637117
>chr9:13637227-13637276
>chr9:13637325-13637811
>chr9:13637925-13637989
>chr9:13638103-13638297
>chr9:13638552-13638626
>chr9:13639759-13640051
>chr9:13640211-13640287
>chr9:13640486-13641356
>chr9:13641476-13642369
>chr9:13642442-13642529
>chr9:13642743-13642877
>chr9:13644174-13644213
>chr9:13646399-13646454
>chr9:13647208-13647298
>chr9:13647571-13647905
>chr9:13648149-13648218
>chr9:13650573-13651560
>chr9:13654308-13654601
>chr9:13655159-13655212
>chr9:13655417-13655763
>chr9:13656738-13656860
>chr9:13657034-13657330
>chr9:13657721-13658150
>chr9:13658210-13658330
>chr9:13658424-13658481
>chr9:13658566-13658664
>chr9:13659472-13659559
>chr9:13659663-13659797
>chr9:13660019-13660159
>chr9:13660423-13660629
>chr9:13661964-13665118
>chr9:13665282-13665371
>chr9:13665756-13665845
>chr9:13665892-13666078
>chr9:13666167-13666227
>chr9:13666276-13667290
>chr9:13667381-13667703
>chr9:13667988-13668087
>chr9:13668431-13669837
>chr9:13669874-13669984
>chr9:13670026-13670194
>chr9:13670370-13670528
>chr9:13670886-13671186
>chr9:13671777-13671860
>chr9:13672647-13672691
>chr9:13672958-13673062
>chr9:13673473-13673546
>chr9:13676544-13676718
>chr9:13676785-13676844
>chr9:13677096-13677238
>chr9:13677978-13678081
>chr9:13678885-13679006
>chr9:13679095-13679992
>chr9:13680021-13680178
>chr9:13680268-13680547
>chr9:13680578-13680954
>chr9:13681144-13681489
>chr9:13683533-13683970
>chr9:13684788-13684932
>chr9:13685038-13685115
>chr9:13686212-13686572
>chr9:13687167-13687476
>chr9:13690366-13690687
>chr9:13690745-13690840
>chr9:13690903-13697122
>chr9:13697242-13697303
>chr9:13698077-13698258
>chr9:13698416-13698471
>chr9:13698659-13698781
>chr9:13698831-13702600
>chr9:13702670-13702836
>chr9:13703102-13703559
>chr9:13705033-13705160
>chr9:13707109-13707284
>chr9:13708921-13710043
>chr9:13710931-13711518
>chr9:13711703-13712116
>chr9:13712397-13712692
>chr9:13713053-13713440
>chr9:13714611-13714683
>chr9:13714938-13714972
>chr9:13715975-13716022
>chr9:13716251-13716311
>chr9:13716383-13716430
>chr9:13716963-13717065
>chr9:13722524-13723158
>chr9:13723908-13724276
>chr9:13724373-13724429
>chr9:13725278-13725364
>chr9:13727257-13727333
>chr9:13730179-13730323
>chr9:13731278-13731331
>chr9:13732005-13732093
>chr9:13732498-13732536
>chr9:13732890-13732994
>chr9:13733514-13733855
>chr9:13735807-13736556
>chr9:13737474-13737810
>chr9:13738240-13738300
>chr9:13738456-13739310
>chr9:13739428-13739791
>chr9:13740842-13741040
>chr9:13741315-13741595
>chr9:13741731-13741809
>chr9:13742244-13742296
>chr9:13742378-13742685
>chr9:13743117-13743252
>chr9:13747432-13747725
>chr9:13747828-13749617
>chr9:13753337-13753508
>chr9:13754036-13754106
>chr9:13754560-13754612
>chr9:13758288-13758328
>chr9:13760509-13760645
>chr9:13760708-13760873
>chr9:13765808-13766073
>chr9:13766997-13767111
>chr9:13767963-13768086
>chr9:13768428-13768712
>chr9:13769022-13769125
>chr9:13769355-13769470
>chr9:13772137-13772239
>chr9:13772328-13772439
>chr9:13773123-13773169
>chr9:13773449-13773765
>chr9:13774959-13774997
>chr9:13775949-13776016
>chr9:13776558-13776669
>chr9:13780098-13782068
>chr9:13782157-13783501
>chr9:13783545-13783669
>chr9:13784251-13784489
>chr9:13784898-13785335
>chr9:13785652-13785726
>chr9:13786699-13786795
>chr9:13788274-13788369
>chr9:13789079-13789118
>chr9:13789770-13789838
>chr9:13789903-13789970
>chr9:13790847-13798689
>chr9:13798809-13799126
>chr9:13799799-13800077
>chr9:13800861-13800980
>chr9:13801039-13801211
>chr9:13801532-13801873
>chr9:13803846-13803876
>chr9:13804943-13805010
>chr9:13805223-13805261
>chr9:13808003-13808055
>chr9:13808602-13808743
>chr9:13814988-13815038
>chr9:13815902-13815932
>chr9:13818216-13818280
>chr9:13818453-13819181
>chr9:13819353-13819385
>chr9:13820119-13820195
>chr9:13820280-13820346
>chr9:13820416-13820796
>chr9:13820891-13821334
>chr9:13821524-13822207
>chr9:13822280-13822686
>chr9:13822925-13822988
>chr9:13825398-13825449
>chr9:13827928-13828040
>chr9:13829410-13829450
>chr9:13829582-13830361
>chr9:13830439-13830691
>chr9:13830906-13831122
>chr9:13831167-13831506
>chr9:13832771-13832888
>chr9:13833551-13833672
>chr9:13834014-13836294
>chr9:13836589-13836679
>chr9:13836903-13837048
>chr9:13837306-13837529
>chr9:13837777-13837882
>chr9:13838500-13838683
>chr9:13838717-13838831
>chr9:13839057-13839185
>chr9:13839367-13839493
>chr9:13840111-13840181
>chr9:13840780-13841087
>chr9:13841264-13841414
>chr9:13842812-13842876
>chr9:13843472-13843642
>chr9:13843828-13844017
>chr9:13844412-13845193
>chr9:13845269-13846487
>chr9:13848757-13848881
>chr9:13849333-13849385
>chr9:13849803-13850203
>chr9:13851529-13851877
>chr9:13853336-13853387
>chr9:13856185-13856317
>chr9:13856393-13856498
>chr9:13858394-13858501
>chr9:13859451-13859626
>chr9:13862142-13862213
>chr9:13862333-13862421
>chr9:13865424-13865778
>chr9:13867214-13867278
>chr9:13867332-13867378
>chr9:13867839-13869716
>chr9:13869780-13870426
>chr9:13870479-13870991
>chr9:13871031-13871178
>chr9:13871238-13871353
>chr9:13871637-13873320
>chr9:13873490-13873588
>chr9:13873630-13874891
>chr9:13876215-13876546
>chr9:13877094-13877254
>chr9:13880518-13880573
>chr9:13880737-13881428
>chr9:13884095-13884155
>chr9:13884771-13884818
>chr9:13884964-13885386
>chr9:13885490-13885600
>chr9:13886112-13886258
>chr9:13886339-13886706
>chr9:13886830-13886961
>chr9:13887173-13887627
>chr9:13887684-13887748
>chr9:13887842-13890653
>chr9:13890749-13890798
>chr9:13891840-13892232
>chr9:13892284-13892857
>chr9:13893770-13893907
>chr9:13894417-13895278
>chr9:13898843-13898885
>chr9:13899863-13899902
>chr9:13901219-13901267
>chr9:13901877-13902216
>chr9:13902252-13902692
>chr9:13903861-13903904
>chr9:13904673-13904735
>chr9:13905763-13905900
>chr9:13905969-13906115
>chr9:13906765-13908381
>chr9:13908940-13909023
>chr9:13909892-13910145
>chr9:13912059-13912205
>chr9:13912235-13912416
>chr9:13913195-13913239
>chr9:13913301-13913997
>chr9:13914140-13914171
>chr9:13915603-13915692
>chr9:13915834-13915878
>chr9:13916627-13917145
>chr9:13917677-13917785
>chr9:13918991-13919076
>chr9:13921459-13921518
>chr9:13922833-13922891
>chr9:13923493-13923667
>chr9:13924740-13925062
>chr9:13926497-13926900
>chr9:13927568-13927916
>chr9:13927970-13928161
>chr9:13928676-13928764
>chr9:13929111-13929182
>chr9:13929519-13929634
>chr9:13930422-13930501
>chr9:13931968-13932013
>chr9:13935966-13936081
>chr9:13936781-13936831
>chr9:13936897-13937047
>chr9:13937911-13937973
>chr9:13940597-13940663
>chr9:13942733-13942906
>chr9:13943053-13943285
>chr9:13944217-13944250
>chr9:13944774-13944869
>chr9:13944968-13945180
>chr9:13946616-13946716
>chr9:13948617-13948705
>chr9:13949532-13949887
>chr9:13950063-13950121
>chr9:13951251-13951321
>chr9:13951743-13951813
>chr9:13955226-13955471
>chr9:13955591-13955644
>chr9:13957662-13958338
>chr9:13959712-13959756
>chr9:13961126-13961227
>chr9:13963369-13963431
>chr9:13963758-13964043
>chr9:13964214-13964709
>chr9:13965032-13965083
>chr9:13966458-13966491
>chr9:13967407-13967455
>chr9:13967778-13967856
>chr9:13968953-13969096
>chr9:13969555-13969728
>chr9:13973707-13974046
>chr9:13974406-13974519
>chr9:13979063-13979407
>chr9:13981534-13982013
>chr9:13984630-13985830
>chr9:13987475-13987675
>chr9:13988003-13988076
>chr9:13988110-13988245
>chr9:13989838-13990177
>chr9:13991138-13991222
>chr9:13992093-13992221
>chr9:13994509-13994774
>chr9:13994807-14001673
>chr9:14006112-14006323
>chr9:14006849-14006893
>chr9:14007404-14007639
>chr9:14007760-14008193
>chr9:14008654-14008696
>chr9:14009221-14009296
>chr9:14009936-14009974
>chr9:14010000-14010028
>chr9:14010441-14010519
>chr9:14010577-14011084
>chr9:14012102-14012161
>chr9:14014897-14015094
>chr9:14015964-14016522
>chr9:14017608-14017695
>chr9:14017952-14018004
>chr9:14018653-14018775
>chr9:14018943-14019087
>chr9:14019181-14019825
>chr9:14019881-14020188
>chr9:14020292-14020364
>chr9:14020533-14020665
>chr9:14021196-14021252
>chr9:14023018-14023365
>chr9:14023383-14023424
>chr9:14025710-14025801
>chr9:14025907-14026003
>chr9:14026762-14026812
>chr9:14029313-14029602
>chr9:14030199-14030259
>chr9:14032014-14032125
>chr9:14032960-14033329
>chr9:14033742-14034049
>chr9:14034237-14034643
>chr9:14034756-14035073
>chr9:14035188-14035222
>chr9:14036683-14037179
>chr9:14038077-14038110
>chr9:14038162-14039261
>chr9:14039315-14039795
>chr9:14039823-14040340
>chr9:14041162-14041216
>chr9:14042262-14042338
>chr9:14042732-14043077
>chr9:14043797-14043839
>chr9:14043940-14044060
>chr9:14044367-14044422
>chr9:14044666-14044762
>chr9:14045003-14045301
>chr9:14045482-14045569
>chr9:14046065-14046384
>chr9:14047064-14047117
>chr9:14047832-14048833
>chr9:14049003-14049261
>chr9:14049706-14049811
>chr9:14050176-14050571
>chr9:14051388-14051436
>chr9:14053236-14053545
>chr9:14053728-14053822
>chr9:14055477-14055568
>chr9:14055632-14055809
>chr9:14059439-14059795
>chr9:14059899-14060168
>chr9:14060216-14060326
>chr9:14060736-14060790
>chr9:14064926-14065002
>chr9:14066410-14066699
>chr9:14067955-14068067
>chr9:14069999-14070331
>chr9:14072318-14072450
>chr9:14073624-14073956
>chr9:14074629-14074985
>chr9:14075919-14075982
>chr9:14076446-14076546
>chr9:14078127-14078565
>chr9:14080442-14080731
>chr9:14086687-14086815
>chr9:14086872-14086915
>chr9:14087542-14087618
>chr9:14088321-14088387
>chr9:14091735-14091831
>chr9:14091890-14091998
>chr9:14093316-14093464
>chr9:14093934-14094068
>chr9:14095227-14095282
>chr9:14097849-14097888
>chr9:14098323-14098366
>chr9:14099404-14099467
>chr9:14099782-14100135
>chr9:14100393-14100738
>chr9:14101010-14101105
>chr9:14103867-14104204
>chr9:14104409-14104487
>chr9:14104575-14104803
>chr9:14111788-14111821
>chr9:14120947-14121332
>chr9:14121934-14122107
>chr9:14122228-14122292
>chr9:14122947-14123373
>chr9:14123704-14123915
>chr9:14125100-14125488
>chr9:14127338-14127372
>chr9:14127483-14127593
>chr9:14128301-14128748
>chr9:14128900-14128954
>chr9:14129384-14129424
>chr9:14132513-14132927
>chr9:14133571-14133614
>chr9:14133906-14133941
>chr9:14134610-14134938
>chr9:14135126-14135176
>chr9:14137389-14137453
>chr9:14137505-14137624
>chr9:14138477-14138659
>chr9:14140643-14140925
>chr9:14141820-14141904
>chr9:14141948-14142019
>chr9:14142117-14142478
>chr9:14142933-14143010
>chr9:14145638-14145913
>chr9:14147501-14147976
>chr9:14148079-14148446
>chr9:14149713-14149756
>chr9:14150049-14150087
>chr9:14150743-14150988
>chr9:14151085-14151160
>chr9:14152789-14153201
>chr9:14154103-14154153
>chr9:14155641-14155784
>chr9:14156001-14156053
>chr9:14157767-14158155
>chr9:14158347-14158393
>chr9:14160362-14160462
>chr9:14160692-14160771
>chr9:14161664-14161716
>chr9:14163230-14163324
>chr9:14163855-14164022
>chr9:14164194-14164415
>chr9:14164446-14164528
>chr9:14165732-14166042
>chr9:14167065-14167101
>chr9:14167251-14167672
>chr9:14169530-14169855
>chr9:14170356-14170671
>chr9:14172762-14173064
>chr9:14173389-14173480
>chr9:14174469-14174809
>chr9:14175161-14175468
>chr9:14176534-14176599
>chr9:14178116-14178253
>chr9:14178376-14178538
>chr9:14178947-14178986
>chr9:14181306-14181356
>chr9:14182672-14182801
>chr9:14182955-14183057
>chr9:14183380-14183706
>chr9:14184751-14185171
>chr9:14186398-14186472
>chr9:14186926-14187088
>chr9:14187233-14187268
>chr9:14188762-14188851
>chr9:14189442-14189514
>chr9:14189750-14189821
>chr9:14190916-14191399
>chr9:14192178-14192214
>chr9:14194149-14194198
>chr9:14195155-14195197
>chr9:14204248-14204428
>chr9:14204473-14204594
>chr9:14204722-14204791
>chr9:14204945-14205088
>chr9:14205205-14205304
>chr9:14206181-14206457
>chr9:14207126-14207177
>chr9:14210353-14210426
>chr9:14210518-14210589
>chr9:14210732-14210785
>chr9:14212818-14212885
>chr9:14214670-14214748
>chr9:14214990-14215101
>chr9:14217353-14217699
>chr9:14222258-14222314
>chr9:14222509-14222839
>chr9:14222960-14223184
>chr9:14224578-14224786
>chr9:14224964-14225159
>chr9:14225339-14225511
>chr9:14226259-14226562
>chr9:14226833-14227200
>chr9:14228166-14228460
>chr9:14229852-14230108
>chr9:14231126-14231169
>chr9:14231281-14231349
>chr9:14231879-14231920
>chr9:14233404-14233760
>chr9:14234379-14234826
>chr9:14237763-14237816
>chr9:14237842-14237893
>chr9:14239741-14239791
>chr9:14239875-14239991
>chr9:14240230-14240285
>chr9:14245587-14245941
>chr9:14246825-14246906
>chr9:14247031-14247189
>chr9:14247602-14247707
>chr9:14247914-14248604
>chr9:14249647-14249782
>chr9:14252920-14252996
>chr9:14253513-14253711
>chr9:14254013-14254339
>chr9:14255021-14255273
>chr9:14255979-14256023
>chr9:14256476-14256553
>chr9:14257391-14257796
>chr9:14259611-14259938
>chr9:14260975-14261346
>chr9:14261460-14261555
>chr9:14261683-14261775
>chr9:14262763-14262819
>chr9:14265246-14265648
>chr9:14265700-14265742
>chr9:14266296-14266633
>chr9:14266694-14266750
>chr9:14267698-14267736
>chr9:14267825-14268139
>chr9:14269302-14269362
>chr9:14271159-14271242
>chr9:14275787-14275847
>chr9:14277317-14277391
>chr9:14280224-14280258
>chr9:14281802-14281851
>chr9:14282983-14283021
>chr9:14285115-14285421
>chr9:14286669-14286789
>chr9:14287130-14287757
>chr9:14288490-14288590
>chr9:14289006-14289289
>chr9:14289507-14289687
>chr9:14290842-14290898
>chr9:14291148-14291478
>chr9:14292405-14292455
>chr9:14295338-14295668
>chr9:14296219-14296415
>chr9:14296450-14296606
>chr9:14296674-14296811
>chr9:14301508-14301626
>chr9:14302382-14302467
>chr9:14302717-14302799
>chr9:14303341-14303411
>chr9:14306009-14306086
>chr9:14310101-14310191
>chr9:14313894-14314009
>chr9:14314149-14314232
>chr9:14314274-14314312
>chr9:14314677-14314769
>chr9:14315402-14315565
>chr9:14316980-14317033
>chr9:14319761-14319922
>chr9:14322313-14322347
>chr9:14325111-14325209
>chr9:14325628-14325760
>chr9:14327808-14327888
>chr9:14328189-14328461
>chr9:14328810-14328930
>chr9:14329156-14329203
>chr9:14329497-14330170
>chr9:14330420-14330484
>chr9:14332049-14332362
>chr9:14334309-14334574
>chr9:14334689-14334788
>chr9:14334859-14335403
>chr9:14335444-14335573
>chr9:14335719-14336115
>chr9:14336604-14336792
>chr9:14336953-14337013
>chr9:14337305-14337382
>chr9:14338110-14338429
>chr9:14338701-14338891
>chr9:14339232-14339305
>chr9:14340470-14340514
>chr9:14342420-14342546
>chr9:14342769-14342808
>chr9:14343493-14343608
>chr9:14343676-14343765
>chr9:14344083-14344139
>chr9:14344180-14344269
>chr9:14347576-14347624
>chr9:14351816-14351850
>chr9:14355156-14355454
>chr9:14355661-14355983
>chr9:14357645-14357770
>chr9:14358043-14358317
>chr9:14359163-14359320
>chr9:14359451-14359654
>chr9:14360520-14360862
>chr9:14360972-14361083
>chr9:14361464-14361549
>chr9:14362624-14362898
>chr9:14363021-14363067
>chr9:14363578-14363697
>chr9:14364083-14364147
>chr9:14365007-14365166
>chr9:14366472-14366829
>chr9:14367605-14368129
>chr9:14370807-14371157
>chr9:14374190-14374243
>chr9:14374590-14374966
>chr9:14375364-14375681
>chr9:14376048-14376210
>chr9:14376280-14376351
>chr9:14376523-14376820
>chr9:14377234-14377522
>chr9:14378274-14378660
>chr9:14379633-14380116
>chr9:14380996-14381135
>chr9:14381171-14381540
>chr9:14382333-14382388
>chr9:14382558-14382601
>chr9:14385205-14385246
>chr9:14385777-14386086
>chr9:14387433-14387666
>chr9:14388221-14388562
>chr9:14390375-14390978
>chr9:14391325-14391882
>chr9:14392113-14392749
>chr9:14394163-14394214
>chr9:14394318-14394674
>chr9:14395681-14395714
>chr9:14396688-14396752
>chr9:14398996-14399245
>chr9:14403499-14403575
>chr9:14404290-14404373
>chr9:14407677-14408018
>chr9:14408805-14408985
>chr9:14409157-14409316
>chr9:14411020-14411174
>chr9:14411961-14412101
>chr9:14412141-14412198
>chr9:14413824-14413895
>chr9:14414149-14414461
>chr9:14414630-14414713
>chr9:14414955-14415037
>chr9:14415216-14415318
>chr9:14415368-14415484
>chr9:14416192-14417456
>chr9:14417772-14418235
>chr9:14420160-14420485
>chr9:14421148-14421197
>chr9:14427179-14427294
>chr9:14427380-14427476
>chr9:14427912-14428251
>chr9:14430570-14430884
>chr9:14433938-14434011
>chr9:14435391-14435551
>chr9:14436984-14437128
>chr9:14438033-14438145
>chr9:14439105-14439658
>chr9:14441907-14442012
>chr9:14442368-14442783
>chr9:14444697-14444746
>chr9:14444957-14445002
>chr9:14445119-14445177
>chr9:14445333-14445671
>chr9:14446818-14446912
>chr9:14447124-14447215
>chr9:14449646-14450267
>chr9:14451499-14451561
>chr9:14452297-14452525
>chr9:14452835-14452865
>chr9:14453790-14454103
>chr9:14456368-14456532
>chr9:14456620-14456677
>chr9:14457379-14460529
>chr9:14460638-14460796
>chr9:14462249-14462584
>chr9:14463040-14463224
>chr9:14463646-14463971
>chr9:14464883-14464918
>chr9:14465802-14465941
>chr9:14466640-14466730
>chr9:14467553-14467750
>chr9:14467843-14467882
>chr9:14470062-14470121
>chr9:14470266-14470330
>chr9:14472436-14472865
>chr9:14472924-14472982
>chr9:14474057-14474468
>chr9:14474560-14474604
>chr9:14474705-14474760
>chr9:14474936-14475128
>chr9:14475219-14475302
>chr9:14479830-14480075
>chr9:14481156-14481235
>chr9:14481350-14481407
>chr9:14481846-14481915
>chr9:14484818-14485210
>chr9:14485590-14485937
>chr9:14486674-14486729
>chr9:14486808-14486911
>chr9:14488105-14488418
>chr9:14488742-14488845
>chr9:14489733-14489839
>chr9:14490032-14490087
>chr9:14490296-14490389
>chr9:14490437-14490543
>chr9:14492014-14492792
>chr9:14495972-14496245
>chr9:14496311-14496472
>chr9:14498757-14498921
>chr9:14498984-14499120
>chr9:14500148-14500250
>chr9:14500635-14500712
>chr9:14501368-14501518
>chr9:14502696-14505394
>chr9:14507001-14507086
>chr9:14507922-14508012
>chr9:14508075-14508254
>chr9:14509907-14510203
>chr9:14511027-14511595
>chr9:14512497-14512779
>chr9:14513121-14513694
>chr9:14513760-14513838
>chr9:14515530-14515586
>chr9:14515739-14515795
>chr9:14519332-14519404
>chr9:14519692-14519735
>chr9:14522095-14522129
>chr9:14524335-14524417
>chr9:14526396-14526471
>chr9:14527476-14527534
>chr9:14528067-14528149
>chr9:14530363-14530435
>chr9:14530871-14530940
>chr9:14532394-14532451
>chr9:14533922-14533958
>chr9:14536201-14536274
>chr9:14539408-14539989
>chr9:14540099-14540204
>chr9:14540309-14540403
>chr9:14540593-14540780
>chr9:14541308-14541354
>chr9:14545584-14545773
>chr9:14546100-14547216
>chr9:14547274-14547319
>chr9:14547416-14547557
>chr9:14547676-14548280
>chr9:14548360-14548517
>chr9:14549147-14549246
>chr9:14550368-14550505
>chr9:14551074-14551407
>chr9:14553816-14554110
>chr9:14554535-14554603
>chr9:14556163-14556553
>chr9:14557205-14557318
>chr9:14559068-14559141
>chr9:14559423-14559829
>chr9:14560131-14560602
>chr9:14560830-14561049
>chr9:14562598-14562663
>chr9:14565522-14565558
>chr9:14565989-14566055
>chr9:14566987-14567389
>chr9:14568361-14568488
>chr9:14568678-14569022
>chr9:14569290-14572909
>chr9:14573871-14574182
>chr9:14574610-14574669
>chr9:14574954-14575075
>chr9:14575622-14575979
>chr9:14577719-14577839
>chr9:14577873-14578316
>chr9:14578352-14579009
>chr9:14579173-14580649
>chr9:14580702-14583722
>chr9:14584330-14584455
>chr9:14585525-14585570
>chr9:14588188-14588512
>chr9:14588705-14588746
>chr9:14590045-14590245
>chr9:14590806-14591010
>chr9:14591165-14591531
>chr9:14591893-14592051
>chr9:14592323-14592399
>chr9:14592509-14593247
>chr9:14593287-14593389
>chr9:14594424-14594485
>chr9:14594542-14595541
>chr9:14595697-14596179
>chr9:14597055-14597097
>chr9:14598407-14602330
>chr9:14602385-14602449
>chr9:14602534-14602626
>chr9:14602713-14602962
>chr9:14603142-14603311
>chr9:14604397-14604442
>chr9:14604582-14604631
>chr9:14604864-14605569
>chr9:14605662-14605810
>chr9:14606433-14606465
>chr9:14607165-14607413
>chr9:14607537-14607730
>chr9:14609297-14609428
>chr9:14610034-14610117
>chr9:14610219-14610269
>chr9:14610442-14610533
>chr9:14612679-14612814
>chr9:14614246-14614283
>chr9:14616400-14616462
>chr9:14623015-14623113
>chr9:14623154-14623886
>chr9:14623920-14624195
>chr9:14624223-14625011
>chr9:14626621-14626699
>chr9:14628789-14628834
>chr9:14629421-14629472
>chr9:14629525-14630265
>chr9:14630315-14631961
>chr9:14632009-14633245
>chr9:14633578-14633617
>chr9:14634158-14634224
>chr9:14634524-14634594
>chr9:14634706-14634803
>chr9:14634866-14635034
>chr9:14635268-14635614
>chr9:14635647-14636793
>chr9:14636833-14638616
>chr9:14638641-14639323
>chr9:14639402-14639628
>chr9:14640294-14640370
>chr9:14642106-14642165
>chr9:14642456-14643288
>chr9:14643523-14643675
>chr9:14644189-14644428
>chr9:14644790-14644889
>chr9:14645787-14645872
>chr9:14646334-14646415
>chr9:14646950-14646994
>chr9:14648969-14649003
>chr9:14649032-14649150
>chr9:14649241-14649353
>chr9:14651289-14651371
>chr9:14652794-14652867
>chr9:14654647-14654743
>chr9:14655259-14655362
>chr9:14655605-14656081
>chr9:14657325-14657455
>chr9:14657522-14657665
>chr9:14658458-14658735
>chr9:14660071-14660400
>chr9:14663510-14663586
>chr9:14663662-14663819
>chr9:14663991-14670076
>chr9:14670337-14670581
>chr9:14671702-14671875
>chr9:14674981-14675083
>chr9:14675382-14675491
>chr9:14681210-14681357
>chr9:14681812-14686313
>chr9:14686662-14687062
>chr9:14687385-14687705
>chr9:14688101-14688247
>chr9:14688522-14689088
>chr9:14689773-14689852
>chr9:14691776-14691832
>chr9:14693141-14693202
>chr9:14696297-14696400
>chr9:14699031-14699345
>chr9:14699642-14699718
>chr9:14703131-14703793
>chr9:14703947-14704125
>chr9:14704671-14706011
>chr9:14706120-14706160
>chr9:14706225-14706584
>chr9:14706722-14707218
>chr9:14707294-14707642
>chr9:14707727-14711023
>chr9:14711121-14712168
>chr9:14713781-14713817
>chr9:14713992-14714308
>chr9:14714424-14714548
>chr9:14714693-14715018
>chr9:14715725-14715873
>chr9:14716880-14717018
>chr9:14717942-14718111
>chr9:14719507-14719682
>chr9:14724299-14724565
>chr9:14725395-14725460
>chr9:14726677-14727034
>chr9:14727802-14727841
>chr9:14728397-14728717
>chr9:14728789-14728868
>chr9:14728974-14729251
>chr9:14731952-14732109
>chr9:14732223-14732881
>chr9:14733451-14733573
>chr9:14733681-14733814
>chr9:14737768-14737975
>chr9:14738721-14739754
>chr9:14740799-14740873
>chr9:14740963-14741159
>chr9:14744038-14744323
>chr9:14744411-14744492
>chr9:14744579-14745375
>chr9:14746101-14746174
>chr9:14746240-14746336
>chr9:14747562-14747638
>chr9:14751315-14751676
>chr9:14752813-14752889
>chr9:14754508-14755024
>chr9:14757273-14757608
>chr9:14759142-14759537
>chr9:14760064-14760154
>chr9:14760612-14760685
>chr9:14761573-14761957
>chr9:14763405-14763521
>chr9:14763879-14764338
>chr9:14764509-14764545
>chr9:14765385-14765551
>chr9:14766146-14766258
>chr9:14766581-14766668
>chr9:14767450-14767506
>chr9:14768241-14768281
>chr9:14769889-14770036
>chr9:14775386-14775734
>chr9:14778329-14778925
>chr9:14781600-14781634
>chr9:14781703-14782004
>chr9:14784161-14784303
>chr9:14785431-14785922
>chr9:14786508-14786637
>chr9:14787240-14787356
>chr9:14788455-14788537
>chr9:14788770-14788855
>chr9:14791815-14792119
>chr9:14792188-14792356
>chr9:14794205-14794255
>chr9:14794711-14795073
>chr9:14795203-14795472
>chr9:14795703-14795852
>chr9:14796518-14796917
>chr9:14798006-14798598
>chr9:14798683-14799320
>chr9:14799581-14799708
>chr9:14799771-14800109
>chr9:14800867-14801637
>chr9:14802943-14803710
>chr9:14804284-14804637
>chr9:14804878-14804964
>chr9:14806162-14806590
>chr9:14807649-14807714
>chr9:14808993-14809351
>chr9:14810069-14810140
>chr9:14810421-14810599
>chr9:14814382-14814433
>chr9:14815657-14815948
>chr9:14816120-14816209
>chr9:14816413-14816754
>chr9:14816961-14817020
>chr9:14821918-14822281
>chr9:14823099-14823144
>chr9:14823476-14823625
>chr9:14825163-14825585
>chr9:14826105-14826424
>chr9:14826832-14827351
>chr9:14827515-14827593
>chr9:14827736-14827838
>chr9:14828058-14828122
>chr9:14828300-14828438
>chr9:14828483-14828726
>chr9:14829009-14829079
>chr9:14829497-14829772
>chr9:14830650-14830770
>chr9:14831364-14831788
>chr9:14832000-14832130
>chr9:14832210-14832333
>chr9:14832403-14832770
>chr9:14832823-14832973
>chr9:14833033-14833368
>chr9:14833443-14835446
>chr9:14835534-14835951
>chr9:14835996-14837493
>chr9:14839466-14839554
>chr9:14840301-14840706
>chr9:14840919-14841060
>chr9:14842941-14842992
>chr9:14843073-14843611
>chr9:14843742-14843827
>chr9:14843900-14844131
>chr9:14844232-14844529
>chr9:14845090-14845611
>chr9:14846120-14846544
>chr9:14847378-14847490
>chr9:14850388-14850734
>chr9:14851726-14851765
>chr9:14851933-14852022
>chr9:14852408-14852692
>chr9:14854259-14854338
>chr9:14854501-14854567
>chr9:14855780-14855919
>chr9:14856585-14856861
>chr9:14856933-14857031
>chr9:14858328-14858507
>chr9:14858757-14859058
>chr9:14860435-14862041
>chr9:14862497-14862982
>chr9:14863039-14863388
>chr9:14866857-14867152
>chr9:14868007-14868105
>chr9:14870449-14870526
>chr9:14870625-14876827
>chr9:14877845-14877959
>chr9:14878545-14878804
>chr9:14878845-14879182
>chr9:14879950-14880069
>chr9:14880135-14880635
>chr9:14882435-14882935
>chr9:14883189-14883238
>chr9:14883956-14884272
>chr9:14884908-14885224
>chr9:14885361-14886435
>chr9:14886616-14886984
>chr9:14887843-14888101
>chr9:14888144-14888265
>chr9:14888815-14888874
>chr9:14891441-14891585
>chr9:14891958-14892154
>chr9:14892379-14892904
>chr9:14893135-14896740
>chr9:14897607-14897894
>chr9:14898194-14898233
>chr9:14898373-14898952
>chr9:14900216-14900365
>chr9:14901846-14901999
>chr9:14902032-14902149
>chr9:14903821-14904140
>chr9:14904967-14905006
>chr9:14905601-14905932
>chr9:14906966-14907033
>chr9:14909599-14909646
>chr9:14911415-14911536
>chr9:14913272-14913387
>chr9:14913744-14914160
>chr9:14914619-14914872
>chr9:14915263-14915754
>chr9:14915949-14916163
>chr9:14916235-14916286
>chr9:14916355-14916676
>chr9:14916796-14916859
>chr9:14916976-14917351
>chr9:14917390-14917555
>chr9:14917668-14918546
>chr9:14918596-14919412
>chr9:14923954-14924012
>chr9:14924588-14924697
>chr9:14924739-14925120
>chr9:14925288-14925651
>chr9:14926541-14926579
>chr9:14929171-14929243
>chr9:14929443-14929581
>chr9:14929647-14929728
>chr9:14929986-14930116
>chr9:14930370-14930535
>chr9:14930602-14930741
>chr9:14930785-14930827
>chr9:14931460-14931804
>chr9:14931910-14932248
>chr9:14932363-14932441
>chr9:14933065-14933249
>chr9:14933738-14934086
>chr9:14934535-14934619
>chr9:14934671-14935035
>chr9:14937762-14938508
>chr9:14938690-14938834
>chr9:14939148-14939504
>chr9:14939795-14939846
>chr9:14940145-14940333
>chr9:14940786-14941068
>chr9:14941138-14941253
>chr9:14941387-14941611
>chr9:14941786-14941862
>chr9:14942609-14942649
>chr9:14942973-14943351
>chr9:14943528-14943869
>chr9:14944129-14944495
>chr9:14945184-14945454
>chr9:14945522-14945746
>chr9:14945866-14947016
>chr9:14949315-14956030
>chr9:14957805-14957837
>chr9:14959486-14960004
>chr9:14960636-14960914
>chr9:14961057-14961256
>chr9:14961303-14961617
>chr9:14961765-14961908
>chr9:14963009-14963191
>chr9:14963262-14963750
>chr9:14963897-14964119
>chr9:14964193-14964363
>chr9:14964439-14965367
>chr9:14965448-14965591
>chr9:14965636-14965828
>chr9:14965876-14966493
>chr9:14966616-14966832
>chr9:14966879-14967171
>chr9:14967237-14967365
>chr9:14967433-14967577
>chr9:14967822-14974277
>chr9:14974470-14974546
>chr9:14974626-14974685
>chr9:14974725-14975269
>chr9:14975518-14975760
>chr9:14976015-14976333
>chr9:14976446-14976793
>chr9:14977230-14977676
>chr9:14978656-14978739
>chr9:14978951-14978985
>chr9:14979237-14979548
>chr9:14979732-14980037
>chr9:14980942-14981339
>chr9:14982213-14982299
>chr9:14982454-14982604
>chr9:14983315-14983496
>chr9:14983715-14983836
>chr9:14984094-14984286
>chr9:14984909-14984967
>chr9:14985796-14986124
>chr9:14986803-14987174
>chr9:14987587-14987715
>chr9:14987831-14987943
>chr9:14988053-14988307
>chr9:14988329-14989018
>chr9:14989293-14989452
>chr9:14989490-14990183
>chr9:14990565-14991008
>chr9:14991181-14991328
>chr9:14991764-14992035
>chr9:14992695-14992741
>chr9:14992882-14992964
>chr9:14994573-14994702
>chr9:14996082-14996218
>chr9:14996845-14996918
>chr9:14997412-14998002
>chr9:14998223-14998431
>chr9:14998940-14999005
>chr9:14999629-14999972
>chr9:15001484-15001544
>chr9:15001776-15002121
>chr9:15003409-15003443
>chr9:15004629-15004765
>chr9:15005789-15006237
>chr9:15006655-15007355
>chr9:15007840-15007897
>chr9:15009467-15009515
>chr9:15009983-15010000
>chr9:15010000-15010015
>chr9:15010185-15010384
>chr9:15010508-15010701
>chr9:15012865-15013226
>chr9:15014048-15014347
>chr9:15015322-15015627
>chr9:15015931-15016013
>chr9:15016301-15016479
>chr9:15016547-15016646
>chr9:15016781-15017119
>chr9:15017554-15017592
>chr9:15017930-15017977
>chr9:15018594-15018630
>chr9:15019044-15019110
>chr9:15020355-15020662
>chr9:15021522-15021602
>chr9:15022587-15022934
>chr9:15023449-15023527
>chr9:15024065-15024311
>chr9:15024709-15025641
>chr9:15025785-15031949
>chr9:15032244-15032616
>chr9:15032991-15033264
>chr9:15033476-15033530
>chr9:15033625-15033856
>chr9:15033976-15034042
>chr9:15035209-15035324
>chr9:15036101-15036222
>chr9:15037042-15040595
>chr9:15041060-15041219
>chr9:15042705-15042882
>chr9:15043194-15043235
>chr9:15043737-15044165
>chr9:15044315-15044647
>chr9:15044964-15045180
>chr9:15045698-15045837
>chr9:15045969-15046031
>chr9:15046195-15046448
>chr9:15046666-15047270
>chr9:15047624-15047684
>chr9:15047771-15047890
>chr9:15048052-15048235
>chr9:15049075-15049212
>chr9:15049404-15049528
>chr9:15049755-15050244
>chr9:15050344-15050547
>chr9:15050657-15054955
>chr9:15056558-15057613
>chr9:15058003-15058059
>chr9:15058708-15058992
>chr9:15059539-15059637
>chr9:15059827-15059859
>chr9:15059919-15059973
>chr9:15060519-15060606
>chr9:15061015-15061461
>chr9:15061927-15063459
>chr9:15063680-15063980
>chr9:15064874-15065549
>chr9:15065992-15066298
>chr9:15066369-15066538
>chr9:15068203-15068320
>chr9:15069762-15070234
>chr9:15071537-15071587
>chr9:15072139-15072229
>chr9:15073040-15073079
>chr9:15073909-15074095
>chr9:15074571-15074652
>chr9:15074797-15074853
>chr9:15074925-15075069
>chr9:15075252-15075626
>chr9:15076233-15076622
>chr9:15079176-15079498
>chr9:15080697-15080884
>chr9:15080963-15081012
>chr9:15082023-15082385
>chr9:15083343-15083371
>chr9:15084040-15084516
>chr9:15084764-15085409
>chr9:15086020-15086461
>chr9:15087936-15088001
>chr9:15088101-15088510
>chr9:15088620-15089801
>chr9:15089847-15090207
>chr9:15091465-15091544
>chr9:15091568-15091638
>chr9:15091720-15091818
>chr9:15092165-15092879
>chr9:15093082-15093184
>chr9:15093304-15093366
>chr9:15093459-15093516
>chr9:15093621-15093941
>chr9:15094399-15094546
>chr9:15095455-15096200
>chr9:15096347-15096508
>chr9:15097916-15098707
>chr9:15099617-15099975
>chr9:15100669-15100736
>chr9:15101836-15102690
>chr9:15105265-15105376
>chr9:15105417-15108713
>chr9:15108777-15109507
>chr9:15109532-15110023
>chr9:15110128-15110202
>chr9:15111567-15111628
>chr9:15112121-15112226
>chr9:15112420-15112664
>chr9:15112759-15112846
>chr9:15114677-15114859
>chr9:15114932-15115066
>chr9:15116167-15116203
>chr9:15118743-15118847
>chr9:15119083-15119466
>chr9:15122051-15122226
>chr9:15122276-15122928
>chr9:15123671-15124006
>chr9:15124123-15124494
>chr9:15124955-15125103
>chr9:15125357-15126910
>chr9:15127123-15127513
>chr9:15128117-15128205
>chr9:15128298-15128862
>chr9:15129306-15129751
>chr9:15130221-15130511
>chr9:15130602-15130635
>chr9:15130659-15130840
>chr9:15130924-15131024
>chr9:15131172-15131498
>chr9:15132383-15132515
>chr9:15134068-15134361
>chr9:15134586-15134977
>chr9:15135852-15136178
>chr9:15136473-15137120
>chr9:15137484-15137982
>chr9:15138063-15138197
>chr9:15138267-15138662
>chr9:15138742-15138903
>chr9:15138946-15139762
>chr9:15139840-15139895
>chr9:15141646-15141740
>chr9:15143327-15143743
>chr9:15145600-15145645
>chr9:15147730-15148151
>chr9:15148342-15148688
>chr9:15148804-15149884
>chr9:15151880-15152178
>chr9:15157159-15157556
>chr9:15157668-15157741
>chr9:15157880-15157917
>chr9:15158122-15158249
>chr9:15158906-15159779
>chr9:15159924-15160062
>chr9:15160883-15161036
>chr9:15161076-15161200
>chr9:15161313-15161619
>chr9:15161832-15162236
>chr9:15164922-15165376
>chr9:15165489-15165961
>chr9:15166975-15167340
>chr9:15167447-15167768
>chr9:15168585-15168857
>chr9:15173106-15173179
>chr9:15174262-15174341
>chr9:15177095-15177393
>chr9:15177807-15178575
>chr9:15180224-15180339
>chr9:15181804-15182083
>chr9:15182585-15182650
>chr9:15184091-15184150
>chr9:15184803-15184934
>chr9:15185488-15185673
>chr9:15186532-15186577
>chr9:15186697-15186902
>chr9:15187438-15187752
>chr9:15190311-15190494
>chr9:15190777-15190892
>chr9:15191624-15191884
>chr9:15193200-15193356
>chr9:15193780-15193948
>chr9:15194150-15194297
>chr9:15194528-15194964
>chr9:15194992-15197231
>chr9:15197514-15197814
>chr9:15197876-15198533
>chr9:15198670-15198737
>chr9:15198975-15199086
>chr9:15199195-15199276
>chr9:15199448-15199773
>chr9:15199893-15200036
>chr9:15200710-15201032
>chr9:15202397-15202753
>chr9:15203240-15203576
>chr9:15204188-15204600
>chr9:15206731-15207329
>chr9:15207698-15208330
>chr9:15212416-15212724
>chr9:15212838-15213022
>chr9:15213152-15213262
>chr9:15214311-15214435
>chr9:15215000-15215984
>chr9:15216752-15216811
>chr9:15217924-15218193
>chr9:15219063-15219206
>chr9:15219520-15219616
>chr9:15220801-15220948
>chr9:15221478-15221543
>chr9:15222247-15222479
>chr9:15223700-15223836
>chr9:15224299-15224380
>chr9:15225201-15225455
>chr9:15225505-15225659
>chr9:15226962-15227328
>chr9:15227938-15228063
>chr9:15228181-15228490
>chr9:15230206-15231043
>chr9:15231098-15231575
>chr9:15232445-15232514
>chr9:15232576-15232686
>chr9:15233298-15237723
>chr9:15237791-15239930
>chr9:15240478-15240622
>chr9:15241730-15242039
>chr9:15242291-15242643
>chr9:15242737-15242884
>chr9:15243495-15243938
>chr9:15245964-15246315
>chr9:15246874-15246956
>chr9:15247813-15247866
>chr9:15248055-15248094
>chr9:15248587-15248658
>chr9:15250884-15251749
>chr9:15251854-15251996
>chr9:15252268-15252716
>chr9:15252813-15252854
>chr9:15253308-15253605
>chr9:15254255-15254343
>chr9:15254814-15254873
>chr9:15255122-15255187
>chr9:15255376-15255438
>chr9:15255983-15256297
>chr9:15256331-15256480
>chr9:15257133-15257213
>chr9:15257454-15258081
>chr9:15259425-15259743
>chr9:15259985-15260095
>chr9:15261194-15261477
>chr9:15262054-15262421
>chr9:15262505-15262610
>chr9:15263092-15263180
>chr9:15264223-15264834
>chr9:15265596-15265698
>chr9:15265859-15266146
>chr9:15266787-15267269
>chr9:15269338-15269392
>chr9:15269566-15270182
>chr9:15270600-15270770
>chr9:15270888-15270971
>chr9:15271125-15271165
>chr9:15271368-15271537
>chr9:15271619-15271690
>chr9:15275037-15275448
>chr9:15277124-15277442
>chr9:15278357-15278430
>chr9:15278583-15278657
>chr9:15278840-15278935
>chr9:15278961-15279117
>chr9:15279492-15279531
>chr9:15279825-15280362
>chr9:15280999-15281041
>chr9:15281094-15281276
>chr9:15281655-15281975
>chr9:15282731-15282830
>chr9:15284540-15284592
>chr9:15284978-15285879
>chr9:15286002-15286081
>chr9:15286867-15286941
>chr9:15287701-15287982
>chr9:15288184-15288285
>chr9:15288320-15288843
>chr9:15289490-15289544
>chr9:15290095-15290437
>chr9:15290591-15290750
>chr9:15290893-15290936
>chr9:15291151-15291550
>chr9:15292370-15293288
>chr9:15293686-15294086
>chr9:15295288-15295343
>chr9:15296499-15297026
>chr9:15297859-15298167
>chr9:15298248-15298792
>chr9:15300582-15300925
>chr9:15301470-15301815
>chr9:15302005-15303963
>chr9:15304798-15304845
>chr9:15305549-15305624
>chr9:15306511-15306554
>chr9:15307926-15307991
>chr9:15308471-15308506
>chr9:15308880-15309545
>chr9:15311257-15311364
>chr9:15311570-15311770
>chr9:15311997-15315023
>chr9:15315068-15315136
>chr9:15315517-15315683
>chr9:15315758-15316071
>chr9:15316337-15316688
>chr9:15316768-15317144
>chr9:15317531-15317959
>chr9:15318040-15319257
>chr9:15319450-15319514
>chr9:15319618-15320243
>chr9:15320397-15320706
>chr9:15320988-15328428
>chr9:15328490-15329226
>chr9:15329351-15329659
>chr9:15329837-15329964
>chr9:15330127-15330469
>chr9:15331110-15331753
>chr9:15331830-15332536
>chr9:15334105-15334384
>chr9:15335135-15335496
>chr9:15336776-15337186
>chr9:15337997-15338048
>chr9:15338343-15338402
>chr9:15338770-15338834
>chr9:15339203-15339601
>chr9:15339678-15339784
>chr9:15339907-15341278
>chr9:15341369-15341677
>chr9:15341790-15341821
>chr9:15342543-15343601
>chr9:15343814-15344061
>chr9:15344187-15344258
>chr9:15344309-15344378
>chr9:15344567-15344620
>chr9:15344712-15345219
>chr9:15345416-15345476
>chr9:15345610-15346026
>chr9:15346166-15346525
>chr9:15346823-15346895
>chr9:15347045-15347086
>chr9:15347233-15347291
>chr9:15347582-15347812
>chr9:15348017-15348115
>chr9:15348163-15348642
>chr9:15348932-15349135
>chr9:15349376-15349896
>chr9:15350717-15351109
>chr9:15351697-15352094
>chr9:15352267-15352406
>chr9:15352826-15354024
>chr9:15354177-15355374
>chr9:15355672-15356735
>chr9:15357075-15357272
>chr9:15358238-15358667
>chr9:15358791-15359133
>chr9:15359375-15360251
>chr9:15360349-15360502
>chr9:15360841-15361377
>chr9:15361473-15362359
>chr9:15362589-15362655
>chr9:15363201-15363737
>chr9:15364078-15365945
>chr9:15366041-15366881
>chr9:15367149-15367640
>chr9:15367733-15367776
>chr9:15367883-15368737
>chr9:15368868-15369419
>chr9:15369794-15369845
>chr9:15369953-15370038
>chr9:15370402-15370479
>chr9:15371309-15371409
>chr9:15371490-15371687
>chr9:15371846-15372161
>chr9:15372508-15372556
>chr9:15372670-15372709
>chr9:15372838-15373285
>chr9:15373400-15374498
>chr9:15374701-15374996
>chr9:15375166-15377135
>chr9:15377648-15378100
>chr9:15378752-15380314
>chr9:15380582-15380638
>chr9:15380973-15381357
>chr9:15381666-15381709
>chr9:15381968-15382172
>chr9:15382602-15382630
>chr9:15383030-15383361
>chr9:15384396-15384739
>chr9:15384972-15385135
>chr9:15385350-15385681
>chr9:15385924-15386265
>chr9:15386650-15387372
>chr9:15388291-15388917
>chr9:15389950-15390212
>chr9:15391459-15391878
>chr9:15391981-15392356
>chr9:15392681-15392990
>chr9:15393465-15393550
>chr9:15393624-15394279
>chr9:15394557-15395936
>chr9:15396027-15397379
>chr9:15397537-15397593
>chr9:15397741-15397875
>chr9:15397999-15398069
>chr9:15398186-15399115
>chr9:15399212-15399308
>chr9:15399442-15400459
>chr9:15400629-15400697
>chr9:15401045-15401259
>chr9:15402585-15402908
>chr9:15403550-15404013
>chr9:15405797-15408210
>chr9:15408257-15408326
>chr9:15408776-15409358
>chr9:15409597-15414898
>chr9:15414948-15415264
>chr9:15415648-15416011
>chr9:15417173-15418159
>chr9:15418248-15418688
>chr9:15419087-15420749
>chr9:15420922-15421326
>chr9:15421423-15421566
>chr9:15421596-15421831
>chr9:15422013-15422099
>chr9:15423998-15424063
>chr9:15425201-15425544
>chr9:15425847-15426159
>chr9:15427333-15427712
>chr9:15427852-15428147
>chr9:15428359-15428530
>chr9:15429692-15429752
>chr9:15430151-15430731
>chr9:15431595-15431656
>chr9:15433105-15433326
>chr9:15434116-15436379
>chr9:15436520-15437602
>chr9:15437785-15438543
>chr9:15438644-15438719
>chr9:15438859-15439971
>chr9:15440386-15441139
>chr9:15441197-15443222
>chr9:15444808-15445095
>chr9:15445657-15445963
>chr9:15446148-15446506
>chr9:15447501-15447600
>chr9:15448839-15449115
>chr9:15449521-15449865
>chr9:15450470-15450596
>chr9:15451567-15451714
>chr9:15451970-15452624
>chr9:15452663-15452786
>chr9:15453952-15454259
>chr9:15454625-15454968
>chr9:15455215-15455575
>chr9:15455681-15456315
>chr9:15456469-15456769
>chr9:15456924-15456988
>chr9:15457306-15457621
>chr9:15458678-15459037
>chr9:15460352-15460695
>chr9:15461153-15461477
>chr9:15463148-15463534
>chr9:15466090-15466408
>chr9:15467837-15468130
>chr9:15468867-15468944
>chr9:15473634-15473979
>chr9:15475474-15475502
>chr9:15475641-15475713
>chr9:15475852-15475899
>chr9:15477195-15477404
>chr9:15477865-15478244
>chr9:15480304-15480366
>chr9:15480635-15481066
>chr9:15481407-15481704
>chr9:15482046-15482106
>chr9:15483747-15485153
>chr9:15486951-15487211
>chr9:15487270-15487635
>chr9:15487708-15487756
>chr9:15488027-15488365
>chr9:15488613-15489032
>chr9:15489335-15489664
>chr9:15489941-15490019
>chr9:15490342-15490748
>chr9:15490951-15491163
>chr9:15491699-15492409
>chr9:15492494-15493946
>chr9:15494094-15494621
>chr9:15494987-15495095
>chr9:15495536-15495612
>chr9:15496897-15496984
>chr9:15497056-15497173
>chr9:15497312-15497655
>chr9:15497700-15497798
>chr9:15498123-15498445
>chr9:15498621-15498775
>chr9:15499563-15499957
>chr9:15500037-15500107
>chr9:15500178-15500483
>chr9:15501078-15501157
>chr9:15501786-15502253
>chr9:15502311-15502385
>chr9:15502435-15502572
>chr9:15503069-15504052
>chr9:15504482-15504830
>chr9:15504868-15505260
>chr9:15506740-15506843
>chr9:15507339-15507710
>chr9:15512901-15512983
>chr9:15513159-15513209
>chr9:15513467-15513550
>chr9:15513986-15514325
>chr9:15515054-15515683
>chr9:15516625-15516701
>chr9:15516876-15517592
>chr9:15517625-15517758
>chr9:15517833-15518172
>chr9:15518420-15518828
>chr9:15519085-15519236
>chr9:15519443-15519500
>chr9:15519756-15519818
>chr9:15520300-15520394
>chr9:15520444-15520766
>chr9:15521098-15521190
>chr9:15521462-15521548
>chr9:15521764-15521934
>chr9:15523038-15523118
>chr9:15523250-15523281
>chr9:15523337-15523683
>chr9:15523719-15523828
>chr9:15523891-15524390
>chr9:15524704-15524860
>chr9:15524913-15524997
>chr9:15525023-15525193
>chr9:15525418-15525558
>chr9:15525658-15526278
>chr9:15526374-15527239
>chr9:15527345-15527552
>chr9:15527593-15528222
>chr9:15529036-15529522
>chr9:15529722-15529835
>chr9:15530148-15530216
>chr9:15530331-15531057
>chr9:15531172-15531212
>chr9:15532165-15532425
>chr9:15532575-15532652
>chr9:15532775-15533128
>chr9:15533663-15534051
>chr9:15534135-15534490
>chr9:15534589-15534971
>chr9:15535118-15535728
>chr9:15536081-15537232
>chr9:15538013-15538096
>chr9:15538173-15538517
>chr9:15538657-15538911
>chr9:15539704-15540037
>chr9:15541012-15541773
>chr9:15542505-15543434
>chr9:15543545-15548974
>chr9:15549340-15549532
>chr9:15550692-15550740
>chr9:15551072-15551720
>chr9:15554012-15554322
>chr9:15554803-15554941
>chr9:15555673-15561125
>chr9:15561931-15562302
>chr9:15563088-15563440
>chr9:15563864-15563935
>chr9:15564865-15564911
>chr9:15565070-15565647
>chr9:15565689-15566844
>chr9:15566989-15569050
>chr9:15569356-15570318
>chr9:15572166-15572241
>chr9:15572849-15573584
>chr9:15573774-15574637
>chr9:15575126-15575474
>chr9:15575760-15576495
>chr9:15578138-15578574
>chr9:15578596-15578634
>chr9:15579679-15579803
>chr9:15579903-15583804
>chr9:15583861-15584169
>chr9:15584318-15584382
>chr9:15584436-15584488
>chr9:15585005-15585175
>chr9:15585635-15586245
>chr9:15586405-15586476
>chr9:15586787-15587123
>chr9:15587210-15587552
>chr9:15587911-15588284
>chr9:15588478-15588585
>chr9:15588714-15589017
>chr9:15589231-15589306
>chr9:15589427-15589519
>chr9:15590221-15590379
>chr9:15590737-15591021
>chr9:15591635-15591697
>chr9:15592143-15592403
>chr9:15592832-15593067
>chr9:15595118-15601287
>chr9:15602619-15604327
>chr9:15604884-15605229
>chr9:15605396-15605750
>chr9:15605959-15606178
>chr9:15607449-15608300
>chr9:15608605-15609005
>chr9:15609109-15609451
>chr9:15609943-15610866
>chr9:15610920-15611341
>chr9:15611846-15611935
>chr9:15612067-15612156
>chr9:15613053-15613132
>chr9:15613337-15613933
>chr9:15614080-15614154
>chr9:15614202-15614314
>chr9:15615090-15615273
>chr9:15615785-15616483
>chr9:15616846-15619277
>chr9:15619310-15620011
>chr9:15620120-15620313
>chr9:15620445-15621472
>chr9:15621557-15622356
>chr9:15623457-15623511
>chr9:15623906-15624024
>chr9:15624287-15626086
>chr9:15626121-15627966
>chr9:15628040-15634317
>chr9:15634640-15636108
>chr9:15636463-15636817
>chr9:15636963-15637313
>chr9:15637431-15638106
>chr9:15641879-15642175
>chr9:15642261-15642401
>chr9:15643030-15643158
>chr9:15643544-15643674
>chr9:15643724-15650418
>chr9:15650622-15650774
>chr9:15650830-15652819
>chr9:15653173-15653576
>chr9:15653720-15653882
>chr9:15654661-15655189
>chr9:15655624-15656340
>chr9:15656426-15656667
>chr9:15657478-15657510
>chr9:15657915-15658094
>chr9:15658452-15658908
>chr9:15659966-15660056
>chr9:15660266-15661376
>chr9:15661991-15662389
>chr9:15662639-15663030
>chr9:15663579-15664599
>chr9:15664683-15665030
>chr9:15665122-15665311
>chr9:15665489-15665823
>chr9:15666617-15666782
>chr9:15666975-15667167
>chr9:15667345-15667667
>chr9:15667938-15668038
>chr9:15668772-15668865
>chr9:15669291-15669609
>chr9:15670852-15671125
>chr9:15671291-15676530
>chr9:15677001-15677035
>chr9:15677706-15678218
>chr9:15679122-15679160
>chr9:15679564-15679894
>chr9:15681409-15681455
>chr9:15682348-15682664
>chr9:15683772-15683817
>chr9:15685345-15685655
>chr9:15685860-15685913
>chr9:15686418-15686563
>chr9:15686617-15686805
>chr9:15686986-15687624
>chr9:15687709-15689172
>chr9:15689216-15690084
>chr9:15691430-15692003
>chr9:15692090-15692441
>chr9:15692513-15693169
>chr9:15693201-15693247
>chr9:15694876-15695059
>chr9:15696140-15696181
>chr9:15696783-15696867
>chr9:15697616-15701488
>chr9:15701576-15701842
>chr9:15701915-15702192
>chr9:15702237-15703263
>chr9:15703307-15704144
>chr9:15704269-15704421
>chr9:15704888-15705203
>chr9:15706213-15706596
>chr9:15707125-15707194
>chr9:15707529-15707617
>chr9:15707762-15708144
>chr9:15709609-15709707
>chr9:15709998-15710213
>chr9:15710249-15710971
>chr9:15711097-15711201
>chr9:15711270-15711334
>chr9:15711701-15711799
>chr9:15712144-15712502
>chr9:15716076-15716174
>chr9:15716530-15716964
>chr9:15717002-15717125
>chr9:15717156-15717837
>chr9:15717952-15718171
>chr9:15718231-15718823
>chr9:15718907-15719768
>chr9:15720544-15720621
>chr9:15720688-15720967
>chr9:15723613-15723649
>chr9:15724437-15724473
>chr9:15724595-15724648
>chr9:15725449-15725790
>chr9:15726443-15726808
>chr9:15727408-15727446
>chr9:15729434-15729567
>chr9:15729916-15729983
>chr9:15730614-15730666
>chr9:15730878-15731337
>chr9:15731516-15731686
>chr9:15731782-15732084
>chr9:15732117-15732320
>chr9:15732510-15733450
>chr9:15733674-15733723
>chr9:15733766-15734076
>chr9:15734197-15734626
>chr9:15736404-15737207
>chr9:15737807-15737936
>chr9:15739489-15739610
>chr9:15739752-15740069
>chr9:15740351-15740746
>chr9:15741055-15741738
>chr9:15742798-15743467
>chr9:15743891-15743991
>chr9:15744841-15744944
>chr9:15745145-15745530
>chr9:15746626-15752940
>chr9:15754647-15754815
>chr9:15755309-15755479
>chr9:15755532-15755946
>chr9:15756261-15759053
>chr9:15759196-15759254
>chr9:15759647-15759873
>chr9:15761444-15761654
>chr9:15761771-15761903
>chr9:15762821-15762897
>chr9:15763693-15763917
>chr9:15764010-15764060
>chr9:15766321-15766412
>chr9:15766631-15766961
>chr9:15767186-15767401
>chr9:15767522-15767582
>chr9:15767785-15768044
>chr9:15768572-15768683
>chr9:15771809-15772117
>chr9:15772943-15773071
>chr9:15773750-15775113
>chr9:15775320-15775736
>chr9:15776203-15776290
>chr9:15777938-15778670
>chr9:15779199-15779809
>chr9:15780369-15780527
>chr9:15780704-15780748
>chr9:15780809-15780891
>chr9:15781400-15781719
>chr9:15783821-15783890
>chr9:15784914-15785034
>chr9:15785655-15785708
>chr9:15785851-15785900
>chr9:15786303-15786498
>chr9:15786578-15786850
>chr9:15786921-15787369
>chr9:15787403-15787547
>chr9:15788192-15788296
>chr9:15788575-15788889
>chr9:15789102-15789355
>chr9:15789569-15793822
>chr9:15794180-15794566
>chr9:15794713-15794853
>chr9:15795008-15795470
>chr9:15796309-15796344
>chr9:15796725-15796778
>chr9:15797091-15797821
>chr9:15797933-15798008
>chr9:15798374-15798532
>chr9:15798955-15799171
>chr9:15799217-15802130
>chr9:15802185-15806575
>chr9:15806625-15806758
>chr9:15806796-15807067
>chr9:15807128-15807230
>chr9:15808792-15809169
>chr9:15809267-15811005
>chr9:15813574-15813677
>chr9:15815389-15815430
>chr9:15816220-15816320
>chr9:15817204-15823356
>chr9:15823758-15823792
>chr9:15824219-15824377
>chr9:15825443-15825515
>chr9:15825924-15825995
>chr9:15826347-15826391
>chr9:15828018-15828069
>chr9:15828214-15828342
>chr9:15829630-15829924
>chr9:15830951-15831281
>chr9:15832312-15833298
>chr9:15833738-15833862
>chr9:15835413-15835987
>chr9:15836342-15836657
>chr9:15838631-15838726
>chr9:15839768-15840044
>chr9:15840172-15840285
>chr9:15841182-15841288
>chr9:15841718-15841793
>chr9:15842621-15842735
>chr9:15844259-15844374
>chr9:15845398-15845449
>chr9:15847298-15847396
>chr9:15847947-15847995
>chr9:15848237-15848302
>chr9:15848481-15848786
>chr9:15849386-15849482
>chr9:15851610-15851658
>chr9:15851769-15851893
>chr9:15851916-15852129
>chr9:15852282-15852619
>chr9:15852671-15853742
>chr9:15853805-15854473
>chr9:15854545-15855144
>chr9:15855215-15855339
>chr9:15855839-15858687
>chr9:15858830-15860329
>chr9:15860368-15860662
>chr9:15860755-15861391
>chr9:15861480-15861530
>chr9:15861582-15861640
>chr9:15862154-15862272
>chr9:15862400-15862653
>chr9:15863541-15863700
>chr9:15864279-15864591
>chr9:15865318-15865794
>chr9:15866496-15866571
>chr9:15866852-15866911
>chr9:15867235-15867284
>chr9:15868463-15868524
>chr9:15868912-15869197
>chr9:15869970-15870167
>chr9:15870918-15871027
>chr9:15871255-15871507
>chr9:15873492-15873580
>chr9:15874203-15874269
>chr9:15876299-15876412
>chr9:15877417-15877507
>chr9:15877875-15879541
>chr9:15879697-15879828
>chr9:15880389-15880833
>chr9:15881304-15881916
>chr9:15881949-15882038
>chr9:15882095-15882542
>chr9:15882796-15882892
>chr9:15882973-15883395
>chr9:15884197-15884237
>chr9:15886028-15887018
>chr9:15887057-15887241
>chr9:15888910-15889278
>chr9:15890957-15891011
>chr9:15892067-15894510
>chr9:15894919-15894990
>chr9:15898568-15898923
>chr9:15898991-15899253
>chr9:15899387-15899797
>chr9:15899846-15900079
>chr9:15900160-15900230
>chr9:15900559-15900627
>chr9:15901077-15901392
>chr9:15901448-15901547
>chr9:15901607-15901661
>chr9:15902235-15902389
>chr9:15902507-15908977
>chr9:15909664-15909702
>chr9:15909834-15909905
>chr9:15909950-15910280
>chr9:15910326-15915368
>chr9:15915428-15916032
>chr9:15916103-15916159
>chr9:15916251-15916523
>chr9:15918198-15918384
>chr9:15920994-15921061
>chr9:15921576-15921627
>chr9:15921766-15921804
>chr9:15922534-15923645
>chr9:15923700-15923795
>chr9:15924005-15924112
>chr9:15929009-15929079
>chr9:15930664-15933679
>chr9:15933744-15935188
>chr9:15938994-15939055
>chr9:15939693-15939736
>chr9:15940153-15940211
>chr9:15940759-15940858
>chr9:15941152-15941248
>chr9:15944819-15946830
>chr9:15947326-15952979
>chr9:15953032-15953220
>chr9:15953319-15953921
>chr9:15953957-15954512
>chr9:15954561-15954607
>chr9:15954704-15955315
>chr9:15955563-15955793
>chr9:15958103-15958157
>chr9:15958308-15958437
>chr9:15958514-15958569
>chr9:15961726-15961766
>chr9:15961947-15962130
>chr9:15962534-15962636
>chr9:15962842-15962957
>chr9:15963062-15963328
>chr9:15964217-15964256
>chr9:15964709-15965073
>chr9:15965667-15965757
>chr9:15966883-15966915
>chr9:15968523-15968921
>chr9:15970723-15971030
>chr9:15974937-15975065
>chr9:15975733-15975920
>chr9:15976075-15976289
>chr9:15976643-15976702
>chr9:15978920-15978966
>chr9:15979079-15979139
>chr9:15979309-15980029
>chr9:15980775-15981213
>chr9:15981393-15981477
>chr9:15982300-15982346
>chr9:15982601-15982686
>chr9:15983306-15983526
>chr9:15984398-15984539
>chr9:15985027-15985121
>chr9:15985472-15985593
>chr9:15987229-15987529
>chr9:15987657-15988157
>chr9:15988227-15988264
>chr9:15988439-15994591
>chr9:15994766-15994824
>chr9:15995054-15995095
>chr9:15995415-15995523
>chr9:15995926-15996284
>chr9:15996495-15996613
>chr9:15996782-15996838
>chr9:15997073-15997135
>chr9:15999066-15999448
>chr9:16001551-16001662
>chr9:16001705-16002899
>chr9:16003193-16003338
>chr9:16004986-16008358
>chr9:16009022-16009083
>chr9:16009439-16009523
>chr9:16010000-16010027
>chr9:16013646-16015477
>chr9:16015568-16016204
>chr9:16016407-16016458
>chr9:16017101-16017294
>chr9:16019559-16019619
>chr9:16020171-16020591
>chr9:16020797-16020867
>chr9:16021096-16021459
>chr9:16021571-16021730
>chr9:16023103-16023162
>chr9:16023826-16023956
>chr9:16024048-16024302
>chr9:16024992-16026017
>chr9:16028593-16028695
>chr9:16029920-16030121
>chr9:16032602-16032791
>chr9:16033042-16033102
>chr9:16033229-16033758
>chr9:16036353-16036672
>chr9:16036824-16037002
>chr9:16037029-16037316
>chr9:16037597-16037750
>chr9:16037812-16037908
>chr9:16045346-16045415
>chr9:16045492-16045530
>chr9:16046507-16046893
>chr9:16048532-16048819
>chr9:16048962-16049469
>chr9:16049576-16050294
>chr9:16050898-16051214
>chr9:16051793-16052137
>chr9:16054644-16054706
>chr9:16054860-16054890
>chr9:16056316-16056388
>chr9:16056457-16056937
>chr9:16057639-16057695
>chr9:16059487-16059833
>chr9:16061419-16061534
>chr9:16061650-16061792
>chr9:16062226-16062644
>chr9:16066433-16068452
>chr9:16069404-16069447
>chr9:16069971-16070026
>chr9:16072985-16073094
>chr9:16073570-16073630
>chr9:16075831-16075903
>chr9:16077978-16078241
>chr9:16079314-16079730
>chr9:16079893-16079947
>chr9:16084764-16084808
>chr9:16085868-16090625
>chr9:16091237-16091306
>chr9:16092823-16092920
>chr9:16093323-16093420
>chr9:16094813-16095185
>chr9:16095448-16095567
>chr9:16095751-16095931
>chr9:16096960-16097003
>chr9:16101316-16101429
>chr9:16101481-16101596
>chr9:16102477-16102528
>chr9:16104614-16104803
>chr9:16107012-16107301
>chr9:16107645-16107767
>chr9:16107837-16107976
>chr9:16108737-16109036
>chr9:16109445-16109880
>chr9:16111552-16111710
>chr9:16113964-16114036
>chr9:16114285-16114588
>chr9:16114690-16114739
>chr9:16114898-16115135
>chr9:16115200-16115409
>chr9:16115521-16115611
>chr9:16115825-16116178
>chr9:16116276-16116925
>chr9:16117976-16118107
>chr9:16118863-16119252
>chr9:16119582-16119623
>chr9:16121332-16121405
>chr9:16123245-16123361
>chr9:16125046-16125152
>chr9:16125338-16125482
>chr9:16126578-16126633
>chr9:16128377-16128445
>chr9:16128707-16128815
>chr9:16129195-16129245
>chr9:16130559-16130641
>chr9:16133070-16133243
>chr9:16134722-16134844
>chr9:16134946-16134990
>chr9:16135206-16135597
>chr9:16137441-16137483
>chr9:16137890-16138049
>chr9:16140679-16140767
>chr9:16142013-16142819
>chr9:16143017-16143195
>chr9:16143871-16144164
>chr9:16144199-16144238
>chr9:16144410-16144448
>chr9:16145130-16145189
>chr9:16145276-16145334
>chr9:16145516-16145563
>chr9:16146415-16146499
>chr9:16147012-16147321
>chr9:16147860-16147965
>chr9:16148014-16148378
>chr9:16148709-16149525
>chr9:16155320-16155381
>chr9:16156539-16156638
>chr9:16157622-16157667
>chr9:16160144-16160202
>chr9:16162196-16162268
>chr9:16163050-16163092
>chr9:16164547-16164918
>chr9:16165389-16165799
>chr9:16166509-16167305
>chr9:16167383-16167482
>chr9:16167561-16167948
>chr9:16168159-16168198
>chr9:16169731-16169817
>chr9:16169885-16170009
>chr9:16171399-16171485
>chr9:16172595-16172695
>chr9:16174474-16175187
>chr9:16176462-16176774
>chr9:16176914-16177066
>chr9:16178549-16178706
>chr9:16179214-16179525
>chr9:16180235-16180493
>chr9:16181328-16181390
>chr9:16182733-16182874
>chr9:16183430-16183502
>chr9:16184120-16184170
>chr9:16185184-16185504
>chr9:16185663-16186010
>chr9:16187266-16189131
>chr9:16190152-16190431
>chr9:16190543-16190935
>chr9:16191080-16191128
>chr9:16191588-16191639
>chr9:16192447-16192586
>chr9:16195775-16195825
>chr9:16198137-16198178
>chr9:16199015-16199060
>chr9:16199794-16200198
>chr9:16203369-16203437
>chr9:16203535-16203628
>chr9:16205918-16206281
>chr9:16208141-16208532
>chr9:16208993-16209046
>chr9:16209080-16209213
>chr9:16209555-16209645
>chr9:16210057-16210294
>chr9:16210468-16210565
>chr9:16210698-16210807
>chr9:16210909-16211054
>chr9:16211204-16211239
>chr9:16211390-16211451
>chr9:16215167-16215225
>chr9:16217517-16217551
>chr9:16219866-16220526
>chr9:16220594-16220996
>chr9:16223109-16229508
>chr9:16231577-16231652
>chr9:16232258-16232538
>chr9:16232948-16233037
>chr9:16233548-16233867
>chr9:16233913-16234026
>chr9:16234073-16234434
>chr9:16234479-16234846
>chr9:16234911-16234985
>chr9:16235140-16235257
>chr9:16235540-16235711
>chr9:16237813-16237934
>chr9:16239052-16239437
>chr9:16239892-16239932
>chr9:16240364-16240431
>chr9:16240890-16241003
>chr9:16242660-16242721
>chr9:16244212-16244283
>chr9:16244715-16244893
>chr9:16244936-16245045
>chr9:16248892-16248972
>chr9:16249114-16249610
>chr9:16251397-16252027
>chr9:16252076-16252223
>chr9:16254057-16254135
>chr9:16256955-16256995
>chr9:16259189-16259289
>chr9:16259370-16259543
>chr9:16260317-16260667
>chr9:16261222-16261518
>chr9:16262104-16262148
>chr9:16266348-16266404
>chr9:16267108-16267225
>chr9:16269298-16269351
>chr9:16269691-16269735
>chr9:16270376-16270762
>chr9:16270841-16271210
>chr9:16272679-16272721
>chr9:16273367-16273434
>chr9:16273565-16273634
>chr9:16274306-16274375
>chr9:16275518-16275923
>chr9:16277355-16277409
>chr9:16277648-16277688
>chr9:16278805-16278856
>chr9:16279017-16279055
>chr9:16279629-16279988
>chr9:16282372-16282561
>chr9:16284031-16284116
>chr9:16284440-16284500
>chr9:16284588-16284958
>chr9:16288254-16288364
>chr9:16289185-16289283
>chr9:16291232-16291592
>chr9:16292596-16292711
>chr9:16293011-16293444
>chr9:16294076-16294879
>chr9:16294960-16296575
>chr9:16296600-16300626
>chr9:16300822-16301005
>chr9:16302102-16302291
>chr9:16302883-16303486
>chr9:16306222-16306298
>chr9:16308326-16308658
>chr9:16311822-16312172
>chr9:16312357-16312417
>chr9:16312613-16312726
>chr9:16313955-16314058
>chr9:16314394-16314462
>chr9:16314986-16315137
>chr9:16315459-16315509
>chr9:16316058-16316105
>chr9:16317020-16317084
>chr9:16318333-16318390
>chr9:16319280-16319618
>chr9:16320565-16320614
>chr9:16322006-16322342
>chr9:16322487-16322817
>chr9:16326629-16326676
>chr9:16332249-16332471
>chr9:16332892-16333186
>chr9:16335199-16335641
>chr9:16338241-16338386
>chr9:16340084-16340230
>chr9:16340686-16341006
>chr9:16342413-16342539
>chr9:16344958-16345061
>chr9:16350198-16350277
>chr9:16353275-16353404
>chr9:16355093-16355165
>chr9:16355218-16355320
>chr9:16355647-16355712
>chr9:16357893-16357969
>chr9:16358158-16358207
>chr9:16358635-16358817
>chr9:16359113-16359552
>chr9:16359808-16360255
>chr9:16360974-16361021
>chr9:16363879-16363967
>chr9:16365287-16365590
>chr9:16365641-16365970
>chr9:16366187-16366229
>chr9:16366395-16366469
>chr9:16367419-16367733
>chr9:16368530-16368771
>chr9:16370114-16370287
>chr9:16374160-16374549
>chr9:16375092-16376148
>chr9:16376227-16376333
>chr9:16376516-16376993
>chr9:16377711-16383382
>chr9:16383468-16385112
>chr9:16385366-16385520
>chr9:16385585-16385680
>chr9:16385744-16385795
>chr9:16386981-16387174
>chr9:16387243-16387380
>chr9:16389404-16389740
>chr9:16391149-16391436
>chr9:16391789-16391858
>chr9:16393996-16395069
>chr9:16395496-16395690
>chr9:16396016-16396446
>chr9:16399438-16399557
>chr9:16400340-16400408
>chr9:16402588-16402670
>chr9:16403387-16403445
>chr9:16403953-16404378
>chr9:16408624-16408831
>chr9:16409668-16409752
>chr9:16411317-16411447
>chr9:16417089-16417177
>chr9:16418502-16418580
>chr9:16418663-16418710
>chr9:16420660-16420703
>chr9:16421308-16421389
>chr9:16426251-16426484
>chr9:16428099-16428160
>chr9:16431669-16432080
>chr9:16432866-16432920
>chr9:16435125-16435197
>chr9:16438679-16438745
>chr9:16438884-16439233
>chr9:16441049-16441325
>chr9:16441816-16441858
>chr9:16442819-16443120
>chr9:16443757-16443835
>chr9:16449033-16449136
>chr9:16450424-16450481
>chr9:16452117-16452202
>chr9:16452403-16452711
>chr9:16453713-16453837
>chr9:16454286-16454603
>chr9:16455498-16455835
>chr9:16456420-16456555
>chr9:16456825-16456896
>chr9:16457772-16457829
>chr9:16460330-16460645
>chr9:16463284-16463607
>chr9:16463744-16464240
>chr9:16464345-16464410
>chr9:16464546-16464604
>chr9:16464643-16464838
>chr9:16465152-16465444
>chr9:16465609-16465713
>chr9:16465811-16467859
>chr9:16468018-16468210
>chr9:16468306-16468762
>chr9:16469220-16472153
>chr9:16472241-16472309
>chr9:16473589-16473949
>chr9:16474275-16474318
>chr9:16477129-16477285
>chr9:16478959-16479306
>chr9:16479478-16479600
>chr9:16479988-16480044
>chr9:16480318-16481624
>chr9:16481989-16482035
>chr9:16485590-16485850
>chr9:16486728-16487106
>chr9:16489211-16489370
>chr9:16490120-16490503
>chr9:16494027-16494481
>chr9:16494650-16494685
>chr9:16494774-16494997
>chr9:16495876-16496269
>chr9:16496628-16496704
>chr9:16497823-16498715
>chr9:16499214-16499269
>chr9:16499305-16499395
>chr9:16499517-16499836
>chr9:16500963-16501062
>chr9:16502069-16502378
>chr9:16502517-16502563
>chr9:16504713-16504888
>chr9:16505058-16505169
>chr9:16506506-16507061
>chr9:16507241-16507734
>chr9:16508840-16509103
>chr9:16511131-16511718
>chr9:16512821-16513254
>chr9:16513294-16513608
>chr9:16517551-16517605
>chr9:16518092-16518387
>chr9:16518552-16518936
>chr9:16519710-16519797
>chr9:16520850-16520930
>chr9:16523184-16523505
>chr9:16523595-16523994
>chr9:16524774-16525086
>chr9:16525234-16525312
>chr9:16525640-16525742
>chr9:16526187-16526222
>chr9:16528142-16528288
>chr9:16528715-16528789
>chr9:16528841-16528876
>chr9:16528975-16529029
>chr9:16529150-16529252
>chr9:16529826-16530198
>chr9:16532604-16532852
>chr9:16536059-16536188
>chr9:16539230-16539885
>chr9:16542356-16542437
>chr9:16544529-16544838
>chr9:16544919-16544984
>chr9:16545106-16545159
>chr9:16545421-16545456
>chr9:16548380-16548850
>chr9:16549979-16550359
>chr9:16551271-16551333
>chr9:16552361-16552411
>chr9:16553454-16553513
>chr9:16555007-16555403
>chr9:16555513-16555845
>chr9:16556011-16556342
>chr9:16556457-16556775
>chr9:16557195-16557499
>chr9:16557826-16558147
>chr9:16558617-16558970
>chr9:16559195-16559517
>chr9:16560105-16560237
>chr9:16560384-16560543
>chr9:16560595-16560786
>chr9:16560931-16561280
>chr9:16561715-16562057
>chr9:16562822-16562890
>chr9:16563345-16563510
>chr9:16564190-16564222
>chr9:16565497-16565871
>chr9:16567255-16567304
>chr9:16572927-16573496
>chr9:16576734-16577047
>chr9:16579270-16579620
>chr9:16579684-16579743
>chr9:16581094-16581708
>chr9:16583834-16583904
>chr9:16585051-16585111
>chr9:16587206-16587372
>chr9:16588546-16588627
>chr9:16589185-16589913
>chr9:16589985-16590117
>chr9:16590184-16590778
>chr9:16592101-16592166
>chr9:16592281-16592600
>chr9:16593047-16593105
>chr9:16597791-16597847
>chr9:16598827-16598999
>chr9:16599474-16599819
>chr9:16602207-16602301
>chr9:16603341-16603412
>chr9:16604472-16604877
>chr9:16605178-16605265
>chr9:16605771-16606038
>chr9:16606199-16607237
>chr9:16608342-16608659
>chr9:16612355-16612458
>chr9:16612557-16612600
>chr9:16614662-16615020
>chr9:16615308-16615364
>chr9:16615659-16615757
>chr9:16615879-16615910
>chr9:16616100-16616848
>chr9:16617708-16617845
>chr9:16620678-16620783
>chr9:16621684-16622007
>chr9:16623628-16623660
>chr9:16624683-16624851
>chr9:16629665-16629892
>chr9:16629930-16630117
>chr9:16630745-16631042
>chr9:16634497-16634815
>chr9:16635341-16635395
>chr9:16636286-16636606
>chr9:16639225-16639340
>chr9:16639550-16639937
>chr9:16642161-16642256
>chr9:16642933-16642965
>chr9:16643155-16643323
>chr9:16646359-16646532
>chr9:16650495-16650565
>chr9:16652502-16652563
>chr9:16654535-16654647
>chr9:16656028-16656086
>chr9:16656525-16656814
>chr9:16657929-16657987
>chr9:16659066-16659124
>chr9:16659330-16659644
>chr9:16659790-16659913
>chr9:16660167-16660472
>chr9:16660601-16660640
>chr9:16660681-16660883
>chr9:16662452-16662762
>chr9:16663119-16663433
>chr9:16664676-16664740
>chr9:16665080-16665508
>chr9:16667063-16667127
>chr9:16668171-16668255
>chr9:16670296-16670482
>chr9:16672212-16672521
>chr9:16675267-16675620
>chr9:16675720-16676082
>chr9:16676270-16676330
>chr9:16676962-16677104
>chr9:16677254-16677608
>chr9:16678058-16678128
>chr9:16678241-16678569
>chr9:16680208-16680290
>chr9:16681515-16681614
>chr9:16685206-16685270
>chr9:16686373-16686481
>chr9:16686846-16686888
>chr9:16689384-16689444
>chr9:16690225-16690556
>chr9:16691495-16692198
>chr9:16692847-16693197
>chr9:16695283-16695354
>chr9:16695502-16695665
>chr9:16697077-16697383
>chr9:16697435-16697705
>chr9:16698036-16698080
>chr9:16698403-16698711
>chr9:16700272-16700970
>chr9:16701366-16701408
>chr9:16701660-16701937
>chr9:16702727-16702791
>chr9:16703373-16703405
>chr9:16703855-16703928
>chr9:16706893-16707260
>chr9:16707620-16707944
>chr9:16708682-16708745
>chr9:16709627-16709693
>chr9:16713807-16714071
>chr9:16715578-16715616
>chr9:16717055-16717132
>chr9:16725201-16725257
>chr9:16727679-16727788
>chr9:16727916-16727987
>chr9:16729954-16730140
>chr9:16730763-16730802
>chr9:16732122-16732198
>chr9:16733411-16733547
>chr9:16733732-16733896
>chr9:16735478-16735831
>chr9:16735945-16736253
>chr9:16736372-16737599
>chr9:16738802-16738851
>chr9:16739377-16739690
>chr9:16741192-16741470
>chr9:16741676-16741989
>chr9:16743946-16744306
>chr9:16745048-16745093
>chr9:16746348-16747041
>chr9:16747428-16747551
>chr9:16748018-16748985
>chr9:16749492-16749698
>chr9:16751172-16751272
>chr9:16751603-16752028
>chr9:16754543-16754865
>chr9:16756629-16757025
>chr9:16757944-16758072
>chr9:16758149-16758635
>chr9:16758899-16758961
>chr9:16759722-16760017
>chr9:16760814-16761311
>chr9:16763285-16763592
>chr9:16764879-16764962
>chr9:16765429-16765483
>chr9:16765773-16766088
>chr9:16767953-16768270
>chr9:16769275-16769388
>chr9:16769728-16769772
>chr9:16770659-16771180
>chr9:16771665-16771765
>chr9:16773961-16774301
>chr9:16776128-16776445
>chr9:16776841-16777188
>chr9:16777414-16777726
>chr9:16778093-16778155
>chr9:16779011-16779334
>chr9:16779620-16779806
>chr9:16779924-16780655
>chr9:16781347-16781819
>chr9:16781997-16782361
>chr9:16785410-16785676
>chr9:16785737-16785861
>chr9:16787398-16787522
>chr9:16787698-16787851
>chr9:16788266-16788574
>chr9:16789127-16789231
>chr9:16789992-16790320
>chr9:16791044-16791379
>chr9:16791767-16792097
>chr9:16793471-16793607
>chr9:16793640-16794047
>chr9:16796472-16796699
>chr9:16797051-16797094
>chr9:16799156-16799193
>chr9:16799226-16799572
>chr9:16799936-16800251
>chr9:16801200-16801560
>chr9:16804771-16805077
>chr9:16805322-16805747
>chr9:16806161-16806415
>chr9:16807976-16808024
>chr9:16808446-16808638
>chr9:16809611-16809924
>chr9:16810936-16811603
>chr9:16812887-16813212
>chr9:16813270-16813574
>chr9:16814268-16814374
>chr9:16817751-16817875
>chr9:16818096-16818445
>chr9:16818601-16818830
>chr9:16819374-16819671
>chr9:16819833-16820467
>chr9:16820935-16821267
>chr9:16821663-16822220
>chr9:16823313-16823643
>chr9:16826773-16826861
>chr9:16828985-16829019
>chr9:16829492-16829552
>chr9:16830371-16830474
>chr9:16830555-16830776
>chr9:16831417-16831462
>chr9:16832711-16833013
>chr9:16834196-16834298
>chr9:16835412-16835724
>chr9:16837222-16837513
>chr9:16837848-16837938
>chr9:16838263-16838560
>chr9:16841651-16841736
>chr9:16841800-16842150
>chr9:16842569-16842703
>chr9:16842807-16843085
>chr9:16843329-16843641
>chr9:16843944-16844107
>chr9:16844479-16844819
>chr9:16845420-16845762
>chr9:16845865-16846176
>chr9:16847000-16847043
>chr9:16847326-16847375
>chr9:16848742-16848845
>chr9:16848915-16849059
>chr9:16849349-16849661
>chr9:16850539-16850847
>chr9:16851220-16851538
>chr9:16851636-16851696
>chr9:16852485-16852531
>chr9:16853139-16853900
>chr9:16855512-16855856
>chr9:16856056-16856215
>chr9:16856254-16856307
>chr9:16856430-16856578
>chr9:16857187-16857491
>chr9:16858506-16860504
>chr9:16860599-16861418
>chr9:16861458-16862408
>chr9:16862888-16863218
>chr9:16863394-16863714
>chr9:16863956-16864093
>chr9:16864181-16864256
>chr9:16871502-16871575
>chr9:16872249-16872282
>chr9:16872494-16872787
>chr9:16874212-16874245
>chr9:16874331-16875109
>chr9:16875402-16875535
>chr9:16875613-16877228
>chr9:16877267-16877321
>chr9:16877363-16877839
>chr9:16877940-16878062
>chr9:16878171-16878823
>chr9:16879649-16879771
>chr9:16879882-16879945
>chr9:16880221-16880553
>chr9:16880606-16880673
>chr9:16881082-16881402
>chr9:16882202-16882374
>chr9:16882556-16882819
>chr9:16882880-16883491
>chr9:16883930-16884204
>chr9:16884323-16884403
>chr9:16885539-16885633
>chr9:16886362-16886686
>chr9:16888034-16888415
>chr9:16888536-16889202
>chr9:16889273-16889492
>chr9:16890147-16891716
>chr9:16892444-16892548
>chr9:16892623-16893290
>chr9:16893910-16893958
>chr9:16894337-16894687
>chr9:16894998-16895126
>chr9:16896159-16896323
>chr9:16896512-16896831
>chr9:16897030-16897333
>chr9:16897670-16898246
>chr9:16899069-16899185
>chr9:16900359-16900693
>chr9:16900974-16901617
>chr9:16902122-16902426
>chr9:16902778-16903428
>chr9:16905126-16905944
>chr9:16906186-16906291
>chr9:16906386-16906440
>chr9:16906476-16906743
>chr9:16906808-16906905
>chr9:16907283-16908048
>chr9:16908094-16908686
>chr9:16908976-16909290
>chr9:16909586-16910032
>chr9:16912816-16914230
>chr9:16914548-16914858
>chr9:16916019-16916333
>chr9:16916456-16916767
>chr9:16916980-16917673
>chr9:16918644-16918767
>chr9:16918879-16919126
>chr9:16919935-16920649
>chr9:16921001-16921366
>chr9:16921447-16921742
>chr9:16923037-16923358
>chr9:16923512-16923672
>chr9:16923698-16924448
>chr9:16924528-16924602
>chr9:16924640-16925027
>chr9:16925311-16925410
>chr9:16925510-16925724
>chr9:16926020-16926352
>chr9:16926416-16926717
>chr9:16926928-16927005
>chr9:16927074-16927402
>chr9:16928273-16928340
>chr9:16928619-16928840
>chr9:16928996-16929645
>chr9:16929924-16930785
>chr9:16930945-16931227
>chr9:16931508-16931814
>chr9:16932428-16932997
>chr9:16933460-16933516
>chr9:16933858-16933891
>chr9:16934294-16934364
>chr9:16934452-16934765
>chr9:16934875-16935181
>chr9:16936524-16937308
>chr9:16937359-16937451
>chr9:16937569-16939217
>chr9:16939250-16940734
>chr9:16942043-16942423
>chr9:16943819-16944220
>chr9:16944291-16945985
>chr9:16947468-16947561
>chr9:16947694-16947757
>chr9:16947997-16948726
>chr9:16948777-16950081
>chr9:16950180-16950854
>chr9:16951092-16951505
>chr9:16951543-16951914
>chr9:16952290-16952674
>chr9:16952790-16953118
>chr9:16953164-16953471
>chr9:16954457-16954523
>chr9:16955251-16955613
>chr9:16956592-16956789
>chr9:16957626-16957948
>chr9:16960587-16960935
>chr9:16961290-16961614
>chr9:16962432-16963713
>chr9:16964544-16964884
>chr9:16965211-16967269
>chr9:16967328-16967890
>chr9:16968037-16968366
>chr9:16968790-16968835
>chr9:16968925-16968955
>chr9:16969798-16970447
>chr9:16971349-16971710
>chr9:16971880-16972975
>chr9:16975257-16975645
>chr9:16975881-16976250
>chr9:16976692-16978375
>chr9:16978616-16978993
>chr9:16979127-16979239
>chr9:16979386-16979459
>chr9:16979653-16979959
>chr9:16980110-16980272
>chr9:16980628-16980670
>chr9:16981283-16981978
>chr9:16982007-16982106
>chr9:16982218-16982289
>chr9:16983638-16984003
>chr9:16985335-16985655
>chr9:16985750-16985846
>chr9:16987013-16987102
>chr9:16989376-16990803
>chr9:16991674-16991738
>chr9:16992723-16993059
>chr9:16993926-16994277
>chr9:16995492-16996870
>chr9:16997045-16997118
>chr9:16997508-16997547
>chr9:16997798-16997841
>chr9:16998665-16999363
>chr9:17000008-17000106
>chr9:17002396-17002445
>chr9:17002527-17002634
>chr9:17002946-17003334
>chr9:17003396-17003657
>chr9:17006202-17006251
>chr9:17008949-17009015
>chr9:17009803-17010000
>chr9:17010000-17010037
>chr9:17011906-17011967
>chr9:17013554-17014020
>chr9:17014098-17014267
>chr9:17014319-17014391
>chr9:17015190-17015298
>chr9:17016632-17016976
>chr9:17020280-17020381
>chr9:17020412-17020450
>chr9:17020666-17020980
>chr9:17022037-17022083
>chr9:17022632-17022697
>chr9:17023093-17024570
>chr9:17024671-17024764
>chr9:17024826-17024979
>chr9:17025621-17025686
>chr9:17026162-17026202
>chr9:17027278-17027699
>chr9:17028250-17028510
>chr9:17028652-17028780
>chr9:17029006-17029326
>chr9:17030145-17030237
>chr9:17030989-17031354
>chr9:17031555-17032235
>chr9:17032282-17032441
>chr9:17033092-17033575
>chr9:17035031-17035386
>chr9:17037744-17037797
>chr9:17038531-17038896
>chr9:17040373-17041339
>chr9:17043366-17044147
>chr9:17046600-17046813
>chr9:17047160-17047257
>chr9:17047806-17048181
>chr9:17048847-17048915
>chr9:17051276-17051878
>chr9:17051950-17052043
>chr9:17052240-17052691
>chr9:17053585-17054014
>chr9:17054066-17054099
>chr9:17054143-17054597
>chr9:17054788-17056613
>chr9:17056907-17057237
>chr9:17058205-17058539
>chr9:17058785-17059142
>chr9:17060174-17060346
>chr9:17061418-17061617
>chr9:17064222-17064267
>chr9:17065842-17065948
>chr9:17066251-17066600
>chr9:17066924-17067328
>chr9:17068249-17068558
>chr9:17069165-17069267
>chr9:17069323-17069621
>chr9:17070427-17070657
>chr9:17071076-17071147
>chr9:17071769-17072140
>chr9:17072201-17074668
>chr9:17074928-17075257
>chr9:17075312-17075607
>chr9:17075650-17075942
>chr9:17076140-17076173
>chr9:17076954-17077190
>chr9:17077289-17077586
>chr9:17079388-17079436
>chr9:17079756-17080123
>chr9:17080817-17081115
>chr9:17081755-17081811
>chr9:17083440-17083824
>chr9:17084162-17084281
>chr9:17084731-17084831
>chr9:17084925-17085219
>chr9:17085459-17085744
>chr9:17086383-17086720
>chr9:17086876-17087420
>chr9:17087668-17088033
>chr9:17088402-17088583
>chr9:17089815-17090597
>chr9:17091260-17091577
>chr9:17091730-17091781
>chr9:17092001-17092091
>chr9:17094537-17094611
>chr9:17095175-17095498
>chr9:17095580-17096131
>chr9:17096836-17097254
>chr9:17097322-17097469
>chr9:17097511-17097659
>chr9:17097759-17098120
>chr9:17098150-17099322
>chr9:17099405-17099489
>chr9:17099765-17099864
>chr9:17099924-17100842
>chr9:17100940-17101431
>chr9:17101465-17102040
>chr9:17102336-17107797
>chr9:17107834-17108355
>chr9:17108665-17110699
>chr9:17110988-17111193
>chr9:17111232-17111451
>chr9:17111910-17112307
>chr9:17112541-17113083
>chr9:17113772-17113942
>chr9:17114453-17114790
>chr9:17115116-17115165
>chr9:17115373-17115713
>chr9:17118839-17120027
>chr9:17120069-17120541
>chr9:17120997-17121056
>chr9:17121784-17122163
>chr9:17122526-17122868
>chr9:17122967-17123116
>chr9:17123648-17123719
>chr9:17124895-17125201
>chr9:17125432-17125746
>chr9:17125965-17126230
>chr9:17126721-17127035
>chr9:17127708-17127789
>chr9:17127919-17128240
>chr9:17129361-17129647
>chr9:17131323-17131394
>chr9:17131795-17132712
>chr9:17132795-17133293
>chr9:17136359-17136627
>chr9:17139008-17139940
>chr9:17140358-17140889
>chr9:17141794-17142123
>chr9:17142165-17142399
>chr9:17144493-17144673
>chr9:17144801-17145147
>chr9:17146270-17146906
>chr9:17148145-17148228
>chr9:17148350-17148523
>chr9:17148790-17156168
>chr9:17156466-17156571
>chr9:17156701-17156865
>chr9:17157382-17157474
>chr9:17157571-17157627
>chr9:17157840-17158025
>chr9:17158050-17158193
>chr9:17158336-17158494
>chr9:17158564-17158706
>chr9:17158761-17159016
>chr9:17159079-17159222
>chr9:17160136-17160230
>chr9:17162068-17162421
>chr9:17162925-17163313
>chr9:17163617-17164353
>chr9:17164446-17164754
>chr9:17164800-17165134
>chr9:17165437-17165499
>chr9:17165989-17166098
>chr9:17168447-17168500
>chr9:17169021-17169301
>chr9:17169483-17170290
>chr9:17170336-17170584
>chr9:17170667-17171246
>chr9:17172597-17172666
>chr9:17173155-17173240
>chr9:17173754-17173897
>chr9:17174039-17174943
>chr9:17175052-17175160
>chr9:17175224-17175401
>chr9:17175463-17175685
>chr9:17175751-17175870
>chr9:17175953-17176174
>chr9:17176386-17176693
>chr9:17177003-17179387
>chr9:17179776-17180158
>chr9:17180323-17180429
>chr9:17180564-17180667
>chr9:17181494-17181682
>chr9:17185722-17186086
>chr9:17187120-17187204
>chr9:17187885-17188036
>chr9:17188756-17189388
>chr9:17189466-17189787
>chr9:17191050-17191134
>chr9:17191199-17191248
>chr9:17191671-17191844
>chr9:17192140-17192650
>chr9:17192847-17195185
>chr9:17195572-17195620
>chr9:17196008-17196432
>chr9:17196618-17203436
>chr9:17203479-17205471
>chr9:17205605-17205683
>chr9:17206593-17206744
>chr9:17206782-17206961
>chr9:17206998-17207441
>chr9:17207516-17208578
>chr9:17208617-17209729
>chr9:17209878-17216185
>chr9:17220002-17220087
>chr9:17220396-17220961
>chr9:17221243-17221319
>chr9:17222324-17222752
>chr9:17223202-17223312
>chr9:17224926-17225033
>chr9:17225554-17225626
>chr9:17226685-17227343
>chr9:17229363-17229445
>chr9:17229598-17229727
>chr9:17229952-17229992
>chr9:17230102-17230233
>chr9:17231058-17231229
>chr9:17232142-17232301
>chr9:17233246-17233379
>chr9:17233781-17233894
>chr9:17234100-17234561
>chr9:17236343-17236390
>chr9:17237156-17237216
>chr9:17237471-17237778
>chr9:17238622-17238914
>chr9:17239003-17239364
>chr9:17239388-17239442
>chr9:17239508-17239788
>chr9:17240025-17240319
>chr9:17240528-17241286
>chr9:17241326-17242955
>chr9:17242994-17244575
>chr9:17244639-17246134
>chr9:17246193-17246265
>chr9:17246357-17246470
>chr9:17246751-17246948
>chr9:17247055-17247093
>chr9:17247161-17247260
>chr9:17247531-17248131
>chr9:17248314-17248700
>chr9:17249164-17249788
>chr9:17250175-17250445
>chr9:17250613-17251304
>chr9:17251539-17251705
>chr9:17251807-17251907
>chr9:17251958-17252625
>chr9:17252720-17253018
>chr9:17253049-17253851
>chr9:17253953-17255614
>chr9:17255717-17255885
>chr9:17255942-17269976
>chr9:17270369-17270435
>chr9:17270749-17270848
>chr9:17270942-17271240
>chr9:17272007-17272386
>chr9:17272873-17272972
>chr9:17273094-17273174
>chr9:17273346-17273501
>chr9:17274332-17274537
>chr9:17275224-17275305
>chr9:17275859-17276158
>chr9:17276612-17276883
>chr9:17277208-17277264
>chr9:17279761-17279911
>chr9:17280064-17280216
>chr9:17281255-17293299
>chr9:17293332-17293373
>chr9:17293436-17293694
>chr9:17293824-17295383
>chr9:17295443-17295686
>chr9:17295948-17296318
>chr9:17297062-17297317
>chr9:17298953-17299411
>chr9:17299723-17299805
>chr9:17300074-17300290
>chr9:17301776-17302517
>chr9:17302894-17303015
>chr9:17303730-17303820
>chr9:17303944-17304165
>chr9:17304596-17304784
>chr9:17304821-17304899
>chr9:17306164-17306461
>chr9:17307272-17307561
>chr9:17308808-17309065
>chr9:17310221-17310319
>chr9:17310646-17310932
>chr9:17311001-17311330
>chr9:17311522-17311923
>chr9:17312337-17312701
>chr9:17312851-17313046
>chr9:17313806-17314076
>chr9:17314876-17314929
>chr9:17315455-17315645
>chr9:17315801-17316254
>chr9:17316438-17316623
>chr9:17316668-17316823
>chr9:17316911-17317070
>chr9:17317305-17317478
>chr9:17317575-17317613
>chr9:17318011-17318412
>chr9:17318833-17318903
>chr9:17319293-17319352
>chr9:17319595-17319688
>chr9:17320459-17320808
>chr9:17320980-17321123
>chr9:17321373-17321497
>chr9:17321781-17321857
>chr9:17322845-17322946
>chr9:17324336-17324420
>chr9:17324886-17324994
>chr9:17325355-17325428
>chr9:17325515-17325589
>chr9:17325719-17325924
>chr9:17325989-17326035
>chr9:17326488-17327488
>chr9:17327643-17327982
>chr9:17329115-17329187
>chr9:17331140-17331345
>chr9:17334069-17334477
>chr9:17334567-17335095
>chr9:17335216-17335955
>chr9:17336687-17337414
>chr9:17338092-17338520
>chr9:17339434-17339520
>chr9:17339877-17340175
>chr9:17341293-17341361
>chr9:17343745-17344004
>chr9:17345048-17345214
>chr9:17345820-17346474
>chr9:17346616-17346810
>chr9:17347341-17348145
>chr9:17348180-17348267
>chr9:17348314-17348343
>chr9:17348491-17348835
>chr9:17349468-17349520
>chr9:17350660-17350747
>chr9:17352388-17352426
>chr9:17352579-17352630
>chr9:17352742-17353293
>chr9:17353336-17355652
>chr9:17355776-17356110
>chr9:17356756-17356890
>chr9:17356981-17357280
>chr9:17358012-17358077
>chr9:17358504-17358690
>chr9:17358915-17359375
>chr9:17359539-17359982
>chr9:17360388-17360518
>chr9:17360554-17360650
>chr9:17360737-17360836
>chr9:17360937-17361301
>chr9:17362113-17362167
>chr9:17362556-17362619
>chr9:17362694-17363591
>chr9:17364375-17364613
>chr9:17365063-17365469
>chr9:17365680-17366583
>chr9:17366699-17366824
>chr9:17367009-17367169
>chr9:17367322-17367373
>chr9:17367464-17367745
>chr9:17367794-17367853
>chr9:17367948-17368745
>chr9:17368782-17368852
>chr9:17369021-17369413
>chr9:17369456-17371163
>chr9:17371229-17372438
>chr9:17372504-17372961
>chr9:17373021-17373365
>chr9:17373424-17373786
>chr9:17373850-17375288
>chr9:17375364-17375474
>chr9:17376333-17376756
>chr9:17377242-17377589
>chr9:17378177-17378608
>chr9:17378847-17378942
>chr9:17382486-17382554
>chr9:17383095-17383939
>chr9:17384786-17384838
>chr9:17385095-17385249
>chr9:17385287-17385369
>chr9:17385527-17385855
>chr9:17386133-17386346
>chr9:17388465-17388530
>chr9:17388822-17388914
>chr9:17389630-17389716
>chr9:17389852-17390143
>chr9:17390230-17390552
>chr9:17391189-17391349
>chr9:17391780-17391823
>chr9:17391872-17391948
>chr9:17392086-17392323
>chr9:17392893-17393241
>chr9:17393267-17393390
>chr9:17395799-17396354
>chr9:17396768-17396809
>chr9:17397145-17397740
>chr9:17398268-17398392
>chr9:17398646-17398729
>chr9:17399229-17399361
>chr9:17399973-17400441
>chr9:17400495-17400549
>chr9:17401403-17401747
>chr9:17401830-17401963
>chr9:17402529-17402571
>chr9:17402619-17402741
>chr9:17403029-17403123
>chr9:17403789-17404078
>chr9:17404704-17405144
>chr9:17405327-17405412
>chr9:17405480-17405629
>chr9:17405753-17406010
>chr9:17406750-17406879
>chr9:17407840-17408168
>chr9:17408443-17408817
>chr9:17409481-17409643
>chr9:17410280-17410388
>chr9:17411677-17411862
>chr9:17412301-17412446
>chr9:17412505-17412764
>chr9:17413124-17413492
>chr9:17413587-17414049
>chr9:17414680-17415114
>chr9:17415545-17415715
>chr9:17417264-17417416
>chr9:17419709-17422381
>chr9:17422459-17422896
>chr9:17422950-17423120
>chr9:17423241-17423472
>chr9:17423584-17423617
>chr9:17423820-17423971
>chr9:17424075-17424198
>chr9:17424646-17424688
>chr9:17425176-17425273
>chr9:17425454-17425497
>chr9:17425577-17425612
>chr9:17426503-17426616
>chr9:17428370-17428461
>chr9:17428900-17428947
>chr9:17429468-17429605
>chr9:17430395-17430504
>chr9:17430532-17431601
>chr9:17432189-17432360
>chr9:17432683-17433048
>chr9:17433247-17434001
>chr9:17434097-17434574
>chr9:17434880-17435016
>chr9:17435562-17435867
>chr9:17436141-17436202
>chr9:17438873-17438954
>chr9:17439760-17440032
>chr9:17440105-17440906
>chr9:17440993-17441028
>chr9:17441104-17441193
>chr9:17441369-17441583
>chr9:17442047-17442124
>chr9:17442185-17442951
>chr9:17445358-17446406
>chr9:17449228-17449516
>chr9:17450893-17451020
>chr9:17453040-17453315
>chr9:17453540-17453572
>chr9:17454929-17454984
>chr9:17455221-17455423
>chr9:17455701-17455838
>chr9:17456456-17456513
>chr9:17457377-17457538
>chr9:17458804-17458849
>chr9:17459152-17459227
>chr9:17459454-17459498
>chr9:17459578-17459897
>chr9:17460127-17460192
>chr9:17461122-17461197
>chr9:17461486-17461545
>chr9:17461714-17461807
>chr9:17462582-17462634
>chr9:17462715-17462818
>chr9:17463834-17463978
>chr9:17464099-17464291
>chr9:17465106-17465137
>chr9:17465304-17465432
>chr9:17467774-17468392
>chr9:17469824-17469915
>chr9:17469988-17470037
>chr9:17470387-17470441
>chr9:17471093-17471182
>chr9:17471550-17471632
>chr9:17474214-17474265
>chr9:17474554-17474892
>chr9:17475360-17475471
>chr9:17475492-17476188
>chr9:17476349-17477720
>chr9:17477769-17478984
>chr9:17479070-17479550
>chr9:17479576-17479930
>chr9:17480054-17480209
>chr9:17480402-17480484
>chr9:17480786-17480895
>chr9:17482318-17482472
>chr9:17483052-17483121
>chr9:17484641-17484793
>chr9:17488400-17488542
>chr9:17489910-17490000
>chr9:17490487-17490824
>chr9:17491420-17491475
>chr9:17491552-17491628
>chr9:17492240-17492308
>chr9:17492688-17493276
>chr9:17494334-17494883
>chr9:17494901-17495801
>chr9:17495904-17496094
>chr9:17496269-17496346
>chr9:17496378-17496638
>chr9:17497993-17498225
>chr9:17499636-17499771
>chr9:17499923-17499972
>chr9:17501938-17501973
>chr9:17502324-17502389
>chr9:17502479-17502556
>chr9:17503760-17503973
>chr9:17504510-17504710
>chr9:17504773-17505030
>chr9:17505321-17505541
>chr9:17505755-17505801
>chr9:17505924-17505996
>chr9:17506091-17506204
>chr9:17506244-17506408
>chr9:17506818-17506871
>chr9:17506914-17507497
>chr9:17508211-17508368
>chr9:17508465-17508539
>chr9:17508605-17508721
>chr9:17508930-17509020
>chr9:17509097-17509436
>chr9:17509541-17509591
>chr9:17509749-17509871
>chr9:17509954-17510036
>chr9:17510124-17510168
>chr9:17510245-17510570
>chr9:17510627-17510963
>chr9:17511342-17511453
>chr9:17511622-17511699
>chr9:17512332-17512498
>chr9:17512592-17512644
>chr9:17512754-17513320
>chr9:17513360-17513808
>chr9:17513854-17513943
>chr9:17514017-17514325
>chr9:17514557-17514641
>chr9:17516360-17516434
>chr9:17516727-17516939
>chr9:17517042-17517449
>chr9:17517664-17517830
>chr9:17517962-17518376
>chr9:17518928-17519230
>chr9:17519377-17519442
>chr9:17522196-17522254
>chr9:17523236-17523543
>chr9:17524004-17524038
>chr9:17524118-17524240
>chr9:17524316-17524379
>chr9:17524461-17524623
>chr9:17525845-17526244
>chr9:17526558-17526610
>chr9:17526808-17527188
>chr9:17527426-17527464
>chr9:17527569-17527608
>chr9:17527680-17527905
>chr9:17528224-17528280
>chr9:17528584-17528617
>chr9:17528889-17528992
>chr9:17529392-17529836
>chr9:17530776-17531077
>chr9:17532173-17532397
>chr9:17533608-17533796
>chr9:17533994-17534031
>chr9:17535881-17536309
>chr9:17536409-17536500
>chr9:17538766-17539449
>chr9:17539556-17545590
>chr9:17546207-17549226
>chr9:17549647-17549754
>chr9:17550098-17550171
>chr9:17550232-17550408
>chr9:17550487-17550851
>chr9:17551500-17551593
>chr9:17551671-17552210
>chr9:17552365-17552486
>chr9:17552710-17552752
>chr9:17553474-17553565
>chr9:17553612-17553685
>chr9:17553738-17554466
>chr9:17555283-17555339
>chr9:17557609-17557680
>chr9:17558192-17558237
>chr9:17558793-17558945
>chr9:17559750-17559833
>chr9:17559871-17560009
>chr9:17560721-17561102
>chr9:17561151-17561308
>chr9:17561376-17561465
>chr9:17561670-17562023
>chr9:17562270-17562299
>chr9:17562650-17562989
>chr9:17563371-17563449
>chr9:17563565-17563953
>chr9:17565244-17565329
>chr9:17565648-17565784
>chr9:17565967-17566354
>chr9:17566872-17567185
>chr9:17568266-17568505
>chr9:17568580-17568640
>chr9:17568672-17568927
>chr9:17569206-17569259
>chr9:17569777-17570958
>chr9:17571317-17571358
>chr9:17572108-17572149
>chr9:17572640-17573013
>chr9:17573229-17573515
>chr9:17575050-17575091
>chr9:17575172-17575221
>chr9:17576042-17577046
>chr9:17581679-17581985
>chr9:17582603-17582683
>chr9:17582840-17582959
>chr9:17583300-17583477
>chr9:17583507-17583673
>chr9:17584083-17584531
>chr9:17586482-17587291
>chr9:17587588-17587922
>chr9:17588758-17588835
>chr9:17589185-17589395
>chr9:17590754-17591081
>chr9:17591976-17592429
>chr9:17592862-17592891
>chr9:17592942-17592993
>chr9:17593101-17593463
>chr9:17594436-17594665
>chr9:17595039-17595122
>chr9:17597199-17597551
>chr9:17598797-17598851
>chr9:17603147-17603999
>chr9:17604236-17604487
>chr9:17605031-17605248
>chr9:17606079-17606391
>chr9:17607084-17607537
>chr9:17608116-17608429
>chr9:17612657-17612755
>chr9:17612895-17613053
>chr9:17615330-17615687
>chr9:17618081-17618315
>chr9:17618755-17619052
>chr9:17619393-17619753
>chr9:17620058-17620100
>chr9:17620423-17620500
>chr9:17622925-17623101
>chr9:17623588-17623699
>chr9:17623866-17623919
>chr9:17625539-17625649
>chr9:17626448-17626558
>chr9:17628405-17628492
>chr9:17629125-17629174
>chr9:17631115-17631193
>chr9:17634318-17634405
>chr9:17635009-17635450
>chr9:17637867-17638192
>chr9:17638827-17638882
>chr9:17639183-17639554
>chr9:17639763-17639965
>chr9:17640242-17640315
>chr9:17641412-17647121
>chr9:17647398-17647441
>chr9:17647813-17648169
>chr9:17648584-17648641
>chr9:17649036-17649368
>chr9:17650354-17650660
>chr9:17650952-17651110
>chr9:17651713-17651752
>chr9:17652047-17652131
>chr9:17652283-17652427
>chr9:17652590-17652816
>chr9:17653087-17653210
>chr9:17653639-17653684
>chr9:17656653-17656806
>chr9:17657759-17657842
>chr9:17658461-17658567
>chr9:17660872-17661193
>chr9:17661937-17661995
>chr9:17662083-17662241
>chr9:17662698-17663007
>chr9:17663323-17663406
>chr9:17664626-17664822
>chr9:17665171-17665290
>chr9:17665855-17665893
>chr9:17667191-17667611
>chr9:17667687-17668124
>chr9:17668220-17668346
>chr9:17668580-17668904
>chr9:17669087-17669251
>chr9:17669417-17669770
>chr9:17670179-17670545
>chr9:17670711-17670893
>chr9:17671308-17671674
>chr9:17673125-17673451
>chr9:17674207-17674554
>chr9:17675658-17675979
>chr9:17676315-17676675
>chr9:17676816-17676916
>chr9:17677530-17681077
>chr9:17681209-17681269
>chr9:17681496-17682687
>chr9:17684090-17684205
>chr9:17685402-17686957
>chr9:17688559-17688781
>chr9:17688983-17689146
>chr9:17689212-17689286
>chr9:17689331-17689459
>chr9:17692352-17692655
>chr9:17692701-17693100
>chr9:17693401-17693524
>chr9:17694112-17694333
>chr9:17696403-17696795
>chr9:17697231-17697543
>chr9:17698790-17699195
>chr9:17700833-17700900
>chr9:17701535-17701569
>chr9:17703405-17705528
>chr9:17705566-17705831
>chr9:17705887-17705964
>chr9:17709740-17709875
>chr9:17710083-17710400
>chr9:17710491-17710682
>chr9:17710714-17710786
>chr9:17710932-17711052
>chr9:17711642-17712257
>chr9:17712385-17712439
>chr9:17712808-17712875
>chr9:17712948-17713481
>chr9:17713615-17713794
>chr9:17713987-17714124
>chr9:17714290-17714478
>chr9:17714960-17715435
>chr9:17715715-17716148
>chr9:17718421-17718768
>chr9:17719486-17719803
>chr9:17720290-17720381
>chr9:17720417-17720680
>chr9:17721385-17721508
>chr9:17721691-17721887
>chr9:17722502-17722632
>chr9:17723193-17723362
>chr9:17723972-17724101
>chr9:17724455-17724834
>chr9:17727812-17727888
>chr9:17728030-17728106
>chr9:17728423-17730387
>chr9:17730420-17730711
>chr9:17731219-17731536
>chr9:17731651-17731701
>chr9:17733218-17733954
>chr9:17734548-17734771
>chr9:17734888-17734987
>chr9:17736165-17736219
>chr9:17736912-17737416
>chr9:17737651-17737695
>chr9:17738415-17738711
>chr9:17738766-17738891
>chr9:17739086-17739120
>chr9:17740422-17740539
>chr9:17743516-17743601
>chr9:17744377-17744676
>chr9:17746029-17746385
>chr9:17747649-17747981
>chr9:17751451-17751513
>chr9:17751631-17751691
>chr9:17752466-17755607
>chr9:17756167-17757509
>chr9:17758279-17758600
>chr9:17762120-17762156
>chr9:17763417-17763488
>chr9:17763566-17763628
>chr9:17764589-17765358
>chr9:17765805-17765911
>chr9:17766524-17766767
>chr9:17768081-17768395
>chr9:17769070-17769102
>chr9:17769846-17769877
>chr9:17771002-17771093
>chr9:17771304-17771379
>chr9:17772288-17772883
>chr9:17772934-17773149
>chr9:17773214-17775258
>chr9:17775344-17775431
>chr9:17776838-17776893
>chr9:17777498-17777634
>chr9:17779963-17780003
>chr9:17780389-17781595
>chr9:17782755-17782795
>chr9:17784706-17785098
>chr9:17789779-17789939
>chr9:17790065-17790117
>chr9:17790273-17790389
>chr9:17790548-17790606
>chr9:17791705-17791766
>chr9:17792535-17792587
>chr9:17792887-17793097
>chr9:17797531-17797818
>chr9:17798026-17798425
>chr9:17798507-17799021
>chr9:17799277-17799350
>chr9:17801082-17801116
>chr9:17803868-17804260
>chr9:17804361-17804488
>chr9:17804604-17804675
>chr9:17805053-17805324
>chr9:17807067-17807184
>chr9:17811288-17811418
>chr9:17813171-17813480
>chr9:17813592-17813912
>chr9:17814279-17814352
>chr9:17814457-17814742
>chr9:17816325-17816408
>chr9:17818705-17819401
>chr9:17819741-17820124
>chr9:17820413-17821026
>chr9:17821090-17821707
>chr9:17822184-17822425
>chr9:17822821-17823393
>chr9:17823813-17823928
>chr9:17824146-17824302
>chr9:17824460-17824575
>chr9:17825825-17825991
>chr9:17826138-17826892
>chr9:17827213-17827286
>chr9:17827712-17828108
>chr9:17831279-17831629
>chr9:17832320-17832772
>chr9:17832933-17833025
>chr9:17833064-17833966
>chr9:17835752-17835932
>chr9:17836061-17836098
>chr9:17836142-17836360
>chr9:17836406-17836535
>chr9:17836581-17836869
>chr9:17840135-17840189
>chr9:17840520-17840625
>chr9:17841104-17841428
>chr9:17841529-17841841
>chr9:17842171-17842306
>chr9:17843808-17844101
>chr9:17844711-17845435
>chr9:17845831-17845980
>chr9:17846270-17846733
>chr9:17847252-17847348
>chr9:17849667-17849703
>chr9:17849860-17849997
>chr9:17850406-17850642
>chr9:17852458-17852802
>chr9:17854544-17855314
>chr9:17856331-17856401
>chr9:17857351-17857432
>chr9:17858533-17858619
>chr9:17859061-17859187
>chr9:17860607-17860948
>chr9:17865500-17865570
>chr9:17867942-17868358
>chr9:17871271-17871366
>chr9:17871441-17871568
>chr9:17871762-17871906
>chr9:17872028-17872103
>chr9:17872146-17872525
>chr9:17872858-17872913
>chr9:17873959-17874011
>chr9:17874231-17874857
>chr9:17875134-17875495
>chr9:17877307-17877355
>chr9:17877706-17877770
>chr9:17878501-17878576
>chr9:17879656-17879701
>chr9:17880131-17880228
>chr9:17882562-17882616
>chr9:17882653-17883850
>chr9:17885852-17886516
>chr9:17887095-17887695
>chr9:17888456-17888496
>chr9:17888934-17889535
>chr9:17889610-17889720
>chr9:17889778-17889835
>chr9:17890169-17890291
>chr9:17891066-17891377
>chr9:17891518-17891901
>chr9:17895148-17895230
>chr9:17896163-17896225
>chr9:17896649-17896794
>chr9:17896844-17896944
>chr9:17897631-17897740
>chr9:17898712-17899040
>chr9:17899341-17899605
>chr9:17900142-17900178
>chr9:17901625-17901810
>chr9:17904865-17904957
>chr9:17905725-17905791
>chr9:17906511-17906564
>chr9:17908448-17910006
>chr9:17911669-17914912
>chr9:17915074-17915713
>chr9:17915759-17916622
>chr9:17916978-17917049
>chr9:17917305-17917390
>chr9:17917515-17917801
>chr9:17918069-17918221
>chr9:17918347-17918479
>chr9:17918566-17918888
>chr9:17918950-17919003
>chr9:17919143-17919202
>chr9:17919256-17919326
>chr9:17919550-17920202
>chr9:17920708-17920772
>chr9:17923038-17925875
>chr9:17926931-17927511
>chr9:17927560-17928289
>chr9:17928627-17928749
>chr9:17929503-17929571
>chr9:17931496-17931546
>chr9:17933165-17933278
>chr9:17933513-17933898
>chr9:17936528-17936562
>chr9:17940649-17940823
>chr9:17941710-17941854
>chr9:17941955-17942295
>chr9:17942512-17942559
>chr9:17942954-17943242
>chr9:17943600-17946274
>chr9:17946368-17946424
>chr9:17947115-17947354
>chr9:17949924-17950215
>chr9:17950308-17950567
>chr9:17951705-17952246
>chr9:17952583-17952830
>chr9:17952896-17952971
>chr9:17953742-17953834
>chr9:17955512-17955798
>chr9:17957596-17957686
>chr9:17957879-17958003
>chr9:17959348-17959785
>chr9:17960821-17960857
>chr9:17961236-17961557
>chr9:17963166-17963230
>chr9:17964359-17964460
>chr9:17964860-17965054
>chr9:17971908-17974985
>chr9:17975113-17975403
>chr9:17975506-17976480
>chr9:17976563-17977734
>chr9:17977783-17978173
>chr9:17978325-17978765
>chr9:17978937-17979027
>chr9:17979073-17979414
>chr9:17980503-17980663
>chr9:17980786-17980922
>chr9:17981109-17981305
>chr9:17982312-17982649
>chr9:17983004-17983390
>chr9:17985307-17985416
>chr9:17988504-17988590
>chr9:17988850-17988971
>chr9:17989758-17989810
>chr9:17992496-17992746
>chr9:17995833-17995927
>chr9:17997773-17997834
>chr9:17998122-17998212
>chr9:17999584-18000314
>chr9:18001410-18001442
>chr9:18002361-18002412
>chr9:18002594-18002697
>chr9:18006625-18006663
>chr9:18009130-18009254
>chr9:18010903-18010984
>chr9:18018796-18018838
>chr9:18018884-18018938
>chr9:18019084-18019280
>chr9:18020448-18020722
>chr9:18022928-18023036
>chr9:18023204-18023444
>chr9:18024164-18027716
>chr9:18027777-18030566
>chr9:18030654-18031157
>chr9:18031226-18031406
>chr9:18031803-18031864
>chr9:18032862-18032952
>chr9:18033306-18033453
>chr9:18034480-18034573
>chr9:18040892-18040977
>chr9:18044062-18044129
>chr9:18047295-18047355
>chr9:18048583-18048674
>chr9:18048833-18048968
>chr9:18049021-18049218
>chr9:18049608-18049926
>chr9:18050984-18051313
>chr9:18054298-18054376
>chr9:18057377-18057413
>chr9:18058011-18058172
>chr9:18060604-18060648
>chr9:18063043-18063331
>chr9:18064032-18064078
>chr9:18065692-18066022
>chr9:18066726-18067147
>chr9:18068215-18068542
>chr9:18068655-18068791
>chr9:18069188-18069330
>chr9:18074467-18074897
>chr9:18075003-18075138
>chr9:18075223-18075345
>chr9:18075511-18075545
>chr9:18079350-18079753
>chr9:18080671-18080811
>chr9:18082327-18082522
>chr9:18084232-18084719
>chr9:18084904-18084948
>chr9:18085246-18085300
>chr9:18085401-18085861
>chr9:18087688-18087778
>chr9:18087990-18088326
>chr9:18088363-18089750
>chr9:18090112-18090917
>chr9:18092769-18092858
>chr9:18094168-18094264
>chr9:18094416-18094455
>chr9:18094611-18094870
>chr9:18095401-18095717
>chr9:18095782-18095914
>chr9:18097216-18097523
>chr9:18097658-18098565
>chr9:18099295-18099365
>chr9:18099464-18099529
>chr9:18099594-18100123
>chr9:18100298-18100550
>chr9:18101212-18101577
>chr9:18104513-18104824
>chr9:18107618-18107670
>chr9:18108189-18108506
>chr9:18108774-18108832
>chr9:18113713-18113937
>chr9:18116653-18116840
>chr9:18117747-18117831
>chr9:18118926-18119120
>chr9:18119284-18119587
>chr9:18120140-18120357
>chr9:18120637-18120726
>chr9:18121856-18122047
>chr9:18122165-18122289
>chr9:18122798-18123146
>chr9:18123662-18123691
>chr9:18123739-18124602
>chr9:18125024-18125644
>chr9:18127464-18127531
>chr9:18128412-18128613
>chr9:18128720-18128801
>chr9:18132340-18132446
>chr9:18135511-18135621
>chr9:18136152-18136229
>chr9:18138177-18138299
>chr9:18140578-18140627
>chr9:18143138-18143203
>chr9:18144174-18144511
>chr9:18145583-18146420
>chr9:18147899-18147984
>chr9:18148137-18148246
>chr9:18153330-18153427
>chr9:18154815-18155014
>chr9:18155448-18155667
>chr9:18160638-18161049
>chr9:18161957-18162073
>chr9:18162329-18162422
>chr9:18168066-18169836
>chr9:18170611-18170669
>chr9:18171285-18171351
>chr9:18171534-18172287
>chr9:18172515-18172586
>chr9:18175696-18175754
>chr9:18176296-18176356
>chr9:18176585-18176683
>chr9:18177975-18182321
>chr9:18183128-18183316
>chr9:18183427-18183724
>chr9:18185144-18185206
>chr9:18185466-18185547
>chr9:18186849-18186885
>chr9:18187675-18187740
>chr9:18193467-18193530
>chr9:18193574-18193676
>chr9:18194739-18194800
>chr9:18195035-18195140
>chr9:18195539-18195586
>chr9:18197131-18199284
>chr9:18199341-18199391
>chr9:18200145-18200354
>chr9:18201368-18201535
>chr9:18202227-18202353
>chr9:18204107-18204578
>chr9:18205767-18206093
>chr9:18206896-18207330
>chr9:18210179-18210545
>chr9:18213145-18213194
>chr9:18213744-18214094
>chr9:18214209-18214249
>chr9:18214727-18214796
>chr9:18214975-18215056
>chr9:18215136-18215202
>chr9:18215252-18215304
>chr9:18216695-18216758
>chr9:18217248-18217318
>chr9:18218536-18218643
>chr9:18219322-18219742
>chr9:18219957-18220024
>chr9:18220342-18220483
>chr9:18220657-18221078
>chr9:18221565-18221727
>chr9:18222198-18222377
>chr9:18223293-18223447
>chr9:18223552-18223619
>chr9:18224178-18224499
>chr9:18224592-18224641
>chr9:18225910-18225956
>chr9:18226782-18226924
>chr9:18228420-18228711
>chr9:18229699-18230002
>chr9:18230708-18230777
>chr9:18231417-18231492
>chr9:18232551-18232627
>chr9:18232861-18232894
>chr9:18234997-18235030
>chr9:18236111-18236393
>chr9:18238493-18238545
>chr9:18238712-18240524
>chr9:18240592-18240639
>chr9:18240723-18241301
>chr9:18241644-18243265
>chr9:18245181-18245300
>chr9:18246486-18246644
>chr9:18247324-18247425
>chr9:18247713-18247798
>chr9:18251949-18252032
>chr9:18252383-18252627
>chr9:18254336-18254678
>chr9:18255028-18255174
>chr9:18257106-18257894
>chr9:18257987-18258237
>chr9:18258384-18258512
>chr9:18259275-18259526
>chr9:18263607-18263757
>chr9:18264870-18265024
>chr9:18265647-18265741
>chr9:18265987-18266070
>chr9:18270046-18270388
>chr9:18271125-18272604
>chr9:18273099-18273366
>chr9:18274926-18275004
>chr9:18275330-18275472
>chr9:18275955-18276059
>chr9:18276112-18276213
>chr9:18276564-18277398
>chr9:18277499-18277585
>chr9:18277661-18277809
>chr9:18278077-18278586
>chr9:18278704-18278771
>chr9:18278817-18278916
>chr9:18279099-18279268
>chr9:18279645-18279707
>chr9:18280877-18282067
>chr9:18282108-18282384
>chr9:18282504-18284330
>chr9:18284788-18284871
>chr9:18285831-18285894
>chr9:18287292-18287729
>chr9:18288577-18288737
>chr9:18289052-18289221
>chr9:18289287-18289442
>chr9:18290765-18291082
>chr9:18291422-18291458
>chr9:18291689-18291780
>chr9:18292408-18292977
>chr9:18293068-18293342
>chr9:18294913-18294977
>chr9:18295343-18295639
>chr9:18296086-18296173
>chr9:18296559-18296675
>chr9:18298528-18298566
>chr9:18298729-18299047
>chr9:18299976-18300616
>chr9:18301370-18301612
>chr9:18304826-18311350
>chr9:18313543-18313707
>chr9:18313837-18315321
>chr9:18315388-18317278
>chr9:18317307-18317393
>chr9:18317468-18317517
>chr9:18318293-18318445
>chr9:18318919-18319224
>chr9:18319799-18319835
>chr9:18320130-18320195
>chr9:18320238-18320482
>chr9:18320869-18321015
>chr9:18321214-18321348
>chr9:18321498-18321855
>chr9:18322222-18323026
>chr9:18323644-18324110
>chr9:18324436-18324808
>chr9:18325089-18325233
>chr9:18325425-18326208
>chr9:18327910-18328017
>chr9:18328394-18328488
>chr9:18328516-18328603
>chr9:18329048-18329298
>chr9:18329759-18329837
>chr9:18332480-18332645
>chr9:18333172-18333542
>chr9:18335302-18335392
>chr9:18336433-18336503
>chr9:18336979-18337612
>chr9:18338430-18339731
>chr9:18340543-18340974
>chr9:18341601-18341696
>chr9:18342989-18343163
>chr9:18344288-18344411
>chr9:18345206-18345668
>chr9:18346414-18346493
>chr9:18348381-18348475
>chr9:18348817-18349081
>chr9:18349886-18349957
>chr9:18351216-18351292
>chr9:18353804-18353875
>chr9:18353989-18354301
>chr9:18354683-18355016
>chr9:18355693-18355849
>chr9:18356015-18356065
>chr9:18356308-18356561
>chr9:18358288-18358875
>chr9:18359892-18360080
>chr9:18361246-18361292
>chr9:18364626-18365057
>chr9:18365149-18365206
>chr9:18365734-18366062
>chr9:18366623-18366950
>chr9:18367873-18368218
>chr9:18369359-18370446
>chr9:18374302-18374672
>chr9:18375322-18375410
>chr9:18375563-18376107
>chr9:18376352-18376827
>chr9:18377546-18377871
>chr9:18378276-18378351
>chr9:18378725-18378849
>chr9:18379166-18379228
>chr9:18379369-18379578
>chr9:18380035-18380134
>chr9:18380450-18380538
>chr9:18381187-18381399
>chr9:18383860-18384452
>chr9:18386473-18386531
>chr9:18387523-18387705
>chr9:18388172-18388574
>chr9:18388630-18389047
>chr9:18391437-18391565
>chr9:18391735-18392128
>chr9:18396434-18396621
>chr9:18396776-18396902
>chr9:18398813-18398896
>chr9:18399260-18399669
>chr9:18399912-18399965
>chr9:18400156-18400218
>chr9:18402968-18403057
>chr9:18403122-18403492
>chr9:18404194-18404267
>chr9:18406276-18406670
>chr9:18406831-18407020
>chr9:18407965-18408039
>chr9:18408153-18408468
>chr9:18409091-18409452
>chr9:18409706-18409884
>chr9:18409995-18410094
>chr9:18410182-18411590
>chr9:18413143-18413472
>chr9:18415124-18415169
>chr9:18415266-18415307
>chr9:18415345-18415399
>chr9:18415992-18416056
>chr9:18416087-18416130
>chr9:18416286-18416333
>chr9:18416450-18416652
>chr9:18416798-18417164
>chr9:18417315-18417460
>chr9:18417778-18418246
>chr9:18418321-18418402
>chr9:18418446-18418535
>chr9:18418652-18418724
>chr9:18418835-18419515
>chr9:18419664-18420046
>chr9:18420134-18420192
>chr9:18424322-18424389
>chr9:18425143-18425217
>chr9:18425581-18425869
>chr9:18428355-18428649
>chr9:18429094-18429147
>chr9:18429716-18430110
>chr9:18431936-18432087
>chr9:18432309-18432348
>chr9:18435653-18435966
>chr9:18439368-18439730
>chr9:18440071-18440125
>chr9:18440966-18441343
>chr9:18444240-18444488
>chr9:18444945-18445075
>chr9:18445438-18445513
>chr9:18445752-18445939
>chr9:18447157-18447196
>chr9:18448800-18448949
>chr9:18449135-18449357
>chr9:18449473-18449737
>chr9:18449994-18450138
>chr9:18450235-18450316
>chr9:18450556-18450669
>chr9:18451704-18452223
>chr9:18452275-18452328
>chr9:18452491-18452537
>chr9:18452585-18452788
>chr9:18453299-18453862
>chr9:18453949-18454093
>chr9:18454129-18454229
>chr9:18454350-18454529
>chr9:18457288-18457637
>chr9:18459435-18459534
>chr9:18461220-18461473
>chr9:18461988-18462063
>chr9:18462319-18462513
>chr9:18462637-18463053
>chr9:18463306-18463480
>chr9:18463535-18463971
>chr9:18465731-18466053
>chr9:18466483-18466708
>chr9:18466898-18467003
>chr9:18467277-18467636
>chr9:18468139-18468177
>chr9:18469964-18470035
>chr9:18471361-18471410
>chr9:18474061-18474096
>chr9:18474338-18474400
>chr9:18476009-18476075
>chr9:18477983-18478055
>chr9:18480001-18480096
>chr9:18481254-18481437
>chr9:18483119-18483168
>chr9:18483549-18483871
>chr9:18484109-18484189
>chr9:18484798-18484867
>chr9:18485040-18485164
>chr9:18486121-18486165
>chr9:18486418-18486716
>chr9:18490321-18490377
>chr9:18494068-18494366
>chr9:18497097-18497159
>chr9:18498321-18498661
>chr9:18498780-18498820
>chr9:18501228-18501537
>chr9:18502889-18503514
>chr9:18504021-18504160
>chr9:18506528-18506582
>chr9:18507479-18507542
>chr9:18507897-18508205
>chr9:18508873-18509242
>chr9:18511178-18511309
>chr9:18511396-18511465
>chr9:18512489-18512561
>chr9:18513331-18513447
>chr9:18513504-18515113
>chr9:18515306-18515631
>chr9:18516052-18516269
>chr9:18516681-18516767
>chr9:18517369-18517854
>chr9:18517953-18518040
>chr9:18518111-18518924
>chr9:18521273-18521553
>chr9:18522127-18526711
>chr9:18527051-18527158
>chr9:18527892-18528729
>chr9:18529479-18529538
>chr9:18529903-18529967
>chr9:18532089-18532143
>chr9:18532215-18532262
>chr9:18532446-18532594
>chr9:18532875-18533036
>chr9:18533618-18533714
>chr9:18534268-18534393
>chr9:18534625-18535964
>chr9:18537549-18538033
>chr9:18540094-18540132
>chr9:18540314-18540355
>chr9:18541229-18541530
>chr9:18542095-18542183
>chr9:18542438-18542657
>chr9:18542686-18542746
>chr9:18543873-18543948
>chr9:18546263-18546442
>chr9:18546591-18546650
>chr9:18548252-18548479
>chr9:18549879-18549955
>chr9:18550158-18550238
>chr9:18550704-18550789
>chr9:18551675-18551709
>chr9:18553025-18553076
>chr9:18553938-18554083
>chr9:18554678-18554775
>chr9:18554827-18555042
>chr9:18555370-18555401
>chr9:18555920-18556064
>chr9:18556614-18556669
>chr9:18556805-18556864
>chr9:18558003-18564126
>chr9:18564231-18564478
>chr9:18564852-18564909
>chr9:18564957-18565046
>chr9:18565921-18565983
>chr9:18566540-18566571
>chr9:18567010-18567477
>chr9:18567622-18567890
>chr9:18568001-18568073
>chr9:18570041-18570142
>chr9:18570520-18570679
>chr9:18571907-18572199
>chr9:18576849-18576908
>chr9:18577019-18577139
>chr9:18577195-18577522
>chr9:18578553-18579615
>chr9:18581004-18581273
>chr9:18581381-18581445
>chr9:18581645-18581691
>chr9:18582373-18584503
>chr9:18584627-18584967
>chr9:18585482-18587603
>chr9:18587691-18591404
>chr9:18591461-18592147
>chr9:18592278-18594129
>chr9:18594180-18594784
>chr9:18594925-18594984
>chr9:18596475-18596751
>chr9:18598217-18598369
>chr9:18598406-18598448
>chr9:18599739-18600027
>chr9:18600393-18600446
>chr9:18601676-18601849
>chr9:18603222-18603434
>chr9:18603760-18604721
>chr9:18604797-18604878
>chr9:18605697-18605747
>chr9:18607467-18607987
>chr9:18608700-18608850
>chr9:18612419-18613909
>chr9:18616031-18616355
>chr9:18619048-18619115
>chr9:18620389-18620443
>chr9:18621939-18622059
>chr9:18622848-18623201
>chr9:18625074-18625131
>chr9:18625587-18625677
>chr9:18626796-18627462
>chr9:18627630-18627844
>chr9:18627915-18628087
>chr9:18628231-18628276
>chr9:18628309-18628597
>chr9:18628790-18629010
>chr9:18629308-18629691
>chr9:18631691-18631769
>chr9:18632624-18632705
>chr9:18633303-18633622
>chr9:18634067-18634131
>chr9:18634273-18634943
>chr9:18636303-18636434
>chr9:18642280-18642576
>chr9:18642670-18643600
>chr9:18643676-18650554
>chr9:18652136-18652399
>chr9:18652505-18652803
>chr9:18653490-18653618
>chr9:18653936-18654236
>chr9:18655626-18655671
>chr9:18656343-18656685
>chr9:18657955-18658276
>chr9:18658797-18658944
>chr9:18659478-18659795
>chr9:18661709-18661771
>chr9:18662121-18662183
>chr9:18663291-18663339
>chr9:18664020-18664080
>chr9:18664627-18664674
>chr9:18664842-18664977
>chr9:18667462-18667669
>chr9:18668445-18668508
>chr9:18668862-18668923
>chr9:18670804-18671060
>chr9:18671793-18672066
>chr9:18672331-18672563
>chr9:18672666-18672698
>chr9:18674186-18674325
>chr9:18674608-18674710
>chr9:18675477-18675516
>chr9:18676363-18676456
>chr9:18677304-18677466
>chr9:18682372-18682519
>chr9:18682888-18682943
>chr9:18683209-18683536
>chr9:18685892-18686226
>chr9:18688095-18688820
>chr9:18693815-18695583
>chr9:18695626-18696290
>chr9:18696823-18697210
>chr9:18697888-18698162
>chr9:18698273-18698657
>chr9:18699337-18699658
>chr9:18701178-18701574
>chr9:18701834-18702275
>chr9:18702781-18703035
>chr9:18703663-18703748
>chr9:18704106-18704319
>chr9:18705290-18705334
>chr9:18705946-18706345
>chr9:18707519-18707645
>chr9:18711230-18717315
>chr9:18717483-18717594
>chr9:18719234-18719717
>chr9:18720290-18720374
>chr9:18720496-18720836
>chr9:18724907-18725211
>chr9:18726219-18726524
>chr9:18726757-18726915
>chr9:18727792-18728140
>chr9:18731277-18731962
>chr9:18731995-18732045
>chr9:18732668-18732756
>chr9:18733617-18733706
>chr9:18734070-18734137
>chr9:18735731-18735852
>chr9:18737016-18737355
>chr9:18737881-18738059
>chr9:18739063-18739279
>chr9:18740447-18740780
>chr9:18741111-18741161
>chr9:18742098-18742248
>chr9:18744802-18744878
>chr9:18745534-18745863
>chr9:18747205-18747255
>chr9:18748788-18749016
>chr9:18749129-18749215
>chr9:18750389-18750679
>chr9:18750998-18751069
>chr9:18751444-18751480
>chr9:18751838-18752128
>chr9:18754088-18754164
>chr9:18756045-18756291
>chr9:18757288-18757340
>chr9:18757947-18758052
>chr9:18758353-18758454
>chr9:18758555-18758594
>chr9:18761026-18761121
>chr9:18761726-18761794
>chr9:18762077-18762164
>chr9:18762385-18762954
>chr9:18762984-18764487
>chr9:18765981-18766063
>chr9:18766519-18766922
>chr9:18772052-18772112
>chr9:18772482-18772689
>chr9:18773986-18774150
>chr9:18774574-18775159
>chr9:18778588-18778635
>chr9:18783000-18783044
>chr9:18783684-18783867
>chr9:18784878-18785204
>chr9:18785422-18785511
>chr9:18786402-18786478
>chr9:18787589-18787797
>chr9:18789240-18789414
>chr9:18794179-18794442
>chr9:18794562-18794942
>chr9:18797128-18797174
>chr9:18798421-18798480
>chr9:18800070-18800423
>chr9:18801240-18802750
>chr9:18802798-18802871
>chr9:18803108-18803143
>chr9:18803290-18803358
>chr9:18805670-18805702
>chr9:18807225-18807273
>chr9:18807354-18807672
>chr9:18808974-18809026
>chr9:18809503-18809820
>chr9:18810927-18810965
>chr9:18811757-18811844
>chr9:18811915-18812382
>chr9:18812408-18813316
>chr9:18813372-18814224
>chr9:18814249-18814311
>chr9:18814376-18816611
>chr9:18816749-18816913
>chr9:18818508-18818830
>chr9:18819146-18819486
>chr9:18820258-18820625
>chr9:18823518-18823566
>chr9:18823705-18824114
>chr9:18824683-18825003
>chr9:18825793-18825885
>chr9:18826018-18826128
>chr9:18828501-18828568
>chr9:18828642-18828745
>chr9:18829431-18829527
>chr9:18833236-18834583
>chr9:18834747-18834866
>chr9:18834953-18835098
>chr9:18835167-18837387
>chr9:18837803-18837845
>chr9:18837983-18838410
>chr9:18838536-18838923
>chr9:18839017-18845186
>chr9:18845992-18846054
>chr9:18847476-18847533
>chr9:18847650-18847687
>chr9:18847784-18847837
>chr9:18848694-18848733
>chr9:18848773-18848868
>chr9:18848963-18849030
>chr9:18851389-18852028
>chr9:18852168-18852239
>chr9:18852317-18852450
>chr9:18853329-18853662
>chr9:18853730-18853795
>chr9:18854625-18854694
>chr9:18856441-18856794
>chr9:18857311-18857370
>chr9:18858997-18859314
>chr9:18859434-18859479
>chr9:18859836-18859950
>chr9:18860392-18860546
>chr9:18861034-18861185
>chr9:18864951-18865510
>chr9:18867630-18867931
>chr9:18868112-18868243
>chr9:18868878-18869047
>chr9:18869102-18869349
>chr9:18869439-18869496
>chr9:18869731-18870177
>chr9:18872322-18878583
>chr9:18878653-18878908
>chr9:18879468-18881647
>chr9:18881679-18881783
>chr9:18882703-18882989
>chr9:18883157-18883202
>chr9:18883418-18885006
>chr9:18885097-18885460
>chr9:18886014-18886411
>chr9:18886598-18886789
>chr9:18891972-18892148
>chr9:18894202-18894348
>chr9:18895766-18895940
>chr9:18896123-18896236
>chr9:18896279-18896672
>chr9:18896862-18897012
>chr9:18897135-18897807
>chr9:18897884-18898826
>chr9:18898861-18900932
>chr9:18901002-18901236
>chr9:18901762-18901829
>chr9:18901938-18902152
>chr9:18902278-18903228
>chr9:18903522-18903579
>chr9:18903681-18903715
>chr9:18903862-18904712
>chr9:18909163-18909285
>chr9:18912388-18912497
>chr9:18912720-18913029
>chr9:18915923-18915986
>chr9:18916034-18916226
>chr9:18917397-18917463
>chr9:18918493-18918627
>chr9:18918709-18918822
>chr9:18919904-18919948
>chr9:18922789-18923042
>chr9:18923160-18923306
>chr9:18924059-18924146
>chr9:18924988-18925038
>chr9:18925373-18925825
>chr9:18930002-18930067
>chr9:18930470-18930805
>chr9:18931185-18931687
>chr9:18931745-18931788
>chr9:18932135-18932207
>chr9:18932526-18932678
>chr9:18933009-18933269
>chr9:18933636-18934240
>chr9:18934425-18934639
>chr9:18934882-18935301
>chr9:18935993-18936110
>chr9:18937513-18937899
>chr9:18938174-18938408
>chr9:18938569-18938653
>chr9:18938789-18938867
>chr9:18941050-18941132
>chr9:18941335-18941410
>chr9:18945988-18946277
>chr9:18946940-18947045
>chr9:18949265-18949439
>chr9:18950299-18950404
>chr9:18954341-18954641
>chr9:18955003-18955395
>chr9:18955926-18956238
>chr9:18957865-18957897
>chr9:18958137-18958422
>chr9:18959497-18959782
>chr9:18960509-18960938
>chr9:18961006-18968538
>chr9:18968586-18968898
>chr9:18972473-18972542
>chr9:18974508-18974743
>chr9:18974947-18974987
>chr9:18976906-18977024
>chr9:18977711-18978001
>chr9:18979699-18979854
>chr9:18980522-18980591
>chr9:18981194-18981262
>chr9:18981753-18981909
>chr9:18983063-18984879
>chr9:18984984-18985348
>chr9:18986198-18986239
>chr9:18987612-18987945
>chr9:18990430-18991861
>chr9:18992203-18992457
>chr9:18992758-18993356
>chr9:18995130-18995187
>chr9:18995721-18996171
>chr9:18996284-18996355
>chr9:18996385-18996649
>chr9:18996718-19004926
>chr9:19005001-19005231
>chr9:19005350-19006518
>chr9:19006652-19007423
>chr9:19007645-19007904
>chr9:19007962-19008300
>chr9:19009746-19010000
>chr9:19010000-19010187
>chr9:19010934-19011026
>chr9:19011836-19012145
>chr9:19013143-19013238
>chr9:19013529-19013853
>chr9:19014178-19014527
>chr9:19015211-19015778
>chr9:19016150-19016667
>chr9:19017022-19017416
>chr9:19017882-19018200
>chr9:19018824-19019169
>chr9:19019455-19019755
>chr9:19020348-19020694
>chr9:19021650-19022407
>chr9:19023762-19023998
>chr9:19024329-19024673
>chr9:19025947-19026261
>chr9:19026670-19026892
>chr9:19028175-19028398
>chr9:19029282-19029367
>chr9:19029716-19029835
>chr9:19030422-19030735
>chr9:19030959-19031010
>chr9:19031286-19031563
>chr9:19032144-19032190
>chr9:19034361-19034566
>chr9:19035145-19037720
>chr9:19037991-19038959
>chr9:19039072-19039233
>chr9:19039734-19040059
>chr9:19040405-19040767
>chr9:19040894-19044325
>chr9:19044584-19044871
>chr9:19045003-19045371
>chr9:19045875-19047383
>chr9:19048174-19048473
>chr9:19051218-19051625
>chr9:19051981-19052304
>chr9:19053396-19053631
>chr9:19055506-19055583
>chr9:19055852-19055931
>chr9:19056617-19056908
>chr9:19057001-19057566
>chr9:19059289-19059458
>chr9:19060874-19061204
>chr9:19061550-19061868
>chr9:19062633-19062967
>chr9:19063968-19064272
>chr9:19064476-19064517
>chr9:19065344-19065432
>chr9:19065534-19065910
>chr9:19065933-19066238
>chr9:19066368-19066432
>chr9:19066708-19067024
>chr9:19067686-19068003
>chr9:19069386-19069727
>chr9:19069831-19070203
>chr9:19071560-19072538
>chr9:19072947-19073324
>chr9:19073636-19073707
>chr9:19073811-19074601
>chr9:19074872-19075972
>chr9:19076045-19076569
>chr9:19076832-19077129
>chr9:19077238-19077557
>chr9:19077772-19078163
>chr9:19078486-19078855
>chr9:19078868-19079533
>chr9:19079654-19080330
>chr9:19080719-19081233
>chr9:19081360-19082010
>chr9:19082456-19082833
>chr9:19083280-19083428
>chr9:19083491-19084047
>chr9:19084141-19084334
>chr9:19084606-19085084
>chr9:19086023-19086630
>chr9:19087547-19087876
>chr9:19088134-19088443
>chr9:19088499-19089299
>chr9:19089675-19090125
>chr9:19090361-19090665
>chr9:19090995-19091300
>chr9:19091511-19092062
>chr9:19092171-19092939
>chr9:19093580-19093930
>chr9:19094506-19094828
>chr9:19094907-19094983
>chr9:19095623-19095673
>chr9:19096279-19096738
>chr9:19097089-19097633
>chr9:19098157-19098555
>chr9:19098738-19099056
>chr9:19099106-19100392
>chr9:19100442-19101915
>chr9:19103357-19104018
>chr9:19104163-19104615
>chr9:19104668-19104961
>chr9:19105219-19105319
>chr9:19105408-19105587
>chr9:19105636-19107115
>chr9:19107222-19108166
>chr9:19109244-19109591
>chr9:19109659-19110783
>chr9:19111045-19111349
>chr9:19111762-19111897
>chr9:19112104-19112144
>chr9:19112339-19112727
>chr9:19113053-19113345
>chr9:19113552-19114241
>chr9:19114409-19114718
>chr9:19115208-19115615
>chr9:19117092-19117466
>chr9:19117604-19117923
>chr9:19118704-19119022
>chr9:19120064-19120335
>chr9:19120541-19120722
>chr9:19121415-19122166
>chr9:19122370-19123014
>chr9:19123709-19124046
>chr9:19124141-19124209
>chr9:19124596-19124797
>chr9:19124875-19125588
>chr9:19125647-19125959
>chr9:19126758-19127049
>chr9:19127962-19128187
>chr9:19128224-19128601
>chr9:19129101-19129428
>chr9:19130102-19130308
>chr9:19130353-19130610
>chr9:19130647-19130718
>chr9:19131219-19132175
>chr9:19132404-19132758
>chr9:19132939-19133125
>chr9:19133208-19133425
>chr9:19133761-19133811
>chr9:19133863-19134229
>chr9:19134468-19134513
>chr9:19134573-19135867
>chr9:19136720-19137348
>chr9:19138003-19138151
>chr9:19138298-19138401
>chr9:19138533-19138896
>chr9:19139128-19139293
>chr9:19139501-19139749
>chr9:19139930-19140040
>chr9:19140125-19141338
>chr9:19141377-19141924
>chr9:19141971-19142155
>chr9:19142869-19143214
>chr9:19143306-19143946
>chr9:19144299-19145103
>chr9:19145353-19145791
>chr9:19146090-19146246
>chr9:19146609-19146866
>chr9:19147305-19147941
>chr9:19148434-19148747
>chr9:19149634-19151127
>chr9:19151428-19151466
>chr9:19152220-19152544
>chr9:19152681-19153435
>chr9:19153519-19154018
>chr9:19154636-19154830
>chr9:19154909-19154957
>chr9:19156431-19156780
>chr9:19156949-19158046
>chr9:19158254-19158567
>chr9:19158731-19160066
>chr9:19160329-19161050
>chr9:19161307-19161568
>chr9:19162222-19162593
>chr9:19162911-19163165
>chr9:19163253-19163855
>chr9:19163991-19164305
>chr9:19164447-19164770
>chr9:19164907-19165168
>chr9:19165255-19165678
>chr9:19165761-19167994
>chr9:19168152-19168384
>chr9:19168419-19168805
>chr9:19168953-19169258
>chr9:19169345-19171210
>chr9:19171494-19171965
>chr9:19172343-19172467
>chr9:19172598-19172911
>chr9:19173251-19173434
>chr9:19173660-19173719
>chr9:19173825-19174264
>chr9:19174470-19174956
>chr9:19175129-19175914
>chr9:19176518-19177480
>chr9:19177565-19177892
>chr9:19177956-19178575
>chr9:19178835-19179942
>chr9:19180120-19180557
>chr9:19180647-19180962
>chr9:19181162-19182306
>chr9:19182947-19183597
>chr9:19183756-19183997
>chr9:19184879-19185304
>chr9:19185524-19186188
>chr9:19186739-19187075
>chr9:19187173-19187660
>chr9:19187960-19189024
>chr9:19189287-19189515
>chr9:19190001-19190368
>chr9:19190565-19191205
>chr9:19191835-19192143
>chr9:19193173-19193290
>chr9:19193492-19194424
>chr9:19194627-19194707
>chr9:19194827-19196216
>chr9:19196317-19197088
>chr9:19197219-19198097
>chr9:19198305-19198832
>chr9:19198860-19198991
>chr9:19199119-19199218
>chr9:19199378-19200368
>chr9:19200468-19200642
>chr9:19201054-19201364
>chr9:19202649-19203294
>chr9:19203549-19204185
>chr9:19204380-19205184
>chr9:19205225-19205840
>chr9:19206248-19207248
>chr9:19207562-19207745
>chr9:19208170-19208497
>chr9:19209632-19209916
>chr9:19210468-19210911
>chr9:19211027-19211636
>chr9:19211749-19211839
>chr9:19211962-19212116
>chr9:19212160-19213055
>chr9:19213378-19213694
>chr9:19214267-19214375
>chr9:19214657-19214810
>chr9:19215568-19216472
>chr9:19217342-19217407
>chr9:19217775-19218569
>chr9:19219292-19220235
>chr9:19220400-19220975
>chr9:19221029-19221391
>chr9:19221417-19221951
>chr9:19222000-19223044
>chr9:19223398-19223741
>chr9:19224864-19225210
>chr9:19225375-19225441
>chr9:19225918-19226333
>chr9:19226478-19227125
>chr9:19227354-19228046
>chr9:19228417-19228692
>chr9:19228875-19229228
>chr9:19230334-19230462
>chr9:19233552-19233953
>chr9:19234161-19235267
>chr9:19235392-19235503
>chr9:19235604-19236017
>chr9:19236082-19236151
>chr9:19237019-19237739
>chr9:19237947-19238954
>chr9:19239068-19239994
>chr9:19240238-19241029
>chr9:19241071-19241209
>chr9:19241330-19241662
>chr9:19241691-19242379
>chr9:19242437-19244318
>chr9:19244454-19244745
>chr9:19245151-19245479
>chr9:19245542-19245883
>chr9:19246409-19246570
>chr9:19247405-19247704
>chr9:19248377-19248678
>chr9:19248769-19249094
>chr9:19249251-19249560
>chr9:19249750-19252626
>chr9:19252758-19253073
>chr9:19253700-19253757
>chr9:19253856-19254007
>chr9:19254108-19254676
>chr9:19254718-19255436
>chr9:19255593-19255770
>chr9:19255913-19257388
>chr9:19257470-19259201
>chr9:19259272-19261636
>chr9:19261732-19263250
>chr9:19263313-19266939
>chr9:19267055-19267853
>chr9:19267892-19268891
>chr9:19268933-19269925
>chr9:19269978-19270813
>chr9:19270894-19273389
>chr9:19273477-19273716
>chr9:19273891-19274184
>chr9:19274276-19274634
>chr9:19274974-19275911
>chr9:19277187-19278432
>chr9:19278957-19279827
>chr9:19280093-19280450
>chr9:19280685-19281044
>chr9:19281647-19282555
>chr9:19282610-19283895
>chr9:19283978-19284052
>chr9:19284477-19284597
>chr9:19285244-19286388
>chr9:19286665-19286775
>chr9:19287021-19287176
>chr9:19287339-19288105
>chr9:19289508-19289852
>chr9:19291372-19291699
>chr9:19291986-19292338
>chr9:19292378-19292870
>chr9:19292974-19293035
>chr9:19294416-19295713
>chr9:19296331-19296644
>chr9:19300808-19301207
>chr9:19301402-19301448
>chr9:19301665-19301946
>chr9:19303005-19303328
>chr9:19303355-19303537
>chr9:19303858-19304858
>chr9:19305274-19305347
>chr9:19306580-19306643
>chr9:19306687-19307805
>chr9:19308299-19308419
>chr9:19308879-19309823
>chr9:19310397-19310553
>chr9:19310890-19311431
>chr9:19311865-19311947
>chr9:19312065-19312405
>chr9:19312959-19313256
>chr9:19313866-19314613
>chr9:19314854-19315188
>chr9:19315463-19315661
>chr9:19315697-19315951
>chr9:19317205-19317322
>chr9:19317502-19317620
>chr9:19317717-19318691
>chr9:19318794-19319483
>chr9:19320070-19320501
>chr9:19321421-19321866
>chr9:19322425-19322753
>chr9:19323002-19323534
>chr9:19323636-19323679
>chr9:19323874-19324267
>chr9:19324702-19325176
>chr9:19326625-19326707
>chr9:19327391-19327455
>chr9:19327864-19327926
>chr9:19328326-19329809
>chr9:19330328-19330614
>chr9:19330756-19331098
>chr9:19331200-19331517
>chr9:19331894-19331937
>chr9:19332330-19332929
>chr9:19332986-19333496
>chr9:19334014-19334355
>chr9:19334503-19334878
>chr9:19335133-19336269
>chr9:19337141-19337244
>chr9:19338911-19339067
>chr9:19341264-19341614
>chr9:19341832-19342161
>chr9:19342793-19342990
>chr9:19344307-19344926
>chr9:19344974-19345124
>chr9:19347173-19347464
>chr9:19348777-19349417
>chr9:19349791-19349845
>chr9:19349953-19350023
>chr9:19350892-19351069
>chr9:19351246-19351304
>chr9:19351526-19351844
>chr9:19352851-19353120
>chr9:19353342-19353947
>chr9:19354440-19355353
>chr9:19355399-19355467
>chr9:19356776-19356825
>chr9:19358422-19358490
>chr9:19359048-19359152
>chr9:19359221-19359611
>chr9:19359734-19359777
>chr9:19360906-19361167
>chr9:19361987-19362323
>chr9:19362434-19362526
>chr9:19362921-19364348
>chr9:19364602-19364926
>chr9:19365062-19365292
>chr9:19365471-19365675
>chr9:19365762-19366033
>chr9:19366108-19366202
>chr9:19366298-19367841
>chr9:19367900-19368097
>chr9:19368327-19368430
>chr9:19368544-19369188
>chr9:19369453-19369808
>chr9:19370173-19370481
>chr9:19371827-19371942
>chr9:19372582-19372888
>chr9:19373104-19373248
>chr9:19374628-19374815
>chr9:19375032-19375295
>chr9:19376579-19376653
>chr9:19377884-19378022
>chr9:19380551-19380870
>chr9:19381104-19381935
>chr9:19382011-19383269
>chr9:19383321-19383769
>chr9:19383916-19384299
>chr9:19384425-19384818
>chr9:19384917-19385326
>chr9:19385463-19386101
>chr9:19386184-19386493
>chr9:19387113-19387292
>chr9:19387740-19388062
>chr9:19388335-19390451
>chr9:19390595-19390706
>chr9:19390808-19391309
>chr9:19391659-19392914
>chr9:19392942-19394669
>chr9:19394709-19394937
>chr9:19395646-19396031
>chr9:19396259-19396551
>chr9:19398256-19398557
>chr9:19398700-19399033
>chr9:19399165-19399488
>chr9:19399674-19399744
>chr9:19399828-19400246
>chr9:19400892-19401267
>chr9:19401443-19401785
>chr9:19401931-19401979
>chr9:19402312-19402589
>chr9:19402910-19403944
>chr9:19404026-19404223
>chr9:19405226-19405489
>chr9:19406344-19406697
>chr9:19407189-19407490
>chr9:19410421-19410696
>chr9:19411377-19411541
>chr9:19412367-19412685
>chr9:19413257-19413635
>chr9:19414455-19414868
>chr9:19415116-19415566
>chr9:19416504-19418863
>chr9:19418911-19419240
>chr9:19419489-19419792
>chr9:19420490-19420780
>chr9:19420890-19421786
>chr9:19421977-19422423
>chr9:19422749-19423170
>chr9:19423413-19423716
>chr9:19425317-19425373
>chr9:19426210-19426444
>chr9:19426786-19426911
>chr9:19427578-19428528
>chr9:19428767-19429131
>chr9:19429261-19429721
>chr9:19430656-19431020
>chr9:19432231-19432288
>chr9:19432539-19432913
>chr9:19433165-19434800
>chr9:19435590-19436226
>chr9:19436494-19436568
>chr9:19436698-19436877
>chr9:19438724-19438975
>chr9:19439059-19439149
>chr9:19439338-19439533
>chr9:19439682-19440053
>chr9:19440321-19440639
>chr9:19440995-19441358
>chr9:19441959-19442027
>chr9:19442818-19443523
>chr9:19443643-19443946
>chr9:19444070-19444566
>chr9:19445550-19445615
>chr9:19447791-19448343
>chr9:19448832-19449165
>chr9:19449431-19449899
>chr9:19450845-19450965
>chr9:19452608-19452966
>chr9:19455303-19455624
>chr9:19455789-19456066
>chr9:19456245-19456412
>chr9:19457730-19457805
>chr9:19457967-19458133
>chr9:19458231-19458367
>chr9:19460661-19460705
>chr9:19461403-19461881
>chr9:19462172-19462451
>chr9:19462826-19463156
>chr9:19463750-19464313
>chr9:19464506-19464558
>chr9:19464951-19465005
>chr9:19466157-19466257
>chr9:19466335-19466743
>chr9:19467178-19467480
>chr9:19467679-19468127
>chr9:19471512-19471562
>chr9:19472796-19472837
>chr9:19472867-19473664
>chr9:19473721-19474431
>chr9:19475039-19475396
>chr9:19475831-19476159
>chr9:19476461-19476521
>chr9:19476660-19477023
>chr9:19477523-19477839
>chr9:19477913-19478158
>chr9:19478666-19478853
>chr9:19480738-19481238
>chr9:19482766-19483112
>chr9:19483740-19484136
>chr9:19486229-19486657
>chr9:19487170-19487500
>chr9:19488947-19489760
>chr9:19491139-19491853
>chr9:19492424-19492573
>chr9:19494511-19494982
>chr9:19495080-19495158
>chr9:19495268-19495335
>chr9:19495982-19496142
>chr9:19499150-19505532
>chr9:19505745-19505802
>chr9:19506394-19506828
>chr9:19506952-19507066
>chr9:19507122-19507318
>chr9:19508483-19508819
>chr9:19509650-19509759
>chr9:19513137-19513218
>chr9:19514475-19514536
>chr9:19517892-19517968
>chr9:19518114-19518757
>chr9:19519986-19520082
>chr9:19521717-19521792
>chr9:19521850-19521913
>chr9:19522007-19522303
>chr9:19523056-19523151
>chr9:19523306-19523367
>chr9:19523448-19523808
>chr9:19524912-19524975
>chr9:19525410-19526905
>chr9:19527046-19527106
>chr9:19527331-19527384
>chr9:19529703-19530059
>chr9:19531686-19531862
>chr9:19531985-19532618
>chr9:19532741-19532797
>chr9:19533391-19533476
>chr9:19534323-19545536
>chr9:19545581-19547168
>chr9:19547818-19547865
>chr9:19549280-19549321
>chr9:19549551-19549592
>chr9:19549844-19550063
>chr9:19550790-19550976
>chr9:19551059-19551129
>chr9:19553901-19554466
>chr9:19554695-19554738
>chr9:19555634-19555966
>chr9:19557288-19557373
>chr9:19557459-19557755
>chr9:19557808-19558159
>chr9:19558726-19558783
>chr9:19559091-19559184
>chr9:19560296-19560620
>chr9:19560839-19561236
>chr9:19561424-19561733
>chr9:19562829-19563125
>chr9:19563676-19564161
>chr9:19564512-19564558
>chr9:19565006-19567186
>chr9:19567257-19567605
>chr9:19568519-19568734
>chr9:19569049-19569299
>chr9:19570616-19570778
>chr9:19571532-19571748
>chr9:19571938-19572283
>chr9:19572329-19572776
>chr9:19573463-19573564
>chr9:19574457-19574625
>chr9:19576567-19576602
>chr9:19577477-19577544
>chr9:19577729-19578303
>chr9:19579113-19579271
>chr9:19582794-19582918
>chr9:19584258-19584343
>chr9:19584607-19584739
>chr9:19585487-19585533
>chr9:19585616-19585747
>chr9:19588677-19588970
>chr9:19591228-19591293
>chr9:19592466-19592563
>chr9:19593320-19593374
>chr9:19593830-19593902
>chr9:19594375-19594516
>chr9:19595269-19595312
>chr9:19598642-19598698
>chr9:19600934-19601638
>chr9:19601748-19601798
>chr9:19602161-19602198
>chr9:19602722-19602910
>chr9:19605809-19605913
>chr9:19606642-19606680
>chr9:19607428-19607754
>chr9:19608754-19608824
>chr9:19609510-19610068
>chr9:19611234-19611477
>chr9:19612035-19612197
>chr9:19612333-19612647
>chr9:19612725-19612854
>chr9:19613623-19613688
>chr9:19613836-19613868
>chr9:19613971-19614025
>chr9:19616164-19616239
[truncated: 2,333,132 more chars]
