# Supplementary material for: Red: an intelligent, rapid, accurate tool for detecting repeats de-novo on the genomic scale
Source: BMC Bioinformatics. 2015 Jul 24;16:227. doi: 10.1186/s12859-015-0654-5 (PMC4513396; doi:10.1186/s12859-015-0654-5)
Supplement: Additional file 5 — Supplementary data set 4 — Red’s repeats of the Homo sapiens genome. The command “tar -xzf file” results in a directory that contains the locations of repeats found by Red in the genome of the Homo sapiens. [file 12859_2015_654_MOESM5_ESM.tar › GnmRptHg38/chr9_KI270718v1_random.rpt]

>chr9_KI270718v1_random:3-760
>chr9_KI270718v1_random:914-1302
>chr9_KI270718v1_random:1394-1992
>chr9_KI270718v1_random:2073-3019
>chr9_KI270718v1_random:3237-3557
>chr9_KI270718v1_random:3567-3962
>chr9_KI270718v1_random:4100-4762
>chr9_KI270718v1_random:4852-5371
>chr9_KI270718v1_random:5606-6172
>chr9_KI270718v1_random:6515-7644
>chr9_KI270718v1_random:7931-8515
>chr9_KI270718v1_random:8882-12073
>chr9_KI270718v1_random:12144-12359
>chr9_KI270718v1_random:13004-13286
>chr9_KI270718v1_random:13443-14218
>chr9_KI270718v1_random:14447-14749
>chr9_KI270718v1_random:14858-15359
>chr9_KI270718v1_random:15507-15815
>chr9_KI270718v1_random:15903-16048
>chr9_KI270718v1_random:16343-16432
>chr9_KI270718v1_random:16462-19037
>chr9_KI270718v1_random:19142-19405
>chr9_KI270718v1_random:20032-20233
>chr9_KI270718v1_random:20333-20881
>chr9_KI270718v1_random:21158-23943
>chr9_KI270718v1_random:23972-31167
>chr9_KI270718v1_random:31281-31518
>chr9_KI270718v1_random:31835-32632
>chr9_KI270718v1_random:32809-32918
>chr9_KI270718v1_random:33163-35256
>chr9_KI270718v1_random:35534-35660
>chr9_KI270718v1_random:35702-35776
>chr9_KI270718v1_random:36324-36469
>chr9_KI270718v1_random:36659-36726
>chr9_KI270718v1_random:36947-37087
>chr9_KI270718v1_random:37547-37679
>chr9_KI270718v1_random:37766-37909
