# Supplementary material for: Red: an intelligent, rapid, accurate tool for detecting repeats de-novo on the genomic scale
Source: BMC Bioinformatics. 2015 Jul 24;16:227. doi: 10.1186/s12859-015-0654-5 (PMC4513396; doi:10.1186/s12859-015-0654-5)
Supplement: Additional file 5 — Supplementary data set 4 — Red’s repeats of the Homo sapiens genome. The command “tar -xzf file” results in a directory that contains the locations of repeats found by Red in the genome of the Homo sapiens. [file 12859_2015_654_MOESM5_ESM.tar › GnmRptHg38/chr9_KI270719v1_random.rpt]

>chr9_KI270719v1_random:0-105
>chr9_KI270719v1_random:220-3782
>chr9_KI270719v1_random:3790-5221
>chr9_KI270719v1_random:5372-7777
>chr9_KI270719v1_random:7912-13746
>chr9_KI270719v1_random:13860-15106
>chr9_KI270719v1_random:15266-20279
>chr9_KI270719v1_random:20487-26994
>chr9_KI270719v1_random:27069-27936
>chr9_KI270719v1_random:28060-29066
>chr9_KI270719v1_random:29247-31104
>chr9_KI270719v1_random:31206-38129
>chr9_KI270719v1_random:38167-44205
>chr9_KI270719v1_random:44240-46901
>chr9_KI270719v1_random:47079-47214
>chr9_KI270719v1_random:47306-48343
>chr9_KI270719v1_random:48397-57688
>chr9_KI270719v1_random:57747-60897
>chr9_KI270719v1_random:60946-64929
>chr9_KI270719v1_random:65017-65229
>chr9_KI270719v1_random:65325-66827
>chr9_KI270719v1_random:66985-73667
>chr9_KI270719v1_random:73699-76787
>chr9_KI270719v1_random:76819-79652
>chr9_KI270719v1_random:79740-88137
>chr9_KI270719v1_random:88246-88508
>chr9_KI270719v1_random:88632-90793
>chr9_KI270719v1_random:90844-104209
>chr9_KI270719v1_random:104272-107718
>chr9_KI270719v1_random:107794-112403
>chr9_KI270719v1_random:112456-115242
>chr9_KI270719v1_random:115294-117231
>chr9_KI270719v1_random:117295-121757
>chr9_KI270719v1_random:121897-128632
>chr9_KI270719v1_random:128837-128907
>chr9_KI270719v1_random:129065-129152
>chr9_KI270719v1_random:129664-130068
>chr9_KI270719v1_random:130175-132568
>chr9_KI270719v1_random:132915-133328
>chr9_KI270719v1_random:133408-133624
>chr9_KI270719v1_random:134349-136660
>chr9_KI270719v1_random:136689-138514
>chr9_KI270719v1_random:138637-138714
>chr9_KI270719v1_random:139371-139574
>chr9_KI270719v1_random:139936-140723
>chr9_KI270719v1_random:140914-141510
>chr9_KI270719v1_random:141833-142119
>chr9_KI270719v1_random:142175-142300
>chr9_KI270719v1_random:142419-142495
>chr9_KI270719v1_random:142590-142628
>chr9_KI270719v1_random:142656-143131
>chr9_KI270719v1_random:143309-143364
>chr9_KI270719v1_random:143441-143529
>chr9_KI270719v1_random:143626-143959
>chr9_KI270719v1_random:144402-144494
>chr9_KI270719v1_random:145010-146051
>chr9_KI270719v1_random:146807-146936
>chr9_KI270719v1_random:147233-148225
>chr9_KI270719v1_random:148374-149138
>chr9_KI270719v1_random:149249-149717
>chr9_KI270719v1_random:149847-150054
>chr9_KI270719v1_random:150289-150552
>chr9_KI270719v1_random:151330-151873
>chr9_KI270719v1_random:152759-153192
>chr9_KI270719v1_random:153278-153432
>chr9_KI270719v1_random:153558-153734
>chr9_KI270719v1_random:154680-154726
>chr9_KI270719v1_random:155917-155966
>chr9_KI270719v1_random:156103-156554
>chr9_KI270719v1_random:156725-157491
>chr9_KI270719v1_random:158631-158794
>chr9_KI270719v1_random:158851-159724
>chr9_KI270719v1_random:160279-160689
>chr9_KI270719v1_random:161380-161625
>chr9_KI270719v1_random:162020-162126
>chr9_KI270719v1_random:162435-162794
>chr9_KI270719v1_random:162988-163023
>chr9_KI270719v1_random:163474-163592
>chr9_KI270719v1_random:163716-164034
>chr9_KI270719v1_random:165039-169886
>chr9_KI270719v1_random:169981-170937
>chr9_KI270719v1_random:171081-173936
>chr9_KI270719v1_random:173988-176834
