# Supplementary material for: Red: an intelligent, rapid, accurate tool for detecting repeats de-novo on the genomic scale
Source: BMC Bioinformatics. 2015 Jul 24;16:227. doi: 10.1186/s12859-015-0654-5 (PMC4513396; doi:10.1186/s12859-015-0654-5)
Supplement: Additional file 5 — Supplementary data set 4 — Red’s repeats of the Homo sapiens genome. The command “tar -xzf file” results in a directory that contains the locations of repeats found by Red in the genome of the Homo sapiens. [file 12859_2015_654_MOESM5_ESM.tar › GnmRptHg38/chr9_KI270720v1_random.rpt]

>chr9_KI270720v1_random:0-63
>chr9_KI270720v1_random:253-877
>chr9_KI270720v1_random:961-1659
>chr9_KI270720v1_random:2327-2411
>chr9_KI270720v1_random:2961-3072
>chr9_KI270720v1_random:4039-4115
>chr9_KI270720v1_random:4480-4949
>chr9_KI270720v1_random:5229-8277
>chr9_KI270720v1_random:8360-8853
>chr9_KI270720v1_random:8886-15149
>chr9_KI270720v1_random:15254-15371
>chr9_KI270720v1_random:15512-15798
>chr9_KI270720v1_random:15923-16270
>chr9_KI270720v1_random:16333-19601
>chr9_KI270720v1_random:19653-23074
>chr9_KI270720v1_random:23115-24502
>chr9_KI270720v1_random:24592-24651
>chr9_KI270720v1_random:24704-25645
>chr9_KI270720v1_random:25735-27013
>chr9_KI270720v1_random:27096-27285
>chr9_KI270720v1_random:27370-28079
>chr9_KI270720v1_random:28174-28442
>chr9_KI270720v1_random:28607-29949
>chr9_KI270720v1_random:30246-30649
>chr9_KI270720v1_random:30710-31236
>chr9_KI270720v1_random:31285-31644
>chr9_KI270720v1_random:31697-31881
>chr9_KI270720v1_random:31920-36072
>chr9_KI270720v1_random:36144-36793
>chr9_KI270720v1_random:36995-37660
>chr9_KI270720v1_random:37813-39050
