# Supplementary material for: Red: an intelligent, rapid, accurate tool for detecting repeats de-novo on the genomic scale
Source: BMC Bioinformatics. 2015 Jul 24;16:227. doi: 10.1186/s12859-015-0654-5 (PMC4513396; doi:10.1186/s12859-015-0654-5)
Supplement: Additional file 5 — Supplementary data set 4 — Red’s repeats of the Homo sapiens genome. The command “tar -xzf file” results in a directory that contains the locations of repeats found by Red in the genome of the Homo sapiens. [file 12859_2015_654_MOESM5_ESM.tar › GnmRptHg38/chrM.rpt]

>chrM:668-709
>chrM:766-922
>chrM:1016-1375
>chrM:1900-2052
>chrM:2144-2215
>chrM:2446-2686
>chrM:2909-3092
>chrM:4401-4449
>chrM:4749-4815
>chrM:5499-5818
>chrM:6203-6242
>chrM:7076-7138
>chrM:7211-7311
>chrM:8309-8391
>chrM:12215-12284
