# Supplementary material for: Red: an intelligent, rapid, accurate tool for detecting repeats de-novo on the genomic scale
Source: BMC Bioinformatics. 2015 Jul 24;16:227. doi: 10.1186/s12859-015-0654-5 (PMC4513396; doi:10.1186/s12859-015-0654-5)
Supplement: Additional file 5 — Supplementary data set 4 — Red’s repeats of the Homo sapiens genome. The command “tar -xzf file” results in a directory that contains the locations of repeats found by Red in the genome of the Homo sapiens. [file 12859_2015_654_MOESM5_ESM.tar › GnmRptHg38/chrUn_GL000195v1.rpt]

>chrUn_GL000195v1:0-2106
>chrUn_GL000195v1:2305-2807
>chrUn_GL000195v1:3185-3303
>chrUn_GL000195v1:3380-3438
>chrUn_GL000195v1:3612-4428
>chrUn_GL000195v1:4777-4914
>chrUn_GL000195v1:5009-5782
>chrUn_GL000195v1:5950-9205
>chrUn_GL000195v1:9306-14701
>chrUn_GL000195v1:14743-15270
>chrUn_GL000195v1:15453-16436
>chrUn_GL000195v1:16602-17832
>chrUn_GL000195v1:17863-18040
>chrUn_GL000195v1:18135-19235
>chrUn_GL000195v1:19419-19610
>chrUn_GL000195v1:19676-20252
>chrUn_GL000195v1:20330-21395
>chrUn_GL000195v1:21448-21634
>chrUn_GL000195v1:21729-21923
>chrUn_GL000195v1:22038-22287
>chrUn_GL000195v1:22389-22646
>chrUn_GL000195v1:22713-22796
>chrUn_GL000195v1:22880-24066
>chrUn_GL000195v1:24118-25404
>chrUn_GL000195v1:25493-32454
>chrUn_GL000195v1:32539-32781
>chrUn_GL000195v1:32831-37721
>chrUn_GL000195v1:37934-40576
>chrUn_GL000195v1:40756-43199
>chrUn_GL000195v1:43251-44871
>chrUn_GL000195v1:44950-45721
>chrUn_GL000195v1:45841-46762
>chrUn_GL000195v1:46882-47578
>chrUn_GL000195v1:47708-48107
>chrUn_GL000195v1:48252-48346
>chrUn_GL000195v1:48496-48962
>chrUn_GL000195v1:49139-49857
>chrUn_GL000195v1:50097-50184
>chrUn_GL000195v1:50399-50816
>chrUn_GL000195v1:50891-51229
>chrUn_GL000195v1:51454-51734
>chrUn_GL000195v1:51788-53450
>chrUn_GL000195v1:53541-54914
>chrUn_GL000195v1:55028-55987
>chrUn_GL000195v1:56195-58706
>chrUn_GL000195v1:58770-59402
>chrUn_GL000195v1:59581-66896
>chrUn_GL000195v1:66964-67056
>chrUn_GL000195v1:67809-68030
>chrUn_GL000195v1:68242-68921
>chrUn_GL000195v1:69001-69170
>chrUn_GL000195v1:69189-69374
>chrUn_GL000195v1:69638-70303
>chrUn_GL000195v1:70400-70799
>chrUn_GL000195v1:70843-71690
>chrUn_GL000195v1:71864-82271
>chrUn_GL000195v1:82352-110240
>chrUn_GL000195v1:110308-110651
>chrUn_GL000195v1:110830-111093
>chrUn_GL000195v1:111287-112916
>chrUn_GL000195v1:113024-121174
>chrUn_GL000195v1:121220-121512
>chrUn_GL000195v1:121580-121944
>chrUn_GL000195v1:122017-122612
>chrUn_GL000195v1:122728-135865
>chrUn_GL000195v1:135890-141784
>chrUn_GL000195v1:141903-142144
>chrUn_GL000195v1:142648-148425
>chrUn_GL000195v1:148587-149102
>chrUn_GL000195v1:149299-151534
>chrUn_GL000195v1:151597-153530
>chrUn_GL000195v1:153895-154069
>chrUn_GL000195v1:154183-155092
>chrUn_GL000195v1:155411-155465
>chrUn_GL000195v1:155597-155980
>chrUn_GL000195v1:156214-159561
>chrUn_GL000195v1:159649-163656
>chrUn_GL000195v1:164052-164229
>chrUn_GL000195v1:164388-164664
>chrUn_GL000195v1:164730-165123
>chrUn_GL000195v1:165284-165486
>chrUn_GL000195v1:165564-167131
>chrUn_GL000195v1:167301-167848
>chrUn_GL000195v1:167915-168313
>chrUn_GL000195v1:168487-169239
>chrUn_GL000195v1:169719-169889
>chrUn_GL000195v1:170009-171632
>chrUn_GL000195v1:171667-172210
>chrUn_GL000195v1:172276-172572
>chrUn_GL000195v1:173136-173799
>chrUn_GL000195v1:174149-174279
>chrUn_GL000195v1:174345-174588
>chrUn_GL000195v1:174723-174920
>chrUn_GL000195v1:175019-175472
>chrUn_GL000195v1:175704-175816
>chrUn_GL000195v1:175927-177252
>chrUn_GL000195v1:177317-178085
>chrUn_GL000195v1:178272-178543
>chrUn_GL000195v1:178901-179158
>chrUn_GL000195v1:179262-179588
>chrUn_GL000195v1:179740-180889
>chrUn_GL000195v1:180969-181249
>chrUn_GL000195v1:181586-181655
>chrUn_GL000195v1:181746-181816
>chrUn_GL000195v1:181883-182064
>chrUn_GL000195v1:182503-182593
>chrUn_GL000195v1:182855-182896
