# Supplementary material for: Red: an intelligent, rapid, accurate tool for detecting repeats de-novo on the genomic scale
Source: BMC Bioinformatics. 2015 Jul 24;16:227. doi: 10.1186/s12859-015-0654-5 (PMC4513396; doi:10.1186/s12859-015-0654-5)
Supplement: Additional file 5 — Supplementary data set 4 — Red’s repeats of the Homo sapiens genome. The command “tar -xzf file” results in a directory that contains the locations of repeats found by Red in the genome of the Homo sapiens. [file 12859_2015_654_MOESM5_ESM.tar › GnmRptHg38/chrUn_GL000213v1.rpt]

>chrUn_GL000213v1:0-769
>chrUn_GL000213v1:849-1002
>chrUn_GL000213v1:1283-2752
>chrUn_GL000213v1:2934-3201
>chrUn_GL000213v1:3575-3856
>chrUn_GL000213v1:4127-5437
>chrUn_GL000213v1:5605-7388
>chrUn_GL000213v1:7501-8166
>chrUn_GL000213v1:8444-8867
>chrUn_GL000213v1:8938-9338
>chrUn_GL000213v1:9796-10069
>chrUn_GL000213v1:10111-10200
>chrUn_GL000213v1:10532-10775
>chrUn_GL000213v1:10993-12076
>chrUn_GL000213v1:12555-13004
>chrUn_GL000213v1:13066-14104
>chrUn_GL000213v1:14216-14276
>chrUn_GL000213v1:15045-15247
>chrUn_GL000213v1:15354-16094
>chrUn_GL000213v1:16179-16335
>chrUn_GL000213v1:16422-23700
>chrUn_GL000213v1:23809-24849
>chrUn_GL000213v1:25343-26794
>chrUn_GL000213v1:26880-29778
>chrUn_GL000213v1:29949-30135
>chrUn_GL000213v1:30160-30564
>chrUn_GL000213v1:30657-30861
>chrUn_GL000213v1:30878-31748
>chrUn_GL000213v1:31849-32580
>chrUn_GL000213v1:32656-32726
>chrUn_GL000213v1:32813-32919
>chrUn_GL000213v1:32974-33155
>chrUn_GL000213v1:33312-33610
>chrUn_GL000213v1:33777-33828
>chrUn_GL000213v1:34166-36021
>chrUn_GL000213v1:36067-36308
>chrUn_GL000213v1:36466-37088
>chrUn_GL000213v1:37242-37588
>chrUn_GL000213v1:37735-38967
>chrUn_GL000213v1:39065-39696
>chrUn_GL000213v1:39819-41138
>chrUn_GL000213v1:41406-41853
>chrUn_GL000213v1:41938-42105
>chrUn_GL000213v1:42225-42855
>chrUn_GL000213v1:43068-43170
>chrUn_GL000213v1:43213-43269
>chrUn_GL000213v1:43468-43513
>chrUn_GL000213v1:43742-44337
>chrUn_GL000213v1:44368-44454
>chrUn_GL000213v1:44671-49287
>chrUn_GL000213v1:49374-49487
>chrUn_GL000213v1:49557-49662
>chrUn_GL000213v1:49800-49917
>chrUn_GL000213v1:50036-50772
>chrUn_GL000213v1:50914-51037
>chrUn_GL000213v1:51083-51330
>chrUn_GL000213v1:51404-51620
>chrUn_GL000213v1:51794-52221
>chrUn_GL000213v1:52276-53630
>chrUn_GL000213v1:53638-54626
>chrUn_GL000213v1:54689-56915
>chrUn_GL000213v1:56960-57588
>chrUn_GL000213v1:57643-58894
>chrUn_GL000213v1:58981-61759
>chrUn_GL000213v1:61956-64122
>chrUn_GL000213v1:64172-64256
>chrUn_GL000213v1:64384-65539
>chrUn_GL000213v1:65790-66463
>chrUn_GL000213v1:66484-67698
>chrUn_GL000213v1:67766-71614
>chrUn_GL000213v1:71731-73234
>chrUn_GL000213v1:73368-76432
>chrUn_GL000213v1:76558-82201
>chrUn_GL000213v1:82273-85512
>chrUn_GL000213v1:85656-86609
>chrUn_GL000213v1:86771-87249
>chrUn_GL000213v1:87296-89587
>chrUn_GL000213v1:89722-89867
>chrUn_GL000213v1:89914-106802
>chrUn_GL000213v1:107063-107243
>chrUn_GL000213v1:107322-115225
>chrUn_GL000213v1:115260-116144
>chrUn_GL000213v1:116202-141160
>chrUn_GL000213v1:141226-141318
>chrUn_GL000213v1:141590-143533
>chrUn_GL000213v1:144191-144328
>chrUn_GL000213v1:144852-144898
>chrUn_GL000213v1:145334-145445
>chrUn_GL000213v1:145508-146007
>chrUn_GL000213v1:146639-146945
>chrUn_GL000213v1:147005-147197
>chrUn_GL000213v1:147476-147823
>chrUn_GL000213v1:148129-148351
>chrUn_GL000213v1:148478-150379
>chrUn_GL000213v1:150473-152665
>chrUn_GL000213v1:152705-155415
>chrUn_GL000213v1:155505-156602
>chrUn_GL000213v1:156642-160325
>chrUn_GL000213v1:160603-161139
>chrUn_GL000213v1:161343-162642
>chrUn_GL000213v1:164153-164239
