# Supplementary material for: Red: an intelligent, rapid, accurate tool for detecting repeats de-novo on the genomic scale
Source: BMC Bioinformatics. 2015 Jul 24;16:227. doi: 10.1186/s12859-015-0654-5 (PMC4513396; doi:10.1186/s12859-015-0654-5)
Supplement: Additional file 5 — Supplementary data set 4 — Red’s repeats of the Homo sapiens genome. The command “tar -xzf file” results in a directory that contains the locations of repeats found by Red in the genome of the Homo sapiens. [file 12859_2015_654_MOESM5_ESM.tar › GnmRptHg38/chrUn_GL000214v1.rpt]

>chrUn_GL000214v1:0-4030
>chrUn_GL000214v1:4078-13810
>chrUn_GL000214v1:13841-30204
>chrUn_GL000214v1:30249-33812
>chrUn_GL000214v1:33836-36811
>chrUn_GL000214v1:36861-47882
>chrUn_GL000214v1:47937-63220
>chrUn_GL000214v1:63286-70341
>chrUn_GL000214v1:70423-108810
>chrUn_GL000214v1:108912-115502
>chrUn_GL000214v1:115535-116016
>chrUn_GL000214v1:116154-116623
>chrUn_GL000214v1:116680-137718
