# Supplementary material for: Red: an intelligent, rapid, accurate tool for detecting repeats de-novo on the genomic scale
Source: BMC Bioinformatics. 2015 Jul 24;16:227. doi: 10.1186/s12859-015-0654-5 (PMC4513396; doi:10.1186/s12859-015-0654-5)
Supplement: Additional file 5 — Supplementary data set 4 — Red’s repeats of the Homo sapiens genome. The command “tar -xzf file” results in a directory that contains the locations of repeats found by Red in the genome of the Homo sapiens. [file 12859_2015_654_MOESM5_ESM.tar › GnmRptHg38/chrUn_GL000216v2.rpt]

>chrUn_GL000216v2:0-1507
>chrUn_GL000216v2:1743-46365
>chrUn_GL000216v2:46417-53381
>chrUn_GL000216v2:53453-63976
>chrUn_GL000216v2:64008-64279
>chrUn_GL000216v2:64378-69710
>chrUn_GL000216v2:69770-73170
>chrUn_GL000216v2:73207-74892
>chrUn_GL000216v2:74945-87452
>chrUn_GL000216v2:87564-88532
>chrUn_GL000216v2:88901-89298
>chrUn_GL000216v2:89380-89487
>chrUn_GL000216v2:90143-90451
>chrUn_GL000216v2:90704-91704
>chrUn_GL000216v2:92109-92270
>chrUn_GL000216v2:92439-92533
>chrUn_GL000216v2:92737-93729
>chrUn_GL000216v2:94049-94207
>chrUn_GL000216v2:94426-94557
>chrUn_GL000216v2:94975-95107
>chrUn_GL000216v2:95339-96167
>chrUn_GL000216v2:96230-96424
>chrUn_GL000216v2:96527-96619
>chrUn_GL000216v2:97286-97360
>chrUn_GL000216v2:98860-98917
>chrUn_GL000216v2:98940-98992
>chrUn_GL000216v2:100437-100826
>chrUn_GL000216v2:100992-101153
>chrUn_GL000216v2:101379-101996
>chrUn_GL000216v2:102027-102202
>chrUn_GL000216v2:102933-103224
>chrUn_GL000216v2:103282-104428
>chrUn_GL000216v2:104486-104994
>chrUn_GL000216v2:105464-105629
>chrUn_GL000216v2:105931-106036
>chrUn_GL000216v2:106254-106382
>chrUn_GL000216v2:106462-106772
>chrUn_GL000216v2:106925-107366
>chrUn_GL000216v2:107478-107914
>chrUn_GL000216v2:108091-108131
>chrUn_GL000216v2:108430-108568
>chrUn_GL000216v2:108708-109498
>chrUn_GL000216v2:109585-110006
>chrUn_GL000216v2:110200-110248
>chrUn_GL000216v2:110523-111452
>chrUn_GL000216v2:111571-111608
>chrUn_GL000216v2:111937-112419
>chrUn_GL000216v2:112486-112567
>chrUn_GL000216v2:112694-112791
>chrUn_GL000216v2:113152-113711
>chrUn_GL000216v2:113912-114119
>chrUn_GL000216v2:114969-115084
>chrUn_GL000216v2:115218-115534
>chrUn_GL000216v2:116561-116622
>chrUn_GL000216v2:118041-118856
>chrUn_GL000216v2:119051-119259
>chrUn_GL000216v2:119357-119440
>chrUn_GL000216v2:119671-119915
>chrUn_GL000216v2:120118-121327
>chrUn_GL000216v2:121414-121477
>chrUn_GL000216v2:121556-123024
>chrUn_GL000216v2:123176-127436
>chrUn_GL000216v2:127665-127711
>chrUn_GL000216v2:127901-128246
>chrUn_GL000216v2:128338-128440
>chrUn_GL000216v2:128709-128866
>chrUn_GL000216v2:128923-129002
>chrUn_GL000216v2:129080-129113
>chrUn_GL000216v2:129505-129827
>chrUn_GL000216v2:129996-130359
>chrUn_GL000216v2:130540-130841
>chrUn_GL000216v2:131303-131429
>chrUn_GL000216v2:131557-131635
>chrUn_GL000216v2:131849-132002
>chrUn_GL000216v2:132319-132546
>chrUn_GL000216v2:132815-132939
>chrUn_GL000216v2:133131-137304
>chrUn_GL000216v2:137387-137870
>chrUn_GL000216v2:137915-142878
>chrUn_GL000216v2:142989-143186
>chrUn_GL000216v2:143238-143434
>chrUn_GL000216v2:143535-143711
>chrUn_GL000216v2:143856-143998
>chrUn_GL000216v2:144132-144562
>chrUn_GL000216v2:144594-144877
>chrUn_GL000216v2:145064-145899
>chrUn_GL000216v2:145924-147779
>chrUn_GL000216v2:147819-150411
>chrUn_GL000216v2:150450-161191
>chrUn_GL000216v2:161252-161691
>chrUn_GL000216v2:161799-162365
>chrUn_GL000216v2:162416-169822
>chrUn_GL000216v2:169863-170631
>chrUn_GL000216v2:171045-171164
>chrUn_GL000216v2:171554-172163
>chrUn_GL000216v2:172258-172307
>chrUn_GL000216v2:172527-175222
>chrUn_GL000216v2:175334-175593
>chrUn_GL000216v2:175653-175725
>chrUn_GL000216v2:175787-176608
