# Supplementary material for: Red: an intelligent, rapid, accurate tool for detecting repeats de-novo on the genomic scale
Source: BMC Bioinformatics. 2015 Jul 24;16:227. doi: 10.1186/s12859-015-0654-5 (PMC4513396; doi:10.1186/s12859-015-0654-5)
Supplement: Additional file 5 — Supplementary data set 4 — Red’s repeats of the Homo sapiens genome. The command “tar -xzf file” results in a directory that contains the locations of repeats found by Red in the genome of the Homo sapiens. [file 12859_2015_654_MOESM5_ESM.tar › GnmRptHg38/chrUn_GL000218v1.rpt]

>chrUn_GL000218v1:0-3885
>chrUn_GL000218v1:3924-15541
>chrUn_GL000218v1:15596-23690
>chrUn_GL000218v1:24074-25304
>chrUn_GL000218v1:25369-25424
>chrUn_GL000218v1:25537-27256
>chrUn_GL000218v1:27495-28991
>chrUn_GL000218v1:29491-29762
>chrUn_GL000218v1:29894-32909
>chrUn_GL000218v1:32945-33591
>chrUn_GL000218v1:33697-34178
>chrUn_GL000218v1:34218-34509
>chrUn_GL000218v1:34556-35028
>chrUn_GL000218v1:35098-35393
>chrUn_GL000218v1:35553-35815
>chrUn_GL000218v1:35860-36037
>chrUn_GL000218v1:36076-36352
>chrUn_GL000218v1:36513-37011
>chrUn_GL000218v1:37150-37293
>chrUn_GL000218v1:37577-37805
>chrUn_GL000218v1:37843-38561
>chrUn_GL000218v1:38654-38920
>chrUn_GL000218v1:39044-39733
>chrUn_GL000218v1:39927-41277
>chrUn_GL000218v1:41401-42526
>chrUn_GL000218v1:42649-43066
>chrUn_GL000218v1:43225-43890
>chrUn_GL000218v1:44001-45348
>chrUn_GL000218v1:45432-47321
>chrUn_GL000218v1:47788-48155
>chrUn_GL000218v1:48220-50104
>chrUn_GL000218v1:50157-50320
>chrUn_GL000218v1:50440-50954
>chrUn_GL000218v1:51162-52211
>chrUn_GL000218v1:52384-54817
>chrUn_GL000218v1:54873-161141
