# Supplementary material for: Red: an intelligent, rapid, accurate tool for detecting repeats de-novo on the genomic scale
Source: BMC Bioinformatics. 2015 Jul 24;16:227. doi: 10.1186/s12859-015-0654-5 (PMC4513396; doi:10.1186/s12859-015-0654-5)
Supplement: Additional file 5 — Supplementary data set 4 — Red’s repeats of the Homo sapiens genome. The command “tar -xzf file” results in a directory that contains the locations of repeats found by Red in the genome of the Homo sapiens. [file 12859_2015_654_MOESM5_ESM.tar › GnmRptHg38/chrUn_GL000219v1.rpt]

>chrUn_GL000219v1:4-9560
>chrUn_GL000219v1:9612-9871
>chrUn_GL000219v1:10138-12196
>chrUn_GL000219v1:12275-13598
>chrUn_GL000219v1:13634-15246
>chrUn_GL000219v1:15300-15445
>chrUn_GL000219v1:15592-17665
>chrUn_GL000219v1:17725-18029
>chrUn_GL000219v1:18152-22154
>chrUn_GL000219v1:22369-22710
>chrUn_GL000219v1:22805-23245
>chrUn_GL000219v1:23298-23639
>chrUn_GL000219v1:23792-23927
>chrUn_GL000219v1:23982-24347
>chrUn_GL000219v1:24862-26599
>chrUn_GL000219v1:26833-26952
>chrUn_GL000219v1:27132-27240
>chrUn_GL000219v1:27345-28118
>chrUn_GL000219v1:28179-28337
>chrUn_GL000219v1:28370-28748
>chrUn_GL000219v1:28784-29010
>chrUn_GL000219v1:29066-29569
>chrUn_GL000219v1:29655-29984
>chrUn_GL000219v1:30111-31128
>chrUn_GL000219v1:31183-32619
>chrUn_GL000219v1:32678-33098
>chrUn_GL000219v1:33219-33743
>chrUn_GL000219v1:33931-40201
>chrUn_GL000219v1:40465-41047
>chrUn_GL000219v1:41108-41356
>chrUn_GL000219v1:41445-41579
>chrUn_GL000219v1:41771-41935
>chrUn_GL000219v1:41988-42144
>chrUn_GL000219v1:42746-44147
>chrUn_GL000219v1:44277-44351
>chrUn_GL000219v1:44404-44571
>chrUn_GL000219v1:44678-44983
>chrUn_GL000219v1:45157-45552
>chrUn_GL000219v1:45620-49674
>chrUn_GL000219v1:49747-50153
>chrUn_GL000219v1:50349-50691
>chrUn_GL000219v1:50881-51515
>chrUn_GL000219v1:53401-53545
>chrUn_GL000219v1:53787-54095
>chrUn_GL000219v1:54296-54582
>chrUn_GL000219v1:54812-55494
>chrUn_GL000219v1:56813-57108
>chrUn_GL000219v1:57878-58013
>chrUn_GL000219v1:58317-58770
>chrUn_GL000219v1:59029-62029
>chrUn_GL000219v1:62106-62597
>chrUn_GL000219v1:62763-69787
>chrUn_GL000219v1:69975-70116
>chrUn_GL000219v1:70936-71018
>chrUn_GL000219v1:71838-72203
>chrUn_GL000219v1:72482-72577
>chrUn_GL000219v1:72784-72977
>chrUn_GL000219v1:73131-73722
>chrUn_GL000219v1:73790-75566
>chrUn_GL000219v1:75703-79362
>chrUn_GL000219v1:79459-82344
>chrUn_GL000219v1:82424-82765
>chrUn_GL000219v1:82889-84439
>chrUn_GL000219v1:84498-87022
>chrUn_GL000219v1:87290-88138
>chrUn_GL000219v1:88210-91361
>chrUn_GL000219v1:91415-92045
>chrUn_GL000219v1:92435-92602
>chrUn_GL000219v1:92745-94889
>chrUn_GL000219v1:94938-95862
>chrUn_GL000219v1:95960-96613
>chrUn_GL000219v1:96676-98673
>chrUn_GL000219v1:98781-99219
>chrUn_GL000219v1:99488-99565
>chrUn_GL000219v1:99932-99993
>chrUn_GL000219v1:100213-100607
>chrUn_GL000219v1:100759-101384
>chrUn_GL000219v1:101924-102085
>chrUn_GL000219v1:102207-102341
>chrUn_GL000219v1:102440-104352
>chrUn_GL000219v1:104431-105071
>chrUn_GL000219v1:105200-105610
>chrUn_GL000219v1:105824-106598
>chrUn_GL000219v1:106735-107202
>chrUn_GL000219v1:107320-115687
>chrUn_GL000219v1:115811-116062
>chrUn_GL000219v1:116151-116377
>chrUn_GL000219v1:116497-117035
>chrUn_GL000219v1:117181-117311
>chrUn_GL000219v1:117605-118241
>chrUn_GL000219v1:118343-118423
>chrUn_GL000219v1:118508-118822
>chrUn_GL000219v1:118938-119095
>chrUn_GL000219v1:119167-120248
>chrUn_GL000219v1:120335-121463
>chrUn_GL000219v1:121528-121742
>chrUn_GL000219v1:121775-121972
>chrUn_GL000219v1:122019-122415
>chrUn_GL000219v1:122458-122699
>chrUn_GL000219v1:122741-123594
>chrUn_GL000219v1:123739-124963
>chrUn_GL000219v1:125043-125288
>chrUn_GL000219v1:125380-125542
>chrUn_GL000219v1:125794-125898
>chrUn_GL000219v1:126453-126837
>chrUn_GL000219v1:126885-128062
>chrUn_GL000219v1:128131-129242
>chrUn_GL000219v1:129371-133792
>chrUn_GL000219v1:133873-134061
>chrUn_GL000219v1:134106-134260
>chrUn_GL000219v1:134389-136603
>chrUn_GL000219v1:136757-136866
>chrUn_GL000219v1:137155-137406
>chrUn_GL000219v1:137448-137562
>chrUn_GL000219v1:137894-138033
>chrUn_GL000219v1:138400-138465
>chrUn_GL000219v1:138616-138834
>chrUn_GL000219v1:138917-139220
>chrUn_GL000219v1:139272-139338
>chrUn_GL000219v1:139381-139565
>chrUn_GL000219v1:139636-140269
>chrUn_GL000219v1:140377-141556
>chrUn_GL000219v1:141606-141670
>chrUn_GL000219v1:141870-142515
>chrUn_GL000219v1:142908-143768
>chrUn_GL000219v1:143827-144801
>chrUn_GL000219v1:145733-146282
>chrUn_GL000219v1:146381-146419
>chrUn_GL000219v1:146619-147095
>chrUn_GL000219v1:147191-147763
>chrUn_GL000219v1:147817-147889
>chrUn_GL000219v1:148014-148268
>chrUn_GL000219v1:148364-150061
>chrUn_GL000219v1:150111-150628
>chrUn_GL000219v1:150733-151062
>chrUn_GL000219v1:151704-152035
>chrUn_GL000219v1:152351-152834
>chrUn_GL000219v1:152989-153037
>chrUn_GL000219v1:153401-154304
>chrUn_GL000219v1:154554-154640
>chrUn_GL000219v1:154747-154883
>chrUn_GL000219v1:155887-156064
>chrUn_GL000219v1:156292-156454
>chrUn_GL000219v1:156898-157104
>chrUn_GL000219v1:157279-157452
>chrUn_GL000219v1:157832-158079
>chrUn_GL000219v1:158229-158309
>chrUn_GL000219v1:159345-159401
>chrUn_GL000219v1:160095-162708
>chrUn_GL000219v1:162867-164709
>chrUn_GL000219v1:164859-165272
>chrUn_GL000219v1:165299-167416
>chrUn_GL000219v1:167458-167686
>chrUn_GL000219v1:167716-168971
>chrUn_GL000219v1:169008-170216
>chrUn_GL000219v1:170255-170406
>chrUn_GL000219v1:170449-173380
>chrUn_GL000219v1:173447-177357
>chrUn_GL000219v1:177404-177691
>chrUn_GL000219v1:177719-178564
>chrUn_GL000219v1:178613-179198
