# Supplementary material for: Red: an intelligent, rapid, accurate tool for detecting repeats de-novo on the genomic scale
Source: BMC Bioinformatics. 2015 Jul 24;16:227. doi: 10.1186/s12859-015-0654-5 (PMC4513396; doi:10.1186/s12859-015-0654-5)
Supplement: Additional file 5 — Supplementary data set 4 — Red’s repeats of the Homo sapiens genome. The command “tar -xzf file” results in a directory that contains the locations of repeats found by Red in the genome of the Homo sapiens. [file 12859_2015_654_MOESM5_ESM.tar › GnmRptHg38/chrUn_GL000220v1.rpt]

>chrUn_GL000220v1:0-8380
>chrUn_GL000220v1:8383-11839
>chrUn_GL000220v1:11982-22052
>chrUn_GL000220v1:22106-54769
>chrUn_GL000220v1:54834-71554
>chrUn_GL000220v1:71562-100560
>chrUn_GL000220v1:100604-138402
>chrUn_GL000220v1:138420-161802
