# Supplementary material for: Red: an intelligent, rapid, accurate tool for detecting repeats de-novo on the genomic scale
Source: BMC Bioinformatics. 2015 Jul 24;16:227. doi: 10.1186/s12859-015-0654-5 (PMC4513396; doi:10.1186/s12859-015-0654-5)
Supplement: Additional file 5 — Supplementary data set 4 — Red’s repeats of the Homo sapiens genome. The command “tar -xzf file” results in a directory that contains the locations of repeats found by Red in the genome of the Homo sapiens. [file 12859_2015_654_MOESM5_ESM.tar › GnmRptHg38/chrUn_GL000224v1.rpt]

>chrUn_GL000224v1:0-48103
>chrUn_GL000224v1:48179-48326
>chrUn_GL000224v1:48423-48983
>chrUn_GL000224v1:49169-49384
>chrUn_GL000224v1:49474-50246
>chrUn_GL000224v1:50472-50981
>chrUn_GL000224v1:51101-51327
>chrUn_GL000224v1:51694-52162
>chrUn_GL000224v1:52235-52405
>chrUn_GL000224v1:52517-52609
>chrUn_GL000224v1:52955-53515
>chrUn_GL000224v1:54126-54530
>chrUn_GL000224v1:54698-54890
>chrUn_GL000224v1:55001-55095
>chrUn_GL000224v1:55213-55277
>chrUn_GL000224v1:55512-55938
>chrUn_GL000224v1:56156-58930
>chrUn_GL000224v1:59044-62199
>chrUn_GL000224v1:62364-65293
>chrUn_GL000224v1:65514-65945
>chrUn_GL000224v1:65996-66902
>chrUn_GL000224v1:66981-68540
>chrUn_GL000224v1:68578-68935
>chrUn_GL000224v1:68996-69290
>chrUn_GL000224v1:69342-73225
>chrUn_GL000224v1:73596-73793
>chrUn_GL000224v1:74480-74615
>chrUn_GL000224v1:75254-75586
>chrUn_GL000224v1:75682-76424
>chrUn_GL000224v1:76633-79699
>chrUn_GL000224v1:79877-80893
>chrUn_GL000224v1:81303-81524
>chrUn_GL000224v1:81752-81838
>chrUn_GL000224v1:82119-82177
>chrUn_GL000224v1:82426-83295
>chrUn_GL000224v1:83537-83676
>chrUn_GL000224v1:83733-84007
>chrUn_GL000224v1:84558-84658
>chrUn_GL000224v1:84827-85009
>chrUn_GL000224v1:85057-85938
>chrUn_GL000224v1:86104-86658
>chrUn_GL000224v1:86732-86812
>chrUn_GL000224v1:87197-87482
>chrUn_GL000224v1:87581-87752
>chrUn_GL000224v1:88603-89020
>chrUn_GL000224v1:89093-89724
>chrUn_GL000224v1:90061-90160
>chrUn_GL000224v1:90303-90390
>chrUn_GL000224v1:90783-91046
>chrUn_GL000224v1:91160-91401
>chrUn_GL000224v1:91497-91768
>chrUn_GL000224v1:91834-93989
>chrUn_GL000224v1:94178-95508
>chrUn_GL000224v1:95559-96062
>chrUn_GL000224v1:96598-96807
>chrUn_GL000224v1:96896-96992
>chrUn_GL000224v1:97324-97592
>chrUn_GL000224v1:97872-98498
>chrUn_GL000224v1:98775-99431
>chrUn_GL000224v1:99921-100019
>chrUn_GL000224v1:100418-100847
>chrUn_GL000224v1:101092-102187
>chrUn_GL000224v1:102655-102755
>chrUn_GL000224v1:103537-103916
>chrUn_GL000224v1:104302-104615
>chrUn_GL000224v1:105130-105633
>chrUn_GL000224v1:105709-105846
>chrUn_GL000224v1:106176-106292
>chrUn_GL000224v1:106913-107389
>chrUn_GL000224v1:107543-107878
>chrUn_GL000224v1:108224-108669
>chrUn_GL000224v1:108789-109704
>chrUn_GL000224v1:109812-110539
>chrUn_GL000224v1:110600-110795
>chrUn_GL000224v1:110950-117063
>chrUn_GL000224v1:117323-117844
>chrUn_GL000224v1:118521-118609
>chrUn_GL000224v1:118977-119414
>chrUn_GL000224v1:119488-121504
>chrUn_GL000224v1:121543-127454
>chrUn_GL000224v1:127548-129626
>chrUn_GL000224v1:129722-135992
>chrUn_GL000224v1:136035-137386
>chrUn_GL000224v1:137419-145791
>chrUn_GL000224v1:145866-152185
>chrUn_GL000224v1:152261-157524
>chrUn_GL000224v1:157594-163587
>chrUn_GL000224v1:163647-166883
>chrUn_GL000224v1:166910-179693
