# Supplementary material for: Red: an intelligent, rapid, accurate tool for detecting repeats de-novo on the genomic scale
Source: BMC Bioinformatics. 2015 Jul 24;16:227. doi: 10.1186/s12859-015-0654-5 (PMC4513396; doi:10.1186/s12859-015-0654-5)
Supplement: Additional file 5 — Supplementary data set 4 — Red’s repeats of the Homo sapiens genome. The command “tar -xzf file” results in a directory that contains the locations of repeats found by Red in the genome of the Homo sapiens. [file 12859_2015_654_MOESM5_ESM.tar › GnmRptHg38/chrUn_KI270438v1.rpt]

>chrUn_KI270438v1:0-14754
>chrUn_KI270438v1:19867-23243
>chrUn_KI270438v1:28170-32222
>chrUn_KI270438v1:43519-46346
>chrUn_KI270438v1:46401-48999
>chrUn_KI270438v1:49036-49834
>chrUn_KI270438v1:56113-59648
>chrUn_KI270438v1:59741-62681
>chrUn_KI270438v1:63377-64017
>chrUn_KI270438v1:64209-76846
>chrUn_KI270438v1:76876-78760
>chrUn_KI270438v1:78794-83415
>chrUn_KI270438v1:83442-90260
>chrUn_KI270438v1:90281-112505
