# Supplementary material for: Red: an intelligent, rapid, accurate tool for detecting repeats de-novo on the genomic scale
Source: BMC Bioinformatics. 2015 Jul 24;16:227. doi: 10.1186/s12859-015-0654-5 (PMC4513396; doi:10.1186/s12859-015-0654-5)
Supplement: Additional file 5 — Supplementary data set 4 — Red’s repeats of the Homo sapiens genome. The command “tar -xzf file” results in a directory that contains the locations of repeats found by Red in the genome of the Homo sapiens. [file 12859_2015_654_MOESM5_ESM.tar › GnmRptHg38/chrUn_KI270442v1.rpt]

>chrUn_KI270442v1:0-3130
>chrUn_KI270442v1:3452-4555
>chrUn_KI270442v1:9237-11236
>chrUn_KI270442v1:11256-15095
>chrUn_KI270442v1:15134-16463
>chrUn_KI270442v1:16520-20549
>chrUn_KI270442v1:22367-25657
>chrUn_KI270442v1:25698-27020
>chrUn_KI270442v1:27077-27559
>chrUn_KI270442v1:27605-29784
>chrUn_KI270442v1:29874-39681
>chrUn_KI270442v1:39717-41326
>chrUn_KI270442v1:41346-41387
>chrUn_KI270442v1:41418-46685
>chrUn_KI270442v1:46730-51021
>chrUn_KI270442v1:55454-62443
>chrUn_KI270442v1:62483-63048
>chrUn_KI270442v1:67487-68817
>chrUn_KI270442v1:68871-72227
>chrUn_KI270442v1:74287-80032
>chrUn_KI270442v1:80067-80275
>chrUn_KI270442v1:80322-83246
>chrUn_KI270442v1:83282-87539
>chrUn_KI270442v1:87559-100270
>chrUn_KI270442v1:100294-151735
>chrUn_KI270442v1:151766-162952
>chrUn_KI270442v1:163945-172408
>chrUn_KI270442v1:172460-175742
>chrUn_KI270442v1:175762-214586
>chrUn_KI270442v1:214785-216381
>chrUn_KI270442v1:217066-217114
>chrUn_KI270442v1:217284-217321
>chrUn_KI270442v1:217915-217971
>chrUn_KI270442v1:218271-218339
>chrUn_KI270442v1:218689-219040
>chrUn_KI270442v1:219098-219816
>chrUn_KI270442v1:219953-219988
>chrUn_KI270442v1:220071-220121
>chrUn_KI270442v1:221010-221095
>chrUn_KI270442v1:222359-223575
>chrUn_KI270442v1:223626-223790
>chrUn_KI270442v1:223868-224179
>chrUn_KI270442v1:224759-225123
>chrUn_KI270442v1:225210-225417
>chrUn_KI270442v1:225737-227173
>chrUn_KI270442v1:227276-227670
>chrUn_KI270442v1:228076-228105
>chrUn_KI270442v1:228179-228792
>chrUn_KI270442v1:228940-230930
>chrUn_KI270442v1:231021-234435
>chrUn_KI270442v1:234528-235612
>chrUn_KI270442v1:235634-238654
>chrUn_KI270442v1:238789-239042
>chrUn_KI270442v1:239169-242762
>chrUn_KI270442v1:242850-243113
>chrUn_KI270442v1:243261-243638
>chrUn_KI270442v1:243785-244260
>chrUn_KI270442v1:244324-244708
>chrUn_KI270442v1:244859-245760
>chrUn_KI270442v1:245812-246075
>chrUn_KI270442v1:246330-246473
>chrUn_KI270442v1:246596-247386
>chrUn_KI270442v1:247454-247855
>chrUn_KI270442v1:248815-249065
>chrUn_KI270442v1:249212-249273
>chrUn_KI270442v1:249399-250258
>chrUn_KI270442v1:250353-250711
>chrUn_KI270442v1:250768-250955
>chrUn_KI270442v1:251060-251845
>chrUn_KI270442v1:251986-252426
>chrUn_KI270442v1:252478-253687
>chrUn_KI270442v1:253734-260704
>chrUn_KI270442v1:260810-261107
>chrUn_KI270442v1:261212-261952
>chrUn_KI270442v1:262066-262559
>chrUn_KI270442v1:262621-263237
>chrUn_KI270442v1:263344-263626
>chrUn_KI270442v1:263697-263753
>chrUn_KI270442v1:264445-264499
>chrUn_KI270442v1:264756-264815
>chrUn_KI270442v1:265466-268232
>chrUn_KI270442v1:268812-269238
>chrUn_KI270442v1:269343-269455
>chrUn_KI270442v1:269596-269734
>chrUn_KI270442v1:270233-270349
>chrUn_KI270442v1:270839-272102
>chrUn_KI270442v1:272162-272318
>chrUn_KI270442v1:272435-272564
>chrUn_KI270442v1:273228-273361
>chrUn_KI270442v1:273607-273720
>chrUn_KI270442v1:273843-274077
>chrUn_KI270442v1:274600-274950
>chrUn_KI270442v1:275075-276056
>chrUn_KI270442v1:276207-276472
>chrUn_KI270442v1:276527-276604
>chrUn_KI270442v1:276695-277421
>chrUn_KI270442v1:277712-278065
>chrUn_KI270442v1:278200-278464
>chrUn_KI270442v1:278561-279058
>chrUn_KI270442v1:279148-281235
>chrUn_KI270442v1:281274-282010
>chrUn_KI270442v1:282041-284572
>chrUn_KI270442v1:284683-285177
>chrUn_KI270442v1:285200-285822
>chrUn_KI270442v1:285847-287484
>chrUn_KI270442v1:287682-288563
>chrUn_KI270442v1:288888-289068
>chrUn_KI270442v1:289152-291813
>chrUn_KI270442v1:291903-292194
>chrUn_KI270442v1:292351-307053
>chrUn_KI270442v1:307089-309090
>chrUn_KI270442v1:309176-311171
>chrUn_KI270442v1:311688-312037
>chrUn_KI270442v1:312141-312283
>chrUn_KI270442v1:312419-314367
>chrUn_KI270442v1:314425-316023
>chrUn_KI270442v1:316096-317797
>chrUn_KI270442v1:317830-320936
>chrUn_KI270442v1:320942-321238
>chrUn_KI270442v1:321366-321502
>chrUn_KI270442v1:321593-321911
>chrUn_KI270442v1:322079-326914
>chrUn_KI270442v1:326966-333439
>chrUn_KI270442v1:335279-371673
>chrUn_KI270442v1:371754-372590
>chrUn_KI270442v1:372657-373163
>chrUn_KI270442v1:373272-374241
>chrUn_KI270442v1:374298-374731
>chrUn_KI270442v1:374828-375854
>chrUn_KI270442v1:375907-378634
>chrUn_KI270442v1:378704-380268
>chrUn_KI270442v1:380670-380766
>chrUn_KI270442v1:380837-380912
>chrUn_KI270442v1:381032-381178
>chrUn_KI270442v1:381463-381597
>chrUn_KI270442v1:381641-382395
>chrUn_KI270442v1:382486-382673
>chrUn_KI270442v1:382752-382790
>chrUn_KI270442v1:383120-383588
>chrUn_KI270442v1:383815-384632
>chrUn_KI270442v1:384779-384824
>chrUn_KI270442v1:384932-385226
>chrUn_KI270442v1:385294-385463
>chrUn_KI270442v1:385517-385726
>chrUn_KI270442v1:385822-388689
>chrUn_KI270442v1:388778-389989
>chrUn_KI270442v1:390034-390091
>chrUn_KI270442v1:390159-390730
>chrUn_KI270442v1:390776-392061
