# Supplementary material for: Red: an intelligent, rapid, accurate tool for detecting repeats de-novo on the genomic scale
Source: BMC Bioinformatics. 2015 Jul 24;16:227. doi: 10.1186/s12859-015-0654-5 (PMC4513396; doi:10.1186/s12859-015-0654-5)
Supplement: Additional file 5 — Supplementary data set 4 — Red’s repeats of the Homo sapiens genome. The command “tar -xzf file” results in a directory that contains the locations of repeats found by Red in the genome of the Homo sapiens. [file 12859_2015_654_MOESM5_ESM.tar › GnmRptHg38/chrUn_KI270741v1.rpt]

>chrUn_KI270741v1:0-829
>chrUn_KI270741v1:943-4099
>chrUn_KI270741v1:4264-7193
>chrUn_KI270741v1:7414-7845
>chrUn_KI270741v1:7896-8802
>chrUn_KI270741v1:8881-10440
>chrUn_KI270741v1:10478-10835
>chrUn_KI270741v1:10896-11190
>chrUn_KI270741v1:11242-15120
>chrUn_KI270741v1:15491-15688
>chrUn_KI270741v1:16375-16510
>chrUn_KI270741v1:17147-17479
>chrUn_KI270741v1:17575-18318
>chrUn_KI270741v1:18527-21595
>chrUn_KI270741v1:21773-22789
>chrUn_KI270741v1:23199-23420
>chrUn_KI270741v1:23648-23734
>chrUn_KI270741v1:24015-24073
>chrUn_KI270741v1:24321-25190
>chrUn_KI270741v1:25432-25571
>chrUn_KI270741v1:25628-25902
>chrUn_KI270741v1:26453-26553
>chrUn_KI270741v1:26722-26904
>chrUn_KI270741v1:26952-27833
>chrUn_KI270741v1:27999-28553
>chrUn_KI270741v1:28627-28707
>chrUn_KI270741v1:29092-29377
>chrUn_KI270741v1:29476-29647
>chrUn_KI270741v1:30498-30915
>chrUn_KI270741v1:30988-31612
>chrUn_KI270741v1:31949-32048
>chrUn_KI270741v1:32191-32278
>chrUn_KI270741v1:32671-32934
>chrUn_KI270741v1:33048-33289
>chrUn_KI270741v1:33385-33656
>chrUn_KI270741v1:33722-35875
>chrUn_KI270741v1:36064-37394
>chrUn_KI270741v1:37445-37945
>chrUn_KI270741v1:38481-38690
>chrUn_KI270741v1:38779-38875
>chrUn_KI270741v1:39207-39475
>chrUn_KI270741v1:39755-40379
>chrUn_KI270741v1:40656-41310
>chrUn_KI270741v1:41800-41898
>chrUn_KI270741v1:42297-42726
>chrUn_KI270741v1:42971-44066
>chrUn_KI270741v1:44533-44633
>chrUn_KI270741v1:45415-45803
>chrUn_KI270741v1:46175-46292
>chrUn_KI270741v1:46303-46486
>chrUn_KI270741v1:47001-47504
>chrUn_KI270741v1:47580-47717
>chrUn_KI270741v1:48047-48163
>chrUn_KI270741v1:48784-49748
>chrUn_KI270741v1:50094-50539
>chrUn_KI270741v1:50659-51575
>chrUn_KI270741v1:51683-52410
>chrUn_KI270741v1:52471-52666
>chrUn_KI270741v1:52821-58935
>chrUn_KI270741v1:59195-59716
>chrUn_KI270741v1:60393-60481
>chrUn_KI270741v1:60849-61286
>chrUn_KI270741v1:61360-63376
>chrUn_KI270741v1:63415-66942
>chrUn_KI270741v1:66967-69329
>chrUn_KI270741v1:69423-71558
>chrUn_KI270741v1:71597-77867
>chrUn_KI270741v1:77910-79261
>chrUn_KI270741v1:79294-87714
>chrUn_KI270741v1:87789-94108
>chrUn_KI270741v1:94184-99446
>chrUn_KI270741v1:99516-103836
>chrUn_KI270741v1:104657-105643
>chrUn_KI270741v1:105703-108939
>chrUn_KI270741v1:108966-110162
>chrUn_KI270741v1:110501-111088
>chrUn_KI270741v1:111140-118359
>chrUn_KI270741v1:118607-126158
>chrUn_KI270741v1:126183-127786
>chrUn_KI270741v1:128283-128468
>chrUn_KI270741v1:128520-128779
>chrUn_KI270741v1:129046-131104
>chrUn_KI270741v1:131183-132506
>chrUn_KI270741v1:132542-134154
>chrUn_KI270741v1:134208-134353
>chrUn_KI270741v1:134501-136574
>chrUn_KI270741v1:136634-136938
>chrUn_KI270741v1:137061-141063
>chrUn_KI270741v1:141278-141619
>chrUn_KI270741v1:141714-142154
>chrUn_KI270741v1:142207-142548
>chrUn_KI270741v1:142701-142836
>chrUn_KI270741v1:142891-143256
>chrUn_KI270741v1:143771-145508
>chrUn_KI270741v1:145742-145861
>chrUn_KI270741v1:146041-146149
>chrUn_KI270741v1:146254-147027
>chrUn_KI270741v1:147088-147246
>chrUn_KI270741v1:147279-147657
>chrUn_KI270741v1:147693-147919
>chrUn_KI270741v1:147975-148478
>chrUn_KI270741v1:148564-148893
>chrUn_KI270741v1:149020-150037
>chrUn_KI270741v1:150092-151528
>chrUn_KI270741v1:151587-152007
>chrUn_KI270741v1:152128-152652
>chrUn_KI270741v1:152840-157432
