# Supplementary material for: Red: an intelligent, rapid, accurate tool for detecting repeats de-novo on the genomic scale
Source: BMC Bioinformatics. 2015 Jul 24;16:227. doi: 10.1186/s12859-015-0654-5 (PMC4513396; doi:10.1186/s12859-015-0654-5)
Supplement: Additional file 5 — Supplementary data set 4 — Red’s repeats of the Homo sapiens genome. The command “tar -xzf file” results in a directory that contains the locations of repeats found by Red in the genome of the Homo sapiens. [file 12859_2015_654_MOESM5_ESM.tar › GnmRptHg38/chrUn_KI270742v1.rpt]

>chrUn_KI270742v1:0-23586
>chrUn_KI270742v1:23619-123937
>chrUn_KI270742v1:124008-133157
>chrUn_KI270742v1:133184-135404
>chrUn_KI270742v1:135437-182595
>chrUn_KI270742v1:182636-186739
