# Supplementary material for: Red: an intelligent, rapid, accurate tool for detecting repeats de-novo on the genomic scale
Source: BMC Bioinformatics. 2015 Jul 24;16:227. doi: 10.1186/s12859-015-0654-5 (PMC4513396; doi:10.1186/s12859-015-0654-5)
Supplement: Additional file 5 — Supplementary data set 4 — Red’s repeats of the Homo sapiens genome. The command “tar -xzf file” results in a directory that contains the locations of repeats found by Red in the genome of the Homo sapiens. [file 12859_2015_654_MOESM5_ESM.tar › GnmRptHg38/chrUn_KI270743v1.rpt]

>chrUn_KI270743v1:0-89523
>chrUn_KI270743v1:89560-110747
>chrUn_KI270743v1:110831-112342
>chrUn_KI270743v1:112390-118915
>chrUn_KI270743v1:118994-119390
>chrUn_KI270743v1:119465-124642
>chrUn_KI270743v1:124714-153840
>chrUn_KI270743v1:153865-164551
>chrUn_KI270743v1:164579-205172
>chrUn_KI270743v1:205221-208055
>chrUn_KI270743v1:208143-210658
