# Supplementary material for: Red: an intelligent, rapid, accurate tool for detecting repeats de-novo on the genomic scale
Source: BMC Bioinformatics. 2015 Jul 24;16:227. doi: 10.1186/s12859-015-0654-5 (PMC4513396; doi:10.1186/s12859-015-0654-5)
Supplement: Additional file 5 — Supplementary data set 4 — Red’s repeats of the Homo sapiens genome. The command “tar -xzf file” results in a directory that contains the locations of repeats found by Red in the genome of the Homo sapiens. [file 12859_2015_654_MOESM5_ESM.tar › GnmRptHg38/chrUn_KI270744v1.rpt]

>chrUn_KI270744v1:0-10114
>chrUn_KI270744v1:10180-18708
>chrUn_KI270744v1:18790-40200
>chrUn_KI270744v1:40342-42223
>chrUn_KI270744v1:42260-44752
>chrUn_KI270744v1:44818-47183
>chrUn_KI270744v1:47401-49594
>chrUn_KI270744v1:49627-49743
>chrUn_KI270744v1:49924-50128
>chrUn_KI270744v1:50222-50701
>chrUn_KI270744v1:50763-50883
>chrUn_KI270744v1:51062-51499
>chrUn_KI270744v1:51755-53420
>chrUn_KI270744v1:53570-53684
>chrUn_KI270744v1:53734-55346
>chrUn_KI270744v1:55569-56028
>chrUn_KI270744v1:56399-56868
>chrUn_KI270744v1:56876-56951
>chrUn_KI270744v1:57147-57298
>chrUn_KI270744v1:57388-58961
>chrUn_KI270744v1:59033-59726
>chrUn_KI270744v1:59786-59972
>chrUn_KI270744v1:60008-60796
>chrUn_KI270744v1:60961-62827
>chrUn_KI270744v1:62956-63087
>chrUn_KI270744v1:63189-63262
>chrUn_KI270744v1:63392-64027
>chrUn_KI270744v1:64186-64347
>chrUn_KI270744v1:64669-65465
>chrUn_KI270744v1:65789-66699
>chrUn_KI270744v1:66818-67013
>chrUn_KI270744v1:67078-67213
>chrUn_KI270744v1:67691-68176
>chrUn_KI270744v1:68310-68645
>chrUn_KI270744v1:68738-69607
>chrUn_KI270744v1:69667-70034
>chrUn_KI270744v1:70502-73208
>chrUn_KI270744v1:73253-73653
>chrUn_KI270744v1:73801-73937
>chrUn_KI270744v1:74151-74556
>chrUn_KI270744v1:74712-75298
>chrUn_KI270744v1:75389-75457
>chrUn_KI270744v1:76008-76165
>chrUn_KI270744v1:76558-76720
>chrUn_KI270744v1:77464-77620
>chrUn_KI270744v1:77845-77971
>chrUn_KI270744v1:78281-78592
>chrUn_KI270744v1:78702-78933
>chrUn_KI270744v1:79127-79397
>chrUn_KI270744v1:79914-80186
>chrUn_KI270744v1:80257-80461
>chrUn_KI270744v1:80585-81662
>chrUn_KI270744v1:81700-82149
>chrUn_KI270744v1:82233-82355
>chrUn_KI270744v1:82548-82992
>chrUn_KI270744v1:83145-83429
>chrUn_KI270744v1:83474-83641
>chrUn_KI270744v1:83690-83938
>chrUn_KI270744v1:84112-84407
>chrUn_KI270744v1:84477-84622
>chrUn_KI270744v1:84789-85287
>chrUn_KI270744v1:85327-85807
>chrUn_KI270744v1:85913-90087
>chrUn_KI270744v1:90568-91626
>chrUn_KI270744v1:91794-92061
>chrUn_KI270744v1:92297-94019
>chrUn_KI270744v1:94131-95480
>chrUn_KI270744v1:95527-95708
>chrUn_KI270744v1:95756-102514
>chrUn_KI270744v1:102541-106321
>chrUn_KI270744v1:106411-106484
>chrUn_KI270744v1:106512-107359
>chrUn_KI270744v1:107481-108485
>chrUn_KI270744v1:108546-113314
>chrUn_KI270744v1:113382-125500
>chrUn_KI270744v1:125612-125690
>chrUn_KI270744v1:126111-126362
>chrUn_KI270744v1:126474-126781
>chrUn_KI270744v1:126815-126882
>chrUn_KI270744v1:126945-127063
>chrUn_KI270744v1:127126-127180
>chrUn_KI270744v1:127466-127816
>chrUn_KI270744v1:127972-128953
>chrUn_KI270744v1:129214-129358
>chrUn_KI270744v1:129589-130072
>chrUn_KI270744v1:130357-130418
>chrUn_KI270744v1:130502-131352
>chrUn_KI270744v1:131465-131762
>chrUn_KI270744v1:131838-132068
>chrUn_KI270744v1:132269-132486
>chrUn_KI270744v1:132555-132594
>chrUn_KI270744v1:132831-133156
>chrUn_KI270744v1:133235-133479
>chrUn_KI270744v1:133558-133690
>chrUn_KI270744v1:134155-134234
>chrUn_KI270744v1:134681-134831
>chrUn_KI270744v1:135241-135301
>chrUn_KI270744v1:135587-135706
>chrUn_KI270744v1:135796-135855
>chrUn_KI270744v1:135940-136147
>chrUn_KI270744v1:137022-137148
>chrUn_KI270744v1:137367-137725
>chrUn_KI270744v1:138736-138866
>chrUn_KI270744v1:139034-139407
>chrUn_KI270744v1:139713-139824
>chrUn_KI270744v1:139933-140105
>chrUn_KI270744v1:140644-140715
>chrUn_KI270744v1:141219-141360
>chrUn_KI270744v1:141519-141604
>chrUn_KI270744v1:142007-142439
>chrUn_KI270744v1:142843-142931
>chrUn_KI270744v1:143285-143371
>chrUn_KI270744v1:143651-143973
>chrUn_KI270744v1:144036-144112
>chrUn_KI270744v1:144159-144199
>chrUn_KI270744v1:144977-145305
>chrUn_KI270744v1:146482-146999
>chrUn_KI270744v1:147730-148090
>chrUn_KI270744v1:148383-148714
>chrUn_KI270744v1:149699-150018
>chrUn_KI270744v1:151258-156769
>chrUn_KI270744v1:158339-160083
>chrUn_KI270744v1:160443-160592
>chrUn_KI270744v1:161125-161373
>chrUn_KI270744v1:161456-161507
>chrUn_KI270744v1:162236-164215
>chrUn_KI270744v1:164300-164366
>chrUn_KI270744v1:164392-164441
>chrUn_KI270744v1:164442-164662
>chrUn_KI270744v1:164764-165140
>chrUn_KI270744v1:165450-165508
>chrUn_KI270744v1:165658-165853
>chrUn_KI270744v1:166412-166465
>chrUn_KI270744v1:166917-168472
