# Supplementary material for: Red: an intelligent, rapid, accurate tool for detecting repeats de-novo on the genomic scale
Source: BMC Bioinformatics. 2015 Jul 24;16:227. doi: 10.1186/s12859-015-0654-5 (PMC4513396; doi:10.1186/s12859-015-0654-5)
Supplement: Additional file 5 — Supplementary data set 4 — Red’s repeats of the Homo sapiens genome. The command “tar -xzf file” results in a directory that contains the locations of repeats found by Red in the genome of the Homo sapiens. [file 12859_2015_654_MOESM5_ESM.tar › GnmRptHg38/chrUn_KI270746v1.rpt]

>chrUn_KI270746v1:0-22020
>chrUn_KI270746v1:22065-22630
>chrUn_KI270746v1:23333-24071
>chrUn_KI270746v1:24197-24652
>chrUn_KI270746v1:24704-24737
>chrUn_KI270746v1:24843-25060
>chrUn_KI270746v1:25162-26286
>chrUn_KI270746v1:26348-26407
>chrUn_KI270746v1:26486-28834
>chrUn_KI270746v1:29061-29137
>chrUn_KI270746v1:29358-29564
>chrUn_KI270746v1:30385-30557
>chrUn_KI270746v1:30745-30950
>chrUn_KI270746v1:31676-32289
>chrUn_KI270746v1:32444-32539
>chrUn_KI270746v1:32831-32873
>chrUn_KI270746v1:33066-33911
>chrUn_KI270746v1:34168-34650
>chrUn_KI270746v1:34990-35375
>chrUn_KI270746v1:36092-36255
>chrUn_KI270746v1:36344-36488
>chrUn_KI270746v1:36600-36760
>chrUn_KI270746v1:37060-37154
>chrUn_KI270746v1:37847-38280
>chrUn_KI270746v1:38682-38867
>chrUn_KI270746v1:39022-39187
>chrUn_KI270746v1:39278-39870
>chrUn_KI270746v1:40020-40443
>chrUn_KI270746v1:40581-40713
>chrUn_KI270746v1:41395-44311
>chrUn_KI270746v1:44379-45885
>chrUn_KI270746v1:45917-47484
>chrUn_KI270746v1:47520-48766
>chrUn_KI270746v1:48870-49818
>chrUn_KI270746v1:49873-51118
>chrUn_KI270746v1:51328-54020
>chrUn_KI270746v1:55955-56364
>chrUn_KI270746v1:56867-57100
>chrUn_KI270746v1:57931-58051
>chrUn_KI270746v1:60194-60257
>chrUn_KI270746v1:61757-62003
>chrUn_KI270746v1:62456-62721
>chrUn_KI270746v1:62795-62878
>chrUn_KI270746v1:63289-63526
>chrUn_KI270746v1:63751-64023
>chrUn_KI270746v1:64035-64252
>chrUn_KI270746v1:64639-65039
>chrUn_KI270746v1:65542-65815
>chrUn_KI270746v1:66117-66206
