# Supplementary material for: Red: an intelligent, rapid, accurate tool for detecting repeats de-novo on the genomic scale
Source: BMC Bioinformatics. 2015 Jul 24;16:227. doi: 10.1186/s12859-015-0654-5 (PMC4513396; doi:10.1186/s12859-015-0654-5)
Supplement: Additional file 5 — Supplementary data set 4 — Red’s repeats of the Homo sapiens genome. The command “tar -xzf file” results in a directory that contains the locations of repeats found by Red in the genome of the Homo sapiens. [file 12859_2015_654_MOESM5_ESM.tar › GnmRptHg38/chrUn_KI270749v1.rpt]

>chrUn_KI270749v1:0-113
>chrUn_KI270749v1:449-653
>chrUn_KI270749v1:1039-2330
>chrUn_KI270749v1:2433-3209
>chrUn_KI270749v1:3445-4394
>chrUn_KI270749v1:4466-5046
>chrUn_KI270749v1:5153-5415
>chrUn_KI270749v1:5478-5752
>chrUn_KI270749v1:5972-6562
>chrUn_KI270749v1:6706-7661
>chrUn_KI270749v1:8237-8298
>chrUn_KI270749v1:8370-8467
>chrUn_KI270749v1:8725-8796
>chrUn_KI270749v1:9078-10042
>chrUn_KI270749v1:10162-10348
>chrUn_KI270749v1:10547-13097
>chrUn_KI270749v1:13225-13323
>chrUn_KI270749v1:13534-17919
>chrUn_KI270749v1:17948-18065
>chrUn_KI270749v1:18096-24036
>chrUn_KI270749v1:24062-25049
>chrUn_KI270749v1:25114-28484
>chrUn_KI270749v1:28506-77857
>chrUn_KI270749v1:77986-79853
>chrUn_KI270749v1:80027-80659
>chrUn_KI270749v1:81352-82027
>chrUn_KI270749v1:82123-83326
>chrUn_KI270749v1:83581-83989
>chrUn_KI270749v1:84422-84616
>chrUn_KI270749v1:85193-85639
>chrUn_KI270749v1:85900-89917
>chrUn_KI270749v1:90053-90644
>chrUn_KI270749v1:90894-91167
>chrUn_KI270749v1:91523-91629
>chrUn_KI270749v1:91694-92104
>chrUn_KI270749v1:92234-92317
>chrUn_KI270749v1:92991-93288
>chrUn_KI270749v1:93585-93740
>chrUn_KI270749v1:93895-97579
>chrUn_KI270749v1:97682-98191
>chrUn_KI270749v1:98346-98609
>chrUn_KI270749v1:98683-99392
>chrUn_KI270749v1:99849-100388
>chrUn_KI270749v1:100685-100998
>chrUn_KI270749v1:101115-101310
>chrUn_KI270749v1:101843-101966
>chrUn_KI270749v1:103666-103775
>chrUn_KI270749v1:103835-104179
>chrUn_KI270749v1:104489-104580
>chrUn_KI270749v1:104959-105129
>chrUn_KI270749v1:105276-105396
>chrUn_KI270749v1:105599-106876
>chrUn_KI270749v1:107378-110493
>chrUn_KI270749v1:111027-114783
>chrUn_KI270749v1:114900-116815
>chrUn_KI270749v1:116856-124636
>chrUn_KI270749v1:124772-126047
>chrUn_KI270749v1:126212-127176
>chrUn_KI270749v1:127288-127371
>chrUn_KI270749v1:127523-127765
>chrUn_KI270749v1:127941-129121
>chrUn_KI270749v1:129181-158759
