# Supplementary material for: Red: an intelligent, rapid, accurate tool for detecting repeats de-novo on the genomic scale
Source: BMC Bioinformatics. 2015 Jul 24;16:227. doi: 10.1186/s12859-015-0654-5 (PMC4513396; doi:10.1186/s12859-015-0654-5)
Supplement: Additional file 5 — Supplementary data set 4 — Red’s repeats of the Homo sapiens genome. The command “tar -xzf file” results in a directory that contains the locations of repeats found by Red in the genome of the Homo sapiens. [file 12859_2015_654_MOESM5_ESM.tar › GnmRptHg38/chrUn_KI270750v1.rpt]

>chrUn_KI270750v1:0-243
>chrUn_KI270750v1:473-576
>chrUn_KI270750v1:920-1115
>chrUn_KI270750v1:1446-1609
>chrUn_KI270750v1:2571-2715
>chrUn_KI270750v1:3017-3233
>chrUn_KI270750v1:3400-3595
>chrUn_KI270750v1:3649-4079
>chrUn_KI270750v1:4616-4737
>chrUn_KI270750v1:5188-5269
>chrUn_KI270750v1:6625-6711
>chrUn_KI270750v1:6814-6855
>chrUn_KI270750v1:7299-7455
>chrUn_KI270750v1:7604-7748
>chrUn_KI270750v1:8002-8182
>chrUn_KI270750v1:11245-11492
>chrUn_KI270750v1:11666-12062
>chrUn_KI270750v1:12278-12508
>chrUn_KI270750v1:13208-13324
>chrUn_KI270750v1:14515-14580
>chrUn_KI270750v1:15714-15778
>chrUn_KI270750v1:16395-16524
>chrUn_KI270750v1:16678-16790
>chrUn_KI270750v1:17085-17448
>chrUn_KI270750v1:18310-19009
>chrUn_KI270750v1:19452-19649
>chrUn_KI270750v1:19790-19850
>chrUn_KI270750v1:20158-20233
>chrUn_KI270750v1:22568-22613
>chrUn_KI270750v1:22688-22757
>chrUn_KI270750v1:22979-23133
>chrUn_KI270750v1:23189-23317
>chrUn_KI270750v1:23840-23892
>chrUn_KI270750v1:23998-24061
>chrUn_KI270750v1:24283-24506
>chrUn_KI270750v1:24790-25091
>chrUn_KI270750v1:25202-25408
>chrUn_KI270750v1:25480-26077
>chrUn_KI270750v1:26231-26437
>chrUn_KI270750v1:26549-26614
>chrUn_KI270750v1:26771-27668
>chrUn_KI270750v1:28476-28542
>chrUn_KI270750v1:28961-29105
>chrUn_KI270750v1:29271-29533
>chrUn_KI270750v1:30171-30243
>chrUn_KI270750v1:30732-32040
>chrUn_KI270750v1:32091-32869
>chrUn_KI270750v1:32949-33107
>chrUn_KI270750v1:33233-33548
>chrUn_KI270750v1:33728-34471
>chrUn_KI270750v1:34604-39973
>chrUn_KI270750v1:40085-43120
>chrUn_KI270750v1:43335-44076
>chrUn_KI270750v1:44174-44747
>chrUn_KI270750v1:44807-44987
>chrUn_KI270750v1:45080-45854
>chrUn_KI270750v1:46048-46316
>chrUn_KI270750v1:46499-47637
>chrUn_KI270750v1:47905-49162
>chrUn_KI270750v1:49251-51181
>chrUn_KI270750v1:51393-52493
>chrUn_KI270750v1:53330-55967
>chrUn_KI270750v1:56044-56171
>chrUn_KI270750v1:56237-57686
>chrUn_KI270750v1:57809-57935
>chrUn_KI270750v1:58039-58993
>chrUn_KI270750v1:59117-60499
>chrUn_KI270750v1:60879-61818
>chrUn_KI270750v1:61941-62137
>chrUn_KI270750v1:62215-62524
>chrUn_KI270750v1:62631-62889
>chrUn_KI270750v1:63007-68001
>chrUn_KI270750v1:68033-68910
>chrUn_KI270750v1:68995-69335
>chrUn_KI270750v1:69383-69938
>chrUn_KI270750v1:70099-72503
>chrUn_KI270750v1:72701-72909
>chrUn_KI270750v1:72988-73458
>chrUn_KI270750v1:73579-74393
>chrUn_KI270750v1:74444-74748
>chrUn_KI270750v1:74819-74915
>chrUn_KI270750v1:75020-75740
>chrUn_KI270750v1:75775-76081
>chrUn_KI270750v1:76108-76358
>chrUn_KI270750v1:76559-76884
>chrUn_KI270750v1:76967-77675
>chrUn_KI270750v1:77799-78062
>chrUn_KI270750v1:78205-78574
>chrUn_KI270750v1:78750-78976
>chrUn_KI270750v1:79110-79390
>chrUn_KI270750v1:79486-79669
>chrUn_KI270750v1:79806-80264
>chrUn_KI270750v1:80409-81663
>chrUn_KI270750v1:81822-83605
>chrUn_KI270750v1:83643-83809
>chrUn_KI270750v1:83892-84055
>chrUn_KI270750v1:84190-86137
>chrUn_KI270750v1:86308-88032
>chrUn_KI270750v1:88115-89814
>chrUn_KI270750v1:89874-90478
>chrUn_KI270750v1:90630-91032
>chrUn_KI270750v1:91073-92355
>chrUn_KI270750v1:92409-94015
>chrUn_KI270750v1:94245-98096
>chrUn_KI270750v1:98536-98594
>chrUn_KI270750v1:99392-100028
>chrUn_KI270750v1:101599-101995
>chrUn_KI270750v1:103139-103255
>chrUn_KI270750v1:103425-103552
>chrUn_KI270750v1:103693-104190
>chrUn_KI270750v1:104960-105007
>chrUn_KI270750v1:105130-108302
>chrUn_KI270750v1:108465-109071
>chrUn_KI270750v1:109522-109791
>chrUn_KI270750v1:109845-109908
>chrUn_KI270750v1:110142-117422
>chrUn_KI270750v1:117695-118096
>chrUn_KI270750v1:118734-118873
>chrUn_KI270750v1:119226-119346
>chrUn_KI270750v1:119543-119625
>chrUn_KI270750v1:121582-122046
>chrUn_KI270750v1:122671-123121
>chrUn_KI270750v1:123772-123844
>chrUn_KI270750v1:124288-124375
>chrUn_KI270750v1:125270-125715
>chrUn_KI270750v1:127991-128622
>chrUn_KI270750v1:130885-130989
>chrUn_KI270750v1:131567-131635
>chrUn_KI270750v1:131910-132069
>chrUn_KI270750v1:132608-133018
>chrUn_KI270750v1:133114-135382
>chrUn_KI270750v1:135671-136164
>chrUn_KI270750v1:136747-136943
>chrUn_KI270750v1:137939-138028
>chrUn_KI270750v1:138888-138958
>chrUn_KI270750v1:138987-139784
>chrUn_KI270750v1:140612-140762
>chrUn_KI270750v1:143030-143704
>chrUn_KI270750v1:143753-143872
>chrUn_KI270750v1:143920-144648
>chrUn_KI270750v1:145759-145803
>chrUn_KI270750v1:147331-148303
>chrUn_KI270750v1:148834-148850
