# Supplementary material for: Red: an intelligent, rapid, accurate tool for detecting repeats de-novo on the genomic scale
Source: BMC Bioinformatics. 2015 Jul 24;16:227. doi: 10.1186/s12859-015-0654-5 (PMC4513396; doi:10.1186/s12859-015-0654-5)
Supplement: Additional file 5 — Supplementary data set 4 — Red’s repeats of the Homo sapiens genome. The command “tar -xzf file” results in a directory that contains the locations of repeats found by Red in the genome of the Homo sapiens. [file 12859_2015_654_MOESM5_ESM.tar › GnmRptHg38/chrUn_KI270751v1.rpt]

>chrUn_KI270751v1:0-33661
>chrUn_KI270751v1:33743-40926
>chrUn_KI270751v1:40992-56275
>chrUn_KI270751v1:56330-67351
>chrUn_KI270751v1:67401-70238
>chrUn_KI270751v1:70262-73825
>chrUn_KI270751v1:73870-90233
>chrUn_KI270751v1:90264-99996
>chrUn_KI270751v1:100044-106843
>chrUn_KI270751v1:106883-146201
>chrUn_KI270751v1:146307-147585
>chrUn_KI270751v1:147679-148942
>chrUn_KI270751v1:149074-150742
