# Supplementary material for: Red: an intelligent, rapid, accurate tool for detecting repeats de-novo on the genomic scale
Source: BMC Bioinformatics. 2015 Jul 24;16:227. doi: 10.1186/s12859-015-0654-5 (PMC4513396; doi:10.1186/s12859-015-0654-5)
Supplement: Additional file 5 — Supplementary data set 4 — Red’s repeats of the Homo sapiens genome. The command “tar -xzf file” results in a directory that contains the locations of repeats found by Red in the genome of the Homo sapiens. [file 12859_2015_654_MOESM5_ESM.tar › GnmRptHg38/chrUn_KI270752v1.rpt]

>chrUn_KI270752v1:69-312
>chrUn_KI270752v1:1059-1113
>chrUn_KI270752v1:1279-1346
>chrUn_KI270752v1:2121-2299
>chrUn_KI270752v1:3507-3682
>chrUn_KI270752v1:4580-4649
>chrUn_KI270752v1:4917-5145
>chrUn_KI270752v1:5440-5520
>chrUn_KI270752v1:5756-5834
>chrUn_KI270752v1:7210-7381
>chrUn_KI270752v1:9473-9647
>chrUn_KI270752v1:9945-10132
>chrUn_KI270752v1:11104-11294
>chrUn_KI270752v1:14166-14262
>chrUn_KI270752v1:20504-20705
>chrUn_KI270752v1:21387-21546
>chrUn_KI270752v1:22973-23137
>chrUn_KI270752v1:24119-24171
>chrUn_KI270752v1:25166-25206
>chrUn_KI270752v1:27729-27745
