# Supplementary material for: Red: an intelligent, rapid, accurate tool for detecting repeats de-novo on the genomic scale
Source: BMC Bioinformatics. 2015 Jul 24;16:227. doi: 10.1186/s12859-015-0654-5 (PMC4513396; doi:10.1186/s12859-015-0654-5)
Supplement: Additional file 5 — Supplementary data set 4 — Red’s repeats of the Homo sapiens genome. The command “tar -xzf file” results in a directory that contains the locations of repeats found by Red in the genome of the Homo sapiens. [file 12859_2015_654_MOESM5_ESM.tar › GnmRptHg38/chrUn_KI270753v1.rpt]

>chrUn_KI270753v1:919-1771
>chrUn_KI270753v1:2437-2582
>chrUn_KI270753v1:2980-3331
>chrUn_KI270753v1:4220-4386
>chrUn_KI270753v1:4436-4581
>chrUn_KI270753v1:5389-5460
>chrUn_KI270753v1:5553-5715
>chrUn_KI270753v1:5914-6034
>chrUn_KI270753v1:6741-6945
>chrUn_KI270753v1:7941-8645
>chrUn_KI270753v1:8810-9396
>chrUn_KI270753v1:9499-10228
>chrUn_KI270753v1:10911-11127
>chrUn_KI270753v1:11484-11938
>chrUn_KI270753v1:12025-12107
>chrUn_KI270753v1:12929-13034
>chrUn_KI270753v1:13409-13464
>chrUn_KI270753v1:13742-14059
>chrUn_KI270753v1:14877-15616
>chrUn_KI270753v1:16303-16508
>chrUn_KI270753v1:16650-16857
>chrUn_KI270753v1:17216-17288
>chrUn_KI270753v1:19228-19273
>chrUn_KI270753v1:19616-19940
>chrUn_KI270753v1:19974-20287
>chrUn_KI270753v1:20456-20556
>chrUn_KI270753v1:20661-22097
>chrUn_KI270753v1:22856-23112
>chrUn_KI270753v1:24122-24193
>chrUn_KI270753v1:24837-24933
>chrUn_KI270753v1:24986-25138
>chrUn_KI270753v1:26177-26230
>chrUn_KI270753v1:26302-26679
>chrUn_KI270753v1:28775-29071
>chrUn_KI270753v1:29850-29932
>chrUn_KI270753v1:31986-32143
>chrUn_KI270753v1:32446-32885
>chrUn_KI270753v1:33748-33789
>chrUn_KI270753v1:33930-34016
>chrUn_KI270753v1:36574-36828
>chrUn_KI270753v1:36900-37342
>chrUn_KI270753v1:37518-38066
>chrUn_KI270753v1:38125-38855
>chrUn_KI270753v1:39421-39537
>chrUn_KI270753v1:40875-40937
>chrUn_KI270753v1:41557-41688
>chrUn_KI270753v1:41787-42076
>chrUn_KI270753v1:42231-43570
>chrUn_KI270753v1:43679-44040
>chrUn_KI270753v1:44083-44154
>chrUn_KI270753v1:44391-45581
>chrUn_KI270753v1:46083-46142
>chrUn_KI270753v1:47178-47262
>chrUn_KI270753v1:47371-47460
>chrUn_KI270753v1:47531-47590
>chrUn_KI270753v1:48207-49317
>chrUn_KI270753v1:50151-50462
>chrUn_KI270753v1:52068-52348
>chrUn_KI270753v1:53603-53756
>chrUn_KI270753v1:53791-53846
>chrUn_KI270753v1:54391-54491
>chrUn_KI270753v1:54714-54957
>chrUn_KI270753v1:55256-55356
>chrUn_KI270753v1:56888-58415
>chrUn_KI270753v1:58917-59022
>chrUn_KI270753v1:59306-59691
>chrUn_KI270753v1:59872-60120
>chrUn_KI270753v1:60232-61987
