# Supplementary material for: Red: an intelligent, rapid, accurate tool for detecting repeats de-novo on the genomic scale
Source: BMC Bioinformatics. 2015 Jul 24;16:227. doi: 10.1186/s12859-015-0654-5 (PMC4513396; doi:10.1186/s12859-015-0654-5)
Supplement: Additional file 5 — Supplementary data set 4 — Red’s repeats of the Homo sapiens genome. The command “tar -xzf file” results in a directory that contains the locations of repeats found by Red in the genome of the Homo sapiens. [file 12859_2015_654_MOESM5_ESM.tar › GnmRptHg38/chrUn_KI270755v1.rpt]

>chrUn_KI270755v1:33-229
>chrUn_KI270755v1:704-744
>chrUn_KI270755v1:1351-1470
>chrUn_KI270755v1:1704-2734
>chrUn_KI270755v1:3264-3376
>chrUn_KI270755v1:3802-4278
>chrUn_KI270755v1:4360-4401
>chrUn_KI270755v1:6731-8511
>chrUn_KI270755v1:8701-8982
>chrUn_KI270755v1:9150-9534
>chrUn_KI270755v1:9813-9918
>chrUn_KI270755v1:10116-10182
>chrUn_KI270755v1:10417-11070
>chrUn_KI270755v1:13638-13705
>chrUn_KI270755v1:13852-17637
>chrUn_KI270755v1:17710-20562
>chrUn_KI270755v1:20733-21250
>chrUn_KI270755v1:21347-22072
>chrUn_KI270755v1:22636-22757
>chrUn_KI270755v1:24087-24138
>chrUn_KI270755v1:24766-24897
>chrUn_KI270755v1:24996-25251
>chrUn_KI270755v1:25440-26751
>chrUn_KI270755v1:26912-27383
>chrUn_KI270755v1:27624-28688
>chrUn_KI270755v1:29163-29222
>chrUn_KI270755v1:30444-30679
>chrUn_KI270755v1:31214-32104
>chrUn_KI270755v1:32283-32385
>chrUn_KI270755v1:33217-33528
>chrUn_KI270755v1:35157-35420
>chrUn_KI270755v1:36650-36719
