# Supplementary material for: Red: an intelligent, rapid, accurate tool for detecting repeats de-novo on the genomic scale
Source: BMC Bioinformatics. 2015 Jul 24;16:227. doi: 10.1186/s12859-015-0654-5 (PMC4513396; doi:10.1186/s12859-015-0654-5)
Supplement: Additional file 5 — Supplementary data set 4 — Red’s repeats of the Homo sapiens genome. The command “tar -xzf file” results in a directory that contains the locations of repeats found by Red in the genome of the Homo sapiens. [file 12859_2015_654_MOESM5_ESM.tar › GnmRptHg38/chrX.rpt]

>chrX:10000-17100
>chrX:17243-20127
>chrX:20725-44821
>chrX:94821-95323
>chrX:95478-133871
>chrX:222346-226276
>chrX:226351-226500
>chrX:226591-229814
>chrX:229957-249564
>chrX:249720-251076
>chrX:251134-252144
>chrX:252334-252880
>chrX:252921-252997
>chrX:253610-253716
>chrX:254014-254380
>chrX:254490-254733
>chrX:254814-254979
>chrX:255229-255916
>chrX:256449-257220
>chrX:257331-257646
>chrX:257874-257966
>chrX:258287-258422
>chrX:258835-259732
>chrX:259929-260021
>chrX:260237-260364
>chrX:260429-261027
>chrX:261572-261795
>chrX:261957-262051
>chrX:262171-262506
>chrX:262568-262723
>chrX:262811-263027
>chrX:263246-263639
>chrX:263710-264117
>chrX:264271-264951
>chrX:265060-265113
>chrX:265152-265429
>chrX:265782-266890
>chrX:267019-267399
>chrX:267499-267817
>chrX:268129-270843
>chrX:271209-275289
>chrX:277116-278301
>chrX:278401-278834
>chrX:278935-281251
>chrX:281683-282065
>chrX:282232-282700
>chrX:282801-283273
>chrX:283403-284166
>chrX:284313-285791
>chrX:286069-286361
>chrX:286439-286681
>chrX:286754-286876
>chrX:287014-287794
>chrX:287898-288146
>chrX:288188-288548
>chrX:289030-289394
>chrX:289494-289819
>chrX:289911-290462
>chrX:290821-290996
>chrX:291139-291511
>chrX:291876-293036
>chrX:293336-293600
>chrX:293672-295179
>chrX:295508-296429
>chrX:296594-298898
>chrX:299504-300169
>chrX:300357-302030
>chrX:302377-302896
>chrX:303449-304117
>chrX:304226-304528
>chrX:305309-307191
>chrX:308455-309029
>chrX:309511-310811
>chrX:311219-311335
>chrX:311954-312024
>chrX:312136-312309
>chrX:313409-313588
>chrX:313650-313999
>chrX:314463-314787
>chrX:315513-316322
>chrX:317682-317773
>chrX:318339-318420
>chrX:318509-318790
>chrX:319218-319300
>chrX:319521-319767
>chrX:320180-320235
>chrX:320378-320419
>chrX:321091-323205
>chrX:323506-324043
>chrX:324350-324831
>chrX:325126-325467
>chrX:325470-326832
>chrX:327006-327735
>chrX:328186-329411
>chrX:329823-330500
>chrX:330623-330714
>chrX:331605-332323
>chrX:332591-332725
>chrX:332760-332826
>chrX:333092-333272
>chrX:333513-333823
>chrX:334160-334247
>chrX:334400-334535
>chrX:335853-336189
>chrX:336942-337439
>chrX:338516-338637
>chrX:339399-340230
>chrX:340425-340745
>chrX:340953-341221
>chrX:342282-344347
>chrX:344903-344989
>chrX:345681-345817
>chrX:345873-345924
>chrX:345993-346167
>chrX:346800-347162
>chrX:347677-347744
>chrX:348214-348585
>chrX:349158-349247
>chrX:351508-351982
>chrX:352388-352439
>chrX:352880-353510
>chrX:353722-354345
>chrX:354385-354860
>chrX:356154-356688
>chrX:356787-356958
>chrX:358865-359058
>chrX:360114-360626
>chrX:362749-362971
>chrX:363178-363709
>chrX:363979-364153
>chrX:364450-367051
>chrX:367440-367567
>chrX:367771-367811
>chrX:368090-368919
>chrX:371236-371334
>chrX:372293-372363
>chrX:372693-372956
>chrX:373671-373984
>chrX:374061-374169
>chrX:374240-374326
>chrX:375302-375635
>chrX:375898-376244
>chrX:376364-378087
>chrX:378534-378625
>chrX:379028-379491
>chrX:379732-379821
>chrX:380171-380231
>chrX:380516-381251
>chrX:381584-381905
>chrX:382183-382698
>chrX:383554-384093
>chrX:384257-385010
>chrX:385102-385452
>chrX:385534-386176
>chrX:386433-386550
>chrX:386680-386750
>chrX:387903-388819
>chrX:389464-390666
>chrX:390701-390754
>chrX:390997-391353
>chrX:391451-391735
>chrX:392807-393160
>chrX:393315-395482
>chrX:395744-397669
>chrX:397980-398370
>chrX:398719-400308
>chrX:400559-400882
>chrX:401016-401849
>chrX:401906-402326
>chrX:402515-403228
>chrX:403865-404398
>chrX:405049-405900
>chrX:406241-406286
>chrX:406462-410433
>chrX:410815-412332
>chrX:412498-412558
>chrX:412636-413240
>chrX:413894-414022
>chrX:414142-414954
>chrX:415150-415234
>chrX:415424-415997
>chrX:416266-416332
>chrX:416484-417128
>chrX:417409-418903
>chrX:419869-421692
>chrX:422467-423684
>chrX:423802-424150
>chrX:424546-424858
>chrX:425358-426169
>chrX:426251-426857
>chrX:427158-427883
>chrX:428483-428515
>chrX:428564-428808
>chrX:428965-430519
>chrX:430651-430961
>chrX:431253-431339
>chrX:431485-431834
>chrX:431930-432029
>chrX:432138-433033
>chrX:433168-433530
>chrX:433673-433841
>chrX:434174-435037
>chrX:435924-437506
>chrX:438161-438200
>chrX:438283-438642
>chrX:438955-439323
>chrX:439551-439858
>chrX:439942-440772
>chrX:441205-441555
>chrX:441729-442435
>chrX:442579-443261
>chrX:443708-443963
>chrX:444420-445370
>chrX:446100-446261
>chrX:446647-447023
>chrX:447045-447369
>chrX:447495-448735
>chrX:449265-450765
>chrX:450915-451581
>chrX:451763-451945
>chrX:452168-453603
>chrX:453708-454791
>chrX:454929-455223
>chrX:455379-455509
>chrX:455870-456792
>chrX:456867-457826
>chrX:457911-458238
>chrX:458306-458411
>chrX:458457-458716
>chrX:458782-459466
>chrX:461383-462840
>chrX:463110-463165
>chrX:463428-464477
>chrX:464523-465491
>chrX:466286-467366
>chrX:467604-467928
>chrX:468262-469051
>chrX:469084-469193
>chrX:469301-469378
>chrX:469820-470856
>chrX:472066-472121
>chrX:472223-472698
>chrX:473047-474102
>chrX:474224-475134
>chrX:475257-475893
>chrX:476546-476675
>chrX:477010-477538
>chrX:478267-478809
>chrX:478842-479671
>chrX:479864-481179
>chrX:481319-482488
>chrX:483375-483707
>chrX:484044-485453
>chrX:486295-486353
>chrX:486488-488205
>chrX:488882-489732
>chrX:490073-490163
>chrX:490439-491105
>chrX:491518-493265
>chrX:493573-493922
>chrX:494819-495124
>chrX:495392-496700
>chrX:497178-497249
>chrX:497503-497565
>chrX:498001-499425
>chrX:499828-499885
>chrX:500754-502880
>chrX:503097-503430
>chrX:503806-504470
>chrX:504884-506411
>chrX:507227-507535
>chrX:507844-508161
>chrX:508512-508565
>chrX:508664-509833
>chrX:509891-510206
>chrX:510984-511728
>chrX:511779-511834
>chrX:511944-516669
>chrX:516770-516844
>chrX:516993-517040
>chrX:517099-517132
>chrX:517218-517979
>chrX:518154-518260
>chrX:518654-519445
>chrX:520247-521181
>chrX:521331-523367
>chrX:523436-523758
>chrX:524283-524644
>chrX:524823-525134
>chrX:525213-526155
>chrX:526685-526845
>chrX:527103-529159
>chrX:529245-529547
>chrX:529616-531318
>chrX:532002-533380
>chrX:533469-533954
>chrX:534041-535306
>chrX:535362-535950
>chrX:536333-536623
>chrX:537517-537882
>chrX:538140-538478
>chrX:538747-539451
>chrX:539775-541573
>chrX:541740-541848
>chrX:542321-542540
>chrX:542587-543590
>chrX:543948-544495
>chrX:544618-544961
>chrX:545187-545355
>chrX:545958-546962
>chrX:547065-547724
>chrX:547770-548165
>chrX:549042-551148
>chrX:551220-552589
>chrX:552712-552790
>chrX:553423-554144
>chrX:554602-555699
>chrX:556048-556111
>chrX:556790-557366
>chrX:557451-557804
>chrX:557958-558742
>chrX:559323-559359
>chrX:559438-559834
>chrX:560060-561086
>chrX:561524-561617
>chrX:561869-562787
>chrX:563066-563392
>chrX:564476-564902
>chrX:565081-566939
>chrX:567036-567747
>chrX:568606-571564
>chrX:572000-572357
>chrX:572852-574202
>chrX:575545-575687
>chrX:575791-576090
>chrX:576735-576810
>chrX:577519-578482
>chrX:578940-579181
>chrX:579226-581919
>chrX:582148-583236
>chrX:583457-585236
>chrX:586176-586435
>chrX:586789-587112
>chrX:587167-587206
>chrX:587339-587676
>chrX:587817-588040
>chrX:588243-588570
>chrX:588665-589013
>chrX:589150-589481
>chrX:589930-590252
>chrX:590492-590627
>chrX:591597-592398
>chrX:592551-593412
>chrX:594708-594864
>chrX:594974-595279
>chrX:595816-595937
>chrX:596183-596555
>chrX:596634-596855
>chrX:597078-597208
>chrX:597451-599868
>chrX:601568-603055
>chrX:603164-605181
>chrX:605319-606412
>chrX:606447-606770
>chrX:607509-609920
>chrX:610755-612054
>chrX:612319-613202
>chrX:613234-613854
>chrX:614380-616690
>chrX:616827-617510
>chrX:618297-618742
>chrX:619161-619339
>chrX:619588-619660
>chrX:620087-620321
>chrX:621689-621855
>chrX:622165-623496
>chrX:624608-625297
>chrX:625439-627092
>chrX:627987-629601
>chrX:631487-631838
>chrX:636131-636846
>chrX:638275-638396
>chrX:638970-639124
>chrX:639695-640660
>chrX:641099-641212
>chrX:641273-641735
>chrX:641904-641975
>chrX:642656-644032
>chrX:644314-644451
>chrX:645789-646168
>chrX:647105-648548
>chrX:648866-649389
>chrX:649879-649931
>chrX:651387-651434
>chrX:651905-652176
>chrX:652451-652604
>chrX:652967-653262
>chrX:653772-653956
>chrX:654098-655669
>chrX:655885-657157
>chrX:657956-658275
>chrX:658463-659380
>chrX:659455-660410
>chrX:660589-660722
>chrX:661358-662026
>chrX:662728-663699
>chrX:664104-665400
>chrX:665695-666887
>chrX:667784-670559
>chrX:670660-670780
>chrX:671184-671530
>chrX:671566-671901
>chrX:673203-674044
>chrX:674189-674272
>chrX:674531-675617
>chrX:675838-675913
>chrX:676173-676229
>chrX:676415-676767
>chrX:676840-677405
>chrX:677867-677915
>chrX:678044-679076
>chrX:679596-680057
>chrX:680156-680443
>chrX:680625-681137
>chrX:681489-682799
>chrX:683271-683579
>chrX:684015-684605
>chrX:684734-684792
>chrX:685161-686352
>chrX:687171-688305
>chrX:688442-689071
>chrX:689268-690248
>chrX:690294-690479
>chrX:690513-690802
>chrX:690890-691384
>chrX:691752-692697
>chrX:693250-694538
>chrX:695474-695929
>chrX:696328-697427
>chrX:697604-698217
>chrX:698977-699335
>chrX:699533-700721
>chrX:700800-700903
>chrX:700949-701463
>chrX:702028-702379
>chrX:702885-702940
>chrX:703070-703702
>chrX:704308-704699
>chrX:704938-705027
>chrX:705327-706541
>chrX:706708-707283
>chrX:708009-708860
>chrX:708987-709655
>chrX:709862-710449
>chrX:710743-710827
>chrX:710914-711763
>chrX:712942-713724
>chrX:714545-715127
>chrX:715211-715739
>chrX:716931-717715
>chrX:718155-718338
>chrX:718498-718623
>chrX:718992-719614
>chrX:719813-720172
>chrX:721695-721737
>chrX:721828-723439
>chrX:723646-724057
>chrX:724618-725416
>chrX:725672-727504
>chrX:727590-727646
>chrX:728366-729754
>chrX:729795-729910
>chrX:730288-731466
>chrX:731873-732332
>chrX:732476-733420
>chrX:734946-735903
>chrX:736475-736645
>chrX:736861-738529
>chrX:738647-739069
>chrX:739472-739648
>chrX:740404-741102
>chrX:741199-741250
>chrX:741377-744719
>chrX:744854-745134
>chrX:745578-745679
>chrX:745854-745897
>chrX:746199-747354
>chrX:747616-748582
>chrX:748645-748708
>chrX:749172-750342
>chrX:750497-750615
>chrX:750665-751566
>chrX:752139-752551
>chrX:752658-753009
>chrX:754133-754456
>chrX:754491-754603
>chrX:754677-754984
>chrX:755138-755840
>chrX:756161-756204
>chrX:756298-757129
>chrX:757235-757354
>chrX:758059-758799
>chrX:759188-760664
>chrX:760852-762477
>chrX:762543-762664
>chrX:763454-763764
>chrX:763809-764334
>chrX:764384-764963
>chrX:765048-767237
>chrX:767711-768098
>chrX:768177-768380
>chrX:768422-768664
>chrX:769034-769737
>chrX:769901-770050
>chrX:770212-771540
>chrX:771775-771878
>chrX:772278-772613
>chrX:772841-773583
>chrX:774989-775290
>chrX:775500-775643
>chrX:775674-776026
>chrX:777712-778020
>chrX:778078-778437
>chrX:778952-781173
>chrX:782247-784656
>chrX:785147-785686
>chrX:785902-786286
>chrX:786848-787199
>chrX:787374-787927
>chrX:788003-788770
>chrX:789423-789901
>chrX:790230-790292
>chrX:790746-790836
>chrX:791232-791349
>chrX:792030-793329
>chrX:793689-793891
>chrX:794043-794483
>chrX:794726-795064
>chrX:795511-795762
>chrX:796074-796894
>chrX:797161-798157
>chrX:798462-800149
>chrX:800664-803028
>chrX:803477-804246
>chrX:804304-804774
>chrX:804867-804987
>chrX:805964-806058
>chrX:806238-806733
>chrX:806853-807056
>chrX:807097-807408
>chrX:807588-808217
>chrX:808813-809112
>chrX:809662-810095
>chrX:810558-811801
>chrX:812405-812729
>chrX:813366-813685
>chrX:813845-815076
>chrX:815555-815987
>chrX:816307-816780
>chrX:817156-817797
>chrX:817864-819672
>chrX:820013-820126
>chrX:820784-821202
>chrX:822083-823317
>chrX:823435-824161
>chrX:824389-825820
>chrX:826839-828305
>chrX:828935-829812
>chrX:830329-830620
>chrX:831686-832004
>chrX:832255-832620
>chrX:832901-833169
>chrX:833243-834186
>chrX:834308-838535
>chrX:838613-841614
>chrX:841675-841987
>chrX:842037-842174
>chrX:842344-842838
>chrX:842923-843068
>chrX:843378-843602
>chrX:843692-848110
>chrX:849107-849882
>chrX:850062-850500
>chrX:850536-850640
>chrX:851449-851677
>chrX:851825-852167
>chrX:852254-852619
>chrX:852654-853504
>chrX:853610-853959
>chrX:854066-854385
>chrX:854648-855490
>chrX:855846-856513
>chrX:857746-858017
>chrX:858613-858974
>chrX:859105-860954
>chrX:861044-861232
>chrX:861759-861932
>chrX:862488-862566
>chrX:862599-863253
>chrX:863528-863869
>chrX:863946-864106
>chrX:864223-864416
>chrX:864547-865181
>chrX:865277-866385
>chrX:866964-867005
>chrX:867147-867419
>chrX:867914-867968
>chrX:868656-869096
>chrX:869226-869485
>chrX:869563-869676
>chrX:869782-869890
>chrX:870040-871090
>chrX:871240-871547
>chrX:871999-872509
>chrX:872638-874026
>chrX:874953-875724
>chrX:875809-876112
>chrX:876253-876974
>chrX:877135-877564
>chrX:878084-878651
>chrX:878830-879399
>chrX:879521-880634
>chrX:880807-882059
>chrX:882211-883712
>chrX:884576-885204
>chrX:885894-886573
>chrX:886790-887420
>chrX:887480-887792
>chrX:887857-888275
>chrX:888831-889210
>chrX:889480-889832
>chrX:892138-892462
>chrX:893080-893783
>chrX:894413-894561
>chrX:894785-895201
>chrX:895773-895978
>chrX:896060-896317
>chrX:896359-896456
>chrX:896782-896872
>chrX:896958-898041
>chrX:898346-898428
>chrX:898504-898832
>chrX:899192-900071
>chrX:900272-900592
>chrX:900908-903135
>chrX:903583-905011
>chrX:905107-905866
>chrX:906190-906547
>chrX:906640-907643
>chrX:907836-908212
>chrX:908595-908936
>chrX:909003-909148
>chrX:909362-909896
>chrX:910112-911382
>chrX:911604-912497
>chrX:913153-913535
>chrX:913604-915610
>chrX:917242-919847
>chrX:920823-925807
>chrX:926476-927153
>chrX:927499-928563
>chrX:928981-931188
>chrX:931376-933199
>chrX:933253-933719
>chrX:934084-935079
>chrX:935632-936316
>chrX:936413-936900
>chrX:937618-938239
>chrX:938680-940836
>chrX:941351-941682
>chrX:942055-943441
>chrX:943741-944001
>chrX:944070-946081
>chrX:946997-948034
>chrX:948554-949253
>chrX:949431-949796
>chrX:949952-950022
>chrX:950076-951535
>chrX:953239-954577
>chrX:955007-956057
>chrX:957460-958293
>chrX:959425-959524
>chrX:961218-962150
>chrX:962156-962455
>chrX:962519-962774
>chrX:962997-964207
>chrX:964290-964777
>chrX:965191-966346
>chrX:966488-966607
>chrX:967239-968236
>chrX:969075-969169
>chrX:969661-970116
>chrX:970524-972217
>chrX:972527-972898
>chrX:974044-975853
>chrX:976080-977358
>chrX:977597-978704
>chrX:978941-979718
>chrX:980576-981863
>chrX:981963-982328
>chrX:982688-983000
>chrX:983495-984136
>chrX:984244-984483
>chrX:984694-985152
>chrX:985325-986153
>chrX:986502-986613
>chrX:986783-988835
>chrX:989308-989580
>chrX:989781-990338
>chrX:990440-991811
>chrX:991914-993973
>chrX:994716-995034
>chrX:995133-997547
>chrX:997790-997865
>chrX:998159-999927
>chrX:1000012-1000572
>chrX:1000934-1001348
>chrX:1001447-1002135
>chrX:1002182-1002700
>chrX:1003325-1003712
>chrX:1003830-1004150
>chrX:1004250-1005671
>chrX:1006029-1006085
>chrX:1006207-1006871
>chrX:1006949-1007368
>chrX:1007440-1007719
>chrX:1007876-1008179
>chrX:1008298-1008944
>chrX:1009392-1009706
>chrX:1010120-1011000
>chrX:1011187-1011700
>chrX:1011820-1011982
>chrX:1012044-1012894
>chrX:1013178-1013966
>chrX:1014463-1014777
>chrX:1014851-1015349
>chrX:1015495-1015816
>chrX:1016009-1017155
>chrX:1017607-1017915
>chrX:1018075-1018177
>chrX:1018217-1020105
>chrX:1020214-1021952
>chrX:1022043-1022748
>chrX:1022858-1023155
>chrX:1023405-1023764
>chrX:1024576-1026627
>chrX:1026831-1027337
>chrX:1027515-1028363
>chrX:1030142-1031547
>chrX:1031720-1031811
>chrX:1032548-1033128
>chrX:1033207-1034078
>chrX:1034150-1034720
>chrX:1035792-1035896
>chrX:1036053-1036812
>chrX:1036980-1037306
>chrX:1037668-1038246
>chrX:1038398-1038433
>chrX:1038592-1038805
>chrX:1039091-1039404
>chrX:1040096-1040136
>chrX:1041590-1042613
>chrX:1042941-1044701
>chrX:1044940-1045261
>chrX:1045939-1046218
>chrX:1046577-1047174
>chrX:1047974-1049053
>chrX:1049338-1050542
>chrX:1050645-1050711
>chrX:1050856-1051186
>chrX:1051321-1054166
>chrX:1054230-1054381
>chrX:1054497-1054771
>chrX:1055135-1055234
>chrX:1055564-1056907
>chrX:1057176-1057467
>chrX:1057496-1057926
>chrX:1058363-1058703
>chrX:1059699-1060485
>chrX:1060744-1062387
>chrX:1063082-1063680
>chrX:1063834-1064594
>chrX:1064708-1065381
>chrX:1065811-1066673
>chrX:1066949-1068791
>chrX:1069636-1070976
>chrX:1071049-1072565
>chrX:1072824-1073041
>chrX:1073130-1073206
>chrX:1073232-1074381
>chrX:1074584-1074647
>chrX:1074893-1075958
>chrX:1075997-1076139
>chrX:1076249-1076706
>chrX:1077747-1078458
>chrX:1078565-1079269
>chrX:1079498-1080389
>chrX:1080600-1080933
>chrX:1081029-1081859
>chrX:1081903-1082914
>chrX:1082951-1083470
>chrX:1083605-1084778
>chrX:1085176-1085250
>chrX:1085854-1086941
>chrX:1087778-1088814
>chrX:1088948-1089254
>chrX:1089914-1090939
>chrX:1091080-1091988
>chrX:1092286-1093120
>chrX:1095293-1095848
>chrX:1096331-1097181
>chrX:1097429-1099088
>chrX:1099591-1100589
>chrX:1101052-1102543
>chrX:1102577-1102963
>chrX:1103735-1104584
>chrX:1104662-1104742
>chrX:1104798-1105004
>chrX:1105091-1105461
>chrX:1106025-1107064
>chrX:1107427-1107678
>chrX:1107715-1108485
>chrX:1108926-1108970
>chrX:1109192-1111174
>chrX:1111621-1111709
>chrX:1111895-1111992
>chrX:1112875-1113928
>chrX:1113996-1114314
>chrX:1114569-1115048
>chrX:1115264-1115840
>chrX:1116247-1116827
>chrX:1117293-1117869
>chrX:1118265-1118983
>chrX:1119277-1119561
>chrX:1119910-1120159
>chrX:1120437-1120852
>chrX:1120926-1121458
>chrX:1121754-1123138
>chrX:1123510-1123953
>chrX:1124152-1124289
>chrX:1124548-1124620
>chrX:1124878-1125945
>chrX:1126144-1126475
>chrX:1127289-1127332
>chrX:1127403-1128954
>chrX:1129070-1129265
>chrX:1129309-1130142
>chrX:1130565-1130886
>chrX:1131197-1131507
>chrX:1131724-1132177
>chrX:1132801-1133101
>chrX:1133346-1133685
>chrX:1133811-1134209
>chrX:1134517-1135087
>chrX:1135656-1137851
>chrX:1138233-1138553
>chrX:1139393-1140049
>chrX:1140630-1140693
>chrX:1140954-1144268
>chrX:1144633-1145130
>chrX:1145458-1147422
>chrX:1148002-1148050
>chrX:1148126-1149255
>chrX:1149470-1149569
>chrX:1149651-1151242
>chrX:1151361-1151748
>chrX:1152190-1152293
>chrX:1152366-1152464
>chrX:1152667-1153215
>chrX:1153283-1153919
>chrX:1154323-1154763
>chrX:1154830-1155142
>chrX:1155684-1156482
>chrX:1156569-1157062
>chrX:1157241-1157696
>chrX:1157839-1158837
>chrX:1159048-1161966
>chrX:1162298-1164628
>chrX:1165045-1165772
>chrX:1165937-1166027
>chrX:1166299-1168682
>chrX:1168888-1169386
>chrX:1169426-1170389
>chrX:1170464-1172516
>chrX:1172615-1172657
>chrX:1172899-1173565
>chrX:1173657-1175151
>chrX:1175446-1178604
>chrX:1179216-1179617
>chrX:1179644-1180157
>chrX:1180201-1181829
>chrX:1181889-1182399
>chrX:1182579-1183248
>chrX:1183317-1184365
>chrX:1184483-1185660
>chrX:1185886-1186318
>chrX:1186390-1186571
>chrX:1186646-1187270
>chrX:1187412-1188411
>chrX:1188554-1190511
>chrX:1191245-1193115
>chrX:1193491-1194475
>chrX:1194726-1195279
>chrX:1195402-1196629
>chrX:1197075-1197284
>chrX:1197527-1198021
>chrX:1198126-1198489
>chrX:1198834-1201366
>chrX:1201452-1201789
>chrX:1201951-1202246
>chrX:1202796-1203799
>chrX:1203883-1205129
>chrX:1205383-1205618
>chrX:1205729-1205780
>chrX:1206357-1206409
>chrX:1206615-1207598
>chrX:1207638-1207914
>chrX:1208277-1208603
>chrX:1208948-1209694
>chrX:1209816-1210157
>chrX:1210314-1210619
>chrX:1210698-1212274
>chrX:1212323-1212464
>chrX:1212852-1214557
>chrX:1214840-1215172
>chrX:1215476-1216185
>chrX:1216298-1216727
>chrX:1217108-1217567
>chrX:1217646-1218309
>chrX:1218622-1221365
>chrX:1221550-1221699
>chrX:1222127-1222882
>chrX:1223377-1223456
>chrX:1224242-1224921
>chrX:1225222-1225335
>chrX:1225625-1227656
>chrX:1227873-1228428
>chrX:1228709-1229424
>chrX:1229484-1229937
>chrX:1230039-1232066
>chrX:1232431-1232720
>chrX:1232859-1232927
>chrX:1233031-1233933
>chrX:1234170-1237573
>chrX:1237631-1237939
>chrX:1237991-1239648
>chrX:1240090-1240683
>chrX:1240829-1242993
>chrX:1243394-1243677
>chrX:1243933-1244688
>chrX:1245022-1246811
>chrX:1247014-1248493
>chrX:1248981-1249165
>chrX:1249891-1250205
>chrX:1250465-1252243
>chrX:1252420-1252999
>chrX:1253132-1253354
>chrX:1253429-1254770
>chrX:1254853-1255115
>chrX:1255215-1255755
>chrX:1255867-1257377
>chrX:1257636-1257925
>chrX:1257954-1258024
>chrX:1258064-1259559
>chrX:1259864-1261352
>chrX:1261526-1263608
>chrX:1263830-1264660
>chrX:1265072-1265330
>chrX:1265400-1266331
>chrX:1266454-1266675
>chrX:1266808-1268651
>chrX:1268725-1268789
>chrX:1269079-1269252
>chrX:1269336-1270557
>chrX:1270708-1270971
>chrX:1271165-1271812
>chrX:1271900-1272261
>chrX:1272447-1273901
>chrX:1274154-1274769
>chrX:1275096-1277119
>chrX:1277264-1279445
>chrX:1279770-1280096
>chrX:1280168-1280770
>chrX:1280827-1281632
>chrX:1281809-1282374
>chrX:1282462-1282534
>chrX:1282586-1282644
>chrX:1282904-1284086
>chrX:1284177-1285757
>chrX:1285982-1286605
>chrX:1286924-1287050
>chrX:1287114-1288046
>chrX:1288195-1288476
>chrX:1288915-1290315
>chrX:1290553-1291550
>chrX:1291630-1294320
>chrX:1294781-1295199
>chrX:1295489-1295987
>chrX:1296074-1296179
>chrX:1296228-1298737
>chrX:1299413-1300550
>chrX:1300863-1301374
>chrX:1301576-1302341
>chrX:1302505-1303725
>chrX:1304122-1304554
>chrX:1304620-1305306
>chrX:1305553-1305590
>chrX:1305770-1306940
>chrX:1307322-1308156
>chrX:1308351-1308435
>chrX:1308940-1309356
>chrX:1309556-1310171
>chrX:1310297-1310363
>chrX:1310376-1310688
>chrX:1310820-1312272
>chrX:1312382-1312601
>chrX:1313156-1314058
>chrX:1314200-1315028
>chrX:1315231-1316329
>chrX:1316894-1320328
>chrX:1320501-1321599
>chrX:1321807-1322430
>chrX:1322784-1323385
>chrX:1323564-1324647
>chrX:1325066-1325561
>chrX:1326079-1327677
>chrX:1327776-1327827
>chrX:1328169-1329109
>chrX:1329170-1329799
>chrX:1330032-1333119
>chrX:1333198-1333735
>chrX:1333801-1334210
>chrX:1334385-1334876
>chrX:1335096-1336341
>chrX:1336635-1336710
>chrX:1337458-1339183
>chrX:1339486-1339838
>chrX:1340098-1341413
>chrX:1341541-1341667
>chrX:1342136-1343128
>chrX:1343375-1344092
>chrX:1344166-1345197
>chrX:1345449-1345808
>chrX:1345976-1346650
>chrX:1347141-1348361
>chrX:1348545-1349959
>chrX:1350157-1351271
>chrX:1351320-1352067
>chrX:1352675-1354252
>chrX:1354415-1355560
>chrX:1355757-1356000
>chrX:1356328-1356382
>chrX:1356454-1358108
>chrX:1358385-1358683
>chrX:1358909-1359019
>chrX:1359391-1363123
>chrX:1363208-1365112
>chrX:1365254-1367836
>chrX:1368019-1377561
>chrX:1377678-1378225
>chrX:1378557-1378628
>chrX:1378853-1379628
>chrX:1379729-1380329
>chrX:1380389-1380719
>chrX:1381149-1382300
>chrX:1382702-1383599
>chrX:1383752-1384215
>chrX:1384362-1384860
>chrX:1384954-1385235
>chrX:1385660-1385868
>chrX:1385977-1386030
>chrX:1387810-1389189
>chrX:1389815-1391212
>chrX:1392733-1394681
>chrX:1394906-1395015
>chrX:1395482-1396350
>chrX:1396799-1397158
>chrX:1397970-1398337
>chrX:1398975-1399196
>chrX:1399406-1400001
>chrX:1400155-1400242
>chrX:1400467-1400871
>chrX:1400981-1401562
>chrX:1401639-1401824
>chrX:1402234-1403093
>chrX:1403461-1411254
>chrX:1411462-1411606
>chrX:1411660-1412127
>chrX:1412200-1412667
>chrX:1413079-1413383
>chrX:1413642-1414295
>chrX:1414447-1415223
>chrX:1415443-1415773
>chrX:1415832-1416001
>chrX:1416028-1416928
>chrX:1417014-1417355
>chrX:1417487-1417674
>chrX:1418644-1418695
>chrX:1419274-1419318
>chrX:1419769-1420451
>chrX:1420658-1420702
>chrX:1420793-1421428
>chrX:1422308-1422421
>chrX:1422935-1423234
>chrX:1423528-1425225
>chrX:1426029-1426280
>chrX:1426568-1427621
>chrX:1428189-1428743
>chrX:1428831-1429877
>chrX:1430021-1430383
>chrX:1430506-1431803
>chrX:1431988-1432102
>chrX:1432526-1433153
>chrX:1433387-1433830
>chrX:1434177-1434866
>chrX:1435539-1435599
>chrX:1436133-1436799
>chrX:1436893-1437928
>chrX:1437997-1438934
>chrX:1439556-1439872
>chrX:1440050-1440873
>chrX:1440937-1442064
>chrX:1442526-1442632
>chrX:1442902-1443931
>chrX:1443980-1444831
>chrX:1444960-1445021
>chrX:1445483-1446933
>chrX:1447247-1448985
>chrX:1449116-1449294
>chrX:1449606-1449848
>chrX:1449995-1450115
>chrX:1450369-1451993
>chrX:1452046-1452734
>chrX:1453350-1453671
>chrX:1453735-1453994
>chrX:1454064-1454152
>chrX:1454475-1454518
>chrX:1454860-1455212
>chrX:1455392-1456033
>chrX:1456210-1457228
>chrX:1457434-1457558
>chrX:1457640-1462413
>chrX:1462567-1462746
>chrX:1463142-1463220
>chrX:1463352-1463518
>chrX:1463683-1463850
>chrX:1465131-1465204
>chrX:1466693-1466943
>chrX:1467254-1467305
>chrX:1467666-1468228
>chrX:1468328-1468580
>chrX:1468714-1469472
>chrX:1469577-1471678
>chrX:1472331-1475476
>chrX:1476050-1476124
>chrX:1476285-1476622
>chrX:1476905-1477383
>chrX:1477639-1477795
>chrX:1478406-1478803
>chrX:1479475-1480080
>chrX:1480271-1480838
>chrX:1481173-1481655
>chrX:1482131-1482199
>chrX:1482529-1483147
>chrX:1483349-1483677
>chrX:1484439-1484772
>chrX:1484966-1486542
>chrX:1486761-1486971
>chrX:1487582-1488197
>chrX:1488838-1489094
>chrX:1489198-1491423
>chrX:1491547-1491974
>chrX:1492518-1492607
>chrX:1493019-1493491
>chrX:1494168-1494274
>chrX:1494649-1495020
>chrX:1495140-1495194
>chrX:1495274-1496050
>chrX:1496672-1497692
>chrX:1497895-1497961
>chrX:1498117-1498449
>chrX:1498522-1499472
>chrX:1499593-1499698
>chrX:1499792-1500740
>chrX:1501302-1502236
>chrX:1502693-1503313
>chrX:1503475-1503918
>chrX:1504031-1504338
>chrX:1504549-1505164
>chrX:1505534-1506338
>chrX:1506656-1507005
>chrX:1508166-1508385
>chrX:1508503-1510266
>chrX:1510430-1511225
>chrX:1511337-1511370
>chrX:1511544-1511660
>chrX:1512145-1513980
>chrX:1514238-1517347
>chrX:1517823-1518574
>chrX:1518654-1521432
>chrX:1521895-1522258
>chrX:1522504-1523149
>chrX:1523310-1523551
>chrX:1523687-1524047
>chrX:1524279-1525033
>chrX:1525248-1525450
>chrX:1525613-1527845
>chrX:1528550-1528906
>chrX:1529299-1529390
>chrX:1529654-1529944
>chrX:1530054-1531104
>chrX:1531148-1531399
>chrX:1531701-1533272
>chrX:1533335-1534301
>chrX:1534504-1534625
>chrX:1535167-1535479
>chrX:1535691-1535759
>chrX:1536070-1536668
>chrX:1537871-1539084
>chrX:1539202-1540862
>chrX:1541463-1542376
>chrX:1542651-1543174
>chrX:1543646-1543956
>chrX:1544175-1544559
>chrX:1544800-1545226
>chrX:1545494-1545548
>chrX:1545661-1545832
>chrX:1545877-1546651
>chrX:1547069-1547168
>chrX:1547647-1548885
>chrX:1549429-1550033
>chrX:1550176-1552522
>chrX:1553021-1554623
>chrX:1555406-1555797
>chrX:1555869-1559154
>chrX:1559473-1559807
>chrX:1560149-1561722
>chrX:1561821-1562095
>chrX:1562269-1562547
>chrX:1562610-1563903
>chrX:1564084-1564629
>chrX:1564819-1564961
>chrX:1565402-1566092
>chrX:1566356-1567810
>chrX:1567867-1568677
>chrX:1568736-1569041
>chrX:1569123-1569689
>chrX:1569758-1569843
>chrX:1569891-1570621
>chrX:1571371-1572604
>chrX:1572907-1573939
>chrX:1574077-1574655
>chrX:1575046-1575849
>chrX:1575918-1576137
>chrX:1576977-1578280
>chrX:1578451-1578882
>chrX:1579011-1581144
>chrX:1581402-1582926
>chrX:1583497-1584453
>chrX:1584629-1585597
>chrX:1585661-1586828
>chrX:1587575-1589782
>chrX:1590067-1591251
>chrX:1591611-1591649
>chrX:1592231-1592332
>chrX:1592995-1593066
>chrX:1594561-1594922
>chrX:1595592-1595691
>chrX:1595742-1595965
>chrX:1596415-1596962
>chrX:1598299-1598415
>chrX:1599361-1599502
>chrX:1600640-1600848
>chrX:1602825-1603125
>chrX:1603425-1603687
>chrX:1603776-1604088
>chrX:1604607-1604896
>chrX:1605084-1605642
>chrX:1605697-1606039
>chrX:1606247-1606542
>chrX:1606822-1607160
>chrX:1607270-1608129
>chrX:1608805-1609264
>chrX:1609555-1610193
>chrX:1610278-1610615
>chrX:1610833-1612741
>chrX:1612885-1613909
>chrX:1613946-1614233
>chrX:1614294-1614799
>chrX:1615416-1615882
>chrX:1616010-1616309
>chrX:1616644-1617862
>chrX:1618059-1618770
>chrX:1619109-1619598
>chrX:1619670-1620487
>chrX:1620617-1621132
>chrX:1621308-1623068
>chrX:1623352-1623612
>chrX:1623686-1623954
>chrX:1624364-1626129
>chrX:1626186-1627679
>chrX:1628012-1628390
>chrX:1628559-1629369
>chrX:1630123-1631352
>chrX:1631577-1632076
>chrX:1632349-1633027
>chrX:1633450-1634078
>chrX:1634588-1635293
>chrX:1635552-1636262
>chrX:1636866-1642721
>chrX:1643810-1644461
>chrX:1644974-1645303
>chrX:1645396-1645706
>chrX:1646454-1647205
>chrX:1647447-1648554
>chrX:1648829-1649218
>chrX:1649306-1649624
>chrX:1649999-1651433
>chrX:1651578-1652283
>chrX:1652552-1652650
>chrX:1652689-1654848
>chrX:1654894-1655303
>chrX:1655412-1655857
>chrX:1655926-1657426
>chrX:1657692-1657794
>chrX:1658552-1659917
>chrX:1660536-1660903
>chrX:1661107-1661762
>chrX:1662171-1662461
>chrX:1662483-1662596
>chrX:1662646-1663089
>chrX:1663182-1663744
>chrX:1663859-1664631
>chrX:1664854-1665213
>chrX:1665741-1666249
>chrX:1666374-1666997
>chrX:1667090-1668012
>chrX:1668177-1668557
>chrX:1668654-1669281
>chrX:1669616-1670253
>chrX:1670400-1670774
>chrX:1671028-1671780
>chrX:1671880-1672869
>chrX:1673041-1673403
>chrX:1673866-1674518
>chrX:1674739-1676921
>chrX:1677438-1678865
>chrX:1678986-1679513
>chrX:1679561-1680624
>chrX:1680785-1681220
>chrX:1681472-1683616
>chrX:1684386-1684790
>chrX:1685219-1685394
>chrX:1686173-1686663
>chrX:1687010-1687909
>chrX:1688272-1688720
>chrX:1688882-1690045
>chrX:1690125-1690552
>chrX:1690644-1693882
>chrX:1694028-1699635
>chrX:1699870-1700139
>chrX:1700405-1700818
>chrX:1701049-1701403
>chrX:1701604-1702871
>chrX:1703095-1710840
>chrX:1711114-1711155
>chrX:1711228-1711542
>chrX:1711647-1712439
>chrX:1712558-1713251
>chrX:1713476-1713833
>chrX:1714467-1716181
>chrX:1716387-1717053
>chrX:1717860-1718215
>chrX:1718363-1718798
>chrX:1718936-1719132
>chrX:1719246-1719450
>chrX:1719831-1720378
>chrX:1720697-1720916
>chrX:1721231-1723055
>chrX:1723230-1725205
>chrX:1725883-1727526
>chrX:1727997-1728479
>chrX:1728617-1729013
>chrX:1729101-1729559
>chrX:1729832-1729921
>chrX:1730006-1730749
>chrX:1731035-1731700
>chrX:1731939-1732640
>chrX:1732819-1733531
>chrX:1733752-1734071
>chrX:1734551-1734886
>chrX:1735007-1736464
>chrX:1736688-1738200
>chrX:1738316-1738364
>chrX:1738438-1738512
>chrX:1738629-1738671
>chrX:1738735-1741169
>chrX:1741346-1741714
>chrX:1742392-1743177
>chrX:1743261-1743591
>chrX:1744313-1744665
>chrX:1745007-1745616
>chrX:1746135-1746919
>chrX:1747679-1748473
>chrX:1749146-1749609
>chrX:1749895-1749932
>chrX:1750874-1751044
>chrX:1751520-1751830
>chrX:1752060-1752189
>chrX:1752801-1753418
>chrX:1753487-1753561
>chrX:1753845-1753996
>chrX:1756214-1756949
>chrX:1757215-1757532
>chrX:1758126-1758472
>chrX:1758780-1759118
>chrX:1759404-1759775
>chrX:1759874-1760557
>chrX:1760893-1762242
>chrX:1762412-1762768
>chrX:1762904-1765205
>chrX:1765694-1766280
>chrX:1766504-1766803
>chrX:1767525-1767922
>chrX:1768062-1769051
>chrX:1769166-1770009
>chrX:1770264-1770602
>chrX:1770816-1771122
>chrX:1771405-1771473
>chrX:1771932-1771964
>chrX:1772201-1774601
>chrX:1775046-1776124
>chrX:1776436-1778556
>chrX:1779254-1779545
>chrX:1780322-1780663
>chrX:1781008-1781426
>chrX:1782236-1782551
>chrX:1783057-1783104
>chrX:1783205-1783783
>chrX:1784484-1784894
>chrX:1785280-1785885
>chrX:1786108-1786478
>chrX:1787826-1787890
>chrX:1788716-1788802
>chrX:1788988-1789994
>chrX:1790156-1790217
>chrX:1790375-1790895
>chrX:1790950-1791048
>chrX:1791600-1791996
>chrX:1792267-1792628
>chrX:1793410-1794388
>chrX:1795005-1796594
>chrX:1797386-1798019
>chrX:1798428-1798985
>chrX:1800063-1800710
>chrX:1800809-1801025
>chrX:1801050-1802102
>chrX:1802390-1803643
>chrX:1804118-1804440
>chrX:1804699-1807018
>chrX:1807447-1807632
>chrX:1807891-1808651
>chrX:1808727-1808830
>chrX:1808987-1809274
>chrX:1809386-1809599
>chrX:1810262-1810927
>chrX:1811007-1811359
>chrX:1811667-1812019
>chrX:1812409-1813751
>chrX:1814175-1814254
>chrX:1814437-1815460
>chrX:1815606-1815993
>chrX:1816455-1821245
>chrX:1821322-1821839
>chrX:1822582-1823205
>chrX:1823727-1827119
>chrX:1827191-1827709
>chrX:1827805-1828324
>chrX:1828393-1828786
>chrX:1829133-1829734
>chrX:1829838-1829945
>chrX:1830013-1831310
>chrX:1831561-1831972
>chrX:1832252-1832991
>chrX:1833181-1833479
>chrX:1834268-1834826
>chrX:1835467-1835814
>chrX:1836282-1836754
>chrX:1836756-1837852
>chrX:1838296-1838828
>chrX:1839237-1839649
>chrX:1839885-1840503
>chrX:1840551-1841043
>chrX:1841289-1841591
>chrX:1841651-1842624
>chrX:1842857-1843510
>chrX:1843656-1844346
>chrX:1844846-1845145
>chrX:1845258-1845307
>chrX:1845626-1846025
>chrX:1846106-1846779
>chrX:1846849-1847956
>chrX:1848396-1848769
>chrX:1848871-1849162
>chrX:1849213-1849567
>chrX:1849829-1850349
>chrX:1850424-1850714
>chrX:1851221-1851534
>chrX:1851900-1851981
>chrX:1852055-1852273
>chrX:1852374-1852799
>chrX:1853200-1853972
>chrX:1854542-1855501
>chrX:1855560-1857563
>chrX:1857892-1858373
>chrX:1858760-1859239
>chrX:1859423-1859686
>chrX:1859778-1860758
>chrX:1861670-1863156
>chrX:1863849-1864816
>chrX:1865192-1865492
>chrX:1866010-1866374
>chrX:1866700-1867283
>chrX:1867317-1867379
>chrX:1867479-1867929
>chrX:1868076-1868906
>chrX:1868972-1869673
>chrX:1869745-1869834
>chrX:1870071-1870399
>chrX:1871063-1871463
>chrX:1871555-1871908
>chrX:1872242-1872535
>chrX:1872638-1873246
>chrX:1873330-1874105
>chrX:1874659-1874992
>chrX:1875097-1875225
>chrX:1875308-1875705
>chrX:1875933-1877150
>chrX:1877348-1877748
>chrX:1878106-1878204
>chrX:1878436-1879647
>chrX:1879827-1880325
>chrX:1880740-1881737
>chrX:1882302-1882623
>chrX:1883178-1883774
>chrX:1884204-1884676
>chrX:1884740-1885104
>chrX:1885203-1885255
>chrX:1885371-1885506
>chrX:1886051-1886400
>chrX:1887058-1888484
>chrX:1888761-1889157
>chrX:1889269-1889399
>chrX:1889524-1890151
>chrX:1890578-1890692
>chrX:1890802-1891062
>chrX:1891111-1892197
>chrX:1892309-1893485
>chrX:1894165-1894765
>chrX:1895478-1896367
>chrX:1896454-1897261
>chrX:1897825-1898237
>chrX:1898463-1898961
>chrX:1899118-1900912
>chrX:1901166-1901506
>chrX:1901666-1902822
>chrX:1904214-1904310
>chrX:1904428-1905103
>chrX:1906298-1907255
>chrX:1907403-1908070
>chrX:1908340-1908851
>chrX:1909027-1909384
>chrX:1910014-1911782
>chrX:1912101-1912136
>chrX:1912530-1912887
>chrX:1913445-1914636
>chrX:1915279-1916214
>chrX:1916326-1917001
>chrX:1917073-1917620
>chrX:1917727-1917782
>chrX:1918239-1919315
>chrX:1919366-1920029
>chrX:1920193-1923290
>chrX:1923339-1923442
>chrX:1923729-1924973
>chrX:1925878-1926447
>chrX:1926572-1927204
>chrX:1927745-1928060
>chrX:1928415-1928711
>chrX:1929241-1929714
>chrX:1930022-1930343
>chrX:1930708-1931194
>chrX:1931293-1932269
>chrX:1932329-1932423
>chrX:1932722-1932815
>chrX:1932866-1933069
>chrX:1933203-1934057
>chrX:1934538-1935259
>chrX:1935881-1936146
>chrX:1936370-1936957
>chrX:1937062-1937524
>chrX:1937694-1937888
>chrX:1938587-1939306
>chrX:1939954-1940265
>chrX:1940430-1940525
>chrX:1940638-1941307
>chrX:1941761-1942111
>chrX:1942336-1942400
>chrX:1942612-1943104
>chrX:1943282-1943684
>chrX:1943810-1944053
>chrX:1944125-1944439
>chrX:1944592-1944657
>chrX:1944865-1947199
>chrX:1947374-1949343
>chrX:2132994-2135790
>chrX:2136310-2136357
>chrX:2136547-2136860
>chrX:2136913-2137388
>chrX:2137488-2138317
>chrX:2138671-2138720
>chrX:2139425-2139997
>chrX:2140885-2141303
>chrX:2141434-2141727
>chrX:2142102-2142487
>chrX:2142943-2143374
>chrX:2143571-2144259
>chrX:2144686-2144999
>chrX:2145119-2145768
>chrX:2146951-2147267
>chrX:2148421-2148773
>chrX:2148884-2148982
>chrX:2149042-2149521
>chrX:2149559-2149643
>chrX:2150098-2150564
>chrX:2151945-2152275
>chrX:2152728-2153034
>chrX:2153154-2154880
>chrX:2155248-2156417
>chrX:2156794-2157126
>chrX:2157318-2157595
>chrX:2157835-2158166
>chrX:2158743-2159239
>chrX:2159856-2159950
>chrX:2160207-2160271
>chrX:2160607-2160921
>chrX:2160992-2161240
>chrX:2162246-2162620
>chrX:2163057-2163800
>chrX:2163845-2164077
>chrX:2164375-2164947
>chrX:2165059-2167101
>chrX:2167187-2167529
>chrX:2167898-2168137
>chrX:2168574-2170141
>chrX:2170212-2170395
>chrX:2170607-2171308
>chrX:2171898-2172370
>chrX:2172409-2172686
>chrX:2172768-2173399
>chrX:2173533-2174258
>chrX:2174335-2174736
>chrX:2175004-2175360
>chrX:2175419-2175494
>chrX:2176129-2176523
>chrX:2177022-2177358
>chrX:2177837-2178519
>chrX:2178813-2179606
>chrX:2179962-2180012
>chrX:2180130-2181546
>chrX:2181622-2181709
>chrX:2181994-2182089
>chrX:2182197-2182499
>chrX:2183029-2183201
>chrX:2183260-2183372
>chrX:2183792-2183918
>chrX:2184061-2184932
>chrX:2185185-2185535
>chrX:2185776-2188146
>chrX:2188333-2188394
>chrX:2188718-2188793
>chrX:2188982-2189055
>chrX:2189228-2189279
>chrX:2189324-2189624
>chrX:2189956-2191155
>chrX:2191579-2191718
>chrX:2191862-2192200
>chrX:2193270-2193579
>chrX:2193666-2194162
>chrX:2195213-2195650
>chrX:2195753-2197807
>chrX:2197930-2198019
>chrX:2198068-2198322
>chrX:2198468-2200005
>chrX:2200118-2200230
>chrX:2200644-2202939
>chrX:2203683-2205314
>chrX:2205452-2206688
>chrX:2206876-2208232
>chrX:2208439-2209020
>chrX:2209213-2209540
>chrX:2209659-2210020
>chrX:2211198-2211308
>chrX:2211860-2212192
>chrX:2212551-2214569
>chrX:2215202-2217845
>chrX:2218142-2218518
>chrX:2218851-2219172
>chrX:2220145-2220207
>chrX:2220315-2220413
>chrX:2221977-2222351
>chrX:2222573-2222707
>chrX:2223099-2223466
>chrX:2223578-2223662
>chrX:2223909-2223993
>chrX:2224671-2226118
>chrX:2226520-2226830
>chrX:2227030-2228599
>chrX:2229399-2229498
>chrX:2229548-2230270
>chrX:2230517-2230560
>chrX:2231057-2231123
>chrX:2231365-2232204
>chrX:2232435-2232474
>chrX:2232550-2232912
>chrX:2233053-2233135
>chrX:2233959-2235091
>chrX:2235195-2235225
>chrX:2235334-2236176
>chrX:2236421-2236763
>chrX:2236903-2237251
>chrX:2237475-2237807
>chrX:2238077-2238377
>chrX:2238539-2238953
>chrX:2239212-2239337
>chrX:2239420-2239805
>chrX:2240007-2240329
>chrX:2240895-2241224
>chrX:2241340-2241953
>chrX:2242441-2242989
>chrX:2243392-2244081
>chrX:2244347-2244438
>chrX:2244671-2245026
>chrX:2245142-2246138
>chrX:2246335-2247855
>chrX:2248023-2248676
>chrX:2248872-2249014
>chrX:2249159-2250887
>chrX:2251176-2251744
>chrX:2251851-2252300
>chrX:2252375-2252474
>chrX:2252897-2253611
>chrX:2253758-2254078
>chrX:2254636-2255190
>chrX:2255623-2255956
>chrX:2256032-2256689
>chrX:2256796-2257262
>chrX:2257548-2258698
>chrX:2258986-2259531
>chrX:2259628-2260175
>chrX:2260293-2261240
>chrX:2261484-2261797
>chrX:2262008-2262160
>chrX:2263196-2263813
>chrX:2264175-2264810
>chrX:2264965-2266657
>chrX:2266909-2267008
>chrX:2267191-2267587
>chrX:2267664-2267976
>chrX:2269071-2270038
>chrX:2270734-2271357
>chrX:2271787-2272180
>chrX:2272635-2272680
>chrX:2272840-2273487
>chrX:2273576-2273887
>chrX:2274020-2274735
>chrX:2275171-2275477
>chrX:2275676-2276243
>chrX:2276695-2283105
>chrX:2283748-2284450
>chrX:2284779-2284983
>chrX:2285047-2285669
>chrX:2285749-2285833
>chrX:2287261-2287852
>chrX:2288137-2288526
>chrX:2289118-2289451
>chrX:2290390-2290430
>chrX:2290557-2290608
>chrX:2291713-2292036
>chrX:2292422-2292610
>chrX:2292801-2293069
>chrX:2294020-2295602
>chrX:2296330-2296428
>chrX:2296458-2297056
>chrX:2297099-2297424
>chrX:2297491-2298296
>chrX:2298684-2299114
>chrX:2299566-2299878
>chrX:2300264-2300953
>chrX:2301114-2301423
>chrX:2301604-2301941
>chrX:2302274-2302646
>chrX:2303240-2306207
>chrX:2306452-2307280
>chrX:2307406-2307866
>chrX:2308740-2309116
>chrX:2309399-2309510
>chrX:2309652-2309950
>chrX:2310526-2311295
>chrX:2312083-2312216
>chrX:2312343-2312737
>chrX:2312782-2312874
>chrX:2313006-2314790
>chrX:2314865-2315270
>chrX:2315638-2315702
>chrX:2315829-2316595
>chrX:2316698-2316839
>chrX:2316944-2318347
>chrX:2318421-2318962
>chrX:2319180-2320131
>chrX:2320285-2320600
>chrX:2321682-2323164
>chrX:2323468-2323622
>chrX:2323667-2323768
>chrX:2323863-2324156
>chrX:2324667-2325974
>chrX:2326236-2326548
>chrX:2326766-2327122
>chrX:2327381-2327509
>chrX:2327620-2328788
>chrX:2330038-2330958
>chrX:2330998-2332050
>chrX:2333037-2335858
>chrX:2335983-2336317
>chrX:2336529-2337103
>chrX:2337427-2337496
>chrX:2338047-2338364
>chrX:2338663-2338809
>chrX:2339119-2340490
>chrX:2341295-2342112
>chrX:2342988-2343086
>chrX:2343243-2343354
>chrX:2344105-2344172
>chrX:2344248-2344986
>chrX:2345310-2345862
>chrX:2346587-2347801
>chrX:2348543-2349007
>chrX:2349089-2350587
>chrX:2350774-2351280
>chrX:2351500-2352024
>chrX:2352902-2353287
>chrX:2353583-2353875
>chrX:2354430-2354776
>chrX:2354942-2355031
>chrX:2355165-2355640
>chrX:2355758-2356394
>chrX:2356473-2357392
>chrX:2358162-2358723
>chrX:2358812-2360137
>chrX:2360296-2360604
>chrX:2360927-2360994
>chrX:2361118-2361442
>chrX:2362319-2362601
>chrX:2362715-2363822
>chrX:2363928-2364030
>chrX:2364554-2365444
>chrX:2365779-2365917
>chrX:2366135-2366486
>chrX:2366573-2366892
>chrX:2367155-2367474
>chrX:2367536-2368995
>chrX:2369449-2370064
>chrX:2370172-2370455
>chrX:2371162-2371361
>chrX:2371640-2371757
>chrX:2372586-2373302
>chrX:2373883-2373949
>chrX:2374111-2374200
>chrX:2374324-2375108
>chrX:2375592-2375935
>chrX:2376243-2376368
>chrX:2376669-2377021
>chrX:2377084-2377145
>chrX:2377217-2377495
>chrX:2377730-2378042
>chrX:2378154-2378301
>chrX:2378394-2378495
>chrX:2378555-2379150
>chrX:2380023-2380347
>chrX:2380506-2381671
>chrX:2382439-2383626
>chrX:2384442-2384604
>chrX:2384714-2385231
>chrX:2385930-2386070
>chrX:2386148-2386525
>chrX:2387303-2387737
>chrX:2388249-2389077
>chrX:2389795-2391201
>chrX:2391597-2391958
>chrX:2392293-2393284
>chrX:2393410-2393920
>chrX:2394218-2394361
>chrX:2394537-2394867
>chrX:2395968-2397455
>chrX:2398322-2398475
>chrX:2398644-2399110
>chrX:2399394-2400084
>chrX:2401138-2401411
>chrX:2402673-2403306
>chrX:2403526-2403965
>chrX:2404176-2404238
>chrX:2404396-2404533
>chrX:2404578-2404883
>chrX:2404970-2405035
>chrX:2405110-2405820
>chrX:2405965-2407151
>chrX:2407227-2407419
>chrX:2407472-2407880
>chrX:2408085-2408384
>chrX:2409242-2410062
>chrX:2410843-2411004
>chrX:2411256-2411765
>chrX:2412233-2412865
>chrX:2412919-2413331
>chrX:2413378-2413490
>chrX:2413566-2413623
>chrX:2413804-2414191
>chrX:2414404-2414687
>chrX:2414855-2414969
>chrX:2415066-2415285
>chrX:2415335-2416017
>chrX:2416263-2416355
>chrX:2416594-2416643
>chrX:2416810-2417087
>chrX:2417462-2417527
>chrX:2418421-2418483
>chrX:2419175-2420758
>chrX:2421076-2421409
>chrX:2422270-2422579
>chrX:2422663-2423612
>chrX:2423720-2423752
>chrX:2423969-2424429
>chrX:2424500-2424650
>chrX:2424852-2425199
>chrX:2425841-2425973
>chrX:2426302-2426972
>chrX:2427216-2427320
>chrX:2427795-2428924
>chrX:2429282-2429731
>chrX:2429822-2429894
>chrX:2430182-2430239
>chrX:2430707-2432257
>chrX:2432803-2434082
>chrX:2434372-2434769
>chrX:2434970-2435183
>chrX:2435355-2435854
>chrX:2435905-2436283
>chrX:2436381-2437745
>chrX:2438015-2439979
>chrX:2440171-2440875
>chrX:2441614-2442485
>chrX:2443008-2443416
>chrX:2443711-2444023
>chrX:2444451-2445176
>chrX:2445394-2446829
>chrX:2446954-2447369
>chrX:2447502-2449205
>chrX:2449262-2449400
>chrX:2449528-2449956
>chrX:2450096-2450180
>chrX:2450236-2450572
>chrX:2450691-2451029
>chrX:2451116-2451552
>chrX:2451615-2451744
>chrX:2451808-2452600
>chrX:2452707-2453139
>chrX:2453197-2454689
>chrX:2454781-2456109
>chrX:2456327-2456611
>chrX:2456625-2456954
>chrX:2457083-2457614
>chrX:2457694-2459615
>chrX:2459717-2461025
>chrX:2461164-2462013
>chrX:2462311-2462646
>chrX:2462768-2463055
>chrX:2463200-2463911
>chrX:2464038-2464817
>chrX:2464945-2465254
>chrX:2465513-2465991
>chrX:2466107-2467187
>chrX:2467367-2467418
>chrX:2467689-2468392
>chrX:2468420-2468882
>chrX:2468917-2471731
>chrX:2471811-2475840
>chrX:2476096-2476589
>chrX:2476648-2479484
>chrX:2479541-2479913
>chrX:2479980-2483583
>chrX:2483867-2484275
>chrX:2485464-2486046
>chrX:2486636-2486733
>chrX:2487363-2487606
>chrX:2488170-2488524
>chrX:2488904-2488950
>chrX:2491036-2491385
>chrX:2492163-2492434
>chrX:2492551-2492905
>chrX:2493393-2493499
>chrX:2493677-2493992
>chrX:2494184-2494248
>chrX:2494379-2494654
>chrX:2494769-2495403
>chrX:2495643-2495676
>chrX:2496129-2497019
>chrX:2497111-2497415
>chrX:2499507-2500015
>chrX:2500180-2500383
>chrX:2500568-2500860
>chrX:2501012-2501523
>chrX:2502113-2502559
>chrX:2502686-2502834
>chrX:2503201-2503701
>chrX:2504139-2504170
>chrX:2504327-2504812
>chrX:2505395-2506392
>chrX:2506795-2507118
>chrX:2507611-2508318
>chrX:2508603-2509640
>chrX:2509679-2510011
>chrX:2510255-2510613
>chrX:2510788-2512010
>chrX:2512056-2512120
>chrX:2512510-2513456
>chrX:2513518-2513858
>chrX:2513988-2514264
>chrX:2514496-2514619
>chrX:2514647-2516063
>chrX:2516199-2516896
>chrX:2517352-2517668
>chrX:2517747-2518116
>chrX:2518441-2518728
>chrX:2518784-2520961
>chrX:2521826-2522151
>chrX:2522303-2522858
>chrX:2523194-2523814
>chrX:2524031-2524436
>chrX:2524688-2525023
>chrX:2525541-2525674
>chrX:2525740-2526307
>chrX:2526411-2526763
>chrX:2527692-2528673
>chrX:2529380-2529747
>chrX:2529801-2531127
>chrX:2531181-2531545
>chrX:2531867-2533074
>chrX:2533195-2533415
>chrX:2533585-2533619
>chrX:2534504-2535202
>chrX:2535767-2536222
>chrX:2536297-2537021
>chrX:2537945-2538067
>chrX:2538632-2539015
>chrX:2539280-2539587
>chrX:2540146-2540765
>chrX:2540833-2541493
>chrX:2541783-2542164
>chrX:2542395-2543055
>chrX:2544107-2545335
>chrX:2545417-2546781
>chrX:2546956-2547787
>chrX:2547857-2548106
>chrX:2548211-2548546
>chrX:2548998-2549597
>chrX:2549714-2550411
>chrX:2551010-2551614
>chrX:2551798-2552551
>chrX:2553298-2553606
>chrX:2553910-2555109
>chrX:2555405-2556027
>chrX:2556374-2556715
>chrX:2557515-2557622
>chrX:2558245-2558677
>chrX:2559070-2559132
>chrX:2559823-2560462
>chrX:2561078-2561516
>chrX:2561716-2562126
>chrX:2562363-2562821
>chrX:2563064-2563522
>chrX:2563905-2564566
>chrX:2564811-2565133
>chrX:2565540-2565864
>chrX:2567312-2567767
>chrX:2568136-2568284
>chrX:2568330-2568606
>chrX:2568688-2568720
>chrX:2568772-2568876
>chrX:2568926-2569321
>chrX:2569555-2569600
>chrX:2569821-2570196
>chrX:2570280-2571918
>chrX:2572572-2572890
>chrX:2573576-2573864
>chrX:2573981-2574106
>chrX:2574490-2575124
>chrX:2575379-2576255
>chrX:2576404-2576794
>chrX:2577122-2577434
>chrX:2579066-2579510
>chrX:2579885-2580240
>chrX:2580469-2580573
>chrX:2580907-2581260
>chrX:2583207-2583311
>chrX:2583894-2584027
>chrX:2584132-2584678
>chrX:2584852-2584899
>chrX:2586271-2586364
>chrX:2586698-2587070
>chrX:2587126-2587277
>chrX:2587373-2587875
>chrX:2587926-2588689
>chrX:2588926-2589253
>chrX:2589886-2590216
>chrX:2590405-2590722
>chrX:2591324-2591626
>chrX:2592027-2592315
>chrX:2592448-2592485
>chrX:2592714-2593055
>chrX:2593537-2593827
>chrX:2593939-2594466
>chrX:2595029-2596169
>chrX:2597153-2597242
>chrX:2597424-2597876
>chrX:2598221-2599714
>chrX:2599765-2600443
>chrX:2600662-2601487
>chrX:2601571-2603987
>chrX:2604547-2605417
>chrX:2605914-2606509
>chrX:2606838-2607492
>chrX:2607810-2608132
>chrX:2609080-2609374
>chrX:2609547-2610904
>chrX:2611179-2611570
>chrX:2612073-2612519
>chrX:2612809-2612986
>chrX:2613237-2613574
>chrX:2614279-2614545
>chrX:2614801-2615011
>chrX:2616980-2617096
>chrX:2617891-2618176
>chrX:2620058-2620653
>chrX:2620837-2621370
>chrX:2621862-2622203
>chrX:2622427-2622794
>chrX:2623625-2623699
>chrX:2623978-2624126
>chrX:2624343-2624775
>chrX:2624960-2625293
>chrX:2625489-2625631
>chrX:2625871-2626007
>chrX:2626327-2626633
>chrX:2626856-2626971
>chrX:2627693-2627805
>chrX:2628309-2628479
>chrX:2628752-2629171
>chrX:2629329-2632541
>chrX:2632609-2632757
>chrX:2632828-2633158
>chrX:2633217-2633580
>chrX:2633714-2633974
>chrX:2634116-2634672
>chrX:2634772-2635411
>chrX:2636106-2636726
>chrX:2636933-2637485
>chrX:2637587-2637690
>chrX:2638570-2638758
>chrX:2638847-2638937
>chrX:2639044-2639163
>chrX:2639417-2640028
>chrX:2640208-2640512
>chrX:2641229-2641546
>chrX:2641637-2641976
>chrX:2642314-2642910
>chrX:2643422-2643980
>chrX:2644301-2644374
>chrX:2644476-2644631
>chrX:2644795-2645301
>chrX:2645913-2646247
>chrX:2646413-2646588
>chrX:2647108-2647546
>chrX:2648274-2648613
>chrX:2649803-2650473
>chrX:2650796-2650866
>chrX:2651354-2651724
>chrX:2651781-2652257
>chrX:2652484-2652852
>chrX:2653092-2653406
>chrX:2653498-2655033
>chrX:2655678-2655900
>chrX:2656026-2656190
>chrX:2656349-2656391
>chrX:2657141-2657531
>chrX:2658330-2658448
>chrX:2659116-2660914
>chrX:2660977-2661427
>chrX:2661742-2662261
>chrX:2662336-2662634
>chrX:2662781-2662929
>chrX:2663057-2664047
>chrX:2664262-2664581
>chrX:2665152-2665386
>chrX:2665857-2665982
>chrX:2666197-2666308
>chrX:2666764-2667124
>chrX:2667264-2667606
>chrX:2667918-2668147
>chrX:2668229-2668823
>chrX:2668965-2669963
>chrX:2670461-2670875
>chrX:2670920-2671059
>chrX:2671541-2671882
>chrX:2672117-2673892
>chrX:2674087-2675426
>chrX:2675541-2675899
>chrX:2676327-2676377
>chrX:2676480-2676791
>chrX:2676914-2676982
>chrX:2677199-2677447
>chrX:2678126-2678356
>chrX:2678644-2678712
>chrX:2679114-2679595
>chrX:2680557-2681348
>chrX:2682084-2682280
>chrX:2682864-2683304
>chrX:2683612-2684551
>chrX:2684655-2685797
>chrX:2686036-2686132
>chrX:2686233-2686532
>chrX:2687863-2688728
>chrX:2688803-2689161
>chrX:2689357-2690008
>chrX:2690621-2690714
>chrX:2691351-2691617
>chrX:2693046-2693220
>chrX:2694462-2694800
>chrX:2695208-2695925
>chrX:2696133-2696297
>chrX:2696337-2696744
>chrX:2698205-2698684
>chrX:2698907-2699714
>chrX:2700286-2701321
>chrX:2702168-2702237
>chrX:2702559-2702695
>chrX:2702774-2703094
>chrX:2704414-2705022
>chrX:2706067-2706394
>chrX:2706751-2706997
>chrX:2707047-2707372
>chrX:2708875-2708959
>chrX:2709083-2709764
>chrX:2710861-2712280
>chrX:2712853-2713566
>chrX:2714576-2714749
>chrX:2715314-2715629
>chrX:2715709-2716627
>chrX:2717050-2717444
>chrX:2717925-2718234
>chrX:2718338-2718684
>chrX:2719354-2719447
>chrX:2720566-2721019
>chrX:2721260-2721632
>chrX:2721747-2721869
>chrX:2722100-2722240
>chrX:2722308-2722528
>chrX:2723300-2723420
>chrX:2723890-2724050
>chrX:2724150-2724186
>chrX:2724467-2725097
>chrX:2725107-2725433
>chrX:2725599-2726053
>chrX:2726848-2727166
>chrX:2727473-2727818
>chrX:2728121-2728517
>chrX:2728820-2729123
>chrX:2729314-2729608
>chrX:2729827-2730501
>chrX:2730677-2730983
>chrX:2731281-2731615
>chrX:2731884-2732116
>chrX:2732423-2733234
>chrX:2734065-2734864
>chrX:2735914-2736235
>chrX:2736533-2736903
>chrX:2737133-2737830
>chrX:2738471-2738728
>chrX:2738832-2739174
>chrX:2739423-2740121
>chrX:2741970-2742347
>chrX:2743516-2743590
>chrX:2744162-2744413
>chrX:2744506-2745400
>chrX:2745502-2745801
>chrX:2746002-2746076
>chrX:2746406-2746889
>chrX:2747072-2747486
>chrX:2747888-2748271
>chrX:2748491-2749668
>chrX:2749727-2750460
>chrX:2750683-2750771
>chrX:2750827-2751122
>chrX:2751591-2751641
>chrX:2753447-2754400
>chrX:2754496-2754986
>chrX:2755102-2755653
>chrX:2755878-2756062
>chrX:2756386-2757033
>chrX:2757056-2757436
>chrX:2757662-2758010
>chrX:2758121-2758171
>chrX:2758671-2758753
>chrX:2758806-2759162
>chrX:2759222-2759261
>chrX:2759951-2760201
>chrX:2760410-2761899
>chrX:2762811-2763514
>chrX:2763890-2764427
>chrX:2764741-2765421
>chrX:2765898-2765989
>chrX:2766029-2766494
>chrX:2766532-2767081
>chrX:2767938-2768001
>chrX:2768480-2768831
>chrX:2769360-2769427
>chrX:2770005-2770049
>chrX:2770186-2770317
>chrX:2770818-2771319
>chrX:2772214-2772801
>chrX:2773001-2773923
>chrX:2774284-2774352
>chrX:2774855-2776924
>chrX:2777412-2777965
>chrX:2778226-2778578
>chrX:2778767-2779081
>chrX:2779204-2779312
>chrX:2779499-2780129
>chrX:2780175-2780239
>chrX:2780441-2781641
>chrX:2782377-2782454
>chrX:2782526-2782906
>chrX:2782967-2783078
>chrX:2783333-2783423
>chrX:2783686-2784030
>chrX:2784288-2784612
>chrX:2784881-2785126
>chrX:2785226-2785587
>chrX:2786265-2786573
>chrX:2786618-2787351
>chrX:2787611-2788137
>chrX:2788551-2789261
>chrX:2789700-2790010
>chrX:2790034-2790825
>chrX:2792023-2792711
>chrX:2792906-2793176
>chrX:2794094-2794235
>chrX:2795137-2796531
>chrX:2797554-2797618
>chrX:2797744-2798089
>chrX:2798361-2798813
>chrX:2799084-2799595
>chrX:2799674-2800141
>chrX:2800696-2801009
>chrX:2801126-2801173
>chrX:2801230-2801370
>chrX:2801416-2802462
>chrX:2802718-2802889
>chrX:2803004-2804522
>chrX:2805332-2805790
>chrX:2805970-2806374
>chrX:2806976-2807075
>chrX:2807439-2807878
>chrX:2810489-2810979
>chrX:2811194-2811289
>chrX:2811572-2811901
>chrX:2811981-2812033
>chrX:2813861-2814022
>chrX:2814169-2814233
>chrX:2816314-2816347
>chrX:2816374-2816665
>chrX:2816791-2817207
>chrX:2818180-2818490
>chrX:2818702-2819435
>chrX:2820710-2821043
>chrX:2821648-2821831
>chrX:2821910-2822221
>chrX:2822689-2823032
>chrX:2823331-2823816
>chrX:2824737-2825268
>chrX:2825387-2825429
>chrX:2825985-2826595
>chrX:2827105-2827458
>chrX:2827994-2828176
>chrX:2828791-2828864
>chrX:2830637-2830944
>chrX:2831204-2831397
>chrX:2832432-2833389
>chrX:2834865-2835778
>chrX:2836361-2836987
>chrX:2837790-2838056
>chrX:2838393-2838725
>chrX:2839469-2839635
>chrX:2839735-2839858
>chrX:2840505-2841473
>chrX:2842168-2842497
>chrX:2842810-2843120
>chrX:2843619-2844021
>chrX:2844397-2846804
>chrX:2847403-2847961
>chrX:2848259-2848554
>chrX:2848676-2848768
>chrX:2849410-2849471
>chrX:2849827-2850209
>chrX:2850507-2850986
>chrX:2851225-2851646
>chrX:2851969-2852266
>chrX:2852658-2852974
>chrX:2853001-2853572
>chrX:2854248-2854435
>chrX:2854647-2854941
>chrX:2855386-2855985
>chrX:2856715-2857715
>chrX:2858176-2858461
>chrX:2860717-2861050
>chrX:2861772-2861837
>chrX:2862076-2862318
>chrX:2862764-2863376
>chrX:2864153-2864488
>chrX:2864748-2865096
>chrX:2865707-2866663
>chrX:2866710-2866829
>chrX:2867229-2867286
>chrX:2867754-2868134
>chrX:2868217-2868483
>chrX:2868662-2868859
>chrX:2869080-2869200
>chrX:2869314-2869395
>chrX:2869632-2869966
>chrX:2870140-2870508
>chrX:2871395-2871758
>chrX:2873466-2874121
>chrX:2875064-2875150
>chrX:2876666-2877108
>chrX:2878255-2878575
>chrX:2879189-2880072
>chrX:2880412-2880913
>chrX:2882955-2883409
>chrX:2883452-2883906
>chrX:2883992-2884268
>chrX:2884632-2884809
>chrX:2884888-2884926
>chrX:2885316-2885959
>chrX:2886404-2886555
>chrX:2886622-2886977
>chrX:2887324-2887900
>chrX:2888088-2888445
>chrX:2888578-2889203
>chrX:2889303-2889387
>chrX:2889482-2889881
>chrX:2889969-2890135
>chrX:2890506-2891620
>chrX:2892009-2892560
>chrX:2892898-2893438
>chrX:2893612-2894449
>chrX:2895345-2895997
>chrX:2896319-2896944
>chrX:2897155-2897471
>chrX:2899141-2899491
>chrX:2899578-2899681
>chrX:2899877-2901798
>chrX:2901874-2902275
>chrX:2902530-2903189
>chrX:2903588-2903634
>chrX:2906149-2906463
>chrX:2906825-2907168
>chrX:2908109-2908718
>chrX:2909203-2909804
>chrX:2910224-2910437
>chrX:2911051-2912342
>chrX:2912468-2912585
>chrX:2912974-2913511
>chrX:2913733-2914573
>chrX:2914861-2915449
>chrX:2915768-2917263
>chrX:2917454-2917778
>chrX:2918459-2919190
>chrX:2920382-2920541
>chrX:2920891-2920941
>chrX:2921234-2921436
>chrX:2921537-2921588
>chrX:2922210-2922374
>chrX:2922545-2922924
>chrX:2923187-2923793
>chrX:2924023-2924352
>chrX:2924770-2925033
>chrX:2925180-2925451
>chrX:2925969-2926474
>chrX:2926519-2926586
>chrX:2926752-2926882
>chrX:2927145-2927633
>chrX:2927759-2927936
>chrX:2927985-2928118
>chrX:2928918-2928978
>chrX:2929509-2929830
>chrX:2930000-2930281
>chrX:2930772-2930947
>chrX:2931433-2931753
>chrX:2932334-2932712
>chrX:2932983-2933453
>chrX:2934027-2934399
>chrX:2934455-2934753
>chrX:2935415-2935635
>chrX:2935660-2935830
>chrX:2935900-2936418
>chrX:2937105-2937983
>chrX:2938533-2938675
>chrX:2938744-2939011
>chrX:2939179-2939413
>chrX:2939849-2940544
>chrX:2940668-2941921
>chrX:2941969-2942013
>chrX:2942097-2942902
>chrX:2943453-2943784
>chrX:2943889-2944518
>chrX:2944897-2945093
>chrX:2945548-2945686
>chrX:2946336-2946653
>chrX:2946696-2947211
>chrX:2947608-2947732
>chrX:2947837-2948154
>chrX:2948509-2948793
>chrX:2948920-2949232
>chrX:2950022-2950160
>chrX:2950253-2950910
>chrX:2951489-2951797
>chrX:2952292-2952621
>chrX:2952790-2953005
>chrX:2953550-2954019
>chrX:2954282-2954749
>chrX:2955099-2955250
>chrX:2955739-2956065
>chrX:2956441-2957350
>chrX:2957395-2958074
>chrX:2958698-2959107
>chrX:2959772-2960349
>chrX:2960934-2961023
>chrX:2961372-2961655
>chrX:2961714-2961838
>chrX:2961866-2962289
>chrX:2962744-2962973
>chrX:2963502-2963851
>chrX:2964451-2964610
>chrX:2964686-2965925
>chrX:2966381-2967102
>chrX:2967393-2967663
>chrX:2969723-2970074
>chrX:2970212-2970287
>chrX:2970782-2970948
>chrX:2971124-2971178
>chrX:2971241-2971627
>chrX:2971703-2971795
>chrX:2971834-2971956
>chrX:2972011-2972153
>chrX:2972944-2973217
>chrX:2973786-2973928
>chrX:2974036-2974232
>chrX:2974748-2975077
>chrX:2975285-2976063
>chrX:2976354-2976736
>chrX:2977025-2977723
>chrX:2978075-2978144
>chrX:2978199-2978913
>chrX:2979385-2979613
>chrX:2979794-2979895
>chrX:2979990-2982450
>chrX:2982719-2982875
>chrX:2983130-2983270
>chrX:2983330-2983728
>chrX:2984664-2984982
>chrX:2985153-2985666
>chrX:2985809-2986218
>chrX:2986642-2988321
>chrX:2988523-2988846
>chrX:2989063-2989388
>chrX:2990089-2990189
>chrX:2990589-2990620
>chrX:2990702-2990732
>chrX:2991069-2991120
>chrX:2991286-2991588
>chrX:2991687-2991722
>chrX:2992724-2993710
>chrX:2994537-2994746
>chrX:2994784-2995744
>chrX:2995755-2995939
>chrX:2995992-2996927
>chrX:2997554-2998495
>chrX:2999751-3000065
>chrX:3000379-3000569
>chrX:3000994-3001671
>chrX:3001918-3002278
>chrX:3002749-3002853
>chrX:3002906-3003236
>chrX:3003362-3003763
>chrX:3004250-3004568
>chrX:3004645-3005676
>chrX:3005835-3006360
>chrX:3006504-3006578
>chrX:3006960-3007328
>chrX:3007512-3008234
>chrX:3008430-3008890
>chrX:3009101-3009700
>chrX:3011209-3011621
>chrX:3011833-3012167
>chrX:3012250-3012646
>chrX:3013984-3014309
>chrX:3015506-3015672
>chrX:3015881-3016288
>chrX:3016568-3016894
>chrX:3017282-3017606
>chrX:3017991-3018301
>chrX:3018960-3019317
>chrX:3019997-3020626
>chrX:3021704-3022045
>chrX:3023006-3023520
>chrX:3023569-3023900
>chrX:3024535-3024588
>chrX:3025072-3025421
>chrX:3025518-3025571
>chrX:3025800-3025863
>chrX:3026183-3026343
>chrX:3026830-3027276
>chrX:3027821-3028542
>chrX:3028752-3029188
>chrX:3029519-3030014
>chrX:3030425-3030793
>chrX:3030865-3031184
>chrX:3032133-3032689
>chrX:3034076-3034239
>chrX:3034354-3034436
>chrX:3034495-3035369
>chrX:3035539-3035813
>chrX:3036502-3037304
>chrX:3037745-3038113
>chrX:3038248-3038693
>chrX:3039250-3039660
>chrX:3039788-3039860
>chrX:3040088-3040204
>chrX:3041213-3041594
>chrX:3041685-3041786
>chrX:3041828-3041928
>chrX:3042016-3042080
>chrX:3042225-3043296
>chrX:3043759-3044092
>chrX:3044324-3044366
>chrX:3044485-3044585
>chrX:3044732-3044848
>chrX:3045228-3046494
>chrX:3046772-3047046
>chrX:3047172-3047468
>chrX:3047786-3048418
>chrX:3048476-3048791
>chrX:3049023-3049213
>chrX:3049305-3049382
>chrX:3049424-3050078
>chrX:3050245-3050617
>chrX:3050652-3051131
>chrX:3051250-3051412
>chrX:3051615-3051669
>chrX:3051701-3052039
>chrX:3052561-3052745
>chrX:3053320-3053498
>chrX:3053579-3054068
>chrX:3054439-3054600
>chrX:3054731-3055374
>chrX:3055928-3056262
>chrX:3056296-3056574
>chrX:3058171-3058274
>chrX:3058453-3058911
>chrX:3059172-3065652
>chrX:3065796-3066080
>chrX:3067044-3067193
>chrX:3067628-3067882
>chrX:3068391-3068717
>chrX:3069350-3069834
>chrX:3069941-3070352
>chrX:3070565-3070987
>chrX:3071162-3071781
>chrX:3072440-3072488
>chrX:3072728-3073396
>chrX:3073488-3073799
>chrX:3074579-3074646
>chrX:3074700-3074807
>chrX:3074873-3074985
>chrX:3075365-3076547
>chrX:3076745-3077022
>chrX:3077348-3077698
>chrX:3077764-3079043
>chrX:3079151-3079955
>chrX:3080186-3080786
>chrX:3081125-3081625
>chrX:3082332-3082671
>chrX:3082743-3082779
>chrX:3082952-3083425
>chrX:3083456-3083758
>chrX:3084746-3084926
>chrX:3085260-3085338
>chrX:3085635-3085675
>chrX:3085816-3086031
>chrX:3086540-3087053
>chrX:3087289-3087597
>chrX:3087666-3087921
>chrX:3088543-3088894
>chrX:3089927-3091222
>chrX:3091606-3092237
>chrX:3092884-3093332
>chrX:3093385-3094051
>chrX:3094792-3095282
>chrX:3095318-3095541
>chrX:3095700-3095804
>chrX:3095895-3096063
>chrX:3096810-3096926
>chrX:3097064-3097174
>chrX:3097590-3098263
>chrX:3098379-3099082
>chrX:3099627-3099687
>chrX:3100557-3100980
>chrX:3101798-3101862
>chrX:3102141-3102228
>chrX:3102311-3102593
>chrX:3102643-3102923
>chrX:3104096-3104645
>chrX:3105428-3105764
>chrX:3106827-3106907
>chrX:3107008-3107460
>chrX:3107509-3107973
>chrX:3108356-3108423
>chrX:3108738-3109346
>chrX:3109381-3109738
>chrX:3110611-3110927
>chrX:3111112-3111187
>chrX:3111412-3112115
>chrX:3113124-3113435
>chrX:3113604-3113837
>chrX:3114089-3114289
>chrX:3114336-3114515
>chrX:3115075-3115131
>chrX:3115437-3115966
>chrX:3116154-3116590
>chrX:3119060-3119397
>chrX:3119686-3119908
>chrX:3119943-3120449
>chrX:3120911-3121783
>chrX:3121895-3123533
>chrX:3123653-3124068
>chrX:3124126-3124224
>chrX:3124270-3124573
>chrX:3125008-3125136
>chrX:3125202-3125276
>chrX:3125369-3125597
>chrX:3125953-3126104
>chrX:3126151-3127071
>chrX:3127263-3127321
>chrX:3128251-3128601
>chrX:3128632-3129045
>chrX:3129626-3129968
>chrX:3130800-3131149
>chrX:3131442-3131586
>chrX:3132511-3132688
>chrX:3132781-3133058
>chrX:3133137-3133279
>chrX:3133427-3133541
>chrX:3135063-3135151
>chrX:3135313-3136125
>chrX:3137126-3137488
>chrX:3137488-3138209
>chrX:3138351-3138534
>chrX:3138894-3139240
>chrX:3140248-3140721
>chrX:3142123-3142622
>chrX:3142697-3142817
>chrX:3142995-3143506
>chrX:3143595-3144006
>chrX:3144104-3144500
>chrX:3144631-3145153
>chrX:3146119-3146741
>chrX:3147504-3147657
>chrX:3148486-3148822
>chrX:3148966-3149504
>chrX:3149931-3150307
>chrX:3150583-3150626
>chrX:3151041-3151090
>chrX:3151739-3152036
>chrX:3152303-3152361
>chrX:3152433-3153089
>chrX:3153520-3154347
>chrX:3155680-3156041
>chrX:3156362-3156634
>chrX:3158020-3158330
>chrX:3158535-3158797
>chrX:3159443-3159488
>chrX:3159598-3159948
>chrX:3160652-3160732
>chrX:3161003-3161058
>chrX:3162060-3162464
>chrX:3162835-3163098
>chrX:3163281-3164148
>chrX:3164628-3164675
>chrX:3164887-3165115
>chrX:3165177-3165244
>chrX:3165554-3165828
>chrX:3167446-3167846
>chrX:3167901-3168329
>chrX:3168374-3168754
>chrX:3168786-3169176
>chrX:3169304-3169348
>chrX:3169385-3170730
>chrX:3170806-3171119
>chrX:3171221-3171613
>chrX:3172134-3172759
>chrX:3173056-3173384
>chrX:3173445-3174344
>chrX:3175100-3175455
>chrX:3175507-3175854
>chrX:3178885-3179360
>chrX:3179765-3180102
>chrX:3180339-3180657
>chrX:3181012-3181288
>chrX:3181381-3181903
>chrX:3182240-3182548
>chrX:3182714-3183346
>chrX:3183527-3183924
>chrX:3184861-3185274
>chrX:3185331-3185654
>chrX:3185733-3186105
>chrX:3186320-3186655
>chrX:3187431-3188418
>chrX:3189132-3189720
>chrX:3189838-3190107
>chrX:3191140-3191246
>chrX:3192421-3192739
>chrX:3193568-3195181
>chrX:3195395-3195461
>chrX:3195766-3196195
>chrX:3196627-3197044
>chrX:3197829-3197905
>chrX:3198058-3198379
>chrX:3198613-3199145
>chrX:3199225-3199323
>chrX:3199378-3199645
>chrX:3199702-3200402
>chrX:3200534-3200672
>chrX:3201344-3201458
>chrX:3201917-3202028
>chrX:3202953-3203089
>chrX:3203605-3204292
>chrX:3205798-3206078
>chrX:3207168-3207547
>chrX:3207996-3208160
>chrX:3208316-3208556
>chrX:3209677-3209751
>chrX:3209791-3210064
>chrX:3210825-3211245
>chrX:3211874-3212883
>chrX:3213015-3213891
>chrX:3214116-3214411
>chrX:3215329-3215552
>chrX:3216154-3216551
>chrX:3217255-3217865
>chrX:3218439-3219105
>chrX:3220031-3220264
>chrX:3220372-3221019
>chrX:3221222-3221689
>chrX:3221929-3222243
>chrX:3223039-3223355
>chrX:3223639-3223983
>chrX:3224936-3225303
>chrX:3225817-3226148
>chrX:3226672-3227467
>chrX:3227520-3227572
>chrX:3227669-3228574
>chrX:3229100-3229529
>chrX:3230688-3231213
>chrX:3231396-3231525
>chrX:3231898-3231988
>chrX:3232041-3232205
>chrX:3233600-3234017
>chrX:3234086-3234228
>chrX:3234564-3234884
>chrX:3235095-3235374
>chrX:3235641-3236322
>chrX:3236905-3236988
>chrX:3237480-3237741
>chrX:3237884-3238080
>chrX:3238301-3238436
>chrX:3239366-3240118
>chrX:3240437-3241131
>chrX:3241604-3242027
>chrX:3242355-3242858
>chrX:3243509-3244361
>chrX:3245639-3245768
>chrX:3247497-3247603
>chrX:3248448-3248856
>chrX:3249036-3249084
>chrX:3249284-3249967
>chrX:3250002-3250034
>chrX:3251618-3252458
>chrX:3253732-3254161
>chrX:3254283-3254590
>chrX:3254899-3255327
>chrX:3255486-3255799
>chrX:3256339-3256407
>chrX:3256846-3257384
>chrX:3258627-3258848
>chrX:3258993-3259067
>chrX:3260776-3261431
>chrX:3261518-3261639
>chrX:3261876-3262418
>chrX:3262792-3263013
>chrX:3263175-3263231
>chrX:3264026-3265092
>chrX:3265793-3266113
>chrX:3266400-3266537
>chrX:3266596-3267021
>chrX:3267165-3267524
>chrX:3267610-3267686
>chrX:3268583-3269032
>chrX:3270029-3270493
>chrX:3272100-3272153
>chrX:3272377-3275716
>chrX:3276477-3277097
>chrX:3277363-3278137
>chrX:3278586-3278756
>chrX:3279458-3279917
>chrX:3280178-3280338
>chrX:3280487-3280579
>chrX:3280645-3280845
>chrX:3281783-3281881
>chrX:3282369-3282473
>chrX:3282535-3282595
>chrX:3282703-3283293
>chrX:3284692-3285902
>chrX:3287542-3287596
>chrX:3287925-3288269
>chrX:3289056-3289676
>chrX:3291258-3291601
>chrX:3291679-3292206
>chrX:3292511-3292717
>chrX:3292816-3292930
>chrX:3293287-3293375
>chrX:3294190-3294416
>chrX:3295080-3295128
>chrX:3296683-3296785
>chrX:3298924-3299006
>chrX:3303214-3303990
>chrX:3304319-3304587
>chrX:3305159-3305663
>chrX:3305906-3306085
>chrX:3306617-3306727
>chrX:3306800-3307149
>chrX:3307244-3307634
>chrX:3307705-3307751
>chrX:3308265-3308334
>chrX:3308793-3308844
>chrX:3309063-3309121
>chrX:3312593-3312872
>chrX:3313253-3313562
>chrX:3314221-3314266
>chrX:3314446-3314581
>chrX:3314700-3315036
>chrX:3315099-3315153
>chrX:3315280-3315424
>chrX:3315497-3315661
>chrX:3316086-3316997
>chrX:3318131-3319204
>chrX:3319616-3319857
>chrX:3325396-3326555
>chrX:3327285-3327348
>chrX:3327883-3327943
>chrX:3328734-3329522
>chrX:3330774-3330827
>chrX:3330928-3331208
>chrX:3332237-3332580
>chrX:3332990-3333401
>chrX:3333999-3334277
>chrX:3335142-3335541
>chrX:3335932-3336732
>chrX:3337449-3337620
>chrX:3338253-3339024
>chrX:3339237-3339567
>chrX:3340897-3341715
>chrX:3341982-3342393
>chrX:3344829-3345166
>chrX:3346013-3346087
>chrX:3347813-3348144
>chrX:3349251-3349573
>chrX:3350011-3350048
>chrX:3350664-3350720
>chrX:3352311-3352614
>chrX:3353192-3353684
>chrX:3354405-3354622
>chrX:3354687-3355103
>chrX:3355453-3355616
>chrX:3356107-3356464
>chrX:3356516-3357840
>chrX:3358221-3358816
>chrX:3359489-3359801
>chrX:3359998-3360143
>chrX:3360293-3360486
>chrX:3360670-3360776
>chrX:3360831-3360988
>chrX:3361120-3361377
>chrX:3361514-3361809
>chrX:3361921-3362811
>chrX:3363361-3363727
>chrX:3363798-3363866
>chrX:3363940-3364260
>chrX:3364386-3364868
>chrX:3364913-3365270
>chrX:3366062-3366271
>chrX:3366410-3366520
>chrX:3368444-3369468
>chrX:3369547-3369823
>chrX:3370269-3370609
>chrX:3371667-3371941
>chrX:3372156-3372214
>chrX:3372540-3372674
>chrX:3373122-3373149
>chrX:3373374-3373742
>chrX:3375245-3375305
>chrX:3375839-3375976
>chrX:3376203-3376858
>chrX:3377204-3377541
>chrX:3377584-3377961
>chrX:3378691-3378747
>chrX:3379150-3379225
>chrX:3379561-3379869
>chrX:3380369-3380667
>chrX:3381011-3382845
>chrX:3382936-3383118
>chrX:3383561-3383617
>chrX:3383996-3384086
>chrX:3384720-3384818
>chrX:3385104-3385956
>chrX:3386110-3386208
>chrX:3386344-3386392
>chrX:3386792-3387097
>chrX:3387410-3388273
>chrX:3388916-3388961
>chrX:3389988-3390041
>chrX:3390451-3391015
>chrX:3391130-3391477
>chrX:3391724-3392039
>chrX:3392612-3393213
>chrX:3394226-3394268
>chrX:3394533-3395327
>chrX:3395432-3395721
>chrX:3396235-3396656
>chrX:3396858-3397659
>chrX:3397722-3398319
>chrX:3398707-3399170
>chrX:3400274-3400353
>chrX:3400382-3400904
>chrX:3401096-3402051
>chrX:3402427-3402601
>chrX:3402642-3402843
>chrX:3403046-3403379
>chrX:3404457-3404496
>chrX:3406090-3406711
>chrX:3407903-3408564
>chrX:3408772-3408832
>chrX:3408875-3408970
>chrX:3409236-3409540
>chrX:3409673-3409719
>chrX:3410771-3411356
>chrX:3412144-3412211
>chrX:3412440-3412526
>chrX:3412913-3413243
>chrX:3413290-3413653
>chrX:3414323-3414431
>chrX:3414600-3414736
>chrX:3416297-3416649
>chrX:3416890-3416927
>chrX:3416991-3417275
>chrX:3417586-3417949
>chrX:3418691-3419013
>chrX:3419226-3419263
>chrX:3419338-3420309
>chrX:3420743-3421069
>chrX:3421256-3421682
>chrX:3421734-3422011
>chrX:3422060-3422803
>chrX:3423344-3424400
>chrX:3424477-3424977
>chrX:3425746-3425823
>chrX:3426178-3426260
>chrX:3426396-3427096
>chrX:3427274-3427344
>chrX:3427676-3427904
>chrX:3429662-3430042
>chrX:3430462-3430809
>chrX:3431319-3431705
>chrX:3431949-3431997
>chrX:3432335-3432673
>chrX:3432840-3433164
>chrX:3433587-3434196
>chrX:3435648-3435706
>chrX:3436479-3436838
>chrX:3437060-3437435
>chrX:3437485-3437546
>chrX:3437851-3437909
>chrX:3438046-3438080
>chrX:3438718-3438847
>chrX:3438931-3441507
>chrX:3441540-3441679
>chrX:3441917-3442531
>chrX:3443642-3444017
>chrX:3446376-3447442
>chrX:3448019-3448349
>chrX:3450333-3450654
>chrX:3452217-3453116
>chrX:3453227-3453307
>chrX:3454116-3454218
>chrX:3454425-3454464
>chrX:3454531-3454604
>chrX:3455273-3455443
>chrX:3456494-3456534
>chrX:3456589-3456802
>chrX:3457691-3457885
>chrX:3457965-3458019
>chrX:3458208-3458313
>chrX:3458845-3458998
>chrX:3459330-3459400
>chrX:3460792-3460845
>chrX:3462211-3462489
>chrX:3462637-3462699
>chrX:3462766-3463162
>chrX:3463718-3463848
>chrX:3463930-3465001
>chrX:3465632-3466371
>chrX:3466850-3467591
>chrX:3468846-3469375
>chrX:3469436-3470028
>chrX:3470293-3471213
>chrX:3472458-3472832
>chrX:3472876-3473342
>chrX:3473446-3474148
>chrX:3474564-3475046
>chrX:3475129-3475564
>chrX:3475766-3476384
>chrX:3476772-3477282
>chrX:3479761-3479974
>chrX:3480207-3480507
>chrX:3480794-3481259
>chrX:3481814-3482123
>chrX:3482493-3482573
>chrX:3482623-3484389
>chrX:3484432-3484509
>chrX:3484795-3484869
>chrX:3486300-3486428
>chrX:3486582-3488267
>chrX:3488421-3488861
>chrX:3489214-3489484
>chrX:3490302-3490405
>chrX:3490524-3490573
>chrX:3490615-3491089
>chrX:3491499-3491786
>chrX:3493276-3493532
>chrX:3493576-3494200
>chrX:3494403-3494864
>chrX:3494929-3495241
>chrX:3497360-3497476
>chrX:3497666-3497954
>chrX:3498675-3498997
>chrX:3499358-3499632
>chrX:3499696-3500251
>chrX:3500300-3501457
>chrX:3502622-3503951
>chrX:3504124-3504396
>chrX:3504552-3504872
>chrX:3505412-3505582
>chrX:3505868-3506415
>chrX:3507488-3507555
>chrX:3507964-3508034
>chrX:3508100-3508990
>chrX:3509221-3509464
>chrX:3509610-3509849
>chrX:3510519-3510939
>chrX:3511263-3511632
>chrX:3512003-3512526
>chrX:3512688-3512983
>chrX:3513645-3514635
>chrX:3514880-3515096
>chrX:3515682-3516087
>chrX:3516442-3516484
>chrX:3516543-3517197
>chrX:3517982-3518339
>chrX:3519281-3519603
>chrX:3519734-3520055
>chrX:3520855-3520968
>chrX:3523358-3523443
>chrX:3523550-3523771
>chrX:3524385-3525008
>chrX:3525105-3525150
>chrX:3525616-3525745
>chrX:3527418-3527571
>chrX:3528657-3528979
>chrX:3530475-3531142
>chrX:3531172-3531425
>chrX:3532250-3532735
>chrX:3532888-3532934
>chrX:3533000-3533100
>chrX:3533215-3533273
>chrX:3535237-3535547
>chrX:3535736-3536340
>chrX:3536575-3537188
>chrX:3537762-3538313
>chrX:3538485-3538755
>chrX:3539669-3539994
>chrX:3541136-3541509
>chrX:3541722-3541827
>chrX:3542292-3542665
>chrX:3543399-3544028
>chrX:3544630-3545513
>chrX:3545862-3545894
>chrX:3546804-3547008
>chrX:3547074-3547313
>chrX:3547575-3548332
>chrX:3549836-3549890
>chrX:3550332-3550496
>chrX:3550549-3550979
>chrX:3551576-3552064
>chrX:3552306-3552427
>chrX:3552661-3552779
>chrX:3553112-3560171
>chrX:3560272-3560401
>chrX:3560581-3560692
>chrX:3560912-3561258
>chrX:3561487-3561847
>chrX:3561923-3562177
>chrX:3562428-3562788
>chrX:3562825-3563301
>chrX:3563868-3563928
>chrX:3564180-3564300
>chrX:3564360-3564471
>chrX:3564537-3564996
>chrX:3565221-3565906
>chrX:3566252-3566907
>chrX:3567077-3567482
>chrX:3567646-3567737
>chrX:3567832-3568065
>chrX:3568256-3568656
>chrX:3568778-3568824
>chrX:3568987-3569026
>chrX:3569998-3570378
>chrX:3570803-3571438
>chrX:3571529-3571778
>chrX:3572825-3572905
>chrX:3572979-3573014
>chrX:3573062-3573092
>chrX:3573716-3573847
>chrX:3573936-3573986
>chrX:3574992-3575604
>chrX:3576302-3576621
>chrX:3578161-3578508
>chrX:3578904-3579081
>chrX:3579146-3579184
>chrX:3579256-3579324
>chrX:3579380-3579787
>chrX:3580958-3581352
>chrX:3582205-3582281
>chrX:3583006-3583318
>chrX:3583852-3584247
>chrX:3584694-3584827
>chrX:3586282-3586377
>chrX:3586704-3587193
>chrX:3587737-3587925
>chrX:3587974-3588060
>chrX:3588296-3589361
>chrX:3589611-3589937
>chrX:3590392-3590743
>chrX:3590876-3591921
>chrX:3592026-3592186
>chrX:3592261-3592658
>chrX:3592884-3593247
>chrX:3593427-3593772
>chrX:3593926-3594651
>chrX:3594682-3595081
>chrX:3596435-3596483
>chrX:3596676-3596900
>chrX:3597051-3597515
>chrX:3600136-3600203
>chrX:3600721-3601155
>chrX:3601212-3601870
>chrX:3602049-3602462
>chrX:3602735-3603043
>chrX:3603865-3604200
>chrX:3604993-3605095
>chrX:3606373-3606705
>chrX:3607301-3607346
>chrX:3607658-3607821
>chrX:3607873-3608185
>chrX:3609131-3609746
>chrX:3609871-3609944
>chrX:3610189-3610507
>chrX:3612510-3613200
>chrX:3613475-3613888
>chrX:3614037-3615333
>chrX:3617019-3617279
>chrX:3617387-3617688
>chrX:3617882-3618532
>chrX:3619093-3619335
>chrX:3619401-3619712
>chrX:3620143-3620220
>chrX:3620400-3620460
>chrX:3620492-3620734
>chrX:3620924-3620980
>chrX:3621855-3622192
>chrX:3622319-3622393
>chrX:3623291-3623555
>chrX:3624055-3624189
>chrX:3624593-3624916
>chrX:3625576-3625915
>chrX:3626968-3628163
>chrX:3628217-3629090
>chrX:3629241-3629869
>chrX:3630194-3630914
>chrX:3631236-3631514
>chrX:3631593-3631833
>chrX:3632932-3633601
>chrX:3633943-3634342
>chrX:3634686-3635007
>chrX:3635546-3635893
>chrX:3636552-3637178
>chrX:3637733-3638161
>chrX:3638212-3638259
>chrX:3638708-3639649
>chrX:3640678-3641204
>chrX:3641517-3641560
>chrX:3642242-3643047
>chrX:3644116-3644489
>chrX:3645473-3646330
>chrX:3647100-3647765
>chrX:3647867-3647933
>chrX:3648151-3648203
>chrX:3648259-3648432
>chrX:3648605-3648658
>chrX:3648822-3648950
>chrX:3649145-3649323
>chrX:3649578-3650919
>chrX:3652027-3652617
>chrX:3652705-3652966
>chrX:3653102-3653393
>chrX:3653496-3654414
>chrX:3654466-3654803
>chrX:3656754-3656876
>chrX:3657346-3657461
>chrX:3657983-3658589
>chrX:3658969-3659273
>chrX:3659703-3659895
>chrX:3660475-3660514
>chrX:3660833-3660954
>chrX:3661323-3661608
>chrX:3662273-3663235
>chrX:3663300-3663611
>chrX:3664182-3664789
>chrX:3664841-3664879
>chrX:3665085-3665197
>chrX:3665262-3665632
>chrX:3665721-3665774
>chrX:3665828-3667013
>chrX:3668137-3668195
>chrX:3668796-3668844
>chrX:3668919-3669273
>chrX:3669313-3669370
>chrX:3669491-3669540
>chrX:3670543-3670877
>chrX:3671013-3671396
>chrX:3671675-3672242
>chrX:3672666-3673055
>chrX:3673779-3674083
>chrX:3674942-3675016
>chrX:3675423-3675594
>chrX:3675661-3675738
>chrX:3675828-3676038
>chrX:3676392-3677166
>chrX:3677314-3677484
>chrX:3677781-3677975
>chrX:3679062-3679322
>chrX:3679968-3680487
>chrX:3680784-3680881
>chrX:3680942-3681670
>chrX:3682355-3682553
>chrX:3682622-3682893
>chrX:3682942-3683192
>chrX:3683551-3683892
>chrX:3683965-3684285
>chrX:3684645-3685135
>chrX:3685191-3685366
>chrX:3685772-3686095
>chrX:3686416-3687303
>chrX:3687895-3688468
>chrX:3688571-3688857
>chrX:3689341-3690114
>chrX:3690456-3690791
>chrX:3691787-3692172
>chrX:3692430-3692824
>chrX:3693264-3693316
>chrX:3693569-3694589
>chrX:3694655-3695002
>chrX:3695358-3695676
>chrX:3696027-3696380
>chrX:3696505-3696544
>chrX:3696734-3697360
>chrX:3697537-3697836
>chrX:3698327-3698892
>chrX:3698939-3699660
>chrX:3700490-3700875
>chrX:3701037-3701399
>chrX:3701581-3702109
>chrX:3702682-3703020
>chrX:3703089-3703309
>chrX:3703645-3703978
>chrX:3704378-3704808
>chrX:3705234-3705422
>chrX:3705675-3706001
>chrX:3706194-3706602
>chrX:3706856-3707164
>chrX:3707522-3707696
>chrX:3708025-3708365
>chrX:3708578-3708869
>chrX:3709031-3709212
>chrX:3709760-3710081
>chrX:3710390-3710686
>chrX:3711724-3711937
>chrX:3712472-3712632
>chrX:3713210-3713349
>chrX:3713514-3713578
>chrX:3713990-3714167
>chrX:3715913-3717081
>chrX:3717225-3717323
>chrX:3717525-3717670
>chrX:3718442-3719759
>chrX:3720468-3720745
>chrX:3720939-3721301
>chrX:3721759-3722122
>chrX:3722349-3722755
>chrX:3723563-3723895
>chrX:3724032-3724964
>chrX:3725423-3726194
>chrX:3726458-3727249
>chrX:3727413-3727762
>chrX:3729076-3729397
>chrX:3729478-3729776
>chrX:3729867-3730200
>chrX:3730508-3730845
>chrX:3731175-3731686
>chrX:3731748-3731793
>chrX:3731977-3732721
>chrX:3732889-3733222
>chrX:3733504-3733583
>chrX:3733818-3734478
>chrX:3734571-3734647
>chrX:3734936-3735141
>chrX:3735411-3735888
>chrX:3735950-3735985
>chrX:3736203-3736271
>chrX:3737179-3737569
>chrX:3737977-3738063
>chrX:3738237-3738602
>chrX:3738895-3739314
>chrX:3739462-3740898
>chrX:3740956-3741021
>chrX:3741200-3741784
>chrX:3741839-3742031
>chrX:3742625-3742978
>chrX:3743030-3743570
>chrX:3743744-3743839
>chrX:3744187-3745070
>chrX:3745569-3745862
>chrX:3745955-3746048
>chrX:3746360-3746670
>chrX:3746888-3747452
>chrX:3748592-3749788
>chrX:3749826-3750251
>chrX:3750735-3750875
>chrX:3750935-3751304
>chrX:3751334-3751771
>chrX:3751890-3752952
>chrX:3753109-3753312
>chrX:3753598-3754329
>chrX:3754533-3754705
>chrX:3754921-3755212
>chrX:3755784-3756430
>chrX:3756693-3756766
>chrX:3756821-3757553
>chrX:3758152-3759909
>chrX:3760341-3760500
>chrX:3760604-3760921
>chrX:3761132-3761457
>chrX:3762251-3762551
>chrX:3762747-3762846
>chrX:3763779-3764693
>chrX:3765371-3765451
>chrX:3765908-3767607
>chrX:3768238-3768748
>chrX:3769228-3770288
>chrX:3770351-3770835
>chrX:3770880-3770931
>chrX:3771055-3771197
>chrX:3771337-3771901
>chrX:3772166-3772379
>chrX:3772680-3772986
>chrX:3773429-3773810
>chrX:3773906-3774131
>chrX:3774222-3774305
>chrX:3775238-3776867
>chrX:3777760-3778940
>chrX:3778999-3779544
>chrX:3780302-3780648
>chrX:3781016-3781135
>chrX:3783198-3783354
>chrX:3783435-3783510
>chrX:3784021-3784436
>chrX:3784769-3784825
>chrX:3785397-3786365
>chrX:3786402-3786988
>chrX:3787452-3787626
>chrX:3787657-3787770
>chrX:3787800-3787842
>chrX:3789031-3789368
>chrX:3789415-3789799
>chrX:3789861-3790064
>chrX:3790701-3791010
>chrX:3791124-3791237
>chrX:3791319-3792206
>chrX:3792420-3792761
>chrX:3792933-3793011
>chrX:3793858-3794819
>chrX:3795083-3795454
>chrX:3795532-3796113
>chrX:3796267-3796871
>chrX:3797357-3798079
>chrX:3798133-3798716
>chrX:3798828-3798869
>chrX:3799291-3800918
>chrX:3800989-3801092
>chrX:3801674-3801872
>chrX:3801898-3801954
>chrX:3801996-3802513
>chrX:3802602-3803401
>chrX:3803516-3803590
>chrX:3803621-3804069
>chrX:3804424-3804531
>chrX:3804742-3805650
>chrX:3805703-3806297
>chrX:3807255-3807531
>chrX:3807587-3807785
>chrX:3807817-3808164
>chrX:3808208-3809377
>chrX:3809757-3810147
>chrX:3811065-3811608
>chrX:3811765-3811839
>chrX:3812577-3812838
>chrX:3812907-3813207
>chrX:3813379-3814408
>chrX:3815236-3815534
>chrX:3816621-3816726
>chrX:3817017-3817361
>chrX:3817743-3818457
>chrX:3818518-3818655
>chrX:3818709-3818791
>chrX:3818868-3819701
>chrX:3819924-3820324
>chrX:3820491-3821020
>chrX:3821229-3822862
>chrX:3822945-3823266
>chrX:3823411-3823589
>chrX:3823623-3825038
>chrX:3825283-3825641
>chrX:3825673-3827590
>chrX:3827831-3828937
>chrX:3829104-3833405
>chrX:3833525-3833729
>chrX:3833860-3834478
>chrX:3834789-3837495
>chrX:3837948-3838322
>chrX:3838358-3839110
>chrX:3839185-3842397
>chrX:3842540-3844644
>chrX:3844869-3845432
>chrX:3845608-3848561
>chrX:3848964-3852168
>chrX:3852534-3852650
>chrX:3852743-3854064
>chrX:3854128-3856079
>chrX:3856489-3858141
>chrX:3858183-3861277
>chrX:3861362-3861685
>chrX:3861827-3863452
>chrX:3863687-3864055
>chrX:3864086-3866004
>chrX:3866245-3867351
>chrX:3867870-3871824
>chrX:3871944-3872148
>chrX:3872279-3872898
>chrX:3873209-3875917
>chrX:3876370-3876744
>chrX:3876782-3877534
>chrX:3877609-3880821
>chrX:3880964-3883068
>chrX:3883293-3883856
>chrX:3884032-3886986
>chrX:3887389-3890593
>chrX:3890959-3891075
>chrX:3891168-3892488
>chrX:3892552-3894503
>chrX:3894913-3896565
>chrX:3896607-3899703
>chrX:3899788-3900111
>chrX:3900253-3901878
>chrX:3902113-3902481
>chrX:3902512-3904431
>chrX:3904672-3905641
>chrX:3906296-3910256
>chrX:3910376-3910580
>chrX:3910711-3911329
>chrX:3911640-3914346
>chrX:3914799-3915173
>chrX:3915211-3915963
>chrX:3916038-3919250
>chrX:3919393-3921497
>chrX:3921722-3922285
>chrX:3922461-3925414
>chrX:3925817-3929024
>chrX:3929390-3929506
>chrX:3929599-3930919
>chrX:3930983-3932942
>chrX:3933352-3937653
>chrX:3937932-3938041
>chrX:3939735-3940156
>chrX:3940925-3941490
>chrX:3941570-3941641
>chrX:3942130-3942510
>chrX:3942626-3942767
>chrX:3943486-3943672
>chrX:3944819-3944904
>chrX:3945046-3945144
>chrX:3945817-3946480
>chrX:3947098-3947405
>chrX:3947783-3948105
>chrX:3948404-3948460
>chrX:3949004-3949348
>chrX:3949666-3950375
>chrX:3950957-3951442
>chrX:3953447-3953490
>chrX:3953870-3954167
>chrX:3954827-3955184
>chrX:3955315-3955376
>chrX:3955622-3955770
>chrX:3956020-3956093
>chrX:3956151-3956701
>chrX:3957449-3957792
>chrX:3957906-3958337
>chrX:3958861-3959210
>chrX:3959473-3959860
>chrX:3960404-3960723
>chrX:3961139-3961597
>chrX:3963568-3963830
>chrX:3963916-3964148
>chrX:3964297-3965122
>chrX:3965391-3968740
>chrX:3968930-3969178
>chrX:3969317-3970366
>chrX:3970511-3970568
>chrX:3970650-3971019
>chrX:3971112-3971177
>chrX:3971208-3971335
>chrX:3971391-3972671
>chrX:3972716-3973221
>chrX:3973338-3973466
>chrX:3973523-3973901
>chrX:3973948-3976405
>chrX:3976531-3976822
>chrX:3976864-3977127
>chrX:3977240-3977374
>chrX:3977514-3977801
>chrX:3978808-3979231
>chrX:3979422-3980015
>chrX:3980049-3980158
>chrX:3980423-3980502
>chrX:3980561-3980951
>chrX:3981083-3981181
>chrX:3981495-3981649
>chrX:3981708-3983659
>chrX:3984550-3984946
>chrX:3985015-3985332
>chrX:3985483-3985538
>chrX:3985609-3985791
>chrX:3986490-3986814
>chrX:3987623-3987928
>chrX:3988137-3988340
>chrX:3988454-3988509
>chrX:3988628-3989418
>chrX:3990194-3990478
>chrX:3991094-3991241
>chrX:3991287-3992110
>chrX:3993321-3993773
>chrX:3994696-3997759
>chrX:3997841-3998670
>chrX:4001159-4001240
>chrX:4003134-4003576
>chrX:4004557-4004940
>chrX:4006018-4006082
>chrX:4006215-4006253
>chrX:4006426-4006477
>chrX:4008225-4008583
>chrX:4008926-4009116
>chrX:4010096-4010402
>chrX:4010683-4010746
>chrX:4011567-4011712
>chrX:4012743-4012810
>chrX:4012842-4012984
>chrX:4013108-4013192
>chrX:4013883-4014015
>chrX:4014139-4014457
>chrX:4014760-4014821
>chrX:4016836-4018122
>chrX:4019953-4020663
>chrX:4020786-4020828
>chrX:4021833-4021952
>chrX:4022187-4022517
>chrX:4022588-4023057
>chrX:4024716-4025233
>chrX:4025493-4026083
>chrX:4026656-4027241
>chrX:4027504-4027572
>chrX:4027689-4027892
>chrX:4030554-4030757
>chrX:4030838-4031001
>chrX:4031720-4031952
>chrX:4032229-4032282
>chrX:4032325-4032516
>chrX:4033874-4034242
>chrX:4034550-4034859
>chrX:4035549-4035603
>chrX:4036147-4036591
>chrX:4037641-4038665
>chrX:4039154-4039665
>chrX:4039783-4039898
>chrX:4040275-4040338
>chrX:4040723-4041092
>chrX:4041200-4041708
>chrX:4041868-4042420
>chrX:4042972-4043343
>chrX:4043509-4043913
>chrX:4044895-4044938
>chrX:4044989-4045132
>chrX:4045311-4045649
>chrX:4045796-4045857
>chrX:4046431-4046521
>chrX:4046721-4046777
>chrX:4047859-4047982
>chrX:4048236-4048864
>chrX:4050602-4050951
>chrX:4051400-4051825
>chrX:4053446-4053656
>chrX:4053721-4055490
>chrX:4055918-4056131
>chrX:4056554-4056869
>chrX:4057071-4057397
>chrX:4058654-4058925
>chrX:4059854-4059939
>chrX:4060539-4060695
>chrX:4060839-4060902
>chrX:4060958-4061034
>chrX:4061179-4061294
>chrX:4061546-4061593
>chrX:4062118-4062172
>chrX:4062268-4062608
>chrX:4062676-4062937
>chrX:4063008-4063063
>chrX:4063134-4063265
>chrX:4063389-4063656
>chrX:4064645-4064685
>chrX:4065279-4065665
>chrX:4066058-4066166
>chrX:4066810-4067106
>chrX:4067206-4067554
>chrX:4067743-4068577
>chrX:4069060-4069802
>chrX:4071108-4071400
>chrX:4071535-4071624
>chrX:4072625-4072707
>chrX:4073008-4073090
>chrX:4074075-4074192
>chrX:4074377-4074919
>chrX:4078298-4078327
>chrX:4079099-4079633
>chrX:4079710-4079906
>chrX:4080539-4080960
>chrX:4080998-4082342
>chrX:4082821-4082913
>chrX:4083089-4083701
>chrX:4083731-4083826
>chrX:4083907-4083944
>chrX:4084195-4084436
>chrX:4085259-4085360
>chrX:4085436-4086351
>chrX:4086758-4086870
>chrX:4087001-4087060
>chrX:4087232-4087593
>chrX:4087899-4088196
>chrX:4089169-4089313
>chrX:4090169-4090259
>chrX:4090293-4090792
>chrX:4092264-4092636
>chrX:4093021-4093103
>chrX:4093750-4094053
>chrX:4094846-4094913
>chrX:4095442-4095555
>chrX:4095594-4095929
>chrX:4096385-4096489
>chrX:4096552-4097256
>chrX:4098480-4098639
>chrX:4098828-4098943
>chrX:4098999-4099137
>chrX:4099220-4099495
>chrX:4099848-4100397
>chrX:4100672-4100782
>chrX:4103206-4103262
>chrX:4103446-4103561
>chrX:4103677-4103723
>chrX:4103829-4103880
>chrX:4103959-4104039
>chrX:4104190-4104261
>chrX:4104937-4105054
>chrX:4106240-4106706
>chrX:4106785-4106856
>chrX:4106912-4107200
>chrX:4107686-4107724
>chrX:4107774-4108091
>chrX:4108244-4108524
>chrX:4110041-4110552
>chrX:4111864-4111975
>chrX:4112910-4113194
>chrX:4114666-4114798
>chrX:4115025-4115392
>chrX:4115470-4115624
>chrX:4115725-4116345
>chrX:4116394-4116633
>chrX:4116963-4117644
>chrX:4117912-4117978
>chrX:4118063-4118465
>chrX:4119087-4119262
>chrX:4119634-4120180
>chrX:4120704-4121001
>chrX:4121097-4121185
>chrX:4121657-4122282
>chrX:4123062-4123183
>chrX:4123249-4123452
>chrX:4123494-4123637
>chrX:4123663-4123984
>chrX:4125355-4125552
>chrX:4125664-4125849
>chrX:4125939-4126162
>chrX:4126253-4126531
>chrX:4126598-4126722
>chrX:4126900-4127209
>chrX:4127257-4127730
>chrX:4128187-4128530
>chrX:4128984-4129318
>chrX:4130131-4130222
>chrX:4131411-4131696
>chrX:4131747-4132096
>chrX:4132608-4133144
>chrX:4133245-4134424
>chrX:4134920-4135008
>chrX:4136144-4136715
>chrX:4137536-4138358
>chrX:4139055-4139363
>chrX:4139828-4139934
>chrX:4140702-4141285
>chrX:4141452-4141950
>chrX:4142122-4142461
>chrX:4143034-4143582
>chrX:4143651-4143770
>chrX:4143914-4143969
>chrX:4144216-4144470
>chrX:4145311-4145648
>chrX:4145687-4145906
>chrX:4146384-4146435
>chrX:4146594-4146974
>chrX:4148113-4148341
>chrX:4149082-4150048
>chrX:4150764-4151103
>chrX:4151187-4151882
>chrX:4152115-4152911
>chrX:4153729-4156410
>chrX:4157321-4157694
>chrX:4159140-4159200
>chrX:4159291-4159359
>chrX:4159538-4159729
>chrX:4161549-4162028
>chrX:4162136-4162172
>chrX:4162236-4162632
>chrX:4162792-4162852
>chrX:4163509-4164084
>chrX:4164781-4165093
>chrX:4165171-4165488
>chrX:4165598-4165927
>chrX:4166108-4166150
>chrX:4166327-4166750
>chrX:4166897-4166936
>chrX:4167479-4167812
>chrX:4168455-4168633
>chrX:4168696-4168759
>chrX:4168885-4169038
>chrX:4169818-4169914
>chrX:4170623-4171040
>chrX:4171183-4171555
>chrX:4172578-4173588
>chrX:4173933-4174074
>chrX:4174542-4174874
>chrX:4175686-4176356
>chrX:4176415-4176460
>chrX:4176538-4176596
>chrX:4176710-4176776
>chrX:4177234-4177287
>chrX:4177373-4177695
>chrX:4178384-4178471
>chrX:4178638-4179183
>chrX:4179432-4179484
>chrX:4179673-4179826
>chrX:4180152-4180222
>chrX:4180531-4180632
>chrX:4181206-4181515
>chrX:4181653-4182285
>chrX:4183161-4183220
>chrX:4183409-4184142
>chrX:4184988-4185185
>chrX:4185429-4185950
>chrX:4186786-4187332
>chrX:4188388-4188487
>chrX:4189055-4189143
>chrX:4190416-4191029
>chrX:4191159-4191477
>chrX:4192247-4192543
>chrX:4193494-4193861
>chrX:4194094-4194425
>chrX:4195814-4196277
>chrX:4196767-4196891
>chrX:4197231-4197318
>chrX:4197583-4197687
>chrX:4198300-4199251
>chrX:4200211-4200298
>chrX:4201206-4201440
>chrX:4202060-4202545
>chrX:4203533-4204528
>chrX:4204737-4204978
>chrX:4205518-4205981
>chrX:4206372-4206414
>chrX:4207167-4207613
>chrX:4207738-4208107
>chrX:4208863-4208929
>chrX:4209103-4209396
>chrX:4209602-4209656
>chrX:4209862-4210614
>chrX:4211936-4211986
>chrX:4212456-4213576
>chrX:4213732-4214260
>chrX:4214823-4215339
>chrX:4216305-4216623
>chrX:4216785-4217641
>chrX:4218243-4218768
>chrX:4219475-4219822
>chrX:4219958-4220018
>chrX:4220430-4220761
>chrX:4220925-4221092
>chrX:4221153-4221296
>chrX:4221435-4221839
>chrX:4222256-4222760
>chrX:4223829-4223924
>chrX:4224377-4224696
>chrX:4225051-4225218
>chrX:4226391-4227947
>chrX:4229238-4229281
>chrX:4229339-4229418
>chrX:4229900-4230046
>chrX:4230156-4230312
>chrX:4230395-4230440
>chrX:4231919-4232014
>chrX:4232492-4232962
>chrX:4235138-4236422
>chrX:4237547-4237945
>chrX:4239107-4239631
>chrX:4239791-4239871
>chrX:4239937-4240541
>chrX:4240605-4240662
>chrX:4240738-4240945
>chrX:4241000-4241524
>chrX:4242305-4242467
>chrX:4243178-4243322
>chrX:4243509-4244398
>chrX:4244568-4244869
>chrX:4245764-4245824
>chrX:4245924-4246387
>chrX:4246585-4246901
>chrX:4247404-4247690
>chrX:4250314-4250635
>chrX:4251834-4252035
>chrX:4253190-4253395
>chrX:4253870-4254024
>chrX:4254530-4254601
>chrX:4256059-4256108
>chrX:4256187-4256788
>chrX:4256922-4257318
>chrX:4257390-4258040
>chrX:4258245-4258400
>chrX:4259457-4259596
>chrX:4259651-4259782
>chrX:4259841-4260318
>chrX:4260365-4260425
>chrX:4260524-4260614
>chrX:4260660-4260963
>chrX:4261155-4261533
>chrX:4261828-4262198
>chrX:4262276-4262531
>chrX:4262605-4263014
>chrX:4263309-4263429
>chrX:4265088-4265351
>chrX:4266738-4266835
>chrX:4266877-4268071
>chrX:4268312-4268657
>chrX:4269027-4269248
>chrX:4269294-4269408
>chrX:4269614-4269773
>chrX:4269904-4270210
>chrX:4270706-4271050
>chrX:4271319-4271882
>chrX:4271928-4272165
>chrX:4272245-4272589
>chrX:4273752-4274099
>chrX:4274794-4275443
>chrX:4275776-4275948
>chrX:4276269-4277081
>chrX:4277669-4277960
>chrX:4278291-4278409
>chrX:4279357-4279458
>chrX:4279537-4280207
>chrX:4280709-4281039
>chrX:4281697-4283112
>chrX:4283165-4283874
>chrX:4285206-4285541
>chrX:4285857-4286205
>chrX:4286709-4286872
>chrX:4287084-4287488
>chrX:4288158-4288265
>chrX:4288431-4288596
>chrX:4288781-4289184
>chrX:4291763-4292189
>chrX:4292343-4292430
>chrX:4292788-4293766
>chrX:4294039-4294096
>chrX:4294831-4295249
>chrX:4296070-4296749
>chrX:4298704-4298940
>chrX:4299313-4299394
>chrX:4299833-4300456
>chrX:4300526-4300787
>chrX:4300915-4300975
>chrX:4301486-4301547
>chrX:4302862-4303456
>chrX:4303862-4303892
>chrX:4304266-4304568
>chrX:4305539-4305612
>chrX:4305701-4305917
>chrX:4305993-4306069
>chrX:4306574-4306607
>chrX:4307384-4307430
>chrX:4308056-4308170
>chrX:4308721-4309730
>chrX:4311250-4311352
>chrX:4311604-4311647
>chrX:4312882-4313184
>chrX:4313607-4313884
>chrX:4313934-4315159
>chrX:4315643-4315961
>chrX:4316227-4316419
>chrX:4317297-4317449
>chrX:4319321-4319931
>chrX:4320039-4320128
>chrX:4320777-4320845
>chrX:4321196-4321592
>chrX:4321997-4322056
>chrX:4322233-4322281
>chrX:4322939-4323045
>chrX:4323498-4323582
>chrX:4324235-4324324
>chrX:4324861-4325021
>chrX:4325371-4325668
>chrX:4327122-4327254
>chrX:4329019-4329094
>chrX:4329350-4329512
>chrX:4330701-4330762
>chrX:4331808-4332086
>chrX:4332521-4332752
>chrX:4334019-4334136
>chrX:4334163-4334372
>chrX:4334495-4334951
>chrX:4335223-4335289
>chrX:4335426-4335670
>chrX:4338309-4338345
>chrX:4340361-4340950
>chrX:4341047-4341269
>chrX:4341653-4341725
>chrX:4342289-4342797
>chrX:4344351-4344460
>chrX:4344573-4345040
>chrX:4345177-4345228
>chrX:4345983-4346388
>chrX:4348172-4348250
>chrX:4348520-4349348
>chrX:4350199-4350685
>chrX:4350771-4353513
>chrX:4354161-4354207
>chrX:4354862-4355086
>chrX:4355998-4356063
>chrX:4356169-4356926
>chrX:4357660-4357815
>chrX:4357852-4358504
>chrX:4359664-4359932
>chrX:4361119-4361173
>chrX:4361813-4362043
>chrX:4362102-4362371
>chrX:4362727-4362811
>chrX:4363610-4363773
>chrX:4364013-4364111
>chrX:4364197-4364236
>chrX:4364591-4365955
>chrX:4367213-4367460
>chrX:4367569-4367988
>chrX:4368467-4368960
>chrX:4369656-4370116
>chrX:4370318-4370615
>chrX:4370844-4370898
>chrX:4371298-4371507
>chrX:4371811-4371868
>chrX:4372128-4372192
>chrX:4372669-4372751
>chrX:4375242-4375587
>chrX:4375729-4375770
>chrX:4376012-4376455
>chrX:4376666-4377020
>chrX:4377059-4377414
>chrX:4377473-4377553
>chrX:4377749-4378214
>chrX:4378968-4379689
>chrX:4379849-4380134
>chrX:4380953-4381037
>chrX:4381244-4381348
>chrX:4383044-4383426
>chrX:4383653-4384460
>chrX:4384584-4384621
>chrX:4384680-4385113
>chrX:4385157-4385282
>chrX:4385657-4385933
>chrX:4385999-4386067
>chrX:4386458-4386535
>chrX:4386795-4386884
>chrX:4386994-4387781
>chrX:4388806-4389110
>chrX:4389266-4389799
>chrX:4390088-4390232
>chrX:4390779-4390907
>chrX:4391922-4392230
>chrX:4392317-4392996
>chrX:4393381-4393452
>chrX:4393638-4393915
>chrX:4394450-4394938
>chrX:4395288-4395674
>chrX:4396832-4396890
>chrX:4396955-4397188
>chrX:4398043-4398357
>chrX:4398939-4399073
>chrX:4401168-4401673
>chrX:4401996-4402188
>chrX:4402235-4402326
>chrX:4402561-4403412
>chrX:4403517-4403595
>chrX:4403730-4403978
>chrX:4404066-4404747
>chrX:4406086-4406617
>chrX:4407201-4407367
>chrX:4407728-4408253
>chrX:4408446-4408745
>chrX:4409963-4411354
>chrX:4412447-4412970
>chrX:4413999-4414050
>chrX:4414917-4415312
>chrX:4415537-4415942
>chrX:4415974-4416021
>chrX:4416043-4416383
>chrX:4418112-4419046
>chrX:4420088-4420443
>chrX:4420497-4420884
>chrX:4421376-4421921
>chrX:4422290-4422902
>chrX:4422956-4423255
>chrX:4423296-4423567
>chrX:4423638-4423758
>chrX:4423902-4424289
>chrX:4425451-4425513
>chrX:4426306-4426689
>chrX:4426797-4426865
>chrX:4427018-4427382
>chrX:4427412-4427660
>chrX:4428135-4428297
>chrX:4428429-4429193
>chrX:4429304-4430275
>chrX:4430980-4431410
>chrX:4432000-4432103
>chrX:4433312-4433596
>chrX:4434313-4435055
>chrX:4435093-4435348
>chrX:4436018-4436522
>chrX:4438370-4438442
>chrX:4438995-4439240
>chrX:4439476-4439950
>chrX:4440038-4440555
>chrX:4441153-4441393
>chrX:4442137-4442426
>chrX:4442492-4444618
>chrX:4445213-4445506
>chrX:4446039-4446548
>chrX:4446593-4446864
>chrX:4447598-4447655
>chrX:4447891-4448112
>chrX:4448261-4448760
>chrX:4449037-4449362
>chrX:4449910-4449943
>chrX:4450003-4450167
>chrX:4450658-4451235
>chrX:4451304-4455880
>chrX:4456143-4456689
>chrX:4459860-4460037
>chrX:4460229-4460937
>chrX:4461509-4461567
>chrX:4462467-4462985
>chrX:4464743-4465474
>chrX:4468693-4468829
>chrX:4470201-4470247
>chrX:4471177-4471865
>chrX:4473709-4474107
>chrX:4474584-4474744
>chrX:4475122-4475489
>chrX:4475611-4475752
>chrX:4477963-4478502
>chrX:4479288-4479593
>chrX:4479654-4479964
>chrX:4480046-4480123
>chrX:4480304-4480381
>chrX:4480607-4480710
>chrX:4481100-4481493
>chrX:4482159-4482377
>chrX:4482548-4483196
>chrX:4483550-4484998
>chrX:4485144-4485385
>chrX:4485422-4485468
>chrX:4486948-4487064
>chrX:4487143-4487458
>chrX:4487997-4488255
>chrX:4488972-4489434
>chrX:4489604-4489722
>chrX:4489841-4490012
>chrX:4490591-4490656
>chrX:4490970-4491171
>chrX:4491838-4491976
>chrX:4492940-4493251
>chrX:4493360-4493400
>chrX:4496342-4496697
>chrX:4497560-4497736
>chrX:4497773-4497873
>chrX:4498561-4498652
>chrX:4498728-4498769
>chrX:4498827-4498865
>chrX:4499699-4500024
>chrX:4500617-4500776
>chrX:4501095-4501409
>chrX:4501562-4501607
>chrX:4502044-4502205
>chrX:4502304-4502548
>chrX:4502679-4503147
>chrX:4503720-4503998
>chrX:4504372-4504748
>chrX:4505952-4506007
>chrX:4506102-4506204
>chrX:4506851-4507212
>chrX:4507291-4507373
>chrX:4507779-4507955
>chrX:4508677-4508787
>chrX:4508883-4508921
>chrX:4509773-4510205
>chrX:4512419-4512617
>chrX:4512931-4512998
>chrX:4513080-4513486
>chrX:4513655-4514260
>chrX:4514853-4515286
>chrX:4515545-4515609
>chrX:4515674-4515855
>chrX:4516048-4516729
>chrX:4517896-4518298
>chrX:4518551-4519490
>chrX:4519557-4519860
>chrX:4520019-4520122
>chrX:4520636-4520929
>chrX:4521352-4522013
>chrX:4522050-4522366
>chrX:4522496-4522631
>chrX:4522674-4522859
>chrX:4522996-4523113
>chrX:4523620-4523875
>chrX:4525414-4525482
>chrX:4525700-4526052
>chrX:4526294-4526562
>chrX:4526774-4526912
>chrX:4526955-4527464
>chrX:4529237-4529339
>chrX:4529392-4529628
>chrX:4531169-4532086
>chrX:4532254-4532563
>chrX:4533482-4533970
>chrX:4534048-4534649
>chrX:4534808-4534866
>chrX:4536419-4536529
>chrX:4537358-4538158
>chrX:4538300-4538434
>chrX:4538797-4538872
>chrX:4538995-4539420
>chrX:4539582-4540269
>chrX:4540473-4546330
>chrX:4546532-4546836
>chrX:4548727-4549600
>chrX:4550651-4551435
>chrX:4551881-4552010
>chrX:4552387-4552990
>chrX:4554030-4554093
>chrX:4554187-4554440
>chrX:4555849-4556197
>chrX:4556515-4556950
>chrX:4557342-4557779
>chrX:4558265-4558526
>chrX:4558685-4559263
>chrX:4561259-4561823
>chrX:4562470-4562575
>chrX:4563173-4563619
>chrX:4563944-4564001
>chrX:4564343-4564498
>chrX:4565017-4565325
>chrX:4566522-4566626
>chrX:4566836-4566880
>chrX:4568121-4568251
>chrX:4568552-4568760
>chrX:4568870-4569178
>chrX:4569371-4569465
>chrX:4569706-4569965
>chrX:4570060-4570124
>chrX:4570175-4570208
>chrX:4570346-4570390
>chrX:4570734-4570770
>chrX:4571107-4571178
>chrX:4571346-4571480
>chrX:4571710-4572418
>chrX:4573195-4573394
>chrX:4573945-4574000
>chrX:4574108-4574177
>chrX:4574594-4574694
>chrX:4574727-4574849
>chrX:4574996-4575041
>chrX:4575116-4575263
>chrX:4575345-4575465
>chrX:4576654-4577406
>chrX:4577781-4578297
>chrX:4578701-4579212
>chrX:4580267-4580299
>chrX:4581596-4582110
>chrX:4582630-4583553
>chrX:4583592-4583829
>chrX:4585148-4585457
>chrX:4585693-4586220
>chrX:4586565-4586835
>chrX:4589636-4589905
>chrX:4590179-4590688
>chrX:4590955-4591151
>chrX:4591585-4591971
>chrX:4592667-4593071
>chrX:4593797-4594161
>chrX:4596026-4596197
>chrX:4597124-4597616
>chrX:4598359-4598481
>chrX:4598525-4598608
>chrX:4598863-4599166
>chrX:4599244-4599280
>chrX:4599642-4599916
>chrX:4600358-4600479
>chrX:4600834-4601336
>chrX:4601913-4602387
>chrX:4602612-4602716
>chrX:4602856-4603303
>chrX:4604060-4604110
>chrX:4604233-4604411
>chrX:4605015-4605279
>chrX:4606009-4606295
>chrX:4607518-4607964
>chrX:4608798-4609099
>chrX:4609503-4609604
>chrX:4609993-4610027
>chrX:4610094-4610235
>chrX:4610932-4610988
>chrX:4611170-4611305
>chrX:4612010-4612069
>chrX:4612115-4612281
>chrX:4612378-4612576
>chrX:4613467-4614498
>chrX:4614688-4614972
>chrX:4615030-4615258
>chrX:4616378-4616496
>chrX:4616944-4616981
>chrX:4617147-4617250
>chrX:4617711-4617767
>chrX:4619751-4620073
>chrX:4620297-4620341
>chrX:4620555-4620804
>chrX:4621282-4621474
>chrX:4621603-4621811
>chrX:4621908-4622616
>chrX:4623802-4624528
>chrX:4624652-4624783
>chrX:4624958-4625694
>chrX:4626257-4626907
>chrX:4628275-4628709
>chrX:4629594-4629629
>chrX:4630055-4630394
>chrX:4630712-4631062
>chrX:4631463-4632147
>chrX:4632676-4632782
>chrX:4632853-4633164
>chrX:4633420-4633789
>chrX:4634090-4634275
>chrX:4635304-4635775
>chrX:4635889-4636388
>chrX:4636461-4636764
>chrX:4639321-4639713
>chrX:4640868-4641181
>chrX:4641388-4641457
>chrX:4641707-4642386
>chrX:4642850-4643148
>chrX:4643550-4643882
>chrX:4644946-4645020
>chrX:4645354-4645434
>chrX:4645476-4645815
>chrX:4647245-4647296
>chrX:4647507-4647895
>chrX:4647953-4648125
>chrX:4648224-4648278
>chrX:4648340-4648586
>chrX:4649321-4649576
>chrX:4649759-4650076
>chrX:4650656-4651015
>chrX:4652251-4652628
>chrX:4653485-4653789
>chrX:4653932-4654021
>chrX:4654150-4654433
>chrX:4654577-4654856
>chrX:4655196-4655564
>chrX:4656033-4656319
>chrX:4656916-4657355
>chrX:4657400-4657606
>chrX:4657972-4658378
>chrX:4659093-4659218
>chrX:4659627-4659793
>chrX:4660111-4660222
>chrX:4662249-4662590
>chrX:4663433-4663507
>chrX:4663760-4663957
>chrX:4664092-4664156
>chrX:4665754-4665944
>chrX:4666182-4666521
>chrX:4666978-4667199
>chrX:4667296-4667364
>chrX:4667417-4667455
>chrX:4667585-4667921
>chrX:4668150-4668522
>chrX:4669463-4669785
>chrX:4670641-4671208
>chrX:4671443-4671570
>chrX:4671687-4672331
>chrX:4672402-4672720
>chrX:4674126-4674551
>chrX:4674588-4674877
>chrX:4675281-4675780
>chrX:4675847-4675924
>chrX:4676673-4677195
>chrX:4677664-4677935
>chrX:4678993-4679335
>chrX:4679929-4680677
>chrX:4681187-4681524
>chrX:4681777-4682398
>chrX:4683271-4683436
>chrX:4683970-4684452
>chrX:4685700-4685874
>chrX:4685957-4686203
>chrX:4686427-4686506
>chrX:4686661-4686949
>chrX:4687193-4687328
>chrX:4688487-4690093
>chrX:4691045-4691489
>chrX:4691626-4691677
>chrX:4691964-4692034
>chrX:4692187-4692507
>chrX:4693831-4694256
>chrX:4695154-4695581
>chrX:4696117-4696483
>chrX:4696624-4697059
>chrX:4697783-4698287
>chrX:4699101-4699198
>chrX:4699993-4700197
>chrX:4701354-4701727
>chrX:4702023-4702172
>chrX:4703269-4703562
>chrX:4703800-4704035
>chrX:4704101-4704191
>chrX:4704870-4704939
>chrX:4705155-4705263
>chrX:4705637-4705986
>chrX:4706346-4706506
>chrX:4706880-4707310
>chrX:4707410-4707720
>chrX:4709130-4710301
>chrX:4710766-4710818
>chrX:4710935-4711170
>chrX:4711287-4711614
>chrX:4711657-4711760
>chrX:4711846-4712011
>chrX:4712527-4712837
>chrX:4713357-4713833
>chrX:4713880-4714138
>chrX:4714183-4714458
>chrX:4715151-4715625
>chrX:4716329-4716671
>chrX:4717147-4717492
>chrX:4718596-4718655
>chrX:4718849-4718939
>chrX:4719213-4719537
>chrX:4719842-4719887
>chrX:4719950-4720124
>chrX:4720223-4720637
>chrX:4720979-4721370
>chrX:4721492-4721535
>chrX:4722119-4722408
>chrX:4723273-4723401
>chrX:4724652-4724946
>chrX:4725039-4725854
>chrX:4726645-4726756
>chrX:4727064-4727516
>chrX:4727576-4727711
>chrX:4728484-4728552
>chrX:4728803-4729142
>chrX:4730379-4730655
>chrX:4730891-4730982
>chrX:4731121-4731249
>chrX:4731319-4731382
>chrX:4731510-4731966
>chrX:4732305-4732908
>chrX:4733776-4734651
>chrX:4735145-4735710
>chrX:4736636-4736718
>chrX:4737146-4737198
>chrX:4737294-4737675
>chrX:4738036-4738383
>chrX:4739045-4739094
>chrX:4739212-4741304
>chrX:4741503-4741581
>chrX:4741638-4741701
>chrX:4742218-4742541
>chrX:4745015-4746046
>chrX:4746902-4747059
>chrX:4747136-4748021
>chrX:4748574-4749107
>chrX:4749277-4749312
>chrX:4749397-4749491
>chrX:4749605-4750015
>chrX:4750178-4750286
>chrX:4751309-4752171
>chrX:4752289-4752677
>chrX:4754099-4754405
>chrX:4755208-4755333
>chrX:4756118-4756156
>chrX:4756306-4757778
>chrX:4758604-4758747
>chrX:4759164-4759234
>chrX:4759947-4760272
>chrX:4761739-4761876
>chrX:4763983-4764354
>chrX:4765194-4765332
>chrX:4765643-4765762
>chrX:4765935-4766154
>chrX:4766274-4766323
>chrX:4766574-4767326
>chrX:4767623-4767718
>chrX:4767830-4768079
>chrX:4768439-4769063
>chrX:4769738-4769918
>chrX:4770526-4770847
>chrX:4771059-4771662
>chrX:4772958-4773014
>chrX:4774281-4774332
>chrX:4774428-4774633
>chrX:4775064-4775370
>chrX:4775410-4775602
>chrX:4775903-4775944
>chrX:4776340-4776503
>chrX:4776811-4777170
>chrX:4777816-4778594
>chrX:4778675-4779072
>chrX:4780884-4781258
>chrX:4781714-4781829
>chrX:4782230-4783229
>chrX:4783366-4783455
>chrX:4783921-4783995
>chrX:4784214-4784534
>chrX:4784758-4784987
>chrX:4785092-4785350
>chrX:4785419-4786311
>chrX:4787319-4787621
>chrX:4787710-4787836
>chrX:4788203-4788360
>chrX:4788424-4788508
>chrX:4788965-4789624
>chrX:4791063-4791391
>chrX:4792265-4792330
>chrX:4792365-4792716
>chrX:4792755-4793139
>chrX:4793328-4793582
>chrX:4793939-4794282
>chrX:4794778-4795155
>chrX:4795580-4795918
>chrX:4796352-4796897
>chrX:4797873-4798234
>chrX:4798484-4799375
>chrX:4801237-4801537
>chrX:4802372-4802507
>chrX:4802542-4802700
>chrX:4802853-4803795
>chrX:4804169-4804741
>chrX:4805537-4806125
>chrX:4806351-4806439
>chrX:4806475-4806560
>chrX:4806660-4807545
>chrX:4807882-4808449
>chrX:4810242-4810316
>chrX:4810482-4810817
>chrX:4810892-4810955
>chrX:4811121-4812076
>chrX:4812180-4812232
>chrX:4812845-4813150
>chrX:4813246-4813299
>chrX:4813376-4813450
>chrX:4813527-4814738
>chrX:4815025-4815187
>chrX:4815505-4816036
>chrX:4816927-4817019
>chrX:4817227-4817703
>chrX:4818232-4819202
>chrX:4820815-4821038
>chrX:4821877-4821991
>chrX:4822930-4823757
>chrX:4824179-4824347
>chrX:4824539-4825214
>chrX:4825246-4825518
>chrX:4826319-4826950
>chrX:4827314-4828838
>chrX:4828931-4829065
>chrX:4829124-4829372
>chrX:4831489-4832434
>chrX:4833256-4834323
>chrX:4836400-4836907
>chrX:4837863-4838351
>chrX:4838679-4838777
>chrX:4838875-4840054
>chrX:4840096-4840652
>chrX:4840754-4841244
>chrX:4841822-4841885
>chrX:4842007-4842169
>chrX:4842290-4842575
>chrX:4842730-4842829
>chrX:4844509-4844789
>chrX:4845019-4845104
>chrX:4845159-4845535
>chrX:4847063-4848581
>chrX:4848823-4848980
>chrX:4849166-4849217
>chrX:4849280-4849392
>chrX:4851056-4851111
>chrX:4851190-4851256
>chrX:4852170-4852569
>chrX:4853684-4854215
>chrX:4854427-4855284
>chrX:4855570-4856136
>chrX:4856751-4856821
>chrX:4857546-4857917
>chrX:4858006-4858312
>chrX:4858537-4859050
>chrX:4859121-4859274
>chrX:4859495-4860999
>chrX:4862449-4863397
>chrX:4864423-4865123
>chrX:4865189-4865341
>chrX:4866386-4866683
>chrX:4866763-4866845
>chrX:4866998-4867580
>chrX:4869071-4869165
>chrX:4870117-4870671
>chrX:4870747-4870813
>chrX:4871473-4871583
>chrX:4871867-4872509
>chrX:4873267-4873609
>chrX:4874126-4874447
>chrX:4874485-4874667
>chrX:4874804-4874960
>chrX:4875068-4875150
>chrX:4875475-4876031
>chrX:4876071-4876275
>chrX:4876445-4876495
>chrX:4877675-4877784
>chrX:4877931-4878514
>chrX:4880959-4881254
>chrX:4882429-4882539
>chrX:4883488-4883570
>chrX:4883876-4883970
>chrX:4884311-4884427
>chrX:4884486-4884564
>chrX:4885265-4885325
>chrX:4885462-4885580
>chrX:4885775-4885907
>chrX:4886082-4886217
>chrX:4886263-4886602
>chrX:4886657-4886820
>chrX:4887187-4887279
>chrX:4887376-4887707
>chrX:4889291-4890245
>chrX:4890703-4890811
>chrX:4890959-4891345
>chrX:4891605-4897744
>chrX:4899005-4899092
>chrX:4899201-4899551
>chrX:4900185-4900331
>chrX:4900474-4900549
>chrX:4900848-4901146
>chrX:4901367-4901449
>chrX:4901751-4902077
>chrX:4902536-4902598
>chrX:4902759-4903257
>chrX:4903394-4903865
>chrX:4904524-4904896
>chrX:4905432-4905599
>chrX:4906726-4907081
>chrX:4908346-4908709
>chrX:4908949-4909027
>chrX:4909282-4909353
>chrX:4909499-4909565
>chrX:4909974-4910090
>chrX:4910330-4910363
>chrX:4910698-4910785
>chrX:4910858-4911172
>chrX:4911739-4912074
>chrX:4912288-4913065
>chrX:4913344-4913411
>chrX:4914095-4914454
>chrX:4914674-4915448
>chrX:4915522-4915796
>chrX:4916380-4916704
>chrX:4917255-4917535
>chrX:4918364-4918702
>chrX:4922088-4922377
>chrX:4923202-4923685
>chrX:4924414-4924563
>chrX:4924810-4925187
>chrX:4925293-4925667
>chrX:4926448-4926560
>chrX:4926646-4926741
>chrX:4926969-4927096
>chrX:4927441-4927716
>chrX:4928320-4928795
>chrX:4928914-4928979
>chrX:4929594-4930406
>chrX:4931333-4931425
>chrX:4931741-4931845
>chrX:4932454-4932620
>chrX:4934203-4934371
>chrX:4935050-4935150
>chrX:4936174-4936533
>chrX:4937000-4937304
>chrX:4938298-4938339
>chrX:4941040-4941552
>chrX:4941609-4941702
>chrX:4942145-4942366
>chrX:4942501-4942655
>chrX:4943993-4944650
>chrX:4947051-4947401
>chrX:4949043-4949217
>chrX:4949271-4949972
>chrX:4950070-4950243
>chrX:4950351-4950407
>chrX:4950824-4951151
>chrX:4952681-4953312
>chrX:4953811-4954246
>chrX:4955122-4955233
>chrX:4955795-4955864
>chrX:4956456-4957013
>chrX:4957199-4957317
>chrX:4957544-4958057
>chrX:4958115-4958247
>chrX:4958529-4958677
>chrX:4959096-4959449
>chrX:4960890-4961267
>chrX:4961924-4962216
>chrX:4962686-4962767
>chrX:4962824-4962975
>chrX:4963668-4963704
>chrX:4965693-4966528
>chrX:4966915-4967291
>chrX:4967356-4967389
>chrX:4967525-4967617
>chrX:4967688-4967855
>chrX:4968368-4969274
>chrX:4969803-4969873
>chrX:4970014-4970129
>chrX:4970533-4970840
>chrX:4970963-4971007
>chrX:4972028-4972313
>chrX:4973068-4973273
>chrX:4973684-4974122
>chrX:4974814-4974901
>chrX:4975016-4975522
>chrX:4975610-4975874
>chrX:4977253-4977369
>chrX:4977497-4977855
>chrX:4978107-4978174
>chrX:4980649-4980745
>chrX:4981400-4981728
>chrX:4985756-4985990
>chrX:4986152-4986462
>chrX:4986676-4986990
>chrX:4987297-4987433
>chrX:4987952-4988002
>chrX:4988310-4988627
>chrX:4988926-4989646
>chrX:4990289-4990364
>chrX:4990523-4990881
>chrX:4991377-4991432
>chrX:4992002-4992180
>chrX:4993058-4993419
>chrX:4995070-4995243
>chrX:4995898-4996195
>chrX:4997927-4998203
>chrX:4998927-4999029
>chrX:4999124-4999622
>chrX:4999876-5000169
>chrX:5000228-5000538
>chrX:5001631-5002126
>chrX:5002159-5002341
>chrX:5004081-5004355
>chrX:5004981-5006192
>chrX:5006386-5006760
>chrX:5008315-5008372
>chrX:5008464-5008629
>chrX:5009085-5009615
>chrX:5009746-5009955
>chrX:5010792-5010879
>chrX:5011061-5011234
>chrX:5011494-5012163
>chrX:5012223-5012738
>chrX:5012805-5013994
>chrX:5014640-5014683
>chrX:5015067-5015233
>chrX:5015554-5015643
>chrX:5017614-5018116
>chrX:5019553-5019757
>chrX:5021487-5021637
>chrX:5021667-5022036
>chrX:5022137-5022661
>chrX:5022782-5022887
>chrX:5023542-5023843
>chrX:5024937-5025097
>chrX:5025490-5025913
>chrX:5026122-5026660
>chrX:5026938-5026980
>chrX:5027058-5027190
>chrX:5027400-5027709
>chrX:5028097-5028160
>chrX:5029184-5029487
>chrX:5030078-5030165
>chrX:5031435-5031668
>chrX:5031820-5032148
>chrX:5034221-5034567
>chrX:5034695-5034793
>chrX:5034835-5035358
>chrX:5036079-5036286
>chrX:5036747-5036977
>chrX:5037449-5037744
>chrX:5038507-5038979
>chrX:5040479-5040920
>chrX:5041360-5041527
>chrX:5041990-5042024
>chrX:5042118-5042437
>chrX:5045068-5045203
>chrX:5045374-5045630
>chrX:5045762-5045930
>chrX:5046228-5046490
>chrX:5048931-5049277
>chrX:5049373-5049453
>chrX:5049684-5050136
>chrX:5051392-5051851
>chrX:5052214-5052372
>chrX:5053078-5053199
>chrX:5053590-5053842
>chrX:5053969-5054114
>chrX:5055132-5055184
>chrX:5055844-5055934
>chrX:5056001-5056498
>chrX:5056545-5056906
>chrX:5058144-5058707
>chrX:5059859-5060055
>chrX:5061057-5061555
>chrX:5062167-5062394
>chrX:5063570-5064074
>chrX:5064750-5064881
>chrX:5064996-5065207
>chrX:5065635-5065779
>chrX:5065825-5066234
>chrX:5066524-5067134
>chrX:5069080-5069366
>chrX:5069440-5069546
>chrX:5069590-5069699
>chrX:5070789-5071684
>chrX:5072387-5072476
>chrX:5073647-5073769
>chrX:5074048-5074122
>chrX:5074406-5074809
>chrX:5075789-5076111
>chrX:5076264-5076304
>chrX:5076583-5077016
>chrX:5077056-5077136
>chrX:5077967-5078106
>chrX:5078347-5079144
>chrX:5079363-5079454
>chrX:5079494-5079548
>chrX:5079591-5080076
>chrX:5080242-5080706
>chrX:5081680-5081947
>chrX:5083149-5083223
>chrX:5084806-5085157
>chrX:5085793-5086298
>chrX:5086845-5087243
>chrX:5087375-5088093
>chrX:5088313-5088401
>chrX:5088951-5090096
>chrX:5092931-5093609
>chrX:5094171-5094578
>chrX:5094815-5094936
>chrX:5095018-5095546
>chrX:5095598-5095810
>chrX:5096829-5097117
>chrX:5097150-5097316
>chrX:5098001-5098300
>chrX:5098660-5098719
>chrX:5099381-5100370
>chrX:5101945-5102439
>chrX:5102635-5102771
>chrX:5103823-5104038
>chrX:5104821-5104922
>chrX:5105637-5106354
>chrX:5106410-5106507
>chrX:5106626-5109219
>chrX:5109440-5110037
>chrX:5110191-5110259
>chrX:5111221-5111982
>chrX:5112132-5112200
>chrX:5112895-5113091
>chrX:5113655-5113715
>chrX:5114118-5114470
>chrX:5114618-5115139
>chrX:5115669-5116124
>chrX:5116253-5116303
>chrX:5116433-5116791
>chrX:5117314-5117362
>chrX:5118313-5118480
>chrX:5119867-5120131
>chrX:5120592-5120672
>chrX:5121004-5121078
>chrX:5122143-5122912
>chrX:5125354-5126257
>chrX:5129033-5129301
>chrX:5130447-5130638
>chrX:5131232-5131990
>chrX:5133255-5133588
>chrX:5133759-5134090
>chrX:5135490-5135817
>chrX:5135857-5136080
>chrX:5136244-5136420
>chrX:5137048-5137188
>chrX:5137507-5137624
>chrX:5137690-5137735
>chrX:5137821-5138178
>chrX:5140992-5141313
>chrX:5141713-5142058
>chrX:5142154-5142322
>chrX:5142708-5143006
>chrX:5143440-5143516
>chrX:5143546-5143640
>chrX:5143691-5143878
>chrX:5145052-5145359
>chrX:5145646-5145989
>chrX:5146076-5146188
>chrX:5146389-5146689
>chrX:5146830-5147214
>chrX:5148385-5148781
>chrX:5150336-5151324
>chrX:5151362-5151623
>chrX:5151703-5151822
>chrX:5151844-5151932
>chrX:5152287-5152638
>chrX:5152716-5153232
>chrX:5153314-5153358
>chrX:5153395-5153619
>chrX:5154452-5154961
>chrX:5155946-5156032
>chrX:5156226-5157151
>chrX:5157329-5157419
>chrX:5157668-5157752
>chrX:5157962-5158191
>chrX:5158532-5158692
>chrX:5160366-5160587
>chrX:5161037-5161188
>chrX:5161252-5161359
>chrX:5161818-5161933
>chrX:5162275-5162865
>chrX:5162917-5163394
>chrX:5163827-5164201
>chrX:5164359-5164531
>chrX:5165750-5165887
>chrX:5166346-5166536
>chrX:5167153-5167551
>chrX:5167592-5167654
>chrX:5168157-5168472
>chrX:5170762-5171142
>chrX:5171488-5171805
>chrX:5172131-5172463
>chrX:5172522-5172654
>chrX:5172749-5173409
>chrX:5174272-5174680
>chrX:5175152-5175528
>chrX:5175680-5175945
>chrX:5175998-5176066
>chrX:5176664-5176843
>chrX:5177697-5178004
>chrX:5178488-5178724
>chrX:5179279-5179661
>chrX:5180993-5181310
>chrX:5181766-5182113
>chrX:5182689-5183113
>chrX:5183657-5183965
>chrX:5184592-5184919
>chrX:5185432-5185755
>chrX:5187184-5187243
>chrX:5187750-5187863
>chrX:5189114-5189712
>chrX:5191068-5191098
>chrX:5191933-5192297
>chrX:5192415-5192649
>chrX:5194118-5194593
>chrX:5194894-5195004
>chrX:5195254-5195322
>chrX:5195843-5195899
>chrX:5195963-5196545
>chrX:5196618-5196691
>chrX:5198661-5199042
>chrX:5199565-5199893
>chrX:5200169-5200473
>chrX:5200798-5200920
>chrX:5202210-5202383
>chrX:5202517-5203354
>chrX:5203626-5203798
>chrX:5204055-5204536
>chrX:5204613-5204902
>chrX:5205457-5205500
>chrX:5206156-5206399
>chrX:5206622-5207040
>chrX:5207133-5207297
>chrX:5207394-5207472
>chrX:5208060-5208164
>chrX:5208790-5209097
>chrX:5210087-5210236
>chrX:5210650-5210681
>chrX:5210764-5211704
>chrX:5211890-5212120
>chrX:5212597-5213953
>chrX:5214030-5214337
>chrX:5214720-5215072
>chrX:5215147-5215204
>chrX:5215458-5216047
>chrX:5216687-5216950
>chrX:5217695-5218215
>chrX:5218734-5218832
>chrX:5220321-5220370
>chrX:5220874-5221797
>chrX:5223806-5227879
>chrX:5228230-5228835
>chrX:5228974-5229130
>chrX:5229333-5229661
>chrX:5229819-5229935
>chrX:5230175-5230278
>chrX:5230871-5231416
>chrX:5232977-5233098
>chrX:5233185-5233412
>chrX:5234771-5235266
>chrX:5235508-5235800
>chrX:5237597-5237964
>chrX:5238659-5238782
>chrX:5239174-5239233
>chrX:5239269-5239626
>chrX:5240249-5241021
>chrX:5241053-5241103
>chrX:5241155-5241351
>chrX:5241486-5241536
>chrX:5241747-5241846
>chrX:5242261-5242492
>chrX:5242518-5242784
>chrX:5243009-5243303
>chrX:5243640-5243712
>chrX:5243843-5243903
>chrX:5245009-5245588
>chrX:5246104-5246429
>chrX:5246479-5246614
>chrX:5246692-5246763
>chrX:5246830-5247541
>chrX:5249093-5249158
>chrX:5249269-5249350
>chrX:5249410-5249469
>chrX:5250502-5250850
>chrX:5251012-5251429
>chrX:5252812-5253244
>chrX:5254154-5254541
>chrX:5255334-5255436
>chrX:5256016-5256463
>chrX:5256641-5256801
>chrX:5256858-5257280
>chrX:5260393-5260758
>chrX:5260978-5261361
>chrX:5261587-5261702
>chrX:5262543-5262878
>chrX:5263290-5263586
>chrX:5263687-5263778
>chrX:5263884-5264096
>chrX:5264419-5265028
>chrX:5266207-5266278
>chrX:5267085-5267302
>chrX:5267688-5268407
>chrX:5268504-5268619
>chrX:5268691-5268731
>chrX:5268984-5269055
>chrX:5269121-5269159
>chrX:5269198-5269291
>chrX:5269392-5269526
>chrX:5269926-5270121
>chrX:5271275-5271708
>chrX:5271791-5272201
>chrX:5272319-5272644
>chrX:5273645-5273768
>chrX:5274398-5274813
>chrX:5275028-5275081
>chrX:5276144-5276477
>chrX:5278299-5278830
>chrX:5279012-5279174
>chrX:5279418-5279737
>chrX:5279817-5280152
>chrX:5280542-5280658
>chrX:5281029-5281588
>chrX:5281618-5281846
>chrX:5281910-5282066
>chrX:5283007-5283040
>chrX:5283371-5283405
>chrX:5283473-5283513
>chrX:5283722-5284049
>chrX:5284806-5285116
>chrX:5286367-5286402
>chrX:5287487-5289141
>chrX:5289338-5289420
>chrX:5290080-5290531
>chrX:5290770-5290838
>chrX:5291089-5291489
>chrX:5293284-5293334
>chrX:5293440-5293837
>chrX:5294528-5294623
>chrX:5294863-5295242
>chrX:5296004-5296350
>chrX:5296818-5297177
>chrX:5297514-5297747
>chrX:5297831-5297900
>chrX:5298081-5298524
>chrX:5298597-5298993
>chrX:5299335-5299741
>chrX:5300098-5300220
>chrX:5300308-5300389
>chrX:5300851-5301202
>chrX:5301325-5301486
>chrX:5301915-5302022
>chrX:5302154-5303899
>chrX:5304111-5305295
>chrX:5308385-5308570
>chrX:5308737-5308838
>chrX:5310702-5311065
>chrX:5311616-5311676
>chrX:5313081-5313329
>chrX:5313848-5313966
>chrX:5314031-5314071
>chrX:5314207-5314261
>chrX:5315525-5315878
>chrX:5316438-5316759
>chrX:5316872-5317318
>chrX:5318394-5318703
>chrX:5319336-5319406
>chrX:5319525-5319676
>chrX:5319771-5320434
>chrX:5320613-5320670
>chrX:5320830-5320927
>chrX:5321635-5321901
>chrX:5323349-5323675
>chrX:5324124-5324449
>chrX:5324743-5324882
>chrX:5325183-5325285
>chrX:5325414-5325452
>chrX:5326114-5326478
>chrX:5326555-5326735
>chrX:5326790-5326946
>chrX:5327363-5327553
>chrX:5327607-5327695
>chrX:5327800-5328378
>chrX:5328658-5328703
>chrX:5329311-5329569
>chrX:5329703-5329748
>chrX:5329820-5329854
>chrX:5330163-5330257
>chrX:5333087-5333422
>chrX:5333950-5334167
>chrX:5334392-5334449
>chrX:5335004-5335050
>chrX:5335225-5335461
>chrX:5335696-5336023
>chrX:5336191-5336261
>chrX:5336737-5336798
>chrX:5336932-5337386
>chrX:5337491-5337658
>chrX:5337857-5337952
>chrX:5338095-5338410
>chrX:5338803-5339767
>chrX:5340545-5340586
>chrX:5341428-5341731
>chrX:5342531-5342848
>chrX:5343787-5344344
>chrX:5345992-5346312
>chrX:5347194-5347951
>chrX:5348546-5349689
>chrX:5350908-5350943
>chrX:5351083-5351623
>chrX:5351651-5351794
>chrX:5352255-5352448
>chrX:5352769-5353364
>chrX:5353759-5353883
>chrX:5354135-5354982
>chrX:5355036-5355142
>chrX:5356669-5356992
>chrX:5357159-5357487
>chrX:5358538-5358956
>chrX:5359307-5359606
>chrX:5362393-5362509
>chrX:5363748-5363806
>chrX:5364319-5365006
>chrX:5365085-5365541
>chrX:5365980-5366331
>chrX:5366387-5366743
>chrX:5367707-5367983
>chrX:5368163-5368510
>chrX:5369032-5369719
>chrX:5371181-5371471
>chrX:5372570-5373393
>chrX:5373403-5373502
>chrX:5373564-5374143
>chrX:5374283-5375679
>chrX:5375776-5376323
>chrX:5376407-5376559
>chrX:5377607-5377672
>chrX:5378626-5379331
>chrX:5379669-5379762
>chrX:5379884-5379999
>chrX:5380304-5380361
>chrX:5380562-5380635
>chrX:5380708-5380767
>chrX:5380909-5381160
>chrX:5382183-5382514
>chrX:5382552-5383232
>chrX:5383769-5383813
>chrX:5384276-5384787
>chrX:5386382-5386424
>chrX:5386608-5387177
>chrX:5387507-5388171
>chrX:5391133-5391212
>chrX:5391330-5391389
>chrX:5391578-5391661
>chrX:5392016-5392658
>chrX:5393311-5393543
>chrX:5393766-5394316
>chrX:5394477-5394527
>chrX:5394749-5394907
>chrX:5395340-5395468
>chrX:5395690-5396015
>chrX:5396194-5396586
>chrX:5396664-5396808
>chrX:5396884-5396941
>chrX:5397160-5397254
>chrX:5397326-5397513
>chrX:5398719-5398824
>chrX:5398862-5399157
>chrX:5399206-5399256
>chrX:5399321-5399549
>chrX:5399663-5400655
>chrX:5400718-5401655
>chrX:5402433-5402570
>chrX:5402608-5403149
>chrX:5403226-5403269
>chrX:5404037-5404589
>chrX:5405321-5405422
>chrX:5406107-5406207
>chrX:5406820-5407054
>chrX:5408417-5408736
>chrX:5409312-5409583
>chrX:5410241-5410572
>chrX:5411347-5411841
>chrX:5412261-5412349
>chrX:5412565-5412975
>chrX:5413518-5413708
>chrX:5414624-5414940
>chrX:5415511-5415922
>chrX:5416007-5416084
>chrX:5416184-5416488
>chrX:5418553-5419074
>chrX:5419130-5419186
>chrX:5420705-5420890
>chrX:5421318-5421734
>chrX:5421777-5422232
>chrX:5423448-5423692
>chrX:5423978-5424624
>chrX:5424886-5425025
>chrX:5425119-5425186
>chrX:5425770-5426184
>chrX:5426659-5426789
>chrX:5427818-5427867
>chrX:5428480-5429273
>chrX:5429796-5430541
>chrX:5431530-5431564
>chrX:5432477-5432580
>chrX:5433579-5433661
>chrX:5434050-5434120
>chrX:5435047-5435378
>chrX:5435905-5435956
>chrX:5436432-5436502
>chrX:5437005-5437238
>chrX:5437333-5437419
>chrX:5437706-5438014
>chrX:5438081-5438424
>chrX:5440266-5440480
>chrX:5440565-5441113
>chrX:5441221-5441416
>chrX:5441546-5441843
>chrX:5442460-5442703
>chrX:5442954-5443267
>chrX:5443696-5444338
>chrX:5445267-5445327
>chrX:5445396-5446011
>chrX:5446184-5446519
>chrX:5446832-5447004
>chrX:5447396-5447875
>chrX:5447917-5447989
>chrX:5448300-5448638
>chrX:5449539-5449590
>chrX:5450611-5450945
>chrX:5451506-5451622
>chrX:5452018-5452109
>chrX:5452452-5452901
>chrX:5453123-5453191
>chrX:5453470-5453563
>chrX:5454225-5454495
>chrX:5454557-5454628
>chrX:5454821-5455421
>chrX:5455786-5455891
>chrX:5456070-5456306
>chrX:5456386-5456884
>chrX:5457132-5457254
>chrX:5457303-5457374
>chrX:5457428-5458290
>chrX:5459271-5459320
>chrX:5460155-5460784
>chrX:5460825-5460940
>chrX:5460985-5461160
>chrX:5462205-5462338
>chrX:5462401-5462452
>chrX:5462628-5463128
>chrX:5464287-5464684
>chrX:5465574-5465896
>chrX:5468174-5468214
>chrX:5468778-5468839
>chrX:5470535-5470580
>chrX:5471234-5471294
>chrX:5471363-5473963
>chrX:5475686-5475727
>chrX:5476061-5476387
>chrX:5476669-5477166
>chrX:5478383-5478745
>chrX:5479077-5479127
>chrX:5479758-5479910
>chrX:5480323-5486539
>chrX:5486886-5487343
>chrX:5487710-5488147
>chrX:5489603-5489827
>chrX:5490330-5490443
>chrX:5491941-5492625
>chrX:5493123-5493565
>chrX:5493981-5494512
>chrX:5494801-5494983
>chrX:5495612-5495855
>chrX:5495908-5495998
>chrX:5497253-5497326
>chrX:5497849-5498104
>chrX:5498573-5498984
>chrX:5499429-5500130
>chrX:5500512-5500566
>chrX:5501302-5501372
>chrX:5501488-5501862
>chrX:5501947-5502202
>chrX:5502351-5502669
>chrX:5502748-5502830
>chrX:5502887-5503022
>chrX:5503083-5504025
>chrX:5504257-5504309
>chrX:5504521-5504659
>chrX:5505110-5505585
>chrX:5506538-5506589
>chrX:5506621-5507064
>chrX:5507212-5507276
>chrX:5507554-5507746
>chrX:5508238-5508519
>chrX:5509232-5509532
>chrX:5510365-5510729
>chrX:5510938-5511135
>chrX:5511493-5511624
>chrX:5512545-5512624
>chrX:5514683-5514918
>chrX:5515194-5515387
>chrX:5516013-5516232
>chrX:5516459-5516694
>chrX:5517462-5517771
>chrX:5518056-5518159
>chrX:5518224-5518371
>chrX:5518955-5519217
>chrX:5520789-5520842
>chrX:5520914-5521623
>chrX:5521646-5521743
>chrX:5521828-5521859
>chrX:5521925-5522498
>chrX:5522675-5522834
>chrX:5523102-5523618
>chrX:5523756-5523793
>chrX:5525079-5525306
>chrX:5525349-5525417
>chrX:5525604-5525711
>chrX:5526978-5527352
>chrX:5528337-5528371
>chrX:5528705-5529065
>chrX:5529673-5529757
>chrX:5529837-5529911
>chrX:5530526-5530574
>chrX:5530910-5531611
>chrX:5531740-5531877
>chrX:5532252-5532925
>chrX:5533303-5533446
>chrX:5534011-5534376
>chrX:5535014-5535082
>chrX:5535250-5535566
>chrX:5535889-5536218
>chrX:5536505-5536556
>chrX:5536884-5537202
>chrX:5537338-5537424
>chrX:5537466-5537919
>chrX:5538511-5538879
>chrX:5539147-5539545
>chrX:5541158-5541560
>chrX:5542932-5543301
>chrX:5543497-5543538
>chrX:5543538-5543629
>chrX:5543726-5543960
>chrX:5543991-5544108
>chrX:5544886-5544923
>chrX:5545916-5547754
>chrX:5548379-5548831
>chrX:5550222-5550566
>chrX:5551847-5552243
>chrX:5552538-5552952
>chrX:5553280-5553603
>chrX:5553894-5554023
>chrX:5554155-5554265
>chrX:5554349-5554392
>chrX:5554516-5554630
>chrX:5556173-5556230
>chrX:5556324-5557148
>chrX:5557535-5557604
>chrX:5557773-5557854
>chrX:5560008-5560250
>chrX:5560450-5560632
>chrX:5561339-5561525
>chrX:5562202-5562301
>chrX:5562401-5562877
>chrX:5562951-5563312
>chrX:5564591-5565019
>chrX:5565891-5566236
>chrX:5566564-5567142
>chrX:5569484-5569798
>chrX:5571536-5571964
>chrX:5572855-5572919
>chrX:5573626-5574308
>chrX:5577008-5577129
>chrX:5577626-5578463
>chrX:5578650-5578849
>chrX:5580095-5580534
>chrX:5580856-5581090
>chrX:5581138-5581231
>chrX:5581272-5582197
>chrX:5582261-5582420
>chrX:5582525-5582744
>chrX:5583349-5583433
>chrX:5584236-5584688
>chrX:5584748-5585021
>chrX:5585395-5585542
>chrX:5586323-5586455
>chrX:5587673-5587774
>chrX:5588666-5588793
>chrX:5589242-5589362
>chrX:5591198-5591690
>chrX:5591926-5592357
>chrX:5592485-5593161
>chrX:5593919-5594096
>chrX:5594291-5594394
>chrX:5594472-5594676
>chrX:5596819-5597150
>chrX:5598075-5601338
>chrX:5601614-5601655
>chrX:5603129-5603448
>chrX:5604164-5604558
>chrX:5604898-5605240
>chrX:5605791-5606571
>chrX:5606655-5606781
>chrX:5607278-5607610
>chrX:5608407-5608866
>chrX:5609339-5609448
>chrX:5610466-5610504
>chrX:5611145-5611272
>chrX:5611772-5611875
>chrX:5614789-5614994
>chrX:5616173-5616268
>chrX:5617262-5617305
>chrX:5617769-5618079
>chrX:5618635-5618798
>chrX:5618940-5619022
>chrX:5619150-5619309
>chrX:5619386-5619433
>chrX:5619495-5619543
>chrX:5619856-5619926
>chrX:5620255-5620410
>chrX:5620811-5620947
>chrX:5621335-5621681
>chrX:5621954-5622564
>chrX:5623212-5623325
>chrX:5623473-5625160
>chrX:5625215-5625592
>chrX:5626384-5626902
>chrX:5627687-5628143
>chrX:5628410-5628768
>chrX:5629725-5630138
>chrX:5633720-5633833
>chrX:5634096-5634206
>chrX:5634379-5634448
>chrX:5634664-5635513
>chrX:5635861-5635925
>chrX:5638467-5638533
>chrX:5639341-5639545
>chrX:5639830-5640038
>chrX:5640145-5640303
>chrX:5640538-5640731
>chrX:5640843-5641207
>chrX:5641572-5641601
>chrX:5641826-5642392
>chrX:5642681-5643072
>chrX:5643128-5643715
>chrX:5644322-5644407
>chrX:5644600-5644794
>chrX:5645838-5646548
>chrX:5647255-5647400
>chrX:5647442-5647817
>chrX:5649029-5649116
>chrX:5649170-5649337
>chrX:5649421-5649479
>chrX:5650374-5650516
>chrX:5650611-5650775
>chrX:5650817-5651322
>chrX:5651618-5651947
>chrX:5652304-5652647
>chrX:5654286-5654367
>chrX:5654420-5654738
>chrX:5654865-5655041
>chrX:5655174-5655259
>chrX:5655352-5655422
>chrX:5655453-5655614
>chrX:5655668-5655785
>chrX:5656295-5657481
>chrX:5657897-5658126
>chrX:5658935-5659244
>chrX:5660709-5661000
>chrX:5661135-5661330
>chrX:5661384-5661482
>chrX:5662612-5662730
>chrX:5662972-5663051
>chrX:5663097-5663206
>chrX:5664568-5664976
>chrX:5665108-5665267
>chrX:5665791-5665860
>chrX:5665968-5666091
>chrX:5666220-5666528
>chrX:5666594-5666668
>chrX:5666859-5667229
>chrX:5667435-5667508
>chrX:5669642-5670562
>chrX:5670737-5671308
>chrX:5671586-5671924
>chrX:5672159-5672587
>chrX:5673163-5673195
>chrX:5673272-5673383
>chrX:5674513-5674621
>chrX:5674819-5675073
>chrX:5676139-5676244
>chrX:5676370-5676522
>chrX:5676827-5676886
>chrX:5678272-5678461
>chrX:5678556-5678591
>chrX:5679191-5679250
>chrX:5679923-5680284
>chrX:5680453-5680595
>chrX:5681458-5682020
>chrX:5682325-5682399
>chrX:5682674-5683173
>chrX:5683664-5684048
>chrX:5684450-5684593
>chrX:5684761-5685660
>chrX:5686437-5686581
>chrX:5687042-5687434
>chrX:5687600-5687888
>chrX:5687965-5688034
>chrX:5688865-5688975
>chrX:5689788-5691078
>chrX:5692723-5693158
>chrX:5693971-5694067
>chrX:5694169-5694211
>chrX:5695237-5695607
>chrX:5696538-5697467
>chrX:5697540-5697682
>chrX:5700466-5700801
>chrX:5701160-5701318
>chrX:5701404-5701505
>chrX:5701742-5701879
>chrX:5703184-5703665
>chrX:5706096-5706438
>chrX:5706711-5706888
>chrX:5709553-5709924
>chrX:5710182-5710503
>chrX:5710575-5710671
>chrX:5711038-5711253
>chrX:5711315-5711433
>chrX:5711950-5715655
>chrX:5715772-5716032
>chrX:5716331-5716401
>chrX:5716479-5716532
>chrX:5717598-5718353
>chrX:5719112-5719208
>chrX:5719251-5719524
>chrX:5719955-5720142
>chrX:5720436-5720485
>chrX:5721829-5722278
>chrX:5722702-5722973
>chrX:5723933-5723974
>chrX:5724055-5724126
>chrX:5724227-5724310
>chrX:5724583-5724641
>chrX:5725256-5725592
>chrX:5726027-5726833
>chrX:5726922-5727018
>chrX:5729452-5729642
>chrX:5729681-5730007
>chrX:5731643-5731927
>chrX:5732131-5732442
>chrX:5733417-5733526
>chrX:5733766-5733832
>chrX:5733968-5734142
>chrX:5735192-5735435
>chrX:5735941-5736450
>chrX:5736517-5736955
>chrX:5737141-5737271
>chrX:5737380-5737490
>chrX:5738079-5739331
>chrX:5739573-5739919
>chrX:5740078-5740760
>chrX:5742627-5743087
>chrX:5745178-5745227
>chrX:5745340-5745843
>chrX:5745917-5746009
>chrX:5746251-5746300
>chrX:5746776-5747047
>chrX:5748538-5748647
>chrX:5749835-5750055
>chrX:5750428-5750831
>chrX:5750898-5751161
>chrX:5752175-5752213
>chrX:5752271-5752552
>chrX:5752954-5753149
>chrX:5753212-5753271
>chrX:5753980-5754137
>chrX:5754539-5754805
>chrX:5754977-5755047
>chrX:5755690-5755740
>chrX:5755833-5756202
>chrX:5756510-5756635
>chrX:5756817-5757029
>chrX:5757290-5758608
>chrX:5758673-5759564
>chrX:5759695-5760033
>chrX:5760888-5761108
>chrX:5762824-5762876
>chrX:5763647-5763837
>chrX:5763938-5767531
>chrX:5768342-5768415
>chrX:5770666-5770813
>chrX:5772101-5772211
>chrX:5772246-5772309
>chrX:5772737-5773369
>chrX:5773992-5774768
>chrX:5775153-5775416
>chrX:5776692-5777054
>chrX:5777417-5777817
>chrX:5778339-5778635
>chrX:5778806-5779172
>chrX:5780670-5780852
>chrX:5782337-5782420
>chrX:5782455-5782518
>chrX:5782708-5782976
>chrX:5783433-5783782
>chrX:5783920-5783978
>chrX:5785614-5785659
>chrX:5786008-5786705
>chrX:5787671-5787851
>chrX:5789468-5790591
>chrX:5790944-5791309
>chrX:5791682-5792008
>chrX:5792255-5792350
>chrX:5792586-5793296
>chrX:5793399-5793843
>chrX:5794255-5794461
>chrX:5794748-5794809
>chrX:5795261-5795297
>chrX:5795782-5796435
>chrX:5796484-5796520
>chrX:5796798-5797579
>chrX:5797766-5797966
>chrX:5798713-5798782
>chrX:5799680-5800378
>chrX:5800917-5801299
>chrX:5803962-5804596
>chrX:5804693-5804903
>chrX:5805250-5805399
>chrX:5808351-5809106
>chrX:5809494-5809999
>chrX:5810174-5810223
>chrX:5810292-5810400
>chrX:5811447-5811891
>chrX:5812284-5812659
>chrX:5813158-5813224
>chrX:5813867-5817424
>chrX:5817650-5817729
>chrX:5817991-5818362
>chrX:5818531-5818725
>chrX:5818865-5818896
>chrX:5819104-5819339
>chrX:5819644-5819799
>chrX:5819935-5820163
>chrX:5820267-5820326
>chrX:5821267-5821689
>chrX:5822321-5822388
>chrX:5822457-5822753
>chrX:5823021-5823136
>chrX:5823181-5823691
>chrX:5825385-5825491
>chrX:5825710-5825789
>chrX:5825985-5826084
>chrX:5826273-5827055
>chrX:5827304-5828168
>chrX:5828406-5828440
>chrX:5828471-5828549
>chrX:5828761-5828815
>chrX:5829928-5829965
>chrX:5830495-5830759
>chrX:5831438-5831740
>chrX:5831900-5831980
>chrX:5832391-5832498
>chrX:5832847-5833307
>chrX:5835437-5835755
>chrX:5836403-5836545
>chrX:5836693-5837014
>chrX:5837532-5837615
>chrX:5837802-5837975
>chrX:5838228-5838472
>chrX:5838988-5839306
>chrX:5841211-5841254
>chrX:5841314-5841899
>chrX:5842064-5842326
>chrX:5844728-5844955
>chrX:5845776-5845925
>chrX:5847103-5847400
>chrX:5851522-5851860
>chrX:5853954-5854014
>chrX:5854085-5855204
>chrX:5856382-5856496
>chrX:5857399-5857559
>chrX:5858719-5858867
>chrX:5859481-5859554
>chrX:5860534-5860879
>chrX:5861872-5862191
>chrX:5862315-5862396
>chrX:5862664-5862731
>chrX:5863092-5863447
>chrX:5866615-5867165
>chrX:5867378-5868098
>chrX:5868506-5868959
>chrX:5869749-5870298
>chrX:5870791-5871290
>chrX:5872264-5872364
>chrX:5872754-5872895
>chrX:5874950-5875274
>chrX:5875611-5876821
>chrX:5877653-5877703
>chrX:5878234-5878279
>chrX:5878483-5878735
>chrX:5878940-5879135
>chrX:5879216-5879252
>chrX:5879309-5879506
>chrX:5879686-5879819
>chrX:5880057-5880097
>chrX:5882875-5883221
>chrX:5885521-5885608
>chrX:5886238-5886288
>chrX:5887880-5887956
>chrX:5888065-5888605
>chrX:5888728-5889246
>chrX:5890230-5890306
>chrX:5892720-5892768
>chrX:5893858-5893986
>chrX:5894058-5894106
>chrX:5894196-5894251
>chrX:5895459-5895673
>chrX:5895916-5896008
>chrX:5897866-5898390
>chrX:5900190-5900271
>chrX:5900599-5900881
>chrX:5901587-5901990
>chrX:5902110-5902702
>chrX:5902918-5902987
>chrX:5905682-5905937
>chrX:5906493-5907077
>chrX:5907862-5908235
>chrX:5908628-5908895
>chrX:5910297-5910383
>chrX:5911766-5912493
>chrX:5912772-5913113
>chrX:5913734-5914106
>chrX:5914580-5914665
>chrX:5915523-5915858
>chrX:5916430-5916783
>chrX:5919445-5919743
>chrX:5921111-5921172
>chrX:5921378-5921466
>chrX:5922264-5922506
>chrX:5922576-5923059
>chrX:5923119-5923811
>chrX:5924585-5925012
>chrX:5925821-5926330
>chrX:5926918-5927199
>chrX:5928526-5928581
>chrX:5928837-5928986
>chrX:5929190-5929623
>chrX:5929762-5930141
>chrX:5932694-5932761
>chrX:5932912-5932962
>chrX:5934061-5934263
>chrX:5934698-5934751
>chrX:5937088-5937343
>chrX:5938919-5938996
>chrX:5940858-5941129
>chrX:5941180-5941234
>chrX:5941951-5942307
>chrX:5942405-5942727
>chrX:5942926-5942996
>chrX:5944357-5944704
>chrX:5945637-5945862
>chrX:5946665-5947346
>chrX:5947777-5947836
>chrX:5948098-5948144
>chrX:5950184-5950322
>chrX:5951578-5951806
>chrX:5952624-5952757
>chrX:5953117-5953640
>chrX:5954220-5954534
>chrX:5954569-5954679
>chrX:5955770-5955811
>chrX:5956064-5956291
>chrX:5956942-5957077
>chrX:5960405-5960492
>chrX:5960890-5961236
>chrX:5962765-5963073
>chrX:5963328-5963369
>chrX:5964484-5964838
>chrX:5964930-5964973
>chrX:5968435-5968516
>chrX:5968990-5970370
>chrX:5972094-5972224
>chrX:5972713-5972846
>chrX:5973148-5973206
>chrX:5973300-5973368
>chrX:5973551-5973841
>chrX:5974718-5974923
>chrX:5975110-5975195
>chrX:5975271-5975650
>chrX:5977195-5977597
>chrX:5978263-5978417
>chrX:5978716-5979046
>chrX:5979540-5979618
>chrX:5979695-5980005
>chrX:5980048-5980170
>chrX:5980885-5980926
>chrX:5982655-5982911
>chrX:5983459-5983544
>chrX:5983654-5984098
>chrX:5985207-5985614
>chrX:5987772-5988036
>chrX:5988776-5989104
>chrX:5989865-5989920
>chrX:5991212-5991272
>chrX:5992268-5992993
>chrX:5996589-5996887
>chrX:5997092-5997297
>chrX:5997509-5997659
>chrX:5997739-5997791
>chrX:5998120-5998437
>chrX:6000593-6001256
>chrX:6002604-6003960
>chrX:6004030-6004109
>chrX:6005585-6005981
>chrX:6006827-6007560
>chrX:6008246-6008515
>chrX:6008925-6009426
>chrX:6010498-6010857
>chrX:6011354-6011421
>chrX:6012574-6012757
>chrX:6013589-6014185
>chrX:6014403-6014437
>chrX:6014586-6014627
>chrX:6015380-6015453
>chrX:6016043-6016228
>chrX:6016338-6016564
>chrX:6016620-6016940
>chrX:6017743-6018260
>chrX:6018486-6018618
>chrX:6019351-6019449
>chrX:6020137-6020445
>chrX:6020644-6021244
>chrX:6024403-6025044
>chrX:6025581-6025941
>chrX:6027760-6028111
>chrX:6028370-6028708
>chrX:6030095-6030161
>chrX:6030448-6030508
>chrX:6030725-6030803
>chrX:6034195-6034583
>chrX:6034680-6035131
>chrX:6035500-6035578
>chrX:6035647-6036099
>chrX:6037000-6037357
>chrX:6039631-6039716
>chrX:6039926-6040241
>chrX:6040304-6040486
>chrX:6041357-6041512
>chrX:6042672-6043177
>chrX:6043321-6043446
>chrX:6043979-6044263
>chrX:6044748-6044826
>chrX:6046724-6047085
>chrX:6047223-6047548
>chrX:6048454-6049042
>chrX:6049209-6049297
>chrX:6050323-6050857
>chrX:6051205-6051251
>chrX:6051568-6051704
>chrX:6054348-6054961
>chrX:6055205-6055781
>chrX:6056165-6056550
>chrX:6061102-6061167
>chrX:6061379-6061533
>chrX:6061615-6061650
>chrX:6062566-6063012
>chrX:6063192-6063489
>chrX:6064729-6065065
>chrX:6065134-6065299
>chrX:6065346-6065402
>chrX:6065821-6065945
>chrX:6066501-6067175
>chrX:6068945-6069319
>chrX:6069450-6069543
>chrX:6070404-6071127
>chrX:6073730-6073881
>chrX:6075491-6075876
>chrX:6077187-6077610
>chrX:6078778-6079180
>chrX:6079604-6079751
>chrX:6080819-6081423
>chrX:6082293-6082624
>chrX:6082943-6083263
>chrX:6083347-6083469
>chrX:6084704-6084949
>chrX:6086651-6086936
>chrX:6087227-6087357
>chrX:6087922-6087994
>chrX:6090227-6090323
>chrX:6090747-6090790
>chrX:6090944-6091157
>chrX:6091834-6092048
>chrX:6092625-6092810
>chrX:6093177-6093329
>chrX:6094275-6094355
>chrX:6094418-6094470
>chrX:6095090-6095151
>chrX:6095511-6095573
>chrX:6098010-6098351
>chrX:6099592-6099727
>chrX:6099864-6100375
>chrX:6101043-6101106
>chrX:6101181-6102551
>chrX:6102633-6102798
>chrX:6105049-6105320
>chrX:6106588-6106799
>chrX:6107493-6107614
>chrX:6107640-6108008
>chrX:6108389-6108704
>chrX:6108975-6109292
>chrX:6110073-6110122
>chrX:6110997-6111038
>chrX:6111219-6111818
>chrX:6112392-6112752
>chrX:6112985-6113185
>chrX:6113790-6114193
>chrX:6116004-6116320
>chrX:6116375-6116935
>chrX:6118016-6118174
>chrX:6119162-6119240
>chrX:6120038-6120151
>chrX:6121105-6121188
>chrX:6122227-6122533
>chrX:6123829-6124097
>chrX:6124186-6124728
>chrX:6125214-6125278
>chrX:6125407-6125621
>chrX:6126101-6126200
>chrX:6127330-6127635
>chrX:6127987-6128069
>chrX:6128544-6128879
>chrX:6129886-6130243
>chrX:6132215-6132324
>chrX:6132381-6132576
>chrX:6133084-6133319
>chrX:6133834-6133984
>chrX:6136070-6136219
>chrX:6136453-6136566
>chrX:6137023-6137067
>chrX:6137230-6137397
>chrX:6137488-6137506
>chrX:6138133-6138186
>chrX:6138964-6139101
>chrX:6140444-6140515
>chrX:6140570-6140858
>chrX:6141507-6141861
>chrX:6143703-6143855
>chrX:6143979-6144173
>chrX:6144443-6144481
>chrX:6145846-6146146
>chrX:6146785-6147091
>chrX:6148244-6148304
>chrX:6148505-6148824
>chrX:6151946-6152236
>chrX:6154066-6154153
>chrX:6154645-6154703
>chrX:6155808-6157143
>chrX:6157500-6157653
>chrX:6158634-6158935
>chrX:6159963-6160287
>chrX:6160502-6161519
>chrX:6161747-6161885
>chrX:6162269-6162709
>chrX:6162857-6163267
>chrX:6163859-6163972
>chrX:6165824-6165971
>chrX:6166231-6166418
>chrX:6166798-6167115
>chrX:6168585-6168889
>chrX:6169990-6170261
>chrX:6170819-6171126
>chrX:6171729-6172178
>chrX:6173523-6174554
>chrX:6174583-6174737
>chrX:6174871-6175076
>chrX:6176556-6176646
>chrX:6176680-6176884
>chrX:6177150-6177471
>chrX:6177680-6177716
>chrX:6177771-6178132
>chrX:6178794-6179140
>chrX:6179289-6179357
>chrX:6180216-6180624
>chrX:6181464-6181550
>chrX:6181655-6181769
>chrX:6182301-6182412
>chrX:6182533-6182625
>chrX:6182674-6182724
>chrX:6183257-6183589
>chrX:6183910-6183967
>chrX:6186183-6186223
>chrX:6186907-6187410
>chrX:6188173-6188252
>chrX:6189871-6189907
>chrX:6191428-6191882
>chrX:6192120-6192434
>chrX:6193134-6193434
>chrX:6194027-6194238
>chrX:6194954-6195166
>chrX:6195816-6196068
>chrX:6196276-6196595
>chrX:6197203-6197571
>chrX:6197776-6198100
>chrX:6200620-6201000
>chrX:6202293-6202631
>chrX:6206508-6206612
>chrX:6206788-6207106
>chrX:6208733-6209362
>chrX:6209701-6209782
>chrX:6209840-6210115
>chrX:6210366-6210507
>chrX:6211958-6212252
>chrX:6213306-6213398
>chrX:6213558-6213651
>chrX:6214611-6214743
>chrX:6215261-6215609
>chrX:6215870-6216158
>chrX:6216769-6217111
>chrX:6217359-6217417
>chrX:6219108-6219191
>chrX:6219301-6219763
>chrX:6220716-6221433
>chrX:6221590-6221660
>chrX:6222659-6223050
>chrX:6224487-6224532
>chrX:6224954-6225093
>chrX:6225655-6225732
>chrX:6225860-6225947
>chrX:6227955-6228000
>chrX:6228361-6228420
>chrX:6229706-6229744
>chrX:6231222-6231307
>chrX:6231494-6231731
>chrX:6234101-6234393
>chrX:6235455-6235647
>chrX:6236864-6237269
>chrX:6237453-6237710
>chrX:6238050-6238094
>chrX:6238167-6238492
>chrX:6239657-6240021
>chrX:6240511-6240997
>chrX:6241072-6241187
>chrX:6241503-6243237
>chrX:6244452-6244618
>chrX:6245154-6245765
>chrX:6246281-6246422
>chrX:6246788-6247642
>chrX:6248222-6248775
>chrX:6249577-6249899
>chrX:6250905-6251252
>chrX:6252656-6252948
>chrX:6253926-6253974
>chrX:6254721-6255046
>chrX:6255668-6256557
>chrX:6256905-6256942
>chrX:6258970-6259120
>chrX:6259148-6259462
>chrX:6259819-6259957
>chrX:6261686-6261731
>chrX:6263867-6263976
>chrX:6265663-6265825
>chrX:6266594-6267103
>chrX:6267746-6267844
>chrX:6268612-6268729
>chrX:6269777-6270766
>chrX:6271221-6271518
>chrX:6271604-6271943
>chrX:6272213-6277947
>chrX:6278171-6278340
>chrX:6282836-6282870
>chrX:6283532-6283937
>chrX:6283977-6284041
>chrX:6286127-6286503
>chrX:6286828-6287131
>chrX:6288209-6288509
>chrX:6288670-6288769
>chrX:6288811-6288956
>chrX:6289231-6289267
>chrX:6289521-6290537
>chrX:6290597-6290721
>chrX:6291342-6291539
>chrX:6291950-6292242
>chrX:6292978-6293543
>chrX:6293674-6293910
>chrX:6296417-6297033
>chrX:6298068-6298710
>chrX:6301210-6301368
>chrX:6301443-6302286
>chrX:6302851-6303257
>chrX:6303488-6304013
>chrX:6304130-6304756
>chrX:6305679-6306356
>chrX:6306518-6306823
>chrX:6307080-6307235
>chrX:6307558-6307661
>chrX:6307992-6308384
>chrX:6308481-6310122
>chrX:6310520-6310967
>chrX:6311038-6312123
>chrX:6312967-6313101
>chrX:6313311-6313368
>chrX:6313537-6314035
>chrX:6314332-6314724
>chrX:6315122-6315373
>chrX:6316678-6317048
>chrX:6317381-6318478
>chrX:6319136-6319424
>chrX:6319574-6319745
>chrX:6320381-6320476
>chrX:6321149-6321526
>chrX:6322353-6322484
>chrX:6323226-6323476
>chrX:6323686-6323804
>chrX:6323940-6324243
>chrX:6324289-6324532
>chrX:6324799-6324912
>chrX:6325129-6325303
>chrX:6326809-6326859
>chrX:6326902-6327228
>chrX:6328356-6328595
>chrX:6328622-6328863
>chrX:6328911-6329025
>chrX:6329149-6329525
>chrX:6329686-6329812
>chrX:6330046-6330188
>chrX:6330414-6330659
>chrX:6330733-6330920
>chrX:6331802-6332238
>chrX:6333252-6333674
>chrX:6333898-6333941
>chrX:6334107-6334473
>chrX:6334699-6334862
>chrX:6335625-6335729
>chrX:6336159-6336281
>chrX:6337236-6337521
>chrX:6338500-6338592
>chrX:6338641-6339267
>chrX:6339922-6339996
>chrX:6341946-6341989
>chrX:6346909-6347026
>chrX:6347239-6347397
>chrX:6347768-6348111
>chrX:6350433-6350871
>chrX:6350968-6351271
>chrX:6352294-6352362
>chrX:6352698-6352765
>chrX:6352876-6353030
>chrX:6353811-6353847
>chrX:6354762-6354929
>chrX:6355219-6356126
>chrX:6357579-6357998
>chrX:6358132-6358568
>chrX:6358645-6359339
>chrX:6359599-6360248
>chrX:6360652-6360961
>chrX:6363947-6364280
>chrX:6365266-6365540
>chrX:6365930-6366199
>chrX:6366619-6366826
>chrX:6368101-6368153
>chrX:6368929-6369874
>chrX:6369922-6370246
>chrX:6370295-6370339
>chrX:6370902-6371242
>chrX:6373036-6373387
>chrX:6373452-6373991
>chrX:6374237-6374509
>chrX:6375643-6376084
>chrX:6377692-6378709
>chrX:6378999-6379313
>chrX:6379377-6380367
>chrX:6381037-6381199
>chrX:6381269-6381333
>chrX:6381522-6381669
>chrX:6381888-6382193
>chrX:6384302-6384348
>chrX:6385213-6385349
>chrX:6385417-6385879
>chrX:6387155-6387417
>chrX:6387543-6387683
>chrX:6388257-6388308
>chrX:6388847-6389152
>chrX:6389726-6390032
>chrX:6390170-6390336
>chrX:6390477-6390619
>chrX:6392106-6392487
>chrX:6395240-6395333
>chrX:6395689-6395795
>chrX:6396574-6396921
>chrX:6396962-6397234
>chrX:6397759-6397823
>chrX:6398528-6398838
>chrX:6398936-6399420
>chrX:6400466-6400809
>chrX:6400894-6401437
>chrX:6402275-6402326
>chrX:6402460-6402841
>chrX:6404124-6404391
>chrX:6405577-6405891
>chrX:6407860-6408304
>chrX:6408692-6408862
>chrX:6409521-6410010
>chrX:6410882-6410981
>chrX:6411058-6411409
>chrX:6411475-6411820
>chrX:6412470-6412580
>chrX:6412858-6413184
>chrX:6413356-6413586
>chrX:6413727-6414512
>chrX:6414579-6414799
>chrX:6416397-6416947
>chrX:6417069-6417117
>chrX:6419900-6420272
>chrX:6420460-6420896
>chrX:6421259-6422044
>chrX:6422774-6422827
>chrX:6423442-6423475
>chrX:6424502-6424854
>chrX:6425603-6425754
>chrX:6425851-6426237
>chrX:6426278-6426368
>chrX:6427284-6427578
>chrX:6429608-6429696
>chrX:6430274-6430498
>chrX:6430617-6431063
>chrX:6431162-6431885
>chrX:6434165-6434323
>chrX:6434912-6435266
>chrX:6435726-6435835
>chrX:6435871-6435927
>chrX:6436746-6436943
>chrX:6437349-6437760
>chrX:6438199-6438358
>chrX:6438544-6438600
>chrX:6439440-6439491
>chrX:6439835-6439914
>chrX:6440422-6440818
>chrX:6441287-6441590
>chrX:6441721-6442001
>chrX:6442261-6442320
>chrX:6442370-6442457
>chrX:6442533-6443116
>chrX:6443985-6444252
>chrX:6445765-6445841
>chrX:6445918-6446007
>chrX:6446145-6446300
>chrX:6447649-6447893
>chrX:6448036-6448079
>chrX:6448159-6448240
>chrX:6448317-6448787
>chrX:6449105-6449416
>chrX:6449721-6449778
>chrX:6451410-6451560
>chrX:6451596-6451999
>chrX:6452084-6452365
>chrX:6453634-6454129
>chrX:6454203-6454254
>chrX:6454652-6454971
>chrX:6455025-6455066
>chrX:6455167-6455210
>chrX:6455460-6456068
>chrX:6456299-6456411
>chrX:6456465-6457128
>chrX:6458995-6459359
>chrX:6459416-6459808
>chrX:6459936-6460276
>chrX:6461332-6461418
>chrX:6462167-6462588
>chrX:6463946-6463992
>chrX:6466319-6466420
>chrX:6467831-6468122
>chrX:6468222-6468280
>chrX:6468614-6468963
>chrX:6469201-6469447
>chrX:6469545-6469587
>chrX:6470394-6470488
>chrX:6470866-6470897
>chrX:6472701-6473584
>chrX:6473880-6474298
>chrX:6475310-6475355
>chrX:6476874-6477711
>chrX:6478050-6479342
>chrX:6480287-6481889
>chrX:6483158-6483333
>chrX:6483609-6483672
>chrX:6483935-6484358
>chrX:6484631-6484699
>chrX:6485059-6485169
>chrX:6485883-6486249
>chrX:6486944-6487509
>chrX:6492105-6492527
>chrX:6492971-6493298
>chrX:6494011-6494110
>chrX:6494137-6494732
>chrX:6495470-6495751
>chrX:6496814-6497234
>chrX:6498886-6498928
>chrX:6501828-6502252
>chrX:6502367-6502839
>chrX:6502873-6503147
>chrX:6503684-6504152
>chrX:6504800-6505133
>chrX:6505577-6505708
>chrX:6505776-6506115
>chrX:6508274-6509215
>chrX:6509557-6509634
>chrX:6510161-6511242
>chrX:6511916-6512321
>chrX:6512991-6513033
>chrX:6513432-6513491
>chrX:6514578-6514758
>chrX:6515178-6515595
>chrX:6515681-6515870
>chrX:6517919-6518064
>chrX:6518191-6519120
>chrX:6519347-6520013
>chrX:6520450-6520649
>chrX:6520933-6521442
>chrX:6523062-6523099
>chrX:6523909-6524083
>chrX:6524213-6524272
>chrX:6524906-6525197
>chrX:6525812-6525890
>chrX:6525937-6526690
>chrX:6527558-6527884
>chrX:6527977-6528114
>chrX:6528545-6528601
>chrX:6529205-6529343
>chrX:6529665-6529756
>chrX:6530480-6530721
>chrX:6531228-6531407
>chrX:6531838-6532068
>chrX:6532102-6532286
>chrX:6532702-6533596
>chrX:6533758-6534540
>chrX:6535435-6535764
>chrX:6537121-6537870
>chrX:6538599-6538695
>chrX:6540377-6540859
>chrX:6541299-6541516
>chrX:6542830-6545018
>chrX:6546582-6546654
>chrX:6546710-6546942
>chrX:6546980-6547257
>chrX:6547348-6547907
>chrX:6548521-6548904
>chrX:6549233-6549679
>chrX:6551580-6551829
>chrX:6553024-6553353
>chrX:6553381-6553786
>chrX:6554873-6555487
>chrX:6555658-6555691
>chrX:6555881-6556453
>chrX:6557356-6557515
>chrX:6558000-6558092
>chrX:6559028-6559072
>chrX:6560104-6560641
>chrX:6560968-6561039
>chrX:6561371-6561963
>chrX:6562643-6562766
>chrX:6562944-6563006
>chrX:6563096-6563849
>chrX:6564051-6564258
>chrX:6564706-6565603
>chrX:6566161-6566982
>chrX:6567086-6567990
>chrX:6568783-6568857
>chrX:6569911-6570081
>chrX:6570157-6570324
>chrX:6570802-6570924
>chrX:6572200-6572652
>chrX:6573772-6573958
>chrX:6578085-6578438
>chrX:6578482-6578663
>chrX:6579074-6579436
>chrX:6579772-6579817
>chrX:6579857-6580256
>chrX:6581965-6582332
>chrX:6584017-6588908
>chrX:6589017-6589076
>chrX:6589514-6589583
>chrX:6591124-6591392
>chrX:6593550-6594043
>chrX:6594459-6594869
>chrX:6594980-6595047
>chrX:6595118-6595152
>chrX:6595212-6595980
>chrX:6596402-6596768
>chrX:6598418-6598552
>chrX:6600201-6600461
>chrX:6601209-6601487
>chrX:6601561-6601987
>chrX:6602418-6603118
>chrX:6603229-6603369
>chrX:6603520-6603661
>chrX:6605000-6605060
>chrX:6605952-6606012
>chrX:6606731-6606926
>chrX:6607441-6607575
>chrX:6607706-6607784
>chrX:6609641-6609671
>chrX:6610777-6610925
>chrX:6611056-6611202
>chrX:6611332-6611599
>chrX:6612359-6613200
>chrX:6614056-6614097
>chrX:6614805-6614850
>chrX:6615397-6615455
>chrX:6615756-6616192
>chrX:6617022-6617813
>chrX:6618067-6618215
>chrX:6618312-6618717
>chrX:6619237-6619278
>chrX:6619317-6619408
>chrX:6620163-6620465
>chrX:6620526-6620580
>chrX:6620818-6620893
>chrX:6621531-6622203
>chrX:6622575-6623384
>chrX:6623943-6624031
>chrX:6624609-6624743
>chrX:6624897-6625284
>chrX:6625906-6627097
>chrX:6627168-6627248
>chrX:6627347-6627861
>chrX:6628009-6628509
>chrX:6628808-6629273
>chrX:6631075-6631125
>chrX:6631210-6631634
>chrX:6632013-6632475
>chrX:6633438-6633508
>chrX:6635116-6635258
>chrX:6635356-6635787
>chrX:6636267-6636761
>chrX:6637176-6637597
>chrX:6637804-6638063
>chrX:6638133-6638877
>chrX:6639040-6639772
>chrX:6639884-6640429
>chrX:6640533-6640613
>chrX:6641449-6642340
>chrX:6643448-6643528
>chrX:6643740-6644063
>chrX:6644239-6644464
>chrX:6645042-6645306
>chrX:6645495-6645986
>chrX:6646194-6646236
>chrX:6646327-6646379
>chrX:6646737-6646803
>chrX:6646998-6647219
>chrX:6647656-6648465
>chrX:6648565-6648925
>chrX:6649204-6649396
>chrX:6650619-6651081
>chrX:6652124-6652211
>chrX:6652453-6652512
>chrX:6652757-6652800
>chrX:6653378-6653495
>chrX:6653546-6654061
>chrX:6654523-6654924
>chrX:6656174-6656525
>chrX:6657365-6657782
>chrX:6658192-6658599
>chrX:6660309-6660643
>chrX:6661015-6661219
>chrX:6662902-6663282
>chrX:6663348-6663416
>chrX:6664117-6665378
>chrX:6665500-6666098
>chrX:6666333-6666643
>chrX:6667366-6667790
>chrX:6669112-6669240
>chrX:6669442-6669685
>chrX:6669751-6670032
>chrX:6672266-6672558
>chrX:6672736-6673109
>chrX:6674580-6674860
>chrX:6675845-6676182
>chrX:6676636-6677356
>chrX:6678324-6678365
>chrX:6679623-6679668
>chrX:6679735-6679868
>chrX:6680610-6680717
>chrX:6681044-6681377
>chrX:6682515-6683220
>chrX:6683551-6683885
>chrX:6686340-6686420
>chrX:6686650-6687066
>chrX:6687304-6687370
>chrX:6687456-6687916
>chrX:6688307-6688652
>chrX:6689259-6691077
>chrX:6691165-6691228
>chrX:6691997-6692862
>chrX:6692906-6693212
>chrX:6693286-6693312
>chrX:6693577-6693699
>chrX:6694196-6694326
>chrX:6695524-6696129
>chrX:6696340-6696687
>chrX:6696931-6696989
>chrX:6697157-6697317
>chrX:6697397-6697711
>chrX:6698673-6699026
>chrX:6699059-6699477
>chrX:6699957-6700136
>chrX:6700240-6700273
>chrX:6700631-6700965
>chrX:6701555-6701849
>chrX:6703223-6703439
>chrX:6704039-6704497
>chrX:6704737-6705203
>chrX:6705566-6705612
>chrX:6705645-6705690
>chrX:6705865-6706215
>chrX:6706277-6706552
>chrX:6707298-6707773
>chrX:6709822-6710178
>chrX:6711065-6711202
>chrX:6711500-6711647
>chrX:6712135-6712456
>chrX:6712764-6713133
>chrX:6713374-6713637
>chrX:6713880-6714228
>chrX:6714449-6714757
>chrX:6714944-6715133
>chrX:6716560-6717088
>chrX:6717475-6717567
>chrX:6717784-6718786
>chrX:6719117-6719557
>chrX:6719887-6720638
>chrX:6722161-6722518
>chrX:6722869-6722986
>chrX:6723214-6723478
>chrX:6723553-6723724
>chrX:6725287-6725969
>chrX:6726398-6726588
>chrX:6727129-6727312
>chrX:6727343-6727435
>chrX:6727949-6728392
>chrX:6728502-6728576
>chrX:6728870-6729062
>chrX:6729111-6729528
>chrX:6729559-6730202
>chrX:6731048-6731379
>chrX:6731706-6731827
>chrX:6732422-6732712
>chrX:6733764-6734082
>chrX:6734219-6734792
>chrX:6735801-6736093
>chrX:6736323-6737011
>chrX:6737172-6737275
>chrX:6738610-6738818
>chrX:6739440-6739586
>chrX:6740418-6740475
>chrX:6740839-6741178
>chrX:6741427-6742151
>chrX:6742274-6742828
>chrX:6745563-6745990
>chrX:6746447-6747112
>chrX:6750855-6751224
>chrX:6751975-6752051
>chrX:6752885-6754714
>chrX:6754950-6754995
>chrX:6755089-6755149
>chrX:6755330-6755477
>chrX:6756122-6756565
>chrX:6758169-6758492
>chrX:6759481-6759568
>chrX:6761888-6762218
>chrX:6762508-6762562
>chrX:6763121-6763454
>chrX:6764966-6765339
>chrX:6766855-6766969
>chrX:6768127-6768282
>chrX:6770258-6770391
>chrX:6772646-6772916
>chrX:6773745-6774156
>chrX:6774247-6774292
>chrX:6774989-6775358
>chrX:6775446-6775599
>chrX:6775680-6775989
>chrX:6776248-6776656
>chrX:6777667-6777737
>chrX:6779647-6779954
>chrX:6780039-6780296
>chrX:6780718-6781188
>chrX:6782284-6782604
>chrX:6782993-6783112
>chrX:6783149-6783270
>chrX:6783350-6783495
>chrX:6783695-6783741
>chrX:6783980-6784155
>chrX:6786956-6787031
>chrX:6788176-6788265
>chrX:6788389-6788744
>chrX:6789002-6789333
>chrX:6789747-6790230
>chrX:6791046-6791407
>chrX:6792687-6792874
>chrX:6793017-6793410
>chrX:6794107-6794168
>chrX:6794241-6795096
>chrX:6795305-6795392
>chrX:6798079-6798436
>chrX:6798794-6799088
>chrX:6799585-6799858
>chrX:6802389-6802429
>chrX:6802591-6803144
>chrX:6803969-6804016
>chrX:6804973-6805299
>chrX:6805525-6805824
>chrX:6806324-6806631
>chrX:6809291-6809658
>chrX:6809866-6810094
>chrX:6811302-6811791
>chrX:6812819-6813271
>chrX:6815934-6816129
>chrX:6816250-6817400
>chrX:6818475-6818549
>chrX:6820011-6821062
>chrX:6821504-6822149
>chrX:6822418-6822910
>chrX:6823055-6823275
>chrX:6823535-6824544
>chrX:6824698-6824782
>chrX:6827224-6827583
>chrX:6828352-6828486
>chrX:6828558-6828756
>chrX:6828841-6828876
>chrX:6829013-6829356
>chrX:6829427-6829697
>chrX:6830168-6830209
>chrX:6830835-6831582
>chrX:6833206-6833655
>chrX:6834462-6834957
>chrX:6835385-6835449
>chrX:6835712-6836020
>chrX:6836938-6836972
>chrX:6839666-6841663
>chrX:6841758-6841812
>chrX:6843878-6843931
>chrX:6844175-6844355
>chrX:6844544-6844783
>chrX:6844923-6845153
>chrX:6845701-6845758
>chrX:6846131-6846459
>chrX:6846915-6846954
>chrX:6847625-6847791
>chrX:6848569-6848956
>chrX:6852646-6852920
>chrX:6853080-6853310
>chrX:6853478-6853591
>chrX:6853691-6854049
>chrX:6854517-6854838
>chrX:6855073-6855404
>chrX:6857397-6857721
>chrX:6857917-6858064
>chrX:6858304-6858660
>chrX:6858907-6859856
>chrX:6859952-6860070
>chrX:6860137-6860787
>chrX:6862417-6862557
>chrX:6863022-6863383
>chrX:6863508-6863553
>chrX:6864720-6864948
>chrX:6865199-6865285
>chrX:6865898-6866448
>chrX:6867384-6868099
>chrX:6869639-6869756
>chrX:6869881-6870197
>chrX:6870257-6870745
>chrX:6870866-6871070
>chrX:6871840-6872667
>chrX:6873921-6874157
>chrX:6875030-6875356
>chrX:6876076-6877251
>chrX:6877528-6877578
>chrX:6878389-6878659
>chrX:6879565-6879621
>chrX:6879939-6879997
>chrX:6880103-6880456
>chrX:6881964-6882168
>chrX:6882218-6882329
>chrX:6883216-6883560
>chrX:6883638-6883699
>chrX:6883823-6884188
>chrX:6885700-6885744
>chrX:6886980-6887279
>chrX:6888341-6888691
>chrX:6889307-6889471
>chrX:6889580-6889696
>chrX:6890813-6891262
>chrX:6892298-6892982
>chrX:6893675-6894278
>chrX:6895226-6895552
>chrX:6895677-6895953
>chrX:6897576-6897749
>chrX:6897835-6897869
>chrX:6898520-6898582
>chrX:6899295-6899579
>chrX:6899667-6899724
>chrX:6899888-6900405
>chrX:6900443-6900614
>chrX:6900759-6901083
>chrX:6901769-6902185
>chrX:6902875-6903020
>chrX:6903407-6904295
>chrX:6905386-6905711
>chrX:6907019-6907367
>chrX:6908741-6908814
>chrX:6909090-6909228
>chrX:6909444-6909494
>chrX:6910790-6910971
>chrX:6911109-6911510
>chrX:6911624-6911833
>chrX:6912167-6912237
>chrX:6912911-6913016
>chrX:6913395-6913432
>chrX:6913951-6914238
>chrX:6915444-6915509
>chrX:6916190-6916249
>chrX:6917079-6917408
>chrX:6918589-6918815
>chrX:6919686-6919911
>chrX:6920447-6920887
>chrX:6921096-6921409
>chrX:6921985-6922474
>chrX:6924418-6924567
>chrX:6924691-6924789
>chrX:6925023-6925289
>chrX:6925627-6925742
>chrX:6925914-6926025
>chrX:6926069-6926175
>chrX:6926916-6927234
>chrX:6927606-6927841
>chrX:6927951-6928407
>chrX:6928472-6928583
>chrX:6928653-6928926
>chrX:6929123-6929351
>chrX:6929401-6929784
>chrX:6930158-6930787
>chrX:6931324-6931459
>chrX:6932483-6938641
>chrX:6938753-6938809
>chrX:6939182-6939440
>chrX:6939554-6939898
>chrX:6940223-6940263
>chrX:6941304-6942300
>chrX:6942482-6942524
>chrX:6942947-6943021
>chrX:6944033-6944640
>chrX:6944691-6944902
>chrX:6945535-6945631
>chrX:6946348-6946510
>chrX:6946953-6947318
>chrX:6947476-6947837
>chrX:6948526-6948601
>chrX:6950050-6950773
>chrX:6950977-6951026
>chrX:6951140-6951312
>chrX:6952243-6952369
>chrX:6952623-6953026
>chrX:6953225-6953296
>chrX:6953813-6954215
>chrX:6955182-6955437
>chrX:6955614-6955661
>chrX:6956031-6956331
>chrX:6956444-6956540
>chrX:6957283-6957625
>chrX:6957700-6958890
>chrX:6959219-6959282
>chrX:6959568-6959629
>chrX:6959821-6960618
>chrX:6960825-6960854
>chrX:6961067-6961418
>chrX:6962788-6962934
>chrX:6964390-6964738
>chrX:6966543-6966862
>chrX:6967585-6968234
>chrX:6968623-6968942
>chrX:6969544-6969897
>chrX:6970040-6970179
>chrX:6970778-6971084
>chrX:6971201-6976675
>chrX:6978626-6978682
>chrX:6979711-6979797
>chrX:6979928-6980498
>chrX:6980607-6980949
>chrX:6981995-6982161
>chrX:6982415-6983882
>chrX:6983932-6984317
>chrX:6984401-6984456
>chrX:6985098-6985704
>chrX:6985782-6986347
>chrX:6988256-6988982
>chrX:6990465-6990533
>chrX:6991347-6991723
>chrX:6991777-6991895
>chrX:6992264-6992577
>chrX:6992687-6993249
>chrX:6994111-6994426
>chrX:6995435-6995778
>chrX:6996525-6996968
>chrX:6998903-6998937
>chrX:6999668-6999833
>chrX:7000250-7001094
>chrX:7001162-7001306
>chrX:7002155-7002269
>chrX:7003865-7006547
>chrX:7006823-7007605
>chrX:7007916-7008270
>chrX:7008884-7008998
>chrX:7009137-7009361
>chrX:7009703-7009853
>chrX:7009907-7010045
>chrX:7011444-7011560
>chrX:7012840-7013090
>chrX:7013680-7014380
>chrX:7014576-7014690
>chrX:7014745-7014811
>chrX:7015086-7015467
>chrX:7015527-7016336
>chrX:7017752-7018308
>chrX:7018648-7019282
>chrX:7019509-7019584
>chrX:7019999-7020073
>chrX:7022801-7023081
>chrX:7023300-7023380
>chrX:7023561-7023905
>chrX:7023972-7024072
>chrX:7024393-7024896
>chrX:7026118-7026186
>chrX:7026619-7026731
>chrX:7027448-7028035
>chrX:7028817-7029332
>chrX:7029977-7030024
>chrX:7030719-7031346
>chrX:7031540-7031770
>chrX:7031893-7032529
>chrX:7032619-7033699
>chrX:7034287-7034687
>chrX:7035178-7035416
>chrX:7035786-7036950
>chrX:7037098-7037167
>chrX:7037203-7037427
>chrX:7037766-7037997
>chrX:7038410-7038515
>chrX:7038622-7039737
>chrX:7040029-7040525
>chrX:7040978-7041079
>chrX:7041559-7042019
>chrX:7042255-7042307
>chrX:7042387-7042706
>chrX:7042800-7042974
>chrX:7043031-7043676
>chrX:7044046-7044658
>chrX:7045012-7045352
>chrX:7046183-7046528
>chrX:7046851-7046909
>chrX:7048810-7048920
>chrX:7049882-7049941
>chrX:7051118-7051587
>chrX:7051969-7052365
>chrX:7052541-7052593
>chrX:7053359-7053729
>chrX:7054128-7054438
>chrX:7055125-7055183
>chrX:7055249-7055564
>chrX:7057239-7057303
>chrX:7058748-7058880
>chrX:7063643-7063967
>chrX:7064447-7064500
>chrX:7065078-7065191
>chrX:7065949-7066045
>chrX:7066321-7066702
>chrX:7066863-7066918
>chrX:7067725-7068117
>chrX:7070572-7070897
>chrX:7071777-7072084
>chrX:7072536-7072841
>chrX:7073828-7073876
>chrX:7074070-7074412
>chrX:7075081-7075160
>chrX:7075221-7075577
>chrX:7075889-7075942
>chrX:7076123-7076177
>chrX:7078283-7078621
>chrX:7079019-7079155
>chrX:7079222-7079425
>chrX:7079856-7080045
>chrX:7080207-7080260
>chrX:7080801-7080947
>chrX:7081118-7081455
>chrX:7082908-7083223
>chrX:7083613-7083974
>chrX:7084714-7084904
>chrX:7086044-7086154
>chrX:7087083-7087253
>chrX:7087348-7087430
>chrX:7088244-7088364
>chrX:7091339-7091648
>chrX:7093003-7093421
>chrX:7093799-7094182
>chrX:7094326-7094665
>chrX:7096509-7096694
>chrX:7096744-7096838
>chrX:7096992-7097040
>chrX:7097813-7097869
>chrX:7098151-7098366
>chrX:7098424-7098555
>chrX:7098835-7098960
>chrX:7100004-7100073
>chrX:7101226-7101287
>chrX:7101887-7102294
>chrX:7102426-7102470
>chrX:7102575-7103250
>chrX:7103285-7103574
>chrX:7103609-7104475
>chrX:7107547-7107827
>chrX:7108742-7108895
>chrX:7110524-7111285
>chrX:7112731-7112984
>chrX:7113956-7114632
>chrX:7116503-7116549
>chrX:7116848-7116924
>chrX:7117011-7117510
>chrX:7117552-7117710
>chrX:7117849-7118066
>chrX:7118854-7119017
>chrX:7119999-7120113
>chrX:7120160-7120321
>chrX:7120383-7120540
>chrX:7121902-7122275
>chrX:7123660-7123762
>chrX:7123829-7123918
>chrX:7124076-7124389
>chrX:7124593-7124959
>chrX:7125000-7125071
>chrX:7125614-7125971
>chrX:7126435-7126745
>chrX:7126794-7126847
>chrX:7128018-7128395
>chrX:7129655-7129743
>chrX:7130492-7130920
>chrX:7131361-7131545
>chrX:7135311-7135362
>chrX:7135977-7136121
>chrX:7137020-7137488
>chrX:7137488-7137591
>chrX:7138124-7138204
>chrX:7138373-7138680
>chrX:7140645-7142462
>chrX:7142498-7142954
>chrX:7142981-7143332
>chrX:7146778-7146836
>chrX:7149100-7149280
>chrX:7149664-7149970
>chrX:7150181-7150524
>chrX:7151906-7152626
>chrX:7153192-7154018
>chrX:7154654-7154732
>chrX:7155487-7155668
>chrX:7155716-7156297
>chrX:7160946-7161269
>chrX:7162658-7162699
>chrX:7162734-7163078
>chrX:7163831-7164129
>chrX:7164694-7164852
>chrX:7164877-7165058
>chrX:7165244-7165683
>chrX:7165823-7165868
>chrX:7165998-7166305
>chrX:7167198-7167522
>chrX:7167698-7167996
>chrX:7169135-7169614
>chrX:7170412-7170786
>chrX:7172950-7173790
>chrX:7175175-7175525
>chrX:7176497-7176884
>chrX:7177073-7177156
>chrX:7177409-7178087
>chrX:7178668-7179494
>chrX:7179768-7180008
>chrX:7180102-7180579
>chrX:7181146-7181306
>chrX:7181798-7182107
>chrX:7182875-7182987
>chrX:7183699-7184033
>chrX:7185508-7185538
>chrX:7188321-7188415
>chrX:7189368-7189457
>chrX:7189910-7190414
>chrX:7190454-7190794
>chrX:7192237-7192586
>chrX:7193363-7193425
>chrX:7193886-7194143
>chrX:7194299-7194442
>chrX:7194525-7194558
>chrX:7194704-7194745
>chrX:7194800-7195065
>chrX:7196340-7196380
>chrX:7197322-7197503
>chrX:7197552-7197851
>chrX:7198229-7198319
>chrX:7200136-7200207
>chrX:7200942-7201275
>chrX:7201922-7202294
>chrX:7202536-7203075
>chrX:7203563-7203623
>chrX:7203731-7204108
>chrX:7204361-7204925
>chrX:7205562-7205951
>chrX:7206441-7206499
>chrX:7206931-7207212
>chrX:7208215-7208309
>chrX:7208586-7208693
>chrX:7208834-7209111
>chrX:7209339-7210789
>chrX:7210839-7210957
>chrX:7211534-7211573
>chrX:7212153-7212508
>chrX:7213252-7213321
>chrX:7213799-7214122
>chrX:7214539-7215313
>chrX:7216918-7216956
>chrX:7217258-7217346
>chrX:7217748-7217866
>chrX:7220532-7220852
>chrX:7221890-7222223
>chrX:7222722-7223815
>chrX:7224406-7224777
>chrX:7226304-7226356
>chrX:7226600-7226989
>chrX:7227125-7227310
>chrX:7227737-7227783
>chrX:7227859-7228261
>chrX:7228445-7228890
>chrX:7229831-7230179
>chrX:7230314-7230890
>chrX:7230926-7231339
>chrX:7231576-7231772
>chrX:7231854-7231893
>chrX:7232728-7233543
>chrX:7235501-7235774
>chrX:7235843-7236811
>chrX:7236886-7236974
>chrX:7237233-7238275
>chrX:7238519-7238879
>chrX:7239866-7240164
>chrX:7240454-7240564
>chrX:7241665-7241782
>chrX:7242250-7242635
>chrX:7243081-7243346
>chrX:7243789-7244088
>chrX:7244600-7244638
>chrX:7244691-7244763
>chrX:7246251-7246619
>chrX:7247701-7247880
>chrX:7248608-7248874
>chrX:7249903-7250257
>chrX:7250402-7250446
>chrX:7251635-7252064
>chrX:7252912-7253152
>chrX:7253801-7254103
>chrX:7254494-7254883
>chrX:7255613-7255684
>chrX:7256964-7257223
>chrX:7257792-7258312
>chrX:7259848-7260183
>chrX:7260394-7260769
>chrX:7261002-7261073
>chrX:7262977-7263640
>chrX:7263744-7263895
>chrX:7265931-7265991
>chrX:7268729-7269177
>chrX:7270971-7271020
>chrX:7272857-7273172
>chrX:7273306-7273484
>chrX:7273539-7273837
>chrX:7273933-7273985
>chrX:7274928-7275212
>chrX:7275246-7275372
>chrX:7275816-7275861
>chrX:7276254-7276487
>chrX:7278987-7279592
>chrX:7280899-7281173
>chrX:7281956-7282044
>chrX:7282182-7282531
>chrX:7282591-7282771
>chrX:7284594-7284631
>chrX:7284912-7285122
>chrX:7286123-7286268
>chrX:7287549-7287715
>chrX:7288287-7288535
>chrX:7288631-7288692
>chrX:7289671-7289935
>chrX:7290777-7290821
>chrX:7292906-7292974
>chrX:7293870-7293989
>chrX:7295315-7295462
>chrX:7298962-7299526
>chrX:7301104-7301959
>chrX:7303000-7303365
>chrX:7304329-7304373
>chrX:7305477-7305571
>chrX:7305624-7305707
>chrX:7307352-7307447
>chrX:7307560-7307599
>chrX:7307732-7307852
>chrX:7307957-7308117
>chrX:7308990-7309069
>chrX:7309154-7309584
>chrX:7311329-7311395
>chrX:7311480-7312060
>chrX:7312434-7312898
>chrX:7314069-7314367
>chrX:7315417-7315976
>chrX:7316375-7316553
>chrX:7317437-7317774
>chrX:7318479-7318516
>chrX:7319147-7319477
>chrX:7319765-7319843
>chrX:7319909-7320211
>chrX:7320961-7321500
>chrX:7322001-7322249
>chrX:7322428-7322831
>chrX:7323185-7323727
>chrX:7324072-7324395
>chrX:7324444-7324960
>chrX:7325640-7325738
>chrX:7325800-7326151
>chrX:7326765-7326804
>chrX:7327062-7327134
>chrX:7327366-7327687
>chrX:7328565-7328996
>chrX:7329261-7329338
>chrX:7329890-7329941
>chrX:7330509-7330587
>chrX:7331921-7332025
>chrX:7332117-7332356
>chrX:7333704-7333771
>chrX:7334236-7334281
>chrX:7334942-7336045
>chrX:7336879-7336947
>chrX:7337110-7337264
>chrX:7337578-7337625
>chrX:7338740-7338909
>chrX:7341735-7342118
>chrX:7345184-7345795
>chrX:7346653-7347077
>chrX:7348615-7348655
>chrX:7348923-7349580
>chrX:7353413-7353485
>chrX:7354142-7354216
>chrX:7354865-7355296
>chrX:7355717-7357183
>chrX:7357537-7357689
>chrX:7361736-7361805
>chrX:7362477-7362536
>chrX:7363089-7363186
>chrX:7363273-7363840
>chrX:7364450-7364951
>chrX:7365424-7367745
>chrX:7369740-7369812
>chrX:7369987-7370361
>chrX:7370553-7370610
>chrX:7370820-7371152
>chrX:7371768-7372068
>chrX:7373234-7373280
>chrX:7373908-7374094
>chrX:7374377-7374750
>chrX:7374804-7375297
>chrX:7375327-7375448
>chrX:7375490-7375620
>chrX:7375665-7376356
>chrX:7376574-7376921
>chrX:7377455-7377903
>chrX:7378709-7378823
>chrX:7379823-7379897
>chrX:7380723-7381008
>chrX:7381345-7381403
>chrX:7381682-7381768
>chrX:7383475-7383800
>chrX:7387713-7387836
>chrX:7387851-7388077
>chrX:7389336-7389508
>chrX:7391214-7391317
>chrX:7391775-7391831
>chrX:7392527-7392575
>chrX:7392599-7392651
>chrX:7393972-7394278
>chrX:7396132-7396170
>chrX:7396988-7397240
>chrX:7397373-7397994
>chrX:7398219-7398277
>chrX:7399564-7399644
>chrX:7399811-7400219
>chrX:7400258-7400599
>chrX:7401524-7402126
>chrX:7402469-7402631
>chrX:7403199-7403239
>chrX:7403609-7404004
>chrX:7404491-7404532
>chrX:7405459-7405727
>chrX:7406577-7406990
>chrX:7408067-7408427
>chrX:7409010-7409652
>chrX:7410252-7410600
>chrX:7410959-7411061
>chrX:7411570-7411728
>chrX:7411996-7412462
>chrX:7414647-7414802
>chrX:7415447-7415659
>chrX:7415692-7415777
>chrX:7416103-7416293
>chrX:7417598-7417887
>chrX:7418358-7418481
>chrX:7420141-7420205
>chrX:7422038-7422884
>chrX:7423439-7423541
>chrX:7424089-7424370
>chrX:7424770-7425223
>chrX:7425555-7425706
>chrX:7426761-7426953
>chrX:7427545-7427824
>chrX:7428557-7428672
>chrX:7430069-7430759
>chrX:7431132-7431653
>chrX:7431757-7431803
>chrX:7431923-7432316
>chrX:7432423-7432521
>chrX:7432837-7432878
>chrX:7434546-7434591
>chrX:7436681-7436996
>chrX:7438695-7439400
>chrX:7439574-7439645
>chrX:7439923-7440272
>chrX:7440382-7441325
>chrX:7441884-7442217
>chrX:7444010-7444345
>chrX:7446142-7446190
>chrX:7446503-7446641
>chrX:7446731-7446822
>chrX:7446911-7446950
>chrX:7447772-7447877
>chrX:7447965-7448072
>chrX:7449168-7449212
>chrX:7449393-7449455
>chrX:7450162-7450243
>chrX:7450308-7450479
>chrX:7450559-7450678
>chrX:7451025-7451078
>chrX:7451469-7453234
>chrX:7454820-7455372
>chrX:7455908-7456019
>chrX:7456672-7456768
>chrX:7459070-7460154
>chrX:7460387-7460437
>chrX:7460654-7460762
>chrX:7460814-7461013
>chrX:7461093-7461415
>chrX:7462245-7462356
>chrX:7462415-7462478
>chrX:7462603-7462818
>chrX:7462849-7462900
>chrX:7463277-7463331
>chrX:7463801-7464145
>chrX:7464664-7464877
>chrX:7465118-7465234
>chrX:7465570-7465727
>chrX:7466108-7466325
>chrX:7469626-7469697
>chrX:7471818-7472049
>chrX:7472167-7472925
>chrX:7474565-7474749
>chrX:7475441-7475756
>chrX:7476746-7476940
>chrX:7478087-7478453
>chrX:7479359-7479652
>chrX:7480547-7480643
>chrX:7481150-7481322
>chrX:7481779-7481968
>chrX:7482109-7482583
>chrX:7483278-7484488
>chrX:7485781-7485990
>chrX:7486033-7486130
>chrX:7487382-7487791
>chrX:7489204-7489278
>chrX:7489466-7489750
>chrX:7490465-7490668
>chrX:7491209-7491551
>chrX:7492065-7492129
>chrX:7493178-7493683
>chrX:7493909-7494257
>chrX:7494841-7494988
>chrX:7497136-7497283
>chrX:7497781-7497949
>chrX:7498053-7498215
>chrX:7498410-7498453
>chrX:7500067-7500479
>chrX:7501733-7501930
>chrX:7502008-7502094
>chrX:7503583-7503652
>chrX:7508365-7508452
>chrX:7509017-7510738
>chrX:7511656-7511709
>chrX:7513930-7514022
>chrX:7514164-7514289
>chrX:7514387-7514495
>chrX:7516290-7516345
>chrX:7516525-7516592
>chrX:7516865-7517021
>chrX:7517289-7517583
>chrX:7519499-7519915
>chrX:7520106-7520216
>chrX:7520584-7521163
>chrX:7521293-7521331
>chrX:7524332-7529609
>chrX:7530216-7530706
>chrX:7531176-7531303
>chrX:7531795-7532312
>chrX:7532939-7533323
>chrX:7533758-7533839
>chrX:7535063-7535376
>chrX:7535563-7538169
>chrX:7538219-7539094
>chrX:7539120-7539380
>chrX:7539443-7539590
>chrX:7539699-7539784
>chrX:7540310-7540380
>chrX:7540940-7542410
>chrX:7544094-7544180
>chrX:7544384-7544438
>chrX:7544556-7544607
>chrX:7546030-7546345
>chrX:7546445-7546741
>chrX:7547099-7547798
>chrX:7548063-7548135
>chrX:7548374-7548627
>chrX:7549299-7549362
>chrX:7550529-7550756
>chrX:7550879-7551057
>chrX:7551116-7551464
>chrX:7552304-7552360
>chrX:7552397-7552446
>chrX:7553686-7554168
>chrX:7554334-7554664
>chrX:7554979-7555543
>chrX:7555719-7556990
>chrX:7557036-7557101
>chrX:7557235-7557277
>chrX:7559166-7559318
>chrX:7561084-7561635
>chrX:7562110-7562152
>chrX:7563106-7563154
>chrX:7565675-7565811
>chrX:7566157-7566453
>chrX:7567148-7567336
>chrX:7567776-7567845
>chrX:7568445-7568523
>chrX:7568625-7568683
>chrX:7569118-7569426
>chrX:7569629-7569694
>chrX:7571109-7571485
>chrX:7571632-7571682
>chrX:7572633-7572736
>chrX:7573154-7573477
>chrX:7575245-7575631
>chrX:7576516-7576599
>chrX:7576866-7577281
>chrX:7577959-7578125
>chrX:7579800-7580262
>chrX:7580934-7580999
>chrX:7582871-7583420
>chrX:7584743-7585200
>chrX:7585277-7586140
>chrX:7586851-7587200
>chrX:7587599-7593767
>chrX:7593860-7593897
>chrX:7595867-7596300
>chrX:7596778-7596929
>chrX:7596983-7597734
>chrX:7598248-7598547
>chrX:7599450-7599949
>chrX:7600975-7601048
>chrX:7601400-7601453
>chrX:7601662-7601944
>chrX:7602468-7602677
>chrX:7602821-7603124
>chrX:7603327-7603400
>chrX:7604321-7604651
>chrX:7604784-7604919
>chrX:7605074-7605170
>chrX:7605208-7605553
>chrX:7605629-7605711
>chrX:7606545-7606630
>chrX:7606781-7607284
>chrX:7607358-7607674
>chrX:7607967-7610345
>chrX:7611030-7611379
>chrX:7612272-7612605
>chrX:7613309-7613348
>chrX:7613461-7613585
>chrX:7613770-7614064
>chrX:7614414-7614474
>chrX:7615599-7615636
>chrX:7616046-7616407
>chrX:7618822-7619127
>chrX:7620271-7620592
>chrX:7621275-7621418
>chrX:7622109-7622969
>chrX:7624905-7625024
>chrX:7625759-7626274
>chrX:7629452-7629509
>chrX:7630403-7630472
>chrX:7632035-7635070
>chrX:7636707-7637005
>chrX:7637600-7637958
>chrX:7640213-7640284
>chrX:7640324-7640499
>chrX:7641579-7641725
>chrX:7641910-7642138
>chrX:7642490-7642574
>chrX:7643992-7645008
>chrX:7645068-7645152
>chrX:7645180-7645242
>chrX:7645808-7646100
>chrX:7646304-7646357
>chrX:7646537-7646868
>chrX:7647571-7647740
>chrX:7649004-7649127
>chrX:7649271-7649569
>chrX:7649917-7650235
>chrX:7650879-7651000
>chrX:7651188-7651240
>chrX:7651523-7652238
>chrX:7652386-7652431
>chrX:7653318-7653501
>chrX:7656130-7656236
>chrX:7656692-7656880
>chrX:7659127-7659231
>chrX:7659333-7659377
>chrX:7659678-7659710
>chrX:7660331-7660375
>chrX:7660847-7661177
>chrX:7661275-7661456
>chrX:7661504-7661550
>chrX:7661841-7661891
>chrX:7664005-7664059
>chrX:7664325-7664391
>chrX:7664472-7664633
>chrX:7668751-7669168
>chrX:7669479-7669701
>chrX:7669748-7669918
>chrX:7670002-7670074
>chrX:7670348-7670722
>chrX:7673287-7673860
>chrX:7673925-7675209
>chrX:7675962-7676090
>chrX:7676263-7676396
>chrX:7677849-7677907
>chrX:7678943-7679005
>chrX:7679385-7679847
>chrX:7680951-7681274
>chrX:7682785-7683150
>chrX:7683550-7683680
>chrX:7684092-7684150
>chrX:7685293-7685513
>chrX:7685624-7686801
>chrX:7687004-7687188
>chrX:7688509-7688942
>chrX:7689078-7690075
>chrX:7691204-7691602
>chrX:7692132-7692385
>chrX:7692459-7692521
>chrX:7697595-7697697
>chrX:7698339-7698516
>chrX:7698674-7700163
>chrX:7700371-7700643
>chrX:7700693-7700947
>chrX:7701033-7704147
>chrX:7704852-7704893
>chrX:7705939-7706100
>chrX:7707196-7707425
>chrX:7708334-7708566
>chrX:7708823-7709666
>chrX:7710456-7710572
>chrX:7711539-7711984
>chrX:7712062-7712153
>chrX:7712255-7712376
>chrX:7713830-7715025
>chrX:7718660-7718725
>chrX:7718818-7720566
>chrX:7720633-7720993
>chrX:7722421-7722610
>chrX:7724678-7725462
>chrX:7726265-7726432
>chrX:7726931-7726979
>chrX:7727214-7727336
>chrX:7728258-7728329
>chrX:7728727-7729021
>chrX:7729940-7730056
>chrX:7731142-7731467
>chrX:7732486-7732550
>chrX:7732627-7732657
>chrX:7732822-7732876
>chrX:7735624-7736042
>chrX:7736518-7736725
>chrX:7736849-7737026
>chrX:7737119-7737410
>chrX:7737809-7738123
>chrX:7738656-7738714
>chrX:7739906-7740007
>chrX:7741971-7742103
>chrX:7742221-7742340
>chrX:7743606-7744575
>chrX:7745423-7745733
>chrX:7745772-7745831
>chrX:7746627-7746939
>chrX:7747812-7747852
>chrX:7749057-7749140
>chrX:7749494-7749666
>chrX:7751298-7751397
>chrX:7751490-7751582
>chrX:7752403-7752458
>chrX:7755353-7756796
>chrX:7757398-7757450
>chrX:7758190-7758874
>chrX:7758951-7759160
>chrX:7761671-7761873
>chrX:7761930-7762075
>chrX:7763344-7763434
>chrX:7766607-7766702
>chrX:7768218-7768397
>chrX:7768972-7769347
>chrX:7770385-7770499
>chrX:7770948-7771229
>chrX:7772538-7772601
>chrX:7775311-7775471
>chrX:7776481-7776548
>chrX:7776669-7776723
>chrX:7779369-7779968
>chrX:7781610-7781963
>chrX:7782441-7782873
>chrX:7783779-7784998
>chrX:7785088-7785480
>chrX:7786458-7786500
>chrX:7786601-7786683
>chrX:7788726-7789179
>chrX:7789809-7790255
>chrX:7790432-7790822
>chrX:7791494-7791860
>chrX:7792088-7792406
>chrX:7794957-7795153
>chrX:7797072-7797671
>chrX:7797890-7798268
>chrX:7798987-7799130
>chrX:7799323-7799546
>chrX:7800159-7800487
>chrX:7801893-7801942
>chrX:7804240-7804570
>chrX:7805729-7806131
>chrX:7807191-7807577
>chrX:7808752-7808831
>chrX:7809076-7809239
>chrX:7809414-7809752
>chrX:7811565-7811679
>chrX:7817723-7817772
>chrX:7818531-7818904
>chrX:7819784-7820377
>chrX:7820412-7820463
>chrX:7820533-7821549
>chrX:7821893-7821987
>chrX:7823081-7823202
>chrX:7823627-7823681
>chrX:7824803-7824930
>chrX:7825296-7825403
>chrX:7826289-7826393
>chrX:7826441-7826657
>chrX:7826812-7826979
>chrX:7828860-7829288
>chrX:7830915-7831375
>chrX:7831651-7831754
>chrX:7833243-7833584
>chrX:7835434-7835519
>chrX:7836138-7836202
>chrX:7836954-7837292
>chrX:7838551-7838922
>chrX:7839085-7839145
>chrX:7839178-7839277
>chrX:7839569-7840834
>chrX:7841165-7841226
>chrX:7841428-7841504
>chrX:7841562-7841754
>chrX:7841781-7841933
>chrX:7842057-7842128
>chrX:7842375-7842690
>chrX:7843214-7843973
>chrX:7844164-7844630
>chrX:7844928-7845202
>chrX:7845239-7845908
>chrX:7846026-7846913
>chrX:7847373-7847882
>chrX:7848695-7848786
>chrX:7849108-7849246
>chrX:7849849-7849900
>chrX:7850336-7851066
>chrX:7851634-7852644
>chrX:7853916-7854031
>chrX:7855077-7855203
>chrX:7857598-7858252
>chrX:7858656-7859058
>chrX:7862402-7862495
>chrX:7863839-7864137
>chrX:7864357-7864751
>chrX:7864878-7864912
>chrX:7865539-7865584
>chrX:7865712-7865787
>chrX:7866298-7866558
>chrX:7867807-7867872
>chrX:7868174-7869051
>chrX:7870766-7871039
>chrX:7871693-7871810
>chrX:7873426-7873748
>chrX:7875257-7875706
>chrX:7875858-7876089
>chrX:7876167-7876365
>chrX:7877536-7877615
>chrX:7877974-7878349
>chrX:7879590-7879657
>chrX:7880923-7881309
>chrX:7881623-7881670
>chrX:7887005-7887063
>chrX:7889552-7891432
>chrX:7891662-7891780
>chrX:7891849-7892062
>chrX:7892202-7892270
>chrX:7892764-7892828
>chrX:7892993-7893292
>chrX:7893666-7893719
>chrX:7894056-7894127
>chrX:7894697-7894874
>chrX:7895364-7895404
>chrX:7895451-7895726
>chrX:7895773-7895944
>chrX:7897304-7897406
>chrX:7897893-7897983
>chrX:7898688-7898787
>chrX:7899830-7900225
>chrX:7901061-7901138
>chrX:7901309-7901586
>chrX:7901687-7901814
>chrX:7903163-7903737
>chrX:7903791-7903941
>chrX:7905710-7905758
>chrX:7906977-7907331
>chrX:7907618-7908001
>chrX:7909254-7909606
>chrX:7909843-7909875
>chrX:7910450-7910522
>chrX:7916573-7916620
>chrX:7917599-7917713
>chrX:7918113-7918557
>chrX:7919312-7919366
>chrX:7919614-7919692
>chrX:7920983-7921294
>chrX:7923098-7923469
>chrX:7928807-7928976
>chrX:7929036-7929152
>chrX:7929526-7929682
>chrX:7930406-7930709
>chrX:7931224-7931276
>chrX:7931660-7931896
>chrX:7931938-7932419
>chrX:7933087-7933420
>chrX:7934396-7934725
>chrX:7934820-7935213
>chrX:7936203-7936282
>chrX:7936939-7937257
>chrX:7938040-7938107
>chrX:7939265-7939308
>chrX:7940540-7940706
>chrX:7942607-7942847
>chrX:7944170-7946739
>chrX:7946804-7947055
>chrX:7947240-7947382
>chrX:7947657-7947888
>chrX:7948972-7949750
>chrX:7949759-7950093
>chrX:7953024-7953358
>chrX:7956969-7957726
>chrX:7957818-7958259
>chrX:7959128-7959530
>chrX:7960185-7960255
>chrX:7961046-7961148
>chrX:7966078-7968585
>chrX:7968993-7969751
>chrX:7969816-7970281
>chrX:7971376-7971870
>chrX:7972305-7973430
>chrX:7973521-7973588
>chrX:7974566-7974627
>chrX:7974815-7979990
>chrX:7980982-7981202
>chrX:7981317-7981392
>chrX:7982559-7982708
>chrX:7984759-7985107
>chrX:7985457-7985585
>chrX:7986291-7986427
>chrX:7986599-7986962
>chrX:7987209-7987267
>chrX:7987396-7987451
>chrX:7988680-7988963
>chrX:7989546-7989627
>chrX:7990310-7990381
>chrX:7990518-7990796
>chrX:7992149-7992276
>chrX:7995077-7995368
>chrX:7995689-7996205
>chrX:7998631-7998977
>chrX:8000528-8000718
>chrX:8000949-8001378
>chrX:8001472-8001821
>chrX:8002306-8003791
>chrX:8004444-8004549
>chrX:8004667-8004887
>chrX:8005616-8005708
>chrX:8007471-8007554
>chrX:8008449-8008562
>chrX:8009205-8009820
>chrX:8010085-8010145
>chrX:8010538-8010583
>chrX:8010759-8011600
>chrX:8013326-8013617
>chrX:8014539-8014635
>chrX:8015247-8015362
>chrX:8015859-8015889
>chrX:8015940-8016396
>chrX:8019425-8019791
>chrX:8020865-8021179
>chrX:8021972-8022349
>chrX:8023304-8023599
>chrX:8023652-8023995
>chrX:8024921-8025338
>chrX:8025655-8025715
>chrX:8026285-8026632
>chrX:8026812-8027569
>chrX:8028314-8028549
>chrX:8028850-8029842
>chrX:8031951-8032622
>chrX:8033869-8033952
>chrX:8034597-8034793
>chrX:8035306-8035775
>chrX:8039054-8039317
>chrX:8039640-8039987
>chrX:8040183-8040289
>chrX:8040554-8040598
>chrX:8044396-8044559
>chrX:8044772-8045143
>chrX:8046047-8046279
>chrX:8046395-8046616
>chrX:8046652-8046769
>chrX:8046863-8047106
>chrX:8047388-8047440
>chrX:8050508-8050671
>chrX:8050973-8051119
>chrX:8051230-8051287
>chrX:8051388-8051743
>chrX:8051798-8052129
>chrX:8053178-8053213
>chrX:8053420-8053471
>chrX:8053748-8054082
>chrX:8056082-8056257
>chrX:8056305-8057111
>chrX:8057448-8057947
>chrX:8058022-8058852
>chrX:8059283-8059646
>chrX:8060549-8060914
>chrX:8061194-8061521
>chrX:8061736-8062086
>chrX:8062135-8062849
>chrX:8063701-8063779
>chrX:8064431-8064505
>chrX:8064672-8065133
>chrX:8068575-8069157
>chrX:8069582-8069878
>chrX:8070770-8071156
>chrX:8071199-8071585
>chrX:8072269-8072606
>chrX:8072798-8072957
>chrX:8074010-8074131
>chrX:8074555-8074658
>chrX:8074728-8074777
>chrX:8074818-8075210
>chrX:8076734-8076820
>chrX:8078560-8078893
>chrX:8079903-8080226
>chrX:8081828-8081928
>chrX:8082006-8082327
>chrX:8086427-8086824
>chrX:8087060-8087130
>chrX:8087246-8087373
>chrX:8088142-8088587
>chrX:8089115-8089211
>chrX:8089387-8089467
>chrX:8089922-8089958
>chrX:8090196-8090245
>chrX:8090757-8091131
>chrX:8091223-8091287
>chrX:8093265-8093319
>chrX:8094302-8094580
>chrX:8095160-8095324
>chrX:8095383-8095438
>chrX:8096314-8096413
>chrX:8096855-8097108
>chrX:8097471-8097766
>chrX:8097937-8098322
>chrX:8098896-8098932
>chrX:8099859-8100218
>chrX:8100462-8100530
>chrX:8100880-8101214
>chrX:8101246-8101535
>chrX:8101668-8101941
>chrX:8102017-8102361
>chrX:8102503-8102698
>chrX:8102761-8102850
>chrX:8102932-8103067
>chrX:8103298-8103417
>chrX:8103746-8103837
>chrX:8104716-8104778
>chrX:8104876-8105258
>chrX:8105581-8105698
>chrX:8105770-8105865
>chrX:8105898-8106061
>chrX:8106188-8106244
>chrX:8106667-8106870
>chrX:8106958-8107115
>chrX:8108158-8108555
>chrX:8109054-8109132
>chrX:8110441-8110640
>chrX:8110874-8110960
>chrX:8112424-8112763
>chrX:8115696-8116006
>chrX:8116076-8116292
>chrX:8117262-8117702
>chrX:8117873-8118189
>chrX:8118597-8119339
>chrX:8119727-8120089
>chrX:8120675-8120881
>chrX:8121409-8121893
>chrX:8121931-8122722
>chrX:8124051-8124464
>chrX:8125273-8125335
>chrX:8128030-8128325
>chrX:8128911-8128968
>chrX:8129053-8129278
>chrX:8129470-8129553
>chrX:8129655-8129908
>chrX:8131075-8131334
>chrX:8131460-8131794
>chrX:8132132-8132450
>chrX:8133973-8135158
>chrX:8135738-8135795
>chrX:8135914-8136208
>chrX:8136711-8136866
>chrX:8136904-8136966
>chrX:8137209-8137488
>chrX:8137488-8138420
>chrX:8138685-8138909
>chrX:8140498-8140592
>chrX:8141396-8141474
>chrX:8142262-8142449
>chrX:8142898-8142944
>chrX:8143020-8143127
>chrX:8143325-8143384
>chrX:8143662-8143801
>chrX:8144290-8145212
>chrX:8145252-8145684
>chrX:8145808-8145883
>chrX:8147779-8147938
>chrX:8150293-8150371
>chrX:8150501-8150687
>chrX:8150910-8151093
>chrX:8152229-8153646
>chrX:8153741-8154681
>chrX:8154783-8155177
>chrX:8155623-8155939
>chrX:8156094-8156517
>chrX:8156606-8156832
>chrX:8157915-8157983
>chrX:8158160-8158302
>chrX:8158766-8159600
>chrX:8159807-8160507
>chrX:8161582-8161721
>chrX:8162370-8162498
>chrX:8163073-8163386
>chrX:8164256-8164532
>chrX:8165963-8166195
>chrX:8167435-8167541
>chrX:8167661-8167838
>chrX:8168281-8168612
>chrX:8169025-8169922
>chrX:8170065-8170686
>chrX:8170819-8170898
>chrX:8171590-8171995
>chrX:8173123-8173647
>chrX:8173681-8174673
>chrX:8174779-8175172
>chrX:8175250-8175921
>chrX:8178474-8178745
>chrX:8179251-8179558
>chrX:8179711-8179780
>chrX:8180822-8180889
>chrX:8181180-8181281
>chrX:8181769-8182224
>chrX:8182739-8183028
>chrX:8185695-8185771
>chrX:8185821-8185866
>chrX:8188176-8188216
>chrX:8190079-8190164
>chrX:8192098-8192136
>chrX:8193202-8193720
>chrX:8193882-8193922
>chrX:8194868-8194960
>chrX:8195141-8195519
>chrX:8195943-8196251
>chrX:8197683-8197968
>chrX:8199521-8199836
>chrX:8200092-8200973
>chrX:8202831-8203369
>chrX:8203864-8204257
>chrX:8205603-8205654
>chrX:8206378-8206592
>chrX:8208164-8208557
>chrX:8208934-8209112
>chrX:8212044-8212331
>chrX:8212628-8212802
>chrX:8213289-8213767
>chrX:8213941-8214192
>chrX:8214277-8214419
>chrX:8214488-8214589
>chrX:8215243-8215285
>chrX:8215292-8215652
>chrX:8216746-8216813
>chrX:8217130-8217453
>chrX:8218248-8218392
>chrX:8219218-8219326
>chrX:8219374-8219532
>chrX:8219989-8220378
>chrX:8220438-8220512
>chrX:8220727-8220985
>chrX:8221122-8221497
>chrX:8221560-8221786
>chrX:8222412-8222528
>chrX:8226502-8227294
>chrX:8227591-8227903
>chrX:8228660-8228791
>chrX:8230001-8230295
>chrX:8230551-8230628
>chrX:8231646-8232043
>chrX:8232821-8232898
>chrX:8233460-8233588
>chrX:8233639-8234831
>chrX:8234890-8235695
>chrX:8235874-8236175
>chrX:8236285-8236335
>chrX:8236544-8237500
>chrX:8238451-8238559
>chrX:8238858-8239353
>chrX:8239756-8239905
>chrX:8239931-8240218
>chrX:8240294-8240372
>chrX:8241779-8242249
>chrX:8243313-8243429
>chrX:8243658-8243755
>chrX:8244762-8245467
>chrX:8246522-8246566
>chrX:8250059-8250161
>chrX:8250606-8250743
>chrX:8252123-8252316
>chrX:8253750-8253873
>chrX:8254315-8254396
>chrX:8254923-8255173
>chrX:8257235-8257546
>chrX:8257961-8258077
>chrX:8258192-8258394
>chrX:8258864-8259215
>chrX:8259680-8259724
>chrX:8260022-8260246
>chrX:8260527-8260980
>chrX:8261070-8261377
>chrX:8261494-8261712
>chrX:8262067-8262215
>chrX:8262508-8262926
>chrX:8263252-8263302
>chrX:8264214-8264398
>chrX:8264423-8264979
>chrX:8265430-8265525
>chrX:8266222-8266366
>chrX:8267264-8267480
>chrX:8268046-8268106
>chrX:8268689-8269225
>chrX:8269475-8269573
>chrX:8270264-8270295
>chrX:8270451-8270566
>chrX:8270596-8270625
>chrX:8270916-8272116
>chrX:8272499-8272568
>chrX:8274071-8274463
>chrX:8277040-8277162
>chrX:8277498-8277546
>chrX:8279199-8279408
>chrX:8280590-8280925
>chrX:8282406-8282721
>chrX:8283805-8283969
>chrX:8284014-8284213
>chrX:8284666-8284738
>chrX:8285624-8285692
>chrX:8287282-8287411
>chrX:8287506-8287702
>chrX:8287889-8288243
>chrX:8289589-8292853
>chrX:8292919-8294278
>chrX:8295583-8295642
>chrX:8297040-8297352
>chrX:8302169-8302630
>chrX:8302720-8303027
>chrX:8304407-8304501
>chrX:8305360-8305445
>chrX:8307421-8308838
>chrX:8309628-8310010
>chrX:8310331-8310397
>chrX:8310844-8311603
>chrX:8311797-8312096
>chrX:8312678-8312731
>chrX:8313760-8313854
>chrX:8314290-8314590
>chrX:8315327-8315377
>chrX:8315517-8315766
>chrX:8315953-8316051
>chrX:8316260-8316539
>chrX:8316980-8317027
>chrX:8318980-8319025
>chrX:8321447-8322188
>chrX:8322284-8323306
>chrX:8323404-8323636
>chrX:8323709-8323819
>chrX:8323939-8323971
>chrX:8325025-8325299
>chrX:8326192-8326613
>chrX:8329166-8329469
>chrX:8331876-8331922
>chrX:8332394-8332436
>chrX:8333687-8333731
>chrX:8336173-8336252
>chrX:8336340-8336443
>chrX:8337654-8337914
>chrX:8339340-8339390
>chrX:8339438-8339825
>chrX:8339917-8340043
>chrX:8340253-8340970
>chrX:8341552-8341662
>chrX:8342074-8342233
>chrX:8342852-8343238
>chrX:8343558-8343879
>chrX:8344086-8344404
>chrX:8344447-8344539
>chrX:8346269-8346368
>chrX:8346414-8346860
>chrX:8347530-8347590
>chrX:8348350-8348687
>chrX:8348777-8348865
>chrX:8349178-8349900
>chrX:8350073-8350170
>chrX:8350854-8351184
>chrX:8351280-8351409
>chrX:8351869-8351917
>chrX:8352200-8352336
>chrX:8352694-8352989
>chrX:8353969-8354021
>chrX:8354163-8354510
>chrX:8356071-8356475
>chrX:8356540-8356925
>chrX:8358483-8358536
>chrX:8359013-8359078
>chrX:8359124-8359218
>chrX:8359368-8359500
>chrX:8359641-8359760
>chrX:8363607-8364346
>chrX:8364578-8364657
>chrX:8365295-8365611
>chrX:8365771-8365850
>chrX:8365896-8366076
>chrX:8368645-8368791
>chrX:8368827-8369161
>chrX:8369449-8369597
>chrX:8370955-8371036
>chrX:8371709-8371876
>chrX:8372053-8372462
>chrX:8373162-8373661
>chrX:8373700-8373777
>chrX:8373867-8374182
>chrX:8374716-8374827
>chrX:8375256-8375299
>chrX:8375988-8376117
>chrX:8376272-8376524
>chrX:8378895-8379235
>chrX:8379689-8379729
>chrX:8381817-8381881
>chrX:8382143-8382404
>chrX:8383794-8384115
>chrX:8387786-8388224
>chrX:8388281-8388396
>chrX:8388771-8388885
>chrX:8389390-8389643
>chrX:8389791-8389888
>chrX:8391646-8391737
>chrX:8392078-8392112
>chrX:8392180-8393120
>chrX:8393456-8393529
>chrX:8395078-8395388
>chrX:8395501-8395821
>chrX:8397135-8397358
>chrX:8397815-8398351
>chrX:8400862-8400934
>chrX:8401201-8401886
>chrX:8402324-8402520
>chrX:8402686-8402850
>chrX:8403222-8403297
>chrX:8403336-8403374
>chrX:8406159-8406278
>chrX:8406513-8406548
>chrX:8407051-8407250
>chrX:8407342-8407665
>chrX:8408373-8408539
>chrX:8408609-8408791
>chrX:8409774-8410095
>chrX:8410211-8411129
>chrX:8411166-8411274
>chrX:8411508-8411563
>chrX:8412251-8412947
>chrX:8413023-8413090
>chrX:8413662-8414074
>chrX:8414530-8414986
>chrX:8415910-8416753
>chrX:8417112-8417189
>chrX:8417636-8418002
>chrX:8418985-8419047
>chrX:8420381-8420679
>chrX:8420902-8421230
>chrX:8422547-8422596
>chrX:8424189-8424220
>chrX:8427120-8427786
>chrX:8428026-8428074
>chrX:8428565-8428861
>chrX:8428962-8429383
>chrX:8431057-8431615
>chrX:8433405-8433450
>chrX:8433670-8433705
>chrX:8435415-8435459
>chrX:8435558-8436041
>chrX:8436858-8437459
>chrX:8438687-8439068
>chrX:8439456-8439575
>chrX:8440002-8440046
>chrX:8440194-8440274
>chrX:8442642-8442732
>chrX:8446620-8446757
>chrX:8447081-8447182
>chrX:8447312-8447405
>chrX:8448747-8449058
>chrX:8449882-8450054
>chrX:8450309-8450439
>chrX:8450670-8451044
>chrX:8451650-8453173
>chrX:8453306-8453420
>chrX:8454351-8454432
>chrX:8454677-8454804
>chrX:8455985-8456049
>chrX:8456363-8456674
>chrX:8457948-8460691
>chrX:8460780-8462738
>chrX:8463735-8463835
>chrX:8463999-8464097
>chrX:8464138-8464502
>chrX:8465407-8466369
>chrX:8466531-8467438
>chrX:8467847-8467926
>chrX:8467969-8468093
>chrX:8468360-8469237
>chrX:8469568-8469743
>chrX:8470190-8470426
>chrX:8471487-8471526
>chrX:8471799-8472332
>chrX:8475530-8475811
>chrX:8476152-8476445
>chrX:8476895-8476929
>chrX:8476967-8477051
>chrX:8477189-8477524
>chrX:8478518-8478829
>chrX:8482190-8482528
>chrX:8483233-8483976
>chrX:8486232-8486678
>chrX:8487696-8488766
>chrX:8490634-8490959
>chrX:8492988-8493353
>chrX:8493710-8493897
>chrX:8494144-8494782
>chrX:8494829-8494917
>chrX:8496932-8496984
>chrX:8497346-8497681
>chrX:8498484-8499257
>chrX:8501181-8501568
>chrX:8501898-8502925
>chrX:8505956-8506260
>chrX:8506636-8507745
>chrX:8509357-8509411
>chrX:8511570-8511893
>chrX:8512711-8512753
>chrX:8513220-8514301
>chrX:8514625-8514711
>chrX:8515226-8516822
>chrX:8517323-8517975
>chrX:8517998-8518119
>chrX:8518326-8518369
>chrX:8518696-8518754
>chrX:8518879-8519117
>chrX:8519166-8519597
>chrX:8521165-8521310
>chrX:8521729-8521786
>chrX:8522102-8522404
>chrX:8524029-8524086
>chrX:8524122-8524293
>chrX:8524824-8525941
>chrX:8526131-8526736
>chrX:8527242-8528177
>chrX:8528661-8528857
>chrX:8529779-8529945
>chrX:8530380-8530501
>chrX:8530693-8530743
>chrX:8530854-8530919
>chrX:8531665-8531769
>chrX:8532183-8532254
>chrX:8533202-8533285
>chrX:8533514-8533568
>chrX:8533835-8534123
>chrX:8536217-8536335
>chrX:8536469-8536521
>chrX:8537647-8537818
>chrX:8539900-8539992
>chrX:8541113-8541453
>chrX:8541713-8541767
>chrX:8542614-8542681
>chrX:8543121-8543329
>chrX:8543573-8543923
>chrX:8544389-8544427
>chrX:8544610-8545493
>chrX:8547700-8548050
>chrX:8550163-8550357
>chrX:8550573-8550760
>chrX:8550841-8551266
>chrX:8551370-8551997
>chrX:8552241-8552308
>chrX:8552688-8552940
>chrX:8553595-8553661
>chrX:8554116-8558311
>chrX:8559810-8559891
>chrX:8560169-8560311
>chrX:8560571-8560617
>chrX:8561281-8561754
>chrX:8561912-8562341
>chrX:8565667-8565764
>chrX:8566320-8566453
>chrX:8567532-8567870
>chrX:8568534-8568856
>chrX:8569352-8569687
>chrX:8570832-8571142
>chrX:8572126-8572684
>chrX:8573047-8573363
>chrX:8574372-8575063
>chrX:8575596-8575710
>chrX:8575778-8576147
>chrX:8576364-8576583
>chrX:8576904-8577067
>chrX:8579054-8579117
>chrX:8581093-8581489
>chrX:8581946-8582088
>chrX:8583325-8583466
>chrX:8586505-8586574
>chrX:8592041-8592095
>chrX:8593058-8593128
>chrX:8593433-8593466
>chrX:8593686-8593953
>chrX:8594615-8594789
>chrX:8595759-8596290
>chrX:8597678-8598003
>chrX:8598330-8598386
>chrX:8600144-8600190
>chrX:8600496-8600540
>chrX:8600901-8601235
>chrX:8601792-8601885
>chrX:8602726-8603056
>chrX:8603855-8603956
>chrX:8605374-8605731
>chrX:8606254-8606339
>chrX:8606828-8607187
>chrX:8608617-8609005
>chrX:8609126-8609368
>chrX:8609592-8610265
>chrX:8611138-8611207
>chrX:8611812-8611947
>chrX:8613183-8613553
>chrX:8613633-8613799
>chrX:8613880-8613935
>chrX:8614858-8614913
>chrX:8615235-8615600
>chrX:8617492-8617813
>chrX:8618759-8619128
>chrX:8619252-8619633
>chrX:8619927-8620154
>chrX:8620201-8620290
>chrX:8621084-8621349
>chrX:8622894-8623112
>chrX:8623992-8624390
>chrX:8624713-8625156
>chrX:8625736-8626142
>chrX:8626372-8626416
>chrX:8626521-8626900
>chrX:8627184-8627249
>chrX:8627909-8628497
>chrX:8628963-8629334
>chrX:8630143-8630488
>chrX:8633664-8633698
>chrX:8633821-8633975
>chrX:8634227-8634398
>chrX:8634459-8634574
>chrX:8634666-8634754
>chrX:8637546-8637740
>chrX:8641213-8641280
>chrX:8641313-8641370
>chrX:8642038-8642189
>chrX:8642223-8642311
>chrX:8642467-8642600
>chrX:8642887-8642978
>chrX:8643387-8644149
>chrX:8644306-8645000
>chrX:8645547-8646091
>chrX:8646185-8646328
>chrX:8646650-8646957
>chrX:8647987-8648091
>chrX:8648144-8648517
>chrX:8650476-8650749
>chrX:8651911-8652266
>chrX:8652829-8653162
>chrX:8653810-8653851
>chrX:8654954-8655502
>chrX:8657478-8657788
>chrX:8658799-8659994
>chrX:8660503-8660646
>chrX:8661056-8661574
>chrX:8662539-8663373
>chrX:8663447-8663585
>chrX:8663726-8664534
>chrX:8664567-8664637
>chrX:8665952-8666246
>chrX:8666417-8666486
>chrX:8667263-8667457
>chrX:8668013-8668675
>chrX:8669351-8669452
>chrX:8671607-8671703
>chrX:8671753-8672209
>chrX:8674486-8674716
>chrX:8675669-8676177
>chrX:8677241-8677353
>chrX:8677461-8677626
>chrX:8679607-8679755
>chrX:8679837-8680386
>chrX:8680777-8680908
>chrX:8682940-8683032
>chrX:8685422-8685740
>chrX:8686664-8686987
>chrX:8687411-8687481
>chrX:8689243-8689288
>chrX:8689421-8689817
>chrX:8691070-8691337
>chrX:8691496-8691553
>chrX:8691672-8691818
>chrX:8692178-8692341
>chrX:8692449-8692549
>chrX:8692668-8692736
>chrX:8693710-8694043
>chrX:8694382-8694694
>chrX:8694812-8694898
>chrX:8695006-8695329
>chrX:8695416-8695482
>chrX:8696747-8696892
>chrX:8697020-8697278
>chrX:8699743-8699865
>chrX:8700159-8700577
>chrX:8700719-8701050
>chrX:8701351-8701655
>chrX:8703768-8704278
>chrX:8706477-8706527
>chrX:8706586-8706722
>chrX:8707590-8707734
>chrX:8707939-8709336
>chrX:8709413-8709573
>chrX:8709893-8710233
>chrX:8712030-8712116
>chrX:8712175-8712426
>chrX:8713578-8713937
>chrX:8715267-8715579
>chrX:8715778-8715860
>chrX:8717620-8717682
>chrX:8717725-8718371
>chrX:8719410-8719704
>chrX:8720616-8720924
>chrX:8722169-8723529
>chrX:8724361-8724393
>chrX:8725505-8725843
>chrX:8729376-8729701
>chrX:8730644-8730704
>chrX:8730771-8730817
>chrX:8733759-8733869
>chrX:8733975-8734041
>chrX:8734334-8734654
>chrX:8735663-8735711
>chrX:8735904-8736221
>chrX:8737543-8737865
>chrX:8739811-8740054
>chrX:8740680-8740864
>chrX:8741032-8741364
>chrX:8743613-8744025
>chrX:8744429-8744544
>chrX:8744981-8745294
>chrX:8745984-8746644
>chrX:8747205-8747282
>chrX:8747379-8747548
>chrX:8747594-8747916
>chrX:8748343-8748696
>chrX:8749283-8749354
>chrX:8752010-8752121
>chrX:8752147-8752338
>chrX:8753481-8753631
>chrX:8754150-8754236
>chrX:8754405-8754450
>chrX:8757414-8757708
>chrX:8758943-8758998
>chrX:8759067-8759185
>chrX:8759587-8759885
>chrX:8760756-8760821
>chrX:8760953-8761480
>chrX:8762946-8763305
>chrX:8763825-8763966
>chrX:8765212-8765390
>chrX:8766511-8767004
>chrX:8767165-8767215
>chrX:8768067-8768171
>chrX:8768249-8768313
>chrX:8768458-8768664
>chrX:8768981-8769216
>chrX:8769338-8769598
>chrX:8769684-8769898
>chrX:8769936-8771220
>chrX:8771373-8771577
>chrX:8771765-8772328
>chrX:8772503-8779059
>chrX:8782079-8782582
>chrX:8784547-8785214
>chrX:8785558-8785814
>chrX:8785948-8786052
>chrX:8786864-8786959
>chrX:8787089-8787623
>chrX:8787876-8788041
>chrX:8788089-8788140
>chrX:8788690-8789204
>chrX:8789779-8789845
>chrX:8790465-8790823
>chrX:8790874-8790914
>chrX:8793135-8793301
>chrX:8795066-8795345
>chrX:8797451-8797812
>chrX:8799176-8799294
>chrX:8799556-8799807
>chrX:8799847-8799933
>chrX:8800671-8801048
>chrX:8801785-8802113
>chrX:8802630-8803085
>chrX:8803544-8803577
>chrX:8804799-8804993
>chrX:8806178-8806219
>chrX:8807696-8807728
>chrX:8808779-8808900
>chrX:8811172-8811545
>chrX:8811954-8812055
>chrX:8812151-8812323
>chrX:8812569-8812684
>chrX:8813234-8813281
>chrX:8814896-8815197
>chrX:8815617-8815890
>chrX:8815992-8816104
>chrX:8817010-8817102
>chrX:8818684-8818746
>chrX:8819403-8819539
>chrX:8821043-8821189
>chrX:8822974-8823267
>chrX:8825833-8825965
>chrX:8826384-8826524
>chrX:8827862-8828191
>chrX:8828427-8828497
>chrX:8829679-8829735
>chrX:8831482-8831835
>chrX:8832360-8832446
>chrX:8832682-8832939
>chrX:8833979-8834089
>chrX:8836316-8836641
>chrX:8838635-8838715
>chrX:8839564-8839609
>chrX:8840287-8840513
>chrX:8842133-8842477
>chrX:8842640-8842697
>chrX:8842883-8842928
>chrX:8843546-8843591
>chrX:8844560-8844717
>chrX:8844801-8845130
>chrX:8845468-8845585
>chrX:8846062-8846322
>chrX:8846760-8847104
>chrX:8849313-8849501
>chrX:8849899-8850012
>chrX:8850892-8850982
>chrX:8851795-8851956
>chrX:8853182-8853374
>chrX:8853621-8853684
>chrX:8854121-8854186
>chrX:8857033-8857122
>chrX:8858846-8859315
>chrX:8859892-8860050
>chrX:8860665-8860741
>chrX:8861817-8861925
>chrX:8862565-8862610
>chrX:8863234-8863303
>chrX:8863501-8863561
>chrX:8863980-8864119
>chrX:8864919-8865140
>chrX:8865191-8865323
>chrX:8865808-8866227
>chrX:8866308-8866360
>chrX:8866583-8866726
>chrX:8866846-8866940
>chrX:8867417-8867834
>chrX:8870321-8870541
>chrX:8871476-8871520
>chrX:8872350-8872431
>chrX:8873410-8873791
>chrX:8874667-8875010
>chrX:8875962-8876192
>chrX:8876831-8876928
>chrX:8877442-8878342
>chrX:8881635-8881710
>chrX:8881894-8881974
>chrX:8882565-8882911
>chrX:8883118-8883210
>chrX:8883724-8883838
>chrX:8884590-8884694
>chrX:8885090-8885302
>chrX:8885626-8885935
>chrX:8889507-8889586
>chrX:8890806-8891025
>chrX:8891116-8891252
>chrX:8891874-8892049
>chrX:8892095-8892208
>chrX:8893220-8893330
>chrX:8893525-8893612
>chrX:8895145-8895872
>chrX:8896103-8896225
>chrX:8896764-8896925
>chrX:8898071-8898145
>chrX:8898898-8899044
>chrX:8899441-8899932
>chrX:8900056-8900143
>chrX:8904534-8904601
>chrX:8908822-8909198
>chrX:8909491-8909787
>chrX:8911030-8911300
>chrX:8911762-8912167
>chrX:8915610-8915928
>chrX:8916900-8916967
>chrX:8917638-8917757
>chrX:8917792-8918095
>chrX:8918756-8918950
>chrX:8919851-8919911
>chrX:8920313-8920865
>chrX:8921087-8921494
>chrX:8921648-8921692
>chrX:8922945-8923026
>chrX:8924569-8924625
>chrX:8925112-8925495
>chrX:8925849-8926072
>chrX:8926413-8926461
>chrX:8927274-8927306
>chrX:8927657-8927793
>chrX:8928656-8929418
>chrX:8929589-8930239
>chrX:8932148-8937882
>chrX:8938475-8938564
>chrX:8939789-8940065
>chrX:8941241-8941299
>chrX:8941907-8941948
>chrX:8942559-8942776
>chrX:8943988-8944337
>chrX:8944500-8945290
>chrX:8945582-8945610
>chrX:8946670-8946830
>chrX:8947230-8947687
>chrX:8948268-8948422
>chrX:8948477-8948579
>chrX:8949384-8949481
>chrX:8950014-8950136
>chrX:8950190-8950270
>chrX:8950322-8950632
>chrX:8952140-8952235
>chrX:8952505-8952570
>chrX:8952806-8952898
>chrX:8953223-8953610
>chrX:8954090-8954537
>chrX:8956261-8956445
>chrX:8959794-8959846
>chrX:8960030-8960163
>chrX:8962195-8967077
>chrX:8967136-8967323
>chrX:8967438-8967698
>chrX:8967710-8968803
>chrX:8969233-8969350
>chrX:8969656-8969738
>chrX:8969929-8970222
>chrX:8970680-8971184
>chrX:8971538-8971638
>chrX:8971738-8972081
>chrX:8973564-8973681
>chrX:8974283-8974382
>chrX:8974439-8974532
>chrX:8974603-8974729
>chrX:8974885-8975265
>chrX:8975413-8976204
>chrX:8976342-8976716
>chrX:8976951-8979266
>chrX:8979920-8980240
>chrX:8980787-8980834
>chrX:8981825-8981870
>chrX:8981962-8982036
>chrX:8983410-8983598
>chrX:8983648-8983829
>chrX:8983912-8984102
>chrX:8984559-8985054
>chrX:8985274-8985374
>chrX:8985523-8985594
>chrX:8986097-8986350
>chrX:8986949-8987001
>chrX:8987077-8987214
>chrX:8990086-8990612
>chrX:8990720-8990787
>chrX:8990999-8991064
>chrX:8991953-8992059
>chrX:8993210-8993588
>chrX:8993723-8994486
>chrX:8994855-8995009
>chrX:8996183-8996530
>chrX:8996608-8996808
>chrX:8997055-8997198
>chrX:8997305-8997342
>chrX:8997582-8997632
>chrX:8998500-8998561
>chrX:8998687-8998941
>chrX:8998998-8999090
>chrX:8999453-8999551
>chrX:8999981-9000167
>chrX:9000319-9000497
>chrX:9000689-9000929
>chrX:9001020-9001063
>chrX:9001211-9001481
>chrX:9003706-9003771
>chrX:9003960-9004072
>chrX:9004362-9004573
>chrX:9004922-9005502
>chrX:9005604-9005680
>chrX:9006495-9007994
>chrX:9008228-9008338
>chrX:9008699-9009108
>chrX:9009438-9009610
>chrX:9010086-9010271
>chrX:9011084-9011189
>chrX:9011237-9011360
>chrX:9012657-9012803
>chrX:9012839-9013007
>chrX:9014415-9014616
>chrX:9015484-9015532
>chrX:9016494-9017197
>chrX:9017441-9017751
>chrX:9017899-9018042
>chrX:9019032-9019213
>chrX:9019296-9019744
>chrX:9019998-9020163
>chrX:9020211-9020262
>chrX:9020811-9023427
>chrX:9024674-9025112
>chrX:9027400-9027678
>chrX:9029308-9029354
>chrX:9029461-9029576
>chrX:9031580-9031787
>chrX:9033206-9033286
>chrX:9033647-9033744
>chrX:9033924-9034090
>chrX:9034506-9034858
>chrX:9035835-9036592
>chrX:9037140-9037191
>chrX:9037259-9037348
>chrX:9037439-9037834
>chrX:9038297-9038353
>chrX:9039246-9039369
>chrX:9039426-9039462
>chrX:9039540-9039624
>chrX:9039732-9039801
>chrX:9040523-9040873
>chrX:9041007-9041138
>chrX:9042634-9044199
>chrX:9045849-9046498
>chrX:9047061-9047404
>chrX:9049606-9049685
>chrX:9050513-9050803
>chrX:9051432-9051568
>chrX:9053059-9053149
>chrX:9053298-9053385
>chrX:9053728-9053771
>chrX:9054119-9054502
>chrX:9054626-9054716
>chrX:9056442-9056634
>chrX:9056819-9056852
>chrX:9058076-9059510
>chrX:9059616-9059655
>chrX:9061324-9061657
>chrX:9063993-9064359
>chrX:9065124-9066736
>chrX:9067216-9067578
>chrX:9070469-9070534
>chrX:9070798-9070898
>chrX:9071100-9071167
>chrX:9073504-9073812
>chrX:9075470-9075518
>chrX:9075553-9075784
>chrX:9077470-9077792
>chrX:9078054-9078590
>chrX:9078977-9079302
>chrX:9080399-9080490
>chrX:9082268-9082555
>chrX:9083126-9083467
>chrX:9083790-9083821
>chrX:9084038-9084244
>chrX:9084660-9084902
>chrX:9085691-9085922
>chrX:9087265-9087624
>chrX:9088272-9088600
>chrX:9088641-9088699
>chrX:9090836-9091594
>chrX:9091667-9092606
>chrX:9093378-9093557
>chrX:9093857-9094163
>chrX:9095787-9095973
>chrX:9096147-9096202
>chrX:9097094-9097127
>chrX:9098818-9099300
>chrX:9102009-9102412
>chrX:9104182-9104524
>chrX:9105386-9105710
>chrX:9106169-9106372
>chrX:9106512-9106795
>chrX:9107055-9107485
>chrX:9108634-9108684
>chrX:9108919-9109230
>chrX:9109549-9109598
>chrX:9111378-9112170
>chrX:9112692-9113063
>chrX:9113710-9114100
>chrX:9114419-9114487
>chrX:9114807-9114969
>chrX:9115064-9115590
>chrX:9116436-9116492
>chrX:9117054-9117188
>chrX:9117313-9117403
>chrX:9117494-9117571
>chrX:9119531-9119849
>chrX:9120771-9120913
>chrX:9121054-9121435
>chrX:9121548-9121956
>chrX:9123527-9123701
>chrX:9125365-9125703
>chrX:9125804-9126327
>chrX:9127127-9127268
>chrX:9127576-9127990
>chrX:9128339-9129108
>chrX:9132802-9133322
>chrX:9133827-9134200
>chrX:9134885-9134956
>chrX:9135729-9135847
>chrX:9136158-9136227
>chrX:9137385-9137488
>chrX:9137926-9137968
>chrX:9138171-9138307
>chrX:9138823-9139211
>chrX:9139562-9140194
>chrX:9140533-9140671
>chrX:9140737-9141041
>chrX:9141930-9142693
>chrX:9142836-9142906
>chrX:9142974-9143473
>chrX:9146387-9146514
>chrX:9146607-9146793
>chrX:9146890-9147000
>chrX:9148171-9148323
>chrX:9148382-9148545
>chrX:9149457-9149821
>chrX:9151901-9152464
>chrX:9153067-9153239
>chrX:9154588-9154778
>chrX:9156692-9156993
>chrX:9157646-9157725
>chrX:9159480-9159831
>chrX:9159879-9160041
>chrX:9160109-9160338
>chrX:9162968-9163055
>chrX:9163856-9164297
>chrX:9164493-9164596
>chrX:9164708-9164872
>chrX:9164935-9164995
>chrX:9165317-9165355
>chrX:9165532-9165649
>chrX:9165931-9166050
>chrX:9166332-9166469
>chrX:9166932-9167421
>chrX:9167563-9167723
>chrX:9168064-9168601
>chrX:9169179-9169345
>chrX:9169463-9169558
>chrX:9169808-9170103
>chrX:9171198-9171256
>chrX:9171400-9171443
>chrX:9172496-9172546
>chrX:9172819-9172957
>chrX:9173339-9175437
>chrX:9175765-9176202
>chrX:9176303-9176339
>chrX:9176646-9176956
>chrX:9178288-9178341
>chrX:9178781-9178880
>chrX:9184544-9185285
>chrX:9185511-9185664
>chrX:9185822-9185882
>chrX:9186275-9186417
>chrX:9187814-9187858
>chrX:9190605-9190701
>chrX:9191104-9191428
>chrX:9192020-9192331
>chrX:9193490-9193801
>chrX:9194285-9194993
>chrX:9197672-9197712
>chrX:9200296-9200814
>chrX:9201044-9201393
>chrX:9201622-9201673
>chrX:9201875-9202675
>chrX:9202726-9202859
>chrX:9202908-9202971
>chrX:9203014-9203827
>chrX:9203909-9204249
>chrX:9205434-9205853
>chrX:9207757-9208312
>chrX:9208394-9208724
>chrX:9209597-9209647
>chrX:9210249-9210392
>chrX:9211157-9211503
>chrX:9212460-9212578
>chrX:9212695-9212809
>chrX:9214130-9214847
>chrX:9214906-9215334
>chrX:9215388-9216031
>chrX:9216912-9216957
>chrX:9217546-9217621
>chrX:9218054-9218115
>chrX:9218533-9218591
>chrX:9219243-9219292
>chrX:9220258-9220316
>chrX:9220501-9220549
>chrX:9221691-9221759
>chrX:9223241-9223599
>chrX:9224851-9224923
>chrX:9225305-9225903
>chrX:9226015-9226327
>chrX:9226413-9226448
>chrX:9228064-9228121
>chrX:9229308-9229809
>chrX:9230430-9230530
>chrX:9232247-9232630
>chrX:9235206-9235286
>chrX:9235815-9236095
>chrX:9236584-9236889
>chrX:9237910-9238109
>chrX:9238599-9238752
>chrX:9238909-9238983
>chrX:9239277-9239343
>chrX:9239395-9239689
>chrX:9240730-9240945
>chrX:9242828-9243058
>chrX:9243137-9243256
>chrX:9243382-9243564
>chrX:9243727-9243859
>chrX:9244851-9245332
>chrX:9246178-9246875
>chrX:9247486-9247741
>chrX:9247816-9248229
>chrX:9248263-9248471
>chrX:9248555-9248717
>chrX:9250130-9250417
>chrX:9251858-9251899
>chrX:9253592-9253863
>chrX:9254059-9254214
>chrX:9255090-9255167
>chrX:9255400-9255448
>chrX:9255575-9255706
>chrX:9255829-9255923
>chrX:9256382-9256465
>chrX:9256818-9256920
>chrX:9257092-9257384
>chrX:9257526-9257804
>chrX:9259483-9259542
>chrX:9259881-9259971
>chrX:9260104-9260242
>chrX:9260347-9260521
>chrX:9261727-9262039
>chrX:9264413-9264567
>chrX:9264652-9264752
>chrX:9264837-9265371
>chrX:9265487-9265530
>chrX:9266133-9266777
>chrX:9267302-9267571
>chrX:9267802-9267907
>chrX:9268153-9268265
>chrX:9268403-9268583
>chrX:9269861-9269954
>chrX:9270198-9270357
>chrX:9270633-9271084
>chrX:9271172-9271467
>chrX:9272592-9272629
>chrX:9273547-9274237
>chrX:9274679-9274991
>chrX:9276177-9276430
>chrX:9276795-9277445
>chrX:9277987-9278468
>chrX:9279794-9279898
>chrX:9281567-9281636
>chrX:9282129-9282494
>chrX:9282601-9282732
>chrX:9283529-9283863
>chrX:9284109-9284551
>chrX:9285018-9285265
>chrX:9286979-9287300
>chrX:9290050-9290487
>chrX:9291047-9291334
>chrX:9291516-9291568
>chrX:9292147-9292207
>chrX:9292310-9292425
>chrX:9294714-9295232
>chrX:9295535-9295651
>chrX:9295925-9295963
>chrX:9296010-9296592
>chrX:9297365-9297856
>chrX:9299152-9299504
>chrX:9299708-9300383
>chrX:9300553-9300617
>chrX:9301105-9301146
>chrX:9303530-9303566
>chrX:9303621-9303674
>chrX:9303798-9303874
>chrX:9304012-9304055
>chrX:9304278-9304822
>chrX:9304957-9305095
>chrX:9306368-9306693
>chrX:9307705-9307987
>chrX:9309190-9309545
>chrX:9309650-9309952
>chrX:9310055-9310251
>chrX:9310428-9310599
>chrX:9310677-9310782
>chrX:9312005-9312206
>chrX:9312591-9313111
>chrX:9313858-9314181
>chrX:9314298-9315039
>chrX:9315564-9315869
>chrX:9317670-9317848
>chrX:9319510-9319608
>chrX:9319669-9319867
>chrX:9320358-9320936
>chrX:9321470-9321851
>chrX:9322325-9322647
>chrX:9322779-9323130
>chrX:9324012-9324677
>chrX:9324903-9324992
>chrX:9325247-9325662
>chrX:9326984-9327319
>chrX:9328739-9329060
>chrX:9330762-9330884
>chrX:9331073-9331236
>chrX:9332522-9332854
>chrX:9333110-9333422
>chrX:9334581-9335092
>chrX:9335177-9335308
>chrX:9336210-9336249
>chrX:9336317-9336623
>chrX:9337029-9337102
>chrX:9337858-9338233
>chrX:9338298-9338474
>chrX:9339299-9339535
>chrX:9340371-9340427
>chrX:9340600-9340748
>chrX:9342084-9342676
>chrX:9344003-9344175
>chrX:9344348-9345004
>chrX:9345356-9346250
>chrX:9346338-9346441
>chrX:9346762-9347170
>chrX:9347778-9348273
>chrX:9349116-9349371
>chrX:9349486-9349533
>chrX:9350212-9350452
>chrX:9351539-9351852
>chrX:9353534-9353872
>chrX:9353965-9354282
>chrX:9357182-9357566
>chrX:9358207-9358507
>chrX:9358567-9359114
>chrX:9359572-9359628
>chrX:9359900-9360344
>chrX:9360480-9360805
>chrX:9361185-9361701
>chrX:9361733-9362453
>chrX:9363098-9363410
>chrX:9363857-9364161
>chrX:9364511-9364825
>chrX:9364908-9365581
>chrX:9366488-9366532
>chrX:9366742-9366845
>chrX:9367167-9367204
>chrX:9367358-9367594
>chrX:9367730-9367774
>chrX:9368182-9368299
>chrX:9368940-9369217
>chrX:9371328-9371647
>chrX:9371763-9372699
>chrX:9374313-9374366
>chrX:9374413-9374739
>chrX:9375695-9375883
>chrX:9376327-9376763
>chrX:9377045-9378172
>chrX:9378556-9378900
>chrX:9379707-9379776
>chrX:9381274-9381660
>chrX:9381926-9382230
>chrX:9383817-9383850
>chrX:9384184-9384367
>chrX:9384418-9384466
>chrX:9384612-9384960
>chrX:9385576-9386073
>chrX:9386796-9386888
>chrX:9388633-9389382
>chrX:9389520-9389795
>chrX:9390164-9390263
>chrX:9390400-9390458
>chrX:9390992-9391072
>chrX:9391117-9391208
>chrX:9391293-9391897
>chrX:9392114-9392318
>chrX:9392521-9392587
>chrX:9392925-9393614
>chrX:9393681-9393774
>chrX:9393925-9394244
>chrX:9394901-9395215
>chrX:9395320-9395625
>chrX:9395700-9395807
>chrX:9396010-9396303
>chrX:9396383-9396520
>chrX:9397311-9397655
>chrX:9397807-9398172
>chrX:9398457-9399166
>chrX:9399400-9399590
>chrX:9399687-9399768
>chrX:9399833-9399906
>chrX:9400570-9401182
>chrX:9401832-9402358
>chrX:9402407-9402506
>chrX:9404462-9412733
>chrX:9413089-9414637
>chrX:9416506-9416606
>chrX:9417342-9417498
>chrX:9417634-9417902
>chrX:9418553-9419276
>chrX:9419985-9420122
>chrX:9420578-9420624
>chrX:9422033-9422393
>chrX:9422740-9424021
>chrX:9424097-9424154
>chrX:9424191-9424292
>chrX:9424882-9425396
>chrX:9425464-9425562
>chrX:9425670-9425867
>chrX:9426080-9426167
>chrX:9426308-9426667
>chrX:9426751-9428741
>chrX:9429452-9429853
>chrX:9431110-9431499
>chrX:9431841-9432178
>chrX:9432223-9432529
>chrX:9432851-9433036
>chrX:9434007-9434198
>chrX:9434270-9434358
>chrX:9434449-9434900
>chrX:9435112-9435439
>chrX:9435560-9435657
>chrX:9436081-9436359
>chrX:9436440-9436789
>chrX:9437640-9437703
>chrX:9438355-9438476
>chrX:9438712-9439001
>chrX:9439235-9439648
>chrX:9439704-9440041
>chrX:9440102-9440134
>chrX:9441207-9441375
>chrX:9441473-9441533
>chrX:9442059-9442234
>chrX:9442331-9442596
>chrX:9443665-9444010
>chrX:9444050-9444375
>chrX:9445314-9445623
>chrX:9446438-9446547
>chrX:9446976-9447285
>chrX:9447603-9447642
>chrX:9448113-9448170
>chrX:9448367-9448502
>chrX:9448546-9448838
>chrX:9448927-9449051
>chrX:9449105-9449440
>chrX:9449677-9449994
>chrX:9450849-9451178
>chrX:9451355-9451688
>chrX:9451907-9451971
>chrX:9452051-9452971
>chrX:9453153-9453374
>chrX:9453439-9453613
>chrX:9453781-9454036
>chrX:9454175-9454823
>chrX:9455278-9455312
>chrX:9455403-9456243
>chrX:9456513-9456737
>chrX:9457165-9457761
>chrX:9458059-9458408
>chrX:9458649-9458926
>chrX:9458963-9459007
>chrX:9459716-9460027
>chrX:9460233-9460637
>chrX:9460727-9461238
>chrX:9461403-9462171
>chrX:9462180-9462290
>chrX:9463605-9463935
>chrX:9465119-9465237
>chrX:9465275-9465325
>chrX:9468833-9469111
>chrX:9469154-9469463
>chrX:9470080-9470548
>chrX:9470625-9470936
>chrX:9472233-9472937
>chrX:9474846-9475551
>chrX:9476056-9476164
>chrX:9478057-9478097
>chrX:9478404-9478495
>chrX:9478706-9478824
>chrX:9479170-9479740
>chrX:9479821-9480256
>chrX:9480351-9480405
>chrX:9480811-9481175
>chrX:9481296-9481799
>chrX:9481938-9482044
>chrX:9482660-9482697
>chrX:9482760-9482829
>chrX:9482895-9482932
>chrX:9483048-9483108
>chrX:9483997-9484316
>chrX:9484360-9484451
>chrX:9484637-9485077
>chrX:9485888-9486832
>chrX:9487113-9487474
>chrX:9488233-9488414
>chrX:9488494-9488677
>chrX:9488837-9488985
>chrX:9489956-9490273
>chrX:9490909-9491510
>chrX:9492832-9492925
>chrX:9493464-9493808
>chrX:9494571-9494616
>chrX:9494811-9494859
>chrX:9497121-9497461
>chrX:9497682-9498062
>chrX:9499690-9500616
>chrX:9500838-9501025
>chrX:9502033-9502180
>chrX:9502719-9502841
>chrX:9502949-9509393
>chrX:9509478-9509790
>chrX:9510106-9510229
>chrX:9510533-9510778
>chrX:9510837-9510981
>chrX:9511054-9511134
>chrX:9511854-9512187
>chrX:9512484-9512803
>chrX:9513630-9514054
>chrX:9514264-9514318
>chrX:9515811-9515854
>chrX:9517791-9518135
>chrX:9519209-9519413
>chrX:9520798-9521106
>chrX:9521542-9521583
>chrX:9521635-9521839
>chrX:9521953-9522326
>chrX:9523857-9524303
>chrX:9524478-9524996
>chrX:9526089-9526190
>chrX:9526691-9526784
>chrX:9527457-9527535
>chrX:9527814-9528320
>chrX:9528684-9528729
>chrX:9529014-9529080
>chrX:9529611-9530015
>chrX:9531185-9531260
>chrX:9531344-9531468
>chrX:9531524-9531600
>chrX:9531619-9532033
>chrX:9532617-9532990
>chrX:9533026-9533161
>chrX:9533344-9533375
>chrX:9533864-9533935
>chrX:9534869-9534933
>chrX:9536254-9536557
>chrX:9537288-9537839
>chrX:9543442-9543497
>chrX:9543966-9544027
>chrX:9544509-9544871
>chrX:9544986-9545697
>chrX:9546164-9547146
>chrX:9547305-9547621
>chrX:9548177-9548260
>chrX:9548352-9548406
>chrX:9549388-9549558
>chrX:9550198-9550243
>chrX:9550787-9550970
>chrX:9551044-9551118
>chrX:9552852-9553151
>chrX:9553955-9554207
>chrX:9554718-9555741
>chrX:9555902-9556229
>chrX:9556290-9556673
>chrX:9556764-9556896
>chrX:9558229-9558567
>chrX:9562467-9562546
>chrX:9562657-9562714
>chrX:9563579-9563709
>chrX:9564047-9564288
>chrX:9564446-9564762
>chrX:9564980-9565366
>chrX:9565518-9565878
>chrX:9566173-9566250
>chrX:9568523-9568838
>chrX:9569219-9569438
>chrX:9569551-9569669
>chrX:9570641-9571227
>chrX:9571552-9571647
>chrX:9571686-9572034
>chrX:9572817-9572865
>chrX:9574172-9574460
>chrX:9574834-9575387
>chrX:9576720-9577057
>chrX:9577495-9577629
>chrX:9578223-9578365
>chrX:9579996-9580913
>chrX:9581011-9581057
>chrX:9581488-9581534
>chrX:9583034-9583242
>chrX:9583305-9583404
>chrX:9584820-9584990
>chrX:9585673-9585730
>chrX:9585811-9585884
>chrX:9585964-9586179
>chrX:9586216-9586923
>chrX:9587851-9588124
>chrX:9588260-9588436
>chrX:9588596-9588946
>chrX:9589213-9589312
>chrX:9590010-9590071
>chrX:9590657-9590738
>chrX:9591444-9591495
>chrX:9592460-9592805
>chrX:9593115-9593431
>chrX:9595123-9595193
>chrX:9596410-9596541
>chrX:9597984-9598174
>chrX:9598688-9599376
>chrX:9600147-9600485
>chrX:9601761-9602036
>chrX:9602113-9602149
>chrX:9603677-9603853
>chrX:9604005-9604052
>chrX:9604107-9604150
>chrX:9605909-9605972
>chrX:9606032-9606068
>chrX:9606473-9606708
>chrX:9607701-9608108
>chrX:9610692-9610809
>chrX:9612415-9612567
>chrX:9612756-9612960
>chrX:9613381-9613416
>chrX:9613633-9614024
>chrX:9614284-9614583
>chrX:9615967-9616002
>chrX:9618005-9618055
>chrX:9618383-9618711
>chrX:9622139-9622276
>chrX:9622436-9623044
>chrX:9623399-9623719
>chrX:9624853-9624973
>chrX:9625650-9625924
>chrX:9628248-9628435
>chrX:9628504-9628852
>chrX:9630360-9631006
>chrX:9631111-9631238
>chrX:9631660-9631816
>chrX:9632088-9632199
>chrX:9632266-9632615
>chrX:9634400-9634674
>chrX:9635204-9635322
>chrX:9635960-9636175
>chrX:9636248-9636531
>chrX:9638687-9638739
>chrX:9639908-9640025
>chrX:9640590-9640934
>chrX:9641685-9641971
>chrX:9643198-9643263
>chrX:9643491-9643865
>chrX:9644633-9644956
>chrX:9645094-9645356
>chrX:9646959-9647029
>chrX:9649787-9650091
>chrX:9650437-9650494
>chrX:9651003-9651350
>chrX:9652097-9652171
>chrX:9652570-9653181
>chrX:9655231-9655355
>chrX:9657895-9658259
>chrX:9658825-9659189
>chrX:9659598-9659628
>chrX:9660865-9661081
>chrX:9661278-9661539
>chrX:9662347-9662492
>chrX:9662526-9663024
>chrX:9663118-9663170
>chrX:9663468-9663818
>chrX:9665364-9666081
>chrX:9666154-9666693
>chrX:9667029-9667289
>chrX:9667336-9668190
>chrX:9668237-9668333
>chrX:9668517-9668769
>chrX:9668806-9669169
>chrX:9669743-9669890
>chrX:9669982-9670119
>chrX:9670166-9670225
>chrX:9670322-9670607
>chrX:9672827-9673162
>chrX:9673554-9674882
>chrX:9675301-9675344
>chrX:9675592-9675948
>chrX:9677031-9677066
>chrX:9678146-9678205
>chrX:9678302-9678374
>chrX:9679245-9679338
>chrX:9679920-9680189
>chrX:9684301-9684635
>chrX:9685295-9685508
>chrX:9685636-9686048
>chrX:9686424-9686717
>chrX:9687523-9687653
>chrX:9688895-9689045
>chrX:9690311-9690659
>chrX:9690761-9691043
>chrX:9691146-9691466
>chrX:9692345-9692712
>chrX:9694385-9695282
>chrX:9696836-9696979
>chrX:9697106-9697139
>chrX:9697424-9698091
>chrX:9698966-9699293
>chrX:9701472-9701681
>chrX:9702097-9702616
>chrX:9703205-9703364
>chrX:9704587-9704917
>chrX:9705439-9706127
>chrX:9706390-9706456
>chrX:9708592-9708699
>chrX:9708723-9708877
>chrX:9709938-9710262
>chrX:9710735-9711368
>chrX:9712296-9712650
>chrX:9713081-9713137
>chrX:9713446-9713735
>chrX:9713957-9714119
>chrX:9715297-9715471
>chrX:9715501-9715556
>chrX:9721573-9722093
>chrX:9723575-9723811
>chrX:9723869-9724279
>chrX:9724348-9724475
>chrX:9724542-9724832
>chrX:9725090-9725271
>chrX:9725322-9725358
>chrX:9726986-9727109
>chrX:9727154-9727433
>chrX:9727516-9727580
>chrX:9728519-9728908
>chrX:9729907-9730218
>chrX:9731150-9731390
>chrX:9732515-9732896
>chrX:9733798-9734384
>chrX:9736462-9736569
>chrX:9736757-9736922
>chrX:9737011-9737423
>chrX:9737507-9737597
>chrX:9737688-9738017
>chrX:9738598-9739018
>chrX:9739275-9739333
>chrX:9739942-9740108
>chrX:9741057-9741330
>chrX:9741599-9741923
>chrX:9742260-9742494
>chrX:9742821-9743249
>chrX:9743351-9743427
>chrX:9743874-9743970
>chrX:9744045-9745269
>chrX:9745600-9745731
>chrX:9747141-9747210
>chrX:9747691-9747859
>chrX:9748809-9749047
>chrX:9749119-9750888
>chrX:9751560-9751663
>chrX:9751954-9751994
>chrX:9752063-9752366
>chrX:9752438-9752493
>chrX:9752572-9752882
>chrX:9753059-9753403
>chrX:9755124-9755512
>chrX:9756165-9756226
>chrX:9756273-9756759
>chrX:9756895-9757458
>chrX:9757520-9757618
>chrX:9757741-9758069
>chrX:9758373-9758421
>chrX:9758584-9759167
>chrX:9760011-9760435
>chrX:9760885-9761409
>chrX:9761552-9761697
>chrX:9761821-9762392
>chrX:9762946-9763503
>chrX:9763979-9764348
>chrX:9764739-9765043
>chrX:9766019-9766107
>chrX:9766448-9766995
>chrX:9768239-9768362
>chrX:9768541-9769050
>chrX:9769547-9769979
>chrX:9770022-9770302
>chrX:9770380-9770436
>chrX:9770993-9771387
>chrX:9771484-9771525
>chrX:9771701-9772013
>chrX:9772541-9772850
>chrX:9773598-9773898
>chrX:9773961-9774165
>chrX:9774808-9775147
>chrX:9776409-9776989
>chrX:9777148-9777394
>chrX:9777602-9777653
>chrX:9777755-9778118
>chrX:9778442-9778513
>chrX:9778591-9778736
>chrX:9779416-9779736
>chrX:9780281-9780579
>chrX:9780797-9781446
>chrX:9781493-9781783
>chrX:9781846-9782112
>chrX:9782563-9783227
>chrX:9784088-9784124
>chrX:9784237-9784616
>chrX:9786307-9786404
>chrX:9787942-9788191
>chrX:9788869-9788916
>chrX:9791632-9792164
>chrX:9792442-9792489
>chrX:9792725-9793004
>chrX:9793321-9793621
>chrX:9793740-9794676
>chrX:9795040-9795444
>chrX:9796115-9796474
>chrX:9796632-9796942
>chrX:9799146-9799473
>chrX:9800318-9800937
>chrX:9800976-9801344
>chrX:9801508-9802035
>chrX:9802081-9802194
>chrX:9802278-9802353
>chrX:9802933-9803220
>chrX:9803322-9803418
>chrX:9804932-9805280
>chrX:9805362-9805648
>chrX:9805813-9806179
>chrX:9806349-9807065
>chrX:9808224-9816137
>chrX:9816571-9816621
>chrX:9816997-9817275
>chrX:9819798-9820109
>chrX:9820302-9820669
>chrX:9820815-9821076
>chrX:9821816-9821889
>chrX:9822289-9822402
>chrX:9822560-9822718
>chrX:9822981-9823486
>chrX:9823730-9824045
>chrX:9824151-9824476
>chrX:9826467-9826825
>chrX:9827203-9827390
>chrX:9827911-9828339
>chrX:9828455-9828509
>chrX:9828570-9828797
>chrX:9828999-9829334
>chrX:9829941-9829980
>chrX:9830044-9830308
>chrX:9830577-9830882
>chrX:9831174-9831255
>chrX:9831333-9831965
>chrX:9833605-9833666
>chrX:9834590-9834792
>chrX:9835311-9835348
>chrX:9835755-9835852
>chrX:9836073-9836158
>chrX:9836501-9836944
>chrX:9838036-9838367
>chrX:9840105-9840140
>chrX:9840289-9840576
>chrX:9840924-9841283
>chrX:9841737-9842071
>chrX:9842271-9842386
>chrX:9842768-9842943
>chrX:9843414-9843814
>chrX:9844214-9844886
>chrX:9845235-9845270
>chrX:9846004-9846712
>chrX:9847870-9847916
>chrX:9848217-9848537
>chrX:9849316-9849374
>chrX:9850554-9850873
>chrX:9850992-9851327
>chrX:9851445-9851739
>chrX:9852506-9852557
>chrX:9852778-9852835
>chrX:9853362-9853814
>chrX:9855106-9855304
>chrX:9855539-9855572
>chrX:9857362-9857685
>chrX:9858516-9858828
>chrX:9858925-9859213
>chrX:9860128-9860249
>chrX:9860398-9860729
>chrX:9861145-9861498
>chrX:9863571-9863805
>chrX:9864398-9865032
>chrX:9865478-9865865
>chrX:9865986-9866085
>chrX:9868200-9868880
>chrX:9868930-9869518
>chrX:9869556-9870237
>chrX:9872036-9872070
>chrX:9872278-9872601
>chrX:9872732-9873126
>chrX:9873166-9873294
>chrX:9874630-9874664
>chrX:9874789-9875158
>chrX:9876256-9876342
>chrX:9876470-9876537
>chrX:9876821-9876962
>chrX:9877064-9877097
>chrX:9878569-9878637
>chrX:9878718-9878762
>chrX:9878973-9879566
>chrX:9884502-9884606
>chrX:9884919-9885090
>chrX:9885638-9885957
>chrX:9886447-9886842
>chrX:9887360-9887520
>chrX:9887856-9887949
>chrX:9888441-9888749
>chrX:9889990-9890391
>chrX:9891631-9891911
>chrX:9891969-9892287
>chrX:9892396-9892446
>chrX:9893115-9893428
>chrX:9893570-9893994
>chrX:9894829-9894878
>chrX:9895209-9895271
>chrX:9897464-9897706
>chrX:9898957-9899274
>chrX:9900832-9900892
>chrX:9901032-9901315
>chrX:9901885-9902412
>chrX:9903528-9903868
>chrX:9904232-9904372
>chrX:9904882-9905198
>chrX:9906174-9906309
>chrX:9906417-9906800
>chrX:9907725-9907807
>chrX:9908668-9909148
>chrX:9909723-9910118
>chrX:9910417-9911019
>chrX:9911956-9912255
>chrX:9914053-9914092
>chrX:9915071-9915299
>chrX:9915622-9915705
>chrX:9917487-9917830
>chrX:9918302-9918771
>chrX:9918842-9918906
>chrX:9918991-9919128
>chrX:9919319-9919634
>chrX:9921103-9921179
>chrX:9921272-9921537
>chrX:9921600-9921860
>chrX:9922080-9922377
>chrX:9924355-9924957
>chrX:9926330-9926377
>chrX:9926716-9926926
>chrX:9927073-9927393
>chrX:9928626-9928745
>chrX:9929736-9930092
>chrX:9930227-9930571
>chrX:9930727-9931059
>chrX:9931258-9931653
>chrX:9932605-9932670
>chrX:9933184-9933229
>chrX:9933295-9933341
>chrX:9933481-9933773
>chrX:9933829-9933963
>chrX:9934795-9935138
>chrX:9935293-9935482
>chrX:9936099-9936421
>chrX:9938194-9938556
>chrX:9938903-9938983
>chrX:9939622-9940077
>chrX:9941684-9941999
>chrX:9942324-9942698
>chrX:9942728-9942809
>chrX:9943012-9943260
>chrX:9943402-9943522
>chrX:9943698-9943739
>chrX:9943830-9944207
>chrX:9945088-9945415
>chrX:9948030-9948219
>chrX:9949619-9949681
>chrX:9950467-9951127
>chrX:9951203-9951241
>chrX:9951675-9951760
>chrX:9952056-9954448
>chrX:9955211-9955550
>chrX:9956021-9956402
>chrX:9956621-9957331
>chrX:9957512-9957844
>chrX:9958029-9958320
>chrX:9958946-9959380
>chrX:9959659-9960009
>chrX:9960376-9960681
>chrX:9960789-9961101
>chrX:9961606-9961754
>chrX:9961769-9961903
>chrX:9962011-9962154
>chrX:9962183-9963564
>chrX:9963711-9964045
>chrX:9964206-9964360
>chrX:9964543-9964825
>chrX:9965165-9965541
>chrX:9965830-9965998
>chrX:9966501-9966583
>chrX:9966748-9966874
>chrX:9968375-9968673
>chrX:9968880-9969208
>chrX:9969489-9969747
>chrX:9970097-9970862
>chrX:9970929-9971029
>chrX:9971170-9971504
>chrX:9971691-9972247
>chrX:9972726-9973090
>chrX:9973138-9973291
>chrX:9973614-9973780
>chrX:9974034-9974352
>chrX:9974497-9974582
>chrX:9974795-9974927
>chrX:9975072-9975485
>chrX:9975785-9976121
>chrX:9976355-9977523
>chrX:9977648-9977783
>chrX:9977825-9978160
>chrX:9979177-9979492
>chrX:9979539-9979590
>chrX:9980129-9980350
>chrX:9980418-9980553
>chrX:9981014-9981250
>chrX:9981510-9981734
>chrX:9981785-9983031
>chrX:9984380-9984751
>chrX:9984969-9985169
>chrX:9985203-9985413
>chrX:9986266-9986595
>chrX:9986963-9987171
>chrX:9987762-9987872
>chrX:9987962-9988359
>chrX:9988530-9988935
>chrX:9989135-9989723
>chrX:9989847-9989958
>chrX:9990002-9990344
>chrX:9990535-9990655
>chrX:9991011-9991945
>chrX:9992550-9992740
>chrX:9993645-9994832
>chrX:9994956-9995463
>chrX:9996400-9996578
>chrX:9996659-9996858
>chrX:9997867-9998412
>chrX:9998534-9998870
>chrX:9999299-9999622
>chrX:10000053-10000398
>chrX:10000537-10000690
>chrX:10000949-10001245
>chrX:10001926-10003103
>chrX:10003243-10003723
>chrX:10004482-10004545
>chrX:10004750-10004834
>chrX:10005772-10005907
>chrX:10005962-10006258
>chrX:10006847-10007142
>chrX:10008155-10008641
>chrX:10008734-10009088
>chrX:10009269-10009549
>chrX:10009629-10009734
>chrX:10011578-10011672
>chrX:10012522-10012559
>chrX:10013432-10013950
>chrX:10015297-10015349
>chrX:10015471-10015576
>chrX:10018672-10018981
>chrX:10019079-10019437
>chrX:10020269-10020385
>chrX:10021088-10021419
>chrX:10022604-10023027
>chrX:10023717-10023840
>chrX:10024010-10024038
>chrX:10025027-10025795
>chrX:10026110-10026173
>chrX:10026881-10027003
>chrX:10027759-10027871
>chrX:10027989-10028325
>chrX:10028758-10028886
>chrX:10029100-10029156
>chrX:10029328-10029696
>chrX:10029864-10029917
>chrX:10030029-10030105
>chrX:10030143-10030473
>chrX:10030543-10030787
>chrX:10031040-10031340
>chrX:10032802-10033108
>chrX:10035594-10035917
>chrX:10036046-10036466
>chrX:10036556-10036615
>chrX:10036776-10037991
>chrX:10038024-10038338
>chrX:10040267-10040423
>chrX:10040475-10040576
>chrX:10040643-10040943
>chrX:10041850-10041888
>chrX:10041969-10042097
>chrX:10042540-10042862
>chrX:10043671-10043871
>chrX:10043922-10044223
>chrX:10044251-10044329
>chrX:10044854-10045007
>chrX:10046460-10046785
>chrX:10048003-10048055
>chrX:10050587-10050627
>chrX:10051145-10051209
>chrX:10055158-10055226
>chrX:10055343-10055400
>chrX:10055513-10055551
>chrX:10056100-10056165
>chrX:10056252-10056750
>chrX:10056819-10057299
>chrX:10058589-10058916
>chrX:10060412-10060453
>chrX:10060557-10060871
>chrX:10061232-10061317
>chrX:10061624-10061954
>chrX:10064137-10064220
>chrX:10065361-10065400
>chrX:10065470-10065576
>chrX:10068844-10069207
>chrX:10069569-10070282
>chrX:10070656-10070830
>chrX:10072328-10072655
>chrX:10073387-10073515
>chrX:10073980-10074312
>chrX:10075573-10075873
>chrX:10076532-10076838
>chrX:10080014-10080082
>chrX:10080251-10080782
>chrX:10081097-10081212
>chrX:10081312-10081410
>chrX:10081738-10082057
>chrX:10082441-10082760
>chrX:10085070-10085332
>chrX:10085815-10086140
>chrX:10089692-10089770
>chrX:10090072-10090206
>chrX:10090926-10091754
>chrX:10092499-10092594
>chrX:10093146-10093568
>chrX:10094573-10094632
>chrX:10096037-10096240
>chrX:10096273-10096366
>chrX:10096899-10097197
>chrX:10097656-10098011
>chrX:10099119-10099183
>chrX:10099271-10099328
>chrX:10099555-10099611
>chrX:10100991-10101190
>chrX:10102601-10102761
>chrX:10103996-10104525
>chrX:10104709-10105066
>chrX:10105295-10105341
>chrX:10107567-10107627
>chrX:10107769-10107833
>chrX:10110159-10110259
>chrX:10113542-10113952
>chrX:10114115-10114664
>chrX:10115894-10116164
>chrX:10118602-10118729
>chrX:10123252-10124064
>chrX:10125113-10125159
>chrX:10127307-10127906
>chrX:10131470-10131991
>chrX:10132306-10133061
>chrX:10133221-10133323
>chrX:10133676-10133833
>chrX:10133923-10134019
>chrX:10136401-10136461
>chrX:10137052-10137176
>chrX:10137241-10137482
>chrX:10137488-10137699
>chrX:10139637-10139926
>chrX:10140072-10140140
>chrX:10140190-10140528
>chrX:10140777-10141252
>chrX:10142632-10142679
>chrX:10143492-10143767
>chrX:10144688-10144754
>chrX:10144869-10145079
>chrX:10145125-10145903
>chrX:10146130-10146280
>chrX:10146948-10147445
>chrX:10147783-10147833
>chrX:10147996-10148901
>chrX:10148942-10149917
>chrX:10150169-10150259
>chrX:10150411-10150496
>chrX:10150756-10151047
>chrX:10151119-10151158
>chrX:10151681-10151717
>chrX:10152583-10152620
>chrX:10152791-10153221
>chrX:10154209-10154526
>chrX:10154997-10155086
>chrX:10155253-10155402
>chrX:10156203-10156240
>chrX:10159963-10160193
>chrX:10160404-10160453
>chrX:10161988-10162359
>chrX:10162437-10162501
>chrX:10162671-10162709
>chrX:10162968-10163152
>chrX:10163372-10163781
>chrX:10163861-10163951
>chrX:10164216-10164285
>chrX:10165157-10165229
>chrX:10166208-10166241
>chrX:10166281-10166327
>chrX:10167033-10167087
>chrX:10167710-10167816
>chrX:10169055-10169118
>chrX:10169576-10169652
>chrX:10169747-10170088
>chrX:10170423-10170474
>chrX:10170580-10170615
>chrX:10170881-10171190
>chrX:10171692-10171805
>chrX:10171892-10172131
>chrX:10172611-10172681
>chrX:10173335-10173382
>chrX:10174037-10174091
>chrX:10174798-10174857
>chrX:10175853-10175996
>chrX:10177074-10177115
>chrX:10177275-10177343
>chrX:10177708-10178307
>chrX:10178812-10178883
>chrX:10180480-10180820
>chrX:10181071-10181406
>chrX:10182423-10182726
>chrX:10182767-10182812
>chrX:10184253-10184304
>chrX:10184435-10184567
>chrX:10186749-10186940
>chrX:10187941-10188225
>chrX:10190029-10190229
>chrX:10190274-10190305
>chrX:10190337-10190463
>chrX:10190712-10191141
>chrX:10191175-10191845
>chrX:10192379-10192416
>chrX:10192519-10192600
>chrX:10193152-10193186
>chrX:10193590-10193825
>chrX:10195575-10196196
>chrX:10198183-10198267
>chrX:10199650-10200320
>chrX:10200680-10200990
>chrX:10201445-10201515
>chrX:10201704-10202677
>chrX:10204409-10204534
>chrX:10204823-10204933
>chrX:10205138-10205922
>chrX:10206881-10207296
>chrX:10207354-10207657
>chrX:10208774-10208827
>chrX:10209253-10209762
>chrX:10209852-10210295
>chrX:10210458-10211312
>chrX:10212867-10213118
>chrX:10213192-10213228
>chrX:10216616-10216702
>chrX:10216871-10216933
>chrX:10217097-10217268
>chrX:10217328-10217552
>chrX:10217763-10218066
>chrX:10218114-10218344
>chrX:10221388-10221652
>chrX:10222485-10222681
>chrX:10223076-10223134
>chrX:10224289-10224355
>chrX:10224562-10228252
>chrX:10228856-10228995
>chrX:10229302-10230229
>chrX:10230719-10231306
>chrX:10233216-10233288
>chrX:10238072-10238144
>chrX:10238229-10238277
>chrX:10238536-10238843
>chrX:10238882-10238934
>chrX:10239043-10239321
>chrX:10239487-10239843
>chrX:10239961-10240007
>chrX:10240215-10240306
>chrX:10241569-10241882
>chrX:10242527-10242671
>chrX:10243230-10243466
>chrX:10244136-10244173
>chrX:10247432-10247533
>chrX:10248126-10248241
>chrX:10249371-10249477
>chrX:10249704-10252829
>chrX:10254101-10254354
>chrX:10254483-10254619
>chrX:10255168-10255255
>chrX:10257415-10257445
>chrX:10260354-10261076
>chrX:10262497-10262567
>chrX:10264681-10264750
>chrX:10264896-10265207
>chrX:10265239-10265448
>chrX:10265622-10265844
>chrX:10267343-10267650
>chrX:10268133-10268440
>chrX:10268509-10268733
>chrX:10268849-10268985
>chrX:10270122-10270360
>chrX:10270525-10270728
>chrX:10273743-10273801
>chrX:10274170-10274491
>chrX:10274561-10274632
>chrX:10275896-10276209
>chrX:10276849-10276920
>chrX:10277862-10278055
>chrX:10278086-10278224
>chrX:10278747-10278838
>chrX:10278868-10279410
>chrX:10279479-10279699
>chrX:10281200-10281239
>chrX:10282206-10282707
>chrX:10283302-10283352
>chrX:10283488-10283532
>chrX:10284190-10284375
>chrX:10285133-10285190
>chrX:10285751-10285798
>chrX:10285865-10285908
>chrX:10286873-10286906
>chrX:10287502-10287568
>chrX:10288009-10288082
>chrX:10289371-10289425
>chrX:10290478-10290548
>chrX:10290773-10291726
>chrX:10292048-10292107
>chrX:10293308-10293577
>chrX:10294014-10294469
>chrX:10295484-10295979
>chrX:10296066-10296131
>chrX:10299021-10299346
>chrX:10300235-10300305
>chrX:10300490-10300581
>chrX:10300736-10300814
>chrX:10301117-10301167
>chrX:10301603-10307892
>chrX:10310321-10310367
>chrX:10310881-10311002
>chrX:10311490-10311697
>chrX:10312111-10312460
>chrX:10312667-10312803
>chrX:10313131-10313464
>chrX:10313728-10314173
>chrX:10316697-10316862
>chrX:10316945-10317184
>chrX:10317348-10317634
>chrX:10317752-10317823
>chrX:10319121-10319443
>chrX:10320133-10320243
>chrX:10320355-10320753
>chrX:10320993-10321229
>chrX:10321284-10321384
>chrX:10324084-10324139
>chrX:10324593-10324851
>chrX:10325227-10325399
>chrX:10326632-10327411
>chrX:10330802-10330890
>chrX:10330918-10331020
>chrX:10331570-10331630
>chrX:10334908-10335803
>chrX:10336582-10336788
>chrX:10337875-10339304
>chrX:10342841-10343002
>chrX:10344823-10344953
>chrX:10345741-10348097
>chrX:10348736-10349124
>chrX:10350569-10350633
>chrX:10352453-10352507
>chrX:10352924-10352988
>chrX:10354472-10354571
>chrX:10355654-10355713
>chrX:10356971-10357180
>chrX:10358027-10358382
>chrX:10358947-10359394
>chrX:10360960-10361374
>chrX:10361897-10361963
>chrX:10363480-10363654
>chrX:10363706-10363761
>chrX:10365060-10365450
>chrX:10366896-10366988
>chrX:10368110-10368521
>chrX:10368651-10369147
>chrX:10369275-10369457
>chrX:10369522-10370040
>chrX:10371621-10371698
>chrX:10372011-10372074
>chrX:10377780-10378146
>chrX:10378260-10378337
>chrX:10378921-10379087
>chrX:10383460-10383552
>chrX:10383787-10383936
>chrX:10384195-10384349
>chrX:10384863-10386124
>chrX:10388001-10388048
>chrX:10388154-10388289
>chrX:10388363-10388723
>chrX:10388782-10388856
>chrX:10389715-10389951
>chrX:10392215-10392399
>chrX:10392475-10392915
>chrX:10393272-10393378
>chrX:10396492-10396937
>chrX:10397049-10397103
>chrX:10397930-10398032
>chrX:10398730-10398766
>chrX:10400991-10402919
>chrX:10403061-10404083
>chrX:10404609-10405047
>chrX:10405183-10406040
>chrX:10406161-10406498
>chrX:10407071-10407117
>chrX:10409623-10409693
>chrX:10410433-10410483
>chrX:10410695-10410736
>chrX:10411156-10411513
>chrX:10412563-10412761
>chrX:10412815-10412862
>chrX:10413011-10413374
>chrX:10417511-10418537
>chrX:10419180-10419302
>chrX:10419521-10419601
>chrX:10421138-10421282
>chrX:10422819-10422873
>chrX:10424572-10424624
>chrX:10424699-10424777
>chrX:10425340-10425705
>chrX:10427364-10427691
>chrX:10428728-10428800
>chrX:10428821-10428870
>chrX:10430909-10431111
>chrX:10431577-10431949
>chrX:10432422-10432583
>chrX:10433064-10433131
>chrX:10435076-10435299
>chrX:10435515-10435623
>chrX:10435744-10436062
>chrX:10436289-10436375
>chrX:10436415-10436726
>chrX:10437735-10437801
>chrX:10438130-10438217
>chrX:10438378-10438701
>chrX:10438767-10439746
>chrX:10439839-10440049
>chrX:10440252-10440717
>chrX:10440887-10440933
>chrX:10442799-10442851
>chrX:10444384-10444469
>chrX:10445040-10445105
>chrX:10446114-10446147
>chrX:10446695-10446757
>chrX:10450099-10450261
>chrX:10451544-10451987
>chrX:10453588-10453688
>chrX:10454352-10454415
>chrX:10456411-10456500
>chrX:10456554-10456876
>chrX:10457829-10457933
>chrX:10458406-10458641
>chrX:10459862-10459905
>chrX:10463775-10463907
>chrX:10464894-10465296
>chrX:10465413-10465554
>chrX:10465773-10465807
>chrX:10465871-10465944
>chrX:10466485-10466601
>chrX:10466842-10466926
>chrX:10468205-10468265
>chrX:10469064-10469472
>chrX:10470123-10470355
>chrX:10470832-10471057
>chrX:10473886-10473967
>chrX:10476087-10476505
>chrX:10478457-10478498
>chrX:10479164-10480010
>chrX:10480947-10481176
>chrX:10481426-10481748
>chrX:10485113-10485220
>chrX:10486819-10487204
>chrX:10487402-10487595
>chrX:10487795-10487970
>chrX:10487994-10488368
>chrX:10488422-10490369
>chrX:10491086-10491150
>chrX:10491260-10491574
>chrX:10493275-10493373
>chrX:10493479-10493849
>chrX:10494450-10494818
>chrX:10496202-10496294
>chrX:10497354-10497431
>chrX:10497503-10497615
>chrX:10497638-10497718
>chrX:10497887-10497946
>chrX:10498106-10498496
>chrX:10498627-10499215
>chrX:10499279-10499744
>chrX:10501022-10501266
>chrX:10503468-10503517
>chrX:10504268-10504454
>chrX:10504815-10504932
>chrX:10505082-10505129
>chrX:10507133-10507229
>chrX:10508258-10508507
>chrX:10510504-10510867
>chrX:10510955-10511265
>chrX:10511403-10512025
>chrX:10513497-10513841
>chrX:10516182-10516500
>chrX:10516559-10516911
>chrX:10516980-10517070
>chrX:10519297-10519345
>chrX:10520893-10521330
>chrX:10521773-10522183
>chrX:10522328-10522804
>chrX:10523744-10524000
>chrX:10524299-10524627
>chrX:10526287-10526328
>chrX:10528199-10528372
>chrX:10528515-10528619
>chrX:10528978-10529040
>chrX:10531352-10531416
>chrX:10532196-10532364
>chrX:10532401-10532532
>chrX:10532737-10533146
>chrX:10533245-10533464
>chrX:10535935-10536262
>chrX:10536747-10536828
>chrX:10537956-10538276
>chrX:10539723-10540224
>chrX:10542717-10542753
>chrX:10543407-10543469
>chrX:10543556-10544033
>chrX:10544930-10545291
>chrX:10545725-10545771
>chrX:10546431-10546487
>chrX:10546999-10547715
>chrX:10548046-10548136
>chrX:10549403-10549446
>chrX:10550713-10550792
>chrX:10550988-10551210
>chrX:10551775-10552080
>chrX:10552394-10552688
>chrX:10552988-10553317
>chrX:10554496-10554595
>chrX:10557573-10557604
>chrX:10559758-10560190
>chrX:10560273-10562402
>chrX:10562866-10562929
>chrX:10565784-10566115
>chrX:10566482-10566572
>chrX:10569775-10569861
>chrX:10570367-10570499
>chrX:10570624-10570840
>chrX:10571625-10571880
>chrX:10571966-10572583
>chrX:10573201-10573373
>chrX:10573489-10573605
>chrX:10574272-10574462
>chrX:10577549-10577680
>chrX:10580963-10581362
>chrX:10581519-10581575
>chrX:10582840-10582961
>chrX:10583181-10583295
>chrX:10583656-10584152
>chrX:10584238-10584313
>chrX:10584489-10584530
>chrX:10584789-10590346
>chrX:10590858-10591081
>chrX:10592495-10592537
>chrX:10594109-10594176
>chrX:10595077-10595158
>chrX:10595243-10595957
>chrX:10598506-10598548
>chrX:10598815-10598856
>chrX:10600124-10600560
>chrX:10601313-10601473
>chrX:10601511-10601566
>chrX:10601701-10601796
>chrX:10601866-10602169
>chrX:10602300-10602706
>chrX:10602814-10602856
>chrX:10606143-10606446
>chrX:10606716-10607025
>chrX:10607314-10607494
>chrX:10608045-10608458
>chrX:10609689-10610025
>chrX:10610193-10610313
>chrX:10613693-10613806
>chrX:10614978-10615038
>chrX:10621829-10622014
>chrX:10622545-10622773
>chrX:10622959-10623372
>chrX:10624542-10624873
>chrX:10624944-10625166
>chrX:10625392-10625422
>chrX:10625481-10625553
>chrX:10626267-10626503
>chrX:10629193-10629501
>chrX:10630079-10630136
>chrX:10631279-10631455
>chrX:10631523-10631557
>chrX:10632289-10632335
>chrX:10632501-10632679
>chrX:10632738-10633092
>chrX:10633334-10633824
>chrX:10636045-10636142
>chrX:10636771-10636824
>chrX:10637410-10637653
>chrX:10637890-10637960
>chrX:10638081-10644176
>chrX:10645198-10645608
>chrX:10646735-10646802
>chrX:10647515-10647602
>chrX:10648179-10648368
>chrX:10648947-10649043
>chrX:10649930-10649975
>chrX:10650206-10650251
>chrX:10650443-10650674
>chrX:10651622-10651931
>chrX:10652743-10652794
>chrX:10653596-10653714
>chrX:10654381-10654715
>chrX:10654857-10654909
>chrX:10655146-10655201
>chrX:10655958-10656127
>chrX:10661312-10661615
>chrX:10662020-10662370
>chrX:10663086-10663419
>chrX:10664112-10664701
>chrX:10665514-10665829
>chrX:10666078-10666134
>chrX:10668932-10669270
>chrX:10671939-10672268
>chrX:10672312-10672358
>chrX:10672467-10672515
>chrX:10672600-10673038
>chrX:10673982-10674064
>chrX:10675623-10675709
>chrX:10677188-10677240
>chrX:10678682-10678755
>chrX:10679848-10679901
>chrX:10680675-10681082
>chrX:10681895-10681941
>chrX:10681998-10682176
>chrX:10682301-10682364
>chrX:10683257-10683580
>chrX:10683765-10684073
>chrX:10684323-10684716
>chrX:10684898-10685985
>chrX:10686475-10686557
>chrX:10687711-10688132
>chrX:10688237-10688453
>chrX:10689124-10689613
>chrX:10690652-10690716
>chrX:10691115-10692781
>chrX:10693175-10693521
>chrX:10693724-10693763
>chrX:10694359-10694392
>chrX:10694744-10695812
>chrX:10695943-10696789
>chrX:10697800-10697912
>chrX:10698609-10698744
>chrX:10699818-10700572
>chrX:10702463-10702547
>chrX:10702682-10702913
>chrX:10702984-10703122
>chrX:10703335-10703710
>chrX:10704645-10705067
>chrX:10705845-10706192
>chrX:10706322-10706737
>chrX:10710425-10710547
>chrX:10710615-10710682
>chrX:10712152-10712452
>chrX:10712499-10713626
>chrX:10715057-10721247
>chrX:10721783-10721933
>chrX:10723549-10723875
>chrX:10724056-10724356
>chrX:10725433-10725886
>chrX:10727091-10727425
>chrX:10727582-10727683
>chrX:10729769-10730169
>chrX:10730410-10730531
>chrX:10730574-10730876
>chrX:10731470-10731964
>chrX:10732131-10732673
>chrX:10732791-10733381
>chrX:10733712-10733869
>chrX:10733922-10733962
>chrX:10734039-10734584
>chrX:10735087-10735407
>chrX:10735659-10735932
>chrX:10736056-10736266
>chrX:10736812-10736858
>chrX:10737584-10737902
>chrX:10738553-10738652
>chrX:10738774-10738872
>chrX:10738939-10739043
>chrX:10740281-10740361
>chrX:10742984-10743075
>chrX:10745180-10745264
>chrX:10747952-10747984
>chrX:10749528-10749963
>chrX:10750350-10750677
>chrX:10750981-10751627
>chrX:10751767-10752202
>chrX:10752447-10752517
>chrX:10754295-10754340
>chrX:10754799-10754868
>chrX:10757151-10757195
>chrX:10757941-10758304
>chrX:10758460-10758963
>chrX:10760529-10760874
>chrX:10761997-10762087
>chrX:10762458-10762744
>chrX:10763038-10764384
>chrX:10765855-10766039
>chrX:10766338-10766372
>chrX:10766657-10766933
>chrX:10767202-10767645
>chrX:10767740-10767936
>chrX:10770815-10771115
>chrX:10771470-10772840
>chrX:10772943-10773185
>chrX:10773256-10773390
>chrX:10774666-10774738
>chrX:10775069-10775173
>chrX:10776553-10776845
>chrX:10777185-10778176
>chrX:10778264-10778604
>chrX:10778700-10778933
>chrX:10779187-10779474
>chrX:10779945-10780279
>chrX:10780660-10781070
>chrX:10782609-10782891
>chrX:10782948-10783132
>chrX:10784433-10786996
>chrX:10787431-10787718
>chrX:10787974-10788021
>chrX:10788639-10788797
>chrX:10788855-10789220
>chrX:10789345-10789718
>chrX:10790140-10790431
>chrX:10791768-10791808
>chrX:10792067-10792221
>chrX:10792528-10792925
>chrX:10793526-10793564
>chrX:10793842-10794116
>chrX:10795051-10795131
>chrX:10797125-10797228
>chrX:10798680-10798763
>chrX:10800209-10800271
>chrX:10801535-10802685
>chrX:10802721-10804503
>chrX:10804627-10804772
>chrX:10805042-10806280
>chrX:10806832-10807386
>chrX:10807454-10807571
>chrX:10807682-10807857
>chrX:10808649-10810774
>chrX:10811806-10811867
>chrX:10813051-10813141
>chrX:10813857-10814205
>chrX:10814384-10814656
>chrX:10814713-10815176
>chrX:10815953-10816028
>chrX:10817489-10817926
>chrX:10819107-10819200
>chrX:10821660-10821753
>chrX:10822099-10823568
>chrX:10823875-10823964
>chrX:10826402-10826528
>chrX:10827406-10827508
>chrX:10830423-10830464
>chrX:10835313-10835386
>chrX:10835690-10836087
>chrX:10838481-10838727
>chrX:10838904-10838970
>chrX:10839781-10839845
>chrX:10840084-10840511
>chrX:10840773-10841125
>chrX:10841175-10841238
>chrX:10842259-10842391
>chrX:10843397-10843643
>chrX:10843828-10844372
>chrX:10846199-10846357
>chrX:10848659-10848746
>chrX:10850178-10850798
>chrX:10851271-10851456
>chrX:10851635-10851677
>chrX:10854311-10854382
>chrX:10854726-10854835
>chrX:10857872-10858289
>chrX:10858462-10858640
>chrX:10860787-10861405
>chrX:10862551-10862803
>chrX:10862909-10863007
>chrX:10863952-10864001
>chrX:10864864-10864930
>chrX:10866416-10866475
>chrX:10868181-10868324
>chrX:10869833-10874218
>chrX:10874678-10875057
>chrX:10875320-10875362
>chrX:10875578-10875927
>chrX:10876523-10876837
>chrX:10876892-10876996
>chrX:10878096-10878205
>chrX:10879000-10879041
>chrX:10879888-10880757
>chrX:10884824-10885113
>chrX:10887023-10887060
>chrX:10889262-10889693
>chrX:10889781-10889933
>chrX:10890146-10890252
>chrX:10890418-10890829
>chrX:10892516-10892555
>chrX:10893775-10894077
>chrX:10895217-10895267
>chrX:10895729-10896066
>chrX:10896394-10897499
>chrX:10897702-10898013
>chrX:10898081-10898483
>chrX:10898656-10898722
>chrX:10898821-10898906
>chrX:10898956-10899147
>chrX:10900070-10900284
>chrX:10901866-10901947
>chrX:10903457-10903551
>chrX:10904002-10904104
>chrX:10905531-10905662
>chrX:10905782-10905896
>chrX:10906366-10907098
>chrX:10907129-10908009
>chrX:10908867-10909179
>chrX:10910781-10910874
>chrX:10911989-10912041
>chrX:10912245-10912364
>chrX:10912539-10912622
>chrX:10913360-10913531
>chrX:10914279-10914388
>chrX:10917662-10917702
>chrX:10918523-10918921
>chrX:10919615-10919764
>chrX:10921316-10921459
>chrX:10922233-10922348
>chrX:10924790-10925119
>chrX:10925869-10925911
>chrX:10926880-10927073
>chrX:10927508-10927735
>chrX:10928282-10928761
>chrX:10930801-10930860
>chrX:10931349-10931633
>chrX:10933460-10933575
>chrX:10933797-10934153
>chrX:10934197-10934389
>chrX:10934445-10934551
>chrX:10934774-10934960
>chrX:10935086-10935306
>chrX:10936213-10936278
>chrX:10939071-10939116
>chrX:10940051-10940157
>chrX:10940572-10942132
>chrX:10942267-10942335
>chrX:10944037-10944571
>chrX:10945024-10945508
>chrX:10946355-10946728
>chrX:10948734-10949002
>chrX:10951368-10951433
>chrX:10952195-10952353
>chrX:10952585-10952716
>chrX:10952784-10952892
>chrX:10953123-10953287
>chrX:10953511-10959157
>chrX:10960281-10960670
>chrX:10961081-10961171
>chrX:10961197-10961243
>chrX:10961360-10961499
>chrX:10961847-10962110
>chrX:10962579-10962619
>chrX:10962664-10962719
>chrX:10963068-10963140
>chrX:10963706-10963741
>chrX:10964456-10965147
>chrX:10965477-10965546
>chrX:10965899-10966165
>chrX:10966542-10968942
>chrX:10969051-10969212
>chrX:10969363-10969443
>chrX:10972407-10972548
>chrX:10973271-10973849
>chrX:10974030-10974175
>chrX:10974535-10974654
>chrX:10975412-10976741
>chrX:10977251-10977595
>chrX:10977754-10977820
>chrX:10980681-10981095
>chrX:10982220-10982362
>chrX:10982465-10982876
>chrX:10984685-10985050
>chrX:10985585-10985807
>chrX:10986452-10986488
>chrX:10987377-10987704
>chrX:10987740-10987799
>chrX:10988687-10988722
>chrX:10990229-10990280
>chrX:10994000-10994452
>chrX:10994765-10994861
>chrX:10994969-10995056
>chrX:10995140-10995299
>chrX:10995363-10995456
>chrX:10996018-10996639
>chrX:10996994-10997293
>chrX:10997442-10997713
>chrX:10997852-10998095
>chrX:10999115-11002408
>chrX:11003163-11003363
>chrX:11003614-11004011
>chrX:11004925-11005037
>chrX:11005586-11005885
>chrX:11006093-11006180
>chrX:11006685-11007712
>chrX:11007820-11007935
>chrX:11009633-11009939
>chrX:11012781-11012854
>chrX:11013141-11013196
>chrX:11013558-11013683
>chrX:11015759-11015853
>chrX:11016044-11016172
>chrX:11017917-11025333
>chrX:11025765-11025829
>chrX:11026724-11026937
>chrX:11027816-11028631
>chrX:11029057-11029133
>chrX:11029842-11030054
>chrX:11031129-11033311
>chrX:11033353-11034727
>chrX:11035154-11035190
>chrX:11035644-11035799
>chrX:11035885-11036063
>chrX:11036888-11036937
>chrX:11037604-11037655
>chrX:11038483-11038888
>chrX:11039633-11039740
>chrX:11040485-11040734
>chrX:11043539-11048210
>chrX:11048295-11048439
>chrX:11048489-11048636
>chrX:11048700-11048843
>chrX:11048868-11049519
>chrX:11049697-11050255
>chrX:11050390-11050614
>chrX:11051556-11051599
>chrX:11052946-11052984
>chrX:11053883-11053961
>chrX:11054064-11054104
>chrX:11054307-11055020
>chrX:11056622-11057305
>chrX:11058314-11058751
>chrX:11058927-11059425
>chrX:11059544-11059744
>chrX:11060458-11060572
>chrX:11062182-11062232
>chrX:11062543-11062593
>chrX:11062656-11062883
>chrX:11063207-11063272
>chrX:11064278-11064380
>chrX:11065721-11066440
>chrX:11067619-11068006
>chrX:11068056-11068244
>chrX:11070825-11071291
>chrX:11072945-11073074
>chrX:11073591-11073896
>chrX:11074017-11074071
>chrX:11074194-11074314
>chrX:11074445-11074579
>chrX:11074871-11075137
>chrX:11077682-11077904
>chrX:11078282-11078623
>chrX:11081328-11081460
>chrX:11082108-11082230
>chrX:11082497-11082548
>chrX:11085759-11086120
>chrX:11086446-11086573
>chrX:11086694-11086812
>chrX:11086980-11089207
>chrX:11089321-11089625
>chrX:11089803-11090223
>chrX:11091167-11091211
>chrX:11092150-11092220
>chrX:11092742-11092791
>chrX:11093199-11093544
>chrX:11094078-11094118
>chrX:11094729-11094790
>chrX:11094869-11095092
>chrX:11096072-11096172
>chrX:11096220-11096628
>chrX:11097598-11097670
>chrX:11097765-11097925
>chrX:11098026-11098223
>chrX:11099864-11100172
>chrX:11102559-11102902
>chrX:11103059-11103208
>chrX:11103321-11103452
>chrX:11105678-11105841
>chrX:11106250-11106580
>chrX:11107452-11107487
>chrX:11109646-11109716
>chrX:11112198-11112509
>chrX:11112750-11112940
>chrX:11115680-11115715
>chrX:11115794-11115902
>chrX:11116107-11116165
>chrX:11116968-11117038
>chrX:11117472-11117631
>chrX:11117671-11117748
>chrX:11117792-11117860
>chrX:11118001-11118158
>chrX:11119091-11119138
>chrX:11120774-11120827
>chrX:11122985-11123111
>chrX:11123149-11124087
>chrX:11124594-11124978
>chrX:11125802-11126067
>chrX:11126213-11126258
>chrX:11126307-11126535
>chrX:11127526-11127853
>chrX:11128280-11129022
>chrX:11129581-11129843
>chrX:11130295-11130731
>chrX:11131418-11131774
>chrX:11132446-11132530
>chrX:11134873-11134940
>chrX:11135077-11135129
>chrX:11135261-11135298
>chrX:11136246-11136598
>chrX:11137867-11137967
>chrX:11140192-11140454
>chrX:11141113-11141272
>chrX:11142169-11142224
>chrX:11142585-11142874
>chrX:11145856-11145918
>chrX:11146845-11146882
>chrX:11147097-11147368
>chrX:11150678-11150811
>chrX:11150877-11150964
>chrX:11151227-11151498
>chrX:11151631-11151742
>chrX:11153057-11153160
>chrX:11153278-11153565
>chrX:11153803-11154278
>chrX:11155276-11155582
>chrX:11157088-11157118
>chrX:11160141-11160474
>chrX:11161049-11161158
>chrX:11162953-11162988
>chrX:11165300-11165357
>chrX:11165520-11165598
>chrX:11165874-11165936
>chrX:11169959-11170128
>chrX:11171747-11171946
>chrX:11174504-11174994
>chrX:11175616-11175788
>chrX:11176228-11176355
>chrX:11178798-11178876
>chrX:11179623-11179789
>chrX:11181141-11181298
>chrX:11182585-11182939
>chrX:11183078-11183264
>chrX:11183599-11183656
>chrX:11184252-11184415
>chrX:11184657-11184720
>chrX:11184849-11185197
>chrX:11187086-11187115
>chrX:11187741-11188067
>chrX:11189231-11189286
>chrX:11190453-11190547
>chrX:11191117-11191166
>chrX:11191351-11191434
>chrX:11192204-11192336
>chrX:11192876-11193027
>chrX:11194578-11194674
>chrX:11195075-11195377
>chrX:11195583-11196187
>chrX:11197465-11197561
>chrX:11197644-11197696
>chrX:11198706-11198749
>chrX:11201375-11201444
>chrX:11201579-11201894
>chrX:11202522-11202871
>chrX:11204268-11204312
>chrX:11204448-11204480
>chrX:11207169-11207359
>chrX:11207653-11207774
>chrX:11208518-11208644
>chrX:11209137-11209619
>chrX:11211219-11211842
>chrX:11213373-11213846
>chrX:11214996-11215121
>chrX:11216355-11216589
>chrX:11216677-11221425
>chrX:11221707-11221939
>chrX:11222867-11222921
>chrX:11224284-11224333
>chrX:11224941-11225042
>chrX:11225297-11225335
>chrX:11226006-11226419
>chrX:11228990-11229040
>chrX:11230181-11230801
>chrX:11230922-11230958
>chrX:11231918-11232684
>chrX:11233690-11233761
>chrX:11234485-11236452
>chrX:11238904-11239020
>chrX:11239771-11239935
>chrX:11240742-11241087
>chrX:11241526-11241584
>chrX:11243645-11244315
>chrX:11246188-11246323
>chrX:11247480-11247624
>chrX:11248351-11249407
>chrX:11249922-11249990
>chrX:11250429-11250666
>chrX:11250746-11250865
>chrX:11251133-11251180
>chrX:11253159-11253336
>chrX:11253613-11253921
>chrX:11255124-11255473
>chrX:11256108-11256410
>chrX:11256847-11256916
>chrX:11257347-11257495
>chrX:11258711-11259447
>chrX:11259900-11260008
>chrX:11260182-11260312
>chrX:11261774-11261891
>chrX:11262957-11263270
>chrX:11263315-11263428
>chrX:11263755-11263883
>chrX:11264073-11264119
>chrX:11264807-11264985
>chrX:11265987-11266164
>chrX:11267139-11267239
>chrX:11267286-11267446
>chrX:11268236-11268309
>chrX:11272223-11272303
>chrX:11273264-11273343
>chrX:11273895-11274012
>chrX:11274356-11274498
>chrX:11274604-11274841
>chrX:11276900-11277429
>chrX:11278190-11278311
>chrX:11278409-11278638
>chrX:11279985-11280159
>chrX:11280576-11280864
>chrX:11280959-11280997
>chrX:11281415-11281510
>chrX:11283441-11283539
>chrX:11283662-11283957
>chrX:11284196-11284329
>chrX:11284751-11284917
>chrX:11285298-11285334
>chrX:11286150-11286306
>chrX:11286681-11286768
>chrX:11286929-11287096
>chrX:11288398-11288876
>chrX:11289699-11290009
>chrX:11292084-11292180
>chrX:11293764-11293869
>chrX:11296690-11296774
>chrX:11300882-11301007
>chrX:11301588-11301674
>chrX:11302087-11302332
>chrX:11304090-11304415
>chrX:11304752-11305091
>chrX:11305298-11305407
>chrX:11306439-11306552
>chrX:11309552-11310183
>chrX:11310317-11310618
>chrX:11311290-11311335
>chrX:11312679-11312734
>chrX:11313056-11313126
>chrX:11314557-11314974
>chrX:11315193-11315500
>chrX:11316413-11316918
>chrX:11317212-11317384
>chrX:11318568-11318766
>chrX:11319112-11319223
>chrX:11319284-11319451
>chrX:11320819-11320954
>chrX:11321364-11321450
>chrX:11321468-11321525
>chrX:11321812-11321878
>chrX:11322066-11322130
>chrX:11322223-11322256
>chrX:11322284-11322624
>chrX:11323213-11324084
>chrX:11324117-11324593
>chrX:11324854-11325198
>chrX:11325393-11325549
>chrX:11325818-11325938
>chrX:11326100-11326428
>chrX:11329594-11329647
>chrX:11329742-11329976
>chrX:11330284-11330452
>chrX:11330840-11331175
>chrX:11331295-11331497
>chrX:11332579-11332848
>chrX:11332964-11332996
>chrX:11333180-11333552
>chrX:11335218-11335675
>chrX:11336123-11336196
>chrX:11337170-11337290
>chrX:11337599-11337628
>chrX:11337756-11337798
>chrX:11338057-11338221
>chrX:11339147-11339179
>chrX:11339547-11339686
>chrX:11340337-11340391
>chrX:11340440-11340745
>chrX:11343694-11343756
>chrX:11343840-11343877
>chrX:11344193-11344275
>chrX:11344387-11344733
>chrX:11345968-11346100
>chrX:11346289-11346361
>chrX:11346456-11346961
>chrX:11348621-11348910
>chrX:11349461-11349554
>chrX:11350101-11350163
>chrX:11352882-11353008
>chrX:11353549-11353604
>chrX:11354207-11354436
>chrX:11356169-11356464
>chrX:11356634-11356684
>chrX:11356725-11356890
>chrX:11357875-11358185
>chrX:11358210-11358789
>chrX:11359601-11362680
>chrX:11363741-11364347
>chrX:11365872-11366194
>chrX:11369144-11369201
>chrX:11369567-11369675
>chrX:11370886-11370939
>chrX:11371246-11371439
>chrX:11372465-11372818
>chrX:11373032-11373146
>chrX:11373357-11373431
>chrX:11375011-11375113
>chrX:11376022-11376120
>chrX:11376531-11376580
>chrX:11376618-11376658
>chrX:11377274-11377629
>chrX:11378192-11378367
>chrX:11378980-11379016
>chrX:11380628-11380923
>chrX:11382025-11382144
>chrX:11384634-11384874
>chrX:11387533-11388792
>chrX:11389002-11389101
>chrX:11389943-11391517
>chrX:11393195-11393465
>chrX:11394216-11394575
>chrX:11396930-11396974
>chrX:11397377-11397493
>chrX:11397623-11397926
>chrX:11398100-11398229
>chrX:11399525-11400072
>chrX:11400145-11400261
>chrX:11401417-11401509
>chrX:11401544-11401645
>chrX:11403476-11403606
>chrX:11404418-11404522
>chrX:11405518-11405581
>chrX:11405822-11406206
>chrX:11406473-11406509
>chrX:11406949-11407821
>chrX:11408888-11408949
>chrX:11409796-11410654
>chrX:11410871-11410989
>chrX:11411178-11411336
>chrX:11411809-11411847
>chrX:11411938-11412008
>chrX:11413757-11413823
>chrX:11414144-11414485
>chrX:11414827-11415181
>chrX:11417041-11417127
>chrX:11417844-11417997
>chrX:11418549-11418604
>chrX:11419770-11419908
>chrX:11422278-11422322
>chrX:11425042-11425084
>chrX:11425703-11425815
>chrX:11426709-11426750
>chrX:11427767-11427874
>chrX:11428695-11428730
>chrX:11429105-11429188
>chrX:11430565-11430635
>chrX:11430713-11430961
>chrX:11431134-11431188
>chrX:11431986-11432020
>chrX:11434103-11434152
>chrX:11435041-11435274
>chrX:11436502-11437127
>chrX:11439240-11439322
>chrX:11443505-11444105
>chrX:11444159-11444268
>chrX:11445729-11445887
>chrX:11447408-11447602
>chrX:11450841-11450899
>chrX:11452126-11452450
>chrX:11453177-11453332
>chrX:11453949-11454284
>chrX:11455814-11455922
>chrX:11456105-11456335
>chrX:11458775-11458883
>chrX:11459001-11459102
>chrX:11459328-11459384
>chrX:11460746-11460861
>chrX:11463250-11463641
>chrX:11465244-11465818
>chrX:11465919-11466000
>chrX:11466525-11466803
>chrX:11467147-11467392
>chrX:11467660-11468047
>chrX:11468143-11468288
>chrX:11468862-11468985
>chrX:11469037-11469142
>chrX:11470828-11470887
>chrX:11471081-11471199
>chrX:11471378-11471473
>chrX:11472101-11472240
>chrX:11473312-11473429
>chrX:11473518-11473777
>chrX:11474702-11474805
>chrX:11474927-11475074
>chrX:11475516-11475611
>chrX:11476549-11477148
>chrX:11477437-11477870
>chrX:11478160-11478352
>chrX:11480116-11480663
>chrX:11480999-11481063
>chrX:11481716-11481791
>chrX:11483960-11483998
>chrX:11484243-11484643
>chrX:11484711-11484940
>chrX:11486547-11486581
>chrX:11487118-11487213
>chrX:11487281-11487316
>chrX:11487396-11487543
>chrX:11488543-11488901
>chrX:11490099-11490173
>chrX:11490500-11490619
>chrX:11491189-11492392
>chrX:11492704-11492748
>chrX:11493822-11494016
>chrX:11495762-11495813
>chrX:11495884-11495955
>chrX:11496137-11496277
>chrX:11496541-11496628
>chrX:11497348-11497776
>chrX:11498888-11498954
>chrX:11499343-11499550
>chrX:11500373-11500757
>chrX:11501015-11501408
>chrX:11501550-11502292
>chrX:11502543-11503264
>chrX:11503855-11503911
>chrX:11504179-11504252
>chrX:11504299-11504476
>chrX:11505317-11506069
>chrX:11506236-11507055
>chrX:11508095-11508447
>chrX:11510825-11510991
>chrX:11511824-11512121
>chrX:11513234-11513335
>chrX:11513890-11514194
>chrX:11514508-11514574
>chrX:11515573-11515671
>chrX:11516157-11516572
>chrX:11516631-11516807
>chrX:11517611-11518018
>chrX:11518121-11518483
>chrX:11518611-11523563
>chrX:11523934-11524005
>chrX:11524638-11525275
>chrX:11527329-11527653
>chrX:11527732-11527809
>chrX:11527915-11527988
>chrX:11529118-11529165
>chrX:11529361-11529410
>chrX:11530156-11530215
>chrX:11530316-11530372
>chrX:11531048-11531099
>chrX:11531735-11531789
>chrX:11532694-11532834
>chrX:11534475-11534612
>chrX:11534673-11534754
>chrX:11536768-11536820
>chrX:11537225-11537415
>chrX:11537711-11537795
>chrX:11538493-11539299
>chrX:11539927-11540279
>chrX:11541122-11541437
>chrX:11541749-11541831
>chrX:11542163-11542474
>chrX:11543239-11543565
>chrX:11547365-11547431
>chrX:11548108-11548464
>chrX:11548578-11549067
>chrX:11549232-11549479
>chrX:11549565-11549616
>chrX:11551460-11553066
>chrX:11553242-11553529
>chrX:11554046-11554701
>chrX:11555144-11555230
>chrX:11555472-11555818
>chrX:11556138-11556228
>chrX:11556873-11556977
>chrX:11557081-11557131
>chrX:11557451-11557545
>chrX:11558532-11558883
>chrX:11559640-11559999
>chrX:11560150-11560367
>chrX:11561074-11561130
>chrX:11561606-11561658
>chrX:11563118-11563268
>chrX:11564488-11564549
>chrX:11567370-11567583
>chrX:11567653-11567982
>chrX:11568486-11568778
>chrX:11569156-11569331
>chrX:11570959-11571199
>chrX:11571613-11571917
>chrX:11572158-11574923
>chrX:11576169-11576209
>chrX:11576562-11576671
>chrX:11576717-11577163
>chrX:11578003-11578103
>chrX:11578329-11579220
>chrX:11581091-11581896
>chrX:11582078-11582164
>chrX:11582421-11582481
>chrX:11582706-11582968
>chrX:11584918-11585869
>chrX:11585928-11587347
>chrX:11588363-11588762
>chrX:11588808-11588935
>chrX:11589038-11589340
>chrX:11590496-11591238
>chrX:11591325-11591901
>chrX:11592135-11592180
>chrX:11592519-11592645
>chrX:11593350-11593402
>chrX:11593448-11593636
>chrX:11593674-11593783
>chrX:11594332-11594431
>chrX:11594472-11594755
>chrX:11595005-11596579
>chrX:11597004-11597127
>chrX:11598341-11598409
>chrX:11598453-11599096
>chrX:11599155-11599376
>chrX:11599508-11599584
>chrX:11599607-11599680
>chrX:11599726-11599890
>chrX:11601201-11601253
>chrX:11602229-11602381
>chrX:11603811-11603874
>chrX:11604140-11604177
>chrX:11605998-11606044
>chrX:11608425-11608479
>chrX:11608569-11608942
>chrX:11610387-11610432
>chrX:11610641-11610711
>chrX:11610810-11611196
>chrX:11612424-11612692
>chrX:11614250-11614651
>chrX:11615651-11615699
>chrX:11615969-11616096
>chrX:11616227-11616855
>chrX:11617498-11617597
>chrX:11618036-11618382
>chrX:11620707-11620768
>chrX:11621672-11621727
>chrX:11623003-11625861
>chrX:11625927-11626048
>chrX:11626112-11626261
>chrX:11626411-11626714
>chrX:11627123-11627190
>chrX:11627337-11627569
>chrX:11627629-11627789
>chrX:11629381-11629562
>chrX:11630571-11630663
>chrX:11631193-11631548
>chrX:11631661-11631712
>chrX:11631757-11631895
>chrX:11633938-11633988
>chrX:11634064-11634259
>chrX:11634520-11634620
>chrX:11634745-11634950
>chrX:11635386-11635488
>chrX:11637421-11637502
>chrX:11638740-11638836
>chrX:11639034-11639591
>chrX:11639717-11639807
>chrX:11641591-11641657
>chrX:11642398-11642934
>chrX:11644491-11644891
>chrX:11644988-11645175
>chrX:11645713-11645770
>chrX:11645978-11646341
>chrX:11646545-11646614
>chrX:11647836-11647886
>chrX:11648023-11648304
>chrX:11649351-11649424
>chrX:11649977-11650347
>chrX:11650562-11650616
>chrX:11651133-11652432
>chrX:11653685-11653788
>chrX:11654884-11655639
>chrX:11656503-11656861
>chrX:11658808-11658936
>chrX:11659596-11659678
>chrX:11659859-11660002
>chrX:11660272-11660593
>chrX:11661644-11661675
>chrX:11661914-11661955
>chrX:11661991-11662056
>chrX:11663749-11663873
>chrX:11669927-11670241
>chrX:11671239-11671756
>chrX:11673715-11673801
>chrX:11674867-11675583
>chrX:11676022-11676088
>chrX:11676175-11676237
>chrX:11677779-11678075
>chrX:11679829-11680290
>chrX:11680357-11680550
>chrX:11680663-11681025
>chrX:11682018-11682565
>chrX:11682675-11682799
>chrX:11683551-11683804
>chrX:11685928-11686048
>chrX:11686623-11686816
>chrX:11687033-11687080
>chrX:11689172-11690369
>chrX:11690447-11690720
>chrX:11690861-11690896
>chrX:11691411-11691871
>chrX:11692243-11692991
>chrX:11693130-11693237
>chrX:11693506-11693549
>chrX:11694809-11694842
>chrX:11695057-11695411
>chrX:11698051-11698139
>chrX:11699504-11699890
>chrX:11699953-11700363
>chrX:11701278-11701644
>chrX:11703699-11703993
>chrX:11705627-11706145
>chrX:11707210-11713276
>chrX:11713341-11713564
>chrX:11715452-11715762
>chrX:11715786-11715911
>chrX:11716256-11716305
>chrX:11716888-11717358
>chrX:11717656-11718023
>chrX:11719612-11719980
>chrX:11720904-11721214
>chrX:11721344-11721458
>chrX:11721716-11722025
>chrX:11722109-11722217
>chrX:11722291-11722433
>chrX:11723535-11723723
>chrX:11724844-11725123
>chrX:11726852-11728448
>chrX:11728773-11728950
>chrX:11730480-11732022
>chrX:11732832-11732926
>chrX:11733076-11733164
>chrX:11733400-11733532
>chrX:11737100-11737160
>chrX:11737572-11737723
>chrX:11738526-11738867
>chrX:11739014-11739499
>chrX:11741380-11741447
>chrX:11742882-11743264
>chrX:11744156-11744217
>chrX:11744430-11745106
>chrX:11745171-11745274
>chrX:11745837-11746204
>chrX:11746263-11746513
>chrX:11747219-11747594
>chrX:11748081-11748126
>chrX:11748421-11748725
>chrX:11751308-11751454
>chrX:11752478-11752519
>chrX:11755895-11755940
>chrX:11758179-11758234
>chrX:11758374-11758442
>chrX:11763085-11763147
>chrX:11764723-11764762
>chrX:11764823-11764909
>chrX:11765198-11765232
>chrX:11767285-11767572
>chrX:11767758-11767858
>chrX:11767963-11768423
>chrX:11768953-11769171
>chrX:11769593-11769915
>chrX:11771578-11771893
>chrX:11772956-11773052
>chrX:11774294-11774624
>chrX:11776545-11777128
>chrX:11778791-11778883
>chrX:11779679-11779765
>chrX:11779948-11780338
>chrX:11780490-11780999
>chrX:11781657-11781717
>chrX:11782293-11782370
>chrX:11782405-11782457
>chrX:11782486-11782751
>chrX:11783508-11784224
>chrX:11785192-11785282
>chrX:11785658-11785726
>chrX:11786237-11786361
>chrX:11789213-11789295
>chrX:11789865-11790418
>chrX:11790606-11790681
>chrX:11791696-11792293
>chrX:11793654-11793780
>chrX:11794579-11794658
>chrX:11795464-11795803
>chrX:11796699-11798358
>chrX:11798515-11798808
>chrX:11798984-11799075
>chrX:11799174-11799282
>chrX:11800010-11800169
>chrX:11800651-11800712
>chrX:11802143-11802848
>chrX:11805072-11805226
>chrX:11805915-11806080
>chrX:11806356-11806776
>chrX:11808107-11808420
>chrX:11809517-11810088
>chrX:11810151-11810263
>chrX:11810323-11810362
>chrX:11811115-11811248
>chrX:11811327-11811479
>chrX:11812987-11813161
>chrX:11814343-11814656
>chrX:11814901-11815228
>chrX:11815742-11816116
>chrX:11816857-11817230
>chrX:11818045-11818100
>chrX:11818176-11818790
>chrX:11818969-11819309
>chrX:11819642-11819795
>chrX:11819870-11820009
>chrX:11820773-11821065
>chrX:11821110-11821178
>chrX:11821284-11821333
>chrX:11821412-11821563
>chrX:11821672-11821822
>chrX:11823276-11823360
>chrX:11823547-11823719
>chrX:11824452-11824571
>chrX:11825188-11825238
>chrX:11825555-11825880
>chrX:11827022-11827266
>chrX:11827696-11827772
>chrX:11829046-11829271
>chrX:11829443-11829597
>chrX:11830596-11830644
>chrX:11832655-11832748
>chrX:11832788-11833489
>chrX:11836412-11836490
>chrX:11838660-11840370
>chrX:11840705-11843088
>chrX:11843147-11843270
>chrX:11843451-11844304
>chrX:11844637-11844801
>chrX:11844995-11845214
>chrX:11845281-11848244
>chrX:11848809-11851003
>chrX:11852331-11852485
>chrX:11852592-11858800
>chrX:11859672-11859774
>chrX:11860980-11861034
>chrX:11861797-11862202
>chrX:11862822-11862869
>chrX:11862984-11863406
>chrX:11865933-11866015
>chrX:11867014-11867082
>chrX:11868897-11868977
>chrX:11869411-11869650
>chrX:11872846-11873041
>chrX:11873155-11873223
>chrX:11873309-11873374
>chrX:11873415-11873492
>chrX:11873522-11874584
>chrX:11875110-11875317
>chrX:11875862-11876135
>chrX:11876865-11877007
>chrX:11877785-11877824
>chrX:11880191-11880340
>chrX:11880604-11880950
>chrX:11881095-11881264
>chrX:11881381-11881737
>chrX:11882448-11882777
>chrX:11885011-11885584
>chrX:11886721-11886808
>chrX:11887456-11887638
>chrX:11887925-11888075
>chrX:11888609-11889001
>chrX:11889263-11889409
>chrX:11890149-11890216
>chrX:11890562-11890691
>chrX:11891335-11891430
>chrX:11891699-11891781
>chrX:11891879-11891976
>chrX:11892193-11892257
>chrX:11893126-11893283
>chrX:11894173-11894218
>chrX:11894298-11894354
>chrX:11895201-11895262
>chrX:11896313-11896689
>chrX:11896851-11896984
>chrX:11897176-11897327
>chrX:11898463-11898713
>chrX:11901103-11902111
>chrX:11902237-11902637
>chrX:11903702-11904084
>chrX:11905868-11906035
>chrX:11906104-11906665
>chrX:11906755-11907149
>chrX:11907377-11907676
>chrX:11907721-11908055
>chrX:11908884-11909085
>chrX:11909191-11909315
>chrX:11909432-11909766
>chrX:11910411-11910733
>chrX:11911039-11911205
>chrX:11912780-11912820
>chrX:11915524-11915704
>chrX:11915783-11915928
>chrX:11917072-11917890
>chrX:11918313-11918625
>chrX:11921113-11921513
>chrX:11922099-11922528
>chrX:11922677-11923034
>chrX:11923064-11923412
>chrX:11923450-11923626
>chrX:11923665-11924050
>chrX:11924121-11925148
>chrX:11925165-11929300
>chrX:11929819-11930139
>chrX:11930511-11930687
>chrX:11931231-11931328
>chrX:11932254-11932325
>chrX:11932997-11933048
>chrX:11935137-11941342
>chrX:11942203-11942377
>chrX:11942684-11942753
>chrX:11942789-11943000
>chrX:11943366-11943699
>chrX:11943817-11943874
>chrX:11945277-11945413
>chrX:11945476-11945905
>chrX:11946401-11946455
>chrX:11946551-11946781
>chrX:11946979-11947077
>chrX:11947754-11948098
>chrX:11948193-11948352
>chrX:11948401-11948536
>chrX:11948723-11948776
>chrX:11949851-11952096
>chrX:11954908-11955074
>chrX:11955161-11955787
>chrX:11957144-11957202
>chrX:11957252-11957608
>chrX:11957682-11957767
>chrX:11958307-11958461
>chrX:11958526-11958693
>chrX:11959151-11959354
>chrX:11959442-11959518
>chrX:11959573-11959708
>chrX:11960201-11960228
>chrX:11962110-11962504
>chrX:11964145-11964445
>chrX:11964735-11964819
>chrX:11964858-11964970
>chrX:11966163-11966555
>chrX:11967118-11967230
>chrX:11968478-11968707
>chrX:11968758-11968866
>chrX:11971347-11971431
>chrX:11971513-11971561
>chrX:11973528-11973568
>chrX:11974126-11974540
>chrX:11975554-11975596
>chrX:11977439-11978421
>chrX:11979578-11979660
>chrX:11980104-11980230
>chrX:11980295-11980342
>chrX:11981062-11981125
>chrX:11981431-11981581
>chrX:11981667-11981730
>chrX:11982693-11982863
>chrX:11983710-11984072
>chrX:11984177-11985594
>chrX:11985651-11985754
>chrX:11985820-11990337
>chrX:11990695-11990783
>chrX:11992987-11993030
>chrX:11994073-11994206
>chrX:11995606-11995643
>chrX:11996637-11996701
>chrX:12002620-12002682
>chrX:12003230-12003288
>chrX:12003382-12003708
>chrX:12005178-12005282
>chrX:12007971-12008028
>chrX:12009137-12009313
>chrX:12009850-12009908
>chrX:12010151-12010252
>chrX:12010500-12010655
>chrX:12011343-12011486
>chrX:12011750-12012414
>chrX:12018088-12018214
>chrX:12018283-12018894
>chrX:12019389-12019442
>chrX:12019817-12020057
>chrX:12022966-12023376
>chrX:12024262-12024408
>chrX:12025562-12025614
>chrX:12025924-12026015
>chrX:12026277-12026315
>chrX:12027994-12028056
>chrX:12028307-12029693
>chrX:12031498-12031652
>chrX:12033434-12033490
>chrX:12033668-12034001
>chrX:12037472-12038139
>chrX:12038239-12038339
>chrX:12038722-12038775
>chrX:12038802-12039306
>chrX:12039686-12040020
>chrX:12040495-12041255
>chrX:12041391-12041485
>chrX:12041558-12041615
>chrX:12041818-12041952
>chrX:12042012-12042381
>chrX:12043833-12043960
>chrX:12044955-12045267
>chrX:12046337-12046933
>chrX:12047088-12047172
>chrX:12047281-12047378
>chrX:12047458-12050651
>chrX:12053059-12053536
>chrX:12053731-12053882
>chrX:12053936-12054054
>chrX:12054113-12054253
>chrX:12054519-12054610
>chrX:12054773-12054913
>chrX:12054992-12055103
>chrX:12055246-12055680
>chrX:12056019-12056676
>chrX:12057586-12057683
>chrX:12058016-12058057
>chrX:12058425-12058457
>chrX:12058610-12058711
>chrX:12058760-12058890
>chrX:12058991-12059088
>chrX:12059154-12059343
>chrX:12059461-12060463
>chrX:12061029-12061231
>chrX:12061358-12061466
>chrX:12061728-12061814
>chrX:12062294-12062744
>chrX:12063085-12063750
>chrX:12066447-12066528
>chrX:12066839-12067171
>chrX:12067385-12067719
>chrX:12068016-12068188
>chrX:12068226-12068305
>chrX:12068802-12068912
>chrX:12071225-12071298
>chrX:12071976-12072161
>chrX:12072679-12072727
>chrX:12073240-12073293
>chrX:12073997-12074221
>chrX:12075083-12075524
>chrX:12075982-12076052
>chrX:12076322-12076400
>chrX:12077873-12077983
>chrX:12078675-12078860
>chrX:12082149-12084464
>chrX:12085304-12086117
>chrX:12086721-12086828
>chrX:12088152-12088447
>chrX:12089051-12089120
>chrX:12089304-12089346
>chrX:12089547-12089634
>chrX:12090067-12090540
>chrX:12091318-12091451
>chrX:12093472-12093536
>chrX:12095063-12095443
>chrX:12095517-12095624
>chrX:12096225-12096295
>chrX:12096607-12096918
>chrX:12097492-12098046
>chrX:12098984-12099280
>chrX:12099946-12100126
>chrX:12100594-12100657
>chrX:12101662-12101826
>chrX:12103194-12103258
>chrX:12103440-12103609
>chrX:12103851-12104054
>chrX:12104148-12104291
>chrX:12106389-12112742
>chrX:12113258-12113602
>chrX:12113710-12113788
>chrX:12115224-12115483
>chrX:12117213-12117323
>chrX:12118565-12118616
>chrX:12119950-12120005
>chrX:12120409-12120492
>chrX:12120961-12121462
>chrX:12123104-12123450
>chrX:12123593-12123703
>chrX:12123816-12123891
>chrX:12124631-12124684
>chrX:12127211-12129532
>chrX:12130358-12130392
>chrX:12130552-12130615
>chrX:12132636-12132732
>chrX:12133191-12133655
>chrX:12134129-12134174
>chrX:12134933-12135001
>chrX:12136183-12136430
>chrX:12136646-12136724
>chrX:12136882-12136947
>chrX:12138384-12138473
>chrX:12143319-12143697
>chrX:12145682-12145738
>chrX:12146075-12146501
>chrX:12147259-12147401
>chrX:12147716-12149176
>chrX:12149271-12150201
>chrX:12150593-12150989
>chrX:12152364-12152465
>chrX:12152523-12152727
>chrX:12152922-12153268
>chrX:12153728-12154039
>chrX:12155141-12155224
>chrX:12155824-12156034
>chrX:12158666-12158724
>chrX:12160059-12160125
>chrX:12161057-12161118
>chrX:12161159-12161466
>chrX:12162048-12162084
>chrX:12163047-12163081
>chrX:12163337-12163389
>chrX:12164042-12167457
>chrX:12167990-12168061
>chrX:12168611-12168927
>chrX:12169479-12169557
>chrX:12169892-12169961
>chrX:12170517-12170570
>chrX:12172140-12172341
>chrX:12172497-12172717
>chrX:12174112-12174330
>chrX:12175514-12175841
>chrX:12178016-12178374
>chrX:12178507-12178653
>chrX:12178927-12179011
>chrX:12179768-12179820
>chrX:12180134-12180210
>chrX:12180679-12180830
>chrX:12181663-12181724
>chrX:12184585-12185166
>chrX:12186320-12186433
>chrX:12188861-12189730
>chrX:12189876-12190678
>chrX:12190736-12190815
>chrX:12190870-12191802
>chrX:12191870-12192049
>chrX:12192742-12192874
>chrX:12193656-12193707
>chrX:12193740-12193907
>chrX:12195612-12195653
>chrX:12196390-12196455
>chrX:12196627-12196747
>chrX:12197069-12197122
>chrX:12197438-12197501
>chrX:12199173-12199310
>chrX:12199658-12200818
>chrX:12201203-12201248
>chrX:12202642-12203066
>chrX:12204225-12204289
>chrX:12204674-12204731
>chrX:12205335-12205420
>chrX:12208724-12208827
>chrX:12212089-12212220
>chrX:12214779-12215028
>chrX:12215509-12215666
>chrX:12215858-12216052
>chrX:12217424-12217462
>chrX:12217696-12217758
>chrX:12219060-12219330
>chrX:12219823-12220222
>chrX:12220415-12220449
>chrX:12221256-12221307
>chrX:12222043-12222277
>chrX:12222675-12223988
>chrX:12224200-12224466
>chrX:12226070-12226275
>chrX:12226514-12226661
>chrX:12227064-12227131
>chrX:12227538-12227963
>chrX:12228967-12229041
>chrX:12230633-12230673
>chrX:12230853-12231214
>chrX:12232160-12232586
>chrX:12233313-12233436
>chrX:12233963-12234034
>chrX:12234226-12234362
>chrX:12234633-12234725
>chrX:12236166-12236253
>chrX:12236952-12237063
>chrX:12237950-12238730
>chrX:12239642-12239778
>chrX:12239871-12239981
>chrX:12240114-12240277
>chrX:12241594-12242010
>chrX:12242703-12243204
>chrX:12243777-12244150
>chrX:12245584-12245991
>chrX:12247103-12247333
>chrX:12247534-12247720
>chrX:12248610-12248672
>chrX:12248697-12249065
>chrX:12250018-12250145
>chrX:12251999-12252061
>chrX:12255574-12255670
>chrX:12258021-12258069
>chrX:12258224-12258564
>chrX:12258634-12259014
>chrX:12259302-12259584
>chrX:12261648-12261757
>chrX:12262118-12262159
>chrX:12262234-12262445
>chrX:12263730-12263924
>chrX:12264006-12264175
>chrX:12265812-12266175
>chrX:12266894-12267050
>chrX:12267153-12267188
>chrX:12269664-12269704
>chrX:12270154-12270198
>chrX:12270563-12270698
>chrX:12270899-12270997
>chrX:12272024-12272197
>chrX:12272746-12273073
>chrX:12273497-12273559
>chrX:12274724-12275469
>chrX:12276208-12277196
>chrX:12277271-12277337
>chrX:12277397-12277577
>chrX:12279987-12280142
>chrX:12280229-12280283
>chrX:12281060-12281103
>chrX:12281305-12281673
>chrX:12282260-12282311
>chrX:12282942-12283026
>chrX:12284815-12284919
>chrX:12286135-12286190
>chrX:12290395-12290428
>chrX:12295716-12295771
>chrX:12296105-12296145
>chrX:12297233-12297408
>chrX:12299243-12299398
>chrX:12301062-12301193
>chrX:12302363-12302433
>chrX:12303706-12303753
>chrX:12304362-12304525
>chrX:12305544-12305895
>chrX:12307319-12307602
>chrX:12310021-12310479
>chrX:12310955-12311061
>chrX:12311602-12311716
>chrX:12312152-12312558
>chrX:12313683-12313730
>chrX:12315787-12315924
>chrX:12315958-12316002
>chrX:12316132-12316480
>chrX:12317172-12318924
>chrX:12320244-12320300
>chrX:12320971-12321076
>chrX:12321318-12321588
>chrX:12322812-12322941
>chrX:12324751-12324848
>chrX:12325538-12325623
>chrX:12325714-12325800
>chrX:12326357-12326456
>chrX:12326684-12327027
>chrX:12327445-12327616
>chrX:12328518-12328596
>chrX:12328888-12329071
>chrX:12329122-12329460
>chrX:12329994-12330037
>chrX:12330932-12331035
>chrX:12331590-12332250
>chrX:12333558-12333613
>chrX:12335113-12335433
>chrX:12337869-12337971
>chrX:12338085-12338250
>chrX:12338750-12338809
>chrX:12339604-12339919
>chrX:12341579-12341711
>chrX:12342395-12342440
>chrX:12342894-12342955
>chrX:12345006-12345259
>chrX:12347224-12347535
>chrX:12347800-12347902
>chrX:12349148-12349214
>chrX:12349746-12349791
>chrX:12350855-12351175
>chrX:12351718-12351769
>chrX:12352374-12352417
>chrX:12353698-12353772
>chrX:12355196-12355484
>chrX:12355930-12355963
>chrX:12356044-12356118
>chrX:12356222-12356321
>chrX:12356458-12356528
>chrX:12356602-12356693
>chrX:12356781-12356832
>chrX:12357321-12357447
>chrX:12357742-12358223
>chrX:12359427-12359772
>chrX:12361715-12361916
>chrX:12362180-12363250
>chrX:12364058-12364269
>chrX:12364454-12364576
>chrX:12365731-12365969
>chrX:12368591-12368912
>chrX:12369170-12369283
>chrX:12370180-12370338
>chrX:12371767-12371831
>chrX:12371886-12371932
>chrX:12374938-12374985
>chrX:12375395-12375463
>chrX:12380258-12380309
>chrX:12382471-12382581
>chrX:12384214-12384544
>chrX:12388181-12389687
>chrX:12391556-12391610
>chrX:12391994-12392699
>chrX:12392825-12393011
>chrX:12393214-12393450
>chrX:12394438-12394508
>chrX:12394579-12394697
>chrX:12395519-12395583
>chrX:12395917-12396015
>chrX:12396649-12396695
>chrX:12399285-12399860
>chrX:12401252-12401368
>chrX:12402599-12403006
>chrX:12404779-12404857
>chrX:12404903-12404954
>chrX:12405111-12405141
>chrX:12405351-12405536
>chrX:12406026-12406238
>chrX:12406792-12406991
>chrX:12407141-12407281
>chrX:12407650-12407687
>chrX:12407751-12407816
>chrX:12407959-12408173
>chrX:12408201-12408236
>chrX:12409863-12409956
>chrX:12416061-12416250
>chrX:12417215-12418072
>chrX:12418317-12418663
>chrX:12419398-12419538
>chrX:12421487-12421776
>chrX:12423181-12423279
>chrX:12424377-12424565
>chrX:12424758-12424827
>chrX:12425582-12425698
>chrX:12426874-12426969
>chrX:12427700-12427748
>chrX:12427842-12428218
>chrX:12428726-12428808
>chrX:12429722-12430115
>chrX:12431418-12431523
>chrX:12432778-12432895
>chrX:12435998-12436312
>chrX:12436474-12436589
>chrX:12436765-12436841
>chrX:12437004-12437116
>chrX:12437310-12437472
>chrX:12437622-12437705
>chrX:12438651-12438698
>chrX:12438861-12438908
>chrX:12439071-12439118
>chrX:12440020-12440264
>chrX:12441351-12441472
>chrX:12442714-12442911
>chrX:12442957-12443114
>chrX:12443216-12443259
>chrX:12443493-12443535
>chrX:12444515-12444694
>chrX:12444729-12444927
>chrX:12445149-12445307
>chrX:12445753-12445807
>chrX:12446362-12446809
>chrX:12447192-12447260
>chrX:12447330-12447400
>chrX:12448342-12448393
>chrX:12449691-12450016
>chrX:12455881-12456197
>chrX:12456235-12456333
>chrX:12457513-12457619
>chrX:12459289-12459441
>chrX:12459661-12459696
>chrX:12459905-12460436
>chrX:12460853-12460971
>chrX:12462698-12463002
>chrX:12463746-12463824
>chrX:12463925-12464065
>chrX:12469208-12469556
>chrX:12472504-12477501
>chrX:12478273-12478596
>chrX:12479340-12479800
>chrX:12481449-12482164
>chrX:12482639-12482774
>chrX:12484937-12485072
>chrX:12485690-12485938
>chrX:12486334-12486392
>chrX:12487460-12487551
>chrX:12488882-12489000
>chrX:12490161-12490366
>chrX:12490448-12490500
>chrX:12490882-12490937
>chrX:12491225-12491282
>chrX:12491545-12491626
>chrX:12494080-12494151
>chrX:12494253-12494383
>chrX:12495379-12495432
>chrX:12495473-12495633
>chrX:12496131-12496314
>chrX:12497056-12497101
>chrX:12497742-12497816
>chrX:12498937-12498997
>chrX:12499328-12499816
>chrX:12499912-12500035
>chrX:12502117-12502148
>chrX:12502389-12502549
>chrX:12505443-12505759
>chrX:12506157-12506204
>chrX:12506269-12506648
>chrX:12506908-12507030
>chrX:12507266-12507448
>chrX:12508500-12508607
>chrX:12508705-12509774
>chrX:12510259-12510466
>chrX:12511367-12511498
>chrX:12511839-12511896
>chrX:12511960-12517742
>chrX:12517783-12517862
>chrX:12517956-12518142
>chrX:12518196-12518312
>chrX:12518364-12519153
>chrX:12519212-12520520
>chrX:12520943-12521250
>chrX:12522580-12522909
>chrX:12523025-12523106
>chrX:12523629-12524191
>chrX:12524261-12524565
>chrX:12524875-12525080
>chrX:12525273-12525371
>chrX:12525469-12526073
>chrX:12528065-12528139
>chrX:12528289-12528625
>chrX:12528960-12529287
>chrX:12529977-12530075
>chrX:12530820-12530863
>chrX:12531461-12531573
>chrX:12532774-12532945
>chrX:12533040-12535380
>chrX:12535580-12535950
>chrX:12537370-12537732
>chrX:12537876-12544245
>chrX:12545174-12545341
>chrX:12546179-12546481
>chrX:12546878-12547061
>chrX:12547255-12547367
>chrX:12548246-12548276
>chrX:12550833-12550988
>chrX:12551994-12552129
>chrX:12552885-12553246
>chrX:12553425-12553537
>chrX:12554617-12554917
>chrX:12555075-12555137
>chrX:12555886-12556047
>chrX:12556458-12556512
>chrX:12556551-12557548
>chrX:12558772-12558911
>chrX:12559361-12559769
>chrX:12560737-12561152
>chrX:12561225-12561387
>chrX:12562840-12562978
>chrX:12563896-12564282
>chrX:12564862-12565272
>chrX:12565354-12565526
>chrX:12565557-12565912
>chrX:12566618-12566681
>chrX:12568484-12568582
>chrX:12568870-12568999
>chrX:12569134-12569237
>chrX:12570281-12570607
>chrX:12570857-12570999
>chrX:12571282-12571328
>chrX:12571893-12571987
>chrX:12572579-12572889
>chrX:12572976-12573035
>chrX:12573836-12574357
>chrX:12574485-12574794
>chrX:12575575-12576002
>chrX:12577281-12577341
>chrX:12577856-12578240
>chrX:12580024-12580101
>chrX:12580340-12580635
>chrX:12580936-12581026
>chrX:12581348-12581462
>chrX:12581728-12581805
>chrX:12582729-12582839
>chrX:12584902-12585564
>chrX:12585727-12585872
>chrX:12586962-12587903
>chrX:12587973-12588292
>chrX:12588764-12588918
>chrX:12591065-12591629
>chrX:12591837-12591933
>chrX:12592031-12592235
>chrX:12592278-12592416
>chrX:12594418-12594737
>chrX:12599839-12600024
>chrX:12604658-12605137
>chrX:12606083-12606185
>chrX:12606480-12606522
>chrX:12606732-12606818
>chrX:12608869-12609327
>chrX:12610452-12610767
>chrX:12611517-12611599
>chrX:12612022-12612125
>chrX:12613486-12614163
>chrX:12614405-12614533
>chrX:12615763-12615856
>chrX:12616149-12616458
>chrX:12617227-12617408
>chrX:12617836-12617933
>chrX:12618921-12618958
>chrX:12620932-12621266
>chrX:12621403-12624328
>chrX:12624422-12624656
>chrX:12624721-12625972
>chrX:12626037-12626504
>chrX:12626989-12627306
>chrX:12628802-12629178
>chrX:12630229-12630406
>chrX:12631392-12631661
>chrX:12634817-12635138
>chrX:12636703-12636798
>chrX:12637376-12637702
>chrX:12638248-12638539
>chrX:12639980-12640358
>chrX:12640896-12641022
>chrX:12642547-12643450
>chrX:12644054-12644349
>chrX:12645341-12645696
>chrX:12651254-12651330
>chrX:12651647-12651696
>chrX:12652373-12652576
>chrX:12653086-12653183
>chrX:12653596-12653632
>chrX:12653757-12654111
>chrX:12654479-12654593
>chrX:12655530-12655659
>chrX:12656309-12656407
>chrX:12656548-12656612
>chrX:12656779-12657440
>chrX:12659438-12659529
>chrX:12659567-12659699
>chrX:12660701-12660760
>chrX:12662182-12666951
>chrX:12668276-12668410
>chrX:12668620-12668913
>chrX:12669147-12669279
>chrX:12669431-12669526
>chrX:12669642-12669975
>chrX:12670316-12671763
>chrX:12673659-12673850
>chrX:12674404-12674505
>chrX:12677114-12677243
>chrX:12678539-12678842
>chrX:12679695-12679739
>chrX:12681683-12682214
>chrX:12682962-12682997
>chrX:12685340-12685415
>chrX:12687402-12687502
>chrX:12687806-12687848
>chrX:12689060-12689110
>chrX:12689435-12689757
>chrX:12691232-12691455
>chrX:12691654-12691779
>chrX:12694129-12694170
>chrX:12694664-12694719
>chrX:12694811-12694913
>chrX:12695022-12695190
>chrX:12695321-12696042
>chrX:12699688-12699864
>chrX:12699899-12700263
>chrX:12700578-12700642
>chrX:12701031-12701450
>chrX:12702281-12702373
>chrX:12703143-12703200
>chrX:12704983-12705087
>chrX:12708178-12708497
>chrX:12709842-12710166
>chrX:12710599-12710955
>chrX:12711719-12711786
>chrX:12712075-12712137
>chrX:12712255-12712624
>chrX:12712779-12713214
>chrX:12713476-12713525
>chrX:12714091-12714182
>chrX:12714328-12714697
>chrX:12719974-12720135
>chrX:12721930-12722067
>chrX:12722220-12722387
>chrX:12723495-12723563
>chrX:12723666-12723728
>chrX:12723949-12724027
>chrX:12724376-12724532
>chrX:12725721-12725832
>chrX:12726442-12726547
>chrX:12726767-12726809
>chrX:12727952-12728055
>chrX:12728131-12728184
>chrX:12728988-12729345
>chrX:12730465-12731283
>chrX:12731493-12731573
>chrX:12732525-12732748
>chrX:12733233-12733710
>chrX:12733845-12734170
>chrX:12734284-12734334
>chrX:12734820-12735167
>chrX:12735643-12736452
>chrX:12736808-12736967
>chrX:12738681-12739012
>chrX:12740447-12740902
>chrX:12742267-12742343
>chrX:12742410-12742766
>chrX:12742830-12743527
>chrX:12743683-12743734
>chrX:12744008-12744355
>chrX:12744422-12744484
>chrX:12744724-12745307
>chrX:12745372-12745588
>chrX:12746206-12746549
>chrX:12746648-12747395
>chrX:12747638-12747716
>chrX:12748787-12748827
>chrX:12749695-12750024
>chrX:12750211-12750276
>chrX:12751451-12751495
>chrX:12752140-12752252
>chrX:12753060-12753118
>chrX:12753961-12754163
>chrX:12754323-12754531
>chrX:12754953-12755263
>chrX:12755755-12756222
>chrX:12756272-12756987
>chrX:12757022-12757214
>chrX:12757763-12757924
>chrX:12760975-12761369
>chrX:12761687-12761995
>chrX:12762777-12763080
>chrX:12763188-12763692
>chrX:12763846-12766364
>chrX:12766605-12766640
>chrX:12767005-12767148
>chrX:12767343-12767409
>chrX:12767953-12767989
>chrX:12768047-12768484
>chrX:12769302-12769624
>chrX:12771849-12772107
>chrX:12773190-12773344
>chrX:12773469-12773805
>chrX:12774162-12774337
>chrX:12774380-12774580
>chrX:12775095-12775452
>chrX:12775499-12775545
>chrX:12776308-12776722
>chrX:12776926-12776976
>chrX:12777779-12777961
>chrX:12778316-12778372
>chrX:12779331-12779450
>chrX:12780872-12781005
>chrX:12781353-12781740
>chrX:12781949-12782284
>chrX:12782664-12782783
>chrX:12783090-12783226
>chrX:12783971-12784078
>chrX:12784587-12786872
>chrX:12786899-12786985
>chrX:12787028-12787379
>chrX:12787860-12787937
>chrX:12787983-12788196
>chrX:12788746-12788801
>chrX:12788882-12789155
>chrX:12791256-12791388
>chrX:12794309-12794361
>chrX:12794998-12795031
>chrX:12795179-12795332
>chrX:12795421-12795601
>chrX:12795696-12795817
>chrX:12796006-12796633
>chrX:12796837-12796981
>chrX:12797044-12797395
>chrX:12798557-12798716
>chrX:12799662-12799699
>chrX:12799872-12799931
>chrX:12800154-12800377
>chrX:12800894-12801102
>chrX:12801151-12801267
>chrX:12801587-12801913
>chrX:12802316-12802644
>chrX:12803007-12803578
>chrX:12803632-12803739
>chrX:12804074-12804470
>chrX:12805300-12805576
>chrX:12805799-12806096
>chrX:12806285-12806335
>chrX:12806692-12807385
>chrX:12807729-12808405
>chrX:12809949-12809997
>chrX:12810712-12810901
>chrX:12812338-12812806
>chrX:12814813-12814863
>chrX:12815633-12815947
>chrX:12816297-12816657
>chrX:12817511-12817682
>chrX:12817809-12818401
>chrX:12818859-12818977
>chrX:12820256-12820383
>chrX:12821060-12821203
>chrX:12821251-12821752
>chrX:12822190-12822313
>chrX:12826352-12826661
>chrX:12826997-12827412
>chrX:12827997-12828030
>chrX:12828332-12828394
>chrX:12828704-12828930
>chrX:12829403-12829444
>chrX:12829877-12829930
>chrX:12830047-12830369
>chrX:12831124-12831260
>chrX:12831465-12831755
>chrX:12831817-12832520
>chrX:12832611-12832913
>chrX:12833040-12839829
>chrX:12839960-12840015
>chrX:12840089-12840398
>chrX:12840713-12840772
>chrX:12841320-12841690
>chrX:12843259-12843388
>chrX:12845445-12845786
>chrX:12845969-12846187
>chrX:12846902-12847419
>chrX:12848014-12848193
>chrX:12848698-12854920
>chrX:12854952-12855234
>chrX:12855324-12855363
>chrX:12855418-12855519
>chrX:12855919-12856233
>chrX:12856465-12856627
>chrX:12856878-12857086
>chrX:12857336-12857674
>chrX:12858304-12864879
>chrX:12865640-12865746
>chrX:12866082-12866263
>chrX:12866686-12866761
>chrX:12868152-12868334
>chrX:12869345-12869779
>chrX:12869886-12870004
>chrX:12870587-12870627
>chrX:12870877-12870912
>chrX:12872102-12872133
>chrX:12872525-12872584
>chrX:12872828-12872898
>chrX:12873472-12873593
>chrX:12873693-12873822
>chrX:12874005-12874417
>chrX:12875351-12875868
>chrX:12875965-12876285
>chrX:12876489-12876552
>chrX:12878323-12878545
>chrX:12879935-12879974
>chrX:12880411-12880458
>chrX:12880620-12880651
>chrX:12880885-12881291
>chrX:12881811-12881977
>chrX:12882572-12882644
>chrX:12883503-12883614
>chrX:12883953-12884289
>chrX:12889108-12889430
>chrX:12891797-12892022
>chrX:12892131-12892213
>chrX:12895219-12895624
>chrX:12895759-12895808
>chrX:12896515-12896664
>chrX:12897428-12897729
>chrX:12897855-12897941
>chrX:12898427-12898538
>chrX:12898630-12898926
>chrX:12899204-12899266
>chrX:12900071-12900505
>chrX:12900970-12901602
>chrX:12902943-12902981
>chrX:12904075-12904203
>chrX:12904586-12904718
>chrX:12904870-12905185
>chrX:12905589-12905639
>chrX:12906289-12906412
>chrX:12907237-12907301
>chrX:12907555-12907844
>chrX:12908058-12908389
>chrX:12909228-12909408
>chrX:12911194-12911642
>chrX:12912058-12912097
>chrX:12913885-12914067
>chrX:12914806-12915473
>chrX:12915767-12915808
>chrX:12915870-12916138
>chrX:12918088-12918132
>chrX:12918532-12918837
>chrX:12922214-12922356
>chrX:12924461-12924605
>chrX:12924983-12925813
>chrX:12926093-12929064
>chrX:12929594-12930000
>chrX:12932911-12932964
>chrX:12933088-12933978
>chrX:12934299-12934362
>chrX:12935109-12936269
>chrX:12936662-12937049
>chrX:12937143-12937804
>chrX:12937897-12938544
>chrX:12938773-12938844
>chrX:12939077-12939136
>chrX:12939283-12939556
>chrX:12939812-12946837
>chrX:12948556-12948644
>chrX:12948997-12949067
>chrX:12949112-12949450
>chrX:12949492-12949538
>chrX:12950560-12950592
>chrX:12951429-12951731
>chrX:12951852-12951908
>chrX:12952095-12952452
>chrX:12952587-12953165
>chrX:12953634-12953947
>chrX:12954150-12954454
>chrX:12955149-12955199
>chrX:12955349-12955652
>chrX:12955719-12955848
>chrX:12957210-12957306
>chrX:12957430-12957765
>chrX:12958513-12959088
>chrX:12959660-12960059
>chrX:12961043-12961265
>chrX:12961821-12961996
>chrX:12962519-12964454
>chrX:12964675-12965056
>chrX:12965286-12965332
>chrX:12965858-12965926
>chrX:12967055-12967382
>chrX:12967827-12967897
>chrX:12967994-12968193
>chrX:12969666-12969988
>chrX:12970158-12970323
>chrX:12971559-12971638
>chrX:12972269-12972404
>chrX:12972589-12972637
>chrX:12972766-12972850
>chrX:12972995-12973066
>chrX:12976261-12976361
>chrX:12976822-12976947
>chrX:12977089-12977236
>chrX:12980215-12980519
>chrX:12980576-12980983
>chrX:12981502-12981802
>chrX:12982248-12982560
>chrX:12983334-12983419
>chrX:12983500-12983624
>chrX:12985587-12986341
>chrX:12986724-12986965
>chrX:12987570-12987999
>chrX:12988539-12988848
>chrX:12989753-12989826
>chrX:12989885-12990751
>chrX:12991290-12991644
>chrX:12991735-12992511
>chrX:12993558-12993668
>chrX:12994195-12994275
>chrX:12994631-12994844
>chrX:12995315-12995875
>chrX:12995959-12996016
>chrX:12997458-12997516
>chrX:12998772-12998810
>chrX:13001002-13001112
>chrX:13001330-13002376
>chrX:13003264-13003580
>chrX:13003657-13003733
>chrX:13003889-13004554
>chrX:13005478-13005594
>chrX:13005969-13006120
>chrX:13007095-13007231
>chrX:13007722-13007851
>chrX:13009616-13009936
>chrX:13010178-13010223
>chrX:13010265-13010297
>chrX:13011761-13011973
>chrX:13012282-13012567
>chrX:13012644-13013257
>chrX:13014978-13015501
>chrX:13016610-13017083
>chrX:13017360-13017408
>chrX:13017622-13017971
>chrX:13018379-13018655
>chrX:13018714-13018797
>chrX:13019239-13019616
>chrX:13020270-13020615
>chrX:13021155-13021542
>chrX:13022217-13022508
>chrX:13022693-13022725
>chrX:13023446-13023682
>chrX:13024585-13024922
>chrX:13025419-13025496
>chrX:13026553-13026620
>chrX:13028574-13028670
>chrX:13031361-13031703
>chrX:13032787-13033167
>chrX:13034149-13034191
>chrX:13034306-13034481
>chrX:13035038-13035114
>chrX:13035706-13035760
>chrX:13038141-13038197
>chrX:13041100-13041501
>chrX:13042373-13042606
>chrX:13045200-13045854
>chrX:13048179-13048329
>chrX:13049123-13049196
>chrX:13049695-13049759
>chrX:13049848-13050192
>chrX:13050804-13051145
>chrX:13051349-13051499
>chrX:13053523-13053850
>chrX:13057047-13057307
>chrX:13058448-13058571
>chrX:13059534-13059575
>chrX:13060088-13060254
>chrX:13061243-13063512
>chrX:13063602-13064097
>chrX:13064121-13064229
>chrX:13065239-13065678
>chrX:13065968-13066454
>chrX:13067430-13067730
>chrX:13068157-13068564
>chrX:13068792-13068857
>chrX:13069448-13069813
>chrX:13069894-13069980
>chrX:13070831-13071111
>chrX:13071971-13072296
>chrX:13073100-13073148
>chrX:13073308-13073874
>chrX:13073991-13074036
>chrX:13075022-13075083
>chrX:13076147-13076217
>chrX:13076477-13076531
>chrX:13076950-13077374
>chrX:13077567-13077635
>chrX:13077917-13078104
>chrX:13078882-13078921
>chrX:13079586-13079896
>chrX:13080173-13080786
>chrX:13081153-13081216
>chrX:13083500-13084477
>chrX:13084780-13084889
>chrX:13085256-13085539
>chrX:13086313-13086430
>chrX:13086918-13087190
>chrX:13088648-13089173
>chrX:13089338-13089680
>chrX:13092593-13092662
>chrX:13092913-13092965
>chrX:13093040-13093102
>chrX:13093190-13093424
>chrX:13094094-13094169
>chrX:13094280-13094654
>chrX:13096274-13096591
>chrX:13096907-13097222
>chrX:13097309-13097934
>chrX:13098097-13098375
>chrX:13098954-13099086
>chrX:13099413-13099643
>chrX:13099739-13099895
>chrX:13102188-13102345
>chrX:13103223-13103598
>chrX:13103633-13104086
>chrX:13104121-13104551
>chrX:13105636-13105918
>chrX:13106069-13106147
>chrX:13106551-13106856
>chrX:13107168-13108152
>chrX:13108331-13108478
>chrX:13108945-13109696
>chrX:13109827-13109886
>chrX:13109995-13110030
>chrX:13111680-13111765
>chrX:13112837-13113190
>chrX:13113726-13113909
>chrX:13114082-13114387
>chrX:13114470-13114502
>chrX:13114667-13115151
>chrX:13115206-13115328
>chrX:13116205-13116545
>chrX:13117292-13118234
>chrX:13118759-13118818
>chrX:13120507-13120591
>chrX:13120874-13120964
>chrX:13121058-13121107
>chrX:13122180-13122527
>chrX:13122691-13122777
>chrX:13123515-13123862
>chrX:13125562-13125622
>chrX:13125887-13126199
>chrX:13126593-13126717
>chrX:13128722-13129234
>chrX:13131088-13131186
>chrX:13131244-13131325
>chrX:13132298-13137488
>chrX:13137488-13138499
>chrX:13138862-13139216
>chrX:13139304-13140453
>chrX:13140819-13141183
>chrX:13141801-13142461
>chrX:13142755-13142925
>chrX:13143899-13143977
>chrX:13144389-13144854
>chrX:13145922-13146244
>chrX:13146423-13146519
>chrX:13146601-13146714
>chrX:13147167-13147432
>chrX:13147515-13147931
>chrX:13149608-13149686
>chrX:13150330-13150952
>chrX:13151031-13151334
>chrX:13152772-13152959
>chrX:13153007-13153136
>chrX:13153185-13153981
>chrX:13154170-13154736
>chrX:13155267-13156336
>chrX:13156399-13156815
>chrX:13158075-13159205
>chrX:13159930-13160164
>chrX:13161413-13161514
>chrX:13161539-13162037
>chrX:13162073-13162260
>chrX:13163534-13163584
>chrX:13164229-13164323
>chrX:13166893-13167221
>chrX:13168560-13168927
>chrX:13169493-13169691
>chrX:13169874-13170422
>chrX:13171318-13171359
>chrX:13172046-13172110
>chrX:13172308-13172349
>chrX:13174169-13174340
>chrX:13174421-13174605
>chrX:13174771-13175185
>chrX:13175338-13175491
>chrX:13175718-13175903
>chrX:13176248-13176663
>chrX:13176787-13176833
>chrX:13176983-13177414
>chrX:13177655-13177757
>chrX:13180101-13180137
>chrX:13180212-13180260
>chrX:13180534-13180627
>chrX:13181250-13187255
>chrX:13187525-13187710
>chrX:13188252-13188318
>chrX:13189243-13189700
>chrX:13190391-13190552
>chrX:13191291-13191427
>chrX:13191551-13191737
>chrX:13191819-13192132
>chrX:13192649-13192808
>chrX:13192851-13192913
>chrX:13193051-13193452
>chrX:13193624-13193670
>chrX:13196398-13196817
>chrX:13196842-13196893
>chrX:13197430-13197765
>chrX:13198101-13198187
>chrX:13198503-13198978
>chrX:13199020-13199434
>chrX:13199667-13199751
>chrX:13201860-13202089
>chrX:13202129-13202253
>chrX:13204362-13205301
>chrX:13206883-13206941
>chrX:13207004-13207353
>chrX:13207582-13207624
>chrX:13207675-13207719
>chrX:13207980-13208295
>chrX:13209652-13209949
>chrX:13210024-13210681
>chrX:13211571-13212142
>chrX:13213052-13213348
>chrX:13214696-13215506
>chrX:13215587-13215765
>chrX:13216353-13216411
>chrX:13217904-13218224
>chrX:13219352-13219664
>chrX:13220475-13220570
>chrX:13221449-13221641
>chrX:13221719-13221777
>chrX:13221878-13222220
>chrX:13223378-13223462
>chrX:13223927-13223994
>chrX:13224881-13225006
>chrX:13225119-13225355
>chrX:13226736-13227130
>chrX:13228022-13228434
>chrX:13229830-13230242
>chrX:13231342-13231493
>chrX:13232730-13232791
>chrX:13233925-13234280
>chrX:13235041-13235361
>chrX:13236599-13236742
>chrX:13236820-13236922
>chrX:13238182-13238232
>chrX:13238674-13238775
>chrX:13241208-13241641
>chrX:13241680-13242303
>chrX:13242333-13242474
>chrX:13242825-13243101
>chrX:13243289-13243462
>chrX:13243578-13244529
>chrX:13245720-13245794
>chrX:13246532-13246696
>chrX:13247538-13248470
>chrX:13248897-13249232
>chrX:13249296-13249571
>chrX:13249650-13249772
>chrX:13250345-13250668
>chrX:13251802-13251879
>chrX:13252421-13252482
>chrX:13252805-13252860
>chrX:13253215-13253355
>chrX:13255302-13255345
>chrX:13255658-13255942
>chrX:13256133-13256283
>chrX:13256420-13256548
>chrX:13257587-13257862
>chrX:13258140-13258392
>chrX:13258501-13258543
>chrX:13258633-13259835
>chrX:13259967-13260162
>chrX:13261493-13261701
>chrX:13261807-13262003
>chrX:13262687-13262983
>chrX:13263031-13263105
>chrX:13265335-13265488
>chrX:13265807-13265875
>chrX:13267437-13267478
>chrX:13269310-13269936
>chrX:13271148-13271563
>chrX:13273005-13273058
>chrX:13273557-13273760
>chrX:13273901-13274012
>chrX:13274064-13274315
>chrX:13276519-13276593
>chrX:13276679-13277000
>chrX:13279163-13279514
>chrX:13282302-13282336
>chrX:13283506-13283670
>chrX:13284834-13285211
>chrX:13285322-13285536
>chrX:13285681-13285744
>chrX:13285821-13285909
>chrX:13287428-13287540
>chrX:13287823-13287972
>chrX:13288056-13288116
>chrX:13288372-13288449
>chrX:13289125-13289512
>chrX:13290234-13290290
>chrX:13291528-13291840
>chrX:13292066-13292129
>chrX:13292469-13292830
>chrX:13292935-13293087
>chrX:13293164-13293395
>chrX:13294154-13294410
>chrX:13294684-13294963
>chrX:13295011-13295174
>chrX:13297609-13297954
>chrX:13298200-13298361
>chrX:13299365-13299497
>chrX:13300059-13301262
>chrX:13301317-13301762
>chrX:13301788-13302157
>chrX:13302224-13303779
>chrX:13304325-13304784
>chrX:13305692-13305730
>chrX:13306513-13306681
>chrX:13306800-13306856
>chrX:13307613-13307903
>chrX:13308250-13308355
>chrX:13308447-13308658
>chrX:13311625-13311710
>chrX:13311856-13311891
>chrX:13316512-13316581
>chrX:13317946-13318214
>chrX:13318831-13318917
>chrX:13323335-13323375
>chrX:13331199-13332212
>chrX:13334340-13334397
>chrX:13334760-13335236
>chrX:13335783-13335928
>chrX:13337083-13337275
>chrX:13338168-13338231
>chrX:13338782-13338870
>chrX:13340007-13340154
>chrX:13340297-13340342
>chrX:13341103-13341468
>chrX:13341963-13342032
>chrX:13342397-13342613
>chrX:13342682-13343106
>chrX:13343206-13344796
>chrX:13344847-13344892
>chrX:13344981-13345049
>chrX:13345712-13345887
>chrX:13345931-13346400
>chrX:13347430-13347801
>chrX:13348116-13348594
>chrX:13348759-13348876
>chrX:13349024-13349057
>chrX:13349363-13349675
>chrX:13349970-13350058
>chrX:13351579-13351932
>chrX:13352584-13352653
>chrX:13352892-13353201
>chrX:13354090-13354176
>chrX:13354311-13354698
>chrX:13355313-13355685
>chrX:13356256-13356637
>chrX:13356838-13357398
>chrX:13361401-13361741
>chrX:13362318-13362353
>chrX:13362397-13363074
>chrX:13365176-13365375
>chrX:13365661-13365732
>chrX:13365925-13366001
>chrX:13367945-13368012
>chrX:13369092-13369234
>chrX:13370191-13370294
>chrX:13372894-13372946
>chrX:13374759-13375115
>chrX:13375684-13375993
>chrX:13376510-13376575
>chrX:13378822-13378894
>chrX:13379419-13380003
>chrX:13380106-13380191
>chrX:13380528-13381332
>chrX:13382007-13382303
>chrX:13383047-13383245
>chrX:13383275-13383676
>chrX:13383912-13384360
>chrX:13384506-13384805
>chrX:13385062-13385412
>chrX:13385950-13386313
>chrX:13387560-13387636
>chrX:13387869-13387948
>chrX:13388618-13388801
>chrX:13389253-13389491
>chrX:13389780-13390658
>chrX:13390974-13391105
>chrX:13391357-13392277
>chrX:13392815-13393478
>chrX:13395534-13395587
>chrX:13395789-13396606
>chrX:13397314-13397367
>chrX:13399169-13399509
>chrX:13400592-13400723
>chrX:13402285-13402598
>chrX:13402813-13403054
>chrX:13403557-13403779
>chrX:13403987-13409150
>chrX:13410049-13410118
>chrX:13410197-13412087
>chrX:13412690-13413016
>chrX:13413377-13413561
>chrX:13413963-13414489
>chrX:13416082-13416194
>chrX:13416735-13416812
>chrX:13417020-13417609
>chrX:13417690-13418052
>chrX:13419139-13419211
>chrX:13421214-13421533
>chrX:13422240-13422346
>chrX:13422416-13422850
>chrX:13424798-13424840
>chrX:13424956-13425256
>chrX:13425476-13425763
>chrX:13425882-13426208
>chrX:13426437-13426503
>chrX:13426635-13426906
>chrX:13427982-13428024
>chrX:13429029-13429373
>chrX:13429752-13429788
>chrX:13431552-13432302
>chrX:13432786-13432853
>chrX:13433224-13433633
>chrX:13433693-13434034
>chrX:13436889-13437388
>chrX:13439905-13440000
>chrX:13440129-13440184
>chrX:13440819-13441213
>chrX:13441606-13441954
>chrX:13442569-13442659
>chrX:13442763-13442830
>chrX:13443436-13443570
>chrX:13443710-13444017
>chrX:13444971-13445024
>chrX:13445106-13445528
>chrX:13445842-13445997
>chrX:13446504-13446848
>chrX:13447019-13447336
>chrX:13447653-13447966
>chrX:13448645-13448747
>chrX:13449637-13449709
>chrX:13449871-13450121
>chrX:13450162-13450437
>chrX:13450485-13450544
>chrX:13450675-13451586
>chrX:13452028-13452343
>chrX:13452926-13453244
>chrX:13454003-13454312
>chrX:13455185-13455343
>chrX:13456154-13456299
>chrX:13457622-13458288
>chrX:13458501-13458610
>chrX:13458733-13458921
>chrX:13459329-13459446
>chrX:13460884-13460998
>chrX:13461668-13461717
>chrX:13462887-13462918
>chrX:13463070-13463350
>chrX:13464273-13464348
>chrX:13464590-13464647
>chrX:13465321-13465920
>chrX:13467706-13468022
>chrX:13469464-13469577
>chrX:13469820-13470279
>chrX:13471059-13471187
>chrX:13472292-13473152
>chrX:13473180-13473342
>chrX:13477145-13477450
>chrX:13479220-13479273
>chrX:13479720-13479763
>chrX:13480493-13482055
>chrX:13482444-13482498
>chrX:13485502-13485583
>chrX:13487002-13487200
>chrX:13488435-13488780
>chrX:13489619-13489768
>chrX:13490335-13490429
>chrX:13491451-13491512
>chrX:13491811-13492180
>chrX:13492944-13493301
>chrX:13494322-13494369
>chrX:13494465-13494528
>chrX:13494750-13494869
>chrX:13495820-13496048
>chrX:13496294-13496367
>chrX:13496509-13496650
>chrX:13497593-13498246
>chrX:13498348-13498564
>chrX:13498940-13499104
>chrX:13501633-13502377
>chrX:13502624-13502842
>chrX:13503057-13504566
>chrX:13504916-13505283
>chrX:13505717-13505840
>chrX:13505928-13506032
>chrX:13506202-13506328
>chrX:13506974-13507402
>chrX:13507473-13507667
>chrX:13509109-13509209
>chrX:13510763-13511286
>chrX:13511709-13512061
>chrX:13513042-13514523
>chrX:13517055-13517163
>chrX:13518555-13518643
>chrX:13519286-13519398
>chrX:13519647-13519765
>chrX:13519789-13519846
>chrX:13521692-13522098
>chrX:13522350-13522702
>chrX:13524826-13524899
>chrX:13525787-13526112
>chrX:13526605-13528914
>chrX:13529099-13529300
>chrX:13529344-13529456
>chrX:13529694-13530335
>chrX:13531720-13532123
>chrX:13533030-13533220
>chrX:13534362-13534430
>chrX:13536209-13536411
>chrX:13537519-13537698
>chrX:13537972-13538368
>chrX:13538738-13539034
>chrX:13540328-13540469
>chrX:13541166-13541214
>chrX:13541241-13541602
>chrX:13541686-13542319
>chrX:13542515-13542592
>chrX:13543116-13543240
>chrX:13543683-13543785
>chrX:13544501-13544889
>chrX:13546195-13546737
>chrX:13548724-13548903
>chrX:13548969-13549193
>chrX:13549691-13549760
>chrX:13550959-13551068
>chrX:13551340-13551948
>chrX:13553373-13553691
>chrX:13554015-13554112
>chrX:13554856-13554904
>chrX:13556078-13556446
>chrX:13557169-13558958
>chrX:13559294-13559547
>chrX:13560811-13560916
>chrX:13561468-13561943
>chrX:13561991-13563959
>chrX:13565265-13565451
>chrX:13565514-13565568
>chrX:13565774-13565855
>chrX:13566577-13566617
>chrX:13568516-13568596
>chrX:13570714-13570797
>chrX:13570992-13571133
>chrX:13572336-13572503
>chrX:13572894-13572985
>chrX:13574416-13574666
>chrX:13575091-13575645
>chrX:13576062-13576462
>chrX:13577180-13577494
>chrX:13578158-13579744
>chrX:13579796-13579905
>chrX:13581501-13581560
>chrX:13582038-13582343
>chrX:13584129-13584210
>chrX:13584709-13584865
>chrX:13586065-13587270
>chrX:13587335-13587412
>chrX:13587441-13587566
>chrX:13587833-13588036
>chrX:13588780-13588932
>chrX:13590674-13590717
>chrX:13592409-13592468
>chrX:13592910-13593195
>chrX:13594220-13594504
>chrX:13595047-13595209
>chrX:13595531-13596003
>chrX:13596058-13596900
>chrX:13597074-13597146
>chrX:13597497-13597794
>chrX:13598476-13598624
>chrX:13598777-13598989
>chrX:13599409-13599612
>chrX:13599719-13599774
>chrX:13600219-13601036
>chrX:13601418-13601539
>chrX:13601984-13602060
>chrX:13605231-13605603
>chrX:13609068-13609137
>chrX:13609462-13609788
>chrX:13610720-13610810
>chrX:13610987-13611033
>chrX:13611148-13611333
>chrX:13612031-13612702
>chrX:13612776-13613193
>chrX:13613564-13613624
>chrX:13614079-13614139
>chrX:13614747-13615061
>chrX:13616321-13616656
>chrX:13616858-13617091
>chrX:13617932-13618018
>chrX:13619606-13619660
>chrX:13619856-13619911
>chrX:13619969-13620026
>chrX:13621240-13621285
>chrX:13622614-13622794
>chrX:13622870-13623220
>chrX:13623332-13623636
>chrX:13625294-13625947
>chrX:13626115-13626176
>chrX:13628538-13628843
>chrX:13631023-13631072
>chrX:13631358-13631904
>chrX:13631974-13632630
>chrX:13633625-13633740
>chrX:13633776-13633929
>chrX:13634712-13635025
>chrX:13636925-13637932
>chrX:13638897-13639040
>chrX:13639315-13639630
>chrX:13640780-13641070
>chrX:13641180-13642665
>chrX:13642798-13643076
>chrX:13643257-13643647
>chrX:13644951-13645012
>chrX:13645237-13645276
>chrX:13645426-13645531
>chrX:13646267-13646342
>chrX:13647269-13647582
>chrX:13648318-13648722
>chrX:13650386-13650540
>chrX:13651294-13651364
>chrX:13651439-13651797
>chrX:13651828-13652232
>chrX:13654022-13654321
>chrX:13654660-13654758
>chrX:13656521-13656988
>chrX:13657103-13657230
>chrX:13657348-13658126
>chrX:13658253-13658586
>chrX:13658897-13658994
>chrX:13659542-13659973
>chrX:13660080-13660347
>chrX:13660424-13661272
>chrX:13661754-13661797
>chrX:13665385-13665730
>chrX:13665931-13666291
>chrX:13667317-13667611
>chrX:13667985-13668099
>chrX:13668442-13668846
>chrX:13669795-13670224
>chrX:13671569-13672187
>chrX:13672330-13672812
>chrX:13673173-13673565
>chrX:13673610-13675091
>chrX:13675120-13675614
>chrX:13675704-13675735
>chrX:13675783-13676148
>chrX:13676649-13676971
>chrX:13677361-13677688
>chrX:13678077-13680227
>chrX:13681293-13682042
>chrX:13682279-13683569
>chrX:13683880-13683955
>chrX:13684772-13684866
>chrX:13686257-13686310
>chrX:13686720-13687041
>chrX:13688247-13688544
>chrX:13690975-13691213
>chrX:13691369-13691708
>chrX:13692016-13692339
>chrX:13696085-13696443
>chrX:13697919-13698089
>chrX:13698167-13698329
>chrX:13698538-13698645
>chrX:13699950-13700255
>chrX:13700788-13701435
>chrX:13702860-13702921
>chrX:13703877-13703926
>chrX:13704109-13704190
>chrX:13704444-13704959
>chrX:13706333-13706704
>chrX:13707430-13707499
>chrX:13708030-13708360
>chrX:13710690-13711091
>chrX:13712953-13714152
>chrX:13715161-13715500
>chrX:13717433-13718198
>chrX:13718863-13719185
>chrX:13720739-13721064
>chrX:13721232-13721315
>chrX:13721770-13721800
>chrX:13721895-13721953
>chrX:13722774-13723475
>chrX:13723810-13723947
>chrX:13724024-13724110
>chrX:13724623-13731069
>chrX:13734112-13734173
>chrX:13735892-13736022
>chrX:13737159-13737297
>chrX:13737377-13737711
>chrX:13737836-13738135
>chrX:13738457-13738515
>chrX:13739063-13739187
>chrX:13739377-13739763
>chrX:13740309-13740387
>chrX:13740489-13741151
>chrX:13741571-13742031
>chrX:13742150-13742395
>chrX:13742447-13742826
>chrX:13743700-13743924
>chrX:13744002-13744345
>chrX:13744890-13744946
>chrX:13745266-13745589
>chrX:13746014-13746174
>chrX:13748831-13749209
>chrX:13750581-13750793
>chrX:13751541-13751787
>chrX:13753547-13753601
>chrX:13753971-13754285
>chrX:13754395-13754732
>chrX:13755923-13756373
>chrX:13758512-13758574
>chrX:13758886-13758969
>chrX:13762620-13763179
>chrX:13763260-13763378
>chrX:13764401-13764465
>chrX:13766632-13766678
>chrX:13767620-13767736
>chrX:13767971-13768150
>chrX:13768407-13768459
>chrX:13768606-13768700
>chrX:13769603-13769988
>chrX:13773587-13773658
>chrX:13775361-13775549
>chrX:13776993-13777060
>chrX:13778049-13778346
>chrX:13781313-13781945
>chrX:13782638-13782864
>chrX:13785284-13785607
>chrX:13787353-13787574
>chrX:13787922-13788179
>chrX:13788361-13788421
>chrX:13789492-13790169
>chrX:13790438-13790510
>chrX:13791218-13791433
>chrX:13792166-13792339
>chrX:13792439-13793500
>chrX:13793943-13794089
>chrX:13794203-13794330
>chrX:13795447-13795594
>chrX:13795728-13796377
>chrX:13797918-13797982
>chrX:13798796-13798863
>chrX:13798928-13799018
>chrX:13799186-13799464
>chrX:13799962-13800049
>chrX:13800213-13800308
>chrX:13800814-13800992
>chrX:13801216-13801370
>chrX:13801481-13801598
>chrX:13804052-13804207
>chrX:13805980-13806145
>chrX:13806267-13806395
>chrX:13807403-13807507
>chrX:13809097-13809153
>chrX:13809486-13810168
>chrX:13811447-13811625
>chrX:13812031-13812389
>chrX:13813245-13813425
>chrX:13813822-13813886
>chrX:13815542-13815668
>chrX:13817204-13817285
>chrX:13820573-13820623
>chrX:13821490-13821894
>chrX:13822296-13822703
>chrX:13823542-13823822
>chrX:13824190-13824274
>chrX:13824780-13825218
>chrX:13825884-13825986
>chrX:13826430-13826767
>chrX:13827300-13827460
>chrX:13828171-13828550
>chrX:13830007-13830039
>chrX:13830402-13830582
>chrX:13831797-13831856
>chrX:13832010-13832096
>chrX:13832983-13833089
>chrX:13833407-13833730
>chrX:13836552-13836594
>chrX:13838833-13838895
>chrX:13838927-13839028
>chrX:13839088-13839509
>chrX:13840054-13840128
>chrX:13842626-13842763
>chrX:13842915-13843014
>chrX:13843219-13844238
>chrX:13844967-13845296
>chrX:13846040-13846127
>chrX:13846477-13846791
>chrX:13848278-13848321
>chrX:13848573-13849010
>chrX:13849087-13849171
>chrX:13849730-13850526
>chrX:13850796-13851193
>chrX:13851285-13851473
>chrX:13852105-13852176
>chrX:13852789-13852960
>chrX:13853293-13853629
>chrX:13853940-13853982
>chrX:13854531-13854826
>chrX:13855026-13855326
>chrX:13856444-13857244
>chrX:13859073-13859542
>chrX:13859756-13859833
>chrX:13860615-13861528
>chrX:13862170-13862226
>chrX:13862648-13863029
>chrX:13864830-13865101
>chrX:13865445-13865808
>chrX:13865833-13866665
>chrX:13867099-13867413
>chrX:13869114-13869329
>chrX:13869382-13869520
>chrX:13869703-13870094
>chrX:13870189-13870222
>chrX:13870868-13871133
>chrX:13871633-13871781
>chrX:13872159-13872472
>chrX:13874314-13874384
>chrX:13874415-13874773
>chrX:13875497-13876061
>chrX:13877516-13877855
>chrX:13878123-13878180
>chrX:13878535-13878741
>chrX:13878848-13879077
>chrX:13879778-13879900
>chrX:13880366-13880702
>chrX:13881202-13881523
>chrX:13881714-13881895
>chrX:13882349-13882691
>chrX:13882882-13883063
>chrX:13883517-13884217
>chrX:13886308-13886385
>chrX:13886808-13887126
>chrX:13887846-13887897
>chrX:13889642-13889759
>chrX:13889981-13890506
>chrX:13890640-13890790
>chrX:13890981-13891189
>chrX:13891286-13891458
>chrX:13892354-13892456
>chrX:13892519-13892704
>chrX:13892752-13892999
>chrX:13895812-13895975
>chrX:13896003-13896210
>chrX:13896579-13896868
>chrX:13898169-13898271
>chrX:13898462-13898504
>chrX:13899123-13899521
>chrX:13902602-13902683
>chrX:13904094-13904204
>chrX:13904951-13905289
>chrX:13907328-13907695
>chrX:13908142-13908242
>chrX:13908392-13908445
>chrX:13908702-13908785
>chrX:13909106-13909476
>chrX:13910214-13910294
>chrX:13913128-13913458
>chrX:13913761-13914052
>chrX:13914979-13915285
>chrX:13915682-13915854
>chrX:13916928-13917230
>chrX:13918561-13918975
>chrX:13919942-13920333
>chrX:13920603-13920927
>chrX:13921385-13922355
>chrX:13922888-13923191
>chrX:13923838-13923899
>chrX:13924254-13924600
>chrX:13925324-13925626
>chrX:13925693-13926066
>chrX:13926152-13926452
>chrX:13926849-13927072
>chrX:13927168-13927261
>chrX:13929631-13929698
>chrX:13929753-13929842
>chrX:13930242-13931540
>chrX:13933518-13933578
>chrX:13934858-13935003
>chrX:13935222-13935560
>chrX:13935971-13936213
>chrX:13939204-13939272
>chrX:13940358-13940412
>chrX:13941048-13941252
>chrX:13941365-13941411
>chrX:13942081-13943371
>chrX:13943545-13943860
>chrX:13944065-13944262
>chrX:13944380-13944428
>chrX:13945480-13946775
>chrX:13946881-13947039
>chrX:13948027-13948341
>chrX:13949138-13949446
>chrX:13949740-13950090
>chrX:13950230-13951281
>chrX:13953410-13953767
>chrX:13953936-13954194
>chrX:13954267-13954417
>chrX:13955689-13955996
>chrX:13956526-13956929
>chrX:13957274-13957310
>chrX:13957651-13958020
>chrX:13958266-13958307
>chrX:13958395-13958466
>chrX:13958590-13958840
>chrX:13959269-13959389
>chrX:13960169-13960321
>chrX:13960540-13960598
>chrX:13960671-13960805
>chrX:13960947-13961670
>chrX:13962188-13962503
>chrX:13962551-13963010
>chrX:13963855-13963904
>chrX:13963999-13964782
>chrX:13965946-13966016
>chrX:13966102-13966184
>chrX:13968288-13968341
>chrX:13968433-13968493
>chrX:13970766-13971596
>chrX:13971715-13971801
>chrX:13971991-13973629
>chrX:13975484-13975823
>chrX:13976138-13976231
>chrX:13976370-13979313
>chrX:13979501-13980000
>chrX:13980219-13980544
>chrX:13981131-13981176
>chrX:13981945-13982634
>chrX:13982692-13982751
>chrX:13982879-13983040
>chrX:13983076-13984000
>chrX:13984073-13984164
>chrX:13984253-13984352
>chrX:13984423-13984523
>chrX:13989087-13989405
>chrX:13989999-13990203
>chrX:13990710-13991075
>chrX:13992845-13992963
>chrX:13993478-13993732
>chrX:13993870-13993952
>chrX:13994841-13995040
>chrX:13995452-13995788
>chrX:13996305-13996616
>chrX:13996742-13997267
>chrX:13997606-13997934
>chrX:13998055-13998772
>chrX:13999302-14000621
>chrX:14000669-14000727
>chrX:14001525-14002098
>chrX:14002155-14002188
>chrX:14002276-14002388
>chrX:14002468-14002808
>chrX:14003368-14003496
>chrX:14003749-14003824
>chrX:14004550-14004864
>chrX:14005103-14005542
>chrX:14005670-14005867
>chrX:14006049-14006333
>chrX:14007533-14007829
>chrX:14007956-14008363
>chrX:14009422-14009545
>chrX:14012136-14012415
>chrX:14013436-14013739
>chrX:14013812-14013850
>chrX:14016561-14016900
>chrX:14017493-14017668
>chrX:14017796-14017919
>chrX:14018714-14018978
>chrX:14021116-14021466
>chrX:14021804-14021867
>chrX:14021902-14022140
>chrX:14023130-14023190
>chrX:14023370-14023703
>chrX:14024207-14024543
>chrX:14025268-14025305
>chrX:14025357-14025403
>chrX:14026572-14026767
>chrX:14030977-14031131
>chrX:14031930-14032158
>chrX:14032721-14032943
>chrX:14034316-14037245
>chrX:14037493-14038427
>chrX:14038529-14038676
>chrX:14041254-14041324
>chrX:14042047-14042537
>chrX:14043664-14044001
>chrX:14045346-14045543
>chrX:14046150-14046440
>chrX:14046882-14049327
>chrX:14049580-14049883
>chrX:14050318-14050352
>chrX:14051796-14051876
>chrX:14052705-14053239
>chrX:14055322-14056009
>chrX:14056175-14056221
>chrX:14056913-14057116
>chrX:14057172-14057240
>chrX:14057274-14057392
>chrX:14057458-14057906
>chrX:14057917-14057970
>chrX:14058244-14058338
>chrX:14058661-14058898
>chrX:14059679-14059888
>chrX:14060052-14060155
>chrX:14060903-14060969
>chrX:14061019-14061411
>chrX:14061530-14061849
>chrX:14062278-14062352
>chrX:14063241-14063282
>chrX:14066382-14066828
>chrX:14067061-14067383
>chrX:14067531-14067689
>chrX:14067848-14067971
>chrX:14068191-14068233
>chrX:14068421-14068499
>chrX:14068664-14068824
>chrX:14070134-14070450
>chrX:14071154-14071265
>chrX:14071597-14072267
>chrX:14072396-14072518
>chrX:14073387-14073585
>chrX:14074403-14074443
>chrX:14074517-14074617
>chrX:14074775-14075105
>chrX:14075216-14075270
>chrX:14075536-14076096
>chrX:14076571-14076600
>chrX:14076844-14076996
>chrX:14077153-14077237
>chrX:14077365-14077430
>chrX:14078901-14079135
>chrX:14079223-14079356
>chrX:14079438-14079502
>chrX:14079567-14079634
>chrX:14081462-14081516
>chrX:14081953-14082086
>chrX:14084174-14084471
>chrX:14084521-14086449
>chrX:14086601-14086726
>chrX:14086825-14086961
>chrX:14087126-14087165
>chrX:14088976-14089308
>chrX:14090769-14090918
>chrX:14093963-14094025
>chrX:14094371-14094520
>chrX:14095422-14095483
>chrX:14097220-14097458
>chrX:14098168-14098652
>chrX:14099005-14099053
>chrX:14099458-14099498
>chrX:14100125-14100450
>chrX:14100897-14101245
>chrX:14102249-14102283
>chrX:14103274-14103394
>chrX:14103868-14110114
>chrX:14110468-14110682
>chrX:14110750-14110903
>chrX:14112455-14112523
>chrX:14113625-14113718
>chrX:14114063-14114133
>chrX:14114794-14114898
>chrX:14117072-14117115
>chrX:14119475-14119545
>chrX:14120238-14120966
>chrX:14123401-14123717
>chrX:14123947-14124032
>chrX:14126326-14126373
>chrX:14127593-14130032
>chrX:14130091-14130132
>chrX:14130774-14131189
>chrX:14132890-14132952
>chrX:14133093-14133182
>chrX:14133438-14133486
>chrX:14137488-14137560
>chrX:14138746-14139112
>chrX:14140404-14140500
>chrX:14141406-14141516
>chrX:14141566-14141892
>chrX:14143601-14143734
>chrX:14143848-14143989
>chrX:14144773-14144869
>chrX:14145215-14145652
>chrX:14147535-14147600
>chrX:14147678-14147784
>chrX:14147920-14148014
>chrX:14150498-14151422
>chrX:14151652-14151981
>chrX:14153231-14153419
>chrX:14153556-14153782
>chrX:14153824-14154725
>chrX:14154885-14154952
>chrX:14155245-14155440
>chrX:14155521-14155845
>chrX:14155873-14156049
>chrX:14156207-14158013
>chrX:14158265-14158552
>chrX:14158749-14158825
>chrX:14159851-14160004
>chrX:14160101-14160440
>chrX:14160512-14161395
>chrX:14161668-14161811
>chrX:14161942-14161995
>chrX:14162445-14162487
>chrX:14162991-14163059
>chrX:14163377-14163484
>chrX:14166084-14166253
>chrX:14166355-14166622
>chrX:14166786-14166845
>chrX:14167129-14170088
>chrX:14170129-14172618
>chrX:14172680-14173762
>chrX:14173853-14174861
>chrX:14174904-14175164
>chrX:14175679-14175764
>chrX:14176053-14176115
>chrX:14176645-14176906
>chrX:14177612-14177765
>chrX:14178113-14178213
>chrX:14178374-14178468
>chrX:14178702-14178789
>chrX:14179685-14179786
>chrX:14181458-14181775
>chrX:14183328-14183453
>chrX:14183720-14185361
>chrX:14185932-14186325
>chrX:14186606-14186785
>chrX:14186940-14187313
>chrX:14187647-14193527
>chrX:14194891-14194958
>chrX:14195094-14195350
>chrX:14195548-14195917
>chrX:14196344-14196543
>chrX:14197105-14198541
>chrX:14198650-14199320
>chrX:14199383-14207160
>chrX:14209681-14209802
>chrX:14210529-14210607
>chrX:14211309-14211420
>chrX:14212724-14212762
>chrX:14213061-14213246
>chrX:14213502-14213614
>chrX:14213686-14215047
>chrX:14215195-14215351
>chrX:14216517-14216608
>chrX:14216712-14217143
>chrX:14217953-14219508
>chrX:14222557-14222599
>chrX:14222678-14223224
>chrX:14223617-14223766
>chrX:14224839-14224941
>chrX:14225060-14225115
>chrX:14225684-14225754
>chrX:14227836-14227945
>chrX:14228310-14228735
>chrX:14228917-14229020
>chrX:14230083-14230132
>chrX:14231019-14231195
>chrX:14231289-14231501
>chrX:14231942-14232002
>chrX:14232822-14232874
>chrX:14233105-14233513
>chrX:14234936-14235043
>chrX:14235145-14235192
>chrX:14235408-14235473
>chrX:14235546-14235622
>chrX:14235691-14235985
>chrX:14236034-14236602
>chrX:14236683-14237512
>chrX:14237859-14238094
>chrX:14238246-14238298
>chrX:14241073-14241201
>chrX:14241585-14241702
>chrX:14243715-14243872
>chrX:14249136-14249279
>chrX:14249950-14250282
>chrX:14250663-14250851
>chrX:14251033-14251349
>chrX:14252467-14252519
>chrX:14252714-14252753
>chrX:14253044-14253133
>chrX:14253267-14253420
>chrX:14253652-14253840
>chrX:14254794-14254924
>chrX:14255159-14255233
>chrX:14255957-14256008
>chrX:14256616-14256878
>chrX:14257587-14257714
>chrX:14258340-14258525
>chrX:14258779-14258851
>chrX:14259143-14260498
>chrX:14262767-14263102
>chrX:14263251-14265410
>chrX:14265538-14265765
>chrX:14265830-14265907
>chrX:14267839-14268572
>chrX:14268691-14268876
>chrX:14269749-14270112
>chrX:14270828-14271252
>chrX:14277194-14277284
>chrX:14277387-14278556
>chrX:14278583-14279511
>chrX:14279607-14279720
>chrX:14280087-14282558
>chrX:14282866-14283146
>chrX:14284917-14284983
>chrX:14285965-14286201
>chrX:14286588-14289862
>chrX:14291191-14291263
>chrX:14293678-14294059
>chrX:14295414-14295462
>chrX:14298261-14298312
>chrX:14299437-14299552
>chrX:14300168-14300305
>chrX:14301040-14301150
>chrX:14301747-14303479
>chrX:14304216-14304305
>chrX:14304401-14304546
>chrX:14304613-14305032
>chrX:14305489-14305540
>chrX:14306442-14306743
>chrX:14308384-14308675
>chrX:14308854-14309243
>chrX:14309463-14309507
>chrX:14309598-14309690
>chrX:14309782-14309858
>chrX:14310052-14310304
>chrX:14310607-14310746
>chrX:14311210-14311620
>chrX:14311730-14311790
>chrX:14312428-14312598
>chrX:14314413-14314462
>chrX:14314994-14315062
>chrX:14316144-14316181
>chrX:14316684-14318690
>chrX:14319783-14319857
>chrX:14321092-14321185
>chrX:14321605-14321751
>chrX:14321802-14321941
>chrX:14325817-14325860
>chrX:14326112-14326208
>chrX:14327077-14327267
>chrX:14327533-14327589
>chrX:14328937-14329012
>chrX:14329483-14329576
>chrX:14329979-14330050
>chrX:14331675-14331943
>chrX:14334734-14337136
>chrX:14337794-14337981
>chrX:14339334-14339537
>chrX:14339833-14339907
>chrX:14340113-14340185
>chrX:14340484-14340634
>chrX:14340698-14340847
>chrX:14341770-14341835
>chrX:14342138-14342407
>chrX:14342702-14342766
>chrX:14342822-14343031
>chrX:14343410-14343869
>chrX:14344262-14344331
>chrX:14344465-14344581
>chrX:14344671-14345272
>chrX:14345386-14345448
>chrX:14345886-14345939
>chrX:14345983-14351044
>chrX:14353323-14353649
>chrX:14355257-14355313
>chrX:14358092-14358309
>chrX:14358377-14358600
>chrX:14358883-14359204
>chrX:14359635-14360557
>chrX:14363228-14363513
>chrX:14364600-14364801
>chrX:14366388-14366448
>chrX:14367184-14368001
>chrX:14369373-14375617
>chrX:14375659-14375821
>chrX:14376069-14376112
>chrX:14376807-14377178
>chrX:14378250-14378323
>chrX:14378798-14378908
>chrX:14379899-14380121
>chrX:14381293-14381495
>chrX:14381603-14381680
>chrX:14383712-14383878
>chrX:14383970-14384106
>chrX:14384176-14384224
>chrX:14384289-14384344
>chrX:14386053-14387203
>chrX:14388262-14388411
>chrX:14388867-14388935
>chrX:14390489-14391148
>chrX:14391502-14391578
>chrX:14391781-14396859
>chrX:14397062-14397163
>chrX:14397385-14397770
>chrX:14399358-14399411
>chrX:14401131-14402243
>chrX:14402924-14403000
>chrX:14405309-14405395
>chrX:14407173-14407276
>chrX:14408509-14408605
>chrX:14408939-14409231
>chrX:14410253-14410316
>chrX:14410728-14410808
>chrX:14412494-14412864
>chrX:14412917-14413187
>chrX:14413377-14413807
>chrX:14413887-14414270
>chrX:14416023-14416231
>chrX:14416844-14416941
>chrX:14417207-14417999
>chrX:14418117-14418373
>chrX:14418970-14419019
>chrX:14420539-14420595
>chrX:14421890-14421953
>chrX:14422758-14422885
>chrX:14423177-14423245
>chrX:14424434-14424486
>chrX:14424958-14425034
>chrX:14426053-14426120
>chrX:14426215-14426320
>chrX:14426514-14426844
>chrX:14427015-14427111
>chrX:14427360-14427405
>chrX:14429026-14429078
>chrX:14429825-14430016
>chrX:14431140-14431272
>chrX:14433151-14433252
>chrX:14434201-14434603
>chrX:14435940-14436931
>chrX:14436967-14437115
>chrX:14437171-14439021
>chrX:14439398-14440047
>chrX:14442938-14443223
>chrX:14445338-14445595
>chrX:14445701-14445761
>chrX:14446979-14447209
>chrX:14447420-14447550
>chrX:14447669-14447750
>chrX:14448517-14448646
>chrX:14448775-14448897
>chrX:14448939-14449060
>chrX:14449113-14449336
>chrX:14449464-14449516
>chrX:14450621-14451944
>chrX:14452047-14452227
>chrX:14453528-14454028
>chrX:14454130-14454284
>chrX:14454353-14454445
>chrX:14456179-14465570
>chrX:14468628-14469946
>chrX:14470018-14470091
>chrX:14471613-14471657
>chrX:14472359-14472687
>chrX:14474599-14474742
>chrX:14475590-14475640
>chrX:14476775-14476875
>chrX:14477113-14477166
>chrX:14478733-14478788
>chrX:14479355-14481244
>chrX:14482697-14482781
>chrX:14483672-14484176
>chrX:14485461-14485740
>chrX:14486223-14486315
>chrX:14486784-14486887
>chrX:14487175-14487290
>chrX:14488877-14488939
>chrX:14489360-14489504
>chrX:14489631-14489668
>chrX:14491138-14491189
>chrX:14491436-14491494
>chrX:14491640-14491674
>chrX:14492433-14493809
>chrX:14494043-14494135
>chrX:14495562-14495825
>chrX:14498524-14498675
>chrX:14498850-14499763
>chrX:14499831-14500121
>chrX:14501752-14502123
>chrX:14502390-14502733
>chrX:14502838-14502891
>chrX:14502951-14502994
>chrX:14503820-14503884
>chrX:14507680-14507987
>chrX:14508690-14508892
>chrX:14510911-14511078
>chrX:14512182-14514479
>chrX:14517281-14517972
>chrX:14518116-14518263
>chrX:14518641-14518673
>chrX:14518717-14519194
>chrX:14521153-14521279
>chrX:14521310-14521366
>chrX:14521489-14521612
>chrX:14521663-14522811
>chrX:14522928-14523348
>chrX:14523460-14524233
>chrX:14525115-14525166
>chrX:14525510-14525599
>chrX:14527327-14527627
>chrX:14528106-14528272
>chrX:14531086-14531159
>chrX:14531425-14531632
>chrX:14533165-14533310
>chrX:14536880-14536953
>chrX:14540828-14540982
>chrX:14542056-14542115
>chrX:14542160-14542373
>chrX:14542446-14542601
>chrX:14542641-14542820
>chrX:14543751-14543842
>chrX:14544503-14544585
>chrX:14545138-14545539
>chrX:14550986-14551099
>chrX:14554373-14554416
>chrX:14554572-14554800
>chrX:14555814-14555900
>chrX:14556930-14556971
>chrX:14557096-14557457
>chrX:14557593-14557791
>chrX:14558002-14558060
>chrX:14558827-14559122
>chrX:14559413-14559817
>chrX:14560521-14560850
>chrX:14561407-14561528
>chrX:14562029-14562083
>chrX:14562191-14562277
>chrX:14562516-14562894
>chrX:14563226-14563307
>chrX:14563647-14563789
>chrX:14563845-14563879
>chrX:14564126-14564177
>chrX:14564283-14564546
>chrX:14564735-14566470
>chrX:14567185-14567477
>chrX:14567607-14567818
>chrX:14567929-14568345
>chrX:14568406-14570294
>chrX:14570570-14570604
>chrX:14571000-14571114
>chrX:14572560-14572622
>chrX:14575139-14575736
>chrX:14577049-14577193
>chrX:14577484-14577596
>chrX:14577726-14577807
>chrX:14579330-14579657
>chrX:14579893-14579938
>chrX:14582061-14582504
>chrX:14582701-14583901
>chrX:14583956-14584207
>chrX:14587123-14589802
>chrX:14591154-14591734
>chrX:14592033-14592076
>chrX:14592387-14592691
>chrX:14595933-14595989
>chrX:14596535-14596670
>chrX:14598729-14598911
>chrX:14599668-14599829
>chrX:14600384-14601034
>chrX:14602350-14603688
>chrX:14604543-14604594
>chrX:14608544-14608800
>chrX:14611851-14611941
>chrX:14612104-14613013
>chrX:14613397-14613698
>chrX:14613972-14614024
>chrX:14615201-14615256
>chrX:14615304-14615355
>chrX:14615443-14615577
>chrX:14615851-14615927
>chrX:14618720-14618780
>chrX:14619746-14619818
>chrX:14619855-14619903
>chrX:14621348-14625780
>chrX:14625862-14625951
>chrX:14627267-14627332
>chrX:14628182-14628487
>chrX:14628719-14628783
>chrX:14629584-14629674
>chrX:14629739-14629809
>chrX:14629953-14630159
>chrX:14630337-14630521
>chrX:14630630-14630756
>chrX:14630813-14631498
>chrX:14631820-14631961
>chrX:14632935-14633079
>chrX:14633218-14633526
>chrX:14633589-14634314
>chrX:14635980-14636232
>chrX:14636278-14636482
>chrX:14636599-14636639
>chrX:14636758-14636868
>chrX:14637617-14637709
>chrX:14638813-14638964
>chrX:14640979-14641192
>chrX:14641523-14641565
>chrX:14642595-14642733
>chrX:14642981-14643028
>chrX:14643150-14643215
>chrX:14645339-14645375
>chrX:14646358-14646417
>chrX:14648078-14648174
>chrX:14648481-14648540
>chrX:14648670-14649341
>chrX:14650154-14650212
>chrX:14651338-14651743
>chrX:14651875-14652124
>chrX:14652435-14654566
>chrX:14654703-14655151
>chrX:14656060-14656091
>chrX:14656937-14656978
>chrX:14658550-14658610
>chrX:14659045-14659223
>chrX:14660187-14660319
>chrX:14661086-14661138
>chrX:14661599-14661914
>chrX:14662805-14663046
>chrX:14663924-14664096
>chrX:14664286-14664379
>chrX:14664770-14664853
>chrX:14666759-14666807
>chrX:14667275-14667452
>chrX:14667767-14667961
>chrX:14668486-14670771
>chrX:14674502-14674555
>chrX:14674585-14674816
>chrX:14676198-14676284
>chrX:14677692-14677742
>chrX:14678006-14678086
>chrX:14679096-14679144
>chrX:14679971-14680151
>chrX:14681055-14681146
>chrX:14681331-14681417
>chrX:14681600-14682045
>chrX:14682529-14683910
>chrX:14684030-14689094
>chrX:14689579-14689671
>chrX:14690153-14690442
>chrX:14690650-14690718
>chrX:14691030-14691372
>chrX:14692960-14693063
>chrX:14693281-14693415
>chrX:14693538-14693621
>chrX:14693792-14694034
>chrX:14694195-14694242
>chrX:14694321-14694364
>chrX:14695556-14695592
>chrX:14696113-14696250
>chrX:14697105-14697198
>chrX:14697306-14697344
>chrX:14698351-14698718
>chrX:14699413-14699548
>chrX:14699584-14700086
>chrX:14701388-14701439
>chrX:14702586-14702706
>chrX:14702883-14702926
>chrX:14703230-14703312
>chrX:14703490-14703599
>chrX:14705284-14705355
>chrX:14705414-14705461
>chrX:14706184-14706255
>chrX:14707299-14707342
>chrX:14707504-14707612
>chrX:14707822-14708280
>chrX:14708632-14708946
>chrX:14709080-14709257
>chrX:14710484-14710529
>chrX:14712220-14712365
>chrX:14713621-14713768
>chrX:14714249-14714405
>chrX:14714982-14715058
>chrX:14715992-14716045
>chrX:14716240-14716304
>chrX:14716779-14716822
>chrX:14718707-14718776
>chrX:14719312-14720360
>chrX:14720835-14721218
>chrX:14721248-14721453
>chrX:14722567-14722629
>chrX:14723383-14723441
>chrX:14723721-14723782
>chrX:14724285-14724687
>chrX:14724983-14725079
>chrX:14725549-14725604
>chrX:14726572-14726627
>chrX:14728148-14728434
>chrX:14729764-14729837
>chrX:14731822-14734000
>chrX:14734135-14736701
>chrX:14736806-14737157
>chrX:14740204-14740279
>chrX:14740583-14741005
>chrX:14743332-14743427
>chrX:14743662-14743872
>chrX:14743950-14744057
>chrX:14745164-14745249
>chrX:14745680-14746008
>chrX:14748491-14748550
>chrX:14750200-14750309
>chrX:14751335-14751436
>chrX:14752759-14752869
>chrX:14752917-14753032
>chrX:14753568-14753605
>chrX:14754171-14754382
>chrX:14754662-14754772
>chrX:14754841-14757991
>chrX:14758154-14758252
>chrX:14758346-14761340
>chrX:14761956-14762205
>chrX:14762265-14762508
>chrX:14764020-14764113
>chrX:14764796-14764839
>chrX:14764914-14765108
>chrX:14766050-14766337
>chrX:14766671-14769952
>chrX:14770008-14771795
>chrX:14771889-14772433
>chrX:14772563-14772661
>chrX:14772736-14772993
>chrX:14773030-14773151
>chrX:14774060-14774156
>chrX:14774200-14774338
>chrX:14774817-14775136
>chrX:14776108-14776151
>chrX:14778325-14778383
>chrX:14779349-14779484
>chrX:14779517-14779758
>chrX:14780609-14780853
>chrX:14781144-14781525
>chrX:14782498-14782530
>chrX:14782865-14782901
>chrX:14783870-14785236
>chrX:14786231-14786290
>chrX:14787208-14787751
>chrX:14787800-14787941
>chrX:14788681-14788795
>chrX:14789336-14789484
>chrX:14790033-14790126
>chrX:14791154-14791564
>chrX:14792494-14792584
>chrX:14793163-14793350
>chrX:14793390-14793554
>chrX:14794595-14794673
>chrX:14796100-14796890
>chrX:14796977-14797180
>chrX:14797231-14797320
>chrX:14797371-14797685
>chrX:14797778-14797816
>chrX:14797880-14797927
>chrX:14798062-14798515
>chrX:14798745-14798876
>chrX:14798995-14799036
>chrX:14799223-14799309
>chrX:14799483-14799621
>chrX:14799810-14799927
>chrX:14800296-14800402
>chrX:14800497-14800613
>chrX:14801473-14801653
>chrX:14803681-14804731
>chrX:14806756-14806816
>chrX:14807730-14816388
>chrX:14816548-14816644
>chrX:14816858-14816991
>chrX:14818663-14818765
>chrX:14818911-14818995
>chrX:14819564-14819641
>chrX:14819936-14819973
>chrX:14820167-14820310
>chrX:14821435-14821483
>chrX:14823066-14823541
>chrX:14823757-14824211
>chrX:14824370-14824501
>chrX:14825271-14825327
>chrX:14825483-14825694
>chrX:14827981-14828124
>chrX:14828186-14829483
>chrX:14829552-14829771
>chrX:14829837-14830481
>chrX:14832081-14832528
>chrX:14833623-14834044
>chrX:14834117-14835368
>chrX:14835456-14836625
>chrX:14839002-14839467
>chrX:14839843-14840161
>chrX:14843177-14843421
>chrX:14843525-14843586
>chrX:14845407-14845467
>chrX:14847007-14847146
>chrX:14847243-14847366
>chrX:14847939-14848058
>chrX:14848127-14849190
>chrX:14849869-14850371
>chrX:14851176-14851428
>chrX:14852145-14852470
>chrX:14855084-14855169
>chrX:14855446-14855629
>chrX:14856550-14856682
>chrX:14858091-14858410
>chrX:14858534-14858752
>chrX:14858834-14858921
>chrX:14859045-14859087
>chrX:14859412-14859493
>chrX:14860543-14860806
>chrX:14860883-14861188
>chrX:14861764-14862112
>chrX:14863205-14863284
>chrX:14863747-14864181
>chrX:14866721-14867754
>chrX:14867771-14868914
>chrX:14870062-14870156
>chrX:14870428-14870537
>chrX:14871578-14871693
>chrX:14871824-14872031
>chrX:14872433-14872481
>chrX:14872628-14872668
>chrX:14877325-14878059
>chrX:14878482-14878867
>chrX:14879139-14879173
>chrX:14879600-14879661
>chrX:14880742-14880868
>chrX:14881790-14882646
>chrX:14882913-14883237
>chrX:14886494-14886580
>chrX:14886645-14886723
>chrX:14888187-14889249
>chrX:14889486-14889565
>chrX:14890024-14890090
>chrX:14890382-14890445
>chrX:14890581-14890733
>chrX:14890862-14890937
>chrX:14891377-14891430
>chrX:14891487-14891873
>chrX:14892129-14892384
>chrX:14892448-14892508
>chrX:14893343-14893446
>chrX:14894089-14894917
>chrX:14896006-14896084
>chrX:14899513-14899608
>chrX:14901959-14902005
>chrX:14903214-14903338
>chrX:14903689-14904414
>chrX:14904757-14904854
>chrX:14905102-14905163
>chrX:14905318-14906219
>chrX:14906287-14908293
>chrX:14909089-14909194
>chrX:14909924-14910044
>chrX:14911592-14911905
>chrX:14911938-14912015
>chrX:14913161-14913251
>chrX:14915429-14915648
>chrX:14916025-14916115
>chrX:14916594-14916654
>chrX:14916848-14917179
>chrX:14917585-14917846
>chrX:14918597-14918682
>chrX:14918954-14919200
>chrX:14922249-14922332
>chrX:14924311-14924721
>chrX:14924895-14925082
>chrX:14926891-14927210
>chrX:14931407-14931722
>chrX:14931865-14931919
>chrX:14933006-14933316
>chrX:14933380-14933704
>chrX:14933876-14934314
>chrX:14934527-14934573
>chrX:14935621-14935744
>chrX:14935803-14935836
>chrX:14936220-14936357
>chrX:14936424-14936670
>chrX:14937185-14937319
>chrX:14937618-14938050
>chrX:14938769-14939107
>chrX:14939287-14939717
>chrX:14939788-14939825
>chrX:14941226-14941435
>chrX:14941789-14941820
>chrX:14941858-14942087
>chrX:14942631-14943290
>chrX:14943443-14943535
>chrX:14943776-14943897
>chrX:14944041-14944078
>chrX:14944876-14945502
>chrX:14945710-14945812
>chrX:14946337-14946451
>chrX:14947619-14947675
>chrX:14947894-14948321
>chrX:14948445-14948498
>chrX:14949314-14949376
>chrX:14949559-14949879
>chrX:14950329-14950396
>chrX:14950939-14951042
>chrX:14951587-14951787
>chrX:14952210-14952391
>chrX:14952473-14952723
>chrX:14953178-14953917
>chrX:14954037-14954077
>chrX:14954158-14956500
>chrX:14957073-14957115
>chrX:14957568-14957890
>chrX:14958082-14958398
>chrX:14959190-14959293
>chrX:14959455-14959528
>chrX:14959844-14959894
>chrX:14960001-14960723
>chrX:14961708-14961912
>chrX:14962043-14962362
>chrX:14962403-14962721
>chrX:14963832-14964073
>chrX:14964160-14964427
>chrX:14964580-14964700
>chrX:14965428-14965597
>chrX:14965883-14968450
>chrX:14968559-14968758
>chrX:14968973-14975169
>chrX:14977244-14977331
>chrX:14978543-14978648
>chrX:14979283-14979695
>chrX:14981463-14981979
>chrX:14982033-14985129
>chrX:14985616-14985967
>chrX:14986171-14987940
>chrX:14988486-14989302
>chrX:14989382-14989795
>chrX:14989956-14990071
>chrX:14990205-14990924
>chrX:14992907-14993057
>chrX:14993621-14993749
>chrX:14994100-14994198
>chrX:14994440-14994559
>chrX:14994800-14995052
>chrX:14995324-14995397
>chrX:14995451-14995540
>chrX:14995729-14995769
>chrX:14998943-15000473
>chrX:15000637-15000680
>chrX:15002501-15002970
>chrX:15003480-15003669
>chrX:15004568-15004861
>chrX:15004947-15005355
>chrX:15005407-15005982
>chrX:15006034-15006275
>chrX:15006336-15006897
>chrX:15007176-15007278
>chrX:15008336-15008724
>chrX:15009026-15009076
>chrX:15009572-15010236
>chrX:15010745-15010829
>chrX:15012269-15012368
>chrX:15012688-15012806
>chrX:15014585-15015307
>chrX:15016627-15016694
>chrX:15016937-15016996
>chrX:15017923-15017973
>chrX:15018938-15018981
>chrX:15019367-15019446
>chrX:15019620-15019731
>chrX:15020928-15021115
>chrX:15021706-15024202
>chrX:15024535-15025052
>chrX:15025141-15025429
>chrX:15026490-15026827
>chrX:15027651-15028133
>chrX:15028300-15028682
>chrX:15028805-15028848
>chrX:15028962-15029358
>chrX:15029512-15031218
>chrX:15031330-15031606
>chrX:15031749-15032528
>chrX:15033100-15033453
>chrX:15036221-15036918
>chrX:15038054-15038366
>chrX:15038593-15038906
>chrX:15039018-15039068
>chrX:15039742-15040093
>chrX:15040218-15040330
>chrX:15040476-15041005
>chrX:15041068-15041467
>chrX:15041660-15041730
>chrX:15043161-15043226
>chrX:15043731-15043791
>chrX:15044924-15044958
>chrX:15047057-15047595
>chrX:15048270-15048584
>chrX:15048644-15049036
>chrX:15049162-15049634
>chrX:15049823-15050012
>chrX:15050034-15050523
>chrX:15050873-15050936
>chrX:15050980-15051027
>chrX:15051654-15051824
>chrX:15052053-15052413
>chrX:15052928-15053020
>chrX:15053349-15053435
>chrX:15053564-15053644
>chrX:15055029-15055499
>chrX:15055858-15056123
>chrX:15056318-15057280
>chrX:15057766-15057903
>chrX:15057990-15058136
>chrX:15058276-15058378
>chrX:15059062-15059115
>chrX:15059595-15059641
>chrX:15060636-15060699
>chrX:15061149-15061392
>chrX:15063646-15063860
>chrX:15065200-15065256
>chrX:15066076-15066146
>chrX:15066197-15066379
>chrX:15066645-15068290
>chrX:15068519-15068679
>chrX:15071298-15071347
>chrX:15072298-15072397
>chrX:15074206-15074363
>chrX:15074403-15074577
>chrX:15075417-15075511
>chrX:15075997-15076049
>chrX:15077050-15077406
>chrX:15078080-15078217
>chrX:15078278-15078678
>chrX:15080377-15080655
>chrX:15083378-15085696
>chrX:15085783-15085831
>chrX:15086147-15086533
>chrX:15088202-15088274
>chrX:15088418-15094578
>chrX:15095672-15095713
>chrX:15096553-15096607
>chrX:15097722-15097777
>chrX:15099677-15100651
>chrX:15100963-15101265
>chrX:15101513-15101572
>chrX:15101827-15101883
>chrX:15101970-15102347
>chrX:15102385-15102515
>chrX:15103012-15103064
>chrX:15103633-15105362
>chrX:15105550-15106579
>chrX:15106703-15106785
>chrX:15106919-15107271
>chrX:15107375-15107490
>chrX:15107516-15107553
>chrX:15108187-15108946
>chrX:15108994-15110514
>chrX:15110641-15110678
>chrX:15112675-15112789
>chrX:15112890-15113635
>chrX:15113715-15113922
>chrX:15113992-15114310
>chrX:15115382-15115660
>chrX:15116080-15116662
>chrX:15118513-15118597
>chrX:15122223-15122398
>chrX:15124094-15124470
>chrX:15125573-15127146
>chrX:15128083-15128401
>chrX:15129870-15130041
>chrX:15130568-15130642
>chrX:15130721-15130824
>chrX:15131116-15131499
>chrX:15133097-15133224
>chrX:15133946-15134117
>chrX:15134547-15134823
>chrX:15134879-15136908
>chrX:15137783-15138118
>chrX:15138358-15138413
>chrX:15138666-15138776
>chrX:15138900-15139001
>chrX:15139097-15139423
>chrX:15140071-15140172
>chrX:15140410-15140458
>chrX:15141202-15141526
>chrX:15145416-15145556
>chrX:15146556-15146695
>chrX:15148862-15149460
>chrX:15149905-15150147
>chrX:15150489-15150678
>chrX:15150756-15151277
>chrX:15153111-15153403
>chrX:15154194-15154816
>chrX:15155230-15155349
>chrX:15155811-15155889
>chrX:15157053-15157442
>chrX:15157789-15157853
>chrX:15159092-15159229
>chrX:15159840-15160235
>chrX:15160744-15160877
>chrX:15161031-15161101
>chrX:15163712-15163827
>chrX:15164063-15164220
>chrX:15165975-15166359
>chrX:15167113-15167220
>chrX:15167350-15167587
>chrX:15167902-15167935
>chrX:15168828-15168875
>chrX:15172550-15172637
>chrX:15174300-15174388
>chrX:15174463-15174925
>chrX:15175189-15175226
>chrX:15175954-15176210
>chrX:15176689-15176748
>chrX:15176824-15176866
>chrX:15177307-15177337
>chrX:15177467-15177524
>chrX:15178642-15178713
>chrX:15178775-15178871
>chrX:15180068-15180366
>chrX:15180421-15180556
>chrX:15181812-15182577
>chrX:15182638-15182697
>chrX:15182729-15182863
>chrX:15182946-15185114
>chrX:15186711-15186839
>chrX:15188501-15188547
>chrX:15188621-15188911
>chrX:15189115-15189157
>chrX:15190248-15190335
>chrX:15191067-15191127
>chrX:15194944-15195119
>chrX:15195847-15196203
>chrX:15196259-15196385
>chrX:15196548-15196863
>chrX:15196936-15197255
>chrX:15197693-15197983
>chrX:15198679-15200721
>chrX:15202211-15202263
>chrX:15202405-15202638
>chrX:15203231-15203282
>chrX:15203748-15203832
>chrX:15205355-15205661
>chrX:15207805-15208000
>chrX:15208141-15208281
>chrX:15208416-15208935
>chrX:15209477-15209920
>chrX:15210668-15211153
>chrX:15211343-15211420
>chrX:15211623-15211695
>chrX:15211970-15212293
>chrX:15212427-15212493
>chrX:15212683-15212723
>chrX:15213163-15213449
>chrX:15217926-15218026
>chrX:15218113-15218787
>chrX:15219657-15219719
>chrX:15220351-15220388
>chrX:15222282-15222416
>chrX:15222698-15222892
>chrX:15222983-15223084
>chrX:15223144-15223231
>chrX:15226375-15226495
>chrX:15227215-15227286
>chrX:15227809-15228102
>chrX:15228957-15229237
>chrX:15229554-15229711
>chrX:15230697-15232300
>chrX:15232442-15232536
>chrX:15232832-15233065
>chrX:15233301-15233378
>chrX:15234591-15235172
>chrX:15236188-15236238
>chrX:15236290-15236374
>chrX:15236525-15237057
>chrX:15239841-15239973
>chrX:15240033-15240407
>chrX:15240831-15240875
>chrX:15241009-15241058
>chrX:15243414-15243751
>chrX:15245224-15245371
>chrX:15245469-15245551
>chrX:15246431-15246781
>chrX:15250168-15250241
>chrX:15250385-15250427
>chrX:15250697-15251007
>chrX:15252479-15252592
>chrX:15252773-15253648
>chrX:15255128-15255225
>chrX:15255286-15255337
>chrX:15256092-15256242
>chrX:15256299-15256819
>chrX:15257122-15257455
>chrX:15257987-15258111
>chrX:15258565-15258633
>chrX:15259612-15259989
>chrX:15260083-15260426
>chrX:15261753-15262297
>chrX:15262637-15262971
>chrX:15263056-15263125
>chrX:15263522-15263613
>chrX:15263991-15264240
>chrX:15264419-15264558
>chrX:15265641-15266247
>chrX:15266664-15267005
>chrX:15267105-15267761
>chrX:15268045-15268369
>chrX:15268419-15268847
>chrX:15270754-15271056
>chrX:15271341-15271769
>chrX:15272121-15272228
>chrX:15273173-15273898
>chrX:15274184-15274337
>chrX:15275438-15275655
>chrX:15276301-15276723
>chrX:15276757-15276905
>chrX:15277098-15277193
>chrX:15277386-15277473
>chrX:15277792-15277848
>chrX:15277924-15277969
>chrX:15279554-15279626
>chrX:15279706-15282044
>chrX:15282320-15282411
>chrX:15282786-15283098
>chrX:15283964-15284290
>chrX:15285076-15285446
>chrX:15285715-15286079
>chrX:15286380-15286695
>chrX:15287314-15287658
>chrX:15287779-15287816
>chrX:15288572-15288915
>chrX:15289735-15290062
>chrX:15290977-15291121
>chrX:15291444-15292061
>chrX:15292140-15292185
>chrX:15293501-15293599
>chrX:15293772-15294091
>chrX:15294387-15294678
>chrX:15294893-15294932
>chrX:15295019-15295382
>chrX:15295937-15296296
>chrX:15296768-15297321
>chrX:15297691-15297863
>chrX:15299151-15299756
>chrX:15300064-15300131
>chrX:15300427-15300547
>chrX:15300603-15300800
>chrX:15300968-15301336
>chrX:15301419-15301569
>chrX:15301949-15302022
>chrX:15302088-15302346
>chrX:15302883-15302930
>chrX:15303235-15303491
>chrX:15304581-15304861
>chrX:15305443-15305476
>chrX:15305556-15306321
>chrX:15306418-15306741
>chrX:15307227-15307665
>chrX:15307800-15307857
>chrX:15308817-15310001
>chrX:15310702-15311051
>chrX:15312800-15312900
>chrX:15313122-15313537
>chrX:15313763-15314083
>chrX:15315084-15315140
>chrX:15316134-15316782
>chrX:15317734-15318044
>chrX:15318162-15318200
>chrX:15318294-15318369
>chrX:15318681-15319149
>chrX:15319807-15319923
>chrX:15320145-15320211
>chrX:15321458-15321498
>chrX:15326965-15327307
>chrX:15329797-15330114
>chrX:15330193-15330240
>chrX:15330557-15330901
>chrX:15332820-15332866
>chrX:15333045-15333228
>chrX:15333389-15333733
>chrX:15334172-15334513
>chrX:15337132-15337200
>chrX:15339059-15339150
>chrX:15339293-15339406
>chrX:15340829-15340967
>chrX:15341639-15342025
>chrX:15342357-15342530
>chrX:15342830-15342929
>chrX:15343801-15343836
>chrX:15344832-15345186
>chrX:15346648-15346939
>chrX:15350701-15351517
>chrX:15351638-15351907
>chrX:15352921-15353069
>chrX:15353249-15353772
>chrX:15353957-15354311
>chrX:15356157-15356208
>chrX:15357366-15357411
>chrX:15357746-15357851
>chrX:15359176-15359232
>chrX:15359315-15359675
>chrX:15359853-15359995
>chrX:15360293-15360884
>chrX:15361823-15362151
>chrX:15362408-15362728
>chrX:15363589-15363819
>chrX:15363919-15364022
>chrX:15364147-15364246
>chrX:15364686-15364774
>chrX:15365041-15365453
>chrX:15365485-15365626
>chrX:15365751-15365817
>chrX:15365932-15366417
>chrX:15367667-15368202
>chrX:15369443-15369544
>chrX:15369790-15369851
>chrX:15370705-15370822
>chrX:15370846-15371129
>chrX:15371852-15371911
>chrX:15374243-15374487
>chrX:15375135-15375170
>chrX:15375677-15375761
>chrX:15376415-15376490
>chrX:15378698-15378757
>chrX:15381498-15381560
>chrX:15381838-15381882
>chrX:15382034-15382354
>chrX:15385726-15385834
>chrX:15387043-15387404
>chrX:15387843-15387971
>chrX:15388446-15388522
>chrX:15388840-15388881
>chrX:15391135-15391421
>chrX:15392102-15392162
>chrX:15392191-15392230
>chrX:15393448-15394081
>chrX:15395344-15395491
>chrX:15396734-15397043
>chrX:15397244-15397313
>chrX:15397809-15397917
>chrX:15398096-15398253
>chrX:15400008-15400055
>chrX:15400725-15401358
>chrX:15402061-15402225
>chrX:15402330-15402804
>chrX:15403974-15404303
>chrX:15405231-15405363
>chrX:15407979-15408266
>chrX:15409073-15409379
>chrX:15409764-15409828
>chrX:15409973-15410293
>chrX:15411001-15411046
>chrX:15411779-15411864
>chrX:15411964-15412125
>chrX:15412591-15412640
>chrX:15413004-15413218
>chrX:15414416-15414498
>chrX:15414706-15414813
>chrX:15415164-15415271
>chrX:15415307-15415354
>chrX:15415415-15415785
>chrX:15415870-15416086
>chrX:15416674-15416705
>chrX:15416821-15417252
>chrX:15417329-15417369
>chrX:15417439-15417612
>chrX:15417727-15417810
>chrX:15417980-15418029
>chrX:15419340-15419450
>chrX:15419607-15420244
>chrX:15420701-15420859
>chrX:15421261-15425066
>chrX:15425382-15425715
>chrX:15426942-15427033
>chrX:15427561-15427596
>chrX:15427787-15427881
>chrX:15428595-15428811
>chrX:15429540-15429868
>chrX:15431641-15431757
>chrX:15432009-15432119
>chrX:15432322-15432370
>chrX:15433429-15434498
>chrX:15434888-15435316
>chrX:15438444-15438542
>chrX:15439057-15439464
>chrX:15439710-15439833
>chrX:15441317-15441368
>chrX:15442012-15442272
>chrX:15442302-15443886
>chrX:15443923-15444265
>chrX:15444293-15444526
>chrX:15445324-15445564
>chrX:15445802-15446238
>chrX:15446386-15446562
>chrX:15447060-15447103
>chrX:15447270-15447620
>chrX:15449955-15450103
>chrX:15451605-15451663
>chrX:15451976-15452020
>chrX:15452706-15452819
>chrX:15453420-15453457
>chrX:15454469-15454521
>chrX:15455085-15455123
>chrX:15456394-15456497
>chrX:15457793-15457990
>chrX:15458286-15458663
>chrX:15458915-15458983
>chrX:15459745-15460926
>chrX:15461311-15461382
>chrX:15461432-15461851
>chrX:15461917-15461999
>chrX:15463016-15463063
>chrX:15465025-15465095
>chrX:15465269-15465318
>chrX:15465607-15465655
>chrX:15466941-15467170
>chrX:15468512-15468567
>chrX:15469612-15469682
>chrX:15470184-15470266
>chrX:15470504-15470930
>chrX:15471120-15471349
>chrX:15472178-15472227
>chrX:15472392-15472750
>chrX:15473140-15473254
>chrX:15473522-15473882
>chrX:15474048-15474465
>chrX:15475473-15475549
>chrX:15476048-15476085
>chrX:15476924-15476968
>chrX:15477337-15477693
>chrX:15477845-15477946
>chrX:15479304-15479396
>chrX:15479973-15480358
>chrX:15481341-15481601
>chrX:15482014-15482066
>chrX:15482420-15482483
>chrX:15482591-15482665
>chrX:15482931-15482990
>chrX:15483124-15483242
>chrX:15483481-15483528
>chrX:15484293-15484809
>chrX:15484870-15485455
>chrX:15486065-15486320
>chrX:15487338-15487410
>chrX:15487992-15488342
>chrX:15488897-15489019
>chrX:15489084-15489148
>chrX:15489791-15490214
>chrX:15491645-15491948
>chrX:15493687-15493752
>chrX:15494174-15494451
>chrX:15494850-15494962
>chrX:15495325-15495622
>chrX:15496596-15496673
>chrX:15498276-15498629
>chrX:15499066-15499463
>chrX:15505890-15506202
>chrX:15507595-15507736
>chrX:15508823-15508937
>chrX:15510373-15510544
>chrX:15512348-15512396
>chrX:15514900-15515389
>chrX:15515511-15515700
>chrX:15519316-15520148
>chrX:15521002-15521135
>chrX:15521399-15521508
>chrX:15521664-15522003
>chrX:15522124-15522262
>chrX:15524307-15524459
>chrX:15524863-15524954
>chrX:15526583-15526895
>chrX:15526956-15527350
>chrX:15528374-15528687
>chrX:15529067-15529128
>chrX:15532084-15532180
>chrX:15532653-15532729
>chrX:15533174-15533519
>chrX:15535617-15535756
>chrX:15538110-15538236
>chrX:15538319-15538397
>chrX:15538543-15538598
>chrX:15538935-15538995
>chrX:15539617-15539691
>chrX:15539780-15540742
>chrX:15541348-15541519
>chrX:15542884-15542953
>chrX:15543389-15543614
>chrX:15545069-15545731
>chrX:15545771-15545830
>chrX:15547169-15547257
>chrX:15547487-15547688
>chrX:15548171-15548468
>chrX:15550270-15550352
>chrX:15550760-15550860
>chrX:15551468-15551569
>chrX:15553606-15553661
>chrX:15555197-15555513
>chrX:15556818-15556879
>chrX:15556945-15557277
>chrX:15557642-15557713
>chrX:15558482-15558550
>chrX:15559369-15559954
>chrX:15561040-15561086
>chrX:15562110-15562206
>chrX:15562588-15562700
>chrX:15563255-15563578
>chrX:15564340-15564515
>chrX:15566151-15566213
>chrX:15566924-15567084
>chrX:15567135-15567222
>chrX:15568586-15568675
>chrX:15569499-15569852
>chrX:15571147-15571276
>chrX:15571311-15571408
>chrX:15572980-15573115
>chrX:15573161-15573217
>chrX:15573559-15573990
>chrX:15574874-15574973
>chrX:15576386-15576443
>chrX:15576527-15576653
>chrX:15576756-15576863
>chrX:15579358-15579503
>chrX:15579579-15579707
>chrX:15579836-15579976
>chrX:15580412-15580488
>chrX:15581438-15581920
>chrX:15582169-15582838
>chrX:15583278-15583674
>chrX:15583705-15585121
>chrX:15585984-15586296
>chrX:15588143-15588178
>chrX:15588228-15588271
>chrX:15588331-15588726
>chrX:15589755-15590566
>chrX:15593313-15593417
>chrX:15593704-15593783
>chrX:15593825-15593869
>chrX:15594062-15594522
>chrX:15595166-15595204
>chrX:15595787-15596010
>chrX:15596776-15596904
>chrX:15597068-15597557
>chrX:15599047-15599153
>chrX:15599459-15599695
>chrX:15601103-15601153
>chrX:15601462-15601791
>chrX:15603456-15603890
>chrX:15604167-15604213
>chrX:15605105-15605144
>chrX:15606849-15607268
>chrX:15607800-15608125
>chrX:15608263-15608322
>chrX:15608729-15610401
>chrX:15611341-15611521
>chrX:15611855-15612195
>chrX:15614861-15614997
>chrX:15615419-15615610
>chrX:15615822-15616179
>chrX:15617370-15617712
>chrX:15618030-15618535
>chrX:15618698-15618782
>chrX:15622648-15622881
>chrX:15623697-15624125
>chrX:15624664-15625113
>chrX:15626264-15626351
>chrX:15626424-15626633
>chrX:15626764-15626819
>chrX:15629385-15629597
>chrX:15629951-15630027
>chrX:15630199-15630293
>chrX:15630354-15630420
>chrX:15632294-15632939
>chrX:15633184-15633324
>chrX:15634438-15634526
>chrX:15634641-15635032
>chrX:15635136-15635322
>chrX:15635365-15636565
>chrX:15637691-15637751
>chrX:15640096-15640409
>chrX:15640729-15640809
>chrX:15641331-15641708
>chrX:15642734-15643117
>chrX:15643769-15643838
>chrX:15644516-15644558
>chrX:15644637-15644729
>chrX:15647504-15647647
>chrX:15648491-15648909
>chrX:15649340-15649400
>chrX:15650063-15650158
>chrX:15652595-15652699
>chrX:15652759-15653233
>chrX:15653316-15653368
>chrX:15653460-15653550
>chrX:15655143-15655192
>chrX:15656998-15657318
>chrX:15657834-15657897
>chrX:15658433-15658484
>chrX:15658647-15658750
>chrX:15659168-15659231
>chrX:15659400-15659455
>chrX:15659656-15659937
>chrX:15660325-15660928
>chrX:15662999-15663060
>chrX:15663335-15663439
>chrX:15663793-15663887
>chrX:15665326-15665452
>chrX:15666004-15666308
>chrX:15666951-15667277
>chrX:15667690-15667850
>chrX:15668396-15668499
>chrX:15669990-15670360
>chrX:15670727-15670946
>chrX:15671716-15671805
>chrX:15674085-15674145
>chrX:15677346-15677411
>chrX:15677986-15678032
>chrX:15678080-15678134
>chrX:15678198-15678358
>chrX:15678380-15678800
>chrX:15678883-15678941
>chrX:15678996-15679276
>chrX:15682887-15683147
>chrX:15683565-15683878
>chrX:15684289-15684409
>chrX:15684925-15685033
>chrX:15686806-15687210
>chrX:15687241-15687353
>chrX:15688979-15689800
>chrX:15690099-15690147
>chrX:15691046-15692656
>chrX:15693246-15693854
>chrX:15694041-15694455
>chrX:15694536-15694590
>chrX:15694778-15695022
>chrX:15696303-15697233
>chrX:15699279-15699501
>chrX:15700498-15700540
>chrX:15700676-15700867
>chrX:15701205-15701529
>chrX:15703805-15703949
>chrX:15704570-15704902
>chrX:15705025-15705353
>chrX:15705491-15705724
>chrX:15706693-15706838
>chrX:15707268-15707337
>chrX:15707670-15708426
>chrX:15708596-15708911
>chrX:15711695-15712065
>chrX:15712319-15712374
>chrX:15712534-15712593
>chrX:15712869-15713035
>chrX:15713338-15713387
>chrX:15713896-15713951
>chrX:15713990-15714362
>chrX:15715412-15715766
>chrX:15716948-15717012
>chrX:15717949-15718284
>chrX:15718797-15719050
>chrX:15720127-15720438
>chrX:15720909-15721322
>chrX:15721793-15721848
>chrX:15721937-15722041
>chrX:15722330-15722414
>chrX:15722813-15723087
>chrX:15723617-15724010
>chrX:15724992-15725148
>chrX:15725245-15725575
>chrX:15725999-15726058
>chrX:15726345-15726977
>chrX:15727180-15727731
>chrX:15727922-15729078
>chrX:15729363-15729437
>chrX:15729667-15729926
>chrX:15730457-15730787
>chrX:15731288-15731888
>chrX:15732145-15732446
>chrX:15733002-15733050
>chrX:15733261-15733588
>chrX:15733735-15734323
>chrX:15734722-15735038
>chrX:15735370-15735671
>chrX:15735839-15736481
>chrX:15740754-15741782
>chrX:15742265-15742734
>chrX:15742905-15742999
>chrX:15744866-15745612
>chrX:15746014-15746350
>chrX:15746468-15747408
>chrX:15747868-15747916
>chrX:15747987-15748172
>chrX:15748228-15748439
>chrX:15748593-15748918
>chrX:15749471-15749530
>chrX:15750200-15750282
>chrX:15750883-15751057
>chrX:15751129-15751169
>chrX:15751976-15753227
>chrX:15753266-15753538
>chrX:15753570-15754178
>chrX:15755635-15755818
>chrX:15755857-15755957
>chrX:15756622-15757730
>chrX:15758104-15758410
>chrX:15758477-15758800
>chrX:15759280-15759619
>chrX:15759727-15760061
>chrX:15761153-15761316
>chrX:15761741-15761849
>chrX:15761993-15762287
>chrX:15762434-15762712
>chrX:15763608-15763865
>chrX:15764089-15764182
>chrX:15764230-15764539
>chrX:15764977-15765026
>chrX:15765856-15766193
>chrX:15766719-15766867
>chrX:15767387-15768308
>chrX:15768711-15768815
>chrX:15768952-15768997
>chrX:15769050-15769237
>chrX:15769503-15769574
>chrX:15769699-15769789
>chrX:15770026-15770352
>chrX:15770434-15770661
>chrX:15770711-15772029
>chrX:15773167-15773879
>chrX:15774521-15775006
>chrX:15775759-15775996
>chrX:15776053-15776380
>chrX:15777542-15777609
>chrX:15778523-15778928
>chrX:15779062-15779516
>chrX:15779924-15779986
>chrX:15780305-15780583
>chrX:15780963-15781255
>chrX:15781423-15781597
>chrX:15781630-15781971
>chrX:15782856-15783093
>chrX:15783504-15784192
>chrX:15784636-15785634
>chrX:15785842-15786170
>chrX:15786966-15787081
>chrX:15787273-15787410
>chrX:15787663-15787908
>chrX:15788404-15788456
>chrX:15789134-15789443
>chrX:15789464-15789597
>chrX:15791429-15792485
>chrX:15793160-15793341
>chrX:15793544-15793853
>chrX:15794096-15794939
>chrX:15795213-15795701
>chrX:15795811-15796238
>chrX:15796329-15796380
>chrX:15796435-15796726
>chrX:15796781-15797096
>chrX:15797199-15797793
>chrX:15798223-15798304
>chrX:15798908-15799209
>chrX:15799430-15799681
>chrX:15800163-15800551
>chrX:15801197-15801645
>chrX:15801860-15801972
>chrX:15802446-15802762
>chrX:15802972-15803300
>chrX:15803872-15804170
>chrX:15804444-15804610
>chrX:15805603-15805982
>chrX:15806428-15806932
>chrX:15807260-15808060
>chrX:15808604-15808937
>chrX:15809087-15809148
>chrX:15809696-15809839
>chrX:15810528-15810938
>chrX:15811418-15811733
>chrX:15811904-15812231
>chrX:15814349-15814639
>chrX:15815286-15815610
>chrX:15818709-15819157
>chrX:15819185-15819692
>chrX:15821367-15821710
>chrX:15821996-15822293
>chrX:15823088-15823161
>chrX:15823513-15823817
>chrX:15824000-15824055
>chrX:15824228-15824371
>chrX:15829724-15830018
>chrX:15830247-15830299
>chrX:15830489-15831097
>chrX:15831145-15831207
>chrX:15831814-15831995
>chrX:15832468-15832589
>chrX:15833514-15833602
>chrX:15834433-15834790
>chrX:15835905-15835970
>chrX:15836567-15837040
>chrX:15837599-15837910
>chrX:15838214-15838251
>chrX:15838460-15838524
>chrX:15838637-15839108
>chrX:15839439-15839811
>chrX:15840996-15841119
>chrX:15842695-15843145
>chrX:15843259-15843684
>chrX:15844495-15844537
>chrX:15848900-15849020
>chrX:15850356-15850624
>chrX:15854596-15854747
>chrX:15858372-15858575
>chrX:15858647-15858770
>chrX:15859425-15859565
>chrX:15859790-15861038
>chrX:15861557-15861665
>chrX:15862168-15862356
>chrX:15862470-15862588
>chrX:15862739-15863056
>chrX:15865090-15865158
>chrX:15865340-15865584
>chrX:15865848-15866196
>chrX:15866647-15866929
>chrX:15867646-15868057
>chrX:15868806-15869133
>chrX:15869675-15869997
>chrX:15870827-15871101
>chrX:15871746-15872177
>chrX:15872541-15872586
>chrX:15872746-15873300
>chrX:15874025-15874433
>chrX:15874996-15875122
>chrX:15875236-15875422
>chrX:15875882-15877117
>chrX:15877683-15878026
>chrX:15878121-15880997
>chrX:15881944-15881991
>chrX:15882514-15883644
>chrX:15883676-15883790
>chrX:15883846-15883998
>chrX:15884680-15884820
>chrX:15885031-15885205
>chrX:15885743-15885910
>chrX:15886262-15886881
>chrX:15888981-15889131
>chrX:15889892-15890996
>chrX:15891732-15892723
>chrX:15893392-15893958
>chrX:15894007-15894521
>chrX:15894688-15894753
>chrX:15895571-15895653
>chrX:15896208-15897585
>chrX:15897707-15898833
>chrX:15899249-15899869
>chrX:15899942-15902953
>chrX:15903083-15903154
>chrX:15903880-15903938
>chrX:15904177-15904560
>chrX:15904729-15904903
>chrX:15905047-15905098
>chrX:15907171-15907721
>chrX:15908013-15908383
>chrX:15909630-15910083
>chrX:15910601-15910959
>chrX:15911158-15911475
>chrX:15912940-15913037
>chrX:15913558-15913635
>chrX:15913786-15914272
>chrX:15915093-15915442
>chrX:15916136-15916187
>chrX:15916431-15916628
>chrX:15917247-15917348
>chrX:15917861-15918119
>chrX:15918198-15918635
>chrX:15918900-15919018
>chrX:15919379-15919481
>chrX:15919523-15919840
>chrX:15919978-15920166
>chrX:15920552-15920613
>chrX:15920906-15921273
>chrX:15921357-15921838
>chrX:15922171-15922609
>chrX:15922879-15923027
>chrX:15923136-15926829
>chrX:15927297-15927396
>chrX:15927491-15927592
>chrX:15927708-15927753
>chrX:15927909-15927949
>chrX:15928770-15928928
>chrX:15929729-15929883
>chrX:15931594-15931867
>chrX:15934146-15934227
>chrX:15937368-15937435
>chrX:15938620-15938946
>chrX:15939079-15939148
>chrX:15939369-15939838
>chrX:15941102-15941181
>chrX:15942878-15943376
>chrX:15945436-15945489
>chrX:15945535-15945794
>chrX:15945864-15945986
>chrX:15946954-15947056
>chrX:15947576-15947690
>chrX:15948016-15948459
>chrX:15948542-15948661
>chrX:15950634-15950795
>chrX:15951227-15951372
>chrX:15951559-15951642
>chrX:15952639-15952933
>chrX:15953633-15954005
>chrX:15954226-15954371
>chrX:15954569-15954646
>chrX:15956364-15956433
>chrX:15957299-15957372
>chrX:15957495-15958419
>chrX:15958555-15959365
>chrX:15959461-15959518
>chrX:15959615-15959893
>chrX:15960058-15960132
>chrX:15960439-15960761
>chrX:15962695-15962769
>chrX:15962916-15963081
>chrX:15963309-15963378
>chrX:15963986-15964065
>chrX:15964888-15965076
>chrX:15965127-15965284
>chrX:15965481-15966025
>chrX:15966459-15966640
>chrX:15966726-15966997
>chrX:15967184-15967714
>chrX:15967894-15967961
>chrX:15968376-15968557
>chrX:15968823-15969236
>chrX:15969657-15970216
>chrX:15970482-15970641
>chrX:15971484-15971780
>chrX:15972519-15972644
>chrX:15972851-15972984
>chrX:15973256-15973292
>chrX:15973452-15973680
>chrX:15975897-15976117
>chrX:15978058-15979683
>chrX:15979876-15979967
>chrX:15980798-15980881
>chrX:15981487-15981704
>chrX:15981857-15981939
>chrX:15982173-15982335
>chrX:15982757-15982812
>chrX:15982878-15983183
>chrX:15983745-15983950
>chrX:15984600-15984697
>chrX:15984846-15985020
>chrX:15985150-15985283
>chrX:15985858-15986188
>chrX:15990346-15990399
>chrX:15990514-15991053
>chrX:15991352-15991722
>chrX:15991927-15992550
>chrX:15992679-15993069
>chrX:15993514-15993632
>chrX:15995379-15995698
>chrX:15998304-15998757
>chrX:15999171-15999341
>chrX:15999479-15999836
>chrX:16000213-16000314
>chrX:16000514-16001131
>chrX:16001225-16001440
>chrX:16001490-16001915
>chrX:16003025-16003398
>chrX:16004479-16004535
>chrX:16004591-16004782
>chrX:16005428-16005472
>chrX:16005578-16005896
>chrX:16006531-16006789
>chrX:16006972-16007331
>chrX:16008972-16009061
>chrX:16009289-16009348
>chrX:16009668-16009792
>chrX:16009960-16010166
>chrX:16010768-16011298
>chrX:16011796-16011888
>chrX:16012822-16012868
>chrX:16012933-16012968
>chrX:16013532-16013572
>chrX:16014012-16014174
>chrX:16014822-16015820
>chrX:16017107-16017312
>chrX:16017665-16017731
>chrX:16018191-16019157
>chrX:16019294-16019445
>chrX:16019573-16019655
>chrX:16019989-16020345
>chrX:16020816-16020972
>chrX:16023045-16023136
>chrX:16023506-16023598
>chrX:16023758-16023799
>chrX:16024918-16025293
>chrX:16026810-16027276
>chrX:16027617-16027887
>chrX:16027942-16028082
>chrX:16028259-16029139
>chrX:16029653-16029924
>chrX:16030230-16030327
>chrX:16031172-16031238
>chrX:16031333-16031481
>chrX:16031715-16032027
>chrX:16032159-16032282
>chrX:16032983-16033310
>chrX:16033766-16033827
>chrX:16034573-16034890
>chrX:16037142-16037479
>chrX:16038696-16039131
>chrX:16040115-16040187
>chrX:16041385-16041437
>chrX:16042863-16043181
>chrX:16043310-16043376
>chrX:16044261-16050421
>chrX:16050825-16051830
>chrX:16052205-16052657
>chrX:16052975-16053067
>chrX:16053442-16053808
>chrX:16054687-16054865
>chrX:16055611-16055839
>chrX:16056232-16056319
>chrX:16056388-16056570
>chrX:16056641-16056731
>chrX:16056850-16056920
>chrX:16057675-16058419
>chrX:16059042-16059847
>chrX:16061810-16061877
>chrX:16062535-16062733
>chrX:16062898-16062981
>chrX:16063379-16063539
>chrX:16063975-16064102
>chrX:16064710-16065038
>chrX:16065143-16065304
>chrX:16065866-16066551
>chrX:16066748-16067196
>chrX:16067655-16067896
>chrX:16068770-16070844
>chrX:16070877-16073171
>chrX:16073210-16073387
>chrX:16073437-16074047
>chrX:16075301-16075374
>chrX:16075811-16075873
>chrX:16076072-16076128
>chrX:16076538-16076720
>chrX:16078783-16078933
>chrX:16079271-16079316
>chrX:16079794-16079846
>chrX:16080662-16081002
>chrX:16081629-16081683
>chrX:16082102-16082178
>chrX:16083357-16083410
>chrX:16083476-16083508
>chrX:16083587-16084335
>chrX:16084484-16085458
>chrX:16086014-16086091
>chrX:16086143-16086403
>chrX:16086564-16086715
>chrX:16087930-16088147
>chrX:16088240-16088768
>chrX:16091150-16091275
>chrX:16092380-16092426
>chrX:16093306-16096064
>chrX:16096216-16096367
>chrX:16096634-16096857
>chrX:16096934-16097060
>chrX:16097656-16097716
>chrX:16098010-16098132
>chrX:16098181-16098927
>chrX:16099221-16099393
>chrX:16099708-16099913
>chrX:16100115-16100383
>chrX:16101112-16101469
>chrX:16101600-16102079
>chrX:16102343-16102387
>chrX:16103019-16103103
>chrX:16104151-16104513
>chrX:16106065-16106772
>chrX:16107046-16107594
>chrX:16107802-16108013
>chrX:16108766-16109595
>chrX:16109768-16109830
>chrX:16110170-16110256
>chrX:16110463-16110567
>chrX:16110895-16111250
>chrX:16111362-16111582
>chrX:16112399-16112464
>chrX:16112584-16112623
>chrX:16112694-16112739
>chrX:16113319-16113373
>chrX:16113780-16113813
>chrX:16115615-16115822
>chrX:16117122-16117483
>chrX:16117658-16118315
>chrX:16119247-16119435
>chrX:16119645-16119677
>chrX:16120843-16121184
>chrX:16121954-16122121
>chrX:16128215-16128552
>chrX:16128646-16128815
>chrX:16129292-16129438
>chrX:16131632-16132013
>chrX:16132068-16132155
>chrX:16133036-16133077
>chrX:16134157-16134335
>chrX:16136705-16136757
>chrX:16136802-16136957
>chrX:16137465-16137488
>chrX:16137488-16137507
>chrX:16138657-16138962
>chrX:16139357-16139572
>chrX:16139743-16139854
>chrX:16140728-16140806
>chrX:16142377-16142504
>chrX:16142868-16143027
>chrX:16145042-16145823
>chrX:16147112-16147217
>chrX:16147595-16147695
>chrX:16149793-16150168
>chrX:16151129-16151176
>chrX:16154657-16154722
>chrX:16155062-16155387
>chrX:16158955-16159069
>chrX:16159375-16159440
>chrX:16159943-16160344
>chrX:16161160-16163552
>chrX:16163904-16164235
>chrX:16164521-16164589
>chrX:16164806-16165236
>chrX:16165724-16166026
>chrX:16168058-16168413
>chrX:16170097-16170238
>chrX:16171946-16172218
>chrX:16172273-16172334
>chrX:16173324-16173710
>chrX:16173823-16175163
>chrX:16175653-16175790
>chrX:16176208-16176282
>chrX:16176408-16176627
>chrX:16176686-16176779
>chrX:16178188-16178266
>chrX:16179129-16184479
>chrX:16184911-16185231
>chrX:16186420-16186522
>chrX:16186564-16186615
>chrX:16187202-16187281
>chrX:16187970-16188254
>chrX:16190296-16190954
>chrX:16191022-16191431
>chrX:16192380-16192811
>chrX:16192983-16193184
>chrX:16193315-16193438
>chrX:16193632-16193692
>chrX:16193823-16194241
>chrX:16195206-16195315
>chrX:16196372-16196705
>chrX:16197221-16197270
>chrX:16197928-16198090
>chrX:16198303-16198410
>chrX:16198473-16198834
>chrX:16199167-16199633
>chrX:16199719-16200015
>chrX:16200793-16200880
>chrX:16202612-16202810
>chrX:16203545-16203644
>chrX:16203928-16204549
>chrX:16206049-16206220
>chrX:16206837-16207520
>chrX:16207606-16207744
>chrX:16208220-16208249
>chrX:16208351-16208553
>chrX:16209709-16210060
>chrX:16212378-16212425
>chrX:16213020-16213099
>chrX:16213271-16213501
>chrX:16214572-16215142
>chrX:16215904-16215955
>chrX:16216343-16216711
>chrX:16216770-16222356
>chrX:16222752-16223136
>chrX:16223479-16223994
>chrX:16224076-16224684
>chrX:16224736-16224795
>chrX:16225490-16225904
>chrX:16226076-16226175
>chrX:16226373-16226434
>chrX:16227044-16227085
>chrX:16227832-16228596
>chrX:16229375-16229465
>chrX:16230618-16236854
>chrX:16237293-16237628
>chrX:16238651-16238838
>chrX:16239194-16239229
>chrX:16240751-16240863
>chrX:16240976-16241120
>chrX:16241831-16243285
>chrX:16245081-16245854
>chrX:16245932-16245994
>chrX:16246201-16246445
>chrX:16247142-16247184
>chrX:16249164-16249287
>chrX:16252708-16252768
>chrX:16254051-16254179
>chrX:16255681-16255764
>chrX:16255932-16256057
>chrX:16257373-16258619
>chrX:16259504-16259634
>chrX:16260657-16260693
>chrX:16260768-16261187
>chrX:16262273-16262307
>chrX:16262864-16262988
>chrX:16263363-16263417
>chrX:16263729-16263953
>chrX:16265147-16265322
>chrX:16265384-16265432
>chrX:16265500-16265885
>chrX:16267003-16267306
>chrX:16269656-16272020
>chrX:16272274-16272566
>chrX:16272729-16273095
>chrX:16273253-16279407
>chrX:16279478-16279700
>chrX:16280309-16280410
>chrX:16280804-16280839
>chrX:16281530-16281575
>chrX:16281703-16281753
>chrX:16282348-16282525
>chrX:16284259-16284606
>chrX:16285567-16285880
>chrX:16286367-16286410
>chrX:16288591-16288692
>chrX:16288735-16288838
>chrX:16289605-16289988
>chrX:16290549-16290624
>chrX:16291019-16291076
>chrX:16291440-16291578
>chrX:16291805-16292014
>chrX:16292901-16292935
>chrX:16293075-16293183
>chrX:16293354-16293420
>chrX:16294301-16294716
>chrX:16294779-16294826
>chrX:16295038-16295134
>chrX:16295417-16295493
>chrX:16295670-16296020
>chrX:16296743-16298635
>chrX:16298677-16298942
>chrX:16299159-16299215
>chrX:16302776-16302861
>chrX:16302897-16303207
>chrX:16306277-16306375
>chrX:16306880-16306962
>chrX:16308150-16308181
>chrX:16308621-16309174
>chrX:16309213-16309332
>chrX:16310802-16311200
>chrX:16311514-16311571
>chrX:16311957-16312069
>chrX:16312434-16312585
>chrX:16312738-16313565
>chrX:16313604-16313681
>chrX:16313744-16313859
>chrX:16313980-16314522
>chrX:16314640-16315236
>chrX:16315319-16315369
>chrX:16315477-16315545
>chrX:16316104-16316163
>chrX:16316716-16316826
>chrX:16317108-16317319
>chrX:16317535-16317626
>chrX:16318004-16318717
>chrX:16318872-16318964
>chrX:16319411-16319920
>chrX:16320510-16320551
>chrX:16320671-16321055
>chrX:16321646-16327806
>chrX:16329132-16329206
>chrX:16329285-16329456
>chrX:16331309-16331386
>chrX:16332300-16332617
>chrX:16332972-16333056
>chrX:16333887-16334219
>chrX:16334285-16334680
>chrX:16334953-16335028
>chrX:16335583-16335689
>chrX:16336455-16338061
>chrX:16338546-16338683
>chrX:16338785-16345044
>chrX:16345079-16345771
>chrX:16345868-16346436
>chrX:16346630-16346868
>chrX:16347066-16347804
>chrX:16347917-16347973
>chrX:16348055-16348111
>chrX:16349244-16349329
>chrX:16349466-16349503
>chrX:16349950-16350507
>chrX:16350727-16350889
>chrX:16351382-16351775
>chrX:16352441-16352509
>chrX:16352869-16352947
>chrX:16353895-16354075
>chrX:16356358-16356571
>chrX:16356642-16356696
>chrX:16356818-16356867
>chrX:16357153-16358739
>chrX:16359732-16366256
>chrX:16366532-16366618
>chrX:16368329-16368391
>chrX:16369165-16369220
>chrX:16369737-16369958
>chrX:16370107-16370191
>chrX:16371053-16371266
>chrX:16371341-16371424
>chrX:16371632-16371858
>chrX:16373224-16373733
>chrX:16375005-16375425
>chrX:16375553-16375743
>chrX:16377297-16378437
>chrX:16378673-16378790
>chrX:16379129-16379522
>chrX:16379716-16380818
>chrX:16381243-16382896
>chrX:16383521-16383559
>chrX:16384364-16384750
>chrX:16386882-16387547
>chrX:16388109-16388422
>chrX:16389429-16390951
>chrX:16391167-16391232
>chrX:16391276-16391376
>chrX:16392732-16392880
>chrX:16393178-16393370
>chrX:16394181-16394213
>chrX:16394493-16394666
>chrX:16395414-16395562
>chrX:16395845-16395926
>chrX:16396930-16396992
>chrX:16397319-16397707
>chrX:16397824-16400198
>chrX:16400656-16400722
>chrX:16402564-16402603
>chrX:16403613-16403665
>chrX:16403866-16404182
>chrX:16404950-16405016
>chrX:16405498-16405587
>chrX:16405650-16405951
>chrX:16406251-16406438
>chrX:16407453-16407630
>chrX:16408750-16408789
>chrX:16409572-16410091
>chrX:16410181-16411472
>chrX:16411516-16411548
>chrX:16411639-16413313
>chrX:16413407-16413787
>chrX:16416760-16416795
>chrX:16417719-16418027
>chrX:16419040-16419446
>chrX:16419770-16420094
>chrX:16420182-16420280
>chrX:16420359-16420776
>chrX:16420939-16421383
>chrX:16421693-16421739
>chrX:16422098-16423275
>chrX:16423547-16423703
>chrX:16423811-16423963
>chrX:16424511-16424547
>chrX:16426214-16426268
>chrX:16426584-16426879
>chrX:16428578-16428961
>chrX:16429047-16429402
>chrX:16430952-16431348
>chrX:16432695-16433054
>chrX:16435387-16435477
>chrX:16435727-16435834
>chrX:16437348-16437446
>chrX:16437469-16437565
>chrX:16437606-16437735
>chrX:16437975-16438043
>chrX:16438150-16438596
>chrX:16438620-16438779
>chrX:16439831-16440374
>chrX:16440752-16440940
>chrX:16441567-16441707
>chrX:16441980-16442373
>chrX:16442440-16442584
>chrX:16442771-16443613
>chrX:16444139-16444262
>chrX:16444692-16444733
>chrX:16444789-16444851
>chrX:16445497-16445662
>chrX:16446114-16447333
>chrX:16447807-16447898
>chrX:16448593-16449494
>chrX:16452058-16452391
>chrX:16452682-16453192
>chrX:16454289-16454619
>chrX:16455695-16455796
>chrX:16456384-16456930
>chrX:16457093-16457149
>chrX:16457588-16457796
>chrX:16458592-16458968
>chrX:16460816-16461230
>chrX:16461359-16461985
>chrX:16463731-16464090
>chrX:16465722-16465755
>chrX:16465865-16466093
>chrX:16466229-16466642
>chrX:16468367-16468832
>chrX:16469382-16469534
>chrX:16469583-16469685
>chrX:16469777-16469842
>chrX:16470570-16470988
>chrX:16472229-16472305
>chrX:16472662-16473806
>chrX:16473930-16473991
>chrX:16475412-16475902
>chrX:16476523-16476608
>chrX:16476780-16477147
>chrX:16477937-16478112
>chrX:16478819-16479013
>chrX:16481659-16481714
>chrX:16482218-16482283
>chrX:16485407-16486766
>chrX:16486846-16486927
>chrX:16487312-16487784
>chrX:16488020-16488451
>chrX:16489327-16489381
>chrX:16490562-16490693
>chrX:16491261-16491484
>chrX:16491807-16492037
>chrX:16492663-16493040
>chrX:16493150-16493263
>chrX:16493720-16494469
>chrX:16497306-16504608
>chrX:16505290-16505360
>chrX:16505657-16505710
>chrX:16507894-16507939
>chrX:16508035-16508188
>chrX:16508842-16509460
>chrX:16509762-16510067
>chrX:16510350-16510389
>chrX:16512621-16513254
>chrX:16513600-16513964
>chrX:16514062-16514303
>chrX:16514964-16516138
>chrX:16516256-16516352
>chrX:16516894-16517123
>chrX:16517172-16517303
>chrX:16517335-16518295
>chrX:16518324-16518673
>chrX:16518707-16519100
>chrX:16519248-16522635
>chrX:16522952-16523105
>chrX:16523805-16523907
>chrX:16524634-16527403
>chrX:16527506-16528137
>chrX:16528598-16528638
>chrX:16529105-16529141
>chrX:16530489-16530603
>chrX:16531518-16531897
>chrX:16532143-16532181
>chrX:16534248-16534601
>chrX:16534683-16535072
>chrX:16535101-16535517
>chrX:16535958-16536050
>chrX:16537864-16538011
>chrX:16538495-16538533
>chrX:16539087-16539258
>chrX:16539335-16539431
>chrX:16540469-16541423
>chrX:16541487-16541756
>chrX:16542015-16542057
>chrX:16542246-16542486
>chrX:16542761-16542895
>chrX:16543140-16543511
>chrX:16543613-16544413
>chrX:16547856-16547891
>chrX:16548335-16549208
>chrX:16549593-16549748
>chrX:16550588-16550906
>chrX:16551103-16551236
>chrX:16551892-16552264
>chrX:16552978-16553111
>chrX:16553459-16553554
>chrX:16554074-16554696
>chrX:16555247-16555401
>chrX:16555583-16555994
>chrX:16556045-16556515
>chrX:16557048-16557819
>chrX:16558339-16558483
>chrX:16558688-16558846
>chrX:16559181-16559230
>chrX:16561183-16561324
>chrX:16561974-16562347
>chrX:16562386-16562470
>chrX:16562534-16562947
>chrX:16563669-16564583
>chrX:16565212-16565833
>chrX:16565915-16566215
>chrX:16567529-16567916
>chrX:16568562-16568854
>chrX:16569396-16569613
>chrX:16569896-16569995
>chrX:16570074-16570171
>chrX:16570287-16570645
>chrX:16570786-16570992
>chrX:16571022-16571599
>chrX:16571665-16572086
>chrX:16572945-16573095
>chrX:16573240-16573604
>chrX:16574440-16574814
>chrX:16574869-16577939
>chrX:16578095-16578218
>chrX:16578325-16578491
>chrX:16578551-16579130
>chrX:16579190-16579824
>chrX:16579899-16582343
>chrX:16582437-16584501
>chrX:16584717-16585027
>chrX:16585692-16585745
>chrX:16585820-16585901
>chrX:16586068-16586733
>chrX:16587396-16588148
>chrX:16588234-16588302
>chrX:16588340-16588458
>chrX:16588491-16588535
>chrX:16588570-16589210
>chrX:16590175-16590487
>chrX:16591494-16591612
>chrX:16591687-16591898
>chrX:16591997-16592300
>chrX:16593140-16593456
>chrX:16595302-16595719
>chrX:16595852-16599257
>chrX:16599442-16600080
>chrX:16602787-16602937
>chrX:16603027-16603481
>chrX:16603559-16603609
>chrX:16604539-16604645
>chrX:16605436-16605793
>chrX:16606766-16607053
>chrX:16607414-16607484
>chrX:16607905-16608662
>chrX:16608983-16609056
>chrX:16609225-16609332
>chrX:16610512-16611480
>chrX:16611549-16611669
>chrX:16613596-16614266
>chrX:16614535-16615397
>chrX:16615518-16616043
>chrX:16616701-16617062
>chrX:16617953-16618950
>chrX:16621273-16621485
>chrX:16622117-16622458
>chrX:16622846-16622965
>chrX:16623096-16624235
>chrX:16625083-16626619
>chrX:16626992-16627104
>chrX:16628088-16628185
>chrX:16628341-16628699
>chrX:16628931-16629050
>chrX:16630237-16630559
>chrX:16630875-16631539
>chrX:16632148-16632358
>chrX:16632400-16632729
>chrX:16633048-16633305
>chrX:16633387-16633454
>chrX:16633565-16633606
>chrX:16634185-16634378
>chrX:16634605-16634966
>chrX:16635383-16635698
>chrX:16635909-16637027
>chrX:16637095-16637497
>chrX:16637942-16638289
>chrX:16639717-16639880
>chrX:16641461-16641772
>chrX:16643393-16643509
>chrX:16644090-16644800
>chrX:16644948-16645329
>chrX:16645716-16646063
>chrX:16647227-16647572
>chrX:16647790-16648093
>chrX:16648439-16648497
>chrX:16649451-16649904
>chrX:16650538-16650841
>chrX:16651953-16651982
>chrX:16652533-16652602
>chrX:16653022-16653137
>chrX:16653330-16653675
>chrX:16654348-16654401
>chrX:16654735-16654925
>chrX:16655761-16656075
>chrX:16656384-16656722
>chrX:16656849-16657229
>chrX:16657880-16658228
>chrX:16659625-16659703
>chrX:16659786-16660810
>chrX:16660928-16661266
>chrX:16663142-16663452
>chrX:16663499-16663730
>chrX:16663802-16664141
>chrX:16664694-16664773
>chrX:16664888-16666126
>chrX:16666496-16666679
>chrX:16667059-16667440
>chrX:16667981-16668835
>chrX:16669934-16670150
>chrX:16670330-16670445
>chrX:16671227-16671834
>chrX:16671892-16676214
>chrX:16676258-16677374
>chrX:16677458-16678016
>chrX:16678725-16678888
>chrX:16679031-16679390
>chrX:16679570-16679727
>chrX:16679791-16679962
>chrX:16680272-16680652
>chrX:16680771-16681258
>chrX:16681508-16681838
>chrX:16682197-16682506
>chrX:16683333-16683609
>chrX:16684220-16684545
>chrX:16684804-16685087
>chrX:16685569-16685900
>chrX:16686200-16687583
>chrX:16688106-16688422
>chrX:16688445-16688560
>chrX:16688752-16689164
>chrX:16689705-16690393
>chrX:16691035-16691329
>chrX:16691979-16692070
>chrX:16692179-16692484
>chrX:16692796-16693114
>chrX:16693612-16693831
>chrX:16693868-16694285
>chrX:16694528-16694579
>chrX:16694708-16695049
>chrX:16695515-16696045
>chrX:16696529-16696733
>chrX:16696900-16696955
>chrX:16697062-16697169
>chrX:16697460-16697742
>chrX:16698537-16698857
>chrX:16699254-16699398
>chrX:16699880-16700614
>chrX:16701155-16702389
>chrX:16703034-16703601
>chrX:16703934-16705275
>chrX:16705331-16707127
>chrX:16707356-16708079
>chrX:16708464-16708610
>chrX:16708861-16709421
>chrX:16709562-16710280
>chrX:16710352-16710546
>chrX:16710596-16710922
>chrX:16711151-16711231
>chrX:16712512-16712553
>chrX:16713069-16713710
>chrX:16714515-16714660
>chrX:16714693-16715146
>chrX:16715496-16715534
>chrX:16715891-16716542
>chrX:16716746-16717076
>chrX:16717285-16717434
>chrX:16717807-16718195
>chrX:16718228-16719016
>chrX:16719051-16719158
>chrX:16720731-16721051
>chrX:16721238-16721452
>chrX:16721550-16721872
>chrX:16722225-16722540
>chrX:16724194-16724299
>chrX:16725349-16725509
>chrX:16725998-16726418
>chrX:16726451-16726580
>chrX:16726609-16726664
>chrX:16726791-16732233
>chrX:16732297-16732631
>chrX:16733663-16733935
>chrX:16734038-16734407
>chrX:16734700-16735042
>chrX:16735609-16735931
>chrX:16736264-16736299
>chrX:16736440-16736812
>chrX:16737117-16737404
>chrX:16738145-16738691
>chrX:16739456-16739618
>chrX:16740911-16741031
>chrX:16741156-16741503
>chrX:16741956-16742898
>chrX:16742964-16743618
>chrX:16744559-16744980
>chrX:16745451-16745916
>chrX:16746217-16747217
>chrX:16747270-16747312
>chrX:16747771-16748147
>chrX:16748733-16749347
>chrX:16749588-16749933
>chrX:16750758-16751067
>chrX:16751166-16751549
>chrX:16751621-16752241
>chrX:16752355-16752436
>chrX:16752592-16752643
>chrX:16752768-16752842
>chrX:16752927-16753441
>chrX:16753501-16753659
>chrX:16753886-16753940
>chrX:16754428-16754758
>chrX:16755290-16755465
>chrX:16756347-16756468
>chrX:16757435-16757945
>chrX:16758051-16758641
>chrX:16758890-16759417
>chrX:16759689-16759747
>chrX:16760879-16761234
>chrX:16761563-16761719
>chrX:16762533-16762610
>chrX:16762933-16763302
>chrX:16763341-16763647
>chrX:16763865-16764177
>chrX:16764320-16765042
>chrX:16766090-16766750
>chrX:16767657-16767823
>chrX:16767857-16768675
>chrX:16768721-16768789
>chrX:16768821-16769791
>chrX:16770120-16770470
>chrX:16770753-16770792
>chrX:16771108-16771670
>chrX:16772376-16773596
>chrX:16773622-16773924
>chrX:16774120-16775114
>chrX:16775189-16776077
>chrX:16776122-16776485
>chrX:16776599-16778311
>chrX:16779419-16779806
>chrX:16780051-16780666
>chrX:16780983-16781341
>chrX:16781584-16782210
>chrX:16782253-16782624
>chrX:16783178-16783630
>chrX:16783722-16785514
>chrX:16787361-16787417
>chrX:16788550-16789163
>chrX:16789392-16789526
>chrX:16789716-16790552
>chrX:16790956-16791027
>chrX:16791527-16791918
>chrX:16792363-16793140
>chrX:16793609-16793951
>chrX:16794065-16794094
>chrX:16794971-16795301
>chrX:16795792-16796305
>chrX:16796925-16797360
>chrX:16797446-16797634
>chrX:16797741-16797977
>chrX:16798211-16798377
>chrX:16798588-16799209
>chrX:16799368-16799786
>chrX:16799948-16800722
>chrX:16800806-16800954
>chrX:16801097-16801531
>chrX:16801889-16802532
>chrX:16802704-16803125
>chrX:16803250-16804002
>chrX:16804305-16804362
>chrX:16804954-16805283
>chrX:16805355-16805448
>chrX:16806479-16807145
>chrX:16809331-16809709
>chrX:16810074-16810132
>chrX:16810678-16810986
>chrX:16811362-16812313
>chrX:16812400-16814707
>chrX:16814802-16814921
>chrX:16815162-16815477
>chrX:16815520-16815826
>chrX:16816053-16816466
>chrX:16816795-16817038
>chrX:16819068-16819283
>chrX:16820682-16821070
>chrX:16821100-16821447
>chrX:16821702-16822020
>chrX:16822053-16822355
>chrX:16822629-16822696
>chrX:16822816-16822887
>chrX:16823060-16823494
>chrX:16824118-16824348
>chrX:16824409-16824450
>chrX:16824541-16824946
>chrX:16825168-16825216
>chrX:16825503-16825857
>chrX:16825925-16825966
>chrX:16826619-16827242
>chrX:16830697-16830776
>chrX:16830825-16831054
>chrX:16831126-16831428
>chrX:16834875-16834957
>chrX:16835988-16836259
>chrX:16840484-16840786
>chrX:16840925-16841224
>chrX:16846860-16847124
>chrX:16847184-16847460
>chrX:16847550-16847865
>chrX:16848014-16848158
>chrX:16848226-16848379
>chrX:16849434-16849583
>chrX:16850190-16850366
>chrX:16850731-16850784
>chrX:16850818-16850924
>chrX:16851009-16851304
>chrX:16853368-16853589
>chrX:16853897-16854237
>chrX:16855041-16855358
>chrX:16855724-16857292
>chrX:16860373-16860755
>chrX:16860881-16861237
>chrX:16861361-16861680
>chrX:16862516-16862723
>chrX:16863591-16863699
>chrX:16864239-16864566
>chrX:16864677-16864835
>chrX:16865001-16865285
>chrX:16866260-16866606
>chrX:16867660-16867991
>chrX:16868081-16868271
>chrX:16868469-16868518
>chrX:16869742-16869842
>chrX:16869977-16870025
>chrX:16871832-16871863
>chrX:16872759-16873121
>chrX:16874027-16874088
>chrX:16874158-16874228
>chrX:16874483-16874737
>chrX:16875187-16875268
>chrX:16875536-16875934
>chrX:16876230-16876326
>chrX:16876377-16876555
>chrX:16876779-16876949
>chrX:16877100-16877323
>chrX:16877369-16877968
>chrX:16878057-16878174
>chrX:16878505-16878862
>chrX:16879284-16879694
>chrX:16880624-16880836
>chrX:16880964-16882068
>chrX:16883514-16883998
>chrX:16884231-16884344
>chrX:16884393-16884721
>chrX:16885267-16885314
>chrX:16885414-16885737
>chrX:16886080-16886140
>chrX:16886562-16886874
>chrX:16887788-16888103
>chrX:16888256-16888565
>chrX:16889529-16890092
>chrX:16890426-16890613
>chrX:16890943-16891153
>chrX:16891251-16891344
>chrX:16891396-16892386
>chrX:16892502-16892548
>chrX:16893573-16893964
>chrX:16894011-16894457
>chrX:16894972-16895047
>chrX:16895551-16895895
>chrX:16896200-16896521
>chrX:16896833-16896904
>chrX:16899019-16899337
>chrX:16899426-16899752
>chrX:16900020-16900757
>chrX:16902276-16902570
>chrX:16902672-16903034
>chrX:16903200-16903505
>chrX:16904086-16904383
>chrX:16904691-16906071
>chrX:16907440-16907798
>chrX:16907894-16909017
>chrX:16909387-16910042
>chrX:16910454-16910505
>chrX:16910809-16911273
>chrX:16911480-16911844
>chrX:16912165-16912317
>chrX:16912372-16912704
>chrX:16913225-16913293
>chrX:16913376-16913857
>chrX:16914473-16914806
>chrX:16915639-16915942
>chrX:16916470-16916688
>chrX:16916849-16917165
>chrX:16918077-16919047
>chrX:16920873-16922643
>chrX:16922783-16923397
>chrX:16923518-16923637
>chrX:16924398-16925067
>chrX:16925961-16926460
>chrX:16926636-16926948
>chrX:16927225-16927756
>chrX:16928334-16928420
>chrX:16928502-16928618
>chrX:16928700-16929147
>chrX:16929283-16929912
>chrX:16930039-16930095
>chrX:16930689-16930834
>chrX:16930878-16931096
>chrX:16931440-16931526
>chrX:16931618-16932359
>chrX:16932860-16933340
>chrX:16934833-16935047
>chrX:16935443-16935520
>chrX:16935564-16935849
>chrX:16935888-16936209
>chrX:16936567-16937051
>chrX:16937412-16937646
>chrX:16937837-16938735
>chrX:16938793-16940445
>chrX:16940604-16940705
>chrX:16941379-16941470
>chrX:16941739-16942223
>chrX:16942478-16942600
>chrX:16942724-16944845
>chrX:16945035-16945754
>chrX:16946714-16946779
>chrX:16946842-16946951
>chrX:16949066-16949109
>chrX:16949395-16949807
>chrX:16949840-16950516
>chrX:16950657-16951086
>chrX:16951382-16951745
>chrX:16951861-16952389
>chrX:16952723-16953233
>chrX:16953419-16953557
>chrX:16953668-16953727
>chrX:16953940-16954281
>chrX:16954792-16955132
>chrX:16955341-16955447
>chrX:16955485-16955780
>chrX:16956282-16956516
>chrX:16956581-16956716
>chrX:16957120-16957439
>chrX:16957595-16957655
>chrX:16957799-16957946
>chrX:16958628-16958676
>chrX:16959096-16959397
>chrX:16959687-16959859
>chrX:16959902-16962449
>chrX:16962592-16963186
>chrX:16963992-16966146
>chrX:16966354-16966695
>chrX:16967044-16967357
>chrX:16967405-16967681
>chrX:16967834-16969817
>chrX:16970136-16970625
>chrX:16970849-16971798
>chrX:16972843-16973196
>chrX:16973742-16973820
>chrX:16973879-16973957
>chrX:16974254-16974661
>chrX:16974694-16975549
>chrX:16975899-16976037
>chrX:16977444-16977746
>chrX:16980015-16980067
>chrX:16980127-16980601
>chrX:16981782-16981883
>chrX:16981988-16982365
>chrX:16982969-16983127
>chrX:16983477-16983813
>chrX:16983984-16984046
>chrX:16984124-16984153
>chrX:16986912-16987230
>chrX:16987571-16988602
>chrX:16988700-16989236
>chrX:16989292-16990623
>chrX:16990721-16990771
>chrX:16991503-16991802
>chrX:16991884-16992444
>chrX:16994189-16994835
>chrX:16997412-16997449
>chrX:16997890-16998224
>chrX:16999159-16999305
>chrX:16999683-17000079
>chrX:17000284-17000417
>chrX:17000596-17000715
>chrX:17001663-17002063
>chrX:17002197-17002256
>chrX:17004171-17004207
>chrX:17004863-17005017
>chrX:17006433-17006527
>chrX:17009134-17009734
>chrX:17011522-17012037
>chrX:17012094-17012429
>chrX:17012865-17012941
>chrX:17013127-17013176
>chrX:17015175-17015313
>chrX:17015386-17016248
>chrX:17016349-17016798
>chrX:17016884-17017271
>chrX:17017510-17017604
>chrX:17017895-17018527
>chrX:17018764-17019139
>chrX:17019538-17019899
>chrX:17020641-17020946
>chrX:17021700-17021877
>chrX:17023139-17023448
>chrX:17023999-17024313
>chrX:17026730-17027094
>chrX:17027343-17027532
>chrX:17030783-17030832
>chrX:17031449-17031512
>chrX:17032291-17032323
>chrX:17034282-17034561
>chrX:17036264-17036310
>chrX:17037261-17037634
>chrX:17040175-17040232
>chrX:17042799-17043103
>chrX:17044938-17045239
>chrX:17046123-17046492
>chrX:17048812-17049325
>chrX:17049433-17051729
>chrX:17053346-17053647
>chrX:17054999-17056059
>chrX:17056341-17056720
>chrX:17057652-17057761
>chrX:17058169-17058484
>chrX:17058953-17059304
>chrX:17059447-17059760
>chrX:17060016-17060357
>chrX:17061223-17061443
>chrX:17062162-17062261
>chrX:17063139-17063273
>chrX:17064652-17064685
>chrX:17064797-17066437
>chrX:17066630-17066892
>chrX:17067277-17067493
>chrX:17068021-17068325
>chrX:17069861-17069939
>chrX:17070852-17070944
>chrX:17072653-17072705
>chrX:17078799-17079233
>chrX:17083074-17083391
>chrX:17083856-17084448
>chrX:17084557-17085645
>chrX:17085880-17085929
>chrX:17086848-17086911
>chrX:17087620-17088019
>chrX:17088577-17088882
>chrX:17089184-17089305
>chrX:17089519-17091021
>chrX:17091257-17091286
>chrX:17093160-17093216
>chrX:17094471-17094706
>chrX:17096332-17096774
>chrX:17097462-17097667
>chrX:17098111-17098283
>chrX:17098833-17098882
>chrX:17099304-17099347
>chrX:17099979-17100082
>chrX:17100791-17101362
>chrX:17101751-17101850
>chrX:17102008-17102398
>chrX:17104943-17105119
>chrX:17106126-17107092
>chrX:17107904-17108475
>chrX:17109215-17109264
>chrX:17109340-17109430
>chrX:17110360-17111098
>chrX:17111974-17112300
>chrX:17112414-17113291
>chrX:17114983-17115984
>chrX:17116192-17116484
>chrX:17117258-17118281
>chrX:17119036-17119092
>chrX:17119862-17120176
>chrX:17120357-17120512
>chrX:17120736-17120790
>chrX:17121698-17122307
>chrX:17122381-17122622
>chrX:17124851-17125141
>chrX:17126426-17126467
>chrX:17126720-17126864
>chrX:17127854-17127956
>chrX:17128845-17128896
>chrX:17132108-17132233
>chrX:17132479-17132863
>chrX:17133095-17133179
>chrX:17133260-17133292
>chrX:17134610-17134929
>chrX:17135621-17135696
>chrX:17136605-17137488
>chrX:17137489-17137928
>chrX:17139003-17139090
>chrX:17139537-17139976
>chrX:17140438-17140486
>chrX:17140573-17141067
>chrX:17141299-17141423
>chrX:17141944-17141993
>chrX:17142205-17142676
>chrX:17142885-17143125
>chrX:17143229-17143408
>chrX:17143569-17143682
>chrX:17143756-17143829
>chrX:17145008-17145058
>chrX:17145812-17146139
>chrX:17146387-17146484
>chrX:17149295-17149603
>chrX:17153953-17154049
>chrX:17155046-17155480
>chrX:17156371-17156448
>chrX:17157526-17157704
>chrX:17158316-17158513
>chrX:17159508-17159612
>chrX:17160139-17160246
>chrX:17160817-17160941
>chrX:17161053-17161203
>chrX:17161243-17161413
>chrX:17161520-17161594
>chrX:17161684-17161771
>chrX:17162216-17162252
>chrX:17162789-17163026
>chrX:17163136-17164055
>chrX:17164200-17164306
>chrX:17164335-17164927
>chrX:17165028-17165086
>chrX:17165919-17165993
>chrX:17166747-17166812
>chrX:17168249-17168515
>chrX:17169022-17169066
>chrX:17169392-17169721
>chrX:17170052-17170087
>chrX:17171507-17171854
>chrX:17172044-17172122
>chrX:17172223-17172605
>chrX:17172717-17173137
>chrX:17173529-17173585
>chrX:17174057-17174137
>chrX:17174351-17174513
>chrX:17174769-17174833
>chrX:17175348-17175380
>chrX:17178640-17178908
>chrX:17179073-17179117
>chrX:17180592-17180679
>chrX:17180757-17180850
>chrX:17182040-17182209
>chrX:17182273-17182314
>chrX:17183275-17183402
>chrX:17184017-17184847
>chrX:17186896-17187103
>chrX:17187838-17187959
>chrX:17188070-17188132
>chrX:17188855-17189019
>chrX:17189200-17189735
>chrX:17190157-17190358
>chrX:17190509-17191740
>chrX:17192789-17193069
>chrX:17194445-17194575
>chrX:17196035-17196093
>chrX:17196329-17196706
>chrX:17197332-17198301
>chrX:17199099-17199264
>chrX:17199650-17199709
>chrX:17199834-17199920
>chrX:17200286-17200382
>chrX:17201316-17201744
>chrX:17202138-17202172
>chrX:17203592-17203658
>chrX:17204416-17204470
>chrX:17204863-17204930
>chrX:17206349-17206406
>chrX:17207396-17208008
>chrX:17208059-17208579
>chrX:17208662-17208743
>chrX:17209007-17210127
>chrX:17210217-17210738
>chrX:17213502-17213830
>chrX:17214252-17214597
>chrX:17216338-17216442
>chrX:17216670-17216788
>chrX:17217812-17218500
>chrX:17218719-17220323
>chrX:17221170-17222380
>chrX:17223331-17223627
>chrX:17224837-17224918
>chrX:17225265-17225351
>chrX:17225513-17225660
>chrX:17227462-17227571
>chrX:17228523-17229099
>chrX:17229989-17234649
>chrX:17235270-17235370
>chrX:17236049-17236143
>chrX:17236254-17236338
>chrX:17236896-17237307
>chrX:17237407-17237456
>chrX:17238395-17238427
>chrX:17240016-17240359
>chrX:17243408-17243576
>chrX:17244135-17244206
>chrX:17244258-17245854
>chrX:17246009-17246374
>chrX:17246925-17247100
>chrX:17247311-17247926
>chrX:17248277-17248610
>chrX:17249504-17249826
>chrX:17251641-17251681
>chrX:17255772-17255866
>chrX:17256028-17256370
>chrX:17256411-17257614
>chrX:17257648-17261865
>chrX:17262359-17262575
>chrX:17262657-17262696
>chrX:17262827-17263016
>chrX:17263147-17263218
>chrX:17263338-17266001
>chrX:17268206-17268559
>chrX:17268875-17269202
>chrX:17269771-17269908
>chrX:17270240-17270326
>chrX:17270628-17270702
>chrX:17270945-17271388
>chrX:17271448-17272494
>chrX:17272705-17273087
>chrX:17273253-17273507
>chrX:17274724-17275752
>chrX:17278771-17278937
>chrX:17280677-17280992
>chrX:17281725-17281898
>chrX:17282819-17282881
>chrX:17283621-17283813
>chrX:17284310-17284353
>chrX:17284751-17284944
>chrX:17285117-17285449
>chrX:17286036-17286077
>chrX:17287424-17287513
>chrX:17287895-17287959
>chrX:17289153-17289247
>chrX:17289327-17289862
>chrX:17290033-17290203
>chrX:17290249-17290313
>chrX:17290406-17290450
>chrX:17290544-17290600
>chrX:17291903-17291993
>chrX:17293245-17293413
>chrX:17293672-17293715
>chrX:17293924-17294380
>chrX:17294922-17294985
>chrX:17295031-17295083
>chrX:17295572-17295709
>chrX:17296621-17296736
>chrX:17296885-17296978
>chrX:17297238-17298582
>chrX:17299952-17300243
>chrX:17301750-17307931
>chrX:17307970-17308818
>chrX:17309387-17309438
>chrX:17309604-17310006
>chrX:17311090-17311470
>chrX:17311658-17311831
>chrX:17312081-17312160
>chrX:17313297-17313375
>chrX:17313472-17314397
>chrX:17314601-17314713
>chrX:17314768-17318028
>chrX:17318121-17318990
>chrX:17319140-17321046
>chrX:17321243-17321600
>chrX:17321663-17321733
>chrX:17322106-17322316
>chrX:17322399-17322466
>chrX:17322725-17323079
>chrX:17323403-17323926
>chrX:17324480-17325315
>chrX:17325827-17325900
>chrX:17326593-17326911
>chrX:17327996-17328335
>chrX:17329277-17329343
>chrX:17329445-17329657
>chrX:17330805-17330870
>chrX:17331451-17332047
>chrX:17332741-17332924
>chrX:17333584-17333740
>chrX:17333954-17334289
>chrX:17334970-17335050
>chrX:17335347-17335428
>chrX:17335629-17335675
>chrX:17336395-17336885
>chrX:17336947-17337334
>chrX:17339187-17339364
>chrX:17340913-17340997
>chrX:17341894-17342146
>chrX:17342311-17348538
>chrX:17348641-17348729
>chrX:17348833-17349124
>chrX:17349208-17349364
>chrX:17349518-17349773
>chrX:17350205-17350253
>chrX:17350475-17350555
>chrX:17351114-17351613
>chrX:17351919-17351976
>chrX:17352775-17353151
>chrX:17353438-17353514
>chrX:17354861-17354965
>chrX:17357306-17358066
>chrX:17358522-17358693
>chrX:17360324-17360400
>chrX:17360786-17360914
>chrX:17361590-17361664
>chrX:17362439-17362513
>chrX:17363211-17363293
>chrX:17365700-17365865
>chrX:17367586-17367679
>chrX:17372678-17372765
>chrX:17373019-17373072
>chrX:17373873-17374014
>chrX:17375320-17375384
>chrX:17375581-17375626
>chrX:17378589-17378664
>chrX:17379486-17379802
>chrX:17380384-17380649
>chrX:17381611-17381725
>chrX:17381882-17382044
>chrX:17382078-17382379
>chrX:17383389-17383814
>chrX:17385255-17385575
>chrX:17386371-17386706
>chrX:17388073-17388106
>chrX:17388403-17388544
>chrX:17389572-17389963
>chrX:17391285-17391374
>chrX:17392014-17392057
>chrX:17392971-17393136
>chrX:17396056-17396140
>chrX:17396289-17396430
>chrX:17397762-17397832
>chrX:17398463-17398594
>chrX:17399080-17399405
>chrX:17399844-17400681
>chrX:17400811-17401208
>chrX:17401254-17401706
>chrX:17401802-17402820
>chrX:17403044-17403089
>chrX:17403217-17403279
>chrX:17405611-17405699
>chrX:17406608-17406649
>chrX:17408001-17408304
>chrX:17408391-17408565
>chrX:17408730-17409150
>chrX:17409722-17409782
>chrX:17411659-17411726
>chrX:17412165-17412608
>chrX:17412897-17412963
>chrX:17415366-17415464
>chrX:17416142-17416191
>chrX:17416256-17416292
>chrX:17416700-17416849
>chrX:17417190-17417359
>chrX:17418806-17418870
>chrX:17420189-17420610
>chrX:17421507-17421970
>chrX:17422118-17422177
>chrX:17422495-17422576
>chrX:17423660-17423709
>chrX:17425516-17425607
>chrX:17426144-17426229
>chrX:17426490-17426538
>chrX:17427776-17427809
>chrX:17427924-17428046
>chrX:17430050-17431038
>chrX:17432179-17432244
>chrX:17432390-17432479
>chrX:17433026-17433320
>chrX:17434438-17434775
>chrX:17437701-17437822
>chrX:17437959-17438047
>chrX:17438141-17438222
>chrX:17439969-17440299
>chrX:17441266-17441305
>chrX:17441348-17441397
>chrX:17441606-17441704
>chrX:17441874-17442047
>chrX:17443129-17443187
>chrX:17444549-17444587
>chrX:17445411-17445508
>chrX:17445665-17446655
>chrX:17446662-17446837
>chrX:17447753-17447857
>chrX:17448781-17448837
>chrX:17448995-17449081
>chrX:17450378-17450899
>chrX:17451062-17451220
>chrX:17451977-17452031
>chrX:17452491-17452543
>chrX:17455302-17455402
>chrX:17457168-17457354
>chrX:17457399-17457658
>chrX:17458172-17458798
>chrX:17458910-17459025
>chrX:17459578-17459674
>chrX:17460192-17460483
>chrX:17460568-17460731
>chrX:17460854-17460884
>chrX:17461641-17461721
>chrX:17461946-17462026
>chrX:17462267-17462412
>chrX:17462523-17462687
>chrX:17463592-17464001
>chrX:17464059-17464252
>chrX:17466180-17466217
>chrX:17468519-17468887
>chrX:17468972-17469095
>chrX:17469204-17469354
>chrX:17469636-17470036
>chrX:17470966-17471004
>chrX:17471091-17471199
>chrX:17471443-17471485
>chrX:17472305-17472372
>chrX:17473401-17474127
>chrX:17474509-17474547
>chrX:17474601-17474637
>chrX:17476961-17477109
>chrX:17477311-17477383
>chrX:17478733-17480706
>chrX:17481523-17481576
>chrX:17481824-17482124
>chrX:17482798-17482939
>chrX:17483219-17483284
>chrX:17483625-17483677
>chrX:17484044-17484131
>chrX:17484309-17484453
>chrX:17484552-17484912
>chrX:17486108-17486161
>chrX:17486672-17486877
>chrX:17486919-17486961
>chrX:17487188-17487257
>chrX:17488764-17492790
>chrX:17493517-17493567
>chrX:17493691-17493773
>chrX:17493951-17493989
>chrX:17494097-17494389
>chrX:17494779-17494811
>chrX:17496060-17496148
>chrX:17501079-17501378
>chrX:17501434-17501753
>chrX:17502481-17502817
>chrX:17503489-17503554
>chrX:17504516-17504644
>chrX:17505637-17505862
>chrX:17506234-17506582
>chrX:17507927-17508846
>chrX:17509193-17509531
>chrX:17509638-17509716
>chrX:17511887-17511962
>chrX:17513707-17514743
>chrX:17515705-17515806
>chrX:17516127-17516291
>chrX:17516553-17516613
>chrX:17517350-17517445
>chrX:17518710-17518762
>chrX:17519811-17520010
>chrX:17520928-17520984
>chrX:17521341-17521673
>chrX:17524086-17524491
>chrX:17526012-17526059
>chrX:17526500-17526549
>chrX:17527341-17527400
>chrX:17528104-17528248
>chrX:17528975-17529087
>chrX:17530183-17530234
>chrX:17530468-17530562
>chrX:17530758-17530962
>chrX:17532135-17532210
>chrX:17532853-17532903
>chrX:17533303-17533616
>chrX:17535544-17535888
>chrX:17536047-17536402
>chrX:17538574-17538622
>chrX:17539134-17539227
>chrX:17539415-17539591
>chrX:17540789-17541089
>chrX:17541183-17541299
>chrX:17542883-17543069
>chrX:17544182-17544252
>chrX:17544425-17544817
>chrX:17547202-17547248
>chrX:17547398-17547436
>chrX:17548546-17548629
>chrX:17552027-17552058
>chrX:17552801-17552867
>chrX:17552990-17553020
>chrX:17554827-17555083
>chrX:17555424-17555537
>chrX:17556578-17556638
>chrX:17557956-17558028
>chrX:17558078-17558112
>chrX:17558899-17558977
>chrX:17561541-17561624
>chrX:17564242-17564351
>chrX:17564986-17565078
>chrX:17565383-17565470
>chrX:17565998-17566276
>chrX:17567602-17567863
>chrX:17568636-17574925
>chrX:17575625-17575681
>chrX:17578470-17578532
>chrX:17578795-17578835
>chrX:17578931-17578983
>chrX:17579458-17579492
>chrX:17580328-17580370
>chrX:17584248-17584354
>chrX:17585002-17585148
>chrX:17585215-17585309
>chrX:17585713-17585772
>chrX:17586082-17586156
>chrX:17587051-17587151
>chrX:17588252-17588330
>chrX:17588931-17590012
>chrX:17593824-17593904
>chrX:17594001-17594153
>chrX:17594250-17594297
>chrX:17596732-17596804
>chrX:17597107-17597427
>chrX:17598517-17598602
>chrX:17598779-17598862
>chrX:17599328-17599718
>chrX:17600242-17600334
>chrX:17600712-17600854
>chrX:17602177-17602236
>chrX:17602752-17602810
>chrX:17602850-17603138
>chrX:17603230-17603298
>chrX:17604706-17604749
>chrX:17607000-17607087
>chrX:17607613-17607802
>chrX:17607885-17608217
>chrX:17609339-17609410
>chrX:17612974-17613025
>chrX:17613084-17613336
>chrX:17614999-17615569
>chrX:17616452-17616832
>chrX:17621854-17621931
>chrX:17622924-17623242
>chrX:17623468-17623503
>chrX:17624476-17624665
>chrX:17624970-17625105
>chrX:17625277-17625445
>chrX:17625676-17626157
>chrX:17628726-17628978
>chrX:17629328-17629388
>chrX:17630237-17630274
>chrX:17630819-17630935
>chrX:17632520-17632852
>chrX:17638347-17638433
>chrX:17638642-17638738
>chrX:17639323-17639490
>chrX:17639582-17639802
>chrX:17641054-17641153
>chrX:17641751-17641862
>chrX:17641937-17642334
>chrX:17643145-17643307
>chrX:17645909-17646244
>chrX:17647079-17647163
>chrX:17648760-17648947
>chrX:17650402-17650488
>chrX:17651707-17651749
>chrX:17651943-17652172
>chrX:17652250-17652917
>chrX:17653204-17653448
>chrX:17653847-17653904
>chrX:17658441-17658484
>chrX:17659133-17659222
>chrX:17659764-17659882
>chrX:17661248-17661469
>chrX:17662969-17663081
>chrX:17663453-17663788
>chrX:17663839-17664235
>chrX:17664268-17664794
>chrX:17664997-17665108
>chrX:17665209-17665816
>chrX:17665871-17665936
>chrX:17666594-17666683
>chrX:17667965-17668294
>chrX:17668375-17668707
>chrX:17668738-17668780
>chrX:17673173-17673239
>chrX:17674417-17674487
>chrX:17677003-17677041
>chrX:17677805-17678136
>chrX:17678239-17678736
>chrX:17678778-17678834
>chrX:17680445-17680539
>chrX:17680588-17680677
>chrX:17683534-17683639
>chrX:17683886-17684581
>chrX:17689014-17689079
>chrX:17692015-17692075
>chrX:17692786-17692972
>chrX:17693633-17693720
>chrX:17694901-17695049
>chrX:17695401-17695538
>chrX:17698267-17698372
>chrX:17698746-17698830
>chrX:17698913-17699060
>chrX:17699462-17699561
>chrX:17699938-17700109
>chrX:17700179-17700643
>chrX:17700934-17701280
>chrX:17702407-17702702
>chrX:17702841-17703318
>chrX:17704131-17704619
>chrX:17705691-17705734
>chrX:17705813-17706363
>chrX:17706444-17706493
>chrX:17710394-17710686
>chrX:17710810-17710848
>chrX:17711787-17711996
>chrX:17712034-17712159
>chrX:17712217-17712415
>chrX:17712992-17713027
>chrX:17714169-17714245
>chrX:17715008-17715901
>chrX:17716973-17717277
>chrX:17718101-17719271
>chrX:17719913-17719975
>chrX:17723725-17723789
>chrX:17728543-17728579
>chrX:17729203-17729356
>chrX:17730249-17730297
>chrX:17731196-17731580
>chrX:17733893-17733946
>chrX:17734459-17734554
>chrX:17735454-17735515
>chrX:17736087-17736344
>chrX:17736574-17736764
>chrX:17737236-17737311
>chrX:17737416-17737454
>chrX:17739465-17739887
>chrX:17740426-17740597
>chrX:17741051-17741163
>chrX:17741204-17741405
>chrX:17741594-17741897
>chrX:17744480-17744560
>chrX:17747389-17747456
>chrX:17747844-17747914
>chrX:17748243-17748511
>chrX:17748584-17748633
>chrX:17753613-17753689
>chrX:17754927-17754973
>chrX:17758396-17758463
>chrX:17759255-17759528
>chrX:17759572-17759712
>chrX:17761782-17762211
>chrX:17762306-17762380
>chrX:17762903-17763252
>chrX:17764095-17764195
>chrX:17773181-17773215
>chrX:17774345-17774390
>chrX:17774815-17774851
>chrX:17777461-17777521
>chrX:17778286-17778515
>chrX:17778600-17778832
>chrX:17781353-17787392
>chrX:17789860-17789953
>chrX:17790948-17791182
>chrX:17791709-17791815
>chrX:17792156-17792299
>chrX:17793776-17793839
>chrX:17794309-17794566
>chrX:17795336-17795381
>chrX:17795743-17796058
>chrX:17796789-17796993
>chrX:17799313-17799398
>chrX:17800214-17800368
>chrX:17803236-17803570
>chrX:17803931-17804314
>chrX:17804707-17804806
>chrX:17805605-17805724
>chrX:17806610-17807043
>chrX:17808023-17808315
>chrX:17809568-17809612
>chrX:17809761-17810150
>chrX:17811856-17812031
>chrX:17814090-17814192
>chrX:17815268-17815374
>chrX:17815711-17815804
>chrX:17815976-17816094
>chrX:17817529-17817667
>chrX:17819464-17819652
>chrX:17819780-17819833
>chrX:17820663-17820742
>chrX:17820912-17821101
>chrX:17821395-17821626
>chrX:17823092-17823188
>chrX:17823780-17823861
>chrX:17824014-17824114
>chrX:17826465-17826559
>chrX:17826629-17826985
>chrX:17827458-17827589
>chrX:17828057-17828125
>chrX:17831343-17831395
>chrX:17832201-17832258
>chrX:17833035-17833694
>chrX:17835459-17835527
>chrX:17836256-17836497
>chrX:17837716-17837782
>chrX:17837871-17838077
>chrX:17839025-17839082
>chrX:17839248-17839281
>chrX:17840826-17840909
>chrX:17841596-17841639
>chrX:17846804-17847195
>chrX:17848271-17848351
>chrX:17849302-17849379
>chrX:17849843-17849926
>chrX:17853037-17853079
>chrX:17853506-17853551
>chrX:17856284-17856605
>chrX:17856836-17856881
>chrX:17857502-17857558
>chrX:17858136-17858202
>chrX:17858265-17858319
>chrX:17859014-17859064
>chrX:17861346-17861448
>chrX:17862325-17862494
>chrX:17867570-17867697
>chrX:17869222-17869297
>chrX:17870226-17870425
>chrX:17870614-17872514
>chrX:17872732-17872796
>chrX:17872887-17872966
>chrX:17873009-17873428
>chrX:17873481-17873763
>chrX:17873955-17874547
>chrX:17874733-17874806
>chrX:17874998-17875220
>chrX:17875371-17875458
>chrX:17875573-17875645
>chrX:17875799-17876135
>chrX:17876742-17876916
>chrX:17877688-17877825
>chrX:17880028-17880311
>chrX:17880557-17881169
>chrX:17881245-17881353
>chrX:17881944-17882255
>chrX:17882935-17883231
>chrX:17883455-17883550
>chrX:17884388-17884445
>chrX:17885291-17885454
>chrX:17885490-17885824
>chrX:17886535-17886704
>chrX:17886747-17886786
>chrX:17887325-17887356
>chrX:17887549-17888209
>chrX:17888269-17888619
>chrX:17888868-17889029
>chrX:17889120-17889206
>chrX:17889404-17889629
>chrX:17889729-17891476
>chrX:17891522-17891629
>chrX:17891725-17891858
>chrX:17892039-17892914
>chrX:17892977-17893156
>chrX:17893842-17893885
>chrX:17894066-17894134
>chrX:17895863-17895900
>chrX:17899953-17900084
>chrX:17901666-17902058
>chrX:17903040-17903178
>chrX:17904412-17904459
>chrX:17904494-17905125
>chrX:17905268-17905687
>chrX:17907145-17907662
>chrX:17907803-17911074
>chrX:17911553-17911677
>chrX:17911971-17912081
>chrX:17916386-17916497
>chrX:17917489-17917809
>chrX:17918447-17918619
>chrX:17918967-17919321
>chrX:17919479-17919963
>chrX:17920140-17920224
>chrX:17920311-17920368
>chrX:17920498-17921306
>chrX:17921400-17921581
>chrX:17921887-17922099
>chrX:17923293-17923323
>chrX:17923775-17923835
>chrX:17927456-17928072
>chrX:17929143-17929189
>chrX:17929512-17929619
>chrX:17930287-17930319
>chrX:17930452-17930555
>chrX:17930671-17930723
>chrX:17931194-17931241
>chrX:17931527-17931709
>chrX:17931823-17931929
>chrX:17932458-17932612
>chrX:17932696-17933107
>chrX:17933467-17933650
>chrX:17935326-17935709
>chrX:17935756-17937618
>chrX:17937668-17937764
>chrX:17939445-17939491
>chrX:17939859-17940089
>chrX:17940130-17940274
>chrX:17940621-17940734
>chrX:17940940-17941005
>chrX:17941213-17941564
>chrX:17942340-17942738
>chrX:17943011-17943187
>chrX:17943673-17943753
>chrX:17943873-17944138
>chrX:17945665-17945980
>chrX:17948572-17948628
>chrX:17948784-17948842
>chrX:17950724-17950779
>chrX:17950833-17951213
>chrX:17953477-17953843
>chrX:17953900-17955039
>chrX:17956518-17956596
>chrX:17956658-17957192
>chrX:17957377-17957504
>chrX:17958187-17958307
>chrX:17958835-17958878
>chrX:17958976-17959138
>chrX:17960151-17960444
>chrX:17963240-17964477
>chrX:17967476-17967577
>chrX:17969140-17969453
>chrX:17969740-17969805
>chrX:17970071-17970193
>chrX:17970470-17970527
>chrX:17972230-17972297
>chrX:17972531-17972917
>chrX:17974562-17974654
>chrX:17975190-17975536
>chrX:17976023-17976262
>chrX:17976351-17976491
>chrX:17978304-17978434
>chrX:17978597-17978641
>chrX:17979713-17980211
>chrX:17980921-17981156
>chrX:17983774-17983859
>chrX:17984494-17984542
>chrX:17985306-17985459
>chrX:17986482-17986558
>chrX:17986852-17986903
>chrX:17989696-17989975
>chrX:17990585-17990675
>chrX:17992008-17992250
>chrX:17993043-17993109
>chrX:17993628-17993851
>chrX:17995635-17995685
>chrX:17996169-17996767
>chrX:17997313-17997357
>chrX:17998131-17998211
>chrX:17999705-18000378
>chrX:18000439-18000758
>chrX:18001047-18001207
>chrX:18002168-18002216
>chrX:18004661-18004909
>chrX:18007178-18007306
>chrX:18008071-18008317
>chrX:18008980-18009138
>chrX:18009755-18010096
>chrX:18014717-18014786
>chrX:18015000-18015344
>chrX:18016218-18016313
>chrX:18016532-18016637
>chrX:18017314-18017348
>chrX:18017753-18017834
>chrX:18017964-18018173
>chrX:18018244-18018368
>chrX:18018444-18019591
>chrX:18019678-18020380
>chrX:18020547-18020585
>chrX:18021336-18021423
>chrX:18021669-18021986
>chrX:18022197-18022271
>chrX:18024072-18024139
>chrX:18024357-18024464
>chrX:18026632-18026668
>chrX:18028582-18028686
>chrX:18028893-18029242
>chrX:18030588-18031185
>chrX:18031437-18031517
>chrX:18032785-18032856
>chrX:18033233-18033292
>chrX:18033677-18033833
>chrX:18036274-18036427
>chrX:18036461-18036618
>chrX:18037917-18037962
>chrX:18038829-18038865
>chrX:18039302-18039373
>chrX:18039967-18040163
>chrX:18041069-18041153
>chrX:18041310-18041365
>chrX:18042900-18042949
>chrX:18044683-18044829
>chrX:18045978-18046286
>chrX:18046911-18047206
>chrX:18048892-18048961
>chrX:18049965-18050354
>chrX:18052181-18053394
>chrX:18053494-18053615
>chrX:18053705-18053890
>chrX:18054076-18054430
>chrX:18054699-18055065
>chrX:18055160-18055238
>chrX:18055383-18055453
>chrX:18055528-18055635
>chrX:18057442-18057507
>chrX:18057554-18057772
>chrX:18057974-18058022
>chrX:18060203-18060653
>chrX:18060781-18060992
>chrX:18061075-18061152
>chrX:18061440-18062027
>chrX:18064314-18064512
>chrX:18064663-18064855
>chrX:18065777-18065882
>chrX:18067016-18067111
>chrX:18067363-18067419
>chrX:18067541-18071318
>chrX:18076602-18076672
>chrX:18077002-18077322
>chrX:18078345-18078422
>chrX:18080525-18080612
>chrX:18081074-18081125
>chrX:18082049-18082134
>chrX:18083388-18085334
>chrX:18087293-18087604
>chrX:18088516-18088959
>chrX:18089012-18089290
>chrX:18089796-18089947
>chrX:18090288-18090457
>chrX:18091298-18091408
>chrX:18091496-18091670
>chrX:18092161-18093217
>chrX:18094135-18094169
>chrX:18094447-18094506
>chrX:18095617-18096331
>chrX:18096699-18097039
>chrX:18097423-18097588
>chrX:18099840-18101337
>chrX:18101376-18101449
>chrX:18101597-18101630
>chrX:18102195-18102328
>chrX:18102476-18102664
>chrX:18102933-18103448
>chrX:18103667-18112072
>chrX:18112223-18112422
>chrX:18113274-18113323
>chrX:18113428-18113465
>chrX:18117775-18117913
>chrX:18119254-18119571
>chrX:18120675-18120787
>chrX:18121221-18121282
>chrX:18121743-18121803
>chrX:18123068-18123151
>chrX:18126175-18126391
>chrX:18126439-18127420
>chrX:18127455-18127754
>chrX:18128332-18128712
>chrX:18128868-18129148
>chrX:18129364-18129520
>chrX:18130499-18132199
>chrX:18132812-18133123
>chrX:18133633-18133725
>chrX:18134692-18134876
>chrX:18137379-18137488
>chrX:18137488-18137696
>chrX:18138482-18139208
>chrX:18139292-18141337
>chrX:18141580-18143869
>chrX:18146072-18146115
>chrX:18149781-18149848
>chrX:18149960-18150070
>chrX:18150474-18150543
>chrX:18150658-18151028
>chrX:18151596-18151729
>chrX:18152272-18152689
>chrX:18153205-18153548
>chrX:18154209-18154244
>chrX:18154539-18154809
>chrX:18155557-18155692
>chrX:18155791-18156073
>chrX:18156121-18156339
>chrX:18156598-18156993
>chrX:18157464-18157503
>chrX:18158006-18158709
>chrX:18159667-18159892
>chrX:18161002-18161083
>chrX:18161329-18161409
>chrX:18161619-18161969
>chrX:18163169-18163222
>chrX:18163765-18163822
>chrX:18163991-18164324
>chrX:18164428-18164568
>chrX:18166657-18166903
>chrX:18166992-18167444
>chrX:18167547-18167868
>chrX:18168835-18169311
>chrX:18169576-18169772
>chrX:18169851-18169943
>chrX:18171250-18171651
>chrX:18171958-18172165
>chrX:18172409-18172717
>chrX:18172938-18173095
>chrX:18173857-18173956
>chrX:18176185-18176274
>chrX:18176385-18176674
>chrX:18177194-18177239
>chrX:18178509-18178627
>chrX:18178678-18178755
>chrX:18179201-18179469
>chrX:18179837-18180279
>chrX:18180326-18180393
>chrX:18180642-18181075
>chrX:18181116-18181516
>chrX:18181739-18181939
>chrX:18181994-18182550
>chrX:18182641-18182707
>chrX:18182768-18183695
>chrX:18183745-18184159
>chrX:18184198-18186979
>chrX:18187033-18189679
>chrX:18189765-18190156
>chrX:18190229-18190446
>chrX:18190736-18190958
>chrX:18191188-18191258
>chrX:18191421-18191705
>chrX:18191858-18191984
>chrX:18192179-18192246
>chrX:18192489-18192697
>chrX:18192850-18193386
>chrX:18194080-18194414
>chrX:18194547-18194695
>chrX:18195573-18196494
>chrX:18196856-18196901
>chrX:18196990-18197465
>chrX:18197746-18199224
>chrX:18199450-18199636
>chrX:18199738-18200720
>chrX:18201000-18201052
>chrX:18201104-18201793
>chrX:18202088-18202188
>chrX:18202258-18202973
>chrX:18203016-18203090
>chrX:18203294-18203425
>chrX:18204510-18204595
>chrX:18204841-18204951
>chrX:18205278-18205637
>chrX:18205850-18205909
>chrX:18205969-18206038
>chrX:18207734-18208034
>chrX:18208189-18208593
>chrX:18208817-18208853
>chrX:18209068-18209220
>chrX:18209418-18209510
[truncated: 3,145,010 more chars]
