# Supplementary material for: Red: an intelligent, rapid, accurate tool for detecting repeats de-novo on the genomic scale
Source: BMC Bioinformatics. 2015 Jul 24;16:227. doi: 10.1186/s12859-015-0654-5 (PMC4513396; doi:10.1186/s12859-015-0654-5)
Supplement: Additional file 5 — Supplementary data set 4 — Red’s repeats of the Homo sapiens genome. The command “tar -xzf file” results in a directory that contains the locations of repeats found by Red in the genome of the Homo sapiens. [file 12859_2015_654_MOESM5_ESM.tar › GnmRptHg38/chrY.rpt]

>chrY:10000-17100
>chrY:17243-20127
>chrY:20725-44821
>chrY:94821-95323
>chrY:95478-133871
>chrY:222346-226276
>chrY:226351-226500
>chrY:226591-229814
>chrY:229957-249564
>chrY:249720-251076
>chrY:251134-252144
>chrY:252334-252880
>chrY:252921-252997
>chrY:253610-253716
>chrY:254014-254380
>chrY:254490-254733
>chrY:254814-254979
>chrY:255229-255916
>chrY:256449-257220
>chrY:257331-257646
>chrY:257874-257966
>chrY:258287-258422
>chrY:258835-259732
>chrY:259929-260021
>chrY:260237-260364
>chrY:260429-261027
>chrY:261572-261795
>chrY:261957-262051
>chrY:262171-262506
>chrY:262568-262723
>chrY:262811-263027
>chrY:263246-263639
>chrY:263710-264117
>chrY:264271-264951
>chrY:265060-265113
>chrY:265152-265429
>chrY:265782-266890
>chrY:267019-267399
>chrY:267499-267817
>chrY:268129-270843
>chrY:271209-275289
>chrY:277116-278301
>chrY:278401-278834
>chrY:278935-281251
>chrY:281683-282065
>chrY:282232-282700
>chrY:282801-283273
>chrY:283403-284166
>chrY:284313-285791
>chrY:286069-286361
>chrY:286439-286681
>chrY:286754-286876
>chrY:287014-287794
>chrY:287898-288146
>chrY:288188-288548
>chrY:289030-289394
>chrY:289494-289819
>chrY:289911-290462
>chrY:290821-290996
>chrY:291139-291511
>chrY:291876-293036
>chrY:293336-293600
>chrY:293672-295179
>chrY:295508-296429
>chrY:296594-298898
>chrY:299504-300169
>chrY:300357-302030
>chrY:302377-302896
>chrY:303449-304117
>chrY:304226-304528
>chrY:305309-307191
>chrY:308455-309029
>chrY:309511-310811
>chrY:311219-311335
>chrY:311954-312024
>chrY:312136-312309
>chrY:313409-313588
>chrY:313650-313999
>chrY:314463-314787
>chrY:315513-316322
>chrY:317682-317773
>chrY:318339-318420
>chrY:318509-318790
>chrY:319218-319300
>chrY:319521-319767
>chrY:320180-320235
>chrY:320378-320419
>chrY:321091-323205
>chrY:323506-324043
>chrY:324350-324831
>chrY:325126-325467
>chrY:325470-326832
>chrY:327006-327735
>chrY:328186-329411
>chrY:329823-330500
>chrY:330623-330714
>chrY:331605-332323
>chrY:332591-332725
>chrY:332760-332826
>chrY:333092-333272
>chrY:333513-333823
>chrY:334160-334247
>chrY:334400-334535
>chrY:335853-336189
>chrY:336942-337439
>chrY:338516-338637
>chrY:339399-340230
>chrY:340425-340745
>chrY:340953-341221
>chrY:342282-344347
>chrY:344903-344989
>chrY:345681-345817
>chrY:345873-345924
>chrY:345993-346167
>chrY:346800-347162
>chrY:347677-347744
>chrY:348214-348585
>chrY:349158-349247
>chrY:351508-351982
>chrY:352388-352439
>chrY:352880-353510
>chrY:353722-354345
>chrY:354385-354860
>chrY:356154-356688
>chrY:356787-356958
>chrY:358865-359058
>chrY:360114-360626
>chrY:362749-362971
>chrY:363178-363709
>chrY:363979-364153
>chrY:364450-367051
>chrY:367440-367567
>chrY:367771-367811
>chrY:368090-368919
>chrY:371236-371334
>chrY:372293-372363
>chrY:372693-372956
>chrY:373671-373984
>chrY:374061-374169
>chrY:374240-374326
>chrY:375302-375635
>chrY:375898-376244
>chrY:376364-378087
>chrY:378534-378625
>chrY:379028-379491
>chrY:379732-379821
>chrY:380171-380231
>chrY:380516-381251
>chrY:381584-381905
>chrY:382183-382698
>chrY:383554-384093
>chrY:384257-385010
>chrY:385102-385452
>chrY:385534-386176
>chrY:386433-386550
>chrY:386680-386750
>chrY:387903-388819
>chrY:389464-390666
>chrY:390701-390754
>chrY:390997-391353
>chrY:391451-391735
>chrY:392807-393160
>chrY:393315-395482
>chrY:395744-397669
>chrY:397980-398370
>chrY:398719-400308
>chrY:400559-400882
>chrY:401016-401849
>chrY:401906-402326
>chrY:402515-403228
>chrY:403865-404398
>chrY:405049-405900
>chrY:406241-406286
>chrY:406462-410433
>chrY:410815-412332
>chrY:412498-412558
>chrY:412636-413240
>chrY:413894-414022
>chrY:414142-414954
>chrY:415150-415234
>chrY:415424-415997
>chrY:416266-416332
>chrY:416484-417128
>chrY:417409-418903
>chrY:419869-421692
>chrY:422467-423684
>chrY:423802-424150
>chrY:424546-424858
>chrY:425358-426169
>chrY:426251-426857
>chrY:427158-427883
>chrY:428483-428515
>chrY:428564-428808
>chrY:428965-430519
>chrY:430651-430961
>chrY:431253-431339
>chrY:431485-431834
>chrY:431930-432029
>chrY:432138-433033
>chrY:433168-433530
>chrY:433673-433841
>chrY:434174-435037
>chrY:435924-437506
>chrY:438161-438200
>chrY:438283-438642
>chrY:438955-439323
>chrY:439551-439858
>chrY:439942-440772
>chrY:441205-441555
>chrY:441729-442435
>chrY:442579-443261
>chrY:443708-443963
>chrY:444420-445370
>chrY:446100-446261
>chrY:446647-447023
>chrY:447045-447369
>chrY:447495-448735
>chrY:449265-450765
>chrY:450915-451581
>chrY:451763-451945
>chrY:452168-453603
>chrY:453708-454791
>chrY:454929-455223
>chrY:455379-455509
>chrY:455870-456792
>chrY:456867-457826
>chrY:457911-458238
>chrY:458306-458411
>chrY:458457-458716
>chrY:458782-459466
>chrY:461383-462840
>chrY:463110-463165
>chrY:463428-464477
>chrY:464523-465491
>chrY:466286-467366
>chrY:467604-467928
>chrY:468262-469051
>chrY:469084-469193
>chrY:469301-469378
>chrY:469820-470856
>chrY:472066-472121
>chrY:472223-472698
>chrY:473047-474102
>chrY:474224-475134
>chrY:475257-475893
>chrY:476546-476675
>chrY:477010-477538
>chrY:478267-478809
>chrY:478842-479671
>chrY:479864-481179
>chrY:481319-482488
>chrY:483375-483707
>chrY:484044-485453
>chrY:486295-486353
>chrY:486488-488205
>chrY:488882-489732
>chrY:490073-490163
>chrY:490439-491105
>chrY:491518-493265
>chrY:493573-493922
>chrY:494819-495124
>chrY:495392-496700
>chrY:497178-497249
>chrY:497503-497565
>chrY:498001-499425
>chrY:499828-499885
>chrY:500754-502880
>chrY:503097-503430
>chrY:503806-504470
>chrY:504884-506411
>chrY:507227-507535
>chrY:507844-508161
>chrY:508512-508565
>chrY:508664-509833
>chrY:509891-510206
>chrY:510984-511728
>chrY:511779-511834
>chrY:511944-516669
>chrY:516770-516844
>chrY:516993-517040
>chrY:517099-517132
>chrY:517218-517979
>chrY:518154-518260
>chrY:518654-519445
>chrY:520247-521181
>chrY:521331-523367
>chrY:523436-523758
>chrY:524283-524644
>chrY:524823-525134
>chrY:525213-526155
>chrY:526685-526845
>chrY:527103-529159
>chrY:529245-529547
>chrY:529616-531318
>chrY:532002-533380
>chrY:533469-533954
>chrY:534041-535306
>chrY:535362-535950
>chrY:536333-536623
>chrY:537517-537882
>chrY:538140-538478
>chrY:538747-539451
>chrY:539775-541573
>chrY:541740-541848
>chrY:542321-542540
>chrY:542587-543590
>chrY:543948-544495
>chrY:544618-544961
>chrY:545187-545355
>chrY:545958-546962
>chrY:547065-547724
>chrY:547770-548165
>chrY:549042-551148
>chrY:551220-552589
>chrY:552712-552790
>chrY:553423-554144
>chrY:554602-555699
>chrY:556048-556111
>chrY:556790-557366
>chrY:557451-557804
>chrY:557958-558742
>chrY:559323-559359
>chrY:559438-559834
>chrY:560060-561086
>chrY:561524-561617
>chrY:561869-562787
>chrY:563066-563392
>chrY:564476-564902
>chrY:565081-566939
>chrY:567036-567747
>chrY:568606-571564
>chrY:572000-572357
>chrY:572852-574202
>chrY:575545-575687
>chrY:575791-576090
>chrY:576735-576810
>chrY:577519-578482
>chrY:578940-579181
>chrY:579226-581919
>chrY:582148-583236
>chrY:583457-585236
>chrY:586176-586435
>chrY:586789-587112
>chrY:587167-587206
>chrY:587339-587676
>chrY:587817-588040
>chrY:588243-588570
>chrY:588665-589013
>chrY:589150-589481
>chrY:589930-590252
>chrY:590492-590627
>chrY:591597-592398
>chrY:592551-593412
>chrY:594708-594864
>chrY:594974-595279
>chrY:595816-595937
>chrY:596183-596555
>chrY:596634-596855
>chrY:597078-597208
>chrY:597451-599868
>chrY:601568-603055
>chrY:603164-605181
>chrY:605319-606412
>chrY:606447-606770
>chrY:607509-609920
>chrY:610755-612054
>chrY:612319-613202
>chrY:613234-613854
>chrY:614380-616690
>chrY:616827-617510
>chrY:618297-618742
>chrY:619161-619339
>chrY:619588-619660
>chrY:620087-620321
>chrY:621689-621855
>chrY:622165-623496
>chrY:624608-625297
>chrY:625439-627092
>chrY:627987-629601
>chrY:631487-631838
>chrY:636131-636846
>chrY:638275-638396
>chrY:638970-639124
>chrY:639695-640660
>chrY:641099-641212
>chrY:641273-641735
>chrY:641904-641975
>chrY:642656-644032
>chrY:644314-644451
>chrY:645789-646168
>chrY:647105-648548
>chrY:648866-649389
>chrY:649879-649931
>chrY:651387-651434
>chrY:651905-652176
>chrY:652451-652604
>chrY:652967-653262
>chrY:653772-653956
>chrY:654098-655669
>chrY:655885-657157
>chrY:657956-658275
>chrY:658463-659380
>chrY:659455-660410
>chrY:660589-660722
>chrY:661358-662026
>chrY:662728-663699
>chrY:664104-665400
>chrY:665695-666887
>chrY:667784-670559
>chrY:670660-670780
>chrY:671184-671530
>chrY:671566-671901
>chrY:673203-674044
>chrY:674189-674272
>chrY:674531-675617
>chrY:675838-675913
>chrY:676173-676229
>chrY:676415-676767
>chrY:676840-677405
>chrY:677867-677915
>chrY:678044-679076
>chrY:679596-680057
>chrY:680156-680443
>chrY:680625-681137
>chrY:681489-682799
>chrY:683271-683579
>chrY:684015-684605
>chrY:684734-684792
>chrY:685161-686352
>chrY:687171-688305
>chrY:688442-689071
>chrY:689268-690248
>chrY:690294-690479
>chrY:690513-690802
>chrY:690890-691384
>chrY:691752-692697
>chrY:693250-694538
>chrY:695474-695929
>chrY:696328-697427
>chrY:697604-698217
>chrY:698977-699335
>chrY:699533-700721
>chrY:700800-700903
>chrY:700949-701463
>chrY:702028-702379
>chrY:702885-702940
>chrY:703070-703702
>chrY:704308-704699
>chrY:704938-705027
>chrY:705327-706541
>chrY:706708-707283
>chrY:708009-708860
>chrY:708987-709655
>chrY:709862-710449
>chrY:710743-710827
>chrY:710914-711763
>chrY:712942-713724
>chrY:714545-715127
>chrY:715211-715739
>chrY:716931-717715
>chrY:718155-718338
>chrY:718498-718623
>chrY:718992-719614
>chrY:719813-720172
>chrY:721695-721737
>chrY:721828-723439
>chrY:723646-724057
>chrY:724618-725416
>chrY:725672-727504
>chrY:727590-727646
>chrY:728366-729754
>chrY:729795-729910
>chrY:730288-731466
>chrY:731873-732332
>chrY:732476-733420
>chrY:734946-735903
>chrY:736475-736645
>chrY:736861-738529
>chrY:738647-739069
>chrY:739472-739648
>chrY:740404-741102
>chrY:741199-741250
>chrY:741377-744719
>chrY:744854-745134
>chrY:745578-745679
>chrY:745854-745897
>chrY:746199-747354
>chrY:747616-748582
>chrY:748645-748708
>chrY:749172-750342
>chrY:750497-750615
>chrY:750665-751566
>chrY:752139-752551
>chrY:752658-753009
>chrY:754133-754456
>chrY:754491-754603
>chrY:754677-754984
>chrY:755138-755840
>chrY:756161-756204
>chrY:756298-757129
>chrY:757235-757354
>chrY:758059-758799
>chrY:759188-760664
>chrY:760852-762477
>chrY:762543-762664
>chrY:763454-763764
>chrY:763809-764334
>chrY:764384-764963
>chrY:765048-767237
>chrY:767711-768098
>chrY:768177-768380
>chrY:768422-768664
>chrY:769034-769737
>chrY:769901-770050
>chrY:770212-771540
>chrY:771775-771878
>chrY:772278-772613
>chrY:772841-773583
>chrY:774989-775290
>chrY:775500-775643
>chrY:775674-776026
>chrY:777712-778020
>chrY:778078-778437
>chrY:778952-781173
>chrY:782247-784656
>chrY:785147-785686
>chrY:785902-786286
>chrY:786848-787199
>chrY:787374-787927
>chrY:788003-788770
>chrY:789423-789901
>chrY:790230-790292
>chrY:790746-790836
>chrY:791232-791349
>chrY:792030-793329
>chrY:793689-793891
>chrY:794043-794483
>chrY:794726-795064
>chrY:795511-795762
>chrY:796074-796894
>chrY:797161-798157
>chrY:798462-800149
>chrY:800664-803028
>chrY:803477-804246
>chrY:804304-804774
>chrY:804867-804987
>chrY:805964-806058
>chrY:806238-806733
>chrY:806853-807056
>chrY:807097-807408
>chrY:807588-808217
>chrY:808813-809112
>chrY:809662-810095
>chrY:810558-811801
>chrY:812405-812729
>chrY:813366-813685
>chrY:813845-815076
>chrY:815555-815987
>chrY:816307-816780
>chrY:817156-817797
>chrY:817864-819672
>chrY:820013-820126
>chrY:820784-821202
>chrY:822083-823317
>chrY:823435-824161
>chrY:824389-825820
>chrY:826839-828305
>chrY:828935-829812
>chrY:830329-830620
>chrY:831686-832004
>chrY:832255-832620
>chrY:832901-833169
>chrY:833243-834186
>chrY:834308-838535
>chrY:838613-841614
>chrY:841675-841987
>chrY:842037-842174
>chrY:842344-842838
>chrY:842923-843068
>chrY:843378-843602
>chrY:843692-848110
>chrY:849107-849882
>chrY:850062-850500
>chrY:850536-850640
>chrY:851449-851677
>chrY:851825-852167
>chrY:852254-852619
>chrY:852654-853504
>chrY:853610-853959
>chrY:854066-854385
>chrY:854648-855490
>chrY:855846-856513
>chrY:857746-858017
>chrY:858613-858974
>chrY:859105-860954
>chrY:861044-861232
>chrY:861759-861932
>chrY:862488-862566
>chrY:862599-863253
>chrY:863528-863869
>chrY:863946-864106
>chrY:864223-864416
>chrY:864547-865181
>chrY:865277-866385
>chrY:866964-867005
>chrY:867147-867419
>chrY:867914-867968
>chrY:868656-869096
>chrY:869226-869485
>chrY:869563-869676
>chrY:869782-869890
>chrY:870040-871090
>chrY:871240-871547
>chrY:871999-872509
>chrY:872638-874026
>chrY:874953-875724
>chrY:875809-876112
>chrY:876253-876974
>chrY:877135-877564
>chrY:878084-878651
>chrY:878830-879399
>chrY:879521-880634
>chrY:880807-882059
>chrY:882211-883712
>chrY:884576-885204
>chrY:885894-886573
>chrY:886790-887420
>chrY:887480-887792
>chrY:887857-888275
>chrY:888831-889210
>chrY:889480-889832
>chrY:892138-892462
>chrY:893080-893783
>chrY:894413-894561
>chrY:894785-895201
>chrY:895773-895978
>chrY:896060-896317
>chrY:896359-896456
>chrY:896782-896872
>chrY:896958-898041
>chrY:898346-898428
>chrY:898504-898832
>chrY:899192-900071
>chrY:900272-900592
>chrY:900908-903135
>chrY:903583-905011
>chrY:905107-905866
>chrY:906190-906547
>chrY:906640-907643
>chrY:907836-908212
>chrY:908595-908936
>chrY:909003-909148
>chrY:909362-909896
>chrY:910112-911382
>chrY:911604-912497
>chrY:913153-913535
>chrY:913604-915610
>chrY:917242-919847
>chrY:920823-925807
>chrY:926476-927153
>chrY:927499-928563
>chrY:928981-931188
>chrY:931376-933199
>chrY:933253-933719
>chrY:934084-935079
>chrY:935632-936316
>chrY:936413-936900
>chrY:937618-938239
>chrY:938680-940836
>chrY:941351-941682
>chrY:942055-943441
>chrY:943741-944001
>chrY:944070-946081
>chrY:946997-948034
>chrY:948554-949253
>chrY:949431-949796
>chrY:949952-950022
>chrY:950076-951535
>chrY:953239-954577
>chrY:955007-956057
>chrY:957460-958293
>chrY:959425-959524
>chrY:961218-962150
>chrY:962156-962455
>chrY:962519-962774
>chrY:962997-964207
>chrY:964290-964777
>chrY:965191-966346
>chrY:966488-966607
>chrY:967239-968236
>chrY:969075-969169
>chrY:969661-970116
>chrY:970524-972217
>chrY:972527-972898
>chrY:974044-975853
>chrY:976080-977358
>chrY:977597-978704
>chrY:978941-979718
>chrY:980576-981863
>chrY:981963-982328
>chrY:982688-983000
>chrY:983495-984136
>chrY:984244-984483
>chrY:984694-985152
>chrY:985325-986153
>chrY:986502-986613
>chrY:986783-988835
>chrY:989308-989580
>chrY:989781-990338
>chrY:990440-991811
>chrY:991914-993973
>chrY:994716-995034
>chrY:995133-997547
>chrY:997790-997865
>chrY:998159-999927
>chrY:1000012-1000572
>chrY:1000934-1001348
>chrY:1001447-1002135
>chrY:1002182-1002700
>chrY:1003325-1003712
>chrY:1003830-1004150
>chrY:1004250-1005671
>chrY:1006029-1006085
>chrY:1006207-1006871
>chrY:1006949-1007368
>chrY:1007440-1007719
>chrY:1007876-1008179
>chrY:1008298-1008944
>chrY:1009392-1009706
>chrY:1010120-1011000
>chrY:1011187-1011700
>chrY:1011820-1011982
>chrY:1012044-1012894
>chrY:1013178-1013966
>chrY:1014463-1014777
>chrY:1014851-1015349
>chrY:1015495-1015816
>chrY:1016009-1017155
>chrY:1017607-1017915
>chrY:1018075-1018177
>chrY:1018217-1020105
>chrY:1020214-1021952
>chrY:1022043-1022748
>chrY:1022858-1023155
>chrY:1023405-1023764
>chrY:1024576-1026627
>chrY:1026831-1027337
>chrY:1027515-1028363
>chrY:1030142-1031547
>chrY:1031720-1031811
>chrY:1032548-1033128
>chrY:1033207-1034078
>chrY:1034150-1034720
>chrY:1035792-1035896
>chrY:1036053-1036812
>chrY:1036980-1037306
>chrY:1037668-1038246
>chrY:1038398-1038433
>chrY:1038592-1038805
>chrY:1039091-1039404
>chrY:1040096-1040136
>chrY:1041590-1042613
>chrY:1042941-1044701
>chrY:1044940-1045261
>chrY:1045939-1046218
>chrY:1046577-1047174
>chrY:1047974-1049053
>chrY:1049338-1050542
>chrY:1050645-1050711
>chrY:1050856-1051186
>chrY:1051321-1054166
>chrY:1054230-1054381
>chrY:1054497-1054771
>chrY:1055135-1055234
>chrY:1055564-1056907
>chrY:1057176-1057467
>chrY:1057496-1057926
>chrY:1058363-1058703
>chrY:1059699-1060485
>chrY:1060744-1062387
>chrY:1063082-1063680
>chrY:1063834-1064594
>chrY:1064708-1065381
>chrY:1065811-1066673
>chrY:1066949-1068791
>chrY:1069636-1070976
>chrY:1071049-1072565
>chrY:1072824-1073041
>chrY:1073130-1073206
>chrY:1073232-1074381
>chrY:1074584-1074647
>chrY:1074893-1075958
>chrY:1075997-1076139
>chrY:1076249-1076706
>chrY:1077747-1078458
>chrY:1078565-1079269
>chrY:1079498-1080389
>chrY:1080600-1080933
>chrY:1081029-1081859
>chrY:1081903-1082914
>chrY:1082951-1083470
>chrY:1083605-1084778
>chrY:1085176-1085250
>chrY:1085854-1086941
>chrY:1087778-1088814
>chrY:1088948-1089254
>chrY:1089914-1090939
>chrY:1091080-1091988
>chrY:1092286-1093120
>chrY:1095293-1095848
>chrY:1096331-1097181
>chrY:1097429-1099088
>chrY:1099591-1100589
>chrY:1101052-1102543
>chrY:1102577-1102963
>chrY:1103735-1104584
>chrY:1104662-1104742
>chrY:1104798-1105004
>chrY:1105091-1105461
>chrY:1106025-1107064
>chrY:1107427-1107678
>chrY:1107715-1108485
>chrY:1108926-1108970
>chrY:1109192-1111174
>chrY:1111621-1111709
>chrY:1111895-1111992
>chrY:1112875-1113928
>chrY:1113996-1114314
>chrY:1114569-1115048
>chrY:1115264-1115840
>chrY:1116247-1116827
>chrY:1117293-1117869
>chrY:1118265-1118983
>chrY:1119277-1119561
>chrY:1119910-1120159
>chrY:1120437-1120852
>chrY:1120926-1121458
>chrY:1121754-1123138
>chrY:1123510-1123953
>chrY:1124152-1124289
>chrY:1124548-1124620
>chrY:1124878-1125945
>chrY:1126144-1126475
>chrY:1127289-1127332
>chrY:1127403-1128954
>chrY:1129070-1129265
>chrY:1129309-1130142
>chrY:1130565-1130886
>chrY:1131197-1131507
>chrY:1131724-1132177
>chrY:1132801-1133101
>chrY:1133346-1133685
>chrY:1133811-1134209
>chrY:1134517-1135087
>chrY:1135656-1137851
>chrY:1138233-1138553
>chrY:1139393-1140049
>chrY:1140630-1140693
>chrY:1140954-1144268
>chrY:1144633-1145130
>chrY:1145458-1147422
>chrY:1148002-1148050
>chrY:1148126-1149255
>chrY:1149470-1149569
>chrY:1149651-1151242
>chrY:1151361-1151748
>chrY:1152190-1152293
>chrY:1152366-1152464
>chrY:1152667-1153215
>chrY:1153283-1153919
>chrY:1154323-1154763
>chrY:1154830-1155142
>chrY:1155684-1156482
>chrY:1156569-1157062
>chrY:1157241-1157696
>chrY:1157839-1158837
>chrY:1159048-1161966
>chrY:1162298-1164628
>chrY:1165045-1165772
>chrY:1165937-1166027
>chrY:1166299-1168682
>chrY:1168888-1169386
>chrY:1169426-1170389
>chrY:1170464-1172516
>chrY:1172615-1172657
>chrY:1172899-1173565
>chrY:1173657-1175151
>chrY:1175446-1178604
>chrY:1179216-1179617
>chrY:1179644-1180157
>chrY:1180201-1181829
>chrY:1181889-1182399
>chrY:1182579-1183248
>chrY:1183317-1184365
>chrY:1184483-1185660
>chrY:1185886-1186318
>chrY:1186390-1186571
>chrY:1186646-1187270
>chrY:1187412-1188411
>chrY:1188554-1190511
>chrY:1191245-1193115
>chrY:1193491-1194475
>chrY:1194726-1195279
>chrY:1195402-1196629
>chrY:1197075-1197284
>chrY:1197527-1198021
>chrY:1198126-1198489
>chrY:1198834-1201366
>chrY:1201452-1201789
>chrY:1201951-1202246
>chrY:1202796-1203799
>chrY:1203883-1205129
>chrY:1205383-1205618
>chrY:1205729-1205780
>chrY:1206357-1206409
>chrY:1206615-1207598
>chrY:1207638-1207914
>chrY:1208277-1208603
>chrY:1208948-1209694
>chrY:1209816-1210157
>chrY:1210314-1210619
>chrY:1210698-1212274
>chrY:1212323-1212464
>chrY:1212852-1214557
>chrY:1214840-1215172
>chrY:1215476-1216185
>chrY:1216298-1216727
>chrY:1217108-1217567
>chrY:1217646-1218309
>chrY:1218622-1221365
>chrY:1221550-1221699
>chrY:1222127-1222882
>chrY:1223377-1223456
>chrY:1224242-1224921
>chrY:1225222-1225335
>chrY:1225625-1227656
>chrY:1227873-1228428
>chrY:1228709-1229424
>chrY:1229484-1229937
>chrY:1230039-1232066
>chrY:1232431-1232720
>chrY:1232859-1232927
>chrY:1233031-1233933
>chrY:1234170-1237573
>chrY:1237631-1237939
>chrY:1237991-1239648
>chrY:1240090-1240683
>chrY:1240829-1242993
>chrY:1243394-1243677
>chrY:1243933-1244688
>chrY:1245022-1246811
>chrY:1247014-1248493
>chrY:1248981-1249165
>chrY:1249891-1250205
>chrY:1250465-1252243
>chrY:1252420-1252999
>chrY:1253132-1253354
>chrY:1253429-1254770
>chrY:1254853-1255115
>chrY:1255215-1255755
>chrY:1255867-1257377
>chrY:1257636-1257925
>chrY:1257954-1258024
>chrY:1258064-1259559
>chrY:1259864-1261352
>chrY:1261526-1263608
>chrY:1263830-1264660
>chrY:1265072-1265330
>chrY:1265400-1266331
>chrY:1266454-1266675
>chrY:1266808-1268651
>chrY:1268725-1268789
>chrY:1269079-1269252
>chrY:1269336-1270557
>chrY:1270708-1270971
>chrY:1271165-1271812
>chrY:1271900-1272261
>chrY:1272447-1273901
>chrY:1274154-1274769
>chrY:1275096-1277119
>chrY:1277264-1279445
>chrY:1279770-1280096
>chrY:1280168-1280770
>chrY:1280827-1281632
>chrY:1281809-1282374
>chrY:1282462-1282534
>chrY:1282586-1282644
>chrY:1282904-1284086
>chrY:1284177-1285757
>chrY:1285982-1286605
>chrY:1286924-1287050
>chrY:1287114-1288046
>chrY:1288195-1288476
>chrY:1288915-1290315
>chrY:1290553-1291550
>chrY:1291630-1294320
>chrY:1294781-1295199
>chrY:1295489-1295987
>chrY:1296074-1296179
>chrY:1296228-1298737
>chrY:1299413-1300550
>chrY:1300863-1301374
>chrY:1301576-1302341
>chrY:1302505-1303725
>chrY:1304122-1304554
>chrY:1304620-1305306
>chrY:1305553-1305590
>chrY:1305770-1306940
>chrY:1307322-1308156
>chrY:1308351-1308435
>chrY:1308940-1309356
>chrY:1309556-1310171
>chrY:1310297-1310363
>chrY:1310376-1310688
>chrY:1310820-1312272
>chrY:1312382-1312601
>chrY:1313156-1314058
>chrY:1314200-1315028
>chrY:1315231-1316329
>chrY:1316894-1320328
>chrY:1320501-1321599
>chrY:1321807-1322430
>chrY:1322784-1323385
>chrY:1323564-1324647
>chrY:1325066-1325561
>chrY:1326079-1327677
>chrY:1327776-1327827
>chrY:1328169-1329109
>chrY:1329170-1329799
>chrY:1330032-1333119
>chrY:1333198-1333735
>chrY:1333801-1334210
>chrY:1334385-1334876
>chrY:1335096-1336341
>chrY:1336635-1336710
>chrY:1337458-1339183
>chrY:1339486-1339838
>chrY:1340098-1341413
>chrY:1341541-1341667
>chrY:1342136-1343128
>chrY:1343375-1344092
>chrY:1344166-1345197
>chrY:1345449-1345808
>chrY:1345976-1346650
>chrY:1347141-1348361
>chrY:1348545-1349959
>chrY:1350157-1351271
>chrY:1351320-1352067
>chrY:1352675-1354252
>chrY:1354415-1355560
>chrY:1355757-1356000
>chrY:1356328-1356382
>chrY:1356454-1358108
>chrY:1358385-1358683
>chrY:1358909-1359019
>chrY:1359391-1363123
>chrY:1363208-1365112
>chrY:1365254-1367836
>chrY:1368019-1377561
>chrY:1377678-1378225
>chrY:1378557-1378628
>chrY:1378853-1379628
>chrY:1379729-1380329
>chrY:1380389-1380719
>chrY:1381149-1382300
>chrY:1382702-1383599
>chrY:1383752-1384215
>chrY:1384362-1384860
>chrY:1384954-1385235
>chrY:1385660-1385868
>chrY:1385977-1386030
>chrY:1387810-1389189
>chrY:1389815-1391212
>chrY:1392733-1394681
>chrY:1394906-1395015
>chrY:1395482-1396350
>chrY:1396799-1397158
>chrY:1397970-1398337
>chrY:1398975-1399196
>chrY:1399406-1400001
>chrY:1400155-1400242
>chrY:1400467-1400871
>chrY:1400981-1401562
>chrY:1401639-1401824
>chrY:1402234-1403093
>chrY:1403461-1411254
>chrY:1411462-1411606
>chrY:1411660-1412127
>chrY:1412200-1412667
>chrY:1413079-1413383
>chrY:1413642-1414295
>chrY:1414447-1415223
>chrY:1415443-1415773
>chrY:1415832-1416001
>chrY:1416028-1416928
>chrY:1417014-1417355
>chrY:1417487-1417674
>chrY:1418644-1418695
>chrY:1419274-1419318
>chrY:1419769-1420451
>chrY:1420658-1420702
>chrY:1420793-1421428
>chrY:1422308-1422421
>chrY:1422935-1423234
>chrY:1423528-1425225
>chrY:1426029-1426280
>chrY:1426568-1427621
>chrY:1428189-1428743
>chrY:1428831-1429877
>chrY:1430021-1430383
>chrY:1430506-1431803
>chrY:1431988-1432102
>chrY:1432526-1433153
>chrY:1433387-1433830
>chrY:1434177-1434866
>chrY:1435539-1435599
>chrY:1436133-1436799
>chrY:1436893-1437928
>chrY:1437997-1438934
>chrY:1439556-1439872
>chrY:1440050-1440873
>chrY:1440937-1442064
>chrY:1442526-1442632
>chrY:1442902-1443931
>chrY:1443980-1444831
>chrY:1444960-1445021
>chrY:1445483-1446933
>chrY:1447247-1448985
>chrY:1449116-1449294
>chrY:1449606-1449848
>chrY:1449995-1450115
>chrY:1450369-1451993
>chrY:1452046-1452734
>chrY:1453350-1453671
>chrY:1453735-1453994
>chrY:1454064-1454152
>chrY:1454475-1454518
>chrY:1454860-1455212
>chrY:1455392-1456033
>chrY:1456210-1457228
>chrY:1457434-1457558
>chrY:1457640-1462413
>chrY:1462567-1462746
>chrY:1463142-1463220
>chrY:1463352-1463518
>chrY:1463683-1463850
>chrY:1465131-1465204
>chrY:1466693-1466943
>chrY:1467254-1467305
>chrY:1467666-1468228
>chrY:1468328-1468580
>chrY:1468714-1469472
>chrY:1469577-1471678
>chrY:1472331-1475476
>chrY:1476050-1476124
>chrY:1476285-1476622
>chrY:1476905-1477383
>chrY:1477639-1477795
>chrY:1478406-1478803
>chrY:1479475-1480080
>chrY:1480271-1480838
>chrY:1481173-1481655
>chrY:1482131-1482199
>chrY:1482529-1483147
>chrY:1483349-1483677
>chrY:1484439-1484772
>chrY:1484966-1486542
>chrY:1486761-1486971
>chrY:1487582-1488197
>chrY:1488838-1489094
>chrY:1489198-1491423
>chrY:1491547-1491974
>chrY:1492518-1492607
>chrY:1493019-1493491
>chrY:1494168-1494274
>chrY:1494649-1495020
>chrY:1495140-1495194
>chrY:1495274-1496050
>chrY:1496672-1497692
>chrY:1497895-1497961
>chrY:1498117-1498449
>chrY:1498522-1499472
>chrY:1499593-1499698
>chrY:1499792-1500740
>chrY:1501302-1502236
>chrY:1502693-1503313
>chrY:1503475-1503918
>chrY:1504031-1504338
>chrY:1504549-1505164
>chrY:1505534-1506338
>chrY:1506656-1507005
>chrY:1508166-1508385
>chrY:1508503-1510266
>chrY:1510430-1511225
>chrY:1511337-1511370
>chrY:1511544-1511660
>chrY:1512145-1513980
>chrY:1514238-1517347
>chrY:1517823-1518574
>chrY:1518654-1521432
>chrY:1521895-1522258
>chrY:1522504-1523149
>chrY:1523310-1523551
>chrY:1523687-1524047
>chrY:1524279-1525033
>chrY:1525248-1525450
>chrY:1525613-1527845
>chrY:1528550-1528906
>chrY:1529299-1529390
>chrY:1529654-1529944
>chrY:1530054-1531104
>chrY:1531148-1531399
>chrY:1531701-1533272
>chrY:1533335-1534301
>chrY:1534504-1534625
>chrY:1535167-1535479
>chrY:1535691-1535759
>chrY:1536070-1536668
>chrY:1537871-1539084
>chrY:1539202-1540862
>chrY:1541463-1542376
>chrY:1542651-1543174
>chrY:1543646-1543956
>chrY:1544175-1544559
>chrY:1544800-1545226
>chrY:1545494-1545548
>chrY:1545661-1545832
>chrY:1545877-1546651
>chrY:1547069-1547168
>chrY:1547647-1548885
>chrY:1549429-1550033
>chrY:1550176-1552522
>chrY:1553021-1554623
>chrY:1555406-1555797
>chrY:1555869-1559154
>chrY:1559473-1559807
>chrY:1560149-1561722
>chrY:1561821-1562095
>chrY:1562269-1562547
>chrY:1562610-1563903
>chrY:1564084-1564629
>chrY:1564819-1564961
>chrY:1565402-1566092
>chrY:1566356-1567810
>chrY:1567867-1568677
>chrY:1568736-1569041
>chrY:1569123-1569689
>chrY:1569758-1569843
>chrY:1569891-1570621
>chrY:1571371-1572604
>chrY:1572907-1573939
>chrY:1574077-1574655
>chrY:1575046-1575849
>chrY:1575918-1576137
>chrY:1576977-1578280
>chrY:1578451-1578882
>chrY:1579011-1581144
>chrY:1581402-1582926
>chrY:1583497-1584453
>chrY:1584629-1585597
>chrY:1585661-1586828
>chrY:1587575-1589782
>chrY:1590067-1591251
>chrY:1591611-1591649
>chrY:1592231-1592332
>chrY:1592995-1593066
>chrY:1594561-1594922
>chrY:1595592-1595691
>chrY:1595742-1595965
>chrY:1596415-1596962
>chrY:1598299-1598415
>chrY:1599361-1599502
>chrY:1600640-1600848
>chrY:1602825-1603125
>chrY:1603425-1603687
>chrY:1603776-1604088
>chrY:1604607-1604896
>chrY:1605084-1605642
>chrY:1605697-1606039
>chrY:1606247-1606542
>chrY:1606822-1607160
>chrY:1607270-1608129
>chrY:1608805-1609264
>chrY:1609555-1610193
>chrY:1610278-1610615
>chrY:1610833-1612741
>chrY:1612885-1613909
>chrY:1613946-1614233
>chrY:1614294-1614799
>chrY:1615416-1615882
>chrY:1616010-1616309
>chrY:1616644-1617862
>chrY:1618059-1618770
>chrY:1619109-1619598
>chrY:1619670-1620487
>chrY:1620617-1621132
>chrY:1621308-1623068
>chrY:1623352-1623612
>chrY:1623686-1623954
>chrY:1624364-1626129
>chrY:1626186-1627679
>chrY:1628012-1628390
>chrY:1628559-1629369
>chrY:1630123-1631352
>chrY:1631577-1632076
>chrY:1632349-1633027
>chrY:1633450-1634078
>chrY:1634588-1635293
>chrY:1635552-1636262
>chrY:1636866-1642721
>chrY:1643810-1644461
>chrY:1644974-1645303
>chrY:1645396-1645706
>chrY:1646454-1647205
>chrY:1647447-1648554
>chrY:1648829-1649218
>chrY:1649306-1649624
>chrY:1649999-1651433
>chrY:1651578-1652283
>chrY:1652552-1652650
>chrY:1652689-1654848
>chrY:1654894-1655303
>chrY:1655412-1655857
>chrY:1655926-1657426
>chrY:1657692-1657794
>chrY:1658552-1659917
>chrY:1660536-1660903
>chrY:1661107-1661762
>chrY:1662171-1662461
>chrY:1662483-1662596
>chrY:1662646-1663089
>chrY:1663182-1663744
>chrY:1663859-1664631
>chrY:1664854-1665213
>chrY:1665741-1666249
>chrY:1666374-1666997
>chrY:1667090-1668012
>chrY:1668177-1668557
>chrY:1668654-1669281
>chrY:1669616-1670253
>chrY:1670400-1670774
>chrY:1671028-1671780
>chrY:1671880-1672869
>chrY:1673041-1673403
>chrY:1673866-1674518
>chrY:1674739-1676921
>chrY:1677438-1678865
>chrY:1678986-1679513
>chrY:1679561-1680624
>chrY:1680785-1681220
>chrY:1681472-1683616
>chrY:1684386-1684790
>chrY:1685219-1685394
>chrY:1686173-1686663
>chrY:1687010-1687909
>chrY:1688272-1688720
>chrY:1688882-1690045
>chrY:1690125-1690552
>chrY:1690644-1693882
>chrY:1694028-1699635
>chrY:1699870-1700139
>chrY:1700405-1700818
>chrY:1701049-1701403
>chrY:1701604-1702871
>chrY:1703095-1710840
>chrY:1711114-1711155
>chrY:1711228-1711542
>chrY:1711647-1712439
>chrY:1712558-1713251
>chrY:1713476-1713833
>chrY:1714467-1716181
>chrY:1716387-1717053
>chrY:1717860-1718215
>chrY:1718363-1718798
>chrY:1718936-1719132
>chrY:1719246-1719450
>chrY:1719831-1720378
>chrY:1720697-1720916
>chrY:1721231-1723055
>chrY:1723230-1725205
>chrY:1725883-1727526
>chrY:1727997-1728479
>chrY:1728617-1729013
>chrY:1729101-1729559
>chrY:1729832-1729921
>chrY:1730006-1730749
>chrY:1731035-1731700
>chrY:1731939-1732640
>chrY:1732819-1733531
>chrY:1733752-1734071
>chrY:1734551-1734886
>chrY:1735007-1736464
>chrY:1736688-1738200
>chrY:1738316-1738364
>chrY:1738438-1738512
>chrY:1738629-1738671
>chrY:1738735-1741169
>chrY:1741346-1741714
>chrY:1742392-1743177
>chrY:1743261-1743591
>chrY:1744313-1744665
>chrY:1745007-1745616
>chrY:1746135-1746919
>chrY:1747679-1748473
>chrY:1749146-1749609
>chrY:1749895-1749932
>chrY:1750874-1751044
>chrY:1751520-1751830
>chrY:1752060-1752189
>chrY:1752801-1753418
>chrY:1753487-1753561
>chrY:1753845-1753996
>chrY:1756214-1756949
>chrY:1757215-1757532
>chrY:1758126-1758472
>chrY:1758780-1759118
>chrY:1759404-1759775
>chrY:1759874-1760557
>chrY:1760893-1762242
>chrY:1762412-1762768
>chrY:1762904-1765205
>chrY:1765694-1766280
>chrY:1766504-1766803
>chrY:1767525-1767922
>chrY:1768062-1769051
>chrY:1769166-1770009
>chrY:1770264-1770602
>chrY:1770816-1771122
>chrY:1771405-1771473
>chrY:1771932-1771964
>chrY:1772201-1774601
>chrY:1775046-1776124
>chrY:1776436-1778556
>chrY:1779254-1779545
>chrY:1780322-1780663
>chrY:1781008-1781426
>chrY:1782236-1782551
>chrY:1783057-1783104
>chrY:1783205-1783783
>chrY:1784484-1784894
>chrY:1785280-1785885
>chrY:1786108-1786478
>chrY:1787826-1787890
>chrY:1788716-1788802
>chrY:1788988-1789994
>chrY:1790156-1790217
>chrY:1790375-1790895
>chrY:1790950-1791048
>chrY:1791600-1791996
>chrY:1792267-1792628
>chrY:1793410-1794388
>chrY:1795005-1796594
>chrY:1797386-1798019
>chrY:1798428-1798985
>chrY:1800063-1800710
>chrY:1800809-1801025
>chrY:1801050-1802102
>chrY:1802390-1803643
>chrY:1804118-1804440
>chrY:1804699-1807018
>chrY:1807447-1807632
>chrY:1807891-1808651
>chrY:1808727-1808830
>chrY:1808987-1809274
>chrY:1809386-1809599
>chrY:1810262-1810927
>chrY:1811007-1811359
>chrY:1811667-1812019
>chrY:1812409-1813751
>chrY:1814175-1814254
>chrY:1814437-1815460
>chrY:1815606-1815993
>chrY:1816455-1821245
>chrY:1821322-1821839
>chrY:1822582-1823205
>chrY:1823727-1827119
>chrY:1827191-1827709
>chrY:1827805-1828324
>chrY:1828393-1828786
>chrY:1829133-1829734
>chrY:1829838-1829945
>chrY:1830013-1831310
>chrY:1831561-1831972
>chrY:1832252-1832991
>chrY:1833181-1833479
>chrY:1834268-1834826
>chrY:1835467-1835814
>chrY:1836282-1836754
>chrY:1836756-1837852
>chrY:1838296-1838828
>chrY:1839237-1839649
>chrY:1839885-1840503
>chrY:1840551-1841043
>chrY:1841289-1841591
>chrY:1841651-1842624
>chrY:1842857-1843510
>chrY:1843656-1844346
>chrY:1844846-1845145
>chrY:1845258-1845307
>chrY:1845626-1846025
>chrY:1846106-1846779
>chrY:1846849-1847956
>chrY:1848396-1848769
>chrY:1848871-1849162
>chrY:1849213-1849567
>chrY:1849829-1850349
>chrY:1850424-1850714
>chrY:1851221-1851534
>chrY:1851900-1851981
>chrY:1852055-1852273
>chrY:1852374-1852799
>chrY:1853200-1853972
>chrY:1854542-1855501
>chrY:1855560-1857563
>chrY:1857892-1858373
>chrY:1858760-1859239
>chrY:1859423-1859686
>chrY:1859778-1860758
>chrY:1861670-1863156
>chrY:1863849-1864816
>chrY:1865192-1865492
>chrY:1866010-1866374
>chrY:1866700-1867283
>chrY:1867317-1867379
>chrY:1867479-1867929
>chrY:1868076-1868906
>chrY:1868972-1869673
>chrY:1869745-1869834
>chrY:1870071-1870399
>chrY:1871063-1871463
>chrY:1871555-1871908
>chrY:1872242-1872535
>chrY:1872638-1873246
>chrY:1873330-1874105
>chrY:1874659-1874992
>chrY:1875097-1875225
>chrY:1875308-1875705
>chrY:1875933-1877150
>chrY:1877348-1877748
>chrY:1878106-1878204
>chrY:1878436-1879647
>chrY:1879827-1880325
>chrY:1880740-1881737
>chrY:1882302-1882623
>chrY:1883178-1883774
>chrY:1884204-1884676
>chrY:1884740-1885104
>chrY:1885203-1885255
>chrY:1885371-1885506
>chrY:1886051-1886400
>chrY:1887058-1888484
>chrY:1888761-1889157
>chrY:1889269-1889399
>chrY:1889524-1890151
>chrY:1890578-1890692
>chrY:1890802-1891062
>chrY:1891111-1892197
>chrY:1892309-1893485
>chrY:1894165-1894765
>chrY:1895478-1896367
>chrY:1896454-1897261
>chrY:1897825-1898237
>chrY:1898463-1898961
>chrY:1899118-1900912
>chrY:1901166-1901506
>chrY:1901666-1902822
>chrY:1904214-1904310
>chrY:1904428-1905103
>chrY:1906298-1907255
>chrY:1907403-1908070
>chrY:1908340-1908851
>chrY:1909027-1909384
>chrY:1910014-1911782
>chrY:1912101-1912136
>chrY:1912530-1912887
>chrY:1913445-1914636
>chrY:1915279-1916214
>chrY:1916326-1917001
>chrY:1917073-1917620
>chrY:1917727-1917782
>chrY:1918239-1919315
>chrY:1919366-1920029
>chrY:1920193-1923290
>chrY:1923339-1923442
>chrY:1923729-1924973
>chrY:1925878-1926447
>chrY:1926572-1927204
>chrY:1927745-1928060
>chrY:1928415-1928711
>chrY:1929241-1929714
>chrY:1930022-1930343
>chrY:1930708-1931194
>chrY:1931293-1932269
>chrY:1932329-1932423
>chrY:1932722-1932815
>chrY:1932866-1933069
>chrY:1933203-1934057
>chrY:1934538-1935259
>chrY:1935881-1936146
>chrY:1936370-1936957
>chrY:1937062-1937524
>chrY:1937694-1937888
>chrY:1938587-1939306
>chrY:1939954-1940265
>chrY:1940430-1940525
>chrY:1940638-1941307
>chrY:1941761-1942111
>chrY:1942336-1942400
>chrY:1942612-1943104
>chrY:1943282-1943684
>chrY:1943810-1944053
>chrY:1944125-1944439
>chrY:1944592-1944657
>chrY:1944865-1947199
>chrY:1947374-1949343
>chrY:2132994-2135790
>chrY:2136310-2136357
>chrY:2136547-2136860
>chrY:2136913-2137388
>chrY:2137488-2138317
>chrY:2138671-2138720
>chrY:2139425-2139997
>chrY:2140885-2141303
>chrY:2141434-2141727
>chrY:2142102-2142487
>chrY:2142943-2143374
>chrY:2143571-2144259
>chrY:2144686-2144999
>chrY:2145119-2145768
>chrY:2146951-2147267
>chrY:2148421-2148773
>chrY:2148884-2148982
>chrY:2149042-2149521
>chrY:2149559-2149643
>chrY:2150098-2150564
>chrY:2151945-2152275
>chrY:2152728-2153034
>chrY:2153154-2154880
>chrY:2155248-2156417
>chrY:2156794-2157126
>chrY:2157318-2157595
>chrY:2157835-2158166
>chrY:2158743-2159239
>chrY:2159856-2159950
>chrY:2160207-2160271
>chrY:2160607-2160921
>chrY:2160992-2161240
>chrY:2162246-2162620
>chrY:2163057-2163800
>chrY:2163845-2164077
>chrY:2164375-2164947
>chrY:2165059-2167101
>chrY:2167187-2167529
>chrY:2167898-2168137
>chrY:2168574-2170141
>chrY:2170212-2170395
>chrY:2170607-2171308
>chrY:2171898-2172370
>chrY:2172409-2172686
>chrY:2172768-2173399
>chrY:2173533-2174258
>chrY:2174335-2174736
>chrY:2175004-2175360
>chrY:2175419-2175494
>chrY:2176129-2176523
>chrY:2177022-2177358
>chrY:2177837-2178519
>chrY:2178813-2179606
>chrY:2179962-2180012
>chrY:2180130-2181546
>chrY:2181622-2181709
>chrY:2181994-2182089
>chrY:2182197-2182499
>chrY:2183029-2183201
>chrY:2183260-2183372
>chrY:2183792-2183918
>chrY:2184061-2184932
>chrY:2185185-2185535
>chrY:2185776-2188146
>chrY:2188333-2188394
>chrY:2188718-2188793
>chrY:2188982-2189055
>chrY:2189228-2189279
>chrY:2189324-2189624
>chrY:2189956-2191155
>chrY:2191579-2191718
>chrY:2191862-2192200
>chrY:2193270-2193579
>chrY:2193666-2194162
>chrY:2195213-2195650
>chrY:2195753-2197807
>chrY:2197930-2198019
>chrY:2198068-2198322
>chrY:2198468-2200005
>chrY:2200118-2200230
>chrY:2200644-2202939
>chrY:2203683-2205314
>chrY:2205452-2206688
>chrY:2206876-2208232
>chrY:2208439-2209020
>chrY:2209213-2209540
>chrY:2209659-2210020
>chrY:2211198-2211308
>chrY:2211860-2212192
>chrY:2212551-2214569
>chrY:2215202-2217845
>chrY:2218142-2218518
>chrY:2218851-2219172
>chrY:2220145-2220207
>chrY:2220315-2220413
>chrY:2221977-2222351
>chrY:2222573-2222707
>chrY:2223099-2223466
>chrY:2223578-2223662
>chrY:2223909-2223993
>chrY:2224671-2226118
>chrY:2226520-2226830
>chrY:2227030-2228599
>chrY:2229399-2229498
>chrY:2229548-2230270
>chrY:2230517-2230560
>chrY:2231057-2231123
>chrY:2231365-2232204
>chrY:2232435-2232474
>chrY:2232550-2232912
>chrY:2233053-2233135
>chrY:2233959-2235091
>chrY:2235195-2235225
>chrY:2235334-2236176
>chrY:2236421-2236763
>chrY:2236903-2237251
>chrY:2237475-2237807
>chrY:2238077-2238377
>chrY:2238539-2238953
>chrY:2239212-2239337
>chrY:2239420-2239805
>chrY:2240007-2240329
>chrY:2240895-2241224
>chrY:2241340-2241953
>chrY:2242441-2242989
>chrY:2243392-2244081
>chrY:2244347-2244438
>chrY:2244671-2245026
>chrY:2245142-2246138
>chrY:2246335-2247855
>chrY:2248023-2248676
>chrY:2248872-2249014
>chrY:2249159-2250887
>chrY:2251176-2251744
>chrY:2251851-2252300
>chrY:2252375-2252474
>chrY:2252897-2253611
>chrY:2253758-2254078
>chrY:2254636-2255190
>chrY:2255623-2255956
>chrY:2256032-2256689
>chrY:2256796-2257262
>chrY:2257548-2258698
>chrY:2258986-2259531
>chrY:2259628-2260175
>chrY:2260293-2261240
>chrY:2261484-2261797
>chrY:2262008-2262160
>chrY:2263196-2263813
>chrY:2264175-2264810
>chrY:2264965-2266657
>chrY:2266909-2267008
>chrY:2267191-2267587
>chrY:2267664-2267976
>chrY:2269071-2270038
>chrY:2270734-2271357
>chrY:2271787-2272180
>chrY:2272635-2272680
>chrY:2272840-2273487
>chrY:2273576-2273887
>chrY:2274020-2274735
>chrY:2275171-2275477
>chrY:2275676-2276243
>chrY:2276695-2283105
>chrY:2283748-2284450
>chrY:2284779-2284983
>chrY:2285047-2285669
>chrY:2285749-2285833
>chrY:2287261-2287852
>chrY:2288137-2288526
>chrY:2289118-2289451
>chrY:2290390-2290430
>chrY:2290557-2290608
>chrY:2291713-2292036
>chrY:2292422-2292610
>chrY:2292801-2293069
>chrY:2294020-2295602
>chrY:2296330-2296428
>chrY:2296458-2297056
>chrY:2297099-2297424
>chrY:2297491-2298296
>chrY:2298684-2299114
>chrY:2299566-2299878
>chrY:2300264-2300953
>chrY:2301114-2301423
>chrY:2301604-2301941
>chrY:2302274-2302646
>chrY:2303240-2306207
>chrY:2306452-2307280
>chrY:2307406-2307866
>chrY:2308740-2309116
>chrY:2309399-2309510
>chrY:2309652-2309950
>chrY:2310526-2311295
>chrY:2312083-2312216
>chrY:2312343-2312737
>chrY:2312782-2312874
>chrY:2313006-2314790
>chrY:2314865-2315270
>chrY:2315638-2315702
>chrY:2315829-2316595
>chrY:2316698-2316839
>chrY:2316944-2318347
>chrY:2318421-2318962
>chrY:2319180-2320131
>chrY:2320285-2320600
>chrY:2321682-2323164
>chrY:2323468-2323622
>chrY:2323667-2323768
>chrY:2323863-2324156
>chrY:2324667-2325974
>chrY:2326236-2326548
>chrY:2326766-2327122
>chrY:2327381-2327509
>chrY:2327620-2328788
>chrY:2330038-2330958
>chrY:2330998-2332050
>chrY:2333037-2335858
>chrY:2335983-2336317
>chrY:2336529-2337103
>chrY:2337427-2337496
>chrY:2338047-2338364
>chrY:2338663-2338809
>chrY:2339119-2340490
>chrY:2341295-2342112
>chrY:2342988-2343086
>chrY:2343243-2343354
>chrY:2344105-2344172
>chrY:2344248-2344986
>chrY:2345310-2345862
>chrY:2346587-2347801
>chrY:2348543-2349007
>chrY:2349089-2350587
>chrY:2350774-2351280
>chrY:2351500-2352024
>chrY:2352902-2353287
>chrY:2353583-2353875
>chrY:2354430-2354776
>chrY:2354942-2355031
>chrY:2355165-2355640
>chrY:2355758-2356394
>chrY:2356473-2357392
>chrY:2358162-2358723
>chrY:2358812-2360137
>chrY:2360296-2360604
>chrY:2360927-2360994
>chrY:2361118-2361442
>chrY:2362319-2362601
>chrY:2362715-2363822
>chrY:2363928-2364030
>chrY:2364554-2365444
>chrY:2365779-2365917
>chrY:2366135-2366486
>chrY:2366573-2366892
>chrY:2367155-2367474
>chrY:2367536-2368995
>chrY:2369449-2370064
>chrY:2370172-2370455
>chrY:2371162-2371361
>chrY:2371640-2371757
>chrY:2372586-2373302
>chrY:2373883-2373949
>chrY:2374111-2374200
>chrY:2374324-2375108
>chrY:2375592-2375935
>chrY:2376243-2376368
>chrY:2376669-2377021
>chrY:2377084-2377145
>chrY:2377217-2377495
>chrY:2377730-2378042
>chrY:2378154-2378301
>chrY:2378394-2378495
>chrY:2378555-2379150
>chrY:2380023-2380347
>chrY:2380506-2381671
>chrY:2382439-2383626
>chrY:2384442-2384604
>chrY:2384714-2385231
>chrY:2385930-2386070
>chrY:2386148-2386525
>chrY:2387303-2387737
>chrY:2388249-2389077
>chrY:2389795-2391201
>chrY:2391597-2391958
>chrY:2392293-2393284
>chrY:2393410-2393920
>chrY:2394218-2394361
>chrY:2394537-2394867
>chrY:2395968-2397455
>chrY:2398322-2398475
>chrY:2398644-2399110
>chrY:2399394-2400084
>chrY:2401138-2401411
>chrY:2402673-2403306
>chrY:2403526-2403965
>chrY:2404176-2404238
>chrY:2404396-2404533
>chrY:2404578-2404883
>chrY:2404970-2405035
>chrY:2405110-2405820
>chrY:2405965-2407151
>chrY:2407227-2407419
>chrY:2407472-2407880
>chrY:2408085-2408384
>chrY:2409242-2410062
>chrY:2410843-2411004
>chrY:2411256-2411765
>chrY:2412233-2412865
>chrY:2412919-2413331
>chrY:2413378-2413490
>chrY:2413566-2413623
>chrY:2413804-2414191
>chrY:2414404-2414687
>chrY:2414855-2414969
>chrY:2415066-2415285
>chrY:2415335-2416017
>chrY:2416263-2416355
>chrY:2416594-2416643
>chrY:2416810-2417087
>chrY:2417462-2417527
>chrY:2418421-2418483
>chrY:2419175-2420758
>chrY:2421076-2421409
>chrY:2422270-2422579
>chrY:2422663-2423612
>chrY:2423720-2423752
>chrY:2423969-2424429
>chrY:2424500-2424650
>chrY:2424852-2425199
>chrY:2425841-2425973
>chrY:2426302-2426972
>chrY:2427216-2427320
>chrY:2427795-2428924
>chrY:2429282-2429731
>chrY:2429822-2429894
>chrY:2430182-2430239
>chrY:2430707-2432257
>chrY:2432803-2434082
>chrY:2434372-2434769
>chrY:2434970-2435183
>chrY:2435355-2435854
>chrY:2435905-2436283
>chrY:2436381-2437745
>chrY:2438015-2439979
>chrY:2440171-2440875
>chrY:2441614-2442485
>chrY:2443008-2443416
>chrY:2443711-2444023
>chrY:2444451-2445176
>chrY:2445394-2446829
>chrY:2446954-2447369
>chrY:2447502-2449205
>chrY:2449262-2449400
>chrY:2449528-2449956
>chrY:2450096-2450180
>chrY:2450236-2450572
>chrY:2450691-2451029
>chrY:2451116-2451552
>chrY:2451615-2451744
>chrY:2451808-2452600
>chrY:2452707-2453139
>chrY:2453197-2454689
>chrY:2454781-2456109
>chrY:2456327-2456611
>chrY:2456625-2456954
>chrY:2457083-2457614
>chrY:2457694-2459615
>chrY:2459717-2461025
>chrY:2461164-2462013
>chrY:2462311-2462646
>chrY:2462768-2463055
>chrY:2463200-2463911
>chrY:2464038-2464817
>chrY:2464945-2465254
>chrY:2465513-2465991
>chrY:2466107-2467187
>chrY:2467367-2467418
>chrY:2467689-2468392
>chrY:2468420-2468882
>chrY:2468917-2471731
>chrY:2471811-2475840
>chrY:2476096-2476589
>chrY:2476648-2479484
>chrY:2479541-2479913
>chrY:2479980-2483583
>chrY:2483867-2484275
>chrY:2485464-2486046
>chrY:2486636-2486733
>chrY:2487363-2487606
>chrY:2488170-2488524
>chrY:2488904-2488950
>chrY:2491036-2491385
>chrY:2492163-2492434
>chrY:2492551-2492905
>chrY:2493393-2493499
>chrY:2493677-2493992
>chrY:2494184-2494248
>chrY:2494379-2494654
>chrY:2494769-2495403
>chrY:2495643-2495676
>chrY:2496129-2497019
>chrY:2497111-2497415
>chrY:2499507-2500015
>chrY:2500180-2500383
>chrY:2500568-2500860
>chrY:2501012-2501523
>chrY:2502113-2502559
>chrY:2502686-2502834
>chrY:2503201-2503701
>chrY:2504139-2504170
>chrY:2504327-2504812
>chrY:2505395-2506392
>chrY:2506795-2507118
>chrY:2507611-2508318
>chrY:2508603-2509640
>chrY:2509679-2510011
>chrY:2510255-2510613
>chrY:2510788-2512010
>chrY:2512056-2512120
>chrY:2512510-2513456
>chrY:2513518-2513858
>chrY:2513988-2514264
>chrY:2514496-2514619
>chrY:2514647-2516063
>chrY:2516199-2516896
>chrY:2517352-2517668
>chrY:2517747-2518116
>chrY:2518441-2518728
>chrY:2518784-2520961
>chrY:2521826-2522151
>chrY:2522303-2522858
>chrY:2523194-2523814
>chrY:2524031-2524436
>chrY:2524688-2525023
>chrY:2525541-2525674
>chrY:2525740-2526307
>chrY:2526411-2526763
>chrY:2527692-2528673
>chrY:2529380-2529747
>chrY:2529801-2531127
>chrY:2531181-2531545
>chrY:2531867-2533074
>chrY:2533195-2533415
>chrY:2533585-2533619
>chrY:2534504-2535202
>chrY:2535767-2536222
>chrY:2536297-2537021
>chrY:2537945-2538067
>chrY:2538632-2539015
>chrY:2539280-2539587
>chrY:2540146-2540765
>chrY:2540833-2541493
>chrY:2541783-2542164
>chrY:2542395-2543055
>chrY:2544107-2545335
>chrY:2545417-2546781
>chrY:2546956-2547787
>chrY:2547857-2548106
>chrY:2548211-2548546
>chrY:2548998-2549597
>chrY:2549714-2550411
>chrY:2551010-2551614
>chrY:2551798-2552551
>chrY:2553298-2553606
>chrY:2553910-2555109
>chrY:2555405-2556027
>chrY:2556374-2556715
>chrY:2557515-2557622
>chrY:2558245-2558677
>chrY:2559070-2559132
>chrY:2559823-2560462
>chrY:2561078-2561516
>chrY:2561716-2562126
>chrY:2562363-2562821
>chrY:2563064-2563522
>chrY:2563905-2564566
>chrY:2564811-2565133
>chrY:2565540-2565864
>chrY:2567312-2567767
>chrY:2568136-2568284
>chrY:2568330-2568606
>chrY:2568688-2568720
>chrY:2568772-2568876
>chrY:2568926-2569321
>chrY:2569555-2569600
>chrY:2569821-2570196
>chrY:2570280-2571918
>chrY:2572572-2572890
>chrY:2573576-2573864
>chrY:2573981-2574106
>chrY:2574490-2575124
>chrY:2575379-2576255
>chrY:2576404-2576794
>chrY:2577122-2577434
>chrY:2579066-2579510
>chrY:2579885-2580240
>chrY:2580469-2580573
>chrY:2580907-2581260
>chrY:2583207-2583311
>chrY:2583894-2584027
>chrY:2584132-2584678
>chrY:2584852-2584899
>chrY:2586271-2586364
>chrY:2586698-2587070
>chrY:2587126-2587277
>chrY:2587373-2587875
>chrY:2587926-2588689
>chrY:2588926-2589253
>chrY:2589886-2590216
>chrY:2590405-2590722
>chrY:2591324-2591626
>chrY:2592027-2592315
>chrY:2592448-2592485
>chrY:2592714-2593055
>chrY:2593537-2593827
>chrY:2593939-2594466
>chrY:2595029-2596169
>chrY:2597153-2597242
>chrY:2597424-2597876
>chrY:2598221-2599714
>chrY:2599765-2600443
>chrY:2600662-2601487
>chrY:2601571-2603987
>chrY:2604547-2605417
>chrY:2605914-2606509
>chrY:2606838-2607492
>chrY:2607810-2608132
>chrY:2609080-2609374
>chrY:2609547-2610904
>chrY:2611179-2611570
>chrY:2612073-2612519
>chrY:2612809-2612986
>chrY:2613237-2613574
>chrY:2614279-2614545
>chrY:2614801-2615011
>chrY:2616980-2617096
>chrY:2617891-2618176
>chrY:2620058-2620653
>chrY:2620837-2621370
>chrY:2621862-2622203
>chrY:2622427-2622794
>chrY:2623625-2623699
>chrY:2623978-2624126
>chrY:2624343-2624775
>chrY:2624960-2625293
>chrY:2625489-2625631
>chrY:2625871-2626007
>chrY:2626327-2626633
>chrY:2626856-2626971
>chrY:2627693-2627805
>chrY:2628309-2628479
>chrY:2628752-2629171
>chrY:2629329-2632541
>chrY:2632609-2632757
>chrY:2632828-2633158
>chrY:2633217-2633580
>chrY:2633714-2633974
>chrY:2634116-2634672
>chrY:2634772-2635411
>chrY:2636106-2636726
>chrY:2636933-2637485
>chrY:2637587-2637690
>chrY:2638570-2638758
>chrY:2638847-2638937
>chrY:2639044-2639163
>chrY:2639417-2640028
>chrY:2640208-2640512
>chrY:2641229-2641546
>chrY:2641637-2641976
>chrY:2642314-2642910
>chrY:2643422-2643980
>chrY:2644301-2644374
>chrY:2644476-2644631
>chrY:2644795-2645301
>chrY:2645913-2646247
>chrY:2646413-2646588
>chrY:2647108-2647546
>chrY:2648274-2648613
>chrY:2649803-2650473
>chrY:2650796-2650866
>chrY:2651354-2651724
>chrY:2651781-2652257
>chrY:2652484-2652852
>chrY:2653092-2653406
>chrY:2653498-2655033
>chrY:2655678-2655900
>chrY:2656026-2656190
>chrY:2656349-2656391
>chrY:2657141-2657531
>chrY:2658330-2658448
>chrY:2659116-2660914
>chrY:2660977-2661427
>chrY:2661742-2662261
>chrY:2662336-2662634
>chrY:2662781-2662929
>chrY:2663057-2664047
>chrY:2664262-2664581
>chrY:2665152-2665386
>chrY:2665857-2665982
>chrY:2666197-2666308
>chrY:2666764-2667124
>chrY:2667264-2667606
>chrY:2667918-2668147
>chrY:2668229-2668823
>chrY:2668965-2669963
>chrY:2670461-2670875
>chrY:2670920-2671059
>chrY:2671541-2671882
>chrY:2672117-2673892
>chrY:2674087-2675426
>chrY:2675541-2675899
>chrY:2676327-2676377
>chrY:2676480-2676791
>chrY:2676914-2676982
>chrY:2677199-2677447
>chrY:2678126-2678356
>chrY:2678644-2678712
>chrY:2679114-2679595
>chrY:2680557-2681348
>chrY:2682084-2682280
>chrY:2682864-2683304
>chrY:2683612-2684551
>chrY:2684655-2685797
>chrY:2686036-2686132
>chrY:2686233-2686532
>chrY:2687863-2688728
>chrY:2688803-2689161
>chrY:2689357-2690008
>chrY:2690621-2690714
>chrY:2691351-2691617
>chrY:2693046-2693220
>chrY:2694462-2694800
>chrY:2695208-2695925
>chrY:2696133-2696297
>chrY:2696337-2696744
>chrY:2698205-2698684
>chrY:2698907-2699714
>chrY:2700286-2701321
>chrY:2702168-2702237
>chrY:2702559-2702695
>chrY:2702774-2703094
>chrY:2704414-2705022
>chrY:2706067-2706394
>chrY:2706751-2706997
>chrY:2707047-2707372
>chrY:2708875-2708959
>chrY:2709083-2709764
>chrY:2710861-2712280
>chrY:2712853-2713566
>chrY:2714576-2714749
>chrY:2715314-2715629
>chrY:2715709-2716627
>chrY:2717050-2717444
>chrY:2717925-2718234
>chrY:2718338-2718684
>chrY:2719354-2719447
>chrY:2720566-2721019
>chrY:2721260-2721632
>chrY:2721747-2721869
>chrY:2722100-2722240
>chrY:2722308-2722528
>chrY:2723300-2723420
>chrY:2723890-2724050
>chrY:2724150-2724186
>chrY:2724467-2725097
>chrY:2725107-2725433
>chrY:2725599-2726053
>chrY:2726848-2727166
>chrY:2727473-2727818
>chrY:2728121-2728517
>chrY:2728820-2729123
>chrY:2729314-2729608
>chrY:2729827-2730501
>chrY:2730677-2730983
>chrY:2731281-2731615
>chrY:2731884-2732116
>chrY:2732423-2733234
>chrY:2734065-2734864
>chrY:2735914-2736235
>chrY:2736533-2736903
>chrY:2737133-2737830
>chrY:2738471-2738728
>chrY:2738832-2739174
>chrY:2739423-2740121
>chrY:2741970-2742347
>chrY:2743516-2743590
>chrY:2744162-2744413
>chrY:2744506-2745400
>chrY:2745502-2745801
>chrY:2746002-2746076
>chrY:2746406-2746889
>chrY:2747072-2747486
>chrY:2747888-2748271
>chrY:2748491-2749668
>chrY:2749727-2750460
>chrY:2750683-2750771
>chrY:2750827-2751122
>chrY:2751591-2751641
>chrY:2753447-2754400
>chrY:2754496-2754986
>chrY:2755102-2755653
>chrY:2755878-2756062
>chrY:2756386-2757033
>chrY:2757056-2757436
>chrY:2757662-2758010
>chrY:2758121-2758171
>chrY:2758671-2758753
>chrY:2758806-2759162
>chrY:2759222-2759261
>chrY:2759951-2760201
>chrY:2760410-2761899
>chrY:2762811-2763514
>chrY:2763890-2764427
>chrY:2764741-2765421
>chrY:2765898-2765989
>chrY:2766029-2766494
>chrY:2766532-2767081
>chrY:2767938-2768001
>chrY:2768480-2768831
>chrY:2769360-2769427
>chrY:2770005-2770049
>chrY:2770186-2770317
>chrY:2770818-2771319
>chrY:2772214-2772801
>chrY:2773001-2773923
>chrY:2774284-2774352
>chrY:2774855-2776924
>chrY:2777412-2777965
>chrY:2778226-2778578
>chrY:2778767-2779081
>chrY:2779204-2779312
>chrY:2779499-2780129
>chrY:2780175-2780239
>chrY:2780441-2781801
>chrY:2781899-2781985
>chrY:2782816-2783281
>chrY:2783806-2784168
>chrY:2784957-2785039
>chrY:2785342-2785386
>chrY:2785417-2785510
>chrY:2785619-2785667
>chrY:2786001-2786091
>chrY:2791287-2791380
>chrY:2794158-2794322
>chrY:2795629-2795963
>chrY:2796814-2797124
>chrY:2797241-2797985
>chrY:2798045-2798283
>chrY:2798365-2798774
>chrY:2799126-2799481
>chrY:2799810-2800118
>chrY:2800157-2800234
>chrY:2800762-2801113
>chrY:2801553-2801612
>chrY:2801703-2803777
>chrY:2803810-2805370
>chrY:2805415-2812965
>chrY:2813006-2813281
>chrY:2813325-2813467
>chrY:2813720-2813778
>chrY:2814085-2817913
>chrY:2818264-2818591
>chrY:2818793-2819219
>chrY:2819546-2819620
>chrY:2819726-2820059
>chrY:2820162-2823126
>chrY:2823222-2823379
>chrY:2823564-2823933
>chrY:2825169-2825497
>chrY:2825770-2825838
>chrY:2826381-2826623
>chrY:2827367-2827674
>chrY:2827724-2827912
>chrY:2828282-2828940
>chrY:2829084-2832176
>chrY:2832508-2834444
>chrY:2834531-2834814
>chrY:2834859-2834981
>chrY:2835109-2835156
>chrY:2835394-2835989
>chrY:2836081-2836402
>chrY:2836438-2836535
>chrY:2836735-2837008
>chrY:2837384-2837451
>chrY:2837606-2837788
>chrY:2837915-2838238
>chrY:2838367-2838813
>chrY:2838872-2839118
>chrY:2839617-2839681
>chrY:2839879-2840357
>chrY:2840409-2840468
>chrY:2840564-2840891
>chrY:2844502-2844627
>chrY:2844703-2844767
>chrY:2844840-2844884
>chrY:2848980-2849132
>chrY:2850830-2851151
>chrY:2853817-2854146
>chrY:2854804-2854860
>chrY:2856123-2856443
>chrY:2856560-2856834
>chrY:2857104-2857308
>chrY:2857375-2857723
>chrY:2857755-2857848
>chrY:2857980-2858233
>chrY:2858282-2858349
>chrY:2858571-2858727
>chrY:2858801-2859065
>chrY:2859719-2859797
>chrY:2860013-2860712
>chrY:2861577-2862220
>chrY:2865858-2866183
>chrY:2867552-2867679
>chrY:2867750-2868004
>chrY:2868043-2868241
>chrY:2868438-2868829
>chrY:2870228-2870516
>chrY:2870612-2871063
>chrY:2871990-2872849
>chrY:2873048-2873549
>chrY:2873705-2873889
>chrY:2874739-2874949
>chrY:2875188-2875273
>chrY:2876416-2876657
>chrY:2876705-2877458
>chrY:2877509-2878141
>chrY:2878584-2878930
>chrY:2879686-2879808
>chrY:2880229-2880518
>chrY:2881008-2881093
>chrY:2881249-2881419
>chrY:2882515-2882821
>chrY:2884208-2884738
>chrY:2884838-2885229
>chrY:2885385-2885523
>chrY:2885648-2885870
>chrY:2885917-2886032
>chrY:2886146-2886330
>chrY:2886400-2886553
>chrY:2886768-2886863
>chrY:2886953-2887182
>chrY:2887211-2887679
>chrY:2888659-2888731
>chrY:2888779-2888922
>chrY:2889265-2889455
>chrY:2889512-2889736
>chrY:2889937-2890976
>chrY:2891070-2892358
>chrY:2893484-2893714
>chrY:2893831-2894221
>chrY:2894453-2894803
>chrY:2895433-2895766
>chrY:2898615-2898968
>chrY:2899312-2903072
>chrY:2903273-2906207
>chrY:2906555-2907567
>chrY:2908106-2908424
>chrY:2910071-2910818
>chrY:2910966-2911086
>chrY:2911501-2911548
>chrY:2911738-2912008
>chrY:2912159-2912357
>chrY:2912453-2912651
>chrY:2913059-2913703
>chrY:2913785-2913896
>chrY:2913974-2914125
>chrY:2914249-2914530
>chrY:2914635-2915094
>chrY:2915238-2915777
>chrY:2915779-2915815
>chrY:2916100-2916633
>chrY:2916807-2917565
>chrY:2917772-2919474
>chrY:2919574-2919844
>chrY:2919976-2925181
>chrY:2925234-2925867
>chrY:2926111-2926734
>chrY:2926808-2927245
>chrY:2927372-2927805
>chrY:2929010-2929454
>chrY:2930347-2930641
>chrY:2930692-2931093
>chrY:2931325-2931679
>chrY:2931708-2931770
>chrY:2932180-2932268
>chrY:2933402-2933442
>chrY:2933481-2933581
>chrY:2934176-2934280
>chrY:2937214-2937532
>chrY:2937988-2938313
>chrY:2938586-2939040
>chrY:2940391-2940446
>chrY:2941012-2941260
>chrY:2941521-2941807
>chrY:2942008-2942847
>chrY:2943309-2943594
>chrY:2944723-2945051
>chrY:2945153-2945277
>chrY:2945420-2945782
>chrY:2945976-2946252
>chrY:2946679-2947029
>chrY:2948868-2949433
>chrY:2949714-2950297
>chrY:2951913-2952234
>chrY:2952713-2952917
>chrY:2953071-2953331
>chrY:2953509-2953710
>chrY:2954370-2954752
>chrY:2955929-2956119
>chrY:2956224-2956705
>chrY:2957153-2957537
>chrY:2957694-2957800
>chrY:2959379-2959466
>chrY:2959843-2959894
>chrY:2960314-2960365
>chrY:2960728-2960875
>chrY:2961972-2962027
>chrY:2963157-2963266
>chrY:2964799-2965002
>chrY:2965130-2965452
>chrY:2966036-2966109
>chrY:2966393-2966446
>chrY:2966759-2966876
>chrY:2966956-2967085
>chrY:2967138-2967221
>chrY:2967553-2967865
>chrY:2968277-2968631
>chrY:2971647-2972131
>chrY:2972807-2972901
>chrY:2973076-2973363
>chrY:2974137-2974535
>chrY:2974664-2975007
>chrY:2975650-2976417
>chrY:2976862-2977229
>chrY:2977505-2977839
>chrY:2978152-2978187
>chrY:2981938-2982075
>chrY:2982805-2983132
>chrY:2983677-2983740
>chrY:2984077-2984906
>chrY:2985084-2986409
>chrY:2986480-2987239
>chrY:2987271-2987734
>chrY:2987919-2987963
>chrY:2988004-2988212
>chrY:2988267-2992386
>chrY:2992451-2992821
>chrY:2993208-2993522
>chrY:2993890-2993986
>chrY:2994334-2994772
>chrY:2994917-2995015
>chrY:2995273-2995441
>chrY:2995477-2995787
>chrY:2995971-2996713
>chrY:2996783-2996857
>chrY:2996944-2997098
>chrY:2997386-2998926
>chrY:2999649-2999995
>chrY:3000422-3000542
>chrY:3000737-3001517
>chrY:3001659-3001857
>chrY:3002030-3002064
>chrY:3002636-3002817
>chrY:3004395-3004469
>chrY:3006117-3006256
>chrY:3006348-3006463
>chrY:3008857-3008909
>chrY:3009075-3009789
>chrY:3009993-3010052
>chrY:3010174-3010282
>chrY:3011025-3011421
>chrY:3012461-3012602
>chrY:3012796-3013788
>chrY:3014404-3014807
>chrY:3014981-3015160
>chrY:3015338-3015503
>chrY:3015868-3017039
>chrY:3017241-3017891
>chrY:3019176-3019331
>chrY:3019422-3019464
>chrY:3019646-3019725
>chrY:3019958-3020037
>chrY:3020533-3020870
>chrY:3022685-3022797
>chrY:3023281-3023436
>chrY:3023497-3023537
>chrY:3023689-3023822
>chrY:3024054-3024358
>chrY:3024415-3025198
>chrY:3025524-3025917
>chrY:3026384-3026655
>chrY:3026831-3032970
>chrY:3033102-3034338
>chrY:3034550-3034709
>chrY:3034974-3035061
>chrY:3035129-3035514
>chrY:3036146-3036239
>chrY:3037761-3038109
>chrY:3038233-3039650
>chrY:3039748-3039802
>chrY:3039894-3040188
>chrY:3041191-3041315
>chrY:3041499-3041810
>chrY:3042724-3042926
>chrY:3043266-3043318
>chrY:3043409-3043722
>chrY:3044082-3044276
>chrY:3044484-3044763
>chrY:3045108-3045147
>chrY:3046796-3054874
>chrY:3054944-3055297
>chrY:3055416-3055538
>chrY:3055587-3056290
>chrY:3056337-3056516
>chrY:3057341-3057701
>chrY:3058267-3058349
>chrY:3058432-3058606
>chrY:3060482-3060580
>chrY:3061101-3061218
>chrY:3061323-3061460
>chrY:3061640-3062110
>chrY:3062298-3063293
>chrY:3063642-3063812
>chrY:3063847-3064005
>chrY:3064179-3064333
>chrY:3064968-3065306
>chrY:3066031-3066360
>chrY:3066605-3066739
>chrY:3069504-3071648
>chrY:3071773-3071930
>chrY:3072493-3074002
>chrY:3074353-3074512
>chrY:3074568-3074762
>chrY:3074864-3075283
>chrY:3075494-3076278
>chrY:3076517-3076923
>chrY:3078088-3078711
>chrY:3078946-3079459
>chrY:3079804-3080201
>chrY:3080519-3081167
>chrY:3081488-3083913
>chrY:3083955-3085452
>chrY:3085550-3088121
>chrY:3088181-3088479
>chrY:3088548-3090234
>chrY:3091712-3092303
>chrY:3095217-3095287
>chrY:3095406-3095547
>chrY:3096264-3096415
>chrY:3097310-3097520
>chrY:3098053-3098590
>chrY:3098974-3099234
>chrY:3099545-3099723
>chrY:3099844-3100072
>chrY:3100256-3100443
>chrY:3100789-3101192
>chrY:3101455-3101689
>chrY:3101862-3101943
>chrY:3102860-3102998
>chrY:3105098-3105294
>chrY:3106118-3106452
>chrY:3106721-3106788
>chrY:3107257-3107444
>chrY:3107980-3108055
>chrY:3108164-3110267
>chrY:3110782-3110967
>chrY:3111033-3111138
>chrY:3111181-3111379
>chrY:3111562-3111918
>chrY:3112309-3112531
>chrY:3112698-3113574
>chrY:3114032-3114180
>chrY:3114498-3114636
>chrY:3115234-3115346
>chrY:3115863-3116261
>chrY:3116355-3117450
>chrY:3117630-3117743
>chrY:3118173-3118550
>chrY:3118593-3119000
>chrY:3119095-3119506
>chrY:3119632-3120986
>chrY:3121215-3121654
>chrY:3121775-3123582
>chrY:3124456-3124776
>chrY:3125090-3125179
>chrY:3125312-3125577
>chrY:3125717-3125997
>chrY:3126561-3126597
>chrY:3126797-3126861
>chrY:3127577-3127735
>chrY:3127968-3128080
>chrY:3128199-3128377
>chrY:3130596-3130854
>chrY:3131578-3132009
>chrY:3132359-3132420
>chrY:3132887-3133035
>chrY:3133598-3133784
>chrY:3133973-3134186
>chrY:3134292-3134427
>chrY:3135431-3135573
>chrY:3135936-3136018
>chrY:3136810-3136943
>chrY:3137036-3137488
>chrY:3137494-3139478
>chrY:3139618-3139808
>chrY:3139840-3140084
>chrY:3140549-3140780
>chrY:3140825-3140988
>chrY:3141473-3143688
>chrY:3143762-3143855
>chrY:3144626-3146163
>chrY:3146222-3147210
>chrY:3147437-3147881
>chrY:3148113-3155446
>chrY:3155554-3155781
>chrY:3155989-3156985
>chrY:3157383-3157453
>chrY:3157688-3157949
>chrY:3158573-3158722
>chrY:3158924-3159273
>chrY:3160545-3163239
>chrY:3163424-3163629
>chrY:3164185-3164313
>chrY:3164492-3165190
>chrY:3165386-3166135
>chrY:3166214-3167322
>chrY:3168057-3168352
>chrY:3168743-3169238
>chrY:3169435-3170995
>chrY:3171049-3171241
>chrY:3171376-3172274
>chrY:3172312-3173370
>chrY:3173566-3174010
>chrY:3174215-3178094
>chrY:3178216-3179645
>chrY:3179700-3180386
>chrY:3180435-3180630
>chrY:3180939-3181136
>chrY:3181466-3181539
>chrY:3181829-3182376
>chrY:3182455-3182741
>chrY:3183434-3183552
>chrY:3183642-3184288
>chrY:3184389-3187839
>chrY:3187969-3188023
>chrY:3188108-3188720
>chrY:3188771-3189681
>chrY:3190099-3190437
>chrY:3191841-3192085
>chrY:3192295-3192518
>chrY:3193351-3193999
>chrY:3195183-3195387
>chrY:3195536-3195756
>chrY:3195900-3195960
>chrY:3196201-3196284
>chrY:3196842-3197157
>chrY:3197425-3197550
>chrY:3197926-3198231
>chrY:3198356-3198868
>chrY:3199338-3200524
>chrY:3200951-3201044
>chrY:3201081-3201252
>chrY:3202732-3203301
>chrY:3204106-3204518
>chrY:3204805-3205094
>chrY:3205455-3205732
>chrY:3205853-3205891
>chrY:3205949-3205993
>chrY:3206081-3206142
>chrY:3206359-3206443
>chrY:3207094-3207128
>chrY:3207989-3208340
>chrY:3208374-3208740
>chrY:3209159-3209198
>chrY:3209362-3209482
>chrY:3211160-3211680
>chrY:3211791-3211915
>chrY:3212178-3212258
>chrY:3212531-3212859
>chrY:3213445-3213748
>chrY:3213820-3214798
>chrY:3215060-3215121
>chrY:3215291-3215373
>chrY:3215525-3216183
>chrY:3216302-3216894
>chrY:3217103-3217391
>chrY:3217499-3217725
>chrY:3218104-3218399
>chrY:3218580-3220915
>chrY:3221029-3222430
>chrY:3222653-3222851
>chrY:3223033-3223324
>chrY:3223366-3223554
>chrY:3223849-3223911
>chrY:3223986-3224062
>chrY:3224175-3225186
>chrY:3225448-3225606
>chrY:3225726-3225833
>chrY:3226840-3227032
>chrY:3227478-3227661
>chrY:3227753-3228035
>chrY:3228591-3229451
>chrY:3229622-3230498
>chrY:3231139-3231191
>chrY:3231405-3231567
>chrY:3231628-3231813
>chrY:3231869-3232290
>chrY:3233154-3233676
>chrY:3234310-3234386
>chrY:3234574-3234890
>chrY:3236715-3236841
>chrY:3237241-3237324
>chrY:3238156-3238443
>chrY:3239007-3239085
>chrY:3240509-3240589
>chrY:3241295-3241344
>chrY:3242035-3242124
>chrY:3242972-3243053
>chrY:3243153-3243388
>chrY:3243526-3243911
>chrY:3244425-3244773
>chrY:3245011-3245241
>chrY:3245607-3245828
>chrY:3246167-3246282
>chrY:3246473-3246789
>chrY:3246961-3247298
>chrY:3247392-3247712
>chrY:3248544-3249149
>chrY:3249657-3250075
>chrY:3250139-3250515
>chrY:3250792-3251485
>chrY:3251651-3251707
>chrY:3251762-3252272
>chrY:3253195-3254189
>chrY:3254593-3254809
>chrY:3255197-3257480
>chrY:3257645-3257713
>chrY:3257888-3258667
>chrY:3258759-3259786
>chrY:3259996-3260085
>chrY:3260139-3261338
>chrY:3262653-3263178
>chrY:3263340-3263693
>chrY:3264363-3264442
>chrY:3264615-3265539
>chrY:3265594-3265768
>chrY:3267345-3269003
>chrY:3269317-3269444
>chrY:3269686-3271182
>chrY:3271620-3273083
>chrY:3273116-3273296
>chrY:3273345-3273402
>chrY:3274360-3277313
>chrY:3277489-3278103
>chrY:3278988-3279086
>chrY:3279512-3279668
>chrY:3279801-3279938
>chrY:3280250-3280526
>chrY:3282417-3286344
>chrY:3286404-3287995
>chrY:3288037-3288686
>chrY:3288805-3289212
>chrY:3290622-3290957
>chrY:3293240-3293421
>chrY:3295021-3295195
>chrY:3296092-3296209
>chrY:3297191-3297320
>chrY:3297359-3297512
>chrY:3297566-3298019
>chrY:3298093-3298146
>chrY:3298196-3298267
>chrY:3298505-3300020
>chrY:3300221-3300346
>chrY:3300397-3300547
>chrY:3300658-3303139
>chrY:3303187-3303855
>chrY:3303881-3307362
>chrY:3307463-3307742
>chrY:3307821-3308177
>chrY:3308376-3309041
>chrY:3309279-3309928
>chrY:3310978-3311493
>chrY:3312910-3314306
>chrY:3314402-3314614
>chrY:3314677-3314746
>chrY:3315170-3315362
>chrY:3315386-3315576
>chrY:3315969-3316333
>chrY:3316419-3317489
>chrY:3317580-3318234
>chrY:3318320-3319146
>chrY:3319259-3320034
>chrY:3320494-3321220
>chrY:3321391-3321788
>chrY:3321971-3324586
>chrY:3324632-3326013
>chrY:3326274-3326669
>chrY:3327496-3327611
>chrY:3327881-3328012
>chrY:3328502-3328742
>chrY:3329645-3330112
>chrY:3330207-3330905
>chrY:3330998-3331547
>chrY:3331692-3331979
>chrY:3333232-3333361
>chrY:3333800-3333891
>chrY:3333958-3333998
>chrY:3334698-3341778
>chrY:3342032-3342098
>chrY:3342929-3342970
>chrY:3345185-3345298
>chrY:3345542-3345840
>chrY:3347937-3348012
>chrY:3348984-3349166
>chrY:3349463-3351405
>chrY:3351462-3352676
>chrY:3352720-3354335
>chrY:3354401-3354928
>chrY:3356019-3358709
>chrY:3359243-3359392
>chrY:3359672-3359750
>chrY:3359949-3360133
>chrY:3360822-3361108
>chrY:3361284-3361490
>chrY:3361620-3361801
>chrY:3361965-3362330
>chrY:3363399-3363584
>chrY:3363925-3364221
>chrY:3364956-3365331
>chrY:3365557-3365607
>chrY:3365901-3366378
>chrY:3367775-3367892
>chrY:3368897-3369090
>chrY:3369208-3369799
>chrY:3369845-3370370
>chrY:3370496-3370664
>chrY:3370716-3371392
>chrY:3371524-3371574
>chrY:3371706-3371837
>chrY:3372305-3374635
>chrY:3374716-3375040
>chrY:3375216-3375282
>chrY:3375552-3375827
>chrY:3375912-3376501
>chrY:3376551-3377067
>chrY:3377656-3377693
>chrY:3377789-3377884
>chrY:3378194-3378816
>chrY:3378884-3380573
>chrY:3381356-3382128
>chrY:3382196-3382353
>chrY:3382496-3382898
>chrY:3383868-3384512
>chrY:3384601-3385943
>chrY:3386305-3386373
>chrY:3386795-3386836
>chrY:3387863-3388032
>chrY:3388116-3388400
>chrY:3388546-3388781
>chrY:3388999-3389426
>chrY:3390546-3390612
>chrY:3390661-3391047
>chrY:3391098-3391320
>chrY:3391402-3391958
>chrY:3392037-3392553
>chrY:3394252-3399414
>chrY:3399514-3399805
>chrY:3399945-3400124
>chrY:3400308-3400376
>chrY:3400630-3400703
>chrY:3400813-3401354
>chrY:3401476-3401885
>chrY:3401976-3403237
>chrY:3403493-3403886
>chrY:3404050-3404227
>chrY:3404361-3404427
>chrY:3404536-3404680
>chrY:3404813-3405112
>chrY:3405372-3405493
>chrY:3405530-3406105
>chrY:3406183-3406484
>chrY:3406663-3406786
>chrY:3407110-3407586
>chrY:3407801-3408123
>chrY:3408196-3408585
>chrY:3409243-3409433
>chrY:3409766-3409869
>chrY:3410296-3410364
>chrY:3410399-3410484
>chrY:3410548-3410938
>chrY:3411172-3411712
>chrY:3412089-3412352
>chrY:3413175-3413280
>chrY:3413323-3413759
>chrY:3413983-3414106
>chrY:3415024-3415363
>chrY:3415578-3416470
>chrY:3416583-3416761
>chrY:3416812-3418185
>chrY:3418438-3418922
>chrY:3419478-3419628
>chrY:3419832-3420286
>chrY:3420826-3420982
>chrY:3421370-3422068
>chrY:3422165-3422361
>chrY:3422683-3422893
>chrY:3423315-3423394
>chrY:3423526-3423592
>chrY:3424593-3424937
>chrY:3425497-3425541
>chrY:3426389-3426520
>chrY:3426598-3426690
>chrY:3427369-3427428
>chrY:3427561-3427677
>chrY:3427739-3427872
>chrY:3427929-3428535
>chrY:3428701-3428804
>chrY:3428875-3432989
>chrY:3433196-3433307
>chrY:3433383-3433741
>chrY:3434773-3435937
>chrY:3436010-3436607
>chrY:3436634-3436988
>chrY:3437306-3437732
>chrY:3437853-3438741
>chrY:3439601-3441954
>chrY:3442041-3442306
>chrY:3443140-3443189
>chrY:3443511-3449678
>chrY:3450447-3450503
>chrY:3450588-3450642
>chrY:3451797-3451922
>chrY:3452124-3452423
>chrY:3452527-3452608
>chrY:3452658-3452710
>chrY:3452771-3453195
>chrY:3453816-3453889
>chrY:3454067-3454484
>chrY:3454558-3454853
>chrY:3456302-3456463
>chrY:3456526-3456968
>chrY:3457160-3457274
>chrY:3457380-3457996
>chrY:3458321-3458389
>chrY:3458451-3458614
>chrY:3458983-3459157
>chrY:3459534-3459730
>chrY:3459782-3460114
>chrY:3460725-3461292
>chrY:3461504-3461681
>chrY:3461859-3461929
>chrY:3462147-3463520
>chrY:3464064-3464366
>chrY:3464993-3467110
>chrY:3467247-3467381
>chrY:3467499-3467660
>chrY:3467763-3467856
>chrY:3467953-3468110
>chrY:3469862-3469953
>chrY:3470177-3470325
>chrY:3471287-3471720
>chrY:3471897-3472416
>chrY:3472639-3473461
>chrY:3473600-3474378
>chrY:3475344-3475425
>chrY:3475514-3478051
>chrY:3478295-3478667
>chrY:3478747-3478860
>chrY:3478947-3479187
>chrY:3479396-3479678
>chrY:3479862-3482133
>chrY:3482255-3486937
>chrY:3487278-3487324
>chrY:3488157-3488793
>chrY:3489311-3489372
>chrY:3490100-3490238
>chrY:3490487-3490992
>chrY:3491409-3492299
>chrY:3493353-3493840
>chrY:3494007-3494154
>chrY:3494243-3494772
>chrY:3494929-3496110
>chrY:3497748-3498072
>chrY:3498225-3499123
>chrY:3499360-3499440
>chrY:3501248-3501388
>chrY:3501589-3501734
>chrY:3502108-3502602
>chrY:3502924-3503254
>chrY:3503343-3503436
>chrY:3505644-3505739
>chrY:3505997-3507006
>chrY:3507695-3507797
>chrY:3508089-3508172
>chrY:3508208-3508735
>chrY:3508805-3509436
>chrY:3509466-3509745
>chrY:3509806-3510123
>chrY:3510401-3510832
>chrY:3511353-3511417
>chrY:3511532-3512165
>chrY:3512717-3512816
>chrY:3512996-3513060
>chrY:3513303-3513728
>chrY:3513811-3513916
>chrY:3514074-3514692
>chrY:3514969-3515645
>chrY:3515730-3515803
>chrY:3515847-3516885
>chrY:3517053-3517223
>chrY:3517314-3517641
>chrY:3517913-3518142
>chrY:3518491-3518714
>chrY:3519281-3519395
>chrY:3520784-3521198
>chrY:3521371-3521525
>chrY:3521631-3521805
>chrY:3522441-3524756
>chrY:3524872-3524994
>chrY:3525065-3525439
>chrY:3525536-3525703
>chrY:3525779-3526918
>chrY:3527580-3528187
>chrY:3529870-3530141
>chrY:3530180-3530392
>chrY:3530622-3530778
>chrY:3530970-3531047
>chrY:3531138-3531472
>chrY:3532114-3532146
>chrY:3533061-3533658
>chrY:3533927-3534053
>chrY:3534254-3534384
>chrY:3534413-3534896
>chrY:3535004-3535637
>chrY:3536968-3537426
>chrY:3537860-3538008
>chrY:3538106-3538403
>chrY:3538922-3539225
>chrY:3539290-3540370
>chrY:3540437-3541268
>chrY:3541314-3541713
>chrY:3541754-3542265
>chrY:3542517-3545331
>chrY:3545470-3546053
>chrY:3546127-3546472
>chrY:3547095-3547415
>chrY:3548375-3548448
>chrY:3548764-3548804
>chrY:3550937-3551034
>chrY:3551106-3551389
>chrY:3551451-3551789
>chrY:3551966-3552093
>chrY:3552190-3552681
>chrY:3552764-3552869
>chrY:3553066-3553133
>chrY:3553811-3554031
>chrY:3554081-3554210
>chrY:3554463-3554851
>chrY:3555008-3555182
>chrY:3555376-3555452
>chrY:3555510-3556241
>chrY:3557168-3557625
>chrY:3557715-3557891
>chrY:3558517-3558957
>chrY:3559222-3559629
>chrY:3559737-3561846
>chrY:3561892-3563584
>chrY:3563745-3563871
>chrY:3564079-3564314
>chrY:3564805-3566904
>chrY:3567140-3567192
>chrY:3567272-3567520
>chrY:3567657-3567710
>chrY:3567842-3568459
>chrY:3569063-3569195
>chrY:3569530-3569671
>chrY:3571110-3571186
>chrY:3571623-3571770
>chrY:3572025-3572222
>chrY:3572666-3573147
>chrY:3573267-3573370
>chrY:3573427-3574429
>chrY:3574733-3575295
>chrY:3575704-3575841
>chrY:3575902-3576268
>chrY:3577670-3578134
>chrY:3578268-3578664
>chrY:3580621-3580932
>chrY:3582438-3584674
>chrY:3585813-3585944
>chrY:3586134-3586346
>chrY:3586495-3586678
>chrY:3587165-3587290
>chrY:3588013-3588161
>chrY:3588748-3588795
>chrY:3589064-3596112
>chrY:3596331-3596752
>chrY:3598065-3598121
>chrY:3598629-3598755
>chrY:3599386-3599601
>chrY:3600120-3600956
>chrY:3601012-3601152
>chrY:3601377-3601424
>chrY:3603326-3603552
>chrY:3604797-3605572
>chrY:3606538-3606759
>chrY:3607127-3607230
>chrY:3607451-3608215
>chrY:3608647-3608716
>chrY:3608933-3609490
>chrY:3609557-3611030
>chrY:3611490-3611876
>chrY:3612767-3612850
>chrY:3613473-3613579
>chrY:3613812-3613904
>chrY:3614272-3614708
>chrY:3615228-3615758
>chrY:3617037-3618139
>chrY:3618459-3620049
>chrY:3620130-3620682
>chrY:3620759-3621132
>chrY:3621269-3621546
>chrY:3621806-3623856
>chrY:3623926-3625891
>chrY:3625986-3626730
>chrY:3626820-3628013
>chrY:3629224-3629523
>chrY:3629595-3629753
>chrY:3629946-3630053
>chrY:3630109-3630308
>chrY:3630551-3631659
>chrY:3631741-3631782
>chrY:3632021-3632535
>chrY:3632714-3632848
>chrY:3634424-3634535
>chrY:3635077-3635509
>chrY:3635680-3635747
>chrY:3635875-3636085
>chrY:3636383-3636723
>chrY:3637979-3638032
>chrY:3639456-3639683
>chrY:3639849-3640108
>chrY:3640313-3641237
>chrY:3641406-3641786
>chrY:3641848-3642309
>chrY:3643437-3644334
>chrY:3644383-3644540
>chrY:3644726-3644809
>chrY:3644864-3644916
>chrY:3645232-3645573
>chrY:3645673-3645851
>chrY:3646060-3646781
>chrY:3647038-3647119
>chrY:3647198-3647306
>chrY:3647386-3647591
>chrY:3647653-3647737
>chrY:3647806-3648046
>chrY:3648149-3648284
>chrY:3648330-3648526
>chrY:3648785-3648865
>chrY:3648994-3649086
>chrY:3649160-3649265
>chrY:3649308-3649420
>chrY:3649545-3649991
>chrY:3650176-3650413
>chrY:3651666-3652003
>chrY:3653066-3653526
>chrY:3654025-3654229
>chrY:3654389-3654483
>chrY:3654548-3655330
>chrY:3655997-3656417
>chrY:3656585-3656748
>chrY:3657087-3660864
>chrY:3660918-3663153
>chrY:3663195-3663369
>chrY:3663558-3665597
>chrY:3665891-3667718
>chrY:3668232-3668653
>chrY:3668814-3668898
>chrY:3669137-3669226
>chrY:3669295-3669686
>chrY:3670550-3676887
>chrY:3677002-3677059
>chrY:3677179-3677264
>chrY:3677370-3677577
>chrY:3677741-3678388
>chrY:3679027-3682539
>chrY:3683436-3683495
>chrY:3683904-3683978
>chrY:3684585-3684724
>chrY:3684960-3685005
>chrY:3686428-3686943
>chrY:3687004-3687966
>chrY:3688235-3688332
>chrY:3688921-3689059
>chrY:3689112-3689467
>chrY:3689770-3690239
>chrY:3690691-3690781
>chrY:3690979-3691042
>chrY:3691132-3691176
>chrY:3691289-3691688
>chrY:3691801-3691849
>chrY:3692428-3692492
>chrY:3693125-3693712
>chrY:3694628-3695260
>chrY:3695514-3695606
>chrY:3695757-3695978
>chrY:3696044-3697037
>chrY:3697365-3697580
>chrY:3697843-3698007
>chrY:3698530-3698628
>chrY:3699008-3699130
>chrY:3699223-3700131
>chrY:3700162-3701761
>chrY:3703078-3703597
>chrY:3703681-3704106
>chrY:3704153-3704286
>chrY:3704672-3704844
>chrY:3704889-3705017
>chrY:3705170-3705730
>chrY:3705820-3705886
>chrY:3706888-3707143
>chrY:3707585-3707980
>chrY:3708222-3708507
>chrY:3708533-3708743
>chrY:3709142-3709302
>chrY:3710977-3711072
>chrY:3712687-3712872
>chrY:3713487-3713679
>chrY:3713800-3713858
>chrY:3714113-3714268
>chrY:3715573-3715825
>chrY:3716513-3717229
>chrY:3717464-3717571
>chrY:3717762-3717953
>chrY:3718300-3718435
>chrY:3718619-3719771
>chrY:3719817-3720977
>chrY:3721017-3721177
>chrY:3721331-3721409
>chrY:3721449-3721940
>chrY:3722128-3724217
>chrY:3724260-3725196
>chrY:3725237-3725793
>chrY:3725850-3725955
>chrY:3725982-3728358
>chrY:3728523-3728597
>chrY:3729657-3729820
>chrY:3730259-3730785
>chrY:3730978-3731142
>chrY:3731217-3737571
>chrY:3738057-3738108
>chrY:3738337-3738946
>chrY:3739074-3739151
>chrY:3740173-3741174
>chrY:3741236-3741283
>chrY:3741385-3742160
>chrY:3742539-3742764
>chrY:3742867-3743410
>chrY:3743475-3745121
>chrY:3745170-3746579
>chrY:3746619-3747301
>chrY:3747373-3748505
>chrY:3748661-3749379
>chrY:3749440-3749532
>chrY:3749602-3749892
>chrY:3750748-3751301
>chrY:3751369-3751589
>chrY:3751911-3752977
>chrY:3753550-3753651
>chrY:3753998-3754284
>chrY:3754913-3754970
>chrY:3755179-3755637
>chrY:3756900-3757144
>chrY:3757637-3757722
>chrY:3759306-3759762
>chrY:3759956-3760855
>chrY:3760990-3761831
>chrY:3761886-3768728
>chrY:3769008-3769193
>chrY:3769345-3770098
>chrY:3770269-3770858
>chrY:3770939-3771040
>chrY:3771334-3771670
>chrY:3771856-3772111
>chrY:3772252-3773710
>chrY:3773854-3774193
>chrY:3774239-3774389
>chrY:3774548-3774738
>chrY:3776143-3776190
>chrY:3776906-3776941
>chrY:3777002-3777045
>chrY:3778659-3778757
>chrY:3779537-3780261
>chrY:3780339-3781138
>chrY:3781188-3783394
>chrY:3783784-3784604
>chrY:3784629-3785107
>chrY:3786118-3786403
>chrY:3786753-3786926
>chrY:3787019-3787061
>chrY:3787174-3787254
>chrY:3787808-3787875
>chrY:3790051-3790327
>chrY:3790592-3790675
>chrY:3791050-3791120
>chrY:3791634-3792080
>chrY:3792361-3793612
>chrY:3794079-3794149
>chrY:3794290-3794441
>chrY:3794560-3795614
>chrY:3795985-3796044
>chrY:3796317-3796389
>chrY:3796510-3796711
>chrY:3798465-3798666
>chrY:3798793-3799599
>chrY:3800171-3800261
>chrY:3803805-3804558
>chrY:3805261-3805583
>chrY:3805666-3805731
>chrY:3805791-3806265
>chrY:3806716-3806888
>chrY:3807022-3807276
>chrY:3807378-3807720
>chrY:3808243-3808449
>chrY:3808500-3808566
>chrY:3809124-3809260
>chrY:3809517-3809566
>chrY:3809598-3809634
>chrY:3810369-3810523
>chrY:3810650-3810688
>chrY:3810756-3810907
>chrY:3811007-3811075
>chrY:3811437-3811543
>chrY:3811589-3811665
>chrY:3811790-3812308
>chrY:3812353-3815915
>chrY:3816204-3816335
>chrY:3816619-3816660
>chrY:3816823-3816897
>chrY:3817109-3822715
>chrY:3822790-3822922
>chrY:3823035-3828223
>chrY:3829259-3829339
>chrY:3829460-3829980
>chrY:3830244-3830577
>chrY:3832105-3832409
>chrY:3832744-3832883
>chrY:3834273-3834381
>chrY:3834476-3834533
>chrY:3834813-3835200
>chrY:3835951-3836158
>chrY:3837054-3837170
>chrY:3837447-3837529
>chrY:3838656-3838870
>chrY:3838954-3839380
>chrY:3840652-3840746
>chrY:3841167-3842405
>chrY:3843108-3843301
>chrY:3844205-3844338
>chrY:3844537-3844668
>chrY:3844931-3845076
>chrY:3846624-3846687
>chrY:3847007-3847064
>chrY:3847277-3847328
>chrY:3847652-3847716
>chrY:3847783-3847894
>chrY:3847981-3848269
>chrY:3848647-3849104
>chrY:3849228-3849378
>chrY:3849565-3849615
>chrY:3850377-3850427
>chrY:3850601-3850953
>chrY:3851019-3851123
>chrY:3851265-3851315
>chrY:3852097-3852156
>chrY:3857988-3858045
>chrY:3858442-3858625
>chrY:3859444-3859585
>chrY:3859810-3859993
>chrY:3860053-3861849
>chrY:3861938-3862117
>chrY:3862324-3864605
>chrY:3864755-3865209
>chrY:3865279-3865678
>chrY:3866134-3866510
>chrY:3866896-3868069
>chrY:3868322-3868731
>chrY:3868787-3868822
>chrY:3869930-3870245
>chrY:3870757-3870927
>chrY:3871313-3871642
>chrY:3872889-3873171
>chrY:3873224-3873590
>chrY:3873652-3873751
>chrY:3874861-3875052
>chrY:3875180-3875580
>chrY:3875785-3876524
>chrY:3876899-3877074
>chrY:3877193-3877264
>chrY:3877848-3878744
>chrY:3878815-3879877
>chrY:3881060-3881495
>chrY:3881540-3881879
>chrY:3882437-3882579
>chrY:3883657-3883800
>chrY:3884226-3884342
>chrY:3884694-3884877
>chrY:3885577-3888277
>chrY:3888925-3889092
>chrY:3889293-3889728
>chrY:3890053-3890149
>chrY:3890387-3891281
>chrY:3891380-3891633
>chrY:3892517-3893334
>chrY:3893737-3893796
>chrY:3893869-3894059
>chrY:3894541-3894767
>chrY:3895120-3895432
>chrY:3896713-3896952
>chrY:3898177-3898625
>chrY:3898922-3899072
>chrY:3899151-3902289
>chrY:3902382-3902429
>chrY:3902656-3902759
>chrY:3902810-3903143
>chrY:3903207-3903398
>chrY:3903590-3903851
>chrY:3903905-3906957
>chrY:3907017-3908264
>chrY:3908375-3908612
>chrY:3908703-3909081
>chrY:3909307-3909533
>chrY:3909591-3910206
>chrY:3910408-3910907
>chrY:3913637-3913721
>chrY:3913826-3914047
>chrY:3915136-3915243
>chrY:3916815-3920061
>chrY:3920672-3920803
>chrY:3921896-3921980
>chrY:3922199-3922283
>chrY:3922329-3922375
>chrY:3922561-3922665
>chrY:3922757-3922884
>chrY:3923016-3923060
>chrY:3923143-3923372
>chrY:3923468-3923585
>chrY:3923869-3924666
>chrY:3925038-3925789
>chrY:3926211-3926392
>chrY:3926511-3926559
>chrY:3929746-3931019
>chrY:3931694-3931755
>chrY:3931822-3932176
>chrY:3932612-3932745
>chrY:3933607-3933729
>chrY:3933943-3934064
>chrY:3934757-3935037
>chrY:3935441-3935516
>chrY:3935781-3935867
>chrY:3935956-3936723
>chrY:3937099-3937157
>chrY:3938734-3938815
>chrY:3938938-3944549
>chrY:3946306-3948198
>chrY:3948633-3948699
>chrY:3950734-3950906
>chrY:3951185-3951487
>chrY:3951689-3952002
>chrY:3952426-3953259
>chrY:3954397-3954671
>chrY:3954867-3955021
>chrY:3955348-3956041
>chrY:3956127-3956632
>chrY:3957292-3957388
>chrY:3958406-3958570
>chrY:3959118-3959314
>chrY:3959557-3959623
>chrY:3960499-3961259
>chrY:3961588-3961869
>chrY:3962089-3962405
>chrY:3963157-3963281
>chrY:3963500-3963841
>chrY:3963913-3964329
>chrY:3964580-3964631
>chrY:3964686-3964723
>chrY:3965012-3966055
>chrY:3966157-3966931
>chrY:3967230-3967398
>chrY:3968646-3968677
>chrY:3968918-3969006
>chrY:3969387-3969871
>chrY:3970294-3970343
>chrY:3970535-3971115
>chrY:3971173-3971294
>chrY:3971611-3971955
>chrY:3972245-3972347
>chrY:3972849-3973104
>chrY:3974864-3975000
>chrY:3975139-3975240
>chrY:3975775-3976080
>chrY:3977679-3977834
>chrY:3978053-3978329
>chrY:3978555-3979910
>chrY:3980114-3980220
>chrY:3980586-3980780
>chrY:3980840-3981011
>chrY:3981514-3981590
>chrY:3982657-3982837
>chrY:3982939-3983472
>chrY:3983522-3984934
>chrY:3984998-3985537
>chrY:3985682-3986176
>chrY:3986405-3992035
>chrY:3992078-3992120
>chrY:3992195-3992433
>chrY:3992611-3992844
>chrY:3992974-3993131
>chrY:3993280-3993584
>chrY:3994074-3994500
>chrY:3994729-3994797
>chrY:3994904-3995593
>chrY:3995677-3995988
>chrY:3996288-3997550
>chrY:3997624-3997703
>chrY:3997757-3999500
>chrY:3999535-4005957
>chrY:4006047-4006840
>chrY:4006913-4008088
>chrY:4008158-4008364
>chrY:4008463-4008953
>chrY:4009018-4010081
>chrY:4010353-4010575
>chrY:4010613-4010757
>chrY:4010839-4011234
>chrY:4011297-4012134
>chrY:4012207-4012858
>chrY:4013447-4013533
>chrY:4013649-4013693
>chrY:4013725-4014443
>chrY:4014641-4015119
>chrY:4015710-4016541
>chrY:4016847-4017319
>chrY:4018244-4018285
>chrY:4018666-4018867
>chrY:4020076-4020175
>chrY:4020418-4020633
>chrY:4020794-4021216
>chrY:4021359-4021571
>chrY:4021732-4021886
>chrY:4021992-4022442
>chrY:4023535-4023783
>chrY:4024128-4024294
>chrY:4024706-4024817
>chrY:4025767-4025843
>chrY:4026002-4026277
>chrY:4026407-4026498
>chrY:4026820-4027042
>chrY:4027380-4027749
>chrY:4027939-4029296
>chrY:4029605-4029715
>chrY:4029901-4030404
>chrY:4030575-4030665
>chrY:4031117-4031414
>chrY:4031558-4031829
>chrY:4032095-4032151
>chrY:4032519-4032645
>chrY:4032724-4033056
>chrY:4033160-4035186
>chrY:4035297-4035480
>chrY:4035803-4035942
>chrY:4036045-4036102
>chrY:4036208-4036347
>chrY:4036489-4036554
>chrY:4037434-4037867
>chrY:4038766-4039001
>chrY:4039492-4039716
>chrY:4039877-4040224
>chrY:4040383-4041976
>chrY:4042078-4043362
>chrY:4044141-4044328
>chrY:4044671-4045345
>chrY:4045419-4046319
>chrY:4046517-4046949
>chrY:4048203-4048299
>chrY:4048593-4048901
>chrY:4048998-4049678
>chrY:4051042-4051553
>chrY:4051919-4052046
>chrY:4052170-4052227
>chrY:4052799-4052957
>chrY:4053018-4053194
>chrY:4053273-4053598
>chrY:4053856-4055781
>chrY:4055819-4055958
>chrY:4056483-4056537
>chrY:4056800-4056843
>chrY:4057470-4057620
>chrY:4057792-4058210
>chrY:4058499-4059068
>chrY:4059143-4059231
>chrY:4059966-4060294
>chrY:4060452-4060616
>chrY:4060668-4060817
>chrY:4060898-4061533
>chrY:4061720-4062005
>chrY:4062146-4062290
>chrY:4062363-4063003
>chrY:4063052-4063248
>chrY:4064431-4064676
>chrY:4064984-4065163
>chrY:4065241-4065609
>chrY:4065870-4065916
>chrY:4065978-4066253
>chrY:4066429-4066580
>chrY:4066677-4067025
>chrY:4067106-4067381
>chrY:4067658-4068152
>chrY:4068369-4069773
>chrY:4070089-4070225
>chrY:4070498-4070785
>chrY:4071059-4071363
>chrY:4071437-4071517
>chrY:4071704-4072193
>chrY:4072375-4072543
>chrY:4074446-4076292
>chrY:4076585-4076705
>chrY:4078336-4078424
>chrY:4080901-4081491
>chrY:4081734-4081879
>chrY:4082969-4083076
>chrY:4083178-4083318
>chrY:4083427-4086386
>chrY:4086451-4093660
>chrY:4093746-4094527
>chrY:4094562-4097877
>chrY:4098927-4100302
>chrY:4100612-4101239
>chrY:4101341-4102262
>chrY:4102390-4102450
>chrY:4102492-4102812
>chrY:4102849-4108178
>chrY:4109323-4110355
>chrY:4111025-4111065
>chrY:4111711-4112010
>chrY:4112118-4112176
>chrY:4112450-4112815
>chrY:4113084-4113910
>chrY:4113977-4114407
>chrY:4114478-4114574
>chrY:4114636-4114686
>chrY:4115022-4115320
>chrY:4115658-4115754
>chrY:4115892-4115984
>chrY:4116554-4116684
>chrY:4116921-4117066
>chrY:4117099-4117147
>chrY:4117195-4117240
>chrY:4117313-4117413
>chrY:4117674-4118156
>chrY:4118927-4119142
>chrY:4119210-4120002
>chrY:4120094-4120202
>chrY:4120314-4121211
>chrY:4121501-4122115
>chrY:4122224-4122757
>chrY:4122854-4123527
>chrY:4123600-4124511
>chrY:4124575-4124699
>chrY:4124778-4125353
>chrY:4125477-4125592
>chrY:4125644-4125728
>chrY:4126023-4126908
>chrY:4126985-4128180
>chrY:4128234-4132195
>chrY:4132359-4132615
>chrY:4132754-4134624
>chrY:4135080-4135327
>chrY:4135417-4137488
>chrY:4137498-4138019
>chrY:4138159-4139882
>chrY:4140277-4140367
>chrY:4140958-4143099
>chrY:4143357-4143393
>chrY:4143715-4143991
>chrY:4144033-4144083
>chrY:4144172-4144373
>chrY:4144620-4144835
>chrY:4145082-4145729
>chrY:4145847-4146830
>chrY:4146944-4147141
>chrY:4147263-4147989
>chrY:4148082-4148258
>chrY:4148383-4148816
>chrY:4149010-4152677
>chrY:4153672-4154792
>chrY:4155431-4155684
>chrY:4156379-4156851
>chrY:4156979-4157092
>chrY:4157773-4158059
>chrY:4158199-4158530
>chrY:4159463-4159598
>chrY:4159742-4159869
>chrY:4160750-4160909
>chrY:4161551-4161736
>chrY:4163304-4163761
>chrY:4163940-4168434
>chrY:4168581-4168955
>chrY:4169751-4169855
>chrY:4170654-4174000
>chrY:4174068-4174119
>chrY:4174168-4174985
>chrY:4175279-4175363
>chrY:4175606-4176345
>chrY:4176770-4177076
>chrY:4177473-4177653
>chrY:4178068-4178280
>chrY:4178626-4178893
>chrY:4179026-4179151
>chrY:4179316-4179511
>chrY:4179658-4179896
>chrY:4179932-4180786
>chrY:4180910-4181316
>chrY:4181351-4182058
>chrY:4182618-4182726
>chrY:4183198-4183569
>chrY:4183940-4184092
>chrY:4184425-4184567
>chrY:4186395-4186446
>chrY:4186796-4186893
>chrY:4187024-4187525
>chrY:4188789-4189259
>chrY:4189659-4189819
>chrY:4189924-4190333
>chrY:4190669-4190788
>chrY:4191678-4193643
>chrY:4193732-4194935
>chrY:4194976-4195394
>chrY:4195538-4196013
>chrY:4197609-4197837
>chrY:4198013-4199876
>chrY:4199953-4201721
>chrY:4202037-4202328
>chrY:4202496-4202580
>chrY:4203073-4203495
>chrY:4204414-4204491
>chrY:4204877-4205189
>chrY:4205450-4205789
>chrY:4206905-4207259
>chrY:4207772-4211561
>chrY:4211616-4213216
>chrY:4213296-4215072
>chrY:4215159-4215297
>chrY:4215406-4215856
>chrY:4216018-4217522
>chrY:4217623-4219875
>chrY:4220053-4220209
>chrY:4221112-4221208
>chrY:4221270-4223198
>chrY:4224918-4225001
>chrY:4225151-4225234
>chrY:4225568-4225634
>chrY:4226507-4226822
>chrY:4228391-4228921
>chrY:4229036-4229244
>chrY:4229371-4229606
>chrY:4229682-4231971
>chrY:4232064-4233373
>chrY:4233639-4234327
>chrY:4234508-4234830
>chrY:4234979-4235030
>chrY:4235231-4235369
>chrY:4235425-4235466
>chrY:4235774-4235912
>chrY:4236245-4236326
>chrY:4236492-4236669
>chrY:4236920-4237981
>chrY:4238037-4239715
>chrY:4239747-4240505
>chrY:4240574-4241553
>chrY:4241657-4242076
>chrY:4244383-4244537
>chrY:4245732-4245850
>chrY:4246338-4246398
>chrY:4246603-4247242
>chrY:4247291-4247464
>chrY:4247555-4247667
>chrY:4247970-4248070
>chrY:4248201-4251417
>chrY:4251544-4251752
>chrY:4252083-4252316
>chrY:4252660-4252830
>chrY:4253121-4253336
>chrY:4253710-4254228
>chrY:4254297-4254437
>chrY:4254640-4255952
>chrY:4256223-4256320
>chrY:4256658-4256931
>chrY:4257728-4258036
>chrY:4258153-4258225
>chrY:4258761-4258891
>chrY:4259213-4259849
>chrY:4260650-4260798
>chrY:4261268-4261446
>chrY:4261869-4261906
>chrY:4262833-4262995
>chrY:4263167-4263443
>chrY:4264972-4265059
>chrY:4265368-4265631
>chrY:4266155-4266440
>chrY:4266880-4267326
>chrY:4267387-4268895
>chrY:4269072-4270886
>chrY:4270923-4272095
>chrY:4272172-4272494
>chrY:4272802-4273304
>chrY:4273498-4274914
>chrY:4275450-4276048
>chrY:4276089-4279037
>chrY:4279101-4281803
>chrY:4281866-4281951
>chrY:4282041-4284764
>chrY:4286808-4287242
>chrY:4287645-4287795
>chrY:4288180-4289109
>chrY:4289370-4289532
>chrY:4289691-4291148
>chrY:4291968-4292033
>chrY:4292113-4292253
>chrY:4292306-4292383
>chrY:4292553-4294141
>chrY:4294242-4294402
>chrY:4294454-4294807
>chrY:4294895-4296334
>chrY:4296382-4296474
>chrY:4296541-4296700
>chrY:4296869-4297108
>chrY:4297341-4298248
>chrY:4298329-4298443
>chrY:4298594-4298706
>chrY:4298752-4302746
>chrY:4302938-4303072
>chrY:4304866-4305136
>chrY:4306848-4307237
>chrY:4308060-4309787
>chrY:4309836-4310954
>chrY:4311073-4311551
>chrY:4311927-4312026
>chrY:4312132-4312215
>chrY:4312654-4312737
>chrY:4312886-4313912
>chrY:4314081-4314248
>chrY:4314867-4314915
>chrY:4316335-4317397
>chrY:4318286-4318397
>chrY:4318554-4318841
>chrY:4319072-4319463
>chrY:4319621-4325387
>chrY:4327033-4327562
>chrY:4328223-4328792
>chrY:4328941-4329063
>chrY:4329109-4331903
>chrY:4332028-4335157
>chrY:4335390-4335750
>chrY:4335820-4335957
>chrY:4336032-4336559
>chrY:4336734-4338612
>chrY:4338833-4338866
>chrY:4339623-4339673
>chrY:4339838-4339975
>chrY:4340734-4340931
>chrY:4341042-4341435
>chrY:4341497-4341575
>chrY:4341754-4341836
>chrY:4344546-4344734
>chrY:4345377-4345428
>chrY:4345781-4345856
>chrY:4346039-4349491
>chrY:4349866-4353193
>chrY:4353743-4353843
>chrY:4354656-4354716
>chrY:4355325-4361234
>chrY:4361924-4362405
>chrY:4362564-4363346
>chrY:4363618-4363792
>chrY:4363868-4364165
>chrY:4364258-4364561
>chrY:4365080-4365178
>chrY:4365472-4365737
>chrY:4366364-4366463
>chrY:4366941-4367148
>chrY:4367723-4369107
>chrY:4369204-4369417
>chrY:4369582-4369683
>chrY:4370036-4370132
>chrY:4370565-4370616
>chrY:4371035-4371353
>chrY:4372402-4372590
>chrY:4373690-4373759
>chrY:4374043-4374377
>chrY:4374476-4374522
>chrY:4374651-4375129
>chrY:4375175-4375585
>chrY:4375755-4376490
>chrY:4376610-4376714
>chrY:4377086-4377796
>chrY:4377875-4378477
>chrY:4378600-4379282
>chrY:4379484-4379553
>chrY:4379622-4380799
>chrY:4380922-4380971
>chrY:4381012-4381082
>chrY:4381293-4383678
>chrY:4383892-4384118
>chrY:4384432-4385044
>chrY:4385412-4385705
>chrY:4385991-4386091
>chrY:4386602-4386655
>chrY:4386806-4387227
>chrY:4387355-4388788
>chrY:4388834-4389001
>chrY:4389569-4389657
>chrY:4389855-4390072
>chrY:4390592-4390925
>chrY:4391389-4392863
>chrY:4393642-4393696
>chrY:4394991-4395304
>chrY:4395917-4396050
>chrY:4396455-4396603
>chrY:4396734-4396823
>chrY:4397015-4397109
>chrY:4397360-4397560
>chrY:4397684-4397927
>chrY:4397987-4398097
>chrY:4398177-4398282
>chrY:4398543-4399386
>chrY:4399670-4400114
>chrY:4400213-4401088
>chrY:4401088-4403564
>chrY:4404124-4404164
>chrY:4404226-4404376
>chrY:4404616-4404940
>chrY:4405189-4405468
>chrY:4405918-4406293
>chrY:4406395-4406680
>chrY:4406770-4407826
>chrY:4407891-4408492
>chrY:4408572-4408874
>chrY:4409122-4409578
>chrY:4409812-4411670
>chrY:4411683-4411729
>chrY:4411827-4412081
>chrY:4412154-4412269
>chrY:4412745-4412821
>chrY:4413453-4413628
>chrY:4414022-4414377
>chrY:4414462-4414772
>chrY:4414899-4415041
>chrY:4415246-4415565
>chrY:4415825-4415961
>chrY:4416145-4418556
>chrY:4418640-4424917
>chrY:4425239-4428778
>chrY:4428804-4430035
>chrY:4430107-4430879
>chrY:4431236-4431277
>chrY:4431336-4431420
>chrY:4432209-4432515
>chrY:4432887-4433743
>chrY:4433777-4433973
>chrY:4434152-4440272
>chrY:4440362-4442061
>chrY:4443985-4444136
>chrY:4446415-4446534
>chrY:4447196-4447275
>chrY:4447429-4450131
>chrY:4450252-4450969
>chrY:4451176-4451223
>chrY:4451651-4456585
>chrY:4456795-4457709
>chrY:4457790-4458746
>chrY:4459398-4459638
>chrY:4459885-4464341
>chrY:4464480-4464578
>chrY:4464733-4464921
>chrY:4465205-4465358
>chrY:4465572-4465631
>chrY:4466160-4466226
>chrY:4466278-4466578
>chrY:4468403-4468488
>chrY:4468687-4469007
>chrY:4471006-4476828
>chrY:4477172-4477239
>chrY:4477289-4477409
>chrY:4478140-4478194
>chrY:4478265-4478830
>chrY:4479004-4479381
>chrY:4479582-4479699
>chrY:4479856-4480338
>chrY:4481369-4481842
>chrY:4484490-4485268
>chrY:4486130-4486706
>chrY:4487753-4487908
>chrY:4489713-4490302
>chrY:4490586-4490713
>chrY:4492572-4492831
>chrY:4494503-4494810
>chrY:4496685-4497202
>chrY:4497309-4497351
>chrY:4497473-4497589
>chrY:4497663-4497896
>chrY:4497931-4499469
>chrY:4499658-4499930
>chrY:4500330-4500366
>chrY:4500513-4500571
>chrY:4500615-4500790
>chrY:4500982-4501169
>chrY:4501289-4501436
>chrY:4501533-4501693
>chrY:4502001-4502122
>chrY:4502163-4502289
>chrY:4502723-4502763
>chrY:4502918-4502983
>chrY:4503720-4503913
>chrY:4504253-4504309
>chrY:4504660-4504744
>chrY:4505225-4505378
>chrY:4505525-4505918
>chrY:4506458-4506639
>chrY:4507353-4507658
>chrY:4507801-4508130
>chrY:4508271-4508435
>chrY:4508500-4511267
>chrY:4511351-4511386
>chrY:4511721-4512384
>chrY:4513056-4513673
>chrY:4514120-4514571
>chrY:4514653-4517633
>chrY:4517727-4518289
>chrY:4518359-4518560
>chrY:4518794-4518979
>chrY:4519518-4520424
>chrY:4520513-4520568
>chrY:4520620-4520846
>chrY:4520910-4521070
>chrY:4521117-4521562
>chrY:4521569-4521953
>chrY:4522075-4526342
>chrY:4526534-4526696
>chrY:4526809-4527710
>chrY:4527775-4531955
>chrY:4532357-4532506
>chrY:4532638-4532811
>chrY:4533232-4533282
>chrY:4533783-4534096
>chrY:4534327-4534445
>chrY:4535166-4535277
>chrY:4535331-4539767
>chrY:4539980-4540316
>chrY:4540585-4541049
>chrY:4541849-4542003
>chrY:4542483-4542706
>chrY:4543882-4543971
>chrY:4544014-4544121
>chrY:4544236-4545358
>chrY:4545546-4545999
>chrY:4546067-4546672
>chrY:4546943-4547014
>chrY:4547383-4547504
>chrY:4547982-4548365
>chrY:4548537-4548854
>chrY:4549074-4549256
>chrY:4549503-4549907
>chrY:4550017-4550355
>chrY:4550638-4550878
>chrY:4551449-4554973
>chrY:4555022-4557010
>chrY:4557274-4557429
>chrY:4558117-4558178
>chrY:4558370-4558583
>chrY:4558618-4564620
>chrY:4564932-4565031
>chrY:4565418-4565485
>chrY:4565628-4565870
>chrY:4565942-4566553
>chrY:4567177-4567426
>chrY:4568840-4568894
>chrY:4569244-4570082
>chrY:4570294-4570353
>chrY:4570576-4570919
>chrY:4570961-4572240
>chrY:4572564-4572668
>chrY:4572753-4572922
>chrY:4573834-4574507
>chrY:4574647-4574735
>chrY:4575232-4575584
>chrY:4576024-4576943
>chrY:4577273-4578460
>chrY:4578689-4579890
>chrY:4580022-4581112
>chrY:4581171-4582937
>chrY:4583129-4584371
>chrY:4584709-4586137
>chrY:4586367-4586447
>chrY:4586546-4586761
>chrY:4586819-4588084
>chrY:4588162-4588680
>chrY:4588850-4589039
>chrY:4589152-4590227
>chrY:4590339-4591867
>chrY:4591908-4592206
>chrY:4592271-4592938
>chrY:4592985-4593079
>chrY:4595370-4595411
>chrY:4595778-4596588
>chrY:4597013-4597112
>chrY:4598075-4598218
>chrY:4598769-4599150
>chrY:4599205-4600900
>chrY:4600942-4601380
>chrY:4601547-4601747
>chrY:4602130-4602452
>chrY:4602749-4603949
>chrY:4605273-4606576
>chrY:4606685-4607002
>chrY:4607307-4607773
>chrY:4607820-4608693
>chrY:4608844-4610604
>chrY:4610706-4611428
>chrY:4612142-4612316
>chrY:4612407-4612602
>chrY:4612729-4612833
>chrY:4612963-4613104
>chrY:4613363-4613450
>chrY:4614904-4615076
>chrY:4615839-4616095
>chrY:4616959-4617033
>chrY:4617837-4617906
>chrY:4617972-4618198
>chrY:4618713-4618805
>chrY:4619018-4619404
>chrY:4619457-4619532
>chrY:4619653-4620318
>chrY:4620401-4622194
>chrY:4622543-4622787
>chrY:4623476-4627656
>chrY:4627682-4631009
>chrY:4631094-4631843
>chrY:4631918-4632109
>chrY:4632241-4632313
>chrY:4632460-4635042
>chrY:4635134-4636613
>chrY:4636682-4637277
>chrY:4637450-4638057
>chrY:4638100-4638150
>chrY:4638190-4638347
>chrY:4638460-4638967
>chrY:4639006-4641635
>chrY:4641788-4641910
>chrY:4641952-4642089
>chrY:4642289-4642341
>chrY:4642439-4642514
>chrY:4642594-4642696
>chrY:4642802-4643201
>chrY:4643386-4643425
>chrY:4643836-4644700
>chrY:4644795-4648459
>chrY:4648524-4648959
>chrY:4649135-4650191
>chrY:4650225-4650409
>chrY:4650608-4650775
>chrY:4650942-4651296
>chrY:4651429-4651854
>chrY:4652240-4652310
>chrY:4652670-4654279
>chrY:4654565-4654995
>chrY:4655218-4658665
>chrY:4658822-4659214
>chrY:4659312-4659450
>chrY:4659601-4659721
>chrY:4660046-4660695
>chrY:4660819-4661025
>chrY:4661427-4662294
>chrY:4662468-4662595
>chrY:4662792-4663086
>chrY:4663278-4663959
>chrY:4664045-4664529
>chrY:4664626-4664917
>chrY:4664981-4665123
>chrY:4665514-4665861
>chrY:4666187-4667516
>chrY:4667868-4667998
>chrY:4668891-4669319
>chrY:4669567-4669857
>chrY:4670202-4670400
>chrY:4670479-4670536
>chrY:4670635-4671189
>chrY:4671225-4671448
>chrY:4672406-4672493
>chrY:4673679-4673728
>chrY:4674400-4674482
>chrY:4676347-4676421
>chrY:4677168-4677344
>chrY:4677473-4677594
>chrY:4677608-4677861
>chrY:4678062-4678155
>chrY:4678300-4678503
>chrY:4679311-4679460
>chrY:4679602-4680624
>chrY:4682256-4683122
>chrY:4683194-4683440
>chrY:4684171-4684313
>chrY:4684434-4684596
>chrY:4684809-4685010
>chrY:4685125-4685190
>chrY:4685265-4685355
>chrY:4685996-4686307
>chrY:4687226-4687589
>chrY:4687634-4687714
>chrY:4689281-4689433
>chrY:4689813-4689851
>chrY:4689920-4690950
>chrY:4691080-4691199
>chrY:4691395-4691810
>chrY:4691846-4692260
>chrY:4692289-4692455
>chrY:4692565-4692644
>chrY:4692675-4693343
>chrY:4693421-4695805
>chrY:4696062-4696156
>chrY:4696287-4696451
>chrY:4696487-4696807
>chrY:4698614-4698735
>chrY:4700380-4700543
>chrY:4700950-4701385
>chrY:4701570-4701626
>chrY:4701719-4704990
>chrY:4705065-4707975
>chrY:4708068-4708347
>chrY:4708399-4708462
>chrY:4708497-4708629
>chrY:4708655-4709134
>chrY:4709390-4709490
>chrY:4709835-4712639
>chrY:4712739-4713039
>chrY:4713325-4713584
>chrY:4714076-4714115
>chrY:4714216-4714583
>chrY:4714620-4714995
>chrY:4715066-4715386
>chrY:4715995-4716326
>chrY:4716998-4717082
>chrY:4718330-4720413
>chrY:4720561-4721531
>chrY:4722206-4722785
>chrY:4723001-4723165
>chrY:4723493-4723608
>chrY:4724293-4724692
>chrY:4725490-4725581
>chrY:4725956-4726338
>chrY:4726707-4726775
>chrY:4727030-4727136
>chrY:4728896-4729216
>chrY:4729439-4729867
>chrY:4730196-4730746
>chrY:4731079-4731147
>chrY:4731369-4731480
>chrY:4731736-4731928
>chrY:4733129-4733211
>chrY:4733386-4733523
>chrY:4733836-4734349
>chrY:4734429-4735770
>chrY:4735908-4736314
>chrY:4737249-4737702
>chrY:4738253-4738999
>chrY:4739223-4739618
>chrY:4739649-4739711
>chrY:4740382-4740586
>chrY:4740743-4740892
>chrY:4741349-4741485
>chrY:4742329-4743165
>chrY:4743232-4743697
>chrY:4743850-4745510
>chrY:4745647-4756710
>chrY:4757312-4757662
>chrY:4757916-4758015
>chrY:4758319-4758498
>chrY:4758791-4759236
>chrY:4759734-4763371
>chrY:4764084-4764535
>chrY:4764722-4764896
>chrY:4765617-4765773
>chrY:4766201-4766552
>chrY:4766883-4766929
>chrY:4767764-4768212
>chrY:4768506-4768603
>chrY:4770445-4771458
>chrY:4771515-4775390
>chrY:4775448-4775815
>chrY:4775999-4776848
>chrY:4778114-4778209
>chrY:4778454-4778927
>chrY:4778980-4780214
>chrY:4780425-4780516
>chrY:4780665-4786940
>chrY:4788282-4788376
>chrY:4788546-4788707
>chrY:4789288-4789644
>chrY:4793220-4793306
>chrY:4793459-4793672
>chrY:4794843-4794984
>chrY:4797564-4798286
>chrY:4798914-4801045
>chrY:4801155-4801521
>chrY:4803011-4803216
>chrY:4803359-4803447
>chrY:4803727-4803817
>chrY:4804985-4805710
>chrY:4805832-4806201
>chrY:4806618-4808033
>chrY:4808518-4809016
>chrY:4809068-4809123
>chrY:4809516-4809693
>chrY:4810716-4812427
>chrY:4813231-4815811
>chrY:4816098-4816925
>chrY:4817075-4817201
>chrY:4817705-4817836
>chrY:4818214-4818569
>chrY:4818963-4819291
>chrY:4819387-4819893
>chrY:4820730-4825963
>chrY:4826270-4826669
>chrY:4826771-4828220
>chrY:4828285-4833283
>chrY:4834834-4834888
>chrY:4835580-4836827
>chrY:4837706-4837767
>chrY:4837986-4838055
>chrY:4838387-4838695
>chrY:4840251-4842417
>chrY:4842537-4842753
>chrY:4842912-4843228
>chrY:4843400-4843872
>chrY:4843914-4844299
>chrY:4844453-4848813
>chrY:4849044-4849403
>chrY:4849508-4850007
>chrY:4850055-4850705
>chrY:4851035-4851317
>chrY:4851483-4851879
>chrY:4852158-4854835
>chrY:4856082-4856273
>chrY:4857428-4862746
>chrY:4862853-4863062
>chrY:4863982-4864390
>chrY:4864932-4865388
>chrY:4865437-4865544
>chrY:4865598-4866018
>chrY:4866352-4872606
>chrY:4872995-4873265
>chrY:4873509-4873803
>chrY:4874049-4874235
>chrY:4874288-4874545
>chrY:4877511-4877623
>chrY:4877699-4877797
>chrY:4878280-4878383
>chrY:4879222-4879638
>chrY:4880059-4880678
>chrY:4880947-4881152
>chrY:4881265-4881337
>chrY:4881605-4881934
>chrY:4882349-4890195
>chrY:4890257-4890986
>chrY:4891072-4891159
>chrY:4891221-4891696
>chrY:4891770-4892123
>chrY:4892223-4892436
>chrY:4892513-4893254
>chrY:4893621-4893733
>chrY:4894299-4894591
>chrY:4894814-4894882
>chrY:4894972-4897065
>chrY:4897093-4897718
>chrY:4898987-4899138
>chrY:4900693-4901098
>chrY:4901606-4901816
>chrY:4901947-4902012
>chrY:4902154-4902234
>chrY:4902303-4902502
>chrY:4902689-4902956
>chrY:4903142-4903607
>chrY:4903646-4903749
>chrY:4904083-4904307
>chrY:4904921-4904969
>chrY:4905404-4906138
>chrY:4906272-4906345
>chrY:4906844-4907009
>chrY:4908027-4908108
>chrY:4908420-4908507
>chrY:4909300-4909650
>chrY:4909834-4910166
>chrY:4910526-4911126
>chrY:4911407-4912143
>chrY:4912320-4912379
>chrY:4913129-4915961
>chrY:4916077-4917297
>chrY:4917957-4918314
>chrY:4918621-4918707
>chrY:4919689-4919827
>chrY:4920557-4921140
>chrY:4922791-4922900
>chrY:4923056-4923620
>chrY:4923956-4924076
>chrY:4924288-4924471
>chrY:4924553-4924648
>chrY:4924797-4924864
>chrY:4924897-4927311
>chrY:4927345-4930988
>chrY:4931775-4931819
>chrY:4931841-4935268
>chrY:4935352-4936015
>chrY:4936122-4936489
>chrY:4936550-4936585
>chrY:4936631-4937682
>chrY:4938926-4939200
>chrY:4939236-4939618
>chrY:4941550-4944663
>chrY:4945170-4945718
>chrY:4945826-4946267
>chrY:4946434-4946695
>chrY:4947074-4947408
>chrY:4948206-4948326
>chrY:4948554-4948755
>chrY:4948844-4955460
>chrY:4958031-4958558
>chrY:4959006-4959142
>chrY:4960113-4960402
>chrY:4960540-4961791
>chrY:4961833-4963014
>chrY:4963063-4963585
>chrY:4963785-4964699
>chrY:4964864-4964931
>chrY:4965384-4965593
>chrY:4965723-4965858
>chrY:4966269-4966420
>chrY:4966712-4966837
>chrY:4967292-4967375
>chrY:4968864-4968933
>chrY:4969329-4969519
>chrY:4969938-4969998
>chrY:4971181-4971435
>chrY:4972178-4972348
>chrY:4973234-4979446
>chrY:4979482-4979534
>chrY:4980292-4980874
>chrY:4980993-4981100
>chrY:4981642-4982095
>chrY:4982709-4982807
>chrY:4984037-4984175
>chrY:4985121-4985982
>chrY:4986330-4986445
>chrY:4986664-4986854
>chrY:4987153-4987373
>chrY:4987403-4987510
>chrY:4988493-4989136
>chrY:4989460-4989621
>chrY:4989972-4990083
>chrY:4991018-4991341
>chrY:4991451-4991537
>chrY:4992294-4992429
>chrY:4993797-4993879
>chrY:4994453-4994493
>chrY:4995745-4996527
>chrY:4997447-4997521
>chrY:4997699-4997782
>chrY:4998181-4998242
>chrY:4999301-4999388
>chrY:5000056-5000244
>chrY:5000407-5000448
>chrY:5001291-5001332
>chrY:5002526-5002626
>chrY:5004234-5004274
>chrY:5006130-5006258
>chrY:5006785-5006890
>chrY:5007551-5007661
>chrY:5007825-5008139
>chrY:5008974-5009112
>chrY:5009324-5009454
>chrY:5009874-5010408
>chrY:5010827-5010979
>chrY:5012199-5012578
>chrY:5012850-5013273
>chrY:5014445-5014543
>chrY:5015705-5016139
>chrY:5016877-5017016
>chrY:5017936-5018033
>chrY:5019000-5019249
>chrY:5019288-5019663
>chrY:5019894-5020195
>chrY:5020607-5020761
>chrY:5021238-5021709
>chrY:5022276-5022644
>chrY:5023025-5023109
>chrY:5024326-5024414
>chrY:5025121-5025226
>chrY:5025596-5025690
>chrY:5025785-5025859
>chrY:5026791-5026855
>chrY:5026969-5027291
>chrY:5027592-5027630
>chrY:5028428-5028794
>chrY:5029535-5029950
>chrY:5030908-5031242
>chrY:5031395-5031785
>chrY:5033568-5033817
>chrY:5034778-5034934
>chrY:5035589-5035649
>chrY:5036371-5036569
>chrY:5036900-5036935
>chrY:5037297-5037686
>chrY:5037786-5037982
>chrY:5038585-5038642
>chrY:5038966-5039079
>chrY:5039470-5039590
>chrY:5039813-5040155
>chrY:5041066-5047231
>chrY:5047529-5047680
>chrY:5047857-5049959
>chrY:5050598-5050776
>chrY:5051121-5051257
>chrY:5052280-5052363
>chrY:5053153-5053290
>chrY:5053447-5054108
>chrY:5054174-5054537
>chrY:5055428-5055692
>chrY:5056507-5056630
>chrY:5056831-5056882
>chrY:5057482-5057661
>chrY:5058670-5058813
>chrY:5058952-5059108
>chrY:5059514-5059699
>chrY:5060237-5060444
>chrY:5060712-5061284
>chrY:5062244-5062346
>chrY:5062990-5063062
>chrY:5063751-5063800
>chrY:5064099-5065130
>chrY:5065593-5065830
>chrY:5066030-5066089
>chrY:5067309-5067379
>chrY:5067704-5068102
>chrY:5068530-5068774
>chrY:5069610-5069815
>chrY:5070507-5070940
>chrY:5071258-5071497
>chrY:5072123-5072295
>chrY:5072605-5072676
>chrY:5072879-5073002
>chrY:5073398-5073745
>chrY:5074039-5074220
>chrY:5074664-5074748
>chrY:5075208-5079744
>chrY:5079823-5082806
>chrY:5083298-5085816
>chrY:5085924-5088282
>chrY:5090431-5090553
>chrY:5092560-5092663
>chrY:5093858-5093922
>chrY:5094627-5094785
>chrY:5095031-5095123
>chrY:5095602-5095799
>chrY:5096053-5096204
>chrY:5096663-5097017
>chrY:5097404-5097866
>chrY:5098121-5098222
>chrY:5102956-5103080
>chrY:5104953-5105783
>chrY:5106012-5106485
>chrY:5107773-5108086
>chrY:5108239-5108792
>chrY:5109773-5110036
>chrY:5110088-5110675
>chrY:5110765-5110931
>chrY:5111076-5111402
>chrY:5113686-5113787
>chrY:5114062-5114164
>chrY:5114481-5115013
>chrY:5115132-5115229
>chrY:5115731-5116043
>chrY:5117827-5118110
>chrY:5118206-5118539
>chrY:5119930-5120036
>chrY:5120816-5120899
>chrY:5121061-5122688
>chrY:5124980-5125140
>chrY:5126128-5126373
>chrY:5126651-5126892
>chrY:5127158-5127414
>chrY:5127464-5127543
>chrY:5127750-5127912
>chrY:5129400-5131196
>chrY:5131289-5131368
>chrY:5131824-5132082
>chrY:5133102-5133167
>chrY:5133341-5134931
>chrY:5134999-5135212
>chrY:5135561-5135773
>chrY:5135815-5137488
>chrY:5137488-5140106
>chrY:5140186-5140269
>chrY:5140747-5142262
>chrY:5143133-5143355
>chrY:5143852-5143950
>chrY:5144117-5144365
>chrY:5144513-5145411
>chrY:5145741-5146281
>chrY:5146602-5147634
>chrY:5148555-5148937
>chrY:5149126-5149208
>chrY:5149528-5149952
>chrY:5150023-5150552
>chrY:5150796-5150874
>chrY:5152263-5152307
>chrY:5152584-5152871
>chrY:5153729-5153879
>chrY:5153996-5154098
>chrY:5155289-5155703
>chrY:5155837-5156222
>chrY:5158814-5158869
>chrY:5159072-5159380
>chrY:5159417-5159509
>chrY:5160006-5160086
>chrY:5160304-5160479
>chrY:5160798-5160886
>chrY:5160915-5160976
>chrY:5162559-5162842
>chrY:5163001-5163322
>chrY:5163496-5164698
>chrY:5164828-5165227
>chrY:5165291-5165569
>chrY:5165708-5166080
>chrY:5166191-5166317
>chrY:5166391-5166985
>chrY:5167868-5167993
>chrY:5168538-5168612
>chrY:5169788-5169877
>chrY:5171470-5171527
>chrY:5172078-5172188
>chrY:5173639-5174397
>chrY:5175352-5176457
>chrY:5176809-5176874
>chrY:5177269-5178198
>chrY:5178274-5178495
>chrY:5178612-5182319
>chrY:5182375-5182453
>chrY:5182626-5182959
>chrY:5183039-5183188
>chrY:5183236-5183376
>chrY:5183726-5183950
>chrY:5184069-5185428
>chrY:5185478-5189009
>chrY:5189608-5189709
>chrY:5190510-5191373
>chrY:5191450-5191802
>chrY:5191897-5192489
>chrY:5192894-5193005
>chrY:5194154-5194478
>chrY:5194579-5195147
>chrY:5196441-5196488
>chrY:5196530-5198501
>chrY:5199274-5199606
>chrY:5200583-5200755
>chrY:5204007-5204048
>chrY:5204990-5205385
>chrY:5205470-5205510
>chrY:5206084-5207680
>chrY:5207718-5207955
>chrY:5208162-5208461
>chrY:5208835-5208985
>chrY:5209707-5210112
>chrY:5211143-5211489
>chrY:5211628-5211938
>chrY:5212401-5212612
>chrY:5212693-5212872
>chrY:5213791-5214186
>chrY:5214322-5215156
>chrY:5215767-5215820
>chrY:5216210-5216628
>chrY:5217804-5218173
>chrY:5218604-5221141
>chrY:5221244-5223071
>chrY:5223383-5223759
>chrY:5224881-5231697
>chrY:5231792-5232102
>chrY:5232201-5232810
>chrY:5233088-5233358
>chrY:5233828-5234134
>chrY:5234230-5234553
>chrY:5235146-5235188
>chrY:5235287-5235970
>chrY:5236206-5236374
>chrY:5237291-5241533
>chrY:5241690-5242573
>chrY:5242809-5242984
>chrY:5243636-5243705
>chrY:5243880-5250989
>chrY:5251231-5251346
>chrY:5251655-5251813
>chrY:5252968-5253076
>chrY:5254311-5254393
>chrY:5254488-5257928
>chrY:5257949-5259182
>chrY:5259232-5260737
>chrY:5260850-5263142
>chrY:5263174-5263579
>chrY:5263715-5264417
>chrY:5264505-5265042
>chrY:5265158-5265636
>chrY:5265689-5265901
>chrY:5266224-5266561
>chrY:5266711-5266917
>chrY:5267046-5267509
>chrY:5267653-5267853
>chrY:5268014-5268183
>chrY:5270127-5270513
>chrY:5271743-5271884
>chrY:5273310-5274716
>chrY:5274783-5274903
>chrY:5275025-5275186
>chrY:5276434-5276557
>chrY:5277089-5277745
>chrY:5277939-5278578
>chrY:5279118-5279545
>chrY:5280088-5281548
>chrY:5282809-5282993
>chrY:5283865-5283985
>chrY:5284824-5286166
>chrY:5286203-5288452
>chrY:5288687-5289283
>chrY:5289738-5296650
>chrY:5296780-5296956
>chrY:5297019-5297240
>chrY:5297561-5297890
>chrY:5299344-5299449
>chrY:5300068-5300206
>chrY:5301548-5301722
>chrY:5302064-5302500
>chrY:5302827-5302964
>chrY:5303432-5303704
>chrY:5304541-5304987
>chrY:5305228-5305337
>chrY:5305463-5305660
>chrY:5307417-5307538
>chrY:5308374-5308684
>chrY:5308793-5309064
>chrY:5309522-5309621
>chrY:5310473-5310893
>chrY:5311346-5312259
>chrY:5312498-5312617
>chrY:5313118-5313206
>chrY:5314130-5314449
>chrY:5315689-5315879
>chrY:5316000-5316768
>chrY:5316924-5317788
>chrY:5318338-5318689
>chrY:5319970-5320016
>chrY:5320147-5320291
>chrY:5320494-5320564
>chrY:5320986-5321492
>chrY:5321577-5321990
>chrY:5322258-5322691
>chrY:5323119-5323501
>chrY:5324492-5324681
>chrY:5324783-5330668
>chrY:5331094-5331217
>chrY:5331315-5331618
>chrY:5331705-5331891
>chrY:5331968-5332416
>chrY:5332903-5333070
>chrY:5333422-5334457
>chrY:5334903-5335050
>chrY:5335158-5335360
>chrY:5335985-5336063
>chrY:5336134-5336202
>chrY:5336247-5336574
>chrY:5337606-5337798
>chrY:5337877-5337982
>chrY:5338315-5338396
>chrY:5339044-5339128
>chrY:5339319-5339632
>chrY:5339774-5340488
>chrY:5340863-5341476
>chrY:5341675-5341939
>chrY:5343006-5343145
>chrY:5343242-5343921
>chrY:5344159-5344212
>chrY:5344643-5344971
>chrY:5345622-5345994
>chrY:5346212-5346829
>chrY:5347115-5347648
>chrY:5348411-5348462
>chrY:5348718-5349136
>chrY:5349556-5349677
>chrY:5350199-5350763
>chrY:5350808-5351345
>chrY:5351770-5351822
>chrY:5352112-5352439
>chrY:5353006-5353435
>chrY:5353707-5354132
>chrY:5354404-5354510
>chrY:5354563-5354865
>chrY:5354941-5355383
>chrY:5356031-5357360
>chrY:5357541-5357658
>chrY:5357858-5358254
>chrY:5358336-5359022
>chrY:5359125-5359282
>chrY:5359311-5359665
>chrY:5360241-5360376
>chrY:5360877-5360948
>chrY:5361013-5361263
>chrY:5361536-5361736
>chrY:5362095-5362225
>chrY:5362277-5362888
>chrY:5362959-5363115
>chrY:5363795-5364134
>chrY:5364284-5364400
>chrY:5364542-5364814
>chrY:5365800-5365902
>chrY:5366691-5367072
>chrY:5367356-5369537
>chrY:5370565-5370860
>chrY:5371496-5371932
>chrY:5372121-5372288
>chrY:5372617-5373483
>chrY:5373697-5373786
>chrY:5374295-5375080
>chrY:5375203-5375973
>chrY:5376036-5376884
>chrY:5377622-5378045
>chrY:5378078-5378207
>chrY:5379341-5379603
>chrY:5379759-5380136
>chrY:5380393-5380974
>chrY:5381330-5381396
>chrY:5382916-5383920
>chrY:5384364-5384426
>chrY:5384598-5384800
>chrY:5384903-5388823
>chrY:5389453-5389971
>chrY:5390904-5391206
>chrY:5391442-5391719
>chrY:5391926-5392405
>chrY:5393142-5393737
>chrY:5393885-5393960
>chrY:5394756-5394916
>chrY:5395589-5396359
>chrY:5396464-5396529
>chrY:5396598-5397988
>chrY:5398517-5398777
>chrY:5399371-5399417
>chrY:5399455-5399803
>chrY:5399961-5400444
>chrY:5400557-5400810
>chrY:5401374-5401726
>chrY:5401877-5402405
>chrY:5402631-5402825
>chrY:5403421-5403491
>chrY:5403959-5404232
>chrY:5405081-5405557
>chrY:5406093-5406251
>chrY:5407004-5407089
>chrY:5407295-5407427
>chrY:5407622-5407981
>chrY:5408024-5408764
>chrY:5409572-5409803
>chrY:5409897-5410386
>chrY:5410439-5415242
>chrY:5415630-5415760
>chrY:5415918-5415975
>chrY:5416057-5416175
>chrY:5418771-5418837
>chrY:5419626-5419718
>chrY:5419764-5419917
>chrY:5420204-5421889
>chrY:5421934-5423992
>chrY:5424647-5425003
>chrY:5425382-5425433
>chrY:5425710-5425817
>chrY:5426408-5426553
>chrY:5427127-5427224
>chrY:5427779-5428240
>chrY:5428305-5428555
>chrY:5428584-5428860
>chrY:5429638-5429986
>chrY:5430313-5430384
>chrY:5430733-5430835
>chrY:5431156-5431232
>chrY:5432085-5432206
>chrY:5433526-5433572
>chrY:5433615-5433788
>chrY:5434517-5434583
>chrY:5434918-5435847
>chrY:5436082-5436320
>chrY:5436406-5436559
>chrY:5437643-5437790
>chrY:5438786-5439249
>chrY:5440092-5440237
>chrY:5440624-5440817
>chrY:5442071-5442287
>chrY:5442398-5442681
>chrY:5442750-5442834
>chrY:5442965-5443364
>chrY:5443484-5444013
>chrY:5444058-5444736
>chrY:5444789-5445054
>chrY:5445134-5445270
>chrY:5445387-5445576
>chrY:5446475-5446992
>chrY:5447287-5447340
>chrY:5448117-5448527
>chrY:5448656-5448768
>chrY:5448925-5449315
>chrY:5450221-5450312
>chrY:5450422-5450696
>chrY:5452075-5452243
>chrY:5453039-5457173
>chrY:5459105-5459295
>chrY:5459586-5459702
>chrY:5461128-5461417
>chrY:5462580-5462949
>chrY:5463739-5464084
>chrY:5464164-5465098
>chrY:5467077-5467148
>chrY:5467771-5467888
>chrY:5468922-5469110
>chrY:5469172-5469265
>chrY:5469377-5469616
>chrY:5469805-5469865
>chrY:5469985-5470047
>chrY:5471533-5471831
>chrY:5472315-5472476
>chrY:5472665-5472712
>chrY:5473092-5474064
>chrY:5474139-5475462
>chrY:5475547-5481860
>chrY:5481932-5482656
>chrY:5482699-5482797
>chrY:5483142-5483243
>chrY:5484130-5484264
>chrY:5484753-5484838
>chrY:5485022-5485089
>chrY:5485673-5485913
>chrY:5486551-5487930
>chrY:5489373-5489518
>chrY:5489906-5490476
>chrY:5490578-5490696
>chrY:5490774-5491076
>chrY:5491447-5491896
>chrY:5491938-5492073
>chrY:5492319-5492383
>chrY:5492859-5492958
>chrY:5493328-5493456
>chrY:5494713-5495098
>chrY:5496342-5497649
>chrY:5497714-5498403
>chrY:5498844-5499182
>chrY:5499404-5499551
>chrY:5500429-5500624
>chrY:5501340-5501447
>chrY:5502978-5503072
>chrY:5503681-5503747
>chrY:5503967-5504114
>chrY:5504521-5504576
>chrY:5506412-5506610
>chrY:5506873-5506962
>chrY:5507913-5508001
>chrY:5509860-5510224
>chrY:5510778-5510863
>chrY:5512156-5512513
>chrY:5512590-5512636
>chrY:5512976-5513349
>chrY:5513965-5514119
>chrY:5514266-5514336
>chrY:5515418-5516131
>chrY:5516213-5516407
>chrY:5516613-5516662
>chrY:5518883-5519412
>chrY:5519797-5520229
>chrY:5520314-5520391
>chrY:5520735-5520952
>chrY:5521143-5521524
>chrY:5521819-5522273
>chrY:5523193-5523278
>chrY:5523986-5524110
>chrY:5524593-5525030
>chrY:5525137-5525375
>chrY:5525865-5525971
>chrY:5526131-5526410
>chrY:5526449-5526562
>chrY:5526740-5527148
>chrY:5527640-5527709
>chrY:5528667-5528738
>chrY:5529208-5529686
>chrY:5529749-5529956
>chrY:5531704-5531999
>chrY:5532238-5532583
>chrY:5532638-5533175
>chrY:5533402-5533505
>chrY:5533814-5534017
>chrY:5534088-5535156
>chrY:5535228-5537334
>chrY:5539614-5539773
>chrY:5540055-5540242
>chrY:5540546-5540662
>chrY:5541675-5541769
>chrY:5544605-5544716
>chrY:5545984-5546053
>chrY:5546234-5546302
>chrY:5547137-5550311
>chrY:5551482-5551743
>chrY:5551887-5551967
>chrY:5552636-5552910
>chrY:5553079-5557429
>chrY:5557489-5558537
>chrY:5558656-5558778
>chrY:5558846-5559049
>chrY:5559444-5561836
>chrY:5562438-5562835
>chrY:5563429-5563500
>chrY:5564709-5564843
>chrY:5565834-5566375
>chrY:5567096-5567149
>chrY:5567609-5567798
>chrY:5567963-5568019
>chrY:5568107-5568332
>chrY:5568888-5569058
>chrY:5569097-5569170
>chrY:5570095-5570139
>chrY:5570496-5570696
>chrY:5571074-5571142
>chrY:5571290-5571550
>chrY:5571648-5575413
>chrY:5575899-5576047
>chrY:5576238-5576342
>chrY:5577707-5578101
>chrY:5578535-5578650
>chrY:5578706-5578957
>chrY:5579125-5579475
>chrY:5580051-5580197
>chrY:5580746-5581075
>chrY:5581631-5581780
>chrY:5582160-5582293
>chrY:5582689-5582797
>chrY:5582857-5582924
>chrY:5582980-5588583
>chrY:5588636-5590091
>chrY:5590097-5590508
>chrY:5590586-5590702
>chrY:5590735-5590819
>chrY:5590933-5593799
>chrY:5594309-5594510
>chrY:5594608-5594769
>chrY:5594942-5595373
>chrY:5595493-5595658
>chrY:5595827-5596054
>chrY:5597068-5598044
>chrY:5598268-5598397
>chrY:5599109-5599393
>chrY:5600096-5600520
>chrY:5601048-5601193
>chrY:5601326-5601526
>chrY:5602846-5602908
>chrY:5603008-5603111
>chrY:5603799-5604002
>chrY:5604345-5604386
>chrY:5604577-5605099
>chrY:5606136-5612290
>chrY:5612489-5612642
>chrY:5612849-5613169
>chrY:5614814-5615329
>chrY:5616603-5616766
>chrY:5617869-5618188
>chrY:5618641-5619070
>chrY:5619312-5619407
>chrY:5619715-5623080
>chrY:5623321-5624404
>chrY:5624472-5626629
>chrY:5626922-5627832
>chrY:5629152-5629203
>chrY:5630909-5630982
>chrY:5631852-5632208
>chrY:5632772-5634245
>chrY:5634958-5635080
>chrY:5637010-5637068
>chrY:5637919-5638490
>chrY:5639358-5640349
>chrY:5640415-5641566
>chrY:5641647-5641861
>chrY:5642516-5642600
>chrY:5642969-5643170
>chrY:5644432-5644875
>chrY:5645577-5646351
>chrY:5646441-5646688
>chrY:5647424-5647803
>chrY:5650750-5650895
>chrY:5651872-5652415
>chrY:5652868-5654905
>chrY:5655285-5655408
>chrY:5655685-5659167
>chrY:5659199-5659567
>chrY:5659728-5659990
>chrY:5660101-5660204
>chrY:5660230-5661429
>chrY:5661587-5661952
>chrY:5662185-5662472
>chrY:5662762-5663017
>chrY:5663067-5663211
>chrY:5664587-5664907
>chrY:5666535-5666588
>chrY:5666691-5667690
>chrY:5667946-5668134
>chrY:5668358-5668506
>chrY:5669023-5669560
>chrY:5669642-5672383
>chrY:5672437-5673019
>chrY:5673411-5673668
>chrY:5673801-5674043
>chrY:5674964-5675590
>chrY:5675728-5676480
>chrY:5676506-5676680
>chrY:5676741-5677373
>chrY:5677522-5677644
>chrY:5678029-5678223
>chrY:5678683-5678770
>chrY:5678920-5679016
>chrY:5679079-5679335
>chrY:5679404-5679577
>chrY:5679918-5680107
>chrY:5680199-5685153
>chrY:5685435-5685482
>chrY:5685540-5687205
>chrY:5687314-5687702
>chrY:5688033-5688840
>chrY:5688912-5689239
>chrY:5689477-5689586
>chrY:5690020-5690233
>chrY:5690490-5690734
>chrY:5691081-5691184
>chrY:5691652-5692092
>chrY:5692512-5692565
>chrY:5694451-5694719
>chrY:5694848-5694904
>chrY:5695155-5695636
>chrY:5695733-5699256
>chrY:5699362-5699505
>chrY:5699775-5699815
>chrY:5699894-5700221
>chrY:5700360-5701323
>chrY:5701393-5703512
>chrY:5703817-5704754
>chrY:5704947-5705099
>chrY:5707403-5708717
>chrY:5708796-5708921
>chrY:5709033-5709122
>chrY:5709195-5709442
>chrY:5709839-5709921
>chrY:5710136-5710230
>chrY:5710348-5710538
>chrY:5711467-5711876
>chrY:5712091-5712322
>chrY:5712457-5712583
>chrY:5712820-5714699
>chrY:5715396-5717345
>chrY:5717435-5717767
>chrY:5717801-5720531
>chrY:5720562-5720749
>chrY:5721347-5721385
>chrY:5722268-5723384
>chrY:5723526-5723696
>chrY:5723845-5724016
>chrY:5724298-5724504
>chrY:5724551-5724916
>chrY:5724987-5725368
>chrY:5725584-5726156
>chrY:5726181-5726361
>chrY:5726561-5726727
>chrY:5726875-5726981
>chrY:5727533-5727595
>chrY:5727657-5727899
>chrY:5727980-5728211
>chrY:5728246-5728333
>chrY:5728587-5728950
>chrY:5729005-5730534
>chrY:5730563-5732575
>chrY:5732834-5733156
>chrY:5733236-5733633
>chrY:5734579-5734628
>chrY:5734726-5735928
>chrY:5736003-5736095
>chrY:5736247-5736421
>chrY:5736745-5736898
>chrY:5740002-5740224
>chrY:5741078-5741159
>chrY:5741461-5741624
>chrY:5742170-5742307
>chrY:5743509-5744019
>chrY:5744263-5744330
>chrY:5744644-5744813
>chrY:5744880-5745249
>chrY:5745848-5746113
>chrY:5746956-5747216
>chrY:5747456-5747684
>chrY:5747765-5748183
>chrY:5750344-5750940
>chrY:5750978-5751173
>chrY:5751213-5752616
>chrY:5752740-5752856
>chrY:5752916-5753586
>chrY:5753672-5754460
>chrY:5754589-5758579
>chrY:5758861-5759179
>chrY:5759256-5759933
>chrY:5760520-5760575
>chrY:5760866-5760998
>chrY:5761226-5761271
>chrY:5761680-5761771
>chrY:5761918-5762009
>chrY:5762208-5762381
>chrY:5762782-5763082
>chrY:5763244-5763620
>chrY:5763741-5763777
>chrY:5763875-5764008
>chrY:5764788-5766576
>chrY:5766687-5766729
>chrY:5766965-5767707
>chrY:5767813-5767933
>chrY:5768181-5769166
>chrY:5769352-5769478
>chrY:5770229-5771351
>chrY:5772010-5772086
>chrY:5772317-5772460
>chrY:5772834-5772910
>chrY:5773167-5773292
>chrY:5773665-5773834
>chrY:5774034-5774453
>chrY:5775248-5775779
>chrY:5776138-5776248
>chrY:5776400-5776532
>chrY:5776746-5776807
>chrY:5776901-5777741
>chrY:5778076-5778176
>chrY:5778706-5778785
>chrY:5778925-5779371
>chrY:5779416-5780206
>chrY:5780576-5780639
>chrY:5780801-5780883
>chrY:5780989-5781144
>chrY:5781311-5781388
>chrY:5781569-5781686
>chrY:5782322-5782448
>chrY:5782501-5782642
>chrY:5783101-5783157
>chrY:5783368-5783436
>chrY:5783953-5785919
>chrY:5785976-5787169
>chrY:5787613-5788279
>chrY:5788491-5788631
>chrY:5788739-5790767
>chrY:5790965-5791053
>chrY:5791162-5792628
>chrY:5792655-5793595
>chrY:5793824-5795101
>chrY:5795255-5797196
>chrY:5797279-5798081
>chrY:5798278-5798627
>chrY:5798689-5798869
>chrY:5798969-5799062
>chrY:5799244-5799397
>chrY:5799578-5799754
>chrY:5799822-5799945
>chrY:5800011-5800298
>chrY:5801089-5801365
>chrY:5802909-5802955
>chrY:5803350-5803675
>chrY:5804553-5804952
>chrY:5805054-5805331
>chrY:5805928-5806294
>chrY:5807225-5807253
>chrY:5807319-5807422
>chrY:5807689-5808635
>chrY:5810654-5812130
>chrY:5814897-5815210
>chrY:5815346-5816786
>chrY:5816882-5818500
>chrY:5818604-5818778
>chrY:5819263-5819384
>chrY:5819824-5819901
>chrY:5821573-5822026
>chrY:5823117-5823472
>chrY:5823999-5824166
>chrY:5825435-5825557
>chrY:5825664-5826000
>chrY:5826520-5826604
>chrY:5827716-5828550
>chrY:5828758-5828940
>chrY:5829070-5829137
>chrY:5829463-5829990
>chrY:5830222-5831133
>chrY:5832635-5838362
>chrY:5840219-5840519
>chrY:5840593-5841554
>chrY:5841631-5841848
>chrY:5841991-5842062
>chrY:5842136-5842202
>chrY:5842537-5843091
>chrY:5843339-5843505
>chrY:5843789-5846418
>chrY:5846486-5848131
>chrY:5848210-5850944
>chrY:5851316-5852088
>chrY:5852177-5852244
>chrY:5852386-5852458
>chrY:5852800-5852949
>chrY:5853027-5853125
>chrY:5853613-5853944
>chrY:5854552-5854764
>chrY:5854918-5854989
>chrY:5857197-5857275
>chrY:5859312-5859446
>chrY:5860110-5860182
>chrY:5860267-5860626
>chrY:5860766-5860834
>chrY:5860960-5861320
>chrY:5861415-5862275
>chrY:5862375-5866202
>chrY:5866418-5867090
>chrY:5868013-5868769
>chrY:5868861-5869044
>chrY:5869790-5870130
>chrY:5870236-5871383
>chrY:5871477-5871725
>chrY:5871762-5873600
>chrY:5874136-5874459
>chrY:5874733-5874921
>chrY:5875041-5875129
>chrY:5875331-5875654
>chrY:5875725-5875890
>chrY:5876714-5876817
>chrY:5877688-5878047
>chrY:5878114-5878254
>chrY:5878981-5879217
>chrY:5879391-5879836
>chrY:5879898-5879994
>chrY:5880078-5880366
>chrY:5881129-5881404
>chrY:5881644-5881729
>chrY:5881956-5882328
>chrY:5882407-5882826
>chrY:5883075-5883651
>chrY:5883716-5884139
>chrY:5884223-5884339
>chrY:5884653-5884871
>chrY:5885499-5885660
>chrY:5886409-5886720
>chrY:5888693-5888957
>chrY:5888986-5889273
>chrY:5889364-5889472
>chrY:5889557-5889999
>chrY:5890085-5890221
>chrY:5890956-5891341
>chrY:5891388-5892334
>chrY:5892402-5896148
>chrY:5896224-5896388
>chrY:5897203-5899741
>chrY:5900035-5900605
>chrY:5900711-5901527
>chrY:5901633-5901701
>chrY:5901869-5903154
>chrY:5903472-5904253
>chrY:5904394-5905415
>chrY:5906235-5906724
>chrY:5906819-5906998
>chrY:5907083-5907290
>chrY:5907530-5907805
>chrY:5907922-5908607
>chrY:5908725-5908866
>chrY:5909095-5909411
>chrY:5909560-5910477
>chrY:5910498-5910673
>chrY:5910779-5910831
>chrY:5911094-5911910
>chrY:5911979-5914602
>chrY:5914670-5917665
>chrY:5917766-5918111
>chrY:5918196-5919987
>chrY:5920059-5920163
>chrY:5920584-5920748
>chrY:5921378-5921617
>chrY:5921874-5921975
>chrY:5922542-5924590
>chrY:5924629-5924697
>chrY:5926014-5926072
>chrY:5926157-5926253
>chrY:5926858-5927423
>chrY:5928461-5928540
>chrY:5929131-5929226
>chrY:5929390-5929440
>chrY:5930010-5930099
>chrY:5930962-5931726
>chrY:5931814-5932026
>chrY:5932057-5932406
>chrY:5932530-5932887
>chrY:5933129-5933365
>chrY:5933420-5933917
>chrY:5934463-5936038
>chrY:5936142-5938163
>chrY:5938217-5940894
>chrY:5940963-5941008
>chrY:5941104-5946250
>chrY:5946349-5946445
>chrY:5946626-5947085
>chrY:5947248-5947587
>chrY:5947748-5947986
>chrY:5948023-5948537
>chrY:5948732-5949009
>chrY:5949236-5949336
>chrY:5949658-5949902
>chrY:5950072-5950161
>chrY:5950292-5950499
>chrY:5950611-5950785
>chrY:5950809-5952054
>chrY:5952182-5954666
>chrY:5954750-5955369
>chrY:5955418-5956674
>chrY:5956712-5959275
>chrY:5959764-5959814
>chrY:5960200-5960831
>chrY:5960894-5961075
>chrY:5961761-5961882
>chrY:5961962-5962513
>chrY:5962580-5963133
>chrY:5963257-5963365
>chrY:5964043-5964174
>chrY:5964476-5964663
>chrY:5965072-5965529
>chrY:5968216-5969412
>chrY:5970287-5970894
>chrY:5971010-5971393
>chrY:5971679-5971780
>chrY:5972013-5972075
>chrY:5972464-5973358
>chrY:5973853-5973892
>chrY:5974003-5974052
>chrY:5974140-5980139
>chrY:5980313-5980367
>chrY:5981245-5981338
>chrY:5982852-5983061
>chrY:5983160-5984195
>chrY:5984409-5984503
>chrY:5984711-5984883
>chrY:5985311-5985405
>chrY:5985526-5986069
>chrY:5986244-5986618
>chrY:5986793-5987612
>chrY:5988158-5988212
>chrY:5988394-5988668
>chrY:5988840-5989141
>chrY:5989249-5989344
>chrY:5990251-5990429
>chrY:5990557-5990713
>chrY:5990826-5991121
>chrY:5991552-5992346
>chrY:5993551-5993609
>chrY:5993703-5993955
>chrY:5994085-5994249
>chrY:5994921-5994997
>chrY:5995078-5995285
>chrY:5996062-5996125
>chrY:5996358-5996912
>chrY:5997135-5997872
>chrY:5997980-5998598
>chrY:5998661-6001063
>chrY:6001279-6001354
>chrY:6001436-6001502
>chrY:6001927-6002346
>chrY:6002555-6002656
>chrY:6003166-6003449
>chrY:6003542-6004330
>chrY:6004389-6004441
>chrY:6004561-6004795
>chrY:6005689-6006189
>chrY:6006294-6007126
>chrY:6007669-6009213
>chrY:6009257-6010118
>chrY:6010173-6012651
>chrY:6013220-6013311
>chrY:6013525-6020001
>chrY:6020664-6020774
>chrY:6021042-6021225
>chrY:6021762-6021814
>chrY:6022214-6022443
>chrY:6024059-6024126
>chrY:6024579-6024706
>chrY:6024738-6024804
>chrY:6025018-6026091
>chrY:6026141-6028330
>chrY:6028664-6028796
>chrY:6029802-6033907
>chrY:6033946-6035991
>chrY:6036197-6036484
>chrY:6036871-6036909
>chrY:6037272-6037332
>chrY:6037562-6037895
>chrY:6038444-6038544
>chrY:6038791-6038861
>chrY:6039127-6039810
>chrY:6040851-6041666
>chrY:6041745-6042237
>chrY:6043200-6043284
>chrY:6043630-6043729
>chrY:6045724-6046357
>chrY:6046696-6046810
>chrY:6047471-6047660
>chrY:6047737-6048428
>chrY:6048524-6050995
>chrY:6052826-6052935
>chrY:6053052-6053163
>chrY:6053241-6053282
>chrY:6053320-6054493
>chrY:6054662-6054743
>chrY:6055741-6055962
>chrY:6056171-6056233
>chrY:6056380-6056439
>chrY:6056754-6056948
>chrY:6057060-6061412
>chrY:6061455-6065478
>chrY:6065546-6065884
>chrY:6066065-6066460
>chrY:6066563-6066617
>chrY:6066697-6067236
>chrY:6067389-6067538
>chrY:6067623-6067811
>chrY:6068035-6068167
>chrY:6068431-6068663
>chrY:6068857-6069660
>chrY:6070481-6070638
>chrY:6073487-6074123
>chrY:6074707-6074963
>chrY:6075948-6076279
>chrY:6076956-6077022
>chrY:6077149-6077229
>chrY:6077389-6077742
>chrY:6077840-6077972
>chrY:6078146-6078509
>chrY:6078849-6079040
>chrY:6079142-6080657
>chrY:6080725-6081382
>chrY:6081477-6081763
>chrY:6083620-6083710
>chrY:6083988-6084184
>chrY:6084536-6084616
>chrY:6084752-6084832
>chrY:6084934-6086996
>chrY:6087053-6087588
>chrY:6087713-6089750
>chrY:6089874-6090604
>chrY:6091293-6091459
>chrY:6092197-6092392
>chrY:6092638-6093267
>chrY:6093439-6093543
>chrY:6093609-6093704
>chrY:6094066-6096152
>chrY:6096379-6096597
>chrY:6097060-6097091
>chrY:6097487-6097667
>chrY:6097762-6098441
>chrY:6098911-6099082
>chrY:6099444-6099591
>chrY:6100025-6100078
>chrY:6100323-6100614
>chrY:6101302-6101399
>chrY:6101506-6101651
>chrY:6102452-6102556
>chrY:6104878-6105196
>chrY:6105699-6106106
>chrY:6106146-6106495
>chrY:6106811-6107239
>chrY:6107400-6107666
>chrY:6107911-6108430
>chrY:6108469-6108889
>chrY:6109042-6109126
>chrY:6109351-6110946
>chrY:6111035-6114696
>chrY:6115559-6115963
>chrY:6116612-6116864
>chrY:6117022-6118121
>chrY:6118265-6118553
>chrY:6118592-6119513
>chrY:6119602-6119809
>chrY:6119899-6119946
>chrY:6120035-6120179
>chrY:6120260-6120502
>chrY:6120629-6124241
>chrY:6124289-6126176
>chrY:6126242-6126483
>chrY:6126512-6127086
>chrY:6127753-6127803
>chrY:6128005-6128257
>chrY:6128551-6128886
>chrY:6129663-6129770
>chrY:6130610-6130680
>chrY:6132977-6133152
>chrY:6135165-6135316
>chrY:6135620-6135669
>chrY:6135931-6136013
>chrY:6136746-6137488
>chrY:6137488-6137582
>chrY:6137650-6137766
>chrY:6137960-6138171
>chrY:6138345-6138420
>chrY:6138446-6151576
>chrY:6151880-6151969
>chrY:6153237-6153342
>chrY:6153435-6153934
>chrY:6153995-6154218
>chrY:6154786-6157144
>chrY:6157230-6158485
>chrY:6158719-6158759
>chrY:6159353-6160969
>chrY:6161077-6161171
>chrY:6161286-6163308
>chrY:6163442-6164435
>chrY:6166298-6166661
>chrY:6166710-6167990
>chrY:6168053-6168402
>chrY:6168578-6169042
>chrY:6169092-6169201
>chrY:6169347-6170121
>chrY:6170398-6170790
>chrY:6170914-6171483
>chrY:6171762-6171885
>chrY:6173046-6173258
>chrY:6173395-6173569
>chrY:6173658-6174040
>chrY:6174857-6174934
>chrY:6175174-6175236
>chrY:6175863-6176297
>chrY:6176351-6178687
>chrY:6179096-6179377
>chrY:6179453-6179747
>chrY:6180639-6180883
>chrY:6181256-6181393
>chrY:6181593-6181651
>chrY:6181688-6183025
>chrY:6183067-6183137
>chrY:6183398-6183687
>chrY:6183734-6184006
>chrY:6184103-6184696
>chrY:6184801-6189964
>chrY:6190176-6190230
>chrY:6190766-6191078
>chrY:6191153-6191517
>chrY:6192703-6192837
>chrY:6192963-6193101
>chrY:6193680-6195782
>chrY:6196141-6196270
>chrY:6196315-6196343
>chrY:6196658-6196700
>chrY:6196738-6196881
>chrY:6196975-6197775
>chrY:6198210-6199842
>chrY:6199882-6204615
>chrY:6204959-6205023
>chrY:6205095-6205442
>chrY:6205567-6205768
>chrY:6205816-6205946
>chrY:6206018-6206272
>chrY:6206629-6207038
>chrY:6207106-6207396
>chrY:6207485-6207657
>chrY:6207780-6208183
>chrY:6209274-6209417
>chrY:6209483-6209873
>chrY:6210045-6210484
>chrY:6212161-6212210
>chrY:6212411-6213467
>chrY:6214449-6214505
>chrY:6216161-6216349
>chrY:6216495-6216755
>chrY:6217223-6217287
>chrY:6217779-6217969
>chrY:6218013-6221711
>chrY:6221932-6222275
>chrY:6222405-6222663
>chrY:6222714-6222921
>chrY:6222974-6223561
>chrY:6223711-6223956
>chrY:6223984-6224172
>chrY:6224459-6224890
>chrY:6225018-6226133
>chrY:6226360-6226430
>chrY:6226614-6226667
>chrY:6228384-6228566
>chrY:6231089-6233252
>chrY:6234651-6234697
>chrY:6234991-6235213
>chrY:6236042-6236151
>chrY:6236425-6236557
>chrY:6236740-6236817
>chrY:6237703-6238031
>chrY:6238521-6238679
>chrY:6239384-6239926
>chrY:6240053-6240453
>chrY:6240615-6241332
>chrY:6241399-6242495
>chrY:6242802-6242890
>chrY:6243132-6243469
>chrY:6243769-6243861
>chrY:6244090-6244312
>chrY:6244676-6245270
>chrY:6245480-6245706
>chrY:6245892-6266808
>chrY:6266902-6267127
>chrY:6267206-6267292
>chrY:6267570-6267978
>chrY:6268504-6268593
>chrY:6269100-6269183
>chrY:6269463-6269537
>chrY:6269743-6269783
>chrY:6270483-6270660
>chrY:6270738-6270837
>chrY:6271008-6271167
>chrY:6271568-6271838
>chrY:6271919-6272261
>chrY:6272483-6273713
>chrY:6273855-6273941
>chrY:6274151-6274695
>chrY:6274769-6275302
>chrY:6275361-6275740
>chrY:6275827-6276050
>chrY:6276123-6276189
>chrY:6276411-6277105
>chrY:6277165-6277682
>chrY:6277723-6277884
>chrY:6277946-6278801
>chrY:6278851-6278969
>chrY:6279318-6279909
>chrY:6280402-6280542
>chrY:6280567-6280737
>chrY:6281008-6281083
>chrY:6281218-6281696
>chrY:6281826-6282094
>chrY:6282484-6282691
>chrY:6283133-6283319
>chrY:6284328-6284376
>chrY:6286156-6286216
>chrY:6287053-6287381
>chrY:6287590-6287791
>chrY:6288674-6294889
>chrY:6295484-6297739
>chrY:6298974-6299021
>chrY:6299152-6299303
>chrY:6300659-6300955
>chrY:6302020-6302173
>chrY:6302632-6302702
>chrY:6302788-6302844
>chrY:6302972-6303034
>chrY:6303330-6303382
>chrY:6303427-6303496
>chrY:6303990-6304069
>chrY:6304326-6304392
>chrY:6304506-6304626
>chrY:6304743-6304794
>chrY:6305166-6305197
>chrY:6305428-6305506
>chrY:6305783-6305899
>chrY:6306407-6306490
>chrY:6307467-6307605
>chrY:6307863-6308084
>chrY:6308160-6308283
>chrY:6308455-6308548
>chrY:6308742-6308810
>chrY:6308874-6309028
>chrY:6309084-6309728
>chrY:6309797-6309990
>chrY:6310163-6310298
>chrY:6310664-6310954
>chrY:6311550-6312224
>chrY:6313986-6314072
>chrY:6314764-6315305
>chrY:6315663-6315707
>chrY:6316438-6316506
>chrY:6317293-6317449
>chrY:6323673-6324003
>chrY:6324319-6325662
>chrY:6325695-6327339
>chrY:6327720-6327872
>chrY:6328104-6328195
>chrY:6328280-6333425
>chrY:6333488-6337905
>chrY:6338120-6338521
>chrY:6338585-6338716
>chrY:6339216-6339258
>chrY:6339335-6339515
>chrY:6339616-6339907
>chrY:6340484-6341283
>chrY:6341574-6342009
>chrY:6342065-6342344
>chrY:6342402-6342496
>chrY:6342623-6342751
>chrY:6343283-6343361
>chrY:6343850-6344420
>chrY:6344494-6344649
>chrY:6345381-6346047
>chrY:6346300-6346401
>chrY:6346469-6347897
>chrY:6347979-6348243
>chrY:6348333-6349625
>chrY:6349712-6351265
>chrY:6351302-6351335
>chrY:6351694-6352540
>chrY:6352603-6354157
>chrY:6354383-6354665
>chrY:6354924-6355505
>chrY:6355559-6355636
>chrY:6356622-6356698
>chrY:6357637-6358221
>chrY:6358256-6359340
>chrY:6359409-6359867
>chrY:6360106-6360795
>chrY:6360950-6361137
>chrY:6361209-6361325
>chrY:6361376-6361564
>chrY:6362122-6362256
>chrY:6362453-6362561
>chrY:6363356-6363513
>chrY:6363627-6363773
>chrY:6364699-6364859
>chrY:6365966-6366038
>chrY:6366187-6366225
>chrY:6366413-6366527
>chrY:6366569-6366622
>chrY:6366835-6367142
>chrY:6367172-6367273
>chrY:6367364-6367412
>chrY:6367547-6367674
>chrY:6368013-6368280
>chrY:6368880-6369022
>chrY:6369310-6369476
>chrY:6369610-6369744
>chrY:6369771-6369928
>chrY:6370335-6370416
>chrY:6370518-6370625
>chrY:6370782-6370818
>chrY:6371697-6371850
>chrY:6371887-6372448
>chrY:6372527-6372575
>chrY:6372820-6372859
>chrY:6373593-6373654
>chrY:6373762-6373810
>chrY:6373907-6373942
>chrY:6373999-6374039
>chrY:6374735-6374826
>chrY:6375177-6375246
>chrY:6375447-6375502
>chrY:6375725-6375986
>chrY:6376081-6376344
>chrY:6376411-6376549
>chrY:6376955-6376985
>chrY:6377585-6377898
>chrY:6377949-6378075
>chrY:6378152-6378260
>chrY:6378651-6379712
>chrY:6379901-6379944
>chrY:6380155-6380246
>chrY:6380644-6380866
>chrY:6381637-6381841
>chrY:6381920-6382013
>chrY:6382269-6382321
>chrY:6382413-6382533
>chrY:6382634-6382668
>chrY:6383581-6383615
>chrY:6383799-6383889
>chrY:6383989-6384097
>chrY:6384336-6384374
>chrY:6385058-6385218
>chrY:6385398-6385440
>chrY:6386675-6386733
>chrY:6386787-6386817
>chrY:6387023-6387176
>chrY:6387275-6387337
>chrY:6387402-6387632
>chrY:6387699-6387730
>chrY:6388229-6388315
>chrY:6388601-6388688
>chrY:6388947-6389233
>chrY:6389469-6389711
>chrY:6389885-6389954
>chrY:6390012-6390396
>chrY:6390719-6390947
>chrY:6390996-6391204
>chrY:6391587-6391722
>chrY:6392250-6392371
>chrY:6392872-6392981
>chrY:6393241-6393276
>chrY:6393634-6393749
>chrY:6394551-6394591
>chrY:6395568-6395735
>chrY:6395929-6396171
>chrY:6396212-6396355
>chrY:6396710-6396820
>chrY:6397101-6397180
>chrY:6397537-6397732
>chrY:6397951-6398094
>chrY:6398208-6398364
>chrY:6398476-6398626
>chrY:6398803-6398959
>chrY:6399452-6399571
>chrY:6399757-6399877
>chrY:6400539-6400671
>chrY:6400947-6401009
>chrY:6401104-6401167
>chrY:6401727-6401868
>chrY:6402063-6402163
>chrY:6402351-6402466
>chrY:6402592-6402829
>chrY:6403204-6403284
>chrY:6403416-6403495
>chrY:6403661-6403807
>chrY:6404362-6404566
>chrY:6404650-6404698
>chrY:6404788-6404924
>chrY:6405012-6405091
>chrY:6405183-6405247
>chrY:6405491-6405572
>chrY:6405811-6406007
>chrY:6406361-6406392
>chrY:6406521-6406643
>chrY:6407313-6407907
>chrY:6408012-6408132
>chrY:6408343-6408459
>chrY:6408643-6408709
>chrY:6408800-6408919
>chrY:6408983-6409015
>chrY:6409423-6409588
>chrY:6410141-6410206
>chrY:6410745-6410814
>chrY:6411242-6411315
>chrY:6411747-6411825
>chrY:6411878-6412000
>chrY:6412688-6412760
>chrY:6413296-6413570
>chrY:6413667-6413772
>chrY:6414138-6414167
>chrY:6414234-6414360
>chrY:6414438-6414543
>chrY:6415760-6415893
>chrY:6416602-6416776
>chrY:6417211-6417310
>chrY:6417952-6418259
>chrY:6418465-6418708
>chrY:6418916-6419039
>chrY:6419232-6419280
>chrY:6419382-6419424
>chrY:6419777-6420118
>chrY:6420237-6420687
>chrY:6420970-6421088
>chrY:6421145-6421197
>chrY:6421385-6421480
>chrY:6421844-6421885
>chrY:6422626-6422758
>chrY:6423029-6423212
>chrY:6423273-6423447
>chrY:6423601-6423688
>chrY:6423805-6423840
>chrY:6424003-6424165
>chrY:6424548-6424702
>chrY:6424764-6424861
>chrY:6424968-6425100
>chrY:6425198-6425699
>chrY:6425825-6426112
>chrY:6426178-6426450
>chrY:6426481-6426564
>chrY:6426886-6426942
>chrY:6427166-6427239
>chrY:6427714-6427896
>chrY:6428020-6428106
>chrY:6428563-6428619
>chrY:6429324-6429402
>chrY:6429600-6429778
>chrY:6430410-6430522
>chrY:6430587-6433971
>chrY:6434460-6434514
>chrY:6434583-6434636
>chrY:6434776-6435139
>chrY:6435806-6435936
>chrY:6436057-6436308
>chrY:6436607-6436696
>chrY:6436780-6437123
>chrY:6437207-6437352
>chrY:6438317-6438391
>chrY:6439379-6439574
>chrY:6439901-6440081
>chrY:6440832-6440858
>chrY:6441531-6441561
>chrY:6441814-6441965
>chrY:6442009-6442260
>chrY:6442696-6442902
>chrY:6443004-6443041
>chrY:6443362-6443415
>chrY:6443747-6443796
>chrY:6443873-6443982
>chrY:6444248-6444311
>chrY:6444419-6444453
>chrY:6444969-6445173
>chrY:6445661-6445754
>chrY:6446119-6446208
>chrY:6446264-6446355
>chrY:6446416-6446453
>chrY:6446626-6446715
>chrY:6447032-6447312
>chrY:6447410-6447526
>chrY:6447764-6447903
>chrY:6448449-6448496
>chrY:6448547-6448772
>chrY:6449599-6449693
>chrY:6449873-6449935
>chrY:6450175-6450315
>chrY:6450367-6450410
>chrY:6450951-6451141
>chrY:6451515-6451632
>chrY:6451704-6451838
>chrY:6451930-6451994
>chrY:6452100-6452167
>chrY:6452367-6452419
>chrY:6452862-6453087
>chrY:6453508-6453559
>chrY:6453789-6453849
>chrY:6454100-6454194
>chrY:6454356-6454484
>chrY:6454679-6455185
>chrY:6455523-6455555
>chrY:6455652-6455691
>chrY:6455724-6455787
>chrY:6456038-6456161
>chrY:6456623-6456733
>chrY:6456880-6457066
>chrY:6457871-6457970
>chrY:6458034-6458101
>chrY:6458157-6458277
>chrY:6458445-6458496
>chrY:6458813-6458962
>chrY:6459579-6459618
>chrY:6459960-6460151
>chrY:6460221-6461198
>chrY:6461242-6461429
>chrY:6461585-6461755
>chrY:6461968-6462056
>chrY:6462103-6462187
>chrY:6462263-6462554
>chrY:6462649-6462764
>chrY:6462882-6462967
>chrY:6463109-6463217
>chrY:6463303-6463779
>chrY:6464029-6464440
>chrY:6464573-6464712
>chrY:6464878-6464954
>chrY:6465077-6465111
>chrY:6465443-6465585
>chrY:6465655-6465839
>chrY:6465904-6466303
>chrY:6466627-6466768
>chrY:6467091-6467161
>chrY:6467209-6467671
>chrY:6467919-6468034
>chrY:6468351-6468507
>chrY:6468564-6468806
>chrY:6468905-6468999
>chrY:6469063-6469104
>chrY:6469168-6469476
>chrY:6469829-6470140
>chrY:6470285-6470378
>chrY:6470676-6471162
>chrY:6471251-6471293
>chrY:6471785-6472031
>chrY:6472462-6472572
>chrY:6473091-6473123
>chrY:6473797-6473852
>chrY:6473932-6474244
>chrY:6474273-6474338
>chrY:6474778-6474883
>chrY:6474978-6475032
>chrY:6475158-6475213
>chrY:6475809-6475892
>chrY:6476059-6476417
>chrY:6476766-6476859
>chrY:6477176-6477565
>chrY:6477691-6477837
>chrY:6478038-6478094
>chrY:6478219-6478288
>chrY:6478629-6479245
>chrY:6479332-6480186
>chrY:6480600-6480743
>chrY:6480824-6480883
>chrY:6482301-6482387
>chrY:6482556-6482903
>chrY:6483175-6483208
>chrY:6483261-6483293
>chrY:6483837-6485215
>chrY:6485273-6485379
>chrY:6485445-6485725
>chrY:6485760-6486780
>chrY:6486851-6488197
>chrY:6488303-6488443
>chrY:6488517-6488786
>chrY:6488815-6489327
>chrY:6489373-6490099
>chrY:6490147-6492085
>chrY:6492152-6492856
>chrY:6493108-6493581
>chrY:6493785-6493909
>chrY:6494057-6494222
>chrY:6494476-6494603
>chrY:6494825-6495230
>chrY:6495351-6495910
>chrY:6496368-6496690
>chrY:6496897-6498775
>chrY:6499369-6502367
>chrY:6502608-6502688
>chrY:6505864-6507823
>chrY:6512433-6512522
>chrY:6513203-6513297
>chrY:6513666-6513968
>chrY:6514602-6514661
>chrY:6516079-6517190
>chrY:6517292-6517357
>chrY:6517626-6517886
>chrY:6517925-6518250
>chrY:6518488-6518788
>chrY:6518962-6519683
>chrY:6519800-6519991
>chrY:6520733-6520987
>chrY:6521419-6521599
>chrY:6521973-6522284
>chrY:6522718-6522924
>chrY:6522985-6523067
>chrY:6523765-6523915
>chrY:6523975-6524148
>chrY:6524200-6527179
>chrY:6527445-6527561
>chrY:6527636-6527714
>chrY:6528349-6528417
>chrY:6528451-6528531
>chrY:6528949-6529138
>chrY:6529343-6529544
>chrY:6529963-6530451
>chrY:6530519-6530653
>chrY:6530775-6530840
>chrY:6531053-6531145
>chrY:6531755-6532051
>chrY:6532264-6532353
>chrY:6532653-6533107
>chrY:6533196-6533902
>chrY:6533937-6534037
>chrY:6534085-6536018
>chrY:6536068-6536173
>chrY:6536282-6536609
>chrY:6536674-6537879
>chrY:6539263-6539317
>chrY:6540349-6540492
>chrY:6540597-6540645
>chrY:6541073-6542012
>chrY:6542311-6543125
>chrY:6544611-6544672
>chrY:6545133-6545302
>chrY:6545801-6546099
>chrY:6546415-6546510
>chrY:6546761-6547021
>chrY:6547169-6547338
>chrY:6547859-6547916
>chrY:6548081-6548308
>chrY:6548383-6548465
>chrY:6549323-6549686
>chrY:6549930-6550282
>chrY:6550936-6551424
>chrY:6551684-6551882
>chrY:6551923-6552232
>chrY:6553262-6553293
>chrY:6553370-6555267
>chrY:6555349-6555711
>chrY:6558010-6558080
>chrY:6558192-6558335
>chrY:6558392-6559019
>chrY:6559067-6560977
>chrY:6561015-6561275
>chrY:6561322-6564969
>chrY:6566274-6566446
>chrY:6566894-6566980
>chrY:6568625-6568931
>chrY:6569234-6569603
>chrY:6570608-6570692
>chrY:6570776-6570981
>chrY:6571825-6572019
>chrY:6572144-6572517
>chrY:6572862-6572947
>chrY:6573157-6573332
>chrY:6573731-6573822
>chrY:6574146-6576401
>chrY:6576476-6577007
>chrY:6577098-6577175
>chrY:6577217-6578865
>chrY:6578990-6579838
>chrY:6579886-6580248
>chrY:6580329-6580624
>chrY:6580693-6583918
>chrY:6583935-6585802
>chrY:6586061-6586253
>chrY:6586363-6586456
>chrY:6586555-6587397
>chrY:6587587-6588015
>chrY:6588086-6588764
>chrY:6588828-6588940
>chrY:6589136-6589287
>chrY:6589558-6589728
>chrY:6591653-6591940
>chrY:6592307-6592383
>chrY:6592570-6592695
>chrY:6592990-6593092
>chrY:6593497-6593825
>chrY:6594138-6594271
>chrY:6594704-6594957
>chrY:6595618-6595678
>chrY:6596181-6596418
>chrY:6597073-6597156
>chrY:6597587-6597829
>chrY:6597912-6599475
>chrY:6599601-6600867
>chrY:6600906-6605007
>chrY:6605061-6605432
>chrY:6605693-6605840
>chrY:6605868-6605963
>chrY:6606150-6608106
>chrY:6608197-6609222
>chrY:6609854-6609969
>chrY:6610063-6610229
>chrY:6610284-6610397
>chrY:6610764-6610866
>chrY:6612309-6612668
>chrY:6612704-6613324
>chrY:6613456-6613718
>chrY:6613788-6613937
>chrY:6614001-6614074
>chrY:6614167-6615037
>chrY:6615064-6617801
>chrY:6617993-6618407
>chrY:6618602-6618678
>chrY:6618788-6619512
>chrY:6620842-6621263
>chrY:6621440-6621532
>chrY:6621653-6621757
>chrY:6621920-6622916
>chrY:6623039-6623202
>chrY:6623979-6624649
>chrY:6624983-6625067
>chrY:6625219-6625324
>chrY:6625622-6626399
>chrY:6626762-6632838
>chrY:6632969-6633373
>chrY:6633762-6634406
>chrY:6634489-6635278
>chrY:6635588-6635939
>chrY:6636376-6636713
>chrY:6636958-6637174
>chrY:6637447-6638068
>chrY:6638133-6638689
>chrY:6639004-6639913
>chrY:6641089-6641207
>chrY:6641414-6641715
>chrY:6641777-6642196
>chrY:6642265-6643234
>chrY:6643543-6643596
>chrY:6644182-6644449
>chrY:6644518-6644561
>chrY:6644764-6645212
>chrY:6645360-6646283
>chrY:6646332-6647248
>chrY:6647472-6647674
>chrY:6647828-6648016
>chrY:6648179-6648299
>chrY:6648389-6648727
>chrY:6650434-6650522
>chrY:6650798-6650938
>chrY:6651312-6651812
>chrY:6651841-6652212
>chrY:6652281-6652378
>chrY:6652659-6653204
>chrY:6653269-6653863
>chrY:6653972-6655349
>chrY:6655394-6656048
>chrY:6656177-6657097
>chrY:6657221-6662175
>chrY:6662224-6662446
>chrY:6662597-6663494
>chrY:6663561-6663822
>chrY:6665771-6667421
>chrY:6668042-6668458
>chrY:6668905-6669001
>chrY:6669970-6670577
>chrY:6670648-6671456
>chrY:6671545-6671841
>chrY:6671893-6673184
>chrY:6673275-6673433
>chrY:6673483-6673566
>chrY:6673619-6673659
>chrY:6674143-6674340
>chrY:6674711-6674887
>chrY:6675051-6675109
>chrY:6675313-6676128
>chrY:6676418-6676577
>chrY:6676640-6677272
>chrY:6677353-6677491
>chrY:6677549-6677632
>chrY:6677696-6678210
>chrY:6678314-6678689
>chrY:6678749-6679252
>chrY:6679734-6679792
>chrY:6680079-6687074
>chrY:6687616-6687720
>chrY:6687875-6688190
>chrY:6688412-6688579
>chrY:6688627-6688830
>chrY:6689127-6689669
>chrY:6689848-6690814
>chrY:6691087-6691904
>chrY:6692194-6692353
>chrY:6692416-6693048
>chrY:6693129-6693267
>chrY:6693325-6693408
>chrY:6693472-6693986
>chrY:6694090-6694465
>chrY:6694525-6695028
>chrY:6695510-6695568
>chrY:6695855-6702849
>chrY:6703391-6703495
>chrY:6703650-6703965
>chrY:6704187-6704354
>chrY:6704402-6704605
>chrY:6704902-6705444
>chrY:6705623-6706589
>chrY:6707469-6707622
>chrY:6708030-6708147
>chrY:6708421-6708484
>chrY:6709059-6709355
>chrY:6709485-6710045
>chrY:6710364-6711079
>chrY:6711126-6711900
>chrY:6712075-6712159
>chrY:6713019-6713102
>chrY:6713178-6713475
>chrY:6713517-6713602
>chrY:6713674-6713823
>chrY:6714214-6714306
>chrY:6714496-6714673
>chrY:6715640-6715726
>chrY:6715813-6716049
>chrY:6717187-6717261
>chrY:6718855-6718941
>chrY:6721344-6721420
>chrY:6722157-6724627
>chrY:6725642-6725728
>chrY:6727168-6727240
>chrY:6727321-6727442
>chrY:6727528-6727575
>chrY:6727937-6728090
>chrY:6728400-6728450
>chrY:6728634-6728700
>chrY:6729924-6730112
>chrY:6730851-6730904
>chrY:6732494-6732655
>chrY:6734522-6735573
>chrY:6735711-6735800
>chrY:6736051-6736323
>chrY:6737011-6737116
>chrY:6737383-6737554
>chrY:6737777-6740288
>chrY:6740518-6741406
>chrY:6741584-6741660
>chrY:6742450-6742499
>chrY:6743928-6744228
>chrY:6745386-6745453
>chrY:6745789-6746013
>chrY:6746250-6746366
>chrY:6746793-6746923
>chrY:6747600-6747689
>chrY:6748273-6751089
>chrY:6751126-6752164
>chrY:6752233-6752433
>chrY:6752559-6752627
>chrY:6752905-6752941
>chrY:6753048-6753097
>chrY:6753376-6758180
>chrY:6758247-6758852
>chrY:6758975-6759098
>chrY:6761188-6761282
>chrY:6762131-6762785
>chrY:6763137-6763848
>chrY:6763920-6763954
>chrY:6764014-6764170
>chrY:6764818-6765160
>chrY:6765261-6766882
>chrY:6767107-6767349
>chrY:6767456-6767522
>chrY:6768961-6775374
>chrY:6775411-6775504
>chrY:6775539-6775581
>chrY:6775856-6775914
>chrY:6775953-6775989
>chrY:6776036-6776254
>chrY:6776298-6776873
>chrY:6777164-6777712
>chrY:6777769-6778623
>chrY:6778693-6779400
>chrY:6779480-6781217
>chrY:6781302-6781350
>chrY:6781466-6781534
>chrY:6781691-6781743
>chrY:6781944-6782296
>chrY:6782559-6782599
>chrY:6782735-6782865
>chrY:6782921-6783119
>chrY:6783214-6783930
>chrY:6784118-6784228
>chrY:6784958-6785021
>chrY:6785194-6785244
>chrY:6785314-6785475
>chrY:6785598-6785777
>chrY:6786054-6787202
>chrY:6789108-6789153
>chrY:6790446-6790790
>chrY:6793467-6793561
>chrY:6794038-6794092
>chrY:6794881-6798466
>chrY:6798586-6798737
>chrY:6799146-6799513
>chrY:6799619-6799898
>chrY:6800644-6800872
>chrY:6801081-6801805
>chrY:6801928-6801984
>chrY:6802331-6802435
>chrY:6803007-6803874
>chrY:6804058-6804113
>chrY:6804257-6804398
>chrY:6804572-6804932
>chrY:6805303-6805466
>chrY:6806422-6806731
>chrY:6806830-6807236
>chrY:6808626-6808791
>chrY:6808871-6808923
>chrY:6810985-6811186
>chrY:6813859-6820861
>chrY:6821172-6821320
>chrY:6821493-6821602
>chrY:6821654-6823511
>chrY:6823587-6826387
>chrY:6826439-6827095
>chrY:6827135-6827415
>chrY:6827736-6827797
>chrY:6827860-6827931
>chrY:6829106-6829244
>chrY:6830779-6831631
>chrY:6832584-6832940
>chrY:6834996-6835175
>chrY:6835620-6835748
>chrY:6836631-6836793
>chrY:6837188-6837563
>chrY:6838349-6838573
>chrY:6838679-6838771
>chrY:6839364-6839674
>chrY:6839939-6840108
>chrY:6840208-6840304
>chrY:6840813-6847052
>chrY:6847176-6847344
>chrY:6847648-6847786
>chrY:6848982-6849028
>chrY:6852154-6860043
>chrY:6860083-6861922
>chrY:6861979-6863570
>chrY:6863802-6863865
>chrY:6863916-6864167
>chrY:6864244-6864316
>chrY:6864431-6864563
>chrY:6864637-6864684
>chrY:6866626-6867131
>chrY:6870058-6870140
>chrY:6871665-6872013
>chrY:6872169-6872387
>chrY:6875342-6875396
>chrY:6875729-6875891
>chrY:6878088-6878133
>chrY:6878844-6880221
>chrY:6880316-6883626
>chrY:6883899-6884805
>chrY:6884830-6884955
>chrY:6885029-6885098
>chrY:6885131-6885479
>chrY:6885526-6885939
>chrY:6886406-6886666
>chrY:6886898-6886948
>chrY:6887100-6888329
>chrY:6888474-6889983
>chrY:6890985-6891024
>chrY:6891092-6891358
>chrY:6891401-6891611
>chrY:6892981-6893115
>chrY:6893669-6893774
>chrY:6895254-6895478
>chrY:6895563-6896205
>chrY:6896461-6896776
>chrY:6897525-6898206
>chrY:6898282-6898365
>chrY:6898616-6898818
>chrY:6899436-6900287
>chrY:6900358-6900573
>chrY:6900629-6900720
>chrY:6900839-6901135
>chrY:6901628-6904514
>chrY:6904659-6904842
>chrY:6904889-6906478
>chrY:6906530-6906607
>chrY:6906775-6907001
>chrY:6907115-6908486
>chrY:6912528-6912858
>chrY:6914112-6914726
>chrY:6916342-6916782
>chrY:6916887-6917006
>chrY:6917181-6917345
>chrY:6918314-6918708
>chrY:6918747-6919258
>chrY:6919493-6919574
>chrY:6921059-6921256
>chrY:6921282-6921392
>chrY:6921839-6922823
>chrY:6922915-6923370
>chrY:6923490-6924118
>chrY:6924297-6924631
>chrY:6925296-6925938
>chrY:6926558-6927568
>chrY:6927836-6927927
>chrY:6928342-6928560
>chrY:6928649-6928984
>chrY:6929091-6929551
>chrY:6930475-6931435
>chrY:6932441-6933215
>chrY:6933371-6933411
>chrY:6934732-6935189
>chrY:6935486-6935618
>chrY:6935765-6935904
>chrY:6937299-6937602
>chrY:6938345-6938471
>chrY:6938594-6939524
>chrY:6939644-6940261
>chrY:6940335-6940499
>chrY:6941258-6941547
>chrY:6941864-6942193
>chrY:6942828-6942983
>chrY:6943429-6943462
>chrY:6944367-6944504
>chrY:6944641-6945314
>chrY:6945534-6945654
>chrY:6946318-6947713
>chrY:6948344-6948657
>chrY:6950707-6954807
>chrY:6955053-6955159
>chrY:6955803-6955926
>chrY:6956023-6956063
>chrY:6956317-6956372
>chrY:6957108-6958002
>chrY:6958023-6958087
>chrY:6958414-6960038
>chrY:6960214-6961374
>chrY:6961446-6962943
>chrY:6963074-6963940
>chrY:6964028-6964521
>chrY:6964594-6964942
>chrY:6965013-6965431
>chrY:6965695-6965753
>chrY:6965855-6965888
>chrY:6966057-6966350
>chrY:6967388-6967762
>chrY:6968382-6968430
>chrY:6968652-6968719
>chrY:6969216-6969351
>chrY:6970051-6970191
>chrY:6970246-6970658
>chrY:6971562-6971910
>chrY:6974027-6974059
>chrY:6974261-6974388
>chrY:6975896-6976221
>chrY:6977459-6977494
>chrY:6978909-6979283
>chrY:6979620-6980154
>chrY:6980890-6980969
>chrY:6982141-6982486
>chrY:6982732-6983061
>chrY:6984884-6985051
>chrY:6986241-6986548
>chrY:6986817-6986900
>chrY:6987278-6987625
>chrY:6987796-6987831
>chrY:6988331-6988710
>chrY:6988939-6989218
>chrY:6990164-6990270
>chrY:6990545-6990867
>chrY:6992259-6992503
>chrY:6993172-6993265
>chrY:6993381-6993685
>chrY:6993920-6994089
>chrY:6995585-6995754
>chrY:6996418-6996738
>chrY:6997102-6997413
>chrY:6997812-6997974
>chrY:6998376-6998651
>chrY:6999727-6999856
>chrY:7000619-7000888
>chrY:7001326-7001662
>chrY:7002707-7002771
>chrY:7004518-7004787
>chrY:7005157-7005394
>chrY:7005905-7006039
>chrY:7006278-7006891
>chrY:7007419-7007757
>chrY:7009732-7010080
>chrY:7010647-7010958
>chrY:7011279-7011326
>chrY:7011960-7012456
>chrY:7012882-7013018
>chrY:7013074-7013253
>chrY:7013310-7013437
>chrY:7013597-7013658
>chrY:7013747-7014502
>chrY:7015572-7015700
>chrY:7016104-7016169
>chrY:7016299-7016370
>chrY:7016944-7017323
>chrY:7020297-7020627
>chrY:7021086-7021185
>chrY:7022502-7022703
>chrY:7023684-7024784
>chrY:7024874-7024908
>chrY:7026928-7027206
>chrY:7027408-7027783
>chrY:7029300-7029573
>chrY:7030029-7030107
>chrY:7030675-7031088
>chrY:7031707-7031844
>chrY:7031948-7032325
>chrY:7032572-7032644
>chrY:7032792-7036015
>chrY:7037250-7037315
>chrY:7037375-7037503
>chrY:7038535-7038570
>chrY:7039286-7039551
>chrY:7042373-7042691
>chrY:7043236-7043578
>chrY:7044160-7044375
>chrY:7044586-7045047
>chrY:7045122-7045249
>chrY:7045282-7045497
>chrY:7045526-7045907
>chrY:7046116-7046499
>chrY:7046692-7046764
>chrY:7046879-7047040
>chrY:7047113-7047254
>chrY:7047715-7050778
>chrY:7051111-7051840
>chrY:7051881-7052321
>chrY:7052417-7052969
>chrY:7053148-7053313
>chrY:7053381-7053459
>chrY:7053739-7053984
>chrY:7054139-7054291
>chrY:7054331-7055225
>chrY:7055500-7055637
>chrY:7056436-7056557
>chrY:7056762-7056842
>chrY:7056877-7057596
>chrY:7057689-7058382
>chrY:7058458-7058822
>chrY:7058882-7059085
>chrY:7059161-7060882
>chrY:7060926-7061648
>chrY:7061826-7061963
>chrY:7062339-7062787
>chrY:7062900-7062998
>chrY:7063186-7063744
>chrY:7065068-7065479
>chrY:7065877-7066118
>chrY:7066339-7066668
>chrY:7066682-7066994
>chrY:7067185-7067484
>chrY:7068013-7068350
>chrY:7069392-7069510
>chrY:7069687-7069996
>chrY:7071867-7072189
>chrY:7073214-7073365
>chrY:7074625-7074719
>chrY:7074767-7074914
>chrY:7075917-7076221
>chrY:7076617-7076961
>chrY:7077879-7078180
>chrY:7080047-7080667
>chrY:7081198-7081491
>chrY:7081525-7081894
>chrY:7084282-7084604
>chrY:7085050-7085453
>chrY:7086586-7087270
>chrY:7087762-7087854
>chrY:7088411-7088467
>chrY:7088962-7089129
>chrY:7089514-7089776
>chrY:7090527-7090566
>chrY:7090643-7090803
>chrY:7091692-7092024
>chrY:7092566-7092690
>chrY:7095857-7096120
>chrY:7096493-7096694
>chrY:7098499-7098694
>chrY:7098935-7099112
>chrY:7099309-7099341
>chrY:7099427-7099496
>chrY:7099623-7099899
>chrY:7100089-7100272
>chrY:7102890-7103199
>chrY:7103578-7103873
>chrY:7103985-7104986
>chrY:7105354-7105421
>chrY:7105478-7105541
>chrY:7105572-7105677
>chrY:7106046-7106078
>chrY:7107091-7107253
>chrY:7107284-7107570
>chrY:7107633-7108613
>chrY:7108718-7109484
>chrY:7109528-7109751
>chrY:7110000-7110596
>chrY:7110717-7110803
>chrY:7111538-7111874
>chrY:7112030-7112089
>chrY:7112970-7113476
>chrY:7113851-7113905
>chrY:7114933-7115075
>chrY:7115325-7115379
>chrY:7115545-7116977
>chrY:7118061-7118147
>chrY:7119221-7119440
>chrY:7120178-7120495
>chrY:7121262-7121462
>chrY:7124174-7124835
>chrY:7126431-7126628
>chrY:7126934-7127228
>chrY:7127763-7127850
>chrY:7128095-7128205
>chrY:7128563-7129003
>chrY:7129183-7129466
>chrY:7129813-7137488
>chrY:7137488-7140407
>chrY:7140630-7140850
>chrY:7141157-7141537
>chrY:7141955-7142263
>chrY:7142501-7142576
>chrY:7143249-7143622
>chrY:7144007-7144758
>chrY:7145201-7145714
>chrY:7146497-7147194
>chrY:7147278-7148482
>chrY:7148697-7148794
>chrY:7149158-7149409
>chrY:7149489-7149706
>chrY:7149804-7150129
>chrY:7150518-7150570
>chrY:7150820-7151456
>chrY:7151521-7151770
>chrY:7152135-7152433
>chrY:7152492-7152877
>chrY:7152925-7153248
>chrY:7153337-7160137
>chrY:7160516-7160861
>chrY:7161002-7161627
>chrY:7161703-7162090
>chrY:7162379-7162856
>chrY:7162907-7163316
>chrY:7164142-7164204
>chrY:7164396-7164817
>chrY:7165065-7165972
>chrY:7166069-7166165
>chrY:7166262-7166540
>chrY:7167136-7167446
>chrY:7167564-7167874
>chrY:7167948-7168021
>chrY:7169245-7169299
>chrY:7169760-7170040
>chrY:7170099-7170511
>chrY:7170560-7172787
>chrY:7172844-7172924
>chrY:7173003-7173349
>chrY:7173400-7174638
>chrY:7174685-7175840
>chrY:7175928-7177778
>chrY:7177914-7178193
>chrY:7178361-7178583
>chrY:7179858-7180893
>chrY:7181086-7181128
>chrY:7182080-7182161
>chrY:7183442-7183478
>chrY:7183702-7183814
>chrY:7184097-7184368
>chrY:7184586-7185045
>chrY:7185165-7185867
>chrY:7185901-7186146
>chrY:7186194-7186724
>chrY:7186764-7186818
>chrY:7187593-7187620
>chrY:7187859-7188246
>chrY:7188925-7189050
>chrY:7189964-7196119
>chrY:7204567-7204726
>chrY:7205048-7205201
>chrY:7205274-7205521
>chrY:7205615-7205940
>chrY:7206411-7206653
>chrY:7206809-7207153
>chrY:7207753-7208911
>chrY:7209112-7209198
>chrY:7209412-7209526
>chrY:7210226-7210561
>chrY:7210661-7210795
>chrY:7211102-7211863
>chrY:7212054-7212373
>chrY:7212487-7213046
>chrY:7213269-7213778
>chrY:7214083-7214483
>chrY:7214576-7215053
>chrY:7215145-7215223
>chrY:7215536-7216736
>chrY:7217325-7217430
>chrY:7217549-7219044
>chrY:7219639-7220111
>chrY:7220618-7221491
>chrY:7222444-7222809
>chrY:7223053-7223342
>chrY:7224121-7224598
>chrY:7224676-7224801
>chrY:7224945-7225248
>chrY:7225288-7225638
>chrY:7225773-7225899
>chrY:7226219-7226512
>chrY:7226570-7227394
>chrY:7228071-7228433
>chrY:7228630-7228802
>chrY:7229006-7229737
>chrY:7230026-7230350
>chrY:7230377-7231419
>chrY:7231579-7232292
>chrY:7232584-7232629
>chrY:7232904-7233658
>chrY:7233718-7234772
>chrY:7235901-7236471
>chrY:7236700-7237118
>chrY:7237169-7237319
>chrY:7237662-7237939
>chrY:7238026-7238184
>chrY:7238297-7238634
>chrY:7238928-7239830
>chrY:7239989-7240291
>chrY:7240527-7240625
>chrY:7240811-7241666
>chrY:7242278-7242430
>chrY:7242541-7242935
>chrY:7243143-7243712
>chrY:7243826-7244085
>chrY:7244243-7244635
>chrY:7245007-7245303
>chrY:7245474-7245881
>chrY:7246101-7247218
>chrY:7247334-7247630
>chrY:7247792-7248308
>chrY:7249102-7249170
>chrY:7249388-7255922
>chrY:7256149-7256354
>chrY:7256821-7257193
>chrY:7257423-7257501
>chrY:7257574-7257720
>chrY:7257782-7258017
>chrY:7258093-7258817
>chrY:7258901-7259352
>chrY:7259416-7259461
>chrY:7259535-7260657
>chrY:7260769-7260872
>chrY:7260940-7261367
>chrY:7261658-7261958
>chrY:7262058-7262152
>chrY:7262258-7262320
>chrY:7262932-7263518
>chrY:7263905-7263943
>chrY:7264035-7264443
>chrY:7264478-7265091
>chrY:7265777-7266420
>chrY:7266564-7266881
>chrY:7266987-7267646
>chrY:7268375-7268423
>chrY:7268558-7269632
>chrY:7269886-7270146
>chrY:7270252-7270505
>chrY:7270722-7271125
>chrY:7271195-7271404
>chrY:7271459-7271516
>chrY:7271587-7271670
>chrY:7271693-7271882
>chrY:7274980-7275091
>chrY:7275625-7275801
>chrY:7276842-7277135
>chrY:7277418-7277851
>chrY:7277940-7278306
>chrY:7278732-7279068
>chrY:7279429-7279560
>chrY:7279614-7279654
>chrY:7279751-7279866
>chrY:7279927-7280406
>chrY:7280723-7280902
>chrY:7281251-7281580
>chrY:7281644-7281872
>chrY:7282131-7282817
>chrY:7283350-7283501
>chrY:7283543-7283649
>chrY:7284343-7284525
>chrY:7284631-7285200
>chrY:7285631-7286056
>chrY:7286469-7286796
>chrY:7287134-7287302
>chrY:7287418-7287764
>chrY:7288320-7288862
>chrY:7289022-7289630
>chrY:7289890-7290241
>chrY:7290925-7291504
>chrY:7292153-7292434
>chrY:7292531-7293199
>chrY:7293446-7293790
>chrY:7294019-7294640
>chrY:7294952-7295258
>chrY:7295648-7295842
>chrY:7295917-7296778
>chrY:7297229-7297575
>chrY:7297933-7298184
>chrY:7298233-7298804
>chrY:7299444-7299660
>chrY:7300747-7300954
>chrY:7301250-7301374
>chrY:7301584-7302258
>chrY:7302644-7302875
>chrY:7302969-7303032
>chrY:7303129-7303298
>chrY:7304609-7304883
>chrY:7305641-7305805
>chrY:7306095-7307808
>chrY:7307895-7308157
>chrY:7308214-7308459
>chrY:7308715-7309096
>chrY:7309315-7309607
>chrY:7311232-7311480
>chrY:7311551-7311589
>chrY:7311687-7312349
>chrY:7313517-7313575
>chrY:7314694-7315437
>chrY:7315529-7315582
>chrY:7315671-7316119
>chrY:7316310-7316436
>chrY:7316652-7316690
>chrY:7316796-7317323
>chrY:7317810-7318176
>chrY:7318336-7318859
>chrY:7319546-7319870
>chrY:7320210-7320297
>chrY:7320649-7320816
>chrY:7321235-7321410
>chrY:7321851-7322135
>chrY:7322528-7322868
>chrY:7323281-7323511
>chrY:7323563-7323597
>chrY:7324074-7324114
>chrY:7324365-7324441
>chrY:7324520-7324600
>chrY:7326382-7326544
>chrY:7326947-7327209
>chrY:7327301-7327368
>chrY:7327437-7327800
>chrY:7327994-7328683
>chrY:7329012-7329816
>chrY:7330525-7330736
>chrY:7330787-7331019
>chrY:7331041-7331122
>chrY:7331197-7331615
>chrY:7331824-7332144
>chrY:7332442-7333074
>chrY:7333192-7333668
>chrY:7333984-7334218
>chrY:7334308-7334439
>chrY:7334819-7334881
>chrY:7334929-7334964
>chrY:7335220-7335283
>chrY:7335375-7336029
>chrY:7336787-7337320
>chrY:7338296-7338934
>chrY:7339319-7339394
>chrY:7340040-7340325
>chrY:7340385-7340691
>chrY:7340721-7340808
>chrY:7341525-7341567
>chrY:7341825-7342699
>chrY:7343147-7343204
>chrY:7343706-7343943
>chrY:7344250-7344355
>chrY:7344507-7344815
>chrY:7345170-7345582
>chrY:7346841-7347168
>chrY:7347723-7348033
>chrY:7348424-7348762
>chrY:7349090-7350020
>chrY:7351136-7351252
>chrY:7351337-7351391
>chrY:7351732-7352229
>chrY:7352468-7352645
>chrY:7352776-7353058
>chrY:7353292-7353356
>chrY:7353458-7354734
>chrY:7354766-7355679
>chrY:7357432-7357809
>chrY:7358191-7358282
>chrY:7358800-7359084
>chrY:7359107-7359228
>chrY:7359978-7360055
>chrY:7360179-7360573
>chrY:7360698-7361101
>chrY:7361151-7361341
>chrY:7361810-7362073
>chrY:7362179-7362423
>chrY:7362873-7363709
>chrY:7363774-7363844
>chrY:7363911-7363987
>chrY:7364615-7364675
>chrY:7364789-7365263
>chrY:7365549-7366285
>chrY:7367634-7367979
>chrY:7368190-7368810
>chrY:7368937-7370076
>chrY:7370214-7370514
>chrY:7370565-7370619
>chrY:7370889-7371557
>chrY:7373507-7374171
>chrY:7374380-7374688
>chrY:7374743-7374819
>chrY:7374929-7375525
>chrY:7376399-7376725
>chrY:7377894-7378142
>chrY:7378254-7378378
>chrY:7378690-7378735
>chrY:7379371-7379656
>chrY:7381731-7381807
>chrY:7382135-7382289
>chrY:7382377-7382587
>chrY:7382839-7382929
>chrY:7384007-7384399
>chrY:7385050-7385383
>chrY:7385496-7388206
>chrY:7388287-7388327
>chrY:7388359-7388391
>chrY:7388436-7390156
>chrY:7390403-7391488
>chrY:7391520-7391702
>chrY:7391750-7391947
>chrY:7392103-7392531
>chrY:7394666-7394705
>chrY:7395654-7396922
>chrY:7398469-7398524
>chrY:7399841-7399899
>chrY:7400646-7400895
>chrY:7400966-7401197
>chrY:7401338-7402617
>chrY:7403077-7403479
>chrY:7403984-7404297
>chrY:7404666-7405090
>chrY:7406069-7406254
>chrY:7406442-7406526
>chrY:7406752-7407133
>chrY:7407178-7409682
>chrY:7409875-7409931
>chrY:7410455-7410499
>chrY:7411366-7411762
>chrY:7412889-7413189
>chrY:7413292-7413701
>chrY:7414095-7414511
>chrY:7414753-7414794
>chrY:7416000-7416301
>chrY:7417062-7417700
>chrY:7419569-7420397
>chrY:7420583-7420682
>chrY:7421173-7421913
>chrY:7422140-7422250
>chrY:7422979-7423048
>chrY:7423908-7423940
>chrY:7425686-7425869
>chrY:7425927-7426809
>chrY:7426970-7427248
>chrY:7427344-7427397
>chrY:7427592-7433803
>chrY:7434105-7434629
>chrY:7434974-7436683
>chrY:7436721-7437254
>chrY:7437509-7437913
>chrY:7438070-7438158
>chrY:7438210-7438878
>chrY:7439191-7440514
>chrY:7441224-7441267
>chrY:7441385-7442000
>chrY:7442252-7442528
>chrY:7442576-7443228
>chrY:7443292-7443643
>chrY:7444531-7444624
>chrY:7445047-7445878
>chrY:7446447-7446738
>chrY:7447476-7447845
>chrY:7448490-7448815
>chrY:7448956-7449152
>chrY:7449220-7449311
>chrY:7450433-7450804
>chrY:7451370-7452683
>chrY:7452764-7452806
>chrY:7452841-7453495
>chrY:7454193-7454462
>chrY:7454506-7455131
>chrY:7456603-7456820
>chrY:7456993-7457092
>chrY:7458174-7458232
>chrY:7459088-7459227
>chrY:7459683-7459718
>chrY:7459854-7460143
>chrY:7460817-7460876
>chrY:7460928-7460981
>chrY:7461084-7461169
>chrY:7462447-7462501
>chrY:7463592-7463664
>chrY:7464178-7464238
>chrY:7464285-7464348
>chrY:7464462-7464783
>chrY:7464916-7465254
>chrY:7466216-7466551
>chrY:7467349-7467394
>chrY:7467425-7467921
>chrY:7468029-7468073
>chrY:7468469-7468713
>chrY:7469244-7469510
>chrY:7469766-7470900
>chrY:7471605-7471823
>chrY:7472039-7472531
>chrY:7472910-7473233
>chrY:7473602-7474027
>chrY:7474104-7480016
>chrY:7480226-7481470
>chrY:7481650-7481941
>chrY:7482673-7482849
>chrY:7483063-7483499
>chrY:7483959-7484013
>chrY:7486152-7487005
>chrY:7487154-7487608
>chrY:7487741-7487915
>chrY:7488111-7488152
>chrY:7489829-7489864
>chrY:7489905-7490269
>chrY:7490320-7490363
>chrY:7490514-7490648
>chrY:7491421-7492886
>chrY:7493133-7493430
>chrY:7493992-7494702
>chrY:7494994-7495319
>chrY:7495512-7495711
>chrY:7498229-7498647
>chrY:7499055-7499628
>chrY:7499669-7499756
>chrY:7499968-7500123
>chrY:7500170-7500738
>chrY:7500768-7501010
>chrY:7501123-7502954
>chrY:7503131-7504168
>chrY:7504236-7507521
>chrY:7508346-7508637
>chrY:7509242-7509565
>chrY:7509649-7509825
>chrY:7509916-7510113
>chrY:7510243-7513234
>chrY:7513273-7514023
>chrY:7514272-7514633
>chrY:7515454-7516530
>chrY:7516795-7517395
>chrY:7517456-7517621
>chrY:7517668-7518060
>chrY:7519148-7519477
>chrY:7519532-7520034
>chrY:7520476-7521026
>chrY:7521589-7521640
>chrY:7521853-7522876
>chrY:7522993-7523119
>chrY:7523290-7523386
>chrY:7523637-7524007
>chrY:7524124-7527371
>chrY:7530018-7530121
>chrY:7530416-7530727
>chrY:7531301-7531468
>chrY:7531504-7531741
>chrY:7532902-7533232
>chrY:7533904-7534195
>chrY:7534734-7534771
>chrY:7535022-7535060
>chrY:7535305-7535366
>chrY:7536170-7536206
>chrY:7536352-7536792
>chrY:7536930-7537023
>chrY:7537136-7537184
>chrY:7537903-7537949
>chrY:7538045-7538169
>chrY:7538383-7538623
>chrY:7538716-7539004
>chrY:7539117-7539446
>chrY:7539577-7539672
>chrY:7539988-7540033
>chrY:7541195-7541868
>chrY:7542303-7542427
>chrY:7542699-7542749
>chrY:7543139-7543398
>chrY:7543514-7543619
>chrY:7544853-7545174
>chrY:7545958-7546275
>chrY:7547450-7547632
>chrY:7548222-7548949
>chrY:7549010-7549133
>chrY:7549167-7549252
>chrY:7549417-7549550
>chrY:7549754-7550064
>chrY:7550638-7550805
>chrY:7551237-7551609
>chrY:7552323-7552698
>chrY:7553742-7554059
>chrY:7554099-7554475
>chrY:7554714-7554751
>chrY:7554819-7555043
>chrY:7555082-7556026
>chrY:7556099-7557251
>chrY:7557295-7557392
>chrY:7558575-7559437
>chrY:7559527-7559575
>chrY:7559683-7559833
>chrY:7560625-7560669
>chrY:7562329-7562852
>chrY:7563322-7563790
>chrY:7564300-7564633
>chrY:7565257-7566251
>chrY:7566692-7567048
>chrY:7567357-7567394
>chrY:7567875-7569677
>chrY:7569973-7576347
>chrY:7576869-7576972
>chrY:7577118-7577654
>chrY:7577790-7578034
>chrY:7578203-7578443
>chrY:7578866-7579375
>chrY:7579851-7579944
>chrY:7580002-7580558
>chrY:7580617-7580727
>chrY:7580778-7581172
>chrY:7581567-7582083
>chrY:7582492-7583811
>chrY:7584399-7584913
>chrY:7584997-7585521
>chrY:7585786-7585980
>chrY:7586094-7586214
>chrY:7586309-7586522
>chrY:7587140-7587177
>chrY:7588185-7588243
>chrY:7588551-7588893
>chrY:7590211-7590292
>chrY:7590732-7590828
>chrY:7591154-7591578
>chrY:7592101-7593449
>chrY:7593515-7593702
>chrY:7594453-7594782
>chrY:7595669-7596147
>chrY:7596330-7596379
>chrY:7596759-7596806
>chrY:7597259-7597373
>chrY:7597501-7597591
>chrY:7598319-7598405
>chrY:7599793-7600162
>chrY:7600820-7600880
>chrY:7601263-7601807
>chrY:7601865-7602168
>chrY:7602357-7602404
>chrY:7602453-7602563
>chrY:7602619-7602716
>chrY:7602907-7603588
>chrY:7603877-7604170
>chrY:7604289-7604576
>chrY:7605160-7605313
>chrY:7605442-7605546
>chrY:7606004-7606105
>chrY:7606621-7606746
>chrY:7606861-7607419
>chrY:7607583-7607709
>chrY:7609368-7609458
>chrY:7609591-7610285
>chrY:7610763-7610877
>chrY:7610971-7611179
>chrY:7611267-7611408
>chrY:7611558-7615303
>chrY:7615477-7615628
>chrY:7615687-7616960
>chrY:7617005-7617139
>chrY:7617380-7617618
>chrY:7617812-7617976
>chrY:7618129-7618575
>chrY:7618675-7618767
>chrY:7618848-7618964
>chrY:7619020-7619418
>chrY:7619527-7619617
>chrY:7619891-7620292
>chrY:7620896-7620928
>chrY:7621137-7623298
>chrY:7623350-7623646
>chrY:7623956-7624525
>chrY:7624747-7624976
>chrY:7625434-7625930
>chrY:7625988-7626034
>chrY:7626097-7626290
>chrY:7626422-7626508
>chrY:7626602-7627453
>chrY:7627502-7627829
>chrY:7627892-7629487
>chrY:7629710-7630251
>chrY:7630635-7630877
>chrY:7631760-7631836
>chrY:7632212-7632658
>chrY:7633088-7633407
>chrY:7633788-7633909
>chrY:7634269-7634424
>chrY:7634775-7635603
>chrY:7635752-7636598
>chrY:7637076-7637581
>chrY:7637651-7637715
>chrY:7638346-7638619
>chrY:7638813-7639203
>chrY:7640303-7640388
>chrY:7640834-7640903
>chrY:7641700-7641734
>chrY:7642041-7642147
>chrY:7642303-7642435
>chrY:7642515-7642783
>chrY:7643524-7643682
>chrY:7643983-7644496
>chrY:7644605-7644783
>chrY:7644900-7645342
>chrY:7645467-7645703
>chrY:7645859-7645977
>chrY:7646048-7646090
>chrY:7646351-7646521
>chrY:7646827-7646894
>chrY:7647274-7647538
>chrY:7647592-7648162
>chrY:7648760-7649002
>chrY:7649518-7649622
>chrY:7649776-7649867
>chrY:7650116-7650236
>chrY:7650706-7650777
>chrY:7650834-7650971
>chrY:7651047-7651202
>chrY:7651350-7651419
>chrY:7651563-7651712
>chrY:7652076-7652206
>chrY:7652416-7652592
>chrY:7652718-7653242
>chrY:7653993-7654033
>chrY:7654106-7654235
>chrY:7654347-7654462
>chrY:7654725-7654839
>chrY:7654879-7655047
>chrY:7655515-7655664
>chrY:7656434-7656924
>chrY:7657187-7657217
>chrY:7657284-7657391
>chrY:7657689-7657840
>chrY:7658388-7658437
>chrY:7659020-7659157
>chrY:7660565-7660622
>chrY:7660719-7660761
>chrY:7660961-7661018
>chrY:7661318-7661720
>chrY:7661938-7662558
>chrY:7662615-7662845
>chrY:7662991-7663267
>chrY:7663318-7663789
>chrY:7664216-7664702
>chrY:7664848-7664922
>chrY:7666338-7666394
>chrY:7666472-7666784
>chrY:7666939-7667200
>chrY:7667283-7667431
>chrY:7667603-7668776
>chrY:7669004-7669347
>chrY:7669431-7670160
>chrY:7670477-7670533
>chrY:7670557-7671108
>chrY:7671289-7671756
>chrY:7672010-7672157
>chrY:7672307-7672601
>chrY:7672694-7673743
>chrY:7673923-7675326
>chrY:7675471-7675876
>chrY:7676050-7676125
>chrY:7676342-7676953
>chrY:7677010-7677502
>chrY:7679891-7679934
>chrY:7680755-7680844
>chrY:7680905-7681006
>chrY:7681864-7681956
>chrY:7682096-7682136
>chrY:7682570-7682816
>chrY:7682974-7683117
>chrY:7683744-7683851
>chrY:7683894-7684093
>chrY:7684170-7684243
>chrY:7685040-7685161
>chrY:7686617-7686667
>chrY:7686876-7686924
>chrY:7688011-7688119
>chrY:7688165-7688263
>chrY:7689184-7689236
>chrY:7690488-7690571
>chrY:7690827-7690871
>chrY:7692290-7692438
>chrY:7692531-7692659
>chrY:7692702-7692794
>chrY:7693313-7693876
>chrY:7693956-7694338
>chrY:7694505-7694834
>chrY:7694866-7694920
>chrY:7695120-7695209
>chrY:7695595-7695742
>chrY:7695915-7696478
>chrY:7697242-7697435
>chrY:7698223-7698318
>chrY:7698634-7698812
>chrY:7698985-7699166
>chrY:7699331-7699445
>chrY:7699733-7700012
>chrY:7700640-7700916
>chrY:7703690-7703766
>chrY:7704805-7711240
>chrY:7711334-7712291
>chrY:7712493-7712591
>chrY:7713746-7714138
>chrY:7714298-7714497
>chrY:7714603-7714675
>chrY:7714707-7714808
>chrY:7715250-7715549
>chrY:7720553-7720632
>chrY:7723874-7723929
>chrY:7728835-7728885
>chrY:7731248-7731313
>chrY:7731455-7731517
>chrY:7732033-7732116
>chrY:7732421-7732490
>chrY:7732655-7732778
>chrY:7734836-7734988
>chrY:7735345-7735439
>chrY:7735652-7735725
>chrY:7736098-7736272
>chrY:7736927-7737012
>chrY:7739017-7739332
>chrY:7740109-7740174
>chrY:7740370-7740476
>chrY:7741687-7741745
>chrY:7742897-7742925
>chrY:7743157-7743205
>chrY:7743595-7743657
>chrY:7744189-7744292
>chrY:7745294-7745452
>chrY:7745830-7746158
>chrY:7746842-7747162
>chrY:7747817-7747875
>chrY:7748067-7748186
>chrY:7749499-7749799
>chrY:7750020-7750092
>chrY:7750886-7750927
>chrY:7752909-7754182
>chrY:7755045-7755089
>chrY:7755389-7755782
>chrY:7756525-7756666
>chrY:7757495-7757588
>chrY:7757975-7758443
>chrY:7759619-7759926
>chrY:7761570-7765328
>chrY:7766360-7766419
>chrY:7766554-7766631
>chrY:7766733-7766811
>chrY:7767693-7767987
>chrY:7768370-7768449
>chrY:7769646-7769790
>chrY:7772792-7773157
>chrY:7774259-7774342
>chrY:7774582-7774621
>chrY:7774672-7774719
>chrY:7774827-7775344
>chrY:7775457-7775617
>chrY:7776905-7777532
>chrY:7777580-7777744
>chrY:7777894-7778047
>chrY:7778245-7778566
>chrY:7778784-7778936
>chrY:7779078-7779146
>chrY:7779331-7779466
>chrY:7779775-7779847
>chrY:7780088-7780189
>chrY:7780798-7781448
>chrY:7782049-7782816
>chrY:7783151-7783509
>chrY:7784115-7784434
>chrY:7786103-7786282
>chrY:7787169-7787230
>chrY:7788029-7789298
>chrY:7789614-7789649
>chrY:7790734-7791007
>chrY:7792100-7792170
>chrY:7794066-7794141
>chrY:7794261-7794342
>chrY:7795207-7795292
>chrY:7795367-7795710
>chrY:7796372-7796803
>chrY:7796940-7797239
>chrY:7798134-7798233
>chrY:7798923-7799049
>chrY:7799660-7799718
>chrY:7799932-7800011
>chrY:7800256-7800300
>chrY:7800793-7800897
>chrY:7801029-7801202
>chrY:7802137-7802612
>chrY:7804431-7804538
>chrY:7806546-7806646
>chrY:7806827-7806875
>chrY:7808287-7808390
>chrY:7808728-7808766
>chrY:7810973-7811042
>chrY:7811361-7811461
>chrY:7812294-7812380
>chrY:7813066-7813189
>chrY:7813593-7813990
>chrY:7815507-7815619
>chrY:7815725-7815783
>chrY:7816207-7816362
>chrY:7818252-7818309
>chrY:7818676-7818762
>chrY:7819216-7819321
>chrY:7821466-7821544
>chrY:7821868-7821937
>chrY:7821983-7822072
>chrY:7822142-7822177
>chrY:7822401-7822442
>chrY:7824735-7824774
>chrY:7825991-7826044
>chrY:7827644-7827953
>chrY:7830248-7830356
>chrY:7830497-7830670
>chrY:7830787-7831554
>chrY:7831732-7831791
>chrY:7832093-7832128
>chrY:7832409-7832456
>chrY:7832608-7832655
>chrY:7833000-7833099
>chrY:7834007-7834109
>chrY:7834548-7834636
>chrY:7837046-7837103
>chrY:7837647-7837691
>chrY:7837880-7837919
>chrY:7838615-7838670
>chrY:7838776-7839005
>chrY:7840349-7840719
>chrY:7840752-7841050
>chrY:7841189-7845516
>chrY:7845858-7846189
>chrY:7846362-7846444
>chrY:7846714-7847318
>chrY:7847485-7847644
>chrY:7847805-7847894
>chrY:7848035-7848108
>chrY:7848381-7848483
>chrY:7848731-7848794
>chrY:7849525-7850060
>chrY:7850594-7850705
>chrY:7852017-7852510
>chrY:7852672-7852700
>chrY:7852862-7852946
>chrY:7852987-7853629
>chrY:7853736-7854049
>chrY:7854085-7854149
>chrY:7854422-7854595
>chrY:7854986-7855086
>chrY:7855496-7856210
>chrY:7856522-7856622
>chrY:7857233-7857927
>chrY:7858302-7858528
>chrY:7858734-7858945
>chrY:7859391-7859439
>chrY:7859696-7859864
>chrY:7860344-7860563
>chrY:7861115-7861274
>chrY:7862222-7862667
>chrY:7862953-7863069
>chrY:7863923-7863974
>chrY:7864925-7865055
>chrY:7865257-7865351
>chrY:7865449-7865498
>chrY:7865553-7865634
>chrY:7865717-7865843
>chrY:7866513-7866552
>chrY:7866919-7867050
>chrY:7867171-7867306
>chrY:7868585-7868616
>chrY:7869240-7869363
>chrY:7869707-7869918
>chrY:7870254-7870421
>chrY:7870540-7870613
>chrY:7870988-7871019
>chrY:7872448-7872511
>chrY:7872830-7872957
>chrY:7873055-7873098
>chrY:7873500-7873627
>chrY:7873933-7873980
>chrY:7874989-7875062
>chrY:7876117-7876184
>chrY:7877206-7877253
>chrY:7877713-7877765
>chrY:7878011-7878069
>chrY:7879172-7879228
>chrY:7880608-7880648
>chrY:7880757-7880833
>chrY:7881496-7881576
>chrY:7881775-7881846
>chrY:7882149-7882317
>chrY:7882471-7882841
>chrY:7883270-7883465
>chrY:7884867-7885082
>chrY:7885174-7885626
>chrY:7886140-7886306
>chrY:7886359-7886396
>chrY:7886477-7886526
>chrY:7886607-7886641
>chrY:7886674-7886930
>chrY:7886991-7887327
>chrY:7887494-7887752
>chrY:7887920-7888048
>chrY:7888150-7888271
>chrY:7888316-7888512
>chrY:7888759-7888793
>chrY:7888888-7889301
>chrY:7889373-7889482
>chrY:7889791-7889831
>chrY:7889899-7890456
>chrY:7890489-7891450
>chrY:7891611-7891728
>chrY:7891924-7892134
>chrY:7892258-7892353
>chrY:7892441-7892571
>chrY:7892608-7892842
>chrY:7892904-7892969
>chrY:7893007-7893410
>chrY:7894018-7894135
>chrY:7895464-7895538
>chrY:7895996-7896350
>chrY:7896502-7896765
>chrY:7897181-7897239
>chrY:7897396-7897583
>chrY:7897632-7897726
>chrY:7898005-7898076
>chrY:7898868-7899095
>chrY:7899295-7899405
>chrY:7899675-7899796
>chrY:7899847-7899974
>chrY:7900353-7900428
>chrY:7900485-7900810
>chrY:7901234-7901508
>chrY:7904698-7904785
>chrY:7905119-7905438
>chrY:7905629-7905697
>chrY:7906058-7907098
>chrY:7907274-7907337
>chrY:7907571-7907630
>chrY:7908364-7908560
>chrY:7908733-7909294
>chrY:7910500-7910534
>chrY:7910773-7910867
>chrY:7912389-7912707
>chrY:7912806-7913040
>chrY:7913118-7913164
>chrY:7913485-7913625
>chrY:7913722-7913969
>chrY:7914707-7915094
>chrY:7915315-7915542
>chrY:7915873-7916016
>chrY:7916113-7916213
>chrY:7916330-7916597
>chrY:7916631-7916897
>chrY:7917491-7917558
>chrY:7917953-7918000
>chrY:7918607-7918701
>chrY:7918879-7918974
>chrY:7919498-7919569
>chrY:7919699-7919890
>chrY:7920104-7920144
>chrY:7920493-7920559
>chrY:7921586-7921648
>chrY:7921890-7922015
>chrY:7923392-7923488
>chrY:7923679-7923809
>chrY:7924628-7924733
>chrY:7924941-7924992
>chrY:7925344-7925445
>chrY:7925792-7925845
>chrY:7926939-7926970
>chrY:7927445-7927525
>chrY:7928204-7928253
>chrY:7928909-7929145
>chrY:7929542-7929634
>chrY:7930233-7930299
>chrY:7930863-7930969
>chrY:7931393-7931455
>chrY:7932065-7932135
>chrY:7932687-7932739
>chrY:7935842-7935940
>chrY:7937969-7938095
>chrY:7938386-7938489
>chrY:7939375-7939458
>chrY:7939730-7939778
>chrY:7940198-7940234
>chrY:7940383-7940575
>chrY:7941266-7941335
>chrY:7941525-7941581
>chrY:7942267-7942340
>chrY:7943508-7943598
>chrY:7943808-7943932
>chrY:7945185-7945216
>chrY:7945594-7945638
>chrY:7945802-7945929
>chrY:7946045-7946140
>chrY:7946847-7946881
>chrY:7946997-7947024
>chrY:7947066-7947106
>chrY:7947619-7947674
>chrY:7948052-7948171
>chrY:7948734-7948826
>chrY:7949069-7949195
>chrY:7949453-7949541
>chrY:7949680-7949719
>chrY:7949888-7949932
>chrY:7950131-7950223
>chrY:7951235-7951289
>chrY:7951915-7951967
>chrY:7952560-7952668
>chrY:7952724-7953553
>chrY:7953764-7953842
>chrY:7953889-7953946
>chrY:7954161-7954285
>chrY:7955866-7956029
>chrY:7956292-7956360
>chrY:7956659-7956811
>chrY:7957201-7957322
>chrY:7957588-7957645
>chrY:7960688-7960818
>chrY:7960990-7961580
>chrY:7961625-7961862
>chrY:7962504-7962564
>chrY:7963188-7963232
>chrY:7963718-7963895
>chrY:7964024-7964349
>chrY:7964404-7964540
>chrY:7964853-7964958
>chrY:7965593-7965785
>chrY:7966607-7966699
>chrY:7967022-7967112
>chrY:7967680-7967829
>chrY:7968210-7968298
>chrY:7968569-7968668
>chrY:7969476-7969566
>chrY:7969623-7969860
>chrY:7969905-7969974
>chrY:7970056-7970116
>chrY:7970474-7970550
>chrY:7971030-7971114
>chrY:7971471-7971581
>chrY:7971757-7971972
>chrY:7973266-7973328
>chrY:7973452-7973666
>chrY:7974589-7974665
>chrY:7974978-7975155
>chrY:7976136-7976272
>chrY:7978170-7978244
>chrY:7978736-7978792
>chrY:7978958-7979032
>chrY:7979265-7979334
>chrY:7980656-7980805
>chrY:7980885-7980950
>chrY:7981075-7981604
>chrY:7981879-7982029
>chrY:7982164-7982217
>chrY:7983002-7983082
>chrY:7983238-7983288
>chrY:7984776-7984857
>chrY:7985112-7985372
>chrY:7985753-7985927
>chrY:7986432-7986552
>chrY:7987753-7987897
>chrY:7988432-7988483
>chrY:7989334-7989409
>chrY:7989775-7989973
>chrY:7990611-7990766
>chrY:7990958-7991251
>chrY:7991369-7991410
>chrY:7991656-7991753
>chrY:7991837-7993038
>chrY:7993331-7994505
>chrY:7994605-7994918
>chrY:7994979-7995245
>chrY:7995329-7995599
>chrY:7995634-7995870
>chrY:7995903-7996055
>chrY:7996136-7996403
>chrY:7996436-7996531
>chrY:7996788-7996857
>chrY:7997287-7997399
>chrY:7997716-7998831
>chrY:7998976-7999063
>chrY:7999565-8000205
>chrY:8001415-8001768
>chrY:8001815-8001873
>chrY:8003239-8003554
>chrY:8003647-8003781
>chrY:8004130-8004199
>chrY:8004317-8004389
>chrY:8004850-8004947
>chrY:8005259-8005315
>chrY:8005539-8006088
>chrY:8006622-8006739
>chrY:8006807-8006976
>chrY:8007068-8007208
>chrY:8008306-8008379
>chrY:8009234-8009358
>chrY:8009925-8009975
>chrY:8011212-8011305
>chrY:8011595-8011643
>chrY:8012244-8012455
>chrY:8012498-8012630
>chrY:8014416-8014509
>chrY:8015888-8015927
>chrY:8016126-8016236
>chrY:8017125-8018466
>chrY:8020507-8020641
>chrY:8021050-8021162
>chrY:8022169-8022224
>chrY:8022477-8022611
>chrY:8023281-8023467
>chrY:8023708-8023846
>chrY:8024201-8024250
>chrY:8024468-8024582
>chrY:8025462-8025516
>chrY:8025878-8025983
>chrY:8026191-8026225
>chrY:8026488-8031022
>chrY:8031057-8031225
>chrY:8031409-8031687
>chrY:8032201-8032243
>chrY:8032906-8032938
>chrY:8033020-8033119
>chrY:8033981-8034043
>chrY:8034655-8034850
>chrY:8035102-8035204
>chrY:8035332-8035553
>chrY:8036327-8036424
>chrY:8036872-8036961
>chrY:8037323-8037505
>chrY:8037807-8037989
>chrY:8038239-8038304
>chrY:8038577-8038708
>chrY:8039782-8039824
>chrY:8039890-8040029
>chrY:8040656-8040769
>chrY:8041032-8041108
>chrY:8041335-8041534
>chrY:8041577-8041618
>chrY:8041652-8041722
>chrY:8043139-8043244
>chrY:8043588-8043771
>chrY:8045002-8045139
>chrY:8047088-8047125
>chrY:8047473-8047504
>chrY:8048732-8050545
>chrY:8050597-8050752
>chrY:8051355-8051407
>chrY:8051665-8051864
>chrY:8052185-8052235
>chrY:8052999-8053069
>chrY:8053290-8054334
>chrY:8054584-8054667
>chrY:8055362-8057485
>chrY:8057796-8058144
>chrY:8058664-8058814
>chrY:8059249-8059296
>chrY:8059837-8060081
>chrY:8060637-8060715
>chrY:8061285-8061407
>chrY:8062734-8062791
>chrY:8063149-8063205
>chrY:8065358-8065508
>chrY:8066280-8066373
>chrY:8067064-8067139
>chrY:8067380-8067847
>chrY:8069000-8069160
>chrY:8069313-8069384
>chrY:8069536-8069605
>chrY:8069728-8069958
>chrY:8070158-8070313
>chrY:8070614-8070998
>chrY:8071134-8071469
>chrY:8071669-8071765
>chrY:8072106-8072780
>chrY:8072858-8072964
>chrY:8073215-8073335
>chrY:8073559-8073936
>chrY:8074256-8074341
>chrY:8074421-8074709
>chrY:8074843-8074987
>chrY:8075155-8075240
>chrY:8075752-8075899
>chrY:8076107-8076193
>chrY:8076254-8076365
>chrY:8076509-8076639
>chrY:8078261-8078313
>chrY:8078597-8079269
>chrY:8079522-8079629
>chrY:8079707-8080389
>chrY:8080699-8080771
>chrY:8080834-8081026
>chrY:8081660-8081723
>chrY:8081817-8081909
>chrY:8082315-8082363
>chrY:8083103-8083148
>chrY:8084543-8084620
>chrY:8085230-8085355
>chrY:8086791-8086975
>chrY:8088587-8088679
>chrY:8088947-8089048
>chrY:8089273-8089307
>chrY:8089868-8089907
>chrY:8090352-8090724
>chrY:8091675-8091772
>chrY:8093676-8093758
>chrY:8093871-8093910
>chrY:8094453-8094571
>chrY:8095132-8095207
>chrY:8095545-8095718
>chrY:8095760-8095899
>chrY:8096422-8101744
>chrY:8101840-8102528
>chrY:8102606-8102722
>chrY:8102849-8103032
>chrY:8103175-8103383
>chrY:8103748-8104071
>chrY:8104300-8104348
>chrY:8105339-8105422
>chrY:8105694-8105766
>chrY:8105942-8106194
>chrY:8106326-8106447
>chrY:8106515-8106849
>chrY:8106929-8106962
>chrY:8107026-8107218
>chrY:8107816-8108000
>chrY:8108054-8108155
>chrY:8108314-8108549
>chrY:8108644-8108717
>chrY:8109607-8109992
>chrY:8110239-8110358
>chrY:8110461-8110536
>chrY:8110810-8110874
>chrY:8111335-8111684
>chrY:8112649-8112771
>chrY:8113185-8113246
>chrY:8113561-8113706
>chrY:8113778-8114186
>chrY:8114577-8114671
>chrY:8114767-8114943
>chrY:8115009-8115361
>chrY:8115394-8115463
>chrY:8115596-8115644
>chrY:8116307-8118083
>chrY:8118745-8118887
>chrY:8118949-8119174
>chrY:8119466-8119850
>chrY:8120893-8121082
>chrY:8121419-8121651
>chrY:8121763-8122372
>chrY:8122799-8122968
>chrY:8123009-8123137
>chrY:8123699-8123761
>chrY:8124188-8124463
>chrY:8125054-8125210
>chrY:8126222-8126305
>chrY:8126351-8126773
>chrY:8127243-8127360
>chrY:8127686-8128509
>chrY:8128599-8129087
>chrY:8130301-8130470
>chrY:8130583-8130705
>chrY:8131341-8131462
>chrY:8131945-8132054
>chrY:8132550-8132784
>chrY:8133144-8133493
>chrY:8133556-8133644
>chrY:8133797-8140338
>chrY:8140639-8140867
>chrY:8141324-8141458
>chrY:8141803-8141939
>chrY:8142056-8142641
>chrY:8142860-8143110
>chrY:8143452-8143604
>chrY:8144170-8144386
>chrY:8144459-8144644
>chrY:8144761-8144833
>chrY:8145230-8145710
>chrY:8145891-8146016
>chrY:8146087-8146366
>chrY:8146702-8147119
>chrY:8147448-8147593
>chrY:8147743-8148044
>chrY:8148354-8148699
>chrY:8148821-8149266
>chrY:8150007-8150074
>chrY:8150705-8150810
>chrY:8150911-8150974
>chrY:8151099-8151147
>chrY:8154284-8154362
>chrY:8154451-8155135
>chrY:8155197-8155238
>chrY:8156799-8157298
>chrY:8157916-8158157
>chrY:8158215-8158426
>chrY:8158529-8159064
>chrY:8159396-8159482
>chrY:8159626-8160004
>chrY:8160093-8160208
>chrY:8162999-8163078
>chrY:8164622-8164977
>chrY:8166145-8166188
>chrY:8167694-8168276
>chrY:8168465-8168558
>chrY:8168888-8169059
>chrY:8169587-8169719
>chrY:8171959-8172306
>chrY:8172951-8173062
>chrY:8174396-8174485
>chrY:8174557-8174712
>chrY:8174913-8176867
>chrY:8177123-8177386
>chrY:8177607-8177816
>chrY:8179144-8179470
>chrY:8179615-8179721
>chrY:8179951-8180073
>chrY:8180501-8180925
>chrY:8181039-8181259
>chrY:8181298-8181561
>chrY:8181757-8181866
>chrY:8183666-8184267
>chrY:8184303-8184763
>chrY:8185245-8185538
>chrY:8187057-8187348
>chrY:8187696-8190709
>chrY:8190883-8190968
>chrY:8191799-8191973
>chrY:8192039-8192087
>chrY:8192382-8192592
>chrY:8193049-8193133
>chrY:8193424-8199603
>chrY:8201917-8202218
>chrY:8202323-8202355
>chrY:8203467-8203599
>chrY:8203740-8203831
>chrY:8204060-8207112
>chrY:8207155-8207416
>chrY:8207563-8208188
>chrY:8208238-8208304
>chrY:8208352-8208402
>chrY:8208472-8209051
>chrY:8209100-8209788
>chrY:8209925-8210095
>chrY:8210165-8210807
>chrY:8210879-8211054
>chrY:8211114-8211777
>chrY:8211823-8212939
>chrY:8213293-8213352
>chrY:8213829-8214043
>chrY:8214848-8214956
>chrY:8216039-8216084
>chrY:8216151-8216524
>chrY:8216973-8217807
>chrY:8220478-8220572
>chrY:8220974-8221147
>chrY:8222233-8222359
>chrY:8222454-8224363
>chrY:8224475-8224802
>chrY:8225098-8225548
>chrY:8225823-8225865
>chrY:8226274-8226954
>chrY:8227129-8227951
>chrY:8228430-8228671
>chrY:8228748-8228961
>chrY:8229300-8229339
>chrY:8229640-8229720
>chrY:8230045-8230174
>chrY:8231202-8231417
>chrY:8231764-8232055
>chrY:8232305-8232634
>chrY:8232741-8232916
>chrY:8233050-8233135
>chrY:8233345-8234191
>chrY:8234400-8234473
>chrY:8234509-8234826
>chrY:8234897-8235224
>chrY:8235967-8236036
>chrY:8236188-8236276
>chrY:8236342-8236411
>chrY:8236509-8236785
>chrY:8236910-8237043
>chrY:8237099-8237968
>chrY:8238301-8238429
>chrY:8239007-8239273
>chrY:8239974-8240059
>chrY:8240496-8240637
>chrY:8240808-8241002
>chrY:8241121-8241289
>chrY:8241386-8241515
>chrY:8241690-8242155
>chrY:8242445-8244742
>chrY:8244797-8244839
>chrY:8245139-8245291
>chrY:8245328-8245678
>chrY:8245818-8246292
>chrY:8246579-8246735
>chrY:8247031-8247697
>chrY:8248508-8248560
>chrY:8248613-8248782
>chrY:8248861-8248941
>chrY:8249188-8249321
>chrY:8249411-8249461
>chrY:8249734-8249811
>chrY:8250034-8250186
>chrY:8250510-8250573
>chrY:8251017-8251487
>chrY:8252308-8252369
>chrY:8252959-8253123
>chrY:8254908-8254996
>chrY:8255583-8255829
>chrY:8256266-8256357
>chrY:8256403-8257328
>chrY:8257378-8257481
>chrY:8257788-8257900
>chrY:8258251-8258420
>chrY:8259760-8260100
>chrY:8260580-8260721
>chrY:8260853-8261543
>chrY:8261874-8261971
>chrY:8262025-8262790
>chrY:8262829-8262962
>chrY:8263021-8264121
>chrY:8264174-8264404
>chrY:8264810-8264881
>chrY:8264945-8265161
>chrY:8265323-8265762
>chrY:8266020-8266158
>chrY:8266462-8266819
>chrY:8266926-8267057
>chrY:8267365-8270402
>chrY:8270700-8270825
>chrY:8271457-8272060
>chrY:8272199-8272618
>chrY:8272803-8272880
>chrY:8273049-8273621
>chrY:8274282-8274341
>chrY:8274577-8275231
>chrY:8275354-8275845
>chrY:8275889-8276140
>chrY:8276225-8276406
>chrY:8276531-8276602
>chrY:8276888-8277051
>chrY:8277095-8277518
>chrY:8277682-8277831
>chrY:8278047-8278153
>chrY:8278216-8278535
>chrY:8278897-8279034
>chrY:8279444-8279602
>chrY:8279754-8279787
>chrY:8280690-8280751
>chrY:8280952-8280994
>chrY:8281824-8282016
>chrY:8282366-8282521
>chrY:8282618-8282710
>chrY:8283301-8283837
>chrY:8283979-8284063
>chrY:8284115-8284194
>chrY:8284303-8284488
>chrY:8284613-8284651
>chrY:8285016-8285054
>chrY:8285195-8285255
>chrY:8285419-8286218
>chrY:8286344-8286528
>chrY:8286962-8287179
>chrY:8287492-8287725
>chrY:8287952-8288080
>chrY:8288160-8288593
>chrY:8288709-8288853
>chrY:8289115-8289174
>chrY:8289255-8289384
>chrY:8289946-8290182
>chrY:8290740-8291765
>chrY:8292145-8292263
>chrY:8292312-8292447
>chrY:8293132-8293235
>chrY:8293391-8293536
>chrY:8293802-8294137
>chrY:8294453-8294544
>chrY:8294954-8295091
>chrY:8295190-8295249
>chrY:8295679-8295905
>chrY:8296810-8297138
>chrY:8298192-8298272
>chrY:8298336-8300548
>chrY:8300875-8300997
>chrY:8301093-8301627
>chrY:8301979-8302145
>chrY:8302273-8302729
>chrY:8302798-8303088
>chrY:8303123-8303257
>chrY:8303524-8304156
>chrY:8304206-8304445
>chrY:8304660-8305081
>chrY:8305507-8305569
>chrY:8305673-8311048
>chrY:8311196-8311320
>chrY:8311565-8311626
>chrY:8311899-8311966
>chrY:8312643-8312760
>chrY:8312991-8313046
>chrY:8313124-8313552
>chrY:8313699-8313886
>chrY:8315267-8315406
>chrY:8316513-8316745
>chrY:8316797-8316890
>chrY:8316967-8317006
>chrY:8317860-8317928
>chrY:8319481-8319521
>chrY:8319981-8320023
>chrY:8320122-8320275
>chrY:8320414-8320455
>chrY:8321204-8321253
>chrY:8321365-8321407
>chrY:8321622-8321669
>chrY:8321729-8321814
>chrY:8323800-8324139
>chrY:8325195-8325250
>chrY:8325423-8325699
>chrY:8326020-8326118
>chrY:8326674-8326750
>chrY:8326979-8327192
>chrY:8328381-8328432
>chrY:8328769-8328868
>chrY:8329243-8329575
>chrY:8329683-8329723
>chrY:8329863-8329943
>chrY:8329994-8330030
>chrY:8330119-8330278
>chrY:8330595-8330684
>chrY:8330866-8330917
>chrY:8331073-8331257
>chrY:8332867-8332959
>chrY:8333824-8334086
>chrY:8334189-8334342
>chrY:8334548-8334628
>chrY:8335123-8335264
>chrY:8335384-8335502
>chrY:8335778-8335888
>chrY:8335938-8336051
>chrY:8336413-8336446
>chrY:8336528-8336587
>chrY:8336649-8336723
>chrY:8336777-8336879
>chrY:8337211-8337333
>chrY:8337402-8337448
>chrY:8338412-8338547
>chrY:8339047-8339120
>chrY:8339287-8339393
>chrY:8339599-8339651
>chrY:8339709-8340227
>chrY:8340462-8340626
>chrY:8341097-8341141
>chrY:8341256-8341338
>chrY:8341539-8341633
>chrY:8342252-8342285
>chrY:8342791-8343041
>chrY:8343225-8343273
>chrY:8343412-8343720
>chrY:8344438-8344479
>chrY:8344635-8344705
>chrY:8345061-8345124
>chrY:8345288-8346537
>chrY:8346838-8347119
>chrY:8347580-8347821
>chrY:8347910-8348300
>chrY:8348345-8349125
>chrY:8349183-8349234
>chrY:8349806-8350419
>chrY:8351120-8351238
>chrY:8351354-8351652
>chrY:8351813-8351986
>chrY:8352610-8352683
>chrY:8353166-8353453
>chrY:8354186-8354538
>chrY:8355575-8355718
>chrY:8355977-8356022
>chrY:8356105-8356165
>chrY:8357464-8357566
>chrY:8358231-8358311
>chrY:8359192-8359377
>chrY:8359619-8359698
>chrY:8359939-8360026
>chrY:8360407-8360697
>chrY:8360781-8360887
>chrY:8360951-8361011
>chrY:8361316-8361363
>chrY:8362067-8362396
>chrY:8362938-8363016
>chrY:8367165-8369582
>chrY:8369783-8369842
>chrY:8370627-8370674
>chrY:8370724-8370917
>chrY:8373676-8373738
>chrY:8374658-8374732
>chrY:8375635-8375753
>chrY:8376399-8376592
>chrY:8376817-8376883
>chrY:8377430-8377599
>chrY:8378968-8379129
>chrY:8379536-8379584
>chrY:8379650-8379706
>chrY:8380290-8380430
>chrY:8381349-8381516
>chrY:8381811-8381872
>chrY:8382616-8382703
>chrY:8382815-8383010
>chrY:8383187-8383273
>chrY:8385587-8385886
>chrY:8385937-8386046
>chrY:8386100-8386136
>chrY:8386374-8386473
>chrY:8387344-8387433
>chrY:8387748-8388171
>chrY:8388603-8388650
>chrY:8389668-8389711
>chrY:8391416-8391460
>chrY:8391602-8391764
>chrY:8392849-8393177
>chrY:8393198-8393467
>chrY:8395803-8395870
>chrY:8396553-8396653
>chrY:8396876-8396950
>chrY:8397474-8397653
>chrY:8397840-8398238
>chrY:8398558-8398859
>chrY:8399151-8399441
>chrY:8400832-8401339
>chrY:8401758-8401892
>chrY:8401986-8402159
>chrY:8402366-8403071
>chrY:8403449-8403661
>chrY:8403728-8403771
>chrY:8403880-8404037
>chrY:8404893-8405077
>chrY:8405511-8406024
>chrY:8406436-8406744
>chrY:8407750-8412082
>chrY:8412662-8412855
>chrY:8413067-8413199
>chrY:8413455-8413746
>chrY:8414385-8414492
>chrY:8415272-8415459
>chrY:8415667-8416036
>chrY:8416399-8416435
>chrY:8418120-8418378
>chrY:8418526-8418737
>chrY:8418867-8418947
>chrY:8419126-8419322
>chrY:8419356-8419782
>chrY:8420490-8420826
>chrY:8421215-8421277
>chrY:8421497-8421653
>chrY:8421818-8421914
>chrY:8422064-8422232
>chrY:8422487-8422600
>chrY:8422759-8422864
>chrY:8422910-8423168
>chrY:8424137-8424241
>chrY:8424604-8424717
>chrY:8424864-8425974
>chrY:8426212-8426549
>chrY:8427156-8428903
>chrY:8429367-8429495
>chrY:8430787-8430863
>chrY:8430962-8431253
>chrY:8432961-8432997
>chrY:8434470-8434530
>chrY:8434826-8434992
>chrY:8435221-8435383
>chrY:8436591-8436710
>chrY:8436838-8436936
>chrY:8437718-8437854
>chrY:8438473-8438539
>chrY:8438823-8438862
>chrY:8439078-8439129
>chrY:8439624-8439708
>chrY:8440177-8440348
>chrY:8440627-8440676
>chrY:8440841-8440886
>chrY:8440976-8441188
>chrY:8441298-8441347
>chrY:8442339-8442409
>chrY:8442875-8443109
>chrY:8443372-8443429
>chrY:8443998-8444036
>chrY:8444223-8444317
>chrY:8445144-8445197
>chrY:8445842-8446433
>chrY:8447250-8447432
>chrY:8447618-8447687
>chrY:8447713-8447978
>chrY:8448132-8448220
>chrY:8448985-8449083
>chrY:8449941-8450114
>chrY:8450278-8450385
>chrY:8450671-8450910
>chrY:8451859-8451932
>chrY:8452261-8452344
>chrY:8453402-8458601
>chrY:8458665-8458813
>chrY:8459420-8459487
>chrY:8459535-8459599
>chrY:8459907-8460026
>chrY:8461340-8461452
>chrY:8461490-8461583
>chrY:8461673-8461719
>chrY:8461759-8461856
>chrY:8462520-8462669
>chrY:8463006-8463075
>chrY:8463431-8463568
>chrY:8464141-8464315
>chrY:8464879-8464947
>chrY:8465100-8466001
>chrY:8466445-8466504
>chrY:8467537-8467633
>chrY:8467782-8467847
>chrY:8468336-8468418
>chrY:8468798-8468834
>chrY:8469137-8469203
>chrY:8469381-8469567
>chrY:8469707-8469784
>chrY:8469961-8469998
>chrY:8471434-8471552
>chrY:8471602-8471712
>chrY:8472711-8472890
>chrY:8473099-8473300
>chrY:8473504-8473882
>chrY:8473931-8473995
>chrY:8474520-8474580
>chrY:8474672-8478023
>chrY:8478315-8478468
>chrY:8478621-8478799
>chrY:8479966-8480077
>chrY:8480212-8480331
>chrY:8481240-8481290
>chrY:8481330-8481378
>chrY:8481513-8481619
>chrY:8482115-8482371
>chrY:8482650-8482932
>chrY:8483260-8483573
>chrY:8484984-8485428
>chrY:8486323-8486557
>chrY:8487806-8487904
>chrY:8488043-8488081
>chrY:8488244-8488357
>chrY:8489054-8489123
>chrY:8489266-8489440
>chrY:8489610-8489649
>chrY:8490508-8490550
>chrY:8490721-8490789
>chrY:8490862-8491026
>chrY:8491699-8491844
>chrY:8492025-8492061
>chrY:8492422-8492571
>chrY:8492874-8492949
>chrY:8493016-8493062
>chrY:8493135-8493198
>chrY:8495396-8495534
>chrY:8496355-8496414
>chrY:8496679-8496719
>chrY:8497061-8497094
>chrY:8497564-8497602
>chrY:8497860-8497980
>chrY:8498725-8498764
>chrY:8499131-8499388
>chrY:8499557-8499678
>chrY:8500048-8500139
>chrY:8500540-8500690
>chrY:8500744-8500803
>chrY:8500957-8501111
>chrY:8501331-8503984
>chrY:8504463-8504534
>chrY:8505033-8505098
>chrY:8505187-8505665
>chrY:8505749-8505812
>chrY:8505970-8506260
>chrY:8506747-8507100
>chrY:8507188-8507265
>chrY:8507531-8507909
>chrY:8508056-8508393
>chrY:8509851-8509964
>chrY:8510908-8511641
>chrY:8511734-8512025
>chrY:8512365-8512569
>chrY:8512846-8512965
>chrY:8513091-8513225
>chrY:8515025-8515144
>chrY:8516073-8516284
>chrY:8516640-8516724
>chrY:8517730-8518290
>chrY:8519488-8520228
>chrY:8520346-8520461
>chrY:8520761-8520991
>chrY:8521162-8521412
>chrY:8521515-8522398
>chrY:8522452-8522675
>chrY:8523692-8523769
>chrY:8523973-8524420
>chrY:8524613-8524744
>chrY:8524883-8525018
>chrY:8525485-8525558
>chrY:8525599-8525670
>chrY:8525730-8525878
>chrY:8526894-8527057
>chrY:8527435-8527487
>chrY:8527599-8527869
>chrY:8528381-8528429
>chrY:8528459-8528566
>chrY:8528675-8528805
>chrY:8528967-8529206
>chrY:8529363-8529450
>chrY:8529670-8529811
>chrY:8530079-8530188
>chrY:8530510-8530761
>chrY:8530846-8530901
>chrY:8530999-8531375
>chrY:8531945-8532037
>chrY:8532209-8532238
>chrY:8532483-8532602
>chrY:8532774-8532884
>chrY:8532982-8533049
>chrY:8533403-8533613
>chrY:8534067-8534193
>chrY:8534350-8534459
>chrY:8534877-8535162
>chrY:8535307-8535498
>chrY:8535619-8535649
>chrY:8536048-8536182
>chrY:8536258-8536385
>chrY:8536626-8536778
>chrY:8537283-8537374
>chrY:8537604-8537769
>chrY:8538274-8538315
>chrY:8538924-8538993
>chrY:8539736-8539905
>chrY:8540069-8540151
>chrY:8540263-8541403
>chrY:8542410-8542473
>chrY:8543208-8543280
>chrY:8543868-8544018
>chrY:8544215-8544280
>chrY:8544785-8544908
>chrY:8544988-8545036
>chrY:8545083-8545139
>chrY:8546067-8546111
>chrY:8546347-8546449
>chrY:8546626-8546752
>chrY:8546777-8546971
>chrY:8547338-8547443
>chrY:8547795-8548087
>chrY:8548228-8548297
>chrY:8548488-8548636
>chrY:8548777-8548939
>chrY:8549189-8549302
>chrY:8549487-8549567
>chrY:8549737-8549784
>chrY:8550407-8550614
>chrY:8551003-8551103
>chrY:8551354-8551646
>chrY:8551855-8551983
>chrY:8552370-8552429
>chrY:8552690-8552805
>chrY:8552980-8553038
>chrY:8553679-8553779
>chrY:8554114-8554149
>chrY:8554708-8554782
>chrY:8555060-8555196
>chrY:8555509-8555847
>chrY:8556219-8556359
>chrY:8556461-8556683
>chrY:8556793-8557004
>chrY:8557184-8557217
>chrY:8557298-8557332
>chrY:8557435-8557575
>chrY:8558005-8558097
>chrY:8558331-8558484
>chrY:8558633-8558702
>chrY:8559093-8559169
>chrY:8559345-8559675
>chrY:8560135-8560187
>chrY:8560505-8560544
>chrY:8560934-8561062
>chrY:8561226-8561265
>chrY:8561342-8561487
>chrY:8561684-8561912
>chrY:8562149-8562224
>chrY:8562543-8562598
>chrY:8562787-8562826
>chrY:8563224-8563292
>chrY:8563352-8563422
>chrY:8563522-8563632
>chrY:8563776-8563944
>chrY:8563987-8564030
>chrY:8564259-8564379
>chrY:8564539-8564666
>chrY:8564828-8564897
>chrY:8565160-8565195
>chrY:8566006-8566055
>chrY:8566109-8566274
>chrY:8566398-8566726
>chrY:8566994-8567137
>chrY:8567247-8567300
>chrY:8567451-8567500
>chrY:8567599-8567639
>chrY:8568059-8568092
>chrY:8568779-8568821
>chrY:8568894-8568955
>chrY:8569079-8569288
>chrY:8569369-8569510
>chrY:8570017-8570111
>chrY:8570957-8571074
>chrY:8571298-8571373
>chrY:8571410-8571555
>chrY:8571889-8572147
>chrY:8572240-8572381
>chrY:8572571-8572616
>chrY:8572737-8572827
>chrY:8573029-8573190
>chrY:8573682-8573728
>chrY:8574836-8574904
>chrY:8575207-8575274
>chrY:8575314-8575426
>chrY:8576188-8576228
>chrY:8577718-8577993
>chrY:8578529-8578578
>chrY:8578738-8579089
>chrY:8579421-8579570
>chrY:8579662-8579839
>chrY:8580116-8580161
>chrY:8580543-8580609
>chrY:8581033-8581128
>chrY:8581331-8581459
>chrY:8581640-8581674
>chrY:8581879-8581929
>chrY:8583625-8583692
>chrY:8584158-8584210
>chrY:8586055-8586092
>chrY:8586658-8586735
>chrY:8586869-8586993
>chrY:8587167-8587202
>chrY:8587301-8587380
>chrY:8587515-8587594
>chrY:8587656-8587688
>chrY:8588481-8588585
>chrY:8588927-8588972
>chrY:8589071-8589139
>chrY:8589272-8589615
>chrY:8590524-8590589
>chrY:8590993-8591032
>chrY:8591340-8591394
>chrY:8592159-8592379
>chrY:8592875-8592947
>chrY:8593617-8593709
>chrY:8593787-8593850
>chrY:8594003-8594152
>chrY:8594473-8594552
>chrY:8594680-8594717
>chrY:8594955-8595016
>chrY:8595795-8595884
>chrY:8595958-8595987
>chrY:8596270-8596321
>chrY:8596859-8596955
>chrY:8597516-8597788
>chrY:8597866-8598006
>chrY:8598145-8598214
>chrY:8598441-8598586
>chrY:8598636-8598738
>chrY:8598763-8598932
>chrY:8599256-8599388
>chrY:8599448-8599489
>chrY:8600708-8600931
>chrY:8601308-8601549
>chrY:8601729-8601773
>chrY:8603004-8603086
>chrY:8603172-8603273
>chrY:8603897-8604027
>chrY:8604323-8604356
>chrY:8605391-8605689
>chrY:8606207-8606263
>chrY:8607735-8607904
>chrY:8608039-8608281
>chrY:8608446-8608556
>chrY:8608910-8608996
>chrY:8610035-8610131
>chrY:8610302-8610556
>chrY:8610673-8610796
>chrY:8611157-8611823
>chrY:8612035-8612079
>chrY:8612762-8612791
>chrY:8612982-8613460
>chrY:8613626-8613805
>chrY:8613975-8614011
>chrY:8614229-8614301
>chrY:8614454-8614503
>chrY:8614990-8615036
>chrY:8615254-8615660
>chrY:8616596-8617052
>chrY:8617674-8617704
>chrY:8618976-8619104
>chrY:8619416-8619448
>chrY:8619548-8619721
>chrY:8620058-8620113
>chrY:8620314-8620428
>chrY:8620627-8620683
>chrY:8621022-8621146
>chrY:8621826-8621897
>chrY:8623607-8623768
>chrY:8623844-8623942
>chrY:8624125-8624163
>chrY:8625401-8625457
>chrY:8625583-8625612
>chrY:8625994-8626094
>chrY:8626631-8626713
>chrY:8626758-8626791
>chrY:8627143-8627244
>chrY:8627579-8627683
>chrY:8628347-8628399
>chrY:8628503-8628667
>chrY:8628729-8628806
>chrY:8628882-8629067
>chrY:8629885-8630093
>chrY:8630348-8630447
>chrY:8630917-8631158
>chrY:8631218-8631273
>chrY:8631576-8631647
>chrY:8631786-8631866
>chrY:8632083-8632123
>chrY:8632360-8632510
>chrY:8632871-8632901
>chrY:8633327-8633882
>chrY:8634013-8634070
>chrY:8634592-8634786
>chrY:8634850-8634903
>chrY:8634973-8635029
>chrY:8635075-8635155
>chrY:8635327-8635463
>chrY:8637076-8637143
>chrY:8638072-8638331
>chrY:8638457-8638679
>chrY:8638905-8639023
>chrY:8639495-8639561
>chrY:8640445-8640480
>chrY:8641112-8641256
>chrY:8641320-8641354
>chrY:8642162-8642198
>chrY:8642291-8642449
>chrY:8642836-8642884
>chrY:8643054-8643172
>chrY:8643420-8643452
>chrY:8643810-8643911
>chrY:8644470-8644770
>chrY:8645105-8645173
>chrY:8645336-8645375
>chrY:8645608-8645752
>chrY:8646042-8646122
>chrY:8647131-8647332
>chrY:8647627-8647662
>chrY:8647849-8647895
>chrY:8648097-8648180
>chrY:8648567-8648696
>chrY:8648832-8648941
>chrY:8649546-8649806
>chrY:8651949-8651984
>chrY:8652034-8652086
>chrY:8652892-8652935
>chrY:8653022-8653141
>chrY:8653657-8653736
>chrY:8654751-8655184
>chrY:8655566-8655695
>chrY:8655814-8655934
>chrY:8656142-8656229
>chrY:8656585-8656626
>chrY:8657026-8657628
>chrY:8658643-8658697
>chrY:8658983-8659055
>chrY:8659512-8659555
>chrY:8659778-8659810
>chrY:8659907-8659963
>chrY:8661211-8661318
>chrY:8661620-8661716
>chrY:8661966-8662020
>chrY:8662215-8662253
>chrY:8662623-8662810
>chrY:8663225-8663252
>chrY:8663548-8663607
>chrY:8663723-8664007
>chrY:8664315-8664544
>chrY:8665264-8665400
>chrY:8665964-8666155
>chrY:8666223-8666276
>chrY:8667040-8667108
>chrY:8667707-8667855
>chrY:8667992-8668040
>chrY:8668655-8668783
>chrY:8669035-8669078
>chrY:8669237-8669271
>chrY:8669421-8669628
>chrY:8669913-8669959
>chrY:8670361-8670533
>chrY:8672008-8672145
>chrY:8672230-8672267
>chrY:8672601-8672701
>chrY:8672823-8672901
>chrY:8673082-8673290
>chrY:8673532-8673577
>chrY:8674530-8674555
>chrY:8674845-8674929
>chrY:8675008-8675121
>chrY:8675238-8675315
>chrY:8676209-8676262
>chrY:8676303-8676396
>chrY:8677241-8677280
>chrY:8677344-8677404
>chrY:8677561-8677689
>chrY:8678238-8678535
>chrY:8678971-8679147
>chrY:8679495-8679558
>chrY:8679692-8679731
>chrY:8679815-8679853
>chrY:8680113-8680232
>chrY:8680669-8680775
>chrY:8680836-8680889
>chrY:8681057-8681491
>chrY:8682290-8682342
>chrY:8683333-8683372
>chrY:8683660-8683715
>chrY:8683789-8683838
>chrY:8684560-8684646
>chrY:8684712-8684756
>chrY:8686261-8686497
>chrY:8686540-8686690
>chrY:8687128-8687249
>chrY:8687736-8687829
>chrY:8687930-8688434
>chrY:8688686-8688726
>chrY:8688960-8689076
>chrY:8689400-8689490
>chrY:8689710-8689787
>chrY:8690542-8690588
>chrY:8690670-8690735
>chrY:8691173-8691257
>chrY:8691386-8691516
>chrY:8691948-8692296
>chrY:8692473-8692503
>chrY:8692685-8692732
>chrY:8693400-8693469
>chrY:8694310-8694496
>chrY:8694763-8694807
>chrY:8695221-8695264
>chrY:8695666-8695711
>chrY:8695783-8695863
>chrY:8697223-8697388
>chrY:8697641-8697688
>chrY:8698490-8698792
>chrY:8699011-8699076
>chrY:8699546-8699596
>chrY:8700074-8700155
>chrY:8700362-8700452
>chrY:8701671-8701766
>chrY:8702181-8702273
>chrY:8702539-8702652
>chrY:8703951-8704086
>chrY:8704976-8705178
>chrY:8705376-8705441
>chrY:8705537-8705573
>chrY:8705916-8706030
>chrY:8706394-8706433
>chrY:8706476-8706510
>chrY:8706705-8706816
>chrY:8707428-8707469
>chrY:8708906-8708950
>chrY:8709180-8709284
>chrY:8709841-8709895
>chrY:8709959-8710214
>chrY:8710370-8710437
>chrY:8710682-8710875
>chrY:8711038-8711086
>chrY:8711204-8711326
>chrY:8711820-8711914
>chrY:8711974-8712064
>chrY:8712755-8712803
>chrY:8713293-8713357
>chrY:8713932-8713984
>chrY:8714667-8714715
>chrY:8714919-8715175
>chrY:8715267-8715350
>chrY:8715863-8715994
>chrY:8716796-8716846
>chrY:8717597-8717722
>chrY:8718150-8718273
>chrY:8718454-8718619
>chrY:8719796-8719976
>chrY:8720314-8720520
>chrY:8720651-8720762
>chrY:8721563-8721798
>chrY:8722253-8722435
>chrY:8722992-8723084
>chrY:8723285-8723341
>chrY:8723890-8724194
>chrY:8724424-8724491
>chrY:8724567-8724649
>chrY:8724807-8724874
>chrY:8725177-8725233
>chrY:8725441-8725540
>chrY:8725588-8725750
>chrY:8725881-8725921
>chrY:8726091-8726127
>chrY:8727450-8727485
>chrY:8727864-8727953
>chrY:8728022-8728117
>chrY:8728445-8728608
>chrY:8728721-8728830
>chrY:8729125-8729219
>chrY:8729513-8729554
>chrY:8729625-8729763
>chrY:8729996-8730034
>chrY:8730093-8730200
>chrY:8730253-8730285
>chrY:8730836-8731030
>chrY:8731487-8731648
>chrY:8732347-8732579
>chrY:8732982-8733171
>chrY:8733325-8733442
>chrY:8733506-8733586
>chrY:8733640-8733843
>chrY:8733936-8733992
>chrY:8734202-8734395
>chrY:8734796-8734856
>chrY:8735300-8735381
>chrY:8735623-8735669
>chrY:8735762-8735868
>chrY:8736499-8736538
>chrY:8737002-8737066
>chrY:8737260-8737317
>chrY:8737632-8737714
>chrY:8737883-8737960
>chrY:8738343-8738415
>chrY:8738474-8738636
>chrY:8738830-8738980
>chrY:8739684-8739798
>chrY:8740250-8740394
>chrY:8740427-8740563
>chrY:8740697-8740739
>chrY:8740814-8740942
>chrY:8741371-8741430
>chrY:8741845-8741912
>chrY:8742105-8742181
>chrY:8742728-8742789
>chrY:8742852-8742921
>chrY:8742985-8743041
>chrY:8743232-8743448
>chrY:8744736-8744805
>chrY:8745066-8745148
>chrY:8745268-8745360
>chrY:8745451-8745527
>chrY:8745836-8745876
>chrY:8746146-8746202
>chrY:8746480-8746510
>chrY:8746844-8746941
>chrY:8747737-8747767
>chrY:8748247-8748295
>chrY:8748356-8748642
>chrY:8748709-8748770
>chrY:8749968-8750106
>chrY:8750667-8750702
>chrY:8750808-8750841
>chrY:8751273-8751336
>chrY:8751775-8751852
>chrY:8751986-8752031
>chrY:8752488-8752623
>chrY:8752837-8752936
>chrY:8753108-8753159
>chrY:8753271-8753553
>chrY:8753668-8753772
>chrY:8753870-8753930
>chrY:8754196-8754291
>chrY:8754428-8754464
>chrY:8754563-8754655
>chrY:8754759-8754838
>chrY:8755310-8755363
>chrY:8755884-8755965
>chrY:8756271-8756306
>chrY:8756385-8756482
>chrY:8756547-8756600
>chrY:8757194-8757356
>chrY:8757451-8757536
>chrY:8758169-8758305
>chrY:8758672-8758776
>chrY:8758864-8758959
>chrY:8759034-8759172
>chrY:8759415-8759460
>chrY:8759691-8759731
>chrY:8760233-8760488
>chrY:8760689-8760727
>chrY:8760918-8760968
>chrY:8761304-8761523
>chrY:8761825-8761907
>chrY:8762247-8762359
>chrY:8762810-8762859
>chrY:8762960-8763000
>chrY:8763580-8763622
>chrY:8764031-8764107
>chrY:8764359-8764399
>chrY:8764662-8764739
>chrY:8765050-8765185
>chrY:8765267-8765505
>chrY:8765645-8765690
>chrY:8766010-8766144
>chrY:8766194-8766246
>chrY:8766806-8766850
>chrY:8767116-8767146
>chrY:8767205-8767582
>chrY:8767631-8767845
>chrY:8767927-8768185
>chrY:8768999-8769050
>chrY:8769366-8769443
>chrY:8769545-8769672
>chrY:8769784-8769957
>chrY:8770325-8770392
>chrY:8770693-8770826
>chrY:8771130-8771189
>chrY:8771882-8771956
>chrY:8772001-8772101
>chrY:8772377-8772426
>chrY:8772542-8772584
>chrY:8772857-8772987
>chrY:8773599-8773656
>chrY:8773760-8773801
>chrY:8773891-8773956
>chrY:8774079-8774157
>chrY:8774380-8774527
>chrY:8774949-8774988
>chrY:8775043-8775139
>chrY:8775273-8775416
>chrY:8775575-8775767
>chrY:8775883-8776025
>chrY:8776452-8776593
>chrY:8776992-8777178
>chrY:8777356-8778127
>chrY:8778339-8778480
>chrY:8778887-8779002
>chrY:8779311-8779426
>chrY:8779706-8779780
>chrY:8779828-8780164
>chrY:8780593-8780848
>chrY:8781067-8781128
>chrY:8781305-8781358
>chrY:8781442-8782206
>chrY:8782771-8782825
>chrY:8782874-8782943
>chrY:8783047-8783098
>chrY:8784696-8784943
>chrY:8785174-8785415
>chrY:8785750-8785821
>chrY:8785950-8786435
>chrY:8786767-8786954
>chrY:8787034-8788091
>chrY:8788740-8788809
>chrY:8789280-8789328
>chrY:8789745-8789825
>chrY:8789895-8789963
>chrY:8790358-8790444
>chrY:8790532-8790613
>chrY:8790679-8790753
>chrY:8790794-8791102
>chrY:8791917-8791987
>chrY:8792135-8792917
>chrY:8793098-8794092
>chrY:8794150-8794413
>chrY:8794435-8794659
>chrY:8795297-8795704
>chrY:8796617-8796828
>chrY:8797450-8797958
>chrY:8798259-8798312
>chrY:8798654-8798780
>chrY:8800336-8800645
>chrY:8800729-8802012
>chrY:8803004-8803961
>chrY:8804024-8804176
>chrY:8804277-8804327
>chrY:8804694-8805240
>chrY:8805648-8805993
>chrY:8806191-8806453
>chrY:8806834-8806877
>chrY:8807007-8807214
>chrY:8807414-8807508
>chrY:8807601-8807685
>chrY:8807762-8807978
>chrY:8808154-8808195
>chrY:8808446-8808622
>chrY:8808820-8808991
>chrY:8809323-8809824
>chrY:8809958-8810087
>chrY:8810288-8810663
>chrY:8810720-8811617
>chrY:8811656-8811714
>chrY:8814228-8814274
>chrY:8815088-8815171
>chrY:8815217-8815311
>chrY:8819968-8820061
>chrY:8821827-8821921
>chrY:8822164-8822487
>chrY:8823613-8826404
>chrY:8826901-8826980
>chrY:8827765-8828065
>chrY:8828913-8829085
>chrY:8829313-8829858
>chrY:8829892-8830159
>chrY:8830292-8830385
>chrY:8830445-8832002
>chrY:8834618-8834670
>chrY:8835078-8835148
>chrY:8835964-8836274
>chrY:8837644-8838196
>chrY:8838408-8838619
>chrY:8838662-8839015
>chrY:8839149-8839241
>chrY:8840254-8840400
>chrY:8842147-8842230
>chrY:8843606-8845300
>chrY:8845377-8845500
>chrY:8845618-8845778
>chrY:8846897-8847257
>chrY:8847348-8847518
>chrY:8850082-8850438
>chrY:8850849-8850999
>chrY:8851823-8852814
>chrY:8853336-8853523
>chrY:8854052-8854262
>chrY:8854451-8854524
>chrY:8855390-8855733
>chrY:8855988-8857105
>chrY:8857319-8857397
>chrY:8859995-8860381
>chrY:8861043-8861175
>chrY:8862757-8862816
>chrY:8862866-8863264
>chrY:8863376-8863432
>chrY:8863488-8863571
>chrY:8863656-8864112
>chrY:8864204-8865410
>chrY:8865554-8865596
>chrY:8865640-8866472
>chrY:8866533-8867603
>chrY:8867658-8868183
>chrY:8868447-8868676
>chrY:8868884-8869144
>chrY:8869194-8869342
>chrY:8869772-8870146
>chrY:8870297-8870351
>chrY:8870421-8870552
>chrY:8870667-8870716
>chrY:8870880-8871388
>chrY:8871433-8874007
>chrY:8874692-8874868
>chrY:8876348-8876389
>chrY:8877529-8877613
>chrY:8878675-8878976
>chrY:8880150-8881340
>chrY:8882514-8882712
>chrY:8882849-8883080
>chrY:8883757-8883821
>chrY:8883880-8884067
>chrY:8884294-8884373
>chrY:8886099-8886312
>chrY:8887791-8887870
>chrY:8888128-8888435
>chrY:8889100-8889349
>chrY:8889535-8889578
>chrY:8890759-8891001
>chrY:8892364-8892809
>chrY:8893221-8893757
>chrY:8893831-8894338
>chrY:8895254-8895354
>chrY:8895410-8895544
>chrY:8895657-8895714
>chrY:8897760-8898013
>chrY:8898042-8898605
>chrY:8898899-8899036
>chrY:8899779-8899983
>chrY:8900040-8900616
>chrY:8900730-8900976
>chrY:8901165-8901540
>chrY:8902171-8902291
>chrY:8902481-8902685
>chrY:8903016-8903115
>chrY:8903213-8903335
>chrY:8903401-8903498
>chrY:8903572-8903691
>chrY:8903759-8903949
>chrY:8904610-8904662
>chrY:8904782-8904865
>chrY:8904975-8905054
>chrY:8905085-8905368
>chrY:8905568-8905760
>chrY:8905825-8906776
>chrY:8907156-8907225
>chrY:8907358-8907478
>chrY:8907587-8907716
>chrY:8908552-8909416
>chrY:8909644-8909730
>chrY:8909882-8910208
>chrY:8910560-8911203
>chrY:8911401-8911480
>chrY:8911514-8911718
>chrY:8912226-8912466
>chrY:8912569-8912925
>chrY:8913035-8913113
>chrY:8913462-8913622
>chrY:8913677-8914052
>chrY:8914238-8914668
>chrY:8914884-8915280
>chrY:8915359-8915482
>chrY:8915993-8916115
>chrY:8916177-8916554
>chrY:8916855-8917272
>chrY:8917376-8919879
>chrY:8919966-8920154
>chrY:8920512-8920995
>chrY:8921318-8921746
>chrY:8921932-8922569
>chrY:8922608-8922859
>chrY:8923323-8923448
>chrY:8923949-8924185
>chrY:8924665-8925268
>chrY:8925300-8925739
>chrY:8925997-8926393
>chrY:8926453-8926727
>chrY:8926883-8926972
>chrY:8927080-8927260
>chrY:8927298-8927554
>chrY:8928545-8928799
>chrY:8929091-8929261
>chrY:8929452-8929499
>chrY:8929853-8930013
>chrY:8931199-8931270
>chrY:8931494-8932082
>chrY:8932914-8933153
>chrY:8933203-8934016
>chrY:8934117-8934213
>chrY:8934456-8934516
>chrY:8934593-8934686
>chrY:8935061-8935211
>chrY:8935586-8936200
>chrY:8936389-8936647
>chrY:8936855-8936913
>chrY:8937244-8937331
>chrY:8937521-8938376
>chrY:8938447-8938616
>chrY:8938684-8939808
>chrY:8940064-8940183
>chrY:8940335-8940384
>chrY:8940424-8940542
>chrY:8941062-8941221
>chrY:8941784-8941945
>chrY:8942046-8949358
>chrY:8950259-8950577
>chrY:8950863-8951048
>chrY:8951768-8952263
>chrY:8953232-8953331
>chrY:8953583-8953967
>chrY:8954230-8954582
>chrY:8955068-8955244
>chrY:8956008-8959418
>chrY:8959550-8959651
>chrY:8960121-8960180
>chrY:8961501-8961684
>chrY:8962940-8963480
>chrY:8963957-8964261
>chrY:8964590-8964825
>chrY:8965378-8965543
>chrY:8965589-8965795
>chrY:8966214-8966310
>chrY:8966670-8966790
>chrY:8967000-8967448
>chrY:8967490-8967963
>chrY:8968436-8968581
>chrY:8968760-8968952
>chrY:8969911-8970021
>chrY:8970879-8971118
>chrY:8971717-8971825
>chrY:8972244-8972655
>chrY:8974148-8974847
>chrY:8975466-8975798
>chrY:8976106-8976157
>chrY:8976291-8976407
>chrY:8976480-8976792
>chrY:8976890-8977241
>chrY:8977353-8977579
>chrY:8977629-8977680
>chrY:8978102-8978195
>chrY:8978394-8978815
>chrY:8979228-8979334
>chrY:8979848-8981223
>chrY:8981284-8983261
>chrY:8983285-8984299
>chrY:8984351-8984703
>chrY:8984815-8985770
>chrY:8985857-8986479
>chrY:8986536-8986604
>chrY:8986856-8986896
>chrY:8987065-8987223
>chrY:8987279-8989104
>chrY:8989214-8989249
>chrY:8989480-8989538
>chrY:8989882-8989967
>chrY:8990122-8990270
>chrY:8990341-8990439
>chrY:8991125-8991243
>chrY:8991276-8991377
>chrY:8992264-8992295
>chrY:8992367-8992455
>chrY:8993248-8993401
>chrY:8993500-8993678
>chrY:8993913-8994047
>chrY:8994355-8994490
>chrY:8994525-8994635
>chrY:8994756-8994828
>chrY:8995042-8995203
>chrY:8996074-8996189
>chrY:8997874-8997988
>chrY:8998115-8998241
>chrY:8998344-8998390
>chrY:8998516-8998689
>chrY:8999083-8999152
>chrY:8999355-8999448
>chrY:8999492-8999560
>chrY:8999681-8999814
>chrY:9000162-9000391
>chrY:9000492-9000819
>chrY:9000874-9001085
>chrY:9001418-9001523
>chrY:9001561-9001845
>chrY:9002023-9002109
>chrY:9002355-9002535
>chrY:9002807-9003021
>chrY:9003182-9003396
>chrY:9003827-9004160
>chrY:9004284-9004441
>chrY:9004640-9005007
>chrY:9005208-9005460
>chrY:9005508-9005586
>chrY:9005885-9006025
>chrY:9006248-9006323
>chrY:9006404-9006470
>chrY:9006575-9006622
>chrY:9006746-9006876
>chrY:9006955-9007007
>chrY:9007394-9008063
>chrY:9008153-9008292
>chrY:9008407-9008450
>chrY:9008961-9009100
>chrY:9009248-9009288
>chrY:9009453-9009493
>chrY:9009599-9009899
>chrY:9010300-9010410
>chrY:9010658-9010908
>chrY:9010982-9011119
>chrY:9011247-9011959
>chrY:9012790-9012872
>chrY:9012926-9013045
>chrY:9013238-9013371
>chrY:9013758-9014076
>chrY:9014818-9014883
>chrY:9015191-9015305
>chrY:9015737-9015840
>chrY:9016031-9016159
>chrY:9016401-9016435
>chrY:9016757-9017093
>chrY:9017551-9017596
>chrY:9017712-9017897
>chrY:9018020-9018075
>chrY:9018217-9018463
>chrY:9019401-9019844
>chrY:9020017-9020121
>chrY:9020404-9020492
>chrY:9020556-9020826
>chrY:9020957-9021003
>chrY:9021090-9021144
>chrY:9021306-9021524
>chrY:9021974-9022219
>chrY:9022431-9022522
>chrY:9022939-9023073
>chrY:9023810-9023840
>chrY:9023934-9024237
>chrY:9024411-9024778
>chrY:9024930-9025029
>chrY:9025512-9025827
>chrY:9025976-9026017
>chrY:9026173-9026262
>chrY:9026495-9026707
>chrY:9027002-9027072
>chrY:9027168-9027374
>chrY:9028645-9028686
>chrY:9028771-9028827
>chrY:9029030-9029359
>chrY:9029494-9029661
>chrY:9030284-9030360
>chrY:9030676-9030749
>chrY:9031830-9031926
>chrY:9032847-9033432
>chrY:9033656-9033877
>chrY:9033928-9034240
>chrY:9034566-9034667
>chrY:9036879-9037058
>chrY:9037723-9037819
>chrY:9038447-9039131
>chrY:9039343-9039792
>chrY:9039917-9040229
>chrY:9040680-9040734
>chrY:9041001-9041115
>chrY:9042948-9043713
>chrY:9043759-9044375
>chrY:9044399-9044491
>chrY:9044560-9045357
>chrY:9045405-9046913
>chrY:9055174-9055486
>chrY:9056640-9056704
>chrY:9056968-9057071
>chrY:9057275-9057511
>chrY:9107608-9107642
>chrY:9110502-9110718
>chrY:9110847-9110970
>chrY:9111272-9111371
>chrY:9111470-9111868
>chrY:9112715-9112742
>chrY:9113350-9113629
>chrY:9114006-9114319
>chrY:9116788-9116997
>chrY:9117296-9117328
>chrY:9117398-9117440
>chrY:9117614-9118081
>chrY:9119265-9119315
>chrY:9119705-9119743
>chrY:9119985-9120020
>chrY:9120659-9121037
>chrY:9121422-9121571
>chrY:9121654-9122281
>chrY:9122954-9123126
>chrY:9123448-9123506
>chrY:9123584-9123678
>chrY:9125420-9125756
>chrY:9126543-9126610
>chrY:9127256-9127632
>chrY:9130040-9130168
>chrY:9130489-9130620
>chrY:9130845-9130992
>chrY:9133593-9135366
>chrY:9136113-9136202
>chrY:9136588-9137322
>chrY:9137537-9137695
>chrY:9137913-9138271
>chrY:9138798-9139620
>chrY:9139951-9140206
>chrY:9141428-9141560
>chrY:9143230-9143282
>chrY:9143417-9143855
>chrY:9143907-9144024
>chrY:9144148-9144822
>chrY:9144971-9145104
>chrY:9145263-9146782
>chrY:9146821-9149819
>chrY:9149913-9151369
>chrY:9152098-9152179
>chrY:9155093-9155415
>chrY:9156211-9156563
>chrY:9158103-9158154
>chrY:9159464-9159761
>chrY:9163203-9163260
>chrY:9163329-9163419
>chrY:9163684-9163751
>chrY:9164576-9164723
>chrY:9167511-9167616
>chrY:9168171-9168315
>chrY:9168668-9168921
>chrY:9170184-9170290
>chrY:9171245-9171399
>chrY:9173028-9173113
>chrY:9173516-9173601
>chrY:9174072-9174118
>chrY:9174187-9174251
>chrY:9174545-9174628
>chrY:9174675-9175030
>chrY:9175248-9175723
>chrY:9175801-9175905
>chrY:9176092-9176183
>chrY:9176303-9176562
>chrY:9176669-9176993
>chrY:9177077-9177150
>chrY:9177273-9177345
>chrY:9177426-9177895
>chrY:9177955-9178335
>chrY:9178378-9178448
>chrY:9178516-9178642
>chrY:9178687-9178921
>chrY:9178974-9179049
>chrY:9179229-9179392
>chrY:9179491-9179736
>chrY:9179839-9179973
>chrY:9180322-9180363
>chrY:9180462-9181071
>chrY:9181165-9181298
>chrY:9181382-9181515
>chrY:9181894-9182017
>chrY:9182157-9182232
>chrY:9182764-9183109
>chrY:9183806-9183903
>chrY:9183985-9184355
>chrY:9184653-9184767
>chrY:9185033-9185664
>chrY:9186340-9186509
>chrY:9186581-9186668
>chrY:9186810-9186894
>chrY:9187232-9187977
>chrY:9188028-9188337
>chrY:9188368-9188612
>chrY:9188728-9188952
>chrY:9189483-9189555
>chrY:9190580-9190897
>chrY:9191117-9191291
>chrY:9191320-9191458
>chrY:9191703-9192921
>chrY:9193431-9193610
>chrY:9193716-9193886
>chrY:9194191-9197040
>chrY:9197960-9198112
>chrY:9198290-9198346
>chrY:9198633-9198825
>chrY:9199371-9199514
>chrY:9199614-9199687
>chrY:9200292-9200844
>chrY:9202431-9202920
>chrY:9202991-9203569
>chrY:9203699-9203871
>chrY:9204193-9204347
>chrY:9204927-9205093
>chrY:9205201-9205350
>chrY:9205424-9205517
>chrY:9205654-9205909
>chrY:9205971-9206109
>chrY:9206181-9206778
>chrY:9206965-9207027
>chrY:9207735-9208002
>chrY:9208061-9208166
>chrY:9208895-9210667
>chrY:9210928-9211259
>chrY:9211489-9211776
>chrY:9211907-9212158
>chrY:9212253-9212327
>chrY:9212803-9213034
>chrY:9213114-9213219
>chrY:9213594-9213638
>chrY:9213852-9213949
>chrY:9214290-9214461
>chrY:9214512-9214582
>chrY:9215067-9215128
>chrY:9215176-9215213
>chrY:9215268-9215462
>chrY:9215552-9215745
>chrY:9216016-9216265
>chrY:9216484-9216573
>chrY:9217026-9217160
>chrY:9217287-9217561
>chrY:9217672-9218089
>chrY:9218115-9218354
>chrY:9218472-9218559
>chrY:9218722-9219062
>chrY:9219174-9219303
>chrY:9219486-9220192
>chrY:9220320-9220471
>chrY:9220627-9220791
>chrY:9220994-9221154
>chrY:9221840-9221956
>chrY:9223131-9223197
>chrY:9224973-9225066
>chrY:9225432-9226377
>chrY:9226974-9227013
>chrY:9229864-9229961
>chrY:9231275-9231613
>chrY:9231867-9232639
>chrY:9232796-9232832
>chrY:9233489-9233860
>chrY:9236252-9236758
>chrY:9237462-9237873
>chrY:9238052-9238490
>chrY:9238647-9239946
>chrY:9240011-9242255
>chrY:9242283-9243755
>chrY:9243801-9243895
>chrY:9243950-9244820
>chrY:9244893-9245015
>chrY:9245978-9246040
>chrY:9246123-9246602
>chrY:9246695-9246914
>chrY:9247143-9247214
>chrY:9247335-9247446
>chrY:9248035-9248449
>chrY:9248683-9248818
>chrY:9248984-9249118
>chrY:9249205-9249286
>chrY:9249398-9249645
>chrY:9249714-9249960
>chrY:9250294-9250344
>chrY:9250411-9250606
>chrY:9250658-9250751
>chrY:9251017-9251614
>chrY:9251754-9252047
>chrY:9252411-9252478
>chrY:9252612-9253194
>chrY:9253787-9254209
>chrY:9254866-9255160
>chrY:9255632-9255953
>chrY:9256589-9257131
>chrY:9257196-9257350
>chrY:9257728-9257770
>chrY:9258245-9258824
>chrY:9258949-9259121
>chrY:9259397-9259616
>chrY:9259972-9260027
>chrY:9260100-9260164
>chrY:9260223-9260371
>chrY:9260824-9260957
>chrY:9261040-9261291
>chrY:9261331-9261586
>chrY:9261667-9261760
>chrY:9262199-9262359
>chrY:9262660-9262789
>chrY:9263242-9263380
>chrY:9263537-9263659
>chrY:9263874-9263945
>chrY:9264209-9264328
>chrY:9264658-9264967
>chrY:9265096-9265290
>chrY:9265420-9265574
>chrY:9265842-9265972
>chrY:9266642-9266779
>chrY:9266830-9267016
>chrY:9267323-9267450
>chrY:9267618-9267743
>chrY:9268200-9268234
>chrY:9268918-9269012
>chrY:9269077-9269177
>chrY:9269202-9269316
>chrY:9269491-9269646
>chrY:9269769-9269884
>chrY:9270126-9270243
>chrY:9270361-9270623
>chrY:9270662-9270696
>chrY:9271182-9271295
>chrY:9271505-9271597
>chrY:9271804-9272010
>chrY:9272699-9272890
>chrY:9273558-9273622
>chrY:9273717-9274142
>chrY:9274215-9274321
>chrY:9274678-9274831
>chrY:9275028-9275131
>chrY:9275325-9275408
>chrY:9276070-9276146
>chrY:9276159-9276353
>chrY:9276527-9276787
>chrY:9276813-9276887
>chrY:9277000-9277035
>chrY:9277449-9277499
>chrY:9277778-9277913
>chrY:9278947-9279770
>chrY:9279945-9280150
>chrY:9280364-9280407
>chrY:9281277-9281527
>chrY:9281750-9281816
>chrY:9282573-9282651
>chrY:9282854-9282935
>chrY:9282969-9283037
>chrY:9283458-9283505
>chrY:9283736-9283804
>chrY:9283874-9283941
>chrY:9284085-9284137
>chrY:9284771-9285014
>chrY:9285309-9285400
>chrY:9285465-9285528
>chrY:9285872-9285918
>chrY:9285972-9286036
>chrY:9287047-9287100
>chrY:9287778-9287894
>chrY:9287964-9288076
>chrY:9288241-9288338
>chrY:9288923-9289177
>chrY:9289222-9289287
>chrY:9289589-9289882
>chrY:9290541-9291001
>chrY:9291175-9291244
>chrY:9291317-9291473
>chrY:9291744-9291872
>chrY:9292053-9292182
>chrY:9292302-9292343
>chrY:9292670-9292961
>chrY:9293032-9293086
>chrY:9293192-9293239
>chrY:9293309-9293351
>chrY:9293529-9294031
>chrY:9294202-9294408
>chrY:9294510-9294678
>chrY:9294765-9294823
>chrY:9294943-9295021
>chrY:9295255-9295406
>chrY:9295511-9295604
>chrY:9295661-9296002
>chrY:9296226-9296280
>chrY:9296325-9296860
>chrY:9296964-9297405
>chrY:9298324-9298860
>chrY:9299632-9299747
>chrY:9300168-9300351
>chrY:9300469-9300617
>chrY:9300703-9301078
>chrY:9301864-9302833
>chrY:9303182-9303705
>chrY:9304297-9304530
>chrY:9305036-9305350
>chrY:9305469-9305727
>chrY:9306074-9306124
>chrY:9306541-9306620
>chrY:9306836-9306930
>chrY:9307329-9307418
>chrY:9307674-9308035
>chrY:9308101-9308232
>chrY:9308674-9309526
>chrY:9309578-9310575
>chrY:9310868-9311245
>chrY:9311399-9311534
>chrY:9311703-9312334
>chrY:9312374-9314804
>chrY:9314919-9315532
>chrY:9315600-9315698
>chrY:9315781-9319406
>chrY:9319626-9322949
>chrY:9322983-9323052
>chrY:9323124-9324933
>chrY:9325056-9326169
>chrY:9326214-9326583
>chrY:9326786-9326850
>chrY:9327008-9327129
>chrY:9327540-9327634
>chrY:9327683-9328162
>chrY:9328239-9329013
>chrY:9329217-9329948
>chrY:9330155-9330246
>chrY:9330334-9330473
>chrY:9331205-9331519
>chrY:9332066-9332308
>chrY:9332478-9332780
>chrY:9333271-9334286
>chrY:9334365-9334509
>chrY:9334539-9334918
>chrY:9334978-9403713
>chrY:9453713-9538185
>chrY:9538227-9540535
>chrY:9540571-9542912
>chrY:9542971-9543122
>chrY:9543310-9543947
>chrY:9544032-9545307
>chrY:9545338-9546214
>chrY:9546359-9546432
>chrY:9546513-9546586
>chrY:9546648-9546699
>chrY:9546783-9548059
>chrY:9548173-9548832
>chrY:9548920-9549338
>chrY:9549454-9549936
>chrY:9549987-9550144
>chrY:9550217-9550631
>chrY:9550757-9550799
>chrY:9550946-9551122
>chrY:9551176-9551225
>chrY:9551300-9551507
>chrY:9551538-9551725
>chrY:9552536-9552666
>chrY:9552774-9552845
>chrY:9553535-9553574
>chrY:9553713-9553806
>chrY:9554184-9554573
>chrY:9555235-9555387
>chrY:9555511-9555919
>chrY:9556212-9556310
>chrY:9556382-9556546
>chrY:9556586-9556641
>chrY:9556696-9556766
>chrY:9556890-9557106
>chrY:9557212-9557653
>chrY:9557881-9558025
>chrY:9558059-9558943
>chrY:9559084-9559209
>chrY:9559277-9559456
>chrY:9559593-9559878
>chrY:9559954-9560814
>chrY:9560889-9562181
>chrY:9562233-9562362
>chrY:9562483-9562592
>chrY:9562730-9562857
>chrY:9563036-9563376
>chrY:9563936-9564344
>chrY:9564863-9565726
>chrY:9566815-9567018
>chrY:9567181-9567283
>chrY:9569804-9569872
>chrY:9569970-9570052
>chrY:9570712-9577146
>chrY:9578068-9578112
>chrY:9578809-9578893
>chrY:9579089-9579388
>chrY:9580910-9580951
>chrY:9581242-9581551
>chrY:9581870-9581916
>chrY:9582525-9582598
>chrY:9583482-9583699
>chrY:9583738-9583802
>chrY:9584441-9584693
>chrY:9585176-9585599
>chrY:9586400-9586991
>chrY:9587418-9587509
>chrY:9587815-9587949
>chrY:9588204-9588836
>chrY:9589271-9589511
>chrY:9589709-9596964
>chrY:9597078-9597204
>chrY:9597692-9598083
>chrY:9598232-9598345
>chrY:9599025-9599765
>chrY:9600345-9601053
>chrY:9602150-9602339
>chrY:9602446-9602657
>chrY:9602800-9603107
>chrY:9603143-9603206
>chrY:9603415-9603970
>chrY:9604337-9604637
>chrY:9605863-9606097
>chrY:9606758-9607461
>chrY:9608204-9609087
>chrY:9609414-9609666
>chrY:9610196-9610419
>chrY:9610530-9610664
>chrY:9610811-9610966
>chrY:9611386-9611966
>chrY:9612163-9612658
>chrY:9612763-9613099
>chrY:9613538-9614155
>chrY:9614231-9614295
>chrY:9614484-9614650
>chrY:9615264-9615787
>chrY:9615942-9616405
>chrY:9616593-9617250
>chrY:9618166-9619275
>chrY:9619439-9619763
>chrY:9619872-9620471
>chrY:9620719-9621109
>chrY:9621182-9621753
>chrY:9621837-9621969
>chrY:9622421-9622813
>chrY:9623086-9623178
>chrY:9623578-9623668
>chrY:9623862-9623920
>chrY:9624881-9624976
>chrY:9625472-9625583
>chrY:9626367-9626506
>chrY:9626609-9626796
>chrY:9627016-9627250
>chrY:9627308-9628004
>chrY:9628199-9628513
>chrY:9628817-9628906
>chrY:9629119-9629414
>chrY:9630025-9630117
>chrY:9630330-9630396
>chrY:9630524-9630632
>chrY:9630702-9631190
>chrY:9632014-9632203
>chrY:9632281-9632585
>chrY:9632621-9632701
>chrY:9632735-9632803
>chrY:9633378-9633516
>chrY:9633772-9633815
>chrY:9633965-9636951
>chrY:9637003-9637204
>chrY:9637264-9637414
>chrY:9638112-9638194
>chrY:9638352-9638459
>chrY:9638894-9639205
>chrY:9639578-9639767
>chrY:9640190-9640444
>chrY:9641187-9641378
>chrY:9641495-9642162
>chrY:9642390-9642497
>chrY:9642616-9642688
>chrY:9642926-9643250
>chrY:9643289-9643549
>chrY:9643988-9645100
>chrY:9646519-9646578
>chrY:9647603-9647663
>chrY:9647893-9647972
>chrY:9648102-9648378
>chrY:9648765-9648859
>chrY:9649540-9649629
>chrY:9654239-9656197
>chrY:9659252-9659454
>chrY:9659692-9662582
>chrY:9663205-9665078
>chrY:9665147-9665186
>chrY:9665295-9665696
>chrY:9666011-9666639
>chrY:9666760-9667165
>chrY:9667378-9667516
>chrY:9667771-9667936
>chrY:9668084-9668208
>chrY:9668412-9668885
>chrY:9669047-9671854
>chrY:9671888-9672627
>chrY:9672673-9673705
>chrY:9673808-9674592
>chrY:9674672-9675167
>chrY:9675227-9676382
>chrY:9676438-9676562
>chrY:9676628-9676737
>chrY:9676792-9678169
>chrY:9678213-9678254
>chrY:9678691-9678830
>chrY:9679117-9679449
>chrY:9681132-9681191
>chrY:9681829-9682588
>chrY:9682640-9684088
>chrY:9684328-9685066
>chrY:9685222-9685359
>chrY:9685651-9685969
>chrY:9686387-9686543
>chrY:9686901-9686998
>chrY:9687165-9687509
>chrY:9687870-9687963
>chrY:9688312-9688670
>chrY:9688837-9688920
>chrY:9689516-9689571
>chrY:9689697-9689751
>chrY:9689846-9689951
>chrY:9690391-9690456
>chrY:9690485-9690797
>chrY:9690877-9690932
>chrY:9691606-9691638
>chrY:9692157-9692267
>chrY:9692698-9692944
>chrY:9693436-9693478
>chrY:9693567-9694053
>chrY:9694351-9694444
>chrY:9694589-9694900
>chrY:9695253-9695561
>chrY:9695625-9695666
>chrY:9695730-9695824
>chrY:9695923-9696165
>chrY:9696222-9696379
>chrY:9696696-9696811
>chrY:9697059-9697521
>chrY:9697569-9697639
>chrY:9697962-9698103
>chrY:9698427-9698826
>chrY:9698891-9699075
>chrY:9699145-9699287
>chrY:9699776-9699851
>chrY:9700018-9700157
>chrY:9700290-9700700
>chrY:9700950-9701426
>chrY:9701512-9701620
>chrY:9701767-9701847
>chrY:9701965-9702080
>chrY:9702175-9702466
>chrY:9702542-9702626
>chrY:9702673-9702761
>chrY:9702974-9703144
>chrY:9703300-9703487
>chrY:9703531-9704508
>chrY:9704577-9704769
>chrY:9705111-9705150
>chrY:9705767-9705916
>chrY:9706233-9706284
>chrY:9706452-9706572
>chrY:9706628-9706695
>chrY:9706759-9706858
>chrY:9707663-9707849
>chrY:9707996-9708106
>chrY:9708568-9708691
>chrY:9708942-9709005
>chrY:9709038-9709077
>chrY:9709174-9709206
>chrY:9709544-9710050
>chrY:9710245-9710373
>chrY:9710535-9710629
>chrY:9710880-9710940
>chrY:9711170-9711221
>chrY:9711642-9711867
>chrY:9712310-9712362
>chrY:9712562-9712629
>chrY:9712735-9712799
>chrY:9712891-9713025
>chrY:9713097-9713214
>chrY:9713588-9713778
>chrY:9714319-9714362
>chrY:9714414-9714554
>chrY:9714794-9714856
>chrY:9715036-9715130
>chrY:9715957-9716182
>chrY:9716233-9716280
>chrY:9716826-9716965
>chrY:9717203-9717319
>chrY:9717417-9717697
>chrY:9718014-9718103
>chrY:9718276-9718313
>chrY:9718374-9718465
>chrY:9718521-9718610
>chrY:9718975-9719068
>chrY:9719556-9719760
>chrY:9720276-9720310
>chrY:9720418-9720481
>chrY:9720747-9720856
>chrY:9720933-9720982
>chrY:9721314-9721367
>chrY:9721688-9721725
>chrY:9721827-9722033
>chrY:9722469-9722720
>chrY:9722764-9722915
>chrY:9723168-9723198
>chrY:9723871-9723897
>chrY:9724648-9724828
>chrY:9725155-9725350
>chrY:9726338-9726412
>chrY:9727377-9727522
>chrY:9727606-9727949
>chrY:9728033-9728122
>chrY:9728421-9728672
>chrY:9728793-9728923
>chrY:9729590-9729953
>chrY:9730093-9730146
>chrY:9730215-9730269
>chrY:9730758-9734142
>chrY:9734207-9734319
>chrY:9734951-9735129
>chrY:9735327-9735405
>chrY:9736110-9736166
>chrY:9736623-9736709
>chrY:9736833-9737015
>chrY:9737490-9737563
>chrY:9737787-9737843
>chrY:9738165-9738248
>chrY:9738279-9738551
>chrY:9738617-9738904
>chrY:9739030-9739530
>chrY:9739628-9739760
>chrY:9739867-9739964
>chrY:9740026-9740180
>chrY:9740563-9740725
>chrY:9740888-9740923
>chrY:9741040-9741127
>chrY:9741281-9741455
>chrY:9741516-9741699
>chrY:9741970-9742102
>chrY:9742843-9742884
>chrY:9743248-9743343
>chrY:9743531-9743583
>chrY:9743640-9743758
>chrY:9744041-9744491
>chrY:9744610-9744951
>chrY:9745304-9745346
>chrY:9745448-9745496
>chrY:9745689-9745801
>chrY:9746010-9746253
>chrY:9746459-9746766
>chrY:9747408-9747507
>chrY:9747942-9748116
>chrY:9748825-9748958
>chrY:9750176-9750281
>chrY:9750359-9750485
>chrY:9750552-9750581
>chrY:9750947-9751052
>chrY:9751149-9751423
>chrY:9751959-9752031
>chrY:9752719-9752841
>chrY:9752894-9752972
>chrY:9753404-9753477
>chrY:9753905-9753974
>chrY:9754513-9754578
>chrY:9755131-9755296
>chrY:9755704-9755736
>chrY:9755800-9755919
>chrY:9756010-9756076
>chrY:9756260-9756376
>chrY:9756587-9756707
>chrY:9756812-9757406
>chrY:9758076-9758198
>chrY:9758327-9758358
>chrY:9758712-9758908
>chrY:9759147-9759228
>chrY:9759472-9759536
>chrY:9759628-9759707
>chrY:9759795-9759954
>chrY:9760021-9760069
>chrY:9760153-9760357
>chrY:9760912-9761058
>chrY:9761224-9761303
>chrY:9761435-9761515
>chrY:9761890-9762127
>chrY:9762253-9762368
>chrY:9762556-9762656
>chrY:9762851-9762992
>chrY:9763552-9763615
>chrY:9763710-9763772
>chrY:9764048-9764180
>chrY:9764842-9764962
>chrY:9765148-9765267
>chrY:9765760-9765916
>chrY:9766093-9766243
>chrY:9766355-9766511
>chrY:9766625-9766768
>chrY:9766987-9767182
>chrY:9767539-9767618
>chrY:9767899-9768009
>chrY:9768364-9768507
>chrY:9768548-9768790
>chrY:9768984-9769151
>chrY:9770128-9770168
>chrY:9770970-9771085
>chrY:9771443-9771478
>chrY:9771738-9771847
>chrY:9772348-9772469
>chrY:9772997-9773132
>chrY:9773515-9773723
>chrY:9773772-9774000
>chrY:9774323-9774707
>chrY:9774765-9774834
>chrY:9775008-9775250
>chrY:9775486-9775772
>chrY:9776031-9776118
>chrY:9776404-9776490
>chrY:9776989-9777020
>chrY:9777087-9777317
>chrY:9777383-9777445
>chrY:9777544-9777697
>chrY:9777903-9777933
>chrY:9777987-9778045
>chrY:9779280-9779322
>chrY:9779502-9779662
>chrY:9780232-9780384
>chrY:9780623-9780731
>chrY:9780831-9780921
>chrY:9781105-9781139
>chrY:9782052-9782086
>chrY:9782187-9782307
>chrY:9782399-9782451
>chrY:9782707-9782800
>chrY:9782879-9783083
>chrY:9783854-9784076
>chrY:9784474-9784565
>chrY:9784776-9784819
>chrY:9785008-9786069
>chrY:9786460-9786568
>chrY:9786645-9786771
>chrY:9786822-9787129
>chrY:9787735-9787765
>chrY:9788171-9788309
>chrY:9788376-9788639
>chrY:9788734-9788995
>chrY:9789218-9789273
>chrY:9789474-9789538
>chrY:9790681-9790721
>chrY:9790778-9790813
>chrY:9790910-9790958
>chrY:9791066-9791127
>chrY:9791861-9791900
>chrY:9792145-9792193
>chrY:9792272-9792833
>chrY:9792870-9793023
>chrY:9793902-9793938
>chrY:9794095-9794202
>chrY:9794304-9794385
>chrY:9794792-9794949
>chrY:9794976-9795110
>chrY:9795244-9795410
>chrY:9795698-9795840
>chrY:9796440-9796707
>chrY:9797046-9797173
>chrY:9797308-9797356
>chrY:9797447-9797548
>chrY:9797578-9797885
>chrY:9798098-9798151
>chrY:9798193-9798307
>chrY:9798495-9798533
>chrY:9798682-9798754
>chrY:9799862-9800022
>chrY:9800948-9801094
>chrY:9801208-9801365
>chrY:9802162-9802270
>chrY:9802467-9802601
>chrY:9802664-9802723
>chrY:9802840-9803043
>chrY:9803240-9803336
>chrY:9803825-9804023
>chrY:9804099-9804148
>chrY:9804360-9804394
>chrY:9804957-9804996
>chrY:9805440-9805481
>chrY:9805819-9806160
>chrY:9806241-9806613
>chrY:9806906-9806985
>chrY:9807047-9807080
>chrY:9807154-9807202
>chrY:9807498-9807543
>chrY:9807956-9808020
>chrY:9808768-9808826
>chrY:9809735-9809809
>chrY:9810474-9810689
>chrY:9810880-9810917
>chrY:9811739-9812398
>chrY:9812424-9812513
>chrY:9813163-9813351
>chrY:9813402-9813518
>chrY:9813590-9813777
>chrY:9813932-9814621
>chrY:9814860-9815318
>chrY:9815387-9816471
>chrY:9816506-9817094
>chrY:9819095-9819172
>chrY:9819226-9819807
>chrY:9820066-9820348
>chrY:9820574-9822128
>chrY:9822191-9823037
>chrY:9823396-9823429
>chrY:9823466-9825019
>chrY:9825106-9826398
>chrY:9826488-9826780
>chrY:9826834-9828262
>chrY:9828330-9828431
>chrY:9828684-9829356
>chrY:9830088-9830243
>chrY:9830317-9830887
>chrY:9831379-9831457
>chrY:9831989-9832117
>chrY:9832246-9832332
>chrY:9832396-9832675
>chrY:9832731-9833166
>chrY:9833457-9834256
>chrY:9834856-9835124
>chrY:9835225-9835405
>chrY:9835482-9835524
>chrY:9836024-9836155
>chrY:9836219-9836620
>chrY:9836822-9841258
>chrY:9841321-9846467
>chrY:9846552-9846643
>chrY:9846875-9847027
>chrY:9847408-9849052
>chrY:9849085-9850428
>chrY:9850744-9851074
>chrY:9857299-9857455
>chrY:9858242-9858310
>chrY:9859041-9859085
>chrY:9859450-9859980
>chrY:9860672-9860758
>chrY:9862520-9863195
>chrY:9863791-9864081
>chrY:9864447-9864582
>chrY:9864755-9864948
>chrY:9865017-9865653
>chrY:9865709-9865863
>chrY:9865927-9865995
>chrY:9866189-9866282
>chrY:9866454-9866577
>chrY:9866653-9866874
>chrY:9867132-9867270
>chrY:9868247-9868330
>chrY:9868838-9868954
>chrY:9869231-9869309
>chrY:9869540-9869571
>chrY:9869943-9869994
>chrY:9870111-9870231
>chrY:9870345-9870411
>chrY:9870596-9870628
>chrY:9870668-9870747
>chrY:9871241-9871310
>chrY:9871355-9871407
>chrY:9871703-9871765
>chrY:9871893-9871949
>chrY:9872035-9872105
>chrY:9872564-9872717
>chrY:9873782-9874078
>chrY:9875434-9875585
>chrY:9877002-9879257
>chrY:9879852-9886069
>chrY:9886952-9887153
>chrY:9887362-9887688
>chrY:9888525-9888585
>chrY:9890366-9890414
>chrY:9891423-9891609
>chrY:9892051-9892258
>chrY:9892648-9892893
>chrY:9893020-9893491
>chrY:9893627-9893702
>chrY:9893973-9894143
>chrY:9894168-9894308
>chrY:9894981-9895393
>chrY:9895742-9896739
>chrY:9896800-9897544
>chrY:9897604-9898398
>chrY:9898532-9898598
>chrY:9898671-9898894
>chrY:9898981-9899360
>chrY:9899419-9900572
>chrY:9900782-9900868
>chrY:9901010-9902354
>chrY:9902463-9902829
>chrY:9902886-9903156
>chrY:9903557-9903782
>chrY:9903893-9904214
>chrY:9904949-9904998
>chrY:9905196-9905270
>chrY:9905548-9905631
>chrY:9906138-9906227
>chrY:9906753-9907161
>chrY:9907413-9908515
>chrY:9908701-9908922
>chrY:9909131-9909731
>chrY:9910095-9910317
>chrY:9910546-9910638
>chrY:9910938-9911275
>chrY:9911517-9911605
>chrY:9911912-9913008
>chrY:9913075-9913487
>chrY:9913622-9913791
>chrY:9913953-9914353
>chrY:9914480-9915022
>chrY:9915727-9915885
>chrY:9916375-9916703
>chrY:9917590-9917667
>chrY:9917850-9917982
>chrY:9918256-9918365
>chrY:9919302-9919412
>chrY:9919860-9919959
>chrY:9923208-9923857
>chrY:9926390-9926808
>chrY:9927386-9927687
>chrY:9928079-9931834
>chrY:9932620-9932696
>chrY:9933414-9933663
>chrY:9933713-9934027
>chrY:9934294-9934668
>chrY:9935799-9936079
>chrY:9936233-9936440
>chrY:9936467-9936935
>chrY:9937090-9937439
>chrY:9937777-9937855
>chrY:9938393-9938707
>chrY:9939347-9939775
>chrY:9939821-9940510
>chrY:9941126-9947201
>chrY:9948388-9948578
>chrY:9949484-9949669
>chrY:9950235-9950602
>chrY:9950739-9950771
>chrY:9950972-9951019
>chrY:9951326-9951420
>chrY:9951620-9951898
>chrY:9952422-9952544
>chrY:9952638-9952896
>chrY:9954287-9954374
>chrY:9955034-9955428
>chrY:9955668-9955946
>chrY:9956111-9956636
>chrY:9956725-9956786
>chrY:9957046-9957245
>chrY:9957345-9957826
>chrY:9958195-9958625
>chrY:9959438-9959603
>chrY:9959673-9959847
>chrY:9960538-9960850
>chrY:9961074-9961203
>chrY:9961269-9967840
>chrY:9968126-9968530
>chrY:9968614-9968695
>chrY:9969080-9969594
>chrY:9970035-9970571
>chrY:9971252-9971425
>chrY:9971595-9971641
>chrY:9972192-9972269
>chrY:9972822-9973825
>chrY:9974189-9974298
>chrY:9974614-9974705
>chrY:9975003-9975047
>chrY:9975116-9975202
>chrY:9975788-9975959
>chrY:9976422-9976607
>chrY:9976828-9976994
>chrY:9977614-9977767
>chrY:9977844-9977989
>chrY:9978168-9978559
>chrY:9978611-9978662
>chrY:9978763-9979011
>chrY:9979047-9979207
>chrY:9979670-9979947
>chrY:9980109-9980302
>chrY:9980424-9980543
>chrY:9980599-9980769
>chrY:9980847-9980879
>chrY:9981928-9981984
>chrY:9982779-9983176
>chrY:9983225-9983327
>chrY:9983899-9983982
>chrY:9984212-9984397
>chrY:9984830-9985332
>chrY:9985794-9986075
>chrY:9986157-9988791
>chrY:9989232-9989459
>chrY:9990060-9990328
>chrY:9990971-9991332
>chrY:9992582-9992868
>chrY:9992936-9993458
>chrY:9994249-9994340
>chrY:9994702-9995119
>chrY:9995228-9995344
>chrY:9995456-9995773
>chrY:9996155-9996200
>chrY:9997201-9997275
>chrY:9998085-9998189
>chrY:9999204-9999265
>chrY:9999723-9999777
>chrY:9999998-10000083
>chrY:10001438-10001482
>chrY:10001651-10001945
>chrY:10002341-10002392
>chrY:10003000-10003374
>chrY:10003748-10003843
>chrY:10005405-10005494
>chrY:10005562-10005623
>chrY:10006791-10006875
>chrY:10007705-10008213
>chrY:10008306-10008423
>chrY:10009717-10010009
>chrY:10011085-10011130
>chrY:10011924-10012484
>chrY:10013108-10013192
>chrY:10013619-10013904
>chrY:10014031-10014204
>chrY:10014396-10015686
>chrY:10016263-10016359
>chrY:10017477-10017592
>chrY:10018029-10018131
>chrY:10018209-10018525
>chrY:10018686-10019162
>chrY:10019287-10019798
>chrY:10020145-10020757
>chrY:10020825-10021008
>chrY:10021110-10021696
>chrY:10022028-10022314
>chrY:10022437-10022495
>chrY:10022757-10022948
>chrY:10023098-10023671
>chrY:10023708-10024033
>chrY:10024072-10024470
>chrY:10024510-10024925
>chrY:10025097-10025142
>chrY:10025291-10025379
>chrY:10025484-10025673
>chrY:10025882-10026041
>chrY:10026690-10027212
>chrY:10027380-10028309
>chrY:10028364-10029117
>chrY:10029147-10029706
>chrY:10029770-10030151
>chrY:10030233-10031877
>chrY:10031985-10032135
>chrY:10032236-10032311
>chrY:10032403-10034048
>chrY:10034221-10034283
>chrY:10034422-10034774
>chrY:10035227-10035361
>chrY:10035528-10035676
>chrY:10036771-10037028
>chrY:10037447-10037591
>chrY:10037640-10037796
>chrY:10037998-10038211
>chrY:10038246-10038796
>chrY:10039313-10040003
>chrY:10040118-10040424
>chrY:10040749-10040880
>chrY:10041292-10041523
>chrY:10041979-10042191
>chrY:10042416-10042635
>chrY:10042715-10042866
>chrY:10042946-10043021
>chrY:10043650-10043958
>chrY:10044023-10044275
>chrY:10044740-10044948
>chrY:10045248-10045426
>chrY:10045761-10046065
>chrY:10046524-10046731
>chrY:10046857-10046997
>chrY:10047130-10047610
>chrY:10047654-10048022
>chrY:10048047-10048287
>chrY:10048368-10048685
>chrY:10048918-10050328
>chrY:10050362-10051131
>chrY:10051170-10053895
>chrY:10053964-10054333
>chrY:10054550-10055048
>chrY:10055141-10055438
>chrY:10055606-10055751
>chrY:10056726-10056774
>chrY:10056854-10057070
>chrY:10057123-10057437
>chrY:10057573-10057693
>chrY:10057747-10057827
>chrY:10058051-10058136
>chrY:10058430-10058547
>chrY:10058586-10058845
>chrY:10058919-10059004
>chrY:10059156-10059409
>chrY:10060098-10060184
>chrY:10060322-10060432
>chrY:10060623-10061293
>chrY:10061688-10062918
>chrY:10063037-10063372
>chrY:10063972-10064022
>chrY:10064216-10064365
>chrY:10065797-10065876
>chrY:10065962-10066054
>chrY:10066323-10066392
>chrY:10067138-10067224
>chrY:10067303-10067428
>chrY:10067603-10067643
>chrY:10067898-10068019
>chrY:10068345-10068490
>chrY:10068776-10068942
>chrY:10070437-10087946
>chrY:10088048-10088116
>chrY:10088291-10088511
>chrY:10088758-10088820
>chrY:10089303-10089406
>chrY:10089587-10089975
>chrY:10090349-10090527
>chrY:10091232-10092040
>chrY:10092081-10092211
>chrY:10092338-10092549
>chrY:10092822-10093027
>chrY:10093288-10093790
>chrY:10093819-10095060
>chrY:10095106-10097690
>chrY:10097729-10098273
>chrY:10098413-10098816
>chrY:10098937-10098995
>chrY:10099129-10099629
>chrY:10099672-10100523
>chrY:10100731-10100821
>chrY:10100899-10101650
>chrY:10101670-10101775
>chrY:10101888-10102290
>chrY:10102460-10102716
>chrY:10102854-10103593
>chrY:10103874-10103929
>chrY:10103987-10104347
>chrY:10104454-10105749
>chrY:10106038-10106672
>chrY:10106947-10107345
>chrY:10107370-10108204
>chrY:10108267-10112342
>chrY:10112379-10116261
>chrY:10116444-10116864
>chrY:10116953-10116997
>chrY:10117172-10117336
>chrY:10117411-10118410
>chrY:10118470-10121014
>chrY:10121057-10122729
>chrY:10122759-10123018
>chrY:10123178-10123525
>chrY:10123597-10123651
>chrY:10123687-10124050
>chrY:10124349-10125337
>chrY:10125690-10125824
>chrY:10126000-10126273
>chrY:10126352-10126456
>chrY:10126559-10127255
>chrY:10127473-10127861
>chrY:10128031-10128701
>chrY:10128916-10129133
>chrY:10129232-10129309
>chrY:10129366-10129579
>chrY:10129657-10130149
>chrY:10130255-10130300
>chrY:10130491-10130718
>chrY:10130844-10130882
>chrY:10131960-10134898
>chrY:10134962-10136103
>chrY:10136236-10136426
>chrY:10136483-10136854
>chrY:10137012-10137067
>chrY:10137257-10140776
>chrY:10140804-10141155
>chrY:10141267-10141560
>chrY:10141677-10141762
>chrY:10142325-10142614
>chrY:10142687-10143446
>chrY:10143686-10143763
>chrY:10143813-10144157
>chrY:10144308-10145116
>chrY:10145331-10145642
>chrY:10146284-10146383
>chrY:10146934-10147069
>chrY:10148003-10149005
>chrY:10149215-10149337
>chrY:10149646-10149846
>chrY:10150540-10150656
>chrY:10150964-10151308
>chrY:10152055-10154326
>chrY:10154385-10154651
>chrY:10154678-10154739
>chrY:10154819-10154935
>chrY:10155322-10155490
>chrY:10156681-10156882
>chrY:10157160-10157408
>chrY:10157780-10157874
>chrY:10158300-10159462
>chrY:10159553-10159639
>chrY:10159672-10166347
>chrY:10166592-10167456
>chrY:10167693-10167762
>chrY:10168247-10168683
>chrY:10169237-10169292
>chrY:10169424-10169815
>chrY:10169903-10170049
>chrY:10170215-10170276
>chrY:10170347-10170586
>chrY:10170687-10171019
>chrY:10171455-10171733
>chrY:10172247-10172380
>chrY:10172618-10173621
>chrY:10173668-10173877
>chrY:10173893-10174408
>chrY:10174499-10174796
>chrY:10174866-10175351
>chrY:10175712-10175752
>chrY:10175781-10175845
>chrY:10175880-10175929
>chrY:10175971-10177686
>chrY:10177806-10178061
>chrY:10178200-10178585
>chrY:10178629-10178840
>chrY:10178879-10179019
>chrY:10179157-10179403
>chrY:10179446-10179494
>chrY:10179610-10179927
>chrY:10179954-10180886
>chrY:10180965-10181064
>chrY:10181227-10181271
>chrY:10181326-10184265
>chrY:10184411-10184775
>chrY:10184835-10184952
>chrY:10185130-10185447
>chrY:10185557-10185705
>chrY:10185846-10188039
>chrY:10188178-10188308
>chrY:10188360-10189285
>chrY:10189316-10190211
>chrY:10190336-10190654
>chrY:10191430-10191781
>chrY:10191904-10192211
>chrY:10192333-10192371
>chrY:10192396-10193668
>chrY:10193745-10193931
>chrY:10194180-10195333
>chrY:10195507-10195607
>chrY:10195907-10195958
>chrY:10196449-10196512
>chrY:10197342-10197524
>chrY:10197765-10197923
>chrY:10198231-10198327
>chrY:10198412-10198659
>chrY:10198770-10198873
>chrY:10198952-10199064
>chrY:10200193-10200271
>chrY:10200441-10200527
>chrY:10201182-10201469
>chrY:10201589-10201632
>chrY:10201641-10202022
>chrY:10202048-10202497
>chrY:10202593-10202873
>chrY:10203002-10208048
>chrY:10208453-10218171
>chrY:10218181-10230827
>chrY:10230855-10246705
>chrY:10246844-10266944
>chrY:10316944-10526093
>chrY:10526125-10544039
>chrY:10594039-10621477
>chrY:10621509-10625195
>chrY:10625253-10629413
>chrY:10629572-10631882
>chrY:10631957-10633440
>chrY:10645833-10649989
>chrY:10651421-10655657
>chrY:10655755-10667590
>chrY:10667646-10668801
>chrY:10668857-10669709
>chrY:10670732-10670804
>chrY:10670837-10674058
>chrY:10676572-10676931
>chrY:10676982-10679394
>chrY:10679455-10679663
>chrY:10682454-10687905
>chrY:10687954-10688949
>chrY:10688982-10691539
>chrY:10691902-10694192
>chrY:10744195-10747219
>chrY:10747320-10748503
>chrY:10748575-10748793
>chrY:10748874-10751567
>chrY:10751616-10752637
>chrY:10752678-10756743
>chrY:10756770-10758499
>chrY:10758560-10758842
>chrY:10758874-10761998
>chrY:10762046-10763859
>chrY:10763900-10769216
>chrY:10769362-10770070
>chrY:10770112-10772804
>chrY:10772905-10773636
>chrY:10773691-10774558
>chrY:10774687-10776277
>chrY:10776299-10776617
>chrY:10776644-10777193
>chrY:10777250-10778066
>chrY:10778147-10780226
>chrY:10780358-10781608
>chrY:10781671-10781749
>chrY:10781816-10783939
>chrY:10784008-10787243
>chrY:10787273-10789601
>chrY:10789677-10793387
>chrY:10793446-10795463
>chrY:10795551-10796949
>chrY:10797031-10800633
>chrY:10800683-10805706
>chrY:10805760-10807457
>chrY:10807481-10809666
>chrY:10810479-10815782
>chrY:10815879-10816758
>chrY:10817292-10819612
>chrY:10819685-10822262
>chrY:10822316-10824879
>chrY:10824955-10826645
>chrY:10826709-10831169
>chrY:10831223-10833878
>chrY:10833951-10834742
>chrY:10834794-10835851
>chrY:10835918-10836211
>chrY:10836272-10840081
>chrY:10840119-10840884
>chrY:10840945-10841641
>chrY:10841675-10845236
>chrY:10845345-10845853
>chrY:10845885-10848559
>chrY:10848628-10850212
>chrY:10850268-10852900
>chrY:10855135-10857144
>chrY:10857202-10860700
>chrY:10860729-10861071
>chrY:10861108-10862860
>chrY:10862935-10864095
>chrY:10864135-10868434
>chrY:10868476-10870181
>chrY:10870241-10871218
>chrY:10871897-10876222
>chrY:10876363-10879565
>chrY:10879666-10879945
>chrY:10879994-10883420
>chrY:10883473-10885905
>chrY:10885969-10890419
>chrY:10891942-10896411
>chrY:10896510-10896525
>chrY:10898184-10899821
>chrY:10899923-10901144
>chrY:10901187-10902659
>chrY:10902692-10903071
>chrY:10903116-10903719
>chrY:10903771-10904440
>chrY:10904542-10904891
>chrY:10904952-10904996
>chrY:10905022-10905604
>chrY:10905678-10907114
>chrY:10907265-10907414
>chrY:10907560-10908519
>chrY:10909109-10910010
>chrY:10910178-10910632
>chrY:10910765-10910975
>chrY:10911039-10911413
>chrY:10911462-10912358
>chrY:10912423-10913012
>chrY:10913043-10913085
>chrY:10913246-10913618
>chrY:10913685-10914302
>chrY:10914350-10914901
>chrY:10914993-10915224
>chrY:10915274-10915367
>chrY:10915440-10916460
>chrY:10916530-10917153
>chrY:10917259-10917665
>chrY:10917799-10918677
>chrY:10918737-10918897
>chrY:10918960-10919020
>chrY:10919107-10919706
>chrY:10919761-10919948
>chrY:10920005-10920257
>chrY:10920315-10922037
>chrY:10922082-10922486
>chrY:10923564-10927476
>chrY:10927572-10929249
>chrY:10929307-10936985
>chrY:10937021-10937155
>chrY:10937202-10937233
>chrY:10937356-10947241
>chrY:10947269-10955629
>chrY:10955717-10956835
>chrY:10956852-10956868
>chrY:10957803-10960574
>chrY:10960654-10961623
>chrY:10962533-10964343
>chrY:10964381-10965694
>chrY:10967284-10967318
>chrY:10967472-10967583
>chrY:10967623-10968903
>chrY:10968986-10969992
>chrY:10970620-10974984
>chrY:10975052-10975459
>chrY:10975489-10977711
>chrY:10977757-10981749
>chrY:10981803-10986652
>chrY:10986677-10994906
>chrY:10994936-11000994
>chrY:11001057-11002276
>chrY:11003059-11006240
>chrY:11006315-11006743
>chrY:11006777-11007068
>chrY:11007117-11012528
>chrY:11013046-11013282
>chrY:11013352-11016079
>chrY:11016103-11016992
>chrY:11017288-11018332
>chrY:11018383-11023373
>chrY:11024266-11028329
>chrY:11029160-11029930
>chrY:11030006-11036252
>chrY:11037034-11041272
>chrY:11041523-11041595
>chrY:11041860-11041971
>chrY:11042200-11042596
>chrY:11043215-11043517
>chrY:11043645-11043689
>chrY:11045172-11046567
>chrY:11046708-11046808
>chrY:11047864-11048229
>chrY:11048305-11049022
>chrY:11049505-11050125
>chrY:11050356-11050452
>chrY:11050514-11052681
>chrY:11053589-11053926
>chrY:11054302-11054521
>chrY:11054711-11054997
>chrY:11055178-11055400
>chrY:11057954-11058307
>chrY:11058625-11058725
>chrY:11059085-11059412
>chrY:11060163-11060437
>chrY:11060967-11061460
>chrY:11061497-11061936
>chrY:11062270-11062351
>chrY:11063028-11063333
>chrY:11063823-11064091
>chrY:11064362-11064465
>chrY:11066090-11068208
>chrY:11069747-11070179
>chrY:11071280-11071763
>chrY:11072471-11072651
>chrY:11072920-11073150
>chrY:11073739-11073943
>chrY:11074673-11074813
>chrY:11075707-11076047
>chrY:11077046-11077141
>chrY:11077376-11077645
>chrY:11078003-11078092
>chrY:11078723-11079480
>chrY:11079749-11080020
>chrY:11080076-11080149
>chrY:11080400-11080949
>chrY:11082638-11082998
>chrY:11083602-11084575
>chrY:11084648-11087420
>chrY:11087509-11091908
>chrY:11091956-11092327
>chrY:11092362-11099085
>chrY:11099315-11099498
>chrY:11099552-11099703
>chrY:11099758-11100271
>chrY:11100316-11102451
>chrY:11102494-11107371
>chrY:11107426-11107732
>chrY:11107794-11116111
>chrY:11116158-11126866
>chrY:11126914-11133963
>chrY:11134001-11138400
>chrY:11138444-11140423
>chrY:11140518-11140994
>chrY:11141040-11142241
>chrY:11142480-11143611
>chrY:11143655-11143973
>chrY:11144295-11147233
>chrY:11147295-11148362
>chrY:11148425-11149149
>chrY:11149223-11150476
>chrY:11150578-11152056
>chrY:11152185-11152339
>chrY:11152391-11153884
>chrY:11154056-11154437
>chrY:11154489-11154745
>chrY:11154939-11155446
>chrY:11155511-11156289
>chrY:11156430-11156598
>chrY:11156632-11157051
>chrY:11157094-11157540
>chrY:11157621-11157751
>chrY:11157793-11158063
>chrY:11158239-11158544
>chrY:11158742-11158904
>chrY:11159051-11159803
>chrY:11159959-11160362
>chrY:11160636-11162242
>chrY:11162782-11163150
>chrY:11163215-11165304
>chrY:11165424-11165679
>chrY:11165843-11165939
>chrY:11166147-11167197
>chrY:11167369-11167819
>chrY:11167845-11168796
>chrY:11168837-11168947
>chrY:11169038-11169191
>chrY:11169336-11172682
>chrY:11172711-11176705
>chrY:11176787-11210098
>chrY:11210122-11254518
>chrY:11254551-11261480
>chrY:11261548-11278752
>chrY:11278836-11279586
>chrY:11279627-11283144
>chrY:11283198-11286312
>chrY:11286379-11286738
>chrY:11286839-11287434
>chrY:11287513-11288611
>chrY:11288648-11293778
>chrY:11293816-11306249
>chrY:11306329-11306410
>chrY:11306441-11306736
>chrY:11306786-11307103
>chrY:11307268-11307369
>chrY:11307426-11307642
>chrY:11307809-11307875
>chrY:11308006-11308154
>chrY:11308192-11308550
>chrY:11308757-11308880
>chrY:11308941-11314251
>chrY:11314319-11315617
>chrY:11315816-11315872
>chrY:11316054-11316156
>chrY:11316208-11316326
>chrY:11316449-11316560
>chrY:11316727-11316860
>chrY:11316913-11317215
>chrY:11317255-11321069
>chrY:11321096-11321316
>chrY:11321394-11321649
>chrY:11321704-11321990
>chrY:11322164-11322199
>chrY:11322312-11322793
>chrY:11322966-11323119
>chrY:11323231-11323285
>chrY:11323376-11323531
>chrY:11323598-11325930
>chrY:11325972-11331564
>chrY:11331611-11332765
>chrY:11332835-11333027
>chrY:11333054-11333138
>chrY:11333172-11334086
>chrY:11334331-11334723
>chrY:11334783-11335309
>chrY:11335497-11335700
>chrY:11335841-11340249
>chrY:11340317-11340685
>chrY:11340754-11342301
>chrY:11342383-11343954
>chrY:11344004-11351565
>chrY:11351628-11354660
>chrY:11354739-11369702
>chrY:11369750-11371712
>chrY:11371786-11372795
>chrY:11372841-11374086
>chrY:11374116-11376077
>chrY:11376102-11376723
>chrY:11376771-11385295
>chrY:11385373-11387353
>chrY:11387395-11396731
>chrY:11396756-11397308
>chrY:11397365-11399757
>chrY:11399908-11400120
>chrY:11400201-11408998
>chrY:11409067-11413465
>chrY:11413555-11415621
>chrY:11415669-11416726
>chrY:11416787-11417322
>chrY:11417394-11418639
>chrY:11418711-11419817
>chrY:11419859-11422432
>chrY:11422503-11427143
>chrY:11427248-11429803
>chrY:11430198-11430445
>chrY:11430540-11440960
>chrY:11441007-11447943
>chrY:11447966-11464787
>chrY:11464813-11475406
>chrY:11475441-11476852
>chrY:11476894-11494272
>chrY:11494327-11497116
>chrY:11497168-11500360
>chrY:11500408-11504351
>chrY:11504381-11506700
>chrY:11506771-11508482
>chrY:11508523-11510633
>chrY:11510774-11511252
>chrY:11511341-11513449
>chrY:11513493-11520184
>chrY:11520300-11523769
>chrY:11523812-11524953
>chrY:11524989-11527696
>chrY:11527724-11550810
>chrY:11550837-11592902
>chrY:11642902-11647430
>chrY:11647709-11653064
>chrY:11653102-11657835
>chrY:11657859-11660362
>chrY:11662211-11662590
>chrY:11662634-11663980
>chrY:11664006-11664600
>chrY:11664631-11667682
>chrY:11667760-11669948
>chrY:11670088-11671800
>chrY:11671820-11673795
>chrY:11674132-11676033
>chrY:11676083-11679658
>chrY:11679686-11681918
>chrY:11681971-11684477
>chrY:11684501-11686311
>chrY:11686351-11688144
>chrY:11688191-11692242
>chrY:11692299-11694621
>chrY:11694661-11695856
>chrY:11695894-11699379
>chrY:11699452-11709159
>chrY:11709198-11711062
>chrY:11711147-11711948
>chrY:11711994-11714774
>chrY:11714840-11722210
>chrY:11722275-11728104
>chrY:11728159-11728587
>chrY:11728624-11750044
>chrY:11750510-11750615
>chrY:11750731-11750984
>chrY:11751246-11751416
>chrY:11752043-11752947
>chrY:11753382-11753448
>chrY:11753807-11754191
>chrY:11754667-11757895
>chrY:11759670-11760173
>chrY:11760868-11761285
>chrY:11763056-11763103
>chrY:11763153-11763859
>chrY:11764075-11764153
>chrY:11765112-11765447
>chrY:11765682-11765738
>chrY:11765883-11766006
>chrY:11766079-11766386
>chrY:11766698-11767239
>chrY:11767536-11767691
>chrY:11767763-11767955
>chrY:11768118-11768582
>chrY:11768785-11769628
>chrY:11770224-11770269
>chrY:11770900-11771257
>chrY:11771534-11771576
>chrY:11773365-11773667
>chrY:11773724-11773769
>chrY:11773804-11773859
>chrY:11774092-11774421
>chrY:11774625-11774784
>chrY:11776284-11776697
>chrY:11777048-11777190
>chrY:11777496-11777655
>chrY:11777686-11777902
>chrY:11778044-11778386
>chrY:11778492-11778612
>chrY:11778819-11779070
>chrY:11779192-11779523
>chrY:11782596-11784718
>chrY:11785569-11785826
>chrY:11786123-11786180
>chrY:11787114-11787197
>chrY:11787653-11787924
>chrY:11788171-11788658
>chrY:11789788-11789854
>chrY:11790571-11791050
>chrY:11792328-11792877
>chrY:11793029-11793683
>chrY:11793824-11796785
>chrY:11796847-11796933
>chrY:11797092-11797295
>chrY:11797945-11798697
>chrY:11798986-11799045
>chrY:11799574-11800534
>chrY:11800656-11801718
>chrY:11801877-11801999
>chrY:11802145-11803854
>chrY:11803905-11804583
>chrY:11804770-11806136
>chrY:11806254-11806925
>chrY:11807029-11808563
>chrY:11809140-11809516
>chrY:11809663-11809797
>chrY:11809926-11810222
>chrY:11810327-11810446
>chrY:11810836-11811355
>chrY:11811431-11811530
>chrY:11811643-11811763
>chrY:11812724-11813034
>chrY:11813962-11814057
>chrY:11814874-11815688
>chrY:11817784-11818209
>chrY:11818966-11819050
>chrY:11819174-11819508
>chrY:11819685-11819721
>chrY:11819844-11820651
>chrY:11820923-11821311
>chrY:11822488-11822571
>chrY:11822967-11823681
>chrY:11824439-11824532
>chrY:11824590-11824965
>chrY:11826678-11827195
>chrY:11827611-11827980
>chrY:11828246-11828554
>chrY:11829488-11830060
>chrY:11830232-11830603
>chrY:11830794-11831129
>chrY:11831327-11831606
>chrY:11832779-11832813
>chrY:11832889-11833266
>chrY:11833391-11833512
>chrY:11834998-11835737
>chrY:11836479-11836811
>chrY:11837124-11837454
>chrY:11837567-11837977
>chrY:11838713-11839152
>chrY:11839850-11840339
>chrY:11840839-11840932
>chrY:11841096-11841652
>chrY:11843040-11843511
>chrY:11843710-11843872
>chrY:11844025-11844251
>chrY:11844275-11845095
>chrY:11845186-11845239
>chrY:11845386-11845474
>chrY:11845615-11846067
>chrY:11846114-11852333
>chrY:11853112-11853245
>chrY:11853968-11854345
>chrY:11855590-11861368
>chrY:11861890-11861993
>chrY:11862139-11862504
>chrY:11862816-11863084
>chrY:11863253-11866834
>chrY:11867002-11867074
>chrY:11867795-11868557
>chrY:11870156-11870197
>chrY:11871284-11871490
>chrY:11871648-11872094
>chrY:11872946-11873279
>chrY:11873459-11873687
>chrY:11874074-11874324
>chrY:11874386-11874552
>chrY:11875241-11875756
>chrY:11876896-11876928
>chrY:11877058-11877751
>chrY:11877933-11878015
>chrY:11878233-11878799
>chrY:11878853-11879632
>chrY:11879766-11880142
>chrY:11880210-11880351
>chrY:11881104-11881147
>chrY:11881264-11881430
>chrY:11881490-11882007
>chrY:11882980-11883045
>chrY:11884924-11885312
>chrY:11885578-11885992
>chrY:11886344-11887057
>chrY:11887158-11887235
>chrY:11887368-11887434
>chrY:11887493-11887557
>chrY:11887612-11887711
>chrY:11887748-11887789
>chrY:11887827-11888340
>chrY:11888490-11888948
>chrY:11889009-11889318
>chrY:11889414-11889574
>chrY:11889710-11890481
>chrY:11890578-11890928
>chrY:11890969-11891131
>chrY:11891235-11891281
>chrY:11891318-11891751
>chrY:11891796-11893066
>chrY:11893115-11894313
>chrY:11894394-11894613
>chrY:11894837-11896677
>chrY:11897516-11897851
>chrY:11898176-11898480
>chrY:11898562-11899656
>chrY:11900004-11900823
>chrY:11900888-11901683
>chrY:11901891-11901956
>chrY:11903865-11904041
>chrY:11904089-11904189
>chrY:11904431-11904472
>chrY:11904564-11905405
>chrY:11905777-11905838
>chrY:11905970-11906018
>chrY:11906227-11906984
>chrY:11907299-11907410
>chrY:11907726-11907913
>chrY:11908234-11908380
>chrY:11908809-11908885
>chrY:11909078-11910584
>chrY:11910950-11911402
>chrY:11911902-11912074
>chrY:11912333-11912392
>chrY:11913129-11913735
>chrY:11914027-11914079
>chrY:11914122-11914721
>chrY:11914911-11915047
>chrY:11915579-11915632
>chrY:11917112-11917488
>chrY:11918074-11918235
>chrY:11919016-11919107
>chrY:11920227-11920548
>chrY:11921000-11921269
>chrY:11921399-11921472
>chrY:11921714-11922287
>chrY:11924439-11925069
>chrY:11925446-11925648
>chrY:11926538-11927867
>chrY:11928054-11928420
>chrY:11929030-11929817
>chrY:11929938-11930249
>chrY:11930377-11930518
>chrY:11930749-11931203
>chrY:11931271-11931713
>chrY:11931955-11932267
>chrY:11932877-11932955
>chrY:11933018-11933608
>chrY:11933992-11934392
>chrY:11934497-11938826
>chrY:11938975-11939074
>chrY:11939139-11939462
>chrY:11940643-11941060
>chrY:11941205-11942534
>chrY:11943519-11943840
>chrY:11944674-11944837
>chrY:11944908-11945327
>chrY:11946110-11946559
>chrY:11947145-11947431
>chrY:11947642-11947950
>chrY:11950642-11951053
>chrY:11952088-11952341
>chrY:11952392-11952993
>chrY:11954773-11954834
>chrY:11955692-11956021
>chrY:11956538-11956679
>chrY:11958674-11959058
>chrY:11959326-11959443
>chrY:11960947-11961053
>chrY:11961173-11961395
>chrY:11961463-11961501
>chrY:11962286-11962483
>chrY:11962864-11963013
>chrY:11963087-11963803
>chrY:11964971-11965490
>chrY:11965816-11967662
>chrY:11973149-11973427
>chrY:11973869-11974029
>chrY:11974083-11974248
>chrY:11977007-11977349
>chrY:11977622-11978783
>chrY:11979960-11980904
>chrY:11981550-11981726
>chrY:11981857-11981892
>chrY:11982069-11982160
>chrY:11982223-11982327
>chrY:11982453-11982630
>chrY:11982802-11982851
>chrY:11983333-11983447
>chrY:11983528-11983829
>chrY:11984216-11984560
>chrY:11987910-11987979
>chrY:11988599-11994498
>chrY:11994694-11994766
>chrY:11995255-11995323
>chrY:11995463-11995720
>chrY:11995846-11996022
>chrY:11996121-11996238
>chrY:11996768-11996959
>chrY:11997002-11997272
>chrY:11997375-12003594
>chrY:12004157-12004444
>chrY:12004858-12005197
>chrY:12005259-12005446
>chrY:12007364-12014986
>chrY:12015052-12015761
>chrY:12017938-12018008
>chrY:12018379-12018521
>chrY:12020116-12020200
>chrY:12021430-12021776
>chrY:12022105-12022176
>chrY:12022838-12022998
>chrY:12023090-12023432
>chrY:12023574-12023688
>chrY:12024155-12024244
>chrY:12024603-12024700
>chrY:12024793-12024840
>chrY:12024881-12025036
>chrY:12025201-12025503
>chrY:12025595-12025977
>chrY:12026060-12026336
>chrY:12026976-12027348
>chrY:12028353-12028926
>chrY:12029694-12030012
>chrY:12032033-12036917
>chrY:12036977-12037648
>chrY:12037816-12038011
>chrY:12038095-12038239
>chrY:12038720-12039106
>chrY:12039359-12047757
>chrY:12048195-12048404
>chrY:12048892-12049110
>chrY:12049239-12049299
>chrY:12049524-12049584
>chrY:12049976-12050064
>chrY:12050143-12050348
>chrY:12050489-12050583
>chrY:12051348-12051427
>chrY:12051987-12052218
>chrY:12052647-12052867
>chrY:12052917-12053033
>chrY:12053856-12054597
>chrY:12054695-12055047
>chrY:12055164-12056155
>chrY:12057052-12057404
>chrY:12057465-12062943
>chrY:12063212-12064070
>chrY:12064759-12064811
>chrY:12064860-12064981
>chrY:12065148-12065573
>chrY:12065983-12066757
>chrY:12066935-12067596
>chrY:12069324-12069671
>chrY:12070368-12071489
>chrY:12072066-12072561
>chrY:12072908-12072968
>chrY:12073494-12073784
>chrY:12073932-12074713
>chrY:12074984-12075637
>chrY:12075756-12076135
>chrY:12077351-12077589
>chrY:12077722-12078400
>chrY:12079831-12079864
>chrY:12080026-12080543
>chrY:12080783-12080826
>chrY:12081004-12081394
>chrY:12082212-12082360
>chrY:12082431-12084660
>chrY:12087685-12088469
>chrY:12089139-12089786
>chrY:12090258-12090679
>chrY:12091440-12091850
>chrY:12092310-12093179
>chrY:12093509-12093743
>chrY:12093793-12094462
>chrY:12095024-12095135
>chrY:12095479-12095529
>chrY:12095751-12095975
>chrY:12096139-12096356
>chrY:12096847-12096922
>chrY:12097489-12098165
>chrY:12098455-12098550
>chrY:12098582-12099059
>chrY:12099191-12099518
>chrY:12099852-12100486
>chrY:12100626-12100919
>chrY:12101860-12102261
>chrY:12102823-12102995
>chrY:12103213-12103895
>chrY:12104415-12104592
>chrY:12105570-12106067
>chrY:12106686-12107488
>chrY:12107615-12107666
>chrY:12107719-12108450
>chrY:12109020-12109356
>chrY:12109879-12110239
>chrY:12111137-12111482
>chrY:12111583-12113113
>chrY:12113752-12114274
>chrY:12114945-12115398
>chrY:12115980-12116175
>chrY:12117150-12117459
>chrY:12117706-12118023
>chrY:12118113-12118866
>chrY:12118967-12119785
>chrY:12120415-12120814
>chrY:12121622-12122176
>chrY:12123136-12123350
>chrY:12123550-12123758
>chrY:12124193-12124606
>chrY:12125783-12126957
>chrY:12127329-12127394
>chrY:12128149-12128193
>chrY:12128417-12128595
>chrY:12128655-12128958
>chrY:12129194-12131241
>chrY:12131544-12132786
>chrY:12132872-12133199
>chrY:12133701-12134068
>chrY:12134146-12134909
>chrY:12135017-12141209
>chrY:12141514-12141601
>chrY:12141643-12141753
>chrY:12141818-12141873
>chrY:12142592-12143292
>chrY:12144129-12144194
>chrY:12144474-12144568
>chrY:12145556-12145862
>chrY:12145896-12145959
>chrY:12146136-12146569
>chrY:12146612-12148068
>chrY:12148147-12148353
>chrY:12148394-12148608
>chrY:12148748-12148833
>chrY:12148866-12150134
>chrY:12150215-12150962
>chrY:12151056-12151976
>chrY:12152029-12152082
>chrY:12152248-12152985
>chrY:12153066-12153161
>chrY:12153324-12153383
>chrY:12153424-12153664
>chrY:12153715-12153841
>chrY:12153982-12154276
>chrY:12154584-12154906
>chrY:12155003-12155257
>chrY:12155395-12155778
>chrY:12156101-12156270
>chrY:12156403-12156789
>chrY:12157185-12159303
>chrY:12159369-12159430
>chrY:12159652-12159757
>chrY:12159791-12159927
>chrY:12159964-12160655
>chrY:12161662-12162048
>chrY:12162293-12163341
>chrY:12163699-12164029
>chrY:12164120-12164492
>chrY:12164766-12165077
>chrY:12165362-12165710
>chrY:12166123-12166221
>chrY:12166274-12166353
>chrY:12168278-12172222
>chrY:12172800-12173110
>chrY:12173235-12173630
>chrY:12174006-12174260
>chrY:12174425-12174756
>chrY:12175496-12176396
>chrY:12176467-12176813
>chrY:12176927-12177551
>chrY:12177729-12178321
>chrY:12178907-12179643
>chrY:12179694-12180005
>chrY:12180055-12180389
>chrY:12180489-12180789
>chrY:12180823-12188225
>chrY:12188301-12188564
>chrY:12188619-12188725
>chrY:12188937-12189002
>chrY:12189372-12189882
>chrY:12191184-12191644
>chrY:12192294-12192326
>chrY:12192737-12193150
>chrY:12193339-12193804
>chrY:12194689-12194982
>chrY:12195486-12195749
>chrY:12196506-12196795
>chrY:12196946-12197083
>chrY:12198528-12199046
>chrY:12199157-12199205
>chrY:12199917-12200060
>chrY:12201994-12202038
>chrY:12202127-12202200
>chrY:12202671-12202715
>chrY:12203182-12203349
>chrY:12203417-12203905
>chrY:12203940-12204527
>chrY:12204761-12205073
>chrY:12206438-12206775
>chrY:12207227-12207774
>chrY:12207924-12208254
>chrY:12208614-12208650
>chrY:12209086-12209243
>chrY:12209987-12210380
>chrY:12211431-12211529
>chrY:12211723-12212118
>chrY:12212282-12212706
>chrY:12213030-12213256
>chrY:12213511-12213599
>chrY:12213811-12213941
>chrY:12214110-12214397
>chrY:12214554-12214639
>chrY:12214685-12214810
>chrY:12215177-12215218
>chrY:12215251-12215511
>chrY:12215738-12215804
>chrY:12215839-12215880
>chrY:12216654-12216742
>chrY:12217104-12217234
>chrY:12217514-12217746
>chrY:12218034-12218516
>chrY:12218948-12219296
>chrY:12219915-12220225
>chrY:12220287-12221431
>chrY:12222301-12222620
>chrY:12222905-12223152
>chrY:12223360-12224020
>chrY:12224067-12224373
>chrY:12225387-12225448
>chrY:12227033-12227136
>chrY:12227265-12227437
>chrY:12227527-12227638
>chrY:12227668-12227795
>chrY:12227937-12228050
>chrY:12228961-12229106
>chrY:12229420-12229779
>chrY:12230585-12230922
>chrY:12231518-12231960
>chrY:12231995-12232360
>chrY:12232991-12233346
>chrY:12233536-12234408
>chrY:12234736-12235076
>chrY:12235140-12235270
>chrY:12235693-12236012
>chrY:12236173-12236479
>chrY:12236929-12237676
>chrY:12238086-12238621
>chrY:12238898-12239332
>chrY:12241763-12242204
>chrY:12242269-12242986
>chrY:12243818-12243969
>chrY:12244047-12244242
>chrY:12244498-12244563
>chrY:12244654-12244721
>chrY:12244900-12245210
>chrY:12245462-12246087
>chrY:12246111-12246474
>chrY:12246527-12246668
>chrY:12246736-12246830
>chrY:12246930-12247162
>chrY:12247296-12247361
>chrY:12247551-12247661
>chrY:12247737-12247795
>chrY:12247910-12247951
>chrY:12248194-12248276
>chrY:12248589-12248675
>chrY:12248836-12248869
>chrY:12249111-12249256
>chrY:12249437-12249783
>chrY:12250195-12250312
>chrY:12250363-12250465
>chrY:12250572-12250758
>chrY:12250917-12252007
>chrY:12252098-12252189
>chrY:12252552-12252622
>chrY:12252804-12252896
>chrY:12252978-12253307
>chrY:12253632-12253899
>chrY:12254157-12255211
>chrY:12255568-12256021
>chrY:12256749-12257324
>chrY:12257573-12257606
>chrY:12257678-12257785
>chrY:12258292-12258955
>chrY:12259058-12259824
>chrY:12260035-12260303
>chrY:12260623-12261551
>chrY:12261602-12263390
>chrY:12263434-12265700
>chrY:12265765-12266524
>chrY:12266575-12267311
>chrY:12267737-12268047
>chrY:12268175-12268542
>chrY:12269030-12269224
>chrY:12269571-12271039
>chrY:12271998-12272191
>chrY:12272196-12272386
>chrY:12272529-12272820
>chrY:12273079-12273560
>chrY:12273667-12273815
>chrY:12275428-12276085
>chrY:12276623-12277271
>chrY:12277407-12277560
>chrY:12277942-12278239
>chrY:12278554-12278879
>chrY:12279167-12279222
>chrY:12279405-12279869
>chrY:12280209-12280388
>chrY:12280998-12281519
>chrY:12281718-12281770
>chrY:12282330-12282422
>chrY:12284086-12284150
>chrY:12284841-12285174
>chrY:12285270-12285455
>chrY:12287726-12287771
>chrY:12288136-12288557
>chrY:12288636-12288710
>chrY:12288811-12289090
>chrY:12289188-12289747
>chrY:12290556-12291071
>chrY:12291475-12291776
>chrY:12292083-12292533
>chrY:12293200-12293356
>chrY:12293908-12294318
>chrY:12294750-12294932
>chrY:12295380-12295448
>chrY:12295741-12296204
>chrY:12296498-12296692
>chrY:12297423-12297517
>chrY:12297762-12297845
>chrY:12298133-12298610
>chrY:12299205-12299375
>chrY:12299494-12299973
>chrY:12300010-12300381
>chrY:12300552-12301201
>chrY:12301229-12301301
>chrY:12301403-12301603
>chrY:12301834-12302150
>chrY:12302228-12302341
>chrY:12302381-12302580
>chrY:12302897-12303197
>chrY:12303284-12303502
>chrY:12303928-12304507
>chrY:12304554-12305785
>chrY:12306045-12306080
>chrY:12306299-12306705
>chrY:12307328-12307683
>chrY:12307836-12308189
>chrY:12308637-12308720
>chrY:12309543-12310095
>chrY:12310154-12310199
>chrY:12310291-12310895
>chrY:12310984-12311102
>chrY:12311258-12311396
>chrY:12311447-12312285
>chrY:12312509-12312574
>chrY:12313243-12313414
>chrY:12313817-12313954
>chrY:12314067-12314144
>chrY:12314364-12314581
>chrY:12314720-12314775
>chrY:12314928-12315093
>chrY:12315968-12316124
>chrY:12316522-12316568
>chrY:12316764-12316890
>chrY:12317256-12317391
>chrY:12318034-12318074
>chrY:12318364-12318452
>chrY:12318566-12318625
>chrY:12318807-12318980
>chrY:12319459-12320301
>chrY:12320368-12320567
>chrY:12320628-12320795
>chrY:12320908-12321574
>chrY:12321751-12321798
>chrY:12323556-12323627
>chrY:12323828-12323982
>chrY:12324117-12324243
>chrY:12324276-12325092
>chrY:12325184-12325295
>chrY:12325423-12325492
>chrY:12325574-12326271
>chrY:12326340-12326515
>chrY:12326549-12327003
>chrY:12327102-12327189
>chrY:12327211-12327652
>chrY:12327697-12327771
>chrY:12328530-12328817
>chrY:12329070-12329892
>chrY:12330361-12331836
>chrY:12331914-12332072
>chrY:12332674-12333029
>chrY:12333104-12333185
>chrY:12333227-12333348
>chrY:12333734-12333874
>chrY:12333946-12334019
>chrY:12334063-12334585
>chrY:12334876-12335083
>chrY:12335228-12337864
>chrY:12338404-12338537
>chrY:12338705-12339432
>chrY:12340086-12340961
>chrY:12341623-12342158
>chrY:12342552-12343022
>chrY:12343434-12344167
>chrY:12344199-12344954
>chrY:12345626-12347030
>chrY:12347553-12347867
>chrY:12347923-12348264
>chrY:12348901-12349267
>chrY:12349582-12349950
>chrY:12350556-12350725
>chrY:12350745-12350877
>chrY:12350941-12351209
>chrY:12351622-12351795
>chrY:12352232-12353045
>chrY:12353126-12353381
>chrY:12353571-12353828
>chrY:12354386-12354437
>chrY:12355476-12355529
>chrY:12355822-12355932
>chrY:12356140-12356263
>chrY:12357059-12357154
>chrY:12358269-12358339
>chrY:12359313-12359505
>chrY:12359843-12359966
>chrY:12360580-12360851
>chrY:12360902-12361028
>chrY:12361444-12361479
>chrY:12361534-12361935
>chrY:12362538-12362650
>chrY:12362685-12362809
>chrY:12362958-12363219
>chrY:12363648-12363935
>chrY:12364147-12364776
>chrY:12365080-12365411
>chrY:12365701-12365740
>chrY:12366374-12366430
>chrY:12366595-12366699
>chrY:12366975-12367052
>chrY:12367380-12368063
>chrY:12368834-12369232
>chrY:12369714-12370444
>chrY:12370729-12371068
>chrY:12371368-12372734
>chrY:12372839-12373112
>chrY:12373193-12373511
>chrY:12374105-12375837
>chrY:12376061-12376405
>chrY:12376547-12377609
>chrY:12377921-12378494
>chrY:12378858-12379656
>chrY:12380054-12380167
>chrY:12380549-12380747
>chrY:12380792-12380986
>chrY:12380995-12382067
>chrY:12382690-12382896
>chrY:12383370-12384073
>chrY:12384451-12384841
>chrY:12384906-12385459
>chrY:12385554-12385878
>chrY:12386081-12386272
>chrY:12386316-12386392
>chrY:12387454-12387760
>chrY:12388141-12388462
>chrY:12389163-12390152
>chrY:12390406-12390485
>chrY:12390597-12391081
>chrY:12392754-12393134
>chrY:12393274-12394293
>chrY:12394756-12395345
>chrY:12395502-12395589
>chrY:12395694-12396539
>chrY:12396654-12397230
>chrY:12397399-12397710
>chrY:12397954-12398486
>chrY:12398531-12398834
>chrY:12398967-12399007
>chrY:12399181-12399537
>chrY:12399617-12399812
>chrY:12400199-12400873
>chrY:12401248-12401286
>chrY:12401381-12404121
>chrY:12404867-12405713
>chrY:12406211-12406531
>chrY:12407033-12407334
>chrY:12407647-12407966
>chrY:12408655-12409288
>chrY:12410086-12410185
>chrY:12410403-12410528
>chrY:12411310-12411639
>chrY:12411971-12412241
>chrY:12413027-12413651
>chrY:12414232-12414922
>chrY:12414956-12415187
>chrY:12416623-12416969
>chrY:12417065-12417545
>chrY:12418631-12419279
>chrY:12419550-12419862
>chrY:12421366-12421411
>chrY:12422288-12422708
>chrY:12423031-12423175
>chrY:12424332-12425014
>chrY:12425113-12425169
>chrY:12425934-12426391
>chrY:12426705-12427055
>chrY:12427524-12428025
>chrY:12428181-12428329
>chrY:12428475-12428901
>chrY:12429881-12430226
>chrY:12431948-12432881
>chrY:12433000-12433331
>chrY:12433660-12433797
>chrY:12433978-12434118
>chrY:12434397-12434441
>chrY:12434474-12434835
>chrY:12436918-12437565
>chrY:12439453-12439505
>chrY:12439588-12439933
>chrY:12440241-12440314
>chrY:12440511-12440998
>chrY:12443609-12444141
>chrY:12444421-12444520
>chrY:12445159-12445526
>chrY:12445711-12446379
>chrY:12447208-12448718
>chrY:12448833-12449004
>chrY:12449260-12449990
>chrY:12450059-12450240
>chrY:12450391-12450681
>chrY:12451237-12451702
>chrY:12451791-12452336
>chrY:12452516-12454995
>chrY:12455127-12455803
>chrY:12457192-12458263
>chrY:12458828-12459707
>chrY:12460165-12460414
>chrY:12460555-12460867
>chrY:12461298-12461918
>chrY:12462062-12462515
>chrY:12462602-12464348
>chrY:12465128-12465374
>chrY:12465462-12465719
>chrY:12465989-12466281
>chrY:12466552-12466896
>chrY:12467160-12467281
>chrY:12467492-12467883
>chrY:12467936-12468196
>chrY:12468893-12469168
>chrY:12469219-12469580
>chrY:12469909-12469948
>chrY:12469969-12470863
>chrY:12471599-12471654
>chrY:12472106-12472172
>chrY:12472268-12472430
>chrY:12472460-12473256
>chrY:12473321-12473765
>chrY:12473816-12474651
>chrY:12474815-12475026
>chrY:12475236-12475362
>chrY:12475425-12475495
>chrY:12475674-12475764
>chrY:12475806-12476177
>chrY:12476236-12476548
>chrY:12476838-12477283
>chrY:12477370-12477823
>chrY:12477896-12478022
>chrY:12478138-12478523
>chrY:12478575-12478800
>chrY:12478999-12479339
>chrY:12479973-12480029
>chrY:12480077-12480645
>chrY:12480849-12481015
>chrY:12481159-12481447
>chrY:12481627-12481942
>chrY:12482376-12483028
>chrY:12483498-12484616
>chrY:12485056-12485193
>chrY:12485586-12486161
>chrY:12486368-12486751
>chrY:12486831-12486952
>chrY:12487886-12488233
>chrY:12488693-12488834
>chrY:12488998-12489059
>chrY:12490264-12490445
>chrY:12491892-12491944
>chrY:12492001-12492171
>chrY:12492771-12493096
>chrY:12493305-12493910
>chrY:12494432-12494912
>chrY:12495892-12496628
>chrY:12496761-12497043
>chrY:12497207-12497541
>chrY:12497705-12498052
>chrY:12498286-12498333
>chrY:12498377-12499242
>chrY:12500228-12500267
>chrY:12500410-12500732
>chrY:12500900-12500982
>chrY:12501482-12501569
>chrY:12501643-12501992
>chrY:12502219-12502497
>chrY:12502527-12502806
>chrY:12503044-12503265
>chrY:12503588-12503743
>chrY:12503997-12504548
>chrY:12504664-12505154
>chrY:12505252-12505598
>chrY:12505661-12506195
>chrY:12508168-12509503
>chrY:12509562-12509895
>chrY:12510085-12510460
>chrY:12510712-12511155
>chrY:12511516-12511932
>chrY:12512112-12512270
>chrY:12512348-12514478
>chrY:12514823-12514924
>chrY:12515050-12515407
>chrY:12515714-12515793
>chrY:12516039-12516134
>chrY:12517721-12517966
>chrY:12518297-12524071
>chrY:12524124-12524164
>chrY:12524202-12524543
>chrY:12524637-12524740
>chrY:12525091-12525390
>chrY:12525728-12525778
>chrY:12526781-12526858
>chrY:12527117-12527444
>chrY:12527518-12527841
>chrY:12530714-12531058
>chrY:12531654-12532028
>chrY:12532247-12532358
>chrY:12532893-12533320
>chrY:12533455-12533775
>chrY:12534152-12534536
>chrY:12534859-12535107
>chrY:12535298-12535401
>chrY:12538438-12539398
>chrY:12540191-12540506
>chrY:12540585-12540639
>chrY:12541339-12541464
>chrY:12541728-12541780
>chrY:12544021-12544113
>chrY:12544495-12544589
>chrY:12545507-12545847
>chrY:12546080-12546700
>chrY:12548140-12550454
>chrY:12550874-12551103
>chrY:12551243-12551332
>chrY:12551637-12551777
>chrY:12552022-12552079
>chrY:12552292-12552595
>chrY:12553474-12553582
>chrY:12554692-12554756
>chrY:12555659-12555979
>chrY:12556163-12556426
>chrY:12556522-12557852
>chrY:12557987-12560026
>chrY:12560111-12564467
>chrY:12564550-12567150
>chrY:12567188-12567382
>chrY:12567432-12567617
>chrY:12567700-12568176
>chrY:12568262-12568864
>chrY:12568965-12569228
>chrY:12569408-12576483
>chrY:12576647-12577040
>chrY:12577076-12577295
>chrY:12577344-12579965
>chrY:12580309-12580606
>chrY:12580737-12580854
>chrY:12580966-12581792
>chrY:12581847-12584666
>chrY:12584700-12585357
>chrY:12586239-12586702
>chrY:12587509-12587678
>chrY:12587777-12587953
>chrY:12588010-12589190
>chrY:12589268-12589877
>chrY:12589964-12590734
>chrY:12590999-12591301
>chrY:12591432-12592835
>chrY:12593199-12593285
>chrY:12593405-12593563
>chrY:12596343-12596436
>chrY:12597325-12597437
>chrY:12599277-12599606
>chrY:12599696-12600947
>chrY:12600983-12601664
>chrY:12601724-12601754
>chrY:12601936-12602192
>chrY:12602301-12602694
>chrY:12602744-12603808
>chrY:12603855-12604261
>chrY:12604346-12607628
>chrY:12607664-12608758
>chrY:12608882-12609129
>chrY:12609388-12610326
>chrY:12610447-12610765
>chrY:12610812-12610893
>chrY:12611720-12612228
>chrY:12612318-12615601
>chrY:12616410-12616440
>chrY:12616674-12617010
>chrY:12617299-12617450
>chrY:12617873-12618001
>chrY:12618140-12618473
>chrY:12618608-12618830
>chrY:12619908-12620008
>chrY:12621190-12621264
>chrY:12621761-12621795
>chrY:12622277-12622415
>chrY:12622544-12623564
>chrY:12623655-12623896
>chrY:12623945-12629868
>chrY:12629891-12631837
>chrY:12631908-12632244
>chrY:12632668-12632722
>chrY:12632928-12633236
>chrY:12633431-12633904
>chrY:12633962-12634269
>chrY:12634456-12634533
>chrY:12634690-12634920
>chrY:12635104-12635661
>chrY:12635740-12635867
>chrY:12636006-12637672
>chrY:12638133-12638471
>chrY:12639558-12639837
>chrY:12639931-12640119
>chrY:12640691-12641142
>chrY:12641321-12641661
>chrY:12641740-12642014
>chrY:12642128-12642512
>chrY:12642573-12642629
>chrY:12642858-12642988
>chrY:12643389-12643519
>chrY:12643618-12643852
>chrY:12643916-12644255
>chrY:12644340-12644394
>chrY:12644576-12644614
>chrY:12644677-12645501
>chrY:12645547-12649889
>chrY:12650169-12650724
>chrY:12651079-12651300
>chrY:12651401-12652014
>chrY:12652056-12652107
>chrY:12652277-12653499
>chrY:12653580-12653621
>chrY:12653723-12654164
>chrY:12654650-12655001
>chrY:12655042-12655410
>chrY:12655658-12656744
>chrY:12656919-12657809
>chrY:12658018-12658281
>chrY:12659184-12659496
>chrY:12659698-12660020
>chrY:12660740-12661030
>chrY:12663902-12664223
>chrY:12664861-12665172
>chrY:12665452-12665770
>chrY:12666131-12666288
>chrY:12666473-12666510
>chrY:12666717-12667040
>chrY:12667084-12667304
>chrY:12667421-12668046
>chrY:12668098-12668207
>chrY:12668450-12668575
>chrY:12668641-12668747
>chrY:12668949-12669331
>chrY:12670143-12670270
>chrY:12671329-12671720
>chrY:12672392-12672452
>chrY:12672750-12673368
>chrY:12673562-12674001
>chrY:12674131-12675103
>chrY:12675409-12675492
>chrY:12675805-12676355
>chrY:12676496-12676549
>chrY:12676870-12677186
>chrY:12677291-12678128
>chrY:12678371-12678475
>chrY:12678585-12678697
>chrY:12678970-12679195
>chrY:12680024-12680155
>chrY:12680574-12681198
>chrY:12681266-12682032
>chrY:12682134-12683028
>chrY:12683119-12684541
>chrY:12684636-12684743
>chrY:12684832-12684919
>chrY:12684997-12685470
>chrY:12685552-12686988
>chrY:12687042-12687098
>chrY:12687290-12687900
>chrY:12687991-12688290
>chrY:12688372-12688477
>chrY:12688715-12689093
>chrY:12689422-12689472
>chrY:12689794-12690202
>chrY:12690613-12691352
>chrY:12692350-12692415
>chrY:12692561-12692623
>chrY:12693468-12693610
>chrY:12693824-12693915
>chrY:12694166-12694755
>chrY:12694856-12694941
>chrY:12694990-12695672
>chrY:12695761-12696258
>chrY:12696439-12696653
>chrY:12696791-12697123
>chrY:12697240-12697513
>chrY:12697893-12698269
>chrY:12698907-12699256
>chrY:12699348-12699395
>chrY:12699760-12699806
>chrY:12700712-12700779
>chrY:12702662-12702706
>chrY:12702972-12703012
>chrY:12703054-12704174
>chrY:12704349-12704445
>chrY:12704837-12704895
>chrY:12705099-12705642
>chrY:12705983-12706041
>chrY:12707091-12707422
>chrY:12707715-12708058
>chrY:12708483-12708554
>chrY:12708891-12709230
>chrY:12709670-12709973
>chrY:12710182-12710248
>chrY:12710609-12710900
>chrY:12710930-12711203
>chrY:12711285-12711926
>chrY:12712511-12712677
>chrY:12712734-12712876
>chrY:12712936-12713285
>chrY:12713901-12714216
>chrY:12714449-12714759
>chrY:12714793-12714846
>chrY:12715316-12715589
>chrY:12715869-12716174
>chrY:12716218-12716291
>chrY:12716346-12716938
>chrY:12716980-12717008
>chrY:12717162-12717443
>chrY:12718596-12718784
>chrY:12718890-12719001
>chrY:12719063-12719200
>chrY:12719777-12720429
>chrY:12722271-12722410
>chrY:12722530-12722598
>chrY:12722769-12723010
>chrY:12723329-12723685
>chrY:12724311-12724577
>chrY:12728227-12728512
>chrY:12728549-12728583
>chrY:12728673-12729192
>chrY:12729395-12729735
>chrY:12729936-12730201
>chrY:12730457-12730745
>chrY:12730812-12730862
>chrY:12731039-12731170
>chrY:12731253-12731434
>chrY:12731879-12731989
>chrY:12732338-12733213
>chrY:12733330-12733815
>chrY:12734554-12735238
>chrY:12736948-12737280
>chrY:12738511-12738889
>chrY:12740939-12741228
>chrY:12742097-12742635
>chrY:12743115-12743641
>chrY:12743786-12743832
>chrY:12743902-12743948
>chrY:12744043-12744267
>chrY:12744463-12744511
>chrY:12744850-12744890
>chrY:12745121-12745232
>chrY:12745489-12745655
>chrY:12745795-12746181
>chrY:12746261-12746517
>chrY:12746614-12747214
>chrY:12747329-12747460
>chrY:12747570-12747629
>chrY:12747860-12748179
>chrY:12749297-12749429
>chrY:12749517-12749716
>chrY:12749841-12749891
>chrY:12750458-12750640
>chrY:12750792-12751520
>chrY:12752700-12752813
>chrY:12752950-12753125
>chrY:12754105-12754419
>chrY:12754464-12754553
>chrY:12754717-12754963
>chrY:12755132-12755680
>chrY:12757471-12757813
>chrY:12759130-12759326
>chrY:12759415-12759660
>chrY:12760977-12761366
>chrY:12763652-12763978
>chrY:12764983-12765758
>chrY:12766280-12766352
>chrY:12766432-12766570
>chrY:12766708-12766743
>chrY:12766819-12766854
>chrY:12767073-12767454
>chrY:12767830-12768182
>chrY:12768261-12768613
>chrY:12768741-12768784
>chrY:12768967-12769005
>chrY:12769774-12770431
>chrY:12771208-12771356
>chrY:12772443-12772804
>chrY:12774173-12774500
>chrY:12775619-12776444
>chrY:12777957-12778026
>chrY:12781391-12781426
>chrY:12781563-12781657
>chrY:12781756-12781824
>chrY:12781849-12782334
>chrY:12782900-12783368
>chrY:12783394-12783474
>chrY:12783549-12783774
>chrY:12785015-12785360
>chrY:12785533-12785605
>chrY:12785717-12785932
>chrY:12786788-12786930
>chrY:12787017-12787082
>chrY:12788700-12789025
>chrY:12789323-12789674
>chrY:12790063-12790130
>chrY:12790331-12790415
>chrY:12790864-12790907
>chrY:12791953-12792301
>chrY:12793384-12793473
>chrY:12793725-12793825
>chrY:12794268-12794719
>chrY:12795019-12795087
>chrY:12795172-12795529
>chrY:12795586-12795752
>chrY:12795824-12795978
>chrY:12796210-12797032
>chrY:12797105-12797600
>chrY:12797711-12797919
>chrY:12797969-12798264
>chrY:12798605-12798692
>chrY:12798775-12799155
>chrY:12799203-12799343
>chrY:12799440-12799474
>chrY:12799529-12799571
>chrY:12799618-12800380
>chrY:12800513-12800583
>chrY:12800711-12801152
>chrY:12802716-12803036
>chrY:12803151-12803204
>chrY:12804666-12804978
>chrY:12805017-12805390
>chrY:12805917-12805968
>chrY:12806176-12806215
>chrY:12807304-12807669
>chrY:12809456-12809529
>chrY:12811349-12811382
>chrY:12811757-12812112
>chrY:12813822-12814576
>chrY:12815217-12815870
>chrY:12816637-12816715
>chrY:12816969-12817264
>chrY:12818629-12819209
>chrY:12819345-12819414
>chrY:12819682-12819783
>chrY:12819880-12820130
>chrY:12821355-12822720
>chrY:12822853-12823170
>chrY:12823305-12823855
>chrY:12824207-12824286
>chrY:12824900-12825210
>chrY:12825875-12826703
>chrY:12826827-12826861
>chrY:12827560-12827619
>chrY:12827682-12828127
>chrY:12829033-12829181
>chrY:12829634-12829815
>chrY:12830324-12830431
>chrY:12830861-12831848
>chrY:12831920-12832087
>chrY:12832141-12832348
>chrY:12832582-12832762
>chrY:12832911-12832993
>chrY:12834255-12834545
>chrY:12835036-12835401
>chrY:12835442-12835849
>chrY:12835942-12836148
>chrY:12836580-12837288
>chrY:12837351-12837514
>chrY:12837626-12837902
>chrY:12838022-12838093
>chrY:12838474-12838788
>chrY:12841153-12841254
>chrY:12841408-12841814
>chrY:12842488-12842563
>chrY:12843609-12843730
>chrY:12844081-12844179
>chrY:12844218-12844337
>chrY:12845660-12845992
>chrY:12847457-12853663
>chrY:12854066-12854111
>chrY:12854443-12854708
>chrY:12855240-12855565
>chrY:12855821-12856004
>chrY:12857077-12857564
>chrY:12858330-12858630
>chrY:12858738-12859017
>chrY:12860263-12860410
>chrY:12860765-12860880
>chrY:12862637-12862729
>chrY:12862948-12863021
>chrY:12863893-12864183
>chrY:12865334-12865681
>chrY:12865948-12866249
>chrY:12867863-12868022
>chrY:12868708-12868752
>chrY:12868934-12869224
>chrY:12869538-12870352
>chrY:12870841-12870920
>chrY:12871358-12871437
>chrY:12871542-12871675
>chrY:12871777-12872088
>chrY:12872259-12872739
>chrY:12873012-12873534
>chrY:12873999-12874831
>chrY:12874886-12875029
>chrY:12876637-12877363
>chrY:12877519-12877823
>chrY:12877914-12879593
>chrY:12880076-12880221
>chrY:12880373-12880650
>chrY:12880695-12882708
>chrY:12882756-12882905
>chrY:12883070-12883882
>chrY:12883966-12884137
>chrY:12884185-12884261
>chrY:12884308-12884726
>chrY:12884810-12884891
>chrY:12885058-12885207
>chrY:12885317-12886113
>chrY:12886326-12886378
>chrY:12886419-12886463
>chrY:12886583-12886819
>chrY:12887061-12887219
>chrY:12887838-12888298
>chrY:12888378-12888694
>chrY:12889381-12889712
>chrY:12890133-12890384
>chrY:12891030-12891357
>chrY:12891604-12891870
>chrY:12891980-12892143
>chrY:12894637-12894691
>chrY:12895020-12895210
>chrY:12895535-12895618
>chrY:12898342-12898386
>chrY:12898946-12899014
>chrY:12899063-12899449
>chrY:12899681-12900135
>chrY:12900196-12901332
>chrY:12902295-12902600
>chrY:12903816-12904052
>chrY:12907756-12907976
>chrY:12908358-12908416
>chrY:12908611-12908987
>chrY:12910910-12911204
>chrY:12913183-12913558
>chrY:12917565-12917867
>chrY:12922535-12922789
>chrY:12922869-12923022
>chrY:12923682-12923777
>chrY:12923997-12924239
>chrY:12924311-12924487
>chrY:12924879-12924988
>chrY:12925947-12926396
>chrY:12926528-12926698
>chrY:12928347-12928389
>chrY:12928839-12929381
>chrY:12931010-12931092
>chrY:12932075-12933906
>chrY:12935378-12936185
>chrY:12937166-12937238
>chrY:12937339-12938392
>chrY:12939056-12939136
>chrY:12939255-12939524
>chrY:12939612-12940317
>chrY:12942973-12943288
>chrY:12943466-12943770
>chrY:12945206-12945549
>chrY:12945666-12945815
>chrY:12946892-12947190
>chrY:12947384-12947629
>chrY:12947759-12948192
>chrY:12948390-12949262
>chrY:12949520-12949623
>chrY:12949722-12950226
>chrY:12950418-12950463
>chrY:12950616-12950720
>chrY:12952870-12953287
>chrY:12953753-12954514
>chrY:12954566-12954779
>chrY:12956820-12957113
>chrY:12958238-12958729
>chrY:12959388-12959489
>chrY:12961099-12961696
>chrY:12961770-12962212
>chrY:12962310-12962531
>chrY:12962614-12963015
>chrY:12963060-12963638
>chrY:12963831-12963890
>chrY:12964042-12964231
>chrY:12964279-12964586
>chrY:12966213-12966260
>chrY:12966424-12966532
>chrY:12966731-12966937
>chrY:12967439-12967544
>chrY:12968040-12968392
>chrY:12968639-12969181
>chrY:12969239-12969281
>chrY:12969413-12969619
>chrY:12969663-12970131
>chrY:12970439-12970565
>chrY:12971088-12971393
>chrY:12971476-12972161
>chrY:12972248-12972535
>chrY:12972611-12972703
>chrY:12972729-12973020
>chrY:12975329-12975646
>chrY:12977344-12977396
>chrY:12977922-12978426
>chrY:12978469-12978619
>chrY:12978635-12978847
>chrY:12978905-12979045
>chrY:12979115-12980014
>chrY:12980105-12981017
>chrY:12981404-12982165
>chrY:12983250-12983353
>chrY:12983786-12983965
>chrY:12984104-12984200
>chrY:12985896-12992608
>chrY:12992647-12993654
>chrY:12993717-12993763
>chrY:12993991-12994217
>chrY:12994259-12994437
>chrY:12994515-12995074
>chrY:12996698-12996837
>chrY:12997331-12997650
>chrY:12997724-12997859
>chrY:12998729-12998879
>chrY:12999287-12999740
>chrY:13000638-13000869
>chrY:13000986-13001199
>chrY:13001267-13001405
>chrY:13001469-13002572
>chrY:13002721-13002957
>chrY:13003005-13003986
>chrY:13004142-13010416
>chrY:13010603-13010665
>chrY:13010993-13011045
>chrY:13011156-13011654
>chrY:13011791-13012402
>chrY:13012613-13012820
>chrY:13012992-13013809
>chrY:13013974-13014035
>chrY:13014078-13014369
>chrY:13014508-13014563
>chrY:13014696-13014735
>chrY:13014790-13018350
>chrY:13018394-13018527
>chrY:13018604-13018773
>chrY:13018938-13019073
>chrY:13019221-13021095
>chrY:13021145-13022026
>chrY:13022185-13022312
>chrY:13022419-13022771
>chrY:13023870-13023921
>chrY:13024027-13024336
>chrY:13024735-13024876
>chrY:13025414-13025589
>chrY:13025743-13025867
>chrY:13025913-13026577
>chrY:13028732-13031894
>chrY:13033063-13033357
>chrY:13033456-13033558
>chrY:13033759-13034062
>chrY:13034316-13039643
>chrY:13039876-13040149
>chrY:13040224-13040562
>chrY:13040651-13040875
>chrY:13041002-13041048
>chrY:13041646-13041677
>chrY:13042741-13042862
>chrY:13043137-13043193
>chrY:13043255-13043531
>chrY:13043575-13043647
>chrY:13043703-13043964
>chrY:13044109-13044350
>chrY:13044479-13044717
>chrY:13044833-13045159
>chrY:13045195-13046512
>chrY:13046591-13046885
>chrY:13046968-13047474
>chrY:13047520-13047565
>chrY:13047821-13048034
>chrY:13048169-13048425
>chrY:13048660-13048781
>chrY:13048830-13048890
>chrY:13049974-13050073
>chrY:13050117-13050168
>chrY:13050662-13050795
>chrY:13050935-13051271
>chrY:13051346-13051737
>chrY:13052797-13052831
>chrY:13053023-13053066
>chrY:13054092-13054126
>chrY:13055900-13061220
>chrY:13061335-13061950
>chrY:13062186-13062229
>chrY:13062538-13062685
>chrY:13062869-13063014
>chrY:13063477-13063666
>chrY:13063769-13063914
>chrY:13063976-13067125
>chrY:13067204-13067722
>chrY:13067754-13068092
>chrY:13068162-13068702
>chrY:13068744-13068800
>chrY:13068909-13069085
>chrY:13069173-13069209
>chrY:13069332-13069475
>chrY:13069524-13070019
>chrY:13070505-13070646
>chrY:13070789-13071303
>chrY:13071624-13077922
>chrY:13078130-13078510
>chrY:13078644-13078861
>chrY:13079029-13079616
>chrY:13080141-13080351
>chrY:13080544-13080678
>chrY:13080756-13080920
>chrY:13081211-13081965
>chrY:13082102-13082177
>chrY:13083472-13083705
>chrY:13084557-13084789
>chrY:13084882-13084926
>chrY:13085076-13085162
>chrY:13085239-13085535
>chrY:13085635-13085972
>chrY:13086099-13086274
>chrY:13086535-13087754
>chrY:13088046-13088227
>chrY:13088287-13088672
>chrY:13088853-13088950
>chrY:13088993-13089243
>chrY:13089295-13089362
>chrY:13089554-13089987
>chrY:13090050-13090814
>chrY:13090902-13091065
>chrY:13091271-13091517
>chrY:13091941-13091988
>chrY:13092292-13092327
>chrY:13092420-13092474
>chrY:13092862-13093099
>chrY:13093278-13093426
>chrY:13093880-13094295
>chrY:13094365-13094574
>chrY:13096094-13096417
>chrY:13096649-13096979
>chrY:13097140-13097547
>chrY:13097741-13097822
>chrY:13097907-13098424
>chrY:13098568-13098686
>chrY:13098773-13099274
>chrY:13099327-13099537
>chrY:13099885-13099952
>chrY:13100013-13100325
>chrY:13100537-13103794
>chrY:13103833-13104792
>chrY:13105011-13105052
>chrY:13105160-13105985
>chrY:13106103-13106157
>chrY:13106218-13107368
>chrY:13108185-13108261
>chrY:13108484-13110763
>chrY:13110841-13111639
>chrY:13111837-13112143
>chrY:13113124-13113261
>chrY:13113374-13113451
>chrY:13113671-13113888
>chrY:13114027-13114082
>chrY:13114235-13114401
>chrY:13115286-13115431
>chrY:13115569-13115672
>chrY:13115830-13115978
>chrY:13116156-13116331
>chrY:13117342-13117382
>chrY:13117680-13117806
>chrY:13117897-13117944
>chrY:13118109-13118354
>chrY:13118708-13121159
>chrY:13121226-13121425
>chrY:13121486-13121653
>chrY:13121766-13122418
>chrY:13122727-13122871
>chrY:13122922-13123853
>chrY:13124044-13124439
>chrY:13124617-13124789
>chrY:13124905-13124969
>chrY:13125092-13125171
>chrY:13125249-13125288
>chrY:13125365-13125561
>chrY:13125684-13125797
>chrY:13126119-13126273
>chrY:13126497-13126720
>chrY:13126773-13127381
>chrY:13127473-13128051
>chrY:13128643-13128687
>chrY:13129726-13129806
>chrY:13130408-13136543
>chrY:13136681-13137170
>chrY:13137315-13137365
>chrY:13138212-13138315
>chrY:13138627-13138952
>chrY:13139640-13140330
>chrY:13140390-13141062
>chrY:13141292-13142049
>chrY:13142207-13142276
>chrY:13142348-13142696
>chrY:13142775-13142889
>chrY:13142959-13143037
>chrY:13143295-13143655
>chrY:13143838-13143926
>chrY:13144774-13144885
>chrY:13144977-13145145
>chrY:13145394-13145496
>chrY:13145687-13146072
>chrY:13146438-13146787
>chrY:13146842-13147004
>chrY:13147074-13147716
>chrY:13147897-13148624
>chrY:13148745-13149093
>chrY:13149636-13149703
>chrY:13150047-13150327
>chrY:13150374-13150659
>chrY:13152108-13152435
>chrY:13153071-13153129
>chrY:13153335-13153616
>chrY:13156879-13157123
>chrY:13157459-13157765
>chrY:13158842-13159169
>chrY:13159340-13159674
>chrY:13160117-13160289
>chrY:13163079-13163178
>chrY:13163646-13163906
>chrY:13164268-13164664
>chrY:13164731-13164967
>chrY:13165450-13165528
>chrY:13165630-13165706
>chrY:13166546-13166668
>chrY:13166759-13167642
>chrY:13167824-13168715
>chrY:13168748-13169026
>chrY:13169224-13169402
>chrY:13169546-13172900
>chrY:13172984-13173527
>chrY:13173615-13177331
>chrY:13177424-13177582
>chrY:13177608-13177667
>chrY:13177891-13178621
>chrY:13178683-13185771
>chrY:13185934-13185995
>chrY:13186027-13187355
>chrY:13187408-13190998
>chrY:13191265-13191409
>chrY:13191448-13191961
>chrY:13192251-13192302
>chrY:13192356-13192427
>chrY:13193629-13194029
>chrY:13194189-13194454
>chrY:13194494-13194542
>chrY:13195182-13195247
>chrY:13195433-13195484
>chrY:13195564-13195788
>chrY:13195834-13195931
>chrY:13196255-13196618
>chrY:13196774-13196851
>chrY:13196991-13197029
>chrY:13197324-13197468
>chrY:13197762-13197807
>chrY:13198174-13198377
>chrY:13198418-13199279
>chrY:13200387-13200751
>chrY:13201638-13201998
>chrY:13202098-13202146
>chrY:13202334-13202385
>chrY:13203282-13203588
>chrY:13203747-13203833
>chrY:13204726-13204800
>chrY:13205414-13205878
>chrY:13206068-13206452
>chrY:13208255-13208295
>chrY:13208496-13209067
>chrY:13209397-13209800
>chrY:13209875-13209930
>chrY:13210120-13210390
>chrY:13210462-13210815
>chrY:13210848-13210930
>chrY:13210986-13211043
>chrY:13211525-13211928
>chrY:13212039-13212574
>chrY:13212617-13213520
>chrY:13213577-13213953
>chrY:13214172-13214244
>chrY:13214490-13214577
>chrY:13214650-13214978
>chrY:13215249-13215469
>chrY:13215869-13216098
>chrY:13216753-13216820
>chrY:13216944-13217975
>chrY:13218071-13218123
>chrY:13218301-13218393
>chrY:13218706-13219119
>chrY:13219532-13219673
>chrY:13219751-13220695
>chrY:13220734-13222589
>chrY:13222865-13223689
>chrY:13223798-13224206
>chrY:13224254-13224376
>chrY:13224511-13225218
>chrY:13225815-13225951
>chrY:13226041-13226252
>chrY:13226297-13226498
>chrY:13226678-13226894
>chrY:13226950-13227213
>chrY:13228370-13228415
>chrY:13228484-13229051
>chrY:13229159-13229233
>chrY:13229287-13229415
>chrY:13229456-13229968
>chrY:13230177-13230348
>chrY:13230497-13230832
>chrY:13231448-13231898
>chrY:13232579-13232751
>chrY:13232877-13232961
>chrY:13233999-13234081
>chrY:13234395-13234459
>chrY:13234578-13234936
>chrY:13235200-13235376
>chrY:13235428-13235540
>chrY:13235678-13236053
>chrY:13238713-13238803
>chrY:13239423-13239460
>chrY:13239507-13239575
>chrY:13239759-13239946
>chrY:13240256-13240343
>chrY:13240461-13240494
>chrY:13240624-13241220
>chrY:13241267-13241426
>chrY:13241518-13241750
>chrY:13241794-13242220
>chrY:13242536-13242776
>chrY:13242976-13243562
>chrY:13243724-13244379
>chrY:13244460-13244562
>chrY:13244816-13245019
>chrY:13245114-13245182
>chrY:13245948-13246254
>chrY:13246597-13246913
>chrY:13247380-13247766
>chrY:13248860-13248969
>chrY:13250013-13250322
>chrY:13251641-13252206
>chrY:13252535-13253706
>chrY:13253753-13259324
>chrY:13261482-13261555
>chrY:13261991-13262130
>chrY:13262532-13262860
>chrY:13263766-13269238
>chrY:13269280-13270013
>chrY:13270354-13270401
>chrY:13270794-13271110
>chrY:13271881-13271915
>chrY:13272168-13272239
>chrY:13272733-13272761
>chrY:13272821-13272903
>chrY:13273743-13273903
>chrY:13274228-13274847
>chrY:13275953-13276331
>chrY:13276422-13276892
>chrY:13277716-13277747
>chrY:13277983-13278150
>chrY:13278277-13278439
>chrY:13278549-13278585
>chrY:13278957-13279013
>chrY:13279088-13279549
>chrY:13279635-13279691
>chrY:13279768-13279818
>chrY:13279843-13280842
>chrY:13280994-13281087
>chrY:13281176-13281383
>chrY:13281419-13282889
>chrY:13282967-13283969
>chrY:13284037-13285476
>chrY:13285551-13286159
>chrY:13286279-13286560
>chrY:13287614-13287676
>chrY:13287915-13288641
>chrY:13288682-13288750
>chrY:13288798-13288998
>chrY:13289029-13289718
>chrY:13290026-13290221
>chrY:13290283-13291926
>chrY:13291980-13292510
>chrY:13292606-13292808
>chrY:13292998-13293137
>chrY:13293283-13293755
>chrY:13293864-13294301
>chrY:13294748-13295127
>chrY:13296039-13296145
>chrY:13296346-13296570
>chrY:13296727-13297389
>chrY:13298390-13298793
>chrY:13299114-13299602
>chrY:13299773-13299893
>chrY:13300280-13300779
>chrY:13300907-13301198
>chrY:13302431-13302689
>chrY:13306699-13306803
>chrY:13307226-13307297
>chrY:13307362-13307442
>chrY:13307720-13307877
>chrY:13307920-13308616
>chrY:13309127-13309190
>chrY:13309302-13309623
>chrY:13309905-13310241
>chrY:13310413-13311096
>chrY:13311157-13311207
>chrY:13311308-13311799
>chrY:13311830-13313071
>chrY:13313115-13313402
>chrY:13313490-13313541
>chrY:13313585-13314019
>chrY:13314153-13314539
>chrY:13314785-13314933
>chrY:13315131-13315875
>chrY:13315916-13316106
>chrY:13316240-13316471
>chrY:13316533-13316781
>chrY:13316994-13317629
>chrY:13317675-13318557
>chrY:13318685-13319029
>chrY:13319206-13319381
>chrY:13319440-13319710
>chrY:13319883-13320984
>chrY:13321047-13321863
>chrY:13322272-13322601
>chrY:13323089-13323444
>chrY:13324223-13324365
>chrY:13325860-13325905
>chrY:13326600-13326675
>chrY:13326973-13327289
>chrY:13327549-13327646
>chrY:13327944-13328299
>chrY:13328600-13328686
>chrY:13329657-13329709
>chrY:13330169-13330781
>chrY:13330914-13331120
>chrY:13331164-13333830
>chrY:13333922-13333963
>chrY:13334104-13334249
>chrY:13334301-13334418
>chrY:13334475-13335375
>chrY:13336753-13336829
>chrY:13337994-13338661
>chrY:13338831-13338886
>chrY:13344909-13345005
>chrY:13345386-13345439
>chrY:13347024-13347281
>chrY:13347354-13347755
>chrY:13347897-13347938
>chrY:13348122-13348179
>chrY:13348399-13348472
>chrY:13349981-13350205
>chrY:13350612-13351059
>chrY:13351592-13351755
>chrY:13351822-13351865
>chrY:13352276-13352686
>chrY:13352754-13353097
>chrY:13353216-13353327
>chrY:13353512-13353587
>chrY:13353665-13353848
>chrY:13354021-13354487
>chrY:13354702-13354801
>chrY:13356152-13356854
>chrY:13357190-13357581
>chrY:13358786-13358858
>chrY:13358936-13358999
>chrY:13359486-13359664
>chrY:13360033-13360330
>chrY:13362591-13362656
>chrY:13362898-13363547
>chrY:13364345-13364788
>chrY:13365264-13365466
>chrY:13365529-13365686
>chrY:13365838-13366197
>chrY:13366841-13367200
>chrY:13368056-13368621
>chrY:13368725-13369002
>chrY:13369480-13369543
>chrY:13369589-13369643
>chrY:13369935-13370003
>chrY:13370625-13370682
>chrY:13370776-13371069
>chrY:13371252-13371547
>chrY:13371868-13372037
>chrY:13372110-13372203
>chrY:13372363-13372480
>chrY:13372598-13372841
>chrY:13373081-13373126
>chrY:13373242-13373297
>chrY:13373430-13373673
>chrY:13373781-13374583
>chrY:13374656-13374698
>chrY:13374973-13375086
>chrY:13377426-13377744
>chrY:13378438-13379086
>chrY:13379248-13379393
>chrY:13379891-13380111
>chrY:13380442-13380488
>chrY:13381048-13381142
>chrY:13381255-13381522
>chrY:13381925-13382097
>chrY:13382152-13382209
>chrY:13382318-13382416
>chrY:13382610-13382657
>chrY:13382873-13383607
>chrY:13384045-13384145
>chrY:13384401-13384724
>chrY:13384849-13385372
>chrY:13385529-13385850
>chrY:13386002-13386468
>chrY:13386646-13387093
>chrY:13387157-13387280
>chrY:13387484-13387842
>chrY:13388013-13388115
>chrY:13388346-13389033
>chrY:13389106-13389168
>chrY:13389442-13389599
>chrY:13389899-13389942
>chrY:13390194-13390547
>chrY:13391414-13391779
>chrY:13391884-13391955
>chrY:13392041-13392271
>chrY:13392324-13392483
>chrY:13392972-13393190
>chrY:13394103-13394170
>chrY:13394604-13394698
>chrY:13395369-13395716
>chrY:13395888-13396215
>chrY:13396356-13396429
>chrY:13398491-13398531
>chrY:13398570-13398909
>chrY:13399030-13399370
>chrY:13399474-13399513
>chrY:13400590-13400649
>chrY:13400862-13400928
>chrY:13401000-13401138
>chrY:13401244-13401316
>chrY:13401588-13401898
>chrY:13402801-13402865
>chrY:13403186-13403654
>chrY:13403695-13403967
>chrY:13404592-13405096
>chrY:13405282-13405418
>chrY:13405527-13405626
>chrY:13405668-13405768
>chrY:13406329-13406404
>chrY:13406711-13406846
>chrY:13409232-13409305
>chrY:13409976-13410040
>chrY:13411354-13411771
>chrY:13412909-13413246
>chrY:13413540-13413639
>chrY:13413820-13413852
>chrY:13415054-13415218
>chrY:13415316-13415345
>chrY:13415378-13415447
>chrY:13415571-13415667
>chrY:13415921-13416137
>chrY:13417921-13418613
>chrY:13419594-13419812
>chrY:13420306-13420883
>chrY:13420952-13421394
>chrY:13421458-13421939
>chrY:13422209-13422326
>chrY:13424121-13424813
>chrY:13425010-13425178
>chrY:13426762-13426868
>chrY:13427226-13427290
>chrY:13427361-13427477
>chrY:13427629-13427705
>chrY:13427827-13428048
>chrY:13428125-13428179
>chrY:13428272-13428449
>chrY:13428542-13429246
>chrY:13429525-13429867
>chrY:13429966-13430177
>chrY:13430212-13431107
>chrY:13431233-13431288
>chrY:13431717-13431862
>chrY:13431972-13432250
>chrY:13433028-13433069
>chrY:13433190-13433434
>chrY:13433945-13433993
>chrY:13434059-13434522
>chrY:13434594-13434799
>chrY:13434931-13435283
>chrY:13435430-13435498
>chrY:13436211-13436294
>chrY:13440262-13440323
>chrY:13441148-13441224
>chrY:13443122-13443164
>chrY:13443307-13443437
>chrY:13443557-13443865
>chrY:13443989-13444676
>chrY:13444824-13445369
>chrY:13445554-13445738
>chrY:13445838-13446344
>chrY:13446449-13446670
>chrY:13446981-13447320
>chrY:13448058-13448163
>chrY:13448216-13448405
>chrY:13448555-13448659
>chrY:13450536-13450856
>chrY:13452080-13452364
>chrY:13452497-13452579
>chrY:13453280-13453354
>chrY:13453446-13453726
>chrY:13453937-13454546
>chrY:13454673-13455073
>chrY:13455240-13455329
>chrY:13456343-13456662
>chrY:13457237-13457446
>chrY:13457573-13457944
>chrY:13458140-13459194
>chrY:13459410-13459482
>chrY:13460419-13460718
>chrY:13460804-13460936
>chrY:13461072-13461270
>chrY:13461553-13461940
>chrY:13462296-13462718
>chrY:13462839-13463531
>chrY:13464398-13465180
>chrY:13465482-13465550
>chrY:13466163-13466385
>chrY:13466947-13467204
>chrY:13467404-13467804
>chrY:13467890-13468332
>chrY:13468377-13468700
>chrY:13469207-13469518
>chrY:13469699-13469755
>chrY:13471337-13471376
>chrY:13471582-13471827
>chrY:13472106-13472375
>chrY:13472477-13472877
>chrY:13472971-13473330
>chrY:13473955-13474434
>chrY:13474749-13474901
>chrY:13475634-13476055
>chrY:13477002-13477225
>chrY:13477340-13477486
>chrY:13477858-13478013
>chrY:13480835-13481049
>chrY:13481116-13481795
>chrY:13482976-13488607
>chrY:13490572-13490705
>chrY:13492191-13492514
>chrY:13492621-13492916
>chrY:13493068-13494113
>chrY:13494285-13495180
>chrY:13495828-13496738
>chrY:13497153-13497486
>chrY:13497770-13497808
>chrY:13498947-13499023
>chrY:13499428-13499493
>chrY:13499916-13500669
>chrY:13500918-13500956
>chrY:13501311-13501394
>chrY:13501464-13501543
>chrY:13501732-13501835
>chrY:13502109-13502195
>chrY:13502627-13502757
>chrY:13502927-13502977
>chrY:13503869-13504036
>chrY:13504172-13505029
>chrY:13505064-13505269
>chrY:13505378-13505446
>chrY:13505588-13506159
>chrY:13506265-13509147
>chrY:13509246-13509431
>chrY:13510071-13511050
>chrY:13511119-13511584
>chrY:13511737-13511833
>chrY:13513713-13513834
>chrY:13514008-13514047
>chrY:13514381-13520485
>chrY:13520800-13520871
>chrY:13521161-13521499
>chrY:13523816-13523878
>chrY:13523956-13530153
>chrY:13530674-13536335
>chrY:13536367-13536662
>chrY:13536704-13536860
>chrY:13536911-13537281
>chrY:13537423-13537545
>chrY:13537880-13538437
>chrY:13538510-13538951
>chrY:13540280-13540458
>chrY:13540508-13542448
>chrY:13542580-13543049
>chrY:13543111-13543879
>chrY:13544839-13544954
>chrY:13544998-13545055
>chrY:13545125-13546452
>chrY:13546646-13546983
>chrY:13547118-13547299
>chrY:13547369-13547490
>chrY:13547952-13548044
>chrY:13548302-13548617
>chrY:13548946-13549255
>chrY:13549391-13549580
>chrY:13549669-13550534
>chrY:13550562-13551349
>chrY:13551539-13551657
>chrY:13551919-13552340
>chrY:13552613-13552744
>chrY:13553690-13554068
>chrY:13556774-13556858
>chrY:13557401-13557612
>chrY:13557688-13558092
>chrY:13558195-13558575
>chrY:13558607-13558664
>chrY:13558764-13559080
>chrY:13559220-13566034
>chrY:13566138-13566420
>chrY:13566554-13566642
>chrY:13566963-13567007
>chrY:13567682-13568369
>chrY:13568481-13568588
>chrY:13568667-13575338
>chrY:13575411-13577830
>chrY:13577949-13578219
>chrY:13578302-13578595
>chrY:13578648-13578822
>chrY:13580607-13580663
>chrY:13580868-13580904
>chrY:13581415-13581448
>chrY:13581662-13581706
>chrY:13583263-13583343
>chrY:13583636-13583738
>chrY:13583859-13584054
>chrY:13584473-13585268
>chrY:13585290-13585403
>chrY:13585925-13587432
>chrY:13587487-13588847
>chrY:13588879-13589410
>chrY:13589685-13589857
>chrY:13590397-13590641
>chrY:13590978-13591048
>chrY:13591099-13591271
>chrY:13594473-13594697
>chrY:13595000-13595458
>chrY:13595620-13595777
>chrY:13596006-13596047
>chrY:13596118-13596288
>chrY:13596343-13596493
>chrY:13596583-13596632
>chrY:13596708-13596747
>chrY:13596789-13596824
>chrY:13596925-13597170
>chrY:13597309-13597439
>chrY:13597788-13597839
>chrY:13598494-13599094
>chrY:13599160-13599214
>chrY:13599328-13599384
>chrY:13599667-13599699
>chrY:13599830-13600529
>chrY:13600700-13601712
>chrY:13602173-13602572
>chrY:13603249-13603360
>chrY:13603760-13603858
>chrY:13603917-13604117
>chrY:13604250-13604344
>chrY:13605132-13606468
>chrY:13606516-13607124
>chrY:13607290-13607492
>chrY:13607615-13607827
>chrY:13607930-13608047
>chrY:13608244-13608388
>chrY:13608586-13608631
>chrY:13608794-13609121
>chrY:13609167-13609336
>chrY:13609453-13609500
>chrY:13609578-13609768
>chrY:13609813-13609893
>chrY:13610129-13610426
>chrY:13610533-13610946
>chrY:13611124-13611199
>chrY:13611229-13611284
>chrY:13611338-13611401
>chrY:13611900-13612251
>chrY:13612330-13612560
>chrY:13612632-13612712
>chrY:13612760-13612810
>chrY:13612969-13613032
>chrY:13613100-13613204
>chrY:13614455-13614512
>chrY:13614924-13614982
>chrY:13615101-13615162
>chrY:13615525-13615655
>chrY:13616124-13616172
>chrY:13616293-13616361
>chrY:13616639-13616933
>chrY:13617017-13617254
>chrY:13617355-13617576
>chrY:13617789-13618086
>chrY:13618123-13618182
>chrY:13618612-13619771
>chrY:13619832-13621301
>chrY:13621366-13622760
>chrY:13623372-13624080
>chrY:13624271-13624359
>chrY:13624436-13624480
>chrY:13624978-13625109
>chrY:13626553-13626683
>chrY:13626804-13626954
>chrY:13627036-13627227
>chrY:13627290-13628582
>chrY:13628738-13630803
>chrY:13630883-13631542
>chrY:13631591-13632100
>chrY:13632145-13632650
>chrY:13632687-13632972
>chrY:13633032-13633156
>chrY:13633189-13633309
>chrY:13633402-13633613
>chrY:13633637-13633906
>chrY:13634013-13634586
>chrY:13634631-13635028
>chrY:13635071-13637611
>chrY:13637729-13637852
>chrY:13638426-13638762
>chrY:13640716-13640882
>chrY:13641283-13641609
>chrY:13642041-13642180
>chrY:13642447-13642835
>chrY:13642957-13643152
>chrY:13643254-13643377
>chrY:13643572-13643927
>chrY:13644211-13644689
>chrY:13644731-13644945
>chrY:13646457-13652613
>chrY:13654776-13654865
>chrY:13654922-13655498
>chrY:13655670-13655733
>chrY:13655773-13655802
>chrY:13655976-13656159
>chrY:13656845-13657793
>chrY:13657867-13658279
>chrY:13658352-13658439
>chrY:13658522-13658985
>chrY:13659165-13659218
>chrY:13659330-13659709
>chrY:13659885-13660432
>chrY:13660519-13660865
>chrY:13660968-13661248
>chrY:13661315-13661376
>chrY:13661411-13662339
>chrY:13662395-13663376
>chrY:13663510-13663975
>chrY:13664029-13664287
>chrY:13664356-13664401
>chrY:13664582-13664641
>chrY:13664671-13664882
>chrY:13665046-13665085
>chrY:13665256-13665370
>chrY:13665455-13665769
>chrY:13665846-13666245
>chrY:13666610-13666767
>chrY:13666787-13666900
>chrY:13667760-13667821
>chrY:13667977-13668078
>chrY:13668386-13668555
>chrY:13668676-13668820
>chrY:13668855-13668884
>chrY:13669225-13669416
>chrY:13669471-13669577
>chrY:13669755-13670680
>chrY:13671023-13671086
>chrY:13671585-13671628
>chrY:13671729-13671883
>chrY:13672041-13672111
>chrY:13672374-13672512
>chrY:13672562-13672680
>chrY:13672926-13673110
>chrY:13673317-13674116
>chrY:13674123-13674216
>chrY:13674260-13675020
>chrY:13675061-13675300
>chrY:13675535-13675582
>chrY:13675646-13675741
>chrY:13675975-13677255
>chrY:13677349-13677418
>chrY:13677539-13680204
>chrY:13680517-13683634
>chrY:13683671-13686603
>chrY:13686661-13686785
>chrY:13686900-13687103
>chrY:13687164-13687963
>chrY:13688440-13688602
>chrY:13689452-13689587
>chrY:13689645-13690178
>chrY:13691310-13697351
>chrY:13699017-13699206
>chrY:13699264-13699658
>chrY:13699857-13699983
>chrY:13703219-13703515
>chrY:13704612-13704887
>chrY:13706331-13706388
>chrY:13706475-13706820
>chrY:13706958-13707259
>chrY:13707832-13708020
>chrY:13709468-13709787
>chrY:13710405-13710921
>chrY:13711143-13711311
>chrY:13711353-13711476
>chrY:13711603-13712524
>chrY:13712592-13712796
>chrY:13713074-13713217
>chrY:13713447-13713518
>chrY:13716529-13716859
>chrY:13718018-13718094
>chrY:13719470-13719787
>chrY:13720316-13720632
>chrY:13721942-13728069
>chrY:13729586-13729687
>chrY:13729780-13730122
>chrY:13730527-13730970
>chrY:13731135-13731444
>chrY:13731516-13731806
>chrY:13731876-13731998
>chrY:13732530-13733201
>chrY:13733861-13734180
>chrY:13734632-13734802
>chrY:13736706-13736860
>chrY:13736985-13737194
>chrY:13737770-13737937
>chrY:13738302-13738441
>chrY:13738927-13739245
>chrY:13740236-13740292
>chrY:13740668-13746745
>chrY:13746788-13746840
>chrY:13747548-13747811
>chrY:13748000-13748427
>chrY:13749689-13749759
>chrY:13749961-13750026
>chrY:13750997-13751313
>chrY:13754116-13754547
>chrY:13756652-13756686
>chrY:13757155-13757530
>chrY:13758156-13758254
>chrY:13758388-13758999
>chrY:13759477-13760020
>chrY:13761154-13761268
>chrY:13761400-13761778
>chrY:13761843-13761885
>chrY:13762177-13762476
>chrY:13764357-13764456
>chrY:13764502-13764612
>chrY:13765441-13765504
>chrY:13766400-13766734
>chrY:13767641-13767766
>chrY:13767894-13767998
>chrY:13769894-13770233
>chrY:13770365-13782233
>chrY:13782257-13782973
>chrY:13783332-13783428
>chrY:13783481-13783534
>chrY:13784157-13784336
>chrY:13784436-13784701
>chrY:13785573-13785903
>chrY:13786232-13786304
>chrY:13786730-13787177
>chrY:13789355-13789421
>chrY:13789465-13789655
>chrY:13790086-13790492
>chrY:13790788-13790873
>chrY:13791390-13791709
>chrY:13791960-13792306
>chrY:13793886-13794709
>chrY:13794990-13795072
>chrY:13795480-13795524
>chrY:13795718-13795760
>chrY:13797165-13797431
>chrY:13797494-13797928
>chrY:13799435-13799501
>chrY:13799624-13799709
>chrY:13799825-13800012
>chrY:13800100-13800512
>chrY:13800918-13801003
>chrY:13802242-13802592
>chrY:13802711-13802804
>chrY:13804167-13804381
>chrY:13804519-13804620
>chrY:13804657-13804891
>chrY:13805749-13806058
>chrY:13806404-13812147
>chrY:13812233-13812464
>chrY:13812500-13812548
>chrY:13813004-13813183
>chrY:13813494-13813534
>chrY:13815484-13815542
>chrY:13815613-13815719
>chrY:13816097-13816270
>chrY:13816319-13816457
>chrY:13816535-13816851
>chrY:13818851-13820827
>chrY:13822117-13822265
>chrY:13823636-13824032
>chrY:13824433-13824563
>chrY:13824705-13825611
>chrY:13826551-13826689
>chrY:13826892-13826964
>chrY:13828138-13828474
>chrY:13829317-13829431
>chrY:13829623-13829760
>chrY:13830369-13830680
>chrY:13830819-13832304
>chrY:13832334-13832738
>chrY:13832886-13833428
>chrY:13833792-13833943
>chrY:13834517-13834860
>chrY:13835335-13835437
>chrY:13835573-13835864
>chrY:13838003-13838143
>chrY:13838536-13838838
>chrY:13839067-13839229
>chrY:13840012-13841331
>chrY:13842032-13842188
>chrY:13842274-13842512
>chrY:13843071-13843414
>chrY:13844955-13845294
>chrY:13845789-13852222
>chrY:13852703-13853123
>chrY:13855555-13855958
>chrY:13857377-13857465
>chrY:13857805-13858058
>chrY:13859350-13860014
>chrY:13860132-13860636
>chrY:13862351-13862407
>chrY:13862470-13862641
>chrY:13862896-13863246
>chrY:13863463-13863571
>chrY:13863690-13864051
>chrY:13864855-13864918
>chrY:13869920-13869972
>chrY:13870442-13870582
>chrY:13872540-13872640
>chrY:13873509-13874990
>chrY:13876226-13876368
>chrY:13878161-13878352
>chrY:13878492-13878551
>chrY:13881227-13881374
>chrY:13881708-13881942
>chrY:13882122-13882476
>chrY:13883225-13883889
>chrY:13885288-13885628
>chrY:13886831-13887157
>chrY:13887683-13889401
>chrY:13889471-13893600
>chrY:13893655-13893869
>chrY:13893970-13895124
>chrY:13895164-13895460
>chrY:13895498-13895619
>chrY:13895673-13895709
>chrY:13895818-13897996
>chrY:13898212-13898250
>chrY:13898738-13899066
>chrY:13899310-13899518
>chrY:13899941-13900025
>chrY:13900872-13900930
>chrY:13901177-13901518
>chrY:13902639-13902731
>chrY:13904882-13904977
>chrY:13906099-13906151
>chrY:13906265-13906481
>chrY:13908508-13908668
>chrY:13908894-13909033
>chrY:13909269-13915499
>chrY:13915562-13915617
>chrY:13917057-13917163
>chrY:13917624-13917674
>chrY:13918068-13918133
>chrY:13918241-13918408
>chrY:13918966-13919086
>chrY:13919440-13919588
>chrY:13920071-13920241
>chrY:13920654-13921323
>chrY:13921400-13921659
>chrY:13922132-13922482
>chrY:13922660-13923746
>chrY:13924305-13924550
>chrY:13926200-13926530
>chrY:13926838-13926891
>chrY:13927315-13927377
>chrY:13928930-13929226
>chrY:13931380-13931434
>chrY:13931600-13931647
>chrY:13932007-13932273
>chrY:13932332-13932398
>chrY:13933225-13934152
>chrY:13934184-13934296
>chrY:13935584-13935700
>chrY:13936006-13936171
>chrY:13936498-13936887
>chrY:13938810-13939659
>chrY:13940341-13940754
>chrY:13941125-13941165
>chrY:13943182-13943219
>chrY:13943340-13943937
>chrY:13944240-13944409
>chrY:13944776-13945125
>chrY:13947143-13947455
>chrY:13949165-13950270
>chrY:13951282-13951766
>chrY:13951826-13958037
>chrY:13958173-13958470
>chrY:13958601-13958694
>chrY:13959220-13959506
>chrY:13959849-13960161
>chrY:13961313-13961376
>chrY:13963364-13963892
>chrY:13964995-13965704
>chrY:13966389-13967075
>chrY:13967124-13972687
>chrY:13972819-13973223
>chrY:13973497-13974069
>chrY:13974180-13974566
>chrY:13975448-13975534
>chrY:13975575-13975849
>chrY:13976652-13976762
>chrY:13977073-13977195
>chrY:13977616-13978105
>chrY:13978663-13979378
>chrY:13979805-13979884
>chrY:13980460-13980528
>chrY:13980824-13981304
>chrY:13982141-13982191
>chrY:13982761-13982853
>chrY:13983292-13983646
>chrY:13984016-13984393
>chrY:13984805-13985723
>chrY:13985899-13986483
>chrY:13986616-13986698
>chrY:13987202-13987350
>chrY:13987412-13987703
>chrY:13988971-13990959
>chrY:13991186-13991807
>chrY:13992456-13992831
>chrY:13994761-13995086
>chrY:13995548-13995907
>chrY:13996808-13996916
>chrY:13997182-13997253
>chrY:13998116-13998625
>chrY:13998752-13998849
>chrY:13999865-13999923
>chrY:14000288-14001639
>chrY:14002368-14002815
>chrY:14003310-14003638
>chrY:14005702-14006453
>chrY:14007081-14007477
>chrY:14008074-14008152
>chrY:14010153-14010196
>chrY:14010528-14010706
>chrY:14011783-14011873
>chrY:14012120-14012419
>chrY:14012491-14018531
>chrY:14018971-14019386
>chrY:14020330-14020675
>chrY:14020712-14020962
>chrY:14022125-14022459
>chrY:14022547-14022885
>chrY:14023342-14023757
>chrY:14024197-14030238
>chrY:14030310-14030609
>chrY:14030856-14030946
>chrY:14032023-14032201
>chrY:14032533-14032576
>chrY:14034577-14034655
>chrY:14035252-14035648
>chrY:14036276-14037027
>chrY:14039091-14039419
>chrY:14039914-14040361
>chrY:14041090-14042441
>chrY:14042806-14042864
>chrY:14043880-14043977
>chrY:14044104-14044613
>chrY:14045476-14045547
>chrY:14045821-14045921
>chrY:14046822-14047181
>chrY:14047643-14047968
>chrY:14049898-14050273
>chrY:14050922-14051543
>chrY:14051770-14053758
>chrY:14055026-14055317
>chrY:14055379-14055527
>chrY:14056031-14056113
>chrY:14056246-14056830
>chrY:14057006-14057925
>chrY:14058367-14058696
>chrY:14059918-14060008
>chrY:14061268-14061353
>chrY:14063144-14063494
>chrY:14064427-14065464
>chrY:14066540-14066648
>chrY:14067050-14067168
>chrY:14067456-14067507
>chrY:14067700-14068155
>chrY:14068294-14069709
>chrY:14069770-14070438
>chrY:14070806-14071121
>chrY:14072356-14072765
>chrY:14073083-14073245
>chrY:14073936-14074261
>chrY:14074503-14074845
>chrY:14075337-14075418
>chrY:14075456-14075721
>chrY:14075768-14075880
>chrY:14076275-14076331
>chrY:14077574-14077723
>chrY:14077770-14077945
>chrY:14078080-14078208
>chrY:14079526-14079602
>chrY:14079689-14079754
>chrY:14080778-14081067
>chrY:14081867-14082176
>chrY:14082296-14082335
>chrY:14084252-14084404
>chrY:14087812-14087915
>chrY:14090114-14090372
>chrY:14091510-14091541
>chrY:14091977-14092022
>chrY:14093770-14099502
>chrY:14100231-14100469
>chrY:14100978-14101054
>chrY:14102203-14105117
>chrY:14105996-14106210
>chrY:14106308-14106347
>chrY:14106839-14107179
>chrY:14107715-14107806
>chrY:14108584-14108680
>chrY:14108901-14109048
>chrY:14109611-14109674
>chrY:14110044-14110100
>chrY:14110323-14110606
>chrY:14110759-14110998
>chrY:14111198-14111267
>chrY:14111391-14111888
>chrY:14112028-14112328
>chrY:14113772-14114374
>chrY:14114654-14114728
>chrY:14115967-14116325
>chrY:14117904-14118231
>chrY:14118534-14118591
>chrY:14118660-14118746
>chrY:14120647-14121055
>chrY:14121399-14121942
>chrY:14122003-14122100
>chrY:14122767-14122854
>chrY:14123097-14123418
>chrY:14123664-14123707
>chrY:14124043-14124417
>chrY:14126270-14126424
>chrY:14127690-14127810
>chrY:14127902-14127953
>chrY:14128162-14128534
>chrY:14128579-14128790
>chrY:14128845-14128919
>chrY:14129006-14130277
>chrY:14130570-14130666
>chrY:14130696-14130813
>chrY:14130985-14131399
>chrY:14132339-14132599
>chrY:14132989-14134339
>chrY:14135978-14136506
>chrY:14137479-14137526
>chrY:14140735-14140802
>chrY:14141953-14142270
>chrY:14143166-14143219
>chrY:14145066-14145164
>chrY:14145432-14145522
>chrY:14147102-14147476
>chrY:14148360-14148613
>chrY:14148704-14148876
>chrY:14149033-14149438
>chrY:14149547-14149703
>chrY:14150605-14150898
>chrY:14151279-14151371
>chrY:14152833-14152938
>chrY:14153919-14155664
>chrY:14157550-14157728
>chrY:14158263-14159118
>chrY:14159148-14159338
>chrY:14159395-14159504
>chrY:14159608-14159840
>chrY:14159952-14160187
>chrY:14160228-14160612
>chrY:14160663-14160748
>chrY:14160810-14161180
>chrY:14161433-14161556
>chrY:14161603-14162224
>chrY:14162260-14162451
>chrY:14162663-14162765
>chrY:14162792-14163168
>chrY:14163297-14163659
>chrY:14163869-14164412
>chrY:14164464-14164647
>chrY:14164704-14164806
>chrY:14164864-14165528
>chrY:14165658-14167212
>chrY:14167373-14167808
>chrY:14170229-14170551
>chrY:14172118-14172482
>chrY:14172621-14172785
>chrY:14172961-14173016
>chrY:14173410-14173552
>chrY:14176424-14176489
>chrY:14176654-14177108
>chrY:14178164-14178368
>chrY:14178413-14178662
>chrY:14178889-14179080
>chrY:14179999-14180080
>chrY:14180665-14181000
>chrY:14181202-14181247
>chrY:14181656-14181974
>chrY:14182117-14182397
>chrY:14182496-14182559
>chrY:14182610-14182804
>chrY:14182893-14183231
>chrY:14183286-14183415
>chrY:14183522-14185442
>chrY:14185690-14185885
>chrY:14186031-14186213
>chrY:14186328-14186668
>chrY:14190282-14190744
>chrY:14192153-14192199
>chrY:14193758-14194186
>chrY:14194349-14194473
>chrY:14194611-14194733
>chrY:14195145-14195202
>chrY:14195260-14195387
>chrY:14195704-14195835
>chrY:14196080-14196125
>chrY:14196251-14196310
>chrY:14196393-14196468
>chrY:14197076-14197787
>chrY:14198517-14198816
>chrY:14199902-14200215
>chrY:14200470-14200714
>chrY:14201083-14201638
>chrY:14203516-14203811
>chrY:14204757-14205217
>chrY:14205252-14212390
>chrY:14214534-14214774
>chrY:14216464-14216623
>chrY:14216667-14216719
>chrY:14218010-14218067
>chrY:14220675-14220924
>chrY:14221155-14221214
>chrY:14221249-14221382
>chrY:14221651-14221783
>chrY:14222222-14222270
>chrY:14222743-14222863
>chrY:14223548-14223579
>chrY:14223724-14223830
>chrY:14224049-14224922
>chrY:14225014-14225270
>chrY:14226066-14226423
>chrY:14228596-14228709
>chrY:14228918-14229684
>chrY:14230120-14230869
>chrY:14232422-14233360
>chrY:14233448-14233678
>chrY:14234017-14234111
>chrY:14235039-14235511
>chrY:14237860-14238275
>chrY:14238308-14238380
>chrY:14239011-14239276
>chrY:14239337-14239443
>chrY:14239515-14245532
>chrY:14247634-14247831
>chrY:14248067-14248214
>chrY:14249188-14249255
>chrY:14249465-14249575
>chrY:14250394-14250909
>chrY:14251936-14252320
>chrY:14252862-14252931
>chrY:14253188-14253442
>chrY:14254215-14254499
>chrY:14254789-14255137
>chrY:14255643-14255829
>chrY:14256803-14256916
>chrY:14257052-14257393
>chrY:14257570-14257867
>chrY:14258862-14259156
>chrY:14260056-14260370
>chrY:14261231-14261416
>chrY:14261649-14261916
>chrY:14262272-14262338
>chrY:14263447-14263498
>chrY:14263928-14264288
>chrY:14266634-14273094
>chrY:14273727-14273833
>chrY:14274305-14274863
>chrY:14275192-14275266
>chrY:14275919-14276046
>chrY:14276135-14276493
>chrY:14278766-14278840
>chrY:14282267-14288322
>chrY:14290693-14290735
>chrY:14293361-14293779
>chrY:14293968-14294007
>chrY:14294267-14294411
>chrY:14294993-14295309
>chrY:14297138-14297374
>chrY:14298124-14299649
>chrY:14299779-14299842
>chrY:14299956-14300790
>chrY:14300841-14300889
>chrY:14300940-14301155
>chrY:14302090-14302138
>chrY:14302245-14302773
>chrY:14304945-14305025
>chrY:14305370-14305839
>chrY:14306979-14307359
>chrY:14309108-14310648
>chrY:14310727-14311160
>chrY:14311209-14311649
>chrY:14311705-14315848
>chrY:14316045-14316129
>chrY:14316304-14319012
>chrY:14319059-14319379
>chrY:14320107-14320402
>chrY:14320576-14321288
>chrY:14321574-14321620
>chrY:14322458-14322858
>chrY:14323397-14323629
>chrY:14323711-14323763
>chrY:14324028-14324170
>chrY:14325257-14325733
>chrY:14327558-14327609
>chrY:14327709-14327772
>chrY:14328070-14328257
>chrY:14330053-14330239
>chrY:14330385-14330912
>chrY:14331129-14331186
>chrY:14331642-14331709
>chrY:14332742-14332781
>chrY:14333237-14333307
>chrY:14333975-14334196
>chrY:14335092-14335352
>chrY:14335818-14335870
>chrY:14336060-14336422
>chrY:14338249-14338669
>chrY:14339043-14339156
>chrY:14340595-14340713
>chrY:14340930-14341050
>chrY:14342573-14342637
>chrY:14342666-14342718
>chrY:14342748-14342888
>chrY:14343130-14343281
>chrY:14344512-14344656
>chrY:14344884-14345606
>chrY:14345677-14345737
>chrY:14345873-14346072
>chrY:14346191-14346615
>chrY:14346743-14346907
>chrY:14348060-14348256
>chrY:14349786-14349885
>chrY:14350500-14350580
>chrY:14350617-14350811
>chrY:14350911-14351232
>chrY:14351487-14351892
>chrY:14351938-14352257
>chrY:14352381-14353025
>chrY:14353127-14353324
>chrY:14353365-14353571
>chrY:14353728-14353888
>chrY:14353933-14354381
>chrY:14354439-14354662
>chrY:14354740-14354857
>chrY:14354943-14357315
>chrY:14357371-14357696
>chrY:14357787-14358343
>chrY:14358393-14360020
>chrY:14361817-14361883
>chrY:14362694-14363042
>chrY:14363258-14363341
>chrY:14363367-14363569
>chrY:14364037-14365094
>chrY:14366189-14366516
>chrY:14366847-14366907
>chrY:14367198-14367296
>chrY:14367334-14367387
>chrY:14368059-14369426
>chrY:14369529-14369840
>chrY:14370129-14370760
>chrY:14372220-14372674
>chrY:14373804-14374103
>chrY:14374321-14375528
>chrY:14375599-14375772
>chrY:14376006-14376754
>chrY:14376812-14376958
>chrY:14377150-14377698
>chrY:14377761-14378061
>chrY:14378115-14378198
>chrY:14378329-14378424
>chrY:14378644-14378738
>chrY:14378903-14378949
>chrY:14379134-14379180
>chrY:14379447-14379560
>chrY:14379625-14379724
>chrY:14380113-14380148
>chrY:14380181-14380279
>chrY:14380446-14381448
>chrY:14382432-14382549
>chrY:14383105-14383647
>chrY:14384651-14384882
>chrY:14386053-14392049
>chrY:14392792-14392838
>chrY:14394069-14394455
>chrY:14394621-14394912
>chrY:14394984-14395324
>chrY:14395523-14395847
>chrY:14395959-14396190
>chrY:14396280-14396906
>chrY:14397171-14397568
>chrY:14399270-14399540
>chrY:14400348-14400658
>chrY:14400900-14401047
>chrY:14402926-14403007
>chrY:14403822-14404166
>chrY:14404229-14404678
>chrY:14405597-14405647
>chrY:14406847-14407006
>chrY:14407187-14407475
>chrY:14407941-14408019
>chrY:14408820-14409178
>chrY:14410302-14410653
>chrY:14410701-14411373
>chrY:14412831-14413581
>chrY:14414568-14414902
>chrY:14415683-14415900
>chrY:14416125-14416430
>chrY:14416899-14416946
>chrY:14417001-14417154
>chrY:14417989-14418136
>chrY:14418211-14418506
>chrY:14418796-14419239
>chrY:14420195-14420365
>chrY:14421324-14421992
>chrY:14422131-14422179
>chrY:14422352-14422755
>chrY:14424886-14425059
>chrY:14425842-14425890
>chrY:14426051-14426122
>chrY:14426767-14427173
>chrY:14427901-14429490
>chrY:14430260-14430518
>chrY:14430608-14430800
>chrY:14430836-14430918
>chrY:14431453-14431696
>chrY:14432402-14432839
>chrY:14433282-14433623
>chrY:14434923-14435084
>chrY:14435217-14435334
>chrY:14435639-14435788
>chrY:14435870-14435990
>chrY:14436284-14436409
>chrY:14436541-14436724
>chrY:14437317-14437346
>chrY:14437405-14437525
>chrY:14437641-14437857
>chrY:14438570-14438670
>chrY:14438750-14439463
>chrY:14439779-14439872
>chrY:14440631-14440963
>chrY:14441189-14441317
>chrY:14441835-14442064
>chrY:14442130-14442250
>chrY:14442815-14443088
>chrY:14443228-14443539
>chrY:14443667-14443882
>chrY:14446586-14446915
>chrY:14447940-14448253
>chrY:14450691-14451215
>chrY:14451306-14451850
>chrY:14452397-14452733
>chrY:14452960-14453065
>chrY:14453945-14454047
>chrY:14454395-14454807
>chrY:14454999-14455096
>chrY:14456714-14456995
>chrY:14457218-14457450
>chrY:14457796-14458164
>chrY:14459682-14459772
>chrY:14459850-14460212
>chrY:14460768-14463534
>chrY:14464599-14464697
>chrY:14465536-14465939
>chrY:14466766-14466806
>chrY:14468745-14468962
>chrY:14469406-14469660
>chrY:14469804-14470105
>chrY:14470825-14470959
>chrY:14471052-14471800
>chrY:14472024-14472285
>chrY:14472738-14472787
>chrY:14473761-14473798
>chrY:14474394-14474940
>chrY:14475267-14475704
>chrY:14476141-14476777
>chrY:14477130-14477506
>chrY:14477666-14477705
>chrY:14478300-14478374
>chrY:14478698-14479011
>chrY:14479847-14479890
>chrY:14481609-14482096
>chrY:14482458-14482570
>chrY:14484057-14484340
>chrY:14485310-14485801
>chrY:14486494-14486737
>chrY:14486823-14487244
>chrY:14487663-14487727
>chrY:14488829-14489109
>chrY:14489410-14489818
>chrY:14490744-14491044
>chrY:14491203-14491550
>chrY:14492516-14492819
>chrY:14493348-14493953
>chrY:14494006-14494314
>chrY:14494598-14494673
>chrY:14494764-14494985
>chrY:14495651-14496304
>chrY:14496746-14496867
>chrY:14497470-14497862
>chrY:14498549-14498669
>chrY:14499926-14500208
>chrY:14500385-14500698
>chrY:14500774-14500997
>chrY:14501555-14501919
>chrY:14502184-14502289
>chrY:14502602-14502960
>chrY:14503724-14503790
>chrY:14504093-14504392
>chrY:14504704-14504880
>chrY:14505037-14505109
>chrY:14505157-14505355
>chrY:14505524-14511623
>chrY:14511705-14514257
>chrY:14515365-14515432
>chrY:14515743-14515885
>chrY:14516744-14516856
>chrY:14517239-14517477
>chrY:14519618-14519919
>chrY:14520103-14520229
>chrY:14521139-14521213
>chrY:14523379-14523534
>chrY:14525220-14525291
>chrY:14525621-14525704
>chrY:14528261-14528724
>chrY:14529904-14530065
>chrY:14530104-14530361
>chrY:14531231-14531376
>chrY:14531518-14531866
>chrY:14532532-14532588
>chrY:14532712-14532996
>chrY:14533604-14534280
>chrY:14535976-14536021
>chrY:14536214-14536860
>chrY:14537573-14537959
>chrY:14538770-14538904
>chrY:14539151-14539215
>chrY:14539918-14540187
>chrY:14540338-14543133
>chrY:14543656-14543926
>chrY:14544689-14544746
>chrY:14544771-14547114
>chrY:14548210-14548529
>chrY:14550226-14552574
>chrY:14552613-14553720
>chrY:14553937-14554005
>chrY:14554162-14554530
>chrY:14555215-14555535
>chrY:14555876-14556174
>chrY:14557747-14557800
>chrY:14558578-14558673
>chrY:14558989-14559109
>chrY:14559422-14559490
>chrY:14559562-14559611
>chrY:14559827-14559919
>chrY:14560064-14560117
>chrY:14561077-14564674
>chrY:14564733-14567042
>chrY:14567233-14567527
>chrY:14567543-14567839
>chrY:14567948-14568213
>chrY:14569121-14569167
>chrY:14569299-14569924
>chrY:14570059-14570190
>chrY:14570570-14576726
>chrY:14577133-14577227
>chrY:14577605-14578266
>chrY:14578395-14578797
>chrY:14579420-14579743
>chrY:14579988-14580267
>chrY:14580324-14580400
>chrY:14580803-14581087
>chrY:14582356-14582666
>chrY:14584103-14584443
>chrY:14584792-14584982
>chrY:14585227-14585359
>chrY:14586542-14586878
>chrY:14588150-14588591
>chrY:14588665-14591642
>chrY:14591705-14593316
>chrY:14593341-14593648
>chrY:14593687-14598769
>chrY:14598837-14599138
>chrY:14599293-14599624
>chrY:14600243-14600286
>chrY:14600329-14600535
>chrY:14600734-14601412
>chrY:14601643-14601922
>chrY:14602760-14602827
>chrY:14602874-14603068
>chrY:14604340-14604377
>chrY:14604761-14604874
>chrY:14605115-14605152
>chrY:14605176-14605729
>chrY:14606806-14606931
>chrY:14607190-14607343
>chrY:14607394-14611110
>chrY:14611165-14612812
>chrY:14612861-14617695
>chrY:14617743-14617838
>chrY:14617887-14618162
>chrY:14618333-14618469
>chrY:14619734-14620111
>chrY:14621674-14621837
>chrY:14623612-14623690
>chrY:14625009-14625116
>chrY:14625520-14625601
>chrY:14626091-14626597
>chrY:14626659-14627176
>chrY:14627222-14627673
>chrY:14627751-14628135
>chrY:14628766-14629084
>chrY:14630879-14631000
>chrY:14631081-14631492
>chrY:14633317-14633669
>chrY:14634328-14634614
>chrY:14635482-14635902
>chrY:14636429-14636559
>chrY:14637055-14637242
>chrY:14637447-14637592
>chrY:14638016-14638445
>chrY:14641030-14641093
>chrY:14642546-14642698
>chrY:14644111-14644164
>chrY:14644787-14644869
>chrY:14645179-14645563
>chrY:14645697-14645895
>chrY:14645967-14646099
>chrY:14648136-14648484
>chrY:14648728-14649034
>chrY:14650224-14650338
>chrY:14651529-14651668
>chrY:14652416-14652518
>chrY:14652662-14652768
>chrY:14653190-14653310
>chrY:14653441-14654241
>chrY:14655192-14655232
>chrY:14655861-14655965
>chrY:14656356-14656662
>chrY:14656958-14657059
>chrY:14657235-14657400
>chrY:14657430-14657471
>chrY:14657885-14658089
>chrY:14658329-14658448
>chrY:14658484-14659076
>chrY:14659911-14660085
>chrY:14660380-14660533
>chrY:14660561-14660653
>chrY:14661051-14661296
>chrY:14661451-14661528
>chrY:14662246-14662386
>chrY:14662494-14662636
>chrY:14662697-14662784
>chrY:14662861-14663381
>chrY:14663593-14663890
>chrY:14665295-14665452
>chrY:14666035-14666355
>chrY:14667344-14667451
>chrY:14668515-14668887
>chrY:14669132-14669209
>chrY:14669327-14669389
>chrY:14670520-14670573
>chrY:14670835-14670974
>chrY:14671283-14671885
>chrY:14672239-14674123
>chrY:14674123-14674249
>chrY:14675571-14675705
>chrY:14677111-14677217
>chrY:14677647-14678004
>chrY:14678201-14678239
>chrY:14678826-14679542
>chrY:14681139-14681523
>chrY:14682624-14683061
>chrY:14684326-14684397
>chrY:14684458-14684604
>chrY:14684647-14684748
>chrY:14685424-14685473
>chrY:14686850-14687068
>chrY:14687275-14687726
>chrY:14688785-14689017
>chrY:14693001-14693135
>chrY:14693384-14693680
>chrY:14695715-14695763
>chrY:14696307-14696449
>chrY:14696772-14696810
>chrY:14696911-14696941
>chrY:14697178-14697270
>chrY:14697320-14697716
>chrY:14698752-14698906
>chrY:14698955-14699055
>chrY:14699260-14699430
>chrY:14699628-14699733
>chrY:14700786-14700849
>chrY:14701064-14701128
>chrY:14701181-14701234
>chrY:14701914-14705059
>chrY:14705618-14705825
>chrY:14706358-14706613
>chrY:14706776-14707020
>chrY:14707081-14707229
>chrY:14707306-14707405
>chrY:14708074-14708187
>chrY:14709138-14709191
>chrY:14709429-14709760
>chrY:14709976-14710167
>chrY:14710259-14710534
>chrY:14710958-14711009
>chrY:14711784-14712061
>chrY:14712265-14712312
>chrY:14713435-14713731
>chrY:14714573-14716132
>chrY:14716377-14716545
>chrY:14716682-14717661
>chrY:14717820-14718145
>chrY:14719028-14719296
>chrY:14721411-14721461
>chrY:14721662-14721719
>chrY:14722051-14722117
>chrY:14722577-14722941
>chrY:14724038-14724102
>chrY:14724524-14724923
>chrY:14724948-14725066
>chrY:14726798-14727156
>chrY:14728152-14728365
>chrY:14728453-14728916
>chrY:14729088-14729219
>chrY:14729456-14729519
>chrY:14730017-14730470
>chrY:14730572-14730794
>chrY:14730846-14730900
>chrY:14730984-14731431
>chrY:14731957-14732016
>chrY:14732568-14732655
>chrY:14734038-14734102
>chrY:14734205-14734245
>chrY:14734284-14734457
>chrY:14735219-14735305
>chrY:14735352-14736024
>chrY:14736120-14736917
>chrY:14737497-14737931
>chrY:14738117-14738249
>chrY:14739062-14739338
>chrY:14739752-14739789
>chrY:14740906-14741062
>chrY:14742072-14742135
>chrY:14742375-14742412
>chrY:14743205-14743496
>chrY:14747162-14747199
>chrY:14747324-14747951
>chrY:14748861-14748988
>chrY:14750204-14750415
>chrY:14750863-14750976
>chrY:14751609-14751950
>chrY:14752524-14752589
>chrY:14753097-14753576
>chrY:14753953-14754418
>chrY:14754744-14754905
>chrY:14755561-14755908
>chrY:14756121-14756237
>chrY:14756468-14756923
>chrY:14757072-14757169
>chrY:14757547-14757839
>chrY:14758599-14758850
>chrY:14759283-14759685
>chrY:14761806-14761932
>chrY:14761959-14762219
>chrY:14763915-14764146
>chrY:14764591-14764733
>chrY:14766853-14766928
>chrY:14769421-14769934
>chrY:14769969-14773965
>chrY:14774006-14774993
>chrY:14775093-14775222
>chrY:14776124-14776453
>chrY:14776740-14776795
>chrY:14777573-14777697
>chrY:14777744-14778092
>chrY:14778906-14779201
>chrY:14780448-14780566
>chrY:14780645-14780785
>chrY:14781763-14781841
>chrY:14782711-14782768
>chrY:14784226-14785157
>chrY:14785477-14785957
>chrY:14786437-14786537
>chrY:14786898-14787352
>chrY:14788693-14788739
>chrY:14788967-14789275
>chrY:14789367-14789691
>chrY:14790247-14790359
>chrY:14792467-14792588
>chrY:14792648-14792975
>chrY:14793694-14794022
>chrY:14794881-14795393
>chrY:14795403-14795464
>chrY:14796275-14796745
>chrY:14797255-14797601
>chrY:14799017-14799070
>chrY:14800375-14800751
>chrY:14801194-14801448
>chrY:14802556-14803353
>chrY:14804877-14805011
>chrY:14805844-14806232
>chrY:14806362-14806422
>chrY:14807335-14807401
>chrY:14808016-14808287
>chrY:14809052-14809116
>chrY:14809169-14809694
>chrY:14810268-14810521
>chrY:14811942-14812185
>chrY:14812228-14812308
>chrY:14812911-14813022
>chrY:14813427-14813492
>chrY:14813595-14813708
>chrY:14813978-14814050
>chrY:14814101-14814195
>chrY:14814238-14814769
>chrY:14814960-14815026
>chrY:14815090-14815335
>chrY:14815444-14815491
>chrY:14815718-14815894
>chrY:14816049-14816183
>chrY:14816213-14816485
>chrY:14816667-14816815
>chrY:14816886-14817377
>chrY:14817572-14817844
>chrY:14817902-14817981
>chrY:14818060-14818096
>chrY:14818172-14818663
>chrY:14818747-14819503
>chrY:14819676-14820521
>chrY:14820734-14821117
>chrY:14821160-14821448
>chrY:14821482-14821719
>chrY:14821773-14821920
>chrY:14821959-14822045
>chrY:14824552-14824780
>chrY:14825194-14825575
>chrY:14826321-14826734
>chrY:14826773-14826934
>chrY:14827525-14827780
>chrY:14828227-14828374
>chrY:14829008-14829060
>chrY:14830882-14831371
>chrY:14831577-14831825
>chrY:14832215-14832288
>chrY:14832531-14833000
>chrY:14833054-14833880
>chrY:14835269-14835867
>chrY:14836491-14836864
>chrY:14837766-14837826
>chrY:14838372-14838601
>chrY:14839981-14840016
>chrY:14841615-14841666
>chrY:14841839-14841875
>chrY:14843726-14843773
>chrY:14844755-14844829
>chrY:14844930-14845261
>chrY:14845481-14845704
>chrY:14845840-14845910
>chrY:14848408-14848553
>chrY:14848767-14848812
>chrY:14850720-14851214
>chrY:14851253-14851340
>chrY:14852055-14852415
>chrY:14852591-14852917
>chrY:14854287-14854329
>chrY:14854569-14854744
>chrY:14854946-14855127
>chrY:14855326-14855638
>chrY:14856117-14856321
>chrY:14856515-14856567
>chrY:14857461-14857949
>chrY:14858192-14858252
>chrY:14858259-14858702
>chrY:14859286-14859383
>chrY:14859417-14868524
>chrY:14868770-14868848
>chrY:14868947-14868988
>chrY:14869072-14869196
>chrY:14869248-14869297
>chrY:14869817-14869875
>chrY:14870427-14870569
>chrY:14871067-14871110
>chrY:14871197-14871264
>chrY:14871500-14871701
>chrY:14871764-14871800
>chrY:14872309-14872408
>chrY:14872533-14872789
>chrY:14872928-14873171
>chrY:14873687-14873736
>chrY:14873919-14874077
>chrY:14874170-14874248
>chrY:14874601-14874662
>chrY:14874824-14876177
>chrY:14876578-14876710
>chrY:14876987-14877106
>chrY:14877192-14877500
>chrY:14878005-14878416
>chrY:14878889-14879154
>chrY:14881375-14888481
>chrY:14888541-14891640
>chrY:14892420-14892768
>chrY:14892910-14892958
>chrY:14894205-14894784
>chrY:14894816-14895098
>chrY:14896870-14896917
>chrY:14897647-14897860
>chrY:14902010-14902208
>chrY:14902254-14902587
>chrY:14902665-14902975
>chrY:14903479-14903744
>chrY:14903978-14904071
>chrY:14904995-14905253
>chrY:14905398-14905479
>chrY:14906089-14906279
>chrY:14906320-14906516
>chrY:14907376-14907479
>chrY:14907689-14907785
>chrY:14908342-14908602
>chrY:14908751-14909073
>chrY:14909606-14909688
>chrY:14911105-14911171
>chrY:14911273-14916021
>chrY:14916800-14916922
>chrY:14917298-14917569
>chrY:14918588-14919034
>chrY:14919333-14919994
>chrY:14920626-14920993
>chrY:14921718-14921823
>chrY:14922423-14922507
>chrY:14922994-14925059
>chrY:14925294-14925707
>chrY:14925759-14925794
>chrY:14926536-14927529
>chrY:14928822-14928898
>chrY:14929817-14930163
>chrY:14930733-14931435
>chrY:14932043-14932256
>chrY:14932480-14933119
>chrY:14933528-14933677
>chrY:14933792-14934286
>chrY:14934421-14935120
>chrY:14935374-14935424
>chrY:14935985-14936679
>chrY:14937851-14937938
>chrY:14938464-14938619
>chrY:14939402-14939467
>chrY:14939910-14939963
>chrY:14940725-14941712
>chrY:14942411-14942501
>chrY:14942983-14943136
>chrY:14943271-14943361
>chrY:14943821-14944114
>chrY:14944157-14944186
>chrY:14944395-14944668
>chrY:14944789-14945099
>chrY:14945386-14945682
>chrY:14946223-14946359
>chrY:14946465-14952104
>chrY:14952520-14952723
>chrY:14952760-14959668
>chrY:14960143-14960961
>chrY:14961095-14961545
>chrY:14961624-14961782
>chrY:14962111-14962173
>chrY:14962379-14962435
>chrY:14962677-14963344
>chrY:14963679-14963842
>chrY:14964082-14964330
>chrY:14966605-14967001
>chrY:14969048-14969108
>chrY:14969317-14969448
>chrY:14969987-14970059
>chrY:14971050-14974219
>chrY:14974301-14974367
>chrY:14974430-14974472
>chrY:14974623-14974777
>chrY:14974857-14976368
>chrY:14976412-14977397
>chrY:14977485-14977704
>chrY:14977908-14977972
>chrY:14978038-14978072
>chrY:14978261-14978523
>chrY:14978674-14978776
>chrY:14978983-14979167
>chrY:14979228-14979567
>chrY:14979645-14979908
>chrY:14980103-14980215
>chrY:14980303-14980389
>chrY:14980443-14981150
>chrY:14981310-14981889
>chrY:14982042-14982120
>chrY:14982282-14982459
>chrY:14982958-14983060
>chrY:14983260-14983536
>chrY:14983583-14983671
>chrY:14983741-14984484
>chrY:14984641-14985614
>chrY:14985735-14986122
>chrY:14986201-14986602
>chrY:14986722-14987137
>chrY:14987224-14987293
>chrY:14987345-14987767
>chrY:14987808-14987844
>chrY:14987906-14987994
>chrY:14988048-14988121
>chrY:14988228-14989040
>chrY:14989120-14989529
>chrY:14989600-14989760
>chrY:14989885-14990175
>chrY:14990211-14990317
>chrY:14990422-14990552
>chrY:14990707-14990826
>chrY:14990896-14992520
>chrY:14992887-14992997
>chrY:14993071-14993608
>chrY:14994044-14994085
>chrY:14994588-14994769
>chrY:14995062-14995289
>chrY:14995762-14995852
>chrY:14996097-14996156
>chrY:14996553-14996654
>chrY:14996866-14996923
>chrY:14997203-14997261
>chrY:14997759-14998617
>chrY:14999430-14999512
>chrY:15001795-15002050
>chrY:15003006-15003368
>chrY:15005513-15005736
>chrY:15006501-15006808
>chrY:15008108-15008300
>chrY:15008558-15008608
>chrY:15008771-15008823
>chrY:15008864-15008953
>chrY:15009488-15009754
>chrY:15009814-15010057
>chrY:15010387-15015731
>chrY:15016176-15016337
>chrY:15016672-15016950
>chrY:15017035-15017127
>chrY:15017268-15017446
>chrY:15018052-15018253
>chrY:15018497-15018812
>chrY:15019438-15019787
>chrY:15020022-15020061
>chrY:15021852-15022145
>chrY:15022253-15022296
>chrY:15022453-15022557
>chrY:15023761-15024048
>chrY:15024133-15024317
>chrY:15025001-15025315
>chrY:15027439-15028033
>chrY:15028623-15028927
>chrY:15029741-15029906
>chrY:15029959-15030877
>chrY:15031321-15031361
>chrY:15031503-15031562
>chrY:15031966-15032333
>chrY:15034396-15034720
>chrY:15035107-15035728
>chrY:15037887-15038249
>chrY:15039035-15039126
>chrY:15039152-15039780
>chrY:15040889-15040962
>chrY:15041358-15044126
>chrY:15044915-15045011
>chrY:15045392-15046006
>chrY:15046425-15046930
>chrY:15046986-15047344
>chrY:15047378-15053787
>chrY:15054654-15054815
>chrY:15054922-15055086
>chrY:15055846-15056177
>chrY:15056853-15056903
>chrY:15057443-15058177
>chrY:15058251-15058738
>chrY:15059134-15059250
>chrY:15059300-15059393
>chrY:15063070-15065700
>chrY:15066701-15067001
>chrY:15067196-15067250
>chrY:15067462-15067551
>chrY:15067725-15067859
>chrY:15068333-15068597
>chrY:15068713-15068836
>chrY:15069084-15069185
>chrY:15069309-15069370
>chrY:15069418-15070712
>chrY:15070883-15071813
>chrY:15071886-15071994
>chrY:15074597-15074673
>chrY:15074874-15074966
>chrY:15075324-15075726
>chrY:15078323-15078503
>chrY:15078793-15078877
>chrY:15079277-15079541
>chrY:15079735-15079992
>chrY:15080622-15081629
>chrY:15081737-15081915
>chrY:15082285-15083308
>chrY:15083894-15084175
>chrY:15084380-15084976
>chrY:15085148-15085373
>chrY:15085410-15085538
>chrY:15085760-15085913
>chrY:15087383-15087464
>chrY:15087665-15088528
>chrY:15089863-15090188
>chrY:15091436-15091759
>chrY:15092136-15092547
>chrY:15092600-15092696
>chrY:15093445-15093504
>chrY:15094432-15095067
>chrY:15095292-15095655
>chrY:15096397-15097099
>chrY:15097468-15097619
>chrY:15097875-15098370
>chrY:15098724-15099728
>chrY:15099817-15099856
>chrY:15099910-15099997
>chrY:15100179-15100730
>chrY:15100817-15101000
>chrY:15101057-15101648
>chrY:15101689-15101741
>chrY:15101832-15102521
>chrY:15102544-15103804
>chrY:15103852-15104082
>chrY:15104163-15104456
>chrY:15104878-15104985
>chrY:15105030-15105072
>chrY:15105129-15105786
>chrY:15106117-15110826
>chrY:15110856-15111134
>chrY:15111264-15111363
>chrY:15111439-15111641
>chrY:15111687-15111745
>chrY:15111887-15112016
>chrY:15112179-15112895
>chrY:15113274-15113365
>chrY:15113846-15119805
>chrY:15120040-15120156
>chrY:15120514-15120652
>chrY:15120698-15120853
>chrY:15121013-15121081
>chrY:15121449-15121712
>chrY:15121943-15122074
>chrY:15122467-15122507
>chrY:15122759-15122858
>chrY:15126098-15126171
>chrY:15126204-15126317
>chrY:15126564-15126617
>chrY:15127356-15127541
>chrY:15127638-15127700
>chrY:15128169-15128209
>chrY:15128486-15128780
>chrY:15129467-15129542
>chrY:15129771-15129827
>chrY:15130040-15130423
>chrY:15130514-15130600
>chrY:15131081-15131290
>chrY:15131489-15131623
>chrY:15131651-15131825
>chrY:15131896-15132086
>chrY:15132152-15132441
>chrY:15132478-15133273
>chrY:15133336-15139556
>chrY:15139580-15139772
>chrY:15140344-15140380
>chrY:15140777-15140832
>chrY:15141093-15141194
>chrY:15141561-15141724
>chrY:15141804-15141875
>chrY:15141955-15142232
>chrY:15142413-15142479
>chrY:15142675-15143384
>chrY:15143542-15143597
>chrY:15143798-15143966
>chrY:15144510-15144651
>chrY:15145878-15151335
>chrY:15151484-15151826
>chrY:15152351-15152665
>chrY:15152959-15159051
>chrY:15159239-15159440
>chrY:15160562-15160659
>chrY:15160698-15160831
>chrY:15161623-15161913
>chrY:15162097-15162506
>chrY:15163036-15163178
>chrY:15163577-15164011
>chrY:15164124-15165567
>chrY:15165601-15165648
>chrY:15166347-15166494
>chrY:15167742-15167936
>chrY:15169350-15169685
>chrY:15169766-15169869
>chrY:15169912-15170007
>chrY:15170049-15170227
>chrY:15170526-15170691
>chrY:15171515-15171674
>chrY:15172330-15172468
>chrY:15172641-15172957
>chrY:15173071-15173441
>chrY:15175363-15175684
>chrY:15175875-15176087
>chrY:15177057-15177349
>chrY:15178453-15178726
>chrY:15178824-15178928
>chrY:15179263-15179358
>chrY:15179492-15179567
>chrY:15179671-15179712
>chrY:15181082-15181130
>chrY:15181244-15181326
>chrY:15181412-15181800
>chrY:15183739-15183819
>chrY:15183885-15184269
>chrY:15184434-15184492
>chrY:15184673-15184999
>chrY:15185085-15185842
>chrY:15185876-15185946
>chrY:15186638-15186753
>chrY:15187356-15187412
>chrY:15187533-15187579
>chrY:15188005-15188315
>chrY:15188582-15188960
>chrY:15189096-15189399
>chrY:15190074-15190390
>chrY:15191592-15191965
>chrY:15192547-15193526
>chrY:15194434-15194569
>chrY:15194869-15195076
>chrY:15195272-15195842
>chrY:15195911-15196162
>chrY:15197589-15198096
>chrY:15198819-15199393
>chrY:15199516-15199861
>chrY:15201344-15201476
>chrY:15201548-15202325
>chrY:15202548-15202906
>chrY:15203287-15203518
>chrY:15204088-15204184
>chrY:15204276-15204691
>chrY:15205414-15205901
>chrY:15206355-15206546
>chrY:15206624-15206748
>chrY:15206820-15207195
>chrY:15207701-15208220
>chrY:15208551-15208860
>chrY:15209195-15209467
>chrY:15210164-15212933
>chrY:15213891-15214139
>chrY:15215410-15215613
>chrY:15217671-15217780
>chrY:15218159-15218580
>chrY:15218688-15218972
>chrY:15219059-15219206
>chrY:15220584-15220867
>chrY:15221985-15222334
>chrY:15222570-15222667
>chrY:15222700-15222893
>chrY:15223078-15223377
>chrY:15223645-15223823
>chrY:15225661-15226804
>chrY:15227063-15227361
>chrY:15227586-15227684
>chrY:15228828-15229057
>chrY:15230159-15230207
>chrY:15230294-15230415
>chrY:15230452-15232091
>chrY:15232432-15232495
>chrY:15233474-15234045
>chrY:15234242-15234508
>chrY:15235471-15235748
>chrY:15236304-15236402
>chrY:15236431-15236550
>chrY:15237198-15237553
>chrY:15237951-15238035
>chrY:15240430-15240656
>chrY:15241102-15241227
>chrY:15241311-15241387
>chrY:15241452-15241540
>chrY:15241629-15241984
>chrY:15243355-15243827
>chrY:15244432-15244501
>chrY:15245346-15245909
>chrY:15247822-15247937
>chrY:15248732-15249208
>chrY:15250057-15250324
>chrY:15250513-15250599
>chrY:15250740-15251026
>chrY:15251258-15251668
>chrY:15252209-15252270
>chrY:15253167-15253241
>chrY:15253596-15253656
>chrY:15254698-15255229
>chrY:15255336-15255529
>chrY:15255607-15255838
>chrY:15255875-15256572
>chrY:15256665-15256711
>chrY:15257031-15257114
>chrY:15257576-15257829
>chrY:15257984-15258029
>chrY:15258100-15258191
>chrY:15258309-15258445
>chrY:15258496-15259122
>chrY:15259172-15259309
>chrY:15259405-15259503
>chrY:15259739-15259923
>chrY:15259981-15261274
>chrY:15261341-15266050
>chrY:15266098-15268953
>chrY:15269054-15269192
>chrY:15269387-15270528
>chrY:15270560-15270867
>chrY:15271061-15271218
>chrY:15271660-15272019
>chrY:15272764-15272798
>chrY:15273011-15273048
>chrY:15273167-15273789
>chrY:15273868-15273905
>chrY:15274599-15274881
>chrY:15275035-15275936
>chrY:15275992-15276022
>chrY:15277414-15277599
>chrY:15277896-15278205
>chrY:15279238-15279590
>chrY:15279858-15279908
>chrY:15280014-15280309
>chrY:15281070-15281128
>chrY:15283373-15283411
>chrY:15283594-15283934
>chrY:15285238-15285518
>chrY:15288048-15288093
>chrY:15288223-15288551
>chrY:15288825-15289046
>chrY:15290283-15290771
>chrY:15291770-15292292
>chrY:15294968-15295031
>chrY:15295083-15295335
>chrY:15295383-15295712
>chrY:15295804-15296198
>chrY:15296260-15296546
>chrY:15296993-15297226
>chrY:15297288-15297331
>chrY:15297513-15297802
>chrY:15299003-15299151
>chrY:15299409-15299475
>chrY:15299735-15300041
>chrY:15300224-15300380
>chrY:15300469-15300516
>chrY:15300593-15300963
>chrY:15301238-15301579
>chrY:15301610-15301696
>chrY:15301840-15302169
>chrY:15302447-15303052
>chrY:15304117-15304194
>chrY:15304509-15304719
>chrY:15305417-15305689
>chrY:15305720-15305851
>chrY:15307329-15307517
>chrY:15308422-15309184
>chrY:15310152-15310636
>chrY:15310825-15310931
>chrY:15312416-15312473
>chrY:15312572-15312705
>chrY:15312816-15312923
>chrY:15313048-15313405
>chrY:15313591-15313767
>chrY:15314126-15315226
>chrY:15315425-15315514
>chrY:15315999-15322524
>chrY:15324945-15325180
>chrY:15325441-15325492
>chrY:15325681-15325867
>chrY:15326336-15326576
>chrY:15329277-15329399
>chrY:15329796-15330010
>chrY:15332032-15332434
>chrY:15334875-15335206
>chrY:15335521-15335692
>chrY:15336098-15336401
>chrY:15337194-15343896
>chrY:15343992-15344310
>chrY:15345236-15345534
>chrY:15346343-15346713
>chrY:15347027-15347384
>chrY:15349926-15350350
>chrY:15350612-15350758
>chrY:15350819-15351028
>chrY:15351428-15351654
>chrY:15351796-15352203
>chrY:15353709-15354015
>chrY:15354474-15355426
>chrY:15356304-15356343
>chrY:15357508-15357572
>chrY:15358631-15358938
>chrY:15359768-15359831
>chrY:15362861-15363497
>chrY:15364720-15365109
>chrY:15365466-15365815
>chrY:15367824-15368212
>chrY:15368315-15368363
>chrY:15369125-15372434
>chrY:15372494-15374591
>chrY:15374950-15375055
>chrY:15377678-15377908
>chrY:15377984-15378220
>chrY:15378290-15378890
>chrY:15379020-15379294
>chrY:15379446-15379586
>chrY:15379696-15380596
>chrY:15381367-15381465
>chrY:15383543-15383842
>chrY:15384713-15384818
>chrY:15385753-15386102
>chrY:15386503-15388205
>chrY:15388238-15389284
>chrY:15389331-15389997
>chrY:15390092-15391295
>chrY:15391328-15391639
>chrY:15391675-15391833
>chrY:15391893-15392131
>chrY:15392169-15392774
>chrY:15392811-15393127
>chrY:15393167-15394014
>chrY:15394112-15394169
>chrY:15394586-15394796
>chrY:15395881-15396170
>chrY:15398334-15398442
>chrY:15398729-15398858
>chrY:15398884-15399070
>chrY:15399571-15400505
>chrY:15400536-15400591
>chrY:15400641-15400723
>chrY:15400858-15401102
>chrY:15401239-15401405
>chrY:15401801-15401851
>chrY:15401925-15401978
>chrY:15402116-15402221
>chrY:15402298-15402589
>chrY:15402733-15403156
>chrY:15403334-15403736
>chrY:15403949-15404244
>chrY:15404366-15404422
>chrY:15404810-15405574
>chrY:15406424-15412282
>chrY:15412799-15412930
>chrY:15413208-15413411
>chrY:15413677-15413744
>chrY:15413972-15414019
>chrY:15414124-15414207
>chrY:15414402-15414482
>chrY:15415184-15415610
>chrY:15416789-15416853
>chrY:15416919-15417072
>chrY:15417284-15417412
>chrY:15417471-15417562
>chrY:15417765-15417848
>chrY:15418162-15418258
>chrY:15418468-15418810
>chrY:15420097-15420405
>chrY:15422653-15423270
>chrY:15423302-15423535
>chrY:15424026-15424145
>chrY:15424874-15424949
>chrY:15425071-15425129
>chrY:15425256-15425404
>chrY:15425946-15432300
>chrY:15432470-15434544
>chrY:15434667-15434844
>chrY:15434890-15434982
>chrY:15435582-15435880
>chrY:15436197-15436473
>chrY:15436922-15437001
>chrY:15437143-15437595
>chrY:15437629-15437837
>chrY:15438367-15438415
>chrY:15439448-15439980
>chrY:15440166-15440320
>chrY:15445262-15445556
>chrY:15447673-15447750
>chrY:15447782-15448121
>chrY:15448346-15448582
>chrY:15448645-15449010
>chrY:15449130-15449308
>chrY:15449364-15449489
>chrY:15449533-15449881
>chrY:15449915-15450381
>chrY:15450464-15450525
>chrY:15455043-15455132
>chrY:15455231-15455530
>chrY:15457058-15457490
>chrY:15457809-15457999
>chrY:15459709-15459751
>chrY:15459900-15460243
>chrY:15460487-15460560
>chrY:15460820-15461413
>chrY:15462808-15462899
>chrY:15463126-15463641
>chrY:15464065-15464373
>chrY:15466341-15466699
>chrY:15466801-15466870
>chrY:15468008-15468419
>chrY:15468880-15469189
>chrY:15469329-15469475
>chrY:15469925-15470070
>chrY:15470103-15470263
>chrY:15470986-15471136
>chrY:15472245-15472588
>chrY:15473387-15473457
>chrY:15474761-15474808
>chrY:15475123-15475400
>chrY:15476559-15476824
>chrY:15476861-15477401
>chrY:15477579-15477881
>chrY:15479261-15479633
>chrY:15480240-15480332
>chrY:15481687-15481742
>chrY:15482062-15482277
>chrY:15483524-15483620
>chrY:15484276-15484368
>chrY:15484420-15484686
>chrY:15484927-15485022
>chrY:15485146-15485216
>chrY:15485745-15486064
>chrY:15487087-15487375
>chrY:15487500-15487599
>chrY:15487735-15487906
>chrY:15488051-15488256
>chrY:15488452-15489518
>chrY:15489586-15489771
>chrY:15490285-15490345
>chrY:15490959-15491266
>chrY:15492435-15492716
>chrY:15493044-15493968
>chrY:15495596-15495628
>chrY:15495732-15495817
>chrY:15496469-15496539
>chrY:15497740-15497791
>chrY:15498064-15498110
>chrY:15498236-15498492
>chrY:15498589-15498648
>chrY:15498687-15498892
>chrY:15498952-15499268
>chrY:15500214-15500512
>chrY:15500638-15501209
>chrY:15501299-15501578
>chrY:15502537-15502593
>chrY:15503067-15503890
>chrY:15503946-15504096
>chrY:15504141-15504240
>chrY:15504490-15504640
>chrY:15504753-15509092
>chrY:15509160-15509445
>chrY:15509508-15509696
>chrY:15509752-15511139
>chrY:15511612-15511879
>chrY:15512062-15512262
>chrY:15512310-15518186
>chrY:15518648-15518715
>chrY:15518921-15519441
>chrY:15519605-15520046
>chrY:15520178-15520853
>chrY:15520972-15521411
>chrY:15521679-15522051
>chrY:15522581-15524983
>chrY:15525148-15525448
>chrY:15525753-15526133
>chrY:15526226-15532768
>chrY:15533332-15533398
>chrY:15533546-15533944
>chrY:15534340-15534423
>chrY:15534700-15534752
>chrY:15534811-15534877
>chrY:15534921-15535143
>chrY:15535475-15535857
>chrY:15536273-15536624
>chrY:15536683-15536956
>chrY:15537476-15538056
>chrY:15538238-15538307
>chrY:15538461-15538546
>chrY:15540242-15540290
>chrY:15540913-15541091
>chrY:15541816-15542391
>chrY:15543390-15543770
>chrY:15545074-15545107
>chrY:15545147-15545721
>chrY:15545907-15546222
>chrY:15546899-15547053
>chrY:15547678-15547734
>chrY:15548638-15548696
>chrY:15549258-15549593
>chrY:15550222-15550414
>chrY:15550461-15550762
>chrY:15551336-15551389
>chrY:15552745-15553244
>chrY:15554868-15554948
>chrY:15555009-15555217
>chrY:15555312-15555495
>chrY:15556608-15556669
>chrY:15557791-15557863
>chrY:15559951-15560450
>chrY:15563363-15563674
>chrY:15564151-15564603
>chrY:15565752-15566015
>chrY:15566245-15566374
>chrY:15567047-15567300
>chrY:15567472-15567568
>chrY:15570169-15570240
>chrY:15570549-15572819
>chrY:15573441-15573519
>chrY:15573588-15574134
>chrY:15574213-15574355
>chrY:15576094-15576173
>chrY:15576343-15576825
>chrY:15577259-15577699
>chrY:15579326-15579427
>chrY:15579935-15580467
>chrY:15581243-15581536
>chrY:15581649-15582103
>chrY:15584988-15590974
>chrY:15591297-15591603
>chrY:15592949-15593005
>chrY:15593471-15593517
>chrY:15595170-15595528
>chrY:15599599-15599804
>chrY:15600421-15600505
>chrY:15601036-15601090
>chrY:15601961-15602271
>chrY:15602518-15602584
>chrY:15602814-15603285
>chrY:15603363-15605702
>chrY:15606283-15606686
>chrY:15608974-15609339
>chrY:15610343-15610633
>chrY:15610768-15617056
>chrY:15617226-15617417
>chrY:15617453-15619010
>chrY:15619080-15623836
>chrY:15625095-15625149
>chrY:15625317-15625401
>chrY:15625445-15625779
>chrY:15625833-15626222
>chrY:15626861-15627164
>chrY:15627208-15627361
>chrY:15627797-15628390
>chrY:15628454-15630110
>chrY:15631686-15631741
>chrY:15632068-15632115
>chrY:15632336-15632562
>chrY:15633140-15633422
>chrY:15633698-15633742
>chrY:15634041-15634326
>chrY:15634608-15634658
>chrY:15635220-15635265
>chrY:15635324-15635359
>chrY:15636208-15636358
>chrY:15636861-15636936
>chrY:15637012-15637188
>chrY:15637325-15637547
>chrY:15638032-15638390
>chrY:15638857-15639191
>chrY:15639757-15640421
>chrY:15643637-15643807
>chrY:15644093-15644173
>chrY:15644503-15644566
>chrY:15644684-15645956
>chrY:15646999-15647580
>chrY:15648463-15648774
>chrY:15651059-15651380
>chrY:15651911-15652224
>chrY:15655290-15655340
>chrY:15655700-15655843
>chrY:15656517-15656565
>chrY:15657632-15657933
>chrY:15658145-15658497
>chrY:15658562-15658811
>chrY:15659638-15659684
>chrY:15661575-15661831
>chrY:15661938-15662225
>chrY:15662351-15662578
>chrY:15662782-15667068
>chrY:15667147-15668071
>chrY:15669592-15669976
>chrY:15670416-15670491
>chrY:15670609-15670662
>chrY:15670766-15674123
>chrY:15674123-15677275
>chrY:15677691-15678047
>chrY:15678407-15678712
>chrY:15679140-15679204
>chrY:15679428-15679571
>chrY:15680042-15680106
>chrY:15680196-15680489
>chrY:15681231-15681549
>chrY:15681927-15681998
>chrY:15682064-15682515
>chrY:15682781-15683195
>chrY:15683318-15687230
>chrY:15690281-15690344
>chrY:15691249-15691536
>chrY:15692232-15692752
>chrY:15693637-15693678
>chrY:15693813-15693859
>chrY:15693899-15694052
>chrY:15694141-15694430
>chrY:15694622-15694731
>chrY:15695013-15695050
>chrY:15695114-15695186
>chrY:15695532-15695930
>chrY:15695968-15696769
>chrY:15698095-15698455
>chrY:15699114-15699422
>chrY:15700122-15701884
>chrY:15702509-15702936
>chrY:15703153-15703192
>chrY:15703394-15703772
>chrY:15703835-15704072
>chrY:15704176-15704234
>chrY:15705456-15705569
>chrY:15705599-15705636
>chrY:15706658-15706696
>chrY:15707086-15707161
>chrY:15708040-15708094
>chrY:15709823-15719152
>chrY:15719222-15719627
>chrY:15719974-15720166
>chrY:15720447-15720890
>chrY:15721034-15721225
>chrY:15721518-15721572
>chrY:15721877-15721927
>chrY:15722233-15728390
>chrY:15728557-15728777
>chrY:15728836-15729051
>chrY:15729439-15729517
>chrY:15729658-15729951
>chrY:15730195-15730414
>chrY:15730587-15730638
>chrY:15730789-15730876
>chrY:15731210-15731535
>chrY:15732765-15732927
>chrY:15732984-15733043
>chrY:15734423-15734604
>chrY:15735568-15735822
>chrY:15736743-15738455
>chrY:15739089-15739269
>chrY:15739656-15739765
>chrY:15740117-15740240
>chrY:15741449-15741562
>chrY:15741759-15741867
>chrY:15741926-15741996
>chrY:15742053-15748512
>chrY:15748632-15749088
>chrY:15749180-15749400
>chrY:15750634-15750999
>chrY:15751351-15751802
>chrY:15752032-15752393
>chrY:15752962-15753056
>chrY:15753258-15753554
>chrY:15753900-15754134
>chrY:15755459-15755748
>chrY:15758322-15758580
>chrY:15758652-15759306
>chrY:15760055-15760110
>chrY:15760781-15760881
>chrY:15763411-15763610
>chrY:15764093-15764824
>chrY:15765222-15765263
>chrY:15766048-15766114
>chrY:15766150-15766318
>chrY:15767268-15767826
>chrY:15767930-15768085
>chrY:15768336-15768418
>chrY:15769670-15769798
>chrY:15770730-15770914
>chrY:15771094-15771584
>chrY:15771702-15773093
>chrY:15773174-15774139
>chrY:15774334-15774401
>chrY:15774439-15774852
>chrY:15776195-15776249
>chrY:15776383-15776442
>chrY:15776558-15776645
>chrY:15777530-15777585
>chrY:15777818-15778139
>chrY:15778702-15779003
>chrY:15781119-15781239
>chrY:15782009-15782293
>chrY:15782418-15782687
>chrY:15784004-15784546
>chrY:15786148-15791869
>chrY:15792119-15792219
>chrY:15792790-15793081
>chrY:15794331-15794516
>chrY:15797234-15797297
>chrY:15797744-15798103
>chrY:15798545-15798817
>chrY:15799725-15800178
>chrY:15800421-15800517
>chrY:15800706-15800806
>chrY:15800946-15801693
>chrY:15802309-15802458
>chrY:15802523-15802773
>chrY:15802979-15803375
>chrY:15803556-15803727
>chrY:15803940-15804920
>chrY:15806432-15806792
>chrY:15806874-15807367
>chrY:15808770-15809116
>chrY:15810428-15810804
>chrY:15811055-15811966
>chrY:15812719-15813085
>chrY:15813292-15813660
>chrY:15813958-15814003
>chrY:15814352-15814732
>chrY:15815389-15815768
>chrY:15815833-15816368
>chrY:15816525-15817081
>chrY:15817131-15819639
>chrY:15819701-15820530
>chrY:15820570-15822364
>chrY:15823291-15823481
>chrY:15823587-15823853
>chrY:15824760-15825067
>chrY:15827097-15827154
>chrY:15827266-15827431
>chrY:15827775-15827812
>chrY:15827932-15827977
>chrY:15828063-15828239
>chrY:15828338-15828366
>chrY:15828653-15829039
>chrY:15830127-15830545
>chrY:15832125-15832182
>chrY:15832251-15832447
>chrY:15833015-15833361
>chrY:15833960-15834018
>chrY:15834094-15834195
>chrY:15834645-15834706
>chrY:15834986-15835355
>chrY:15835576-15835717
>chrY:15835910-15835954
>chrY:15836775-15836849
>chrY:15837780-15838179
>chrY:15838653-15839364
>chrY:15839559-15839648
>chrY:15839720-15839763
>chrY:15839977-15840016
>chrY:15840254-15840328
>chrY:15840376-15840417
>chrY:15840734-15841052
>chrY:15841532-15844414
>chrY:15846366-15846480
>chrY:15847874-15848051
>chrY:15848275-15848329
>chrY:15848388-15848560
>chrY:15849071-15849376
>chrY:15849675-15849706
>chrY:15851426-15852446
>chrY:15852507-15852692
>chrY:15852745-15857535
>chrY:15857615-15857708
>chrY:15857826-15857967
>chrY:15858169-15858312
>chrY:15858559-15858647
>chrY:15859360-15859804
>chrY:15860376-15860431
>chrY:15860726-15860967
>chrY:15861029-15861165
>chrY:15861207-15861271
>chrY:15861324-15861522
>chrY:15862099-15862430
>chrY:15863663-15863972
>chrY:15864717-15864789
>chrY:15864889-15864955
>chrY:15865213-15865269
>chrY:15866041-15866254
>chrY:15869888-15870279
>chrY:15871719-15872198
>chrY:15872677-15872757
>chrY:15873152-15873346
>chrY:15874034-15874087
>chrY:15876583-15877071
>chrY:15877432-15877462
>chrY:15877624-15877800
>chrY:15878995-15879520
>chrY:15879665-15879774
>chrY:15880932-15882056
>chrY:15882685-15883050
>chrY:15883994-15884057
>chrY:15884581-15884635
>chrY:15885442-15891461
>chrY:15891571-15891747
>chrY:15891980-15892125
>chrY:15892218-15892413
>chrY:15893723-15893828
>chrY:15894516-15895901
>chrY:15896076-15896164
>chrY:15896763-15897111
>chrY:15897740-15898864
>chrY:15898885-15898927
>chrY:15900022-15900131
>chrY:15900276-15900803
>chrY:15901998-15902174
>chrY:15902336-15902366
>chrY:15902727-15903218
>chrY:15905225-15905290
>chrY:15907016-15907390
>chrY:15907803-15907850
>chrY:15907946-15908245
>chrY:15908412-15908625
>chrY:15908720-15909513
>chrY:15910039-15910188
>chrY:15910303-15910740
>chrY:15912455-15912852
>chrY:15914478-15914576
>chrY:15916815-15916958
>chrY:15918272-15918666
>chrY:15918786-15919494
>chrY:15920000-15920500
>chrY:15921984-15922040
>chrY:15922086-15922133
>chrY:15923352-15924355
>chrY:15924432-15924477
>chrY:15924541-15924908
>chrY:15925842-15926367
>chrY:15926499-15926600
>chrY:15926685-15926954
>chrY:15927045-15927164
>chrY:15927636-15927741
>chrY:15927982-15928344
>chrY:15928461-15931223
>chrY:15932982-15933365
>chrY:15933505-15933649
>chrY:15934861-15935014
>chrY:15935071-15935162
>chrY:15935233-15935396
>chrY:15935681-15935796
>chrY:15935870-15936136
>chrY:15936837-15936893
>chrY:15938150-15938224
>chrY:15938498-15939012
>chrY:15940215-15940448
>chrY:15940702-15940944
>chrY:15941363-15948217
>chrY:15948283-15948566
>chrY:15948689-15948796
>chrY:15950188-15950412
>chrY:15950489-15950669
>chrY:15950870-15950926
>chrY:15951268-15951377
>chrY:15951604-15951810
>chrY:15952425-15952705
>chrY:15955421-15955695
>chrY:15956891-15957081
>chrY:15958675-15958793
>chrY:15959325-15959415
>chrY:15959527-15960278
>chrY:15960967-15961299
>chrY:15961737-15961791
>chrY:15962192-15962277
>chrY:15962438-15962521
>chrY:15963228-15963290
>chrY:15963428-15963509
>chrY:15963630-15964276
>chrY:15964607-15964897
>chrY:15965377-15965493
>chrY:15965540-15965618
>chrY:15965660-15966942
>chrY:15967035-15968792
>chrY:15969290-15969379
>chrY:15969455-15970078
>chrY:15970947-15971097
>chrY:15971202-15971397
>chrY:15972686-15972772
>chrY:15973200-15974947
>chrY:15975042-15975577
>chrY:15975833-15975928
>chrY:15976276-15976370
>chrY:15976692-15976815
>chrY:15977277-15977732
>chrY:15977911-15978310
>chrY:15978360-15978575
>chrY:15981399-15981582
>chrY:15981845-15982691
>chrY:15983558-15983633
>chrY:15983846-15983889
>chrY:15984328-15984754
>chrY:15985116-15985277
>chrY:15985658-15986191
>chrY:15986581-15986774
>chrY:15986809-15987335
>chrY:15988804-15990300
>chrY:15991783-15991975
>chrY:15992035-15992154
>chrY:15993515-15993605
>chrY:15994565-15995127
>chrY:15995537-15995695
>chrY:15995789-15995917
>chrY:15996231-15996463
>chrY:15996591-15997077
>chrY:15997205-15997458
>chrY:15997773-15998018
>chrY:15998060-15998137
>chrY:15999758-15999887
>chrY:16001554-16001889
>chrY:16002446-16002924
>chrY:16002968-16003401
>chrY:16003916-16004266
>chrY:16005680-16005781
>chrY:16006020-16006334
>chrY:16006863-16007014
>chrY:16007384-16010203
>chrY:16010910-16010978
>chrY:16011677-16012611
>chrY:16012948-16013033
>chrY:16013115-16013352
>chrY:16013509-16013950
>chrY:16014521-16014622
>chrY:16015169-16015329
>chrY:16015473-16016502
>chrY:16017103-16017467
>chrY:16017851-16017910
>chrY:16017984-16018168
>chrY:16018288-16024575
>chrY:16024764-16025176
>chrY:16025387-16025787
>chrY:16026045-16032095
>chrY:16032139-16032455
>chrY:16032724-16032924
>chrY:16033973-16034066
>chrY:16034211-16034266
>chrY:16034449-16034665
>chrY:16034695-16034844
>chrY:16035310-16035983
>chrY:16037623-16037777
>chrY:16038496-16038669
>chrY:16038769-16039004
>chrY:16039088-16039197
>chrY:16039702-16042174
>chrY:16042221-16042332
>chrY:16042447-16042995
>chrY:16043169-16043395
>chrY:16043540-16048148
>chrY:16048715-16048895
>chrY:16048948-16049050
>chrY:16049111-16049220
>chrY:16050582-16050783
>chrY:16052558-16052784
>chrY:16053556-16054533
>chrY:16054838-16055197
>chrY:16055845-16056025
>chrY:16056090-16056134
>chrY:16056771-16057082
>chrY:16060540-16060738
>chrY:16060888-16061522
>chrY:16061646-16061920
>chrY:16061978-16062282
>chrY:16062553-16062938
>chrY:16062974-16063361
>chrY:16064387-16064821
>chrY:16064866-16064922
>chrY:16064970-16065087
>chrY:16065171-16065484
>chrY:16065611-16065713
>chrY:16065817-16066222
>chrY:16066689-16066776
>chrY:16067493-16067882
>chrY:16068332-16068526
>chrY:16068667-16068696
>chrY:16068753-16069092
>chrY:16069518-16069650
>chrY:16070218-16070260
>chrY:16070332-16070370
>chrY:16070565-16070623
>chrY:16070665-16070943
>chrY:16071025-16071724
>chrY:16071769-16072339
>chrY:16072362-16072565
>chrY:16072642-16072703
>chrY:16072754-16073466
>chrY:16073573-16074256
>chrY:16074283-16075861
>chrY:16076010-16076148
>chrY:16076249-16077252
>chrY:16077333-16079200
>chrY:16079272-16080546
>chrY:16080579-16080860
>chrY:16080950-16081014
>chrY:16081910-16082047
>chrY:16082198-16082850
>chrY:16082927-16083012
>chrY:16083151-16083773
>chrY:16084102-16084935
>chrY:16085575-16085611
>chrY:16085656-16086231
>chrY:16086352-16086437
>chrY:16086602-16086650
>chrY:16087191-16087285
>chrY:16087544-16088040
>chrY:16088142-16088174
>chrY:16089564-16089887
>chrY:16090054-16090417
>chrY:16092235-16092518
>chrY:16092571-16092655
>chrY:16092865-16093450
>chrY:16093869-16093968
>chrY:16094455-16095047
>chrY:16096181-16096330
>chrY:16096953-16097282
>chrY:16097514-16097900
>chrY:16098385-16098592
>chrY:16098836-16100912
>chrY:16101465-16101505
>chrY:16103468-16103594
>chrY:16103635-16104249
>chrY:16104742-16104799
>chrY:16104950-16105009
>chrY:16105078-16105401
>chrY:16106872-16107087
>chrY:16108001-16108399
>chrY:16109227-16109266
>chrY:16109962-16110035
>chrY:16110093-16110342
>chrY:16110753-16111072
>chrY:16111851-16112044
>chrY:16112198-16112250
>chrY:16112826-16112958
>chrY:16113217-16113512
>chrY:16114466-16114508
>chrY:16114542-16120773
>chrY:16121387-16121815
>chrY:16123256-16123557
>chrY:16124387-16124585
>chrY:16124711-16124834
>chrY:16125400-16125607
>chrY:16125655-16125939
>chrY:16126300-16126350
>chrY:16126665-16126706
>chrY:16126799-16126861
>chrY:16126998-16127289
>chrY:16127484-16127745
>chrY:16128172-16128303
>chrY:16128517-16128680
>chrY:16129030-16129082
>chrY:16129217-16129537
>chrY:16129629-16129751
>chrY:16129897-16130023
>chrY:16130098-16130285
>chrY:16130386-16132117
>chrY:16132752-16132809
>chrY:16133573-16133615
>chrY:16134202-16134252
>chrY:16134365-16134634
>chrY:16135110-16135512
>chrY:16135837-16135927
>chrY:16136357-16136735
>chrY:16136858-16136910
>chrY:16137114-16137161
>chrY:16137385-16137473
>chrY:16137658-16137756
>chrY:16137874-16138237
>chrY:16138905-16139169
>chrY:16139753-16140067
>chrY:16141286-16141751
>chrY:16142089-16142128
>chrY:16142701-16142810
>chrY:16142988-16143315
>chrY:16143820-16143985
>chrY:16144023-16144557
>chrY:16145900-16146048
>chrY:16146225-16146294
>chrY:16147260-16147589
>chrY:16147619-16147691
>chrY:16148524-16148661
>chrY:16148845-16148953
>chrY:16149076-16149161
>chrY:16149649-16150432
>chrY:16150598-16150875
>chrY:16150928-16151093
>chrY:16151117-16151150
>chrY:16151236-16151301
>chrY:16151437-16151577
>chrY:16151611-16152293
>chrY:16152403-16152449
>chrY:16153100-16153134
>chrY:16153773-16154511
>chrY:16154704-16154917
>chrY:16155075-16155303
>chrY:16155480-16155524
>chrY:16155581-16155825
>chrY:16155976-16156240
>chrY:16157429-16157550
>chrY:16157670-16157810
>chrY:16158089-16158876
>chrY:16159150-16159365
>chrY:16159897-16160022
>chrY:16160129-16160387
>chrY:16160446-16160475
>chrY:16160757-16161077
>chrY:16161668-16162021
>chrY:16162189-16162272
>chrY:16162380-16162553
>chrY:16163122-16163691
>chrY:16163924-16164019
>chrY:16164071-16164431
>chrY:16164774-16164927
>chrY:16165947-16165992
>chrY:16166353-16166392
>chrY:16166413-16166536
>chrY:16166879-16167147
>chrY:16167433-16167561
>chrY:16167615-16168000
>chrY:16168102-16168261
>chrY:16168668-16168742
>chrY:16168813-16168968
>chrY:16169004-16169495
>chrY:16169635-16170063
>chrY:16170158-16170209
>chrY:16170661-16170943
>chrY:16171238-16171307
>chrY:16171357-16171551
>chrY:16171719-16171811
>chrY:16172199-16172285
>chrY:16172490-16172563
>chrY:16172627-16173017
>chrY:16173397-16173458
>chrY:16174129-16174307
>chrY:16174472-16174934
>chrY:16175309-16175627
>chrY:16176215-16176821
>chrY:16177182-16177237
>chrY:16177628-16178054
>chrY:16178746-16178941
>chrY:16178951-16179930
>chrY:16180716-16181093
>chrY:16181444-16181695
>chrY:16181821-16181982
>chrY:16182908-16183252
>chrY:16183928-16184270
>chrY:16184477-16184549
>chrY:16184714-16184807
>chrY:16185111-16185157
>chrY:16185575-16185661
>chrY:16185984-16186316
>chrY:16187643-16187720
>chrY:16188167-16188286
>chrY:16188317-16188687
>chrY:16189032-16189113
>chrY:16189603-16190143
>chrY:16190344-16190875
>chrY:16191123-16191340
>chrY:16191772-16191896
>chrY:16191997-16192091
>chrY:16192133-16192195
>chrY:16192281-16192600
>chrY:16192691-16192809
>chrY:16192904-16193243
>chrY:16193892-16194153
>chrY:16194528-16194692
>chrY:16195336-16195425
>chrY:16195888-16196261
>chrY:16197435-16197651
>chrY:16197797-16197996
>chrY:16199036-16199097
>chrY:16199193-16199374
>chrY:16199676-16199746
>chrY:16199801-16199902
>chrY:16201520-16201578
>chrY:16204342-16204657
>chrY:16205347-16205564
>chrY:16205596-16206222
>chrY:16207280-16207345
>chrY:16207682-16208249
>chrY:16208713-16208791
>chrY:16208982-16209211
>chrY:16209383-16209572
>chrY:16209583-16209794
>chrY:16211181-16211393
>chrY:16211951-16212062
>chrY:16212819-16213038
>chrY:16213245-16213306
>chrY:16213497-16213822
>chrY:16213914-16214298
>chrY:16214857-16215004
>chrY:16216449-16216537
>chrY:16217802-16224035
>chrY:16224130-16224918
>chrY:16225160-16225448
>chrY:16225587-16225996
>chrY:16226368-16226553
>chrY:16226688-16226784
>chrY:16228586-16228973
>chrY:16229075-16229826
>chrY:16229914-16230084
>chrY:16230484-16230806
>chrY:16231284-16231686
>chrY:16232503-16232598
>chrY:16232746-16232799
>chrY:16233019-16233134
>chrY:16233777-16234365
>chrY:16234422-16234473
>chrY:16234592-16234709
>chrY:16235599-16235927
>chrY:16236840-16236923
>chrY:16237216-16237261
>chrY:16237514-16237564
>chrY:16237866-16239412
>chrY:16240463-16240685
>chrY:16240799-16241428
>chrY:16241495-16241818
>chrY:16241909-16242557
>chrY:16242978-16243131
>chrY:16243982-16244107
>chrY:16246851-16247169
>chrY:16247204-16247243
>chrY:16247295-16247561
>chrY:16247941-16248341
>chrY:16248997-16252833
>chrY:16252912-16253021
>chrY:16253195-16253714
>chrY:16253812-16253928
>chrY:16253983-16254359
>chrY:16255532-16255656
>chrY:16255733-16255867
>chrY:16256005-16256355
>chrY:16257486-16257581
>chrY:16257636-16257951
>chrY:16258240-16258560
>chrY:16258788-16258850
>chrY:16258958-16259546
>chrY:16260153-16263583
>chrY:16263671-16266391
>chrY:16266420-16267191
>chrY:16267901-16267961
>chrY:16269292-16269554
>chrY:16269697-16270379
>chrY:16270434-16270502
>chrY:16270568-16271134
>chrY:16271308-16271394
>chrY:16272325-16272635
>chrY:16273302-16273490
>chrY:16273590-16273835
>chrY:16273993-16274086
>chrY:16274206-16274276
>chrY:16274333-16274373
>chrY:16274429-16274589
>chrY:16274746-16275049
>chrY:16275077-16275132
>chrY:16275334-16275402
>chrY:16275480-16275516
>chrY:16275837-16276241
>chrY:16276282-16276750
>chrY:16276829-16276978
>chrY:16277047-16277657
>chrY:16278071-16278424
>chrY:16278717-16278768
>chrY:16279188-16279320
>chrY:16279818-16280513
>chrY:16280912-16281415
>chrY:16282037-16282117
>chrY:16282204-16282671
>chrY:16282875-16282976
>chrY:16283413-16283737
>chrY:16283805-16284210
>chrY:16284316-16284466
>chrY:16284572-16284898
>chrY:16285878-16286420
>chrY:16286544-16286840
>chrY:16286886-16287096
>chrY:16287680-16287825
>chrY:16288162-16288287
>chrY:16289011-16289362
>chrY:16289598-16289824
>chrY:16290038-16290096
>chrY:16290227-16291629
>chrY:16291857-16292105
>chrY:16293629-16293822
>chrY:16294209-16294319
>chrY:16294418-16294778
>chrY:16294840-16294932
>chrY:16295000-16295534
>chrY:16295598-16298521
>chrY:16298549-16300580
>chrY:16302337-16302775
>chrY:16305091-16305412
>chrY:16306982-16307134
>chrY:16307338-16307650
>chrY:16308436-16308529
>chrY:16309607-16309932
>chrY:16310485-16311227
>chrY:16311484-16311522
>chrY:16311806-16312232
>chrY:16312391-16312544
>chrY:16313296-16313627
>chrY:16314002-16314319
>chrY:16314394-16314436
>chrY:16315445-16316029
>chrY:16317360-16317420
>chrY:16318130-16318901
>chrY:16318930-16321650
>chrY:16321738-16325169
>chrY:16325776-16326364
>chrY:16326472-16326534
>chrY:16326762-16327082
>chrY:16327371-16327686
>chrY:16327741-16327836
>chrY:16328967-16329317
>chrY:16329455-16329589
>chrY:16329666-16329790
>chrY:16330964-16331335
>chrY:16331390-16331506
>chrY:16331604-16332127
>chrY:16332301-16332410
>chrY:16332489-16336326
>chrY:16336982-16337382
>chrY:16337762-16338028
>chrY:16338080-16338119
>chrY:16338154-16338472
>chrY:16341216-16341341
>chrY:16342192-16342345
>chrY:16342766-16343429
>chrY:16343520-16343843
>chrY:16343910-16344539
>chrY:16344653-16344875
>chrY:16345926-16347472
>chrY:16347774-16347824
>chrY:16348077-16348122
>chrY:16348415-16348498
>chrY:16349411-16349739
>chrY:16350629-16350742
>chrY:16350861-16350912
>chrY:16350969-16351557
>chrY:16352200-16352315
>chrY:16352535-16352588
>chrY:16352736-16352831
>chrY:16353651-16354053
>chrY:16354531-16354853
>chrY:16355253-16355423
>chrY:16355511-16356269
>chrY:16356364-16356749
>chrY:16358551-16358647
>chrY:16358782-16358967
>chrY:16359339-16359748
>chrY:16359887-16360173
>chrY:16360415-16361213
>chrY:16361308-16367541
>chrY:16368805-16368893
>chrY:16370338-16370485
>chrY:16371044-16371428
>chrY:16371520-16371845
>chrY:16372036-16372097
>chrY:16372304-16372523
>chrY:16373280-16373391
>chrY:16373949-16374161
>chrY:16375548-16375759
>chrY:16375770-16375959
>chrY:16376131-16376360
>chrY:16376555-16376629
>chrY:16377093-16377660
>chrY:16377997-16378062
>chrY:16379120-16379746
>chrY:16379778-16379995
>chrY:16380685-16381000
>chrY:16383764-16383822
>chrY:16385440-16385541
>chrY:16385596-16385666
>chrY:16385968-16386149
>chrY:16386245-16386306
>chrY:16387346-16387545
>chrY:16387691-16387907
>chrY:16389081-16389454
>chrY:16389917-16390006
>chrY:16390649-16390813
>chrY:16391188-16391449
>chrY:16392098-16392437
>chrY:16392532-16392650
>chrY:16392741-16393061
>chrY:16393147-16393209
>chrY:16393251-16393345
>chrY:16393446-16393570
>chrY:16394002-16394219
>chrY:16394467-16394998
>chrY:16395199-16395739
>chrY:16396229-16396310
>chrY:16396655-16397025
>chrY:16397056-16397175
>chrY:16397622-16397700
>chrY:16399026-16399357
>chrY:16399680-16399770
>chrY:16400188-16400234
>chrY:16400538-16400629
>chrY:16400794-16400866
>chrY:16401073-16401415
>chrY:16402091-16402435
>chrY:16403361-16403522
>chrY:16403648-16403899
>chrY:16404250-16404627
>chrY:16405413-16406601
>chrY:16407293-16407719
>chrY:16408110-16408165
>chrY:16408526-16409132
>chrY:16409720-16410038
>chrY:16410413-16410875
>chrY:16411040-16411218
>chrY:16411889-16411950
>chrY:16412330-16412720
>chrY:16412784-16412857
>chrY:16413062-16413148
>chrY:16413535-16413627
>chrY:16413795-16413989
>chrY:16414039-16414108
>chrY:16414403-16414685
>chrY:16415137-16415188
>chrY:16415283-16415711
>chrY:16415851-16416342
>chrY:16416378-16416533
>chrY:16416604-16416678
>chrY:16417039-16417244
>chrY:16417346-16417731
>chrY:16417785-16417913
>chrY:16418199-16418467
>chrY:16418810-16418933
>chrY:16418954-16418993
>chrY:16419353-16419398
>chrY:16420418-16420571
>chrY:16420914-16421274
>chrY:16421326-16421421
>chrY:16421654-16422199
>chrY:16422795-16422968
>chrY:16423076-16423159
>chrY:16423327-16423680
>chrY:16424271-16424591
>chrY:16424873-16424902
>chrY:16424961-16425219
>chrY:16425326-16425451
>chrY:16425851-16426083
>chrY:16427010-16433198
>chrY:16434270-16434619
>chrY:16434850-16434991
>chrY:16436030-16436158
>chrY:16437237-16437589
>chrY:16438862-16439112
>chrY:16439223-16439543
>chrY:16442199-16442799
>chrY:16443599-16443655
>chrY:16444027-16444084
>chrY:16446163-16446472
>chrY:16446974-16447281
>chrY:16448273-16448410
>chrY:16449232-16449565
>chrY:16450311-16450736
>chrY:16450825-16450888
>chrY:16452009-16452140
>chrY:16452455-16452716
>chrY:16452876-16453219
>chrY:16453346-16454211
>chrY:16455012-16455151
>chrY:16455273-16455428
>chrY:16455526-16455696
>chrY:16455893-16456235
>chrY:16457240-16457327
>chrY:16457643-16457955
>chrY:16458237-16458312
>chrY:16460058-16460202
>chrY:16460701-16461050
>chrY:16461446-16461851
>chrY:16462083-16462376
>chrY:16462658-16463563
>chrY:16464551-16464598
>chrY:16465149-16466390
>chrY:16467090-16468729
>chrY:16469030-16469072
>chrY:16469567-16470121
>chrY:16470535-16470766
>chrY:16470799-16471054
>chrY:16472055-16472238
>chrY:16473578-16473963
>chrY:16474772-16475149
>chrY:16476579-16476682
>chrY:16476721-16477048
>chrY:16477211-16477320
>chrY:16477403-16477546
>chrY:16477791-16478120
>chrY:16479010-16479077
>chrY:16479165-16479218
>chrY:16479309-16479353
>chrY:16479444-16479596
>chrY:16480105-16480315
>chrY:16481182-16481639
>chrY:16483497-16483943
>chrY:16484140-16484258
>chrY:16485718-16486192
>chrY:16487621-16488102
>chrY:16488343-16488656
>chrY:16489575-16489650
>chrY:16489961-16490161
>chrY:16490264-16490562
>chrY:16491382-16491683
>chrY:16491724-16491874
>chrY:16491969-16492022
>chrY:16492562-16492847
>chrY:16493323-16493642
>chrY:16494225-16494934
>chrY:16495345-16495506
>chrY:16496538-16496717
>chrY:16496779-16496861
>chrY:16497964-16498111
>chrY:16498633-16498773
>chrY:16499501-16499746
>chrY:16499854-16499899
>chrY:16499976-16500150
>chrY:16500845-16500941
>chrY:16502559-16502824
>chrY:16502898-16503067
>chrY:16503101-16503270
>chrY:16504033-16504342
>chrY:16505671-16505846
>chrY:16505902-16507366
>chrY:16508580-16508781
>chrY:16509491-16513804
>chrY:16513907-16516576
>chrY:16516840-16516889
>chrY:16517395-16517906
>chrY:16517948-16518373
>chrY:16518518-16519340
>chrY:16519694-16520130
>chrY:16520256-16520660
>chrY:16521622-16521743
>chrY:16522618-16523194
>chrY:16523315-16523529
>chrY:16524073-16524134
>chrY:16524340-16524432
>chrY:16524604-16525087
>chrY:16525223-16525272
>chrY:16525299-16525532
>chrY:16525713-16525801
>chrY:16526369-16526909
>chrY:16527137-16527211
>chrY:16527917-16528070
>chrY:16529349-16529535
>chrY:16529959-16530112
>chrY:16530172-16530208
>chrY:16530582-16530693
>chrY:16530940-16531268
>chrY:16533173-16533310
>chrY:16533433-16533550
>chrY:16533655-16534303
>chrY:16534374-16534581
>chrY:16534817-16534913
>chrY:16534956-16535072
>chrY:16535389-16536045
>chrY:16536636-16536945
>chrY:16537795-16537856
>chrY:16537913-16537953
>chrY:16537999-16538040
>chrY:16538098-16538169
>chrY:16538555-16542197
>chrY:16542262-16542364
>chrY:16542580-16543086
>chrY:16543654-16544311
>chrY:16547162-16548364
>chrY:16549056-16549103
>chrY:16549522-16550265
>chrY:16550356-16550683
>chrY:16550772-16550839
>chrY:16551380-16551468
>chrY:16551547-16551714
>chrY:16554609-16554995
>chrY:16556059-16556150
>chrY:16556187-16556289
>chrY:16556375-16556436
>chrY:16557027-16557207
>chrY:16557653-16557710
>chrY:16558223-16558550
>chrY:16558855-16559131
>chrY:16559520-16560026
>chrY:16560319-16560907
>chrY:16561056-16561172
>chrY:16561517-16561563
>chrY:16561656-16562281
>chrY:16562422-16562459
>chrY:16562727-16562765
>chrY:16562816-16562920
>chrY:16563859-16564208
>chrY:16565616-16565988
>chrY:16566342-16566396
>chrY:16567640-16567686
>chrY:16567964-16568022
>chrY:16568821-16568885
>chrY:16569773-16569922
>chrY:16570183-16571177
>chrY:16571227-16571304
>chrY:16572687-16572832
>chrY:16573987-16574354
>chrY:16575391-16576013
>chrY:16576146-16576911
>chrY:16577669-16577711
>chrY:16578045-16578416
>chrY:16578493-16578579
>chrY:16578944-16579231
>chrY:16579937-16580246
>chrY:16580620-16581037
>chrY:16581695-16581864
>chrY:16583683-16583765
>chrY:16583855-16584076
>chrY:16584108-16584173
>chrY:16585087-16585173
>chrY:16585294-16585813
>chrY:16586089-16586297
>chrY:16586454-16586972
>chrY:16587782-16588079
>chrY:16589602-16591630
>chrY:16591753-16592124
>chrY:16592321-16592423
>chrY:16593203-16593254
>chrY:16593579-16593928
>chrY:16594840-16595000
>chrY:16595126-16596386
>chrY:16596938-16597442
>chrY:16597749-16598864
>chrY:16599380-16599823
>chrY:16600470-16600624
>chrY:16600790-16601199
>chrY:16602119-16602215
>chrY:16602572-16602685
>chrY:16603486-16603813
>chrY:16604020-16604139
>chrY:16604173-16604500
>chrY:16604616-16604965
>chrY:16605553-16605899
>chrY:16606761-16607313
>chrY:16607426-16607505
>chrY:16607747-16608006
>chrY:16608042-16608476
>chrY:16611201-16611519
>chrY:16611991-16612306
>chrY:16612971-16613211
>chrY:16613275-16613349
>chrY:16614663-16614956
>chrY:16615200-16615468
>chrY:16615630-16615661
>chrY:16615689-16615887
>chrY:16616150-16616183
>chrY:16616394-16616840
>chrY:16616933-16617296
>chrY:16617571-16617772
>chrY:16619457-16619771
>chrY:16620762-16621025
>chrY:16621295-16624441
>chrY:16624902-16625027
>chrY:16625246-16625871
>chrY:16626205-16627003
>chrY:16628923-16629034
>chrY:16629459-16629787
>chrY:16630257-16630591
>chrY:16630964-16631040
>chrY:16631333-16631509
>chrY:16631620-16631763
>chrY:16632183-16632279
>chrY:16632333-16632821
>chrY:16633789-16634110
>chrY:16635094-16635406
>chrY:16636065-16636188
>chrY:16636275-16636570
>chrY:16636681-16637027
>chrY:16637158-16637492
>chrY:16637595-16638004
>chrY:16638045-16638358
>chrY:16638462-16638698
>chrY:16638869-16638941
>chrY:16639218-16639251
>chrY:16639326-16639498
>chrY:16639811-16639892
>chrY:16639972-16640176
>chrY:16640291-16640349
>chrY:16640425-16640472
>chrY:16640601-16640633
>chrY:16640736-16640776
>chrY:16640923-16641155
>chrY:16641319-16641433
>chrY:16641478-16641613
>chrY:16641676-16641737
>chrY:16642939-16643120
>chrY:16643442-16643856
>chrY:16643975-16644173
>chrY:16644264-16644498
>chrY:16644534-16645262
>chrY:16646048-16646364
>chrY:16646867-16647334
>chrY:16650093-16650175
>chrY:16650591-16650683
>chrY:16651627-16652054
>chrY:16652917-16653100
>chrY:16653229-16653312
>chrY:16653456-16653678
>chrY:16653789-16653871
>chrY:16654727-16656508
>chrY:16656650-16657231
>chrY:16657437-16657778
>chrY:16658001-16658215
>chrY:16658921-16659232
>chrY:16659335-16659415
>chrY:16660370-16660490
>chrY:16660553-16660648
>chrY:16662791-16662902
>chrY:16664800-16664896
>chrY:16665473-16665801
>chrY:16666664-16666730
>chrY:16666788-16667771
>chrY:16667856-16667955
>chrY:16668195-16668830
>chrY:16669317-16669461
>chrY:16669844-16669934
>chrY:16670063-16670324
>chrY:16670419-16670785
>chrY:16671064-16671253
>chrY:16671868-16672187
>chrY:16672676-16672717
>chrY:16673000-16673042
>chrY:16673457-16673577
>chrY:16674091-16674123
>chrY:16674123-16674142
>chrY:16674311-16674636
>chrY:16674811-16674853
>chrY:16675904-16676382
>chrY:16676702-16676819
>chrY:16677449-16677899
>chrY:16677987-16678717
>chrY:16678874-16679663
>chrY:16679701-16680008
>chrY:16680051-16680443
>chrY:16680632-16682051
>chrY:16682153-16682618
>chrY:16682894-16689526
>chrY:16689808-16690263
>chrY:16690292-16690508
>chrY:16690639-16690789
>chrY:16691039-16691153
>chrY:16691789-16692237
>chrY:16693048-16693391
>chrY:16693760-16693813
>chrY:16693925-16693989
>chrY:16694055-16694471
>chrY:16695750-16696093
>chrY:16696149-16696215
>chrY:16696243-16696340
>chrY:16697561-16697916
>chrY:16698018-16698132
>chrY:16698672-16699219
>chrY:16699963-16700505
>chrY:16701756-16701958
>chrY:16702013-16702113
>chrY:16702785-16703262
>chrY:16704203-16704261
>chrY:16704873-16705191
>chrY:16705277-16705364
>chrY:16705778-16707886
>chrY:16707937-16707991
>chrY:16708035-16708093
>chrY:16708203-16708275
>chrY:16708602-16708942
>chrY:16710325-16710507
>chrY:16711062-16711146
>chrY:16713462-16713772
>chrY:16714611-16714925
>chrY:16715835-16716220
>chrY:16716355-16716507
>chrY:16717445-16717512
>chrY:16717956-16718268
>chrY:16719790-16719880
>chrY:16720527-16720621
>chrY:16720949-16721248
>chrY:16722308-16722456
>chrY:16723622-16723720
>chrY:16723743-16723829
>chrY:16724134-16724417
>chrY:16724857-16725160
>chrY:16725340-16725391
>chrY:16725459-16725920
>chrY:16726492-16727132
>chrY:16727209-16727294
>chrY:16728605-16728886
>chrY:16729103-16729437
>chrY:16729506-16729719
>chrY:16729790-16729895
>chrY:16729997-16730046
>chrY:16730186-16730254
>chrY:16731298-16731496
>chrY:16732000-16737831
>chrY:16738167-16738744
>chrY:16740869-16742302
>chrY:16742654-16742740
>chrY:16742976-16743041
>chrY:16743112-16744667
>chrY:16744922-16745297
>chrY:16745672-16746006
>chrY:16746482-16746743
>chrY:16747108-16751238
>chrY:16751284-16753490
>chrY:16754628-16754714
>chrY:16755493-16755609
>chrY:16755635-16755936
>chrY:16756952-16758251
>chrY:16758992-16759155
>chrY:16759666-16760508
>chrY:16760807-16761109
>chrY:16761282-16768531
>chrY:16768596-16768951
>chrY:16771141-16771914
>chrY:16772037-16772122
>chrY:16774167-16774244
>chrY:16774764-16775519
>chrY:16776077-16776189
>chrY:16776899-16777103
>chrY:16777186-16777465
>chrY:16777687-16777840
>chrY:16778277-16778851
>chrY:16779020-16779628
>chrY:16779783-16779937
>chrY:16779981-16780748
>chrY:16781028-16781108
>chrY:16781145-16781865
>chrY:16782606-16782753
>chrY:16783617-16783971
>chrY:16784710-16784878
>chrY:16785657-16785711
>chrY:16786017-16786177
>chrY:16787977-16788064
>chrY:16788388-16788487
>chrY:16788588-16788941
>chrY:16788999-16791122
>chrY:16791775-16792003
>chrY:16792086-16792178
>chrY:16792256-16792529
>chrY:16792621-16792767
>chrY:16792806-16793817
>chrY:16794211-16794798
>chrY:16795652-16796400
>chrY:16796560-16796627
>chrY:16798813-16798971
>chrY:16799160-16799814
>chrY:16799863-16799944
>chrY:16800677-16800796
>chrY:16801835-16802369
>chrY:16803280-16803498
>chrY:16803912-16804061
>chrY:16804106-16804381
>chrY:16804602-16804765
>chrY:16806016-16806093
>chrY:16806407-16806631
>chrY:16806709-16806965
>chrY:16807296-16807458
>chrY:16807648-16808184
>chrY:16808420-16808494
>chrY:16809513-16810076
>chrY:16810466-16811035
>chrY:16811266-16811610
>chrY:16811696-16812128
>chrY:16812396-16812445
>chrY:16812713-16813057
>chrY:16813166-16813262
>chrY:16813393-16813729
>chrY:16813857-16813904
>chrY:16814107-16814210
>chrY:16814704-16815184
>chrY:16815449-16815753
>chrY:16816099-16816374
>chrY:16816557-16817229
>chrY:16817641-16817858
>chrY:16817973-16818102
>chrY:16818150-16818366
>chrY:16818439-16819084
>chrY:16819666-16821067
>chrY:16821144-16821222
>chrY:16822420-16822557
>chrY:16823894-16824142
>chrY:16824830-16824955
>chrY:16825215-16825837
>chrY:16827002-16827110
>chrY:16828383-16828442
>chrY:16828586-16829169
>chrY:16830369-16830503
>chrY:16831127-16831272
>chrY:16831383-16831818
>chrY:16831875-16832579
>chrY:16832623-16832751
>chrY:16833305-16833366
>chrY:16834645-16834730
>chrY:16834817-16834964
>chrY:16835185-16835259
>chrY:16835928-16835957
>chrY:16836021-16836061
>chrY:16836158-16836241
>chrY:16836284-16836326
>chrY:16836573-16836629
>chrY:16836676-16836718
>chrY:16837939-16838282
>chrY:16838462-16838753
>chrY:16838859-16839056
>chrY:16839126-16839428
>chrY:16839531-16840032
>chrY:16840102-16841190
>chrY:16841456-16841882
>chrY:16842196-16842275
>chrY:16842436-16842627
>chrY:16842766-16843028
>chrY:16843369-16843908
>chrY:16844062-16844824
>chrY:16844899-16844976
>chrY:16845866-16846484
>chrY:16847089-16847363
>chrY:16847445-16847591
>chrY:16849894-16849957
>chrY:16850022-16850121
>chrY:16850305-16850554
>chrY:16850631-16850661
>chrY:16850901-16852349
>chrY:16853090-16853416
>chrY:16853806-16854651
>chrY:16854960-16860344
>chrY:16860598-16861315
>chrY:16861416-16861471
>chrY:16862400-16864936
>chrY:16865674-16866142
>chrY:16866723-16867512
>chrY:16868387-16868922
>chrY:16869250-16869555
>chrY:16869811-16869950
>chrY:16870422-16870739
>chrY:16871850-16872414
>chrY:16872695-16872733
>chrY:16873096-16873446
>chrY:16873925-16874235
>chrY:16874341-16874707
>chrY:16874898-16874937
>chrY:16875032-16875079
>chrY:16875115-16875848
>chrY:16875926-16876784
>chrY:16876822-16876927
>chrY:16877021-16877364
>chrY:16877414-16879320
>chrY:16879362-16879479
>chrY:16879546-16879844
>chrY:16879885-16879976
>chrY:16880792-16880834
>chrY:16881031-16881201
>chrY:16881347-16881627
>chrY:16882412-16882999
>chrY:16883340-16883389
>chrY:16883764-16883920
>chrY:16884169-16884792
>chrY:16885069-16885185
>chrY:16885253-16885581
>chrY:16886022-16886249
>chrY:16886327-16886771
>chrY:16887027-16887177
>chrY:16887284-16887413
>chrY:16887959-16889467
>chrY:16889515-16889676
>chrY:16891274-16891974
>chrY:16892275-16892394
>chrY:16892835-16893073
>chrY:16893504-16893608
>chrY:16893970-16894278
>chrY:16895716-16896071
>chrY:16896281-16896525
>chrY:16896597-16896807
>chrY:16897251-16897369
>chrY:16897397-16898119
>chrY:16898162-16898553
>chrY:16898659-16898738
>chrY:16899033-16899381
>chrY:16899482-16899552
>chrY:16899919-16899971
>chrY:16900013-16900064
>chrY:16900379-16908644
>chrY:16908748-16908812
>chrY:16909509-16909887
>chrY:16910205-16910629
>chrY:16911188-16911595
>chrY:16912863-16919837
>chrY:16920867-16921611
>chrY:16921948-16922477
>chrY:16922739-16922815
>chrY:16923623-16923775
>chrY:16923833-16924174
>chrY:16924816-16925236
>chrY:16925827-16926190
>chrY:16927720-16927920
>chrY:16928029-16928207
>chrY:16928276-16928611
>chrY:16928721-16928840
>chrY:16928883-16932943
>chrY:16933014-16933573
>chrY:16933790-16934040
>chrY:16934164-16934280
>chrY:16934571-16934682
>chrY:16935337-16935710
>chrY:16935986-16936547
>chrY:16936589-16936633
>chrY:16936772-16936845
>chrY:16936913-16937073
>chrY:16937585-16937946
>chrY:16938161-16938478
>chrY:16939300-16939420
>chrY:16939660-16939727
>chrY:16939980-16940596
>chrY:16941092-16941845
>chrY:16942215-16942252
>chrY:16942457-16942812
>chrY:16943341-16943936
>chrY:16943990-16944766
>chrY:16945103-16945201
>chrY:16945252-16945637
>chrY:16945920-16946512
>chrY:16947349-16947400
>chrY:16947567-16947624
>chrY:16947830-16948229
>chrY:16948773-16949004
>chrY:16949034-16949533
>chrY:16949723-16949923
>chrY:16950091-16950191
>chrY:16950250-16952512
>chrY:16952554-16954674
>chrY:16954905-16954939
>chrY:16958934-16962139
>chrY:16962973-16963992
>chrY:16964862-16965035
>chrY:16965194-16965721
>chrY:16966368-16966809
>chrY:16966982-16967319
>chrY:16967365-16967762
>chrY:16969084-16974410
>chrY:16974672-16974720
>chrY:16976051-16976815
>chrY:16977094-16977195
>chrY:16977265-16977635
>chrY:16978452-16978599
>chrY:16979540-16979905
>chrY:16980026-16980492
>chrY:16980558-16980827
>chrY:16981658-16981776
>chrY:16982376-16982490
>chrY:16982561-16982776
>chrY:16983272-16983461
>chrY:16984280-16984433
>chrY:16984734-16984934
>chrY:16985042-16991302
>chrY:16991898-16992177
>chrY:16992239-16992341
>chrY:16992384-16993139
>chrY:16993241-16993503
>chrY:16994235-16994313
>chrY:16995192-16995652
>chrY:16996330-16996830
>chrY:16997812-16999159
>chrY:16999454-16999605
>chrY:17000236-17000994
>chrY:17002212-17002395
>chrY:17002613-17002875
>chrY:17003819-17004004
>chrY:17004333-17004373
>chrY:17004998-17005143
>chrY:17005265-17005579
>chrY:17005688-17005830
>chrY:17007306-17007481
>chrY:17007539-17007768
>chrY:17008224-17008384
>chrY:17009276-17010479
>chrY:17010730-17011052
>chrY:17011196-17012070
>chrY:17012385-17012541
>chrY:17013026-17013840
>chrY:17014266-17014592
>chrY:17015258-17015369
>chrY:17015498-17015585
>chrY:17015620-17016103
>chrY:17016585-17016935
>chrY:17017080-17017944
>chrY:17018671-17018997
>chrY:17019140-17019221
>chrY:17019816-17019984
>chrY:17020062-17020195
>chrY:17020336-17020874
>chrY:17021260-17021516
>chrY:17022530-17022635
>chrY:17022923-17023300
>chrY:17023436-17023723
>chrY:17023859-17023952
>chrY:17024142-17024231
>chrY:17025293-17025371
>chrY:17025448-17026934
>chrY:17026966-17027079
>chrY:17027119-17027202
>chrY:17028489-17028564
>chrY:17028608-17028735
>chrY:17028976-17029081
>chrY:17029436-17029499
>chrY:17031242-17031544
>chrY:17031616-17031668
>chrY:17031754-17031873
>chrY:17033480-17034964
>chrY:17037553-17037793
>chrY:17037837-17037923
>chrY:17038075-17038159
>chrY:17038398-17038512
>chrY:17038997-17039204
>chrY:17039241-17039303
>chrY:17040144-17040642
>chrY:17041000-17041209
>chrY:17041968-17042437
>chrY:17042547-17042710
>chrY:17042763-17044746
>chrY:17044805-17044944
>chrY:17044997-17045159
>chrY:17045358-17045620
>chrY:17045687-17045806
>chrY:17046398-17046431
>chrY:17046587-17046884
>chrY:17047248-17047320
>chrY:17047457-17047710
>chrY:17047794-17048093
>chrY:17048332-17048433
>chrY:17048962-17049297
>chrY:17049929-17050341
>chrY:17050980-17051095
>chrY:17051198-17051336
>chrY:17051642-17051707
>chrY:17052563-17052600
>chrY:17053990-17054415
>chrY:17055407-17055468
>chrY:17055543-17055651
>chrY:17055809-17056003
>chrY:17056463-17057281
>chrY:17058562-17058889
>chrY:17058974-17059359
>chrY:17059416-17059648
>chrY:17060926-17067118
>chrY:17069762-17069934
>chrY:17070072-17070249
>chrY:17070627-17070661
>chrY:17070777-17070952
>chrY:17071305-17071425
>chrY:17071483-17071848
>chrY:17071920-17072253
>chrY:17072655-17072955
>chrY:17074006-17074180
>chrY:17075063-17075373
>chrY:17075527-17075983
>chrY:17076335-17076542
>chrY:17077087-17077411
>chrY:17077503-17078017
>chrY:17078149-17078221
>chrY:17078419-17078619
>chrY:17078756-17079076
>chrY:17079165-17079194
>chrY:17079947-17080236
>chrY:17080346-17080441
>chrY:17080993-17081156
>chrY:17081360-17081531
>chrY:17081746-17081854
>chrY:17082305-17082652
>chrY:17082966-17083045
>chrY:17083299-17083450
>chrY:17084171-17084373
>chrY:17084570-17084650
>chrY:17085143-17085196
>chrY:17085779-17086446
>chrY:17087033-17087138
>chrY:17088550-17088588
>chrY:17088854-17089375
>chrY:17089597-17089666
>chrY:17089876-17089944
>chrY:17090020-17090131
>chrY:17090163-17090239
>chrY:17090413-17090442
>chrY:17090753-17091109
>chrY:17091986-17092409
>chrY:17092580-17092706
>chrY:17093005-17093044
>chrY:17093096-17093173
>chrY:17093353-17093488
>chrY:17093701-17093914
>chrY:17093957-17094072
>chrY:17094158-17094293
>chrY:17094334-17094437
>chrY:17094521-17094928
>chrY:17095169-17095303
>chrY:17096928-17097120
>chrY:17097767-17100061
>chrY:17101462-17101524
>chrY:17101680-17102244
>chrY:17102338-17102745
>chrY:17103167-17103445
>chrY:17104097-17105632
>chrY:17105852-17106635
>chrY:17107081-17107250
>chrY:17108271-17108594
>chrY:17108802-17109207
>chrY:17110032-17110132
>chrY:17110281-17110365
>chrY:17111023-17111619
>chrY:17113941-17114088
>chrY:17114144-17114390
>chrY:17114462-17114779
>chrY:17114821-17114893
>chrY:17115245-17115800
>chrY:17116862-17117167
>chrY:17117518-17117572
>chrY:17117791-17117877
>chrY:17118188-17118253
>chrY:17118666-17118859
>chrY:17119093-17119222
>chrY:17119425-17119796
>chrY:17119969-17120007
>chrY:17120372-17121155
>chrY:17121194-17121550
>chrY:17123404-17124021
>chrY:17124820-17125143
>chrY:17126102-17126178
>chrY:17126881-17127047
>chrY:17127163-17127288
>chrY:17128156-17128554
>chrY:17128923-17129143
>chrY:17129355-17129671
>chrY:17129695-17129828
>chrY:17129886-17129933
>chrY:17130576-17130783
>chrY:17131125-17131320
>chrY:17131364-17131453
>chrY:17131668-17131703
>chrY:17131861-17131952
>chrY:17132594-17132971
>chrY:17133089-17133471
>chrY:17133647-17134492
>chrY:17134653-17135154
>chrY:17135450-17135983
>chrY:17136415-17136698
>chrY:17136841-17137151
>chrY:17137190-17137236
>chrY:17137269-17137302
>chrY:17137396-17138355
>chrY:17138594-17138694
>chrY:17138913-17138994
>chrY:17139109-17139221
>chrY:17139312-17140089
>chrY:17140122-17140836
>chrY:17140912-17142869
>chrY:17143009-17143252
>chrY:17143397-17143605
>chrY:17143711-17143889
>chrY:17144235-17144918
>chrY:17145056-17145090
>chrY:17145329-17145468
>chrY:17145575-17145617
>chrY:17145687-17145772
>chrY:17146474-17147743
>chrY:17148802-17148850
>chrY:17148947-17149063
>chrY:17149256-17149357
>chrY:17149414-17149498
>chrY:17150755-17151031
>chrY:17151088-17151162
>chrY:17151434-17151771
>chrY:17152215-17152622
>chrY:17152714-17152794
>chrY:17152911-17153335
>chrY:17153446-17153525
>chrY:17153577-17154176
>chrY:17154658-17154973
>chrY:17155191-17155426
>chrY:17156309-17156741
>chrY:17157745-17157904
>chrY:17158538-17158869
>chrY:17159115-17160286
>chrY:17163260-17163489
>chrY:17165774-17166007
>chrY:17168751-17169155
>chrY:17172039-17172196
>chrY:17172285-17172684
>chrY:17172842-17173026
>chrY:17173118-17173172
>chrY:17173458-17173502
>chrY:17174222-17174752
>chrY:17176929-17177145
>chrY:17177274-17177558
>chrY:17177711-17177833
>chrY:17178361-17178740
>chrY:17178833-17179171
>chrY:17179338-17179392
>chrY:17179937-17180186
>chrY:17180249-17180453
>chrY:17180535-17180629
>chrY:17181087-17181148
>chrY:17181582-17182312
>chrY:17182719-17182764
>chrY:17183000-17183345
>chrY:17183460-17183795
>chrY:17184056-17184168
>chrY:17184670-17186066
>chrY:17186129-17188790
>chrY:17188877-17190318
>chrY:17190447-17191003
>chrY:17191034-17191227
>chrY:17191318-17191404
>chrY:17191498-17192409
>chrY:17192621-17192851
>chrY:17192946-17193023
>chrY:17193146-17193250
>chrY:17195192-17195975
>chrY:17197124-17197386
>chrY:17197508-17197607
>chrY:17198103-17199407
>chrY:17199668-17199718
>chrY:17199761-17200447
>chrY:17200616-17201109
>chrY:17201791-17201858
>chrY:17201974-17202066
>chrY:17202136-17202314
>chrY:17202735-17202980
>chrY:17203717-17203791
>chrY:17203829-17203991
>chrY:17204039-17204115
>chrY:17205849-17205989
>chrY:17206196-17206666
>chrY:17207910-17208122
>chrY:17208221-17208578
>chrY:17210573-17210691
>chrY:17210814-17210909
>chrY:17211407-17211899
>chrY:17212141-17219975
>chrY:17220179-17220522
>chrY:17221147-17221284
>chrY:17221347-17221675
>chrY:17221941-17222018
>chrY:17222770-17222849
>chrY:17223876-17223942
>chrY:17225427-17226047
>chrY:17226247-17226639
>chrY:17226842-17227695
>chrY:17227776-17228754
>chrY:17229551-17229788
>chrY:17229953-17230345
>chrY:17230461-17230793
>chrY:17232657-17232722
>chrY:17232989-17233028
>chrY:17234424-17234985
>chrY:17235219-17235939
>chrY:17236068-17236226
>chrY:17236339-17236447
>chrY:17236499-17236604
>chrY:17236751-17236886
>chrY:17237202-17237302
>chrY:17238170-17238230
>chrY:17238482-17238523
>chrY:17238645-17238686
>chrY:17239081-17239188
>chrY:17239391-17245118
>chrY:17245411-17245462
>chrY:17246111-17246446
>chrY:17246591-17247092
>chrY:17247145-17247385
>chrY:17247819-17248073
>chrY:17249135-17249776
>chrY:17249838-17250022
>chrY:17250540-17250921
>chrY:17253389-17253686
>chrY:17254154-17254420
>chrY:17256551-17256717
>chrY:17256794-17256919
>chrY:17257079-17257155
>chrY:17257432-17257704
>chrY:17257749-17257994
>chrY:17258656-17258723
>chrY:17259847-17259894
>chrY:17259959-17260577
>chrY:17261162-17261305
>chrY:17261673-17262180
>chrY:17262353-17262766
>chrY:17263484-17264565
>chrY:17264864-17265844
>chrY:17266088-17266197
>chrY:17267412-17267932
>chrY:17270249-17270545
>chrY:17270641-17270943
>chrY:17271097-17271347
>chrY:17273073-17275892
>chrY:17275934-17276422
>chrY:17276908-17276943
>chrY:17277573-17277867
>chrY:17278015-17278397
>chrY:17279194-17279610
>chrY:17279800-17280023
>chrY:17280577-17281724
>chrY:17282148-17282510
>chrY:17282595-17282660
>chrY:17282781-17282933
>chrY:17283052-17283156
>chrY:17283179-17283250
>chrY:17283382-17283416
>chrY:17283716-17283854
>chrY:17285073-17285363
>chrY:17286024-17286829
>chrY:17286893-17287160
>chrY:17287856-17287972
>chrY:17288034-17288287
>chrY:17290282-17290357
>chrY:17290472-17290586
>chrY:17290693-17291056
>chrY:17291296-17291429
>chrY:17291556-17291644
>chrY:17291802-17292307
>chrY:17293041-17293242
>chrY:17293681-17293759
>chrY:17294434-17294504
>chrY:17295689-17295996
>chrY:17296619-17297287
>chrY:17297450-17297557
>chrY:17297883-17297946
>chrY:17298017-17298349
>chrY:17298416-17298534
>chrY:17299872-17301370
>chrY:17302752-17303290
>chrY:17303419-17303569
>chrY:17303620-17303949
>chrY:17304209-17304290
>chrY:17304349-17304391
>chrY:17304509-17306837
>chrY:17307008-17307117
>chrY:17307570-17307636
>chrY:17307680-17307821
>chrY:17309425-17309513
>chrY:17310153-17310271
>chrY:17310482-17310722
>chrY:17310887-17311371
>chrY:17311648-17317755
>chrY:17319055-17319745
>chrY:17320286-17320353
>chrY:17320578-17320671
>chrY:17321283-17324113
>chrY:17324190-17324234
>chrY:17324434-17326767
>chrY:17327536-17327991
>chrY:17331515-17331840
>chrY:17331916-17331968
>chrY:17332352-17332553
>chrY:17332736-17333103
>chrY:17333999-17334297
>chrY:17334370-17334411
>chrY:17334665-17334699
>chrY:17334997-17335063
>chrY:17335414-17336058
>chrY:17336441-17336488
>chrY:17336614-17336672
>chrY:17336717-17336872
>chrY:17336911-17337640
>chrY:17337988-17338330
>chrY:17340677-17340832
>chrY:17340988-17341076
>chrY:17341752-17341787
>chrY:17344471-17344513
>chrY:17344710-17344790
>chrY:17345924-17345970
>chrY:17346270-17346613
>chrY:17346953-17347013
>chrY:17347183-17347685
>chrY:17347735-17349135
>chrY:17349203-17349307
>chrY:17349477-17349572
>chrY:17349624-17349905
>chrY:17349934-17350153
>chrY:17350230-17351155
>chrY:17351182-17351222
>chrY:17351295-17351699
>chrY:17351760-17352718
>chrY:17352763-17353340
>chrY:17353403-17354217
>chrY:17354480-17354542
>chrY:17354654-17355366
>chrY:17355919-17356010
>chrY:17356577-17356720
>chrY:17356958-17357021
>chrY:17357059-17357140
>chrY:17360592-17360854
>chrY:17360905-17361140
>chrY:17361452-17361668
>chrY:17361807-17362310
>chrY:17363106-17363488
>chrY:17363602-17363638
>chrY:17364579-17364872
>chrY:17365395-17365667
>chrY:17365991-17366309
>chrY:17366962-17367861
>chrY:17368024-17368277
>chrY:17368856-17369037
>chrY:17369492-17369633
>chrY:17370943-17371128
>chrY:17372302-17372422
>chrY:17373173-17373388
>chrY:17374419-17374759
>chrY:17375047-17377494
>chrY:17378746-17379328
>chrY:17379888-17379942
>chrY:17380190-17380245
>chrY:17380374-17380449
>chrY:17380761-17381081
>chrY:17381719-17382160
>chrY:17382337-17382721
>chrY:17382815-17382925
>chrY:17383016-17383375
>chrY:17383504-17383677
>chrY:17383937-17383966
>chrY:17384330-17384609
>chrY:17385177-17385526
>chrY:17385815-17386713
>chrY:17386785-17387116
>chrY:17388243-17389289
>chrY:17389520-17389933
>chrY:17390066-17390119
>chrY:17390238-17390351
>chrY:17391091-17391413
>chrY:17392097-17392533
>chrY:17393021-17393395
>chrY:17393484-17394071
>chrY:17394535-17395531
>chrY:17396310-17396598
>chrY:17397606-17397697
>chrY:17397784-17398533
>chrY:17400091-17400335
>chrY:17400371-17400883
>chrY:17401532-17401582
>chrY:17401976-17402038
>chrY:17402406-17402489
>chrY:17404711-17404794
>chrY:17404897-17405374
>chrY:17405425-17406402
>chrY:17406627-17406984
>chrY:17407100-17407166
>chrY:17408672-17409019
>chrY:17409226-17409290
>chrY:17409680-17409738
>chrY:17410036-17410338
>chrY:17410466-17411547
>chrY:17411733-17411766
>chrY:17411875-17412002
>chrY:17412143-17412227
>chrY:17412368-17413008
>chrY:17413107-17413143
>chrY:17413213-17413366
>chrY:17413985-17414037
>chrY:17414124-17414244
>chrY:17414609-17414698
>chrY:17414768-17415472
>chrY:17415611-17415685
>chrY:17415784-17416206
>chrY:17416303-17417668
>chrY:17417800-17418792
>chrY:17418810-17419009
>chrY:17419167-17419400
>chrY:17419446-17419539
>chrY:17419611-17419653
>chrY:17419800-17419881
>chrY:17419968-17420114
>chrY:17420173-17420284
>chrY:17420371-17420516
>chrY:17420551-17421461
>chrY:17421580-17421641
>chrY:17422119-17422260
>chrY:17422915-17422975
>chrY:17423125-17423368
>chrY:17423605-17423680
>chrY:17423785-17424077
>chrY:17424181-17424479
>chrY:17424551-17424800
>chrY:17424942-17425371
>chrY:17425741-17426211
>chrY:17426290-17426678
>chrY:17427689-17430694
>chrY:17431990-17432734
>chrY:17432826-17432930
>chrY:17433801-17434039
>chrY:17434079-17434565
>chrY:17434623-17434804
>chrY:17435283-17435943
>chrY:17436449-17436586
>chrY:17436639-17436694
>chrY:17436859-17436943
>chrY:17438042-17438407
>chrY:17439694-17444786
>chrY:17444818-17445443
>chrY:17445484-17445875
>chrY:17446395-17450865
>chrY:17451232-17451667
>chrY:17452329-17452962
>chrY:17453008-17453125
>chrY:17454607-17454687
>chrY:17454838-17454915
>chrY:17455089-17455452
>chrY:17455712-17459771
>chrY:17462177-17462252
>chrY:17462766-17462942
>chrY:17463220-17463458
>chrY:17463570-17463682
>chrY:17463874-17464148
>chrY:17464304-17464350
>chrY:17464808-17464912
>chrY:17465302-17465941
>chrY:17467184-17467233
>chrY:17467751-17467829
>chrY:17468006-17468109
>chrY:17468940-17469030
>chrY:17470261-17470308
>chrY:17470652-17470781
>chrY:17470871-17471022
>chrY:17471097-17471250
>chrY:17471485-17471650
>chrY:17471991-17472038
>chrY:17473432-17473476
>chrY:17473765-17474078
>chrY:17474608-17474795
>chrY:17475128-17475219
>chrY:17477870-17477987
>chrY:17478432-17478687
>chrY:17478983-17479110
>chrY:17479522-17479761
>chrY:17479816-17479940
>chrY:17480228-17480328
>chrY:17480933-17480972
>chrY:17482478-17482522
>chrY:17482901-17483037
>chrY:17483546-17483597
>chrY:17483750-17483800
>chrY:17484600-17484663
>chrY:17484787-17484967
>chrY:17485170-17488210
>chrY:17488257-17490413
>chrY:17490540-17490702
>chrY:17490917-17491039
>chrY:17491249-17491379
>chrY:17491589-17492501
>chrY:17492673-17492731
>chrY:17492891-17493216
>chrY:17493347-17493621
>chrY:17493656-17494020
>chrY:17494248-17498509
>chrY:17499309-17499647
>chrY:17500237-17500598
>chrY:17501681-17501791
>chrY:17501832-17501879
>chrY:17502421-17502495
>chrY:17502988-17503055
>chrY:17503302-17503370
>chrY:17503958-17504006
>chrY:17504592-17504899
>chrY:17505343-17505391
>chrY:17505475-17505726
>chrY:17505907-17506005
>chrY:17506190-17506233
>chrY:17506447-17506598
>chrY:17506632-17506899
>chrY:17507256-17507526
>chrY:17508006-17508214
>chrY:17508385-17508659
>chrY:17509138-17510748
>chrY:17510821-17510971
>chrY:17511163-17511356
>chrY:17511422-17512165
>chrY:17512206-17512386
>chrY:17512627-17512721
>chrY:17513774-17513907
>chrY:17514949-17515035
>chrY:17515269-17515379
>chrY:17515890-17515932
>chrY:17515999-17516134
>chrY:17517312-17517359
>chrY:17517742-17517785
>chrY:17518680-17518788
>chrY:17519153-17519309
>chrY:17519591-17519878
>chrY:17520641-17521457
>chrY:17521651-17521719
>chrY:17522101-17522216
>chrY:17522562-17522921
>chrY:17523736-17523869
>chrY:17524053-17524211
>chrY:17524355-17524404
>chrY:17524602-17525149
>chrY:17525204-17525299
>chrY:17525521-17525692
>chrY:17525869-17525960
>chrY:17526176-17526748
>chrY:17526827-17530687
>chrY:17531000-17531366
>chrY:17531478-17531758
>chrY:17531892-17534701
>chrY:17534846-17535196
>chrY:17535303-17536049
>chrY:17536115-17536175
>chrY:17536643-17537071
>chrY:17537267-17537329
>chrY:17537610-17538140
>chrY:17538212-17538601
>chrY:17538763-17538852
>chrY:17539576-17539694
>chrY:17539967-17541681
>chrY:17541815-17541883
>chrY:17542075-17542568
>chrY:17542743-17542843
>chrY:17542906-17543317
>chrY:17543603-17543840
>chrY:17543912-17544174
>chrY:17544329-17544614
>chrY:17545157-17545685
>chrY:17545870-17545955
>chrY:17546073-17546280
>chrY:17546345-17547854
>chrY:17547901-17551178
>chrY:17551366-17552001
>chrY:17552458-17552553
>chrY:17552755-17553361
>chrY:17553913-17554081
>chrY:17554328-17555064
>chrY:17555114-17555280
>chrY:17555318-17555448
>chrY:17555731-17555811
>chrY:17555912-17556365
>chrY:17556416-17556662
>chrY:17556750-17557485
>chrY:17557659-17557745
>chrY:17557961-17558017
>chrY:17558849-17559088
>chrY:17559854-17559985
>chrY:17560195-17560260
>chrY:17560684-17560724
>chrY:17560878-17560961
>chrY:17561463-17561527
>chrY:17562480-17562534
>chrY:17564574-17564608
>chrY:17564968-17565003
>chrY:17565358-17565411
>chrY:17565808-17565865
>chrY:17566083-17566239
>chrY:17566849-17566922
>chrY:17566984-17567032
[truncated: 249,985 more chars]
