# Supplementary material for: Red: an intelligent, rapid, accurate tool for detecting repeats de-novo on the genomic scale
Source: BMC Bioinformatics. 2015 Jul 24;16:227. doi: 10.1186/s12859-015-0654-5 (PMC4513396; doi:10.1186/s12859-015-0654-5)
Supplement: Additional file 6 — Supplementary data set 5 — Red’s repeats of the Drosophila melanogaster genome. The command “tar -xzf file” results in a directory that contains the locations of repeats found by Red in the genome of the Drosophila melanogaster. [file 12859_2015_654_MOESM6_ESM.gz]

Archive with 1,870 entries (1,869 files):
- GnmRptDm6
- GnmRptDm6/chr2L.rpt
- GnmRptDm6/chr2R.rpt
- GnmRptDm6/chr3L.rpt
- GnmRptDm6/chr3R.rpt
- GnmRptDm6/chr4.rpt
- GnmRptDm6/chrM.rpt
- GnmRptDm6/chrUn_CP007071v1.rpt
- GnmRptDm6/chrUn_CP007072v1.rpt
- GnmRptDm6/chrUn_CP007073v1.rpt
- GnmRptDm6/chrUn_CP007074v1.rpt
- GnmRptDm6/chrUn_CP007075v1.rpt
- GnmRptDm6/chrUn_CP007076v1.rpt
- GnmRptDm6/chrUn_CP007077v1.rpt
- GnmRptDm6/chrUn_CP007078v1.rpt
- GnmRptDm6/chrUn_CP007079v1.rpt
- GnmRptDm6/chrUn_CP007080v1.rpt
- GnmRptDm6/chrUn_CP007081v1.rpt
- GnmRptDm6/chrUn_CP007082v1.rpt
- GnmRptDm6/chrUn_CP007083v1.rpt
- GnmRptDm6/chrUn_CP007084v1.rpt
- GnmRptDm6/chrUn_CP007085v1.rpt
- GnmRptDm6/chrUn_CP007086v1.rpt
- GnmRptDm6/chrUn_CP007087v1.rpt
- GnmRptDm6/chrUn_CP007088v1.rpt
- GnmRptDm6/chrUn_CP007089v1.rpt
- GnmRptDm6/chrUn_CP007090v1.rpt
- GnmRptDm6/chrUn_CP007091v1.rpt
- GnmRptDm6/chrUn_CP007092v1.rpt
- GnmRptDm6/chrUn_CP007093v1.rpt
- GnmRptDm6/chrUn_CP007094v1.rpt
- GnmRptDm6/chrUn_CP007095v1.rpt
- GnmRptDm6/chrUn_CP007096v1.rpt
- GnmRptDm6/chrUn_CP007097v1.rpt
- GnmRptDm6/chrUn_CP007098v1.rpt
- GnmRptDm6/chrUn_CP007099v1.rpt
- GnmRptDm6/chrUn_CP007100v1.rpt
- GnmRptDm6/chrUn_CP007101v1.rpt
- GnmRptDm6/chrUn_CP007102v1.rpt
- GnmRptDm6/chrUn_CP007105v1.rpt
- GnmRptDm6/chrUn_CP007120v1.rpt
- GnmRptDm6/chrUn_DS483562v1.rpt
- GnmRptDm6/chrUn_DS483629v1.rpt
- GnmRptDm6/chrUn_DS483641v1.rpt
- GnmRptDm6/chrUn_DS483646v1.rpt
- GnmRptDm6/chrUn_DS483647v1.rpt
- GnmRptDm6/chrUn_DS483649v1.rpt
- GnmRptDm6/chrUn_DS483650v1.rpt
- GnmRptDm6/chrUn_DS483658v1.rpt
- GnmRptDm6/chrUn_DS483659v1.rpt
- GnmRptDm6/chrUn_DS483662v1.rpt
- GnmRptDm6/chrUn_DS483663v1.rpt
- GnmRptDm6/chrUn_DS483670v1.rpt
- GnmRptDm6/chrUn_DS483673v1.rpt
- GnmRptDm6/chrUn_DS483674v1.rpt
- GnmRptDm6/chrUn_DS483675v1.rpt
- GnmRptDm6/chrUn_DS483678v1.rpt
- GnmRptDm6/chrUn_DS483679v1.rpt
- GnmRptDm6/chrUn_DS483680v1.rpt
- GnmRptDm6/chrUn_DS483681v1.rpt
- GnmRptDm6/chrUn_DS483682v1.rpt
- GnmRptDm6/chrUn_DS483686v1.rpt
- GnmRptDm6/chrUn_DS483687v1.rpt
- GnmRptDm6/chrUn_DS483688v1.rpt
- GnmRptDm6/chrUn_DS483689v1.rpt
- GnmRptDm6/chrUn_DS483692v1.rpt
- GnmRptDm6/chrUn_DS483693v1.rpt
- GnmRptDm6/chrUn_DS483694v1.rpt
- GnmRptDm6/chrUn_DS483695v1.rpt
- GnmRptDm6/chrUn_DS483700v1.rpt
- GnmRptDm6/chrUn_DS483701v1.rpt
- GnmRptDm6/chrUn_DS483702v1.rpt
- GnmRptDm6/chrUn_DS483703v1.rpt
- GnmRptDm6/chrUn_DS483705v1.rpt
- GnmRptDm6/chrUn_DS483707v1.rpt
- GnmRptDm6/chrUn_DS483709v1.rpt
- GnmRptDm6/chrUn_DS483711v1.rpt
- GnmRptDm6/chrUn_DS483712v1.rpt
- GnmRptDm6/chrUn_DS483719v1.rpt
- GnmRptDm6/chrUn_DS483723v1.rpt
- GnmRptDm6/chrUn_DS483724v1.rpt
- GnmRptDm6/chrUn_DS483726v1.rpt
- GnmRptDm6/chrUn_DS483728v1.rpt
- GnmRptDm6/chrUn_DS483734v1.rpt
- GnmRptDm6/chrUn_DS483735v1.rpt
- GnmRptDm6/chrUn_DS483736v1.rpt
- GnmRptDm6/chrUn_DS483737v1.rpt
- GnmRptDm6/chrUn_DS483738v1.rpt
- GnmRptDm6/chrUn_DS483739v1.rpt
- GnmRptDm6/chrUn_DS483740v1.rpt
- GnmRptDm6/chrUn_DS483741v1.rpt
- GnmRptDm6/chrUn_DS483743v1.rpt
- GnmRptDm6/chrUn_DS483744v1.rpt
- GnmRptDm6/chrUn_DS483746v1.rpt
- GnmRptDm6/chrUn_DS483748v1.rpt
- GnmRptDm6/chrUn_DS483749v1.rpt
- GnmRptDm6/chrUn_DS483750v1.rpt
- GnmRptDm6/chrUn_DS483751v1.rpt
- GnmRptDm6/chrUn_DS483753v1.rpt
- GnmRptDm6/chrUn_DS483754v1.rpt
- GnmRptDm6/chrUn_DS483755v1.rpt
- GnmRptDm6/chrUn_DS483757v1.rpt
- GnmRptDm6/chrUn_DS483758v1.rpt
- GnmRptDm6/chrUn_DS483759v1.rpt
- GnmRptDm6/chrUn_DS483760v1.rpt
- GnmRptDm6/chrUn_DS483762v1.rpt
- GnmRptDm6/chrUn_DS483763v1.rpt
- GnmRptDm6/chrUn_DS483767v1.rpt
- GnmRptDm6/chrUn_DS483768v1.rpt
- GnmRptDm6/chrUn_DS483769v1.rpt
- GnmRptDm6/chrUn_DS483770v1.rpt
- GnmRptDm6/chrUn_DS483772v1.rpt
- GnmRptDm6/chrUn_DS483773v1.rpt
- GnmRptDm6/chrUn_DS483774v1.rpt
- GnmRptDm6/chrUn_DS483776v1.rpt
- GnmRptDm6/chrUn_DS483780v1.rpt
- GnmRptDm6/chrUn_DS483781v1.rpt
- GnmRptDm6/chrUn_DS483782v1.rpt
- GnmRptDm6/chrUn_DS483783v1.rpt
- GnmRptDm6/chrUn_DS483785v1.rpt
- GnmRptDm6/chrUn_DS483787v1.rpt
- GnmRptDm6/chrUn_DS483792v1.rpt
- GnmRptDm6/chrUn_DS483793v1.rpt
- GnmRptDm6/chrUn_DS483796v1.rpt
- GnmRptDm6/chrUn_DS483797v1.rpt
- GnmRptDm6/chrUn_DS483798v1.rpt
- GnmRptDm6/chrUn_DS483799v1.rpt
- GnmRptDm6/chrUn_DS483800v1.rpt
- GnmRptDm6/chrUn_DS483801v1.rpt
- GnmRptDm6/chrUn_DS483804v1.rpt
- GnmRptDm6/chrUn_DS483805v1.rpt
- GnmRptDm6/chrUn_DS483806v1.rpt
- GnmRptDm6/chrUn_DS483807v1.rpt
- GnmRptDm6/chrUn_DS483808v1.rpt
- GnmRptDm6/chrUn_DS483810v1.rpt
- GnmRptDm6/chrUn_DS483811v1.rpt
- GnmRptDm6/chrUn_DS483812v1.rpt
- GnmRptDm6/chrUn_DS483813v1.rpt
- GnmRptDm6/chrUn_DS483814v1.rpt
- GnmRptDm6/chrUn_DS483815v1.rpt
- GnmRptDm6/chrUn_DS483816v1.rpt
- GnmRptDm6/chrUn_DS483817v1.rpt
- GnmRptDm6/chrUn_DS483819v1.rpt
- GnmRptDm6/chrUn_DS483820v1.rpt
- GnmRptDm6/chrUn_DS483822v1.rpt
- GnmRptDm6/chrUn_DS483824v1.rpt
- GnmRptDm6/chrUn_DS483825v1.rpt
- GnmRptDm6/chrUn_DS483828v1.rpt
- GnmRptDm6/chrUn_DS483832v1.rpt
- GnmRptDm6/chrUn_DS483833v1.rpt
- GnmRptDm6/chrUn_DS483837v1.rpt
- GnmRptDm6/chrUn_DS483839v1.rpt
- GnmRptDm6/chrUn_DS483840v1.rpt
- GnmRptDm6/chrUn_DS483841v1.rpt
- GnmRptDm6/chrUn_DS483844v1.rpt
- GnmRptDm6/chrUn_DS483845v1.rpt
- GnmRptDm6/chrUn_DS483846v1.rpt
- GnmRptDm6/chrUn_DS483848v1.rpt
- GnmRptDm6/chrUn_DS483849v1.rpt
- GnmRptDm6/chrUn_DS483853v1.rpt
- GnmRptDm6/chrUn_DS483854v1.rpt
- GnmRptDm6/chrUn_DS483855v1.rpt
- GnmRptDm6/chrUn_DS483856v1.rpt
- GnmRptDm6/chrUn_DS483858v1.rpt
- GnmRptDm6/chrUn_DS483859v1.rpt
- GnmRptDm6/chrUn_DS483861v1.rpt
- GnmRptDm6/chrUn_DS483862v1.rpt
- GnmRptDm6/chrUn_DS483863v1.rpt
- GnmRptDm6/chrUn_DS483864v1.rpt
- GnmRptDm6/chrUn_DS483865v1.rpt
- GnmRptDm6/chrUn_DS483866v1.rpt
- GnmRptDm6/chrUn_DS483867v1.rpt
- GnmRptDm6/chrUn_DS483868v1.rpt
- GnmRptDm6/chrUn_DS483870v1.rpt
- GnmRptDm6/chrUn_DS483871v1.rpt
- GnmRptDm6/chrUn_DS483872v1.rpt
- GnmRptDm6/chrUn_DS483873v1.rpt
- GnmRptDm6/chrUn_DS483874v1.rpt
- GnmRptDm6/chrUn_DS483876v1.rpt
- GnmRptDm6/chrUn_DS483877v1.rpt
- GnmRptDm6/chrUn_DS483878v1.rpt
- GnmRptDm6/chrUn_DS483879v1.rpt
- GnmRptDm6/chrUn_DS483880v1.rpt
- GnmRptDm6/chrUn_DS483881v1.rpt
- GnmRptDm6/chrUn_DS483886v1.rpt
- GnmRptDm6/chrUn_DS483891v1.rpt
- GnmRptDm6/chrUn_DS483895v1.rpt
- GnmRptDm6/chrUn_DS483896v1.rpt
- GnmRptDm6/chrUn_DS483898v1.rpt
- GnmRptDm6/chrUn_DS483899v1.rpt
- GnmRptDm6/chrUn_DS483900v1.rpt
- GnmRptDm6/chrUn_DS483901v1.rpt
- GnmRptDm6/chrUn_DS483904v1.rpt
- GnmRptDm6/chrUn_DS483906v1.rpt
- GnmRptDm6/chrUn_DS483908v1.rpt
- GnmRptDm6/chrUn_DS483910v1.rpt
- GnmRptDm6/chrUn_DS483913v1.rpt
- GnmRptDm6/chrUn_DS483914v1.rpt
- GnmRptDm6/chrUn_DS483915v1.rpt
- GnmRptDm6/chrUn_DS483918v1.rpt
- GnmRptDm6/chrUn_DS483919v1.rpt
- GnmRptDm6/chrUn_DS483920v1.rpt
- GnmRptDm6/chrUn_DS483921v1.rpt
- GnmRptDm6/chrUn_DS483925v1.rpt
- GnmRptDm6/chrUn_DS483927v1.rpt
- GnmRptDm6/chrUn_DS483929v1.rpt
- GnmRptDm6/chrUn_DS483930v1.rpt
- GnmRptDm6/chrUn_DS483933v1.rpt
- GnmRptDm6/chrUn_DS483936v1.rpt
- GnmRptDm6/chrUn_DS483937v1.rpt
- GnmRptDm6/chrUn_DS483938v1.rpt
- GnmRptDm6/chrUn_DS483939v1.rpt
- GnmRptDm6/chrUn_DS483940v1.rpt
- GnmRptDm6/chrUn_DS483941v1.rpt
- GnmRptDm6/chrUn_DS483943v1.rpt
- GnmRptDm6/chrUn_DS483944v1.rpt
- GnmRptDm6/chrUn_DS483945v1.rpt
- GnmRptDm6/chrUn_DS483947v1.rpt
- GnmRptDm6/chrUn_DS483949v1.rpt
- GnmRptDm6/chrUn_DS483951v1.rpt
- GnmRptDm6/chrUn_DS483953v1.rpt
- GnmRptDm6/chrUn_DS483954v1.rpt
- GnmRptDm6/chrUn_DS483956v1.rpt
- GnmRptDm6/chrUn_DS483957v1.rpt
- GnmRptDm6/chrUn_DS483960v1.rpt
- GnmRptDm6/chrUn_DS483961v1.rpt
- GnmRptDm6/chrUn_DS483964v1.rpt
- GnmRptDm6/chrUn_DS483965v1.rpt
- GnmRptDm6/chrUn_DS483970v1.rpt
- GnmRptDm6/chrUn_DS483972v1.rpt
- GnmRptDm6/chrUn_DS483975v1.rpt
- GnmRptDm6/chrUn_DS483976v1.rpt
- GnmRptDm6/chrUn_DS483977v1.rpt
- GnmRptDm6/chrUn_DS483979v1.rpt
- GnmRptDm6/chrUn_DS483982v1.rpt
- GnmRptDm6/chrUn_DS483983v1.rpt
- GnmRptDm6/chrUn_DS483985v1.rpt
- GnmRptDm6/chrUn_DS483986v1.rpt
- GnmRptDm6/chrUn_DS483989v1.rpt
- GnmRptDm6/chrUn_DS483992v1.rpt
- GnmRptDm6/chrUn_DS483994v1.rpt
- GnmRptDm6/chrUn_DS483998v1.rpt
- GnmRptDm6/chrUn_DS483999v1.rpt
- GnmRptDm6/chrUn_DS484000v1.rpt
- GnmRptDm6/chrUn_DS484001v1.rpt
- GnmRptDm6/chrUn_DS484003v1.rpt
- GnmRptDm6/chrUn_DS484004v1.rpt
- GnmRptDm6/chrUn_DS484006v1.rpt
- GnmRptDm6/chrUn_DS484007v1.rpt
- GnmRptDm6/chrUn_DS484009v1.rpt
- GnmRptDm6/chrUn_DS484010v1.rpt
- GnmRptDm6/chrUn_DS484013v1.rpt
- GnmRptDm6/chrUn_DS484015v1.rpt
- GnmRptDm6/chrUn_DS484017v1.rpt
- GnmRptDm6/chrUn_DS484018v1.rpt
- GnmRptDm6/chrUn_DS484020v1.rpt
- GnmRptDm6/chrUn_DS484022v1.rpt
- GnmRptDm6/chrUn_DS484025v1.rpt
- GnmRptDm6/chrUn_DS484027v1.rpt
- GnmRptDm6/chrUn_DS484028v1.rpt
- GnmRptDm6/chrUn_DS484031v1.rpt
- GnmRptDm6/chrUn_DS484036v1.rpt
- GnmRptDm6/chrUn_DS484038v1.rpt
- GnmRptDm6/chrUn_DS484039v1.rpt
- GnmRptDm6/chrUn_DS484040v1.rpt
- GnmRptDm6/chrUn_DS484041v1.rpt
- GnmRptDm6/chrUn_DS484042v1.rpt
- GnmRptDm6/chrUn_DS484044v1.rpt
- GnmRptDm6/chrUn_DS484045v1.rpt
- GnmRptDm6/chrUn_DS484047v1.rpt
- GnmRptDm6/chrUn_DS484048v1.rpt
- GnmRptDm6/chrUn_DS484050v1.rpt
- GnmRptDm6/chrUn_DS484052v1.rpt
- GnmRptDm6/chrUn_DS484053v1.rpt
- GnmRptDm6/chrUn_DS484054v1.rpt
- GnmRptDm6/chrUn_DS484055v1.rpt
- GnmRptDm6/chrUn_DS484058v1.rpt
- GnmRptDm6/chrUn_DS484059v1.rpt
- GnmRptDm6/chrUn_DS484062v1.rpt
- GnmRptDm6/chrUn_DS484064v1.rpt
- GnmRptDm6/chrUn_DS484065v1.rpt
- GnmRptDm6/chrUn_DS484066v1.rpt
- GnmRptDm6/chrUn_DS484068v1.rpt
- GnmRptDm6/chrUn_DS484069v1.rpt
- GnmRptDm6/chrUn_DS484070v1.rpt
- GnmRptDm6/chrUn_DS484073v1.rpt
- GnmRptDm6/chrUn_DS484076v1.rpt
- GnmRptDm6/chrUn_DS484077v1.rpt
- GnmRptDm6/chrUn_DS484078v1.rpt
- GnmRptDm6/chrUn_DS484079v1.rpt
- GnmRptDm6/chrUn_DS484080v1.rpt
- GnmRptDm6/chrUn_DS484083v1.rpt
- GnmRptDm6/chrUn_DS484086v1.rpt
- GnmRptDm6/chrUn_DS484087v1.rpt
- GnmRptDm6/chrUn_DS484089v1.rpt
- GnmRptDm6/chrUn_DS484090v1.rpt
- GnmRptDm6/chrUn_DS484091v1.rpt
- GnmRptDm6/chrUn_DS484092v1.rpt
- GnmRptDm6/chrUn_DS484093v1.rpt
- GnmRptDm6/chrUn_DS484095v1.rpt
[truncated: 1,570 more entries]
